# Supplementary material for: Structural screens identify candidate human homologs of insect chemoreceptors and cryptic Drosophila gustatory receptor-like proteins
Source: eLife. 2023 Feb 20;12:e85537. doi: 10.7554/eLife.85537 (PMC9998090; doi:10.7554/eLife.85537)
Supplement: Figure 1—source data 1. [file elife-85537-fig1-data1.zip › Figure1SourceData1Figure1Gcuratedseqdatabase.txt]

>Trypanosoma brucei brucei TREU927 XP_845058.1
MVGSASRSCGTDMVNDAEMYGGSENQPQNSSNAVTDSTPKLSRWPDGTTFEGPLVDGVPEGHGTCVYKSGCVCVGSFSRG
CVEGPAEALLPCGAFFVGNFCRSAAHGHGVLLQNGRLVRGEWRDGVLVRRTLENVNDARDVQFYTRVIAKLCHRVEELNG
TIERDSSSVFQQTSNSGLCIREPIVLLRDEQQQERDAVQTRRWARVATQSPPYMRNEPHGAGMPPLAREPDISPRFDRGS
FSSLNTHRRQPTALDLNQLTSFARSVLASGASQQAIFASAAPAANEFFSPTRYLQCFFIMLFPFISLPQFSFSPIRRVML
KMEREFVVSGAFLFRSFNVPIYTLTFSTIATCCLIATVVIVSLKVELGPVTEGKVTLEELFIPCILWVAQSALYAAYNSY
VRVAHALERLDRRLTPQLYACAAGIVNTKAKVCIFTWDDEGRRVVTNVHYRYRWLGESLFVGILFSLAGPLTRVSYKQPM
FGYTKYEVSALVLISASVLVFAAMVTFNALKLTDMQRQIKEQMRALTHLAYVEGKSVMHPSEHLLQRFNLDEPFNVSDIF
NGVSGWYVIRSVVVYAASCSNHAARGLAMSVFFMLVNSCFLVTALDMICMLSFHYNDLGKRFSCMHAYGVVTCSVWGILL
LRYLYKCVETVCESERHLYLLDVASLYHRTRYNNAEGCADIITTCRKMVKAYEQLPCVFLFPITPFIITIVVILYIVALL
IATIHVYFAAVARFADTGGR
>Trypanosoma brucei gambiense DAL972 XP_011773686.1
MVGSASRSCGTDMVNDAEMYGGSENQPQNSSNAVTDSTPKLSRWPDGTTFEGPLVDGVPEGHGTCVYKSGCVCVGSFSRG
CVEGPAEALLPCGAFFVGNFCRSAAHGHGVLLQNGRLVRGEWRDGVLVRRTLENVNDARDVQFYTRVIAKLCHRVEELNG
TIERDSSSVFQQTSNSGLCIREPIVLLRDEQQQERDAVQIRRWARVATQSPPYMRNEPHGAGMPPLAREPDISPRFDRGS
FSSLNTHRRQPTALDLNQLTSFARSVLASGASQQAIFASAAPAANEFFSPTRYLQCFFIMLFPFISLPQFSFSPIRRVML
KMEREFVVSGAFLFRSFNVPIYTLTFSTIATCCLIATVVIVSLKVELGPVTEGKVTLEELFIPCILWVAQSALYAAYNSY
VRVAHALERLDRRLTPQLYACAAGIVNTKAKVCIFTWDDEGRRVVTNVHYRYRWLGESLFVGILFSLAGPLTRVSYKQPM
FGYTKYEVSALVLISASVLVFAAMVTFNALKLTDMQRQIKEQMRALTHLAYVEGKSVMHPSEHLLQRFNLDEPFNVSDIF
NGVSGWYVIRSVVVYAASCSNHAARSLAMSVFFMLVNSCFLVTALDMICMLSFHYNDLGKRFSCMHAYGVVTCSVWGILL
LRYLYKCVETVCESERHLYLLDVASLYHRTRYNNAEGCADIITTCRKMVKAYEQLPCVFLFPITPFIITIVVILYIVALL
IATIHVYFAAVTRFADTGGR
>Trypanosoma grayi XP_009312037.1
MPGEPLGGDTTNPSTGSTAGGLGVDEFSYDSTTLRCSDGTLYEGPLVAGEPEGHGVCVFPSGTVCVGNFARGLLEGPAEV
LQPSGALFSGVFRRSVAHGRGVCLLGDRLTRGKWKNGEMVEEVRAESGDGDRGRILASVARVLRGHLRVLLCDGTTSQPM
NVAGATRINEPLVHFGRNQLMGPNSSFASEERNEYQTGVTSGNAPTRSPSYTRVLNSGNVQQNQPMDLEGSFSYSPGKRR
QSAADGHQQEKSVPKSILATGASPEAIFSSAAPAANEMFSLTQYAKYCAFFLFPFLSLPQLPFSPIRSAMLDMEREFVVS
GAPLLREFDPPVVSLYLTTLAMCCQIAATAIVAMKVNLGNASEGRMTLAEMSVPCVLWVTHAGLLAGYNSYLRVAHALER
LDRRLTPRLSAFAAGLVDAKTNVCIYTWDDEGRGMVTDSNYRYRWVMVSLFVGIIMGIAAPLTRLGFGNSLFGSDVYERS
AAILVLSSEILFSSTLAYYVVKMTDMQRQMLEQMRVLTRLAYLEDRSMMRPSEFLKHRFNFEEPLNLNDVFSGVVGWYVV
RSLVLYAATCSNHAARSTAMSIFFLMVLCGFLVTIGDIVYMLVAGHVHNGTYFSTGHTYAIVLCTAWAILLLRYLYVCVR
TVSERGRHLYLLDVASLYHRLKQKEGDFSGDTIATCRRMLEAYDQLPCIFSTSVTPLMLTVVHFIHLVALVAVFVDLYIA
VSYR
>Trypanosoma theileri XP_028884034.1
MPGEPVSGVLRYPDGAVYEGGVAAGAPAGRGACVFASGAVVVGNFVAGVAEGPAAVLLPGGVLFTGTLQHARAHGDGIYL
TRNTLTRGRWVHGALQQHVAEPANRNTAAHLLAPMVELLGKQLTHLTQYAHKEAITVNTTATPCEPLVQLSEIDYYNSHK
IYEEEEEEEKQDPQFSEKEQRGTCTVPTRAPSQGSTLGGGTPPPLFPTEPNGSFSYGTLRKRTVRVDSQHQEKGGIRNIL
VTGASPQAIFASAAPAANEFFSFQRFMKYCVLFLFPFLSVPQLPFSPIRSATLEMEREFVVSGAPLLRKLDPPVISLYII
AVAMCCHIAAIAIVAAKVDVSNVSNGHLTTTEMAIPCVLWVTHACICAGYNSYMRVAHALERLDRRLTPRLSAFAAGIVD
TKTKVCIYTWDDEGRSMVTNRHYRYRWVGISVFIGILMGFAGPITRAGFGHPLFGNDKYERAGELLVFASVLLFSAALAY
YVLKMIDMQRQILEQMRVLTRLAYLEDRSIMHPSESLHERFNFEEPLNTGDVFNGVTGWYVVRSIVLYAATCSNHAARSS
AMSIYFLLVFCCFIVSIGDIIYMVASGNARNGRYYSVGHTYAIILCISWGVMLLRYMYICVRTGIERARHLYLLDVASLY
HRLKPNLTDSSADIIGACSKMVKDHDQLPCIFSIQITPLFLACMVLIHMLALVVVVVDVYLAIHFR
>Trypanosoma conorhini XP_029227242.1
MPGEPWSTNFSEDQTPVTRDSPVAVNPAPNVASAGFSDDSLYGGPLLDGKPEGHGICLFPSGTICSGKFERGFLEGPAEV
LLPSGALFTGNFTRSVANGSGACMQHGRLMRGTWCEGVVVEQTEEDLGCGSRAKLFTSIAGRLYAELRNLTTKTKAPDLH
HPYHRCRIMEPIVHLCEQQSFERDPMVPSKEALDYFVLNPAVTKAVPPALLTAGTAATPGGSSSDTEGSFVGRTVRRQTK
NVEVHMQDKPVNRNLLTMGASPYAVFACAGPAANEIFSFSRYVKYFLIFLVPFLSLPQLPFSPIRKARLEMEREFVVSGA
SLLREHDPPFLSLHFVTVAICCNITAVVIVAAKVTLGHVSGGHLSLAEVVVPCVFWVVQAMLFAAYNSYMRVAHALERLE
RRLTPHISAFAAGLVDNKAKVCIYTWDENGRALVKNKHYRYRWLACSIVVGLVMGFSAPCTRVGFGHPMFGTEKYDVAAA
VLFFASNLLFSTVVAYYVLKITDMQRQILEQMRVITRLAYLEGRSLMRPSEFLKQRFNFDEPLNPYDVLTGVVGWCVVRS
LVLYASTCSNHASRGSTMSIYLTLVFCGFLVTIGDIVYVLVVGYSHSGANYSLGHTYAFVLCTLWGFMLQRYLYICVGTL
KEHTTHLYLLDVACLYHRLRHRPNDESSDAIATCHQMIKAHDELPSIFSVRISPLMLVVMVFIHLLALVAISMNLCIAIN
YPKPHHL
>Trypanosoma rangeli XP_029234838.1
MPGEPLSTNINNNRTPAKRDPPVAVSSTQNVASVCFSDGILYEGPLLDGKPQGSGICVFPSGTICAGNFERGFLEGPAEV
LLPSGALFTGMFERSVAKGFGAYLQDGCLTRGTWREGVVMQTEDDVGGSCHAKFFTAIAFRLCNELRNVKTGTRGTGWHY
LHLSRCIKEPVVHLCVRQPLEQDSMMSSREARDYFILNPSVTKGASTALLPGTAAIPGDCASDTEGSFLGGTVRRQTEAV
EMHIRDKPVTRNLLAMGASPYAIFACAAPASNEFFSFSHYMKYFVIFLFPFLSLPQLPFSPIRRAMLEMEREFVVSGASL
LREYDPPFYSLHFVTAAICCNIAAVVIVVAKVTPGHVSGGHLTLAEVVIPCTFWVVQALFFAAYNSYMRVAHALERLERC
LVPRISAFAADIVDNKAKVCIYTWDEKGRTVVKNKHYRYRWLVCSIFVGLVMSFAAPCTRAGFRHSLFGIGNYEVAASVL
LFISNLLFSTVLAYYVLKITDMQRQILEQMRVITRLAYLEGRSLMRPSEFFQQRFNFNEPLNPHDVLTGVVGWCIVRSLV
LYASTCFNHVSRSSTMSIYLAFVFCGFIVTIGDFVSVLVLGYSHSGSHYSSGHTYAFVLCTLWGFMLQRYLYICLETCKE
HTTHLYLLDVASLYHRLKQGPNDESSDAIATCRQMIKDHDKLPSVFSIRISPLILVLMVFIHMLALTATIIVLCIAIHYP
KSHHV
>Leishmania mexicana MHOM/GT/2001/U1103 XP_003873693.1
MSMESAMSEVHTDFRGCSLLPDFVAVADVSQRTGVGYLQYSNGAIYEGEWLNGERHGLGVCYYPSGNIFVGQFRSGLMEG
PGTMFFATGEFFSGEFKDSTIYKGVYSRQGREICGIWKDGNRVSEMPTKAPEVLQRARAALFATIVEQVNEYLWGAANNS
TKLVLSAAPSGGAQQAPLDILSSSTDAHGTPTAPPQHLTVAPTFDVGNQSFTNIRFRPNASIADGDVKSSAHGIVTQYGS
PATVFACAAPAPNEIFSVGRFTLRCFVFLFPFLSLPWVPVAPLRITSLHEEREFVVSGAALRSDFDAPSFSMCVIAVAIL
CQIVAIILVASRVPLGQVQDGKLTLPEMVVPCVLWLVVALVKASYRSFFRFPHGLERVDRRFTPKLSALAASLVDAKSSV
CIFTYDDDGKGKVMNRHYKYRWLLFGVVLGLMMSLSAPATRGGYGHNMFGSNGFQLAATLLTFFATFLFAATLTFLVLKI
TDMQREIRAKLHVLTNLAFLERRCLMSPSKHANMAFDLDECFNAKNVFSGFPGWYSLRSLILYASACANHRARTTAMRIF
WFTLVCAFIVGIADALLTIHGNRPSDRYYSTAHSYAFFTFLFWGALLLRYLYVCVSTRRELQHHLYIMDVAGLYHRVKLS
DSEASDIIQQCRCICESNDAEPEIFPVMIYSFVVFLTVILNLAAMAAICYQLGRAIYR
>Leishmania braziliensis MHOM/BR/75/M2904 XP_001563616.1
MSTEPAFDASHTDFMGYNLAPDFATVVEASERTGVGYMQYSNGVIYEGDWLNGERHGLGVCYYPSGNIFVGQFRSGMMEG
IGTMFFATGECFSGEFCQSSIYKGVYSCRGDEICGTWKDGKRVSEMPTKAPEVLQRARAALFSTIVEQVNMYLWQAASNP
TKMVLPASPEDKILLPPLDIVSSNADAYAAPATSLQHLVATPNFRVGGQSFVSTRICNNSIGEGDTTDGLRGVTTEYGSP
NTVFTCAAPSPGEIFFIWRFTQRCFVFLFPFLSLPWMPVAPLRITSLHEEREFVVSGAALRSDFDAPSFSICVIAVAMMC
HITSIVIVATRVPLGHVQDGRLTLPEMVVPCVLWLVVALVGASYISFFRFPHGLERVDRRLTPKLSALAASLVDAKASVC
IFTYDDNGRGKVMNRHYKYRWLLFAVVLGSMMSLSAPATRGGYGHQLFGSEAFEKAAAVLAFFATFLFSTTLTFLVLKIT
DMQREVRAKLHVMTNLAFLERRCLISPSKHMNMAFHLDERFDATNLFSGFPGWYSLRSLILYASACANHRARRTAMGIFW
FVLVCAFIVGLLDIFYIAPRRPTPGNRYYSTAHSYALFTFLFWGALLHRYLYVCVSTRRELRQHLYIIDIAGLYQRVKLD
DSEASEIIQQCSRITERNDAEPEIFPQVIYNFVVVLTVLLNMGALAAICYQLRQAIDR
>Leishmania panamensis XP_010697540.1
MSTEPAFDASHTDFMGYNLAPDFATVVEASERTGVGYMQYSNGVIYEGDWLNGERHGLGVCYYPSGNIFVGQFRSGMMEG
IGTMFFATGECFSGEFRQSSIYKGVYSCRGDEICGTWKDGKRVSEMPTKAPEVLQRARAALFSTIVEQVNMYLWQAASNP
TKMVLPASPEDKILLPPLDIVSSNADAYAAPATSLQHLVATPNFRVGGQSFVSTRICNNSIGEGDTTDGLRGVTTEYGSP
NTVFTCAAPSPGEIFFIWRFTQRCFVFLFPFLSLPWMPVAPLRITSLHEEREFVVSGAALRSDFDAPSFSICVIAVAMMC
HITSIVIVATRVPLGHVQDGRLTLPEMVVPCVLWLVVALVGASYISFFRFPHGLERVDRRLTPKLSALAASLVDAKASVC
IFTYDDNGRGKVMNRHYKYRWLLFAVVLGSMMSLSAPATRGGYGHQLFGSEAFEKAAAVLAFFATFLFSTTLTFLVLKIT
DMQREVRAKLHVMTNLAFLERRCLISPSKHMNMAFHLDERFDATNLFSGFPGWYSLRSLILYASACANHRARRTAMGIFW
FVLVCAFIVGLLDIFYIAPRRPTPGNRYYSTAHSYALFTFLFWGALLHRYLYVCVSTRRELRQHLYIIDITGLYQRVKLD
DSEASEIIQQCSRITERNDAEPEIFPQVIYNFVVVLTVLLNMGALAAICYQLRQAIGR
>Leptomonas pyrrhocoris XP_015656207.1
MASQTADASGTDFLGNKLPTDFAEVPATSKRTGIGYLQYSNGAIYEGEWLNGERDGLGVCFYPSGNIFVGQFHSGLMEGN
GTMFFATGECFSGEFRHSTIYRGVYSSRGREIIGVWQDGHRVSELPAKAPEVLQRARAALFATIVEHVNDYLWETANEPT
QLSLPFRQQDSASLRPPLDIPTSAEEDVNAPNADRMSNNSRSIADRSPTLRAQRMATALGFDETNHSLTSLRYRAPSSLG
DGESKEWLRNTEVQYGSPDTIFTCAAPSPSEFLSLWRFVRRLFVFLFPFLSLPWISFAPLRITAIQEEREFVVSGAALRN
NFDAPTFSLCAIAVGMLCQITSIVIVACRVPLGSVQDGDLTLPDMVMPCVLWFVMGLLGASYYAFFRIPHGLERVDRRLT
PRLSAFAASLVDAKASVCIFTYDEDGKGKVMNQHYKYRWLFFAIIFGAAMSLSAPATRGGYGHNMFGRNAFQKAATLLAF
FATFFFAATLSFYVLKITDMQREIRAKLHVLSNLAFLERRCIMSPSKHAHMAFDLDELFDPKNLFTGFPGWYCMRSLILC
TSACANHGARRTAMGVFWFAMTSAYIVGLADTFYMLANHYDGSDRYYSTGHSYGFFAFIFWGPLLTRYFYVCLVTRRELD
RQLYIMDIAGLYQRVKANDADASDIIQQCRRVSELNDAAPEMFARPVYILVCVCTVSLWIAATAAICFQLGEAIYY
>Leishmania major strain Friedlin XP_001682088.1
MSTESAMSEVHTDFRGCSLLPDFAAVADVSERTGVGYLQYSNGAIYEGEWLNGERHGLGVCYYPSGNIFVGQFRSGLMEG
PGTMFFATGECFSGEFRDSTIYKGVYSRQGREICGVWKDGNRVSETHTKAPEVLQRARAALFATIVKQVNEYLWGAASNP
TKLVLSASPEGAALQAPLDILSSSTGPNGTPTAPPQHLTVMPSFDAGNQSFTSVRYRPNASLADGEAKSSAHGIVTQYGS
PATVFACAAPAPNEIFSVCRFTLRCFIFLFPFLSLPWVPVAPLRITSMHEEREFVVSGAALRSDFDAPSFSMYIIALGML
CHIVAIILVASRVPLGQVQDGKLTLPEMVVPCVLWLLVALVKASYISFFRFPHGLERVDRRLTPKLSALAASLVDAKSSV
CIFTYDDDGKGKVMNRHYKYRWLLFGVVLGLIMSFSAPATRCGYGHNMFGSNGFQKTAALLAFFATFLFAATLTFSVLKI
TDMQREIRAKLHVLTNLAFLECRCLMSPSKHASMAFDLDESFNAENVFSGFPGWYSLRSLILYASACANHRARTAAMRVF
WFALVCVFIVGIADTLLMIQNNRPRDRYYSTAHSYAFFTFLFWGALLHRYLYVCVSTRRELQHHLYIMDIAGLYHRVKLS
DSEAGNIIQQCRCISESNDTEPEIFPVMIYSFVVLLTVILNLAAMTAICYQLGRAIYR
>Leishmania donovani XP_003859699.1
MPIESAMSEAHTDFRGCSLLPDFAAVADVSERTGVGYLQYSNGAIYEGEWLNGERHGLGVCYYPSGNIFVGQFRSGLMEG
PGTMFFATGECFSGEFRDSTIYKGVYSRQGREICGVWKDGNRVSEMPTKAPEVLQRARAALFATIVEQVNEYLWGAASNP
TKLVLSAPPEGAALKAPLDILSSSTDAHGTPKTPPQHLTVIPTFDAGNQSFTSVRFRPNASLADGDAKSSAHGTVTQYGS
PATVFACAAPAPNEIFSVRRFTLRCFVFLFPFLSLPWVPVAPLRITSLHEEREFVVSGAALRSDFDAPSFSMCVIAVGML
CQIVAIILVASRVPLGKVQDGKLTLPEMVVPCVLWLLVALVKASYISFFRFPHGLERVDRRLTPKLSALAASLVDAKSSV
CIFTYDDDGKGKVMNRHYKYRWLLFGVVLGLLMSLSAPATRGGYGHNMFGSNGFQLTAALLAFFATFLFAATLTFSVLKI
TDMQREIRAKLHVLTNLAFLERRCLMSPSKHASIAFDLDESFNAKNVFSGFPGWYSLRSLILYASACANHRARTTAMRVF
WFALVCAFIVGIADTLLMIQNNRPGDQYYSTAHSYAFFTFLFWGALLHRYLYVCISTRRELQHHLYIMDIAGLYHRVKLS
DSEAGDIIQQCRCISESNDAEPEIFPVIIYCFVVFLTVILNLAAMTAICYQLGRAIYR
>Leishmania infantum JPCM5 XP_001464500.1
MPIESAMSEVNTDFRGCSLLPDFAAVADVSERTGVGYLQYSNGAIYEGEWLNGERHGLGVCYYPSGNIFVGQFRSGLMEG
PGTMFFATGECFSGEFRDSTIYKGVYSRQGREICGVWKDGNRVSEMPTKAPEVLQRARAALFATIVEQVNEYLWGAANNP
TKLVLSAPPEGAALKAPLDILSSSTDAHGTPKTPPQHLTVIPTFDAGNQSFTSVRFRPNASLADGDAKSSTHGTVTQYGS
PATVFACAAPAPNEIFSVWRFTLRCFVFLFPFLSLPWVPVAPLRITSLHEEREFVVSGAALRSDFDAPSFSMCVIAVGML
CQIVAIILVASRVPLGKVQDGKLTLPEMVVPCVLWLLVALVKASYISFFRFPHGLERVDRRLTPKLSALAASLVDAKSSV
CIFTYDDDGKGKVMNRHYKYRWLLFGVVLGLLMSLSAPATRGGYGHNMFGSNGFQLTAALLAFFATFLFAATLTFSVLKI
TDMQREIRAKLHVLTNLAFLERRCLMSPSKHASIAFDLDESFNAKNVFSGFPGWYSLRSLILYASACANHRARTTAMRVF
WFALVCAFIVGIADTLLMIQNNRPGDQYYSTAHSYAFFTFLFWGALLHRYLYVCISTRRELQHHLYIMDIAGLYHRVKLS
DSEAGDIIQQCRCISESNDAEPEIFPVMIYCFVVFLTVILNLAAMTAICYQLGRAIYR
>Trypanosoma cruzi strain CL Brener XP_803355.1
MQHVASVCLSDGALYEGPLVDGKPEGRGVCVFPSGVICAGRFSHGHLDGHAEMLLPTGARFSGSFKSSAAHGSGLYVQDG
RLTRGRWHEGFMVEQAEDNLGGGARAQLFTRIAFRLCDELQKLTAVTRAPNWQHLYVNSRISEPKVRLCRECSPEKNSMP
SNSEKPEYFIVNCSSTRSPSRAIISRSFVDRQASLSDTEESLTAATTQRQTAHAEIQMQEKPATKNALAMGASAYAIFAC
AAPASNEFFSFSHYVKYCLIFLFPFLSLPQFPFSPIRKARLEMEREFIVSGASLLRKYDPPFLSLHFVTLAMCCSFSAVV
IAAAKVNLGAVSDGRLTLAEIVIPCVFWVLQSLFYAAYNSYMRVAHALERFERRLTPRLSAFTAGLVDIKAKVCIYTWDE
KGRGMVTNKHYRYRWLACSIVVGIVMGLAAPLTRVGFGHPFFGTGTYDMAAA
