# Supplementary material for: Structural screens identify candidate human homologs of insect chemoreceptors and cryptic Drosophila gustatory receptor-like proteins
Source: eLife. 2023 Feb 20;12:e85537. doi: 10.7554/eLife.85537 (PMC9998090; doi:10.7554/eLife.85537)
Supplement: Figure 1—source data 2. [file elife-85537-fig1-data2.zip › Figure1SourceData2Figure1Galignment.txt]

>Trypanosoma brucei brucei TREU927 XP_845058.1
MVGSASRSCGTDMVNDAEMYGGSENQPQNSSNAVTDSTPKLS------RWPDGTTFEGPL
VDGVPEGHGTCVYKSGCVCVGSFSRGCVEGPAEALLPCGAFFVGNFCRSAAHGHGVLLQN
GRLVRGEWRDGVLVRRTLE---NVNDARDVQFYTRVIAKLCHRVEEL-NGTIERDSSSVF
QQTSNSGLC-IREPIVLLR-------------DEQQ--QERDAVQTRRWAR---------
-VATQSPPYMRNEPHGAGMPPLAREPDISPRFDRGSFSSLNTHRRQPTALDLNQLTSFAR
SVLASGASQQAIFASAAPAANEFFSPTRYLQCFFIMLFPFISLPQFSFSPIRRVMLKMER
EFVVSGAFLFRSFNVPIYTLTFSTIATCCLIATVVIVSLKVELGPVTEGKVTLEELFIPC
ILWVAQSALYAAYNSYVRVAHALERLDRRLTPQLYACAAGIVNTKAKVCIFTWDDEGRRV
VTNVHYRYRWLGESLFVGILFSLAGPLTRVSYKQPMFGYTKYEVSALVLISASVLVFAAM
VTFNALKLTDMQRQIKEQMRALTHLAYVEGKSVMHPSEHLLQRFNLDEPFNVSDIFNGVS
GWYVIRSVVVYAASCSNHAARGLAMSVFFMLVNSCFLVTALDMICMLSFHYNDLGKRFSC
MHAYGVVTCSVWGILLLRYLYKCVETVCESERHLYLLDVASLYHRTRYNNAEGCADIITT
CRKMVKAYEQLPCVFLFPITPFIITIVVILYIVALLIATIHVYFAAVARFADTGGR
>Trypanosoma brucei gambiense DAL972 XP_011773686.1
MVGSASRSCGTDMVNDAEMYGGSENQPQNSSNAVTDSTPKLS------RWPDGTTFEGPL
VDGVPEGHGTCVYKSGCVCVGSFSRGCVEGPAEALLPCGAFFVGNFCRSAAHGHGVLLQN
GRLVRGEWRDGVLVRRTLE---NVNDARDVQFYTRVIAKLCHRVEEL-NGTIERDSSSVF
QQTSNSGLC-IREPIVLLR-------------DEQQ--QERDAVQIRRWAR---------
-VATQSPPYMRNEPHGAGMPPLAREPDISPRFDRGSFSSLNTHRRQPTALDLNQLTSFAR
SVLASGASQQAIFASAAPAANEFFSPTRYLQCFFIMLFPFISLPQFSFSPIRRVMLKMER
EFVVSGAFLFRSFNVPIYTLTFSTIATCCLIATVVIVSLKVELGPVTEGKVTLEELFIPC
ILWVAQSALYAAYNSYVRVAHALERLDRRLTPQLYACAAGIVNTKAKVCIFTWDDEGRRV
VTNVHYRYRWLGESLFVGILFSLAGPLTRVSYKQPMFGYTKYEVSALVLISASVLVFAAM
VTFNALKLTDMQRQIKEQMRALTHLAYVEGKSVMHPSEHLLQRFNLDEPFNVSDIFNGVS
GWYVIRSVVVYAASCSNHAARSLAMSVFFMLVNSCFLVTALDMICMLSFHYNDLGKRFSC
MHAYGVVTCSVWGILLLRYLYKCVETVCESERHLYLLDVASLYHRTRYNNAEGCADIITT
CRKMVKAYEQLPCVFLFPITPFIITIVVILYIVALLIATIHVYFAAVTRFADTGGR
>Trypanosoma grayi XP_009312037.1
MPG--------------EPLGGDTTNPSTGSTAGGLGVDEFSYDSTTLRCSDGTLYEGPL
VAGEPEGHGVCVFPSGTVCVGNFARGLLEGPAEVLQPSGALFSGVFRRSVAHGRGVCLLG
DRLTRGKWKNGEMVEEVRA---ESGDGDRGRILASVARVLRGHLRVLLCDGTTSQPMNV-
----AGATR-INEPLVHFG-------------RNQL--MGPNSSFASEERNEYQTGVTSG
NAPTRSPSYTRV-------LNSGNVQQNQPMDLEGSFSYSPGKRRQSAADGHQQEKSVPK
SILATGASPEAIFSSAAPAANEMFSLTQYAKYCAFFLFPFLSLPQLPFSPIRSAMLDMER
EFVVSGAPLLREFDPPVVSLYLTTLAMCCQIAATAIVAMKVNLGNASEGRMTLAEMSVPC
VLWVTHAGLLAGYNSYLRVAHALERLDRRLTPRLSAFAAGLVDAKTNVCIYTWDDEGRGM
VTDSNYRYRWVMVSLFVGIIMGIAAPLTRLGFGNSLFGSDVYERSAAILVLSSEILFSST
LAYYVVKMTDMQRQMLEQMRVLTRLAYLEDRSMMRPSEFLKHRFNFEEPLNLNDVFSGVV
GWYVVRSLVLYAATCSNHAARSTAMSIFFLMVLCGFLVTIGDIVYMLVAGHVHNGTYFST
GHTYAIVLCTAWAILLLRYLYVCVRTVSERGRHLYLLDVASLYHRLKQKEGDFSGDTIAT
CRRMLEAYDQLPCIFSTSVTPLMLTVVHFIHLVALVAVFVDLYIAVSYR-------
>Trypanosoma theileri XP_028884034.1
MPG--------------EPVSG------------------------VLRYPDGAVYEGGV
AAGAPAGRGACVFASGAVVVGNFVAGVAEGPAAVLLPGGVLFTGTLQHARAHGDGIYLTR
NTLTRGRWVHGALQQHVAE---PANRNTAAHLLAPMVELLGKQLTHL-TQYAHKEAITV-
----NTTAT-PCEPLVQLSEIDYYNSHKIYEEEEEE--EKQDPQFSEKEQRGTC------
TVPTRAPSQGST-------LGGGTPPPLFPTEPNGSFSYGTLRKRTVRVDSQHQEKGGIR
NILVTGASPQAIFASAAPAANEFFSFQRFMKYCVLFLFPFLSVPQLPFSPIRSATLEMER
EFVVSGAPLLRKLDPPVISLYIIAVAMCCHIAAIAIVAAKVDVSNVSNGHLTTTEMAIPC
VLWVTHACICAGYNSYMRVAHALERLDRRLTPRLSAFAAGIVDTKTKVCIYTWDDEGRSM
VTNRHYRYRWVGISVFIGILMGFAGPITRAGFGHPLFGNDKYERAGELLVFASVLLFSAA
LAYYVLKMIDMQRQILEQMRVLTRLAYLEDRSIMHPSESLHERFNFEEPLNTGDVFNGVT
GWYVVRSIVLYAATCSNHAARSSAMSIYFLLVFCCFIVSIGDIIYMVASGNARNGRYYSV
GHTYAIILCISWGVMLLRYMYICVRTGIERARHLYLLDVASLYHRLKPNLTDSSADIIGA
CSKMVKDHDQLPCIFSIQITPLFLACMVLIHMLALVVVVVDVYLAIHFR-------
>Trypanosoma conorhini XP_029227242.1
MPG--------------EPWSTNFSEDQTPVTRDSPVAVNPAPNVASAGFSDDSLYGGPL
LDGKPEGHGICLFPSGTICSGKFERGFLEGPAEVLLPSGALFTGNFTRSVANGSGACMQH
GRLMRGTWCEGVVVEQTEE---DLGCGSRAKLFTSIAGRLYAELRNLTTKTKAPDLHHP-
----YHRCR-IMEPIVHLC-------------EQQS--FERDPMVPSKEALDY---FVLN
PAVTKAVPPALL------TAGTAATPGGSSSDTEGSFVGRTVRRQTKNVEVHMQDKPVNR
NLLTMGASPYAVFACAGPAANEIFSFSRYVKYFLIFLVPFLSLPQLPFSPIRKARLEMER
EFVVSGASLLREHDPPFLSLHFVTVAICCNITAVVIVAAKVTLGHVSGGHLSLAEVVVPC
VFWVVQAMLFAAYNSYMRVAHALERLERRLTPHISAFAAGLVDNKAKVCIYTWDENGRAL
VKNKHYRYRWLACSIVVGLVMGFSAPCTRVGFGHPMFGTEKYDVAAAVLFFASNLLFSTV
VAYYVLKITDMQRQILEQMRVITRLAYLEGRSLMRPSEFLKQRFNFDEPLNPYDVLTGVV
GWCVVRSLVLYASTCSNHASRGSTMSIYLTLVFCGFLVTIGDIVYVLVVGYSHSGANYSL
GHTYAFVLCTLWGFMLQRYLYICVGTLKEHTTHLYLLDVACLYHRLRHRPNDESSDAIAT
CHQMIKAHDELPSIFSVRISPLMLVVMVFIHLLALVAISMNLCIAINYP--KPHHL
>Trypanosoma rangeli XP_029234838.1
MPG--------------EPLSTNINNNRTPAKRDPPVAVSSTQNVASVCFSDGILYEGPL
LDGKPQGSGICVFPSGTICAGNFERGFLEGPAEVLLPSGALFTGMFERSVAKGFGAYLQD
GCLTRGTWREGVVM-QTED---DVGGSCHAKFFTAIAFRLCNELRNVKTGTRGTGWHYL-
----HLSRC-IKEPVVHLC-------------VRQP--LEQDSMMSSREARDY---FILN
PSVTKGASTALL-------PGTAAIPGDCASDTEGSFLGGTVRRQTEAVEMHIRDKPVTR
NLLAMGASPYAIFACAAPASNEFFSFSHYMKYFVIFLFPFLSLPQLPFSPIRRAMLEMER
EFVVSGASLLREYDPPFYSLHFVTAAICCNIAAVVIVVAKVTPGHVSGGHLTLAEVVIPC
TFWVVQALFFAAYNSYMRVAHALERLERCLVPRISAFAADIVDNKAKVCIYTWDEKGRTV
VKNKHYRYRWLVCSIFVGLVMSFAAPCTRAGFRHSLFGIGNYEVAASVLLFISNLLFSTV
LAYYVLKITDMQRQILEQMRVITRLAYLEGRSLMRPSEFFQQRFNFNEPLNPHDVLTGVV
GWCIVRSLVLYASTCFNHVSRSSTMSIYLAFVFCGFIVTIGDFVSVLVLGYSHSGSHYSS
GHTYAFVLCTLWGFMLQRYLYICLETCKEHTTHLYLLDVASLYHRLKQGPNDESSDAIAT
CRQMIKDHDKLPSVFSIRISPLILVLMVFIHMLALTATIIVLCIAIHYP--KSHHV
>Leishmania mexicana MHOM/GT/2001/U1103 XP_003873693.1
MSMESA----------MSEVHTDFRGCSLLPDFVAVADVSQRTGVGYLQYSNGAIYEGEW
LNGERHGLGVCYYPSGNIFVGQFRSGLMEGPGTMFFATGEFFSGEFKDSTIY-KGVYSRQ
GREICGIWKDGNRVSEMPTKAPEVLQRARAALFATIVEQVNEYLWGA-----ANNSTKLV
LSAAPSGGA-QQAPLDILS-------------SSTD----------------------AH
GTPTAPPQHLTV----------------APTFDVGNQSFTNIRFRPNASIADGDVKSSAH
GIVTQYGSPATVFACAAPAPNEIFSVGRFTLRCFVFLFPFLSLPWVPVAPLRITSLHEER
EFVVSGAALRSDFDAPSFSMCVIAVAILCQIVAIILVASRVPLGQVQDGKLTLPEMVVPC
VLWLVVALVKASYRSFFRFPHGLERVDRRFTPKLSALAASLVDAKSSVCIFTYDDDGKGK
VMNRHYKYRWLLFGVVLGLMMSLSAPATRGGYGHNMFGSNGFQLAATLLTFFATFLFAAT
LTFLVLKITDMQREIRAKLHVLTNLAFLERRCLMSPSKHANMAFDLDECFNAKNVFSGFP
GWYSLRSLILYASACANHRARTTAMRIFWFTLVCAFIVGIADALLTI-HGNRPSDRYYST
AHSYAFFTFLFWGALLLRYLYVCVSTRRELQHHLYIMDVAGLYHRVKLSDSEA-SDIIQQ
CRCICESNDAEPEIFPVMIYSFVVFLTVILNLAAMAAICYQLGRAIYR--------
>Leishmania braziliensis MHOM/BR/75/M2904 XP_001563616.1
MSTEPA----------FDASHTDFMGYNLAPDFATVVEASERTGVGYMQYSNGVIYEGDW
LNGERHGLGVCYYPSGNIFVGQFRSGMMEGIGTMFFATGECFSGEFCQSSIY-KGVYSCR
GDEICGTWKDGKRVSEMPTKAPEVLQRARAALFSTIVEQVNMYLWQA-----ASNPTKMV
LPASPEDKI-LLPPLDIVS-------------SNAD----------------------AY
AAPATSLQHLVA----------------TPNFRVGGQSFVSTRI-CNNSIGEGDTTDGLR
GVTTEYGSPNTVFTCAAPSPGEIFFIWRFTQRCFVFLFPFLSLPWMPVAPLRITSLHEER
EFVVSGAALRSDFDAPSFSICVIAVAMMCHITSIVIVATRVPLGHVQDGRLTLPEMVVPC
VLWLVVALVGASYISFFRFPHGLERVDRRLTPKLSALAASLVDAKASVCIFTYDDNGRGK
VMNRHYKYRWLLFAVVLGSMMSLSAPATRGGYGHQLFGSEAFEKAAAVLAFFATFLFSTT
LTFLVLKITDMQREVRAKLHVMTNLAFLERRCLISPSKHMNMAFHLDERFDATNLFSGFP
GWYSLRSLILYASACANHRARRTAMGIFWFVLVCAFIVGLLDIFYIAPRRPTPGNRYYST
AHSYALFTFLFWGALLHRYLYVCVSTRRELRQHLYIIDIAGLYQRVKLDDSEA-SEIIQQ
CSRITERNDAEPEIFPQVIYNFVVVLTVLLNMGALAAICYQLRQAIDR--------
>Leishmania panamensis XP_010697540.1
MSTEPA----------FDASHTDFMGYNLAPDFATVVEASERTGVGYMQYSNGVIYEGDW
LNGERHGLGVCYYPSGNIFVGQFRSGMMEGIGTMFFATGECFSGEFRQSSIY-KGVYSCR
GDEICGTWKDGKRVSEMPTKAPEVLQRARAALFSTIVEQVNMYLWQA-----ASNPTKMV
LPASPEDKI-LLPPLDIVS-------------SNAD----------------------AY
AAPATSLQHLVA----------------TPNFRVGGQSFVSTRI-CNNSIGEGDTTDGLR
GVTTEYGSPNTVFTCAAPSPGEIFFIWRFTQRCFVFLFPFLSLPWMPVAPLRITSLHEER
EFVVSGAALRSDFDAPSFSICVIAVAMMCHITSIVIVATRVPLGHVQDGRLTLPEMVVPC
VLWLVVALVGASYISFFRFPHGLERVDRRLTPKLSALAASLVDAKASVCIFTYDDNGRGK
VMNRHYKYRWLLFAVVLGSMMSLSAPATRGGYGHQLFGSEAFEKAAAVLAFFATFLFSTT
LTFLVLKITDMQREVRAKLHVMTNLAFLERRCLISPSKHMNMAFHLDERFDATNLFSGFP
GWYSLRSLILYASACANHRARRTAMGIFWFVLVCAFIVGLLDIFYIAPRRPTPGNRYYST
AHSYALFTFLFWGALLHRYLYVCVSTRRELRQHLYIIDITGLYQRVKLDDSEA-SEIIQQ
CSRITERNDAEPEIFPQVIYNFVVVLTVLLNMGALAAICYQLRQAIGR--------
>Leptomonas pyrrhocoris XP_015656207.1
MASQTA-----------DASGTDFLGNKLPTDFAEVPATSKRTGIGYLQYSNGAIYEGEW
LNGERDGLGVCFYPSGNIFVGQFHSGLMEGNGTMFFATGECFSGEFRHSTIY-RGVYSSR
GREIIGVWQDGHRVSELPAKAPEVLQRARAALFATIVEHVNDYLWET-----ANEPTQLS
LPFRQQDSASLRPPLDIPT-------------SAEEDVNAPNADRMSNNSR-----SIAD
RSPTLRAQRMAT----------------ALGFDETNHSLTSLRYRAPSSLGDGESKEWLR
NTEVQYGSPDTIFTCAAPSPSEFLSLWRFVRRLFVFLFPFLSLPWISFAPLRITAIQEER
EFVVSGAALRNNFDAPTFSLCAIAVGMLCQITSIVIVACRVPLGSVQDGDLTLPDMVMPC
VLWFVMGLLGASYYAFFRIPHGLERVDRRLTPRLSAFAASLVDAKASVCIFTYDEDGKGK
VMNQHYKYRWLFFAIIFGAAMSLSAPATRGGYGHNMFGRNAFQKAATLLAFFATFFFAAT
LSFYVLKITDMQREIRAKLHVLSNLAFLERRCIMSPSKHAHMAFDLDELFDPKNLFTGFP
GWYCMRSLILCTSACANHGARRTAMGVFWFAMTSAYIVGLADTFYMLANHYDGSDRYYST
GHSYGFFAFIFWGPLLTRYFYVCLVTRRELDRQLYIMDIAGLYQRVKANDADA-SDIIQQ
CRRVSELNDAAPEMFARPVYILVCVCTVSLWIAATAAICFQLGEAIYY--------
>Leishmania major strain Friedlin XP_001682088.1
MSTESA----------MSEVHTDFRGCSLLPDFAAVADVSERTGVGYLQYSNGAIYEGEW
LNGERHGLGVCYYPSGNIFVGQFRSGLMEGPGTMFFATGECFSGEFRDSTIY-KGVYSRQ
GREICGVWKDGNRVSETHTKAPEVLQRARAALFATIVKQVNEYLWGA-----ASNPTKLV
LSASPEGAA-LQAPLDILS-------------SSTG----------------------PN
GTPTAPPQHLTV----------------MPSFDAGNQSFTSVRYRPNASLADGEAKSSAH
GIVTQYGSPATVFACAAPAPNEIFSVCRFTLRCFIFLFPFLSLPWVPVAPLRITSMHEER
EFVVSGAALRSDFDAPSFSMYIIALGMLCHIVAIILVASRVPLGQVQDGKLTLPEMVVPC
VLWLLVALVKASYISFFRFPHGLERVDRRLTPKLSALAASLVDAKSSVCIFTYDDDGKGK
VMNRHYKYRWLLFGVVLGLIMSFSAPATRCGYGHNMFGSNGFQKTAALLAFFATFLFAAT
LTFSVLKITDMQREIRAKLHVLTNLAFLECRCLMSPSKHASMAFDLDESFNAENVFSGFP
GWYSLRSLILYASACANHRARTAAMRVFWFALVCVFIVGIADTLLMI-QNNRPRDRYYST
AHSYAFFTFLFWGALLHRYLYVCVSTRRELQHHLYIMDIAGLYHRVKLSDSEA-GNIIQQ
CRCISESNDTEPEIFPVMIYSFVVLLTVILNLAAMTAICYQLGRAIYR--------
>Leishmania donovani XP_003859699.1
MPIESA----------MSEAHTDFRGCSLLPDFAAVADVSERTGVGYLQYSNGAIYEGEW
LNGERHGLGVCYYPSGNIFVGQFRSGLMEGPGTMFFATGECFSGEFRDSTIY-KGVYSRQ
GREICGVWKDGNRVSEMPTKAPEVLQRARAALFATIVEQVNEYLWGA-----ASNPTKLV
LSAPPEGAA-LKAPLDILS-------------SSTD----------------------AH
GTPKTPPQHLTV----------------IPTFDAGNQSFTSVRFRPNASLADGDAKSSAH
GTVTQYGSPATVFACAAPAPNEIFSVRRFTLRCFVFLFPFLSLPWVPVAPLRITSLHEER
EFVVSGAALRSDFDAPSFSMCVIAVGMLCQIVAIILVASRVPLGKVQDGKLTLPEMVVPC
VLWLLVALVKASYISFFRFPHGLERVDRRLTPKLSALAASLVDAKSSVCIFTYDDDGKGK
VMNRHYKYRWLLFGVVLGLLMSLSAPATRGGYGHNMFGSNGFQLTAALLAFFATFLFAAT
LTFSVLKITDMQREIRAKLHVLTNLAFLERRCLMSPSKHASIAFDLDESFNAKNVFSGFP
GWYSLRSLILYASACANHRARTTAMRVFWFALVCAFIVGIADTLLMI-QNNRPGDQYYST
AHSYAFFTFLFWGALLHRYLYVCISTRRELQHHLYIMDIAGLYHRVKLSDSEA-GDIIQQ
CRCISESNDAEPEIFPVIIYCFVVFLTVILNLAAMTAICYQLGRAIYR--------
>Leishmania infantum JPCM5 XP_001464500.1
MPIESA----------MSEVNTDFRGCSLLPDFAAVADVSERTGVGYLQYSNGAIYEGEW
LNGERHGLGVCYYPSGNIFVGQFRSGLMEGPGTMFFATGECFSGEFRDSTIY-KGVYSRQ
GREICGVWKDGNRVSEMPTKAPEVLQRARAALFATIVEQVNEYLWGA-----ANNPTKLV
LSAPPEGAA-LKAPLDILS-------------SSTD----------------------AH
GTPKTPPQHLTV----------------IPTFDAGNQSFTSVRFRPNASLADGDAKSSTH
GTVTQYGSPATVFACAAPAPNEIFSVWRFTLRCFVFLFPFLSLPWVPVAPLRITSLHEER
EFVVSGAALRSDFDAPSFSMCVIAVGMLCQIVAIILVASRVPLGKVQDGKLTLPEMVVPC
VLWLLVALVKASYISFFRFPHGLERVDRRLTPKLSALAASLVDAKSSVCIFTYDDDGKGK
VMNRHYKYRWLLFGVVLGLLMSLSAPATRGGYGHNMFGSNGFQLTAALLAFFATFLFAAT
LTFSVLKITDMQREIRAKLHVLTNLAFLERRCLMSPSKHASIAFDLDESFNAKNVFSGFP
GWYSLRSLILYASACANHRARTTAMRVFWFALVCAFIVGIADTLLMI-QNNRPGDQYYST
AHSYAFFTFLFWGALLHRYLYVCISTRRELQHHLYIMDIAGLYHRVKLSDSEA-GDIIQQ
CRCISESNDAEPEIFPVMIYCFVVFLTVILNLAAMTAICYQLGRAIYR--------
>Trypanosoma cruzi strain CL Brener XP_803355.1
M-----------------------------------------QHVASVCLSDGALYEGPL
VDGKPEGRGVCVFPSGVICAGRFSHGHLDGHAEMLLPTGARFSGSFKSSAAHGSGLYVQD
GRLTRGRWHEGFMVEQAED---NLGGGARAQLFTRIAFRLCDELQKLTAVTRAPNWQHL-
----YVNSR-ISEPKVRLC-------------RECS--PEKNSMPSNSEKPEY---FIVN
CSSTRSPSRAII-------SRSFVDRQASLSDTEESLTAATTQRQTAHAEIQMQEKPATK
NALAMGASAYAIFACAAPASNEFFSFSHYVKYCLIFLFPFLSLPQFPFSPIRKARLEMER
EFIVSGASLLRKYDPPFLSLHFVTLAMCCSFSAVVIAAAKVNLGAVSDGRLTLAEIVIPC
VFWVLQSLFYAAYNSYMRVAHALERFERRLTPRLSAFTAGLVDIKAKVCIYTWDEKGRGM
VTNKHYRYRWLACSIVVGIVMGLAAPLTRVGFGHPFFGTGTYDMAAA-------------
------------------------------------------------------------
------------------------------------------------------------
------------------------------------------------------------
--------------------------------------------------------
