# Supplementary material for: Structural screens identify candidate human homologs of insect chemoreceptors and cryptic Drosophila gustatory receptor-like proteins
Source: eLife. 2023 Feb 20;12:e85537. doi: 10.7554/eLife.85537 (PMC9998090; doi:10.7554/eLife.85537)
Supplement: Figure 1—source data 3. [file elife-85537-fig1-data3.zip › Figure1SourceData3Figure1Gtreeml.txt]

(Trypanosoma brucei brucei TREU927 XP_845058.1:0.0029182753,Trypanosoma brucei gambiense DAL972 XP_011773686.1:0.0010828801,(((Trypanosoma grayi XP_009312037.1:0.3382198245,Trypanosoma theileri XP_028884034.1:0.4164954480)72:0.0902742558,((Trypanosoma conorhini XP_029227242.1:0.1476193237,Trypanosoma rangeli XP_029234838.1:0.1618864297)99:0.1239422783,Trypanosoma cruzi strain CL Brener XP_803355.1:0.2656548504)100:0.2473784327)55:0.0995933040,(((Leishmania mexicana MHOM_GT_2001_U1103 XP_003873693.1:0.0465876652,(Leishmania major strain Friedlin XP_001682088.1:0.0445064355,(Leishmania donovani XP_003859699.1:0.0052702088,Leishmania infantum JPCM5 XP_001464500.1:0.0034627540)100:0.0191151737)85:0.0173987476)94:0.1044826493,(Leishmania braziliensis MHOM_BR_75_M2904 XP_001563616.1:0.0015932077,Leishmania panamensis XP_010697540.1:0.0027360096)100:0.1796451308)72:0.1101616185,Leptomonas pyrrhocoris XP_015656207.1:0.2491464325)100:1.1468740980)100:0.6991476944);
