# Supplementary material for: Structural screens identify candidate human homologs of insect chemoreceptors and cryptic Drosophila gustatory receptor-like proteins
Source: eLife. 2023 Feb 20;12:e85537. doi: 10.7554/eLife.85537 (PMC9998090; doi:10.7554/eLife.85537)
Supplement: Figure 1—source data 4. [file elife-85537-fig1-data4.zip › Figure1SourceData4Figure1Gtreebayes.txt]

#NEXUS
[ID: 2301871969]
begin taxa;
	dimensions ntax=14;
	taxlabels
		Trypanosoma_brucei_brucei_TREU927_XP_845058.1
		Trypanosoma_brucei_gambiense_DAL972_XP_011773686.1
		Trypanosoma_grayi_XP_009312037.1
		Trypanosoma_theileri_XP_028884034.1
		Trypanosoma_conorhini_XP_029227242.1
		Trypanosoma_rangeli_XP_029234838.1
		Leishmania_mexicana_MHOM_GT_2001_U1103_XP_003873693.1
		Leishmania_braziliensis_MHOM_BR_75_M2904_XP_001563616.1
		Leishmania_panamensis_XP_010697540.1
		Leptomonas_pyrrhocoris_XP_015656207.1
		Leishmania_major_strain_Friedlin_XP_001682088.1
		Leishmania_donovani_XP_003859699.1
		Leishmania_infantum_JPCM5_XP_001464500.1
		Trypanosoma_cruzi_strain_CL_Brener_XP_803355.1
		;
end;
begin trees;
	translate
		1	Trypanosoma_brucei_brucei_TREU927_XP_845058.1,
		2	Trypanosoma_brucei_gambiense_DAL972_XP_011773686.1,
		3	Trypanosoma_grayi_XP_009312037.1,
		4	Trypanosoma_theileri_XP_028884034.1,
		5	Trypanosoma_conorhini_XP_029227242.1,
		6	Trypanosoma_rangeli_XP_029234838.1,
		7	Leishmania_mexicana_MHOM_GT_2001_U1103_XP_003873693.1,
		8	Leishmania_braziliensis_MHOM_BR_75_M2904_XP_001563616.1,
		9	Leishmania_panamensis_XP_010697540.1,
		10	Leptomonas_pyrrhocoris_XP_015656207.1,
		11	Leishmania_major_strain_Friedlin_XP_001682088.1,
		12	Leishmania_donovani_XP_003859699.1,
		13	Leishmania_infantum_JPCM5_XP_001464500.1,
		14	Trypanosoma_cruzi_strain_CL_Brener_XP_803355.1
		;
   tree con_50_majrule = [&U] (1[&prob=1.00000000e+000,prob_stddev=0.00000000e+000,prob_range={1.00000000e+000,1.00000000e+000},prob(percent)="100",prob+-sd="100+-0"]:3.697725e-003[&length_mean=3.57460903e-003,length_median=3.69772500e-003,length_95%HPD={2.98509500e-004,7.16090500e-003}],2[&prob=1.00000000e+000,prob_stddev=0.00000000e+000,prob_range={1.00000000e+000,1.00000000e+000},prob(percent)="100",prob+-sd="100+-0"]:3.874246e-003[&length_mean=4.17177137e-003,length_median=3.87424600e-003,length_95%HPD={4.75333700e-004,7.90240600e-003}],(((3[&prob=1.00000000e+000,prob_stddev=0.00000000e+000,prob_range={1.00000000e+000,1.00000000e+000},prob(percent)="100",prob+-sd="100+-0"]:2.900032e-001[&length_mean=2.87870756e-001,length_median=2.90003200e-001,length_95%HPD={2.42809700e-001,3.19629400e-001}],4[&prob=1.00000000e+000,prob_stddev=0.00000000e+000,prob_range={1.00000000e+000,1.00000000e+000},prob(percent)="100",prob+-sd="100+-0"]:3.267509e-001[&length_mean=3.29237622e-001,length_median=3.26750900e-001,length_95%HPD={2.81330600e-001,3.73147200e-001}])[&prob=1.00000000e+000,prob_stddev=0.00000000e+000,prob_range={1.00000000e+000,1.00000000e+000},prob(percent)="100",prob+-sd="100+-0"]:8.297055e-002[&length_mean=8.66249244e-002,length_median=8.29705500e-002,length_95%HPD={5.32891200e-002,1.13164400e-001}],((5[&prob=1.00000000e+000,prob_stddev=0.00000000e+000,prob_range={1.00000000e+000,1.00000000e+000},prob(percent)="100",prob+-sd="100+-0"]:1.331668e-001[&length_mean=1.34153467e-001,length_median=1.33166800e-001,length_95%HPD={1.11544600e-001,1.52586900e-001}],6[&prob=1.00000000e+000,prob_stddev=0.00000000e+000,prob_range={1.00000000e+000,1.00000000e+000},prob(percent)="100",prob+-sd="100+-0"]:1.555999e-001[&length_mean=1.58801178e-001,length_median=1.55599900e-001,length_95%HPD={1.30381300e-001,1.85863300e-001}])[&prob=1.00000000e+000,prob_stddev=0.00000000e+000,prob_range={1.00000000e+000,1.00000000e+000},prob(percent)="100",prob+-sd="100+-0"]:1.143034e-001[&length_mean=1.12900162e-001,length_median=1.14303400e-001,length_95%HPD={8.03521200e-002,1.44936800e-001}],14[&prob=1.00000000e+000,prob_stddev=0.00000000e+000,prob_range={1.00000000e+000,1.00000000e+000},prob(percent)="100",prob+-sd="100+-0"]:2.431925e-001[&length_mean=2.44667233e-001,length_median=2.43192500e-001,length_95%HPD={2.07912600e-001,2.94078800e-001}])[&prob=1.00000000e+000,prob_stddev=0.00000000e+000,prob_range={1.00000000e+000,1.00000000e+000},prob(percent)="100",prob+-sd="100+-0"]:2.028451e-001[&length_mean=2.01723467e-001,length_median=2.02845100e-001,length_95%HPD={1.29365900e-001,2.30458600e-001}])[&prob=1.00000000e+000,prob_stddev=0.00000000e+000,prob_range={1.00000000e+000,1.00000000e+000},prob(percent)="100",prob+-sd="100+-0"]:1.035260e-001[&length_mean=9.95064189e-002,length_median=1.03526000e-001,length_95%HPD={5.43327900e-002,1.36300500e-001}],(((7[&prob=1.00000000e+000,prob_stddev=0.00000000e+000,prob_range={1.00000000e+000,1.00000000e+000},prob(percent)="100",prob+-sd="100+-0"]:4.954186e-002[&length_mean=4.65444800e-002,length_median=4.95418600e-002,length_95%HPD={3.13350900e-002,6.04228700e-002}],(11[&prob=1.00000000e+000,prob_stddev=0.00000000e+000,prob_range={1.00000000e+000,1.00000000e+000},prob(percent)="100",prob+-sd="100+-0"]:4.483702e-002[&length_mean=4.38959611e-002,length_median=4.48370200e-002,length_95%HPD={3.12611300e-002,5.89710300e-002}],(12[&prob=1.00000000e+000,prob_stddev=0.00000000e+000,prob_range={1.00000000e+000,1.00000000e+000},prob(percent)="100",prob+-sd="100+-0"]:6.929956e-003[&length_mean=6.41957044e-003,length_median=6.92995600e-003,length_95%HPD={2.17093800e-003,8.90767800e-003}],13[&prob=1.00000000e+000,prob_stddev=0.00000000e+000,prob_range={1.00000000e+000,1.00000000e+000},prob(percent)="100",prob+-sd="100+-0"]:4.748932e-003[&length_mean=6.25857767e-003,length_median=4.74893200e-003,length_95%HPD={1.56768500e-003,1.25535000e-002}])[&prob=1.00000000e+000,prob_stddev=0.00000000e+000,prob_range={1.00000000e+000,1.00000000e+000},prob(percent)="100",prob+-sd="100+-0"]:2.006545e-002[&length_mean=2.06710833e-002,length_median=2.00654500e-002,length_95%HPD={1.18613400e-002,2.85425300e-002}])[&prob=1.00000000e+000,prob_stddev=0.00000000e+000,prob_range={1.00000000e+000,1.00000000e+000},prob(percent)="100",prob+-sd="100+-0"]:2.247476e-002[&length_mean=2.01942721e-002,length_median=2.24747600e-002,length_95%HPD={8.64013600e-003,3.16481900e-002}])[&prob=1.00000000e+000,prob_stddev=0.00000000e+000,prob_range={1.00000000e+000,1.00000000e+000},prob(percent)="100",prob+-sd="100+-0"]:9.292212e-002[&length_mean=9.57970539e-002,length_median=9.29221200e-002,length_95%HPD={6.98104900e-002,1.26432400e-001}],(8[&prob=1.00000000e+000,prob_stddev=0.00000000e+000,prob_range={1.00000000e+000,1.00000000e+000},prob(percent)="100",prob+-sd="100+-0"]:2.261996e-003[&length_mean=3.27359031e-003,length_median=2.26199600e-003,length_95%HPD={8.81289500e-004,6.85843100e-003}],9[&prob=1.00000000e+000,prob_stddev=0.00000000e+000,prob_range={1.00000000e+000,1.00000000e+000},prob(percent)="100",prob+-sd="100+-0"]:3.815517e-003[&length_mean=3.97649055e-003,length_median=3.81551700e-003,length_95%HPD={3.66978900e-004,8.29386600e-003}])[&prob=1.00000000e+000,prob_stddev=0.00000000e+000,prob_range={1.00000000e+000,1.00000000e+000},prob(percent)="100",prob+-sd="100+-0"]:1.704521e-001[&length_mean=1.68967739e-001,length_median=1.70452100e-001,length_95%HPD={1.38802600e-001,1.87890000e-001}])[&prob=1.00000000e+000,prob_stddev=0.00000000e+000,prob_range={1.00000000e+000,1.00000000e+000},prob(percent)="100",prob+-sd="100+-0"]:1.075213e-001[&length_mean=1.06745063e-001,length_median=1.07521300e-001,length_95%HPD={7.76812900e-002,1.21080700e-001}],10[&prob=1.00000000e+000,prob_stddev=0.00000000e+000,prob_range={1.00000000e+000,1.00000000e+000},prob(percent)="100",prob+-sd="100+-0"]:2.039978e-001[&length_mean=2.08096817e-001,length_median=2.03997800e-001,length_95%HPD={1.80150500e-001,2.33462300e-001}])[&prob=1.00000000e+000,prob_stddev=0.00000000e+000,prob_range={1.00000000e+000,1.00000000e+000},prob(percent)="100",prob+-sd="100+-0"]:7.299388e-001[&length_mean=7.22821006e-001,length_median=7.29938800e-001,length_95%HPD={6.29880900e-001,7.83246600e-001}])[&prob=1.00000000e+000,prob_stddev=0.00000000e+000,prob_range={1.00000000e+000,1.00000000e+000},prob(percent)="100",prob+-sd="100+-0"]:5.058654e-001[&length_mean=4.99196239e-001,length_median=5.05865400e-001,length_95%HPD={4.05331400e-001,5.82983900e-001}]);
end;
