# Supplementary material for: Structural screens identify candidate human homologs of insect chemoreceptors and cryptic Drosophila gustatory receptor-like proteins
Source: eLife. 2023 Feb 20;12:e85537. doi: 10.7554/eLife.85537 (PMC9998090; doi:10.7554/eLife.85537)
Supplement: Figure 2—source data 3. [file elife-85537-fig2-data3.zip › Figure2SourceData3Figure2Dalignment.txt]

>Physeter_catodon_XP_028344782.1
------------------------------------------------------------
------------------------------------------------------------
------------------------------------------MAS---------------
-N----------------------------------------------------------
------------------------------------------------------------
------------------------------------------------------------
------------------------------------------------------------
------------------------------------------------------------
-----ER-------------DA--------------------------------------
------------------------------------------------------------
------------------------------------------------------------
------------------------------------------------------------
------------------------------------------------------------
------------------------------------------------------------
------------------------------------------------------------
------------------------------------------------------------
-----------------------IS-----------------------------------
------------------------------------------------------------
W-----------------------------------------------------------
------------------------------------------------------------
------------------------------------------------------------
YQ----------------------------------------------------------
----------------------------------------------------KK------
------------------------------------------------------------
-----------------------------------------------------------I
GAYDQQI----------------------------------------WEKSI--------
-----EQ------------------------TQ-I--K----------------------
---------------GFK------------------------------------------
-----------------------------N-KPKKMGH--------------IKADLI--
---------------DVDL--------IR--------------------------GSTFA
-KAKPEIPWTSLTRKG--LVRVVFF----P--------------------------FFS-
---------------------NWWIQVTSLRIFVWLLL-----------LYL-------M
---------QVIALVFYFMMPIVN------------------------------------
-----------------------------------------------VSEVLGPLCLMLL
MGTV-------------------HCQIVS-------------------------------
----------------------------------------------T-QITRPLG-----
NN------------------------------------G---------------------
---------------------------NRRR-----------------------------
------------------------------------------------------R-----
-----------------------------------------------KLR----------
--KTVNGDGS--------------------------------------------------
--------RENG-N----------------------------------------------
-NSSDKARG--------------------------------------TETLESAP-----
----------FNGGFWGTLFGN----R--------------------------------M
KRV----------------------KLICSKGTE--------------------------
--------------------TDNDSG----------------------------------
-----------------CLHPIIKKRQC--------------------------------
------------------------------------------------------------
------------------------------------------------------------
---RPEIR----------------------------------------------------
------------------------------------------------------------
------------------MWQTREKA-------------------------------KFS
DGEKGCR-----------------------------------------------------
------------EP----------------------------------------------
------------------FGH---------------------------------------
------------------------------------------------------------
--------------------------------------------------------LDNG
ISDD--------L--------------SSE------------------------------
------------------------------------------------------------
------------------------------------------------------------
------------------------------------------------------------
-----------------------------------------------DD-----------
------------------------------------------------------------
------------------------------------------------------GEAW--
--------------TQ-MMTLRRSV----------------------EGASSD-------
---------NGCEVKNRKS-IL-----SRHL-----NTQVKKTTSK--------------
---W---------------CPVVRDSDS--------------LAESEF-ESAGF------
----------------------SQ-G-----------------------------CRSGM
SG----G-SRSLN-----------------------------------------------
-------------------------------------------------MLR-RDS----
----------E----STRHDSE------------TEDMLWD-------------DL----
-------------------------------LHGP--------------E----------
---------------------------------------CRSSV----------------
---TS------------DS---------------------------------EGDHVNS-
------------LHSGTK-RDPKEDV-------FQQRGK------QPWRSCNPTSHHYRR
HLASL-----Q-------------------------------------------------
---------------NHLF-----------------------------------------
---------------------------WLQNS----------------------------
--------------------------SPASDR----------------------------
---------------VSAIIWEGNE-CKKM------------------------------
------------------------------------------------------------
------------------------------------------------------------
------------------------------------------------------------
------------------------------------------------------------
------------------------------------------------------------
---------------------------------------DMSVLEISGIIMSRVNAYQ-Q
GVGYQMLG--------NVVTIGLAFFPFLHRLFREKS-----------------------
------------------------------------------------------------
--LDQLKSI----------SAEEI-------------------LTLFCG-----------
-----------APPVT---------PIIILSIINFFERLCLTWMFFFMMCVAE--RTYKQ
RFLFAKLFSHITSARKARKYEIPH--FRLKKVENIKI-------WLSL---RSFLK----
------------------------------------------RR------GPQRSVDVVV
SSV----FLLTLSIAFICCA----------------------Q-----------------
----------VFVAACGLSL-----VAVLR------------------------------
--------GHKTFLNDAYNWEFLIWESAL--------------LLFLLRLASLGSETNKK
YS-NVSILLTE------QI------------------------------NLYLKME--KK
PNKKEQL-----------------TLVNNVLKLSTKLL------KELDTPFRLYG---LT
MN-PLIYNITRVVILSAV-SGVISDLL---------------------------------
-----GFNIR---------------------------------------------LW---
--------------K-------------------------------------IKS-----
------------------------------------------------------------
--------
>Myotis_myotis_XP_036199568.1
------------------------------------------------------------
------------------------------------------------------------
------------------------------------------MAS---------------
-G----------------------------------------------------------
------------------------------------------------------------
------------------------------------------------------------
------------------------------------------------------------
------------------------------------------------------------
-----ER-------------DA--------------------------------------
------------------------------------------------------------
------------------------------------------------------------
------------------------------------------------------------
------------------------------------------------------------
------------------------------------------------------------
------------------------------------------------------------
------------------------------------------------------------
-----------------------IS-----------------------------------
------------------------------------------------------------
W-----------------------------------------------------------
------------------------------------------------------------
------------------------------------------------------------
YQ----------------------------------------------------------
----------------------------------------------------KK------
------------------------------------------------------------
-----------------------------------------------------------I
GAYDQQI----------------------------------------WEKSI--------
-----EQ------------------------TQ-I--K----------------------
---------------GFK------------------------------------------
-----------------------------N-KPKKMGH--------------IKADLI--
---------------DVDL--------IR--------------------------GSTFA
-KAKPEIPWTSLTRKG--LVRVVFF----P--------------------------LFS-
---------------------NWWIQVTSLKIFVWLLL-----------LYL-------M
---------QVMALVLFLMMPIVN------------------------------------
-----------------------------------------------VSEVLGPLCLMLL
MGTV-------------------HCQIVS-------------------------------
----------------------------------------------T-QIARPSG-----
SN------------------------------------G---------------------
---------------------------SRRR-----------------------------
------------------------------------------------------R-----
-----------------------------------------------KLR----------
--KTVNGDGS--------------------------------------------------
--------RENG-N----------------------------------------------
-NSSDKVRG--------------------------------------VETVEPGP-----
----------FASGFWGTLFGS----R--------------------------------T
KRG----------------------KLTCNKETE--------------------------
--------------------TNKDTG----------------------------------
-----------------YLRPIIKKRQA--------------------------------
------------------------------------------------------------
------------------------------------------------------------
---RPEVK----------------------------------------------------
------------------------------------------------------------
------------------TWPAAEKA-------------------------------KFS
DGEQCRR-----------------------------------------------------
------------EA----------------------------------------------
------------------FRR---------------------------------------
------------------------------------------------------------
--------------------------------------------------------VGNG
VSDD--------L--------------SSE------------------------------
------------------------------------------------------------
------------------------------------------------------------
------------------------------------------------------------
-----------------------------------------------ED-----------
------------------------------------------------------------
------------------------------------------------------GEAR--
--------------NQ-MMILRRSV----------------------EGASSD-------
---------NGCDVRSRKS-ML-----PRHI-----SSQVTKTTTK--------------
---W---------------CHFMRDSDS--------------LAESEF-ESAAF------
----------------------SQ-C-----------------------------SRSGM
SG----G-SRSLH-----------------------------------------------
-------------------------------------------------MSR-RDS----
----------E----STRHDSE------------TEDMLWD-------------DL----
-------------------------------LHGP--------------E----------
---------------------------------------CRSSV----------------
---TS------------DS---------------------------------EGT-APT-
------------LHSGTK-RDPKEDV-------FQ-------------------------
----------Q-------------------------------------------------
---------------NHLF-----------------------------------------
---------------------------WLQNS----------------------------
--------------------------SPASDR----------------------------
---------------VSAIIWEGNE-CKKM------------------------------
------------------------------------------------------------
------------------------------------------------------------
------------------------------------------------------------
------------------------------------------------------------
------------------------------------------------------------
---------------------------------------DMSVLEISGIIMSRVNAYQ-Q
GVGYQMLG--------NAVTVGLAFFPFLYRLFHAKG-----------------------
------------------------------------------------------------
--LDQLKSV----------SAEEL-------------------LTLFCG-----------
-----------APPVT---------PVVVLSVINFVERLCLTWIFFFMMCVAE--RTYKQ
RFLFAKLFSHITSARKARKYEIPH--FRLKKVENIKI-------WLSL---RSFLK----
------------------------------------------RR------GPQRSVDVVV
SSV----FLLTLSIAFICCA----------------------Q-----------------
---------------------------VLQ------------------------------
--------GHKTFLNDAYNWEFLIWETAL--------------LLFLLRLASLGSETNKK
YS-NVSILLTE------QI------------------------------NLYLKME--KK
PTKKEQL-----------------TLVNNVLKLSTKLL------KELDTPFRLYG---LT
MN-PLIFNITRVVILSAV-SGVISDLL---------------------------------
-----GFNIRK------HSILC----------SWTAHNMELES-HVRFI------VW---
--------------A-------------------------------------ERGLSG--
--------------------RRPRPVRMS----DTQNREPQVLSPSWTLFALLSTVA-CG
CNGQFSSC
>Propithecus_coquereli_XP_012500038.1
------------------------------------------------------------
------------------------------------------------------------
------------------------------------------MAS---------------
-N----------------------------------------------------------
------------------------------------------------------------
------------------------------------------------------------
------------------------------------------------------------
------------------------------------------------------------
-----ER-------------DA--------------------------------------
------------------------------------------------------------
------------------------------------------------------------
------------------------------------------------------------
------------------------------------------------------------
------------------------------------------------------------
------------------------------------------------------------
------------------------------------------------------------
-----------------------IS-----------------------------------
------------------------------------------------------------
W-----------------------------------------------------------
------------------------------------------------------------
------------------------------------------------------------
YQ----------------------------------------------------------
----------------------------------------------------KK------
------------------------------------------------------------
-----------------------------------------------------------I
GAYDQQI----------------------------------------WEKSI--------
-----EQ------------------------TQ-I--K----------------------
---------------GFK------------------------------------------
-----------------------------N-KPKKMGH--------------IKPDLI--
---------------DVDL--------IR--------------------------GSTFA
-KAKPEIPWTSLTRKG--LVRVVFF----P--------------------------LFS-
---------------------NWWIQVTSLRIFVWLLL-----------LYL-------M
---------Q--------------------------------------------------
------------------------------------------------------------
-GTQ----YN-------------HFAIIS-------------------------------
----------------------------------------------P-LPTR--------
------------------------------------------------------------
---------------------------NTFG-----------------------------
------------------------------------------------------K-----
-----------------------------------------------KLR----------
--KTINGDGN--------------------------------------------------
--------RENG-N----------------------------------------------
-NSSDKVRG--------------------------------------IETLESAP-----
----------IIGGFWETLFGN----R--------------------------------I
KRV----------------------KLISNKGTE--------------------------
--------------------TDNDAS----------------------------------
-----------------CLHPIIKKKQC--------------------------------
------------------------------------------------------------
------------------------------------------------------------
---RPEMR----------------------------------------------------
------------------------------------------------------------
------------------MWQTREKA-------------------------------KFS
DGEKCRR-----------------------------------------------------
------------EA----------------------------------------------
------------------FRH---------------------------------------
------------------------------------------------------------
--------------------------------------------------------LGNG
ISDD--------L--------------SSE------------------------------
------------------------------------------------------------
------------------------------------------------------------
------------------------------------------------------------
-----------------------------------------------ED-----------
------------------------------------------------------------
------------------------------------------------------GEAR--
--------------TQ-MILLRRSV----------------------EGASSD-------
---------NGCEVKNRKS-IL-----SRHL-----NSQVKKTTTK--------------
---W---------------CHIVRDSDS--------------LAESEF-ESAVF------
----------------------SQ-G-----------------------------SRSGV
SG----G-SRSIN-----------------------------------------------
-------------------------------------------------MSR-RDS----
----------E----STRHDSE------------TEDMLWD-------------DL----
-------------------------------LHGP--------------E----------
---------------------------------------CRSSV----------------
---TS------------DS---------------------------------EGAPVNT-
------------LHSGTK-RDPKEDV-------FQ-------------------------
----------Q-------------------------------------------------
---------------NHLF-----------------------------------------
---------------------------WLQNS----------------------------
--------------------------SPASDR----------------------------
---------------VSAIIWEGNE-CKKM------------------------------
------------------------------------------------------------
------------------------------------------------------------
------------------------------------------------------------
------------------------------------------------------------
------------------------------------------------------------
---------------------------------------DMSVLEISGIIMSRVNAYQ-Q
GVGYQMLG--------NVVTVGLAFFPFLHRLFCEKS-----------------------
------------------------------------------------------------
--LDQLKSI----------SAEEI-------------------LTLFCG-----------
-----------APPVT---------PIIILSIINFFERLCLTWMFFFMMCVAE--RTYKQ
RFLFAKLFSHITSARKARKYEIPH--FRLKKVENIKI-------WLSL---RSYLK----
------------------------------------------RR------GPQRSVDVVV
SSV----FLLTLSIAFICCA----------------------------------------
------------------------------------------------------------
------------------------------------------------------------
-----------------QI------------------------------NLYLKME--KK
PNKKEQL-----------------TLVNNVLKLSTKLL------KELDTPFRLYG---LT
MN-PLIYNITRVVILSAV-SGVISDLL---------------------------------
-----GFNIR---------------------------------------------LW---
--------------K-------------------------------------IKS-----
------------------------------------------------------------
--------
>Echinops_telfairi_XP_045147874.1
------------------------------------------------------------
------------------------------------------------------------
------------------------------------------MAS---------------
-N----------------------------------------------------------
------------------------------------------------------------
------------------------------------------------------------
------------------------------------------------------------
------------------------------------------------------------
-----ET-------------DA--------------------------------------
------------------------------------------------------------
------------------------------------------------------------
------------------------------------------------------------
------------------------------------------------------------
------------------------------------------------------------
------------------------------------------------------------
------------------------------------------------------------
-----------------------IS-----------------------------------
------------------------------------------------------------
W-----------------------------------------------------------
------------------------------------------------------------
------------------------------------------------------------
YQ----------------------------------------------------------
----------------------------------------------------KK------
------------------------------------------------------------
-----------------------------------------------------------I
GAYDQQI----------------------------------------WEKSI--------
-----EQ------------------------TQ-I--K----------------------
---------------GFK------------------------------------------
-----------------------------N-KPKKMGH--------------IKPDLI--
---------------DVDL--------IR--------------------------GSTFA
-KAKPEIPWTSLTRKG--LVRVVFF----P--------------------------LFS-
---------------------SWWIQVTSQRIFIWLLL-----------LYL-------M
---------QVLAIVLYLMMPLVN------------------------------------
-----------------------------------------------ISEVLGPLCLMLL
MGTV-------------------HCQIVS-------------------------------
----------------------------------------------T-QIAKPAG-----
SN------------------------------------G---------------------
---------------------------NRRR-----------------------------
------------------------------------------------------R-----
-----------------------------------------------KLR----------
--KTANGDGN--------------------------------------------------
--------RENG-NS---------------------------------------------
-SSSDRVRG--------------------------------------IESLGSVP-----
----------FIGGFWGTLFGN---SR--------------------------------R
KKV----------------------KLLTNRGTE--------------------------
--------------------TESDAS----------------------------------
-----------------CLHPIIKKREC--------------------------------
------------------------------------------------------------
------------------------------------------------------------
---QPEVR----------------------------------------------------
------------------------------------------------------------
------------------MWQGRERA-------------------------------KFS
DGDKSRK-----------------------------------------------------
------------EA----------------------------------------------
------------------FRC---------------------------------------
------------------------------------------------------------
--------------------------------------------------------MNNG
VSDD--------L--------------SSE------------------------------
------------------------------------------------------------
------------------------------------------------------------
------------------------------------------------------------
-----------------------------------------------ED-----------
------------------------------------------------------------
------------------------------------------------------GDAL--
--------------TQ-MTLLRRSV----------------------EGASSD-------
---------NGCEVKNRKS-IL-----SRRL-----DSQAKKTTAR--------------
---W---------------CHLVRDSDS--------------VADSEF-ESAAF------
----------------------SQ-G-----------------------------SRSGM
NG----G-SQHVS-----------------------------------------------
-------------------------------------------------VAR-RDS----
----------E----STRHDSE------------TEDMLWD-------------DL----
-------------------------------LHGP--------------E----------
---------------------------------------CRSSA----------------
---TS------------DS---------------------------------EGAHVQS-
------------LHSGAK-RHSTEDV-------FQ-------------------------
----------Q-------------------------------------------------
---------------NHLF-----------------------------------------
---------------------------WLQNS----------------------------
--------------------------SPASDR----------------------------
---------------VSAIIWEGSE-CKKM------------------------------
------------------------------------------------------------
------------------------------------------------------------
------------------------------------------------------------
------------------------------------------------------------
------------------------------------------------------------
---------------------------------------DMSVLEISGVIMSRVNAYQ-Q
GVGYQMLG--------NVVTVTLALFPFVHRLVREKS-----------------------
------------------------------------------------------------
--LDQLTSV----------SAEEI-------------------LALFCG-----------
-----------APPVV---------PIIVLSAINFFERLCLTWMFFFMMCVAE--RTYKQ
RFLFAKLFSHITSARKAKKYEIPH--FRLKKVENIKI-------WLSL---RSYLK----
------------------------------------------------------------
------------------------------------------------------------
---------------------------VLQ------------------------------
--------GHKTFLNDAYNWEFLIWETAL--------------LLFLLRLASLGSETNKK
YS-NVSILLTE------QI------------------------------NLYLKME--KK
PNKKEQL-----------------TLVNNVLKLSTKLL------KELDTPFRLYG---LT
MN-PLIYNITRVVILSAV-SGVISDLL---------------------------------
-----GFNIR---------------------------------------------LW---
--------------K-------------------------------------IKS-----
------------------------------------------------------------
--------
>Neosciurus_carolinensis_XP_047409343.1
------------------------------------------------------------
------------------------------------------------------------
------------------------------------MV-TAPPAS---------------
-R----------------------------------------------------------
------------------------------------------------------------
------------------------------------------------------------
------------------------------------------------------------
------------------------------------------------------------
-----PRG-----------EDA--------------------------------------
------------------------------------------------------------
------------------------------------------------------------
------------------------------------------------------------
------------------------------------------------------------
------------------------------------------------------------
------------------------------------------------------------
------------------------------------------------------------
-----------------------AC-----------------------------------
------------------------------------------------------------
RARR-------------------------LAP------GLTARP----------------
------------------------------------------------------------
--------------------------------G--------------------------P
LR----------------------------------------------------------
----------------------------------------------------RK------
------------------------------------------------------------
-----------------------------------------------------------V
PAAGQ-------------------------------------------------------
------------------------------------------------------PGSG--
-------------HQGFK------------------------------------------
-----------------------------N-KPKKMGH--------------IKPDLI--
---------------DVDL--------IR--------------------------GSTFA
-KAKPEIPWTSLTRKG--LVRVVFF----P--------------------------LFS-
---------------------NWWIQVTSLRIFVWLLL-----------LYL-------M
---------QVIAIVLYLMMPIVN------------------------------------
-----------------------------------------------VSEVLGPLCLMLL
MGTV-------------------HCQIVS-------------------------------
----------------------------------------------T-QITRPSG-----
NN------------------------------------G---------------------
---------------------------NRRR-----------------------------
------------------------------------------------------R-----
-----------------------------------------------KLR----------
--KTVNGDGS--------------------------------------------------
--------RENG-N----------------------------------------------
-NSSDRARG--------------------------------------IETLESAP-----
----------IIGGLWGTLFGN----R--------------------------------I
KKV----------------------KLISNKGTEI-------------------------
-------------------DNDNDSN----------------------------------
-----------------CLHPIMKKRQC--------------------------------
------------------------------------------------------------
------------------------------------------------------------
---RPDIR----------------------------------------------------
------------------------------------------------------------
------------------MWQTKEKA-------------------------------KFS
DGEKCRR-----------------------------------------------------
------------EA----------------------------------------------
------------------YRR---------------------------------------
------------------------------------------------------------
--------------------------------------------------------LGNG
ISDD--------L--------------SSE------------------------------
------------------------------------------------------------
------------------------------------------------------------
------------------------------------------------------------
-----------------------------------------------ED-----------
------------------------------------------------------------
------------------------------------------------------GEAR--
--------------TQ-MILLRRSV----------------------EGASSD-------
---------NGCEVKNRKS-IL-----SRHL-----NSQ---------------------
------------------------------------------------------------
-------------------------C-----------------------------SRSGV
SG----G-SRSLN-----------------------------------------------
-------------------------------------------------LSR-RDS----
----------E----STRHDSE------------TEDMLWD-------------DL----
-------------------------------LHGP--------------E----------
---------------------------------------CRSSV----------------
---TS------------DS---------------------------------EGAHVNT-
------------LHSGTK-RDPKEDV-------FQ-------------------------
----------Q-------------------------------------------------
---------------NHLF-----------------------------------------
---------------------------WLQNS----------------------------
--------------------------SPASDR----------------------------
---------------VSAIIWEGNE-CKKM------------------------------
------------------------------------------------------------
------------------------------------------------------------
------------------------------------------------------------
------------------------------------------------------------
------------------------------------------------------------
---------------------------------------DMSVLEISGIIMSRVNAYQ-Q
GVGYQMLG--------NVVTIGLAFFPFLHRLFHEKS-----------------------
------------------------------------------------------------
--LDQLKSI----------SAEEI-------------------LTLFCG-----------
-----------APPVT---------PIIILSIINFFERLCLTWMFFFMMCVAE--RTYKQ
RFLFAKLFSHITSARKARKYEIPH--FRLKKVENIKI-------WLSL---RSYLK----
------------------------------------------RR------GPQRSVDVVV
SSV----FLLTLSIAFICCA----------------------Q-----------------
---------------------------VLQ------------------------------
--------GHKTFLNDAYNWEFLIWETAL--------------LLFLLRLASLGSETNKK
YS-NVSILLTE------QI------------------------------NLYLKME--KK
PNKKEQL-----------------TLVNNVLKLSTKLL------KELDTPFRLYG---LT
MN-PLIYNITRVVILSAV-SGVISDLL---------------------------------
-----GFNIR---------------------------------------------LW---
--------------K-------------------------------------IKS-----
------------------------------------------------------------
--------
>Falco_rusticolus_XP_037266380.1
------------------------------------------------------------
------------------------------------------------------------
------------------------------------------MAA---------------
-QVAAVRAVSRAPEEPPPLPPGDRPGRPRGGGRRRRGPPGEAAGSKRARLSQPLLAGPGP
TEPLPPAALPGLPAAAGLFTFSPLSLPPPAALEERRHHHHRHRPAAGPEPGRLAAGQPQK
ARRGSPADGAAGRPSKRETPDENGKTQRADSLIMKKIKKKKKKKHREDMRGKRLKMYNKE
VQTVCAGLTRIDKETLSQGQCDNLEVNKESFRYLKDEQLCRLNLGMQEYRIPQGVQTPFV
THQEHSVRSSFLKTGTKFSNFIHEEHQSNGGALVLHAYMDELSFLSPVEMERFAEEFLAL
SFSENDK-------------NA--------------------------------------
------------------------------------------------------------
------------------------------------------------------------
------------------------------------------------------------
------------------------------------------------------------
------------------------------------------------------------
----A----------------YYALAIVHGAAAYLPDFLDYFAFNFPNTPVKMEILGKKD
IETTTISNFHSQVNRTYCCGTYRAGPMRQISLVGAVDEEVGDYFPEFLDMLEES--PFLR
MTLPWGTLSSLRLQCRSQSDDGPIM-----------------------------------
------------------------------------------------------------
W-----------------------------------------------------------
------------------------------------------------------------
------------------------------------------------------------
VRPGEQMIPTADMPKSPFKRRRSMNEIKNLQYLPRTSEPREVLFEDRTRAHADHVGQGFD
WQSTAAVGVLKAVQFGEWSDQPRITKDVVCFHAEDFTDVVQRLQLDLHEPPVSQ------
------------------------------------------------------------
-----------------------------------------------------------I
GAYDQQI----------------------------------------WEKSI--------
-----EQ------------------------TE-M--K----------------------
---------------GFK------------------------------------------
-----------------------------N-KPKKKGH--------------IQPDLI--
---------------DVDL--------IR--------------------------GSTFA
-KAKPDIPWTSLTRKG--IVRVVFF----P--------------------------LFS-
---------------------QWWIQVTSQRIFTWLLV-----------LYI-------M
---------QVIAVVLYFMMPVVN------------------------------------
-----------------------------------------------ASEVMGPMCLMLL
MGTV-------------------HCQIVS-------------------------------
----------------------------------------------T-QINKPSG-----
NN------------------------------------G---------------------
--------------------------LSRRR-----------------------------
------------------------------------------------------R-----
-----------------------------------------------KLR----------
--KSVGVDGN--------------------------------------------------
-------------SW---------------------------------------------
-SS-DKNSK--------------------------------------EEQSESAS-----
----------IVNNLFSMLFRR----R--------------------------------I
RRV----------------------KLVAEKGTE--------------------------
--------------------TENGVN----------------------------------
-----------------AVNNGIKHRHA--------------------------------
------------------------------------------------------------
------------------------------------------------------------
---RSEYR----------------------------------------------------
------------------------------------------------------------
------------------LLHFKEKN-------------------------------KLS
DGEKSHQ-----------------------------------------------------
------------DD----------------------------------------------
------------------CTS---------------------------------------
------------------------------------------------------------
--------------------------------------------------------RG-G
VSDE--------L--------------SSE------------------------------
------------------------------------------------------------
------------------------------------------------------------
------------------------------------------------------------
-----------------------------------------------ED-----------
------------------------------------------------------------
------------------------------------------------------AEAV--
--------------AQ-KVLLFQNI----------------------EVASSD-------
---------NSYEEKKKRPLVS-----LNQA-----VSQVKQALKG--------------
----------------------ARDSDS--------------VVESEL-ESTLY------
----------------------SQ-D-----------------------------VRSCI
SV----G-SRSCS-----------------------------------------------
-------------------------------------------------VSR-GDS----
----------E----STRHDSE------------TEDMLWD-------------DL----
-------------------------------LHGP--------------E----------
---------------------------------------CRSSC----------------
---TS------------DS---------------------------------EEMTV---
--------------RGTR-RDVKEDV-------FQ-------------------------
----------Q-------------------------------------------------
---------------NHLF-----------------------------------------
---------------------------WLQNT----------------------------
--------------------------SPASAK----------------------------
---------------VSALIWEGND-CKKV------------------------------
------------------------------------------------------------
------------------------------------------------------------
------------------------------------------------------------
------------------------------------------------------------
------------------------------------------------------------
---------------------------------------DMSVLEISGIIMSRVNAYQ-Q
GAGYQMLG--------NVITIGLAFLPFLYRLFRTDN-----------------------
------------------------------------------------------------
--LEQLCSI----------SLKEL-------------------LHIFCG-----------
-----------APASI---------PVIVLSAINFLERLCLTWMFFFMMCVAE--RTYKQ
RFLFAKLFSHITSARKARKYEIPH--FRLKKVENIKI-------WLSL---RSYLK----
------------------------------------------RR------GPQRSVDVVV
SSI----FLLALSIAFICCA----------------------Q-----------------
---------------------------VLK------------------------------
--------GHKTFLNAAYNWEFLIWEAAL--------------LLFLLRLASLGSETNKK
YS-NISILLTE------QI------------------------------NLYLKME--KK
PNKKEQL-----------------SLVNNVLKLSTKLL------KELDTPFRLYG---LT
MN-PLIYNITRVVILSAV-SGVVSDLL---------------------------------
-----GFNIRVSITPTTHGTSCRGHFVPLPNSSHQAERFELGSLSMRLFSLALSQLWWGR
RGLTNFSPAEDFSAH-------------------------------------FKPLVRVL
GFSLQPEDTVLLWLPLTRELAEPSPQHRG----DKADPPP--------------TLP-CR
--------
>Chrysemys_picta_bellii_XP_042708582.1
------------------------------------------------------------
------------------------------------------------------------
------------------------------------------MAA---------------
-R----------------------------------------------------------
------------------------------------------------------------
------------------------------------------------------------
------------------------------------------------------------
------------------------------------------------------------
-----GR-------------DA--------------------------------------
------------------------------------------------------------
------------------------------------------------------------
------------------------------------------------------------
------------------------------------------------------------
------------------------------------------------------------
------------------------------------------------------------
------------------------------------------------------------
-----------------------IA-----------------------------------
------------------------------------------------------------
W-----------------------------------------------------------
------------------------------------------------------------
------------------------------------------------------------
YQ----------------------------------------------------------
----------------------------------------------------KK------
------------------------------------------------------------
-----------------------------------------------------------I
GAYDQQI----------------------------------------WEKSI--------
-----EQ------------------------TE-M--K----------------------
---------------GFK------------------------------------------
-----------------------------N-KPKKKGH--------------IQPDLI--
---------------DVDL--------IR--------------------------GSTFA
-KAKPEIPWTSLTRKG--IVRVVFF----P--------------------------LFS-
---------------------RWWIRVTSQRIFMWLLV-----------LYL-------M
---------QVIAVVLYFMIPVAS------------------------------------
-----------------------------------------------ASEIIGPMCLMLL
MGTV-------------------HCQIVS-------------------------------
----------------------------------------------T-QINKPPG-----
TN------------------------------------GS--------------------
-------------------------SSSRRR-----------------------------
-----------------------------------------------------SR-----
-----------------------------------------------KLR----------
--KPVGSDGS--------------------------------------------------
--------RDAG-SW---------------------------------------------
-FSSDKANK-------------------------------------GDKQLEPTS-----
----------IINSLFGMIFRR----R--------------------------------L
RRV----------------------KLVADKGTE--------------------------
--------------------TESGVS----------------------------------
-----------------SVYSGIKHRLS--------------------------------
------------------------------------------------------------
------------------------------------------------------------
---RSEYR----------------------------------------------------
------------------------------------------------------------
------------------LLHFKERE-------------------------------RLS
DGEKSHR---------NINMLNMETCGKNKGGLFILKCLFIW------------------
------MVFNSKEG----------------------------------------------
------------------GTH---------------------------------------
------------------------------------------------------------
--------------------------------------------------------MG-G
ISDE--------L--------------SSE------------------------------
------------------------------------------------------------
------------------------------------------------------------
------------------------------------------------------------
-----------------------------------------------ED-----------
------------------------------------------------------------
------------------------------------------------------AEAM--
--------------AQ-RILLRRSV----------------------EGASSD-------
---------NSYEDKNRRPLTT-----SNQS-----VSQVNQAIKG--------------
----------------------TRESDS--------------VEESEL-DSTAF------
----------------------SQ-E-----------------------------SRSCF
SG----G-SQSCS-----------------------------------------------
-------------------------------------------------VSR-RDS----
----------E----STRHDSE------------TEDMLWD-------------DL----
-------------------------------LHGP--------------E----------
---------------------------------------CRSSY----------------
---TS------------DS---------------------------------EEGNV---
--------------KGSK-RDLKDDV-------FQ-------------------------
----------Q-------------------------------------------------
---------------KHLF-----------------------------------------
---------------------------WLQNT----------------------------
--------------------------SPASAK----------------------------
---------------VSALIWEGSE-CKKV------------------------------
------------------------------------------------------------
------------------------------------------------------------
------------------------------------------------------------
------------------------------------------------------------
------------------------------------------------------------
---------------------------------------DMSVLEMSGIIMSRVNAYQ-Q
GVGYQMLG--------NVVTIGLACLPFLYRLFHTKN-----------------------
------------------------------------------------------------
--LEQLRSI----------SVKEL-------------------LNIFCG-----------
-----------APTIT---------PVIVLAVINFLERLCLTWMFFFMMCVAE--RTYKQ
RFLFAKLFSHITSARKARKYEIPH--FRLKKVENIKI-------WLSL---RSYLK----
------------------------------------------RR------GPQRSVDVVV
SSV----FLLALSIAFICCA----------------------Q-----------------
---------------------------VLK------------------------------
--------GHKTFLNAAYNWEFLIWETAL--------------LLFLLRLASLGSETNKK
YS-NISILLTE------QI------------------------------NLYLKME--KK
PNKKEQL-----------------SLVNNVLKLSTKLL------KELDTPFRLYG---LT
MN-PLIYNITRVVILSAI-SGVISDLL---------------------------------
-----GFNIR---------------------------------------------LW---
--------------K-------------------------------------IKP-----
------------------------------------------------------------
--------
>Apteryx_rowi_XP_025933048.1
------------------------------------------------------------
------------------------------------------------------------
------------------------------------------------------------
------------------------------------------------------------
------------------------------------------------------------
---------------------------------MKKIKKKKKKKHREDMRGKRLKMYNKE
VQTVCAGLTRIDKETLTQGQCDNLEVNKESFRYLKDEQLCRLNLGMQEYRVPQGVQTPFV
THQEHSVRSSFLKTGTKFSNFIHEEHQSNGGALVLHAYMDELSFLSPVEMERFAEEFLAL
SFSENDK-------------NA--------------------------------------
------------------------------------------------------------
------------------------------------------------------------
------------------------------------------------------------
------------------------------------------------------------
------------------------------------------------------------
----A----------------YYALAIVHGAAAYLPDFLDYFAFNFPNTPVKMEILGKKD
IETTTISNFHSQVNRTYCCGTYRAGPMRQISLVGAVDEEVGDYFPEFLDMLEES--PFLR
MTLPWGTLSSLRLQCRSQSDDGPIM-----------------------------------
------------------------------------------------------------
W-----------------------------------------------------------
------------------------------------------------------------
------------------------------------------------------------
VRPGEQMIPTADMPKSPFKRRRSMNEIKNLQYLPRTSEPREVLFEDRTRAHADHVGQGFD
WQSTAAVGVLKAVQFGEWSDQPRITKDVVCFHAEDFTDVVQRLQLDLHEPPVSQCVQ---
------------------------------------------------------------
---------------------WVDEA--------------KLNQMRREGIR-----YARI
QLCDNDIY------FIPRNVIH--QFKTVSA----VCSL-------AWHIRL--------
-----KQYHPVGETSQNAESNSSLNSSVPGKTE-S--ED---E-----------P-----
-------------QCGLK------------------------------------------
-----------------------------N-KPKKKGH--------------IQPDLI--
---------------DVDL--------IR--------------------------GSTFA
-KAKPEIPWTSLTRKG--IVRVVFF----P--------------------------LFS-
---------------------QWWIQVTSQRIFMWLLV-----------LYL-------M
---------QVIAVVLYFMMPVVS------------------------------------
-----------------------------------------------ASEVMGPMCLMLL
MGTV-------------------HCQIVS-------------------------------
----------------------------------------------T-QINKPSG-----
TN------------------------------------G---------------------
--------------------------LSRRR-----------------------------
------------------------------------------------------R-----
-----------------------------------------------KLR----------
--KSVGVDGN--------------------------------------------------
-------------SW---------------------------------------------
-SSPDKASK--------------------------------------EEQSESAS-----
----------ILDNLFGTLFRR----R--------------------------------T
RRV----------------------KLVAEKGTE--------------------------
--------------------TENDAS----------------------------------
-----------------AVNNGIKHRHA--------------------------------
------------------------------------------------------------
------------------------------------------------------------
---RSEYR----------------------------------------------------
------------------------------------------------------------
------------------LLPFKEKN-------------------------------KLS
DGEKSHQ-----------------------------------------------------
------------DE----------------------------------------------
------------------CTN---------------------------------------
------------------------------------------------------------
--------------------------------------------------------IG-G
ISDE--------L--------------SSE------------------------------
------------------------------------------------------------
------------------------------------------------------------
------------------------------------------------------------
-----------------------------------------------ED-----------
------------------------------------------------------------
------------------------------------------------------AEAM--
--------------AQ-RSVLHQSV----------------------EGASSD-------
---------NSYEDKKKRPLVS-----LNQA-----VSQVKQALKG--------------
----------------------ARDSDS--------------VVESEL-ESTLY------
----------------------SQ-D-----------------------------SRSCV
ST----G-SRSCS-----------------------------------------------
-------------------------------------------------VTR-RDS----
----------E----STRHDSE------------TEDMLWD-------------DL----
-------------------------------LHGP--------------E----------
---------------------------------------CRSSC----------------
---TS------------DS---------------------------------EEVTV---
--------------RGAR-RDLKEDV-------FQ-------------------------
----------Q-------------------------------------------------
---------------NHLF-----------------------------------------
---------------------------WLQNT----------------------------
--------------------------SPASAK----------------------------
---------------VSALIWEGND-CKKV------------------------------
------------------------------------------------------------
------------------------------------------------------------
------------------------------------------------------------
------------------------------------------------------------
------------------------------------------------------------
---------------------------------------DMSVLEISGIIMSRVNAYQ-Q
GVGYQMLG--------NIITIGLAFLPFLYRLFRTDN-----------------------
------------------------------------------------------------
--LEQLCSI----------SVKEL-------------------LHIFCG-----------
-----------APAST---------PVIVLSAINFLERLCLTWMFFFMMCVAE--RTYKQ
RFLFAKLFSHITSARKARKYEIPH--FRLKKVENIKI-------WLSL---RSYLK----
------------------------------------------RR------GPQRSVDVVV
SSI----FLLALSIAFICCA----------------------Q-----------------
---------------------------VLK------------------------------
--------GHKTFLNAAYNWEFLIWEAAL--------------LLFLLRLASLGSETNKK
YS-NISILLTE------QI------------------------------NLYLKME--KK
PNKKEQL-----------------SLVNNVLKLSTKLL------KELDTPFRLYG---LT
MN-PLIYNITRVVILSAV-SGVISDLL---------------------------------
-----GFNIR---------------------------------------------LW---
--------------K-------------------------------------IKP-----
------------------------------------------------------------
--------
>Microcaecilia_unicolor_XP_030076679.1
------------------------------------------------------------
------------------------------------------------------------
------------------------------------------MAL---------------
-K----------------------------------------------------------
------------------------------------------------------------
------------------------------------------------------------
------------------------------------------------------------
------------------------------------------------------------
-----EK-------------DA--------------------------------------
------------------------------------------------------------
------------------------------------------------------------
------------------------------------------------------------
------------------------------------------------------------
------------------------------------------------------------
------------------------------------------------------------
------------------------------------------------------------
-----------------------IS-----------------------------------
------------------------------------------------------------
W-----------------------------------------------------------
------------------------------------------------------------
------------------------------------------------------------
YQ----------------------------------------------------------
----------------------------------------------------KK------
------------------------------------------------------------
-----------------------------------------------------------I
GAYDQQM----------------------------------------WEKSI--------
-----EQ------------------------TE-I--K----------------------
---------------GFK------------------------------------------
-----------------------------N-KPKRMGH--------------IKSDLI--
---------------DVDL--------VR--------------------------GSTFA
-KAKPESPWTSLTRKG--LVRVVFF----P--------------------------FFS-
---------------------KWWIQVTSPWVFAWLLL-----------LYL-------L
---------QITAVVLYFMVPVAS------------------------------------
-----------------------------------------------LSEVMGPMCLMLL
LGTV-------------------HCQIVS-------------------------------
----------------------------------------------T-QTNKPSG-----
KN------------------------------------G---------------------
---------------------------GKRR-----------------------------
------------------------------------------------------R-----
-----------------------------------------------KLR----------
--KSTSGDVT--------------------------------------------------
------------------------------------------------------------
-VGCGKEKP--------------------------------------------LS-----
----------FSSSLFQVLLYL---SR--------------------------------P
GKV----------------------KFKDR--TDV-------------------------
--------------------SKNCLG----------------------------------
-----------------RGDASIHENNP--------------------------------
------------------------------------------------------------
------------------------------------------------------------
---RVKDW----------------------------------------------------
------------------------------------------------------------
------------------FQRPMERN-------------------------------PSS
DGQRS-------------------------------------------------------
-----------VAG----------------------------------------------
------------------SRR---------------------------------------
------------------------------------------------------------
--------------------------------------------------------SRNE
NSDE--------L--------------SSE------------------------------
------------------------------------------------------------
------------------------------------------------------------
------------------------------------------------------------
-----------------------------------------------ED-----------
------------------------------------------------------------
------------------------------------------------------AEAK--
--------------KQ-MTFLYRSM----------------------EGASSD-------
---------NGCVVKNRKPILA-----PGSL-----RPQKGKLRNAS-------------
---W---------------TCPIRDSDS--------------LVDSEQ-ESAAY------
----------------------SQ-G-----------------------------SRSGI
SG----S-SRSCN-----------------------------------------------
-------------------------------------------------MSG-RDS----
----------E----STRHGSE------------TEDMLWE-------------DL----
-------------------------------LHGP--------------E----------
---------------------------------------CRSSG----------------
---TS------------DS---------------------------------RDSDVQS-
------------LLPGGK-KDVKEDV-------FQ-------------------------
----------Q-------------------------------------------------
---------------NHLF-----------------------------------------
---------------------------WLQHT----------------------------
--------------------------SPASER----------------------------
---------------VSAIIWEGNE-CKKA------------------------------
------------------------------------------------------------
------------------------------------------------------------
------------------------------------------------------------
------------------------------------------------------------
------------------------------------------------------------
---------------------------------------DMSVLELSGIIMKRVNTFE-H
GSGYQMLG--------NVVTLALGICPFLYQLVQ-KD-----------------------
------------------------------------------------------------
--LEMLSTV----------SVDDL-------------------LLIYCG-----------
-----------APPNP---------LLIALSTINLVERVCLSWMFFFMMCVAE--RTYKQ
RFLFAKLFSHLTSARKARKSEIPH--FRLKKVQNIKT-------WLSL---RSYLK----
------------------------------------------RR------GPQRSVDVMV
SSV----FLLTLSIAFVCCA----------------------Q-----------------
---------------------------VLH------------------------------
--------GHTTFLNYYYNWELLIWEVAL--------------LLFLLRLMSLGSEINKK
YS-NTSILLTE------QI------------------------------NLYLKME--KK
PHKKEQL-----------------NLVNNVLKLATKLL------KELDTPFRLYG---LT
MN-PLIYNITRVVILSAV-SGAISDLL---------------------------------
-----GFNIR---------------------------------------------LW---
--------------K-------------------------------------IKP-----
------------------------------------------------------------
--------
>Pipra_filicauda_XP_027585827.1
--------MAE--------------------PPSPGRGAAPPEQEPLG------------
---AR-AA------PDAKGSRGSQP-----------------------------------
------------------------------------------AAK---------------
-K----------------------------------------------------------
------------------------------------------------------------
------------------------------------------------------------
------------------------------------------------------------
------------------------------------------------------------
-----VK-------------GAEERSLKGAKRVNGEGGGSGGGSAKQPLPAVVPSYGGPA
PWGFAALPSGPSAGAGGFAFPAPLPRKLLPPAVLLPPSASPSSSHPQHQHRHHRHRLALA
AEPGGGGSGGSAKPKRPKEKRDKERRKHGALPVVAAAAGDGGGGLSREENGEVKLLFPKA
QIKDKVKEREKKQKEKKKHKIMNEIKKENGEIKLLQKGGKEKPKTNAEELQIKKVKKKKK
KKHKENEKRKRPKMYSKSIQTICSGLVSDIEDQETKGIIDDHLKDFSGKNMDPKKDCESK
IPENSEFPFVSLKEPRVQNKLKRLDTLEFKQLIHIEHQPNGGASVIHAYSNELSHLSPVE
MERFAEEFVGLVFSENENCAAYYVMGIVHGAATYLPDFLDYFSFNFPNSPVKMEILGKKD
IETTTMSNFHAQVKRTYSHGTYRAGPMRQISLVGAVDEEVGDYFPEFLDMLEES--PFLK
CTLPWGTLSSLKLESRKDSDDGPIM-----------------------------------
------------------------------------------------------------
W----------------------------------------VRPGEQMI-----------
--PVADMPKSP-------------------------------------------------
------------------------------------------------------------
FK----------------------------------------------------------
----------------------------------------------------RK------
---------RTTNEIKNLQYLPRTSEPREMLFEDRTRAHADHIG---QGFERQTTAAVGV
LKAVHCGE-------------WSEQPRIT-KDVICFHAEDFLEVVQRMQLDLHEPPLSQI
GAYDQQI----------------------------------------WEKSV--------
-----EQ------------------------RE-I--K----------------------
---------------GLR------------------------------------------
-----------------------------N-KPKKTGH--------------VKPDLI--
---------------DVDL--------VR--------------------------GSAFA
-KAKPESPWTSLTRKG--IVRVVFF----P--------------------------FFY-
---------------------RWWLQVTSRVIFFWLLV-----------LYL-------L
---------QVAAVVLFYAAQSPHN-----------------------------------
---------------------------------------------IPLTEVIGPIWLMLL
LGTV-------------------HCQIVS-------------------------------
----------------------------------------------T-RTPKPPP-----
ST------------------------------------G---------------------
---------------------------GKRR-----------------------------
------------------------------------------------------R-----
-----------------------------------------------KLR----------
--KAAHLEVH--------------------------------------------------
--------REGD-GS---------------------------------------------
-STTDNTQE-------------------------------------GTVQSYGTS-----
----------TSCSIG-AVF------RDIWH---------------------AAFFLSGS
KKA----------------------KNSIDKSTE--------------------------
--------------------TDNGYV----------------------------------
-----------------SLDGKKTGKGS--------------------------------
------------------------------------------------------------
------------------------------------------------------------
---EECVQAH--------------------------------------------------
------------------------------------------------------------
-----------------------ERR-------------C----------------EVIR
P-EETGWSTS--------------------------------------------------
------------TA----------------------------------------------
-------------------RE-----------------VFS-------------------
---NHSHHKDTHRIV---------------------------------------------
---------------------------------TN-------------------------
LSDE--------V--------------SSE------------------------------
------------------------------------------------------------
------------------------------------------------------------
------------------------------------------------------------
-----------------------------------------------EG-----------
------------------------------------------------------------
------------------------------------------------------PETG--
-----------------YS-LRRNV----------------------ERTSSD-------
-----------CTLRNRKSHHY-----KKHY-----PLE---------------------
------------------------------------------------------------
------------------------DT-----------------------------PKSGT
SC----S-SR-CS-----------------------------------------------
-------------------------------------------------SSR-QDS----
----------E----SARPESE------------TEDVLWE-------------DL----
-------------------------------LHCA--------------E----------
---------------------------------------CHSSC----------------
---TS------------ET-----------------------------------DVESP-
-----------QVNPCVK-KEYRDDP-------FH-------------------------
----------Q-------------------------------------------------
---------------SHLP-----------------------------------------
---------------------------WIHTL----------------------------
--------------------------NPGLEK----------------------------
---------------ISAIVWEGND-CKKA------------------------------
------------------------------------------------------------
------------------------------------------------------------
------------------------------------------------------------
------------------------------------------------------------
------------------------------------------------------------
---------------------------------------DMSVLEISGMIMNRVNSYI-P
GIGYQIFG--------NVISLILGLMPFVFRLSQAKD-----------------------
------------------------------------------------------------
--LEQLATH----------SATEL-------------------CMTAFG-----------
-----------SDGDI---------LVLSMVIISFVVRVSLVWIFFFLLCVAE--RTYKQ
RLLFAKLFGHLTSARRARKSEVPH--FRLKKVQNIKM-------WLSL---RSYLK----
------------------------------------------RR------GPQRSVDVIV
SSA----FLLTISVVFICCA----------------------Q-----------------
---------------------------LLH------------------------------
--------MHEIFLDCHYNWELVIWCISL--------------TLFLLRFVTLGSETSKK
YS-NTSILLTE------QI------------------------------NLYLKME--KK
PNKKEEL-----------------TLVNNVLKLATKLL------KELDSPFRLYG---LT
MN-PLLYNITQVVILSAV-SGVISDLL---------------------------------
-----GFNLK---------------------------------------------LW---
--------------K-------------------------------------IKS-----
------------------------------------------------------------
--------
>Tachyglossus_aculeatus_XP_038604913.1
------------------------------------------------------------
------------------------------------------------------------
------------------------------------------MAS---------------
-K----------------------------------------------------------
------------------------------------------------------------
------------------------------------------------------------
------------------------------------------------------------
------------------------------------------------------------
-----ER-------------DA--------------------------------------
------------------------------------------------------------
------------------------------------------------------------
------------------------------------------------------------
------------------------------------------------------------
------------------------------------------------------------
------------------------------------------------------------
------------------------------------------------------------
-----------------------IS-----------------------------------
------------------------------------------------------------
W-----------------------------------------------------------
------------------------------------------------------------
------------------------------------------------------------
YQ----------------------------------------------------------
----------------------------------------------------KK------
------------------------------------------------------------
-----------------------------------------------------------I
GAYDQQI----------------------------------------WEKSI--------
-----EQ------------------------TQ-M--K----------------------
---------------GFK------------------------------------------
-----------------------------S-KPKKMGH--------------IKPDLI--
---------------DVDL--------IR--------------------------GSTFA
-KAKPEIPWTSLTRKG--IVRVLFF----P--------------------------LFS-
---------------------SWWIQVTSHRIFVWLLL-----------LYL-------M
---------QVIAIVLYLLMPIIN------------------------------------
-----------------------------------------------ISEVLGPLCLMLL
MGTI-------------------HCQIVS-------------------------------
----------------------------------------------T-QINRPSG-----
SN------------------------------------G---------------------
---------------------------NRRR-----------------------------
------------------------------------------------------------
------------------------------------------------------------
------------------------------------------------------------
------------------------------------------------------------
------------------------------------------------------------
--------------------------R--------------------------------A
KRV----------------------RSAADRGTE--------------------------
--------------------IENGLS----------------------------------
-----------------SKDSDMKGKHS--------------------------------
------------------------------------------------------------
------------------------------------------------------------
---RPESR----------------------------------------------------
------------------------------------------------------------
------------------MWQKKEKA-------------------------------KLS
DGENNQ------------------------------------------------------
------------EG----------------------------------------------
------------------FSH---------------------------------------
------------------------------------------------------------
--------------------------------------------------------LDIG
ISDE--------L--------------SSE------------------------------
------------------------------------------------------------
------------------------------------------------------------
------------------------------------------------------------
-----------------------------------------------ED-----------
------------------------------------------------------------
------------------------------------------------------AEEQ--
--------------SQ-MILLRRSV----------------------EGTSSG-------
---------KGNVIKNRKPHIS-----SNYI-----------------------------
------------------------------------------------------------
---------------------NSQ-D-----------------------------SKSGM
S-------SRSCS-----------------------------------------------
-------------------------------------------------VSR-RNS----
----------E----SSRHDSE------------TEDMLWD-------------DL----
-------------------------------LHGP--------------E----------
---------------------------------------CRSSV----------------
---TS------------DS---------------------------------EEANAKT-
----F---------TGMK-WDSKEDV-------FQ-------------------------
----------Q-------------------------------------------------
---------------NHLF-----------------------------------------
---------------------------WLQNS----------------------------
--------------------------SPASER----------------------------
---------------VSAIIWEGNE-CEKM------------------------------
------------------------------------------------------------
------------------------------------------------------------
------------------------------------------------------------
------------------------------------------------------------
------------------------------------------------------------
---------------------------------------DLSVLEISGIIMTRVNEYQ-H
GMAYQMLG--------NIVTVGLAVFPFLHRLFYENS-----------------------
------------------------------------------------------------
--LDQLRAM----------TVQEL-------------------MTVFCG-----------
-----------APPFK---------SIVVLSTVNFIERLSLSWMFFFMMCVAE--RTYKQ
RFLFAKLFSHITSARKARKYEIPH--FRLKKVENIKI-------WLSL---RSYLK----
------------------------------------------RR------GPQRSVDVVV
STI----FLLTVSIAFFCCA----------------------Q-----------------
---------------------------VLQ------------------------------
--------GYDAFLNDAYNWELLIWELAL--------------LLFLLHLASLGSETNKK
YS-NISVLLTE------QV------------------------------NLYLKME--KK
PNKKEQL-----------------TLVNNVLKLATKLL------KELDTPFRLYG---LT
MN-PLIYNITRVVILSAV-SGIISDLL---------------------------------
-----GFNIR---------------------------------------------LW---
--------------K-------------------------------------IKP-----
------------------------------------------------------------
--------
>Gekko_japonicus_XP_015266958.1
------MLWM--------------------------------------------------
----------------RRGVWHRK------------------------------------
---------------------------------NLAVG-VCQMAS---------------
-N----------------------------------------------------------
------------------------------------------------------------
------------------------------------------------------------
------------------------------------------------------------
------------------------------------------------------------
-----GE-------------DG--------------------------------------
------------------------------------------------------------
------------------------------------------------------------
------------------------------------------------------------
------------------------------------------------------------
------------------------------------------------------------
------------------------------------------------------------
------------------------------------------------------------
-----------------------IA-----------------------------------
------------------------------------------------------------
W-----------------------------------------------------------
------------------------------------------------------------
------------------------------------------------------------
YQ----------------------------------------------------------
----------------------------------------------------KK------
------------------------------------------------------------
-----------------------------------------------------------I
GAYDQQI----------------------------------------WEKSI--------
-----EQ------------------------TE-I--K----------------------
---------------GFK------------------------------------------
-----------------------------N-RPKKKGH--------------IQLDLI--
---------------DVDL--------IR--------------------------GSTFA
-KAKPEIPWTSLTRKG--IVRVVFF----P--------------------------FFS-
---------------------HWWIQVTSLRIFTWLLV-----------LYL-------L
QENAVLKEEQIVAIVLYYMMPVMN------------------------------------
-----------------------------------------------ASEIIGPLCLMLL
MGTV-------------------HCQIVS-------------------------------
----------------------------------------------THQLSKPSG-----
TN------------------------------------GS--------------------
-------------------------SASKRR-----------------------------
------------------------------------------------------R-----
-----------------------------------------------KMR----------
--KFTGGDGS--------------------------------------------------
--------REIS-TY---------------------------------------------
-TSIDNISR-------------------------------------GEEPSGLGS-----
----------RISSLFDTVLHR----RN----------------------------REGI
KRG----------------------QRVADKWTE--------------------------
--------------------TEHSSG----------------------------------
----------------------MRRRIS--------------------------------
------------------------------------------------------------
------------------------------------------------------------
---KSEHS----------------------------------------------------
------------------------------------------------------------
------------------LQRSKDHG-------------------------------IEL
RSEKKKS--------------------TDRHS----------------------------
------------------------------------------------------------
------------------------------------------------------------
------------------------------------------------------------
-----------------------------------------------------------G
VSEE--------P--------------SSE------------------------------
------------------------------------------------------------
------------------------------------------------------------
------------------------------------------------------------
-----------------------------------------------ED-----------
------------------------------------------------------------
------------------------------------------------------ADAM--
--------------SQ-KILIRRSV----------------------EGASNY-------
---------NTNENQ-RRT-SA-----VSQL-----ASQVKEAMNS--------------
----------------------MQDSDS--------------VTDSEL-DATV-------
----------------------LH-E-----------------------------IKSQV
SS---GG-SRSGS-----------------------------------------------
-------------------------------------------------VSH-RDS----
----------E----STRHGSE------------TEDVLWD-------------DL----
-------------------------------LHGP--------------E----------
---------------------------------------CRSSF----------------
---TS------------DS---------------------------------EEAKGKE-
------------A-RGSK-RDLKEDV-------FQ-------------------------
----------Q-------------------------------------------------
---------------NHLF-----------------------------------------
---------------------------WLQNT----------------------------
--------------------------SPASSK----------------------------
---------------VSALIWEGNE-CKKL------------------------------
------------------------------------------------------------
------------------------------------------------------------
------------------------------------------------------------
------------------------------------------------------------
------------------------------------------------------------
---------------------------------------DLSVLEISGIIMSRVNACQ-Q
GSGYQWLG--------NIVTVGLAFLPFLYRLFHSKT-----------------------
------------------------------------------------------------
--LEQLWSL----------SLEEL-------------------LFIFCG-----------
-----------APTIP---------LVVLLAMIIFLERLCLTWMFFFMMCVAE--RTYKQ
RFLFAKLFSHITSARKARKYEIPH--FRLKKLENIRM-------WLSL---RSYLK----
------------------------------------------RR------GPQRSVDVIV
SSI----FLLALSIVFICCA----------------------Q-----------------
---------------------------VLK------------------------------
--------GHKTFLNAAYNWEFLIWETAL--------------LLFLLRFASLGSETNKK
YS-NVSILLTE------QV------------------------------NLYLKME--KK
PNKKEQL-----------------ILVNNVLKLSTKLL------KELDTPFRLYG---LT
MN-PLIYNITRVVILSAV-SGVISDLL---------------------------------
-----GFNIR---------------------------------------------LW---
--------------K-------------------------------------IKP-----
------------------------------------------------------------
--------
>Falco_rusticolus_XP_037266381.1
------------------------------------------------------------
------------------------------------------------------------
------------------------------------------MAA---------------
-QVAAVRAVSRAPEEPPPLPPGDRPGRPRGGGRRRRGPPGEAAGSKRARLSQPLLAGPGP
TEPLPPAALPGLPAAAGLFTFSPLSLPPPAALEERRHHHHRHRPAAGPEPGRLAAGQPQK
ARRGSPADGAAGRPSKRETPDENGKTQRADSLIMKKIKKKKKKKHREDMRGKRLKMYNKE
VQTVCAGLTRIDKETLSQGQCDNLEVNKESFRYLKDEQLCRLNLGMQEYRIPQGVQTPFV
THQEHSVRSSFLKTGTKFSNFIHEEHQSNGGALVLHAYMDELSFLSPVEMERFAEEFLAL
SFSENDK-------------NA--------------------------------------
------------------------------------------------------------
------------------------------------------------------------
------------------------------------------------------------
------------------------------------------------------------
------------------------------------------------------------
----A----------------YYALAIVHGAAAYLPDFLDYFAFNFPNTPVKMEILGKKD
IETTTISNFHSQVNRTYCCGTYRAGPMRQISLVGAVDEEVGDYFPEFLDMLEES--PFLR
MTLPWGTLSSLRLQCRSQSDDGPIM-----------------------------------
------------------------------------------------------------
W-----------------------------------------------------------
------------------------------------------------------------
------------------------------------------------------------
VRPGEQMIPTADMPKSPFKRRRSMNEIKNLQYLPRTSEPREVLFEDRTRAHADHVGQGFD
WQSTAAVGVLKAVQFGEWSDQPRITKDVVCFHAEDFTDVVQRLQLDLHEPPVSQ------
------------------------------------------------------------
-----------------------------------------------------------I
GAYDQQI----------------------------------------WEKSI--------
-----EQ------------------------TE-M--K----------------------
---------------GFK------------------------------------------
-----------------------------N-KPKKKGH--------------IQPDLI--
---------------DVDL--------IR--------------------------GSTFA
-KAKPDIPWTSLTRKG--IVRVVFF----P--------------------------LFS-
---------------------QWWIQVTSQRIFTWLLV-----------LYI-------M
---------QVIAVVLYFMMPVVN------------------------------------
-----------------------------------------------ASEVMGPMCLMLL
MGTV-------------------HCQIVS-------------------------------
----------------------------------------------T-QINKPSG-----
NN------------------------------------G---------------------
--------------------------LSRRR-----------------------------
------------------------------------------------------------
------------------------------------------------------------
------------------------------------------------------------
------------------------------------------------------------
------------------------------------------------------------
--------------------------R--------------------------------I
RRV----------------------KLVAEKGTE--------------------------
--------------------TENGVN----------------------------------
-----------------AVNNGIKHRHA--------------------------------
------------------------------------------------------------
------------------------------------------------------------
---RSEYR----------------------------------------------------
------------------------------------------------------------
------------------LLHFKEKN-------------------------------KLS
DGEKSHQ-----------------------------------------------------
------------DD----------------------------------------------
------------------CTS---------------------------------------
------------------------------------------------------------
--------------------------------------------------------RG-G
VSDE--------L--------------SSE------------------------------
------------------------------------------------------------
------------------------------------------------------------
------------------------------------------------------------
-----------------------------------------------ED-----------
------------------------------------------------------------
------------------------------------------------------AEAV--
--------------AQ-KVLLFQNI----------------------EVASSD-------
---------NSYEEKKKRPLVS-----LNQA-----VSQVKQALKG--------------
----------------------ARDSDS--------------VVESEL-ESTLY------
----------------------SQ-D-----------------------------VRSCI
SV----G-SRSCS-----------------------------------------------
-------------------------------------------------VSR-GDS----
----------E----STRHDSE------------TEDMLWD-------------DL----
-------------------------------LHGP--------------E----------
---------------------------------------CRSSC----------------
---TS------------DS---------------------------------EEMTV---
--------------RGTR-RDVKEDV-------FQ-------------------------
----------Q-------------------------------------------------
---------------NHLF-----------------------------------------
---------------------------WLQNT----------------------------
--------------------------SPASAK----------------------------
---------------VSALIWEGND-CKKV------------------------------
------------------------------------------------------------
------------------------------------------------------------
------------------------------------------------------------
------------------------------------------------------------
------------------------------------------------------------
---------------------------------------DMSVLEISGIIMSRVNAYQ-Q
GAGYQMLG--------NVITIGLAFLPFLYRLFRTDN-----------------------
------------------------------------------------------------
--LEQLCSI----------SLKEL-------------------LHIFCG-----------
-----------APASI---------PVIVLSAINFLERLCLTWMFFFMMCVAE--RTYKQ
RFLFAKLFSHITSARKARKYEIPH--FRLKKVENIKI-------WLSL---RSYLK----
------------------------------------------RR------GPQRSVDVVV
SSI----FLLALSIAFICCA----------------------Q-----------------
---------------------------VLK------------------------------
--------GHKTFLNAAYNWEFLIWEAAL--------------LLFLLRLASLGSETNKK
YS-NISILLTE------QI------------------------------NLYLKME--KK
PNKKEQL-----------------SLVNNVLKLSTKLL------KELDTPFRLYG---LT
MN-PLIYNITRVVILSAV-SGVVSDLL---------------------------------
-----GFNIRVSITPTTHGTSCRGHFVPLPNSSHQAERFELGSLSMRLFSLALSQLWWGR
RGLTNFSPAEDFSAH-------------------------------------FKPLVRVL
GFSLQPEDTVLLWLPLTRELAEPSPQHRG----DKADPPP--------------TLP-CR
--------
>Coregonus_clupeaformis_XP_045064725.1
------------------------------------------------------------
------------------------------------------------------------
------------------------------------------MAS---------------
-K----------------------------------------------------------
------------------------------------------------------------
------------------------------------------------------------
------------------------------------------------------------
------------------------------------------------------------
-----VR-------------DA--------------------------------------
------------------------------------------------------------
------------------------------------------------------------
------------------------------------------------------------
------------------------------------------------------------
------------------------------------------------------------
------------------------------------------------------------
------------------------------------------------------------
-----------------------VV-----------------------------------
------------------------------------------------------------
W-----------------------------------------------------------
------------------------------------------------------------
------------------------------------------------------------
YQ----------------------------------------------------------
----------------------------------------------------KK------
------------------------------------------------------------
-----------------------------------------------------------I
GAYDQQI----------------------------------------WEKSV--------
-----EQ------------------------RE-I--K------------FIRL------
---------------GLR------------------------------------------
-----------------------------N-KPKKTGH--------------VKPDLI--
---------------DVDL--------VR--------------------------GSAFA
-KAKPESPWTSLTRKG--LVRVVLF----P--------------------------FFF-
---------------------RWWIQVTSRVIFLLLLL-----------LYL-------L
---------QVAAAVLFFTIPHPHS-----------------------------------
---------------------------------------------IPTTEVFGAIWLMLL
LGTV-------------------HCQIVS-------------------------------
----------------------------------------------T-RTPKPTS-----
SS------------------------------------SS--------------------
---------------------------GKRR-----------------------------
------------------------------------------------------R-----
-----------------------------------------------RLR----------
--KAAHLDVH--------------------------------------------------
--------REGD-GS---------------------------------------------
-STTDNTRE-------------------------------------GGPHSHGAAT----
---------GSPYSLGIALF------RDFWH----------------------DICKAGS
KKS----------------------KLSIDKSTE--------------------------
--------------------TDNGYV----------------------------------
-----------------SLDGRITNKSS--------------------------------
------------------------------------------------------------
------------------------------------------------------------
---EEGLQVHDG------------------------------------------------
------------------------------------------------------------
----------------------GSHH-------------C----------------DLLP
RSDETCWTGPP-------------------------------------------------
----------PLTT----------------------------------------------
------------------------------------LLLPPV------------------
---SKVNNKETQS-----------------------------------------------
-----------------------------------------------------HGVGVEK
ISDE--------A--------------SSE------------------------------
------------------------------------------------------------
------------------------------------------------------------
------------------------------------------------------------
-----------------------------------------------ED-----------
------------------------------------------------------------
------------------------------------------------------PEAS--
-----------------YTAIRRGV----------------------ERISSD-------
-----------CTLRNRKPHHY-----KKHYTN---NTEVGDP-----------------
------------------------------------------------------------
--------------------HTTQET-----------------------------PKSGT
SC----S-SR-CS-----------------------------------------------
-------------------------------------------------SLRTQDS----
----------E----STRHESE------------TEDLLWE-------------DF----
-------------------------------LHCT--------------E----------
---------------------------------------CRSSC----------------
---TS------------ET-----------------------------------EGEGA-
-----------AVCPATK-KEYRDDP-------FH-------------------------
----------Q-------------------------------------------------
---------------GHT------------------------------------------
---------------------------WLHSS----------------------------
--------------------------NPGLER----------------------------
---------------VSAIVWEGND-CKKA------------------------------
------------------------------------------------------------
------------------------------------------------------------
------------------------------------------------------------
------------------------------------------------------------
------------------------------------------------------------
---------------------------------------DMSVLEISGMIMNRVNLYT-P
GIGYQVFG--------NLVSVTLGLTPFAYRLSQYKD-----------------------
------------------------------------------------------------
--LEQLTQL----------SANEL-------------------ISVAFG-----------
-----------SSSDV---------MVITMVTLSFMVRVCLIWLFFFLLSVAE--RTYKQ
RLLFAKLFGHLTSARRARKSEVPH--FRLKKVQNIKM-------WLSL---RSYLK----
------------------------------------------RR------GPQRSVDVIV
SSA----FLLTLSVVFICCA----------------------Q-----------------
-------------------------VSLLH------------------------------
--------IHNTFLESHYNWELVLWCSSL--------------SLFLLRFVTLGSETSNK
YS-NTSILLTE------QI------------------------------NLYLKME--KK
PNKKEDL-----------------TLVNNVLKLATKLL------KELDAPFRLYG---LT
MN-PLLYNITQVVILSAV-SGVISDLL---------------------------------
-----GFNLK---------------------------------------------LW---
--------------K-------------------------------------IKS-----
------------------------------------------------------------
--------
>Chrysemys_picta_bellii_XP_042708586.1
------------------------------------------------------------
------------------------------------------------------------
------------------------------------------MAA---------------
-R----------------------------------------------------------
------------------------------------------------------------
------------------------------------------------------------
------------------------------------------------------------
------------------------------------------------------------
-----GR-------------DA--------------------------------------
------------------------------------------------------------
------------------------------------------------------------
------------------------------------------------------------
------------------------------------------------------------
------------------------------------------------------------
------------------------------------------------------------
------------------------------------------------------------
-----------------------IA-----------------------------------
------------------------------------------------------------
W-----------------------------------------------------------
------------------------------------------------------------
------------------------------------------------------------
YQ----------------------------------------------------------
----------------------------------------------------KK------
------------------------------------------------------------
-----------------------------------------------------------I
GAYDQQI----------------------------------------WEKSI--------
-----EQ------------------------TE-M--K----------------------
---------------GFK------------------------------------------
-----------------------------N-KPKKKGH--------------IQPDLI--
---------------DVDL--------IR--------------------------GSTFA
-KAKPEIPWTSLTRKG--IVRVVFF----P--------------------------LFS-
---------------------RWWIRVTSQRIFMWLLV-----------LYL-------M
---------QVIAVVLYFMIPVAS------------------------------------
-----------------------------------------------ASEIIGPMCLMLL
MGTV-------------------HCQIVS-------------------------------
----------------------------------------------T-QINKPPG-----
TN------------------------------------GS--------------------
-------------------------SSSRRR-----------------------------
-----------------------------------------------------SR-----
-----------------------------------------------KLR----------
--KPVGSDGS--------------------------------------------------
--------RDAG-SW---------------------------------------------
-FSSDKANK-------------------------------------GDKQLEPTS-----
----------IINSLFGMIFRR----R--------------------------------L
RRV----------------------KLVADKGTE--------------------------
--------------------TESGVS----------------------------------
-----------------SVYSGIKHRLS--------------------------------
------------------------------------------------------------
------------------------------------------------------------
---RSEYR----------------------------------------------------
------------------------------------------------------------
------------------LLHFKERE-------------------------------RLS
DGEKSHR---------NINMLNMETCGKNKGGLFILKCLFIW------------------
------MVFNSKEG----------------------------------------------
------------------GTH---------------------------------------
------------------------------------------------------------
--------------------------------------------------------MG-G
ISDE--------L--------------SSE------------------------------
------------------------------------------------------------
------------------------------------------------------------
------------------------------------------------------------
-----------------------------------------------ED-----------
------------------------------------------------------------
------------------------------------------------------AEAM--
--------------AQ-RILLRRSV----------------------EGASSD-------
---------NSYEDKNRRPLTT-----SNQS-----VSQVNQAIKG--------------
----------------------TRESDS--------------VEESEL-DSTAF------
----------------------SQ-E-----------------------------SRSCF
SG----G-SQSCS-----------------------------------------------
-------------------------------------------------VSR-RDS----
----------E----STRHDSE------------TEDMLWD-------------DL----
-------------------------------LHGP--------------E----------
---------------------------------------CRSSY----------------
---TS------------DS---------------------------------EEGNV---
--------------KGSK-RDLKDDV-------FQ-------------------------
----------Q-------------------------------------------------
---------------KHLF-----------------------------------------
---------------------------WLQNT----------------------------
--------------------------SPASAK----------------------------
------------------------------------------------------------
------------------------------------------------------------
------------------------------------------------------------
------------------------------------------------------------
------------------------------------------------------------
------------------------------------------------------------
-----------------------------------------------------VNAYQ-Q
GVGYQMLG--------NVVTIGLACLPFLYRLFHTKN-----------------------
------------------------------------------------------------
--LEQLRSI----------SVKEL-------------------LNIFCG-----------
-----------APTIT---------PVIVLAVINFLERLCLTWMFFFMMCVAE--RTYKQ
RFLFAKLFSHITSARKARKYEIPH--FRLKKVENIKI-------WLSL---RSYLK----
------------------------------------------RR------GPQRSVDVVV
SSV----FLLALSIAFICCA----------------------Q-----------------
---------------------------VLK------------------------------
--------GHKTFLNAAYNWEFLIWETAL--------------LLFLLRLASLGSETNKK
YS-NISILLTE------QI------------------------------NLYLKME--KK
PNKKEQL-----------------SLVNNVLKLSTKLL------KELDTPFRLYG---LT
MN-PLIYNITRVVILSAI-SGVISDLL---------------------------------
-----GFNIR---------------------------------------------LW---
--------------K-------------------------------------IKP-----
------------------------------------------------------------
--------
>Gadus_morhua_XP_030209805.1
------------------------------------------------------------
------------------------------------------------------------
------------------------------------------MAS---------------
-K----------------------------------------------------------
------------------------------------------------------------
------------------------------------------------------------
------------------------------------------------------------
------------------------------------------------------------
-----VK-------------DA--------------------------------------
------------------------------------------------------------
------------------------------------------------------------
------------------------------------------------------------
------------------------------------------------------------
------------------------------------------------------------
------------------------------------------------------------
------------------------------------------------------------
-----------------------VV-----------------------------------
------------------------------------------------------------
W-----------------------------------------------------------
------------------------------------------------------------
------------------------------------------------------------
YQ----------------------------------------------------------
----------------------------------------------------KK------
------------------------------------------------------------
-----------------------------------------------------------I
GAYDQQI----------------------------------------WEKSV--------
-----EQ------------------------RE-I--K------------FIAL------
---------------GLR------------------------------------------
-----------------------------N-KPKKTGH--------------VKPDLI--
---------------DVDL--------VR--------------------------GSAFA
-KAKPESPWTSLTRKG--IVRVVFF----P--------------------------FFY-
---------------------RWWIQVTSRAIFLLLLG-----------LYL-------L
---------QVSAAVLYALVSQPHG-----------------------------------
---------------------------------------------IPATEVFGASWLMLL
LGTV-------------------HCQIVS-------------------------------
----------------------------------------------T-RTPKPPS-----
SS------------------------------------G---------------------
---------------------------GKRR-----------------------------
------------------------------------------------------R-----
-----------------------------------------------RLR----------
--KASQMEAH--------------------------------------------------
--------REGD-GS---------------------------------------------
-STTDSTHR-------------------------------------GAPHSAS-------
----------PTYSLA-SLF------QDFWH----------------------DICKAGS
KKS----------------------KMSIDKYTE--------------------------
--------------------TDNGYV----------------------------------
-----------------SLDGRVTNRSS--------------------------------
------------------------------------------------------------
------------------------------------------------------------
---EEGLQLH--------------------------------------------------
------------------------------------------------------------
-----------------------EAR-------------C----------------DSLP
QTEEVCWSTA--------------------------------------------------
------------QA----------------------------------------------
--------------------------------------TPP-------------------
-----THASRGTGMM---------------------------------------------
---------------------------------A-------------------VG-AKEP
VSEE--------A--------------SSE------------------------------
------------------------------------------------------------
------------------------------------------------------------
------------------------------------------------------------
-----------------------------------------------ED-----------
------------------------------------------------------------
------------------------------------------------------PGA---
-----------------YSAPRRGG----------------------ERKTSD-------
-----------CTLRNRKTPPH----YKKHY-----TVE---------------------
------------------------------------------------------------
------------------------EA-----------------------------PKSGT
SS----S-SR-CS-----------------------------------------------
-------------------------------------------------SLRAGPS----
----------E----CPRHESE------------TEDVLWE-------------DF----
-------------------------------LHCA--------------E----------
---------------------------------------CRSSC----------------
---TS------------ET---------------------------------EGEGGSV-
-----------GV-PPVK-KEYRDDP-------FH-------------------------
----------Q-------------------------------------------------
---------------GHVP-----------------------------------------
---------------------------WLHSS----------------------------
--------------------------NPGLER----------------------------
---------------VSAIVWEGNE-CKKA------------------------------
------------------------------------------------------------
------------------------------------------------------------
------------------------------------------------------------
------------------------------------------------------------
------------------------------------------------------------
---------------------------------------DMSVLEISGMIMNKVNLYP-P
GIGYQVFG--------NLVAVTLGLTPFAYRLSQYRD-----------------------
------------------------------------------------------------
--LDQLMTL----------SANEL-------------------LSVALGGV---------
-----------SGSDA---------MVIAMVMLSFLVRVCLIWLFFFLLSVAE--RTYKQ
RLLFAKLFGHLTSARRARKSEVPH--FRLKKVQNIKM-------WLSL---RSYLK----
------------------------------------------RR------GPQRSVDVIV
SSA----FLLTLSVIFICCA----------------------Q-----------------
---------------------------LLH------------------------------
--------VHEPFLECHYNWELVIWCCSL--------------SLFLLRFVTLGSETSKK
YS-NTSILLTE------QVHTQRDRQVHRQTATPPSCS----------LNRYTHRETDRY
TDRQQHLHPAHRTGTHTERQTGTQTDSNTSILLTEQVH------TQTGTQTDRYTDRQQH
LH-PAHRTGTHTERQTGTQTGTKTDRYTDGYTDRQTGTQTDRYTDGYTDRQTGTQTDRYT
DGYTDGYTHR---------------------------------------------YT---
--------------D-------------------------------------VHPD----
------------------------------------------------------------
--------
>Microcebus_murinus_XP_012602830.1
------------------------------------------------------------
------------------------------------------------------------
------------------------------------------MAS---------------
-K----------------------------------------------------------
------------------------------------------------------------
------------------------------------------------------------
------------------------------------------------------------
------------------------------------------------------------
-----VT-------------DA--------------------------------------
------------------------------------------------------------
------------------------------------------------------------
------------------------------------------------------------
------------------------------------------------------------
------------------------------------------------------------
------------------------------------------------------------
------------------------------------------------------------
-----------------------IV-----------------------------------
------------------------------------------------------------
W-----------------------------------------------------------
------------------------------------------------------------
------------------------------------------------------------
YQ----------------------------------------------------------
----------------------------------------------------KK------
------------------------------------------------------------
-----------------------------------------------------------I
GAYDQQI----------------------------------------WEKSV--------
-----EQ------------------------RE-I--K------------FIKL------
---------------GLR------------------------------------------
-----------------------------N-KPKKTAH--------------VKPDLI--
---------------DVDL--------VR--------------------------GSAFA
-KAKPESPWTSLTRKG--IVRVVFF----P--------------------------FFF-
---------------------RWWLQVTSKVIFFWLLV-----------LYL-------L
---------QVAAIVLFCSASSPHS-----------------------------------
---------------------------------------------IPLTEVIGPIWLMLL
LGTV-------------------HCQIVS-------------------------------
----------------------------------------------T-RTPKPPL-----
ST------------------------------------G---------------------
---------------------------GKRR-----------------------------
------------------------------------------------------R-----
-----------------------------------------------KLR----------
--KAAHLEVH--------------------------------------------------
--------REGD-GS---------------------------------------------
-STTDNTQE-------------------------------------GAVQSHGTS-----
----------TSYSVG-AVF------RDLWH---------------------AAFFLSGS
KKA----------------------KNSIDKSTE--------------------------
--------------------TDNGYV----------------------------------
-----------------SLDGKKTVKNS--------------------------------
------------------------------------------------------------
------------------------------------------------------------
---EDGIQNH--------------------------------------------------
------------------------------------------------------------
-----------------------EPQ-------------C----------------ETIR
P-EETTWNTG--------------------------------------------------
------------TL----------------------------------------------
-------------------RN-----------------VP--------------------
--------KDTQRTI---------------------------------------------
---------------------------------TN-------------------------
ISDE--------V--------------SSE------------------------------
------------------------------------------------------------
------------------------------------------------------------
------------------------------------------------------------
-----------------------------------------------EG-----------
------------------------------------------------------------
------------------------------------------------------PEPG--
-----------------YP-LRRHV----------------------DRTNES-------
------------VLRNRKSHHY-----KKHY-----PNE---------------------
------------------------------------------------------------
------------------------DA-----------------------------PKSGT
SC----S-SR-CS-----------------------------------------------
-------------------------------------------------SSR-QDS----
----------E----STRPESE------------TEDVLWE-------------DL----
-------------------------------LHCA--------------E----------
---------------------------------------CGSSC----------------
---TS------------ET-----------------------------------DVENP-
-----------QINPCVK-KEYRDDP-------FH-------------------------
----------Q-------------------------------------------------
---------------SHLP-----------------------------------------
---------------------------WLHSS----------------------------
--------------------------HPGLEK----------------------------
---------------ISAIVWEGND-CKKA------------------------------
------------------------------------------------------------
------------------------------------------------------------
------------------------------------------------------------
------------------------------------------------------------
------------------------------------------------------------
---------------------------------------DMSVLEISGMIMNRVNNHI-P
GIGYQIFG--------NVISLILGLTPFVFRLSQATD-----------------------
------------------------------------------------------------
--LEQLTAH----------SASEL-------------------YTIAFG-----------
-----------SNEDV---------IVLSMVIISFVVRVSLVWIFFFLLCVAE--RTYKQ
RLLFAKLFGHLTSARRARKSEVPH--FRLKKVQNIKM-------WLSL---RSYLKLPLN
-WPSS----------------IHISSFQYFLQSAIRDLLKMQRR------GPQRSVDVIV
SSA----FLLTISVVFICCA----------------------Q-----------------
---------------------------LLH------------------------------
--------VHEIFLDCHYNWELVIWCISL--------------TLFLLRFVTLGSETSKK
YS-NTSILLTE------QI------------------------------NLYLKME--KK
PNKKEEL-----------------TLVNNVLKLATKLL------KELDSPFRLYG---LT
MN-PLLYNITQVVILSAV-SGVISDLL---------------------------------
-----GFNLK---------------------------------------------LW---
--------------K-------------------------------------IKS-----
------------------------------------------------------------
--------
>Calypte_anna_XP_030321239.1
------------------------------------------------------------
------------------------------------------------------------
------------------------------------------MAS---------------
-R----------------------------------------------------------
------------------------------------------------------------
------------------------------------------------------------
------------------------------------------------------------
------------------------------------------------------------
-----DR-------------DA--------------------------------------
------------------------------------------------------------
------------------------------------------------------------
------------------------------------------------------------
------------------------------------------------------------
------------------------------------------------------------
------------------------------------------------------------
------------------------------------------------------------
-----------------------IS-----------------------------------
------------------------------------------------------------
W-----------------------------------------------------------
------------------------------------------------------------
------------------------------------------------------------
YQ----------------------------------------------------------
----------------------------------------------------KK------
------------------------------------------------------------
-----------------------------------------------------------I
GAYDQQI----------------------------------------WEKSI--------
-----EQ------------------------TE-M--K----------------------
---------------GLK------------------------------------------
-----------------------------N-KPKKKAH--------------IQPDLI--
---------------DVDL--------IR--------------------------GSTFA
-KAKPEIPWTSLTRKG--IVRVVFF----P--------------------------LFS-
---------------------QWWIQVTSQRIFMWLLV-----------LYV-------M
---------QVIAVVLYFMMPVVN------------------------------------
-----------------------------------------------ASEVLGPLCLMLL
MGTV-------------------HCQIVS-------------------------------
----------------------------------------------T-QITRTSA-----
SN------------------------------------G---------------------
--------------------------LSRRR-----------------------------
------------------------------------------------------R-----
-----------------------------------------------KLR----------
--KAVGVDGS--------------------------------------------------
-------------SW---------------------------------------------
-SSPDKNSQ--------------------------------------EEQSESAS-----
----------VVSSVFSAFFQR----R--------------------------------T
RRM----------------------KLVAEKGTE--------------------------
--------------------TENGVT----------------------------------
-----------------AVNAGVTQRHA--------------------------------
------------------------------------------------------------
------------------------------------------------------------
---RAEHR----------------------------------------------------
------------------------------------------------------------
------------------LLHFKEKN-------------------------------KLS
NGEKSHQ-----------------------------------------------------
------------TD----------------------------------------------
------------------CTI---------------------------------------
------------------------------------------------------------
--------------------------------------------------------RG-G
VSDE--------L--------------SSE------------------------------
------------------------------------------------------------
------------------------------------------------------------
------------------------------------------------------------
-----------------------------------------------EE-----------
------------------------------------------------------------
------------------------------------------------------AEAV--
--------------AQ-RGLLHQNV----------------------EGASSD-------
---------NSYEEKRRPP-VS-----LNQA-----VSQVKQTLKG--------------
----------------------ARDSDS--------------VVESEL-ESTLY------
----------------------GQ-N-----------------------------SRSCI
SP----G-SRSCS-----------------------------------------------
-------------------------------------------------TTR-RDS----
----------E----STRHDSE------------TEDMLWD-------------DL----
-------------------------------LHGP--------------E----------
---------------------------------------CRSSC----------------
---TS------------DS---------------------------------EDTTA---
--------------RGAR-RDVKEDV-------FQ-------------------------
----------Q-------------------------------------------------
---------------NHLL-----------------------------------------
---------------------------WLQNT----------------------------
--------------------------SPASAK----------------------------
------------------------------------------------------------
------------------------------------------------------------
------------------------------------------------------------
------------------------------------------------------------
------------------------------------------------------------
------------------------------------------------------------
-----------------------------------------------------VNAYQ-Q
GVGYQMLG--------NVITIALAFLPFLYRLFRTDH-----------------------
------------------------------------------------------------
--LEQLCSI----------SLMEL-------------------LHIFCG-----------
-----------APAST---------PVIVLSAINFLERLCLTWMFFFMMCVAE--KTYKQ
RFLFAKLFSHITSARKAKKYEIPH--FRLKKVENIKI-------WLSL---RSYLK----
------------------------------------------RR------GPQRSVDVVV
SSV----FLLALSIAFICCA----------------------Q-----------------
---------------------------VLK------------------------------
--------GHKTFLNAAYNWEFLIWEAAL--------------LLFLLRLASLGSETNKK
YS-NISILLTE------QI------------------------------NLYLKME--KK
PNKKEQL-----------------SLVNNVLKLSTKLL------KELDTPFRLYG---LT
MN-PLIYNITRVVILSAV-SGVISDLL---------------------------------
-----GFNIR---------------------------------------------LW---
--------------K-------------------------------------IKP-----
------------------------------------------------------------
--------
>Caretta_caretta_XP_048682964.1
------------------------------------------------------------
------------------------------------------------------------
------------------------------------------MAA---------------
-R----------------------------------------------------------
------------------------------------------------------------
------------------------------------------------------------
------------------------------------------------------------
------------------------------------------------------------
-----GR-------------DA--------------------------------------
------------------------------------------------------------
------------------------------------------------------------
------------------------------------------------------------
------------------------------------------------------------
------------------------------------------------------------
------------------------------------------------------------
------------------------------------------------------------
-----------------------IA-----------------------------------
------------------------------------------------------------
W-----------------------------------------------------------
------------------------------------------------------------
------------------------------------------------------------
YQ----------------------------------------------------------
----------------------------------------------------KK------
------------------------------------------------------------
-----------------------------------------------------------I
GAYDQQI----------------------------------------WEKSI--------
-----EQ------------------------TE-M--K----------------------
---------------GFK------------------------------------------
-----------------------------N-KPKKKGH--------------IQPDLI--
---------------DVDL--------IR--------------------------GSTFA
-KAKPEIPWTSLTRKG--IVRVVFF----P--------------------------LFS-
---------------------RWWIQVTSQRIFMWLLV-----------LYL-------M
---------QVIAVMLYFMIPVAS------------------------------------
-----------------------------------------------ASEIIGPMCLMLL
MGTV-------------------HCQIVS-------------------------------
----------------------------------------------T-QINKPPG-----
TN------------------------------------GG--------------------
-------------------------GSSRRR-----------------------------
------------------------------------------------------R-----
-----------------------------------------------KFR----------
--KPMGGDGS--------------------------------------------------
--------RDAG-SW---------------------------------------------
-SSSDKANK-------------------------------------GDKHLEPIS-----
----------IINSLFGLLFRR----R--------------------------------L
RRV----------------------KLVADKGTE--------------------------
--------------------TESGVS----------------------------------
-----------------SVYSGIKHRLS--------------------------------
------------------------------------------------------------
------------------------------------------------------------
---RSEYR----------------------------------------------------
------------------------------------------------------------
------------------LLHFKERD-------------------------------RLS
DGEKSHR-----------------------------------------------------
------------DG----------------------------------------------
------------------CTH---------------------------------------
------------------------------------------------------------
--------------------------------------------------------TG-G
VSDE--------L--------------SSE------------------------------
------------------------------------------------------------
------------------------------------------------------------
------------------------------------------------------------
-----------------------------------------------ED-----------
------------------------------------------------------------
------------------------------------------------------AEAM--
--------------AQ-RILLRRSV----------------------EGASSD-------
---------NSYEDKNRKPLTT-----SNQS-----VSEVNQAIKG--------------
----------------------TRESDS--------------VVESEL-DSTAF------
----------------------SQ-E-----------------------------SRSCF
SG----G-SQSCS-----------------------------------------------
-------------------------------------------------VSR-RDS----
----------E----SSRHDSE------------TEDMLWD-------------DL----
-------------------------------LHGP--------------E----------
---------------------------------------CRSSY----------------
---TS------------DS---------------------------------EEGNV---
--------------KGSK-RDLKEDV-------FQ-------------------------
----------Q-------------------------------------------------
---------------NHLF-----------------------------------------
---------------------------WLQNT----------------------------
--------------------------SPASAK----------------------------
---------------VSALIWEGSE-CKKV------------------------------
------------------------------------------------------------
------------------------------------------------------------
------------------------------------------------------------
------------------------------------------------------------
------------------------------------------------------------
---------------------------------------DMSVLEISGIIMSRVNAYQ-Q
GVGYQMLG--------NVVTIGLACLPFLYRLFHTKN-----------------------
------------------------------------------------------------
--LEQLQSI----------SVKEL-------------------LNIFCG-----------
-----------APTIT---------PVIVLAVINFLERLCLTWMFFFMMCVAE--RTYKQ
------------------------------------------------------------
------------------------------------------RR------GPQRSVDVVV
SSI----FLLALSIAFICCA----------------------Q-----------------
---------------------------VLK------------------------------
--------GHKTFLNAAYNWEFLIWETAL--------------LLFLLRLASLGSETNKK
YS-NISILLTE------QI------------------------------NLYLKME--KK
PNKKEQL-----------------SLVNNVLKLSTKLL------KELDTPFRLYG---LT
MN-PLIYNITRVVILSAI-SGVISDLL---------------------------------
-----GFNIR---------------------------------------------LW---
--------------K-------------------------------------IKP-----
------------------------------------------------------------
--------
>Polyodon_spathula_XP_041083346.1
------------------------------------------------------------
------------------------------------------------------------
------------------------------------------MAS---------------
-N----------------------------------------------------------
------------------------------------------------------------
------------------------------------------------------------
------------------------------------------------------------
------------------------------------------------------------
-----NK-------------DS--------------------------------------
------------------------------------------------------------
------------------------------------------------------------
------------------------------------------------------------
------------------------------------------------------------
------------------------------------------------------------
------------------------------------------------------------
------------------------------------------------------------
-----------------------IT-----------------------------------
------------------------------------------------------------
W-----------------------------------------------------------
------------------------------------------------------------
------------------------------------------------------------
YQ----------------------------------------------------------
----------------------------------------------------KK------
------------------------------------------------------------
-----------------------------------------------------------I
GAYDQQI----------------------------------------WERTI--------
-----EP---------------------P--SV-I--K----------------------
---------------GFR------------------------------------------
-----------------------------N-KPKKTVC--------------LKPDLI--
---------------DVDL--------VR--------------------------GSAFG
-KAKPERPWTALTRKG--IVRVLFF----P--------------------------FFF-
---------------------HWWIQVTSKHIFTWLLV-----------LYI-------L
---------EVVAVLLYMQAPLAN------------------------------------
-----------------------------------------------TSELLGPMFLMLL
LGTV-------------------HCQIVS-------------------------------
----------------------------------------------T-QSFKTPG-----
TS------------------------------------G---------------------
---------------------------ARRR-----------------------------
------------------------------------------------------R-----
-----------------------------------------------KLR----------
--KSASGDAF--------------------------------------------------
--------REAG-GS---------------------------------------------
-NGAGRKHR-------------------------------------GGGPAEVAS-----
----------LISGFC----------R--------------------------------D
YRA----------------------WLFSN-GTRAGKNS---------------------
----------------GKTETDDSLG----------------------------------
-----------------------SQVSI--------------------------------
------------------------------------------------------------
------------------------------------------------------------
---KSDLK----------------------------------------------------
------------------------------------------------------------
------------------ERKLGESK-------------------------------RLS
TREKSQ------------------------------------------------------
------------GG----------------------------------------------
------------------SKR---------------------------------------
------------------------------------------------------------
--------------------------------------------------------SATG
ASDE--------L--------------SSE------------------------------
------------------------------------------------------------
------------------------------------------------------------
------------------------------------------------------------
-----------------------------------------------ED-----------
------------------------------------------------------------
------------------------------------------------------NEAK--
--------------AQ-MSLLRRSV----------------------EGASAD-------
---------SFFRSRTPRT------------------SQASQEKSRA--P----------
--RW---------------G--PVESDS--------------PADSEQ-DPAGH------
----------------------SP-E-----------------------------YRSGM
SG----S-SRS-------------------------------------------------
-------------------------------------------------ASQ-LDS----
----------E----STHQGSE------------TDDMLWE-------------EL----
-------------------------------LHGP--------------Q----------
---------------------------------------CLSSY----------------
---SS------------GS---------------------------------EGEGEQS-
------------LPSTSR-RGSKEDV-------FQ-------------------------
----------Q-------------------------------------------------
---------------NLLF-----------------------------------------
---------------------------WLQNC----------------------------
--------------------------SPSSER----------------------------
---------------VSAIIWEGSE-CKKA------------------------------
------------------------------------------------------------
------------------------------------------------------------
------------------------------------------------------------
------------------------------------------------------------
------------------------------------------------------------
---------------------------------------DLSVLEITGIIMNRVNEFE-Q
GKGYQMLG--------NMMTGILALLPFLFRI--ARH-----------------------
------------------------------------------------------------
--LDKLTSL----------SAAEL-------------------LSVSCG-----------
-----------ASPDK---------RVCLLCFINFIERLCLTWLFFFMMRVAE--RTYKQ
RFLSAKLFSHLTSAHKAKKLEIPH--FRLKKVKNIQI-------WLSL---RSYLK----
------------------------------------------RR------GPQRSVDVIV
SSI----FLLALSIAFICCT----------------------Q-----------------
---------------------------LLH------------------------------
--------GHDTFLDYIYNWELLTWGGAL--------------ITFLLRLATLGSETNKK
YS-NVSVLLTE------QI------------------------------NLYLKME--KK
PSKKDQL-----------------NVVNNVLKLATKLM------KELDTPFRLYG---LT
VN-PLIYNITRVVILSAV-SGVISELL---------------------------------
-----GFNIR---------------------------------------------LW---
--------------K-------------------------------------IKT-----
------------------------------------------------------------
--------
>Thamnophis_sirtalis_XP_013926172.1
------------------------------------------------------------
------------------------------------------------------------
------------------------------------------MAS---------------
-N----------------------------------------------------------
------------------------------------------------------------
------------------------------------------------------------
------------------------------------------------------------
------------------------------------------------------------
-----DE-------------DA--------------------------------------
------------------------------------------------------------
------------------------------------------------------------
------------------------------------------------------------
------------------------------------------------------------
------------------------------------------------------------
------------------------------------------------------------
------------------------------------------------------------
-----------------------IA-----------------------------------
------------------------------------------------------------
W-----------------------------------------------------------
------------------------------------------------------------
------------------------------------------------------------
YQ----------------------------------------------------------
----------------------------------------------------KK------
------------------------------------------------------------
-----------------------------------------------------------I
GAYDQQI----------------------------------------WEKSI--------
-----EQ------------------------TE-M--K----------------------
---------------GFK------------------------------------------
-----------------------------S-KPRKKGH--------------IQPDLI--
---------------DVDL--------IR--------------------------GSTFA
-KAKPEIPWTSLTRKG--IVRVILF----P--------------------------FFS-
---------------------QWWIQVTSWRIFMWLLV-----------LYL-------L
---------QVVAITLYSIMPIVS------------------------------------
-----------------------------------------------ASEIIGPLCLMLL
MGTV-------------------HCQIVS-------------------------------
----------------------------------------------T-QLSKTSG-----
SD------------------------------------AS--------------------
-------------------------GVGRRR-----------------------------
------------------------------------------------------R-----
-----------------------------------------------KAR----------
--KFAGGD----------------------------------------------------
-------------SY---------------------------------------------
-TSSDKISR-------------------------------------SEESMEPSS-----
----------RISGLFDSVLRR----RS----------------------------REGM
KRG----------------------KRVADKGTE--------------------------
--------------------AEHSSN----------------------------------
----------------------IKRRIS--------------------------------
------------------------------------------------------------
------------------------------------------------------------
---RSEHN----------------------------------------------------
------------------------------------------------------------
------------------FQRSKDSE-------------------------------MPL
NVDRKQT--------------------ISRHS----------------------------
------------------------------------------------------------
------------------------------------------------------------
------------------------------------------------------------
-----------------------------------------------------------G
ISDE--------L--------------SSE------------------------------
------------------------------------------------------------
------------------------------------------------------------
------------------------------------------------------------
-----------------------------------------------EE-----------
------------------------------------------------------------
------------------------------------------------------PDNV--
--------------SQ-VVLLRRSV----------------------EGGPSV-------
---------IVNEDQGKRS-SL-----ISPS-----AST---------------------
-------------------------------------------------NQSV-------
----------------------SQ-E-----------------------------SKSHY
SS----E-SQSGS-----------------------------------------------
-------------------------------------------------VSH-RDS----
----------E----STRQDSE------------TEDMLWD-------------DL----
-------------------------------LHGP--------------E----------
---------------------------------------YRSSF----------------
---TS------------DS---------------------------------EEAKGKN-
------------K-KANK-RDLKDDV-------FQ-------------------------
----------Q-------------------------------------------------
---------------NHLF-----------------------------------------
---------------------------WLQNT----------------------------
--------------------------SPASTK----------------------------
---------------VSALIWEGNE-CKKV------------------------------
------------------------------------------------------------
------------------------------------------------------------
------------------------------------------------------------
------------------------------------------------------------
------------------------------------------------------------
---------------------------------------DMSVLEISGIIMNRVNAFH-Q
GSGYQWLG--------NIVTISLAFLPFLYRLFHSKT-----------------------
------------------------------------------------------------
--FEQMWAL----------SAKEV-------------------LHIFCG-----------
-----------GPPFP---------PIITLAMIIFLERLCLTWMFFFMMCVAE--RTYKQ
RFLVAKLFSHITSARKARKYEIPH--FRLKKVENIKI-------WLSL---RSYLK----
------------------------------------------RR------GPQRSVDVVV
SSI----FLLALSIAFICCA----------------------Q-----------------
---------------------------VLK------------------------------
--------GHKTFLSAAYNWEFLIWETAL--------------LLFLLRLASLGSETNKK
YS-NISILLTE------QI------------------------------NLYLKME--KK
PNKKEQL-----------------TLVNNVLKLSTKLL------KELDTPFRLYG---LT
MN-PLIYNITRVVILSAV-SGVISDLL---------------------------------
-----GFNIRV---------------------------------SVAMY------LL---
--------------R-------------------------------------IAQLF---
------------------------------------------------VFLVLST-----
--------
>Latimeria_chalumnae_XP_005987681.1
------------------------------------------------------------
------------------------------------------------------------
------------------------------------------MAS---------------
-K----------------------------------------------------------
------------------------------------------------------------
------------------------------------------------------------
------------------------------------------------------------
------------------------------------------------------------
-----SR-------------DA--------------------------------------
------------------------------------------------------------
------------------------------------------------------------
------------------------------------------------------------
------------------------------------------------------------
------------------------------------------------------------
------------------------------------------------------------
------------------------------------------------------------
-----------------------IA-----------------------------------
------------------------------------------------------------
W-----------------------------------------------------------
------------------------------------------------------------
------------------------------------------------------------
YQ----------------------------------------------------------
----------------------------------------------------KK------
------------------------------------------------------------
-----------------------------------------------------------I
GAYDQQI----------------------------------------WEKSI--------
-----EQ------------------------TE-I--K----------------------
---------------GIR------------------------------------------
-----------------------------N-KPKKLGR--------------IKSDLI--
---------------DVDL--------VR--------------------------GSTFG
-KAKPESPWTSLTTKG--IVRVVFF----P--------------------------FFS-
---------------------QWWIKVTSRGIFVLLFL-----------LYV-------M
---------QVVAVVISFMVPVAH------------------------------------
-----------------------------------------------TSELVGPICLMLL
LGTV-------------------HCQIVS-------------------------------
----------------------------------------------T-QTSKTSV-----
AN------------------------------------D---------------------
---------------------------GKRR-----------------------------
------------------------------------------------------------
------------------------------------------------------------
------------------------------------------------------------
------------------------------------------------------------
------------------------------------------------------------
--------------------------R--------------------------------S
KRV----------------------RMMDDKATE--------------------------
--------------------TDDSQG----------------------------------
-----------------SMDSKVSKDSP--------------------------------
------------------------------------------------------------
------------------------------------------------------------
---HNDNR----------------------------------------------------
------------------------------------------------------------
------------------RTEHPHR--------------------------------PLK
EGKSQ-------------------------------------------------------
------------RG----------------------------------------------
------------------LRH---------------------------------------
------------------------------------------------------------
--------------------------------------------------------STTR
ASDE--------L--------------TSD------------------------------
------------------------------------------------------------
------------------------------------------------------------
------------------------------------------------------------
-----------------------------------------------DD-----------
------------------------------------------------------------
------------------------------------------------------TRDR--
--------------SP-LFLIRRSV----------------------EGASLD-------
---------NGALLISQKQILA-----NNYQ-----HYKAKLKTTR--------------
---W------------------ARDSDS--------------FVDSEM-ESTTV------
----------------------CQ------------------------------------
------E-SRSYN-----------------------------------------------
-------------------------------------------------TSR-RDS----
----------E----STRHGSE------------TEDMLWD-------------DL----
-------------------------------LHSP--------------E----------
---------------------------------------CHTSY----------------
---TS------------DS---------------------------------DDANIQN-
------------LPQGSK-KDLKEEL-------FH-------------------------
----------Q-------------------------------------------------
---------------NHLF-----------------------------------------
---------------------------WLHSS----------------------------
--------------------------NPASER----------------------------
---------------VSVIIWEGNE-CKKT------------------------------
------------------------------------------------------------
------------------------------------------------------------
------------------------------------------------------------
------------------------------------------------------------
------------------------------------------------------------
---------------------------------------DMSVLEISAVIMSRVNTYE-H
GLGYQVLG--------AIIAVILAALPFFFRLFQEKD-----------------------
------------------------------------------------------------
--LDQLLCF----------SMENL-------------------LAVLCG-----------
-----------SKPDS---------LLILLTIINFLERLCLSWMFFFLMCVAE--RTYKQ
RFLFAKLFSHITSARKARKSEIPH--FRLKKVRNIKI-------WLSL---RSYLK----
------------------------------------------RR------GPQRSVDVIV
SSV----FLLTLSLACIGCV----------------------S-----------------
---------------------------ILQ------------------------------
--------DNGSFLDYIYKCELLIWETAM--------------IIFLLRLASLGSETNKK
YS-NISILLTE------QI------------------------------NLYLKME--KK
PNKKEQL-----------------TIVNNVLKLATKLL------KELETPFRLYG---LT
MN-PLIFNITRVVILSAV-SGVISDLL---------------------------------
-----GFNLR---------------------------------------------LW---
--------------K-------------------------------------IKP-----
------------------------------------------------------------
--------
>Syngnathus_scovelli_XP_049616814.1
------------------------------------------------------------
------------------------------------------------------------
------------------------------------------MAS---------------
-K----------------------------------------------------------
------------------------------------------------------------
------------------------------------------------------------
------------------------------------------------------------
------------------------------------------------------------
-----VK-------------DA--------------------------------------
------------------------------------------------------------
------------------------------------------------------------
------------------------------------------------------------
------------------------------------------------------------
------------------------------------------------------------
------------------------------------------------------------
------------------------------------------------------------
-----------------------VV-----------------------------------
------------------------------------------------------------
W-----------------------------------------------------------
------------------------------------------------------------
------------------------------------------------------------
YQ----------------------------------------------------------
----------------------------------------------------KK------
------------------------------------------------------------
-----------------------------------------------------------I
GAYDQQI----------------------------------------WEKSV--------
-----EQ------------------------RE-I--K------------FISR------
---------------GLR------------------------------------------
-----------------------------N-KPKKTGH--------------VKPDLI--
---------------DVDL--------VR--------------------------GSAFA
-KAKPESPWTSLTRKG--IVRVVFF----P--------------------------FFY-
---------------------RWWIQVTSRAIFLLLLA-----------LYV-------L
---------QAAAALLYASIPQPHG-----------------------------------
---------------------------------------------IPATEVLGAIWLMLL
LGTV-------------------HCQIVS-------------------------------
----------------------------------------------T-RTPKPVS-----
GG-----------------------------------LG---------------------
---------------------------GKRR-----------------------------
------------------------------------------------------R-----
-----------------------------------------------KLR----------
--KASQMEVH--------------------------------------------------
--------REGD-GS---------------------------------------------
-STTDNTHE-------------------------------------GAPLSYSAS-----
----------ATKSLG-TLF------HGFWH----------------------DLCKAGS
KKS----------------------KLSIDKSTE--------------------------
--------------------TDNGYV----------------------------------
-----------------SLDGRVTNRSS--------------------------------
------------------------------------------------------------
------------------------------------------------------------
---EEGL-----------------------------------------------------
------------------------------------------------------------
------------------------QR-------------C----------------ELLS
RLDEACWA-A--------------------------------------------------
------------RG----------------------------------------------
--------------------------------------PPP-------------------
----QAHAARSAATT---------------------------------------------
---------------------------------AKVSQGAARLPENIVTTHNVAGVSQGP
ASDE--------A--------------SSE------------------------------
------------------------------------------------------------
------------------------------------------------------------
------------------------------------------------------------
-----------------------------------------------ED-----------
------------------------------------------------------------
------------------------------------------------------PEAS--
-----------------YIALRRGV----------------------ERLNVD-------
-----------CALRNRKSTHY-----KKHY-----TVE---------------------
------------------------------------------------------------
------------------------DV-----------------------------PKSGT
SC----S-SR-CS-----------------------------------------------
-------------------------------------------------SLRTPDS----
----------E----STRHESE------------TEDLLWE-------------DF----
-------------------------------LHCA--------------E----------
---------------------------------------CRSSC----------------
---TS------------ET---------------------------------DGEGGGA-
-----------PLCPPTK-KEYRDDP-------FHQVSKRNTVQLIFWET----------
---NLF-VPPQ-------------------------------------------------
---------------GHAP-----------------------------------------
---------------------------WLHSS----------------------------
--------------------------NPGLER----------------------------
---------------VSAIVWEGNE-CKKA------------------------------
------------------------------------------------------------
------------------------------------------------------------
------------------------------------------------------------
------------------------------------------------------------
------------------------------------------------------------
---------------------------------------DMSVLEISGMIMNRVNLYT-P
GIGYQVFG--------NLVSVTLGLTPFAYRLAQHGD-----------------------
------------------------------------------------------------
--LDQLPTL----------SANEL-------------------LSVALGAG---------
-----------SGSEA---------LVVTMVTLSFMVRVCLIWLFFFLLSVAE--RTYKQ
RLLFAKLFGHLTSARRARKSEVPH--FRLKKVQNIKM-------WLSL---RSYLK----
------------------------------------------RR------GPQRSVDVIV
SSA----FLLTLSVVFICCA----------------------Q-----------------
---------------------------LLH------------------------------
--------AQEPFLECHYNWELVIWCSSL--------------SLFLLRFVTLGSETSKK
YS-NTSILLTE------QI------------------------------NLYLKME--KK
PNKKEEL-----------------TLVNNVLKLATKLL------KELDSPFRLYG---LT
MN-PLLYNITQVVILSAV-SGVISDLL---------------------------------
-----GFNLK---------------------------------------------LW---
--------------K-------------------------------------IKS-----
------------------------------------------------------------
--------
>Motacilla_alba_alba_XP_038018536.1
------------------------------------------------------------
------------------------------------------------------------
------------------------------------------MAC---------------
-R----------------------------------------------------------
------------------------------------------------------------
------------------------------------------------------------
------------------------------------------------------------
------------------------------------------------------------
--------------------DA--------------------------------------
------------------------------------------------------------
------------------------------------------------------------
------------------------------------------------------------
------------------------------------------------------------
------------------------------------------------------------
------------------------------------------------------------
------------------------------------------------------------
-----------------------IS-----------------------------------
------------------------------------------------------------
W-----------------------------------------------------------
------------------------------------------------------------
------------------------------------------------------------
YQ----------------------------------------------------------
----------------------------------------------------KK------
------------------------------------------------------------
-----------------------------------------------------------I
GAYDQQI----------------------------------------WEKAV--------
-----EQ------------------------TQ-M--K----------------------
---------------GFK------------------------------------------
-----------------------------N-KPKKKGH--------------IQPDLI--
---------------DVDL--------IS--------------------------GSTFA
-KAKPEIPWTSLTRKG--IVRVLFF----P--------------------------LFR-
---------------------QWWIQVTSQRIFMWLLV-----------LYV-------M
---------QVVAVVLYFTVPAVS------------------------------------
-----------------------------------------------ASEVMGPLCLMLL
LGTV-------------------HCQIVS-------------------------------
----------------------------------------------T-QVNRAAG-----
SN------------------------------------G---------------------
--------------------------LSRRR-----------------------------
------------------------------------------------------R-----
-----------------------------------------------KLR----------
--KAVGVDGN--------------------------------------------------
-------------SW---------------------------------------------
-CSPDRTSK--------------------------------------EEQSGSAS-----
----------LLTNLSSLLFQR----R--------------------------------N
RRM----------------------KLVAEKGTE--------------------------
--------------------TESGVS----------------------------------
-----------------AGGDGIKARQA--------------------------------
------------------------------------------------------------
------------------------------------------------------------
---RSEHR----------------------------------------------------
------------------------------------------------------------
------------------LLHSKDKS-------------------------------KLS
DGEKSHQEDLGIDPEWNSVLLCHPTP----------LCEGVWTGAELGAGAQPRIVGLLP
PSSQTPLGLGLLDD----------------------------------------------
------------------GTN---------------------------------------
------------------------------------------------------------
--------------------------------------------------------RD-G
ASDE--------L--------------SSEEDAE--------------------------
------------------------------------------------------------
------------------------------------------------------------
------------------------------------------------------------
---------------------------------------------DAED-----------
------------------------------------------------------------
------------------------------------------------------AEAM--
--------------AQ-RILLRPSM----------------------EGASSD-------
---------NSYEEKRKRPLVS-----LNQA-----VSQVKQALKA--------------
----------------------ARDSDS--------------VVESEL-ESTLY------
----------------------RQ-E-----------------------------PRSCL
SA----A-PRSCG-----------------------------------------------
-------------------------------------------------GSR-RDS----
----------E----STRQDSE------------TEDMLWD-------------DL----
-------------------------------LHGP--------------E----------
---------------------------------------CRSSG----------------
---TS------------DS---------------------------------EERSR---
--------------RDSR-RDLKEDV-------FQ-------------------------
----------Q-------------------------------------------------
---------------NHLF-----------------------------------------
---------------------------WLQNT----------------------------
--------------------------SPASAK----------------------------
---------------VSALIWEGND-CKKV------------------------------
------------------------------------------------------------
------------------------------------------------------------
------------------------------------------------------------
------------------------------------------------------------
------------------------------------------------------------
---------------------------------------DMSVLEISGIIMSRVNAHQ-Q
GVGYQMLG--------NVITIGLAFLPFLYRLFRTDN-----------------------
------------------------------------------------------------
--LEQLCSI----------SLMEL-------------------LHIFCG-----------
-----------APIST---------PVLILSAINFLERLCLTWMFFFMMCVAE--RTYKQ
RFLFAKLFSHITSARKARKYEIPH--FRLKKVENIKI-------WLSL---RSYLK----
------------------------------------------RR------GPQRSVDVVV
SSV----FLLALSIAFICCA----------------------Q-----------------
---------------------------VLK------------------------------
--------GHKTFLSAAYNWEFLMWEAAL--------------LLFLLRLASLGSETNKK
YS-NISILLTE------QI------------------------------NLYLKME--KK
PNKKEQL-----------------SLVNNVLKLSTKLL------KELDSPFRLYG---LT
MN-PLIYNITRVVILSAV-SGVISDLL---------------------------------
-----GFNIR---------------------------------------------LW---
--------------K-------------------------------------IKP-----
------------------------------------------------------------
--------
>Xenopus_tropicalis_XP_012811003.1
------------------------------------------------------------
------------------------------------------------------------
------------------------------------------MAT---------------
-E----------------------------------------------------------
------------------------------------------------------------
------------------------------------------------------------
------------------------------------------------------------
------------------------------------------------------------
-----KR-------------DA--------------------------------------
------------------------------------------------------------
------------------------------------------------------------
------------------------------------------------------------
------------------------------------------------------------
------------------------------------------------------------
------------------------------------------------------------
------------------------------------------------------------
-----------------------IS-----------------------------------
------------------------------------------------------------
W-----------------------------------------------------------
------------------------------------------------------------
------------------------------------------------------------
YQ----------------------------------------------------------
----------------------------------------------------EK------
------------------------------------------------------------
-----------------------------------------------------------I
GAYDKQI----------------------------------------WEKSV--------
-----EQ------------------------TE-I--K----------------------
---------------GLR------------------------------------------
-----------------------------T-KPKKMVS--------------IKSDLI--
---------------DVDL--------VR--------------------------GSTFA
-KTKPESPWTSLTRKG--LVRVVLF----P--------------------------LFC-
---------------------KWWVQVTSPGVFIWLLI-----------IYI-------L
---------QVMAIVFYSMVPVAS------------------------------------
-----------------------------------------------ISEQIGPLCLMLL
LGTV-------------------HCQIVS-------------------------------
----------------------------------------------T-RSSRTSG-----
IG------------------------------------G---------------------
---------------------------NKRL-----------------------------
------------------------------------------------------R-----
----------------------------------------------TKYR----------
--KSMSPDEDN-------------------------------------------TLKKR-
-F---------K-TT---------------------------------------------
-SSGNRFRS---------------------------------------------------
------------------FLYN----R--------------------------------V
KTE----------------------NLSKK------------------------------
--------------------VHNKGG----------------------------------
-----------------YLHNVHTVARD--------------------------------
------------------------------------------------------------
------------------------------------------------------------
---KNSSRP---------------------------------------------------
------------------------------------------------------------
-----------------GIHHCKNEA---------------------------------S
DAEKSE------------------------------------------------------
------------------------------------------------------------
------------------LRM---------------------------------------
------------------------------------------------------------
--------------------------------------------------------NGNG
VWED--------L--------------TSE------------------------------
------------------------------------------------------------
------------------------------------------------------------
------------------------------------------------------------
-----------------------------------------------ED-----------
------------------------------------------------------------
------------------------------------------------------IDAK--
--------------NE-MSSLSRSI----------------------EEASSD-------
---------IACTLTKRNLHSV-----ANRS-----TQEKLK--KES-------------
--------------------QPSWESDS--------------PVETEE-ESFL-------
----------------------SQ-G-----------------------------SRSGI
SC----S-SHSYS-----------------------------------------------
-------------------------------------------------ISH-RDS----
----------E----STRQGSE------------TEDMIMD-------------DL----
-------------------------------LHGP--------------Q----------
---------------------------------------CLSSY----------------
---ES------------DS---------------------------------DDIFSHS-
------------YNEGNR-KASTKDV-------FQ-------------------------
----L-------------------------------------------------------
---------------NHLF-----------------------------------------
---------------------------WLQDT----------------------------
--------------------------SPTSKK----------------------------
---------------VSALIWEREE-CKKI------------------------------
------------------------------------------------------------
------------------------------------------------------------
------------------------------------------------------------
------------------------------------------------------------
------------------------------------------------------------
---------------------------------------DMSVLDISGVIMKQVNSYK-H
GLGYQMLG--------NLVTLCLAIFPFLFNLCHSRD-----------------------
------------------------------------------------------------
--VEHIISV----------SREEL-------------------LEVFCG-----------
-----------GTPTP---------LVLTLSFINFVLRACLTWIFFFFMCVAE--RTYKQ
RFLIAKLFSHLTSARKALKYEIPH--FRLNKVQNIKM-------WLSL---RSYLK----
------------------------------------------RR------GPQRSVDVIV
SSV----YLVTLSIAFICCA----------------------Q-----------------
---------------------------VLH------------------------------
--------GYTTFLNSVYNWEFLIWETAL--------------LIFLLRLTSLGSETNKK
YS-NVSVLLTE------EI------------------------------NVYLKME--KK
PNKKEKL-----------------SLVNNVLKLSSKLI------KEIDTPFRLYG---LD
VN-PLIYNITRVVILSAV-SGVVSDLL---------------------------------
-----GFNIR---------------------------------------------LW---
--------------K-------------------------------------IKP-----
------------------------------------------------------------
--------
>Bufo_bufo_XP_040279834.1
------------------------------------------------------------
------------------------------------------------------------
------------------------------------------MAA---------------
-E----------------------------------------------------------
------------------------------------------------------------
------------------------------------------------------------
------------------------------------------------------------
------------------------------------------------------------
-----NR-------------DA--------------------------------------
------------------------------------------------------------
------------------------------------------------------------
------------------------------------------------------------
------------------------------------------------------------
------------------------------------------------------------
------------------------------------------------------------
------------------------------------------------------------
-----------------------IF-----------------------------------
------------------------------------------------------------
W-----------------------------------------------------------
------------------------------------------------------------
------------------------------------------------------------
YQ----------------------------------------------------------
----------------------------------------------------KK------
------------------------------------------------------------
-----------------------------------------------------------I
GAYDQQI----------------------------------------WEESV--------
-----EQ------------------------KE-IKVK----------------------
---------------GLK------------------------------------------
-----------------------------N-KPKKMKY--------------MKSDLI--
---------------DVDL--------VR--------------------------GSTFA
-KAKPESPWTSLTRKG--LVRVVLL----P--------------------------VFC-
---------------------KWWMRVTSPGVFTWLLV-----------LYI-------M
---------QVTAFVLHCMVSVAS------------------------------------
-----------------------------------------------VTEQAGPMCLMLL
LGTV-------------------HCQIVS-------------------------------
----------------------------------------------T-QGNRVSE-----
SN------------------------------------D---------------------
---------------------------GKKQ-----------------------------
------------------------------------------------------R-----
-----------------------------------------------KLH----------
--KSQNGDDD----------------------------------------------KKE-
-F-----SKYSK-AP---------------------------------------------
-SSCNRLKS---------------------------------------------------
------------------LLCK----S--------------------------------I
DRK----------------------VLPKK------------------------------
--------------------TSSSYG----------------------------------
-----------------DPHSEITGWRE--------------------------------
------------------------------------------------------------
------------------------------------------------------------
---ADS------------------------------------------------------
------------------------------------------------------------
---------------------CIQESS------------CL---------AF----KYIS
DEGKKQC-----------------------------------------------------
-------------G----------------------------------------------
------------------MRQ---------------------------------------
------------------------------------------------------------
--------------------------------------------------------DSKG
MSDD--------L--------------TSE------------------------------
------------------------------------------------------------
------------------------------------------------------------
------------------------------------------------------------
-----------------------------------------------ED-----------
------------------------------------------------------------
------------------------------------------------------ANAR--
--------------SD-FSSL-RSV----------------------DGASSD-------
---------NGCTLTRRNRNAC-----VHHS-----SQEKHRVLKNN-------------
--------------------QCVQESDS--------------SVDTGE-ESFM-------
----------------------SQ-G-----------------------------YRSGV
SY----S-SQSYT-----------------------------------------------
-------------------------------------------------VSH-QDS----
----------E----SNRQGSE------------TEDMLID-------------DL----
-------------------------------LHGP--------------Q----------
---------------------------------------CRSSC----------------
---ES------------DS---------------------------------DDDLSQD-
------------YVGSNR-KSPVKDA-------FH-------------------------
----L-------------------------------------------------------
---------------NHPI-----------------------------------------
---------------------------WLQGT----------------------------
--------------------------SPTSEK----------------------------
---------------ISAIIWEKNE-CKKA------------------------------
------------------------------------------------------------
------------------------------------------------------------
------------------------------------------------------------
------------------------------------------------------------
------------------------------------------------------------
---------------------------------------DMSVLDISGIIMKQVGSYE-H
GVGYQMLG--------NMVTLALSAFPFCFHLCQ-RD-----------------------
------------------------------------------------------------
--MEKIFSL----------TSKEY-------------------LAIFCG-----------
-----------GPPTP---------LLFIMSFINLVLRICLTWIFFFMMCVAE--RTYKQ
RFLIAKLFSHLTSARKALKYEIPH--FRLKKVQNIKM-------WLSL---RSYLK----
------------------------------------------RR------GPQRSVDVIV
SSV----YLVTLSIAFICCA----------------------Q-----------------
---------------------------VLH------------------------------
--------GHATFLNYVYNWELLIWEAAL--------------LIYLLRLTSLGSDTNKK
YS-NVSILLTE------EI------------------------------NIYLKME--KK
PNKKEQL-----------------NIVNNVLKLSSKLI------QEIDTPFRLYG---LA
MN-PLIYNISRVVILSAV-SGVVSDLL---------------------------------
-----GFNIR---------------------------------------------LW---
--------------K-------------------------------------IKP-----
------------------------------------------------------------
--------
>Polyodon_spathula_XP_041083348.1
------------------------------------------------------------
------------------------------------------------------------
------------------------------------------MAS---------------
-N----------------------------------------------------------
------------------------------------------------------------
------------------------------------------------------------
------------------------------------------------------------
------------------------------------------------------------
-----NK-------------DS--------------------------------------
------------------------------------------------------------
------------------------------------------------------------
------------------------------------------------------------
------------------------------------------------------------
------------------------------------------------------------
------------------------------------------------------------
------------------------------------------------------------
-----------------------IT-----------------------------------
------------------------------------------------------------
W-----------------------------------------------------------
------------------------------------------------------------
------------------------------------------------------------
YQ----------------------------------------------------------
----------------------------------------------------KK------
------------------------------------------------------------
-----------------------------------------------------------I
GAYDQQI----------------------------------------WERTI--------
-----EP---------------------P--SV-I--K----------------------
---------------GFR------------------------------------------
-----------------------------N-KPKKTVC--------------LKPDLI--
---------------DVDL--------VR--------------------------GSAFG
-KAKPERPWTALTRKG--IVRVLFF----P--------------------------FFF-
---------------------HWWIQVTSKHIFTWLLV-----------LYI-------L
---------EVVAVLLYMQAPLAN------------------------------------
-----------------------------------------------TSELLGPMFLMLL
LGTV-------------------HCQIVS-------------------------------
----------------------------------------------T-QSFKTPG-----
TS------------------------------------G---------------------
---------------------------ARRR-----------------------------
------------------------------------------------------R-----
-----------------------------------------------KLR----------
--KSASGDAF--------------------------------------------------
--------REAG-GS---------------------------------------------
-NGAGRKHR-------------------------------------GGGPAEVAS-----
----------LISGFC----------R--------------------------------D
YRA----------------------WLFSN-GTRAGKNS---------------------
----------------GKTETDDSLG----------------------------------
-----------------------SQVSI--------------------------------
------------------------------------------------------------
------------------------------------------------------------
---KSDLK----------------------------------------------------
------------------------------------------------------------
------------------ERKLGESK-------------------------------RLS
TREKSQ------------------------------------------------------
------------GG----------------------------------------------
------------------SKR---------------------------------------
------------------------------------------------------------
--------------------------------------------------------SATG
ASDE--------L--------------SSE------------------------------
------------------------------------------------------------
------------------------------------------------------------
------------------------------------------------------------
-----------------------------------------------ED-----------
------------------------------------------------------------
------------------------------------------------------NEAK--
--------------AQ-MSLLRRSV----------------------EGASAD-------
---------SFFRSRTPRT------------------SQASQE-----------------
------------------------------------------------------------
-------------------------------------------------------YRSGM
SG----S-SRS-------------------------------------------------
-------------------------------------------------ASQ-LDS----
----------E----STHQGSE------------TDDMLWE-------------EL----
-------------------------------LHGP--------------Q----------
---------------------------------------CLSSY----------------
---SS------------GS---------------------------------EGEGEQS-
------------LPSTSR-RGSKEDV-------FQ-------------------------
----------Q-------------------------------------------------
---------------NLLF-----------------------------------------
---------------------------WLQNC----------------------------
--------------------------SPSSER----------------------------
---------------VSAIIWEGSE-CKKA------------------------------
------------------------------------------------------------
------------------------------------------------------------
------------------------------------------------------------
------------------------------------------------------------
------------------------------------------------------------
---------------------------------------DLSVLEITGIIMNRVNEFE-Q
GKGYQMLG--------NMMTGILALLPFLFRI--ARH-----------------------
------------------------------------------------------------
--LDKLTSL----------SAAEL-------------------LSVSCG-----------
-----------ASPDK---------RVCLLCFINFIERLCLTWLFFFMMRVAE--RTYKQ
RFLSAKLFSHLTSAHKAKKLEIPH--FRLKKVKNIQI-------WLSL---RSYLK----
------------------------------------------RR------GPQRSVDVIV
SSI----FLLALSIAFICCT----------------------Q-----------------
---------------------------LLH------------------------------
--------GHDTFLDYIYNWELLTWGGAL--------------ITFLLRLATLGSETNKK
YS-NVSVLLTE------QI------------------------------NLYLKME--KK
PSKKDQL-----------------NVVNNVLKLATKLM------KELDTPFRLYG---LT
VN-PLIYNITRVVILSAV-SGVISELL---------------------------------
-----GFNIR---------------------------------------------LW---
--------------K-------------------------------------IKT-----
------------------------------------------------------------
--------
>Melanotaenia_boesemani_XP_041833615.1
------------------------------------------------------------
------------------------------------------------------------
------------------------------------------MAS---------------
-K----------------------------------------------------------
------------------------------------------------------------
------------------------------------------------------------
------------------------------------------------------------
------------------------------------------------------------
-----VK-------------DA--------------------------------------
------------------------------------------------------------
------------------------------------------------------------
------------------------------------------------------------
------------------------------------------------------------
------------------------------------------------------------
------------------------------------------------------------
------------------------------------------------------------
-----------------------VV-----------------------------------
------------------------------------------------------------
W-----------------------------------------------------------
------------------------------------------------------------
------------------------------------------------------------
YQ----------------------------------------------------------
----------------------------------------------------KK------
------------------------------------------------------------
-----------------------------------------------------------I
GAYDQQI----------------------------------------WEKSV--------
-----EQ------------------------RE-I--K----------------------
---------------GLR------------------------------------------
-----------------------------N-KPKKTGH--------------VKPDLI--
---------------DVDL--------VR--------------------------GSAFA
-KAKPESPWTSLTRKG--IVRVVFF----P--------------------------FFY-
---------------------RWWIQVTSRAIFFLLLA-----------LYL-------L
---------QVAAAILYVTLPQPHG-----------------------------------
---------------------------------------------IPATEVFGAIWLMLL
LGTV-------------------HCQIVS-------------------------------
----------------------------------------------T-RTPKPSS-----
SS------------------------------------G---------------------
---------------------------GKRR-----------------------------
------------------------------------------------------R-----
------------------------------------------------------------
------------------------------------------------------------
------------------------------------------------------------
------------------------------------------------------------
-----------------------------------------------------------S
KKS----------------------KLSIDKSTE--------------------------
--------------------TDNGYV----------------------------------
-----------------SLDGRVTNRSS--------------------------------
------------------------------------------------------------
------------------------------------------------------------
---EEGLQLH--------------------------------------------------
------------------------------------------------------------
-----------------------EQQ-------------C----------------DPLS
RADEVCWN-P--------------------------------------------------
------------HV----------------------------------------------
--------------------------------------QPT-------------------
----HVHSARSSALL---------------------------------------------
---------------------------------MA------------------SG-TKEP
ASDE--------A--------------SSE------------------------------
------------------------------------------------------------
------------------------------------------------------------
------------------------------------------------------------
-----------------------------------------------ED-----------
------------------------------------------------------------
------------------------------------------------------PEAS--
-----------------YGTHRRGV----------------------ERMNSD-------
-----------CMLRNRKNAHH----YKKHY-----AVE---------------------
------------------------------------------------------------
------------------------DI-----------------------------PKSGT
SC----S-SR-CS-----------------------------------------------
-------------------------------------------------SMRTRDS----
----------E----STRHESE------------TEDLMWE-------------DF----
-------------------------------LHCA--------------E----------
---------------------------------------CRSSC----------------
---TS------------ETGERKTSRLNKMWFTKDGNLWIVAGKFRLSFFPLEGEGGGT-
-----------SVCPPTK-KEYRDDP-------FH-------------------------
----------Q-------------------------------------------------
---------------GHVP-----------------------------------------
---------------------------WLHSS----------------------------
--------------------------NPGLER----------------------------
---------------VSAIVWEGNE-CKKA------------------------------
------------------------------------------------------------
------------------------------------------------------------
------------------------------------------------------------
------------------------------------------------------------
------------------------------------------------------------
---------------------------------------DMSVLEISGMIMNRVNLHT-P
GIGYQVFG--------NLVSVTLGLTPFAYRLAQYCD-----------------------
------------------------------------------------------------
--LDQLTTL----------SANEL-------------------LSVALGGG---------
-----------SGSDA---------SVIAMVTLSFLVRVCLIWLFFFLLSVAE--RTYKQ
RLLFAKLFGHLTSARRARKSEVPH--FRLKKVQNIKM-------WLLL---RSYLK----
------------------------------------------RR------GPQRSVDVIV
SSA----FLLTLSVVFICCA----------------------Q-----------------
---------------------------LLH------------------------------
--------VHETFLECHYNWELVIWCSSL--------------SLFLLRFVTLGSETSKK
YS-NTSILLTE------QI------------------------------NLYLKME--KK
PNKKEEL-----------------TLVNNVLKLATKLL------KELDTPFRLYG---LT
MN-PLLYNITQVVILSAV-SGVISDLL---------------------------------
-----GFNLK---------------------------------------------LW---
--------------K-------------------------------------IKS-----
------------------------------------------------------------
--------
>Ictalurus_punctatus_XP_017349353.1
------------------------------------------------------------
------------------------------------------------------------
------------------------------------------MAS---------------
-K----------------------------------------------------------
------------------------------------------------------------
------------------------------------------------------------
------------------------------------------------------------
------------------------------------------------------------
-----VR-------------DA--------------------------------------
------------------------------------------------------------
------------------------------------------------------------
------------------------------------------------------------
------------------------------------------------------------
------------------------------------------------------------
------------------------------------------------------------
------------------------------------------------------------
-----------------------VV-----------------------------------
------------------------------------------------------------
W-----------------------------------------------------------
------------------------------------------------------------
------------------------------------------------------------
YQ----------------------------------------------------------
----------------------------------------------------KK------
------------------------------------------------------------
-----------------------------------------------------------I
GAYDQQI----------------------------------------WEKSV--------
-----EQ------------------------RE-I--K------------FIRL------
---------------GLR------------------------------------------
-----------------------------N-KPKKTGH--------------VKPDLI--
---------------DVDL--------VR--------------------------GSAFA
-KAKPESPWTSLARKG--IVRVVLF----P--------------------------FFF-
---------------------RWWIQVTSRAIFLLLLS-----------LYL-------L
---------QVLATVLFFSISHPHD-----------------------------------
---------------------------------------------IPATEVFGAFWLMLL
LGTV-------------------HCQIVS-------------------------------
----------------------------------------------T-RTPKPVP-----
NA------------------------------------A---------------------
---------------------------TKRR-----------------------------
------------------------------------------------------R-----
-----------------------------------------------W------------
------------------------------------------------------------
------------------------------------------------------------
------------------------------------------------------A-----
----------GWTA---------------WHW--------------------LSVFPL-S
KKF----------------------KLSIDKSTE--------------------------
--------------------TDNGYV----------------------------------
-----------------SLDGRVTSKSS--------------------------------
------------------------------------------------------------
------------------------------------------------------------
---EERLQLR--------------------------------------------------
------------------------------------------------------------
-----------------------EPR-------------C----------------DLLR
S-EELAWSAP--------------------------------------------------
------------QS----------------------------------------------
-------------------RNK--------------L-LSP-------------------
-----GSKCMQECHL---------------------------------------------
----------------------------------H---------------------NVEN
MSDE--------A--------------SSE------------------------------
------------------------------------------------------------
------------------------------------------------------------
------------------------------------------------------------
-----------------------------------------------ED-----------
------------------------------------------------------------
------------------------------------------------------PEN---
-----------------YSSLRRGV----------------------ERVNSD-------
-----------CTLRNRKTHHF-----KKHY-----TAA---------------------
------------------------------------------------------------
-----------------------EEM-----------------------------PKSGT
SC----S-SR-CS-----------------------------------------------
-------------------------------------------------SLRTPDS----
----------E----STRHESE------------TEDLLWE-------------DF----
-------------------------------LHCA--------------E----------
---------------------------------------CHSSC----------------
---TS------------ET-----------------------------------EGEGS-
-----------AVCPASK-KEYRDDP-------FL-------------------------
----------Q-------------------------------------------------
---------------GHAP-----------------------------------------
---------------------------WLHSS----------------------------
--------------------------NPGLER----------------------------
---------------VSAIVWEGNE-CKKA------------------------------
------------------------------------------------------------
------------------------------------------------------------
------------------------------------------------------------
------------------------------------------------------------
------------------------------------------------------------
---------------------------------------DMSVLEISGMIMNRVNLYT-P
GIGYQVFG--------NLVSVTLGLVPFAYRLFQYKD-----------------------
------------------------------------------------------------
--VEQLSSV----------SAGEM-------------------VSIAFG-----------
-----------SSSDV---------AVVAMVSVSFVVRVCLIWLFFFLLSVAE--RTYKQ
RLLFAKLFGHLTSARRARKSEVPH--FRLKKVQNIKM-------WLSL---RSYLK----
------------------------------------------RR------GPQRSVDVIV
SSA----FLLTLSVVFICCAQAH-----------LNLHFDL-Q-----------------
---------------------------LLH------------------------------
--------AHETFLEFHYNWELVIWSFSL--------------SLFLLRFVTLGSETSKK
YS-NTSILLTE------QI------------------------------NLYLKME--KK
PNKKEEL-----------------TLVNNVLKLATKLL------KELDTPFRLYG---LT
MN-PLLYSITQVVILSAV-SGVISDLL---------------------------------
-----GFNVK---------------------------------------------LW---
--------------K-------------------------------------IKS-----
------------------------------------------------------------
--------
>Syngnathus_acus_XP_037099760.1
------------------------------------------------------------
------------------------------------------------------------
------------------------------------------MAS---------------
-K----------------------------------------------------------
------------------------------------------------------------
------------------------------------------------------------
------------------------------------------------------------
------------------------------------------------------------
-----VK-------------DA--------------------------------------
------------------------------------------------------------
------------------------------------------------------------
------------------------------------------------------------
------------------------------------------------------------
------------------------------------------------------------
------------------------------------------------------------
------------------------------------------------------------
-----------------------VV-----------------------------------
------------------------------------------------------------
W-----------------------------------------------------------
------------------------------------------------------------
------------------------------------------------------------
YQ----------------------------------------------------------
----------------------------------------------------KK------
------------------------------------------------------------
-----------------------------------------------------------I
GAYDQQI----------------------------------------WEKSV--------
-----EQ------------------------RE-I--K------------FISR------
---------------GLR------------------------------------------
-----------------------------N-KPKKTGH--------------VKPDLI--
---------------DVDL--------VR--------------------------GSAFA
-KAKPESPWTSLTRKG--IVRVVFF----P--------------------------FFY-
---------------------RWWIQVTSRAIFLLLLA-----------LYV-------L
---------QAAAALLYASIPQPHG-----------------------------------
---------------------------------------------IPATEVLGAIWLMLL
LGTV-------------------HCQIVS-------------------------------
----------------------------------------------T-RTPKPAS-----
GG-----------------------------------LG---------------------
---------------------------GKRR-----------------------------
------------------------------------------------------R-----
------------------------------------------------------------
------------------------------------------------------------
------------------------------------------------------------
------------------------------------------------------------
-----------------------------------------------------------S
KKS----------------------KLSIDKSTE--------------------------
--------------------TDNGYV----------------------------------
-----------------SLDGRVTNRSS--------------------------------
------------------------------------------------------------
------------------------------------------------------------
---EEGL-----------------------------------------------------
------------------------------------------------------------
------------------------QR-------------C----------------ELLS
RLDEACWA-A--------------------------------------------------
------------RG----------------------------------------------
--------------------------------------PPP-------------------
----QAHAARSAA-----------------------------------------------
-----------------------------------------------------AG--KGP
ASDE--------A--------------SSE------------------------------
------------------------------------------------------------
------------------------------------------------------------
------------------------------------------------------------
-----------------------------------------------ED-----------
------------------------------------------------------------
------------------------------------------------------PEAS--
-----------------YIALRRGV----------------------ERLSVD-------
-----------CALRNRKSTHH-----KKHY-----TVE---------------------
------------------------------------------------------------
------------------------DV-----------------------------PKSGT
SC----S-SR-CS-----------------------------------------------
-------------------------------------------------SLRTPDS----
----------E----STRHESE------------TEDLLWE-------------DF----
-------------------------------LHCA--------------E----------
---------------------------------------CRSSC----------------
---TS------------ET---------------------------------DGEGGGA-
-----------PLCPPTK-KEYRDDP-------FH-------------------------
----------Q-------------------------------------------------
---------------GHAP-----------------------------------------
---------------------------WLHSS----------------------------
--------------------------NPGLER----------------------------
---------------VSAIVWEGNE-CKKA------------------------------
------------------------------------------------------------
------------------------------------------------------------
------------------------------------------------------------
------------------------------------------------------------
------------------------------------------------------------
---------------------------------------DMSVLEISGMIMNRVNLYT-P
GIGYQVFG--------NLVSVTLGLTPFAYRLAQHSD-----------------------
------------------------------------------------------------
--LDRLPTL----------SANEL-------------------LSVALGGG---------
-----------SGSEA---------LVVTMVTLSFMVRVCLIWLFFFLLSVAE--RTYKQ
RLLFAKLFGHLTSARRARKSEVPH--FRLKKVQNIKM-------WLSL---RSYLK----
------------------------------------------RR------GPQRSVDVIV
SSA----FLLTLSVVFICCAQVTCASAPCRLVTAIPLTFVLTQ-----------------
---------------------------LLH------------------------------
--------AQEPFLECHYNWELVIWCSSL--------------SLFLLRFVTLGSETSKK
YS-NTSILLTE------QI------------------------------NLYLKME--KK
PNKKEDL-----------------TLVNNVLKLATKLL------KELDSPFRLYG---LT
MN-PLLYNITQVVILSAV-SGVISDLL---------------------------------
-----GFNLK---------------------------------------------LW---
--------------K-------------------------------------IKS-----
------------------------------------------------------------
--------
>Polyodon_spathula_XP_041110868.1
------------------------------------------------------------
------------------------------------------------------------
------------------------------------------MAS---------------
-K----------------------------------------------------------
------------------------------------------------------------
------------------------------------------------------------
------------------------------------------------------------
------------------------------------------------------------
-----VR-------------DA--------------------------------------
------------------------------------------------------------
------------------------------------------------------------
------------------------------------------------------------
------------------------------------------------------------
------------------------------------------------------------
------------------------------------------------------------
------------------------------------------------------------
-----------------------VV-----------------------------------
------------------------------------------------------------
W-----------------------------------------------------------
------------------------------------------------------------
------------------------------------------------------------
YQ----------------------------------------------------------
----------------------------------------------------KK------
------------------------------------------------------------
-----------------------------------------------------------I
GAYDQQI----------------------------------------WEKSV--------
-----EQ------------------------RE-I--K------------FIRL------
---------------GLR------------------------------------------
-----------------------------N-KPKKTGH--------------VKPDLI--
---------------DVDL--------VR--------------------------GSAFA
-KAKPESPWTSLTRKG--LVRVVFF----P--------------------------FFF-
---------------------RWWIQVTSKAIFFWLLF-----------LYL-------L
---------QVAATVLFFTNPQTHN-----------------------------------
---------------------------------------------VPVTEVFGPIWLMLM
LGTV-------------------HCQIVS-------------------------------
----------------------------------------------T-RTPKPSP-----
SS------------------------------------G---------------------
---------------------------GKRR-----------------------------
------------------------------------------------------R-----
------------------------------------------------------------
------------------------------------------------------------
------------------------------------------------------------
------------------------------------------------------------
-----------------------------------------------------------S
KKT----------------------KLSIDKSTE--------------------------
--------------------TDNGYV----------------------------------
-----------------SLDGRVTSKSS--------------------------------
------------------------------------------------------------
------------------------------------------------------------
---EDGIQLH--------------------------------------------------
------------------------------------------------------------
-----------------------EPH-------------C----------------EVLR
P-EERRWSTGG-------------------------------------------------
------------TT----------------------------------------------
-------------------RH---------------------------------------
-----LHHATQHKDV---------------------------------------------
---------------------------------QR---------------------AIEH
ASDE--------V--------------SSD------------------------------
------------------------------------------------------------
------------------------------------------------------------
------------------------------------------------------------
-----------------------------------------------ED-----------
------------------------------------------------------------
------------------------------------------------------PETG--
-----------------YNFGRRNV----------------------EHTSSD-------
-----------YTLRNRKSHNY-----KKHY-----PPE---------------------
------------------------------------------------------------
------------------------EA-----------------------------PKSGT
GC----S-SR-CT-----------------------------------------------
-------------------------------------------------SSR-QDS----
----------E----CMRHESE------------TEDVLWE-------------DF----
-------------------------------LHCA--------------E----------
---------------------------------------CRSSC----------------
---TS------------ET-----------------------------------DAENT-
----------TSVCTASK-KEFRDDP-------FH-------------------------
----------QVCDN---------------------------------------------
-------------DSSHTP-----------------------------------------
---------------------------WLHSS----------------------------
--------------------------NPGLER----------------------------
---------------VSAIVWEGTE-CKKA------------------------------
------------------------------------------------------------
------------------------------------------------------------
------------------------------------------------------------
------------------------------------------------------------
------------------------------------------------------------
---------------------------------------DMSVLEISGMIMNRVNIYT-P
GIGYQIFG--------NLVSLFLGLTPFAYRLFQYKD-----------------------
------------------------------------------------------------
--LEQLATL----------PTNEL-------------------FSIAFG-----------
-----------SSLDV---------MVVSMVIVSFVVRVCLIWLFFFLLSVAE--RTYKQ
RLLFAKLFGHLTSARRARKSEVPH--FRLKKVQNIKM-------WLSL---RSYLK----
------------------------------------------RR------GPQRSVDVIV
SSA----FLLTLSVVFICCA----------------------Q-----------------
---------------------------LLH------------------------------
--------GHETFLECHYNWELMIWCISL--------------SLFLLRFVTLGSETSKK
YS-NTSILLTE------QI------------------------------NLYLKME--KK
PNKKDEL-----------------ILVNNVLKLATKLL------KELDTPFRLYG---LT
MN-PLLYNITQVVILSAV-SGVISDLL---------------------------------
-----GVNLK---------------------------------------------VL---
--------------R-------------------------------------ASSGCPAV
T-------------------SGLAPDGGRFYGWDLS-----IFFFSRSGFLSVPPG----
--------
>Rhinatrema_bivittatum_XP_029428855.1
------------------------------------------------------------
------------------------------------------------------------
------------------------------------------MAV---------------
-K----------------------------------------------------------
------------------------------------------------------------
------------------------------------------------------------
------------------------------------------------------------
------------------------------------------------------------
-----NN-------------DA--------------------------------------
------------------------------------------------------------
------------------------------------------------------------
------------------------------------------------------------
------------------------------------------------------------
------------------------------------------------------------
------------------------------------------------------------
------------------------------------------------------------
-----------------------IS-----------------------------------
------------------------------------------------------------
W-----------------------------------------------------------
------------------------------------------------------------
------------------------------------------------------------
YQ----------------------------------------------------------
----------------------------------------------------KK------
------------------------------------------------------------
-----------------------------------------------------------I
GAYDQQM----------------------------------------WEKSI--------
-----EQ------------------------TE-I--K----------------------
---------------GFN------------------------------------------
-----------------------------N-KPKKMGH--------------IKSDLI--
---------------DVDL--------VR--------------------------GSTFA
-KAKPESPWTSLTRKG--IVRVVFF----P--------------------------LFS-
---------------------KWWIQVTSPCVFAWLLL-----------LYL-------L
---------QITAVVLYFMVPVAH------------------------------------
-----------------------------------------------LSEVMKPMCLMLL
LGTI-------------------HCQIVS-------------------------------
----------------------------------------------T-QATKPLG-----
KH------------------------------------R---------------------
---------------------------GKRR-----------------------------
------------------------------------------------------R-----
-----------------------------------------------KLR----------
--KSASGDAT--------------------------------------------------
------------------------------------------------------------
-TSRSKEKQ--------------------------------------------AS-----
----------FSSSLLQALRYL---SR--------------------------------P
GKV----------------------KFRE-------------------------------
----------------------NYLG----------------------------------
-----------------TGDAGLYKNSP--------------------------------
------------------------------------------------------------
------------------------------------------------------------
---RIKDR----------------------------------------------------
------------------------------------------------------------
------------------FQHPMERK-------------------------------PSS
DAQRR-------------------------------------------------------
-----------LIS----------------------------------------------
------------------SQR---------------------------------------
------------------------------------------------------------
--------------------------------------------------------SGND
ISDE--------L--------------SSD------------------------------
------------------------------------------------------------
------------------------------------------------------------
------------------------------------------------------------
-----------------------------------------------ED-----------
------------------------------------------------------------
------------------------------------------------------TEAK--
--------------KQ-MTFLHQRV----------------------GGASSD-------
---------NSCTLKNRKPCAT-----LTSQ-----KLQKGKQRGSY-------------
---W---------------ARLIRDSDS--------------LVESEQ-ESAAY------
----------------------SQ-G-----------------------------SRSGI
SG----S-SRSCN-----------------------------------------------
-------------------------------------------------VSG-RDS----
----------E----STRHGSE------------TEDMLWE-------------DL----
-------------------------------LHGP--------------E----------
---------------------------------------CRSSC----------------
---TS------------DS---------------------------------RDSDIPN-
------------PPLGGK-KDLKEDV-------FQ-------------------------
----------Q-------------------------------------------------
------------------------------------------------------------
------------------------------------------------------------
------------------------------------------------------------
------------------------------------------------------------
------------------------------------------------------------
------------------------------------------------------------
------------------------------------------------------------
------------------------------------------------------------
------------------------------------------------------------
-----------------------------------------------------VSTYD-H
GSGYQIVG--------NLLTLGLGVCPFLYRLFLQKD-----------------------
------------------------------------------------------------
--LELLPDI----------SAEDL-------------------LLIYCG-----------
-----------APPSP---------LLIALSTINLVEHVCLTWIFFFMMCVAE--RTYKQ
RFLFAKLFSHLTSARKARKSKIPH--FRLKKVQNIKS-------WLSL---RSYLK----
------------------------------------------RR------GPQRSVDVMV
SSV----FLLTLSIAVVCCA----------------------Q-----------------
---------------------------VLH------------------------------
--------GHATFLNYYYNWELLIWEAAL--------------LLFLLRLMSLGSEINKK
YS-NTSILLTE------QI------------------------------NLYLKME--KK
PHKKEQL-----------------NLVNNVLKLATKLL------KELDTPFRLYG---LT
MN-PLIYNITRVVILSAV-SGAVSDLL---------------------------------
-----GFNIR---------------------------------------------LW---
--------------K-------------------------------------IKP-----
------------------------------------------------------------
--------
>Polypterus_senegalus_XP_039605235.1
------------------------------------------------------------
------------------------------------------------------------
------------------------------------------MAL---------------
-N----------------------------------------------------------
------------------------------------------------------------
------------------------------------------------------------
------------------------------------------------------------
------------------------------------------------------------
-----KG-------------DA--------------------------------------
------------------------------------------------------------
------------------------------------------------------------
------------------------------------------------------------
------------------------------------------------------------
------------------------------------------------------------
------------------------------------------------------------
------------------------------------------------------------
-----------------------IS-----------------------------------
------------------------------------------------------------
W-----------------------------------------------------------
------------------------------------------------------------
------------------------------------------------------------
YQ----------------------------------------------------------
----------------------------------------------------KK------
------------------------------------------------------------
-----------------------------------------------------------I
GAYDQQM----------------------------------------WEKSM--------
-----EQ------------------------SE-I--K----------------------
---------------GLR------------------------------------------
-----------------------------S-KPKKMAR--------------VKSDLI--
---------------DVDL--------VR--------------------------GSTFC
-KAKPESPWTALTRKG--IVRVLFL----P--------------------------FFY-
---------------------QWWIHVTSKGVFAWLLL-----------LYA-------L
---------QAVASMLFFLVPVAN------------------------------------
-----------------------------------------------TSELVGPLCLMLL
LGTV-------------------HCQIVS-------------------------------
----------------------------------------------T-RPTK--------
---------------------------------------------ML-------------
---------------------------WRRR-----------------------------
------------------------------------------------------------
-----------------------------------------------KQR----------
--RSASGEASV-------------------------------------------------
------------------------------------------------------------
----DKSRT--------------------------------------------NY-----
----------AVNNVL----------RAAWS-------------------------SLAS
KWP----------------------RTTADKKTRSGQI----------------------
--------------------HDPSIS----------------------------------
---------------------------S--------------------------------
------------------------------------------------------------
------------------------------------------------------------
---RSFLN----------------------------------------------------
------------------------------------------------------------
---------------------------------------------------WGCLWKRWK
NSSKGKSQ----------------------------------------------------
------------EH----------------------------------------------
------------------HES---------------------------------------
------------------------------------------------------------
--------------------------------------------------------QVSG
ATDG--------E--------------SSD------------------------------
------------------------------------------------------------
------------------------------------------------------------
------------------------------------------------------------
-----------------------------------------------ED-----------
------------------------------------------------------------
------------------------------------------------------EQVN--
--------------IH-MSALRHCV----------------------EGNSAE-------
-----------YVLKKREVNTS-----HPKT-----RNRYPQ------------------
--------------------CSIQDSDS--------------EADSEP-ECSGH------
----------------------IQET-HGR------------------------------
------------------------------------------------------------
-----------------------------------------------------RGS----
----------E----STRPGSE------------TDDMLWE-------------DI----
-------------------------------LQGP--------------Q----------
---------------------------------------YLSTY----------------
---TS------------DS---------------------------------EQEHIRA-
---------------AGK-PFEQDDT-------TQ-------------------------
----------Q-------------------------------------------------
---------------SHLF-----------------------------------------
---------------------------WLQNC----------------------------
--------------------------NPSSQR----------------------------
---------------LSALIWEGDE-CKKV------------------------------
------------------------------------------------------------
------------------------------------------------------------
------------------------------------------------------------
------------------------------------------------------------
------------------------------------------------------------
---------------------------------------EMSILEMSGLIMSRVNEVQ-Q
GMGYQVLG--------HIITLILTLLPFLVRTFHHVD-----------------------
------------------------------------------------------------
--LDSLPTV----------SVYDL-------------------LDVAFG-----------
-----------GASQC---------LTCILSSILFLERMCLTWLFFFIMCVAE--RTYKQ
RLLFAKLFSHLTSARKAKKSEIPH--FRLKTVQNIKI-------WLSL---RSYLK----
------------------------------------------RR------GPQRSVDVIV
SSV----FLLALSIAFICCA----------------------Q-----------------
---------------------------LLR------------------------------
--------GHHTFLQYTYNWELLVWETSL--------------VIFLLRLATLGSETNKK
FS-NVSILLTE------QI------------------------------NLYLKME--KK
PDKKEEL-----------------NIVNNVLKLATKLM------KELDTPFRLYG---LT
VN-PLIYNITRVVILSAV-SGVISDLL---------------------------------
-----GFNIR---------------------------------------------LW---
--------------K-------------------------------------IK------
------------------------------------------------------------
--------
>Gadus_morhua_XP_030209807.1
------------------------------------------------------------
------------------------------------------------------------
------------------------------------------MAS---------------
-K----------------------------------------------------------
------------------------------------------------------------
------------------------------------------------------------
------------------------------------------------------------
------------------------------------------------------------
-----VK-------------DA--------------------------------------
------------------------------------------------------------
------------------------------------------------------------
------------------------------------------------------------
------------------------------------------------------------
------------------------------------------------------------
------------------------------------------------------------
------------------------------------------------------------
-----------------------VV-----------------------------------
------------------------------------------------------------
W-----------------------------------------------------------
------------------------------------------------------------
------------------------------------------------------------
YQ----------------------------------------------------------
----------------------------------------------------KK------
------------------------------------------------------------
-----------------------------------------------------------I
GAYDQQI----------------------------------------WEKSV--------
-----EQ------------------------RE-I--K------------FIAL------
---------------GLR------------------------------------------
-----------------------------N-KPKKTGH--------------VKPDLI--
---------------DVDL--------VR--------------------------GSAFA
-KAKPESPWTSLTRKG--IVRVVFF----P--------------------------FFY-
---------------------RWWIQVTSRAIFLLLLG-----------LYL-------L
---------QVSAAVLYALVSQPHG-----------------------------------
---------------------------------------------IPATEVFGASWLMLL
LGTV-------------------HCQIVS-------------------------------
----------------------------------------------T-RTPKPPS-----
SS------------------------------------G---------------------
---------------------------GKRR------SRPLPRPY------SPGGHLGS-
----NGSRAGPVVPPAPWGGAPALVATPSAALGAGLRALPRGRGPGGRDGRRSSR-----
-----------------------------------------------RLR----------
--KASQMEAH--------------------------------------------------
--------REGD-GS---------------------------------------------
-STTDSTHR-------------------------------------GAPHSAS-------
----------PTYSLA-SLF------QDFWH----------------------DICKAGS
KKS----------------------KMSIDKYTE--------------------------
--------------------TDNGYV----------------------------------
-----------------SLDGRVTNRSS--------------------------------
------------------------------------------------------------
------------------------------------------------------------
---EEGLQLH--------------------------------------------------
------------------------------------------------------------
-----------------------EAR-------------C----------------DSLP
QTEEVCWSTA--------------------------------------------------
------------QA----------------------------------------------
--------------------------------------TPP-------------------
-----THASRGTGMM---------------------------------------------
---------------------------------A-------------------VG-AKEP
VSEE--------A--------------SSE------------------------------
------------------------------------------------------------
------------------------------------------------------------
------------------------------------------------------------
-----------------------------------------------ED-----------
------------------------------------------------------------
------------------------------------------------------PGA---
-----------------YSAPRRGG----------------------ERKTSD-------
-----------CTLRNRKTPPH----YKKHY-----TVE---------------------
------------------------------------------------------------
------------------------EA-----------------------------PKSGT
SS----S-SR-CS-----------------------------------------------
-------------------------------------------------SLRAGPS----
----------E----CPRHESE------------TEDVLWE-------------DF----
-------------------------------LHCA--------------E----------
---------------------------------------CRSSC----------------
---TS------------ET---------------------------------EGEGGSV-
-----------GV-PPVK-KEYRDDP-------FH-------------------------
----------Q-------------------------------------------------
---------------GHVP-----------------------------------------
---------------------------WLHSS----------------------------
--------------------------NPGLER----------------------------
---------------VSAIVWEGNE-CKKA------------------------------
------------------------------------------------------------
------------------------------------------------------------
------------------------------------------------------------
------------------------------------------------------------
------------------------------------------------------------
---------------------------------------DMSVLEISGMIMNKVNLYP-P
GIGYQVFG--------NLVAVTLGLTPFAYRLSQYRD-----------------------
------------------------------------------------------------
--LDQLMTL----------SANEL-------------------LSVALGGV---------
-----------SGSDA---------MVIAMVMLSFLVRVCLIWLFFFLLSVAE--RTYKQ
RLLFAKLFGHLTSARRARKSEVPH--FRLKKVQNIKM-------WLSL---RSYLK----
------------------------------------------RR------GPQRSVDVIV
SSA----FLLTLSVIFICCA----------------------Q-----------------
---------------------------LLH------------------------------
--------VHEPFLECHYNWELVIWCCSL--------------SLFLLRFVTLGSETSKK
YS-NTSILLTE------QI------------------------------NLYLKME--KK
PNKKEEL-----------------TLVNNVLKLATKLL------KELDAPFRLYG---LT
MN-PLLYNITQVVILSAV-SGVISDLL---------------------------------
-----GFNLK---------------------------------------------LW---
--------------K-------------------------------------IKS-----
------------------------------------------------------------
--------
>Rhincodon_typus_XP_048466321.1
------------------------------------------------------------
------------------------------------------------------------
------------------------------------------MAS---------------
-K----------------------------------------------------------
------------------------------------------------------------
------------------------------------------------------------
------------------------------------------------------------
------------------------------------------------------------
-----VT-------------DA--------------------------------------
------------------------------------------------------------
------------------------------------------------------------
------------------------------------------------------------
------------------------------------------------------------
------------------------------------------------------------
------------------------------------------------------------
------------------------------------------------------------
-----------------------IV-----------------------------------
------------------------------------------------------------
W-----------------------------------------------------------
------------------------------------------------------------
------------------------------------------------------------
YQ----------------------------------------------------------
----------------------------------------------------KK------
------------------------------------------------------------
-----------------------------------------------------------I
GAYDQQI----------------------------------------WERSV--------
-----EQ------------------------RE-I--K----------------------
---------------GMK------------------------------------------
-----------------------------N-KPKKTGH--------------VKPDLI--
---------------DVDL--------VR--------------------------GSAFA
-KAKPESPWTSLTRKG--IVRVVFF----P--------------------------FFF-
---------------------RWWIQVTSKCIFSWLLI-----------LYL-------L
---------QVITIVLFCTAEVTHS-----------------------------------
---------------------------------------------VPYTEVFGPIWLMLL
LGTV-------------------HCQIVS-------------------------------
----------------------------------------------T-HTPKPAP-----
SS------------------------------------G---------------------
---------------------------GKRR-----------------------------
------------------------------------------------------R-----
-----------------------------------------------KLR----------
--KAAHLEVH--------------------------------------------------
--------REGD-GS---------------------------------------------
-STTDNTQE--------------------------------------VYHQSGTG-----
----------TNYSVG-AIL------REIWH----------------------AFYFPGS
KKT----------------------KLSMDKSTE--------------------------
--------------------TDNGYV----------------------------------
-----------------SLDGRVSNKSH--------------------------------
------------------------------------------------------------
------------------------------------------------------------
---EDVKV----------------------------------------------------
------------------------------------------------------------
------------------------FH-------------T----------------EVMG
P-EDYTSVRG--------------------------------------------------
------------TG----------------------------------------------
-------------------RS-----------------MHS-------------------
----PVNHKEGPRPV---------------------------------------------
---------------------------------IN-------------------------
ISDD--------V--------------SSD------------------------------
------------------------------------------------------------
------------------------------------------------------------
------------------------------------------------------------
-----------------------------------------------ED-----------
------------------------------------------------------------
------------------------------------------------------GEAG--
--------------SQTFT-QRRTG----------------------ERISND-------
-----------NVLRNRKSNQY-----KRHY-----TPE---------------------
------------------------------------------------------------
------------------------ET-----------------------------AKSAT
SC----S-SR--------------------------------------------------
-------------------------------------------------SSR-QDS----
----------E----STRHESE------------TEDVLWE-------------DL----
-------------------------------LHCA--------------E----------
---------------------------------------CRTSC----------------
---TS------------ET-----------------------------------EGENS-
-----------HLNSSGR-KEYRDDP-------FH-------------------------
----------L-------------------------------------------------
---------------SHSP-----------------------------------------
---------------------------WLHSS----------------------------
--------------------------SISLER----------------------------
---------------VSAIVWECNE-CKKA------------------------------
------------------------------------------------------------
------------------------------------------------------------
------------------------------------------------------------
------------------------------------------------------------
------------------------------------------------------------
---------------------------------------DMSVMEISGMIMKRVNSYK-Q
GIGYQLFG--------NLVSLILGITPVLFRLFQQKD-----------------------
------------------------------------------------------------
--LEELVSL----------SAAEL-------------------FFIAFG-----------
-----------SNVNQ---------TVI-MVALSFVVRVCLMWIFFFMLCVAE--RTYKQ
RLLFAKLFGHLTSARRARKSEVPH--FRLKKVQNIKI-------WLSL---RSYLK----
------------------------------------------------------------
------------------------------------------------------------
---------------------------LLH------------------------------
--------IHETFLDFHYNWELVIWCISL--------------TLYLLRFVMLGSETNNK
YS-NTSILLTE------QI------------------------------NLYLKME--KK
PNKKEEL-----------------NLVNNVLKLATKLL------KELDTPFRLYG---LT
MN-PLLYNITQVVILSAV-SGVISDLL---------------------------------
-----GFNLK---------------------------------------------LW---
--------------K-------------------------------------IKS-----
------------------------------------------------------------
--------
>Mirounga_angustirostris_XP_045752891.1
------------------------------------------------------------
------------------------------------------------------------
----------------------------------------MGGAE---------------
-G----------------------------------------------------------
------------------------------------------------------------
------------------------------------------------------------
------------------------------------------------------------
------------------------------------------------------------
-----EK-----------------------------------------------------
------------------------------------------------------------
------------------------------------------------------------
------------------------------------------------------------
------------------------------------------------------------
------------------------------------------------------------
------------------------------------------------------------
------------------------------------------------------------
------------------------------------------------------------
------------------------------------------------------------
------------------------------------------------------------
------------------------------------------------------------
------------------------------------------------------------
IP----------------------------------------------------------
----------------------------------------------------RR------
------------------------------------------------------------
-----------------------------------------------------------L
CA----------------------------------------------ESSAGP-----D
LMTLRSQ------------------------PE-L--K----------------PRAGCS
---------TDCATQGFK------------------------------------------
-----------------------------N-KPKKMGH--------------IKPDLI--
---------------DVDL--------IR--------------------------GSTFA
-KAKPEIPWTSLTRKG--LVRVVLF----P--------------------------LFS-
---------------------SWWIQVTSLRIFVWLLL-----------LYL-------M
---------QVIALVLYFMMPIVN------------------------------------
-----------------------------------------------VSEVLGPLCLMLL
MGTV-------------------HCQIVS-------------------------------
----------------------------------------------T-QITRPSG-----
NN------------------------------------G---------------------
---------------------------NRRR-----------------------------
------------------------------------------------------R-----
-----------------------------------------------KLR----------
--KTVNGDGS--------------------------------------------------
--------RENG-S----------------------------------------------
-NSSDKVRG--------------------------------------VETLESLP-----
----------LIGSFWETLFGN----R--------------------------------I
KRV----------------------KLICNKGTE--------------------------
--------------------TDNDSS----------------------------------
-----------------CLHPIIKKKQC--------------------------------
------------------------------------------------------------
------------------------------------------------------------
---RPEIR----------------------------------------------------
------------------------------------------------------------
------------------MWQTREKA-------------------------------KFS
DGDKCHR-----------------------------------------------------
------------EA----------------------------------------------
------------------FRH---------------------------------------
------------------------------------------------------------
--------------------------------------------------------LGNG
ISDD--------L--------------SSE------------------------------
------------------------------------------------------------
------------------------------------------------------------
------------------------------------------------------------
-----------------------------------------------ED-----------
------------------------------------------------------------
------------------------------------------------------GEAR--
--------------TQ-MMMLRRSV----------------------EGASSD-------
---------NGCEVKNRKS-IL-----TRHL-----NTQVKKTTPK--------------
---W---------------CHITRDSDS--------------LVESEF-ESAAF------
----------------------SQ-G-----------------------------SRSGM
SG----G-SRSLN-----------------------------------------------
-------------------------------------------------MLR-RDS----
----------E----STRHDSE------------TEDMLWD-------------DL----
-------------------------------LHGP--------------E----------
---------------------------------------CRSSV----------------
---TS------------DS---------------------------------EGAHVNT-
------------LHSGTK-RDPKEDV-------FQ-------------------------
----------Q-------------------------------------------------
---------------NHLF-----------------------------------------
---------------------------WLQNS----------------------------
--------------------------SPASDR----------------------------
---------------VSAIIWEGNE-CKKM------------------------------
------------------------------------------------------------
------------------------------------------------------------
------------------------------------------------------------
------------------------------------------------------------
------------------------------------------------------------
---------------------------------------DMSVLEISGIIMSR-------
------------------------------------------------------------
------------------------------------------------------------
------------------------------------------------------------
------------------------------------------------------------
RFLFAKLFSHITSARKARKYEIPH--FRLKKVENIKI-------WLSL---RSFLK----
------------------------------------------RR------GPQRSVDVVV
SSV----FLLTLSIAFICCA----------------------Q-----------------
---------------------------VLQ------------------------------
--------GHKTFLNDAYNWEFLIWETAL--------------LLFLLRLASLGSETNKK
YS-NVSILLTE------QI------------------------------NLYLKME--KK
PNKKEQL-----------------TLVNNVLKLSTKLL------KELDTPFRLYG---LT
MN-PLIYNITRVVILSAV-SGVISDLL---------------------------------
-----GFNIR---------------------------------------------LW---
--------------K-------------------------------------IKS-----
------------------------------------------------------------
--------
>Scleropages_formosus_XP_018603079.2
------------------------------------------------------------
------------------------------------------------------------
------------------------------------------MAS---------------
-A----------------------------------------------------------
------------------------------------------------------------
------------------------------------------------------------
------------------------------------------------------------
------------------------------------------------------------
-----LR-------------DA--------------------------------------
------------------------------------------------------------
------------------------------------------------------------
------------------------------------------------------------
------------------------------------------------------------
------------------------------------------------------------
------------------------------------------------------------
------------------------------------------------------------
-----------------------VV-----------------------------------
------------------------------------------------------------
W-----------------------------------------------------------
------------------------------------------------------------
------------------------------------------------------------
YQ----------------------------------------------------------
----------------------------------------------------KK------
------------------------------------------------------------
-----------------------------------------------------------I
GAYDQQI----------------------------------------WEKSV--------
-----EQ------------------------RE-I--K----------------------
---------------GLR------------------------------------------
-----------------------------N-KPRKTGN--------------VKLDLI--
---------------DVDL--------VR--------------------------GSAFA
-KAKPESPWTSLTRKG--IVRVVFF----P--------------------------FFF-
---------------------RWWIQVTSRAIFILLLL-----------IYL-------L
---------QGVAVVLFLFTPPTHG-----------------------------------
---------------------------------------------LPATEVFGALWLMLL
LGTV-------------------HCQIVS-------------------------------
----------------------------------------------T-RTPKPSL-----
G-------------------------------------G---------------------
---------------------------GKRR-----------------------------
------------------------------------------------------R-----
-----------------------------------------------KLR----------
--KAAQLEVH--------------------------------------------------
--------REGD-CS---------------------------------------------
-SSSENTQE-------------------------------------GVVQSTSLA-----
----------SSHSLA-TV---------LWEFCQDL---------------VKSSIFSRS
EKS----------------------KFSLDKS-K--------------------------
--------------------LANGYV----------------------------------
-----------------VLDGQVTMKGE--------------------------------
------------------------------------------------------------
------------------------------------------------------------
---KGGIPLPPC------------------------------------------------
------------------------------------------------------------
-----------------SLQPLAGCH-------------C----------------RASQ
PRTGLLLSFG--------------------------------------------------
------------RK----------------------------------------------
--------------------------------------EPPGPQ----------------
------------------------------------------------------------
--------------------------------------------------------RVGN
LSDE--------A--------------SSE------------------------------
------------------------------------------------------------
------------------------------------------------------------
------------------------------------------------------------
-----------------------------------------------ED-----------
------------------------------------------------------------
------------------------------------------------------PVAP--
--------------C--FM-AHCNE----------------------ELTNCD-------
-----------SSLRHRKAQHY-----KRLH-----TAE---------------------
------------------------------------------------------------
------------------------GM-----------------------------GCSSI
SG----S-SR-HS-----------------------------------------------
-------------------------------------------------SLQ-QDS----
----------G----SMRPESE------------TEDILWE-------------DF----
-------------------------------LNCA--------------E----------
---------------------------------------CRSSC----------------
---SS------------ES-----------------------------------EGQGT-
-----------ALCSAHK-REYRDDP-------FH-------------------------
----------Q-------------------------------------------------
---------------GHVP-----------------------------------------
---------------------------WLHSS----------------------------
--------------------------NPGLER----------------------------
---------------VSAIVWEGNE-CKKA------------------------------
------------------------------------------------------------
------------------------------------------------------------
------------------------------------------------------------
------------------------------------------------------------
------------------------------------------------------------
---------------------------------------EMSVLEISGMIMNRVNLST-P
GIGYQVFG--------NLVTAILAFTPFAFRLFLYKD-----------------------
------------------------------------------------------------
--LEQLATL----------SACEL-------------------LYIAFG-----------
-----------SSSDV---------MVIAMVTVSFVVRTCLVWIFFFLLSVAE--RTYKQ
RLLFAKLFGHLTSARRARKSEVPH--FRLKKVQNIKM-------WLSL---RSYLK----
------------------------------------------RR------GPQRSVDVIV
SSA----FLLTLSVVFICCA----------------------Q-----------------
---------------------------LLQ------------------------------
--------GHHTFLDCHYNWELVIWCISL--------------SLFLLRFATLGAETSKK
YS-NTSTLLTE------QI------------------------------NLYLKME--KK
PNKKEEL-----------------TLVNNVLKLATKLL------KELDTPFRLYG---LT
MN-PLLYNITQVVILSAV-SGVISDLL---------------------------------
-----GFNLK---------------------------------------------LW---
--------------K-------------------------------------IKS-----
------------------------------------------------------------
--------
>Pimephales_promelas_XP_039516519.1
------------------------------------------------------------
------------------------------------------------------------
------------------------------------------MAS---------------
-K----------------------------------------------------------
------------------------------------------------------------
------------------------------------------------------------
------------------------------------------------------------
------------------------------------------------------------
-----VR-------------DA--------------------------------------
------------------------------------------------------------
------------------------------------------------------------
------------------------------------------------------------
------------------------------------------------------------
------------------------------------------------------------
------------------------------------------------------------
------------------------------------------------------------
-----------------------VL-----------------------------------
------------------------------------------------------------
W-----------------------------------------------------------
------------------------------------------------------------
------------------------------------------------------------
YQ----------------------------------------------------------
----------------------------------------------------KK------
------------------------------------------------------------
-----------------------------------------------------------I
GAYDQQI----------------------------------------WEKSV--------
-----EQ------------------------RE-I--K----------------------
---------------GLR------------------------------------------
-----------------------------N-KPKKTGH--------------VKPDLI--
---------------DVDL--------VR--------------------------GSAFA
-KAKPESPWTALTRKG--IVRVVFF----P--------------------------FFF-
---------------------RWWIQVTSRTVFYLLLS-----------LYL-------L
---------QVVAALLFFSVASPDG-----------------------------------
---------------------------------------------VPVTEVFGSVWLMLL
LGTV-------------------HCQIVSTHTH---------------------------
----------------------------------------------T-HTPKPSG-----
G-----------------------------------------------------------
-----------------------------RR-----------------------------
------------------------------------------------------R-----
-----------------------------------------------R------------
------------------------------------------------------------
------------------------------------------------------------
------------------------------------------------------------
-----------------------------------------------------------S
RKC----------------------KLSLDKSTE--------------------------
--------------------TDNGYV----------------------------------
-----------------SLDGRITSKSS--------------------------------
------------------------------------------------------------
------------------------------------------------------------
---EEGLRLH--------------------------------------------------
------------------------------------------------------------
-----------------------EPH-------------C----------------E-LR
SADDTHLSPT--------------------------------------------------
------------HT----------------------------------------------
------------------------------------------------------------
-----TAKCPPEAVA---------------------------------------------
---------------------------------AR---------------------AVEN
MSDE--------A--------------SSE------------------------------
------------------------------------------------------------
------------------------------------------------------------
------------------------------------------------------------
-----------------------------------------------ED-----------
------------------------------------------------------------
------------------------------------------------------PEN---
-----------------YSSL---------------------------RKSSD-------
-----------CTLRHRKTQHY-----KKHY-----TAE---------------------
------------------------------------------------------------
------------------------EV-----------------------------LKP--
VC----R-LR-CS-----------------------------------------------
-------------------------------------------------SSRAQDS----
----------E----STRPESE------------TEDVLWE-------------DF----
-------------------------------LHCV--------------E----------
---------------------------------------CRSSC----------------
---SS------------ET-----------------------------------EAD---
----------------AK-KEFRDDP-------FH-------------------------
----------Q-------------------------------------------------
---------------GHAP-----------------------------------------
---------------------------WLHSS----------------------------
--------------------------HPGLER----------------------------
---------------VSAIVWEGNE-CKKA------------------------------
------------------------------------------------------------
------------------------------------------------------------
------------------------------------------------------------
------------------------------------------------------------
------------------------------------------------------------
---------------------------------------DMSVLEISGMIMNRVNLCT-P
GIGYQIFG--------NLVSVALGLTPLAFRLFQYKH-----------------------
------------------------------------------------------------
--EDLLSSL----------PAGEV-------------------LTIAIG-----------
-----------ST-DP---------LVIGMVCVSLLVRVCLVWLFFFLLSVAE--RTYKQ
RLLFAKLFGHLTSARRARKSEVPH--FRLKKVQNIKM-------WLSL---RSYLK----
------------------------------------------RR------GPQRSVDVIV
SSA----FLLTLSVVFICCA----------------------Q-----------------
---------------------------LLH------------------------------
--------VHETFLECHYNWELLIWCVSL--------------SLYLLRFVTLGSETSKK
YS-NTSILLTE------QI------------------------------NLYLKME--KK
PNKKEEL-----------------TLVNNVLKLATKLL------KELDAPFRLYG---LT
MN-PLLYNITQVVILSAV-SGVISDML---------------------------------
-----GFNLK---------------------------------------------LW---
--------------K-------------------------------------IKS-----
------------------------------------------------------------
--------
>Petromyzon_marinus_XP_032810134.1
MHLHLHHLMAF---------------------FKPAWNIWKAIQQSV-------------
----KCG----------SSDWGLQ------------------------------------
------------------------------------------MAT---------------
-R----------------------------------------------------------
------------------------------------------------------------
------------------------------------------------------------
------------------------------------------------------------
------------------------------------------------------------
-----AA-------------DA--------------------------------------
------------------------------------------------------------
------------------------------------------------------------
------------------------------------------------------------
------------------------------------------------------------
------------------------------------------------------------
------------------------------------------------------------
------------------------------------------------------------
-----------------------IA-----------------------------------
------------------------------------------------------------
W-----------------------------------------------------------
------------------------------------------------------------
------------------------------------------------------------
YQ----------------------------------------------------------
----------------------------------------------------KK------
------------------------------------------------------------
-----------------------------------------------------------I
GAYDQQI----------------------------------------WEKSV--------
-----EQ------------------------RE-I--K------------FVRL------
---------------GLR------------------------------------------
-----------------------------N-KPKKSGH--------------VKPDLI--
---------------DVDL--------VR--------------------------GSTFA
-KAKPESAWTAITRKG--IVRVLLF----P--------------------------FFS-
---------------------RWWIQVTSAGIYLWLLG-----------LYV-------L
---------QALAVVLYVSGPSEHD-----------------------------------
---------------------------------------------VPWTEVLCPVWLMLL
LGTV-------------------HCQIVS-------------------------------
----------------------------------------------T-HFYKTQS-----
SL------------------------------------G---------------------
---------------------------AKRR-----------------------------
------------------------------------------------------R-----
-----------------------------------------------RLR----------
--KASQSDPG--------------------------------------------------
--------KDGG-GS---------------------------------------------
-STTDNQDEFRRS--------------------------------GGGSHGPGVL-----
-----------------AAL------RRAWGRHRVF----------------------GP
EQR----------------------KRYEEKSTE--------------------------
--------------------TDNGYI----------------------------------
-----------------CLEGKASRHCV--------------------------------
------------------------------------------------------------
------------------------------------------------------------
---AGGGPLL--------------------------------------------------
------------------------------------------------------------
-----------------------SHR-------------V----------------EALS
A-----------------------------------------------------------
------------------------------------------------------------
-------------------EG-----------------RPH-------------------
---QGSHGKQEAGRL---------------------------------------------
---------------------------------GPA------------------------
ASDD--------L--------------SSE------------------------------
------------------------------------------------------------
------------------------------------------------------------
------------------------------------------------------------
-----------------------------------------------EE----GGG----
------------------------------------------------------------
--------L-------------------------------------------RAPETP--
--------------V-----YRRGA----------------------ERPSCD-------
-----------G-LRQRKLHTH----CRKHC-----SAEGSVHAIRDG------------
--------------------ATASGSES--------------CDRSEN-DSFLFP-----
--------------------QCCQEV-----------------------------LRSSG
SC----S-SRSCT-----------------------------------------------
-------------------------------------------------TSR-HDS----
----------E----STRPESE------------TEELLWE-------------DL----
-------------------------------LLGA--------------E----------
---------------------------------------CRSTG----------------
---ST------------DS-------------------------------------EDT-
-----------VASAATL-ARARDDP-------FQQ------------------------
----------Q-------------------------------------------------
---------------SQLF-----------------------------------------
---------------------------FPGSS----------------------------
--------------------------SVGLER----------------------------
---------------VSAIVWEANE-CKKA------------------------------
------------------------------------------------------------
------------------------------------------------------------
------------------------------------------------------------
------------------------------------------------------------
------------------------------------------------------------
---------------------------------------EMSVLEISGMIMNRVNTYK-Q
GQVYHVFS--------NLMTLLMGALPLAFRLLWHMG-----------------------
------------------------------------------------------------
--LDQASTA----------SPLDV-------------------LWCCLG-----------
-----------LGAGP---------AAAAIVVICLVQRVCLVWLLFFMLSVAE--KTYKQ
RYLFAKLFGHLTSARRARKSEIPH--FRLKKVQNIKM-------WLSL---RSYLK----
------------------------------------------RR------GPQRSVDVIV
SSA----FLLELSVVFICCA----------------------Q-----------------
---------------------------LLN------------------------------
--------GHSTFLDVHYNWELLAWSLSL--------------GIFLLRFVTLGSETNKK
YS-NTSILLTE------QI------------------------------NLYLKME--KK
PNKKEEL-----------------NLVNNVLKLATKLL------KELDSPFRLYG---LT
MN-PMLYNITRVVILSAF-SGVISDLL---------------------------------
-----GFNLK---------------------------------------------LW---
--------------K-------------------------------------IKS-----
------------------------------------------------------------
--------
>Mesocricetus_auratus_XP_040608055.1
------------------------------------------------------------
------------------------------------------------------------
------------------------------------------MAS---------------
-N----------------------------------------------------------
------------------------------------------------------------
------------------------------------------------------------
------------------------------------------------------------
------------------------------------------------------------
-----ER-------------DA--------------------------------------
------------------------------------------------------------
------------------------------------------------------------
------------------------------------------------------------
------------------------------------------------------------
------------------------------------------------------------
------------------------------------------------------------
------------------------------------------------------------
-----------------------IS-----------------------------------
------------------------------------------------------------
W-----------------------------------------------------------
------------------------------------------------------------
------------------------------------------------------------
YQ----------------------------------------------------------
----------------------------------------------------KK------
------------------------------------------------------------
-----------------------------------------------------------I
GAYDQQI----------------------------------------WEKSI--------
-----EQ------------------------TQ-I--KV---QHHG----NRSMRRRGLA
LWTGSRESKEETWEQGFK------------------------------------------
-----------------------------N-KPKKMGH--------------IKPDLI--
---------------DVDL--------IR--------------------------GSTFA
-KAKPEIPWTSLTRKG--LVRVVFF----P--------------------------LFS-
---------------------SWWIQVTSLRIFVWLLL-----------LYL-------M
---------QVTAIVLYLMMPIVN------------------------------------
-----------------------------------------------ASEVLGPLCLMLL
MGTV-------------------HCQIVS-------------------------------
----------------------------------------------T-QITKPSG-----
NN------------------------------------G---------------------
---------------------------NRRR-----------------------------
------------------------------------------------------R-----
-----------------------------------------------KLR----------
--KTVNGDGS--------------------------------------------------
--------RDNG-N----------------------------------------------
-NSSDKVRA--------------------------------------VETLQCAP-----
----------SVGGFWGTLFGN----R--------------------------------I
KRV----------------------KLVSNKGTE--------------------------
--------------------TDNDSG----------------------------------
-----------------CLHPIIKKRQG--------------------------------
------------------------------------------------------------
------------------------------------------------------------
---RPEIR----------------------------------------------------
------------------------------------------------------------
------------------MWQAREKA-------------------------------KVS
DGEKCRR-----------------------------------------------------
------------------------------------------------------------
------------------------------------------------------------
------------------------------------------------------------
------------------------------------------------------------
------------------------------------------------------------
------------------------------------------------------------
------------------------------------------------------------
------------------------------------------------------------
------------------------------------------------------------
------------------------------------------------------------
------------------------------------------------------------
------------------------------------------------------------
------------------------------------------------------------
------------------------------------------------------------
-------------------------G-----------------------------SRSGV
SV----G-SRSLN-----------------------------------------------
-------------------------------------------------LSR-RDS----
----------E----STRHDSE------------TEDMLWD-------------DL----
-------------------------------LHGP--------------E----------
---------------------------------------CRSSV----------------
---TS------------DS---------------------------------EGTHVNT-
------------LHSGTK-RDPKEDV-------FQ-------------------------
----------Q-------------------------------------------------
---------------NHLF-----------------------------------------
---------------------------WLQNS----------------------------
--------------------------SPASER----------------------------
---------------VSAIIWEGNE-CKKM------------------------------
------------------------------------------------------------
------------------------------------------------------------
------------------------------------------------------------
------------------------------------------------------------
------------------------------------------------------------
---------------------------------------DMSVLEISGIIMSRVNAYQ-Q
GVGYQMLG--------NAVTIGLAFFPFLYRLFREKS-----------------------
------------------------------------------------------------
--FEQLKSI----------SAEEV-------------------LTLFCG-----------
-----------APPVT---------PVVILSIINFFERLCLTWMFFFMMCVAE--RTYKQ
RFLFAKLFSHITSARKARKYEIPH--FRLKKVENIKI-------WLSL---RSYLK----
------------------------------------------RR------GPQRSVDVVV
SSV----FLLTLSIAFICCA----------------------Q-----------------
---------------------------VLQ------------------------------
--------GHKTFLNDAYNWEFLIWETAL--------------LLFLLRLASLGSETNKK
YS-NVSILLTE------QI------------------------------NLYLKME--KK
PNKKEQL-----------------TLVNNVLKLSTKLL------KELDTPFRLYG---LT
MN-PLIYNITRVVILSAV-SGVISDLL---------------------------------
-----GFNIR---------------------------------------------LW---
--------------K-------------------------------------IKS-----
------------------------------------------------------------
--------
>Gracilinanus_agilis_XP_044538865.1
------------------------------------------------------------
------------------------------------------------------------
------------------------------------------MEA---------------
-N----------------------------------------------------------
------------------------------------------------------------
------------------------------------------------------------
------------------------------------------------------------
------------------------------------------------------------
-----EK-------------DA--------------------------------------
------------------------------------------------------------
------------------------------------------------------------
------------------------------------------------------------
------------------------------------------------------------
------------------------------------------------------------
------------------------------------------------------------
------------------------------------------------------------
-----------------------IS-----------------------------------
------------------------------------------------------------
W-----------------------------------------------------------
------------------------------------------------------------
------------------------------------------------------------
YQ----------------------------------------------------------
----------------------------------------------------KK------
------------------------------------------------------------
-----------------------------------------------------------I
RTFDQQI----------------------------------------LEQSL--------
-----EQ------------------------SQ-L--K-------G--------------
---------------FFK------------------------------------------
-----------------------------S-RARKIGQ--------------IKPDFM--
---------------DIDL--------------------------------------TFV
-KDQAEIPWTSLTLKG--IIHVVCF----P--------------------------LFS-
---------------------EWWIQVTSLRIFFWLLL-----------LYV-------M
---------QLAVFGLYLLSPVLS------------------------------------
-----------------------------------------------LSEVMTPVCLMLL
MGTT-------------------HSQIVY-------------------------------
----------------------------------------------T-QMAAGPL-----
GS------------------------------------DA--------------------
---------------------------IQRR-----------------------------
------------------------------------------------------------
-----------------------------------------------QLG----------
--QMGEDDASS-------------------------------------------ECKSHH
CF------GKVG-GA---------------------------------------------
-ESSDSASL---------------------------------------------------
--------------------------R------------------------------SAD
TRE----------------------RLFSGSPTKKGV-----------------------
--------------------AENLPG----------------------------------
-----------------CLGLGTKPKRS--------------------------------
------------------------------------------------------------
------------------------------------------------------------
---QAEMR----------------------------------------------------
------------------------------------------------------------
------------------MWQAKEKA-------------------------------KSS
DEEKTK------------------------------------------------------
------------ET----------------------------------------------
------------------YRL---------------------------------------
------------------------------------------------------------
--------------------------------------------------------LGKG
FSDE--------I--------------SSEDYG---------------------------
------------------------------------------------------------
------------------------------------------------------------
------------------------------------------------------------
-----------------------------------------------EE-----------
------------------------------------------------------------
-----------------------------------------------------PPDKE--
--------------RS------------------------------IEGASGD-------
---------SDFEVKKEKVWLS----SSKRA-----NSPMKKPSPSR-------------
---R---------------CHAVGDSET--------------LTDSEL-DSAGF------
----------------------TREI-----------------------------LRDG-
------G-SRFRS-----------------------------------------------
-------------------------------------------------GSI-KHL----
----------K----ASAFDTD------------PEDVMWD-------------EL----
-------------------------------LHH--------------------------
----------------------------------------RPSA----------------
---PR------------DS---------------------------------KEASVKA-
------------LCPGAK-QDLKSD-----------------------------------
----F-----Q------------------------------P------------------
---------------NGAF-----------------------------------------
---------------------------CHQNK----------------------------
--------------------------SSSSEH----------------------------
---------------VSAIIWEDRE-CKKV------------------------------
------------------------------------------------------------
------------------------------------------------------------
------------------------------------------------------------
------------------------------------------------------------
------------------------------------------------------------
---------------------------------------TLSVWELSSIIKRRVNAYQ-Q
GKNYWILG--------NLLTLGLAFFPFLHRLFRQKN-----------------------
------------------------------------------------------------
--PYQILSI----------SAEEL-------------------LSLFCG-----------
-----------APTSV---------SVILLATINFFQRFCLIWIFFFMMCVAE--RTYQQ
RFLFAKLFNHITSARKAKKHEIPH--FRLRKVENIKI-------WLSL---HSYLK----
------------------------------------------KQ------SPQQSIDVVV
SSV----YLLTLSIAFVCCA----------------------Q-----------------
---------------------------ILQ------------------------------
--------NHKAFLGQTYNCEFLIWETVL--------------LLFLLHLASLGSETSKK
NR-NISVLLME------QI------------------------------NLYFRME--RK
PHKKEQL-----------------VLVNNMLKLSTKLL------KELNTPPRLYG---LT
TN-PLINNITQTVILLAV-PGIVSNLL---------------------------------
-----GFNIH---------------------------------------------M----
------------------------------------------------------------
------------------------------------------------------------
--------
>Petromyzon_marinus_XP_032810136.1
------------------------------------------------------------
------------------------------------------------------------
------------------------------------------MAT---------------
-R----------------------------------------------------------
------------------------------------------------------------
------------------------------------------------------------
------------------------------------------------------------
------------------------------------------------------------
-----AA-------------DA--------------------------------------
------------------------------------------------------------
------------------------------------------------------------
------------------------------------------------------------
------------------------------------------------------------
------------------------------------------------------------
------------------------------------------------------------
------------------------------------------------------------
-----------------------IA-----------------------------------
------------------------------------------------------------
W-----------------------------------------------------------
------------------------------------------------------------
------------------------------------------------------------
YQ----------------------------------------------------------
----------------------------------------------------KK------
------------------------------------------------------------
-----------------------------------------------------------I
GAYDQQI----------------------------------------WEKSV--------
-----EQ------------------------RE-I--K------------FVRL------
---------------GLR------------------------------------------
-----------------------------N-KPKKSGH--------------VKPDLI--
---------------DVDL--------VR--------------------------GSTFA
-KAKPESAWTAITRKG--IVRVLLF----P--------------------------FFS-
---------------------RWWIQVTSAGIYLWLLG-----------LYV-------L
---------QALAVVLYVSGPSEHD-----------------------------------
---------------------------------------------VPWTEVLCPVWLMLL
LGTV-------------------HCQIVS-------------------------------
----------------------------------------------T-HFYKTQS-----
SL------------------------------------G---------------------
---------------------------AKRR-----------------------------
------------------------------------------------------R-----
-----------------------------------------------RLR----------
--KASQSDPG--------------------------------------------------
--------KDGG-GS---------------------------------------------
-STTDNQDEFRRS--------------------------------GGGSHGPGVL-----
-----------------AAL------RRAWGRHRVF----------------------GP
EQR----------------------KRYEEKSTE--------------------------
--------------------TDNGYI----------------------------------
-----------------CLEGKASRHCV--------------------------------
------------------------------------------------------------
------------------------------------------------------------
---AGGGPLL--------------------------------------------------
------------------------------------------------------------
-----------------------SHR-------------V----------------EALS
A-----------------------------------------------------------
------------------------------------------------------------
-------------------EG-----------------RPH-------------------
---QGSHGKQEAGRL---------------------------------------------
---------------------------------GPA------------------------
ASDD--------L--------------SSE------------------------------
------------------------------------------------------------
------------------------------------------------------------
------------------------------------------------------------
-----------------------------------------------EE----GGG----
------------------------------------------------------------
--------L-------------------------------------------RAPETP--
--------------V-----YRRGA----------------------ERPSCD-------
-----------G-LRQRKLHTH----CRKHC-----SAE---------------------
------------------------------------------------------------
------------------------EV-----------------------------LRSSG
SC----S-SRSCT-----------------------------------------------
-------------------------------------------------TSR-HDS----
----------E----STRPESE------------TEELLWE-------------DL----
-------------------------------LLGA--------------E----------
---------------------------------------CRSTG----------------
---ST------------DS-------------------------------------EDT-
-----------VASAATL-ARARDDP-------FQQ------------------------
----------Q-------------------------------------------------
---------------SQLF-----------------------------------------
---------------------------FPGSS----------------------------
--------------------------SVGLER----------------------------
---------------VSAIVWEANE-CKKA------------------------------
------------------------------------------------------------
------------------------------------------------------------
------------------------------------------------------------
------------------------------------------------------------
------------------------------------------------------------
---------------------------------------EMSVLEISGMIMNRVNTYK-Q
GQVYHVFS--------NLMTLLMGALPLAFRLLWHMG-----------------------
------------------------------------------------------------
--LDQASTA----------SPLDV-------------------LWCCLG-----------
-----------LGAGP---------AAAAIVVICLVQRVCLVWLLFFMLSVAE--KTYKQ
RYLFAKLFGHLTSARRARKSEIPH--FRLKKVQNIKM-------WLSL---RSYLK----
------------------------------------------RR------GPQRSVDVIV
SSA----FLLELSVVFICCA----------------------Q-----------------
---------------------------LLN------------------------------
--------GHSTFLDVHYNWELLAWSLSL--------------GIFLLRFVTLGSETNKK
YS-NTSILLTE------QI------------------------------NLYLKME--KK
PNKKEEL-----------------NLVNNVLKLATKLL------KELDSPFRLYG---LT
MN-PMLYNITRVVILSAF-SGVISDLL---------------------------------
-----GFNLK---------------------------------------------LW---
--------------K-------------------------------------IKS-----
------------------------------------------------------------
--------
>Pan_troglodytes_XP_016813131.1
--------MCD-------------------------------------------------
-----F-----------SGINGVQSHR---------------------------------
---------------------------------------CYSLVS---------------
-K----------------------------------------------------------
------------------------------------------------------------
------------------------------------------------------------
------------------------------------------------------------
------------------------------------------------------------
------------------------------------------------------------
------------------------------------------------------------
------------------------------------------------------------
------------------------------------------------------------
------------------------------------------------------------
------------------------------------------------------------
------------------------------------------------------------
------------------------------------------------------------
------------------------------------------------------------
------------------------------------------------------------
------------------------------------------------------------
------------------------------------------------------------
------------------------------------------------------------
------------------------------------------------------------
------------------------------------------------------------
------------------EGIPISPHP---------------------------------
----------------------------------CRHL--LLPVFWRKAI------LTEI
GAYDQQI----------------------------------------WEKSV--------
-----EQ------------------------RE-I--K------------FIKL------
---------------GLR------------------------------------------
-----------------------------N-KPKKTAH--------------VKPDLI--
---------------DVDL--------VR--------------------------GSAFA
-KAKPESPWTSLTRKG--IVRVVFF----P--------------------------FFF-
---------------------RWWLQVTSKVIFFWLLV-----------LYL-------L
---------QVAAIVLFCSTSSPHS-----------------------------------
---------------------------------------------IPLTEVIGPIWLMLL
LGTV-------------------HCQIVS-------------------------------
----------------------------------------------T-RTPKPPL-----
ST------------------------------------G---------------------
---------------------------GKRR-----------------------------
------------------------------------------------------R-----
-----------------------------------------------KLR----------
--KAAHLEVH--------------------------------------------------
--------REGD-GS---------------------------------------------
-STTDNTQE-------------------------------------GAVQNHGTS-----
----------TSHSVG-TVF------RDLWH---------------------AAFFLSGS
KKA----------------------KNSIDKSTE--------------------------
--------------------TDNGYV----------------------------------
-----------------SLDGKKTVKSG--------------------------------
------------------------------------------------------------
------------------------------------------------------------
---EDGIQNH--------------------------------------------------
------------------------------------------------------------
-----------------------EPQ-------------C----------------ETIR
P-EETAWNTG--------------------------------------------------
------------TL----------------------------------------------
-------------------RN-----------------GPS-------------------
--------KDTQRTI---------------------------------------------
---------------------------------TN-------------------------
VSDE--------V--------------SSE------------------------------
------------------------------------------------------------
------------------------------------------------------------
------------------------------------------------------------
-----------------------------------------------EG-----------
------------------------------------------------------------
------------------------------------------------------PETG--
-----------------YS-LRHHV----------------------DRTSEG-------
------------VLRNRKSHHY-----KKHY-----PNE---------------------
------------------------------------------------------------
------------------------DA-----------------------------PKSGT
SC----S-SR-CS-----------------------------------------------
-------------------------------------------------SSR-QDS----
----------E----SARPESE------------TEDVLWE-------------DL----
-------------------------------LHCA--------------E----------
---------------------------------------CHSSC----------------
---TS------------ET-----------------------------------DVENP-
-----------QINPCVK-KEYRDDP-------FH-------------------------
------------------------------------------------------------
------------------------------------------------------------
------------------------------------------------------------
------------------------------------------------------------
------------------------------------------------------------
------------------------------------------------------------
------------------------------------------------------------
------------------------------------------------------------
------------------------------------------------------------
------------------------------------------------------------
----------------------------------------------------QVNSHI-P
GIGYQIFG--------NAISLILGLTPFVFRLSQATD-----------------------
------------------------------------------------------------
--LEQLTAH----------SASEL-------------------YVIAFG-----------
-----------SNEDV---------IVLSMVIISFVVRVSLVWIFFFLLCVAE--RTYKQ
RLLFAKLFGHLTSARRARKSEVPH--FRLKKVQNIKM-------WLSL---RSYLK----
------------------------------------------RR------GPQRSVDVIV
SSA----FLLTISVVFICCA----------------------Q-----------------
---------------------------LLH------------------------------
--------VHEIFLDCHYNWELVIWCISL--------------TLFLLRFVTLGSETSKK
YS-NTSILLTE------QI------------------------------NLYLKME--KK
PNKKEEL-----------------TLVNNVLKLATKLL------KELDSPFRLYG---LT
MN-PLLYNITQVVILSAV-SGVISDLL---------------------------------
-----GFNLK---------------------------------------------LW---
--------------K-------------------------------------IKS-----
------------------------------------------------------------
--------
>Amblyraja_radiata_XP_032895738.1
------------------------------------------------------------
------------------------------------------------------------
------------------------------------------MTS---------------
-K----------------------------------------------------------
------------------------------------------------------------
------------------------------------------------------------
------------------------------------------------------------
------------------------------------------------------------
-----VT-------------DA--------------------------------------
------------------------------------------------------------
------------------------------------------------------------
------------------------------------------------------------
------------------------------------------------------------
------------------------------------------------------------
------------------------------------------------------------
------------------------------------------------------------
-----------------------IV-----------------------------------
------------------------------------------------------------
W-----------------------------------------------------------
------------------------------------------------------------
------------------------------------------------------------
YQ----------------------------------------------------------
----------------------------------------------------KK------
------------------------------------------------------------
-----------------------------------------------------------I
GAYDQQI----------------------------------------WEKSV--------
-----EQ------------------------RE-I--K------------FIKL------
---------------GMK------------------------------------------
-----------------------------N-KPKKTGH--------------VKPDLI--
---------------DVDL--------VR-------------------------------
------------------------------------------------------------
------------------------------------------------------------
----------VTAIILFCTAEVTHS-----------------------------------
---------------------------------------------VPHTEVFGPIWLMLL
LGTV-------------------HCQIVS-------------------------------
----------------------------------------------T-HTPKLAT-----
SS------------------------------------G---------------------
---------------------------GKRR-----------------------------
------------------------------------------------------R-----
-----------------------------------------------KLR----------
--KSVHLEVH--------------------------------------------------
--------REGE-GS---------------------------------------------
-STTDNTHE--------------------------------------VHHQSGTE-----
----------TSYNVG-KIL------RDIWN----------------------TFSFPGS
KKF----------------------KQSIDKSTE--------------------------
--------------------TDNGYV----------------------------------
-----------------SLDGRVSNKSH--------------------------------
------------------------------------------------------------
------------------------------------------------------------
---EDGKLSH--------------------------------------------------
------------------------------------------------------------
-----------------------DTH-------------C----------------EVVG
S-KEYNLNTG--------------------------------------------------
------------AE----------------------------------------------
-------------------RN-----------------SQT-------------------
----LLKQKEGARAV---------------------------------------------
---------------------------------VN-------------------------
VSDD--------V--------------SSD------------------------------
------------------------------------------------------------
------------------------------------------------------------
------------------------------------------------------------
-----------------------------------------------ED-----------
------------------------------------------------------------
------------------------------------------------------GEAG--
--------------VQAFA-QHRCV----------------------DRTSSD-------
-----------CVLRNRKSHQY-----KRHY-----ITE---------------------
------------------------------------------------------------
------------------------EI-----------------------------AKSAT
SC----S-SR--------------------------------------------------
-------------------------------------------------SSR-QDS----
----------E----STRQESE------------TEDVLWE-------------DL----
-------------------------------LQCA--------------E----------
---------------------------------------CRTSC----------------
---TS------------ET-----------------------------------EGENS-
-----------HLTSSGK-KEYRDDP-------FH-------------------------
----------L-------------------------------------------------
---------------NHLP-----------------------------------------
---------------------------WLHSS----------------------------
--------------------------SISFER----------------------------
---------------VSAIVWECNE-CKKA------------------------------
------------------------------------------------------------
------------------------------------------------------------
------------------------------------------------------------
------------------------------------------------------------
------------------------------------------------------------
---------------------------------------DMSVMEISGMIMKRVNSYK-Q
GIGYQLFG--------NLVSLILGITPVLFRLFQQKD-----------------------
------------------------------------------------------------
--VEQLVSL----------SAAEL-------------------FFIAFG-----------
-----------SNANL---------TV--MIIISFVVRVCLMWIFFFMLCVAE--RTYKQ
RLLLAKLFGHLTSARRARKSEVPH--FRLKKVQNIKI-------WLSL---RSYLK----
------------------------------------------RR------GPQRSVDVIV
SSA----FLLTLSVVFICCA----------------------Q-----------------
---------------------------LLH------------------------------
--------IHETFLDFHYNWELVIWCIPL--------------TLYLLRFVMLGSETNNK
YS-NTSILLTE------QI------------------------------NLYLKME--KK
PNKKEEL-----------------NLVNNVLKLATKLL------KELDTPFRLYG---LT
MN-PLLYNITQVVILSAV-SGVISDLL---------------------------------
-----GFNLK---------------------------------------------LW---
--------------K-------------------------------------IKS-----
------------------------------------------------------------
--------
>Alligator_sinensis_XP_025047739.1
------------------------------------------------------------
------------------------------------------------------------
------------------------------------------------------------
------------------------------------------------------------
------------------------------------------------------------
------------------------------------------------------------
------------------------------------------------------------
------------------------------------------------------------
-----MR-----------------------------------------------------
------------------------------------------------------------
------------------------------------------------------------
------------------------------------------------------------
------------------------------------------------------------
------------------------------------------------------------
------------------------------------------------------------
------------------------------------------------------------
-----------------------AA-----------------------------------
------------------------------------------------------------
W-----------------------------------------------------------
------------------------------------------------------------
------------------------------------------------------------
-----------------------------------------AVF----------------
------------------------------------------------------------
------------------------------------------------------------
-----------------------------------------------------------I
VPSGLNI-----------------------------C-----------------------
-----DA-----------------------------------------------------
------------------------------------------------------------
-----------------------------N-QPRA-----------------VRP--V--
---------------TADS--------CM--------------------------RSTPL
-QSNRCCPLRESSSRGSSLVTTLVLGNVGP--------------------------LIS-
---------------------RCKELSFSSPLCLPSFV-----------IAIPGTEAASA
---------EVVAVVLYFLVPVVS------------------------------------
-----------------------------------------------ASEIIGPMCLMLL
MGTV-------------------HCQIVS-------------------------------
----------------------------------------------T-QVNKPSG-----
SS------------------------------------S---------------------
-------------------------SSSRRR-----------------------------
------------------------------------------------------R-----
-----------------------------------------------KLR----------
--KSAGGDGC--------------------------------------------------
--------RDTG-SL---------------------------------------------
-SSSDKASK-------------------------------------GEEQSEFLS-----
----------LVSSLLGLVFRR----R--------------------------------F
RRV----------------------KLVAEKGTE--------------------------
--------------------TENSVS----------------------------------
-----------------SVNSGVKHRQS--------------------------------
------------------------------------------------------------
------------------------------------------------------------
---RSEYR----------------------------------------------------
------------------------------------------------------------
------------------LLHLKERE-------------------------------KLA
DGGKNHQ-----------------------------------------------------
------------EG----------------------------------------------
------------------SMH---------------------------------------
------------------------------------------------------------
--------------------------------------------------------TG-G
ISDE--------L--------------SSD------------------------------
------------------------------------------------------------
------------------------------------------------------------
------------------------------------------------------------
-----------------------------------------------ED-----------
------------------------------------------------------------
------------------------------------------------------AEAV--
--------------AQ-RILLRRSV----------------------EGASSD-------
---------NSYEDKNRNPLIS-----PNQP-----VSQVKQAGKG--------------
----------------------TRDSDS--------------LVESEL-ESTAF------
----------------------SQ-E-----------------------------SRSCF
SA----G-SRSCS-----------------------------------------------
-------------------------------------------------ISR-RDS----
----------E----STRHDSE------------TEDMLWD-------------DL----
-------------------------------LHGP--------------E----------
---------------------------------------CRSSY----------------
---TS------------DS---------------------------------EEANM---
--------------RGSK-RDLKEDV-------FQ-------------------------
----------Q-------------------------------------------------
---------------NHLF-----------------------------------------
---------------------------WLQNT----------------------------
--------------------------SPASAR----------------------------
---------------VSALIWEGNE-CKKL------------------------------
------------------------------------------------------------
------------------------------------------------------------
------------------------------------------------------------
------------------------------------------------------------
------------------------------------------------------------
---------------------------------------DMSVLEISGVIMSRVKAYQ-Q
GVGYQMLG--------NTITIGLAFLPFLYRLFHTKN-----------------------
------------------------------------------------------------
--LEQLCSI----------SVKDL-------------------LHVFCG-----------
-----------APTIT---------PVIILAVINFLERLCLTWMFFFMMCVAE--RTYKQ
RLLFAKLFSHITSARKARKYEIPH--FRLKKVENIKI-------WLSL---RSYLK----
------------------------------------------RR------GPQRSVDVVV
SSI----FLLALSIAFICCA----------------------------------------
------------------------------------------------------------
------------------------------------------------------------
-----------------QI------------------------------NLYLKME--KK
PNKKEQL-----------------SLVNNVLKLSTKLL------KELDTPFRLYG---LT
MN-PLIYNITRVVILSAV-SGVISDLL---------------------------------
-----GFNIR---------------------------------------------LW---
--------------K-------------------------------------IKP-----
------------------------------------------------------------
--------
>Rhincodon_typus_XP_048467757.1
--------MG--------------------------------------------------
----------------SAGSWYY-------------------------------------
----------------------------------FSVGNYVSLGN---------------
-T----------------------------------------------------------
------------------FT----------------------------------------
------------------------------------------------------------
------------------------------------------------------------
------------------------------------------------------------
--------------------VL--------------------------------------
------------------------------------------------------------
------------------------------------------------------------
------------------------------------------------------------
------------------------------------------------------------
------------------------------------------------------------
------------------------------------------------------------
------------------------------------------------------------
-----------------------IQ-----------------------------------
------------------------------------------------------------
W-----------------------------------------------------------
------------------------------------------------------------
------------------------------------------------------------
AT----------------------------------------------AAVRGGVLPVFH
W-VTCLIGIVL-----------------------------------------FQ------
------------------------------------------------------------
-----------------------------------------------------------I
GAYDQQI----------------------------------------WERSI--------
-----EQ------------------------TE-I--K----------------------
---------------GLR------------------------------------------
-----------------------------S-RPKKTGR--------------IKIDLI--
---------------DVDL--------VR--------------------------GSTFV
-KAKPESPWTSLTRKG--IVRVLFF----P--------------------------FFY-
---------------------QWWIQVTSLGTFTWLLA-----------LYL-------L
---------EAVTIGLYLLEPVLY------------------------------------
-----------------------------------------------VSEIVSPMLLMLL
LGTV-------------------HCQIVS-------------------------------
----------------------------------------------T-QRNTPSP-----
TN------------------------------------G---------------------
---------------------------SRCR-----------------------------
------------------------------------------------------------
------------------------------------------------------------
------------------------------------------------------------
------------------------------------------------------------
------------------------------------------------------------
--------------------------R---------------------------------
-------------------------------ATQ--------------------------
------------------------------------------------------------
-----------------------TKSLS--------------------------------
------------------------------------------------------------
------------------------------------------------------------
---RKVGR----------------------------------------------------
------------------------------------------------------------
---------------------------------------C-----------------NSG
SGSHAGR-----------------------------------------------------
------------GA----------------------------------------------
------------------YCR---------------------------------------
------------------------------------------------------------
--------------------------------------------------------TRSR
VSDE--------N--------------SS-------------------------------
------------------------------------------------------------
------------------------------------------------------------
------------------------------------------------------------
-----------------------------------------------ED-----------
------------------------------------------------------------
------------------------------------------------------TESQ--
--------------SR-RLLLQQSR----------------------EAALNN-------
---------YTLRLRKKTQ--V-----KTLG-----AAKSGEIIAR--------------
---W---------------EIPKRDSDS--------------LLDSEI-ESTAP------
----------------------IQNS-----------------------------SKSYM
TF----S-SLNCD-----------------------------------------------
-------------------------------------------------TSQ-PAS----
----------E----SSQHGSE------------TEDMLWD-------------DL----
-------------------------------LNGP--------------R----------
---------------------------------------CHSSY----------------
---SS------------ES---------------------------------ECEGVHR-
------------L-TRPK-KIPTEEA-------SQ-------------------------
----------Q-------------------------------------------------
---------------NHLQ-----------------------------------------
---------------------------WLYSS----------------------------
--------------------------STASQR----------------------------
---------------VSAIVWEGND-CKKF------------------------------
------------------------------------------------------------
------------------------------------------------------------
------------------------------------------------------------
------------------------------------------------------------
------------------------------------------------------------
---------------------------------------DMSVLEISEMIMKKASTFE-Q
ENGYHILG--------YFVTIVLTLLPFAFRLFQHKD-----------------------
------------------------------------------------------------
--IEQLASS----------SISEL-------------------LAVACG-----------
-----------AGPDG---------LLLSLVLINVIERFCLTWMVFFILCVAE--KTYKQ
RFLFAKLFSHLTSARKARKSEIPH--FRLKKVQNIKM-------WLSL---RSYLK----
------------------------------------------RR------GPQRSVDVIV
SSA----FLLTLSIAFICCA----------------------Q-----------------
---------------------------ILH------------------------------
--------GHMSFLDSLYNWELLIWEAAL--------------AIFLLRLVTLGSEVSRK
YN-NVSILLTE------QI------------------------------NLYLKME--MK
PNKKEQL-----------------SIVNNVLKLATKLL------KELDSPFRVYG---LT
MN-PLLYNITRVVILSAV-SGVISDLL---------------------------------
-----GFNLR---------------------------------------------LW---
--------------K-------------------------------------IK------
------------------------------------------------------------
--------
>Perca_fluviatilis_XP_039653634.1
------------------------------------------------------------
------------------------------------------------------------
----------------------------------------MTMAR---------------
------------------------------------------------------------
------------------------------------------------------------
------------------------------------------------------------
------------------------------------------------------------
------------------------------------------------------------
------------------------------------------------------------
------------------------------------------------------------
------------------------------------------------------------
------------------------------------------------------------
------------------------------------------------------------
------------------------------------------------------------
------------------------------------------------------------
------------------------------------------------------------
-----------------------IA-----------------------------------
------------------------------------------------------------
W-----------------------------------------------------------
------------------------------------------------------------
------------------------------------------------------------
YQ----------------------------------------------------------
----------------------------------------------------EK------
------------------------------------------------------------
-----------------------------------------------------------I
GAYDQQV----------------------------------------WEKSL--------
-----EQ------------------------TD-L--N----------------------
---------------GLD------------------------------------------
-----------------------------S-KPRKTGH--------------IKADLI--
---------------DVDL--------VR--------------------------GSTFS
-KAKPDSPWTALARKG--LVRVLLF----P--------------------------FFF-
---------------------PWWIQVTSKSISLCILV-----------LYF-------M
---------QVAAVVLYLEVPGAC------------------------------------
-----------------------------------------------ASEVFGPMCLMLL
LGTV-------------------HCQIVS-------------------------------
----------------------------------------------T-ESSRWPS-----
GS------------------------------------PA--------------------
--------------------ASRTTSPTRRR-----------------------------
------------------------------------------------------------
-----------------------------------------------RPR----------
--KG--------------------------------------------------------
------------------------------------------------------------
------------------------------------------------------------
--------------------------R-------------------------------GL
KKT----------------------EE---------------------------------
--------------------KNGSRD----------------------------------
------------------------------------------------------------
------------------------------------------------------------
------------------------------------------------------------
----TEQQ----------------------------------------------------
------------------------------------------------------------
-----------------E--QFEESQ-------------------------------RLY
RKEERR------------------------------------------------------
-------------T----------------------------------------------
------------------TRK---------------------------------------
------------------------------------------------------------
--------------------------------------------------------S-FG
ASDE--------L--------------SSE------------------------------
------------------------------------------------------------
------------------------------------------------------------
------------------------------------------------------------
-----------------------------------------------EE-----------
------------------------------------------------------------
-------------------------------------------------------EGL--
--------------QP-VEVILPVSHQ--------------ERHPATTWPTST-------
---------PVSSVRKRTLKSN-----SKLT-----LRP---------------------
------------------------------------------------------------
-----------------------QERSHDVRCIVDTCRHFSGTTCPSVPTQVYRSEGSGA
S----IK-VKPQA-----------------------------------------------
-------------------------------------------------VERLRPS----
----------V----GSHPASD------------TDDTLWE-------------EL----
-------------------------------LQGP--------------D----------
---------------------------------------SASTG----------------
---SS------------DS---------------------------------DSNGRYN-
--------AGISLPQTTA-LSNDDES-------IQ-------------------------
----------EGITG---------------------------------------------
---------------SQLS-----------------------------------------
---------------------------WLQAC----------------------------
--------------------------HPSKDR----------------------------
---------------VSAIIWEQGE-CKKA------------------------------
------------------------------------------------------------
------------------------------------------------------------
------------------------------------------------------------
------------------------------------------------------------
------------------------------------------------------------
---------------------------------------DMSVLEISGIILTRVKLVE-Q
GMGYLVLG--------GLMTATLALLPFFFHLAQHLD-----------------------
------------------------------------------------------------
--MSSFCSL----------SLKEL-------------------GEMAFW-----------
-----------QHDG----------QAYAFYFITTVQRVCLIGLFFFMMCVAE--RTYKQ
RLLFAKYFSHLTSARKAKKSEIPH--FRLKKVQNIKM-------WLSL---RSFLR----
------------------------------------------RR------GPQRSVDVIV
STI----FLLALSISFIICA----------------------Q-----------------
---------------------------LLH------------------------------
--------NHKTFLESLTNWELMVWASSL--------------VLFLLRLATLGSETNCK
YS-NSSVLLTE------QI------------------------------NLYLKME--KK
PNKKEEL-----------------NIVNNVLKLATKLM------KELDIPFRLLG---LT
VN-PLIYNLTRVVILSAV-SAVVSDLL---------------------------------
-----GFNIR---------------------------------------------LW---
--------------K-------------------------------------IKP-----
------------------------------------------------------------
--------
>Fundulus_heteroclitus_XP_036007959.1
------------------------------------------------------------
------------------------------------------------------------
------------------------------------------MAR---------------
------------------------------------------------------------
------------------------------------------------------------
------------------------------------------------------------
------------------------------------------------------------
------------------------------------------------------------
------------------------------------------------------------
------------------------------------------------------------
------------------------------------------------------------
------------------------------------------------------------
------------------------------------------------------------
------------------------------------------------------------
------------------------------------------------------------
------------------------------------------------------------
-----------------------IA-----------------------------------
------------------------------------------------------------
W-----------------------------------------------------------
------------------------------------------------------------
------------------------------------------------------------
YQ----------------------------------------------------------
----------------------------------------------------EK------
------------------------------------------------------------
-----------------------------------------------------------I
GAYDQQV----------------------------------------WEKSL--------
-----EK------------------------AD-L--G----------------------
---------------GLE------------------------------------------
-----------------------------R-KPKRTGY--------------IKPDLI--
---------------DVDL--------VR--------------------------GSTFS
-KAKPESQWTALTRKG--LVRVLLF----P--------------------------FFF-
---------------------QWWIQVTSRSISSCILV-----------LYL-------L
---------QVAAVLLYLEVPRAS------------------------------------
-----------------------------------------------ASEVFGPVCLMLL
LGTV-------------------HCQIVS-------------------------------
----------------------------------------------T-ESNRWPS-----
GS------------------------------------PAV-------------------
-------------------SSSSSSSPARRR-----------------------------
------------------------------------------------------------
-----------------------------------------------RPR----------
--KG--------------------------------------------------------
------------------------------------------------------------
------------------------------------------------------------
--------------------------R-------------------------------GL
KKS----------------------EA---------------------------------
--------------------KIDSGD----------------------------------
------------------------------------------------------------
------------------------------------------------------------
------------------------------------------------------------
----VEQQ----------------------------------------------------
------------------------------------------------------------
-----------------GPWQFEDSP-------------------------------RLY
RSEERR------------------------------------------------------
-------------N----------------------------------------------
------------------KSQ---------------------------------------
------------------------------------------------------------
--------------------------------------------------------SGFG
ASDE--------L--------------SSE------------------------------
------------------------------------------------------------
------------------------------------------------------------
------------------------------------------------------------
-----------------------------------------------EG-----------
------------------------------------------------------------
-------------------------------------------------------ESG--
--------------KP-VEVIRSLRHR--------------KLHPKSPSPS---------
----------LSPVRKRNVKSS-----PKPA-----PRP---------------------
------------------------------------------------------------
-----------------------Q-------------------------------EESGA
P----TD-VKLRE-----------------------------------------------
-------------------------------------------------IQRLRVD----
---------------SPRPASD------------TDDTMWE-------------EL----
-------------------------------LQGP--------------D----------
---------------------------------------SASSG----------------
---SS------------DT---------------------------------EGTGRYK-
--------AGINVPQNTT-PSSEDGG-------SQ-------------------------
----------QGLTS---------------------------------------------
---------------SQLN-----------------------------------------
---------------------------WLQAC----------------------------
--------------------------HPSKDR----------------------------
---------------VSAIIWEQGE-CKKA------------------------------
------------------------------------------------------------
------------------------------------------------------------
------------------------------------------------------------
------------------------------------------------------------
------------------------------------------------------------
---------------------------------------DVSVLEISGIILSRVKLVE-Q
GMGYLVLG--------GLMTATLALLPFAFRLAQRLD-----------------------
------------------------------------------------------------
--MSGLSSL----------SLRQL-------------------VEIGVG-----------
-----------TCDA----------PACAFFLITTVLRVCLTGLFFFMMCVAE--RTYKQ
RLLFAKYFSHLTSARKAKKSEIPH--FRLKKVQNIKM-------WLSL---RSFLR----
------------------------------------------RR------GPQRSVDVIV
STV----FLLALSISFIICA----------------------Q---------VSLREQSR
R------------------------VQLLH------------------------------
--------NHKTFLGSLINWELVVWCFCL--------------VPFLLRLATLGSETNSK
YS-NSSVLLTE------QI------------------------------NLYLKME--KK
PNKKEQL-----------------AIVNNVLKLATKLM------KELDTPFRLLG---LT
MN-PLIYNFTKVVILSAV-SAVVSDLL---------------------------------
-----GFNIR---------------------------------------------LW---
--------------K-------------------------------------IKP-----
------------------------------------------------------------
--------
>Scleropages_formosus_XP_018580739.1
--------MP--------------------------------------------------
----------------SRNHSDSESSS-----------------P---------------
---------------------------------VSAVKCPDAEAL---------------
------------------------------------------------------------
------------------------------------------------------------
------------------------------------------------------------
------------------------------------------------------------
------------------------------------------------------------
------------------------------------------------------------
------------------------------------------------------------
------------------------------------------------------------
------------------------------------------------------------
------------------------------------------------------------
------------------------------------------------------------
------------------------------------------------------------
------------------------------------------------------------
-----------------------VASD--------DSDG---------------------
------R---------------------------------------DSVVSREERCGVDV
L-----------------------------------------------------------
------------------------------------------------------------
------------------------------------------------------------
FC----------------------------------------------------------
----------------------------------------------------QQ------
------------------------------------------------------------
-----------------------------------------------------------I
GAYDQQI----------------------------------------WEKSL--------
-----DQ------------------------AE-L--K----------------------
---------------GIG------------------------------------------
-----------------------------S-KPKKTGH--------------IKSDLI--
---------------DVDL--------VR--------------------------GSTFS
-KAKPQSPWTALTRKG--LVRVLLF----P--------------------------FFF-
---------------------QWWIQVTTWSISTWLLL-----------LYF-------L
---------QVAALGVYLEVSAAT------------------------------------
-----------------------------------------------VSEVVGPMCLMLL
LGTV-------------------HCQIVS-------------------------------
----------------------------------------------T-ESSRSPS-----
VS------------------------------------PT--------------------
--------------------ISPTASSTRRK-----------------------------
------------------------------------------------------------
-----------------------------------------------RQR----------
--KS--------------------------------------------------------
------------------------------------------------------------
------------------------------------------------------------
--------------------------R-------------------------------GM
KKE----------------------TA---------------------------------
--------------------EHQDV-----------------------------------
------------------------------------------------------------
------------------------------------------------------------
------------------------------------------------------------
----LDLQ----------------------------------------------------
------------------------------------------------------------
------------------SWQLEENQ-------------------------------RQY
RVEKRG------------------------------------------------------
------------NN----------------------------------------------
------------------LRK---------------------------------------
------------------------------------------------------------
--------------------------------------------------------SELE
VSDD--------F--------------SSE------------------------------
------------------------------------------------------------
------------------------------------------------------------
------------------------------------------------------------
-----------------------------------------------ED-----------
------------------------------------------------------------
------------------------------------------------------------
---------------A-EEYRRSTAGK--------------HCHAK----GIT-------
---------HASVLRKRCCSSS-----QSSP------PP---------------------
------------------------------------------------------------
-----------------------QE------------------------------ESSEV
LRN-AAK-LPPRE-----------------------------------------------
-------------------------------------------------ITRLRPT----
----------------ERQASD------------TDDTLWE-------------EL----
-------------------------------LQGP--------------D----------
---------------------------------------SASSG----------------
---SS------------DS---------------------------------EGETRQC-
--------HSLPLP--TA-LDSEDES-------LQ-------------------------
----------QG------------------------------------------------
----------------HLS-----------------------------------------
---------------------------WLQAC----------------------------
--------------------------HPSEDR----------------------------
---------------VSAIIWEHGE-CKKA------------------------------
------------------------------------------------------------
------------------------------------------------------------
------------------------------------------------------------
------------------------------------------------------------
------------------------------------------------------------
---------------------------------------DMSVLDISGIILNRVKAVE-Q
GMGYLMLG--------GVMTTALASLPFGFRLAQRLD-----------------------
------------------------------------------------------------
--MTQLGSV----------SLTEL-------------------VHMALG-----------
-----------PPSA----------WAYVFFFITTVERVCLSGLFFFMMCVAE--RTYKQ
RLLFAKLFSHLTSARKAKKSEIPH--FRLKKVQNIKM-------WLSL---RSFLK----
------------------------------------------RR------GPQRSVDVIV
SSI----FLLALSISFICCA----------------------Q-----------------
---------------------------LLH------------------------------
--------SHHTFLHSETNWELLVWGSAL--------------VVFLLRLATLGSETNRK
YS-NVSVLLTE------QI------------------------------NLYLKME--KK
PNKKDEL-----------------NIVNNVLKLATKLM------KELDTPFRLLG---LT
VN-PLIYNITRVVILSAV-SAVVSDLL---------------------------------
-----GFNIR---------------------------------------------LW---
--------------K-------------------------------------IKP-----
------------------------------------------------------------
--------
>Megalobrama_amblycephala_XP_048028586.1
------------------------------------------------------------
------------------------------------------------------------
------------------------------------------MAG---------------
------------------------------------------------------------
------------------------------------------------------------
------------------------------------------------------------
------------------------------------------------------------
------------------------------------------------------------
------------------------------------------------------------
------------------------------------------------------------
------------------------------------------------------------
------------------------------------------------------------
------------------------------------------------------------
------------------------------------------------------------
------------------------------------------------------------
------------------------------------------------------------
-----------------------IA-----------------------------------
------------------------------------------------------------
W-----------------------------------------------------------
------------------------------------------------------------
------------------------------------------------------------
YQ----------------------------------------------------------
----------------------------------------------------KK------
------------------------------------------------------------
-----------------------------------------------------------I
GAYDQQI----------------------------------------WEKSL--------
-----EQ------------------------NE-L--K----------------------
---------------GFG------------------------------------------
-----------------------------S-KPKKTGH--------------IKPDLI--
---------------DVDL--------VR--------------------------GSTFS
-KAKPESPWTALTRKG--LVRVLFF----P--------------------------FFF-
---------------------QWWIQVTSKCISTLILV-----------MYF-------L
---------QVAGAVLYFEVPAAC------------------------------------
-----------------------------------------------ASEVVGPLCLMLL
LGTV-------------------HCQIVS-------------------------------
----------------------------------------------T-ESSRSPD-----
NS------------------------------------PIP-S-----------------
----------------------RTASPVRRK-----------------------------
------------------------------------------------------------
-----------------------------------------------RQR----------
--KS--------------------------------------------------------
------------------------------------------------------------
------------------------------------------------------------
--------------------------R-------------------------------KA
KRS----------------------E----------------------------------
--------------------DEGSRG----------------------------------
-----------------GG-----------------------------------------
------------------------------------------------------------
------------------------------------------------------------
---IVELK----------------------------------------------------
------------------------------------------------------------
------------------PHQLEDNN-------------------------------RLY
RSEKRL------------------------------------------------------
------------NS----------------------------------------------
------------------LRR---------------------------------------
------------------------------------------------------------
--------------------------------------------------------PPYG
ASED--------L--------------SSE------------------------------
------------------------------------------------------------
------------------------------------------------------------
------------------------------------------------------------
-----------------------------------------------EE----E------
------------------------------------------------------------
-----------------------------------------------------ADEAE--
--------------LQ-RERLFSSA-------------------------PPK-------
---------YARALRNRLHKVP-----ENNS------PP-----H---------------
------------------------------------------------------------
-----------------------TQG-----------------------------DSNGM
PT--DIP-ALPRE-----------------------------------------------
-------------------------------------------------VELLRPS----
----------E----GSRPASD------------TDDMLWE-------------EL----
-------------------------------LHDP--------------D----------
---------------------------------------SASTG----------------
---SS------------DS---------------------------------GEEEPHS-
--------HSHSLPLPNITLTSDED-----------------------------------
----------EALPQ---------------------------------------------
---------------HQFS-----------------------------------------
---------------------------WLQAC----------------------------
--------------------------HPSKDR----------------------------
---------------VSAIIWEQGE-CKKA------------------------------
------------------------------------------------------------
------------------------------------------------------------
------------------------------------------------------------
------------------------------------------------------------
------------------------------------------------------------
---------------------------------------DMSVLEISGIILTRVKVVE-Q
GMGYLIFG--------SLVTASLALLPYCFRLAQKLD-----------------------
------------------------------------------------------------
--VANLNSV----------SLEEL-------------------PAVAIG-----------
-----------PPCA----------LSYAFFIITTVERVFLSGLFFFMMCVAE--RTYKQ
RLLFAKLFSHLTSARKAKKSEIPH--FRLKKVQNIKM-------WLSL---RSFLK----
------------------------------------------RR------GPQRSVDVIV
SSI----FLLALSIAFIICA----------------------Q-RISRSKTAIGERAPSA
R--------------------------LLH------------------------------
--------SHHTFLDSETNWELMIWCAAL--------------MVFLLRLATLGAETNRK
YS-NASVLLTE------QI------------------------------NLYLKME--KK
PNKKDQL-----------------NIVNNVLRLATKLL------KELDTPFRLLG---LT
VN-PLIYNITRVVILSAI-SAAVSDLL---------------------------------
-----GFNIR---------------------------------------------LW---
--------------K-------------------------------------IKP-----
------------------------------------------------------------
--------
>Ictalurus_punctatus_XP_047005531.1
------------------------------------------------------------
------------------------------------------------------------
------------------------------------------MSR---------------
------------------------------------------------------------
------------------------------------------------------------
------------------------------------------------------------
------------------------------------------------------------
------------------------------------------------------------
------------------------------------------------------------
------------------------------------------------------------
------------------------------------------------------------
------------------------------------------------------------
------------------------------------------------------------
------------------------------------------------------------
------------------------------------------------------------
------------------------------------------------------------
-----------------------IA-----------------------------------
------------------------------------------------------------
W-----------------------------------------------------------
------------------------------------------------------------
------------------------------------------------------------
YQ----------------------------------------------------------
----------------------------------------------------EK------
------------------------------------------------------------
-----------------------------------------------------------I
GAYDQQI----------------------------------------WEKSV--------
-----EQ------------------------AE-L--K----------------------
---------------GIR------------------------------------------
-----------------------------N-KPKKTGH--------------IKPDLI--
---------------DVDL--------VR--------------------------GSTFS
-KAKPESPWTALTRKG--MVRVLFY----P--------------------------FFF-
---------------------KWWIQVTSKCLATLILV-----------LYF-------L
---------QVAAAVLFIEVSAAT------------------------------------
-----------------------------------------------ASELLGPMCLMML
LGTV-------------------HCQIVS-------------------------------
----------------------------------------------T-ESSRTSE-----
GS------------------------------------LVS-SLANIH------------
-------------------TTNQKTSPSRKK-----------------------------
------------------------------------------------------------
-----------------------------------------------RQR----------
--KF--------------------------------------------------------
------------------------------------------------------------
------------------------------------------------------------
--------------------------K-------------------------------KA
KRA----------------------DQA--------------------------------
--------------------DKGA------------------------------------
------------------------------------------------------------
------------------------------------------------------------
------------------------------------------------------------
----AELK----------------------------------------------------
------------------------------------------------------------
------------------TWSSKESK-------------------------------QFY
RSQKNQ------------------------------------------------------
------------NS----------------------------------------------
------------------QRK---------------------------------------
------------------------------------------------------------
--------------------------------------------------------HVDG
LSEE--------L--------------SSE------------------------------
------------------------------------------------------------
------------------------------------------------------------
------------------------------------------------------------
-----------------------------------------------EE----E------
------------------------------------------------------------
-----------------------------------------------------VEVAG--
--------------QP-RDRLLLNQ-------------------------HTT-------
---------PAPGLRKRLQNAK-----ES----------AATTKH---------------
------------------------------------------------------------
-----------------------QQK-----------------------------HDDGA
TV--IAT-ATPPE-----------------------------------------------
-------------------------------------------------VKPAQPA----
----------E----DSRPASD------------SDDMLWE-------------EF----
-------------------------------LQAS--------------D----------
---------------------------------------SASSA----------------
---SN------------ES---------------------------------RDEGLHNP
--------HNHTLSPPTV-LSSDDD-----------------------------------
----------KAFS----------------------------------------------
------------------------------------------------------------
-----------------------------QAC----------------------------
--------------------------HPSKDR----------------------------
---------------VSAIIWEQGE-CKKA------------------------------
------------------------------------------------------------
------------------------------------------------------------
------------------------------------------------------------
------------------------------------------------------------
------------------------------------------------------------
---------------------------------------DMSVLEISSIILTQVKLVE-Q
GMGYLVFG--------GLVTATLALLPFCFRLAQQFD-----------------------
------------------------------------------------------------
--MTRLNSI----------TLNEL-------------------TIMAAG-----------
-----------KPSA----------YSLAFFLITSVERVFLTGLFFFMICVAE--RTYKQ
RLLLAKLFSHITSARKAKKSAIPH--FRLKKVQNIKM-------WLSL---RSFLK----
------------------------------------------RR------GPQRSVDVIV
SSI----FLLALSIAFTICA----------------------Q-----------------
---------------------------VLN------------------------------
--------SHHTFLDWESNWELLVWGAAL--------------LIFLLRLATLGAETNQK
YS-NASVLLTE------QI------------------------------NLYLKME--KK
PEKKDDL-----------------SIVNNVLKLATKLL------KELDTPFRLLG---LT
VN-PLIYNITRVVILSAV-SAVISDLL---------------------------------
-----GFNIR---------------------------------------------LW---
--------------K-------------------------------------IKP-----
------------------------------------------------------------
--------
>Lepisosteus_oculatus_XP_015197824.1
------------------------------------------------------------
------------------------------------------------------------
------------------------------------------MAS---------------
-N----------------------------------------------------------
------------------------------------------------------------
------------------------------------------------------------
------------------------------------------------------------
------------------------------------------------------------
-----EK-------------DA--------------------------------------
------------------------------------------------------------
------------------------------------------------------------
------------------------------------------------------------
------------------------------------------------------------
------------------------------------------------------------
------------------------------------------------------------
------------------------------------------------------------
-----------------------IA-----------------------------------
------------------------------------------------------------
W-----------------------------------------------------------
------------------------------------------------------------
------------------------------------------------------------
YQ----------------------------------------------------------
----------------------------------------------------EK------
------------------------------------------------------------
-----------------------------------------------------------I
GAYDQQI----------------------------------------WEKSL--------
-----EQ------------------------TE-L--K----------------------
---------------GLR------------------------------------------
-----------------------------N-KPKKRGR--------------IKADLI--
---------------DVDL--------LR--------------------------GSTFS
-KAKPESPWTSLTRKG--LVRVLFF----P--------------------------VFF-
---------------------QWWIQVTSKCIFTWLLL-----------LYC-------L
---------QVLAVLLYLETSAVN------------------------------------
-----------------------------------------------ISELVGPMCLMLL
LGTV-------------------HCQIVS-------------------------------
----------------------------------------------T-ESSRSPA-----
AG------------------------------------PA--------------------
----------------------------RRR-----------------------------
------------------------------------------------------------
-----------------------------------------------RPR----------
--KE--------------------------------------------------------
------------------------------------------------------------
------------------------------------------------------------
--------------------------R-------------------------------SP
GDK----------------------TAQ--------------------------------
--------------------RDGSLN----------------------------------
-----------------AQA------DR--------------------------------
------------------------------------------------------------
------------------------------------------------------------
---PPELQ----------------------------------------------------
------------------------------------------------------------
------------------HCLLGQND-------------------------------KYS
KAPKRQ------------------------------------------------------
------------DF----------------------------------------------
------------------SKS---------------------------------------
------------------------------------------------------------
--------------------------------------------------------SVMG
VSDD--------Y--------------SSE------------------------------
------------------------------------------------------------
------------------------------------------------------------
------------------------------------------------------------
-----------------------------------------------DD-----------
------------------------------------------------------------
-------------------------------------------------------AEL--
--------------LP-LRRRRVEE------------------APA--------------
----------DSVLRSRRALSM-----HN--------SPLS-------------------
------------------------------------------------------------
-----------------------QE------------------------------ERRPA
SR--GAG-GSPR------------------------------------------------
-----------------------------------------------------RPS----
----------D----SPRLGSD------------TDDMLCE-------------EL----
-------------------------------LQGP--------------D----------
---------------------------------------SASSG----------------
---SS------------DS---------------------------------GEGGPWY-
----------NGLPPAVF-RTTEEDL-------LQ-------------------------
----------QQ------------------------------------------------
---------------SHLS-----------------------------------------
---------------------------WLQSC----------------------------
--------------------------HPSTDR----------------------------
---------------VSTIVWENGE-CKKV------------------------------
------------------------------------------------------------
------------------------------------------------------------
------------------------------------------------------------
------------------------------------------------------------
------------------------------------------------------------
---------------------------------------DMSVLEISAVIMSRVKDEE-Q
GLGYLMLG--------GGVTVVLALLPLIFQMTRQLD-----------------------
------------------------------------------------------------
--VALLASL----------SAAEL-------------------LHLACG-----------
-----------PPDP----------RGYTLLLITLLERVCLSWLFFFMMCVAE--RTYKQ
RLLFAKLFSHLTSARKAKKSEIPH--FRLKNVQNVKI-------WLSL---RSFLK----
------------------------------------------RR------GPQRSVDVIV
SSV----FLVALSIAFVCCA----------------------Q-----------------
---------------------------FLQ------------------------------
--------SHHTFLDSMYNWELLIWESSL--------------VIFLLRLATLGSETNRK
YS-NMSVLLTE------QI------------------------------NLYLKME--KK
PSKKEEL-----------------NIVNNVLKLATKLM------KELDTPFRLYG---LT
VN-PLIYNITRVVILSAV-SGVVSDLL---------------------------------
-----GINIR---------------------------------------------LW---
--------------K-------------------------------------IKP-----
------------------------------------------------------------
--------
>Oryzias_latipes_XP_011473951.1
------------------------------------------------------------
------------------------------------------------------------
----------------------------------------MTMTG---------------
------------------------------------------------------------
------------------------------------------------------------
------------------------------------------------------------
------------------------------------------------------------
------------------------------------------------------------
------------------------------------------------------------
------------------------------------------------------------
------------------------------------------------------------
------------------------------------------------------------
------------------------------------------------------------
------------------------------------------------------------
------------------------------------------------------------
------------------------------------------------------------
-----------------------IA-----------------------------------
------------------------------------------------------------
W-----------------------------------------------------------
------------------------------------------------------------
------------------------------------------------------------
YQ----------------------------------------------------------
----------------------------------------------------EK------
------------------------------------------------------------
-----------------------------------------------------------I
RAYDQQV----------------------------------------WEKSL--------
-----EK------------------------AN-L-------------------------
---------------GLE------------------------------------------
-----------------------------N-KPKKTGY--------------IKPDLI--
---------------DVDL--------VR--------------------------GSTFS
-KAKPQSPWTALARKG--LVRVLLF----P--------------------------FFF-
---------------------NWWIQVTSRSISICILL-----------LYL-------M
---------QVAAVLLYLEVPKAS------------------------------------
-----------------------------------------------ASETFGPMCLMLL
LGTV-------------------HCQIVS-------------------------------
----------------------------------------------T-ESSQGPM-----
GY------------------------------------PA--------------------
----------------------ACSSPARRR-----------------------------
------------------------------------------------------------
-----------------------------------------------RPR----------
--KG--------------------------------------------------------
------------------------------------------------------------
------------------------------------------------------------
--------------------------R-------------------------------SL
KKP----------------------ED---------------------------------
--------------------TNDSWN----------------------------------
------------------------------------------------------------
------------------------------------------------------------
------------------------------------------------------------
----TETQ----------------------------------------------------
------------------------------------------------------------
-----------------GV-QPCDSQ-------------------------------L--
--EERT------------------------------------------------------
-------------N----------------------------------------------
------------------KSQ---------------------------------------
------------------------------------------------------------
--------------------------------------------------------SGFG
ASDE--------F--------------SSE------------------------------
------------------------------------------------------------
------------------------------------------------------------
------------------------------------------------------------
-----------------------------------------------EE----E------
------------------------------------------------------------
-----------------------------------------------------QEEGP--
--------------QS-VKTIRP-SHL--------------CNHPAMKVSGS--------
----------CSSVRKRNLPSS-----IKS-------RP---------------------
------------------------------------------------------------
-----------------------Q-------------------------------E--GG
E----VC-AAARE-----------------------------------------------
-------------------------------------------------VTNHRIG----
----------A----GSHPASD------------TDDNMWE-------------EL----
-------------------------------LQGP--------------D----------
---------------------------------------SASTG----------------
---SS------------DT---------------------------------EGDEGLN-
--------AEVNFSQNTT-QSSDEET-------PQ-------------------------
----------QGITS---------------------------------------------
---------------SQLT-----------------------------------------
---------------------------WLQAC----------------------------
--------------------------HPSKDR----------------------------
---------------VSAIIWEQGE-CKKA------------------------------
------------------------------------------------------------
------------------------------------------------------------
------------------------------------------------------------
------------------------------------------------------------
------------------------------------------------------------
---------------------------------------DLSVLEMSGIILSRVKMVE-Q
GLGYLVLG--------GFMTATLALLPFAFRLAQRLD-----------------------
------------------------------------------------------------
--VSSLGSY----------SLPQL-------------------LEIAAG-----------
-----------ANDA----------QAYAFFFITTVQRVCFTGLFFFMMCVAE--RTYKQ
RLLFAKYFSHLTSARKAKKSEVPH--FRLKKVQNIKM-------WLSL---RSFLR----
------------------------------------------RR------GPQRSVDVIV
STI----FLSALSVSVIVCA----------------------Q-----------------
---------------------------LLH------------------------------
--------SPKTFLESLTNWECMMWGSSL--------------LLFLLRLATLGSETNSK
YS-NSSVLLTE------QI------------------------------NLYLKME--KK
PNKKEQL-----------------NIVNNVLKLATKLM------KELDTPFRLLS---LT
VN-PLIYTMTKVVILSAV-SAVVSKLL---------------------------------
-----GFNIR---------------------------------------------LW---
--------------K-------------------------------------IKP-----
------------------------------------------------------------
--------
>Odontomachus_brunneus_XP_032666156.1
------------MRLT--------------------------------------------
------------------------------------------------------------
-----------------------------------------EM-----------------
-K----------------------------------------------------------
------------------------------------------------------------
------------------------------------------------------------
------------------------------------------------------------
------------------------------------------------------------
-----FN-------------DL--------------------------------------
------------------------------------------------------------
------------------------------------------------------------
------------------------------------------------------------
------------------------------------------------------------
------------------------------------------------------------
------------------------------------------------------------
------------------------------------------------------------
-----------------------IY-----------------------------------
------------------------------------------------------------
W-----------------------------------------------------------
------------------------------------------------------------
------------------------------------------------------------
YQ----------------------------------------------------------
----------------------------------------------------KK------
------------------------------------------------------------
-----------------------------------------------------------I
GTYDKQQ----------------------------------------WERTI--------
-----EQ------------------------H--I-LG----------------------
---------------GLT------------------------------------------
-----------------------------H-VPMRTAK--------------LKTELI--
---------------DVDL--------VR--------------------------GSSFP
-KAKPKHGLSTVACLA--FQRLLFL----P--------------------------LYK-
---------------------KWWIQQTSYRIFVLFLL-----------LYS-------L
---------QVVNIFLYYIYANRE-NE---------------------------------
------------------------AEI------------------VSMSEVLIPIIMMFI
LCIV-------------------HSHIVS-------------------------------
----------------------------------------------T-HSGPTM------
TS-------------------------------------NQ-SRQ---------------
----------------------RIT---RRS-----------------------------
------------------------------------------------------R-----
-----------------------------------------------HVR----------
--G---------------------------------------------------RSGKS-
--------RPRL-NL---------------------R-----------------------
-IHKDTKSS--------------------QD-----------------IASDKSN-----
----------VGN-EEV------------------------------------LTAVRFA
KKV------------------------MIENSL---------------------------
------------------------------------------------------------
--------------------SGSQSQEP-----------------------VT-------
-------------------------------------------------VEASAQIVYDK
--------------ESIS-----------------------------------TTAENSN
ST-NET------------------------------------------------------
---------STSREQPGA--------------L---------------------------
---------------------PEEHV----------------------------PN---I
HQDD--------------------------------------------------------
------------DG----------------------------------------------
------------------FESL--------------------------------------
------------------------------------------------------------
----------------------------------N----------------------GNV
SSDN-----------------------DRVMGRAMVQR----------------------
------------------------------------------------------------
------------------------------------------------------------
------------------------------------------------------------
-------------------------------------NRSQERVAR-QA----ENH----
--N--------------------------------------------CMLWLEDGPSQQI
PLP----------------------------------------------PKHSAPD----
-------------------PLKKDGNF--------------------TD-NTS-G-----
----IQNDLHK-----------------DVPSKLL-GLRE--------------------
---------------GA--MRNG-RQQC----------------ESE--EEG--------
---------------------EC-EE-----------------------------ATT--
------------------------------------------------------------
--------------------------------------------------HHLT------
----------E----AT-----------------TSATEWM-------------GV----
-------------------------------TTNS--------------D----------
-------------------------------------E-CSY------------------
---SS------------E---------------------------------LGESDV---
---------PSE-TNLNYS-EFVEHP-------FS------------W------------
---EF-----E-------------------------------------------------
-------------LPPSI------------------------------------------
---------------------------LL-N-----------------------------
-ST-----------------------CTSSDR----------------------------
---------------VSCTIWTRRD-IKKA------------------------------
------------------------------------------------------------
------------------------------------------------------------
------------------------------------------------------------
------------------------------------------------------------
------------------------------------------------------------
---------------------------------------ELSVLDISSAIIARVESMP-E
SMNYFYGG--------LILSVALCLIPSIKRL---------------SDHIG--SDNVSN
VSV------------------------------SLLPSD---------------------
--------MIQVNLETYTDVLCRV-------------------IGVAFG-----------
-----------NIFW-----------ERTVVLISTFERFVLSCFLFFLLAVAE--RTYKQ
RLLYAKLFSHLTSSRRARKSDLPH--FRLNKVRNIKT-------WLSV---RSYLK----
------------------------------------------RR------GPQRSVDVIV
SAV----FIVTILLLSFVSL----------------------E-----------------
---------------------------LIK------------------------------
--------DLESLH-SRYNVEALFWSFSL--------------GIFILRFMTLGTKINKK
YR-NLSVLITE------QI------------------------------NLYLQIE--QK
PHKKEEL-----------------MVANSVLKLAADLI------KELESPFKISG---LS
AN-PYLYTITKVVLLSAL-SGILSELL---------------------------------
-----GFKLK---------------------------------------------LH---
--------------K-------------------------------------IKIK----
------------------------------------------------------------
--------
>Seriola_lalandi_dorsalis_XP_023257982.1
------------------------------------------------------------
------------------------------------------------------------
----------------------------------------MTMAR---------------
------------------------------------------------------------
------------------------------------------------------------
------------------------------------------------------------
------------------------------------------------------------
------------------------------------------------------------
------------------------------------------------------------
------------------------------------------------------------
------------------------------------------------------------
------------------------------------------------------------
------------------------------------------------------------
------------------------------------------------------------
------------------------------------------------------------
------------------------------------------------------------
-----------------------IA-----------------------------------
------------------------------------------------------------
W-----------------------------------------------------------
------------------------------------------------------------
------------------------------------------------------------
YQ----------------------------------------------------------
----------------------------------------------------EK------
------------------------------------------------------------
-----------------------------------------------------------I
GAYDQQV----------------------------------------WEKSL--------
-----EK------------------------AD-L--N----------------------
---------------GLD------------------------------------------
-----------------------------S-KPKKTCH--------------IKPDLI--
---------------DVDL--------VR--------------------------GSTFS
-KAKPESPWTSLTRKG--LVRVLLF----P--------------------------FFF-
---------------------QWWIQVTSKSISSCILV-----------LYF-------M
---------QVAAVVLYLEVPGAS------------------------------------
-----------------------------------------------ASEVFGPMCLLLL
LGTV-------------------HCQIVS-------------------------------
----------------------------------------------T-ESSRWPS-----
GS------------------------------------PA--------------------
--------------------ASSTTSPARRR-----------------------------
------------------------------------------------------------
-----------------------------------------------RPR----------
--KG--------------------------------------------------------
------------------------------------------------------------
------------------------------------------------------------
--------------------------R-------------------------------GL
KKS----------------------EE---------------------------------
--------------------KNGSGD----------------------------------
------------------------------------------------------------
------------------------------------------------------------
------------------------------------------------------------
----TEEQ----------------------------------------------------
------------------------------------------------------------
-----------------GPWQSEESQ-------------------------------RLY
RNEERR------------------------------------------------------
-------------N----------------------------------------------
------------------KRK---------------------------------------
------------------------------------------------------------
--------------------------------------------------------SGFG
ASDE--------L--------------SSE------------------------------
------------------------------------------------------------
------------------------------------------------------------
------------------------------------------------------------
-----------------------------------------------EE-----------
------------------------------------------------------------
-------------------------------------------------------EGV--
--------------QA-VEKIRPPSHQ--------------ERQPAL-------------
----------VSSVRKRNLKSN-----PKPT-----LRP---------------------
------------------------------------------------------------
-----------------------Q-------------------------------EGGGA
S----IK-VKPRE-----------------------------------------------
-------------------------------------------------VERLRPS----
----------V----GSRPASD------------TDDTMWE-------------EL----
-------------------------------LQGP--------------D----------
---------------------------------------TASTG----------------
---SS------------DS---------------------------------EGNGRYN-
--------AGSTLPQTTT-LSSDDES-------LQ-------------------------
----------QGITG---------------------------------------------
---------------NQLS-----------------------------------------
---------------------------WLQAC----------------------------
--------------------------HPSKDR----------------------------
---------------VSAIIWEQGE-CKKA------------------------------
------------------------------------------------------------
------------------------------------------------------------
------------------------------------------------------------
------------------------------------------------------------
------------------------------------------------------------
---------------------------------------DMSVLEISGIILTRVKLVE-Q
GMGYLVFG--------GLMTVTLVLLPFAFRLAQHLD-----------------------
------------------------------------------------------------
--MSSIGTV----------SPTEL-------------------VEMVLG-----------
-----------SRDV----------QTYAFFFITIVQRVCLTGLFFFMMCVAE--RTYKQ
RLLFAKYFSHLTSARKAKKSEIPH--FRLKKVQNIKM-------WLSL---RSFLR----
------------------------------------------------------------
------------------------------------------------------------
---------------------------LLH------------------------------
--------SHKTFLQTLTNWELMVWASSL--------------ILFLLRLATLGSETNCK
YS-NSSVLLTE------QI------------------------------NLYLKME--KK
PNKKEEL-----------------SIVNNVLKLATKLM------KELDTPFRLLG---LT
VN-PLIYNITRVVILSAV-SAVVSDLL---------------------------------
-----GFNIR---------------------------------------------LW---
--------------K-------------------------------------IKP-----
------------------------------------------------------------
--------
>Trichechus_manatus_latirostris_XP_023580803.1
------------------------------------------------------------
------------------------------------------------------------
------------------------------------------MFS---------------
-N----------------------------------------------------------
------------------------------------------------------------
------------------------------------------------------------
------------------------------------------------------------
------------------------------------------------------------
-----DG-------------QA--------------------------------------
-----------------------------------PPTSG--------------------
------------------------------------------------------------
------------------------------------------------------------
------------------------------------------------------------
------------------------------------------------------------
------------------------------------------------------------
------------------------------------------------------------
------------------------------------------------------------
------------------------------------------------------------
------------------------------------------------------------
------------------------------------------------------------
------------------------------------------------------------
FM----------------------------------------------------------
----------------------------------------------------EK------
-----------------------------------------------EAF----------
---VHGG---------------------------------MLP--------------SDI
SYINRVV----------------------------------------QPFPL--------
-----IN------------------------AE-F--P------------LT--------
---------------GLR------------------------------------------
-----------------------------N-KPKKTAH--------------VKPDLI--
---------------DVDL--------VR--------------------------GSAFA
-KAKPESPWTSLTRKG--IVRVVFF----P--------------------------FFF-
---------------------RWWLQVTSKVIFFWLLV-----------LYL-------L
---------Q--------------------------------------------------
------------------------------------------------------------
-GII-------------------KC-----------------------------------
------------------------------------------------------------
------------------------------------------------------------
------------------------------------------------------------
------------------------------------------------------------
------------------------------------------------------------
------------------------------------------------------------
------------------------------------------------------------
-----------------------------------------------------TS-----
----------TSYRVG-AVF------RDLWN---------------------AAFFLSGS
KKT----------------------KNSIDKSTE--------------------------
--------------------TDNGYV----------------------------------
-----------------SLDGKKTVKSS--------------------------------
------------------------------------------------------------
------------------------------------------------------------
---EVGVQNQ--------------------------------------------------
------------------------------------------------------------
-----------------------EPR-------------C----------------ETIR
S-EETTWNTG--------------------------------------------------
------------TL----------------------------------------------
-------------------KN-----------------IPSKVSV-VFKNC---------
---VILHELILKSVL---------------------------------------------
---------------------------------TE----------DI------------F
VKDE--------T--------------YIQ------------------------------
------------------------------------------------------------
------------------------------------------------------------
------------------------------------------------------------
-----------------------------------------------Q------------
------------------------------------------------------------
------------------------------------------------------------
-----------------FV-VKFKV----------------------AIN----------
-----------------------------HP-----VLH---------------------
------------------------------------------------------------
------------------------DA-----------------------------PKSGT
SC----S-SR-CS-----------------------------------------------
-------------------------------------------------SSR-QDS----
----------E----STRPESE------------TEDVLWE-------------DL----
-------------------------------LHCA--------------E----------
---------------------------------------CRSSC----------------
---TS------------ET-----------------------------------DVENP-
-----------QINPCVK-KEYRDDP-------FH-------------------------
----------Q-------------------------------------------------
---------------SHLP-----------------------------------------
---------------------------WLHNS----------------------------
--------------------------HPGLEK----------------------------
---------------ISAIVWEGND-CKKA------------------------------
------------------------------------------------------------
------------------------------------------------------------
------------------------------------------------------------
------------------------------------------------------------
------------------------------------------------------------
---------------------------------------DMSVLEISGMIMNRVNSHI-P
GIGYQIFG--------NAISLILGLTPFVFRLSQATD-----------------------
------------------------------------------------------------
--LEQLTAH----------SASEL-------------------YVIAFG-----------
-----------SNEDV---------IVFSMVIISFVVRVSLVWIFFFLLCVAE--RTYKQ
RLLFAKLFGHLTSARRARKSEVPH--FRLKKVQNIKM-------WLSL---RSYLK----
------------------------------------------RR------GPQRSVDVIV
SSA----FLLTISVVFICCA----------------------Q-----------------
---------------------------LLH------------------------------
--------VHEIFLDCHYNWELVIWCISL--------------TLFLLRFVTLGSETSKK
YS-NTSILLTE------QI------------------------------NLYLKME--KK
PNKKEEL-----------------TLVNNVLKLATKLL------KELDSPFRLYG---LT
MN-PLLYNITQVVILSAV-SGVISDLL---------------------------------
-----GFNLK---------------------------------------------LW---
--------------K-------------------------------------IKS-----
------------------------------------------------------------
--------
>Odontomachus_brunneus_XP_032666157.1
------------MRLT--------------------------------------------
------------------------------------------------------------
-----------------------------------------EM-----------------
-K----------------------------------------------------------
------------------------------------------------------------
------------------------------------------------------------
------------------------------------------------------------
------------------------------------------------------------
-----FN-------------DL--------------------------------------
------------------------------------------------------------
------------------------------------------------------------
------------------------------------------------------------
------------------------------------------------------------
------------------------------------------------------------
------------------------------------------------------------
------------------------------------------------------------
-----------------------IY-----------------------------------
------------------------------------------------------------
W-----------------------------------------------------------
------------------------------------------------------------
------------------------------------------------------------
YQ----------------------------------------------------------
----------------------------------------------------KK------
------------------------------------------------------------
-----------------------------------------------------------I
GTYDKQQ----------------------------------------WERTI--------
-----EQ------------------------H--I-LG----------------------
---------------GLT------------------------------------------
-----------------------------H-VPMRTAK--------------LKTELI--
---------------DVDL--------VR--------------------------GSSFP
-KAKPKHGLSTVACLA--FQRLLFL----P--------------------------LYK-
---------------------KWWIQQTSYRIFVLFLL-----------LYS-------L
---------QVVNIFLYYIYANRE-NE---------------------------------
------------------------AEI------------------VSMSEVLIPIIMMFI
LCIV-------------------HSHIVS-------------------------------
----------------------------------------------T-HSGPTM------
TS-------------------------------------NQ-SRQ---------------
----------------------RIT---RRS-----------------------------
------------------------------------------------------R-----
-----------------------------------------------HVR----------
--G---------------------------------------------------RSGKS-
--------RPRL-NL---------------------R-----------------------
-IHKDTKSS--------------------QD-----------------IASDKSN-----
----------VGN-EEV------------------------------------LTAVRFA
KKV------------------------MIENSL---------------------------
------------------------------------------------------------
--------------------SGSQSQEP-----------------------VT-------
-------------------------------------------------VEASAQIVYDK
--------------ESIS-----------------------------------TTAENSN
ST-NET------------------------------------------------------
---------STSREQPGA--------------L---------------------------
---------------------PEEHV----------------------------PN---I
HQDD--------------------------------------------------------
------------DG----------------------------------------------
------------------FESL--------------------------------------
------------------------------------------------------------
----------------------------------N-------------------------
------------------------------------------------------------
------------------------------------------------------------
------------------------------------------------------------
------------------------------------------------------------
------------------------------------------------------------
------------------------------------------------------------
-----------------------------------------------------APD----
-------------------PLKKDGNF--------------------TD-NTS-G-----
----IQNDLHK-----------------DVPSKLL-GLRE--------------------
---------------GA--MRNG-RQQC----------------ESE--EEG--------
---------------------EC-EE-----------------------------ATT--
------------------------------------------------------------
--------------------------------------------------HHLT------
----------E----AT-----------------TSATEWM-------------GV----
-------------------------------TTNS--------------D----------
-------------------------------------E-CSY------------------
---SS------------E---------------------------------LGESDV---
---------PSE-TNLNYS-EFVEHP-------FS------------W------------
---EF-----E-------------------------------------------------
-------------LPPSI------------------------------------------
---------------------------LL-N-----------------------------
-ST-----------------------CTSSDR----------------------------
---------------VSCTIWTRRD-IKKA------------------------------
------------------------------------------------------------
------------------------------------------------------------
------------------------------------------------------------
------------------------------------------------------------
------------------------------------------------------------
---------------------------------------ELSVLDISSAIIARVESMP-E
SMNYFYGG--------LILSVALCLIPSIKRL---------------SDHIG--SDNVSN
VSV------------------------------SLLPSD---------------------
--------MIQVNLETYTDVLCRV-------------------IGVAFG-----------
-----------NIFW-----------ERTVVLISTFERFVLSCFLFFLLAVAE--RTYKQ
RLLYAKLFSHLTSSRRARKSDLPH--FRLNKVRNIKT-------WLSV---RSYLK----
------------------------------------------RR------GPQRSVDVIV
SAV----FIVTILLLSFVSL----------------------E-----------------
---------------------------LIK------------------------------
--------DLESLH-SRYNVEALFWSFSL--------------GIFILRFMTLGTKINKK
YR-NLSVLITE------QI------------------------------NLYLQIE--QK
PHKKEEL-----------------MVANSVLKLAADLI------KELESPFKISG---LS
AN-PYLYTITKVVLLSAL-SGILSELL---------------------------------
-----GFKLK---------------------------------------------LH---
--------------K-------------------------------------IKIK----
------------------------------------------------------------
--------
>Dufourea_novaeangliae_XP_015429600.1
------------------------------------------------------------
------------------------------------------------------------
------------------------------------------M-----------------
-K----------------------------------------------------------
------------------------------------------------------------
------------------------------------------------------------
------------------------------------------------------------
------------------------------------------------------------
-----LN-------------EL--------------------------------------
------------------------------------------------------------
------------------------------------------------------------
------------------------------------------------------------
------------------------------------------------------------
------------------------------------------------------------
------------------------------------------------------------
------------------------------------------------------------
-----------------------VH-----------------------------------
------------------------------------------------------------
W-----------------------------------------------------------
------------------------------------------------------------
------------------------------------------------------------
YQ----------------------------------------------------------
----------------------------------------------------KK------
------------------------------------------------------------
-----------------------------------------------------------I
GTYDKQQ----------------------------------------WEKTI--------
-----EQ------------------------H--I-LG----------------------
---------------GFT------------------------------------------
-----------------------------H-VPMRTAK--------------LKTELI--
---------------DVDL--------VR--------------------------GSSFP
-KTKPKHGLSTVACLA--LQRLLFL----P--------------------------VYR-
---------------------RWWMQQTSSKIFTLFLL-----------LYS-------L
---------QLINMCIYFYQITKN-NE---------------------------------
------------------------SDI------------------VTMSEVLIPTIMMFI
LCIV-------------------HSHIVS-------------------------------
----------------------------------------------T-HSGPTI------
TD-------------------------------------GH-SKQ---------------
----------------------RVF---RRS-----------------------------
------------------------------------------------------R-----
-----------------------------------------------HTR----------
--C---------------------------------------------------RLGKS-
--------RTRQ-SL---------------------R-----------------------
-LHEDSKSS--------------------QD-----------------TASEKAS-----
----------TLS-GEV------------------------------------LTSVRFA
KKV------------------------EIENSV---------------------------
------------------------------------------------------------
--------------------PVSQSKEF-----------------------I--------
----------------------------------------------------NAQVSSNK
--------------ELM--------------------------------------IANPI
PA-NEA------------------------------------------------------
---------STSHIQSND--------------V---------------------------
---------------------PD--V----------------------------RN---V
HLDD--------------------------------------------------------
------------DG----------------------------------------------
------------------FESL--------------------------------------
------------------------------------------------------------
----------------------------------N----------------------GNV
SSDN-----------------------DKGVARALVDK----------------------
------------------------------------------------------------
------------------------------------------------------------
------------------------------------------------------------
--------------------------------------LQQKRGPL-HE----SN-----
----------------------------------------------------DDSAGRQI
LLQ----------------------------------------------PKFSALE----
------------------LPKLEDSSL--------------------KS-EGE-G-----
----FSKMDQE-----------------HSPMVI--------------------------
----------------G--SRDG-RQQC----------------ESE--EEG--------
---------------------EC-EE-----------------------------AAT--
------------------------------------------------------------
--------------------------------------------------NHLT------
----------E----AT-----------------TSATEWM-------------GV----
-------------------------------TTNS--------------D----------
-------------------------------------E-CSY------------------
---SS------------E---------------------------------LEESDL---
---------HSE-TNKNYG-EFVEHP-------FS------------W------------
---EF-----E-------------------------------------------------
-------------LPPSI------------------------------------------
---------------------------ML-S-----------------------------
-SS-----------------------CASYDR----------------------------
---------------VSCTIWTRRD-IKKA------------------------------
------------------------------------------------------------
------------------------------------------------------------
------------------------------------------------------------
------------------------------------------------------------
------------------------------------------------------------
---------------------------------------ELSVLDISSAIIGRVESMP-E
SLNYFYGG--------LMLSVALSLIPSINRL---------------SDHVG--MDNSSN
VTS------------------------------SLIPND---------------------
--------LTSVNLDTYSDILCKV-------------------IDLTFG-----------
-----------ITPW-----------ERIVVLISAFERLILSSILFFLLAVAE--RTYKQ
RLLYAKLFSHLTSSRRARKSDLPH--FRLNKVRNIKL-------WLSV---RSYLK----
------------------------------------------RR------GPQRSVDVIV
SAV----FIVTLLLLSFVSL----------------------E-----------------
---------------------------LIK------------------------------
--------DLESLH-SRYNVEALFWSFSL--------------GIFILRFMTLGTKINKK
YR-NLSVLITE------QI------------------------------NLYLQIE--QK
PHKKDEL-----------------MVANNVLKLAADLI------KELESPFKISG---LS
AN-PYLYTITKVVLLSAL-SGVLSELL---------------------------------
-----GFKLK---------------------------------------------LH---
--------------K-------------------------------------IKIK----
------------------------------------------------------------
--------
>Diachasma_alloeum_XP_015117166.1
------------------------------------------------------------
------------------------------------------------------------
------------------------------------------M-----------------
-G----------------------------------------------------------
------------------------------------------------------------
------------------------------------------------------------
------------------------------------------------------------
------------------------------------------------------------
-----LN-------------DL--------------------------------------
------------------------------------------------------------
------------------------------------------------------------
------------------------------------------------------------
------------------------------------------------------------
------------------------------------------------------------
------------------------------------------------------------
------------------------------------------------------------
-----------------------IY-----------------------------------
------------------------------------------------------------
W-----------------------------------------------------------
------------------------------------------------------------
------------------------------------------------------------
YQ----------------------------------------------------------
----------------------------------------------------KK------
------------------------------------------------------------
-----------------------------------------------------------I
GTYDKQQ----------------------------------------WEKTV--------
-----EQ------------------------R--I-FG----------------------
---------------GFN------------------------------------------
-----------------------------N-VPMRTAK--------------LKTEFI--
---------------DVDL--------VR--------------------------GSSFP
-KAKPKHGLITVTWLA--VKRLVLL----P--------------------------FYR-
---------------------NWWTQQTSGRIFCLFLL-----------LYS-------L
---------QILNVVIYTKAG-DP-SE---------------------------------
------------------------SNI------------------VSMTELLVPAAMMFV
LCTV-------------------HSQIVS-------------------------------
----------------------------------------------T-NSGPAI------
VK-------------------------------------GH-NRS---------------
----------------------RI----RRS-----------------------------
------------------------------------------------------R-----
-----------------------------------------------HGR----------
--S---------------------------------------------------RSGKL-
--------RPRR-PS---------------------K-----------------------
-----GKNS--------------------VE-----------------TAGENVG-----
----------KSY-SGI------------------------------------P-SVRFA
KKV------------------------CIDTSV---------------------------
------------------------------------------------------------
-----------------------ASRRP-----------------------SG-------
-------------------------------------------------GHQSEPTVSTP
--------------RSFSDDKIV---------------------------EKIIPSSSRV
PQ--PVINQPQEP-----------------------------------------------
--------PSANDNYEDP--------------N---------------------------
---------------------VNENA----------------------------ENVDTI
HQDD--------------------------------------------------------
------------DG----------------------------------------------
------------------FESL--------------------------------------
------------------------------------------------------------
----------------------------------N----------------------GNV
SSDN-----------------------DRATVRPQMT-----------------------
------------------------------------------------------------
------------------------------------------------------------
------------------------------------------------------------
-----------------------------------------------AE----VEI----
--N-------------KK----------------------------SEIGGSESSDER-V
T---------------------------------------------------NAGE----
------------------IHRKSDMNL---------------------DKSKD-N-----
---------------------------SDQSTKND-VG----------------------
-------------------KLTK-EYQC----------------ESE--EEG--------
---------------------EC-EE-----------------------------AGT--
------------------------------------------------------------
--------------------------------------------------NQLT------
----------E----AT-----------------TSATEWM-------------GV----
-------------------------------TTNS--------------D----------
-------------------------------------E-CSY------------------
---SS------------D---------------------------------LDESEP---
---------HSD-NNFGYG-EFIEHP-------FS------------W------------
---EL-----E-------------------------------------------------
-------------LPPSI------------------------------------------
---------------------------LL-S-----------------------------
-SC-----------------------CATSDR----------------------------
---------------VSCTLWTRRD-IKKA------------------------------
------------------------------------------------------------
------------------------------------------------------------
------------------------------------------------------------
------------------------------------------------------------
------------------------------------------------------------
---------------------------------------ELSVLDISSAIIARAESMP-E
SMDYFYGG--------LVLSIVLAIIPSIRRL---------------SDHFS--SDSTNN
STE------------------------------TYVND----------------------
--------LEPVDFSTYTGFICRI-------------------IDVAFG-----------
-----------SILW-----------ERAVVLILSFERLVLSCLLFFLLAVAE--RTFKQ
RLLYAKLFSHLTSSRRARKSDLPH--FRLNKVRNIKT-------WLSV---RSYLK----
------------------------------------------RR------GPQRSVDVIV
SAA----FIVTLLLLSFVSL----------------------E-----------------
---------------------------LIK------------------------------
--------DLGSLH-SRSNIEALIWSFVL--------------GIYLLRFMTLGTKINKK
YR-NLSVLITE------QI------------------------------NLYLQIE--QK
PHKKEEL-----------------TVANSVLKLAADLI------KELESPFKISG---LS
AN-PYLYTITKVVLLSAL-SGVLSELL---------------------------------
-----GFKLK---------------------------------------------LH---
--------------K-------------------------------------ISIK----
------------------------------------------------------------
--------
>Scyliorhinus_canicula_XP_038675981.1
------------------------------------------------------------
------------------------------------------------------------
------------------------------------------MAS---------------
-K----------------------------------------------------------
------------------TT----------------------------------------
------------------------------------------------------------
------------------------------------------------------------
------------------------------------------------------------
--------------------DT--------------------------------------
------------------------------------------------------------
------------------------------------------------------------
------------------------------------------------------------
------------------------------------------------------------
------------------------------------------------------------
------------------------------------------------------------
------------------------------------------------------------
-----------------------IT-----------------------------------
------------------------------------------------------------
W-----------------------------------------------------------
------------------------------------------------------------
------------------------------------------------------------
YQ----------------------------------------------R-----------
-----------------------------------------------------K------
------------------------------------------------------------
-----------------------------------------------------------I
GAYDQQI----------------------------------------WEKSI--------
-----EQ------------------------TE-I--K----------------------
---------------GLR------------------------------------------
-----------------------------S-KPKKTGR--------------IKSDLI--
---------------DVDL--------VR--------------------------GSTFV
-KAKPESPWTSLTRKG--IVRVLFF----P--------------------------LFY-
---------------------QWWIQVTSLGTFTWLLI-----------LYL-------L
---------EVVAVGLYLLVPALY------------------------------------
-----------------------------------------------VSELVSPMVLMLL
LGTV-------------------HCQIVS-------------------------------
----------------------------------------------T-QRHTASP-----
SN------------------------------------G---------------------
---------------------------GRCR-----------------------------
------------------------------------------------------------
------------------------------------------------------------
------------------------------------------------------------
------------------------------------------------------------
------------------------------------------------------------
--------------------------R---------------------------------
-------------------------------ATQ--------------------------
------------------------------------------------------------
-----------------------TRNLS--------------------------------
------------------------------------------------------------
------------------------------------------------------------
---RKVGR----------------------------------------------------
------------------------------------------------------------
---------------------------------------C-----------------TIG
PGPNSGR-----------------------------------------------------
------------AA----------------------------------------------
------------------------------------------------------------
------------------------------------------------------------
---------------------------------------------------------ANR
GSDE--------N--------------SS-------------------------------
------------------------------------------------------------
------------------------------------------------------------
------------------------------------------------------------
-----------------------------------------------ED-----------
------------------------------------------------------------
------------------------------------------------------TESQ--
--------------SR-RLLRQQNR----------------------EVTLND-------
---------CMFRLRRRPQ--G-----KPRG-----AAEGGEIIPG--------------
---W---------------EIPKRDSDS--------------LLDSEI-ESAAP------
----------------------TQGG-----------------------------SKSYV
NL----S-SLSCS-----------------------------------------------
-------------------------------------------------TLR-QDS----
----------D----SSQHGSE------------TEDMLWD-------------DL----
-------------------------------LNGP--------------R----------
---------------------------------------CHSSY----------------
---TS------------ES---------------------------------ECEGVQR-
------------V-TLPK-KTSMEEP-------YQ-------------------------
----------Q-------------------------------------------------
------------------------------------------------------------
------------------------------------------------------------
------------------------------------------------------------
------------------------------------------------------------
------------------------------------------------------------
------------------------------------------------------------
------------------------------------------------------------
------------------------------------------------------------
------------------------------------------------------------
-----------------------------------------------------ASTFE-Q
ENGYRILG--------YLVTTVLTLLPFAFRLFQ-QD-----------------------
------------------------------------------------------------
--LEQLATY----------SITEL-------------------LTVACG-----------
-----------AKPDG---------LLIALVLINVLERFCLMWMVFFILCVAE--KTYKQ
RFLFAKLFSHLTSARKARKSEIPH--FRLKKVQNIKM-------WLSL---RSYLK----
------------------------------------------RR------GPQRSVDVIV
SSA----FLLTLSIAFACCA----------------------Q-----------------
---------------------------FLH------------------------------
--------GHMSFLDSLYNWELLIWGAAL--------------AVFLLRLVTLGSEVSRK
YN-NVSILLTE------QI------------------------------NLYLKME--TK
PNKKDQL-----------------SIVNNVLKLATKLL------KELDSPFRVYG---LT
MN-PLLYNITRVVILSAV-SGVISDLL---------------------------------
-----GFNLR---------------------------------------------LW---
--------------K-------------------------------------IK------
------------------------------------------------------------
--------
>Salmo_trutta_XP_029630944.1
------------------------------------------------------------
------------------------------------------------------------
------------------------------------------MAR---------------
------------------------------------------------------------
------------------------------------------------------------
------------------------------------------------------------
------------------------------------------------------------
------------------------------------------------------------
------------------------------------------------------------
------------------------------------------------------------
------------------------------------------------------------
------------------------------------------------------------
------------------------------------------------------------
------------------------------------------------------------
------------------------------------------------------------
------------------------------------------------------------
-----------------------IA-----------------------------------
------------------------------------------------------------
W-----------------------------------------------------------
------------------------------------------------------------
------------------------------------------------------------
YQ----------------------------------------------------------
----------------------------------------------------EK------
------------------------------------------------------------
-----------------------------------------------------------I
GAYDQQV----------------------------------------WEKSL--------
-----EQ------------------------AE-L--N----------------------
---------------GMA------------------------------------------
-----------------------------C-KPKRSGH--------------VKPDLI--
---------------DVDL--------VR--------------------------GSTFG
-KAKPDSPWTALTRKG--LVRVLLF----P--------------------------FFF-
---------------------QWWIQVTSRSISTCILV-----------LYF-------M
---------QVAAAMLYVEVPAAI------------------------------------
-----------------------------------------------ASEQLGPMCLMLL
LGTV-------------------HCQIVS-------------------------------
----------------------------------------------T-ESNRSPS-----
VS------------------------------------PV--------------------
--------------------SSSSTSPARRR-----------------------------
------------------------------------------------------------
-----------------------------------------------RLR----------
--KG--------------------------------------------------------
------------------------------------------------------------
------------------------------------------------------------
--------------------------K-------------------------------GL
KRT----------------------EG---------------------------------
--------------------QVNDRD----------------------------------
------------------------------------------------------------
------------------------------------------------------------
------------------------------------------------------------
----TELQ----------------------------------------------------
------------------------------------------------------------
------------------PWQLEENQ-------------------------------RLY
RSEERR------------------------------------------------------
------------SN----------------------------------------------
------------------QKK---------------------------------------
------------------------------------------------------------
--------------------------------------------------------SGFG
ASDE--------L--------------SSE------------------------------
------------------------------------------------------------
------------------------------------------------------------
------------------------------------------------------------
-----------------------------------------------DD-----------
------------------------------------------------------------
------------------------------------------------------------
--------------------------K--------------EAKPPTSVAGPT-------
---------PTTVLRKRHLHSF-----SNPS------PP---------------------
------------------------------------------------------------
-----------------------EE------------------------------ESSGG
AK--DTK-VNPRE-----------------------------------------------
-------------------------------------------------VEHLRTE----
---------------GSRPASD------------TDDTMWE-------------DL----
-------------------------------LQGP--------------D----------
---------------------------------------SASTG----------------
---SS------------DS---------------------------------EG--RYC-
--------PGLTLPPSTT-LSSDDEN-------LQ-------------------------
----------QG------------------------------------------------
----------------QLS-----------------------------------------
---------------------------WLQAC----------------------------
--------------------------HPSRDR----------------------------
---------------VSAIIWEQGE-CKKA------------------------------
------------------------------------------------------------
------------------------------------------------------------
------------------------------------------------------------
------------------------------------------------------------
------------------------------------------------------------
---------------------------------------DMSVLEISGIILTRVKVVE-Q
GMGYLALG--------GLVTATLVLLPFGFRLAQRLD-----------------------
------------------------------------------------------------
--MTRLSSL----------SLAEL-------------------AVMAVG-----------
-----------PPDA----------KTYAFLFITTVERLCLTGLFFFMMCVAE--RTYKQ
RLVFAKLFNHITSARKAKKSEIPH--FRLKNVQNIKM-------WLSL---RSFLK----
------------------------------------------RR------GPQRSVDVIV
SSI----FLLALSIAFILCT----------------------Q-----------------
---------------------------LLK------------------------------
--------SHHTFLDSETNWELMVWGSSL--------------ILFLLRLATLGSETNCK
YS-NVSVLLTE------Q------------------------------------------
---------------------------------------------ELDTPFRLLG---LT
VN-PLIYNITRVVILSAV-SAVVSDLL---------------------------------
-----GFNIR---------------------------------------------LW---
--------------K-------------------------------------IKP-----
------------------------------------------------------------
--------
>Diachasma_alloeum_XP_015117164.1
------------------------------------------------------------
------------------------------------------------------------
------------------------------------------M-----------------
-G----------------------------------------------------------
------------------------------------------------------------
------------------------------------------------------------
------------------------------------------------------------
------------------------------------------------------------
-----LN-------------DL--------------------------------------
------------------------------------------------------------
------------------------------------------------------------
------------------------------------------------------------
------------------------------------------------------------
------------------------------------------------------------
------------------------------------------------------------
------------------------------------------------------------
-----------------------IY-----------------------------------
------------------------------------------------------------
W-----------------------------------------------------------
------------------------------------------------------------
------------------------------------------------------------
YQ----------------------------------------------------------
----------------------------------------------------KK------
------------------------------------------------------------
-----------------------------------------------------------I
GTYDKQQ----------------------------------------WEKTV--------
-----EQ------------------------R--I-FG----------------------
---------------GFN------------------------------------------
-----------------------------N-VPMRTAK--------------LKTEFI--
---------------DVDL--------VR--------------------------GSSFP
-KAKPKHGLITVTWLA--VKRLVLL----P--------------------------FYR-
---------------------NWWTQQTSGRIFCLFLL-----------LYS-------L
---------QILNVVIYTKAG-DP-SE---------------------------------
------------------------SNI------------------VSMTELLVPAAMMFV
LCTV-------------------HSQIVS-------------------------------
----------------------------------------------T-NSGPAI------
VK-------------------------------------GH-NRS---------------
----------------------RI----RRS-----------------------------
------------------------------------------------------R-----
-----------------------------------------------HGR----------
--S---------------------------------------------------RSGKL-
--------RPRR-PS---------------------K-----------------------
-----GKNS--------------------VE-----------------TAGENVG-----
----------KSY-SGI------------------------------------P-SVRFA
KKV------------------------CIDTSV---------------------------
------------------------------------------------------------
-----------------------ASRRP-----------------------SG-------
-------------------------------------------------GHQSEPTVSTP
--------------RSFSDDKIV---------------------------EKIIPSSSRV
PQ--PVINQPQEP-----------------------------------------------
--------PSANDNYEDP--------------N---------------------------
---------------------VNENA----------------------------ENVDTI
HQDD--------------------------------------------------------
------------DG----------------------------------------------
------------------FESL--------------------------------------
------------------------------------------------------------
----------------------------------N----------------------GNV
SSDN-----------------------DRATVRPQMT-----------------------
------------------------------------------------------------
------------------------------------------------------------
------------------------------------------------------------
-----------------------------------------------AE----VEI----
--N-------------KK----------------------------SEIGGSESSDER-V
T---------------------------------------------------NAGE----
------------------IHRKSDMNL---------------------DKSKD-N-----
---------------------------SDQSTKND-VG----------------------
-------------------KLTK-EYQC----------------ESE--EEG--------
---------------------EC-EE-----------------------------AGT--
------------------------------------------------------------
--------------------------------------------------NQLT------
----------E----AT-----------------TSATEWM-------------GV----
-------------------------------TTNS--------------D----------
-------------------------------------E-CSYRWEKFHDENHLLRKGLTS
QNFSS------------D---------------------------------LDESEP---
---------HSD-NNFGYG-EFIEHP-------FS------------W------------
---EL-----E-------------------------------------------------
-------------LPPSI------------------------------------------
---------------------------LL-S-----------------------------
-SC-----------------------CATSDR----------------------------
---------------VSCTLWTRRD-IKKA------------------------------
------------------------------------------------------------
------------------------------------------------------------
------------------------------------------------------------
------------------------------------------------------------
------------------------------------------------------------
---------------------------------------ELSVLDISSAIIARAESMP-E
SMDYFYGG--------LVLSIVLAIIPSIRRL---------------SDHFS--SDSTNN
STE------------------------------TYVND----------------------
--------LEPVDFSTYTGFICRI-------------------IDVAFG-----------
-----------SILW-----------ERAVVLILSFERLVLSCLLFFLLAVAE--RTFKQ
RLLYAKLFSHLTSSRRARKSDLPH--FRLNKVRNIKT-------WLSV---RSYLK----
------------------------------------------RR------GPQRSVDVIV
SAA----FIVTLLLLSFVSL----------------------E-----------------
---------------------------LIK------------------------------
--------DLGSLH-SRSNIEALIWSFVL--------------GIYLLRFMTLGTKINKK
YR-NLSVLITE------QI------------------------------NLYLQIE--QK
PHKKEEL-----------------TVANSVLKLAADLI------KELESPFKISG---LS
AN-PYLYTITKVVLLSAL-SGVLSELL---------------------------------
-----GFKLK---------------------------------------------LH---
--------------K-------------------------------------ISIK----
------------------------------------------------------------
--------
>Microplitis_demolitor_XP_008560195.1
------------------------------------------------------------
------------------------------------------------------------
------------------------------------------M-----------------
-G----------------------------------------------------------
------------------------------------------------------------
------------------------------------------------------------
------------------------------------------------------------
------------------------------------------------------------
-----IN-------------DL--------------------------------------
------------------------------------------------------------
------------------------------------------------------------
------------------------------------------------------------
------------------------------------------------------------
------------------------------------------------------------
------------------------------------------------------------
------------------------------------------------------------
-----------------------IY-----------------------------------
------------------------------------------------------------
W-----------------------------------------------------------
------------------------------------------------------------
------------------------------------------------------------
YQ----------------------------------------------------------
----------------------------------------------------KK------
------------------------------------------------------------
-----------------------------------------------------------I
GTYDKQQ----------------------------------------WEKTV--------
-----EQ------------------------R--I-FS----------------------
---------------GLN------------------------------------------
-----------------------------N-VPMRTAK--------------LKTEFI--
---------------DVDL--------VR--------------------------GSSFP
-KAKPKHGLITVTWLA--AKRLILL----P--------------------------LFQ-
---------------------SWWIQQTSSRIFLLFIL-----------LYS-------L
---------QIFNIFIFITGA-NF-NE---------------------------------
------------------------SDI------------------VSLAEILMPVAMMFV
LCTV-------------------HSQIVS-------------------------------
----------------------------------------------T-NSGPTV------
ST-------------------------------------SI-NRS---------------
----------------------RV----RRS-----------------------------
------------------------------------------------------R-----
-----------------------------------------------HER----------
--T---------------------------------------------------RPGKL-
--------RSRN-NQ---------------------RN--------------------NR
MTSDLNKTS--------------------QE-----------------TVCCDSV-----
----------KNY-SSV------------------------------------SQSVRFA
KK------------------------------V---------------------------
------------------------------------------------------------
-----------------------ESKNP--------------------------------
---------------------------------------------------------SPP
--------------KELK-----------------------------------ISASSPI
RD--PVVNRLRLA-----------------------------------------------
-----------------V--------------N---------------------------
---------------------VGVNV----------------------------ENVDVV
HQDD--------------------------------------------------------
------------DG----------------------------------------------
------------------FESL--------------------------------------
------------------------------------------------------------
----------------------------------N----------------------GNV
SSDN-----------------------DRASLRPQVP-----------------------
------------------------------------------------------------
------------------------------------------------------------
------------------------------------------------------------
-----------------------------------------------KD----EEI----
-----------------K----------------------------PEIITSSSSDEKCV
N---------------------------------------------------NSSESSRI
L-------------NT-DVPKTNDINLP-----E------------PCDSSKDIN-----
---------------------------SSKP-----------------------------
--------------------LES-VRQF----------------ESE--EEG--------
---------------------EC-EE-----------------------------TGT--
------------------------------------------------------------
--------------------------------------------------NQLT------
----------E----AT-----------------TSATEWM-------------GV----
-------------------------------TTNS--------------D----------
-------------------------------------E-CSY------------------
---SS------------D---------------------------------LDESQP---
---------HSD-SNFSYG-EFIEHP-------FS------------W------------
---EL-----E-------------------------------------------------
-------------LPPSI------------------------------------------
---------------------------SL-S-----------------------------
-SS-----------------------CMTSDR----------------------------
---------------VTCTLWTRRE-IKKA------------------------------
------------------------------------------------------------
------------------------------------------------------------
------------------------------------------------------------
------------------------------------------------------------
------------------------------------------------------------
---------------------------------------ELSVLDISSAIIARAESMP-E
SLDYFYSG--------LVFSIILAVIPAVRRL---------------SDHYG--SD-TGN
STN------------------------------SIVDD----------------------
--------LTLIDLDIYIDFLKEA-------------------IDVSFG-----------
-----------STLW-----------ERTIVLILSFERLILSCILFFLLAVAE--KTFKQ
RLLYAKLFSHLTSSRRARKSDLPH--FRLNKVRNIKT-------WLSV---RSYLK----
------------------------------------------RR------GPQRSVDVIV
SAV----FIVTLLLLSFVSL----------------------E-----------------
---------------------------LIK------------------------------
--------DLESLH-SRYNIEALLWSFTL--------------GIYILRFMTLGTKINKK
YR-NLSILITE------QI------------------------------NLYLQIE--RK
PHKKDEL-----------------TVANSVLKLAADLI------KELESPFKISG---LS
AN-PYLYTITKVVLLSAL-SGVLSELL---------------------------------
-----GFKLK---------------------------------------------LH---
--------------K-------------------------------------ISIK----
------------------------------------------------------------
--------
>Leptopilina_heterotoma_XP_043478132.1
------------------------------------------------------------
------------------------------------------------------------
------------------------------------------M-----------------
-A----------------------------------------------------------
------------------------------------------------------------
------------------------------------------------------------
------------------------------------------------------------
------------------------------------------------------------
-----IN-------------HL--------------------------------------
------------------------------------------------------------
------------------------------------------------------------
------------------------------------------------------------
------------------------------------------------------------
------------------------------------------------------------
------------------------------------------------------------
------------------------------------------------------------
-----------------------IH-----------------------------------
------------------------------------------------------------
W-----------------------------------------------------------
------------------------------------------------------------
------------------------------------------------------------
YQ----------------------------------------------------------
----------------------------------------------------KK------
------------------------------------------------------------
-----------------------------------------------------------I
GTYDKQQ----------------------------------------WEKTV--------
-----EQ------------------------R--I-FG----------------------
---------------GFT------------------------------------------
-----------------------------H-VPMRTAK--------------LKTEYI--
---------------DVDL--------VR--------------------------GSSFT
-KAKPKHGLRTVTWLA--LKRLLFL----P--------------------------LNG-
---------------------RWWIQQTSRYTFAFFLL-----------LYS-------L
---------QFFNIVIFFHLLNKD-SE---------------------------------
------------------------SDI------------------ISTAEVLIPFAMMLT
LCIV-------------------HSQIVS-------------------------------
----------------------------------------------T-HSGPSL------
SK-------------------------------------SD-NHR---------------
----------------------S-----RRS-----------------------------
------------------------------------------------------R-----
-----------------------------------------------NGR----------
--G---------------------------------------------------RFNKS-
--------RVRR-NL---------------------R-----------------------
-GNNDFKST--------------------VD-----------------NTSDKES-----
----------TIS-VEV------------------------------------SSSVRFA
KKV------------------------TIESAI---------------------------
------------------------------------------------------------
--------------------TSSPKPKL-----------------------L--------
-----------------------------------------------------EDVENEV
--------------AEMK-----------------------------------VERSNSP
SL-VDAQS----------------------------------------------------
---------PLVEDQPEP--------------V---------------------------
----------------------EEVV----------------------------ENGIVV
HQDD--------------------------------------------------------
------------DG----------------------------------------------
------------------FESL--------------------------------------
------------------------------------------------------------
----------------------------------N----------------------GNV
SSDN-----------------------EREVIAPVIEN----------------------
------------------------------------------------------------
------------------------------------------------------------
------------------------------------------------------------
-----------------------------------------------KK----ENL----
--E-------------GKG-----N--------------------VVELTEQEYSLARRF
SGR-------------------------------------------------TTPD----
-------------------TSKKGGNY--------------------SDSDGD-G-----
----CNSLKGREIM-------------SDSA-----------------------------
----------------G--SRKN-VLEC----------------ESE--EEG--------
---------------------EC-EE-----------------------------TAN--
------------------------------------------------------------
--------------------------------------------------IHFT------
----------E----AT-----------------TSATEWM-------------GV----
-------------------------------TTNS--------------D----------
-------------------------------------E-CSY------------------
---SS------------E---------------------------------FEESDL---
---------HSE-SNFNCN-EFVEHP-------FS------------W------------
---EF-----E-------------------------------------------------
-------------LPPSI------------------------------------------
---------------------------L--------------------------------
-SS-----------------------CTTSDR----------------------------
---------------VSCTIWTRRD-IKKA------------------------------
------------------------------------------------------------
------------------------------------------------------------
------------------------------------------------------------
------------------------------------------------------------
------------------------------------------------------------
---------------------------------------ELSVLDISSAIIERAESTT-E
SMDYFYGG--------LILALLISLMPSIRRL---------------TDQIN--TESVNN
STI------------------------------LELPYE---------------------
--------LSFVNMGIYVDMFCKM-------------------LDVAFG-----------
-----------SSFW-----------ERIVILISGFERLVLSSLLFFLLAVAE--RTYKQ
RLLYAKLFSHLTSSRRARKSDLPH--FRLNKVRNIKT-------WLSI---RSYLK----
------------------------------------------RR------GPQRSVDVIV
SSI----FILTLLLLSFISL----------------------E-----------------
---------------------------LIK------------------------------
--------DLESLH-SPYSAEALFWSFAL--------------GIFVLRFMTLGTKINKK
YR-NLSVLITE------QI------------------------------NLYLQIE--QK
PHKKDEL-----------------MVANSVLKLAADLI------KELESPFKISG---LS
AN-PYLYTITKVVLLSAL-SGILSELL---------------------------------
-----GFKLK---------------------------------------------LH---
--------------K-------------------------------------IKIK----
------------------------------------------------------------
--------
>Cimex_lectularius_XP_014253005.1
------------------------------------------------------------
------------------------------------------------------------
------------------------------------------M-----------------
-NG---------------------------------------------------------
------------------------------------------------------------
------------------------------------------------------------
--------------------CT--------------------------------------
---------------------LHR----------------------------------EM
TVVATVT-------------AR--------------------------------------
------------------------------------------------------------
------------------------------------------------------------
------------------------------------------------------------
------------------------------------------------------------
------------------------------------------------------------
------------------------------------------------------------
------------------------------------------------------------
-----------------------IA-----------------------------------
------------------------------------------------------------
R-----------------------------------------------------------
------------------------------------------------------------
------------------------------------------------------------
YQ----------------------------------------------------------
----------------------------------------------------KK------
------------------------------------------------------------
-----------------------------------------------------------I
GTYDKQE----------------------------------------WEKTV--------
-----EQ------------------------R--I-LS----------------------
---------------GFT------------------------------------------
-----------------------------H-VPKKTAK--------------LKTDLI--
---------------DVDL--------VR--------------------------GSSFT
-KAKPKHGLLKVTRLA--LMRLIFL----P--------------------------LYI-
---------------------EWWSHQTSFKMFFILLI-----------LYI-------L
---------QMANMAMYFYAYYNLPEG---------------------------------
-----------------------TIKC------------------VNTSEVVIPVAMMVI
LAIL-------------------HSQIVS-------------------------------
----------------------------------------------P-RSSGAK------
DL-------------------------------------AP-FDSKA-------------
----------------------RRI---KRT-----------------------------
------------------------------------------------------K-----
-----------------------------------------------RRP----------
--P---------------------------------------------------------
------------------------------------K-----------------------
--------------------------LVGSE-----------------KPSECSS-----
----------EFNALAT------------------------------------DSSNKFN
MRV------------------------RLRKLS---------------------------
--------------------FEDSN-----------------------------------
[truncated: 822,621 more chars]
