# Supplementary material for: Structural screens identify candidate human homologs of insect chemoreceptors and cryptic Drosophila gustatory receptor-like proteins
Source: eLife. 2023 Feb 20;12:e85537. doi: 10.7554/eLife.85537 (PMC9998090; doi:10.7554/eLife.85537)
Supplement: Figure 2—source data 4. [file elife-85537-fig2-data4.zip › Figure2SourceData4Figure2Dtreeml.txt]

(Physeter_catodon_XP_028344782.1:0.0676369291,(Myotis_myotis_XP_036199568.1:0.2038726449,((Propithecus_coquereli_XP_012500038.1:0.0608882783,(Neosciurus_carolinensis_XP_047409343.1:0.0785466027,Mesocricetus_auratus_XP_040608055.1:0.1018653657)93:0.0015831851)95:0.0053033957,(Echinops_telfairi_XP_045147874.1:0.1740317225,((((((Falco_rusticolus_XP_037266380.1:0.0000022477,Falco_rusticolus_XP_037266381.1:0.0000022416)100:0.0383637654,Apteryx_rowi_XP_025933048.1:0.0479424406)99:0.0267788547,(Calypte_anna_XP_030321239.1:0.1120833171,Motacilla_alba_alba_XP_038018536.1:0.1855320673)100:0.0383257844)100:0.1186968067,((((Chrysemys_picta_bellii_XP_042708582.1:0.0000028134,Chrysemys_picta_bellii_XP_042708586.1:0.0000022416)100:0.0327367709,Caretta_caretta_XP_048682964.1:0.0348126715)100:0.0813189182,(Gekko_japonicus_XP_015266958.1:0.2222192247,Thamnophis_sirtalis_XP_013926172.1:0.2572425735)100:0.2830396521)82:0.0097514907,Alligator_sinensis_XP_025047739.1:0.3405067538)83:0.0316609104)100:0.1828794607,(((Microcaecilia_unicolor_XP_030076679.1:0.1343015767,Rhinatrema_bivittatum_XP_029428855.1:0.2199573267)100:0.3442062804,(((((((((Pipra_filicauda_XP_027585827.1:0.1322486479,(Microcebus_murinus_XP_012602830.1:0.0193019724,(((Pan_troglodytes_XP_016813131.1:0.0252977479,Macaca_fascicularis_XP_045244588.1:0.0172439805)100:0.0068378240,Cavia_porcellus_XP_013007930.1:0.1039468823)86:0.0034494239,Trichechus_manatus_latirostris_XP_023580803.1:0.2781875523)86:0.0078313171)100:0.1119737611)100:0.0225450420,Pogona_vitticeps_XP_020645677.1:0.1710566020)100:0.1068144069,((((Coregonus_clupeaformis_XP_045064725.1:0.1243480768,((Gadus_morhua_XP_030209805.1:0.1668812940,Gadus_morhua_XP_030209807.1:0.0000027263)100:0.1660465304,((Syngnathus_scovelli_XP_049616814.1:0.0135793704,Syngnathus_acus_XP_037099760.1:0.0096700247)100:0.1321760510,Melanotaenia_boesemani_XP_041833615.1:0.0972137234)96:0.0219915431)100:0.1138681290)100:0.0538632785,(Ictalurus_punctatus_XP_017349353.1:0.1928218879,(Pimephales_promelas_XP_039516519.1:0.2091552516,Sinocyclocheilus_grahami_XP_016111600.1:0.0740409595)100:0.0935023579)100:0.0616688027)100:0.0632935164,Scleropages_formosus_XP_018603079.2:0.4529913725)100:0.0816474320,Polyodon_spathula_XP_041110868.1:0.1760696883)100:0.0915456404)99:0.0629466703,(Rhincodon_typus_XP_048466321.1:0.0943685546,Amblyraja_radiata_XP_032895738.1:0.1394462152)100:0.2054478860)100:0.2071763333,(Petromyzon_marinus_XP_032810134.1:0.0000024733,Petromyzon_marinus_XP_032810136.1:0.0000025012)100:0.8449686314)85:0.1354671903,(((((((((((((((((Odontomachus_brunneus_XP_032666156.1:0.0000027085,Odontomachus_brunneus_XP_032666157.1:0.0000022416)100:0.2964165389,Dufourea_novaeangliae_XP_015429600.1:0.2654154121)68:0.0534697029,(Vespula_pensylvanica_XP_043684511.1:0.0127210193,Vespa_velutina_XP_047369362.1:0.0173086735)100:0.2554475421)100:0.1221150610,(((((Diachasma_alloeum_XP_015117166.1:0.0000022416,Diachasma_alloeum_XP_015117164.1:0.0000022490)100:0.2400568495,Microplitis_demolitor_XP_008560195.1:0.3018135497)100:0.0729670457,(Aphidius_gifuensis_XP_044018624.1:0.0000022402,Aphidius_gifuensis_XP_044018625.1:0.0000022416)100:0.4000926184)100:0.2144749068,Venturia_canescens_XP_043268654.1:0.5832238577)100:0.1861836013,(Leptopilina_heterotoma_XP_043478132.1:0.4816332312,(((Ceratosolen_solmsi_marchali_XP_011498540.1:0.3096281988,Nasonia_vitripennis_XP_008216637.1:0.3326531157)99:0.0592791625,(Trichogramma_pretiosum_XP_014224551.1:0.0000020104,Trichogramma_pretiosum_XP_014224552.1:0.0000022416)100:0.6200360528)96:0.0369370690,Copidosoma_floridanum_XP_014218410.1:0.5593026417)100:0.2070615077)99:0.0893922130)76:0.0417122217)79:0.0693244500,Cephus_cinctus_XP_015593085.1:0.3644582957)100:0.1708404126,Neodiprion_pinetum_XP_046477565.1:0.8649293287)100:0.5318904770,(((((((((Cimex_lectularius_XP_014253005.1:0.4032836083,Halyomorpha_halys_XP_024216022.1:0.4069955802)100:0.4565776791,Nilaparvata_lugens_XP_039290801.1:0.6703197795)99:0.1257572828,((Diuraphis_noxia_XP_015379436.1:0.9578201761,Diaphorina_citri_XP_026681066.1:0.9616591174)89:0.1527145362,Bemisia_tabaci_XP_018901172.1:0.4844024448)89:0.0933444000)99:0.1067093275,Pediculus_humanus_corporis_XP_002424422.1:0.8226558833)81:0.0374491922,(Schistocerca_nitens_XP_049802936.1:0.4977053362,Zootermopsis_nevadensis_XP_021928811.1:0.3159391875)99:0.1723456739)89:0.0999697024,(Frankliniella_occidentalis_XP_026274452.1:0.2061841613,Thrips_palmi_XP_034251149.1:0.1703669475)100:0.6938831339)97:0.0844507214,((Ischnura_elegans_XP_046395981.1:0.0000022416,Ischnura_elegans_XP_046395978.1:0.0000022456)100:0.0027883265,Ischnura_elegans_XP_046395980.1:0.0002884090)100:1.1081744900)79:0.1076262379,Chrysoperla_carnea_XP_044743052.1:0.8979899009)83:0.0442706062,Ctenocephalides_felis_XP_026478098.1:0.8095143770)85:0.0886262171)74:0.0857590849,(((((Coccinella_septempunctata_XP_044761756.1:1.0920569479,Tribolium_madens_XP_044258499.1:0.7429337606)98:0.0912754929,(((Sitophilus_oryzae_XP_030758251.1:0.3534051423,(Dendroctonus_ponderosae_XP_048518396.1:0.0000022465,Dendroctonus_ponderosae_XP_048518423.1:0.0000020896)100:0.4118928125)100:0.5390954529,(Diabrotica_virgifera_virgifera_XP_028131496.1:0.8032306939,Leptinotarsa_decemlineata_XP_023018004.1:0.5556253559)100:0.2616516810)99:0.1756365774,Aethina_tumida_XP_019873420.1:0.8981893446)100:0.1482317392)100:0.2063538307,Onthophagus_taurus_XP_022910438.1:2.2123608787)93:0.0634054776,Nicrophorus_vespilloides_XP_017772738.1:1.0936664033)98:0.1235907749,(Photinus_pyralis_XP_031332968.1:0.9290567436,Agrilus_planipennis_XP_018327996.1:1.6514676313)98:0.1384418145)93:0.1263872487)75:0.0973267874,(((((((((Drosophila_busckii_XP_017839711.1:0.1716225074,Drosophila_grimshawi_XP_032590534.1:0.1735721869)100:0.1038238962,Drosophila_miranda_XP_033251000.1:0.2357876074)100:0.0817655650,Scaptodrosophila_lebanonensis_XP_030370541.1:0.1565495370)100:0.4703238901,Teleopsis_dalmanni_XP_037947353.1:0.4527979889)85:0.0722171228,((((Stomoxys_calcitrans_XP_013109410.1:0.2337426368,Musca_domestica_XP_005176509.1:0.1371711794)100:0.1695647442,Lucilia_cuprina_XP_023302552.2:0.1776404040)100:0.0688841247,Glossina_fuscipes_XP_037888650.1:0.3727476282)100:0.1506204363,Ceratitis_capitata_XP_004521133.1:0.3688853935)71:0.0490954062)100:0.2990992048,Hermetia_illucens_XP_037926590.1:0.5831905632)100:0.2395317769,((Bradysia_coprophila_XP_037043211.1:0.3722108085,Bradysia_coprophila_XP_037026445.1:1.6186158932)97:0.1929114230,Contarinia_nasturtii_XP_031641135.1:0.6438632853)96:0.1455282388)78:0.0716318454,(((Culex_pipiens_pallens_XP_039428776.1:0.0000029081,Culex_pipiens_pallens_XP_039428773.1:0.0000026745)100:0.2372484549,(Aedes_albopictus_XP_029734764.1:0.0000022416,Aedes_albopictus_XP_019530962.2:0.0000023320)100:0.2034202957)100:0.1644776846,(((Anopheles_funestus_XP_049299113.1:0.0689685665,Anopheles_stephensi_XP_035906315.1:0.1050546480)100:0.0673757950,(Anopheles_gambiae_str._PEST_XP_316489.4:0.0098481559,Anopheles_coluzzii_XP_040224674.2:0.0000026428)100:0.0984881740)100:0.1109907722,(Anopheles_darlingi_XP_049542301.1:0.0000020900,Anopheles_darlingi_XP_049542299.1:0.0000029231)100:0.3072865155)100:0.2719235498)100:0.5410739722)100:0.3997923937,((Pararge_aegeria_XP_039754224.1:0.1937029950,((Bombyx_mori_XP_037872806.1:0.2515655576,(Helicoverpa_armigera_XP_049699729.1:0.2418091405,Galleria_mellonella_XP_031765166.1:0.1929549010)81:0.0513847692)85:0.0500238517,Papilio_polytes_XP_013142957.1:0.2778755537)78:0.1134182371)75:0.0781392935,Aricia_agestis_XP_041978315.1:0.2584140526)100:1.9275507600)86:0.1676130829)99:0.1760137368,Folsomia_candida_XP_021948563.1:1.7679839352)84:0.0877011973,(Daphnia_pulex_XP_046455124.1:1.1241394683,Eurytemora_affinis_XP_023335420.1:3.7333523205)96:0.2079277329)100:0.1558541848,(((Portunus_trituberculatus_XP_045121765.1:0.0000029518,Portunus_trituberculatus_XP_045121760.1:0.0000027807)100:0.4440983587,(Penaeus_monodon_XP_037803599.1:0.3923295192,((Procambarus_clarkii_XP_045600914.1:0.0000026473,Procambarus_clarkii_XP_045600917.1:0.0000022416)100:0.2184348379,Homarus_americanus_XP_042229126.1:0.1230822721)100:0.1199646657)95:0.1579485141)100:1.1365863540,(Amphibalanus_amphitrite_XP_043215047.1:0.2789244058,Pollicipes_pollicipes_XP_037082119.1:0.3825988663)100:1.8614893420)100:0.3530370346)100:0.1989803473,((((Rhipicephalus_sanguineus_XP_037500323.1:0.1588331243,Ixodes_scapularis_XP_040062052.1:0.1925648942)100:0.6657228545,Varroa_destructor_XP_022662241.1:1.8909803405)100:0.4387990870,Parasteatoda_tepidariorum_XP_042898907.1:1.3517480246)100:0.1153727164,(Dermatophagoides_pteronyssinus_XP_027194175.1:1.6133316861,Tetranychus_urticae_XP_015783754.1:1.3766051753)100:0.3349844633)100:0.2374393404)90:0.0958439513,((((Octopus_sinensis_XP_029634267.1:0.0000027173,Octopus_sinensis_XP_029634264.1:0.0000028787)100:1.3813118380,(((Ostrea_edulis_XP_048780349.1:0.1765821650,Crassostrea_virginica_XP_022327644.1:0.1502556692)100:0.5913932633,(Pecten_maximus_XP_033727835.1:0.1594497596,Mizuhopecten_yessoensis_XP_021374921.1:0.1391500429)100:0.6783279980)100:0.3370691224,((Haliotis_rufescens_XP_046377057.2:0.6323555532,Gigantopelta_aegis_XP_041360505.1:0.6953819543)100:0.1670187790,((Aplysia_californica_XP_035826994.1:0.4212943971,Biomphalaria_glabrata_XP_013077536.1:0.4588734588)100:0.4556046553,Pomacea_canaliculata_XP_025088881.1:0.7434050298)100:0.2496399631)100:0.1303111392)100:0.2365117252)100:0.3075441836,Lingula_anatina_XP_023932399.1:1.5354217002)99:0.2124813415,(Echinococcus_granulosus_XP_024349886.1:0.9889512501,(Schistosoma_haematobium_XP_012798396.2:1.3576614274,Opisthorchis_viverrini_XP_009163798.1:0.6683534470)93:0.3052686901)100:1.9249488240)73:0.0950804644)48:0.0227722195,(Priapulus_caudatus_XP_014662892.1:1.4280247358,(Guillardia_theta_CCMP2712_XP_005836388.1:6.2255165976,((Trypanosoma_brucei_brucei_TREU927_XP_845058.1:1.4217764276,((Trypanosoma_grayi_XP_009312037.1:0.6442117723,Trypanosoma_theileri_XP_028884034.1:0.8735192176)100:0.2248819050,Trypanosoma_conorhini_XP_029227242.1:0.8868375846)100:0.2371930873)100:0.6615788900,(Leishmania_mexicana_MHOM_GT_2001_U1103_XP_003873693.1:0.3477794117,Leptomonas_pyrrhocoris_XP_015656207.1:0.6470880169)100:1.6241022160)100:8.0049703190)96:1.2267076370)60:0.1913326479)98:0.2101972902,(((Patiria_miniata_XP_038052025.1:0.8545729420,Strongylocentrotus_purpuratus_XP_003723276.3:0.8965688984)100:0.3772512702,Anneissia_japonica_XP_033127674.1:1.0849007609)100:0.8170976435,((((((Actinia_tenebrosa_XP_031565652.1:0.3098282184,Exaiptasia_diaphana_XP_028514381.1:0.3695978236)100:0.3186783452,Nematostella_vectensis_XP_048590015.1:0.6277438969)100:0.2544570470,Acropora_millepora_XP_044170509.1:0.7039071447)100:0.6350591829,Xenia_sp._Carnegie-2017_XP_046839134.1:1.7030150418)100:0.2281494423,Hydra_vulgaris_XP_047144884.1:1.9256498782)100:0.2932020827,(Capsaspora_owczarzaki_ATCC_30864_XP_004349107.2:1.4381658174,((Saprolegnia_parasitica_CBS_223.65_XP_012201034.1:0.7086225021,Aphanomyces_invadans_XP_008862764.1:0.5890353640)100:0.6511295219,Plasmopara_halstedii_XP_024586637.1:1.0145057240)100:2.5710063920)99:0.7464803102)99:0.2617472271)98:0.1368026085)100:0.5851556968,Ciona_intestinalis_XP_026693792.1:2.2596112328)100:0.8438462019)100:0.2464987294,(Rhincodon_typus_XP_048467757.1:0.2805525578,Scyliorhinus_canicula_XP_038675981.1:0.1254002892)100:0.6267270725)100:0.1359356056,((Polyodon_spathula_XP_041083346.1:0.0000020918,Polyodon_spathula_XP_041083348.1:0.0000022416)100:0.4828750623,(Polypterus_senegalus_XP_039605235.1:0.7124484538,((((((Perca_fluviatilis_XP_039653634.1:0.1719142170,((Fundulus_heteroclitus_XP_036007959.1:0.2553097448,Oryzias_latipes_XP_011473951.1:0.3828075154)100:0.1030391841,(Seriola_lalandi_dorsalis_XP_023257982.1:0.0942641495,Xiphias_gladius_XP_039971569.1:0.0475760106)80:0.0103261906)62:0.0077114098)20:0.0164966743,(Parambassis_ranga_XP_028261170.1:0.3502659456,Takifugu_rubripes_XP_029682949.1:0.7392547703)19:0.0211783630)100:0.2091748026,Salmo_trutta_XP_029630944.1:0.2207733102)100:0.1465722393,(Megalobrama_amblycephala_XP_048028586.1:0.3173430404,(Ictalurus_punctatus_XP_047005531.1:0.3653374529,Astyanax_mexicanus_XP_022538481.2:0.1618122351)100:0.2018011655)100:0.1996926805)99:0.1234818537,Scleropages_formosus_XP_018580739.1:0.3353427147)100:0.3332863270,Lepisosteus_oculatus_XP_015197824.1:0.5308488951)100:0.4825353494)100:0.1256328386)100:0.2108432063)98:0.0795850516,(Latimeria_chalumnae_XP_005987681.1:0.0000022385,Latimeria_chalumnae_XP_014347724.1:0.0490130697)100:0.6010048841)95:0.0869003082)77:0.0266593864,(Xenopus_tropicalis_XP_012811003.1:0.3678577726,Bufo_bufo_XP_040279834.1:0.4344758974)100:0.5382030894)100:0.2084546685)100:0.1185333455,(Tachyglossus_aculeatus_XP_038604913.1:0.2814989411,Gracilinanus_agilis_XP_044538865.1:1.2229308792)97:0.0317047341)100:0.1535139536)96:0.0375410906)99:0.0146977995)100:0.0086740468,Mirounga_angustirostris_XP_045752891.1:0.1061871591);
