# Supplementary material for: Structural screens identify candidate human homologs of insect chemoreceptors and cryptic Drosophila gustatory receptor-like proteins
Source: eLife. 2023 Feb 20;12:e85537. doi: 10.7554/eLife.85537 (PMC9998090; doi:10.7554/eLife.85537)
Supplement: Figure 2—source data 5. [file elife-85537-fig2-data5.zip › Figure2SourceData5Figure2Dtreespeciesawareml.txt]

((Guillardia_theta_CCMP2712_XP_005836388.1:6.2163662041[&&NHX:S=Guillardia_theta:Nset=<Guillardia_theta>:H=N],(((((Strongylocentrotus_purpuratus_XP_003723276.3:0.8953951474[&&NHX:S=Strongylocentrotus_purpuratus:Nset=<Strongylocentrotus_purpuratus>:H=N],Patiria_miniata_XP_038052025.1:0.8531514105[&&NHX:S=Patiria_miniata:Nset=<Patiria_miniata>:H=N])n307:0.3770335795[&&NHX:S=Eleutherozoa:Nset=<Patiria_miniata@Strongylocentrotus_purpuratus>:H=N:D=N:B=100.0],Anneissia_japonica_XP_033127674.1:1.0834257984[&&NHX:S=Anneissia_japonica:Nset=<Anneissia_japonica>:H=N])n309:0.8153382134[&&NHX:S=Echinodermata:Nset=<Anneissia_japonica@Eleutherozoa>:H=N:D=N:B=100.0],((((((Exaiptasia_diaphana_XP_028514381.1:0.36903063[&&NHX:S=Exaiptasia_diaphana:Nset=<Exaiptasia_diaphana>:H=N],Actinia_tenebrosa_XP_031565652.1:0.3093537102[&&NHX:S=Actinia_tenebrosa:Nset=<Actinia_tenebrosa>:H=N])n312:0.3181400401[&&NHX:S=Actiniaria:Nset=<n4104@Exaiptasia_diaphana>:H=N:D=N:B=100.0],Nematostella_vectensis_XP_048590015.1:0.6266695044[&&NHX:S=Nematostella_vectensis:Nset=<Nematostella_vectensis>:H=N])n314:0.2540333757[&&NHX:S=Actiniaria:Nset=<n4104@Exaiptasia_diaphana>:H=N:D=Y:B=100.0],Acropora_millepora_XP_044170509.1:0.7027336527[&&NHX:S=Acropora_millepora:Nset=<Acropora_millepora>:H=N])n316:0.6349009844[&&NHX:S=Hexacorallia:Nset=<Actiniaria@Acropora_millepora>:H=N:D=N:B=100.0],Xenia_sp._Carnegie-2017_XP_046839134.1:1.6994940109[&&NHX:S=Xenia_sp.:Nset=<Xenia_sp.>:H=N])n318:0.2277110263[&&NHX:S=Anthozoa:Nset=<Xenia_sp.@Hexacorallia>:H=N:D=N:B=100.0],Hydra_vulgaris_XP_047144884.1:1.9221024114[&&NHX:S=Hydra_vulgaris:Nset=<Hydra_vulgaris>:H=N])n320:0.2924474715[&&NHX:S=Cnidaria:Nset=<Anthozoa@Hydra_vulgaris>:H=N:D=N:B=100.0],(((Aphanomyces_invadans_XP_008862764.1:0.5879475591[&&NHX:S=Aphanomyces_invadans:Nset=<Aphanomyces_invadans>:H=N],Saprolegnia_parasitica_CBS_223.65_XP_012201034.1:0.707584366[&&NHX:S=Saprolegnia_parasitica:Nset=<Saprolegnia_parasitica>:H=N])n323:0.6499241789[&&NHX:S=Saprolegniaceae:Nset=<Aphanomyces_invadans@Saprolegnia_parasitica>:H=N:D=N:B=100.0],Plasmopara_halstedii_XP_024586637.1:1.0129452615[&&NHX:S=Plasmopara_halstedii:Nset=<Plasmopara_halstedii>:H=N])n325:2.5684539006[&&NHX:S=Oomycota:Nset=<Plasmopara_halstedii@Saprolegniaceae>:H=N:D=N:B=100.0],Capsaspora_owczarzaki_ATCC_30864_XP_004349107.2:1.434755727[&&NHX:S=Capsaspora_owczarzaki:Nset=<Capsaspora_owczarzaki>:H=N])n327:0.7461308475[&&NHX:S=n4427:Nset=<Opisthokonta@n4101>:H=N:D=N:B=99.0])n328:0.2614649719[&&NHX:S=n4427:Nset=<Opisthokonta@n4101>:H=N:D=Y:B=99.0])n329:0.1366027993[&&NHX:S=n4427:Nset=<Opisthokonta@n4101>:H=N:D=Y:B=98.0],(Ciona_intestinalis_XP_026693792.1:2.2559325165[&&NHX:S=Ciona_intestinalis:Nset=<Ciona_intestinalis>:H=N],((((Scyliorhinus_canicula_XP_038675981.1:0.1252662674[&&NHX:S=Scyliorhinus_canicula:Nset=<Scyliorhinus_canicula>:H=N],Rhincodon_typus_XP_048467757.1:0.2801841154[&&NHX:S=Rhincodon_typus:Nset=<Rhincodon_typus>:H=N])n336:0.6260240993[&&NHX:S=Galeoidea:Nset=<Rhincodon_typus@Scyliorhinus_canicula>:H=N:D=N:B=100.0],(((Polyodon_spathula_XP_041083348.1:2.2798E-6[&&NHX:S=Polyodon_spathula:Nset=<Polyodon_spathula>:H=N],Polyodon_spathula_XP_041083346.1:2.1274E-6[&&NHX:S=Polyodon_spathula:Nset=<Polyodon_spathula>:H=N])n340:0.4823490039[&&NHX:S=Polyodon_spathula:Nset=<Polyodon_spathula>:H=N:D=Y:B=100.0],((((((((Oryzias_latipes_XP_011473951.1:0.3821014962[&&NHX:S=Oryzias_latipes:Nset=<Oryzias_latipes>:H=N],Fundulus_heteroclitus_XP_036007959.1:0.2547027232[&&NHX:S=Fundulus_heteroclitus:Nset=<Fundulus_heteroclitus>:H=N])n346:0.1031249859[&&NHX:S=n4137:Nset=<Fundulus_heteroclitus@Oryzias_latipes>:H=N:D=N:B=100.0],Parambassis_ranga_XP_028261170.1:0.3778066968[&&NHX:S=Parambassis_ranga:Nset=<Parambassis_ranga>:H=N])r327940[&&NHX:S=Ovalentaria:Nset=<Atherinomorphae@Parambassis_ranga>:H=N:D=N],((Xiphias_gladius_XP_039971569.1:0.0481335063[&&NHX:S=Xiphias_gladius:Nset=<Xiphias_gladius>:H=N],Seriola_lalandi_dorsalis_XP_023257982.1:0.0937447361[&&NHX:S=Seriola_lalandi:Nset=<Seriola_lalandi>:H=N])r327946[&&NHX:S=Carangaria:Nset=<Seriola_lalandi@Xiphias_gladius>:H=N:D=N],(Perca_fluviatilis_XP_039653634.1:0.1622147254[&&NHX:S=Perca_fluviatilis:Nset=<Perca_fluviatilis>:H=N],Takifugu_rubripes_XP_029682949.1:0.7345268002[&&NHX:S=Takifugu_rubripes:Nset=<Takifugu_rubripes>:H=N])r327947[&&NHX:S=Eupercaria:Nset=<Takifugu_rubripes@Perca_fluviatilis>:H=N:D=N])r327945[&&NHX:S=n4151:Nset=<Eupercaria@Carangaria>:H=N:D=N])n353:0.1692836444[&&NHX:S=Percomorphaceae:Nset=<Ovalentaria@n4152>:H=N:D=N:B=100.0],Salmo_trutta_XP_029630944.1:0.2200124297[&&NHX:S=Salmo_trutta:Nset=<Salmo_trutta>:H=N])n355:0.1444004124[&&NHX:S=Euteleosteomorpha:Nset=<Acanthomorphata@Salmonidae>:H=N:D=N:B=100.0],((Astyanax_mexicanus_XP_022538481.2:0.1626600497[&&NHX:S=Astyanax_mexicanus:Nset=<Astyanax_mexicanus>:H=N],Ictalurus_punctatus_XP_047005531.1:0.3641921193[&&NHX:S=Ictalurus_punctatus:Nset=<Ictalurus_punctatus>:H=N])n358:0.2009840331[&&NHX:S=Characiphysae:Nset=<Ictalurus_punctatus@Astyanax_mexicanus>:H=N:D=N:B=100.0],Megalobrama_amblycephala_XP_048028586.1:0.3172171316[&&NHX:S=Megalobrama_amblycephala:Nset=<Megalobrama_amblycephala>:H=N])n360:0.198565701[&&NHX:S=Otophysi:Nset=<Cyprinoidei@Characiphysae>:H=N:D=N:B=100.0])n361:0.1241477407[&&NHX:S=Clupeocephala:Nset=<Otophysi@Euteleosteomorpha>:H=N:D=N:B=99.0],Scleropages_formosus_XP_018580739.1:0.3340773241[&&NHX:S=Scleropages_formosus:Nset=<Scleropages_formosus>:H=N])n363:0.3329220827[&&NHX:S=Osteoglossocephalai:Nset=<Scleropages_formosus@Clupeocephala>:H=N:D=N:B=100.0],Lepisosteus_oculatus_XP_015197824.1:0.528067889[&&NHX:S=Lepisosteus_oculatus:Nset=<Lepisosteus_oculatus>:H=N])n365:0.4810509354[&&NHX:S=Neopterygii:Nset=<Osteoglossocephalai@Lepisosteus_oculatus>:H=N:D=N:B=100.0],Polypterus_senegalus_XP_039605235.1:0.7099764252[&&NHX:S=Polypterus_senegalus:Nset=<Polypterus_senegalus>:H=N])n367:0.1276060077[&&NHX:S=Actinopterygii:Nset=<Actinopteri@Polypterus_senegalus>:H=N:D=N:B=100.0])n368:0.2105573089[&&NHX:S=Actinopterygii:Nset=<Actinopteri@Polypterus_senegalus>:H=N:D=Y:B=100.0],((Latimeria_chalumnae_XP_014347724.1:0.0489381905[&&NHX:S=Latimeria_chalumnae:Nset=<Latimeria_chalumnae>:H=N],Latimeria_chalumnae_XP_005987681.1:2.3695E-6[&&NHX:S=Latimeria_chalumnae:Nset=<Latimeria_chalumnae>:H=N])n372:0.6001648446[&&NHX:S=Latimeria_chalumnae:Nset=<Latimeria_chalumnae>:H=N:D=Y:B=100.0],(((Bufo_bufo_XP_040279834.1:0.4338913735[&&NHX:S=Bufo_bufo:Nset=<Bufo_bufo>:H=N],Xenopus_tropicalis_XP_012811003.1:0.3673116597[&&NHX:S=Xenopus_tropicalis:Nset=<Xenopus_tropicalis>:H=N])n377:0.5374250031[&&NHX:S=Anura:Nset=<Xenopus_tropicalis@Bufo_bufo>:H=N:D=N:B=100.0],(Rhinatrema_bivittatum_XP_029428855.1:0.2196050096[&&NHX:S=Rhinatrema_bivittatum:Nset=<Rhinatrema_bivittatum>:H=N],Microcaecilia_unicolor_XP_030076679.1:0.1341492815[&&NHX:S=Microcaecilia_unicolor:Nset=<Microcaecilia_unicolor>:H=N])n28:0.3438093133[&&NHX:S=Gymnophiona:Nset=<Microcaecilia_unicolor@Rhinatrema_bivittatum>:H=N:D=N:B=100.0])r327949[&&NHX:S=Amphibia:Nset=<Gymnophiona@Anura>:H=N:D=N],(((Gracilinanus_agilis_XP_044538865.1:1.2209365585[&&NHX:S=Gracilinanus_agilis:Nset=<Gracilinanus_agilis>:H=N],Tachyglossus_aculeatus_XP_038604913.1:0.2810717329[&&NHX:S=Tachyglossus_aculeatus:Nset=<Tachyglossus_aculeatus>:H=N])n382:0.0317148762[&&NHX:S=Mammalia:Nset=<Tachyglossus_aculeatus@Theria>:H=N:D=N:B=97.0],(Echinops_telfairi_XP_045147874.1:0.1738150912[&&NHX:S=Echinops_telfairi:Nset=<Echinops_telfairi>:H=N],((Myotis_myotis_XP_036199568.1:0.2036381207[&&NHX:S=Myotis_myotis:Nset=<Myotis_myotis>:H=N],(Mirounga_angustirostris_XP_045752891.1:0.1060624614[&&NHX:S=Mirounga_angustirostris:Nset=<Mirounga_angustirostris>:H=N],Physeter_catodon_XP_028344782.1:0.0675577642[&&NHX:S=Physeter_catodon:Nset=<Physeter_catodon>:H=N])n392:0.0086626988[&&NHX:S=n4199:Nset=<Mirounga_angustirostris@Physeter_catodon>:H=N:D=N:B=100.0])n388:0.0146840933[&&NHX:S=Laurasiatheria:Nset=<Myotis_myotis@n4199>:H=N:D=N:B=99.0],((Neosciurus_carolinensis_XP_047409343.1:0.0784534942[&&NHX:S=Neosciurus_carolinensis:Nset=<Neosciurus_carolinensis>:H=N],Mesocricetus_auratus_XP_040608055.1:0.1017387014[&&NHX:S=Mesocricetus_auratus:Nset=<Mesocricetus_auratus>:H=N])r327952[&&NHX:S=n4204:Nset=<Neosciurus_carolinensis@Mesocricetus_auratus>:H=N:D=N],Propithecus_coquereli_XP_012500038.1:0.0608216405[&&NHX:S=Propithecus_coquereli:Nset=<Propithecus_coquereli>:H=N])n4:0.0052969267[&&NHX:S=Euarchontoglires:Nset=<Rodentia@Primates>:H=N:D=N:B=95.0])n386:0.0375060767[&&NHX:S=Boreoeutheria:Nset=<Laurasiatheria@Euarchontoglires>:H=N:D=N:B=96.0])n385:0.1533997863[&&NHX:S=Eutheria:Nset=<Afrotheria@Boreoeutheria>:H=N:D=N:B=100.0])n383:0.1183079554[&&NHX:S=Mammalia:Nset=<Tachyglossus_aculeatus@Theria>:H=N:D=Y:B=100.0],((Thamnophis_sirtalis_XP_013926172.1:0.2568344865[&&NHX:S=Thamnophis_sirtalis:Nset=<Thamnophis_sirtalis>:H=N],Gekko_japonicus_XP_015266958.1:0.2218927335[&&NHX:S=Gekko_japonicus:Nset=<Gekko_japonicus>:H=N])n21:0.2826677062[&&NHX:S=Bifurcata:Nset=<Gekko_japonicus@Toxicofera>:H=N:D=N:B=100.0],(((Chrysemys_picta_bellii_XP_042708586.1:2.2798E-6[&&NHX:S=Chrysemys_picta:Nset=<Chrysemys_picta>:H=N],Chrysemys_picta_bellii_XP_042708582.1:2.2798E-6[&&NHX:S=Chrysemys_picta:Nset=<Chrysemys_picta>:H=N])n16:0.0326913268[&&NHX:S=Chrysemys_picta:Nset=<Chrysemys_picta>:H=N:D=Y:B=100.0],Caretta_caretta_XP_048682964.1:0.0347608237[&&NHX:S=Caretta_caretta:Nset=<Caretta_caretta>:H=N])n18:0.0812130542[&&NHX:S=Durocryptodira:Nset=<Caretta_caretta@Chrysemys_picta>:H=N:D=N:B=100.0],((((Falco_rusticolus_XP_037266381.1:2.2798E-6[&&NHX:S=Falco_rusticolus:Nset=<Falco_rusticolus>:H=N],Falco_rusticolus_XP_037266380.1:2.6081E-6[&&NHX:S=Falco_rusticolus:Nset=<Falco_rusticolus>:H=N])n7:0.038330971[&&NHX:S=Falco_rusticolus:Nset=<Falco_rusticolus>:H=N:D=Y:B=100.0],Apteryx_rowi_XP_025933048.1:0.0478993262[&&NHX:S=Apteryx_rowi:Nset=<Apteryx_rowi>:H=N])n9:0.0267435453[&&NHX:S=Aves:Nset=<Apteryx_rowi@Neognathae>:H=N:D=N:B=99.0],(Motacilla_alba_alba_XP_038018536.1:0.1852709974[&&NHX:S=Motacilla_alba:Nset=<Motacilla_alba>:H=N],Calypte_anna_XP_030321239.1:0.1119207684[&&NHX:S=Calypte_anna:Nset=<Calypte_anna>:H=N])n12:0.0382767375[&&NHX:S=Neognathae:Nset=<Calypte_anna@n4185>:H=N:D=N:B=100.0])n13:0.1185274455[&&NHX:S=Aves:Nset=<Apteryx_rowi@Neognathae>:H=N:D=Y:B=100.0],Alligator_sinensis_XP_025047739.1:0.3400317383[&&NHX:S=Alligator_sinensis:Nset=<Alligator_sinensis>:H=N])r327960[&&NHX:S=Archosauria:Nset=<Aves@Alligator_sinensis>:H=N:D=N])r327959[&&NHX:S=Archelosauria:Nset=<Durocryptodira@Archosauria>:H=N:D=N])n25:0.182702443[&&NHX:S=Sauria:Nset=<Archelosauria@Bifurcata>:H=N:D=N:B=100.0])n379:0.208179277[&&NHX:S=Amniota:Nset=<Sauria@Mammalia>:H=N:D=N:B=100.0])n374:0.0867179762[&&NHX:S=Tetrapoda:Nset=<Amphibia@Amniota>:H=N:D=N:B=95.0])n373:0.0793625884[&&NHX:S=Sarcopterygii:Nset=<Tetrapoda@Latimeria_chalumnae>:H=N:D=N:B=98.0])n369:0.1358726501[&&NHX:S=Euteleostomi:Nset=<Actinopterygii@Sarcopterygii>:H=N:D=N:B=100.0])n337:0.2459675197[&&NHX:S=Gnathostomata:Nset=<Elasmobranchii@Euteleostomi>:H=N:D=N:B=100.0],(((((Trichechus_manatus_latirostris_XP_023580803.1:0.2778769763[&&NHX:S=Trichechus_manatus:Nset=<Trichechus_manatus>:H=N],(Cavia_porcellus_XP_013007930.1:0.1038175599[&&NHX:S=Cavia_porcellus:Nset=<Cavia_porcellus>:H=N],(Microcebus_murinus_XP_012602830.1:0.0192769625[&&NHX:S=Microcebus_murinus:Nset=<Microcebus_murinus>:H=N],(Macaca_fascicularis_XP_045244588.1:0.0172247349[&&NHX:S=Macaca_fascicularis:Nset=<Macaca_fascicularis>:H=N],Pan_troglodytes_XP_016813131.1:0.025268992[&&NHX:S=Pan_troglodytes:Nset=<Pan_troglodytes>:H=N])n31:0.006829154[&&NHX:S=Catarrhini:Nset=<Pan_troglodytes@Macaca_fascicularis>:H=N:D=N:B=100.0])r327969[&&NHX:S=Primates:Nset=<Lemuriformes@Catarrhini>:H=N:D=N])r327966[&&NHX:S=Euarchontoglires:Nset=<Rodentia@Primates>:H=N:D=N])n37:0.1118498952[&&NHX:S=Eutheria:Nset=<Afrotheria@Boreoeutheria>:H=N:D=N:B=100.0],Pipra_filicauda_XP_027585827.1:0.1321054463[&&NHX:S=Pipra_filicauda:Nset=<Pipra_filicauda>:H=N])n39:0.0225227327[&&NHX:S=Amniota:Nset=<Sauria@Mammalia>:H=N:D=N:B=100.0],Pogona_vitticeps_XP_020645677.1:0.1708205085[&&NHX:S=Pogona_vitticeps:Nset=<Pogona_vitticeps>:H=N])n41:0.1067083059[&&NHX:S=Amniota:Nset=<Sauria@Mammalia>:H=N:D=Y:B=100.0],((((((Gadus_morhua_XP_030209807.1:2.6117E-6[&&NHX:S=Gadus_morhua:Nset=<Gadus_morhua>:H=N],Gadus_morhua_XP_030209805.1:0.1666950363[&&NHX:S=Gadus_morhua:Nset=<Gadus_morhua>:H=N])n44:0.1658742789[&&NHX:S=Gadus_morhua:Nset=<Gadus_morhua>:H=N:D=Y:B=100.0],((Syngnathus_acus_XP_037099760.1:0.00965844[&&NHX:S=Syngnathus_acus:Nset=<Syngnathus_acus>:H=N],Syngnathus_scovelli_XP_049616814.1:0.0135632071[&&NHX:S=Syngnathus_scovelli:Nset=<Syngnathus_scovelli>:H=N])n47:0.1320301642[&&NHX:S=Syngnathus:Nset=<Syngnathus_scovelli@Syngnathus_acus>:H=N:D=N:B=100.0],Melanotaenia_boesemani_XP_041833615.1:0.097084753[&&NHX:S=Melanotaenia_boesemani:Nset=<Melanotaenia_boesemani>:H=N])n49:0.0219708087[&&NHX:S=Percomorphaceae:Nset=<Ovalentaria@n4152>:H=N:D=N:B=96.0])n50:0.1137462521[&&NHX:S=Acanthomorphata:Nset=<Gadus_morhua@Percomorphaceae>:H=N:D=N:B=100.0],Coregonus_clupeaformis_XP_045064725.1:0.12420899[&&NHX:S=Coregonus_clupeaformis:Nset=<Coregonus_clupeaformis>:H=N])n52:0.0538110837[&&NHX:S=Euteleosteomorpha:Nset=<Acanthomorphata@Salmonidae>:H=N:D=N:B=100.0],((Sinocyclocheilus_grahami_XP_016111600.1:0.0739460664[&&NHX:S=Sinocyclocheilus_grahami:Nset=<Sinocyclocheilus_grahami>:H=N],Pimephales_promelas_XP_039516519.1:0.2089204261[&&NHX:S=Pimephales_promelas:Nset=<Pimephales_promelas>:H=N])n55:0.0933825702[&&NHX:S=Cyprinoidei:Nset=<n4128@Pimephales_promelas>:H=N:D=N:B=100.0],Ictalurus_punctatus_XP_017349353.1:0.192607526[&&NHX:S=Ictalurus_punctatus:Nset=<Ictalurus_punctatus>:H=N])n57:0.0616084991[&&NHX:S=Otophysi:Nset=<Cyprinoidei@Characiphysae>:H=N:D=N:B=100.0])n58:0.0632243845[&&NHX:S=Clupeocephala:Nset=<Otophysi@Euteleosteomorpha>:H=N:D=N:B=100.0],Scleropages_formosus_XP_018603079.2:0.452433436[&&NHX:S=Scleropages_formosus:Nset=<Scleropages_formosus>:H=N])n60:0.0815446021[&&NHX:S=Osteoglossocephalai:Nset=<Scleropages_formosus@Clupeocephala>:H=N:D=N:B=100.0],Polyodon_spathula_XP_041110868.1:0.1758770811[&&NHX:S=Polyodon_spathula:Nset=<Polyodon_spathula>:H=N])n62:0.0914379731[&&NHX:S=Actinopteri:Nset=<Polyodon_spathula@Neopterygii>:H=N:D=N:B=100.0])n63:0.0628617841[&&NHX:S=Euteleostomi:Nset=<Actinopterygii@Sarcopterygii>:H=N:D=N:B=99.0],(Amblyraja_radiata_XP_032895738.1:0.139286101[&&NHX:S=Amblyraja_radiata:Nset=<Amblyraja_radiata>:H=N],Rhincodon_typus_XP_048466321.1:0.0942586186[&&NHX:S=Rhincodon_typus:Nset=<Rhincodon_typus>:H=N])n66:0.205195845[&&NHX:S=Elasmobranchii:Nset=<Galeoidea@Amblyraja_radiata>:H=N:D=N:B=100.0])n67:0.207270321[&&NHX:S=Gnathostomata:Nset=<Elasmobranchii@Euteleostomi>:H=N:D=N:B=100.0])r327938[&&NHX:S=Gnathostomata:Nset=<Elasmobranchii@Euteleostomi>:H=N:D=Y],(Petromyzon_marinus_XP_032810136.1:2.2798E-6[&&NHX:S=Petromyzon_marinus:Nset=<Petromyzon_marinus>:H=N],Petromyzon_marinus_XP_032810134.1:2.7363E-6[&&NHX:S=Petromyzon_marinus:Nset=<Petromyzon_marinus>:H=N])n70:0.8436060248[&&NHX:S=Petromyzon_marinus:Nset=<Petromyzon_marinus>:H=N:D=Y:B=100.0])n333:0.8421460628[&&NHX:S=Vertebrata:Nset=<Gnathostomata@Petromyzon_marinus>:H=N:D=N:B=100.0])n332:0.5846001744[&&NHX:S=Chordata:Nset=<Vertebrata@Ciona_intestinalis>:H=N:D=N:B=100.0])n330:0.2098906736[&&NHX:S=n4427:Nset=<Opisthokonta@n4101>:H=N:D=Y:B=98.0],(((((Octopus_sinensis_XP_029634264.1:2.9278E-6[&&NHX:S=Octopus_sinensis:Nset=<Octopus_sinensis>:H=N],Octopus_sinensis_XP_029634267.1:2.2798E-6[&&NHX:S=Octopus_sinensis:Nset=<Octopus_sinensis>:H=N])n261:1.3786819189[&&NHX:S=Octopus_sinensis:Nset=<Octopus_sinensis>:H=N:D=Y:B=100.0],(((Crassostrea_virginica_XP_022327644.1:0.1500694997[&&NHX:S=Crassostrea_virginica:Nset=<Crassostrea_virginica>:H=N],Ostrea_edulis_XP_048780349.1:0.1763085531[&&NHX:S=Ostrea_edulis:Nset=<Ostrea_edulis>:H=N])n264:0.5904091786[&&NHX:S=Ostreidae:Nset=<Ostrea_edulis@Crassostrea_virginica>:H=N:D=N:B=100.0],(Mizuhopecten_yessoensis_XP_021374921.1:0.138935847[&&NHX:S=Mizuhopecten_yessoensis:Nset=<Mizuhopecten_yessoensis>:H=N],Pecten_maximus_XP_033727835.1:0.15932067[&&NHX:S=Pecten_maximus:Nset=<Pecten_maximus>:H=N])n267:0.6773230362[&&NHX:S=Pectinidae:Nset=<Pecten_maximus@Mizuhopecten_yessoensis>:H=N:D=N:B=100.0])n268:0.3368331682[&&NHX:S=Pteriomorphia:Nset=<Pectinidae@Ostreidae>:H=N:D=N:B=100.0],((Gigantopelta_aegis_XP_041360505.1:0.6942263473[&&NHX:S=Gigantopelta_aegis:Nset=<Gigantopelta_aegis>:H=N],Haliotis_rufescens_XP_046377057.2:0.6315212374[&&NHX:S=Haliotis_rufescens:Nset=<Haliotis_rufescens>:H=N])n271:0.1670107455[&&NHX:S=n4244:Nset=<Gigantopelta_aegis@n4242>:H=N:D=N:B=100.0],((Biomphalaria_glabrata_XP_013077536.1:0.4583310392[&&NHX:S=Biomphalaria_glabrata:Nset=<Biomphalaria_glabrata>:H=N],Aplysia_californica_XP_035826994.1:0.420843754[&&NHX:S=Aplysia_californica:Nset=<Aplysia_californica>:H=N])n274:0.4548327706[&&NHX:S=Euthyneura:Nset=<Biomphalaria_glabrata@Aplysia_californica>:H=N:D=N:B=100.0],Pomacea_canaliculata_XP_025088881.1:0.7424154531[&&NHX:S=Pomacea_canaliculata:Nset=<Pomacea_canaliculata>:H=N])n276:0.2492804888[&&NHX:S=Gastropoda:Nset=<n4244@Euthyneura>:H=N:D=N:B=100.0])n277:0.1297207627[&&NHX:S=Gastropoda:Nset=<n4244@Euthyneura>:H=N:D=Y:B=100.0])n278:0.236812695[&&NHX:S=Mollusca:Nset=<Gastropoda@n4254>:H=N:D=N:B=100.0])n279:0.3069127036[&&NHX:S=Mollusca:Nset=<Gastropoda@n4254>:H=N:D=Y:B=100.0],Lingula_anatina_XP_023932399.1:1.5334256569[&&NHX:S=Lingula_anatina:Nset=<Lingula_anatina>:H=N])n281:0.2123198931[&&NHX:S=Lophotrochozoa:Nset=<n4256@Lingula_anatina>:H=N:D=N:B=99.0],((Schistosoma_haematobium_XP_012798396.2:1.3558034025[&&NHX:S=Schistosoma_haematobium:Nset=<Schistosoma_haematobium>:H=N],Opisthorchis_viverrini_XP_009163798.1:0.6678912657[&&NHX:S=Opisthorchis_viverrini:Nset=<Opisthorchis_viverrini>:H=N])r327973[&&NHX:S=Digenea:Nset=<Opisthorchis_viverrini@Schistosoma_haematobium>:H=N:D=N],Echinococcus_granulosus_XP_024349886.1:0.987809996[&&NHX:S=Echinococcus_granulosus:Nset=<Echinococcus_granulosus>:H=N])n286:1.9218223318[&&NHX:S=Platyhelminthes:Nset=<Digenea@Echinococcus_granulosus>:H=N:D=N:B=100.0])r327929[&&NHX:S=Lophotrochozoa:Nset=<n4256@Lingula_anatina>:H=N:D=Y],((((((Ixodes_scapularis_XP_040062052.1:0.1921998371[&&NHX:S=Ixodes_scapularis:Nset=<Ixodes_scapularis>:H=N],Rhipicephalus_sanguineus_XP_037500323.1:0.1587616424[&&NHX:S=Rhipicephalus_sanguineus:Nset=<Rhipicephalus_sanguineus>:H=N])n249:0.6640384704[&&NHX:S=Ixodidae:Nset=<Rhipicephalus_sanguineus@Ixodes_scapularis>:H=N:D=N:B=100.0],Varroa_destructor_XP_022662241.1:1.8888955352[&&NHX:S=Varroa_destructor:Nset=<Varroa_destructor>:H=N])n251:0.4383625521[&&NHX:S=Parasitiformes:Nset=<Varroa_destructor@Ixodidae>:H=N:D=N:B=100.0],Parasteatoda_tepidariorum_XP_042898907.1:1.3494645032[&&NHX:S=Parasteatoda_tepidariorum:Nset=<Parasteatoda_tepidariorum>:H=N])n253:0.1154959869[&&NHX:S=Arachnida:Nset=<Parasteatoda_tepidariorum@Acari>:H=N:D=N:B=100.0],(Tetranychus_urticae_XP_015783754.1:1.3739084082[&&NHX:S=Tetranychus_urticae:Nset=<Tetranychus_urticae>:H=N],Dermatophagoides_pteronyssinus_XP_027194175.1:1.6106751828[&&NHX:S=Dermatophagoides_pteronyssinus:Nset=<Dermatophagoides_pteronyssinus>:H=N])n256:0.3344137542[&&NHX:S=Acariformes:Nset=<Dermatophagoides_pteronyssinus@Tetranychus_urticae>:H=N:D=N:B=100.0])n257:0.2369481592[&&NHX:S=Arachnida:Nset=<Parasteatoda_tepidariorum@Acari>:H=N:D=Y:B=100.0],(((Eurytemora_affinis_XP_023335420.1:3.7160022568[&&NHX:S=Eurytemora_affinis:Nset=<Eurytemora_affinis>:H=N],Daphnia_pulex_XP_046455124.1:1.0920313358[&&NHX:S=Daphnia_pulex:Nset=<Daphnia_pulex>:H=N])n229:0.239878585[&&NHX:S=Crustacea:Nset=<Multicrustacea@Daphnia_pulex>:H=N:D=N:B=96.0],(((((Zootermopsis_nevadensis_XP_021928811.1:0.3154240036[&&NHX:S=Zootermopsis_nevadensis:Nset=<Zootermopsis_nevadensis>:H=N],Schistocerca_nitens_XP_049802936.1:0.4969112514[&&NHX:S=Schistocerca_nitens:Nset=<Schistocerca_nitens>:H=N])n124:0.1721440916[&&NHX:S=Polyneoptera:Nset=<Schistocerca_nitens@Zootermopsis_nevadensis>:H=N:D=N:B=99.0],(((Thrips_palmi_XP_034251149.1:0.1701094538[&&NHX:S=Thrips_palmi:Nset=<Thrips_palmi>:H=N],Frankliniella_occidentalis_XP_026274452.1:0.2059259568[&&NHX:S=Frankliniella_occidentalis:Nset=<Frankliniella_occidentalis>:H=N])n128:0.6926788948[&&NHX:S=Thripinae:Nset=<Frankliniella_occidentalis@Thrips_palmi>:H=N:D=N:B=100.0],(((Diuraphis_noxia_XP_015379436.1:0.9558095067[&&NHX:S=Diuraphis_noxia:Nset=<Diuraphis_noxia>:H=N],Diaphorina_citri_XP_026681066.1:0.9598082266[&&NHX:S=Diaphorina_citri:Nset=<Diaphorina_citri>:H=N])r327989[&&NHX:S=n4293:Nset=<Diaphorina_citri@Diuraphis_noxia>:H=N:D=N],Bemisia_tabaci_XP_018901172.1:0.4835026636[&&NHX:S=Bemisia_tabaci:Nset=<Bemisia_tabaci>:H=N])r327988[&&NHX:S=Sternorrhyncha:Nset=<n4293@Bemisia_tabaci>:H=N:D=N],((Halyomorpha_halys_XP_024216022.1:0.406413011[&&NHX:S=Halyomorpha_halys:Nset=<Halyomorpha_halys>:H=N],Cimex_lectularius_XP_014253005.1:0.402556384[&&NHX:S=Cimex_lectularius:Nset=<Cimex_lectularius>:H=N])n111:0.4558048002[&&NHX:S=Panheteroptera:Nset=<Cimex_lectularius@Halyomorpha_halys>:H=N:D=N:B=100.0],Nilaparvata_lugens_XP_039290801.1:0.6693161001[&&NHX:S=Nilaparvata_lugens:Nset=<Nilaparvata_lugens>:H=N])n113:0.12549467[&&NHX:S=n4300:Nset=<Panheteroptera@Nilaparvata_lugens>:H=N:D=N:B=99.0])n119:0.1065313847[&&NHX:S=Hemiptera:Nset=<Sternorrhyncha@n4300>:H=N:D=N:B=99.0])r327986[&&NHX:S=n4302:Nset=<Thripinae@Hemiptera>:H=N:D=N],Pediculus_humanus_corporis_XP_002424422.1:0.8212446312[&&NHX:S=Pediculus_humanus:Nset=<Pediculus_humanus>:H=N])r327985[&&NHX:S=Paraneoptera:Nset=<n4302@Pediculus_humanus>:H=N:D=N])n129:0.0848199273[&&NHX:S=n4305:Nset=<Paraneoptera@Polyneoptera>:H=N:D=N:B=97.0],((((Helicoverpa_armigera_XP_049699729.1:0.2414264348[&&NHX:S=Helicoverpa_armigera:Nset=<Helicoverpa_armigera>:H=N],Galleria_mellonella_XP_031765166.1:0.1926577014[&&NHX:S=Galleria_mellonella:Nset=<Galleria_mellonella>:H=N])r327991[&&NHX:S=n4308:Nset=<Helicoverpa_armigera@Galleria_mellonella>:H=N:D=N],(((Pararge_aegeria_XP_039754224.1:0.1933670688[&&NHX:S=Pararge_aegeria:Nset=<Pararge_aegeria>:H=N],Aricia_agestis_XP_041978315.1:0.257974229[&&NHX:S=Aricia_agestis:Nset=<Aricia_agestis>:H=N])r327994[&&NHX:S=n4311:Nset=<Aricia_agestis@Pararge_aegeria>:H=N:D=N],Papilio_polytes_XP_013142957.1:0.2774176329[&&NHX:S=Papilio_polytes:Nset=<Papilio_polytes>:H=N])r327993[&&NHX:S=Papilionoidea:Nset=<n4311@Papilio_polytes>:H=N:D=N],Bombyx_mori_XP_037872806.1:0.2511461023[&&NHX:S=Bombyx_mori:Nset=<Bombyx_mori>:H=N])r327992[&&NHX:S=n4315:Nset=<Bombyx_mori@Papilionoidea>:H=N:D=N])n222:1.9240709638[&&NHX:S=Obtectomera:Nset=<n4308@n4315>:H=N:D=N:B=100.0],(((Agrilus_planipennis_XP_018327996.1:1.6485422131[&&NHX:S=Agrilus_planipennis:Nset=<Agrilus_planipennis>:H=N],Photinus_pyralis_XP_031332968.1:0.9273341347[&&NHX:S=Photinus_pyralis:Nset=<Photinus_pyralis>:H=N])n162:0.1383537376[&&NHX:S=Elateriformia:Nset=<Photinus_pyralis@Agrilus_planipennis>:H=N:D=N:B=98.0],((((Tribolium_madens_XP_044258499.1:0.7417223872[&&NHX:S=Tribolium_madens:Nset=<Tribolium_madens>:H=N],Coccinella_septempunctata_XP_044761756.1:1.0899012666[&&NHX:S=Coccinella_septempunctata:Nset=<Coccinella_septempunctata>:H=N])n143:0.0911322385[&&NHX:S=Cucujiformia:Nset=<n4330@Coccinella_septempunctata>:H=N:D=N:B=98.0],((((Dendroctonus_ponderosae_XP_048518423.1:2.2798E-6[&&NHX:S=Dendroctonus_ponderosae:Nset=<Dendroctonus_ponderosae>:H=N],Dendroctonus_ponderosae_XP_048518396.1:2.5337E-6[&&NHX:S=Dendroctonus_ponderosae:Nset=<Dendroctonus_ponderosae>:H=N])n146:0.4111909481[&&NHX:S=Dendroctonus_ponderosae:Nset=<Dendroctonus_ponderosae>:H=N:D=Y:B=100.0],Sitophilus_oryzae_XP_030758251.1:0.3528827462[&&NHX:S=Sitophilus_oryzae:Nset=<Sitophilus_oryzae>:H=N])n148:0.5382600572[&&NHX:S=Curculionidae:Nset=<Dendroctonus_ponderosae@Sitophilus_oryzae>:H=N:D=N:B=100.0],(Leptinotarsa_decemlineata_XP_023018004.1:0.5545331081[&&NHX:S=Leptinotarsa_decemlineata:Nset=<Leptinotarsa_decemlineata>:H=N],Diabrotica_virgifera_virgifera_XP_028131496.1:0.80184125[&&NHX:S=Diabrotica_virgifera:Nset=<Diabrotica_virgifera>:H=N])n151:0.2609634351[&&NHX:S=Chrysomelidae:Nset=<Leptinotarsa_decemlineata@Diabrotica_virgifera>:H=N:D=N:B=100.0])n152:0.1755411231[&&NHX:S=n4328:Nset=<Curculionidae@n4327>:H=N:D=N:B=99.0],Aethina_tumida_XP_019873420.1:0.8964185192[&&NHX:S=Aethina_tumida:Nset=<Aethina_tumida>:H=N])n154:0.1479721665[&&NHX:S=n4330:Nset=<Aethina_tumida@n4328>:H=N:D=N:B=100.0])n155:0.2059224184[&&NHX:S=Cucujiformia:Nset=<n4330@Coccinella_septempunctata>:H=N:D=Y:B=100.0],Nicrophorus_vespilloides_XP_017772738.1:1.0917074565[&&NHX:S=Nicrophorus_vespilloides:Nset=<Nicrophorus_vespilloides>:H=N])r327996[&&NHX:S=n4334:Nset=<Nicrophorus_vespilloides@Cucujiformia>:H=N:D=N],Onthophagus_taurus_XP_022910438.1:2.2082883644[&&NHX:S=Onthophagus_taurus:Nset=<Onthophagus_taurus>:H=N])n159:0.1234050183[&&NHX:S=n4336:Nset=<Onthophagus_taurus@n4334>:H=N:D=N:B=98.0])r327981[&&NHX:S=Polyphaga:Nset=<n4336@Elateriformia>:H=N:D=N],((((((Vespa_velutina_XP_047369362.1:0.0172801936[&&NHX:S=Vespa_velutina:Nset=<Vespa_velutina>:H=N],Vespula_pensylvanica_XP_043684511.1:0.0127027607[&&NHX:S=Vespula_pensylvanica:Nset=<Vespula_pensylvanica>:H=N])n79:0.2550697994[&&NHX:S=Vespinae:Nset=<Vespula_pensylvanica@Vespa_velutina>:H=N:D=N:B=100.0],(Dufourea_novaeangliae_XP_015429600.1:0.2650093469[&&NHX:S=Dufourea_novaeangliae:Nset=<Dufourea_novaeangliae>:H=N],(Odontomachus_brunneus_XP_032666157.1:2.2798E-6[&&NHX:S=Odontomachus_brunneus:Nset=<Odontomachus_brunneus>:H=N],Odontomachus_brunneus_XP_032666156.1:2.4502E-6[&&NHX:S=Odontomachus_brunneus:Nset=<Odontomachus_brunneus>:H=N])n74:0.2959012887[&&NHX:S=Odontomachus_brunneus:Nset=<Odontomachus_brunneus>:H=N:D=Y:B=100.0])r328005[&&NHX:S=n4343:Nset=<Dufourea_novaeangliae@Odontomachus_brunneus>:H=N:D=N])n80:0.1219555155[&&NHX:S=Aculeata:Nset=<n4343@Vespinae>:H=N:D=N:B=100.0],(((((Nasonia_vitripennis_XP_008216637.1:0.332136866[&&NHX:S=Nasonia_vitripennis:Nset=<Nasonia_vitripennis>:H=N],Ceratosolen_solmsi_marchali_XP_011498540.1:0.3091593293[&&NHX:S=Ceratosolen_solmsi:Nset=<Ceratosolen_solmsi>:H=N])n94:0.0592197481[&&NHX:S=n4347:Nset=<Nasonia_vitripennis@Ceratosolen_solmsi>:H=N:D=N:B=99.0],(Trichogramma_pretiosum_XP_014224552.1:2.2798E-6[&&NHX:S=Trichogramma_pretiosum:Nset=<Trichogramma_pretiosum>:H=N],Trichogramma_pretiosum_XP_014224551.1:2.2874E-6[&&NHX:S=Trichogramma_pretiosum:Nset=<Trichogramma_pretiosum>:H=N])n97:0.6191123512[&&NHX:S=Trichogramma_pretiosum:Nset=<Trichogramma_pretiosum>:H=N:D=Y:B=100.0])n98:0.0369169955[&&NHX:S=n4349:Nset=<n4347@Trichogramma_pretiosum>:H=N:D=N:B=96.0],Copidosoma_floridanum_XP_014218410.1:0.5584258301[&&NHX:S=Copidosoma_floridanum:Nset=<Copidosoma_floridanum>:H=N])n100:0.2067205538[&&NHX:S=Chalcidoidea:Nset=<n4349@Copidosoma_floridanum>:H=N:D=N:B=100.0],Leptopilina_heterotoma_XP_043478132.1:0.4808365199[&&NHX:S=Leptopilina_heterotoma:Nset=<Leptopilina_heterotoma>:H=N])n102:0.0892680027[&&NHX:S=Parasitoida:Nset=<n4360@Chalcidoidea>:H=N:D=N:B=99.0],((((Diachasma_alloeum_XP_015117164.1:2.2874E-6[&&NHX:S=Diachasma_alloeum:Nset=<Diachasma_alloeum>:H=N],Diachasma_alloeum_XP_015117166.1:2.2798E-6[&&NHX:S=Diachasma_alloeum:Nset=<Diachasma_alloeum>:H=N])n83:0.2397111442[&&NHX:S=Diachasma_alloeum:Nset=<Diachasma_alloeum>:H=N:D=Y:B=100.0],Microplitis_demolitor_XP_008560195.1:0.3013881194[&&NHX:S=Microplitis_demolitor:Nset=<Microplitis_demolitor>:H=N])n85:0.0728658918[&&NHX:S=Braconidae:Nset=<n4354@Diachasma_alloeum>:H=N:D=N:B=100.0],(Aphidius_gifuensis_XP_044018625.1:2.2798E-6[&&NHX:S=Aphidius_gifuensis:Nset=<Aphidius_gifuensis>:H=N],Aphidius_gifuensis_XP_044018624.1:2.9303E-6[&&NHX:S=Aphidius_gifuensis:Nset=<Aphidius_gifuensis>:H=N])n88:0.3994882077[&&NHX:S=Aphidius_gifuensis:Nset=<Aphidius_gifuensis>:H=N:D=Y:B=100.0])n89:0.2141420632[&&NHX:S=Braconidae:Nset=<n4354@Diachasma_alloeum>:H=N:D=Y:B=100.0],Venturia_canescens_XP_043268654.1:0.5823152487[&&NHX:S=Venturia_canescens:Nset=<Venturia_canescens>:H=N])n91:0.1859614154[&&NHX:S=Ichneumonoidea:Nset=<Venturia_canescens@Braconidae>:H=N:D=N:B=100.0])r327999[&&NHX:S=Parasitoida:Nset=<n4360@Chalcidoidea>:H=N:D=Y])r327998[&&NHX:S=Apocrita:Nset=<Aculeata@Parasitoida>:H=N:D=N],Cephus_cinctus_XP_015593085.1:0.3638908104[&&NHX:S=Cephus_cinctus:Nset=<Cephus_cinctus>:H=N])n106:0.1706043433[&&NHX:S=n4364:Nset=<Cephus_cinctus@Apocrita>:H=N:D=N:B=100.0],Neodiprion_pinetum_XP_046477565.1:0.8635361697[&&NHX:S=Neodiprion_pinetum:Nset=<Neodiprion_pinetum>:H=N])n108:0.530703555[&&NHX:S=Hymenoptera:Nset=<n4364@Neodiprion_pinetum>:H=N:D=N:B=100.0],(((((Bradysia_coprophila_XP_037026445.1:1.6158086704[&&NHX:S=Bradysia_coprophila:Nset=<Bradysia_coprophila>:H=N],Bradysia_coprophila_XP_037043211.1:0.3714765362[&&NHX:S=Bradysia_coprophila:Nset=<Bradysia_coprophila>:H=N])n188:0.192795974[&&NHX:S=Bradysia_coprophila:Nset=<Bradysia_coprophila>:H=N:D=Y:B=97.0],Contarinia_nasturtii_XP_031641135.1:0.6428136927[&&NHX:S=Contarinia_nasturtii:Nset=<Contarinia_nasturtii>:H=N])n190:0.1454198477[&&NHX:S=Sciaroidea:Nset=<Bradysia_coprophila@Contarinia_nasturtii>:H=N:D=N:B=96.0],(((Culex_pipiens_pallens_XP_039428773.1:2.2908E-6[&&NHX:S=Culex_pipiens:Nset=<Culex_pipiens>:H=N],Culex_pipiens_pallens_XP_039428776.1:2.2798E-6[&&NHX:S=Culex_pipiens:Nset=<Culex_pipiens>:H=N])n194:0.2369680604[&&NHX:S=Culex_pipiens:Nset=<Culex_pipiens>:H=N:D=Y:B=100.0],(Aedes_albopictus_XP_019530962.2:2.5337E-6[&&NHX:S=Aedes_albopictus:Nset=<Aedes_albopictus>:H=N],Aedes_albopictus_XP_029734764.1:2.2798E-6[&&NHX:S=Aedes_albopictus:Nset=<Aedes_albopictus>:H=N])n197:0.2031903558[&&NHX:S=Aedes_albopictus:Nset=<Aedes_albopictus>:H=N:D=Y:B=100.0])n198:0.1643068698[&&NHX:S=Culicinae:Nset=<Aedes_albopictus@Culex_pipiens>:H=N:D=N:B=100.0],(((Anopheles_stephensi_XP_035906315.1:0.1049229487[&&NHX:S=Anopheles_stephensi:Nset=<Anopheles_stephensi>:H=N],Anopheles_funestus_XP_049299113.1:0.0689001585[&&NHX:S=Anopheles_funestus:Nset=<Anopheles_funestus>:H=N])n201:0.0673184043[&&NHX:S=Cellia:Nset=<n4377@Anopheles_funestus>:H=N:D=N:B=100.0],(Anopheles_coluzzii_XP_040224674.2:2.2838E-6[&&NHX:S=Anopheles_coluzzii:Nset=<Anopheles_coluzzii>:H=N],Anopheles_gambiae_str._PEST_XP_316489.4:0.009837922[&&NHX:S=Anopheles_gambiae:Nset=<Anopheles_gambiae>:H=N])n204:0.0983703232[&&NHX:S=gambiae_species_complex:Nset=<Anopheles_coluzzii@Anopheles_gambiae>:H=N:D=N:B=100.0])n205:0.1108760976[&&NHX:S=Cellia:Nset=<n4377@Anopheles_funestus>:H=N:D=Y:B=100.0],(Anopheles_darlingi_XP_049542299.1:2.7768E-6[&&NHX:S=Anopheles_darlingi:Nset=<Anopheles_darlingi>:H=N],Anopheles_darlingi_XP_049542301.1:2.2798E-6[&&NHX:S=Anopheles_darlingi:Nset=<Anopheles_darlingi>:H=N])n208:0.3068984357[&&NHX:S=Anopheles_darlingi:Nset=<Anopheles_darlingi>:H=N:D=Y:B=100.0])n209:0.2715699663[&&NHX:S=Anopheles:Nset=<Anopheles_darlingi@Cellia>:H=N:D=N:B=100.0])n210:0.5403227686[&&NHX:S=Culicidae:Nset=<Anopheles@Culicinae>:H=N:D=N:B=100.0])r328007[&&NHX:S=Nematocera:Nset=<Culicidae@Sciaroidea>:H=N:D=N],(((((Musca_domestica_XP_005176509.1:0.1370037481[&&NHX:S=Musca_domestica:Nset=<Musca_domestica>:H=N],Stomoxys_calcitrans_XP_013109410.1:0.2334111875[&&NHX:S=Stomoxys_calcitrans:Nset=<Stomoxys_calcitrans>:H=N])n176:0.1693097404[&&NHX:S=Muscinae:Nset=<Stomoxys_calcitrans@Musca_domestica>:H=N:D=N:B=100.0],Lucilia_cuprina_XP_023302552.2:0.1774203136[&&NHX:S=Lucilia_cuprina:Nset=<Lucilia_cuprina>:H=N])n178:0.0687744251[&&NHX:S=Calyptratae:Nset=<n4389@Muscinae>:H=N:D=N:B=100.0],Glossina_fuscipes_XP_037888650.1:0.3723209496[&&NHX:S=Glossina_fuscipes:Nset=<Glossina_fuscipes>:H=N])n180:0.1504528979[&&NHX:S=Calyptratae:Nset=<n4389@Muscinae>:H=N:D=Y:B=100.0],(((((Drosophila_grimshawi_XP_032590534.1:0.1733175544[&&NHX:S=Drosophila_grimshawi:Nset=<Drosophila_grimshawi>:H=N],Drosophila_busckii_XP_017839711.1:0.1713846111[&&NHX:S=Drosophila_busckii:Nset=<Drosophila_busckii>:H=N])n167:0.1036842759[&&NHX:S=Drosophila:Nset=<n4393@Drosophila_busckii>:H=N:D=N:B=100.0],Drosophila_miranda_XP_033251000.1:0.2354396294[&&NHX:S=Drosophila_miranda:Nset=<Drosophila_miranda>:H=N])n169:0.0816491563[&&NHX:S=Drosophila:Nset=<n4393@Drosophila_busckii>:H=N:D=Y:B=100.0],Scaptodrosophila_lebanonensis_XP_030370541.1:0.1563412648[&&NHX:S=Scaptodrosophila_lebanonensis:Nset=<Scaptodrosophila_lebanonensis>:H=N])n171:0.4696063058[&&NHX:S=Drosophilinae:Nset=<Drosophila@Scaptodrosophila_lebanonensis>:H=N:D=N:B=100.0],Ceratitis_capitata_XP_004521133.1:0.3684860515[&&NHX:S=Ceratitis_capitata:Nset=<Ceratitis_capitata>:H=N])r328010[&&NHX:S=n4399:Nset=<Drosophilinae@Ceratitis_capitata>:H=N:D=N],Teleopsis_dalmanni_XP_037947353.1:0.4521625613[&&NHX:S=Teleopsis_dalmanni:Nset=<Teleopsis_dalmanni>:H=N])r328009[&&NHX:S=Acalyptratae:Nset=<Teleopsis_dalmanni@n4399>:H=N:D=N])n183:0.2986897608[&&NHX:S=Schizophora:Nset=<Acalyptratae@Calyptratae>:H=N:D=N:B=100.0],Hermetia_illucens_XP_037926590.1:0.5823563025[&&NHX:S=Hermetia_illucens:Nset=<Hermetia_illucens>:H=N])n185:0.2391124246[&&NHX:S=Brachycera:Nset=<Hermetia_illucens@Schizophora>:H=N:D=N:B=100.0])n211:0.3991364604[&&NHX:S=Diptera:Nset=<Nematocera@Brachycera>:H=N:D=N:B=100.0],Ctenocephalides_felis_XP_026478098.1:0.8079431589[&&NHX:S=Ctenocephalides_felis:Nset=<Ctenocephalides_felis>:H=N])r327983[&&NHX:S=n4407:Nset=<Ctenocephalides_felis@Diptera>:H=N:D=N])r327982[&&NHX:S=n4408:Nset=<n4407@Hymenoptera>:H=N:D=N])r327980[&&NHX:S=n4409:Nset=<Polyphaga@n4408>:H=N:D=N])r327979[&&NHX:S=n4410:Nset=<n4409@Obtectomera>:H=N:D=N],Chrysoperla_carnea_XP_044743052.1:0.8964131984[&&NHX:S=Chrysoperla_carnea:Nset=<Chrysoperla_carnea>:H=N])r327978[&&NHX:S=Endopterygota:Nset=<n4410@Chrysoperla_carnea>:H=N:D=N])r327977[&&NHX:S=Neoptera:Nset=<n4305@Endopterygota>:H=N:D=N],((Ischnura_elegans_XP_046395978.1:2.2838E-6[&&NHX:S=Ischnura_elegans:Nset=<Ischnura_elegans>:H=N],Ischnura_elegans_XP_046395981.1:2.2798E-6[&&NHX:S=Ischnura_elegans:Nset=<Ischnura_elegans>:H=N])n132:0.0027798559[&&NHX:S=Ischnura_elegans:Nset=<Ischnura_elegans>:H=N:D=Y:B=100.0],Ischnura_elegans_XP_046395980.1:2.925717E-4[&&NHX:S=Ischnura_elegans:Nset=<Ischnura_elegans>:H=N])n134:1.1059390172[&&NHX:S=Ischnura_elegans:Nset=<Ischnura_elegans>:H=N:D=Y:B=100.0])n224:0.1757828681[&&NHX:S=Pterygota:Nset=<Ischnura_elegans@Neoptera>:H=N:D=N:B=99.0],Folsomia_candida_XP_021948563.1:1.7646707168[&&NHX:S=Folsomia_candida:Nset=<Folsomia_candida>:H=N])r327975[&&NHX:S=Hexapoda:Nset=<Pterygota@Folsomia_candida>:H=N:D=N])n230:0.1550961823[&&NHX:S=Pancrustacea:Nset=<Hexapoda@Crustacea>:H=N:D=N:B=100.0],(((Portunus_trituberculatus_XP_045121760.1:2.5309E-6[&&NHX:S=Portunus_trituberculatus:Nset=<Portunus_trituberculatus>:H=N],Portunus_trituberculatus_XP_045121765.1:2.2798E-6[&&NHX:S=Portunus_trituberculatus:Nset=<Portunus_trituberculatus>:H=N])n233:0.4432350573[&&NHX:S=Portunus_trituberculatus:Nset=<Portunus_trituberculatus>:H=N:D=Y:B=100.0],(((Procambarus_clarkii_XP_045600917.1:2.2798E-6[&&NHX:S=Procambarus_clarkii:Nset=<Procambarus_clarkii>:H=N],Procambarus_clarkii_XP_045600914.1:2.6924E-6[&&NHX:S=Procambarus_clarkii:Nset=<Procambarus_clarkii>:H=N])n236:0.2180863621[&&NHX:S=Procambarus_clarkii:Nset=<Procambarus_clarkii>:H=N:D=Y:B=100.0],Homarus_americanus_XP_042229126.1:0.1229373495[&&NHX:S=Homarus_americanus:Nset=<Homarus_americanus>:H=N])n238:0.1198140069[&&NHX:S=Astacidea:Nset=<Homarus_americanus@Procambarus_clarkii>:H=N:D=N:B=100.0],Penaeus_monodon_XP_037803599.1:0.3917477763[&&NHX:S=Penaeus_monodon:Nset=<Penaeus_monodon>:H=N])n240:0.15793619[&&NHX:S=Decapoda:Nset=<Pleocyemata@Penaeus_monodon>:H=N:D=N:B=95.0])n241:1.1344711027[&&NHX:S=Decapoda:Nset=<Pleocyemata@Penaeus_monodon>:H=N:D=Y:B=100.0],(Pollicipes_pollicipes_XP_037082119.1:0.3822269172[&&NHX:S=Pollicipes_pollicipes:Nset=<Pollicipes_pollicipes>:H=N],Amphibalanus_amphitrite_XP_043215047.1:0.2782317892[&&NHX:S=Amphibalanus_amphitrite:Nset=<Amphibalanus_amphitrite>:H=N])n244:1.8587861442[&&NHX:S=Thoracicalcarea:Nset=<Pollicipes_pollicipes@Amphibalanus_amphitrite>:H=N:D=N:B=100.0])n245:0.3529684211[&&NHX:S=Multicrustacea:Nset=<Thoracicalcarea@n4281>:H=N:D=N:B=100.0])n246:0.1988184893[&&NHX:S=Pancrustacea:Nset=<Hexapoda@Crustacea>:H=N:D=Y:B=100.0])r327935[&&NHX:S=Arthropoda:Nset=<Arachnida@Pancrustacea>:H=N:D=N],Priapulus_caudatus_XP_014662892.1:1.4245255063[&&NHX:S=Priapulus_caudatus:Nset=<Priapulus_caudatus>:H=N])r327934[&&NHX:S=Ecdysozoa:Nset=<Priapulus_caudatus@Arthropoda>:H=N:D=N])r327928[&&NHX:S=Protostomia:Nset=<Lophotrochozoa@Ecdysozoa>:H=N:D=N])n303:1.2267377645[&&NHX:S=n4427:Nset=<Opisthokonta@n4101>:H=N:D=Y:B=96.0])n301:7.9886764567[&&NHX:S=n4427:Nset=<Opisthokonta@n4101>:H=N:D=Y:B=100.0],((((Trypanosoma_theileri_XP_028884034.1:0.8721881427[&&NHX:S=Trypanosoma_theileri:Nset=<Trypanosoma_theileri>:H=N],Trypanosoma_grayi_XP_009312037.1:0.6433475857[&&NHX:S=Trypanosoma_grayi:Nset=<Trypanosoma_grayi>:H=N])n291:0.224420412[&&NHX:S=Trypanosoma_with_unspecified_subgenus:Nset=<n4089@Trypanosoma_grayi>:H=N:D=N:B=100.0],Trypanosoma_conorhini_XP_029227242.1:0.8857934308[&&NHX:S=Trypanosoma_conorhini:Nset=<Trypanosoma_conorhini>:H=N])n293:0.2369306409[&&NHX:S=Trypanosoma_with_unspecified_subgenus:Nset=<n4089@Trypanosoma_grayi>:H=N:D=Y:B=100.0],Trypanosoma_brucei_brucei_TREU927_XP_845058.1:1.4198525965[&&NHX:S=Trypanosoma_brucei:Nset=<Trypanosoma_brucei>:H=N])n295:0.6592145654[&&NHX:S=Trypanosoma:Nset=<Trypanosoma_brucei@Trypanosoma_with_unspecified_subgenus>:H=N:D=N:B=100.0],(Leptomonas_pyrrhocoris_XP_015656207.1:0.646076728[&&NHX:S=Leptomonas_pyrrhocoris:Nset=<Leptomonas_pyrrhocoris>:H=N],Leishmania_mexicana_MHOM_GT_2001_U1103_XP_003873693.1:0.3475006685[&&NHX:S=Leishmania_mexicana:Nset=<Leishmania_mexicana>:H=N])n298:1.6234289035[&&NHX:S=Leishmaniinae:Nset=<Leptomonas_pyrrhocoris@Leishmania_mexicana>:H=N:D=N:B=100.0])n299:7.9886764567[&&NHX:S=Trypanosomatidae:Nset=<Trypanosoma@Leishmaniinae>:H=N:D=N:B=100.0])n329787[&&NHX:S=n4428:Nset=<n4427@Trypanosomatidae>:H=N:D=N];
[&&NOTUNG-SPECIES-TREE(((Leishmania_mexicana:4.0,Leptomonas_pyrrhocoris:4.0)Leishmaniinae:4.0,(((Trypanosoma_theileri:4.0,Trypanosoma_conorhini:4.0)n4089:0.0,Trypanosoma_grayi:4.0)Trypanosoma_with_unspecified_subgenus:4.0,Trypanosoma_brucei:4.0)Trypanosoma:4.0)Trypanosomatidae:2.0,((((Saprolegnia_parasitica:4.0,Aphanomyces_invadans:4.0)Saprolegniaceae:4.0,Plasmopara_halstedii:4.0)Oomycota:4.0,Guillardia_theta:4.0)n4101:0.0,(((((((Nematostella_vectensis:4.0,Actinia_tenebrosa:4.0)n4104:0.0,Exaiptasia_diaphana:4.0)Actiniaria:4.0,Acropora_millepora:4.0)Hexacorallia:4.0,Xenia_sp.:4.0)Anthozoa:4.0,Hydra_vulgaris:4.0)Cnidaria:4.0,((((Strongylocentrotus_purpuratus:4.0,Patiria_miniata:4.0)Eleutherozoa:4.0,Anneissia_japonica:4.0)Echinodermata:4.0,(((((Scyliorhinus_canicula:4.0,Rhincodon_typus:4.0)Galeoidea:4.0,Amblyraja_radiata:4.0)Elasmobranchii:4.0,((((((((Astyanax_mexicanus:4.0,Ictalurus_punctatus:4.0)Characiphysae:4.0,((Megalobrama_amblycephala:4.0,Sinocyclocheilus_grahami:4.0)n4128:0.0,Pimephales_promelas:4.0)Cyprinoidei:4.0)Otophysi:4.0,((Salmo_trutta:4.0,Coregonus_clupeaformis:4.0)Salmonidae:4.0,(((((Oryzias_latipes:4.0,Fundulus_heteroclitus:4.0)n4137:0.0,Melanotaenia_boesemani:4.0)Atherinomorphae:4.0,Parambassis_ranga:4.0)Ovalentaria:4.0,((Syngnathus_acus:4.0,Syngnathus_scovelli:4.0)Syngnathus:4.0,((Xiphias_gladius:4.0,Seriola_lalandi:4.0)Carangaria:4.0,(Perca_fluviatilis:4.0,Takifugu_rubripes:4.0)Eupercaria:4.0)n4151:0.0)n4152:0.0)Percomorphaceae:4.0,Gadus_morhua:4.0)Acanthomorphata:4.0)Euteleosteomorpha:4.0)Clupeocephala:4.0,Scleropages_formosus:4.0)Osteoglossocephalai:4.0,Lepisosteus_oculatus:4.0)Neopterygii:4.0,Polyodon_spathula:4.0)Actinopteri:4.0,Polypterus_senegalus:4.0)Actinopterygii:4.0,((((Xenopus_tropicalis:4.0,Bufo_bufo:4.0)Anura:4.0,(Rhinatrema_bivittatum:4.0,Microcaecilia_unicolor:4.0)Gymnophiona:4.0)Amphibia:4.0,((((Thamnophis_sirtalis:4.0,Pogona_vitticeps:4.0)Toxicofera:4.0,Gekko_japonicus:4.0)Bifurcata:4.0,((Caretta_caretta:4.0,Chrysemys_picta:4.0)Durocryptodira:4.0,(((((Motacilla_alba:4.0,Pipra_filicauda:4.0)Passeriformes:4.0,Falco_rusticolus:4.0)n4185:0.0,Calypte_anna:4.0)Neognathae:4.0,Apteryx_rowi:4.0)Aves:4.0,Alligator_sinensis:4.0)Archosauria:4.0)Archelosauria:4.0)Sauria:4.0,((((Echinops_telfairi:4.0,Trichechus_manatus:4.0)Afrotheria:4.0,(((Mirounga_angustirostris:4.0,Physeter_catodon:4.0)n4199:0.0,Myotis_myotis:4.0)Laurasiatheria:4.0,(((Neosciurus_carolinensis:4.0,Mesocricetus_auratus:4.0)n4204:0.0,Cavia_porcellus:4.0)Rodentia:4.0,((Microcebus_murinus:4.0,Propithecus_coquereli:4.0)Lemuriformes:4.0,(Macaca_fascicularis:4.0,Pan_troglodytes:4.0)Catarrhini:4.0)Primates:4.0)Euarchontoglires:4.0)Boreoeutheria:4.0)Eutheria:4.0,Gracilinanus_agilis:4.0)Theria:4.0,Tachyglossus_aculeatus:4.0)Mammalia:4.0)Amniota:4.0)Tetrapoda:4.0,Latimeria_chalumnae:4.0)Sarcopterygii:4.0)Euteleostomi:4.0)Gnathostomata:4.0,Petromyzon_marinus:4.0)Vertebrata:4.0,Ciona_intestinalis:4.0)Chordata:4.0)Deuterostomia:4.0,(((((Schistosoma_haematobium:4.0,Opisthorchis_viverrini:4.0)Digenea:4.0,Echinococcus_granulosus:4.0)Platyhelminthes:4.0,(((Aplysia_californica:4.0,Biomphalaria_glabrata:4.0)Euthyneura:4.0,((Pomacea_canaliculata:4.0,Haliotis_rufescens:4.0)n4242:0.0,Gigantopelta_aegis:4.0)n4244:0.0)Gastropoda:4.0,(((Mizuhopecten_yessoensis:4.0,Pecten_maximus:4.0)Pectinidae:4.0,(Crassostrea_virginica:4.0,Ostrea_edulis:4.0)Ostreidae:4.0)Pteriomorphia:4.0,Octopus_sinensis:4.0)n4254:0.0)Mollusca:4.0)n4256:0.0,Lingula_anatina:4.0)Lophotrochozoa:4.0,(((((Dermatophagoides_pteronyssinus:4.0,Tetranychus_urticae:4.0)Acariformes:4.0,((Ixodes_scapularis:4.0,Rhipicephalus_sanguineus:4.0)Ixodidae:4.0,Varroa_destructor:4.0)Parasitiformes:4.0)Acari:4.0,Parasteatoda_tepidariorum:4.0)Arachnida:4.0,((((Pollicipes_pollicipes:4.0,Amphibalanus_amphitrite:4.0)Thoracicalcarea:4.0,((((Homarus_americanus:4.0,Procambarus_clarkii:4.0)Astacidea:4.0,Portunus_trituberculatus:4.0)Pleocyemata:4.0,Penaeus_monodon:4.0)Decapoda:4.0,Eurytemora_affinis:4.0)n4281:0.0)Multicrustacea:4.0,Daphnia_pulex:4.0)Crustacea:4.0,(((((Schistocerca_nitens:4.0,Zootermopsis_nevadensis:4.0)Polyneoptera:4.0,(((Frankliniella_occidentalis:4.0,Thrips_palmi:4.0)Thripinae:4.0,(((Diuraphis_noxia:4.0,Diaphorina_citri:4.0)n4293:0.0,Bemisia_tabaci:4.0)Sternorrhyncha:4.0,((Cimex_lectularius:4.0,Halyomorpha_halys:4.0)Panheteroptera:4.0,Nilaparvata_lugens:4.0)n4300:0.0)Hemiptera:4.0)n4302:0.0,Pediculus_humanus:4.0)Paraneoptera:4.0)n4305:0.0,((((Helicoverpa_armigera:4.0,Galleria_mellonella:4.0)n4308:0.0,(((Pararge_aegeria:4.0,Aricia_agestis:4.0)n4311:0.0,Papilio_polytes:4.0)Papilionoidea:4.0,Bombyx_mori:4.0)n4315:0.0)Obtectomera:4.0,(((Photinus_pyralis:4.0,Agrilus_planipennis:4.0)Elateriformia:4.0,((((((Sitophilus_oryzae:4.0,Dendroctonus_ponderosae:4.0)Curculionidae:4.0,((Leptinotarsa_decemlineata:4.0,Diabrotica_virgifera:4.0)Chrysomelidae:4.0,Tribolium_madens:4.0)n4327:0.0)n4328:0.0,Aethina_tumida:4.0)n4330:0.0,Coccinella_septempunctata:4.0)Cucujiformia:4.0,Nicrophorus_vespilloides:4.0)n4334:0.0,Onthophagus_taurus:4.0)n4336:0.0)Polyphaga:4.0,((((((Vespula_pensylvanica:4.0,Vespa_velutina:4.0)Vespinae:4.0,(Dufourea_novaeangliae:4.0,Odontomachus_brunneus:4.0)n4343:0.0)Aculeata:4.0,((((Nasonia_vitripennis:4.0,Ceratosolen_solmsi:4.0)n4347:0.0,Trichogramma_pretiosum:4.0)n4349:0.0,Copidosoma_floridanum:4.0)Chalcidoidea:4.0,((((Microplitis_demolitor:4.0,Aphidius_gifuensis:4.0)n4354:0.0,Diachasma_alloeum:4.0)Braconidae:4.0,Venturia_canescens:4.0)Ichneumonoidea:4.0,Leptopilina_heterotoma:4.0)n4360:0.0)Parasitoida:4.0)Apocrita:4.0,Cephus_cinctus:4.0)n4364:0.0,Neodiprion_pinetum:4.0)Hymenoptera:4.0,((((Bradysia_coprophila:4.0,Contarinia_nasturtii:4.0)Sciaroidea:4.0,((Aedes_albopictus:4.0,Culex_pipiens:4.0)Culicinae:4.0,((((Anopheles_gambiae:4.0,Anopheles_coluzzii:4.0)gambiae_species_complex:4.0,Anopheles_stephensi:4.0)n4377:0.0,Anopheles_funestus:4.0)Cellia:4.0,Anopheles_darlingi:4.0)Anopheles:4.0)Culicidae:4.0)Nematocera:4.0,((((Musca_domestica:4.0,Stomoxys_calcitrans:4.0)Muscinae:4.0,(Lucilia_cuprina:4.0,Glossina_fuscipes:4.0)n4389:0.0)Calyptratae:4.0,(((((Drosophila_grimshawi:4.0,Drosophila_miranda:4.0)n4393:0.0,Drosophila_busckii:4.0)Drosophila:4.0,Scaptodrosophila_lebanonensis:4.0)Drosophilinae:4.0,Ceratitis_capitata:4.0)n4399:0.0,Teleopsis_dalmanni:4.0)Acalyptratae:4.0)Schizophora:4.0,Hermetia_illucens:4.0)Brachycera:4.0)Diptera:4.0,Ctenocephalides_felis:4.0)n4407:0.0)n4408:0.0)n4409:0.0)n4410:0.0,Chrysoperla_carnea:4.0)Endopterygota:4.0)Neoptera:4.0,Ischnura_elegans:4.0)Pterygota:4.0,Folsomia_candida:4.0)Hexapoda:4.0)Pancrustacea:4.0)Arthropoda:4.0,Priapulus_caudatus:4.0)Ecdysozoa:4.0)Protostomia:4.0)Bilateria:4.0)Eumetazoa:4.0,Capsaspora_owczarzaki:4.0)Opisthokonta:4.0)n4427:2.0)n4428]
[&&NOTUNG-PARAMETERS:T=95.0:VERSION=2.7:SPECIESTAG=PRE:CL=1.0:CD=1.5:CCD=0.0:CT=3.0]
