# Supplementary material for: Structural screens identify candidate human homologs of insect chemoreceptors and cryptic Drosophila gustatory receptor-like proteins
Source: eLife. 2023 Feb 20;12:e85537. doi: 10.7554/eLife.85537 (PMC9998090; doi:10.7554/eLife.85537)
Supplement: Figure 2—source data 6. [file elife-85537-fig2-data6.zip › Figure2SourceData6Figure2Dtreebayes.txt]

#NEXUS
[ID: 5791054709]
begin taxa;
	dimensions ntax=197;
	taxlabels
		Physeter_catodon_XP_028344782.1
		Myotis_myotis_XP_036199568.1
		Propithecus_coquereli_XP_012500038.1
		Echinops_telfairi_XP_045147874.1
		Neosciurus_carolinensis_XP_047409343.1
		Falco_rusticolus_XP_037266380.1
		Chrysemys_picta_bellii_XP_042708582.1
		Apteryx_rowi_XP_025933048.1
		Microcaecilia_unicolor_XP_030076679.1
		Pipra_filicauda_XP_027585827.1
		Tachyglossus_aculeatus_XP_038604913.1
		Gekko_japonicus_XP_015266958.1
		Falco_rusticolus_XP_037266381.1
		Coregonus_clupeaformis_XP_045064725.1
		Chrysemys_picta_bellii_XP_042708586.1
		Gadus_morhua_XP_030209805.1
		Microcebus_murinus_XP_012602830.1
		Calypte_anna_XP_030321239.1
		Caretta_caretta_XP_048682964.1
		Polyodon_spathula_XP_041083346.1
		Thamnophis_sirtalis_XP_013926172.1
		Latimeria_chalumnae_XP_005987681.1
		Syngnathus_scovelli_XP_049616814.1
		Motacilla_alba_alba_XP_038018536.1
		Xenopus_tropicalis_XP_012811003.1
		Bufo_bufo_XP_040279834.1
		Polyodon_spathula_XP_041083348.1
		Melanotaenia_boesemani_XP_041833615.1
		Ictalurus_punctatus_XP_017349353.1
		Syngnathus_acus_XP_037099760.1
		Polyodon_spathula_XP_041110868.1
		Rhinatrema_bivittatum_XP_029428855.1
		Polypterus_senegalus_XP_039605235.1
		Gadus_morhua_XP_030209807.1
		Rhincodon_typus_XP_048466321.1
		Mirounga_angustirostris_XP_045752891.1
		Scleropages_formosus_XP_018603079.2
		Pimephales_promelas_XP_039516519.1
		Petromyzon_marinus_XP_032810134.1
		Mesocricetus_auratus_XP_040608055.1
		Gracilinanus_agilis_XP_044538865.1
		Petromyzon_marinus_XP_032810136.1
		Pan_troglodytes_XP_016813131.1
		Amblyraja_radiata_XP_032895738.1
		Alligator_sinensis_XP_025047739.1
		Rhincodon_typus_XP_048467757.1
		Perca_fluviatilis_XP_039653634.1
		Fundulus_heteroclitus_XP_036007959.1
		Scleropages_formosus_XP_018580739.1
		Megalobrama_amblycephala_XP_048028586.1
		Ictalurus_punctatus_XP_047005531.1
		Lepisosteus_oculatus_XP_015197824.1
		Oryzias_latipes_XP_011473951.1
		Odontomachus_brunneus_XP_032666156.1
		Seriola_lalandi_dorsalis_XP_023257982.1
		Trichechus_manatus_latirostris_XP_023580803.1
		Odontomachus_brunneus_XP_032666157.1
		Dufourea_novaeangliae_XP_015429600.1
		Diachasma_alloeum_XP_015117166.1
		Scyliorhinus_canicula_XP_038675981.1
		Salmo_trutta_XP_029630944.1
		Diachasma_alloeum_XP_015117164.1
		Microplitis_demolitor_XP_008560195.1
		Leptopilina_heterotoma_XP_043478132.1
		Cimex_lectularius_XP_014253005.1
		Venturia_canescens_XP_043268654.1
		Vespula_pensylvanica_XP_043684511.1
		Diuraphis_noxia_XP_015379436.1
		Ceratosolen_solmsi_marchali_XP_011498540.1
		Coccinella_septempunctata_XP_044761756.1
		Vespa_velutina_XP_047369362.1
		Sinocyclocheilus_grahami_XP_016111600.1
		Chrysoperla_carnea_XP_044743052.1
		Nicrophorus_vespilloides_XP_017772738.1
		Aphidius_gifuensis_XP_044018624.1
		Trichogramma_pretiosum_XP_014224551.1
		Bemisia_tabaci_XP_018901172.1
		Sitophilus_oryzae_XP_030758251.1
		Drosophila_busckii_XP_017839711.1
		Trichogramma_pretiosum_XP_014224552.1
		Rhipicephalus_sanguineus_XP_037500323.1
		Schistocerca_nitens_XP_049802936.1
		Culex_pipiens_pallens_XP_039428776.1
		Dendroctonus_ponderosae_XP_048518396.1
		Neodiprion_pinetum_XP_046477565.1
		Drosophila_miranda_XP_033251000.1
		Tribolium_madens_XP_044258499.1
		Aphidius_gifuensis_XP_044018625.1
		Aethina_tumida_XP_019873420.1
		Copidosoma_floridanum_XP_014218410.1
		Daphnia_pulex_XP_046455124.1
		Stomoxys_calcitrans_XP_013109410.1
		Bradysia_coprophila_XP_037043211.1
		Octopus_sinensis_XP_029634267.1
		Aedes_albopictus_XP_029734764.1
		Pediculus_humanus_corporis_XP_002424422.1
		Halyomorpha_halys_XP_024216022.1
		Nasonia_vitripennis_XP_008216637.1
		Ostrea_edulis_XP_048780349.1
		Ixodes_scapularis_XP_040062052.1
		Diabrotica_virgifera_virgifera_XP_028131496.1
		Photinus_pyralis_XP_031332968.1
		Pogona_vitticeps_XP_020645677.1
		Ischnura_elegans_XP_046395981.1
		Drosophila_grimshawi_XP_032590534.1
		Pararge_aegeria_XP_039754224.1
		Bombyx_mori_XP_037872806.1
		Contarinia_nasturtii_XP_031641135.1
		Folsomia_candida_XP_021948563.1
		Aricia_agestis_XP_041978315.1
		Portunus_trituberculatus_XP_045121765.1
		Latimeria_chalumnae_XP_014347724.1
		Patiria_miniata_XP_038052025.1
		Parambassis_ranga_XP_028261170.1
		Anneissia_japonica_XP_033127674.1
		Leptinotarsa_decemlineata_XP_023018004.1
		Bradysia_coprophila_XP_037026445.1
		Cavia_porcellus_XP_013007930.1
		Xiphias_gladius_XP_039971569.1
		Varroa_destructor_XP_022662241.1
		Parasteatoda_tepidariorum_XP_042898907.1
		Penaeus_monodon_XP_037803599.1
		Helicoverpa_armigera_XP_049699729.1
		Galleria_mellonella_XP_031765166.1
		Macaca_fascicularis_XP_045244588.1
		Amphibalanus_amphitrite_XP_043215047.1
		Diaphorina_citri_XP_026681066.1
		Dermatophagoides_pteronyssinus_XP_027194175.1
		Takifugu_rubripes_XP_029682949.1
		Frankliniella_occidentalis_XP_026274452.1
		Ceratitis_capitata_XP_004521133.1
		Musca_domestica_XP_005176509.1
		Thrips_palmi_XP_034251149.1
		Lucilia_cuprina_XP_023302552.2
		Nilaparvata_lugens_XP_039290801.1
		Culex_pipiens_pallens_XP_039428773.1
		Aedes_albopictus_XP_019530962.2
		Scaptodrosophila_lebanonensis_XP_030370541.1
		Anopheles_funestus_XP_049299113.1
		Anopheles_stephensi_XP_035906315.1
		Anopheles_gambiae_str._PEST_XP_316489.4
		Anopheles_coluzzii_XP_040224674.2
		Zootermopsis_nevadensis_XP_021928811.1
		Glossina_fuscipes_XP_037888650.1
		Pecten_maximus_XP_033727835.1
		Anopheles_darlingi_XP_049542301.1
		Agrilus_planipennis_XP_018327996.1
		Ctenocephalides_felis_XP_026478098.1
		Mizuhopecten_yessoensis_XP_021374921.1
		Teleopsis_dalmanni_XP_037947353.1
		Haliotis_rufescens_XP_046377057.2
		Anopheles_darlingi_XP_049542299.1
		Hermetia_illucens_XP_037926590.1
		Cephus_cinctus_XP_015593085.1
		Actinia_tenebrosa_XP_031565652.1
		Gigantopelta_aegis_XP_041360505.1
		Nematostella_vectensis_XP_048590015.1
		Aplysia_californica_XP_035826994.1
		Procambarus_clarkii_XP_045600914.1
		Procambarus_clarkii_XP_045600917.1
		Ischnura_elegans_XP_046395980.1
		Ischnura_elegans_XP_046395978.1
		Acropora_millepora_XP_044170509.1
		Crassostrea_virginica_XP_022327644.1
		Lingula_anatina_XP_023932399.1
		Portunus_trituberculatus_XP_045121760.1
		Homarus_americanus_XP_042229126.1
		Octopus_sinensis_XP_029634264.1
		Pomacea_canaliculata_XP_025088881.1
		Onthophagus_taurus_XP_022910438.1
		Biomphalaria_glabrata_XP_013077536.1
		Dendroctonus_ponderosae_XP_048518423.1
		Xenia_sp._Carnegie-2017_XP_046839134.1
		Exaiptasia_diaphana_XP_028514381.1
		Pollicipes_pollicipes_XP_037082119.1
		Papilio_polytes_XP_013142957.1
		Ciona_intestinalis_XP_026693792.1
		Strongylocentrotus_purpuratus_XP_003723276.3
		Tetranychus_urticae_XP_015783754.1
		Astyanax_mexicanus_XP_022538481.2
		Hydra_vulgaris_XP_047144884.1
		Capsaspora_owczarzaki_ATCC_30864_XP_004349107.2
		Eurytemora_affinis_XP_023335420.1
		Priapulus_caudatus_XP_014662892.1
		Saprolegnia_parasitica_CBS_223.65_XP_012201034.1
		Echinococcus_granulosus_XP_024349886.1
		Plasmopara_halstedii_XP_024586637.1
		Aphanomyces_invadans_XP_008862764.1
		Schistosoma_haematobium_XP_012798396.2
		Opisthorchis_viverrini_XP_009163798.1
		Guillardia_theta_CCMP2712_XP_005836388.1
		Trypanosoma_brucei_brucei_TREU927_XP_845058.1
		Trypanosoma_grayi_XP_009312037.1
		Trypanosoma_theileri_XP_028884034.1
		Trypanosoma_conorhini_XP_029227242.1
		Leishmania_mexicana_MHOM_GT_2001_U1103_XP_003873693.1
		Leptomonas_pyrrhocoris_XP_015656207.1
		;
end;
begin trees;
	translate
		1	Physeter_catodon_XP_028344782.1,
		2	Myotis_myotis_XP_036199568.1,
		3	Propithecus_coquereli_XP_012500038.1,
		4	Echinops_telfairi_XP_045147874.1,
		5	Neosciurus_carolinensis_XP_047409343.1,
		6	Falco_rusticolus_XP_037266380.1,
		7	Chrysemys_picta_bellii_XP_042708582.1,
		8	Apteryx_rowi_XP_025933048.1,
		9	Microcaecilia_unicolor_XP_030076679.1,
		10	Pipra_filicauda_XP_027585827.1,
		11	Tachyglossus_aculeatus_XP_038604913.1,
		12	Gekko_japonicus_XP_015266958.1,
		13	Falco_rusticolus_XP_037266381.1,
		14	Coregonus_clupeaformis_XP_045064725.1,
		15	Chrysemys_picta_bellii_XP_042708586.1,
		16	Gadus_morhua_XP_030209805.1,
		17	Microcebus_murinus_XP_012602830.1,
		18	Calypte_anna_XP_030321239.1,
		19	Caretta_caretta_XP_048682964.1,
		20	Polyodon_spathula_XP_041083346.1,
		21	Thamnophis_sirtalis_XP_013926172.1,
		22	Latimeria_chalumnae_XP_005987681.1,
		23	Syngnathus_scovelli_XP_049616814.1,
		24	Motacilla_alba_alba_XP_038018536.1,
		25	Xenopus_tropicalis_XP_012811003.1,
		26	Bufo_bufo_XP_040279834.1,
		27	Polyodon_spathula_XP_041083348.1,
		28	Melanotaenia_boesemani_XP_041833615.1,
		29	Ictalurus_punctatus_XP_017349353.1,
		30	Syngnathus_acus_XP_037099760.1,
		31	Polyodon_spathula_XP_041110868.1,
		32	Rhinatrema_bivittatum_XP_029428855.1,
		33	Polypterus_senegalus_XP_039605235.1,
		34	Gadus_morhua_XP_030209807.1,
		35	Rhincodon_typus_XP_048466321.1,
		36	Mirounga_angustirostris_XP_045752891.1,
		37	Scleropages_formosus_XP_018603079.2,
		38	Pimephales_promelas_XP_039516519.1,
		39	Petromyzon_marinus_XP_032810134.1,
		40	Mesocricetus_auratus_XP_040608055.1,
		41	Gracilinanus_agilis_XP_044538865.1,
		42	Petromyzon_marinus_XP_032810136.1,
		43	Pan_troglodytes_XP_016813131.1,
		44	Amblyraja_radiata_XP_032895738.1,
		45	Alligator_sinensis_XP_025047739.1,
		46	Rhincodon_typus_XP_048467757.1,
		47	Perca_fluviatilis_XP_039653634.1,
		48	Fundulus_heteroclitus_XP_036007959.1,
		49	Scleropages_formosus_XP_018580739.1,
		50	Megalobrama_amblycephala_XP_048028586.1,
		51	Ictalurus_punctatus_XP_047005531.1,
		52	Lepisosteus_oculatus_XP_015197824.1,
		53	Oryzias_latipes_XP_011473951.1,
		54	Odontomachus_brunneus_XP_032666156.1,
		55	Seriola_lalandi_dorsalis_XP_023257982.1,
		56	Trichechus_manatus_latirostris_XP_023580803.1,
		57	Odontomachus_brunneus_XP_032666157.1,
		58	Dufourea_novaeangliae_XP_015429600.1,
		59	Diachasma_alloeum_XP_015117166.1,
		60	Scyliorhinus_canicula_XP_038675981.1,
		61	Salmo_trutta_XP_029630944.1,
		62	Diachasma_alloeum_XP_015117164.1,
		63	Microplitis_demolitor_XP_008560195.1,
		64	Leptopilina_heterotoma_XP_043478132.1,
		65	Cimex_lectularius_XP_014253005.1,
		66	Venturia_canescens_XP_043268654.1,
		67	Vespula_pensylvanica_XP_043684511.1,
		68	Diuraphis_noxia_XP_015379436.1,
		69	Ceratosolen_solmsi_marchali_XP_011498540.1,
		70	Coccinella_septempunctata_XP_044761756.1,
		71	Vespa_velutina_XP_047369362.1,
		72	Sinocyclocheilus_grahami_XP_016111600.1,
		73	Chrysoperla_carnea_XP_044743052.1,
		74	Nicrophorus_vespilloides_XP_017772738.1,
		75	Aphidius_gifuensis_XP_044018624.1,
		76	Trichogramma_pretiosum_XP_014224551.1,
		77	Bemisia_tabaci_XP_018901172.1,
		78	Sitophilus_oryzae_XP_030758251.1,
		79	Drosophila_busckii_XP_017839711.1,
		80	Trichogramma_pretiosum_XP_014224552.1,
		81	Rhipicephalus_sanguineus_XP_037500323.1,
		82	Schistocerca_nitens_XP_049802936.1,
		83	Culex_pipiens_pallens_XP_039428776.1,
		84	Dendroctonus_ponderosae_XP_048518396.1,
		85	Neodiprion_pinetum_XP_046477565.1,
		86	Drosophila_miranda_XP_033251000.1,
		87	Tribolium_madens_XP_044258499.1,
		88	Aphidius_gifuensis_XP_044018625.1,
		89	Aethina_tumida_XP_019873420.1,
		90	Copidosoma_floridanum_XP_014218410.1,
		91	Daphnia_pulex_XP_046455124.1,
		92	Stomoxys_calcitrans_XP_013109410.1,
		93	Bradysia_coprophila_XP_037043211.1,
		94	Octopus_sinensis_XP_029634267.1,
		95	Aedes_albopictus_XP_029734764.1,
		96	Pediculus_humanus_corporis_XP_002424422.1,
		97	Halyomorpha_halys_XP_024216022.1,
		98	Nasonia_vitripennis_XP_008216637.1,
		99	Ostrea_edulis_XP_048780349.1,
		100	Ixodes_scapularis_XP_040062052.1,
		101	Diabrotica_virgifera_virgifera_XP_028131496.1,
		102	Photinus_pyralis_XP_031332968.1,
		103	Pogona_vitticeps_XP_020645677.1,
		104	Ischnura_elegans_XP_046395981.1,
		105	Drosophila_grimshawi_XP_032590534.1,
		106	Pararge_aegeria_XP_039754224.1,
		107	Bombyx_mori_XP_037872806.1,
		108	Contarinia_nasturtii_XP_031641135.1,
		109	Folsomia_candida_XP_021948563.1,
		110	Aricia_agestis_XP_041978315.1,
		111	Portunus_trituberculatus_XP_045121765.1,
		112	Latimeria_chalumnae_XP_014347724.1,
		113	Patiria_miniata_XP_038052025.1,
		114	Parambassis_ranga_XP_028261170.1,
		115	Anneissia_japonica_XP_033127674.1,
		116	Leptinotarsa_decemlineata_XP_023018004.1,
		117	Bradysia_coprophila_XP_037026445.1,
		118	Cavia_porcellus_XP_013007930.1,
		119	Xiphias_gladius_XP_039971569.1,
		120	Varroa_destructor_XP_022662241.1,
		121	Parasteatoda_tepidariorum_XP_042898907.1,
		122	Penaeus_monodon_XP_037803599.1,
		123	Helicoverpa_armigera_XP_049699729.1,
		124	Galleria_mellonella_XP_031765166.1,
		125	Macaca_fascicularis_XP_045244588.1,
		126	Amphibalanus_amphitrite_XP_043215047.1,
		127	Diaphorina_citri_XP_026681066.1,
		128	Dermatophagoides_pteronyssinus_XP_027194175.1,
		129	Takifugu_rubripes_XP_029682949.1,
		130	Frankliniella_occidentalis_XP_026274452.1,
		131	Ceratitis_capitata_XP_004521133.1,
		132	Musca_domestica_XP_005176509.1,
		133	Thrips_palmi_XP_034251149.1,
		134	Lucilia_cuprina_XP_023302552.2,
		135	Nilaparvata_lugens_XP_039290801.1,
		136	Culex_pipiens_pallens_XP_039428773.1,
		137	Aedes_albopictus_XP_019530962.2,
		138	Scaptodrosophila_lebanonensis_XP_030370541.1,
		139	Anopheles_funestus_XP_049299113.1,
		140	Anopheles_stephensi_XP_035906315.1,
		141	Anopheles_gambiae_str._PEST_XP_316489.4,
		142	Anopheles_coluzzii_XP_040224674.2,
		143	Zootermopsis_nevadensis_XP_021928811.1,
		144	Glossina_fuscipes_XP_037888650.1,
		145	Pecten_maximus_XP_033727835.1,
		146	Anopheles_darlingi_XP_049542301.1,
		147	Agrilus_planipennis_XP_018327996.1,
		148	Ctenocephalides_felis_XP_026478098.1,
		149	Mizuhopecten_yessoensis_XP_021374921.1,
		150	Teleopsis_dalmanni_XP_037947353.1,
		151	Haliotis_rufescens_XP_046377057.2,
		152	Anopheles_darlingi_XP_049542299.1,
		153	Hermetia_illucens_XP_037926590.1,
		154	Cephus_cinctus_XP_015593085.1,
		155	Actinia_tenebrosa_XP_031565652.1,
		156	Gigantopelta_aegis_XP_041360505.1,
		157	Nematostella_vectensis_XP_048590015.1,
		158	Aplysia_californica_XP_035826994.1,
		159	Procambarus_clarkii_XP_045600914.1,
		160	Procambarus_clarkii_XP_045600917.1,
		161	Ischnura_elegans_XP_046395980.1,
		162	Ischnura_elegans_XP_046395978.1,
		163	Acropora_millepora_XP_044170509.1,
		164	Crassostrea_virginica_XP_022327644.1,
		165	Lingula_anatina_XP_023932399.1,
		166	Portunus_trituberculatus_XP_045121760.1,
		167	Homarus_americanus_XP_042229126.1,
		168	Octopus_sinensis_XP_029634264.1,
		169	Pomacea_canaliculata_XP_025088881.1,
		170	Onthophagus_taurus_XP_022910438.1,
		171	Biomphalaria_glabrata_XP_013077536.1,
		172	Dendroctonus_ponderosae_XP_048518423.1,
		173	Xenia_sp._Carnegie-2017_XP_046839134.1,
		174	Exaiptasia_diaphana_XP_028514381.1,
		175	Pollicipes_pollicipes_XP_037082119.1,
		176	Papilio_polytes_XP_013142957.1,
		177	Ciona_intestinalis_XP_026693792.1,
		178	Strongylocentrotus_purpuratus_XP_003723276.3,
		179	Tetranychus_urticae_XP_015783754.1,
		180	Astyanax_mexicanus_XP_022538481.2,
		181	Hydra_vulgaris_XP_047144884.1,
		182	Capsaspora_owczarzaki_ATCC_30864_XP_004349107.2,
		183	Eurytemora_affinis_XP_023335420.1,
		184	Priapulus_caudatus_XP_014662892.1,
		185	Saprolegnia_parasitica_CBS_223.65_XP_012201034.1,
		186	Echinococcus_granulosus_XP_024349886.1,
		187	Plasmopara_halstedii_XP_024586637.1,
		188	Aphanomyces_invadans_XP_008862764.1,
		189	Schistosoma_haematobium_XP_012798396.2,
		190	Opisthorchis_viverrini_XP_009163798.1,
		191	Guillardia_theta_CCMP2712_XP_005836388.1,
		192	Trypanosoma_brucei_brucei_TREU927_XP_845058.1,
		193	Trypanosoma_grayi_XP_009312037.1,
		194	Trypanosoma_theileri_XP_028884034.1,
		195	Trypanosoma_conorhini_XP_029227242.1,
		196	Leishmania_mexicana_MHOM_GT_2001_U1103_XP_003873693.1,
		197	Leptomonas_pyrrhocoris_XP_015656207.1
		;
tree con_50_majrule = [&U] (1[&prob=1.00000000e+000,prob_stddev=0.00000000e+000,prob_range={1.00000000e+000,1.00000000e+000},prob(percent)="100",prob+-sd="100+-0"]:3.574359e-002[&length_mean=3.62327840e-002,length_median=3.57435900e-002,length_95%HPD={2.30955600e-002,5.12218100e-002}],36[&prob=1.00000000e+000,prob_stddev=0.00000000e+000,prob_range={1.00000000e+000,1.00000000e+000},prob(percent)="…
end;
