# Supplementary material for: Structural screens identify candidate human homologs of insect chemoreceptors and cryptic Drosophila gustatory receptor-like proteins
Source: eLife. 2023 Feb 20;12:e85537. doi: 10.7554/eLife.85537 (PMC9998090; doi:10.7554/eLife.85537)
Supplement: Figure 2—source data 7. [file elife-85537-fig2-data7.zip › Figure2SourceData7Figure2Dtreespeciesawarebayes.txt]

(((((Aphanomyces_invadans_XP_008862764.1:0.222975[&&NHX:S=Aphanomyces_invadans:Nset=<Aphanomyces_invadans>:H=N],Saprolegnia_parasitica_CBS_223.65_XP_012201034.1:0.2348867[&&NHX:S=Saprolegnia_parasitica:Nset=<Saprolegnia_parasitica>:H=N])n4051:0.1751888[&&NHX:S=Saprolegniaceae:Nset=<Saprolegnia_parasitica@Aphanomyces_invadans>:H=N:D=N:B=1.0],Plasmopara_halstedii_XP_024586637.1:0.2822609[&&NHX:S=Plasmopara_halstedii:Nset=<Plasmopara_halstedii>:H=N])n4053:0.5643482[&&NHX:S=Oomycota:Nset=<Saprolegniaceae@Plasmopara_halstedii>:H=N:D=N:B=1.0],Guillardia_theta_CCMP2712_XP_005836388.1:1.019024[&&NHX:S=Guillardia_theta:Nset=<Guillardia_theta>:H=N])r170783[&&NHX:S=n7091:Nset=<Guillardia_theta@Oomycota>:H=N:D=N],(((((((Exaiptasia_diaphana_XP_028514381.1:0.1364949[&&NHX:S=Exaiptasia_diaphana:Nset=<Exaiptasia_diaphana>:H=N],Actinia_tenebrosa_XP_031565652.1:0.1169347[&&NHX:S=Actinia_tenebrosa:Nset=<Actinia_tenebrosa>:H=N])n4058:0.1160284[&&NHX:S=Actiniaria:Nset=<Exaiptasia_diaphana@n7094>:H=N:D=N:B=1.0],Nematostella_vectensis_XP_048590015.1:0.250046[&&NHX:S=Nematostella_vectensis:Nset=<Nematostella_vectensis>:H=N])n4060:0.1024955[&&NHX:S=Actiniaria:Nset=<Exaiptasia_diaphana@n7094>:H=N:D=Y:B=1.0],Acropora_millepora_XP_044170509.1:0.2358876[&&NHX:S=Acropora_millepora:Nset=<Acropora_millepora>:H=N])n4062:0.1852504[&&NHX:S=Hexacorallia:Nset=<Acropora_millepora@Actiniaria>:H=N:D=N:B=1.0],Xenia_sp._Carnegie-2017_XP_046839134.1:0.4982483[&&NHX:S=Xenia_sp.:Nset=<Xenia_sp.>:H=N])n4064:0.08798485[&&NHX:S=Anthozoa:Nset=<Xenia_sp.@Hexacorallia>:H=N:D=N:B=0.996023857],Hydra_vulgaris_XP_047144884.1:0.5369006[&&NHX:S=Hydra_vulgaris:Nset=<Hydra_vulgaris>:H=N])n4066:0.09155991[&&NHX:S=Cnidaria:Nset=<Anthozoa@Hydra_vulgaris>:H=N:D=N:B=1.0],((((Strongylocentrotus_purpuratus_XP_003723276.3:0.4009013[&&NHX:S=Strongylocentrotus_purpuratus:Nset=<Strongylocentrotus_purpuratus>:H=N],Patiria_miniata_XP_038052025.1:0.3949531[&&NHX:S=Patiria_miniata:Nset=<Patiria_miniata>:H=N])n4046:0.1858403[&&NHX:S=Eleutherozoa:Nset=<Strongylocentrotus_purpuratus@Patiria_miniata>:H=N:D=N:B=1.0],Anneissia_japonica_XP_033127674.1:0.3997902[&&NHX:S=Anneissia_japonica:Nset=<Anneissia_japonica>:H=N])n4048:0.3068298[&&NHX:S=Echinodermata:Nset=<Eleutherozoa@Anneissia_japonica>:H=N:D=N:B=1.0],(Ciona_intestinalis_XP_026693792.1:0.560092[&&NHX:S=Ciona_intestinalis:Nset=<Ciona_intestinalis>:H=N],((((((((Tachyglossus_aculeatus_XP_038604913.1:0.12894[&&NHX:S=Tachyglossus_aculeatus:Nset=<Tachyglossus_aculeatus>:H=N],(Gracilinanus_agilis_XP_044538865.1:0.5069763[&&NHX:S=Gracilinanus_agilis:Nset=<Gracilinanus_agilis>:H=N],(Echinops_telfairi_XP_045147874.1:0.08949311[&&NHX:S=Echinops_telfairi:Nset=<Echinops_telfairi>:H=N],(((Mirounga_angustirostris_XP_045752891.1:0.05758557[&&NHX:S=Mirounga_angustirostris:Nset=<Mirounga_angustirostris>:H=N],Physeter_catodon_XP_028344782.1:0.03574359[&&NHX:S=Physeter_catodon:Nset=<Physeter_catodon>:H=N])n4322:0.008640286[&&NHX:S=n7189:Nset=<Mirounga_angustirostris@Physeter_catodon>:H=N:D=N:B=0.99055666],Myotis_myotis_XP_036199568.1:0.09745373[&&NHX:S=Myotis_myotis:Nset=<Myotis_myotis>:H=N])r170799[&&NHX:S=Laurasiatheria:Nset=<n7189@Myotis_myotis>:H=N:D=N],((Neosciurus_carolinensis_XP_047409343.1:0.04337389[&&NHX:S=Neosciurus_carolinensis:Nset=<Neosciurus_carolinensis>:H=N],Mesocricetus_auratus_XP_040608055.1:0.03857506[&&NHX:S=Mesocricetus_auratus:Nset=<Mesocricetus_auratus>:H=N])r170802[&&NHX:S=n7194:Nset=<Mesocricetus_auratus@Neosciurus_carolinensis>:H=N:D=N],Propithecus_coquereli_XP_012500038.1:0.03341674[&&NHX:S=Propithecus_coquereli:Nset=<Propithecus_coquereli>:H=N])r170800[&&NHX:S=Euarchontoglires:Nset=<Primates@Rodentia>:H=N:D=N])n4317:0.02526798[&&NHX:S=Boreoeutheria:Nset=<Euarchontoglires@Laurasiatheria>:H=N:D=N:B=1.0])n4316:0.05525925[&&NHX:S=Eutheria:Nset=<Afrotheria@Boreoeutheria>:H=N:D=N:B=1.0])n4314:0.0341835[&&NHX:S=Theria:Nset=<Eutheria@Gracilinanus_agilis>:H=N:D=N:B=0.986083499])n4312:0.05597391[&&NHX:S=Mammalia:Nset=<Tachyglossus_aculeatus@Theria>:H=N:D=N:B=1.0],((Thamnophis_sirtalis_XP_013926172.1:0.1233641[&&NHX:S=Thamnophis_sirtalis:Nset=<Thamnophis_sirtalis>:H=N],Gekko_japonicus_XP_015266958.1:0.1118863[&&NHX:S=Gekko_japonicus:Nset=<Gekko_japonicus>:H=N])n3938:0.1120367[&&NHX:S=Bifurcata:Nset=<Gekko_japonicus@Toxicofera>:H=N:D=N:B=1.0],(((Chrysemys_picta_bellii_XP_042708586.1:7.970699E-4[&&NHX:S=Chrysemys_picta:Nset=<Chrysemys_picta>:H=N],Chrysemys_picta_bellii_XP_042708582.1:8.257845E-4[&&NHX:S=Chrysemys_picta:Nset=<Chrysemys_picta>:H=N])n3941:0.01919188[&&NHX:S=Chrysemys_picta:Nset=<Chrysemys_picta>:H=N:D=Y:B=1.0],Caretta_caretta_XP_048682964.1:0.02056718[&&NHX:S=Caretta_caretta:Nset=<Caretta_caretta>:H=N])n3943:0.05146857[&&NHX:S=Durocryptodira:Nset=<Chrysemys_picta@Caretta_caretta>:H=N:D=N:B=1.0],(((Motacilla_alba_alba_XP_038018536.1:0.09733266[&&NHX:S=Motacilla_alba:Nset=<Motacilla_alba>:H=N],Calypte_anna_XP_030321239.1:0.06158477[&&NHX:S=Calypte_anna:Nset=<Calypte_anna>:H=N])n3946:0.02284594[&&NHX:S=Neognathae:Nset=<Calypte_anna@n7175>:H=N:D=N:B=1.0],((Falco_rusticolus_XP_037266381.1:4.579035E-4[&&NHX:S=Falco_rusticolus:Nset=<Falco_rusticolus>:H=N],Falco_rusticolus_XP_037266380.1:5.686736E-4[&&NHX:S=Falco_rusticolus:Nset=<Falco_rusticolus>:H=N])n3949:0.02627468[&&NHX:S=Falco_rusticolus:Nset=<Falco_rusticolus>:H=N:D=Y:B=1.0],Apteryx_rowi_XP_025933048.1:0.03235332[&&NHX:S=Apteryx_rowi:Nset=<Apteryx_rowi>:H=N])n3951:0.01589515[&&NHX:S=Aves:Nset=<Neognathae@Apteryx_rowi>:H=N:D=N:B=1.0])n3952:0.07106278[&&NHX:S=Aves:Nset=<Neognathae@Apteryx_rowi>:H=N:D=Y:B=1.0],Alligator_sinensis_XP_025047739.1:0.1799719[&&NHX:S=Alligator_sinensis:Nset=<Alligator_sinensis>:H=N])r170809[&&NHX:S=Archosauria:Nset=<Aves@Alligator_sinensis>:H=N:D=N])n3955:0.0348186[&&NHX:S=Archelosauria:Nset=<Durocryptodira@Archosauria>:H=N:D=N:B=1.0])n3956:0.08219458[&&NHX:S=Sauria:Nset=<Archelosauria@Bifurcata>:H=N:D=N:B=1.0])n4310:0.09790294[&&NHX:S=Amniota:Nset=<Sauria@Mammalia>:H=N:D=N:B=1.0],((Rhinatrema_bivittatum_XP_029428855.1:0.103746[&&NHX:S=Rhinatrema_bivittatum:Nset=<Rhinatrema_bivittatum>:H=N],Microcaecilia_unicolor_XP_030076679.1:0.0720588[&&NHX:S=Microcaecilia_unicolor:Nset=<Microcaecilia_unicolor>:H=N])n3959:0.1384547[&&NHX:S=Gymnophiona:Nset=<Microcaecilia_unicolor@Rhinatrema_bivittatum>:H=N:D=N:B=1.0],(Bufo_bufo_XP_040279834.1:0.1932627[&&NHX:S=Bufo_bufo:Nset=<Bufo_bufo>:H=N],Xenopus_tropicalis_XP_012811003.1:0.1687553[&&NHX:S=Xenopus_tropicalis:Nset=<Xenopus_tropicalis>:H=N])n3962:0.2073158[&&NHX:S=Anura:Nset=<Bufo_bufo@Xenopus_tropicalis>:H=N:D=N:B=1.0])n3963:0.0412499[&&NHX:S=Amphibia:Nset=<Anura@Gymnophiona>:H=N:D=N:B=0.996023857])n4309:0.05055323[&&NHX:S=Tetrapoda:Nset=<Amphibia@Amniota>:H=N:D=N:B=1.0],(Latimeria_chalumnae_XP_014347724.1:0.02915068[&&NHX:S=Latimeria_chalumnae:Nset=<Latimeria_chalumnae>:H=N],Latimeria_chalumnae_XP_005987681.1:0.001205824[&&NHX:S=Latimeria_chalumnae:Nset=<Latimeria_chalumnae>:H=N])n3966:0.2419983[&&NHX:S=Latimeria_chalumnae:Nset=<Latimeria_chalumnae>:H=N:D=Y:B=1.0])n4308:0.04549609[&&NHX:S=Sarcopterygii:Nset=<Tetrapoda@Latimeria_chalumnae>:H=N:D=N:B=1.0],((Polyodon_spathula_XP_041083348.1:8.319601E-4[&&NHX:S=Polyodon_spathula:Nset=<Polyodon_spathula>:H=N],Polyodon_spathula_XP_041083346.1:9.255364E-4[&&NHX:S=Polyodon_spathula:Nset=<Polyodon_spathula>:H=N])n3969:0.2013638[&&NHX:S=Polyodon_spathula:Nset=<Polyodon_spathula>:H=N:D=Y:B=1.0],((((((Astyanax_mexicanus_XP_022538481.2:0.08387264[&&NHX:S=Astyanax_mexicanus:Nset=<Astyanax_mexicanus>:H=N],Ictalurus_punctatus_XP_047005531.1:0.1538947[&&NHX:S=Ictalurus_punctatus:Nset=<Ictalurus_punctatus>:H=N])n3972:0.0864814[&&NHX:S=Characiphysae:Nset=<Astyanax_mexicanus@Ictalurus_punctatus>:H=N:D=N:B=1.0],Megalobrama_amblycephala_XP_048028586.1:0.1367761[&&NHX:S=Megalobrama_amblycephala:Nset=<Megalobrama_amblycephala>:H=N])n3974:0.08112527[&&NHX:S=Otophysi:Nset=<Characiphysae@Cyprinoidei>:H=N:D=N:B=1.0],(((((Oryzias_latipes_XP_011473951.1:0.1632[&&NHX:S=Oryzias_latipes:Nset=<Oryzias_latipes>:H=N],Fundulus_heteroclitus_XP_036007959.1:0.1129179[&&NHX:S=Fundulus_heteroclitus:Nset=<Fundulus_heteroclitus>:H=N])n3977:0.04683694[&&NHX:S=n7127:Nset=<Oryzias_latipes@Fundulus_heteroclitus>:H=N:D=N:B=1.0],Parambassis_ranga_XP_028261170.1:0.1741548[&&NHX:S=Parambassis_ranga:Nset=<Parambassis_ranga>:H=N])r170811[&&NHX:S=Ovalentaria:Nset=<Atherinomorphae@Parambassis_ranga>:H=N:D=N],((Xiphias_gladius_XP_039971569.1:0.02103749[&&NHX:S=Xiphias_gladius:Nset=<Xiphias_gladius>:H=N],Seriola_lalandi_dorsalis_XP_023257982.1:0.04646037[&&NHX:S=Seriola_lalandi:Nset=<Seriola_lalandi>:H=N])r170817[&&NHX:S=Carangaria:Nset=<Xiphias_gladius@Seriola_lalandi>:H=N:D=N],Perca_fluviatilis_XP_039653634.1:0.08252204[&&NHX:S=Perca_fluviatilis:Nset=<Perca_fluviatilis>:H=N])r170816[&&NHX:S=n7141:Nset=<Carangaria@Eupercaria>:H=N:D=N])n3985:0.0343602[&&NHX:S=Percomorphaceae:Nset=<Ovalentaria@n7142>:H=N:D=N:B=0.96222664],Takifugu_rubripes_XP_029682949.1:0.3400158[&&NHX:S=Takifugu_rubripes:Nset=<Takifugu_rubripes>:H=N])n3987:0.07533626[&&NHX:S=Percomorphaceae:Nset=<Ovalentaria@n7142>:H=N:D=Y:B=1.0],Salmo_trutta_XP_029630944.1:0.09723872[&&NHX:S=Salmo_trutta:Nset=<Salmo_trutta>:H=N])n3989:0.06757183[&&NHX:S=Euteleosteomorpha:Nset=<Acanthomorphata@Salmonidae>:H=N:D=N:B=1.0])n3990:0.05471023[&&NHX:S=Clupeocephala:Nset=<Otophysi@Euteleosteomorpha>:H=N:D=N:B=0.997017893],Scleropages_formosus_XP_018580739.1:0.1455026[&&NHX:S=Scleropages_formosus:Nset=<Scleropages_formosus>:H=N])n3992:0.1340323[&&NHX:S=Osteoglossocephalai:Nset=<Clupeocephala@Scleropages_formosus>:H=N:D=N:B=1.0],Lepisosteus_oculatus_XP_015197824.1:0.2018198[&&NHX:S=Lepisosteus_oculatus:Nset=<Lepisosteus_oculatus>:H=N])n3994:0.1687711[&&NHX:S=Neopterygii:Nset=<Osteoglossocephalai@Lepisosteus_oculatus>:H=N:D=N:B=1.0],Polypterus_senegalus_XP_039605235.1:0.2774194[&&NHX:S=Polypterus_senegalus:Nset=<Polypterus_senegalus>:H=N])n3996:0.06603714[&&NHX:S=Actinopterygii:Nset=<Polypterus_senegalus@Actinopteri>:H=N:D=N:B=1.0])n3997:0.09715429[&&NHX:S=Actinopterygii:Nset=<Polypterus_senegalus@Actinopteri>:H=N:D=Y:B=1.0])n4307:0.07033056[&&NHX:S=Euteleostomi:Nset=<Sarcopterygii@Actinopterygii>:H=N:D=N:B=1.0],(Scyliorhinus_canicula_XP_038675981.1:0.0590168[&&NHX:S=Scyliorhinus_canicula:Nset=<Scyliorhinus_canicula>:H=N],Rhincodon_typus_XP_048467757.1:0.1237996[&&NHX:S=Rhincodon_typus:Nset=<Rhincodon_typus>:H=N])n4000:0.2397421[&&NHX:S=Galeoidea:Nset=<Scyliorhinus_canicula@Rhincodon_typus>:H=N:D=N:B=1.0])n4306:0.1191847[&&NHX:S=Gnathostomata:Nset=<Elasmobranchii@Euteleostomi>:H=N:D=N:B=1.0],((Amblyraja_radiata_XP_032895738.1:0.07586508[&&NHX:S=Amblyraja_radiata:Nset=<Amblyraja_radiata>:H=N],Rhincodon_typus_XP_048466321.1:0.05070292[&&NHX:S=Rhincodon_typus:Nset=<Rhincodon_typus>:H=N])n4006:0.09975278[&&NHX:S=Elasmobranchii:Nset=<Galeoidea@Amblyraja_radiata>:H=N:D=N:B=1.0],((((Trichechus_manatus_latirostris_XP_023580803.1:0.1324858[&&NHX:S=Trichechus_manatus:Nset=<Trichechus_manatus>:H=N],(Cavia_porcellus_XP_013007930.1:0.05102884[&&NHX:S=Cavia_porcellus:Nset=<Cavia_porcellus>:H=N],(Microcebus_murinus_XP_012602830.1:0.01434695[&&NHX:S=Microcebus_murinus:Nset=<Microcebus_murinus>:H=N],(Macaca_fascicularis_XP_045244588.1:0.01130486[&&NHX:S=Macaca_fascicularis:Nset=<Macaca_fascicularis>:H=N],Pan_troglodytes_XP_016813131.1:0.01604036[&&NHX:S=Pan_troglodytes:Nset=<Pan_troglodytes>:H=N])n4009:0.006362335[&&NHX:S=Catarrhini:Nset=<Pan_troglodytes@Macaca_fascicularis>:H=N:D=N:B=0.985586481])r170828[&&NHX:S=Primates:Nset=<Lemuriformes@Catarrhini>:H=N:D=N])r170825[&&NHX:S=Euarchontoglires:Nset=<Primates@Rodentia>:H=N:D=N])n4015:0.05827429[&&NHX:S=Eutheria:Nset=<Afrotheria@Boreoeutheria>:H=N:D=N:B=1.0],Pipra_filicauda_XP_027585827.1:0.07257049[&&NHX:S=Pipra_filicauda:Nset=<Pipra_filicauda>:H=N])n4017:0.01661895[&&NHX:S=Amniota:Nset=<Sauria@Mammalia>:H=N:D=N:B=0.999005964],Pogona_vitticeps_XP_020645677.1:0.07995432[&&NHX:S=Pogona_vitticeps:Nset=<Pogona_vitticeps>:H=N])n4019:0.05927289[&&NHX:S=Amniota:Nset=<Sauria@Mammalia>:H=N:D=Y:B=1.0],(((((Sinocyclocheilus_grahami_XP_016111600.1:0.04100686[&&NHX:S=Sinocyclocheilus_grahami:Nset=<Sinocyclocheilus_grahami>:H=N],Pimephales_promelas_XP_039516519.1:0.09560227[&&NHX:S=Pimephales_promelas:Nset=<Pimephales_promelas>:H=N])n4022:0.04786226[&&NHX:S=Cyprinoidei:Nset=<Pimephales_promelas@n7118>:H=N:D=N:B=1.0],Ictalurus_punctatus_XP_017349353.1:0.09295217[&&NHX:S=Ictalurus_punctatus:Nset=<Ictalurus_punctatus>:H=N])n4024:0.03328971[&&NHX:S=Otophysi:Nset=<Cyprinoidei@Characiphysae>:H=N:D=N:B=1.0],(((Melanotaenia_boesemani_XP_041833615.1:0.04835235[&&NHX:S=Melanotaenia_boesemani:Nset=<Melanotaenia_boesemani>:H=N],(Syngnathus_acus_XP_037099760.1:0.005317788[&&NHX:S=Syngnathus_acus:Nset=<Syngnathus_acus>:H=N],Syngnathus_scovelli_XP_049616814.1:0.008704304[&&NHX:S=Syngnathus_scovelli:Nset=<Syngnathus_scovelli>:H=N])n4030:0.07252545[&&NHX:S=Syngnathus:Nset=<Syngnathus_scovelli@Syngnathus_acus>:H=N:D=N:B=1.0])r170832[&&NHX:S=Percomorphaceae:Nset=<Ovalentaria@n7142>:H=N:D=N],(Gadus_morhua_XP_030209807.1:0.001259191[&&NHX:S=Gadus_morhua:Nset=<Gadus_morhua>:H=N],Gadus_morhua_XP_030209805.1:0.09976802[&&NHX:S=Gadus_morhua:Nset=<Gadus_morhua>:H=N])n4027:0.08577948[&&NHX:S=Gadus_morhua:Nset=<Gadus_morhua>:H=N:D=Y:B=1.0])n4033:0.06047803[&&NHX:S=Acanthomorphata:Nset=<Percomorphaceae@Gadus_morhua>:H=N:D=N:B=1.0],Coregonus_clupeaformis_XP_045064725.1:0.06773829[&&NHX:S=Coregonus_clupeaformis:Nset=<Coregonus_clupeaformis>:H=N])n4035:0.03126544[&&NHX:S=Euteleosteomorpha:Nset=<Acanthomorphata@Salmonidae>:H=N:D=N:B=1.0])n4036:0.03524271[&&NHX:S=Clupeocephala:Nset=<Otophysi@Euteleosteomorpha>:H=N:D=N:B=1.0],Scleropages_formosus_XP_018603079.2:0.2079837[&&NHX:S=Scleropages_formosus:Nset=<Scleropages_formosus>:H=N])n4038:0.04472034[&&NHX:S=Osteoglossocephalai:Nset=<Clupeocephala@Scleropages_formosus>:H=N:D=N:B=1.0],Polyodon_spathula_XP_041110868.1:0.08478559[&&NHX:S=Polyodon_spathula:Nset=<Polyodon_spathula>:H=N])n4040:0.0498135[&&NHX:S=Actinopteri:Nset=<Neopterygii@Polyodon_spathula>:H=N:D=N:B=1.0])n4041:0.04009846[&&NHX:S=Euteleostomi:Nset=<Sarcopterygii@Actinopterygii>:H=N:D=N:B=0.999502982])n4042:0.1123798[&&NHX:S=Gnathostomata:Nset=<Elasmobranchii@Euteleostomi>:H=N:D=N:B=1.0])r170797[&&NHX:S=Gnathostomata:Nset=<Elasmobranchii@Euteleostomi>:H=N:D=Y],(Petromyzon_marinus_XP_032810136.1:9.464829E-4[&&NHX:S=Petromyzon_marinus:Nset=<Petromyzon_marinus>:H=N],Petromyzon_marinus_XP_032810134.1:8.252805E-4[&&NHX:S=Petromyzon_marinus:Nset=<Petromyzon_marinus>:H=N])n4003:0.3520518[&&NHX:S=Petromyzon_marinus:Nset=<Petromyzon_marinus>:H=N:D=Y:B=1.0])n4305:0.3174053[&&NHX:S=Vertebrata:Nset=<Gnathostomata@Petromyzon_marinus>:H=N:D=N:B=1.0])n4304:0.2112706[&&NHX:S=Chordata:Nset=<Vertebrata@Ciona_intestinalis>:H=N:D=N:B=1.0])r170787[&&NHX:S=Deuterostomia:Nset=<Chordata@Echinodermata>:H=N:D=N],(((((Octopus_sinensis_XP_029634264.1:6.905107E-4[&&NHX:S=Octopus_sinensis:Nset=<Octopus_sinensis>:H=N],Octopus_sinensis_XP_029634267.1:0.001003737[&&NHX:S=Octopus_sinensis:Nset=<Octopus_sinensis>:H=N])n4071:0.5200505[&&NHX:S=Octopus_sinensis:Nset=<Octopus_sinensis>:H=N:D=Y:B=1.0],(((Crassostrea_virginica_XP_022327644.1:0.09296454[&&NHX:S=Crassostrea_virginica:Nset=<Crassostrea_virginica>:H=N],Ostrea_edulis_XP_048780349.1:0.1053678[&&NHX:S=Ostrea_edulis:Nset=<Ostrea_edulis>:H=N])n4074:0.2608427[&&NHX:S=Ostreidae:Nset=<Crassostrea_virginica@Ostrea_edulis>:H=N:D=N:B=1.0],(Mizuhopecten_yessoensis_XP_021374921.1:0.1063629[&&NHX:S=Mizuhopecten_yessoensis:Nset=<Mizuhopecten_yessoensis>:H=N],Pecten_maximus_XP_033727835.1:0.1042693[&&NHX:S=Pecten_maximus:Nset=<Pecten_maximus>:H=N])n4077:0.3440468[&&NHX:S=Pectinidae:Nset=<Mizuhopecten_yessoensis@Pecten_maximus>:H=N:D=N:B=1.0])n4078:0.1662497[&&NHX:S=Pteriomorphia:Nset=<Ostreidae@Pectinidae>:H=N:D=N:B=1.0],((Gigantopelta_aegis_XP_041360505.1:0.3740708[&&NHX:S=Gigantopelta_aegis:Nset=<Gigantopelta_aegis>:H=N],Haliotis_rufescens_XP_046377057.2:0.3077311[&&NHX:S=Haliotis_rufescens:Nset=<Haliotis_rufescens>:H=N])n4081:0.1186778[&&NHX:S=n7234:Nset=<n7232@Gigantopelta_aegis>:H=N:D=N:B=1.0],((Biomphalaria_glabrata_XP_013077536.1:0.2996393[&&NHX:S=Biomphalaria_glabrata:Nset=<Biomphalaria_glabrata>:H=N],Aplysia_californica_XP_035826994.1:0.2983777[&&NHX:S=Aplysia_californica:Nset=<Aplysia_californica>:H=N])n4084:0.2561049[&&NHX:S=Euthyneura:Nset=<Aplysia_californica@Biomphalaria_glabrata>:H=N:D=N:B=1.0],Pomacea_canaliculata_XP_025088881.1:0.367599[&&NHX:S=Pomacea_canaliculata:Nset=<Pomacea_canaliculata>:H=N])n4086:0.1440197[&&NHX:S=Gastropoda:Nset=<n7234@Euthyneura>:H=N:D=N:B=1.0])n4087:0.08934837[&&NHX:S=Gastropoda:Nset=<n7234@Euthyneura>:H=N:D=Y:B=1.0])n4088:0.1334961[&&NHX:S=Mollusca:Nset=<n7244@Gastropoda>:H=N:D=N:B=1.0])n4089:0.1473069[&&NHX:S=Mollusca:Nset=<n7244@Gastropoda>:H=N:D=Y:B=1.0],Lingula_anatina_XP_023932399.1:0.8014198[&&NHX:S=Lingula_anatina:Nset=<Lingula_anatina>:H=N])n4091:0.1465521[&&NHX:S=Lophotrochozoa:Nset=<Lingula_anatina@n7246>:H=N:D=N:B=0.999502982],((Opisthorchis_viverrini_XP_009163798.1:0.4399646[&&NHX:S=Opisthorchis_viverrini:Nset=<Opisthorchis_viverrini>:H=N],Echinococcus_granulosus_XP_024349886.1:0.6628895[&&NHX:S=Echinococcus_granulosus:Nset=<Echinococcus_granulosus>:H=N])n4094:0.2512417[&&NHX:S=Platyhelminthes:Nset=<Echinococcus_granulosus@Digenea>:H=N:D=N:B=1.0],Schistosoma_haematobium_XP_012798396.2:0.5442886[&&NHX:S=Schistosoma_haematobium:Nset=<Schistosoma_haematobium>:H=N])n4096:0.622906[&&NHX:S=Platyhelminthes:Nset=<Echinococcus_granulosus@Digenea>:H=N:D=Y:B=1.0])r170789[&&NHX:S=Lophotrochozoa:Nset=<Lingula_anatina@n7246>:H=N:D=Y],((((Tetranychus_urticae_XP_015783754.1:0.5320784[&&NHX:S=Tetranychus_urticae:Nset=<Tetranychus_urticae>:H=N],Dermatophagoides_pteronyssinus_XP_027194175.1:0.5793077[&&NHX:S=Dermatophagoides_pteronyssinus:Nset=<Dermatophagoides_pteronyssinus>:H=N])n4099:0.1136663[&&NHX:S=Acariformes:Nset=<Tetranychus_urticae@Dermatophagoides_pteronyssinus>:H=N:D=N:B=1.0],(((Ixodes_scapularis_XP_040062052.1:0.1064258[&&NHX:S=Ixodes_scapularis:Nset=<Ixodes_scapularis>:H=N],Rhipicephalus_sanguineus_XP_037500323.1:0.09662701[&&NHX:S=Rhipicephalus_sanguineus:Nset=<Rhipicephalus_sanguineus>:H=N])n4102:0.2985798[&&NHX:S=Ixodidae:Nset=<Rhipicephalus_sanguineus@Ixodes_scapularis>:H=N:D=N:B=1.0],Varroa_destructor_XP_022662241.1:0.526689[&&NHX:S=Varroa_destructor:Nset=<Varroa_destructor>:H=N])n4104:0.1649798[&&NHX:S=Parasitiformes:Nset=<Varroa_destructor@Ixodidae>:H=N:D=N:B=1.0],Parasteatoda_tepidariorum_XP_042898907.1:0.5143395[&&NHX:S=Parasteatoda_tepidariorum:Nset=<Parasteatoda_tepidariorum>:H=N])n4106:0.08802192[&&NHX:S=Arachnida:Nset=<Parasteatoda_tepidariorum@Acari>:H=N:D=N:B=0.967693837])n4107:0.1214848[&&NHX:S=Arachnida:Nset=<Parasteatoda_tepidariorum@Acari>:H=N:D=Y:B=1.0],(((Pollicipes_pollicipes_XP_037082119.1:0.1177166[&&NHX:S=Pollicipes_pollicipes:Nset=<Pollicipes_pollicipes>:H=N],Amphibalanus_amphitrite_XP_043215047.1:0.1715743[&&NHX:S=Amphibalanus_amphitrite:Nset=<Amphibalanus_amphitrite>:H=N])n4125:0.5532412[&&NHX:S=Thoracicalcarea:Nset=<Amphibalanus_amphitrite@Pollicipes_pollicipes>:H=N:D=N:B=1.0],((Portunus_trituberculatus_XP_045121760.1:9.014685E-4[&&NHX:S=Portunus_trituberculatus:Nset=<Portunus_trituberculatus>:H=N],Portunus_trituberculatus_XP_045121765.1:8.338587E-4[&&NHX:S=Portunus_trituberculatus:Nset=<Portunus_trituberculatus>:H=N])n4128:0.2334066[&&NHX:S=Portunus_trituberculatus:Nset=<Portunus_trituberculatus>:H=N:D=Y:B=1.0],(((Procambarus_clarkii_XP_045600917.1:7.836709E-4[&&NHX:S=Procambarus_clarkii:Nset=<Procambarus_clarkii>:H=N],Procambarus_clarkii_XP_045600914.1:6.979963E-4[&&NHX:S=Procambarus_clarkii:Nset=<Procambarus_clarkii>:H=N])n4131:0.1361392[&&NHX:S=Procambarus_clarkii:Nset=<Procambarus_clarkii>:H=N:D=Y:B=1.0],Homarus_americanus_XP_042229126.1:0.08107958[&&NHX:S=Homarus_americanus:Nset=<Homarus_americanus>:H=N])n4133:0.07814975[&&NHX:S=Astacidea:Nset=<Homarus_americanus@Procambarus_clarkii>:H=N:D=N:B=1.0],Penaeus_monodon_XP_037803599.1:0.2320911[&&NHX:S=Penaeus_monodon:Nset=<Penaeus_monodon>:H=N])n4135:0.09623453[&&NHX:S=Decapoda:Nset=<Penaeus_monodon@Pleocyemata>:H=N:D=N:B=1.0])n4136:0.4314396[&&NHX:S=Decapoda:Nset=<Penaeus_monodon@Pleocyemata>:H=N:D=Y:B=1.0])n4137:0.1612314[&&NHX:S=Multicrustacea:Nset=<Thoracicalcarea@n7271>:H=N:D=N:B=1.0],((Eurytemora_affinis_XP_023335420.1:0.6482963[&&NHX:S=Eurytemora_affinis:Nset=<Eurytemora_affinis>:H=N],Daphnia_pulex_XP_046455124.1:0.4166384[&&NHX:S=Daphnia_pulex:Nset=<Daphnia_pulex>:H=N])r170840[&&NHX:S=Crustacea:Nset=<Daphnia_pulex@Multicrustacea>:H=N:D=N],((((Thrips_palmi_XP_034251149.1:0.1108584[&&NHX:S=Thrips_palmi:Nset=<Thrips_palmi>:H=N],Frankliniella_occidentalis_XP_026274452.1:0.1319006[&&NHX:S=Frankliniella_occidentalis:Nset=<Frankliniella_occidentalis>:H=N])n4225:0.341905[&&NHX:S=Thripinae:Nset=<Frankliniella_occidentalis@Thrips_palmi>:H=N:D=N:B=1.0],((Zootermopsis_nevadensis_XP_021928811.1:0.2047252[&&NHX:S=Zootermopsis_nevadensis:Nset=<Zootermopsis_nevadensis>:H=N],Schistocerca_nitens_XP_049802936.1:0.2610614[&&NHX:S=Schistocerca_nitens:Nset=<Schistocerca_nitens>:H=N])n4228:0.1094974[&&NHX:S=Polyneoptera:Nset=<Zootermopsis_nevadensis@Schistocerca_nitens>:H=N:D=N:B=1.0],(((((Halyomorpha_halys_XP_024216022.1:0.1961557[&&NHX:S=Halyomorpha_halys:Nset=<Halyomorpha_halys>:H=N],Cimex_lectularius_XP_014253005.1:0.1907404[&&NHX:S=Cimex_lectularius:Nset=<Cimex_lectularius>:H=N])n4238:0.1767513[&&NHX:S=Panheteroptera:Nset=<Halyomorpha_halys@Cimex_lectularius>:H=N:D=N:B=1.0],Nilaparvata_lugens_XP_039290801.1:0.3265585[&&NHX:S=Nilaparvata_lugens:Nset=<Nilaparvata_lugens>:H=N])n4240:0.076902[&&NHX:S=n7290:Nset=<Panheteroptera@Nilaparvata_lugens>:H=N:D=N:B=0.998508946],((Diaphorina_citri_XP_026681066.1:0.3543226[&&NHX:S=Diaphorina_citri:Nset=<Diaphorina_citri>:H=N],Diuraphis_noxia_XP_015379436.1:0.4026625[&&NHX:S=Diuraphis_noxia:Nset=<Diuraphis_noxia>:H=N])n4243:0.09245627[&&NHX:S=n7283:Nset=<Diaphorina_citri@Diuraphis_noxia>:H=N:D=N:B=0.966202783],Bemisia_tabaci_XP_018901172.1:0.2524737[&&NHX:S=Bemisia_tabaci:Nset=<Bemisia_tabaci>:H=N])n4245:0.07701494[&&NHX:S=Sternorrhyncha:Nset=<n7283@Bemisia_tabaci>:H=N:D=N:B=0.957753479])n4246:0.05494234[&&NHX:S=Hemiptera:Nset=<Sternorrhyncha@n7290>:H=N:D=N:B=0.958747515],Pediculus_humanus_corporis_XP_002424422.1:0.3484296[&&NHX:S=Pediculus_humanus:Nset=<Pediculus_humanus>:H=N])r170864[&&NHX:S=Paraneoptera:Nset=<n7292@Pediculus_humanus>:H=N:D=N],((Ischnura_elegans_XP_046395978.1:7.239663E-4[&&NHX:S=Ischnura_elegans:Nset=<Ischnura_elegans>:H=N],Ischnura_elegans_XP_046395981.1:9.047794E-4[&&NHX:S=Ischnura_elegans:Nset=<Ischnura_elegans>:H=N])r170869[&&NHX:S=Ischnura_elegans:Nset=<Ischnura_elegans>:H=N:D=Y],Ischnura_elegans_XP_046395980.1:0.001905893[&&NHX:S=Ischnura_elegans:Nset=<Ischnura_elegans>:H=N])n4233:0.4818949[&&NHX:S=Ischnura_elegans:Nset=<Ischnura_elegans>:H=N:D=Y:B=1.0])n4247:0.05688103[&&NHX:S=Pterygota:Nset=<Neoptera@Ischnura_elegans>:H=N:D=N:B=0.950795229])n4248:0.07918472[&&NHX:S=Pterygota:Nset=<Neoptera@Ischnura_elegans>:H=N:D=Y:B=0.952286282])n4249:0.1118581[&&NHX:S=Pterygota:Nset=<Neoptera@Ischnura_elegans>:H=N:D=Y:B=0.954274354],(((((((Helicoverpa_armigera_XP_049699729.1:0.1353669[&&NHX:S=Helicoverpa_armigera:Nset=<Helicoverpa_armigera>:H=N],Galleria_mellonella_XP_031765166.1:0.1118683[&&NHX:S=Galleria_mellonella:Nset=<Galleria_mellonella>:H=N])r170871[&&NHX:S=n7298:Nset=<Helicoverpa_armigera@Galleria_mellonella>:H=N:D=N],Bombyx_mori_XP_037872806.1:0.1318696[&&NHX:S=Bombyx_mori:Nset=<Bombyx_mori>:H=N])n4147:0.03721458[&&NHX:S=Obtectomera:Nset=<n7305@n7298>:H=N:D=N:B=0.998508946],Papilio_polytes_XP_013142957.1:0.1452554[&&NHX:S=Papilio_polytes:Nset=<Papilio_polytes>:H=N])n4149:0.0686021[&&NHX:S=Obtectomera:Nset=<n7305@n7298>:H=N:D=Y:B=1.0],Pararge_aegeria_XP_039754224.1:0.113455[&&NHX:S=Pararge_aegeria:Nset=<Pararge_aegeria>:H=N])n4151:0.06753747[&&NHX:S=Obtectomera:Nset=<n7305@n7298>:H=N:D=Y:B=1.0],Aricia_agestis_XP_041978315.1:0.1217045[&&NHX:S=Aricia_agestis:Nset=<Aricia_agestis>:H=N])n4153:0.6272703[&&NHX:S=Obtectomera:Nset=<n7305@n7298>:H=N:D=Y:B=1.0],(((Photinus_pyralis_XP_031332968.1:0.3385249[&&NHX:S=Photinus_pyralis:Nset=<Photinus_pyralis>:H=N],Agrilus_planipennis_XP_018327996.1:0.4422289[&&NHX:S=Agrilus_planipennis:Nset=<Agrilus_planipennis>:H=N])r170854[&&NHX:S=Elateriformia:Nset=<Agrilus_planipennis@Photinus_pyralis>:H=N:D=N],(((((((Leptinotarsa_decemlineata_XP_023018004.1:0.2141906[&&NHX:S=Leptinotarsa_decemlineata:Nset=<Leptinotarsa_decemlineata>:H=N],Diabrotica_virgifera_virgifera_XP_028131496.1:0.3140111[&&NHX:S=Diabrotica_virgifera:Nset=<Diabrotica_virgifera>:H=N])n4207:0.1216335[&&NHX:S=Chrysomelidae:Nset=<Diabrotica_virgifera@Leptinotarsa_decemlineata>:H=N:D=N:B=1.0],((Dendroctonus_ponderosae_XP_048518423.1:0.001017434[&&NHX:S=Dendroctonus_ponderosae:Nset=<Dendroctonus_ponderosae>:H=N],Dendroctonus_ponderosae_XP_048518396.1:0.001244173[&&NHX:S=Dendroctonus_ponderosae:Nset=<Dendroctonus_ponderosae>:H=N])n4210:0.1929196[&&NHX:S=Dendroctonus_ponderosae:Nset=<Dendroctonus_ponderosae>:H=N:D=Y:B=1.0],Sitophilus_oryzae_XP_030758251.1:0.1887725[&&NHX:S=Sitophilus_oryzae:Nset=<Sitophilus_oryzae>:H=N])n4212:0.2178479[&&NHX:S=Curculionidae:Nset=<Sitophilus_oryzae@Dendroctonus_ponderosae>:H=N:D=N:B=1.0])n4213:0.09045348[&&NHX:S=n7318:Nset=<n7317@Curculionidae>:H=N:D=N:B=1.0],Aethina_tumida_XP_019873420.1:0.3363476[&&NHX:S=Aethina_tumida:Nset=<Aethina_tumida>:H=N])n4215:0.07904393[&&NHX:S=n7320:Nset=<Aethina_tumida@n7318>:H=N:D=N:B=1.0],Tribolium_madens_XP_044258499.1:0.2987897[&&NHX:S=Tribolium_madens:Nset=<Tribolium_madens>:H=N])r170875[&&NHX:S=n7320:Nset=<Aethina_tumida@n7318>:H=N:D=Y],Coccinella_septempunctata_XP_044761756.1:0.4225622[&&NHX:S=Coccinella_septempunctata:Nset=<Coccinella_septempunctata>:H=N])n4219:0.1062646[&&NHX:S=Cucujiformia:Nset=<Coccinella_septempunctata@n7320>:H=N:D=N:B=1.0],Nicrophorus_vespilloides_XP_017772738.1:0.3958774[&&NHX:S=Nicrophorus_vespilloides:Nset=<Nicrophorus_vespilloides>:H=N])r170856[&&NHX:S=n7324:Nset=<Nicrophorus_vespilloides@Cucujiformia>:H=N:D=N],Onthophagus_taurus_XP_022910438.1:0.6179688[&&NHX:S=Onthophagus_taurus:Nset=<Onthophagus_taurus>:H=N])r170855[&&NHX:S=n7326:Nset=<Onthophagus_taurus@n7324>:H=N:D=N])r170853[&&NHX:S=Polyphaga:Nset=<Elateriformia@n7326>:H=N:D=N],(((((((Nasonia_vitripennis_XP_008216637.1:0.1589818[&&NHX:S=Nasonia_vitripennis:Nset=<Nasonia_vitripennis>:H=N],Ceratosolen_solmsi_marchali_XP_011498540.1:0.1648578[&&NHX:S=Ceratosolen_solmsi:Nset=<Ceratosolen_solmsi>:H=N])n4259:0.03752236[&&NHX:S=n7337:Nset=<Ceratosolen_solmsi@Nasonia_vitripennis>:H=N:D=N:B=0.972166998],(Trichogramma_pretiosum_XP_014224552.1:9.507893E-4[&&NHX:S=Trichogramma_pretiosum:Nset=<Trichogramma_pretiosum>:H=N],Trichogramma_pretiosum_XP_014224551.1:6.858144E-4[&&NHX:S=Trichogramma_pretiosum:Nset=<Trichogramma_pretiosum>:H=N])n4256:0.2913598[&&NHX:S=Trichogramma_pretiosum:Nset=<Trichogramma_pretiosum>:H=N:D=Y:B=1.0])r170883[&&NHX:S=n7339:Nset=<Trichogramma_pretiosum@n7337>:H=N:D=N],Copidosoma_floridanum_XP_014218410.1:0.274816[&&NHX:S=Copidosoma_floridanum:Nset=<Copidosoma_floridanum>:H=N])n4262:0.1039038[&&NHX:S=Chalcidoidea:Nset=<n7339@Copidosoma_floridanum>:H=N:D=N:B=1.0],Leptopilina_heterotoma_XP_043478132.1:0.2374551[&&NHX:S=Leptopilina_heterotoma:Nset=<Leptopilina_heterotoma>:H=N])n4264:0.04208305[&&NHX:S=Parasitoida:Nset=<n7350@Chalcidoidea>:H=N:D=N:B=0.977137177],(((((Odontomachus_brunneus_XP_032666157.1:6.952715E-4[&&NHX:S=Odontomachus_brunneus:Nset=<Odontomachus_brunneus>:H=N],Odontomachus_brunneus_XP_032666156.1:8.950983E-4[&&NHX:S=Odontomachus_brunneus:Nset=<Odontomachus_brunneus>:H=N])n4267:0.1617977[&&NHX:S=Odontomachus_brunneus:Nset=<Odontomachus_brunneus>:H=N:D=Y:B=1.0],(Vespa_velutina_XP_047369362.1:0.01100695[&&NHX:S=Vespa_velutina:Nset=<Vespa_velutina>:H=N],Vespula_pensylvanica_XP_043684511.1:0.009525591[&&NHX:S=Vespula_pensylvanica:Nset=<Vespula_pensylvanica>:H=N])n4270:0.134096[&&NHX:S=Vespinae:Nset=<Vespula_pensylvanica@Vespa_velutina>:H=N:D=N:B=1.0])n4271:0.03522097[&&NHX:S=Aculeata:Nset=<n7333@Vespinae>:H=N:D=N:B=0.972664016],Dufourea_novaeangliae_XP_015429600.1:0.1426803[&&NHX:S=Dufourea_novaeangliae:Nset=<Dufourea_novaeangliae>:H=N])n4273:0.06301171[&&NHX:S=Aculeata:Nset=<n7333@Vespinae>:H=N:D=Y:B=1.0],(((Aphidius_gifuensis_XP_044018625.1:8.563348E-4[&&NHX:S=Aphidius_gifuensis:Nset=<Aphidius_gifuensis>:H=N],Aphidius_gifuensis_XP_044018624.1:0.001006307[&&NHX:S=Aphidius_gifuensis:Nset=<Aphidius_gifuensis>:H=N])n4278:0.2067134[&&NHX:S=Aphidius_gifuensis:Nset=<Aphidius_gifuensis>:H=N:D=Y:B=1.0],((Diachasma_alloeum_XP_015117164.1:6.849948E-4[&&NHX:S=Diachasma_alloeum:Nset=<Diachasma_alloeum>:H=N],Diachasma_alloeum_XP_015117166.1:6.871131E-4[&&NHX:S=Diachasma_alloeum:Nset=<Diachasma_alloeum>:H=N])n4281:0.1320828[&&NHX:S=Diachasma_alloeum:Nset=<Diachasma_alloeum>:H=N:D=Y:B=1.0],Microplitis_demolitor_XP_008560195.1:0.1522037[&&NHX:S=Microplitis_demolitor:Nset=<Microplitis_demolitor>:H=N])n4283:0.04474406[&&NHX:S=Braconidae:Nset=<n7344@Diachasma_alloeum>:H=N:D=N:B=0.996520875])n4284:0.1062214[&&NHX:S=Braconidae:Nset=<n7344@Diachasma_alloeum>:H=N:D=Y:B=1.0],Venturia_canescens_XP_043268654.1:0.2985177[&&NHX:S=Venturia_canescens:Nset=<Venturia_canescens>:H=N])n4286:0.1015188[&&NHX:S=Ichneumonoidea:Nset=<Venturia_canescens@Braconidae>:H=N:D=N:B=1.0])r170885[&&NHX:S=Apocrita:Nset=<Aculeata@Parasitoida>:H=N:D=N],Cephus_cinctus_XP_015593085.1:0.2169097[&&NHX:S=Cephus_cinctus:Nset=<Cephus_cinctus>:H=N])n4287:0.04599563[&&NHX:S=n7354:Nset=<Apocrita@Cephus_cinctus>:H=N:D=N:B=0.9527833])n4288:0.1146526[&&NHX:S=n7354:Nset=<Apocrita@Cephus_cinctus>:H=N:D=Y:B=1.0],Neodiprion_pinetum_XP_046477565.1:0.383039[&&NHX:S=Neodiprion_pinetum:Nset=<Neodiprion_pinetum>:H=N])n4290:0.2368308[&&NHX:S=Hymenoptera:Nset=<Neodiprion_pinetum@n7354>:H=N:D=N:B=1.0],(((((Bradysia_coprophila_XP_037026445.1:0.5341663[&&NHX:S=Bradysia_coprophila:Nset=<Bradysia_coprophila>:H=N],Bradysia_coprophila_XP_037043211.1:0.1825828[&&NHX:S=Bradysia_coprophila:Nset=<Bradysia_coprophila>:H=N])n4175:0.1184538[&&NHX:S=Bradysia_coprophila:Nset=<Bradysia_coprophila>:H=N:D=Y:B=0.985586481],Contarinia_nasturtii_XP_031641135.1:0.266532[&&NHX:S=Contarinia_nasturtii:Nset=<Contarinia_nasturtii>:H=N])n4177:0.09165533[&&NHX:S=Sciaroidea:Nset=<Contarinia_nasturtii@Bradysia_coprophila>:H=N:D=N:B=0.985586481],(((Culex_pipiens_pallens_XP_039428773.1:0.001072192[&&NHX:S=Culex_pipiens:Nset=<Culex_pipiens>:H=N],Culex_pipiens_pallens_XP_039428776.1:8.307323E-4[&&NHX:S=Culex_pipiens:Nset=<Culex_pipiens>:H=N])n4156:0.158029[&&NHX:S=Culex_pipiens:Nset=<Culex_pipiens>:H=N:D=Y:B=1.0],(Aedes_albopictus_XP_019530962.2:8.080119E-4[&&NHX:S=Aedes_albopictus:Nset=<Aedes_albopictus>:H=N],Aedes_albopictus_XP_029734764.1:8.078484E-4[&&NHX:S=Aedes_albopictus:Nset=<Aedes_albopictus>:H=N])n4159:0.12486[&&NHX:S=Aedes_albopictus:Nset=<Aedes_albopictus>:H=N:D=Y:B=1.0])n4160:0.1026941[&&NHX:S=Culicinae:Nset=<Aedes_albopictus@Culex_pipiens>:H=N:D=N:B=1.0],((Anopheles_darlingi_XP_049542299.1:7.35471E-4[&&NHX:S=Anopheles_darlingi:Nset=<Anopheles_darlingi>:H=N],Anopheles_darlingi_XP_049542301.1:6.882791E-4[&&NHX:S=Anopheles_darlingi:Nset=<Anopheles_darlingi>:H=N])n4163:0.1881904[&&NHX:S=Anopheles_darlingi:Nset=<Anopheles_darlingi>:H=N:D=Y:B=1.0],((Anopheles_stephensi_XP_035906315.1:0.07556103[&&NHX:S=Anopheles_stephensi:Nset=<Anopheles_stephensi>:H=N],Anopheles_funestus_XP_049299113.1:0.04770048[&&NHX:S=Anopheles_funestus:Nset=<Anopheles_funestus>:H=N])n4166:0.04934497[&&NHX:S=Cellia:Nset=<n7367@Anopheles_funestus>:H=N:D=N:B=1.0],(Anopheles_coluzzii_XP_040224674.2:0.001159658[&&NHX:S=Anopheles_coluzzii:Nset=<Anopheles_coluzzii>:H=N],Anopheles_gambiae_str._PEST_XP_316489.4:0.008002478[&&NHX:S=Anopheles_gambiae:Nset=<Anopheles_gambiae>:H=N])n4169:0.06913743[&&NHX:S=gambiae_species_complex:Nset=<Anopheles_gambiae@Anopheles_coluzzii>:H=N:D=N:B=1.0])n4170:0.08140172[&&NHX:S=Cellia:Nset=<n7367@Anopheles_funestus>:H=N:D=Y:B=1.0])n4171:0.1518563[&&NHX:S=Anopheles:Nset=<Anopheles_darlingi@Cellia>:H=N:D=N:B=1.0])n4172:0.2772997[&&NHX:S=Culicidae:Nset=<Culicinae@Anopheles>:H=N:D=N:B=1.0])r170891[&&NHX:S=Nematocera:Nset=<Culicidae@Sciaroidea>:H=N:D=N],((((((Drosophila_grimshawi_XP_032590534.1:0.1037318[&&NHX:S=Drosophila_grimshawi:Nset=<Drosophila_grimshawi>:H=N],Drosophila_busckii_XP_017839711.1:0.1054618[&&NHX:S=Drosophila_busckii:Nset=<Drosophila_busckii>:H=N])n4180:0.06129721[&&NHX:S=Drosophila:Nset=<Drosophila_busckii@n7383>:H=N:D=N:B=1.0],Drosophila_miranda_XP_033251000.1:0.1420997[&&NHX:S=Drosophila_miranda:Nset=<Drosophila_miranda>:H=N])n4182:0.04832893[&&NHX:S=Drosophila:Nset=<Drosophila_busckii@n7383>:H=N:D=Y:B=1.0],Scaptodrosophila_lebanonensis_XP_030370541.1:0.1001248[&&NHX:S=Scaptodrosophila_lebanonensis:Nset=<Scaptodrosophila_lebanonensis>:H=N])n4184:0.2511253[&&NHX:S=Drosophilinae:Nset=<Drosophila@Scaptodrosophila_lebanonensis>:H=N:D=N:B=1.0],Teleopsis_dalmanni_XP_037947353.1:0.2561303[&&NHX:S=Teleopsis_dalmanni:Nset=<Teleopsis_dalmanni>:H=N])n4186:0.05457716[&&NHX:S=Acalyptratae:Nset=<n7389@Teleopsis_dalmanni>:H=N:D=N:B=0.957256461],((((Musca_domestica_XP_005176509.1:0.0888762[&&NHX:S=Musca_domestica:Nset=<Musca_domestica>:H=N],Stomoxys_calcitrans_XP_013109410.1:0.1387003[&&NHX:S=Stomoxys_calcitrans:Nset=<Stomoxys_calcitrans>:H=N])n4189:0.09791484[&&NHX:S=Muscinae:Nset=<Musca_domestica@Stomoxys_calcitrans>:H=N:D=N:B=1.0],Lucilia_cuprina_XP_023302552.2:0.1184009[&&NHX:S=Lucilia_cuprina:Nset=<Lucilia_cuprina>:H=N])n4191:0.05364522[&&NHX:S=Calyptratae:Nset=<n7379@Muscinae>:H=N:D=N:B=1.0],Glossina_fuscipes_XP_037888650.1:0.2173683[&&NHX:S=Glossina_fuscipes:Nset=<Glossina_fuscipes>:H=N])n4193:0.08368199[&&NHX:S=Calyptratae:Nset=<n7379@Muscinae>:H=N:D=Y:B=1.0],Ceratitis_capitata_XP_004521133.1:0.2486241[&&NHX:S=Ceratitis_capitata:Nset=<Ceratitis_capitata>:H=N])n4195:0.04971008[&&NHX:S=Schizophora:Nset=<Calyptratae@Acalyptratae>:H=N:D=N:B=0.950298211])n4196:0.154787[&&NHX:S=Schizophora:Nset=<Calyptratae@Acalyptratae>:H=N:D=Y:B=1.0],Hermetia_illucens_XP_037926590.1:0.3266408[&&NHX:S=Hermetia_illucens:Nset=<Hermetia_illucens>:H=N])n4198:0.1383163[&&NHX:S=Brachycera:Nset=<Hermetia_illucens@Schizophora>:H=N:D=N:B=1.0])n4200:0.1946368[&&NHX:S=Diptera:Nset=<Nematocera@Brachycera>:H=N:D=N:B=1.0],Ctenocephalides_felis_XP_026478098.1:0.3888133[&&NHX:S=Ctenocephalides_felis:Nset=<Ctenocephalides_felis>:H=N])r170858[&&NHX:S=n7397:Nset=<Diptera@Ctenocephalides_felis>:H=N:D=N])r170857[&&NHX:S=n7398:Nset=<n7397@Hymenoptera>:H=N:D=N])r170852[&&NHX:S=n7399:Nset=<Polyphaga@n7398>:H=N:D=N])r170851[&&NHX:S=n7400:Nset=<n7399@Obtectomera>:H=N:D=N],Chrysoperla_carnea_XP_044743052.1:0.3777263[&&NHX:S=Chrysoperla_carnea:Nset=<Chrysoperla_carnea>:H=N])r170850[&&NHX:S=Endopterygota:Nset=<Chrysoperla_carnea@n7400>:H=N:D=N])n4295:0.1138017[&&NHX:S=Pterygota:Nset=<Neoptera@Ischnura_elegans>:H=N:D=Y:B=0.954274354],Folsomia_candida_XP_021948563.1:0.5990572[&&NHX:S=Folsomia_candida:Nset=<Folsomia_candida>:H=N])r170845[&&NHX:S=Hexapoda:Nset=<Pterygota@Folsomia_candida>:H=N:D=N])n4296:0.1071745[&&NHX:S=Pancrustacea:Nset=<Crustacea@Hexapoda>:H=N:D=N:B=0.963717694])n4297:0.09721351[&&NHX:S=Pancrustacea:Nset=<Crustacea@Hexapoda>:H=N:D=Y:B=0.958747515])r170795[&&NHX:S=Arthropoda:Nset=<Pancrustacea@Arachnida>:H=N:D=N],Priapulus_caudatus_XP_014662892.1:0.210999[&&NHX:S=Priapulus_caudatus:Nset=<Priapulus_caudatus>:H=N])r170794[&&NHX:S=Ecdysozoa:Nset=<Arthropoda@Priapulus_caudatus>:H=N:D=N])r170788[&&NHX:S=Protostomia:Nset=<Lophotrochozoa@Ecdysozoa>:H=N:D=N])r170786[&&NHX:S=Bilateria:Nset=<Protostomia@Deuterostomia>:H=N:D=N])r170785[&&NHX:S=Eumetazoa:Nset=<Cnidaria@Bilateria>:H=N:D=N],Capsaspora_owczarzaki_ATCC_30864_XP_004349107.2:0.4312847[&&NHX:S=Capsaspora_owczarzaki:Nset=<Capsaspora_owczarzaki>:H=N])r170784[&&NHX:S=Opisthokonta:Nset=<Eumetazoa@Capsaspora_owczarzaki>:H=N:D=N])n4120:1.189427[&&NHX:S=n7417:Nset=<Opisthokonta@n7091>:H=N:D=N:B=1.0],((Leptomonas_pyrrhocoris_XP_015656207.1:0.2477647[&&NHX:S=Leptomonas_pyrrhocoris:Nset=<Leptomonas_pyrrhocoris>:H=N],Leishmania_mexicana_MHOM_GT_2001_U1103_XP_003873693.1:0.1677269[&&NHX:S=Leishmania_mexicana:Nset=<Leishmania_mexicana>:H=N])n4110:0.537449[&&NHX:S=Leishmaniinae:Nset=<Leishmania_mexicana@Leptomonas_pyrrhocoris>:H=N:D=N:B=1.0],(((Trypanosoma_theileri_XP_028884034.1:0.3462714[&&NHX:S=Trypanosoma_theileri:Nset=<Trypanosoma_theileri>:H=N],Trypanosoma_grayi_XP_009312037.1:0.2380882[&&NHX:S=Trypanosoma_grayi:Nset=<Trypanosoma_grayi>:H=N])n4113:0.083662[&&NHX:S=Trypanosoma_with_unspecified_subgenus:Nset=<Trypanosoma_grayi@n7079>:H=N:D=N:B=1.0],Trypanosoma_conorhini_XP_029227242.1:0.3396354[&&NHX:S=Trypanosoma_conorhini:Nset=<Trypanosoma_conorhini>:H=N])n4115:0.09802656[&&NHX:S=Trypanosoma_with_unspecified_subgenus:Nset=<Trypanosoma_grayi@n7079>:H=N:D=Y:B=1.0],Trypanosoma_brucei_brucei_TREU927_XP_845058.1:0.4937378[&&NHX:S=Trypanosoma_brucei:Nset=<Trypanosoma_brucei>:H=N])n4117:0.165681[&&NHX:S=Trypanosoma:Nset=<Trypanosoma_with_unspecified_subgenus@Trypanosoma_brucei>:H=N:D=N:B=0.979622266])n4118:1.189427[&&NHX:S=Trypanosomatidae:Nset=<Trypanosoma@Leishmaniinae>:H=N:D=N:B=1.0])n171657[&&NHX:S=n7418:Nset=<n7417@Trypanosomatidae>:H=N:D=N];
[&&NOTUNG-SPECIES-TREE(((Leishmania_mexicana:4.0,Leptomonas_pyrrhocoris:4.0)Leishmaniinae:4.0,(((Trypanosoma_theileri:4.0,Trypanosoma_conorhini:4.0)n7079:0.0,Trypanosoma_grayi:4.0)Trypanosoma_with_unspecified_subgenus:4.0,Trypanosoma_brucei:4.0)Trypanosoma:4.0)Trypanosomatidae:2.0,((((Saprolegnia_parasitica:4.0,Aphanomyces_invadans:4.0)Saprolegniaceae:4.0,Plasmopara_halstedii:4.0)Oomycota:4.0,Guillardia_theta:4.0)n7091:0.0,(((((((Nematostella_vectensis:4.0,Actinia_tenebrosa:4.0)n7094:0.0,Exaiptasia_diaphana:4.0)Actiniaria:4.0,Acropora_millepora:4.0)Hexacorallia:4.0,Xenia_sp.:4.0)Anthozoa:4.0,Hydra_vulgaris:4.0)Cnidaria:4.0,((((Strongylocentrotus_purpuratus:4.0,Patiria_miniata:4.0)Eleutherozoa:4.0,Anneissia_japonica:4.0)Echinodermata:4.0,(((((Scyliorhinus_canicula:4.0,Rhincodon_typus:4.0)Galeoidea:4.0,Amblyraja_radiata:4.0)Elasmobranchii:4.0,((((((((Astyanax_mexicanus:4.0,Ictalurus_punctatus:4.0)Characiphysae:4.0,((Megalobrama_amblycephala:4.0,Sinocyclocheilus_grahami:4.0)n7118:0.0,Pimephales_promelas:4.0)Cyprinoidei:4.0)Otophysi:4.0,((Salmo_trutta:4.0,Coregonus_clupeaformis:4.0)Salmonidae:4.0,(((((Oryzias_latipes:4.0,Fundulus_heteroclitus:4.0)n7127:0.0,Melanotaenia_boesemani:4.0)Atherinomorphae:4.0,Parambassis_ranga:4.0)Ovalentaria:4.0,((Syngnathus_acus:4.0,Syngnathus_scovelli:4.0)Syngnathus:4.0,((Xiphias_gladius:4.0,Seriola_lalandi:4.0)Carangaria:4.0,(Perca_fluviatilis:4.0,Takifugu_rubripes:4.0)Eupercaria:4.0)n7141:0.0)n7142:0.0)Percomorphaceae:4.0,Gadus_morhua:4.0)Acanthomorphata:4.0)Euteleosteomorpha:4.0)Clupeocephala:4.0,Scleropages_formosus:4.0)Osteoglossocephalai:4.0,Lepisosteus_oculatus:4.0)Neopterygii:4.0,Polyodon_spathula:4.0)Actinopteri:4.0,Polypterus_senegalus:4.0)Actinopterygii:4.0,((((Xenopus_tropicalis:4.0,Bufo_bufo:4.0)Anura:4.0,(Rhinatrema_bivittatum:4.0,Microcaecilia_unicolor:4.0)Gymnophiona:4.0)Amphibia:4.0,((((Thamnophis_sirtalis:4.0,Pogona_vitticeps:4.0)Toxicofera:4.0,Gekko_japonicus:4.0)Bifurcata:4.0,((Caretta_caretta:4.0,Chrysemys_picta:4.0)Durocryptodira:4.0,(((((Motacilla_alba:4.0,Pipra_filicauda:4.0)Passeriformes:4.0,Falco_rusticolus:4.0)n7175:0.0,Calypte_anna:4.0)Neognathae:4.0,Apteryx_rowi:4.0)Aves:4.0,Alligator_sinensis:4.0)Archosauria:4.0)Archelosauria:4.0)Sauria:4.0,((((Echinops_telfairi:4.0,Trichechus_manatus:4.0)Afrotheria:4.0,(((Mirounga_angustirostris:4.0,Physeter_catodon:4.0)n7189:0.0,Myotis_myotis:4.0)Laurasiatheria:4.0,(((Neosciurus_carolinensis:4.0,Mesocricetus_auratus:4.0)n7194:0.0,Cavia_porcellus:4.0)Rodentia:4.0,((Microcebus_murinus:4.0,Propithecus_coquereli:4.0)Lemuriformes:4.0,(Macaca_fascicularis:4.0,Pan_troglodytes:4.0)Catarrhini:4.0)Primates:4.0)Euarchontoglires:4.0)Boreoeutheria:4.0)Eutheria:4.0,Gracilinanus_agilis:4.0)Theria:4.0,Tachyglossus_aculeatus:4.0)Mammalia:4.0)Amniota:4.0)Tetrapoda:4.0,Latimeria_chalumnae:4.0)Sarcopterygii:4.0)Euteleostomi:4.0)Gnathostomata:4.0,Petromyzon_marinus:4.0)Vertebrata:4.0,Ciona_intestinalis:4.0)Chordata:4.0)Deuterostomia:4.0,(((((Schistosoma_haematobium:4.0,Opisthorchis_viverrini:4.0)Digenea:4.0,Echinococcus_granulosus:4.0)Platyhelminthes:4.0,(((Aplysia_californica:4.0,Biomphalaria_glabrata:4.0)Euthyneura:4.0,((Pomacea_canaliculata:4.0,Haliotis_rufescens:4.0)n7232:0.0,Gigantopelta_aegis:4.0)n7234:0.0)Gastropoda:4.0,(((Mizuhopecten_yessoensis:4.0,Pecten_maximus:4.0)Pectinidae:4.0,(Crassostrea_virginica:4.0,Ostrea_edulis:4.0)Ostreidae:4.0)Pteriomorphia:4.0,Octopus_sinensis:4.0)n7244:0.0)Mollusca:4.0)n7246:0.0,Lingula_anatina:4.0)Lophotrochozoa:4.0,(((((Dermatophagoides_pteronyssinus:4.0,Tetranychus_urticae:4.0)Acariformes:4.0,((Ixodes_scapularis:4.0,Rhipicephalus_sanguineus:4.0)Ixodidae:4.0,Varroa_destructor:4.0)Parasitiformes:4.0)Acari:4.0,Parasteatoda_tepidariorum:4.0)Arachnida:4.0,((((Pollicipes_pollicipes:4.0,Amphibalanus_amphitrite:4.0)Thoracicalcarea:4.0,((((Homarus_americanus:4.0,Procambarus_clarkii:4.0)Astacidea:4.0,Portunus_trituberculatus:4.0)Pleocyemata:4.0,Penaeus_monodon:4.0)Decapoda:4.0,Eurytemora_affinis:4.0)n7271:0.0)Multicrustacea:4.0,Daphnia_pulex:4.0)Crustacea:4.0,(((((Schistocerca_nitens:4.0,Zootermopsis_nevadensis:4.0)Polyneoptera:4.0,(((Frankliniella_occidentalis:4.0,Thrips_palmi:4.0)Thripinae:4.0,(((Diuraphis_noxia:4.0,Diaphorina_citri:4.0)n7283:0.0,Bemisia_tabaci:4.0)Sternorrhyncha:4.0,((Cimex_lectularius:4.0,Halyomorpha_halys:4.0)Panheteroptera:4.0,Nilaparvata_lugens:4.0)n7290:0.0)Hemiptera:4.0)n7292:0.0,Pediculus_humanus:4.0)Paraneoptera:4.0)n7295:0.0,((((Helicoverpa_armigera:4.0,Galleria_mellonella:4.0)n7298:0.0,(((Pararge_aegeria:4.0,Aricia_agestis:4.0)n7301:0.0,Papilio_polytes:4.0)Papilionoidea:4.0,Bombyx_mori:4.0)n7305:0.0)Obtectomera:4.0,(((Photinus_pyralis:4.0,Agrilus_planipennis:4.0)Elateriformia:4.0,((((((Sitophilus_oryzae:4.0,Dendroctonus_ponderosae:4.0)Curculionidae:4.0,((Leptinotarsa_decemlineata:4.0,Diabrotica_virgifera:4.0)Chrysomelidae:4.0,Tribolium_madens:4.0)n7317:0.0)n7318:0.0,Aethina_tumida:4.0)n7320:0.0,Coccinella_septempunctata:4.0)Cucujiformia:4.0,Nicrophorus_vespilloides:4.0)n7324:0.0,Onthophagus_taurus:4.0)n7326:0.0)Polyphaga:4.0,((((((Vespula_pensylvanica:4.0,Vespa_velutina:4.0)Vespinae:4.0,(Dufourea_novaeangliae:4.0,Odontomachus_brunneus:4.0)n7333:0.0)Aculeata:4.0,((((Nasonia_vitripennis:4.0,Ceratosolen_solmsi:4.0)n7337:0.0,Trichogramma_pretiosum:4.0)n7339:0.0,Copidosoma_floridanum:4.0)Chalcidoidea:4.0,((((Microplitis_demolitor:4.0,Aphidius_gifuensis:4.0)n7344:0.0,Diachasma_alloeum:4.0)Braconidae:4.0,Venturia_canescens:4.0)Ichneumonoidea:4.0,Leptopilina_heterotoma:4.0)n7350:0.0)Parasitoida:4.0)Apocrita:4.0,Cephus_cinctus:4.0)n7354:0.0,Neodiprion_pinetum:4.0)Hymenoptera:4.0,((((Bradysia_coprophila:4.0,Contarinia_nasturtii:4.0)Sciaroidea:4.0,((Aedes_albopictus:4.0,Culex_pipiens:4.0)Culicinae:4.0,((((Anopheles_gambiae:4.0,Anopheles_coluzzii:4.0)gambiae_species_complex:4.0,Anopheles_stephensi:4.0)n7367:0.0,Anopheles_funestus:4.0)Cellia:4.0,Anopheles_darlingi:4.0)Anopheles:4.0)Culicidae:4.0)Nematocera:4.0,((((Musca_domestica:4.0,Stomoxys_calcitrans:4.0)Muscinae:4.0,(Lucilia_cuprina:4.0,Glossina_fuscipes:4.0)n7379:0.0)Calyptratae:4.0,(((((Drosophila_grimshawi:4.0,Drosophila_miranda:4.0)n7383:0.0,Drosophila_busckii:4.0)Drosophila:4.0,Scaptodrosophila_lebanonensis:4.0)Drosophilinae:4.0,Ceratitis_capitata:4.0)n7389:0.0,Teleopsis_dalmanni:4.0)Acalyptratae:4.0)Schizophora:4.0,Hermetia_illucens:4.0)Brachycera:4.0)Diptera:4.0,Ctenocephalides_felis:4.0)n7397:0.0)n7398:0.0)n7399:0.0)n7400:0.0,Chrysoperla_carnea:4.0)Endopterygota:4.0)Neoptera:4.0,Ischnura_elegans:4.0)Pterygota:4.0,Folsomia_candida:4.0)Hexapoda:4.0)Pancrustacea:4.0)Arthropoda:4.0,Priapulus_caudatus:4.0)Ecdysozoa:4.0)Protostomia:4.0)Bilateria:4.0)Eumetazoa:4.0,Capsaspora_owczarzaki:4.0)Opisthokonta:4.0)n7417:2.0)n7418]
[&&NOTUNG-PARAMETERS:T=0.95:VERSION=2.7:SPECIESTAG=PRE:CL=1.0:CD=1.5:CCD=0.0:CT=3.0]
