# Supplementary material for: Structural screens identify candidate human homologs of insect chemoreceptors and cryptic Drosophila gustatory receptor-like proteins
Source: eLife. 2023 Feb 20;12:e85537. doi: 10.7554/eLife.85537 (PMC9998090; doi:10.7554/eLife.85537)
Supplement: Figure 2—source data 8. [file elife-85537-fig2-data8.zip › Figure2SourceData8Figure2Etreeconsensus.txt]

((((((((((((((((((((Anopheles_gambiae_str._PEST_XP_316489.4,Anopheles_coluzzii_XP_040224674.2)1,(Anopheles_funestus_XP_049299113.1,Anopheles_stephensi_XP_035906315.1)1)1,(Anopheles_darlingi_XP_049542301.1,Anopheles_darlingi_XP_049542299.1)1)1,((Aedes_albopictus_XP_029734764.1,Aedes_albopictus_XP_019530962.2)1,(Culex_pipiens_pallens_XP_039428776.1,Culex_pipiens_pallens_XP_039428773.1)1)1)1,((Bradysia_coprophila_XP_037043211.1,Bradysia_coprophila_XP_037026445.1)1,Contarinia_nasturtii_XP_031641135.1)1)1,((((((Drosophila_busckii_XP_017839711.1,Drosophila_grimshawi_XP_032590534.1)1,Drosophila_miranda_XP_033251000.1)1,Scaptodrosophila_lebanonensis_XP_030370541.1)1,Ceratitis_capitata_XP_004521133.1)1,Glossina_fuscipes_XP_037888650.1,Lucilia_cuprina_XP_023302552.2,Stomoxys_calcitrans_XP_013109410.1,Musca_domestica_XP_005176509.1,Teleopsis_dalmanni_XP_037947353.1)1,Hermetia_illucens_XP_037926590.1)1)1,Ctenocephalides_felis_XP_026478098.1)1,((((((Ceratosolen_solmsi_marchali_XP_011498540.1,Nasonia_vitripennis_XP_008216637.1)1,Copidosoma_floridanum_XP_014218410.1,Trichogramma_pretiosum_XP_014224551.1,Trichogramma_pretiosum_XP_014224552.1)1,Leptopilina_heterotoma_XP_043478132.1)1,((Diachasma_alloeum_XP_015117166.1,Diachasma_alloeum_XP_015117164.1)1,Aphidius_gifuensis_XP_044018624.1,Aphidius_gifuensis_XP_044018625.1,Microplitis_demolitor_XP_008560195.1)1,Venturia_canescens_XP_043268654.1)1,((Odontomachus_brunneus_XP_032666156.1,Odontomachus_brunneus_XP_032666157.1)1,Vespula_pensylvanica_XP_043684511.1,Vespa_velutina_XP_047369362.1,Dufourea_novaeangliae_XP_015429600.1)1,Cephus_cinctus_XP_015593085.1)1,Neodiprion_pinetum_XP_046477565.1)1)1,((((((((Dendroctonus_ponderosae_XP_048518396.1,Dendroctonus_ponderosae_XP_048518423.1)1,Sitophilus_oryzae_XP_030758251.1)1,(Diabrotica_virgifera_virgifera_XP_028131496.1,Leptinotarsa_decemlineata_XP_023018004.1)1)1,Aethina_tumida_XP_019873420.1)1,Coccinella_septempunctata_XP_044761756.1,Tribolium_madens_XP_044258499.1)1,Nicrophorus_vespilloides_XP_017772738.1)1,Onthophagus_taurus_XP_022910438.1)1,(Photinus_pyralis_XP_031332968.1,Agrilus_planipennis_XP_018327996.1)1)1)1,((((Aricia_agestis_XP_041978315.1,Pararge_aegeria_XP_039754224.1)1,Papilio_polytes_XP_013142957.1)1,Bombyx_mori_XP_037872806.1)1,Galleria_mellonella_XP_031765166.1,Helicoverpa_armigera_XP_049699729.1)1)1,Chrysoperla_carnea_XP_044743052.1)1,(((Cimex_lectularius_XP_014253005.1,Halyomorpha_halys_XP_024216022.1)1,Nilaparvata_lugens_XP_039290801.1)1,((Diaphorina_citri_XP_026681066.1,Diuraphis_noxia_XP_015379436.1)1,Bemisia_tabaci_XP_018901172.1)1)1,Ischnura_elegans_XP_046395980.1,Ischnura_elegans_XP_046395981.1,Ischnura_elegans_XP_046395978.1,Schistocerca_nitens_XP_049802936.1,Zootermopsis_nevadensis_XP_021928811.1,Pediculus_humanus_corporis_XP_002424422.1,Frankliniella_occidentalis_XP_026274452.1,Thrips_palmi_XP_034251149.1)1,Folsomia_candida_XP_021948563.1)1,(Daphnia_pulex_XP_046455124.1,Eurytemora_affinis_XP_023335420.1)1)1,(((((Procambarus_clarkii_XP_045600914.1,Procambarus_clarkii_XP_045600917.1)1,Homarus_americanus_XP_042229126.1)1,Penaeus_monodon_XP_037803599.1)1,(Portunus_trituberculatus_XP_045121765.1,Portunus_trituberculatus_XP_045121760.1)1)1,(Amphibalanus_amphitrite_XP_043215047.1,Pollicipes_pollicipes_XP_037082119.1)1)1)1,((((Rhipicephalus_sanguineus_XP_037500323.1,Ixodes_scapularis_XP_040062052.1)1,Varroa_destructor_XP_022662241.1)1,Parasteatoda_tepidariorum_XP_042898907.1)1,(Dermatophagoides_pteronyssinus_XP_027194175.1,Tetranychus_urticae_XP_015783754.1)1)1)1,Priapulus_caudatus_XP_014662892.1)1,(((((((Aplysia_californica_XP_035826994.1,Biomphalaria_glabrata_XP_013077536.1)1,Pomacea_canaliculata_XP_025088881.1)1,(Haliotis_rufescens_XP_046377057.2,Gigantopelta_aegis_XP_041360505.1)1)1,((Pecten_maximus_XP_033727835.1,Mizuhopecten_yessoensis_XP_021374921.1)1,(Ostrea_edulis_XP_048780349.1,Crassostrea_virginica_XP_022327644.1)1)1)1,(Octopus_sinensis_XP_029634267.1,Octopus_sinensis_XP_029634264.1)1)1,Lingula_anatina_XP_023932399.1)1,((Opisthorchis_viverrini_XP_009163798.1,Schistosoma_haematobium_XP_012798396.2)1,Echinococcus_granulosus_XP_024349886.1)1)1)1,((((((((((((((Falco_rusticolus_XP_037266380.1,Falco_rusticolus_XP_037266381.1)1,Apteryx_rowi_XP_025933048.1)1,(Calypte_anna_XP_030321239.1,Motacilla_alba_alba_XP_038018536.1)1)1,Alligator_sinensis_XP_025047739.1)1,((Chrysemys_picta_bellii_XP_042708582.1,Chrysemys_picta_bellii_XP_042708586.1)1,Caretta_caretta_XP_048682964.1)1)1,(Gekko_japonicus_XP_015266958.1,Thamnophis_sirtalis_XP_013926172.1)1)1,(((((Mesocricetus_auratus_XP_040608055.1,Neosciurus_carolinensis_XP_047409343.1)1,Propithecus_coquereli_XP_012500038.1)1,((Physeter_catodon_XP_028344782.1,Mirounga_angustirostris_XP_045752891.1)1,Myotis_myotis_XP_036199568.1)1)1,Echinops_telfairi_XP_045147874.1)1,Tachyglossus_aculeatus_XP_038604913.1,Gracilinanus_agilis_XP_044538865.1)1)1,((Microcaecilia_unicolor_XP_030076679.1,Rhinatrema_bivittatum_XP_029428855.1)1,(Xenopus_tropicalis_XP_012811003.1,Bufo_bufo_XP_040279834.1)1)1)1,(Latimeria_chalumnae_XP_005987681.1,Latimeria_chalumnae_XP_014347724.1)1)1,((((((((Seriola_lalandi_dorsalis_XP_023257982.1,Xiphias_gladius_XP_039971569.1)1,Parambassis_ranga_XP_028261170.1,Fundulus_heteroclitus_XP_036007959.1,Oryzias_latipes_XP_011473951.1,Takifugu_rubripes_XP_029682949.1,Perca_fluviatilis_XP_039653634.1)1,Salmo_trutta_XP_029630944.1)1,((Ictalurus_punctatus_XP_047005531.1,Astyanax_mexicanus_XP_022538481.2)1,Megalobrama_amblycephala_XP_048028586.1)1)1,Scleropages_formosus_XP_018580739.1)1,Lepisosteus_oculatus_XP_015197824.1)1,Polypterus_senegalus_XP_039605235.1)1,(Polyodon_spathula_XP_041083346.1,Polyodon_spathula_XP_041083348.1)1)1)1,(Rhincodon_typus_XP_048467757.1,Scyliorhinus_canicula_XP_038675981.1)1)1,(((((((((Syngnathus_scovelli_XP_049616814.1,Syngnathus_acus_XP_037099760.1)1,Melanotaenia_boesemani_XP_041833615.1)1,(Gadus_morhua_XP_030209805.1,Gadus_morhua_XP_030209807.1)1)1,Coregonus_clupeaformis_XP_045064725.1)1,((Pimephales_promelas_XP_039516519.1,Sinocyclocheilus_grahami_XP_016111600.1)1,Ictalurus_punctatus_XP_017349353.1)1)1,Scleropages_formosus_XP_018603079.2)1,Polyodon_spathula_XP_041110868.1)1,((((((Pan_troglodytes_XP_016813131.1,Macaca_fascicularis_XP_045244588.1)1,Microcebus_murinus_XP_012602830.1)1,Cavia_porcellus_XP_013007930.1)1,Trichechus_manatus_latirostris_XP_023580803.1)1,Pipra_filicauda_XP_027585827.1)1,Pogona_vitticeps_XP_020645677.1)1)1,(Rhincodon_typus_XP_048466321.1,Amblyraja_radiata_XP_032895738.1)1)1)1,(Petromyzon_marinus_XP_032810134.1,Petromyzon_marinus_XP_032810136.1)1)1,Ciona_intestinalis_XP_026693792.1)1,((Patiria_miniata_XP_038052025.1,Strongylocentrotus_purpuratus_XP_003723276.3)1,Anneissia_japonica_XP_033127674.1)1,((Actinia_tenebrosa_XP_031565652.1,Exaiptasia_diaphana_XP_028514381.1)1,Nematostella_vectensis_XP_048590015.1)1,Guillardia_theta_CCMP2712_XP_005836388.1,Capsaspora_owczarzaki_ATCC_30864_XP_004349107.2,Plasmopara_halstedii_XP_024586637.1,Saprolegnia_parasitica_CBS_223.65_XP_012201034.1,Aphanomyces_invadans_XP_008862764.1,Hydra_vulgaris_XP_047144884.1,Xenia_sp._Carnegie-2017_XP_046839134.1,Acropora_millepora_XP_044170509.1)1,((((Trypanosoma_grayi_XP_009312037.1,Trypanosoma_theileri_XP_028884034.1)1,Trypanosoma_conorhini_XP_029227242.1)1,Trypanosoma_brucei_brucei_TREU927_XP_845058.1)1,(Leishmania_mexicana_MHOM_GT_2001_U1103_XP_003873693.1,Leptomonas_pyrrhocoris_XP_015656207.1)1)1)1;
