# Supplementary material for: Structural screens identify candidate human homologs of insect chemoreceptors and cryptic Drosophila gustatory receptor-like proteins
Source: eLife. 2023 Feb 20;12:e85537. doi: 10.7554/eLife.85537 (PMC9998090; doi:10.7554/eLife.85537)
Supplement: Figure 3—source data 2. — The first column is the source node, the second column is the target node, and the third column is the E-value derived from MMSeqs2 and gs2. [file elife-85537-fig3-data2.zip › Figure3SourceData2Figure3Bnetwork.txt]

Source	Target	Evalue
1	2	1.13E-94
1	3	1.97E-96
1	4	1.45E-97
1	5	4.69E-96
1	6	6.44E-93
1	7	6.44E-93
1	8	6.34E-95
1	10	2.73E-91
1	11	1.52E-93
1	12	2.00E-95
1	14	8.60E-90
1	15	1.13E-87
1	16	1.13E-94
1	18	3.64E-91
1	19	2.00E-87
1	20	2.94E-79
1	21	2.59E-85
1	22	6.07E-98
1	23	1.52E-88
1	24	2.63E-96
1	25	3.00E-73
1	26	8.27E-71
1	27	4.16E-81
1	28	2.38E-74
1	29	1.49E-95
1	30	1.14E-93
1	31	2.73E-90
1	32	1.14E-93
1	33	2.05E-91
1	34	7.77E-83
1	38	2.73E-90
1	39	3.23E-65
1	42	2.00E-95
1	43	1.15E-92
1	44	1.80E-74
1	45	9.72E-69
1	47	2.73E-90
1	49	7.34E-69
1	52	1.53E-92
1	54	1.53E-90
1	56	1.29E-68
1	57	5.26E-73
1	58	9.24E-73
1	59	6.47E-92
1	61	1.45E-97
1	62	3.13E-81
1	63	7.80E-70
1	66	2.29E-102
1	67	6.47E-91
1	69	5.54E-74
1	70	9.87E-65
1	72	4.82E-89
1	73	8.57E-106
1	74	4.50E-84
1	75	2.79E-67
1	76	1.97E-62
1	77	9.87E-65
1	81	2.54E-70
1	85	2.70E-88
1	86	2.04E-89
1	89	7.30E-115
1	90	6.42E-89
1	91	1.13E-66
1	92	6.90E-68
1	93	1.06E-65
1	94	1.08E-97
1	95	2.12E-63
1	96	4.85E-92
1	98	2.28E-64
1	102	2.38E-114
1	103	1.70E-60
1	104	1.03E-69
1	105	2.98E-68
1	108	8.66E-117
1	110	1.35E-74
1	111	1.53E-90
1	112	1.13E-66
1	113	2.69E-71
1	114	4.18E-74
1	116	1.06E-65
1	118	1.12E-86
1	120	3.56E-71
1	121	4.22E-61
1	122	1.29E-68
1	125	1.14E-88
1	126	3.20E-61
1	127	2.10E-111
1	128	2.11E-67
1	130	4.27E-65
1	131	4.19E-69
1	132	2.80E-63
1	135	3.62E-93
1	138	2.28E-64
1	140	7.99E-66
1	141	1.70E-68
1	142	1.06E-65
1	143	8.75E-72
1	145	1.61E-63
1	148	2.69E-71
1	150	7.37E-61
1	151	2.12E-63
1	153	6.97E-73
1	155	1.97E-117
1	156	3.44E-62
1	157	2.96E-60
1	158	3.03E-158
1	159	3.71E-63
1	160	1.37E-69
1	161	1.61E-63
1	162	7.99E-66
1	163	1.15E-90
1	165	6.47E-63
1	167	8.60E-93
1	168	6.25E-71
1	171	1.40E-65
1	173	6.96E-64
1	175	1.41E-83
1	176	3.71E-63
1	177	7.57E-82
1	180	6.55E-56
1	181	1.97E-117
1	182	5.21E-68
1	188	1.13E-87
1	190	7.34E-69
1	192	5.61E-109
1	194	5.52E-127
1	195	3.13E-81
1	196	3.59E-94
1	197	1.49E-62
1	199	3.46E-66
1	200	4.62E-97
1	201	9.87E-65
1	203	9.01E-60
1	206	3.36E-70
1	207	8.55E-63
1	208	5.43E-115
1	209	1.56E-116
1	210	1.03E-69
1	211	2.34E-57
1	212	2.72E-77
1	213	4.39E-75
1	214	5.11E-146
1	215	1.70E-60
1	217	8.55E-94
1	218	8.38E-87
1	219	1.48E-106
1	220	2.25E-68
1	221	6.42E-89
1	222	1.95E-85
1	224	7.13E-103
1	225	3.39E-98
1	226	1.44E-84
1	227	6.86E-50
1	228	1.54E-71
1	231	1.78E-139
1	232	3.67E-154
1	234	2.30E-47
1	236	2.70E-88
1	237	5.81E-75
1	238	5.75E-48
1	240	2.54E-84
1	242	2.63E-96
1	243	1.90E-48
1	244	1.44E-84
1	246	1.77E-57
1	248	5.27E-47
1	249	4.89E-67
1	250	6.44E-93
1	251	1.00E-47
1	252	3.46E-66
1	253	1.06E-65
1	254	1.87E-51
1	255	1.45E-58
1	256	1.83E-82
1	257	4.99E-72
1	258	6.44E-93
1	260	1.67E-79
1	261	3.34E-45
1	262	1.98E-66
1	263	9.12E-68
1	264	3.01E-64
1	265	4.57E-66
1	267	4.77E-49
1	268	3.61E-77
1	270	3.20E-61
1	271	3.01E-115
1	272	4.73E-87
1	274	3.99E-47
1	275	1.60E-43
1	276	4.81E-46
1	277	7.76E-100
1	278	3.84E-104
1	279	2.10E-46
1	280	1.78E-81
1	281	6.09E-76
1	282	2.53E-45
1	283	9.38E-57
1	284	3.31E-48
1	285	6.35E-46
1	287	5.80E-45
1	288	3.09E-57
1	289	3.31E-83
1	291	2.54E-70
1	292	6.55E-56
1	293	7.12E-80
1	296	2.44E-65
1	298	1.70E-60
1	299	2.16E-56
1	300	7.70E-58
1	301	3.17E-69
1	302	6.34E-95
1	303	3.35E-58
1	304	1.72E-50
1	305	2.32E-41
1	307	3.61E-49
1	311	3.51E-96
1	312	5.27E-47
1	314	3.61E-77
1	316	8.43E-77
1	320	4.40E-45
1	323	1.03E-82
1	325	8.27E-71
1	326	1.07E-75
1	331	1.40E-65
1	332	7.70E-58
1	335	2.61E-76
1	338	4.02E-44
1	342	5.10E-53
1	343	2.78E-40
1	344	6.37E-40
1	347	2.62E-55
1	348	6.99E-44
1	349	3.99E-47
1	350	2.42E-61
1	353	3.55E-52
1	354	9.01E-60
1	358	4.42E-58
1	362	7.11E-57
1	371	2.11E-43
1	373	1.51E-55
1	376	2.80E-63
1	377	1.40E-65
1	380	7.71E-75
1	386	1.51E-55
1	387	4.27E-65
1	388	2.53E-45
1	393	5.31E-41
1	408	8.65E-56
1	412	1.46E-42
1	419	2.77E-46
1	422	4.90E-63
1	433	8.34E-59
1	436	3.71E-63
1	441	4.79E-117
1	460	1.30E-64
1	462	9.73E-61
1	465	7.48E-51
1	466	1.06E-65
1	472	1.90E-48
1	473	1.09E-48
1	475	6.35E-46
1	497	1.00E-35
1	498	2.50E-33
1	499	7.11E-57
1	502	2.11E-43
1	510	4.45E-70
1	513	3.46E-55
1	516	1.75E-44
1	517	3.65E-46
1	534	1.75E-44
1	535	2.30E-47
1	545	2.27E-50
1	557	1.49E-62
1	576	9.16E-47
1	577	3.03E-47
1	586	1.92E-45
1	587	4.84E-40
1	601	2.08E-49
1	602	2.78E-43
1	613	7.61E-36
1	630	7.59E-48
1	635	1.90E-48
1	637	7.65E-39
1	643	1.10E-36
1	644	1.22E-40
1	649	9.02E-32
1	655	1.92E-39
1	666	1.21E-43
1	667	6.85E-32
1	687	6.99E-41
1	702	6.92E-35
1	756	1.21E-43
1	3199	6.46E-67
1	3212	7.59E-48
1	3218	1.21E-43
1	3229	3.00E-73
1	3230	1.60E-67
1	3240	1.98E-66
1	3256	1.98E-66
2	1	2.09E-98
2	3	1.05E-220
2	4	6.50E-254
2	5	1.93E-264
2	6	2.38E-143
2	7	1.22E-234
2	8	6.10E-143
2	9	6.07E-94
2	10	4.66E-238
2	11	6.39E-238
2	12	1.03E-245
2	14	7.72E-187
2	15	4.18E-160
2	16	5.07E-242
2	18	1.04E-195
2	19	5.06E-150
2	20	2.45E-152
2	21	1.06E-186
2	22	6.29E-241
2	23	9.11E-204
2	24	1.20E-237
2	25	9.08E-78
2	26	8.42E-73
2	27	1.32E-73
2	29	3.22E-228
2	30	4.66E-87
2	31	1.27E-225
2	32	6.71E-201
2	33	2.32E-206
2	34	3.73E-153
2	38	1.09E-211
2	39	2.60E-67
2	42	1.46E-156
2	43	1.41E-198
2	44	6.01E-75
2	45	8.78E-69
2	47	1.44E-189
2	49	5.60E-79
2	52	1.63E-160
2	54	1.05E-189
2	56	1.02E-69
2	57	1.84E-71
2	58	3.94E-72
2	59	8.44E-194
2	61	3.84E-211
2	62	2.45E-73
2	63	7.58E-68
2	66	1.18E-101
2	67	3.01E-151
2	69	6.33E-71
2	70	1.03E-59
2	72	1.42E-223
2	73	4.98E-100
2	74	2.49E-164
2	80	2.96E-70
2	81	1.60E-70
2	83	1.31E-152
2	84	3.06E-62
2	85	2.01E-177
2	86	2.76E-162
2	89	3.72E-76
2	90	1.98E-186
2	94	6.21E-222
2	95	2.24E-66
2	96	6.68E-229
2	98	3.06E-64
2	101	3.34E-73
2	102	2.13E-72
2	103	6.49E-59
2	105	1.63E-68
2	108	2.18E-70
2	109	5.37E-72
2	110	2.96E-70
2	111	7.01E-83
2	112	4.86E-63
2	113	3.57E-63
2	114	8.19E-75
2	116	5.65E-62
2	118	7.65E-262
2	119	4.16E-62
2	121	5.21E-54
2	122	4.74E-69
2	125	5.16E-162
2	126	1.40E-59
2	127	2.13E-72
2	128	4.81E-67
2	130	3.04E-60
2	131	2.60E-67
2	133	3.04E-60
2	135	1.93E-85
2	136	6.01E-75
2	138	7.66E-66
2	139	2.73E-76
2	140	3.52E-59
2	141	8.90E-67
2	142	1.42E-63
2	143	1.21E-66
2	144	4.83E-61
2	145	5.61E-60
2	148	1.91E-67
2	150	4.54E-73
2	151	3.06E-64
2	152	1.04E-61
2	153	1.03E-67
2	155	3.94E-72
2	158	5.33E-98
2	159	1.05E-63
2	160	3.06E-62
2	161	3.04E-60
2	162	1.93E-65
2	163	1.93E-85
2	165	1.20E-58
2	167	5.14E-83
2	168	2.82E-74
2	171	1.15E-72
2	172	1.59E-148
2	173	3.56E-61
2	175	1.19E-79
2	176	2.99E-58
2	177	2.07E-74
2	178	4.85E-65
2	181	5.81E-77
2	182	2.18E-70
2	188	1.09E-83
2	189	5.60E-79
2	190	1.93E-61
2	192	2.13E-72
2	193	1.15E-72
2	194	6.34E-158
2	195	3.06E-64
2	196	2.56E-69
2	199	1.02E-69
2	200	1.74E-89
2	201	2.13E-72
2	203	5.61E-60
2	204	1.22E-64
2	206	2.62E-65
2	207	1.84E-71
2	208	5.37E-72
2	209	3.84E-74
2	210	1.64E-166
2	212	9.95E-72
2	213	1.84E-71
2	214	1.12E-98
2	215	1.42E-61
2	217	2.37E-89
2	218	3.54E-67
2	219	1.69E-77
2	220	2.00E-76
2	221	5.37E-72
2	222	1.65E-66
2	224	2.39E-94
2	225	1.03E-67
2	226	7.64E-79
2	227	3.69E-52
2	228	7.92E-77
2	231	1.20E-96
2	232	2.69E-90
2	234	9.92E-56
2	236	1.12E-74
2	237	3.05E-66
2	238	9.59E-54
2	239	4.54E-73
2	240	9.69E-74
2	242	8.80E-92
2	243	2.84E-54
2	244	3.05E-66
2	248	8.07E-53
2	249	1.47E-76
2	250	1.20E-68
2	251	1.09E-52
2	253	1.40E-67
2	254	2.59E-50
2	255	1.02E-57
2	256	3.45E-57
2	257	5.09E-186
2	258	6.02E-89
2	260	4.86E-63
2	261	4.19E-51
2	262	2.18E-70
2	263	2.45E-73
2	264	2.38E-143
2	265	1.21E-66
2	267	1.30E-53
2	268	3.05E-66
2	270	4.13E-60
2	271	2.53E-80
2	272	1.52E-74
2	274	1.91E-50
2	275	2.92E-49
2	276	8.16E-48
2	277	6.18E-73
2	278	5.64E-66
2	280	2.13E-72
2	281	3.97E-56
2	284	1.33E-48
2	285	4.19E-51
2	287	1.24E-46
2	288	1.38E-57
2	289	2.18E-70
2	291	3.41E-167
2	293	1.80E-73
2	296	1.38E-69
2	298	1.66E-62
2	299	7.61E-60
2	301	2.01E-130
2	302	2.63E-63
2	303	5.52E-58
2	304	1.21E-66
2	307	7.68E-62
2	309	6.18E-55
2	311	2.63E-63
2	312	1.09E-52
2	314	2.63E-78
2	316	1.04E-78
2	323	6.45E-69
2	324	2.08E-44
2	325	6.90E-76
2	326	1.93E-78
2	331	6.57E-61
2	335	6.45E-69
2	338	1.01E-35
2	339	1.65E-60
2	347	6.49E-59
2	349	3.96E-49
2	353	2.59E-50
2	362	2.43E-48
2	364	2.46E-39
2	367	2.88E-37
2	370	3.06E-64
2	377	2.59E-59
2	380	7.68E-62
2	386	6.57E-61
2	387	4.56E-55
2	388	3.70E-47
2	408	1.40E-59
2	410	5.58E-36
2	419	1.04E-50
2	422	8.92E-61
2	425	2.26E-46
2	429	1.03E-59
2	430	3.06E-46
2	432	3.06E-46
2	433	7.68E-62
2	436	2.21E-58
2	439	1.42E-63
2	441	4.17E-64
2	446	1.24E-40
2	453	2.29E-36
2	456	2.46E-39
2	460	2.25E-64
2	462	9.15E-47
2	465	3.85E-54
2	466	2.62E-65
2	469	1.24E-40
2	485	1.39E-42
2	497	2.26E-40
2	498	7.50E-36
2	499	1.76E-53
2	502	1.03E-42
2	510	5.57E-68
2	513	4.78E-59
2	517	9.18E-52
2	535	2.59E-50
2	538	8.76E-38
2	541	3.09E-51
2	557	1.62E-58
2	561	1.54E-54
2	576	2.30E-43
2	577	5.36E-49
2	586	2.88E-37
2	587	5.66E-43
2	601	3.09E-51
2	602	1.10E-47
2	613	8.10E-39
2	616	5.21E-37
2	622	3.96E-49
2	634	7.46E-40
2	635	8.07E-53
2	637	8.41E-42
2	639	4.10E-40
2	643	1.18E-37
2	644	1.18E-37
2	649	3.69E-33
2	655	6.23E-42
2	666	6.91E-44
2	669	1.74E-143
2	687	1.47E-38
2	702	1.53E-41
2	708	4.18E-30
2	756	7.46E-40
2	776	2.47E-28
2	3199	2.62E-65
2	3212	3.09E-51
2	3213	1.18E-37
2	3229	6.18E-73
2	3230	3.45E-57
2	3240	1.42E-65
2	3256	1.42E-65
3	1	7.38E-100
3	2	2.00E-220
3	4	3.21E-234
3	5	1.42E-229
3	6	3.67E-145
3	7	3.47E-241
3	8	5.30E-137
3	9	2.11E-95
3	10	1.46E-220
3	11	8.78E-244
3	12	1.82E-244
3	14	1.27E-188
3	15	1.53E-160
3	16	2.40E-228
3	18	9.21E-195
3	19	6.35E-150
3	20	7.08E-151
3	21	1.57E-184
3	22	2.38E-231
3	23	4.05E-306
3	24	1.49E-214
3	25	1.88E-78
3	26	7.92E-73
3	27	1.09E-68
3	29	1.07E-245
3	30	3.18E-84
3	31	1.81E-219
3	32	1.27E-191
3	33	5.70E-221
3	34	1.34E-153
3	38	1.07E-220
3	40	8.03E-69
3	42	5.90E-158
3	43	1.74E-188
3	44	1.70E-73
3	45	3.72E-70
3	47	1.74E-188
3	49	3.03E-77
3	52	3.91E-160
3	54	1.41E-183
3	56	2.35E-69
3	57	1.09E-70
3	58	1.72E-71
3	59	1.27E-188
3	60	2.35E-69
3	61	6.24E-225
3	62	9.02E-76
3	63	5.89E-67
3	66	1.66E-98
3	67	1.09E-154
3	69	1.26E-71
3	70	1.85E-58
3	72	1.06E-223
3	73	8.29E-96
3	74	1.71E-164
3	80	8.03E-69
3	81	6.83E-72
3	83	2.51E-153
3	85	4.96E-183
3	86	1.67E-155
3	89	5.73E-75
3	90	3.62E-186
3	94	1.53E-236
3	95	1.27E-67
3	96	1.48E-217
3	101	5.88E-71
3	102	1.72E-71
3	103	1.85E-58
3	105	1.09E-66
3	108	1.08E-72
3	109	5.88E-71
3	110	6.83E-72
3	111	4.49E-82
3	112	4.15E-61
3	113	1.25E-63
3	114	6.74E-74
3	116	4.15E-61
3	118	5.36E-205
3	119	6.64E-62
3	121	1.41E-53
3	122	1.70E-73
3	124	1.27E-69
3	125	8.15E-161
3	126	1.41E-60
3	127	3.19E-69
3	128	1.96E-62
3	130	1.36E-58
3	131	6.88E-68
3	133	1.04E-60
3	135	3.06E-86
3	138	3.17E-65
3	140	1.01E-58
3	141	2.73E-66
3	142	5.85E-65
3	143	5.89E-67
3	144	4.77E-60
3	145	5.46E-59
3	147	3.19E-69
3	148	9.35E-68
3	150	9.28E-72
3	151	9.19E-64
3	152	2.19E-59
3	153	5.88E-71
3	155	1.20E-77
3	156	3.67E-64
3	158	9.42E-97
3	159	2.66E-62
3	160	4.24E-63
3	161	3.40E-58
3	162	1.25E-63
3	163	4.17E-86
3	165	3.40E-58
3	167	1.35E-80
3	168	7.92E-73
3	171	1.48E-68
3	172	1.41E-142
3	173	8.77E-60
3	175	1.23E-75
3	176	4.61E-58
3	177	1.45E-74
3	178	5.76E-63
3	181	1.04E-76
3	182	4.34E-69
3	188	2.33E-84
3	190	2.70E-64
3	192	4.32E-71
3	194	1.34E-153
3	196	4.34E-67
3	198	1.73E-69
3	199	1.08E-72
3	200	4.56E-89
3	201	1.70E-73
3	203	6.47E-60
3	204	8.77E-60
3	206	5.04E-66
3	207	4.87E-76
3	208	5.88E-71
3	209	1.99E-72
3	210	5.39E-163
3	212	2.27E-75
3	213	3.09E-75
3	214	3.03E-93
3	215	1.96E-62
3	216	2.59E-60
3	217	4.33E-84
3	218	5.89E-67
3	219	4.13E-77
3	220	3.40E-80
3	221	1.08E-72
3	222	2.73E-66
3	224	4.13E-93
3	225	6.88E-68
3	226	4.76E-78
3	227	1.78E-51
3	228	4.28E-73
3	231	2.66E-92
3	232	2.15E-88
3	233	1.73E-69
3	234	9.74E-52
3	237	9.30E-66
3	238	2.41E-51
3	239	3.69E-72
3	240	5.82E-73
3	242	1.96E-85
3	243	9.02E-50
3	244	1.47E-64
3	248	5.50E-49
3	249	8.59E-80
3	250	6.87E-70
3	251	6.77E-47
3	253	3.58E-76
3	254	5.50E-49
3	255	6.25E-58
3	256	1.85E-58
3	257	5.50E-187
3	258	2.15E-88
3	260	4.98E-64
3	261	1.12E-47
3	262	2.71E-72
3	263	1.47E-72
3	264	1.99E-148
3	265	1.48E-68
3	267	9.74E-52
3	268	1.09E-66
3	270	3.12E-63
3	271	3.29E-82
3	272	6.74E-74
3	274	2.04E-47
3	275	4.10E-46
3	276	5.01E-47
3	277	4.28E-73
3	278	2.01E-70
3	280	1.70E-73
3	281	1.77E-56
3	284	6.12E-48
3	285	1.67E-46
3	287	1.67E-46
3	288	6.47E-60
3	289	9.35E-70
3	291	1.93E-183
3	293	7.92E-73
3	296	1.27E-69
3	298	2.51E-58
3	299	7.41E-59
3	301	8.88E-125
3	302	2.70E-64
3	303	6.25E-58
3	304	4.24E-63
3	307	7.41E-59
3	309	1.17E-52
3	311	4.32E-71
3	312	1.01E-48
3	314	1.67E-75
3	316	2.87E-81
3	323	1.23E-75
3	324	3.34E-45
3	325	1.20E-77
3	326	1.77E-82
3	331	1.25E-63
3	335	5.82E-73
3	338	1.55E-35
3	339	4.03E-59
3	347	1.32E-51
3	349	2.48E-48
3	351	1.76E-38
3	353	3.01E-49
3	362	1.36E-48
3	364	1.43E-41
3	367	7.73E-38
3	370	1.91E-60
3	377	1.19E-59
3	380	3.51E-60
3	386	2.40E-56
3	387	1.01E-58
3	388	5.50E-49
3	408	8.77E-60
3	418	8.07E-51
3	419	1.32E-51
3	422	3.06E-61
3	425	1.01E-45
3	430	2.71E-44
3	432	8.20E-45
3	433	8.47E-58
3	436	1.10E-55
3	439	3.61E-62
3	441	1.08E-72
3	443	1.19E-59
3	446	8.97E-44
3	456	5.04E-40
3	458	7.12E-57
3	460	9.19E-64
3	462	5.53E-46
3	465	2.02E-55
3	466	2.97E-59
3	485	6.31E-41
3	491	1.31E-56
3	497	1.87E-37
3	498	2.08E-35
3	499	3.70E-55
3	501	3.74E-35
3	502	2.20E-43
3	510	2.70E-64
3	513	4.41E-56
3	517	1.48E-50
3	535	4.94E-50
3	553	5.01E-47
3	557	3.49E-53
3	561	3.26E-56
3	576	1.36E-48
3	577	1.83E-45
3	586	2.96E-43
3	587	1.31E-38
3	601	4.41E-51
3	602	1.23E-46
3	613	1.48E-36
3	616	3.38E-37
3	622	7.44E-49
3	634	2.79E-40
3	635	8.26E-48
3	637	5.04E-40
3	639	2.22E-39
3	643	1.10E-36
3	644	2.22E-39
3	649	3.91E-34
3	655	4.93E-44
3	666	1.83E-45
3	669	4.42E-141
3	671	4.34E-42
3	679	1.23E-39
3	687	1.54E-40
3	702	2.37E-38
3	708	1.37E-30
3	756	1.77E-42
3	3199	5.04E-66
3	3212	2.48E-48
3	3229	9.28E-72
3	3230	1.85E-58
3	3240	1.48E-66
3	3256	1.48E-66
4	1	2.39E-99
4	2	9.65E-253
4	3	1.18E-232
4	5	1.18E-254
4	6	1.43E-149
4	7	6.58E-246
4	8	8.19E-142
4	9	2.24E-96
4	10	4.47E-239
4	11	1.25E-242
4	12	4.73E-249
4	14	1.84E-187
4	15	9.74E-161
4	16	1.07E-253
4	18	2.46E-202
4	19	4.50E-148
4	20	5.02E-149
4	21	2.52E-187
4	22	1.10E-247
4	23	4.92E-215
4	24	1.07E-231
4	25	3.49E-76
4	26	1.25E-71
4	27	5.82E-71
4	29	1.51E-247
4	30	6.75E-83
4	31	1.79E-233
4	32	7.03E-200
4	33	6.74E-215
4	34	4.13E-153
4	38	1.88E-221
4	39	3.71E-64
4	42	3.80E-161
4	43	8.69E-199
4	44	7.92E-71
4	45	1.48E-66
4	47	1.08E-194
4	49	3.03E-75
4	52	1.64E-159
4	54	7.12E-194
4	56	1.27E-67
4	57	2.34E-69
4	58	7.99E-69
4	59	1.19E-198
4	61	1.01E-218
4	62	2.68E-72
4	63	2.01E-64
4	66	1.98E-100
4	67	3.36E-154
4	69	6.87E-68
4	70	1.61E-57
4	72	1.44E-234
4	73	4.74E-97
4	74	3.45E-166
4	80	9.29E-70
4	81	5.02E-70
4	83	3.71E-152
4	85	3.45E-187
4	86	3.07E-159
4	89	4.21E-73
4	90	3.09E-192
4	94	1.66E-226
4	95	6.84E-64
4	96	2.21E-232
4	98	2.70E-62
4	101	5.88E-69
4	102	4.34E-67
4	103	7.62E-59
4	105	9.35E-66
4	108	5.82E-71
4	109	2.31E-71
4	110	6.87E-68
4	111	3.29E-80
4	112	3.17E-63
4	113	1.99E-62
4	114	1.70E-71
4	116	3.05E-59
4	117	5.23E-55
4	118	1.11E-222
4	119	1.95E-60
4	121	7.61E-52
4	122	9.29E-70
4	125	3.11E-165
4	126	1.19E-57
4	127	2.35E-65
4	128	3.12E-61
4	130	7.62E-59
4	131	7.93E-63
4	133	2.65E-60
4	135	3.77E-81
4	138	9.18E-62
4	139	7.92E-71
4	140	5.44E-57
4	141	5.04E-64
4	142	7.81E-61
4	143	4.30E-63
4	144	6.63E-60
4	145	4.01E-57
4	148	2.35E-65
4	150	2.01E-68
4	151	2.70E-62
4	152	4.75E-58
4	153	9.29E-70
4	155	2.63E-74
4	158	4.74E-97
4	159	2.70E-62
4	160	1.22E-59
4	161	3.60E-60
4	162	1.27E-65
4	163	1.09E-81
4	165	6.45E-58
4	167	1.77E-80
4	168	3.69E-70
4	169	5.82E-71
4	171	1.09E-68
4	172	9.28E-146
4	173	2.96E-57
4	175	4.12E-75
4	176	2.10E-55
4	177	1.47E-70
4	178	1.08E-62
4	180	4.14E-59
4	181	1.63E-75
4	182	2.02E-66
4	188	5.14E-81
4	189	4.87E-74
4	190	1.66E-59
4	192	1.48E-66
4	193	3.69E-70
4	194	1.19E-156
4	195	9.30E-64
4	196	2.74E-66
4	199	4.34E-67
4	200	4.11E-91
4	201	5.02E-70
4	203	4.75E-58
4	204	2.73E-64
4	206	2.33E-63
4	207	2.01E-68
4	208	4.34E-67
4	209	6.87E-68
4	210	1.22E-168
4	212	3.72E-68
4	213	2.01E-68
4	214	1.64E-96
4	215	7.81E-61
4	217	1.64E-84
4	218	2.01E-64
4	219	4.87E-74
4	220	4.21E-73
4	221	9.29E-70
4	222	5.89E-65
4	224	3.06E-96
4	225	3.19E-65
4	226	1.83E-78
4	227	1.89E-51
4	228	2.63E-74
4	229	1.48E-66
4	231	5.32E-93
4	232	7.40E-86
4	234	5.23E-55
4	236	5.73E-73
4	237	3.19E-65
4	238	2.39E-54
4	240	5.02E-70
4	242	5.90E-89
4	243	1.09E-53
4	244	7.93E-63
4	248	1.89E-51
4	249	1.23E-73
4	250	4.34E-65
4	251	2.87E-50
4	253	1.48E-68
4	254	7.97E-49
4	255	6.22E-56
4	256	1.84E-56
4	257	8.83E-190
4	258	3.05E-84
4	259	9.35E-66
4	260	3.17E-63
4	261	1.76E-49
4	262	5.88E-69
4	263	3.09E-73
4	264	7.56E-147
4	265	3.72E-68
4	267	3.24E-54
4	268	3.12E-61
4	270	2.65E-60
4	271	8.32E-80
4	272	3.18E-69
4	274	3.89E-50
4	275	5.89E-49
4	276	7.97E-49
4	277	4.28E-71
4	278	5.89E-65
4	280	1.73E-67
4	281	1.76E-54
4	284	1.46E-48
4	285	8.57E-51
4	287	1.97E-48
4	288	3.38E-56
4	289	4.34E-65
4	291	8.03E-177
4	293	2.68E-72
4	296	6.83E-70
4	298	6.76E-62
4	299	5.44E-57
4	301	7.55E-130
4	302	2.70E-62
4	303	2.50E-56
4	304	3.17E-63
4	307	1.61E-57
4	309	1.67E-52
4	311	1.48E-64
4	312	4.97E-53
4	314	8.82E-76
4	316	9.86E-79
4	323	2.34E-69
4	324	1.79E-43
4	325	7.80E-73
4	326	4.63E-78
4	331	3.05E-59
4	335	9.29E-70
4	339	5.44E-57
4	347	2.25E-59
4	349	2.87E-50
4	353	7.97E-49
4	362	1.10E-45
4	364	1.85E-39
4	366	4.08E-36
4	370	2.25E-59
4	377	7.93E-63
4	380	6.76E-62
4	386	8.05E-54
4	387	8.43E-56
4	388	1.97E-48
4	408	1.36E-56
4	410	7.75E-35
4	419	8.89E-48
4	422	1.06E-60
4	425	3.29E-46
4	429	4.59E-56
4	430	7.99E-43
4	432	2.70E-45
4	433	1.61E-57
4	436	5.44E-57
4	439	5.04E-64
4	441	6.88E-66
4	443	7.62E-59
4	453	7.75E-35
4	456	6.51E-38
4	460	1.44E-60
4	462	5.93E-43
4	465	1.16E-50
4	466	1.03E-58
4	469	1.40E-34
4	485	4.19E-40
4	497	2.49E-39
4	498	1.33E-35
4	499	4.97E-53
4	501	6.06E-34
4	502	8.17E-39
4	510	9.29E-70
4	513	2.50E-56
4	517	6.58E-48
4	535	2.55E-51
4	540	6.06E-34
4	557	5.62E-52
4	561	1.84E-56
4	576	1.20E-47
4	577	1.10E-45
4	586	6.94E-37
4	587	2.13E-41
4	601	4.87E-48
4	602	4.45E-46
4	613	4.84E-38
4	616	9.88E-36
4	622	3.60E-48
4	634	8.75E-38
4	635	2.87E-50
4	637	4.52E-39
4	639	2.26E-36
4	643	1.48E-38
4	644	1.48E-38
4	649	2.89E-30
4	655	1.48E-38
4	666	1.58E-41
4	669	2.71E-152
4	687	5.48E-36
4	702	1.99E-38
4	708	5.17E-30
4	756	5.16E-37
4	3199	2.70E-62
4	3212	3.46E-51
4	3213	1.18E-37
4	3229	1.73E-67
4	3230	1.55E-55
4	3240	9.30E-64
4	3256	9.30E-64
5	1	3.27E-98
5	2	3.96E-264
5	3	1.00E-228
5	4	2.23E-255
5	6	2.97E-144
5	7	4.05E-242
5	8	7.60E-144
5	9	4.23E-95
5	10	8.54E-240
5	11	3.32E-240
5	12	2.27E-252
5	14	1.15E-192
5	15	5.71E-156
5	16	2.46E-237
5	17	3.06E-67
5	18	7.40E-201
5	19	1.30E-148
5	20	3.33E-148
5	21	4.52E-190
5	22	2.91E-245
5	23	2.76E-213
5	24	6.99E-238
5	25	1.83E-72
5	26	6.55E-68
5	27	1.34E-72
5	28	4.88E-66
5	29	1.47E-235
5	30	4.15E-85
5	31	1.14E-223
5	32	5.45E-198
5	33	2.52E-209
5	34	2.45E-151
5	35	1.96E-64
5	36	3.49E-56
5	37	9.04E-60
5	38	5.17E-213
5	39	3.09E-65
5	40	1.87E-70
5	42	1.33E-160
5	43	7.53E-195
5	44	3.01E-69
5	45	1.68E-63
5	46	7.58E-69
5	47	6.86E-191
5	48	3.11E-63
5	49	7.42E-71
5	50	1.06E-62
5	51	3.62E-64
5	52	1.47E-158
5	53	3.47E-70
5	54	1.58E-192
5	55	9.09E-64
5	56	1.67E-65
5	57	3.06E-67
5	58	3.06E-67
5	59	5.55E-192
5	60	1.01E-70
5	61	1.45E-216
5	62	1.77E-74
5	63	1.06E-62
5	64	9.03E-66
5	65	1.62E-69
5	66	1.98E-99
5	67	6.35E-157
5	68	4.92E-64
5	69	1.05E-66
5	71	3.10E-61
5	72	1.23E-230
5	73	6.89E-99
5	74	1.20E-165
5	75	6.69E-64
5	76	1.68E-61
5	77	1.96E-64
5	78	3.59E-66
5	79	4.93E-62
5	80	2.60E-68
5	81	5.57E-69
5	82	2.60E-68
5	83	3.74E-152
5	84	1.23E-59
5	85	3.75E-179
5	86	3.75E-155
5	87	1.96E-64
5	88	2.62E-58
5	89	1.34E-72
5	90	5.04E-188
5	91	7.81E-63
5	92	1.06E-64
5	93	4.18E-59
5	94	1.37E-228
5	96	4.77E-231
5	97	1.23E-65
5	98	7.81E-63
5	99	9.09E-64
5	100	5.74E-63
5	101	1.59E-71
5	102	1.94E-66
5	105	2.66E-64
5	106	4.93E-62
5	107	4.61E-72
5	108	7.78E-65
5	109	7.23E-73
5	110	1.94E-66
5	111	2.35E-83
5	114	5.57E-69
5	115	6.70E-62
5	118	3.90E-229
5	120	2.64E-66
5	122	2.64E-66
5	123	2.66E-60
5	124	1.03E-68
5	125	6.38E-163
5	127	9.03E-66
5	128	1.06E-60
5	129	1.06E-64
5	131	1.44E-64
5	132	1.24E-63
5	134	2.25E-67
5	135	3.83E-82
5	136	1.49E-75
5	137	1.01E-70
5	138	1.95E-60
5	139	4.48E-74
5	141	1.44E-64
5	143	7.81E-63
5	144	9.04E-60
5	146	6.64E-66
5	147	8.75E-70
5	148	2.27E-65
5	150	2.21E-69
5	153	4.82E-68
5	154	5.57E-69
5	155	7.58E-69
5	156	7.78E-65
5	157	1.67E-59
5	158	1.38E-96
5	160	1.44E-60
5	162	1.67E-65
5	163	1.72E-83
5	164	4.72E-70
5	166	2.29E-63
5	167	8.12E-83
5	168	1.21E-67
5	169	2.86E-73
5	170	3.62E-62
5	171	5.66E-67
5	172	9.43E-146
5	174	3.62E-62
5	175	1.83E-72
5	177	1.01E-70
5	178	2.67E-62
5	179	2.67E-62
5	180	6.57E-58
5	181	3.39E-72
5	182	3.59E-66
5	184	8.92E-68
5	185	2.23E-57
5	186	1.59E-71
5	187	3.62E-64
5	188	1.38E-79
5	189	3.78E-75
5	192	6.64E-66
5	193	3.01E-69
5	194	3.38E-154
5	195	5.74E-63
5	198	3.54E-68
5	199	4.88E-66
5	200	8.33E-88
5	201	1.19E-69
5	202	5.68E-59
5	204	1.68E-63
5	205	2.57E-56
5	206	1.96E-64
5	207	1.62E-69
5	208	1.43E-66
5	209	1.21E-67
5	210	4.20E-165
5	211	9.04E-60
5	212	3.01E-69
5	213	1.40E-68
5	214	9.50E-94
5	216	6.66E-60
5	217	9.25E-84
5	218	3.09E-65
5	219	4.00E-71
5	220	1.83E-72
5	221	3.01E-69
5	222	3.62E-64
5	224	4.23E-95
5	225	1.68E-63
5	226	1.65E-78
5	228	4.61E-72
5	229	4.92E-64
5	230	4.02E-55
5	231	1.56E-92
5	232	2.73E-89
5	233	7.70E-67
5	235	2.57E-56
5	236	3.78E-75
5	239	1.83E-72
5	240	4.72E-70
5	241	9.09E-64
5	242	2.54E-86
5	249	2.49E-72
5	250	3.09E-65
5	252	9.09E-64
5	253	1.38E-70
5	257	5.59E-189
5	258	1.05E-84
5	259	1.23E-65
5	262	1.44E-62
5	263	1.87E-70
5	264	1.18E-150
5	265	1.06E-62
5	270	4.90E-60
5	271	1.83E-72
5	272	2.21E-69
5	273	9.04E-60
5	277	2.60E-68
5	278	2.66E-64
5	280	1.19E-69
5	286	2.96E-55
5	288	5.59E-57
5	291	1.33E-172
5	292	2.61E-49
5	293	4.00E-71
5	294	6.57E-58
5	295	1.40E-56
5	296	1.40E-68
5	299	3.56E-58
5	301	5.54E-124
5	302	8.92E-58
5	310	5.02E-46
5	311	3.09E-65
5	314	2.67E-77
5	316	4.17E-78
5	323	3.54E-68
5	325	1.13E-73
5	326	4.17E-78
5	327	1.23E-59
5	331	4.90E-60
5	332	3.72E-51
5	333	2.03E-51
5	335	2.60E-68
5	339	3.08E-59
5	340	3.27E-52
5	354	3.42E-44
5	359	1.26E-50
5	362	2.27E-45
5	370	9.10E-62
5	376	4.74E-56
5	377	1.05E-58
5	380	4.22E-61
5	387	2.62E-58
5	395	7.78E-65
5	397	4.23E-50
5	416	4.43E-52
5	418	2.30E-50
5	429	5.59E-57
5	433	1.05E-58
5	436	1.65E-57
5	439	5.74E-63
5	441	9.03E-66
5	444	2.75E-51
5	447	3.79E-43
5	460	1.05E-58
5	462	7.58E-45
5	466	1.67E-59
5	470	6.06E-47
5	472	9.34E-43
5	483	4.61E-54
5	489	1.03E-56
5	491	1.26E-50
5	493	3.53E-49
5	499	9.26E-51
5	510	1.91E-68
5	513	6.25E-54
5	541	2.75E-51
5	545	9.88E-48
5	549	2.81E-43
5	552	6.81E-40
5	557	1.15E-53
5	559	3.42E-44
5	561	4.02E-55
5	562	1.54E-43
5	576	6.79E-46
5	602	1.39E-44
5	611	4.62E-44
5	616	1.17E-36
5	619	1.81E-38
5	658	6.45E-37
5	661	3.99E-48
5	666	1.24E-39
5	669	4.99E-143
5	702	4.43E-38
5	811	9.94E-35
5	3229	7.70E-67
5	3240	5.72E-65
5	3256	5.72E-65
6	1	5.48E-98
6	2	9.30E-147
6	3	2.40E-149
6	4	1.59E-154
6	5	8.42E-149
6	7	5.03E-153
6	8	1.95E-214
6	9	1.87E-102
6	10	1.27E-146
6	11	1.04E-147
6	12	2.68E-153
6	14	1.11E-136
6	15	2.14E-145
6	16	1.76E-152
6	18	2.93E-145
6	19	9.13E-141
6	20	1.34E-132
6	21	3.11E-134
6	22	7.65E-154
6	23	2.34E-140
6	24	1.26E-143
6	25	3.18E-79
6	26	4.98E-71
6	27	2.54E-82
6	29	2.97E-151
6	30	1.40E-87
6	31	2.38E-146
6	32	1.15E-148
6	33	6.74E-144
6	34	1.22E-134
6	38	7.43E-142
6	39	1.75E-68
6	42	1.17E-160
6	43	6.67E-141
6	44	3.94E-76
6	45	2.02E-69
6	47	1.53E-139
6	49	5.37E-76
6	52	1.58E-148
6	53	1.10E-90
6	54	1.39E-141
6	56	2.02E-69
6	57	3.74E-69
6	58	4.98E-71
6	59	6.10E-146
6	61	2.65E-147
6	62	3.17E-70
6	63	9.43E-69
6	66	3.74E-100
6	67	1.43E-153
6	69	1.48E-69
6	70	1.78E-66
6	72	6.10E-146
6	73	3.64E-105
6	74	1.01E-138
6	80	6.15E-77
6	81	1.06E-71
6	83	3.75E-130
6	85	7.43E-142
6	86	2.57E-138
6	89	2.52E-75
6	90	2.10E-139
6	94	2.16E-148
6	95	2.06E-67
6	96	1.94E-147
6	102	5.73E-72
6	103	4.41E-68
6	105	6.14E-64
6	107	4.59E-94
6	108	1.92E-73
6	110	2.20E-74
6	111	1.09E-85
6	112	2.42E-66
6	113	8.16E-68
6	114	1.56E-76
6	116	2.42E-66
6	118	3.42E-132
6	119	1.78E-66
6	121	6.14E-64
6	122	4.21E-72
6	125	1.90E-141
6	126	2.42E-66
6	127	2.02E-69
6	128	2.44E-64
6	130	5.18E-67
6	131	9.23E-71
6	133	2.42E-66
6	135	1.23E-86
6	138	1.31E-66
6	140	5.09E-69
6	141	2.80E-67
6	142	6.00E-68
6	143	3.65E-71
6	145	1.13E-65
6	147	3.18E-79
6	148	2.75E-69
6	150	8.00E-70
6	151	9.60E-67
6	153	5.56E-74
6	155	5.37E-76
6	158	2.94E-98
6	159	6.93E-69
6	160	4.32E-70
6	161	1.14E-63
6	163	5.51E-88
6	165	2.06E-67
6	167	2.12E-76
6	168	7.32E-76
6	171	3.09E-72
6	172	4.51E-126
6	173	1.80E-64
6	175	1.36E-75
6	176	1.31E-66
6	177	1.36E-75
6	178	3.55E-73
6	181	1.31E-77
6	182	3.74E-69
6	188	2.42E-84
6	190	2.06E-67
6	192	6.93E-69
6	193	4.95E-80
6	194	2.65E-147
6	195	1.75E-68
6	196	2.33E-70
6	199	4.41E-68
6	200	2.04E-95
6	201	3.65E-71
6	203	2.09E-65
6	205	3.81E-67
6	206	1.53E-65
6	207	1.75E-68
6	208	4.98E-71
6	209	6.78E-71
6	210	1.16E-114
6	212	6.78E-71
6	213	8.16E-68
6	214	3.15E-96
6	215	6.14E-60
6	217	1.14E-83
6	218	9.23E-71
6	219	1.61E-74
6	220	2.12E-76
6	221	1.97E-71
6	222	5.25E-65
6	224	9.54E-100
6	225	6.00E-68
6	226	7.35E-83
6	227	2.02E-55
6	228	7.35E-83
6	231	1.81E-94
6	232	6.68E-92
6	233	8.39E-77
6	234	1.52E-57
6	237	4.98E-71
6	238	2.80E-57
6	239	2.12E-76
6	240	7.57E-74
6	242	3.56E-87
6	243	1.71E-54
6	248	6.82E-48
6	249	6.15E-77
6	250	2.75E-69
6	251	1.11E-48
6	253	8.70E-75
6	254	3.61E-53
6	255	2.45E-62
6	256	7.14E-65
6	257	3.15E-120
6	258	2.96E-88
6	260	1.75E-68
6	261	1.90E-46
6	262	3.00E-74
6	263	8.98E-73
6	264	1.73E-104
6	265	1.51E-67
6	266	8.24E-58
6	267	3.61E-53
6	268	1.48E-69
6	270	9.43E-69
6	271	1.14E-76
6	272	5.91E-79
6	274	4.46E-49
6	275	2.29E-47
6	276	2.15E-50
6	277	5.56E-74
6	278	2.61E-73
6	280	8.28E-66
6	281	7.14E-65
6	284	1.69E-47
6	285	8.63E-51
6	287	2.91E-50
6	288	1.78E-66
6	289	8.70E-75
6	291	1.59E-114
6	293	1.36E-75
6	296	6.59E-73
6	297	1.14E-61
6	298	3.86E-65
6	299	2.44E-64
6	301	5.11E-116
6	302	5.09E-69
6	303	3.33E-62
6	304	3.89E-61
6	305	3.57E-43
6	307	1.78E-58
6	309	1.26E-54
6	311	4.98E-71
6	312	1.11E-48
6	314	9.21E-80
6	316	3.18E-79
6	318	5.05E-55
6	323	1.26E-70
6	324	1.69E-47
6	325	8.06E-79
6	326	9.60E-78
6	328	2.64E-43
6	331	7.18E-63
6	335	2.61E-73
6	338	7.92E-41
6	339	1.28E-68
6	344	1.03E-37
6	347	4.52E-60
6	349	1.90E-46
6	353	5.59E-52
6	359	4.52E-60
6	361	6.37E-46
6	362	7.86E-54
6	364	9.79E-50
6	377	1.78E-58
6	380	9.60E-67
6	386	1.12E-57
6	387	7.05E-67
6	388	5.04E-48
6	408	4.53E-62
6	419	2.91E-50
6	422	6.16E-62
6	425	5.59E-52
6	430	4.34E-44
6	432	1.03E-51
6	433	8.38E-62
6	436	9.75E-61
6	439	2.10E-63
6	441	8.00E-70
6	443	3.86E-65
6	446	2.43E-49
6	456	7.12E-45
6	460	5.24E-59
6	462	1.11E-48
6	465	2.02E-55
6	466	2.86E-63
6	485	2.56E-51
6	491	1.13E-59
6	497	1.72E-38
6	498	1.28E-34
6	499	1.71E-54
6	501	8.61E-46
6	502	6.44E-40
6	509	3.47E-51
6	510	1.75E-68
6	513	3.23E-56
6	517	1.04E-46
6	526	6.37E-46
6	535	1.25E-47
6	539	1.96E-43
6	540	9.62E-45
6	553	3.47E-51
6	557	3.23E-56
6	576	2.03E-48
6	577	9.79E-50
6	586	9.71E-42
6	587	4.34E-44
6	601	3.04E-52
6	602	4.19E-47
6	605	2.62E-40
6	613	1.96E-43
6	634	3.64E-36
6	635	1.69E-47
6	637	4.77E-40
6	639	4.77E-40
6	643	7.63E-38
6	644	8.25E-37
6	649	2.39E-41
6	655	3.10E-47
6	666	7.03E-39
6	669	2.23E-81
6	671	1.17E-39
6	687	3.54E-40
6	702	2.32E-38
6	708	6.13E-37
6	715	6.44E-40
6	718	7.12E-45
6	756	3.21E-44
6	793	6.79E-30
6	3199	3.81E-67
6	3212	9.24E-48
6	3229	1.97E-71
6	3230	3.86E-65
6	3240	1.53E-65
6	3256	1.53E-65
7	1	7.74E-96
7	2	3.17E-235
7	3	1.63E-241
7	4	8.41E-248
7	5	7.02E-243
7	6	1.68E-149
7	8	1.20E-140
7	9	8.27E-94
7	10	1.34E-239
7	11	5.37E-253
7	12	1.31E-261
7	14	4.21E-191
7	15	4.86E-159
7	16	2.20E-244
7	18	4.97E-205
7	19	5.34E-151
7	20	1.23E-149
7	21	2.78E-190
7	22	1.19E-241
7	23	1.45E-224
7	24	3.08E-219
7	25	9.67E-76
7	26	6.57E-71
7	27	6.73E-69
7	28	6.94E-65
7	29	1.41E-249
7	30	4.01E-81
7	31	7.48E-231
7	32	2.19E-200
7	33	1.17E-225
7	34	9.04E-153
7	35	2.78E-63
7	37	1.74E-58
7	38	3.27E-229
7	39	2.78E-63
7	40	5.70E-70
7	42	3.20E-161
7	43	1.06E-196
7	44	8.71E-73
7	45	2.72E-67
7	47	1.20E-191
7	48	5.13E-63
7	49	4.08E-72
7	51	2.38E-60
7	52	1.01E-159
7	53	8.71E-73
7	54	2.01E-193
7	55	3.76E-59
7	56	7.92E-68
7	57	2.67E-69
7	58	1.96E-69
7	59	1.05E-199
7	60	1.91E-71
7	61	7.59E-228
7	62	4.69E-73
7	63	2.37E-64
7	64	1.66E-70
7	66	7.74E-96
7	67	5.94E-152
7	69	7.92E-68
7	72	3.55E-233
7	73	1.86E-92
7	74	3.20E-167
7	75	2.39E-62
7	76	5.97E-60
7	77	1.75E-62
7	79	8.15E-62
7	80	7.92E-68
7	81	7.92E-68
7	82	2.20E-72
7	83	4.82E-153
7	84	2.77E-59
7	85	6.49E-186
7	86	3.54E-156
7	87	3.20E-66
7	88	6.98E-61
7	89	3.44E-73
7	90	2.49E-192
7	91	2.03E-65
7	92	5.10E-65
7	93	1.74E-58
7	94	5.21E-240
7	96	1.25E-232
7	97	2.38E-60
7	98	2.05E-61
7	99	1.29E-62
7	100	3.75E-65
7	101	2.60E-71
7	102	5.03E-67
7	104	9.49E-61
7	105	2.04E-63
7	106	5.14E-61
7	107	3.96E-74
7	108	1.66E-70
7	109	8.95E-71
7	110	6.73E-69
7	111	1.06E-78
7	114	3.55E-71
7	118	2.62E-208
7	120	5.10E-65
7	122	6.57E-71
7	123	1.74E-58
7	124	9.16E-69
7	125	1.39E-162
7	127	4.35E-66
7	129	6.98E-61
7	132	6.98E-63
7	134	9.43E-65
7	135	1.45E-78
7	136	6.57E-71
7	137	3.08E-70
7	139	3.96E-74
7	144	8.15E-62
7	146	1.73E-66
7	147	1.06E-69
7	148	6.85E-67
7	150	3.70E-67
7	152	1.04E-53
7	153	1.22E-70
7	154	3.20E-66
7	155	3.96E-74
7	156	1.75E-64
7	157	1.29E-60
7	158	3.46E-92
7	160	6.98E-61
7	162	3.23E-64
7	163	1.22E-79
7	166	8.12E-64
7	167	7.80E-79
7	168	6.57E-71
7	169	2.67E-69
7	170	1.75E-62
7	171	6.94E-65
7	172	8.02E-146
7	175	3.08E-70
7	177	2.67E-69
7	178	1.29E-60
7	180	4.40E-60
7	181	4.08E-72
7	184	2.35E-66
7	185	2.32E-56
7	186	2.67E-69
7	188	1.73E-77
7	189	2.53E-73
7	192	2.00E-67
7	193	8.43E-75
7	194	8.16E-155
7	195	4.41E-62
7	197	1.74E-58
7	198	6.57E-71
7	200	6.05E-89
7	201	3.55E-71
7	202	1.51E-61
7	204	8.12E-64
7	205	6.98E-61
7	206	1.09E-65
7	207	4.94E-69
7	208	7.92E-68
7	209	3.14E-68
7	210	1.54E-163
7	211	3.21E-58
7	212	2.26E-70
7	213	9.16E-69
7	214	3.46E-92
7	216	2.04E-59
7	217	7.12E-83
7	218	9.43E-65
7	219	2.53E-73
7	220	2.90E-74
7	221	3.08E-70
7	222	5.03E-67
7	223	5.03E-57
7	224	4.17E-91
7	225	3.20E-66
7	226	4.54E-75
7	228	7.09E-76
7	229	2.03E-65
7	231	1.06E-90
7	232	7.12E-83
7	233	3.20E-66
7	236	5.56E-72
7	237	3.23E-64
7	239	1.25E-68
7	240	3.96E-74
7	242	8.10E-84
7	244	1.29E-62
7	245	1.48E-57
7	246	3.07E-54
7	249	6.19E-75
7	250	2.72E-67
7	252	4.39E-64
7	253	1.22E-70
7	256	2.32E-56
7	257	1.65E-188
7	258	1.89E-80
7	259	2.03E-65
7	260	1.75E-60
7	262	5.03E-67
7	263	6.73E-69
7	264	3.17E-152
7	265	2.39E-62
7	271	1.45E-78
7	272	1.91E-71
7	273	1.75E-64
7	277	7.57E-72
[truncated: 883,470 more rows]
