# Supplementary material for: Structural screens identify candidate human homologs of insect chemoreceptors and cryptic Drosophila gustatory receptor-like proteins
Source: eLife. 2023 Feb 20;12:e85537. doi: 10.7554/eLife.85537 (PMC9998090; doi:10.7554/eLife.85537)
Supplement: Figure 3—source data 3. — The first column is the node identifier (ID) and the second column is the sequence name (SEQ). [file elife-85537-fig3-data3.zip › Figure3SourceData3Figure3Bnetworkannotation.txt]

ID	SEQ
1	Frankliniella_occidentalis_XP_026280349.1_uncharacterized_protein_LOC113207840
2	Odontomachus_brunneus_XP_032670843.1_gustatory_receptor_for_sugar_taste_64f-like_isoform_X2
3	Monomorium_pharaonis_XP_012530686.1_gustatory_receptor_for_sugar_taste_64f_isoform_X1
4	Ooceraea_biroi_XP_011340007.1_gustatory_receptor_for_sugar_taste_64f_isoform_X1
5	Harpegnathos_saltator_XP_025163962.1_gustatory_receptor_for_sugar_taste_64e_isoform_X1
6	Diprion_similis_XP_046734696.1_gustatory_receptor_for_sugar_taste_64f-like
7	Wasmannia_auropunctata_XP_011689862.1_PREDICTED_gustatory_receptor_for_sugar_taste_64f-like_isoform_X1
8	Athalia_rosae_XP_048514510.1_gustatory_receptor_5a_for_trehalose-like_isoform_X1
9	Bemisia_tabaci_XP_018911724.1_PREDICTED_gustatory_receptor_5a_for_trehalose-like
10	Formica_exsecta_XP_029662116.1_gustatory_receptor_for_sugar_taste_64f-like
11	Pogonomyrmex_barbatus_XP_011647786.1_gustatory_receptor_for_sugar_taste_64f-like_isoform_X1
12	Vollenhovia_emeryi_XP_011881612.1_PREDICTED_gustatory_receptor_for_sugar_taste_64f-like_isoform_X1
13	Trichogramma_pretiosum_XP_014232824.1_gustatory_receptor_for_sugar_taste_64f-like
14	Frieseomelitta_varia_XP_043525134.1_gustatory_receptor_for_sugar_taste_64f-like_isoform_X1
15	Nasonia_vitripennis_XP_031780263.1_gustatory_receptor_for_sugar_taste_64f_isoform_X1
16	Pseudomyrmex_gracilis_XP_020278409.1_gustatory_receptor_for_sugar_taste_64e-like_isoform_X1
17	Vespula_vulgaris_XP_050856305.1_gustatory_receptor_for_sugar_taste_64a-like_isoform_X2
18	Habropoda_laboriosa_XP_017793583.1_PREDICTED_gustatory_receptor_5a_for_trehalose-like
19	Trichogramma_pretiosum_XP_014232823.1_gustatory_receptor_for_sugar_taste_64f-like
20	Cotesia_glomerata_XP_044595733.1_gustatory_receptor_for_sugar_taste_64f-like_isoform_X1
21	Bombus_affinis_XP_050598454.1_gustatory_receptor_for_sugar_taste_64f-like_isoform_X1
22	Linepithema_humile_XP_012217698.1_PREDICTED_gustatory_receptor_for_sugar_taste_64f-like
23	Monomorium_pharaonis_XP_036145425.1_gustatory_receptor_for_sugar_taste_64f_isoform_X3
24	Dinoponera_quadriceps_XP_014475212.1_PREDICTED_gustatory_receptor_for_sugar_taste_64f-like_isoform_X1
25	Rhagoletis_zephyria_XP_017472227.1_PREDICTED_gustatory_receptor_5a_for_trehalose-like
26	Drosophila_mojavensis_XP_002009143.2_gustatory_receptor_for_sugar_taste_64f
27	Schistocerca_serialis_cubense_XP_049948247.1_gustatory_receptor_for_sugar_taste_64a-like
28	Diprion_similis_XP_046736250.1_gustatory_receptor_5a_for_trehalose-like
29	Temnothorax_curvispinosus_XP_024873601.1_gustatory_receptor_for_sugar_taste_64f-like_isoform_X1
30	Schistocerca_americana_XP_046989039.1_gustatory_receptor_for_sugar_taste_64e-like
31	Cataglyphis_hispanica_XP_050444753.1_gustatory_receptor_for_sugar_taste_64f-like_isoform_X1
32	Polistes_dominula_XP_015182359.1_PREDICTED_gustatory_receptor_5a_for_trehalose-like
33	Atta_cephalotes_XP_012055333.1_PREDICTED_gustatory_receptor_5a_for_trehalose-like
34	Microplitis_demolitor_XP_008547395.1_PREDICTED_gustatory_receptor_for_sugar_taste_64e-like_isoform_X1
35	Vollenhovia_emeryi_XP_011881611.1_PREDICTED_gustatory_receptor_for_sugar_taste_64e-like
36	Nasonia_vitripennis_XP_016837021.1_gustatory_receptor_2_isoform_X1
37	Odontomachus_brunneus_XP_032670845.1_gustatory_receptor_for_sugar_taste_64f-like
38	Trachymyrmex_zeteki_XP_018315902.1_PREDICTED_gustatory_receptor_5a_for_trehalose-like
39	Orussus_abietinus_XP_012278986.1_gustatory_receptor_5a_for_trehalose
40	Zerene_cesonia_XP_038209594.1_gustatory_receptor_for_sugar_taste_64f-like
41	Athalia_rosae_XP_048514877.1_gustatory_receptor_5a_for_trehalose-like_isoform_X1
42	Cephus_cinctus_XP_015596523.1_gustatory_receptor_for_sugar_taste_64f_isoform_X1
43	Vespa_crabro_XP_046825825.1_gustatory_receptor_5a_for_trehalose-like_isoform_X1
44	Bactrocera_dorsalis_XP_011213356.3_gustatory_receptor_5a_for_trehalose_isoform_X2
45	Drosophila_novamexicana_XP_030571636.1_gustatory_receptor_for_sugar_taste_64f_isoform_X1
46	Bombus_vancouverensis_nearcticus_XP_033205386.1_gustatory_receptor_for_sugar_taste_64f-like
47	Nomia_melanderi_XP_031833944.1_gustatory_receptor_for_sugar_taste_64f-like_isoform_X1
48	Dinoponera_quadriceps_XP_014475081.1_PREDICTED_gustatory_receptor_for_sugar_taste_64a-like
49	Ceratitis_capitata_XP_012159838.2_gustatory_receptor_5a_for_trehalose-like
50	Megachile_rotundata_XP_012145444.1_PREDICTED_gustatory_receptor_for_sugar_taste_64f-like_isoform_X1
51	Eufriesea_mexicana_XP_017755948.1_PREDICTED_gustatory_receptor_for_sugar_taste_64f-like
52	Ceratosolen_solmsi_marchali_XP_011502898.1_PREDICTED_gustatory_receptor_for_sugar_taste_64f-like
53	Maniola_jurtina_XP_045761213.1_gustatory_receptor_for_sugar_taste_64e-like
54	Osmia_bicornis_bicornis_XP_029042187.1_gustatory_receptor_for_sugar_taste_64f-like
55	Nomia_melanderi_XP_031833758.1_gustatory_receptor_for_sugar_taste_64f-like
56	Drosophila_grimshawi_XP_001985338.1_gustatory_receptor_for_sugar_taste_64f
57	Drosophila_busckii_XP_017844529.1_gustatory_receptor_for_sugar_taste_64f
58	Drosophila_innubila_XP_034482124.1_gustatory_receptor_for_sugar_taste_64f
59	Colletes_gigas_XP_043256396.1_gustatory_receptor_for_sugar_taste_64f-like
60	Pieris_brassicae_XP_045524105.1_gustatory_receptor_for_sugar_taste_64f-like_isoform_X1
61	Cyphomyrmex_costatus_XP_018399230.1_PREDICTED_gustatory_receptor_for_sugar_taste_64f-like
62	Thrips_palmi_XP_034232225.1_gustatory_receptor_for_sugar_taste_64e-like
63	Drosophila_willistoni_XP_002068911.2_gustatory_receptor_for_sugar_taste_64f
64	Melitaea_cinxia_XP_045450099.1_gustatory_receptor_for_sugar_taste_64f-like
65	Apis_florea_XP_003696536.2_gustatory_receptor_for_sugar_taste_64f
66	Diuraphis_noxia_XP_015369414.1_PREDICTED_gustatory_receptor_for_sugar_taste_64f-like_isoform_X1
67	Orussus_abietinus_XP_023290777.1_gustatory_receptor_5a_for_trehalose
68	Vespula_vulgaris_XP_050856304.1_gustatory_receptor_5a_for_trehalose-like_isoform_X1
69	Drosophila_pseudoobscura_XP_033241089.1_gustatory_receptor_for_sugar_taste_64f_isoform_X1
70	Drosophila_serrata_XP_020801492.1_gustatory_receptor_for_sugar_taste_64a
71	Pseudomyrmex_gracilis_XP_020278417.1_gustatory_receptor_for_sugar_taste_64a-like
72	Camponotus_floridanus_XP_025270621.1_gustatory_receptor_for_sugar_taste_64e-like_isoform_X1
73	Adelges_cooleyi_XP_050434748.1_gustatory_receptor_for_sugar_taste_64f-like
74	Venturia_canescens_XP_043276375.1_gustatory_receptor_for_sugar_taste_64e-like_isoform_X1
75	Pogonomyrmex_barbatus_XP_025075848.1_gustatory_receptor_for_sugar_taste_64a-like
76	Ooceraea_biroi_XP_011340002.1_gustatory_receptor_for_sugar_taste_64f_isoform_X1
77	Wasmannia_auropunctata_XP_011689867.1_PREDICTED_gustatory_receptor_for_sugar_taste_64f-like
78	Vespa_crabro_XP_046825824.1_gustatory_receptor_for_sugar_taste_64f-like
79	Habropoda_laboriosa_XP_017793582.1_PREDICTED_gustatory_receptor_for_sugar_taste_64f-like
80	Galleria_mellonella_XP_026764715.2_gustatory_receptor_for_sugar_taste_64f-like
81	Scaptodrosophila_lebanonensis_XP_030373432.1_gustatory_receptor_for_sugar_taste_64f
82	Vanessa_cardui_XP_046975960.1_gustatory_receptor_for_sugar_taste_64f-like_isoform_X1
83	Chelonus_insularis_XP_034949661.1_gustatory_receptor_for_sugar_taste_64f-like_isoform_X1
84	Cyphomyrmex_costatus_XP_018399259.1_PREDICTED_gustatory_receptor_5a_for_trehalose-like
85	Eufriesea_mexicana_XP_017755956.1_PREDICTED_gustatory_receptor_for_sugar_taste_64f-like
86	Belonocnema_kinseyi_XP_033228438.1_gustatory_receptor_for_sugar_taste_64f-like_isoform_X1
87	Nymphalis_io_XP_050352701.1_gustatory_receptor_for_sugar_taste_64f-like
88	Leptopilina_heterotoma_XP_043464388.1_gustatory_receptor_for_sugar_taste_64f-like
89	Bactrocera_neohumeralis_XP_050334304.1_uncharacterized_protein_LOC126761912
90	Apis_dorsata_XP_031367754.1_gustatory_receptor_for_sugar_taste_64f-like_isoform_X1
91	Frankliniella_occidentalis_XP_026280636.1_gustatory_receptor_for_sugar_taste_64e-like
92	Osmia_bicornis_bicornis_XP_029042192.2_gustatory_receptor_for_sugar_taste_64f-like
93	Venturia_canescens_XP_043276378.1_gustatory_receptor_for_sugar_taste_64e-like
94	Solenopsis_invicta_XP_025992857.1_gustatory_receptor_for_sugar_taste_64f_isoform_X1
95	Scaptodrosophila_lebanonensis_XP_030378343.1_gustatory_receptor_5a_for_trehalose
96	Nylanderia_fulva_XP_029177345.1_gustatory_receptor_for_sugar_taste_64e-like_isoform_X1
97	Camponotus_floridanus_XP_011266525.2_gustatory_receptor_for_sugar_taste_64e
98	Nylanderia_fulva_XP_029177344.1_gustatory_receptor_for_sugar_taste_64a-like
99	Formica_exsecta_XP_029662120.1_gustatory_receptor_for_sugar_taste_64a-like
100	Harpegnathos_saltator_XP_025163965.1_gustatory_receptor_for_sugar_taste_64f-like
101	Plutella_xylostella_XP_048482089.1_gustatory_receptor_for_sugar_taste_64e
102	Drosophila_bipectinata_XP_017092339.2_uncharacterized_protein_LOC108122302
103	Ceratitis_capitata_XP_023158524.1_gustatory_receptor_for_sugar_taste_64a
104	Diachasma_alloeum_XP_015113624.1_gustatory_receptor_for_sugar_taste_64e
105	Drosophila_novamexicana_XP_030567701.1_gustatory_receptor_5a_for_trehalose
106	Cataglyphis_hispanica_XP_050444796.1_gustatory_receptor_for_sugar_taste_64a-like
107	Bicyclus_anynana_XP_023954368.1_gustatory_receptor_for_sugar_taste_64f-like
108	Zeugodacus_cucurbitae_XP_028895609.1_uncharacterized_protein_LOC114803917
109	Manduca_sexta_XP_030022956.2_gustatory_receptor_for_sugar_taste_64f
110	Musca_domestica_XP_005175752.1_PREDICTED_gustatory_receptor_for_sugar_taste_64f
111	Schistocerca_cancellata_XP_049771840.1_gustatory_receptor_for_sugar_taste_64e-like
112	Ceratina_calcarata_XP_017879827.1_gustatory_receptor_5a_for_trehalose-like_isoform_X2
113	Teleopsis_dalmanni_XP_037946086.1_uncharacterized_protein_LOC119678365
114	Bactrocera_tryoni_XP_039965715.1_gustatory_receptor_5a_for_trehalose-like
115	Belonocnema_kinseyi_XP_033228446.1_gustatory_receptor_for_sugar_taste_64f-like
116	Drosophila_takahashii_XP_016993424.2_gustatory_receptor_for_sugar_taste_64a
117	Drosophila_innubila_XP_034481335.1_gustatory_receptor_for_sugar_taste_64a
118	Odontomachus_brunneus_XP_032670842.1_gustatory_receptor_for_sugar_taste_64f-like_isoform_X1
119	Drosophila_navojoa_XP_017957734.1_gustatory_receptor_for_sugar_taste_64a
120	Frieseomelitta_varia_XP_043525132.1_gustatory_receptor_5a_for_trehalose-like_isoform_X1
121	Drosophila_ficusphila_XP_017059516.1_gustatory_receptor_for_sugar_taste_64a-like
122	Ceratitis_capitata_XP_012159837.1_gustatory_receptor_for_sugar_taste_64f
123	Temnothorax_curvispinosus_XP_024873649.1_gustatory_receptor_for_sugar_taste_64a-like
124	Helicoverpa_zea_XP_047033852.1_gustatory_receptor_5a_for_trehalose-like
125	Diachasma_alloeum_XP_015113645.2_gustatory_receptor_for_sugar_taste_64f
126	Drosophila_persimilis_XP_002028268.1_gustatory_receptor_for_sugar_taste_64a
127	Drosophila_elegans_XP_017127825.2_uncharacterized_protein_LOC108146358
128	Drosophila_serrata_XP_020806287.1_gustatory_receptor_5a_for_trehalose
129	Polistes_dominula_XP_015182355.1_PREDICTED_gustatory_receptor_5a_for_trehalose-like_isoform_X1
130	Drosophila_ficusphila_XP_017059518.1_gustatory_receptor_for_sugar_taste_64a
131	Drosophila_obscura_XP_022221833.1_gustatory_receptor_for_sugar_taste_64e_isoform_X1
132	Cotesia_glomerata_XP_044596360.1_gustatory_receptor_for_sugar_taste_64a-like
133	Drosophila_novamexicana_XP_030571631.1_gustatory_receptor_for_sugar_taste_64a_isoform_X1
134	Spodoptera_frugiperda_XP_035430301.2_gustatory_receptor_for_sugar_taste_64e-like
135	Myzus_persicae_XP_022180782.1_gustatory_receptor_for_sugar_taste_64f-like
136	Schistocerca_cancellata_XP_049771842.1_gustatory_receptor_for_sugar_taste_64e-like
137	Papilio_machaon_XP_014354747.2_gustatory_receptor_5a_for_trehalose
138	Drosophila_navojoa_XP_017965287.1_gustatory_receptor_5a_for_trehalose
139	Vanessa_atalanta_XP_047534393.1_gustatory_receptor_for_sugar_taste_64e-like
140	Drosophila_elegans_XP_017127823.1_gustatory_receptor_for_sugar_taste_64a
141	Drosophila_kikkawai_XP_041631338.1_gustatory_receptor_for_sugar_taste_64e_isoform_X1
142	Drosophila_erecta_XP_001976992.2_gustatory_receptor_5a_for_trehalose
143	Drosophila_pseudoobscura_XP_033241084.1_gustatory_receptor_for_sugar_taste_64e_isoform_X2
144	Atta_cephalotes_XP_012055154.1_PREDICTED_gustatory_receptor_for_sugar_taste_64e-like
145	Drosophila_eugracilis_XP_017070741.1_gustatory_receptor_for_sugar_taste_64a
146	Trichoplusia_ni_XP_026726448.1_gustatory_receptor_for_sugar_taste_64f-like
147	Pectinophora_gossypiella_XP_049887821.1_gustatory_receptor_for_sugar_taste_64f-like
148	Drosophila_ficusphila_XP_017060149.1_gustatory_receptor_for_sugar_taste_64e_isoform_X1
149	Copidosoma_floridanum_XP_023246192.1_gustatory_receptor_for_sugar_taste_64a-like
150	Drosophila_albomicans_XP_034099183.1_gustatory_receptor_5a_for_trehalose
151	Drosophila_biarmipes_XP_016949344.1_gustatory_receptor_5a_for_trehalose_isoform_X1
152	Drosophila_ananassae_XP_001964085.1_gustatory_receptor_5a_for_trehalose
153	Photinus_pyralis_XP_031343087.1_gustatory_receptor_for_sugar_taste_64f-like
154	Spodoptera_litura_XP_022826944.1_gustatory_receptor_for_sugar_taste_64e-like
155	Rhagoletis_zephyria_XP_017472226.1_PREDICTED_uncharacterized_protein_LOC108363387
156	Solenopsis_invicta_XP_039303810.1_gustatory_receptor_for_sugar_taste_64e_isoform_X1
157	Trachymyrmex_zeteki_XP_018315865.1_PREDICTED_gustatory_receptor_for_sugar_taste_64e-like
158	Aphis_gossypii_XP_050054950.1_uncharacterized_protein_LOC114127427
159	Bactrocera_oleae_XP_014092182.2_gustatory_receptor_for_sugar_taste_64a_isoform_X1
160	Drosophila_innubila_XP_034481338.1_gustatory_receptor_for_sugar_taste_64e
161	Ceratina_calcarata_XP_017879826.1_gustatory_receptor_5a_for_trehalose-like_isoform_X1
162	Monomorium_pharaonis_XP_012530682.1_gustatory_receptor_for_sugar_taste_64e
163	Acyrthosiphon_pisum_XP_008186707.1_gustatory_receptor_for_sugar_taste_64f-like_isoform_X1
164	Anopheles_aquasalis_XP_050086240.1_gustatory_receptor_for_sugar_taste_64e-like
165	Drosophila_grimshawi_XP_043071516.1_gustatory_receptor_for_sugar_taste_64a
166	Helicoverpa_zea_XP_047033895.1_gustatory_receptor_for_sugar_taste_64e-like
167	Frankliniella_occidentalis_XP_026278048.1_gustatory_receptor_for_sugar_taste_64e-like_isoform_X1
168	Ceratitis_capitata_XP_020716144.1_gustatory_receptor_5a_for_trehalose-like_isoform_X1
169	Ostrinia_furnacalis_XP_028179060.1_gustatory_receptor_for_sugar_taste_64e-like
170	Trichoplusia_ni_XP_026726621.1_gustatory_receptor_for_sugar_taste_64e-like
171	Drosophila_busckii_XP_017850553.1_gustatory_receptor_5a_for_trehalose
172	Leptopilina_heterotoma_XP_043464381.1_gustatory_receptor_for_sugar_taste_64f_isoform_X1
173	Drosophila_bipectinata_XP_017092349.2_gustatory_receptor_for_sugar_taste_64a
174	Vanessa_atalanta_XP_047535888.1_gustatory_receptor_for_sugar_taste_64f-like_isoform_X2
175	Zootermopsis_nevadensis_XP_021936076.1_gustatory_receptor_for_sugar_taste_64f-like_isoform_X1
176	Drosophila_subpulchrella_XP_037719824.1_gustatory_receptor_for_sugar_taste_64a
177	Cryptotermes_secundus_XP_023708030.1_gustatory_receptor_for_sugar_taste_64f
178	Schistocerca_gregaria_XP_049855446.1_gustatory_receptor_for_sugar_taste_64a-like
179	Vespa_velutina_XP_047354716.1_gustatory_receptor_for_sugar_taste_64f-like_isoform_X1
180	Acromyrmex_echinatior_XP_011062451.1_PREDICTED_gustatory_receptor_for_sugar_taste_64e-like
181	Hermetia_illucens_XP_037906238.1_uncharacterized_protein_LOC119648542
182	Drosophila_innubila_XP_034478714.1_gustatory_receptor_5a_for_trehalose
183	Nematostella_vectensis_XP_048580785.1_uncharacterized_protein_LOC5512107
184	Leguminivora_glycinivorella_XP_048006563.1_gustatory_receptor_for_sugar_taste_64f-like
185	Nylanderia_fulva_XP_029167705.1_gustatory_receptor_for_sugar_taste_64a-like
186	Aricia_agestis_XP_041973591.1_gustatory_receptor_for_sugar_taste_64e-like
187	Maniola_hyperantus_XP_034824132.1_gustatory_receptor_for_sugar_taste_64e-like
188	Diuraphis_noxia_XP_015369418.1_PREDICTED_gustatory_receptor_for_sugar_taste_64f-like
189	Melitaea_cinxia_XP_045450109.1_gustatory_receptor_for_sugar_taste_64e-like
190	Drosophila_navojoa_XP_017957739.1_gustatory_receptor_for_sugar_taste_64e
191	Ceratosolen_solmsi_marchali_XP_011502851.1_PREDICTED_gustatory_receptor_for_sugar_taste_64f-like
192	Drosophila_sechellia_XP_032573797.1_uncharacterized_protein_LOC6610700
193	Papilio_machaon_XP_045542501.1_gustatory_receptor_for_sugar_taste_64e-like
194	Copidosoma_floridanum_XP_023246190.1_gustatory_receptor_for_sugar_taste_64f-like
195	Frankliniella_occidentalis_XP_026278343.1_gustatory_receptor_5a_for_trehalose-like
196	Rhagoletis_pomonella_XP_036337009.1_uncharacterized_protein_LOC118747126
197	Cephus_cinctus_XP_015596525.1_gustatory_receptor_for_sugar_taste_64f_isoform_X1
198	Pararge_aegeria_XP_039765307.1_gustatory_receptor_5a_for_trehalose-like
199	Culex_quinquefasciatus_XP_038116181.1_gustatory_receptor_for_sugar_taste_64f
200	Nilaparvata_lugens_XP_022186608.2_gustatory_receptor_for_sugar_taste_64f-like
201	Zeugodacus_cucurbitae_XP_028895661.1_gustatory_receptor_for_sugar_taste_64e-like_isoform_X2
202	Bicyclus_anynana_XP_023954343.1_gustatory_receptor_for_sugar_taste_64f-like
203	Drosophila_obscura_XP_022221836.1_gustatory_receptor_for_sugar_taste_64a
204	Plutella_xylostella_XP_048481653.1_gustatory_receptor_for_sugar_taste_64e
205	Bicyclus_anynana_XP_023954337.1_gustatory_receptor_for_sugar_taste_64e-like
206	Drosophila_simulans_XP_016030319.3_uncharacterized_protein_LOC6736705
207	Anopheles_funestus_XP_049283480.1_gustatory_receptor_for_sugar_taste_64e-like
208	Drosophila_biarmipes_XP_016966590.2_uncharacterized_protein_LOC108035460
209	Drosophila_rhopaloa_XP_044313693.1_uncharacterized_protein_LOC108037533
210	Dufourea_novaeangliae_XP_015433561.1_PREDICTED_gustatory_receptor_for_sugar_taste_64f
211	Aphidius_gifuensis_XP_044014079.1_gustatory_receptor_for_sugar_taste_64e-like
212	Anopheles_stephensi_XP_035890506.1_gustatory_receptor_for_sugar_taste_64e-like
213	Anopheles_maculipalpis_XP_050079398.1_gustatory_receptor_for_sugar_taste_64e-like
214	Cryptotermes_secundus_XP_033606047.1_uncharacterized_protein_LOC111875633
215	Drosophila_hydei_XP_023167990.1_gustatory_receptor_for_sugar_taste_64f
216	Spodoptera_frugiperda_XP_035429297.2_gustatory_receptor_for_sugar_taste_64f-like
217	Cryptotermes_secundus_XP_023720513.1_gustatory_receptor_for_sugar_taste_64f_isoform_X1
218	Drosophila_willistoni_XP_046868044.1_uncharacterized_protein_LOC124460691
219	Bradysia_coprophila_XP_037048336.1_uncharacterized_protein_LOC119082792
220	Aedes_albopictus_XP_029728072.1_gustatory_receptor_for_sugar_taste_64f-like
221	Ceratitis_capitata_XP_020716139.1_gustatory_receptor_for_sugar_taste_64e-like
222	Drosophila_subpulchrella_XP_037722483.1_gustatory_receptor_for_sugar_taste_64e-like
223	Culex_quinquefasciatus_XP_038116182.1_gustatory_receptor_for_sugar_taste_64a
224	Daktulosphaira_vitifoliae_XP_050540082.1_gustatory_receptor_for_sugar_taste_64f
225	Drosophila_albomicans_XP_034109906.1_uncharacterized_protein_LOC117571716
226	Zootermopsis_nevadensis_XP_021925945.1_gustatory_receptor_for_sugar_taste_64e-like_isoform_X1
227	Drosophila_willistoni_XP_002062464.1_gustatory_receptor_for_sugar_taste_61a
228	Papilio_polytes_XP_013148432.1_PREDICTED_gustatory_receptor_for_sugar_taste_64e-like
229	Colias_croceus_XP_045503638.1_gustatory_receptor_for_sugar_taste_64e-like
230	Drosophila_obscura_XP_041449816.1_gustatory_receptor_for_sugar_taste_64e_isoform_X2
231	Zootermopsis_nevadensis_XP_021934317.1_uncharacterized_protein_LOC110836912
232	Melanaphis_sacchari_XP_025193951.1_uncharacterized_protein_LOC112593663
233	Leguminivora_glycinivorella_XP_048004985.1_gustatory_receptor_5a_for_trehalose-like
234	Drosophila_subobscura_XP_034656087.1_gustatory_receptor_for_sugar_taste_61a
235	Polistes_dominula_XP_015182358.1_PREDICTED_gustatory_receptor_5a_for_trehalose-like_isoform_X3
236	Thrips_palmi_XP_034231707.1_gustatory_receptor_for_sugar_taste_64f-like
237	Lucilia_cuprina_XP_046808423.1_uncharacterized_protein_LOC111690035
238	Drosophila_obscura_XP_022221843.2_gustatory_receptor_for_sugar_taste_61a
239	Hyposmocoma_kahamanoa_XP_026323936.1_gustatory_receptor_for_sugar_taste_64f-like
240	Cryptotermes_secundus_XP_023711366.1_gustatory_receptor_for_sugar_taste_64f
241	Aricia_agestis_XP_041973952.1_uncharacterized_protein_LOC121729495
242	Zootermopsis_nevadensis_XP_021926058.1_gustatory_receptor_for_sugar_taste_64e-like_isoform_X1
243	Drosophila_pseudoobscura_XP_033241091.1_gustatory_receptor_for_sugar_taste_61a_isoform_X1
244	Scaptodrosophila_lebanonensis_XP_030372204.1_uncharacterized_protein_LOC115622411
245	Thrips_palmi_XP_034240279.1_gustatory_receptor_5a_for_trehalose-like
246	Sipha_flava_XP_025411656.1_gustatory_receptor_for_sugar_taste_64f-like_isoform_X1
247	Aedes_aegypti_NP_001345151.1_gustatory_receptor_7
248	Drosophila_mauritiana_XP_033157992.1_gustatory_receptor_for_sugar_taste_61a
249	Aedes_aegypti_NP_001345180.1_gustatory_receptor_4
250	Drosophila_novamexicana_XP_030571451.1_gustatory_receptor_for_sugar_taste_64e-like
251	Drosophila_takahashii_XP_016994153.2_gustatory_receptor_for_sugar_taste_61a
252	Ctenocephalides_felis_XP_026467563.1_gustatory_receptor_for_sugar_taste_64f-like
253	Tribolium_madens_XP_044254899.1_gustatory_receptor_for_sugar_taste_64e-like
254	Venturia_canescens_XP_043276372.1_gustatory_receptor_for_sugar_taste_64e-like_isoform_X1
255	Drosophila_elegans_XP_017112648.2_gustatory_receptor_5a_for_trehalose
256	Drosophila_yakuba_XP_039229755.1_uncharacterized_protein_LOC6532885
257	Linepithema_humile_XP_012236014.1_PREDICTED_gustatory_receptor_for_sugar_taste_64f-like
258	Rhopalosiphum_maidis_XP_026821645.1_gustatory_receptor_for_sugar_taste_64f-like
259	Pieris_brassicae_XP_045524617.1_gustatory_receptor_for_sugar_taste_64f-like
260	Zeugodacus_cucurbitae_XP_011181424.2_uncharacterized_protein_LOC105211604
261	Drosophila_erecta_XP_001971062.2_gustatory_receptor_for_sugar_taste_61a
262	Zerene_cesonia_XP_038209593.1_gustatory_receptor_for_sugar_taste_64e-like
263	Teleopsis_dalmanni_XP_037940356.1_gustatory_receptor_5a_for_trehalose-like
264	Frieseomelitta_varia_XP_043525141.1_gustatory_receptor_for_sugar_taste_64f-like_isoform_X6
265	Stomoxys_calcitrans_XP_013117704.1_PREDICTED_gustatory_receptor_5a_for_trehalose
266	Anopheles_darlingi_XP_049534160.1_uncharacterized_protein_LOC125950328
267	Drosophila_bipectinata_XP_017092338.2_gustatory_receptor_for_sugar_taste_61a
268	Scaptodrosophila_lebanonensis_XP_030372203.1_uncharacterized_protein_LOC115622410
269	Linepithema_humile_XP_012224855.1_PREDICTED_gustatory_receptor_for_sugar_taste_43a_isoform_X1
270	Tribolium_castaneum_XP_015836175.1_PREDICTED_gustatory_receptor_for_sugar_taste_64e-like_isoform_X1
271	Bradysia_coprophila_XP_037048444.1_uncharacterized_protein_LOC119082852
272	Zootermopsis_nevadensis_XP_021936907.1_gustatory_receptor_5a_for_trehalose-like_isoform_X2
273	Pararge_aegeria_XP_039765309.1_uncharacterized_protein_LOC120637550
274	Drosophila_eugracilis_XP_017066425.1_gustatory_receptor_for_sugar_taste_61a
275	Drosophila_rhopaloa_XP_016988471.1_gustatory_receptor_for_sugar_taste_61a
276	Drosophila_ficusphila_XP_017059522.1_gustatory_receptor_for_sugar_taste_61a
277	Contarinia_nasturtii_XP_031638768.1_gustatory_receptor_for_sugar_taste_64f-like
278	Tribolium_madens_XP_044268749.1_uncharacterized_protein_LOC123013938
279	Drosophila_suzukii_XP_036671173.1_gustatory_receptor_for_sugar_taste_64b
280	Anopheles_albimanus_XP_035779312.1_uncharacterized_protein_LOC118459742
281	Drosophila_subobscura_XP_034656089.1_uncharacterized_protein_LOC117893547
282	Drosophila_guanche_XP_034133708.1_gustatory_receptor_for_sugar_taste_64b
283	Microplitis_demolitor_XP_014297970.1_PREDICTED_gustatory_receptor_for_sugar_taste_64f-like_isoform_X1
284	Drosophila_kikkawai_XP_017020313.1_gustatory_receptor_for_sugar_taste_61a
285	Drosophila_elegans_XP_017126641.1_gustatory_receptor_for_sugar_taste_61a
286	Bombyx_mandarina_XP_028037694.1_gustatory_receptor_for_sugar_taste_64e-like
287	Drosophila_innubila_XP_034481334.1_gustatory_receptor_for_sugar_taste_61a
288	Harmonia_axyridis_XP_045471606.1_gustatory_receptor_for_sugar_taste_64e-like_isoform_X1
289	Zootermopsis_nevadensis_XP_021936906.1_gustatory_receptor_5a_for_trehalose-like_isoform_X1
290	Vollenhovia_emeryi_XP_011862327.1_PREDICTED_gustatory_receptor_for_sugar_taste_43a
291	Acromyrmex_echinatior_XP_011062452.1_PREDICTED_gustatory_receptor_5a_for_trehalose-like
292	Aphidius_gifuensis_XP_044014156.1_gustatory_receptor_for_sugar_taste_64f-like
293	Cryptotermes_secundus_XP_023720516.1_gustatory_receptor_for_sugar_taste_64e_isoform_X1
294	Galleria_mellonella_XP_026764494.1_gustatory_receptor_for_sugar_taste_64b-like
295	Linepithema_humile_XP_012217564.1_PREDICTED_gustatory_receptor_for_sugar_taste_64f-like
296	Photinus_pyralis_XP_031346284.1_gustatory_receptor_for_sugar_taste_64f-like_isoform_X1
297	Anopheles_coluzzii_XP_049463390.1_uncharacterized_protein_LOC120947662
298	Aethina_tumida_XP_049822393.1_gustatory_receptor_for_sugar_taste_64f-like
299	Drosophila_willistoni_XP_002064071.2_gustatory_receptor_5a_for_trehalose
300	Adelges_cooleyi_XP_050424675.1_gustatory_receptor_for_sugar_taste_64f-like
301	Belonocnema_kinseyi_XP_033228444.1_gustatory_receptor_for_sugar_taste_64f-like_isoform_X5
302	Pectinophora_gossypiella_XP_049888084.1_gustatory_receptor_for_sugar_taste_64e-like
303	Rhagoletis_zephyria_XP_017472223.1_PREDICTED_gustatory_receptor_for_sugar_taste_64a
304	Aedes_aegypti_NP_001345107.1_gustatory_receptor_5
305	Anopheles_arabiensis_XP_040155576.1_gustatory_receptor_for_sugar_taste_64a-like
306	Pseudomyrmex_gracilis_XP_020277872.1_gustatory_receptor_for_sugar_taste_43a-like_isoform_X1
307	Bradysia_coprophila_XP_037024150.1_gustatory_receptor_for_sugar_taste_64a-like
308	Wasmannia_auropunctata_XP_011686315.1_PREDICTED_gustatory_receptor_for_sugar_taste_43a_isoform_X1
309	Drosophila_busckii_XP_033149613.1_gustatory_receptor_for_sugar_taste_64a
310	Frankliniella_occidentalis_XP_026273220.1_gustatory_receptor_5a_for_trehalose-like
311	Tribolium_castaneum_XP_008194198.2_PREDICTED_uncharacterized_protein_LOC661376
312	Scaptodrosophila_lebanonensis_XP_030372206.1_gustatory_receptor_for_sugar_taste_61a
313	Drosophila_navojoa_XP_017957736.1_gustatory_receptor_for_sugar_taste_64b
314	Tribolium_castaneum_XP_015835226.1_PREDICTED_gustatory_receptor_for_sugar_taste_64f-like
315	Megachile_rotundata_XP_012135817.1_PREDICTED_gustatory_receptor_for_sugar_taste_43a-like_isoform_X1
316	Myzus_persicae_XP_022180784.1_gustatory_receptor_for_sugar_taste_64f-like_isoform_X2
317	Anopheles_gambiae_str._PEST_XP_307767.2_AGAP003259-PA
318	Anopheles_aquasalis_XP_050086252.1_uncharacterized_protein_LOC126571617
319	Anopheles_funestus_XP_049286123.1_uncharacterized_protein_LOC125765244
320	Drosophila_bipectinata_XP_017092350.2_gustatory_receptor_for_sugar_taste_64b
321	Trachymyrmex_cornetzi_XP_018364743.1_PREDICTED_gustatory_receptor_for_sugar_taste_43a-like
322	Camponotus_floridanus_XP_025263751.1_gustatory_receptor_for_sugar_taste_43a-like_isoform_X1
323	Chrysoperla_carnea_XP_044732177.1_gustatory_receptor_5a_for_trehalose-like
324	Drosophila_grimshawi_XP_001997418.2_gustatory_receptor_for_sugar_taste_61a
325	Chrysoperla_carnea_XP_044744043.1_gustatory_receptor_for_sugar_taste_64f-like
326	Rhopalosiphum_maidis_XP_026821636.1_gustatory_receptor_for_sugar_taste_64f-like_isoform_X3
327	Homalodisca_vitripennis_XP_046667850.1_gustatory_receptor_for_sugar_taste_64f-like
328	Drosophila_hydei_XP_023168135.2_gustatory_receptor_for_sugar_taste_61a
329	Odontomachus_brunneus_XP_032676526.1_gustatory_receptor_for_sugar_taste_43a-like_isoform_X1
330	Hermetia_illucens_XP_037906242.1_gustatory_receptor_for_sugar_taste_64a-like
331	Drosophila_grimshawi_XP_032599242.2_gustatory_receptor_for_sugar_taste_64e
332	Daktulosphaira_vitifoliae_XP_050526310.1_gustatory_receptor_for_sugar_taste_64f-like_isoform_X1
333	Danaus_plexippus_plexippus_XP_032514423.1_gustatory_receptor_5a_for_trehalose-like
334	Ooceraea_biroi_XP_011330350.1_gustatory_receptor_for_sugar_taste_43a_isoform_X1
335	Agrilus_planipennis_XP_025832380.1_gustatory_receptor_for_sugar_taste_64e-like
336	Chrysoperla_carnea_XP_044739849.1_gustatory_receptor_for_sugar_taste_64a-like
337	Anopheles_albimanus_XP_035779898.1_gustatory_receptor_for_sugar_taste_64a-like
338	Anopheles_funestus_XP_049299261.1_gustatory_receptor_for_sugar_taste_64a-like
339	Bombyx_mandarina_XP_028037658.1_gustatory_receptor_for_sugar_taste_64f-like
340	Leptidea_sinapis_XP_050681753.1_gustatory_receptor_for_sugar_taste_64e-like
341	Drosophila_kikkawai_XP_017020338.1_gustatory_receptor_for_sugar_taste_64d
342	Acyrthosiphon_pisum_XP_016660313.2_gustatory_receptor_for_sugar_taste_64f-like
343	Drosophila_innubila_XP_034482125.1_gustatory_receptor_for_sugar_taste_64b
344	Anopheles_maculipalpis_XP_050076248.1_gustatory_receptor_for_sugar_taste_64a-like
345	Nematostella_vectensis_XP_032236982.1_uncharacterized_protein_LOC116617902
346	Cataglyphis_hispanica_XP_050466135.1_gustatory_receptor_for_sugar_taste_43a-like_isoform_X1
347	Teleopsis_dalmanni_XP_037946062.1_gustatory_receptor_for_sugar_taste_64a-like
348	Drosophila_novamexicana_XP_030571638.1_gustatory_receptor_for_sugar_taste_64b
349	Drosophila_albomicans_XP_034101791.1_gustatory_receptor_for_sugar_taste_61a
350	Bemisia_tabaci_XP_018903763.1_PREDICTED_gustatory_receptor_for_sugar_taste_64f-like
351	Drosophila_ananassae_XP_001956756.1_gustatory_receptor_for_sugar_taste_64c
352	Osmia_lignaria_XP_034184748.1_gustatory_receptor_for_sugar_taste_43a-like_isoform_X2
353	Anthonomus_grandis_grandis_XP_050307283.1_gustatory_receptor_for_sugar_taste_64e-like
354	Thrips_palmi_XP_034231685.1_gustatory_receptor_5a_for_trehalose-like
355	Camponotus_floridanus_XP_011265175.3_gustatory_receptor_for_sugar_taste_43a
356	Harpegnathos_saltator_XP_025162241.1_gustatory_receptor_for_sugar_taste_43a
357	Maniola_jurtina_XP_045761218.1_gustatory_receptor_for_sugar_taste_64a-like_isoform_X1
358	Drosophila_obscura_XP_041449797.1_uncharacterized_protein_LOC111073700
359	Hyposmocoma_kahamanoa_XP_026323293.1_gustatory_receptor_for_sugar_taste_64f-like
360	Anopheles_maculipalpis_XP_050070134.1_gustatory_receptor_for_sugar_taste_64a-like
361	Drosophila_arizonae_XP_017860802.1_PREDICTED_gustatory_receptor_for_sugar_taste_61a
362	Drosophila_pseudoobscura_XP_033241083.1_gustatory_receptor_for_sugar_taste_64e_isoform_X1
363	Camponotus_floridanus_XP_025263756.1_gustatory_receptor_for_sugar_taste_43a
364	Anopheles_stephensi_XP_035890507.1_uncharacterized_protein_LOC118502392
365	Drosophila_persimilis_XP_026849861.1_gustatory_receptor_for_sugar_taste_64c-like
366	Drosophila_eugracilis_XP_017070800.1_gustatory_receptor_for_sugar_taste_64d
367	Drosophila_elegans_XP_017127821.1_gustatory_receptor_for_sugar_taste_64c
368	Aedes_aegypti_NP_001345147.1_gustatory_receptor_6
369	Anopheles_gambiae_str._PEST_XP_307762.3_AGAP003254-PA
370	Zerene_cesonia_XP_038209591.1_gustatory_receptor_for_sugar_taste_64f-like
371	Drosophila_willistoni_XP_002062466.1_gustatory_receptor_for_sugar_taste_64b
372	Nylanderia_fulva_XP_029178697.1_gustatory_receptor_for_sugar_taste_43a-like
373	Tribolium_madens_XP_044268801.1_gustatory_receptor_for_sugar_taste_64f-like
374	Colletes_gigas_XP_043265030.1_gustatory_receptor_for_sugar_taste_43a-like
375	Nylanderia_fulva_XP_029178945.1_gustatory_receptor_for_sugar_taste_43a-like
376	Nilaparvata_lugens_XP_039296158.1_gustatory_receptor_for_sugar_taste_64f-like_isoform_X2
377	Anoplophora_glabripennis_XP_023309960.1_gustatory_receptor_for_sugar_taste_64f-like
378	Nylanderia_fulva_XP_029179006.1_gustatory_receptor_for_sugar_taste_43a-like
379	Amyelois_transitella_XP_013196848.1_PREDICTED_gustatory_receptor_for_sugar_taste_64a-like
380	Coccinella_septempunctata_XP_044750456.1_uncharacterized_protein_LOC123310843
381	Anopheles_stephensi_XP_035900724.1_gustatory_receptor_for_sugar_taste_64a-like_isoform_X1
382	Spodoptera_litura_XP_022826955.1_gustatory_receptor_for_sugar_taste_64f-like
383	Hyalella_azteca_XP_018012342.1_gustatory_receptor_for_sugar_taste_64e-like
384	Culex_pipiens_pallens_XP_039433525.1_uncharacterized_protein_LOC120415947
385	Helicoverpa_zea_XP_047033873.1_gustatory_receptor_for_sugar_taste_64a-like
386	Contarinia_nasturtii_XP_031630218.1_gustatory_receptor_for_sugar_taste_64f-like
387	Agrilus_planipennis_XP_025834950.1_gustatory_receptor_for_sugar_taste_64e-like_isoform_X1
388	Drosophila_ananassae_XP_032310803.1_gustatory_receptor_for_sugar_taste_61a
389	Helicoverpa_zea_XP_047040598.1_gustatory_receptor_for_sugar_taste_64a-like
390	Osmia_lignaria_XP_034184747.1_gustatory_receptor_for_sugar_taste_43a-like_isoform_X1
391	Trichoplusia_ni_XP_026727422.1_gustatory_receptor_for_sugar_taste_64a-like
392	Drosophila_yakuba_XP_039229652.1_gustatory_receptor_for_sugar_taste_61a_isoform_X1
393	Drosophila_grimshawi_XP_001985089.2_gustatory_receptor_for_sugar_taste_64b
394	Orussus_abietinus_XP_012270798.1_gustatory_receptor_for_sugar_taste_43a
395	Thrips_palmi_XP_034236157.1_gustatory_receptor_5a_for_trehalose-like
396	Thrips_palmi_XP_034242833.1_gustatory_receptor_for_sugar_taste_64f-like
397	Frankliniella_occidentalis_XP_026276955.1_gustatory_receptor_for_sugar_taste_64f-like
398	Manduca_sexta_XP_030022933.1_gustatory_receptor_for_sugar_taste_64f-like
399	Tribolium_castaneum_XP_008194199.2_PREDICTED_gustatory_receptor_for_sugar_taste_64e
400	Galleria_mellonella_XP_026764722.1_gustatory_receptor_for_sugar_taste_64f-like
401	Nymphalis_io_XP_050350247.1_gustatory_receptor_for_sugar_taste_64a-like_isoform_X1
402	Pectinophora_gossypiella_XP_049888082.1_gustatory_receptor_for_sugar_taste_64a-like
403	Maniola_jurtina_XP_045761109.1_gustatory_receptor_for_sugar_taste_64a-like
404	Spodoptera_litura_XP_022823780.1_gustatory_receptor_for_sugar_taste_64f-like
405	Bombyx_mandarina_XP_028037655.1_gustatory_receptor_for_sugar_taste_64a-like
406	Pieris_brassicae_XP_045524519.1_gustatory_receptor_for_sugar_taste_64a-like
407	Ostrinia_furnacalis_XP_028179059.1_gustatory_receptor_5a_for_trehalose-like
408	Tribolium_madens_XP_044268678.1_gustatory_receptor_for_sugar_taste_64e-like
409	Nymphalis_io_XP_050350273.1_gustatory_receptor_for_sugar_taste_64a-like_isoform_X4
410	Drosophila_santomea_XP_039485261.1_gustatory_receptor_for_sugar_taste_64d
411	Hyposmocoma_kahamanoa_XP_026323299.1_gustatory_receptor_for_sugar_taste_64a-like
412	Halyomorpha_halys_XP_014291691.1_gustatory_receptor_for_sugar_taste_64f-like
413	Culex_quinquefasciatus_XP_001864741.1_gustatory_receptor_for_sugar_taste_64f
414	Helicoverpa_zea_XP_047033862.1_gustatory_receptor_for_sugar_taste_64f-like
415	Camponotus_floridanus_XP_025263749.1_gustatory_receptor_for_sugar_taste_43a_isoform_X1
416	Plutella_xylostella_XP_048482087.1_gustatory_receptor_for_sugar_taste_64f
417	Spodoptera_litura_XP_022825792.1_gustatory_receptor_5a_for_trehalose-like_isoform_X1
418	Ostrinia_furnacalis_XP_028178842.1_gustatory_receptor_for_sugar_taste_64f-like
419	Aedes_aegypti_NP_001345044.1_gustatory_receptor_9
420	Drosophila_albomicans_XP_034101792.1_gustatory_receptor_for_sugar_taste_64c-like
421	Aphidius_gifuensis_XP_044007076.1_gustatory_receptor_for_sugar_taste_64f-like
422	Sitophilus_oryzae_XP_030761238.1_gustatory_receptor_for_sugar_taste_64e-like
423	Melitaea_cinxia_XP_045450127.1_gustatory_receptor_for_sugar_taste_64a-like
424	Hyposmocoma_kahamanoa_XP_026323295.1_gustatory_receptor_for_sugar_taste_64f-like
425	Aedes_aegypti_XP_001661473.2_gustatory_receptor_for_sugar_taste_64a
426	Cephus_cinctus_XP_015591956.1_gustatory_receptor_for_sugar_taste_43a_isoform_X6
427	Zerene_cesonia_XP_038209585.1_gustatory_receptor_for_sugar_taste_64a-like
428	Bicyclus_anynana_XP_023954382.1_gustatory_receptor_for_sugar_taste_64a-like
429	Danaus_plexippus_plexippus_XP_032517244.1_gustatory_receptor_for_sugar_taste_64e-like
430	Rhagoletis_zephyria_XP_017472225.1_PREDICTED_gustatory_receptor_for_sugar_taste_64c-like
431	Aricia_agestis_XP_041973948.1_gustatory_receptor_for_sugar_taste_64a-like
432	Aedes_albopictus_XP_029734555.1_gustatory_receptor_for_sugar_taste_64a-like
433	Diabrotica_virgifera_virgifera_XP_050518351.1_gustatory_receptor_for_sugar_taste_64e-like
434	Tribolium_madens_XP_044268784.1_gustatory_receptor_for_sugar_taste_64e-like
435	Pararge_aegeria_XP_039745126.1_gustatory_receptor_for_sugar_taste_64a-like
436	Halyomorpha_halys_XP_014277282.1_gustatory_receptor_for_sugar_taste_64f-like
437	Pararge_aegeria_XP_039765306.1_gustatory_receptor_for_sugar_taste_64a-like
438	Spodoptera_frugiperda_XP_035429285.2_gustatory_receptor_for_sugar_taste_64a-like
439	Tribolium_castaneum_XP_008194196.2_PREDICTED_gustatory_receptor_for_sugar_taste_64f
440	Nematostella_vectensis_XP_032220933.2_uncharacterized_protein_LOC116603584
441	Nicrophorus_vespilloides_XP_017784287.1_PREDICTED_uncharacterized_protein_LOC108567973
442	Vanessa_tameamea_XP_026484626.1_gustatory_receptor_for_sugar_taste_64a-like
443	Dendroctonus_ponderosae_XP_019756417.1_gustatory_receptor_for_sugar_taste_64e
444	Spodoptera_frugiperda_XP_035430548.1_gustatory_receptor_5a_for_trehalose-like
445	Plutella_xylostella_XP_037964510.2_gustatory_receptor_for_sugar_taste_64a
446	Anopheles_maculipalpis_XP_050079397.1_gustatory_receptor_for_sugar_taste_64b-like
447	Bactrocera_tryoni_XP_039964233.1_gustatory_receptor_for_sugar_taste_64b-like
448	Helicoverpa_zea_XP_047040608.1_gustatory_receptor_for_sugar_taste_64a-like
449	Nematostella_vectensis_XP_048575358.1_uncharacterized_protein_LOC116613959_isoform_X1
450	Colias_croceus_XP_045507437.1_gustatory_receptor_for_sugar_taste_64a-like
451	Culex_pipiens_pallens_XP_039439970.1_gustatory_receptor_for_sugar_taste_64a-like_isoform_X1
452	Hyposmocoma_kahamanoa_XP_026323300.1_gustatory_receptor_for_sugar_taste_64a-like
453	Drosophila_guanche_XP_034133711.1_gustatory_receptor_for_sugar_taste_64d
454	Drosophila_busckii_XP_017840477.1_gustatory_receptor_for_sugar_taste_64b
455	Ceratina_calcarata_XP_026673733.1_gustatory_receptor_for_sugar_taste_43a
456	Drosophila_obscura_XP_022221838.1_gustatory_receptor_for_sugar_taste_64d-like
457	Aedes_aegypti_NP_001345051.1_gustatory_receptor_10
458	Anthonomus_grandis_grandis_XP_050306849.1_gustatory_receptor_for_sugar_taste_64f-like
459	Dinoponera_quadriceps_XP_014476530.1_PREDICTED_gustatory_receptor_for_sugar_taste_43a-like
460	Zootermopsis_nevadensis_XP_021936077.1_gustatory_receptor_for_sugar_taste_64f-like_isoform_X2
461	Schistocerca_serialis_cubense_XP_049947864.1_gustatory_receptor_5a_for_trehalose-like
462	Bactrocera_neohumeralis_XP_050334303.1_uncharacterized_protein_LOC126761911
463	Vespula_pensylvanica_XP_043669066.1_gustatory_receptor_for_sugar_taste_43a-like
464	Onthophagus_taurus_XP_022908857.1_gustatory_receptor_for_sugar_taste_64f-like
465	Tribolium_castaneum_XP_015835198.1_PREDICTED_chymotrypsin-like_proteinase_5A_isoform_X1
466	Sitophilus_oryzae_XP_030761254.1_gustatory_receptor_for_sugar_taste_64e-like_isoform_X1
467	Pieris_napi_XP_047521449.1_gustatory_receptor_for_sugar_taste_64a-like
468	Papilio_polytes_XP_013148431.1_PREDICTED_gustatory_receptor_for_sugar_taste_64a-like
469	Drosophila_serrata_XP_020801493.1_gustatory_receptor_for_sugar_taste_64c
470	Helicoverpa_armigera_XP_049697983.1_gustatory_receptor_for_sugar_taste_64f
471	Formica_exsecta_XP_029665839.1_gustatory_receptor_for_sugar_taste_43a-like_isoform_X2
472	Fopius_arisanus_XP_011304457.1_PREDICTED_gustatory_receptor_for_sugar_taste_64f-like
473	Homalodisca_vitripennis_XP_046661519.1_gustatory_receptor_for_sugar_taste_64f-like
474	Camponotus_floridanus_XP_025261972.1_gustatory_receptor_for_sugar_taste_43a
475	Ceratitis_capitata_XP_020716138.1_gustatory_receptor_for_sugar_taste_64b
476	Vespa_crabro_XP_046817087.1_gustatory_receptor_for_sugar_taste_43a-like_isoform_X1
477	Cephus_cinctus_XP_024939268.1_gustatory_receptor_for_sugar_taste_43a_isoform_X4
478	Vanessa_tameamea_XP_026484619.1_gustatory_receptor_for_sugar_taste_64a-like
479	Nylanderia_fulva_XP_029179078.1_gustatory_receptor_for_sugar_taste_43a-like
480	Drosophila_bipectinata_XP_017092344.2_gustatory_receptor_for_sugar_taste_64d
481	Diabrotica_virgifera_virgifera_XP_050518353.1_gustatory_receptor_5a_for_trehalose-like
482	Neodiprion_pinetum_XP_046470993.1_gustatory_receptor_for_sugar_taste_43a-like_isoform_X2
483	Ostrinia_furnacalis_XP_028178841.1_gustatory_receptor_for_sugar_taste_64f-like
484	Papilio_xuthus_XP_013168118.1_PREDICTED_gustatory_receptor_for_sugar_taste_64a-like
485	Culex_quinquefasciatus_XP_001866665.1_gustatory_receptor_for_sugar_taste_64f
486	Drosophila_ficusphila_XP_017060152.1_gustatory_receptor_for_sugar_taste_64d
487	Colias_croceus_XP_045503615.1_gustatory_receptor_for_sugar_taste_64f-like
488	Anopheles_maculipalpis_XP_050079396.1_gustatory_receptor_for_sugar_taste_64b-like
489	Helicoverpa_zea_XP_047036862.1_gustatory_receptor_5a_for_trehalose-like
490	Bicyclus_anynana_XP_023954395.1_gustatory_receptor_for_sugar_taste_64a-like
491	Agrilus_planipennis_XP_018319540.1_gustatory_receptor_for_sugar_taste_64f-like
492	Leptidea_sinapis_XP_050665900.1_gustatory_receptor_for_sugar_taste_64a-like
493	Trichoplusia_ni_XP_026726620.1_uncharacterized_protein_LOC113493038
494	Nymphalis_io_XP_050352677.1_gustatory_receptor_for_sugar_taste_64a-like
495	Polistes_fuscatus_XP_043500806.1_gustatory_receptor_for_sugar_taste_43a-like
496	Bombus_affinis_XP_050597291.1_gustatory_receptor_for_sugar_taste_43a-like
497	Drosophila_santomea_XP_039486793.1_gustatory_receptor_for_sugar_taste_61a_isoform_X2
498	Drosophila_santomea_XP_039486795.1_gustatory_receptor_for_sugar_taste_61a_isoform_X3
499	Dendroctonus_ponderosae_XP_048524367.1_gustatory_receptor_for_sugar_taste_64e
500	Apis_cerana_XP_028525710.1_gustatory_receptor_for_sugar_taste_43a_isoform_X1
501	Drosophila_mojavensis_XP_032586845.1_gustatory_receptor_for_sugar_taste_64c_isoform_X2
502	Teleopsis_dalmanni_XP_037946050.1_gustatory_receptor_for_sugar_taste_64c-like
503	Drosophila_serrata_XP_020801490.1_gustatory_receptor_for_sugar_taste_64d_isoform_X1
504	Stomoxys_calcitrans_XP_013117746.1_PREDICTED_gustatory_receptor_for_sugar_taste_64b-like
505	Culex_quinquefasciatus_XP_001864742.2_gustatory_receptor_for_sugar_taste_64f
506	Ostrinia_furnacalis_XP_028179080.1_gustatory_receptor_for_sugar_taste_64a-like
507	Penaeus_chinensis_XP_047497179.1_gustatory_receptor_for_sugar_taste_64e-like
508	Fopius_arisanus_XP_011306489.1_PREDICTED_gustatory_receptor_for_sugar_taste_43a-like_isoform_X1
509	Leptinotarsa_decemlineata_XP_023022940.1_gustatory_receptor_for_sugar_taste_64f-like
510	Thrips_palmi_XP_034238157.1_gustatory_receptor_for_sugar_taste_64f-like
511	Nylanderia_fulva_XP_029179082.1_gustatory_receptor_for_sugar_taste_43a-like
512	Anopheles_aquasalis_XP_050093978.1_gustatory_receptor_for_sugar_taste_64a-like
513	Anthonomus_grandis_grandis_XP_050309714.1_gustatory_receptor_for_sugar_taste_64f-like
514	Camponotus_floridanus_XP_025263752.1_gustatory_receptor_for_sugar_taste_43a-like_isoform_X2
515	Melitaea_cinxia_XP_045450118.1_gustatory_receptor_for_sugar_taste_64a-like
516	Rhagoletis_pomonella_XP_036337006.1_gustatory_receptor_for_sugar_taste_64b
517	Culex_pipiens_pallens_XP_039433514.1_gustatory_receptor_for_sugar_taste_61a-like
518	Coccinella_septempunctata_XP_044751776.1_gustatory_receptor_for_sugar_taste_64f-like_isoform_X1
519	Athalia_rosae_XP_012269825.3_gustatory_receptor_for_sugar_taste_43a-like_isoform_X1
520	Eufriesea_mexicana_XP_017756033.1_PREDICTED_gustatory_receptor_for_sugar_taste_43a-like
521	Frieseomelitta_varia_XP_043515452.1_gustatory_receptor_for_sugar_taste_43a-like_isoform_X1
522	Chelonus_insularis_XP_034948469.1_gustatory_receptor_for_sugar_taste_43a-like
523	Anopheles_maculipalpis_XP_050070240.1_gustatory_receptor_for_sugar_taste_64a-like
524	Anopheles_darlingi_XP_049542684.1_gustatory_receptor_for_sugar_taste_64b-like
525	Spodoptera_litura_XP_022825800.1_gustatory_receptor_for_sugar_taste_64a-like_isoform_X2
526	Drosophila_grimshawi_XP_043071511.1_gustatory_receptor_for_sugar_taste_64c
527	Trichogramma_pretiosum_XP_023314881.1_gustatory_receptor_for_sugar_taste_43a-like
528	Culex_pipiens_pallens_XP_039433510.1_gustatory_receptor_for_sugar_taste_64b-like
529	Habropoda_laboriosa_XP_017787497.1_PREDICTED_gustatory_receptor_for_sugar_taste_43a-like
530	Diabrotica_virgifera_virgifera_XP_050518348.1_gustatory_receptor_5a_for_trehalose
531	Bicyclus_anynana_XP_023954407.1_gustatory_receptor_5a_for_trehalose-like
532	Drosophila_persimilis_XP_026849863.1_gustatory_receptor_for_sugar_taste_64d_isoform_X1
533	Dufourea_novaeangliae_XP_015437464.1_PREDICTED_gustatory_receptor_for_sugar_taste_43a-like
534	Aphidius_gifuensis_XP_044001645.1_gustatory_receptor_for_sugar_taste_64f-like
535	Photinus_pyralis_XP_031331999.1_gustatory_receptor_for_sugar_taste_64a-like
536	Colias_croceus_XP_045503606.1_gustatory_receptor_for_sugar_taste_64a-like
537	Harmonia_axyridis_XP_045471837.1_uncharacterized_protein_LOC123678726
538	Drosophila_takahashii_XP_017009656.2_gustatory_receptor_for_sugar_taste_64d
539	Drosophila_busckii_XP_017840476.1_gustatory_receptor_for_sugar_taste_64c
540	Drosophila_innubila_XP_034481336.1_gustatory_receptor_for_sugar_taste_64c-like
541	Vanessa_cardui_XP_046975378.1_gustatory_receptor_for_sugar_taste_64f-like
542	Copidosoma_floridanum_XP_014219005.1_gustatory_receptor_for_sugar_taste_43a-like
543	Aphidius_gifuensis_XP_044002770.1_gustatory_receptor_for_sugar_taste_43a-like
544	Bombyx_mori_XP_037871621.1_gustatory_receptor_for_sugar_taste_64f
545	Thrips_palmi_XP_034232466.1_gustatory_receptor_for_sugar_taste_64e-like
546	Homalodisca_vitripennis_XP_046658269.1_gustatory_receptor_for_sugar_taste_64f-like
547	Stylophora_pistillata_XP_022785374.1_uncharacterized_protein_LOC111325762_isoform_X1
548	Anopheles_funestus_XP_049283461.1_gustatory_receptor_for_sugar_taste_64a-like
549	Leptidea_sinapis_XP_050665607.1_gustatory_receptor_for_sugar_taste_64f-like
550	Drosophila_suzukii_XP_036671170.1_gustatory_receptor_for_sugar_taste_64d_isoform_X1
551	Drosophila_yakuba_XP_039229653.1_gustatory_receptor_for_sugar_taste_61a_isoform_X3
552	Thrips_palmi_XP_034232806.1_gustatory_receptor_for_sugar_taste_64d-like_isoform_X1
553	Dendroctonus_ponderosae_XP_048520674.1_uncharacterized_protein_LOC109539949
554	Drosophila_navojoa_XP_030239294.1_gustatory_receptor_for_sugar_taste_64c_isoform_X1
555	Aricia_agestis_XP_041973951.1_gustatory_receptor_for_sugar_taste_64a-like
556	Vanessa_tameamea_XP_026485040.1_gustatory_receptor_for_sugar_taste_64f-like
557	Sitophilus_oryzae_XP_030761256.1_gustatory_receptor_for_sugar_taste_64e-like_isoform_X2
558	Aricia_agestis_XP_041973611.1_gustatory_receptor_for_sugar_taste_64f-like
559	Aricia_agestis_XP_041973949.1_gustatory_receptor_for_sugar_taste_64f-like
560	Zerene_cesonia_XP_038209586.1_gustatory_receptor_for_sugar_taste_64a-like
561	Frankliniella_occidentalis_XP_026294158.1_gustatory_receptor_for_sugar_taste_64f-like
562	Ostrinia_furnacalis_XP_028178845.1_gustatory_receptor_for_sugar_taste_64f-like
563	Tribolium_castaneum_XP_015835640.1_PREDICTED_gustatory_receptor_for_sugar_taste_64e-like
564	Venturia_canescens_XP_043289008.1_gustatory_receptor_for_sugar_taste_43a_isoform_X1
565	Maniola_jurtina_XP_045761141.1_gustatory_receptor_for_sugar_taste_64f-like
566	Haliotis_rubra_XP_046582476.1_uncharacterized_protein_LOC124289844
567	Culex_pipiens_pallens_XP_039433495.1_gustatory_receptor_for_sugar_taste_64b-like
568	Drosophila_yakuba_XP_039229654.1_gustatory_receptor_for_sugar_taste_61a_isoform_X4
569	Leguminivora_glycinivorella_XP_048006537.1_gustatory_receptor_for_sugar_taste_64a-like
570	Aplysia_californica_XP_035827658.1_uncharacterized_protein_LOC101849151_isoform_X1
571	Pectinophora_gossypiella_XP_049888081.1_gustatory_receptor_for_sugar_taste_64a-like
572	Spodoptera_frugiperda_XP_050553314.1_gustatory_receptor_for_sugar_taste_64f-like
573	Anopheles_gambiae_str._PEST_XP_307764.3_AGAP003256-PA
574	Danaus_plexippus_plexippus_XP_032514368.1_gustatory_receptor_for_sugar_taste_64a-like
575	Aphis_gossypii_XP_050058208.1_gustatory_receptor_for_sugar_taste_61a-like_isoform_X1
576	Photinus_pyralis_XP_031343094.1_gustatory_receptor_for_sugar_taste_64f-like
577	Plutella_xylostella_XP_048481652.1_uncharacterized_protein_LOC105390456
578	Bactrocera_dorsalis_XP_049313798.1_gustatory_receptor_for_sugar_taste_64b
579	Trachymyrmex_septentrionalis_XP_018345334.1_PREDICTED_gustatory_receptor_for_sugar_taste_64e-like
580	Amyelois_transitella_XP_013189983.1_PREDICTED_gustatory_receptor_for_sugar_taste_64f-like
581	Folsomia_candida_XP_035707262.1_gustatory_receptor_for_sugar_taste_64a-like
582	Photinus_pyralis_XP_031344575.1_gustatory_receptor_for_sugar_taste_64e-like
583	Culex_quinquefasciatus_XP_001866661.2_gustatory_receptor_for_sugar_taste_64a
584	Nylanderia_fulva_XP_029179083.1_gustatory_receptor_for_sugar_taste_43a-like
585	Actinia_tenebrosa_XP_031574524.1_uncharacterized_protein_LOC116308271
586	Diaphorina_citri_XP_017300309.2_gustatory_receptor_for_sugar_taste_64f-like
587	Lucilia_cuprina_XP_046808422.1_gustatory_receptor_for_sugar_taste_61a-like
588	Pocillopora_damicornis_XP_027059167.1_uncharacterized_protein_LOC113685807
589	Acanthaster_planci_XP_022090696.1_uncharacterized_protein_LOC110979311
590	Anopheles_gambiae_str._PEST_XP_307766.1_AGAP003258-PA
591	Megalopta_genalis_XP_033337492.1_gustatory_receptor_for_sugar_taste_43a-like_isoform_X1
592	Lytechinus_variegatus_XP_041470436.1_uncharacterized_protein_LOC121419993
593	Pararge_aegeria_XP_039765305.1_gustatory_receptor_for_sugar_taste_64e-like
594	Aedes_albopictus_XP_029718703.1_gustatory_receptor_for_sugar_taste_64a-like
595	Lytechinus_variegatus_XP_041464229.1_uncharacterized_protein_LOC121415159_isoform_X1
596	Camponotus_floridanus_XP_025263750.1_gustatory_receptor_for_sugar_taste_43a_isoform_X2
597	Cotesia_glomerata_XP_044577355.1_gustatory_receptor_for_sugar_taste_43a-like
598	Pecten_maximus_XP_033735172.1_uncharacterized_protein_LOC117323814
599	Homalodisca_vitripennis_XP_046660504.1_gustatory_receptor_for_sugar_taste_64f-like
600	Vespa_velutina_XP_047352206.1_gustatory_receptor_for_sugar_taste_43a-like_isoform_X3
601	Anoplophora_glabripennis_XP_018561572.1_gustatory_receptor_for_sugar_taste_64e-like
602	Leptinotarsa_decemlineata_XP_023022939.1_gustatory_receptor_for_sugar_taste_64f-like
603	Nasonia_vitripennis_NP_001164386.1_gustatory_receptor_3
604	Strongylocentrotus_purpuratus_XP_003730759.2_uncharacterized_protein_LOC100890476
605	Stomoxys_calcitrans_XP_013117749.1_PREDICTED_gustatory_receptor_for_sugar_taste_64c-like_isoform_X1
606	Anopheles_albimanus_XP_035779919.1_gustatory_receptor_for_sugar_taste_64a-like
607	Leguminivora_glycinivorella_XP_048005964.1_gustatory_receptor_for_sugar_taste_64a-like
608	Lytechinus_variegatus_XP_041464230.1_uncharacterized_protein_LOC121415159_isoform_X2
609	Mizuhopecten_yessoensis_XP_021356018.1_uncharacterized_protein_LOC110452061
610	Vanessa_atalanta_XP_047534391.1_gustatory_receptor_for_sugar_taste_64f-like
611	Frankliniella_occidentalis_XP_026273127.1_gustatory_receptor_for_sugar_taste_64e-like
612	Haliotis_rufescens_XP_046339200.2_uncharacterized_protein_LOC124120425
613	Pectinophora_gossypiella_XP_049884259.1_gustatory_receptor_for_sugar_taste_64e-like
614	Harmonia_axyridis_XP_045471836.1_gustatory_receptor_for_sugar_taste_64e-like
615	Crassostrea_gigas_XP_034311583.1_uncharacterized_protein_LOC105341976_isoform_X1
616	Colias_croceus_XP_045503473.1_uncharacterized_protein_K02A2.6-like
617	Tribolium_castaneum_XP_015835713.1_PREDICTED_gustatory_receptor_for_sugar_taste_64e-like_isoform_X1
618	Patella_vulgata_XP_050407227.1_uncharacterized_protein_LOC126822381_isoform_X4
619	Drosophila_miranda_XP_017136206.1_gustatory_receptor_for_sugar_taste_64e_isoform_X1
620	Lytechinus_variegatus_XP_041463739.1_uncharacterized_protein_LOC121414740
621	Vanessa_cardui_XP_046974874.1_gustatory_receptor_for_sugar_taste_64f-like
622	Leptinotarsa_decemlineata_XP_023022941.1_gustatory_receptor_for_sugar_taste_64f-like
623	Dendroctonus_ponderosae_XP_019760210.2_gustatory_receptor_for_sugar_taste_64f
624	Folsomia_candida_XP_021947687.2_uncharacterized_protein_LOC110845553
625	Leptopilina_heterotoma_XP_043474839.1_gustatory_receptor_for_sugar_taste_43a-like
626	Bombus_huntii_XP_050492517.1_gustatory_receptor_for_sugar_taste_43a-like_isoform_X1
627	Harmonia_axyridis_XP_045471843.1_gustatory_receptor_for_sugar_taste_64e-like
628	Papilio_polytes_XP_013148433.1_PREDICTED_gustatory_receptor_for_sugar_taste_64a-like
629	Crassostrea_virginica_XP_022317347.1_gustatory_receptor_68a-like
630	Thrips_palmi_XP_034232332.1_gustatory_receptor_for_sugar_taste_64e-like
631	Sitophilus_oryzae_XP_030761257.1_gustatory_receptor_for_sugar_taste_64a-like
632	Folsomia_candida_XP_035715189.1_gustatory_receptor_for_sugar_taste_64b
633	Papilio_machaon_XP_045542499.1_gustatory_receptor_for_sugar_taste_64a-like
634	Culex_quinquefasciatus_XP_038116176.1_gustatory_receptor_for_sugar_taste_64b_isoform_X1
635	Contarinia_nasturtii_XP_031638769.1_gustatory_receptor_for_sugar_taste_64f-like
636	Diprion_similis_XP_046738259.1_gustatory_receptor_for_sugar_taste_43a-like_isoform_X2
637	Aethina_tumida_XP_049822390.1_gustatory_receptor_5a_for_trehalose-like
638	Pocillopora_damicornis_XP_027055516.1_uncharacterized_protein_LOC113682554
639	Leguminivora_glycinivorella_XP_048006545.1_gustatory_receptor_for_sugar_taste_64f-like
640	Orbicella_faveolata_XP_020626219.1_uncharacterized_protein_LOC110063561
641	Coccinella_septempunctata_XP_044750450.1_gustatory_receptor_for_sugar_taste_64f
642	Vanessa_atalanta_XP_047541189.1_gustatory_receptor_for_sugar_taste_64a-like
643	Teleopsis_dalmanni_XP_037946074.1_gustatory_receptor_for_sugar_taste_61a
644	Rhagoletis_pomonella_XP_036337008.1_gustatory_receptor_for_sugar_taste_64a
645	Papilio_xuthus_XP_013163288.1_PREDICTED_gustatory_receptor_for_sugar_taste_64a-like
646	Galleria_mellonella_XP_031769969.1_gustatory_receptor_for_sugar_taste_64a-like
647	Rhipicephalus_sanguineus_XP_049270078.1_uncharacterized_protein_LOC119385819
648	Aricia_agestis_XP_041973947.1_gustatory_receptor_for_sugar_taste_64f-like
649	Hermetia_illucens_XP_037906237.1_gustatory_receptor_for_sugar_taste_64c-like
650	Manduca_sexta_XP_037300642.1_gustatory_receptor_for_sugar_taste_64f
651	Pocillopora_damicornis_XP_027055515.1_uncharacterized_protein_LOC113682553
652	Aphidius_gifuensis_XP_044007211.1_gustatory_receptor_for_sugar_taste_64f-like
653	Sitophilus_oryzae_XP_030761275.1_gustatory_receptor_for_sugar_taste_64f-like
654	Lingula_anatina_XP_013393145.1_uncharacterized_protein_LOC106160919
655	Anoplophora_glabripennis_XP_023309959.1_gustatory_receptor_for_sugar_taste_64e-like
656	Acropora_digitifera_XP_015768204.1_PREDICTED_uncharacterized_protein_LOC107346863
657	Patiria_miniata_XP_038058171.1_uncharacterized_protein_LOC119729607
658	Thrips_palmi_XP_034232807.1_gustatory_receptor_for_sugar_taste_64d-like_isoform_X2
659	Strongylocentrotus_purpuratus_XP_011667752.2_uncharacterized_protein_LOC105439903
660	Vespa_mandarinia_XP_035722633.1_gustatory_receptor_for_sugar_taste_43a-like_isoform_X2
661	Schistocerca_gregaria_XP_049855240.1_gustatory_receptor_for_sugar_taste_64e-like
662	Lytechinus_variegatus_XP_041460494.1_uncharacterized_protein_LOC121411727
663	Folsomia_candida_XP_035707271.1_gustatory_receptor_for_sugar_taste_64e-like
664	Ostrea_edulis_XP_048762293.1_gustatory_receptor_68a-like
665	Biomphalaria_glabrata_XP_013082211.1_PREDICTED_uncharacterized_protein_LOC106067566
666	Pieris_rapae_XP_045488435.1_gustatory_receptor_for_sugar_taste_64f-like
667	Aphidius_gifuensis_XP_044001646.1_gustatory_receptor_5a_for_trehalose-like
668	Stylophora_pistillata_XP_022805439.1_uncharacterized_protein_LOC111342607_isoform_X1
669	Cataglyphis_hispanica_XP_050444761.1_gustatory_receptor_for_sugar_taste_64a-like_isoform_X5
670	Diabrotica_virgifera_virgifera_XP_050518350.1_gustatory_receptor_for_sugar_taste_64a-like
671	Anoplophora_glabripennis_XP_023309956.1_gustatory_receptor_for_sugar_taste_64f-like
672	Asterias_rubens_XP_033641401.1_uncharacterized_protein_LOC117301489
673	Stylophora_pistillata_XP_022789582.1_uncharacterized_protein_LOC111329216_isoform_X1
674	Sipha_flava_XP_025419807.1_gustatory_receptor_for_sugar_taste_61a-like
675	Folsomia_candida_XP_021963608.2_gustatory_receptor_for_sugar_taste_64f
676	Bicyclus_anynana_XP_023954354.1_gustatory_receptor_for_sugar_taste_64f-like
677	Leptidea_sinapis_XP_050665901.1_gustatory_receptor_for_sugar_taste_64a-like
678	Nomia_melanderi_XP_031830271.1_gustatory_receptor_for_sugar_taste_43a-like
679	Diabrotica_virgifera_virgifera_XP_050508145.1_gustatory_receptor_for_sugar_taste_64f-like
680	Microplitis_demolitor_XP_008547649.1_PREDICTED_gustatory_receptor_for_sugar_taste_43a-like
681	Pecten_maximus_XP_033725061.1_uncharacterized_protein_LOC117315034
682	Danaus_plexippus_plexippus_XP_032514455.1_gustatory_receptor_for_sugar_taste_64f-like_isoform_X1
683	Hyposmocoma_kahamanoa_XP_026323298.1_gustatory_receptor_5a_for_trehalose-like
684	Crassostrea_virginica_XP_022334296.1_uncharacterized_protein_LOC111131177
685	Haliotis_rufescens_XP_048259371.1_uncharacterized_protein_LOC125384378
686	Pecten_maximus_XP_033725060.1_uncharacterized_protein_LOC117315032
687	Agrilus_planipennis_XP_025832054.1_gustatory_receptor_for_sugar_taste_64e-like
688	Sitophilus_oryzae_XP_030761258.1_gustatory_receptor_for_sugar_taste_64a-like
689	Anoplophora_glabripennis_XP_023310770.1_gustatory_receptor_for_sugar_taste_64e-like
690	Pecten_maximus_XP_033725999.1_uncharacterized_protein_LOC117315756
691	Leptinotarsa_decemlineata_XP_023022942.1_gustatory_receptor_for_sugar_taste_64e-like
692	Manduca_sexta_XP_037300714.1_gustatory_receptor_for_sugar_taste_64f
693	Tribolium_castaneum_XP_015835644.1_PREDICTED_gustatory_receptor_for_sugar_taste_64f_isoform_X1
694	Maniola_hyperantus_XP_034824135.1_gustatory_receptor_for_sugar_taste_64e-like
695	Manduca_sexta_XP_030022957.1_gustatory_receptor_5a_for_trehalose-like
696	Photinus_pyralis_XP_031349723.1_gustatory_receptor_for_sugar_taste_64f-like
697	Drosophila_elegans_XP_041564060.1_gustatory_receptor_for_sugar_taste_64b
698	Patella_vulgata_XP_050410343.1_uncharacterized_protein_LOC126824933
699	Vanessa_tameamea_XP_026485041.1_gustatory_receptor_for_sugar_taste_64f-like
700	Coccinella_septempunctata_XP_044751777.1_gustatory_receptor_for_sugar_taste_64f-like_isoform_X2
701	Dermacentor_silvarum_XP_037563034.1_uncharacterized_protein_LOC119442287
702	Aethina_tumida_XP_049822391.1_gustatory_receptor_for_sugar_taste_64f-like
703	Orbicella_faveolata_XP_020613084.1_uncharacterized_protein_LOC110051386
704	Bombyx_mandarina_XP_028037656.1_gustatory_receptor_for_sugar_taste_64e-like
705	Lingula_anatina_XP_013393155.2_uncharacterized_protein_LOC106160930
706	Patella_vulgata_XP_050407225.1_uncharacterized_protein_LOC126822381_isoform_X2
707	Aedes_aegypti_NP_001345159.1_gustatory_receptor_8
708	Anopheles_funestus_XP_049286122.1_gustatory_receptor_for_sugar_taste_61a-like
709	Leptidea_sinapis_XP_050665899.1_gustatory_receptor_for_sugar_taste_64b-like
710	Haliotis_rufescens_XP_048259664.1_uncharacterized_protein_LOC124120242
711	Drosophila_elegans_XP_017126832.2_gustatory_and_odorant_receptor_63a
712	Pocillopora_damicornis_XP_027059188.1_uncharacterized_protein_LOC113685825
713	Pogonomyrmex_barbatus_XP_011640848.1_putative_gustatory_receptor_28a_isoform_X1
714	Leptopilina_heterotoma_XP_043470101.1_gustatory_receptor_for_sugar_taste_43a-like_isoform_X1
715	Leptinotarsa_decemlineata_XP_023029909.1_gustatory_receptor_for_sugar_taste_64e-like
716	Patella_vulgata_XP_050407224.1_uncharacterized_protein_LOC126822381_isoform_X1
717	Tribolium_madens_XP_044254925.1_gustatory_receptor_for_sugar_taste_64e-like
718	Agrilus_planipennis_XP_018335552.1_gustatory_receptor_for_sugar_taste_64a-like
719	Vollenhovia_emeryi_XP_011875522.1_PREDICTED_putative_gustatory_receptor_28a
720	Coccinella_septempunctata_XP_044750461.1_gustatory_receptor_for_sugar_taste_64b-like
721	Haliotis_rufescens_XP_046326178.2_putative_gustatory_receptor_28b
722	Aedes_albopictus_XP_029728076.1_gustatory_receptor_for_sugar_taste_64a-like
723	Drosophila_pseudoobscura_XP_001353551.3_gustatory_and_odorant_receptor_63a
724	Lottia_gigantea_XP_009051427.1_hypothetical_protein_LOTGIDRAFT_152656
725	Photinus_pyralis_XP_031345952.1_gustatory_receptor_for_sugar_taste_64f-like_isoform_X1
726	Homarus_americanus_XP_042241205.1_gustatory_receptor_for_sugar_taste_64a-like
727	Stylophora_pistillata_XP_022785493.1_uncharacterized_protein_LOC111325842
728	Ixodes_scapularis_XP_040357681.1_uncharacterized_protein_LOC121046965
729	Pieris_brassicae_XP_045524113.1_gustatory_receptor_for_sugar_taste_64f-like
730	Haliotis_rubra_XP_046576986.1_putative_gustatory_receptor_28b
731	Crassostrea_gigas_XP_011441449.3_uncharacterized_protein_LOC105338156
732	Leptidea_sinapis_XP_050681790.1_gustatory_receptor_for_sugar_taste_64e-like
733	Pocillopora_damicornis_XP_027053305.1_uncharacterized_protein_LOC113680475
734	Haliotis_rufescens_XP_048242383.1_uncharacterized_protein_LOC124135524
735	Spodoptera_litura_XP_022827072.1_gustatory_receptor_5a_for_trehalose-like
736	Tribolium_castaneum_XP_015836177.1_PREDICTED_gustatory_receptor_for_sugar_taste_64b
737	Stylophora_pistillata_XP_022805431.1_uncharacterized_protein_LOC111342600
738	Lottia_gigantea_XP_009064913.1_hypothetical_protein_LOTGIDRAFT_168741
739	Acropora_millepora_XP_029206293.2_uncharacterized_protein_LOC114970098
740	Temnothorax_curvispinosus_XP_024880056.1_putative_gustatory_receptor_28a_isoform_X1
741	Mercenaria_mercenaria_XP_045187895.1_uncharacterized_protein_LOC123545641_isoform_X1
742	Crassostrea_gigas_XP_011441439.2_uncharacterized_protein_LOC105338147_isoform_X1
743	Harpegnathos_saltator_XP_025156310.1_uncharacterized_protein_LOC105189421
744	Trachymyrmex_cornetzi_XP_018367108.1_PREDICTED_putative_gustatory_receptor_28b
745	Photinus_pyralis_XP_031330697.1_gustatory_receptor_for_sugar_taste_43a-like
746	Anthonomus_grandis_grandis_XP_050303721.1_gustatory_receptor_for_sugar_taste_64f-like
747	Bemisia_tabaci_XP_018914560.1_PREDICTED_gustatory_receptor_for_sugar_taste_64f-like
748	Cephus_cinctus_XP_015591954.1_gustatory_receptor_for_sugar_taste_43a_isoform_X3
749	Aphidius_gifuensis_XP_044014080.1_uncharacterized_protein_LOC122856474
750	Nymphalis_io_XP_050352690.1_gustatory_receptor_5a_for_trehalose-like
751	Stylophora_pistillata_XP_022785363.1_uncharacterized_protein_LOC111325757
752	Haliotis_rubra_XP_046582505.1_uncharacterized_protein_LOC124289873
753	Leptidea_sinapis_XP_050665585.1_gustatory_receptor_for_sugar_taste_61a-like_isoform_X1
754	Crassostrea_gigas_XP_019926942.2_uncharacterized_protein_LOC105338147_isoform_X2
755	Rhagoletis_pomonella_XP_036337010.1_gustatory_receptor_for_sugar_taste_64e-like
756	Ceratitis_capitata_XP_020716145.1_gustatory_receptor_5a_for_trehalose-like_isoform_X2
757	Odontomachus_brunneus_XP_032689562.1_putative_gustatory_receptor_28b_isoform_X1
758	Nilaparvata_lugens_XP_039297485.1_gustatory_receptor_for_sugar_taste_64a-like_isoform_X1
759	Stylophora_pistillata_XP_022785487.1_uncharacterized_protein_LOC111325839
760	Anneissia_japonica_XP_033123658.1_uncharacterized_protein_LOC117122239_isoform_X1
761	Mercenaria_mercenaria_XP_045182101.1_uncharacterized_protein_LOC123540846
762	Photinus_pyralis_XP_031343096.1_gustatory_receptor_for_sugar_taste_64a-like
763	Drosophila_busckii_XP_017841397.1_gustatory_and_odorant_receptor_63a
764	Pocillopora_damicornis_XP_027053309.1_uncharacterized_protein_LOC113680479
765	Solenopsis_invicta_XP_039308158.1_putative_gustatory_receptor_28b
766	Drosophila_grimshawi_XP_001984391.1_gustatory_and_odorant_receptor_63a
767	Centruroides_sculpturatus_XP_023220592.1_gustatory_receptor_for_sugar_taste_64e-like
768	Orbicella_faveolata_XP_020601189.1_uncharacterized_protein_LOC110040313
769	Drosophila_albomicans_XP_034101774.1_gustatory_and_odorant_receptor_63a_isoform_X1
770	Camponotus_floridanus_XP_019885475.1_putative_gustatory_receptor_28b_isoform_X1
771	Galendromus_occidentalis_XP_003743154.1_uncharacterized_protein_LOC100898984
772	Temnothorax_curvispinosus_XP_024890361.1_putative_gustatory_receptor_28a
773	Pocillopora_damicornis_XP_027059194.1_uncharacterized_protein_LOC113685831
774	Temnothorax_curvispinosus_XP_024890378.1_putative_gustatory_receptor_28b
775	Linepithema_humile_XP_012229082.1_PREDICTED_putative_gustatory_receptor_28a_isoform_X1
776	Frankliniella_occidentalis_XP_026273129.1_gustatory_receptor_for_sugar_taste_64f-like
777	Pieris_napi_XP_047521450.1_gustatory_receptor_5a_for_trehalose-like
778	Aphidius_gifuensis_XP_044019406.1_gustatory_receptor_for_sugar_taste_64f-like
779	Wasmannia_auropunctata_XP_011703401.1_PREDICTED_uncharacterized_protein_LOC105459234
780	Chrysoperla_carnea_XP_044738933.1_gustatory_receptor_for_sugar_taste_43a-like
781	Stylophora_pistillata_XP_022805429.1_uncharacterized_protein_LOC111342597
782	Neodiprion_virginianus_XP_046609383.1_gustatory_receptor_for_sugar_taste_43a-like
783	Pocillopora_damicornis_XP_027059172.1_uncharacterized_protein_LOC113685810
784	Formica_exsecta_XP_029658596.1_putative_gustatory_receptor_28a_isoform_X1
785	Monomorium_pharaonis_XP_012536589.2_putative_gustatory_receptor_28a_isoform_X1
786	Atta_cephalotes_XP_012059156.1_PREDICTED_putative_gustatory_receptor_28b
787	Ceratitis_capitata_XP_004524608.1_gustatory_and_odorant_receptor_63a
788	Thrips_palmi_XP_034231696.1_gustatory_receptor_for_sugar_taste_64f-like
789	Mercenaria_mercenaria_XP_045182138.1_uncharacterized_protein_LOC123540875
790	Venturia_canescens_XP_043284463.1_putative_gustatory_receptor_28b
791	Belonocnema_kinseyi_XP_033223109.1_gustatory_receptor_for_sugar_taste_43a-like
792	Aphidius_gifuensis_XP_044019408.1_gustatory_receptor_for_sugar_taste_64f-like
793	Sitophilus_oryzae_XP_030761276.1_uncharacterized_protein_LOC115886322
794	Ooceraea_biroi_XP_019888560.1_putative_gustatory_receptor_28a
795	Vollenhovia_emeryi_XP_011875523.1_PREDICTED_putative_gustatory_receptor_28a
796	Haliotis_rubra_XP_046566492.1_uncharacterized_protein_LOC124275060
797	Centruroides_sculpturatus_XP_023219397.1_uncharacterized_protein_LOC111621471
798	Venturia_canescens_XP_043283779.1_gustatory_receptor_68a-like
799	Cephus_cinctus_XP_024939265.1_gustatory_receptor_for_sugar_taste_43a_isoform_X1
800	Agrilus_planipennis_XP_018335527.1_gustatory_receptor_for_sugar_taste_64f-like
801	Homalodisca_vitripennis_XP_046680510.1_putative_gustatory_receptor_28a_isoform_X1
802	Odontomachus_brunneus_XP_032689561.1_putative_gustatory_receptor_28b
803	Trachymyrmex_zeteki_XP_018317401.1_PREDICTED_putative_gustatory_receptor_28a
804	Solenopsis_invicta_XP_039308136.1_putative_gustatory_receptor_28a_isoform_X1
805	Diabrotica_virgifera_virgifera_XP_028135349.1_gustatory_receptor_for_sugar_taste_43a-like
806	Plutella_xylostella_XP_048481651.1_gustatory_receptor_for_sugar_taste_64e-like
807	Stylophora_pistillata_XP_022805436.1_uncharacterized_protein_LOC111342604
808	Cyphomyrmex_costatus_XP_018396779.1_PREDICTED_putative_gustatory_receptor_28a
809	Stylophora_pistillata_XP_022805444.1_uncharacterized_protein_LOC111342611_isoform_X1
810	Daphnia_magna_XP_032782370.2_gustatory_receptor_for_sugar_taste_64e
811	Manduca_sexta_XP_037300715.1_gustatory_receptor_for_sugar_taste_64f
812	Anneissia_japonica_XP_033123715.1_uncharacterized_protein_LOC117122281
813	Rhagoletis_zephyria_XP_017489601.1_PREDICTED_gustatory_and_odorant_receptor_63a-like
814	Haliotis_rubra_XP_046546283.1_uncharacterized_protein_LOC124256340
815	Haliotis_rufescens_XP_048247448.1_uncharacterized_protein_LOC124118100_isoform_X1
816	Nylanderia_fulva_XP_029156597.1_putative_gustatory_receptor_28a_isoform_X1
817	Anopheles_merus_XP_041770343.1_gustatory_receptor_for_sugar_taste_43a_isoform_X1
818	Trachymyrmex_zeteki_XP_018301279.1_PREDICTED_putative_gustatory_receptor_28b
819	Frankliniella_occidentalis_XP_026285909.1_uncharacterized_protein_LOC113211674
820	Drosophila_grimshawi_XP_001986068.1_gustatory_receptor_for_sugar_taste_43a
821	Odontomachus_brunneus_XP_032662649.1_uncharacterized_protein_LOC116840260
822	Cryptotermes_secundus_XP_023704213.2_putative_gustatory_receptor_28a
823	Haliotis_rufescens_XP_046353842.1_uncharacterized_protein_LOC124133453
824	Pecten_maximus_XP_033735134.1_gustatory_receptor_for_sugar_taste_61a-like
825	Pararge_aegeria_XP_039760027.1_gustatory_and_odorant_receptor_24
826	Pomacea_canaliculata_XP_025101953.1_uncharacterized_protein_LOC112568716
827	Orbicella_faveolata_XP_020626217.1_uncharacterized_protein_LOC110063558
828	Haliotis_rufescens_XP_048251869.1_uncharacterized_protein_LOC125379978
829	Homalodisca_vitripennis_XP_046684309.1_uncharacterized_protein_LOC124370040
830	Dinoponera_quadriceps_XP_014478670.1_PREDICTED_putative_gustatory_receptor_28b_isoform_X1
831	Photinus_pyralis_XP_031336347.1_gustatory_receptor_for_sugar_taste_64f-like
832	Amyelois_transitella_XP_013185991.1_PREDICTED_gustatory_and_odorant_receptor_24
833	Strongylocentrotus_purpuratus_XP_030833169.1_uncharacterized_protein_LOC115920745
834	Odontomachus_brunneus_XP_032689563.1_putative_gustatory_receptor_28b_isoform_X2
835	Drosophila_innubila_XP_034478521.1_gustatory_receptor_for_sugar_taste_43a
836	Anthonomus_grandis_grandis_XP_050302234.1_gustatory_receptor_for_sugar_taste_43a-like_isoform_X1
837	Homalodisca_vitripennis_XP_046681298.1_gustatory_receptor_for_bitter_taste_66a-like
838	Aphidius_gifuensis_XP_044021150.1_gustatory_receptor_for_sugar_taste_64f-like
839	Solenopsis_invicta_XP_011176328.2_gustatory_and_pheromone_receptor_32a-like
840	Pectinophora_gossypiella_XP_049884271.1_gustatory_receptor_for_sugar_taste_64f-like
841	Drosophila_hydei_XP_030079440.1_gustatory_receptor_5a_for_trehalose
842	Haliotis_rufescens_XP_048247449.1_uncharacterized_protein_LOC124118100_isoform_X2
843	Maniola_jurtina_XP_045778933.1_gustatory_and_odorant_receptor_24
844	Haliotis_rufescens_XP_046356037.2_uncharacterized_protein_LOC124134964
845	Venturia_canescens_XP_043284088.1_gustatory_receptor_family_protein_3-like
846	Drosophila_novamexicana_XP_030556311.1_gustatory_receptor_for_sugar_taste_43a
847	Haliotis_rubra_XP_046565863.1_uncharacterized_protein_LOC124274542
848	Homalodisca_vitripennis_XP_046681314.1_gustatory_receptor_for_sugar_taste_43a-like
849	Haliotis_rubra_XP_046566520.1_uncharacterized_protein_LOC124275071_isoform_X3
850	Plutella_xylostella_XP_048478104.1_gustatory_and_odorant_receptor_24
851	Megalopta_genalis_XP_033333261.1_putative_gustatory_receptor_28b_isoform_X1
852	Folsomia_candida_XP_021947777.1_gustatory_receptor_for_sugar_taste_64a
853	Neodiprion_fabricii_XP_046415203.1_putative_gustatory_receptor_28b_isoform_X2
854	Maniola_jurtina_XP_045761108.1_gustatory_receptor_for_sugar_taste_64f-like
855	Anopheles_darlingi_XP_049541254.1_gustatory_receptor_for_sugar_taste_43a
856	Anopheles_aquasalis_XP_050093853.1_gustatory_receptor_for_sugar_taste_43a
857	Ostrinia_furnacalis_XP_028179334.1_gustatory_and_odorant_receptor_24-like_isoform_X1
858	Homalodisca_vitripennis_XP_046683316.1_uncharacterized_protein_LOC124369369
859	Nymphalis_io_XP_050354524.1_gustatory_and_odorant_receptor_24
860	Drosophila_albomicans_XP_034101776.1_gustatory_and_odorant_receptor_63a_isoform_X2
861	Haliotis_rufescens_XP_046336131.2_uncharacterized_protein_LOC124118100_isoform_X3
862	Bactrocera_tryoni_XP_039952235.1_putative_gustatory_receptor_28b_isoform_X3
863	Linepithema_humile_XP_012229371.1_PREDICTED_uncharacterized_protein_LOC105676211
864	Teleopsis_dalmanni_XP_037947265.1_gustatory_and_odorant_receptor_63a-like
865	Anopheles_stephensi_XP_035912688.1_gustatory_receptor_for_sugar_taste_43a_isoform_X4
866	Musca_domestica_XP_019890708.1_PREDICTED_gustatory_receptor_for_sugar_taste_43a-like
867	Acromyrmex_echinatior_XP_011050393.1_PREDICTED_putative_gustatory_receptor_28b
868	Wasmannia_auropunctata_XP_011700479.1_PREDICTED_uncharacterized_protein_LOC105457488
869	Bicyclus_anynana_XP_023954419.1_gustatory_receptor_for_sugar_taste_61a-like
870	Homalodisca_vitripennis_XP_046676794.1_putative_gustatory_receptor_28b
871	Homalodisca_vitripennis_XP_046681255.1_putative_gustatory_receptor_28b
872	Homalodisca_vitripennis_XP_046681296.1_putative_gustatory_receptor_28b
873	Haliotis_rufescens_XP_048247284.1_uncharacterized_protein_LOC125377548
874	Homalodisca_vitripennis_XP_046681301.1_putative_gustatory_receptor_28b
875	Lytechinus_variegatus_XP_041464231.1_uncharacterized_protein_LOC121415160
876	Dermatophagoides_pteronyssinus_XP_027195398.1_uncharacterized_protein_LOC113789992
877	Daphnia_pulex_XP_046454481.1_uncharacterized_protein_LOC124202225
878	Odontomachus_brunneus_XP_032668138.1_putative_gustatory_receptor_28a
879	Atta_cephalotes_XP_012055797.1_PREDICTED_putative_gustatory_receptor_28b
880	Crassostrea_gigas_XP_011455385.3_uncharacterized_protein_LOC105347846
881	Lucilia_sericata_XP_037814449.1_gustatory_and_odorant_receptor_63a
882	Anoplophora_glabripennis_XP_018574194.1_gustatory_receptor_for_sugar_taste_43a-like
883	Pogonomyrmex_barbatus_XP_011630755.2_uncharacterized_protein_LOC105422893
884	Vollenhovia_emeryi_XP_011862692.1_PREDICTED_uncharacterized_protein_LOC105559196
885	Megachile_rotundata_XP_012151665.1_PREDICTED_putative_gustatory_receptor_28b
886	Harpegnathos_saltator_XP_011137907.1_uncharacterized_protein_LOC105182276_isoform_X1
887	Neodiprion_virginianus_XP_046630141.1_putative_gustatory_receptor_28b
888	Dinoponera_quadriceps_XP_014480185.1_PREDICTED_putative_gustatory_receptor_28b
889	Lucilia_sericata_XP_037817726.1_gustatory_receptor_for_sugar_taste_43a_isoform_X2
890	Daphnia_pulex_XP_046458761.1_gustatory_receptor_for_sugar_taste_64b-like
891	Glossina_fuscipes_XP_037881226.1_gustatory_and_odorant_receptor_63a
892	Pieris_rapae_XP_022118212.2_gustatory_and_odorant_receptor_24
893	Bactrocera_oleae_XP_036214738.1_putative_gustatory_receptor_28b_isoform_X2
894	Colias_croceus_XP_045504138.1_gustatory_and_odorant_receptor_24
895	Frankliniella_occidentalis_XP_026294365.1_uncharacterized_protein_LOC113218290
896	Drosophila_ananassae_XP_014761401.1_putative_gustatory_receptor_28b_isoform_X1
897	Scaptodrosophila_lebanonensis_XP_030385835.1_gustatory_and_odorant_receptor_63a
898	Daphnia_magna_XP_032791062.2_uncharacterized_protein_LOC116928093
899	Osmia_lignaria_XP_034172643.1_putative_gustatory_receptor_28b
900	Aplysia_californica_XP_012942212.2_uncharacterized_protein_LOC101849397_isoform_X1
901	Melitaea_cinxia_XP_045454518.1_gustatory_and_odorant_receptor_24
902	Culex_quinquefasciatus_XP_038110023.1_gustatory_receptor_for_sugar_taste_43a_isoform_X1
903	Homalodisca_vitripennis_XP_046681292.1_gustatory_receptor_for_sugar_taste_43a-like
904	Drosophila_bipectinata_XP_017093912.2_gustatory_receptor_for_sugar_taste_43a_isoform_X3
905	Hyposmocoma_kahamanoa_XP_026332325.1_gustatory_and_odorant_receptor_24
906	Anopheles_albimanus_XP_035776498.1_gustatory_and_odorant_receptor_24-like
907	Wasmannia_auropunctata_XP_011693447.1_PREDICTED_uncharacterized_protein_LOC105453306
908	Pectinophora_gossypiella_XP_049878938.1_gustatory_receptor_for_sugar_taste_43a-like
909	Ostrea_edulis_XP_048770479.1_uncharacterized_protein_LOC125676695
910	Megalopta_genalis_XP_033341490.1_putative_gustatory_receptor_28a_isoform_X1
911	Maniola_hyperantus_XP_034824136.1_uncharacterized_protein_LOC117981973
912	Diachasma_alloeum_XP_015116465.2_uncharacterized_protein_LOC107040760
913	Musca_domestica_NP_001273828.1_gustatory_and_odorant_receptor_63a-like
914	Homalodisca_vitripennis_XP_046658338.1_putative_gustatory_receptor_2a
915	Rhagoletis_zephyria_XP_017475345.1_PREDICTED_gustatory_receptor_for_sugar_taste_43a
916	Centruroides_sculpturatus_XP_023226706.1_gustatory_receptor_for_sugar_taste_64e-like
917	Tribolium_castaneum_XP_015840750.1_PREDICTED_putative_gustatory_receptor_28b_isoform_X1
918	Daphnia_magna_XP_045035375.1_uncharacterized_protein_LOC116931967_isoform_X1
919	Venturia_canescens_XP_043285603.1_putative_gustatory_receptor_28b
920	Danaus_plexippus_plexippus_XP_032526692.1_gustatory_receptor_for_sugar_taste_43a-like_isoform_X1
921	Ooceraea_biroi_XP_011348100.1_uncharacterized_protein_LOC105285549
922	Haliotis_rubra_XP_046571684.1_uncharacterized_protein_LOC124279850
923	Homalodisca_vitripennis_XP_046678938.1_gustatory_receptor_for_sugar_taste_43a-like
924	Haliotis_rubra_XP_046546281.1_uncharacterized_protein_LOC124256339_isoform_X1
925	Drosophila_virilis_XP_032292789.1_gustatory_receptor_for_sugar_taste_43a_isoform_X1
926	Patella_vulgata_XP_050410820.1_uncharacterized_protein_LOC126825273
927	Drosophila_hydei_XP_023167327.1_gustatory_receptor_for_sugar_taste_43a_isoform_X1
928	Bactrocera_dorsalis_XP_049308430.1_gustatory_receptor_for_sugar_taste_43a
929	Bactrocera_dorsalis_XP_049310814.1_putative_gustatory_receptor_2a
930	Manduca_sexta_XP_030031458.1_gustatory_and_odorant_receptor_24
931	Zootermopsis_nevadensis_XP_021920273.1_uncharacterized_protein_LOC110830103
932	Fopius_arisanus_XP_011298956.1_PREDICTED_uncharacterized_protein_LOC105264072
933	Tribolium_madens_XP_044258466.1_putative_gustatory_receptor_28b
934	Strongylocentrotus_purpuratus_XP_030832841.1_uncharacterized_protein_LOC105442954
935	Ceratitis_capitata_XP_012163053.1_gustatory_receptor_for_sugar_taste_43a_isoform_X1
936	Thrips_palmi_XP_034238825.1_uncharacterized_protein_LOC117643822
937	Dermacentor_andersoni_XP_050030808.1_uncharacterized_protein_LOC126527110
938	Diprion_similis_XP_046753386.1_putative_gustatory_receptor_28b
939	Culex_pipiens_pallens_XP_039438223.1_gustatory_receptor_for_sugar_taste_43a_isoform_X4
940	Solenopsis_invicta_XP_011168007.2_uncharacterized_protein_LOC105201625
941	Drosophila_kikkawai_XP_017019619.1_putative_gustatory_receptor_28b_isoform_X1
942	Temnothorax_curvispinosus_XP_024874159.1_uncharacterized_protein_LOC112456086
943	Daphnia_pulex_XP_046450202.1_gustatory_receptor_for_sugar_taste_64c-like
944	Athalia_rosae_XP_048515132.1_putative_gustatory_receptor_28b
945	Bicyclus_anynana_XP_023933759.1_gustatory_receptor_for_sugar_taste_43a-like_isoform_X1
946	Osmia_bicornis_bicornis_XP_029034045.2_putative_gustatory_receptor_28b_isoform_X1
947	Aphidius_gifuensis_XP_044005840.1_gustatory_receptor_for_sugar_taste_64f-like
948	Drosophila_albomicans_XP_034100072.1_putative_gustatory_receptor_28b_isoform_X1
949	Homalodisca_vitripennis_XP_046666428.1_gustatory_receptor_for_sugar_taste_43a-like
950	Homalodisca_vitripennis_XP_046681354.1_putative_gustatory_receptor_28b
951	Ceratitis_capitata_XP_023159347.1_putative_gustatory_receptor_28b
952	Melitaea_cinxia_XP_045454314.1_gustatory_receptor_for_sugar_taste_43a-like
953	Orbicella_faveolata_XP_020613068.1_uncharacterized_protein_LOC110051371
954	Danaus_plexippus_plexippus_XP_032522740.1_gustatory_and_odorant_receptor_24
955	Cephus_cinctus_XP_024941242.1_uncharacterized_protein_LOC107268219_isoform_X1
956	Drosophila_serrata_XP_020815193.1_gustatory_receptor_for_sugar_taste_43a_isoform_X3
957	Bradysia_coprophila_XP_037049389.1_gustatory_receptor_for_sugar_taste_43a-like
958	Drosophila_biarmipes_XP_016963276.1_putative_gustatory_receptor_28b_isoform_X1
959	Solenopsis_invicta_XP_011158961.2_uncharacterized_protein_LOC105195286_isoform_X1
960	Aricia_agestis_XP_041983185.1_gustatory_and_odorant_receptor_24
961	Solenopsis_invicta_XP_011173265.1_uncharacterized_protein_LOC105205564
962	Harpegnathos_saltator_XP_025155279.1_putative_gustatory_receptor_28a
963	Centruroides_sculpturatus_XP_023214086.1_uncharacterized_protein_LOC111616968
964	Manduca_sexta_XP_037292511.1_gustatory_receptor_for_sugar_taste_43a-like
965	Leptidea_sinapis_XP_050672436.1_gustatory_and_odorant_receptor_24_isoform_X1
966	Solenopsis_invicta_XP_039305878.1_gustatory_receptor_23a-like
967	Gigantopelta_aegis_XP_041354739.1_uncharacterized_protein_LOC121372476_isoform_X1
968	Hermetia_illucens_XP_037907286.1_gustatory_and_odorant_receptor_63a
969	Atta_colombica_XP_018060097.1_PREDICTED_putative_gustatory_receptor_28a
970	Cyphomyrmex_costatus_XP_018392500.1_PREDICTED_uncharacterized_protein_LOC108771657
971	Homalodisca_vitripennis_XP_046681309.1_putative_gustatory_receptor_28b
972	Cataglyphis_hispanica_XP_050445043.1_putative_gustatory_receptor_28b
973	Haliotis_rubra_XP_046550735.1_uncharacterized_protein_LOC124260453
974	Daphnia_pulex_XP_046458760.1_gustatory_receptor_for_sugar_taste_64e-like
975	Bombyx_mori_XP_004931409.3_gustatory_and_odorant_receptor_24
976	Diachasma_alloeum_XP_028981807.1_putative_gustatory_receptor_28b
977	Venturia_canescens_XP_043289654.1_gustatory_receptor_68a-like
978	Anopheles_darlingi_XP_049532444.1_gustatory_receptor_5a_for_trehalose-like
979	Aedes_aegypti_NP_001345061.1_gustatory_receptor_34_isoform_1
980	Monomorium_pharaonis_XP_036142171.1_uncharacterized_protein_LOC105833308
981	Maniola_jurtina_XP_045770967.1_gustatory_receptor_for_sugar_taste_43a-like_isoform_X1
982	Venturia_canescens_XP_043289333.1_putative_gustatory_receptor_28b
983	Anopheles_coluzzii_XP_040228871.2_gustatory_and_odorant_receptor_24
984	Ooceraea_biroi_XP_011349384.1_putative_gustatory_receptor_28b
985	Culex_quinquefasciatus_XP_038120095.1_putative_gustatory_receptor_2a_isoform_X1
986	Aricia_agestis_XP_041972558.1_gustatory_receptor_for_sugar_taste_43a-like
987	Monomorium_pharaonis_XP_012522586.2_gustatory_and_pheromone_receptor_32a
988	Belonocnema_kinseyi_XP_033231712.1_gustatory_and_pheromone_receptor_32a-like
989	Nilaparvata_lugens_XP_039292100.1_putative_gustatory_receptor_2a
990	Ceratina_calcarata_XP_017880159.1_putative_gustatory_receptor_28b_isoform_X2
991	Folsomia_candida_XP_021947086.2_uncharacterized_protein_LOC110845035
992	Tribolium_castaneum_XP_015837372.1_PREDICTED_putative_gustatory_receptor_28b
993	Tribolium_madens_XP_044265411.1_putative_gustatory_receptor_28b
994	Neodiprion_virginianus_XP_046608799.1_putative_gustatory_receptor_28b_isoform_X1
995	Trichoplax_adhaerens_XP_002117254.1_predicted_protein
996	Drosophila_navojoa_XP_030239107.1_putative_gustatory_receptor_28b_isoform_X2
997	Anneissia_japonica_XP_033110873.1_uncharacterized_protein_LOC117111935
998	Diprion_similis_XP_046751357.1_putative_gustatory_receptor_28b
999	Anopheles_maculipalpis_XP_050071949.1_gustatory_and_odorant_receptor_24
1000	Neodiprion_virginianus_XP_046629084.1_gustatory_and_pheromone_receptor_32a-like
1001	Formica_exsecta_XP_029674518.1_uncharacterized_protein_LOC115242398_isoform_X1
1002	Dufourea_novaeangliae_XP_015432847.1_PREDICTED_putative_gustatory_receptor_28b
1003	Penaeus_chinensis_XP_047472615.1_uncharacterized_protein_LOC125027565
1004	Chrysoperla_carnea_XP_044744025.1_gustatory_receptor_for_sugar_taste_64e-like
1005	Pectinophora_gossypiella_XP_049884522.1_gustatory_and_odorant_receptor_24
1006	Teleopsis_dalmanni_XP_037955267.1_gustatory_receptor_for_sugar_taste_43a
1007	Culex_pipiens_pallens_XP_039446312.1_gustatory_and_odorant_receptor_24
1008	Homalodisca_vitripennis_XP_046663123.1_gustatory_receptor_23a-like
1009	Venturia_canescens_XP_043288356.1_gustatory_receptor_23a-like
1010	Acropora_digitifera_XP_015776177.1_PREDICTED_uncharacterized_protein_LOC107354236
1011	Folsomia_candida_XP_035705886.1_gustatory_receptor_for_sugar_taste_64e-like
1012	Hermetia_illucens_XP_037918590.1_putative_gustatory_receptor_2a
1013	Aphis_gossypii_XP_027846833.1_gustatory_receptor_for_sugar_taste_43a-like
1014	Helicoverpa_armigera_XP_049693572.1_gustatory_and_odorant_receptor_24
1015	Venturia_canescens_XP_043285759.1_putative_gustatory_receptor_28b
1016	Parasteatoda_tepidariorum_XP_042905599.1_uncharacterized_protein_LOC122270814
1017	Monomorium_pharaonis_XP_028046915.2_putative_gustatory_receptor_28b_isoform_X1
1018	Haliotis_rubra_XP_046566556.1_uncharacterized_protein_LOC124275114_isoform_X1
1019	Tribolium_castaneum_XP_015836206.1_PREDICTED_gustatory_receptor_for_sugar_taste_43a
1020	Tribolium_madens_XP_044264733.1_putative_gustatory_receptor_28b
1021	Athalia_rosae_XP_012258509.3_putative_gustatory_receptor_28b
1022	Drosophila_subobscura_XP_034667793.1_putative_gustatory_receptor_28b
1023	Glossina_fuscipes_XP_037882141.1_putative_gustatory_receptor_28b
1024	Fopius_arisanus_XP_011313079.1_PREDICTED_putative_gustatory_receptor_23a_isoform_B_
1025	Pseudomyrmex_gracilis_XP_020292579.1_putative_gustatory_receptor_28b_isoform_X1
1026	Aedes_albopictus_XP_029707802.1_gustatory_and_odorant_receptor_24-like
1027	Linepithema_humile_XP_012229639.1_PREDICTED_putative_gustatory_receptor_28a
1028	Tribolium_castaneum_XP_008190649.2_PREDICTED_gustatory_receptor_for_sugar_taste_43a_isoform_X1
1029	Vollenhovia_emeryi_XP_011880416.1_PREDICTED_uncharacterized_protein_LOC105568946
1030	Lottia_gigantea_XP_009051992.1_hypothetical_protein_LOTGIDRAFT_159430
1031	Lucilia_cuprina_XP_046812333.1_putative_gustatory_receptor_28b
1032	Bactrocera_dorsalis_XP_049307291.1_putative_gustatory_receptor_28b_isoform_X2
1033	Homalodisca_vitripennis_XP_046681316.1_gustatory_receptor_for_sugar_taste_43a-like
1034	Rhagoletis_zephyria_XP_017479655.1_PREDICTED_putative_gustatory_receptor_28b
1035	Coccinella_septempunctata_XP_044751778.1_gustatory_receptor_for_sugar_taste_64f-like_isoform_X3
1036	Athalia_rosae_XP_020709176.2_putative_gustatory_receptor_28b_isoform_X2
1037	Drosophila_navojoa_XP_030239108.1_putative_gustatory_receptor_28b_isoform_X3
1038	Zeugodacus_cucurbitae_XP_028895208.1_putative_gustatory_receptor_28b_isoform_X4
1039	Rhagoletis_pomonella_XP_036334658.1_gustatory_receptor_for_sugar_taste_43a-like
1040	Nylanderia_fulva_XP_029161528.1_putative_gustatory_receptor_28b
1041	Limulus_polyphemus_XP_022253597.1_uncharacterized_protein_LOC111088269
1042	Leptopilina_heterotoma_XP_043480192.1_putative_gustatory_receptor_28b
1043	Bactrocera_latifrons_XP_018794455.1_PREDICTED_putative_gustatory_receptor_2a
1044	Pogonomyrmex_barbatus_XP_011630312.1_putative_gustatory_receptor_28b
1045	Bactrocera_tryoni_XP_039952236.1_putative_gustatory_receptor_28b_isoform_X4
1046	Tribolium_castaneum_XP_975520.3_PREDICTED_putative_gustatory_receptor_28b
1047	Frankliniella_occidentalis_XP_026273130.1_gustatory_receptor_for_sugar_taste_64e-like
1048	Trachymyrmex_cornetzi_XP_018369802.1_PREDICTED_uncharacterized_protein_LOC108765537
1049	Ceratitis_capitata_XP_020717315.1_putative_gustatory_receptor_2a
1050	Vollenhovia_emeryi_XP_011873108.1_PREDICTED_putative_gustatory_receptor_28b
1051	Wasmannia_auropunctata_XP_011705728.1_PREDICTED_putative_gustatory_receptor_28a
1052	Drosophila_busckii_XP_017840197.1_putative_gustatory_receptor_28b_isoform_X2
1053	Pseudomyrmex_gracilis_XP_020283876.1_uncharacterized_protein_LOC109854811
1054	Monomorium_pharaonis_XP_012524234.1_putative_gustatory_receptor_28a
1055	Temnothorax_curvispinosus_XP_024872629.1_putative_gustatory_receptor_28b
1056	Linepithema_humile_XP_012229375.1_PREDICTED_putative_gustatory_receptor_2a
1057	Vollenhovia_emeryi_XP_011880784.1_PREDICTED_uncharacterized_protein_LOC105569181_isoform_X1
1058	Drosophila_simulans_XP_039148195.1_gustatory_receptor_for_sugar_taste_43a_isoform_X4
1059	Onthophagus_taurus_XP_022904370.1_gustatory_and_odorant_receptor_24
1060	Tribolium_madens_XP_044267011.1_gustatory_and_odorant_receptor_24
1061	Penaeus_japonicus_XP_042884751.1_uncharacterized_protein_LOC122261286
1062	Monomorium_pharaonis_XP_036139554.1_uncharacterized_protein_LOC105838596
1063	Camponotus_floridanus_XP_011252401.1_putative_gustatory_receptor_28a_isoform_X1
1064	Gigantopelta_aegis_XP_041353563.1_uncharacterized_protein_LOC121371614
1065	Drosophila_serrata_XP_020806173.1_putative_gustatory_receptor_2a
1066	Drosophila_obscura_XP_041452295.1_uncharacterized_protein_LOC111077763
1067	Atta_colombica_XP_018060098.1_PREDICTED_putative_gustatory_receptor_28b
1068	Agrilus_planipennis_XP_018334365.1_gustatory_receptor_for_sugar_taste_43a-like_isoform_X1
1069	Venturia_canescens_XP_043289332.1_uncharacterized_protein_LOC122419111
1070	Zeugodacus_cucurbitae_XP_011194022.1_putative_gustatory_receptor_2a
1071	Drosophila_ananassae_XP_001962839.1_gustatory_and_pheromone_receptor_32a
1072	Anthonomus_grandis_grandis_XP_050306870.1_gustatory_and_odorant_receptor_24
1073	Drosophila_grimshawi_XP_032591702.2_putative_gustatory_receptor_28b
1074	Cyphomyrmex_costatus_XP_018394380.1_PREDICTED_putative_gustatory_receptor_28a
1075	Cryptotermes_secundus_XP_033611065.1_gustatory_receptor_68a-like
1076	Drosophila_pseudoobscura_XP_033233832.1_gustatory_receptor_for_sugar_taste_43a
1077	Homalodisca_vitripennis_XP_046660804.1_putative_gustatory_receptor_28b
1078	Diabrotica_virgifera_virgifera_XP_028127820.1_gustatory_and_odorant_receptor_24
1079	Diabrotica_virgifera_virgifera_XP_050499573.1_uncharacterized_protein_LOC126880034_isoform_X2
1080	Drosophila_santomea_XP_039486797.1_gustatory_receptor_for_sugar_taste_61a_isoform_X5
1081	Trachymyrmex_septentrionalis_XP_018349253.1_PREDICTED_putative_gustatory_receptor_28a
1082	Nomia_melanderi_XP_031846910.1_putative_gustatory_receptor_28b
1083	Anoplophora_glabripennis_XP_023312177.1_gustatory_receptor_for_sugar_taste_64b-like
1084	Atta_cephalotes_XP_012056601.1_PREDICTED_putative_gustatory_receptor_28a
1085	Solenopsis_invicta_XP_011165426.2_gustatory_receptor_23a
1086	Megalopta_genalis_XP_033332408.1_putative_gustatory_receptor_28b
1087	Homalodisca_vitripennis_XP_046681308.1_putative_gustatory_receptor_28b
1088	Pseudomyrmex_gracilis_XP_020294023.1_putative_gustatory_receptor_28b
1089	Drosophila_bipectinata_XP_017098888.2_putative_gustatory_receptor_28b_isoform_X3
1090	Centruroides_sculpturatus_XP_023217679.1_uncharacterized_protein_LOC111620068
1091	Bactrocera_oleae_XP_014087310.1_putative_gustatory_receptor_28b_isoform_X1
1092	Bradysia_coprophila_XP_037039145.1_putative_gustatory_receptor_28a
1093	Daktulosphaira_vitifoliae_XP_050519914.1_gustatory_receptor_68a-like
1094	Rhipicephalus_sanguineus_XP_037523895.1_gustatory_receptor_68a
1095	Haliotis_rufescens_XP_046353357.2_uncharacterized_protein_LOC124133143
1096	Drosophila_suzukii_XP_036669908.1_gustatory_receptor_for_sugar_taste_43a_isoform_X3
1097	Spodoptera_litura_XP_022831987.1_gustatory_receptor_for_sugar_taste_43a-like
1098	Schistocerca_cancellata_XP_049772352.1_gustatory_receptor_for_sugar_taste_43a-like
1099	Drosophila_hydei_XP_023174419.2_putative_gustatory_receptor_2a_isoform_X2
1100	Tribolium_madens_XP_044260828.1_gustatory_receptor_for_sugar_taste_43a-like
1101	Osmia_lignaria_XP_034172641.1_putative_gustatory_receptor_28b
1102	Homalodisca_vitripennis_XP_046663071.1_putative_gustatory_receptor_28b
1103	Drosophila_kikkawai_XP_017024188.1_putative_gustatory_receptor_2a
1104	Diuraphis_noxia_XP_015367652.1_PREDICTED_gustatory_receptor_for_sugar_taste_64f-like
1105	Stomoxys_calcitrans_XP_013109055.1_PREDICTED_gustatory_receptor_for_sugar_taste_43a
1106	Zeugodacus_cucurbitae_XP_028895206.1_putative_gustatory_receptor_28b_isoform_X2
1107	Patella_vulgata_XP_050409395.1_uncharacterized_protein_LOC126824239
1108	Acromyrmex_echinatior_XP_011063341.1_PREDICTED_putative_gustatory_receptor_28b
1109	Bactrocera_dorsalis_XP_049307556.1_gustatory_receptor_for_sugar_taste_43a
1110	Drosophila_willistoni_XP_002074297.1_gustatory_and_pheromone_receptor_32a
1111	Tribolium_castaneum_XP_015840755.1_PREDICTED_putative_gustatory_receptor_28b_isoform_X1
1112	Folsomia_candida_XP_021949804.1_uncharacterized_protein_LOC110847219
1113	Atta_colombica_XP_018060102.1_PREDICTED_putative_gustatory_receptor_28a
1114	Ooceraea_biroi_XP_011342092.1_uncharacterized_protein_LOC105282078
1115	Neodiprion_lecontei_XP_015524571.1_uncharacterized_protein_LOC107227825
1116	Onthophagus_taurus_XP_022912983.1_putative_gustatory_receptor_28b
1117	Rhagoletis_pomonella_XP_036338634.1_putative_gustatory_receptor_2a
1118	Dermacentor_andersoni_XP_050046787.1_uncharacterized_protein_LOC126543726
1119	Orussus_abietinus_XP_023288956.1_gustatory_receptor_23a-like
1120	Harmonia_axyridis_XP_045472107.1_putative_gustatory_receptor_28a
1121	Athalia_rosae_XP_020706667.2_putative_gustatory_receptor_28b
1122	Contarinia_nasturtii_XP_031624051.1_gustatory_and_odorant_receptor_22_isoform_X1
1123	Haliotis_rufescens_XP_046366381.2_uncharacterized_protein_LOC124142140
1124	Cataglyphis_hispanica_XP_050452569.1_uncharacterized_protein_LOC126852125
1125	Diabrotica_virgifera_virgifera_XP_050499575.1_uncharacterized_protein_LOC126880034_isoform_X3
1126	Diprion_similis_XP_046740683.1_putative_gustatory_receptor_28b
1127	Atta_colombica_XP_018058031.1_PREDICTED_putative_gustatory_receptor_28a
1128	Diachasma_alloeum_XP_015114217.1_putative_gustatory_receptor_28b
1129	Drosophila_albomicans_XP_034118514.1_putative_gustatory_receptor_2a
1130	Rhopalosiphum_maidis_XP_026807230.1_gustatory_receptor_for_sugar_taste_43a-like
1131	Solenopsis_invicta_XP_039306012.1_uncharacterized_protein_LOC120357952
1132	Pieris_rapae_XP_045487176.1_gustatory_receptor_for_sugar_taste_43a-like
1133	Aedes_aegypti_NP_001345045.1_gustatory_receptor_1
1134	Tribolium_castaneum_XP_008193365.2_PREDICTED_gustatory_receptor_for_sugar_taste_43a
1135	Diabrotica_virgifera_virgifera_XP_050499576.1_uncharacterized_protein_LOC126880034_isoform_X4
1136	Sitophilus_oryzae_XP_030757091.1_gustatory_receptor_5a_for_trehalose-like
1137	Harmonia_axyridis_XP_045482799.1_putative_gustatory_receptor_28b
1138	Hermetia_illucens_XP_037903807.1_putative_gustatory_receptor_28b_isoform_X1
1139	Nicrophorus_vespilloides_XP_017774851.1_PREDICTED_gustatory_and_odorant_receptor_24
1140	Drosophila_subpulchrella_XP_037709810.1_putative_gustatory_receptor_28b_isoform_X4
1141	Monomorium_pharaonis_XP_012532805.3_putative_gustatory_receptor_28a
1142	Drosophila_guanche_XP_034136022.1_putative_gustatory_receptor_2a
1143	Anthonomus_grandis_grandis_XP_050300875.1_uncharacterized_protein_LOC126739296
1144	Drosophila_grimshawi_XP_001993306.1_putative_gustatory_receptor_28b
1145	Athalia_rosae_XP_048510231.1_putative_gustatory_receptor_28b
1146	Habropoda_laboriosa_XP_017798954.1_PREDICTED_putative_gustatory_receptor_28b
1147	Drosophila_biarmipes_XP_016947915.1_putative_gustatory_receptor_2a
1148	Drosophila_willistoni_XP_023037857.2_gustatory_receptor_for_sugar_taste_43a
1149	Monomorium_pharaonis_XP_012534532.1_uncharacterized_protein_LOC105835628
1150	Drosophila_ananassae_XP_001963890.2_putative_gustatory_receptor_2a_isoform_X1
1151	Solenopsis_invicta_XP_039314541.1_uncharacterized_protein_LOC120359743_isoform_X2
1152	Solenopsis_invicta_XP_039306008.1_uncharacterized_protein_LOC105195378_isoform_X1
1153	Stylophora_pistillata_XP_022805440.1_uncharacterized_protein_LOC111342607_isoform_X2
1154	Myzus_persicae_XP_022179784.1_gustatory_receptor_for_sugar_taste_43a-like
1155	Osmia_lignaria_XP_034172644.1_putative_gustatory_receptor_28b
1156	Drosophila_teissieri_XP_043662380.1_gustatory_and_pheromone_receptor_32a
1157	Chelonus_insularis_XP_034938559.1_putative_gustatory_receptor_28b
1158	Frankliniella_occidentalis_XP_026288626.1_uncharacterized_protein_LOC113213705
1159	Portunus_trituberculatus_XP_045116719.1_uncharacterized_protein_LOC123507672
1160	Dendroctonus_ponderosae_XP_019755108.1_gustatory_and_odorant_receptor_24
1161	Acropora_digitifera_XP_015776144.1_PREDICTED_uncharacterized_protein_LOC107354215
1162	Habropoda_laboriosa_XP_017795711.1_PREDICTED_putative_gustatory_receptor_28a
1163	Haliotis_rufescens_XP_048247465.1_uncharacterized_protein_LOC125377575
1164	Tribolium_madens_XP_044258468.1_putative_gustatory_receptor_28b_isoform_X1
1165	Stomoxys_calcitrans_XP_013097301.1_PREDICTED_gustatory_and_odorant_receptor_21a-like
1166	Pseudomyrmex_gracilis_XP_020294950.1_uncharacterized_protein_LOC109860349
1167	Solenopsis_invicta_XP_011158962.2_uncharacterized_protein_LOC105195287
1168	Harpegnathos_saltator_XP_011153499.1_putative_gustatory_receptor_28b
1169	Ctenocephalides_felis_XP_026465010.1_putative_gustatory_receptor_28b
1170	Drosophila_pseudoobscura_XP_015035525.2_putative_gustatory_receptor_28b_isoform_X3
1171	Homalodisca_vitripennis_XP_046681361.1_putative_gustatory_receptor_28b
1172	Frieseomelitta_varia_XP_043507149.1_putative_gustatory_receptor_28b_isoform_X1
1173	Drosophila_ficusphila_XP_017060412.1_putative_gustatory_receptor_28b_isoform_X3
1174	Trachymyrmex_cornetzi_XP_018368169.1_PREDICTED_putative_gustatory_receptor_28a
1175	Drosophila_bipectinata_XP_017092933.2_putative_gustatory_receptor_2a
1176	Apis_mellifera_XP_016773569.1_putative_gustatory_receptor_28b
1177	Orbicella_faveolata_XP_020613082.1_uncharacterized_protein_LOC110051384
1178	Wasmannia_auropunctata_XP_011685771.1_PREDICTED_uncharacterized_protein_LOC105448726
1179	Homarus_americanus_XP_042223625.1_uncharacterized_protein_LOC121867673
1180	Drosophila_persimilis_XP_002021945.1_putative_gustatory_receptor_2a
1181	Aedes_aegypti_NP_001345203.1_gustatory_receptor_20_isoform_a
1182	Wasmannia_auropunctata_XP_011705887.1_PREDICTED_putative_gustatory_receptor_28a_isoform_X1
1183	Vollenhovia_emeryi_XP_011859883.1_PREDICTED_uncharacterized_protein_LOC105557295
1184	Belonocnema_kinseyi_XP_033231710.1_putative_gustatory_receptor_28b
1185	Haliotis_rubra_XP_046559754.1_uncharacterized_protein_LOC124268774
1186	Haliotis_rubra_XP_046566565.1_uncharacterized_protein_LOC124275114_isoform_X2
1187	Monomorium_pharaonis_XP_036148753.1_gustatory_receptor_for_sugar_taste_43a-like
1188	Drosophila_navojoa_XP_030246037.1_putative_gustatory_receptor_2a
1189	Temnothorax_curvispinosus_XP_024892213.1_putative_gustatory_receptor_28b
1190	Leptinotarsa_decemlineata_XP_023022354.1_gustatory_and_odorant_receptor_24
1191	Aethina_tumida_XP_049825873.1_gustatory_receptor_for_sugar_taste_43a-like
1192	Diabrotica_virgifera_virgifera_XP_050499577.1_uncharacterized_protein_LOC126880034_isoform_X5
1193	Ceratina_calcarata_XP_017880151.1_putative_gustatory_receptor_28b_isoform_X1
1194	Bactrocera_dorsalis_XP_049307293.1_putative_gustatory_receptor_28b_isoform_X3
1195	Lucilia_cuprina_XP_023300973.2_putative_gustatory_receptor_2a
1196	Habropoda_laboriosa_XP_017792901.1_PREDICTED_uncharacterized_protein_LOC108574773
1197	Daphnia_pulex_XP_046459668.1_uncharacterized_protein_LOC124206077_isoform_X1
1198	Leptopilina_heterotoma_XP_043466048.1_putative_gustatory_receptor_28b
1199	Dufourea_novaeangliae_XP_015436050.1_PREDICTED_putative_gustatory_receptor_28b
1200	Drosophila_elegans_XP_017115508.1_putative_gustatory_receptor_28b_isoform_X3
1201	Cephus_cinctus_XP_015584748.1_gustatory_and_odorant_receptor_24
1202	Homalodisca_vitripennis_XP_046679377.1_putative_gustatory_receptor_28b
1203	Daphnia_magna_XP_045032718.1_uncharacterized_protein_LOC116927578
1204	Drosophila_erecta_XP_026834344.1_gustatory_receptor_for_sugar_taste_43a_isoform_X1
1205	Bombus_pyrosoma_XP_043589164.1_putative_gustatory_receptor_28b_isoform_X1
1206	Haliotis_rubra_XP_046582421.1_gustatory_receptor_family_protein_3-like
1207	Polistes_canadensis_XP_014611281.1_PREDICTED_putative_gustatory_receptor_23a_isoform_B_
1208	Drosophila_serrata_XP_020803625.1_putative_gustatory_receptor_28b_isoform_X4
1209	Mercenaria_mercenaria_XP_045156763.1_uncharacterized_protein_LOC123523154
1210	Musca_domestica_XP_019890709.1_PREDICTED_gustatory_receptor_for_sugar_taste_43a
1211	Neodiprion_pinetum_XP_046490074.1_gustatory_receptor_for_sugar_taste_43a-like
1212	Diachasma_alloeum_XP_028982241.1_gustatory_and_pheromone_receptor_39a-like
1213	Cotesia_glomerata_XP_044584949.1_putative_gustatory_receptor_2a
1214	Hermetia_illucens_XP_037917322.1_gustatory_receptor_for_sugar_taste_43a
1215	Procambarus_clarkii_XP_045618629.1_uncharacterized_protein_LOC123770633
1216	Photinus_pyralis_XP_031343086.1_gustatory_receptor_for_sugar_taste_64e-like
1217	Papilio_machaon_XP_014364238.2_gustatory_and_odorant_receptor_24
1218	Aphidius_gifuensis_XP_044006488.1_uncharacterized_protein_LOC122851375
1219	Anopheles_funestus_XP_049292713.1_gustatory_receptor_for_sugar_taste_43a_isoform_X2
1220	Trachymyrmex_septentrionalis_XP_018351439.1_PREDICTED_putative_gustatory_receptor_28a
1221	Bactrocera_dorsalis_XP_049307301.1_putative_gustatory_receptor_28b_isoform_X4
1222	Photinus_pyralis_XP_031340848.1_gustatory_and_odorant_receptor_22
1223	Drosophila_sechellia_XP_032583360.1_putative_gustatory_receptor_28b_isoform_X1
1224	Venturia_canescens_XP_043285600.1_putative_gustatory_receptor_28b
1225	Drosophila_obscura_XP_022227842.2_putative_gustatory_receptor_28b_isoform_X1
1226	Ischnura_elegans_XP_046391720.1_putative_gustatory_receptor_28b
1227	Ceratina_calcarata_XP_026669527.1_putative_gustatory_receptor_28b_isoform_X4
1228	Solenopsis_invicta_XP_039305551.1_uncharacterized_protein_LOC105195376
1229	Tribolium_madens_XP_044264076.1_gustatory_and_odorant_receptor_22-like
1230	Trachymyrmex_cornetzi_XP_018369806.1_PREDICTED_uncharacterized_protein_LOC108765542
1231	Stomoxys_calcitrans_XP_013109057.1_PREDICTED_gustatory_receptor_for_sugar_taste_43a-like_isoform_X2
1232	Diachasma_alloeum_XP_028981810.1_uncharacterized_protein_LOC107036263
1233	Monomorium_pharaonis_XP_012524237.1_putative_gustatory_receptor_28b
1234	Drosophila_albomicans_XP_034100074.1_putative_gustatory_receptor_28b_isoform_X3
1235	Drosophila_simulans_XP_016026269.1_gustatory_receptor_for_sugar_taste_43a_isoform_X1
1236	Dinoponera_quadriceps_XP_014475471.1_PREDICTED_uncharacterized_protein_LOC106744871
1237	Aethina_tumida_XP_019877871.2_putative_gustatory_receptor_28b
1238	Orussus_abietinus_XP_012273861.1_putative_gustatory_receptor_28a
1239	Wasmannia_auropunctata_XP_011691282.1_PREDICTED_uncharacterized_protein_LOC105452126
1240	Lucilia_sericata_XP_037817969.1_putative_gustatory_receptor_2a
1241	Melanaphis_sacchari_XP_025195576.1_gustatory_receptor_for_sugar_taste_43a-like
1242	Drosophila_santomea_XP_039490466.1_putative_gustatory_receptor_28b_isoform_X5
1243	Tetranychus_urticae_XP_015795876.1_uncharacterized_protein_LOC107372206
1244	Bemisia_tabaci_XP_018910036.1_PREDICTED_uncharacterized_protein_LOC109039135
1245	Dufourea_novaeangliae_XP_015435599.1_PREDICTED_uncharacterized_protein_LOC107191147
1246	Ceratitis_capitata_XP_004520330.1_gustatory_receptor_for_sugar_taste_43a-like
1247	Anopheles_darlingi_XP_049537149.1_gustatory_and_odorant_receptor_22
1248	Culex_quinquefasciatus_XP_001848097.2_gustatory_and_odorant_receptor_22
1249	Pediculus_humanus_corporis_XP_002425474.1_Gustatory_receptor_PhGr1
1250	Drosophila_bipectinata_XP_017093911.2_gustatory_receptor_for_sugar_taste_43a_isoform_X1
1251	Musca_domestica_XP_005189990.1_PREDICTED_gustatory_and_odorant_receptor_21a-like
1252	Drosophila_kikkawai_XP_017019620.1_putative_gustatory_receptor_28b_isoform_X2
1253	Musca_domestica_XP_005189991.1_PREDICTED_gustatory_and_odorant_receptor_21a-like
1254	Temnothorax_curvispinosus_XP_024884598.1_putative_gustatory_receptor_28a
1255	Dendroctonus_ponderosae_XP_019764596.2_gustatory_and_odorant_receptor_22
1256	Hermetia_illucens_XP_037912018.1_gustatory_and_odorant_receptor_22-like
1257	Athalia_rosae_XP_048515134.1_putative_gustatory_receptor_28b
1258	Daphnia_pulex_XP_046449428.1_gustatory_and_pheromone_receptor_39a-like
1259	Trachymyrmex_zeteki_XP_018302342.1_PREDICTED_uncharacterized_protein_LOC108721978
1260	Zeugodacus_cucurbitae_XP_028895207.1_putative_gustatory_receptor_28b_isoform_X3
1261	Pecten_maximus_XP_033735137.1_gustatory_receptor_for_sugar_taste_61a-like
1262	Portunus_trituberculatus_XP_045107296.1_uncharacterized_protein_LOC123502141_isoform_X1
1263	Lottia_gigantea_XP_009053017.1_hypothetical_protein_LOTGIDRAFT_174896
1264	Homalodisca_vitripennis_XP_046679811.1_uncharacterized_protein_LOC124367203
1265	Nasonia_vitripennis_NP_001177461.1_gustatory_receptor_48
1266	Hermetia_illucens_XP_037910305.1_gustatory_and_odorant_receptor_22-like
1267	Pseudomyrmex_gracilis_XP_020294856.1_putative_gustatory_receptor_28b_isoform_X1
1268	Cyphomyrmex_costatus_XP_018404670.1_PREDICTED_putative_gustatory_receptor_28a
1269	Schistocerca_serialis_cubense_XP_049947507.1_uncharacterized_protein_LOC126455788
1270	Vollenhovia_emeryi_XP_011880400.1_PREDICTED_putative_gustatory_receptor_28a
1271	Bactrocera_dorsalis_XP_019847507.2_gustatory_and_pheromone_receptor_32a_isoform_X1
1272	Cyphomyrmex_costatus_XP_018404671.1_PREDICTED_uncharacterized_protein_LOC108781252
1273	Homalodisca_vitripennis_XP_046681363.1_putative_gustatory_receptor_28b
1274	Chelonus_insularis_XP_034940716.1_putative_gustatory_receptor_28b
1275	Ceratitis_capitata_XP_020712594.1_gustatory_receptor_for_sugar_taste_43a-like
1276	Apis_cerana_XP_028519814.1_putative_gustatory_receptor_28b_isoform_X2
1277	Trachymyrmex_septentrionalis_XP_018351474.1_PREDICTED_putative_gustatory_receptor_28a
1278	Ceratitis_capitata_XP_020712570.1_gustatory_receptor_for_sugar_taste_43a-like
1279	Harmonia_axyridis_XP_045460911.1_gustatory_and_odorant_receptor_22-like
1280	Lottia_gigantea_XP_009051957.1_hypothetical_protein_LOTGIDRAFT_159388
1281	Temnothorax_curvispinosus_XP_024884600.1_putative_gustatory_receptor_28b
1282	Solenopsis_invicta_XP_011158963.2_uncharacterized_protein_LOC105195288
1283	Ostrea_edulis_XP_048736730.1_uncharacterized_protein_LOC125651925_isoform_X1
1284	Monomorium_pharaonis_XP_036148054.1_uncharacterized_protein_LOC105834688
1285	Bradysia_coprophila_XP_037038621.1_gustatory_and_odorant_receptor_22
1286	Centruroides_sculpturatus_XP_023234150.1_uncharacterized_protein_LOC111633762
1287	Bactrocera_neohumeralis_XP_050324960.1_gustatory_and_odorant_receptor_21a-like
1288	Culex_quinquefasciatus_XP_038110041.1_gustatory_receptor_for_sugar_taste_43a_isoform_X6
1289	Sitophilus_oryzae_XP_030765943.1_uncharacterized_protein_LOC115889983_isoform_X3
1290	Dermacentor_silvarum_XP_037557495.2_uncharacterized_protein_LOC119434410
1291	Contarinia_nasturtii_XP_031617469.1_gustatory_receptor_for_sugar_taste_43a-like
1292	Adelges_cooleyi_XP_050436548.1_gustatory_receptor_for_sugar_taste_43a-like
1293	Glossina_fuscipes_XP_037895448.1_gustatory_and_odorant_receptor_21a
1294	Homalodisca_vitripennis_XP_046681350.1_putative_gustatory_receptor_28b
1295	Drosophila_santomea_XP_039495242.1_gustatory_receptor_for_bitter_taste_93a
1296	Colletes_gigas_XP_043254232.1_putative_gustatory_receptor_2a
1297	Centruroides_sculpturatus_XP_023228729.1_uncharacterized_protein_LOC111629095
1298	Leptopilina_heterotoma_XP_043477307.1_gustatory_receptor_68a-like_isoform_X1
1299	Stomoxys_calcitrans_XP_013099316.1_PREDICTED_putative_gustatory_receptor_28b_isoform_X1
1300	Amyelois_transitella_XP_013193268.1_PREDICTED_gustatory_receptor_for_sugar_taste_43a-like
1301	Neodiprion_lecontei_XP_046601972.1_putative_gustatory_receptor_28b
1302	Anopheles_funestus_XP_049299427.1_putative_gustatory_receptor_59e
1303	Aethina_tumida_XP_019880133.2_gustatory_and_odorant_receptor_24-like
1304	Hyposmocoma_kahamanoa_XP_026333131.1_gustatory_receptor_for_sugar_taste_43a
1305	Manduca_sexta_XP_030029486.2_gustatory_receptor_for_sugar_taste_43a-like
1306	Diachasma_alloeum_XP_028982242.1_putative_gustatory_receptor_28a
1307	Musca_domestica_XP_005189943.1_PREDICTED_putative_gustatory_receptor_28b
1308	Trachymyrmex_cornetzi_XP_018369831.1_PREDICTED_putative_gustatory_receptor_28a
1309	Vespa_mandarinia_XP_035723056.1_uncharacterized_protein_LOC118442026
1310	Drosophila_obscura_XP_022227844.1_putative_gustatory_receptor_28b_isoform_X2
1311	Aethina_tumida_XP_049825082.1_gustatory_receptor_for_sugar_taste_43a-like
1312	Drosophila_elegans_XP_017112296.1_putative_gustatory_receptor_2a
1313	Osmia_bicornis_bicornis_XP_046142495.1_putative_gustatory_receptor_28b
1314	Solenopsis_invicta_XP_039305703.1_uncharacterized_protein_LOC105195382_isoform_X1
1315	Homalodisca_vitripennis_XP_046681386.1_putative_gustatory_receptor_28b
1316	Scaptodrosophila_lebanonensis_XP_030379682.1_putative_gustatory_receptor_2a
1317	Drosophila_novamexicana_XP_030566982.1_putative_gustatory_receptor_2a
1318	Osmia_lignaria_XP_034171194.1_putative_gustatory_receptor_28b
1319	Drosophila_serrata_XP_020815191.1_gustatory_receptor_for_sugar_taste_43a_isoform_X1
1320	Drosophila_ficusphila_XP_017059293.1_gustatory_and_pheromone_receptor_32a
1321	Ixodes_scapularis_XP_040355847.1_uncharacterized_protein_LOC121046112
1322	Vespa_velutina_XP_047358848.1_uncharacterized_protein_LOC124952673_isoform_X1
1323	Cyphomyrmex_costatus_XP_018394391.1_PREDICTED_uncharacterized_protein_LOC108773164
1324	Tribolium_madens_XP_044260941.1_gustatory_receptor_for_sugar_taste_43a-like
1325	Odontomachus_brunneus_XP_032681956.1_putative_gustatory_receptor_28b
1326	Drosophila_hydei_XP_023174417.2_putative_gustatory_receptor_2a_isoform_X1
1327	Dermacentor_andersoni_XP_050048746.1_uncharacterized_protein_LOC126545088
1328	Temnothorax_curvispinosus_XP_024890739.1_uncharacterized_protein_LOC112466718
1329	Teleopsis_dalmanni_XP_037960969.1_gustatory_and_odorant_receptor_21a
1330	Solenopsis_invicta_XP_039314529.1_uncharacterized_protein_LOC113003119
1331	Musca_domestica_XP_011292174.2_PREDICTED_gustatory_and_pheromone_receptor_32a-like
1332	Anopheles_arabiensis_XP_040152070.1_gustatory_receptor_for_sugar_taste_43a_isoform_X1
1333	Drosophila_busckii_XP_017840206.1_putative_gustatory_receptor_28b_isoform_X3
1334	Aethina_tumida_XP_019865967.1_gustatory_and_odorant_receptor_22-like
1335	Pomacea_canaliculata_XP_025078728.1_uncharacterized_protein_LOC112554877_isoform_X2
1336	Osmia_lignaria_XP_034179397.1_uncharacterized_protein_LOC117603912
1337	Lucilia_cuprina_XP_023299637.2_gustatory_and_odorant_receptor_21a
1338	Drosophila_willistoni_XP_046866614.1_putative_gustatory_receptor_28b_isoform_X2
1339	Zeugodacus_cucurbitae_XP_028895209.1_putative_gustatory_receptor_28b_isoform_X6
1340	Gigantopelta_aegis_XP_041349481.1_uncharacterized_protein_LOC121368799
1341	Stomoxys_calcitrans_XP_013115193.1_PREDICTED_putative_gustatory_receptor_2a
1342	Zootermopsis_nevadensis_XP_021930649.1_putative_gustatory_receptor_28a_isoform_X2
1343	Anopheles_stephensi_XP_035907472.1_putative_gustatory_receptor_59e
1344	Teleopsis_dalmanni_XP_037957569.1_gustatory_and_pheromone_receptor_32a_isoform_X1
1345	Cotesia_glomerata_XP_044586942.1_putative_gustatory_receptor_28b
1346	Monomorium_pharaonis_XP_036148063.1_putative_gustatory_receptor_28a
1347	Monomorium_pharaonis_XP_028047853.2_putative_gustatory_receptor_28b_isoform_X1
1348	Teleopsis_dalmanni_XP_037958834.1_putative_gustatory_receptor_2a
1349	Polistes_dominula_XP_015177690.1_PREDICTED_uncharacterized_protein_LOC107067043
1350	Drosophila_innubila_XP_034480649.1_putative_gustatory_receptor_2a
1351	Formica_exsecta_XP_029665623.1_putative_gustatory_receptor_28b
1352	Homalodisca_vitripennis_XP_046681450.1_putative_gustatory_receptor_28b
1353	Anopheles_albimanus_XP_035784467.1_putative_gustatory_receptor_59e
1354	Belonocnema_kinseyi_XP_033231719.1_putative_gustatory_receptor_28b
1355	Drosophila_teissieri_XP_043640425.1_putative_gustatory_receptor_28b_isoform_X2
1356	Wasmannia_auropunctata_XP_011705892.1_PREDICTED_uncharacterized_protein_LOC105461102
1357	Drosophila_navojoa_XP_030239109.1_putative_gustatory_receptor_28b_isoform_X4
1358	Trachymyrmex_cornetzi_XP_018369795.1_PREDICTED_uncharacterized_protein_LOC108765531
1359	Vollenhovia_emeryi_XP_011880396.1_PREDICTED_putative_gustatory_receptor_28b
1360	Photinus_pyralis_XP_031343124.1_putative_gustatory_receptor_28a
1361	Cephus_cinctus_XP_015610332.1_putative_gustatory_receptor_28a
1362	Solenopsis_invicta_XP_025986793.1_uncharacterized_protein_LOC113003081
1363	Microplitis_demolitor_XP_014300896.1_PREDICTED_putative_gustatory_receptor_28a
1364	Linepithema_humile_XP_012229373.1_PREDICTED_uncharacterized_protein_LOC105676214
1365	Thrips_palmi_XP_034247032.1_putative_gustatory_receptor_28b_isoform_X1
1366	Venturia_canescens_XP_043285760.1_putative_gustatory_receptor_28a
1367	Tribolium_madens_XP_044264806.1_uncharacterized_protein_LOC123011440_isoform_X2
1368	Venturia_canescens_XP_043285758.1_putative_gustatory_receptor_28a
1369	Cephus_cinctus_XP_024937505.1_putative_gustatory_receptor_28b
1370	Wasmannia_auropunctata_XP_011685784.1_PREDICTED_putative_gustatory_receptor_28a
1371	Glossina_fuscipes_XP_037896713.1_putative_gustatory_receptor_28b
1372	Bradysia_coprophila_XP_037040730.1_putative_gustatory_receptor_28b
1373	Dermacentor_andersoni_XP_050031260.1_uncharacterized_protein_LOC126527472
1374	Aedes_albopictus_XP_029726818.1_uncharacterized_protein_LOC109411338_isoform_X2
1375	Pomacea_canaliculata_XP_025099698.1_uncharacterized_protein_LOC112567283_isoform_X1
1376	Papilio_xuthus_XP_013167699.1_PREDICTED_gustatory_receptor_for_sugar_taste_43a-like
1377	Harmonia_axyridis_XP_045469966.1_gustatory_and_odorant_receptor_24
1378	Drosophila_grimshawi_XP_001992670.1_putative_gustatory_receptor_2a
1379	Drosophila_ananassae_XP_001963276.2_putative_gustatory_receptor_28b_isoform_X2
1380	Octopus_sinensis_XP_036361417.1_uncharacterized_protein_LOC118764607_isoform_X1
1381	Ceratina_calcarata_XP_017880710.1_putative_gustatory_receptor_28b
1382	Hermetia_illucens_XP_037918588.1_putative_gustatory_receptor_2a
1383	Drosophila_subpulchrella_XP_037710438.1_gustatory_and_pheromone_receptor_32a
1384	Melanaphis_sacchari_XP_025198332.1_uncharacterized_protein_LOC112596765
1385	Drosophila_erecta_XP_001982364.3_gustatory_receptor_for_bitter_taste_93a
1386	Thrips_palmi_XP_034232272.1_gustatory_receptor_for_sugar_taste_43a-like
1387	Cyphomyrmex_costatus_XP_018392496.1_PREDICTED_uncharacterized_protein_LOC108771653
1388	Solenopsis_invicta_XP_039305867.1_putative_gustatory_receptor_28a
1389	Fopius_arisanus_XP_011306497.1_PREDICTED_uncharacterized_protein_LOC105268541_isoform_X3
1390	Haliotis_rufescens_XP_048246346.1_uncharacterized_protein_LOC125377348
1391	Homalodisca_vitripennis_XP_046679801.1_gustatory_receptor_68a-like
1392	Zeugodacus_cucurbitae_XP_011180327.1_putative_gustatory_receptor_28b_isoform_X5
1393	Anopheles_albimanus_XP_035773412.1_uncharacterized_protein_LOC118456610
1394	Aethina_tumida_XP_049824632.1_gustatory_receptor_for_sugar_taste_43a-like
1395	Bradysia_coprophila_XP_037026774.1_gustatory_and_odorant_receptor_24
1396	Anopheles_albimanus_XP_035774934.1_gustatory_and_odorant_receptor_22_isoform_X1
1397	Drosophila_yakuba_XP_002087465.2_gustatory_and_odorant_receptor_21a
1398	Solenopsis_invicta_XP_025986794.1_gustatory_receptor_23a
1399	Orussus_abietinus_XP_023290221.1_putative_gustatory_receptor_28b
1400	Tribolium_castaneum_XP_015836208.1_PREDICTED_gustatory_receptor_for_sugar_taste_43a
1401	Drosophila_innubila_XP_034473856.1_putative_gustatory_receptor_28b
1402	Temnothorax_curvispinosus_XP_024884595.1_gustatory_receptor_23a-like
1403	Bradysia_coprophila_XP_037033697.1_putative_gustatory_receptor_28b
1404	Octopus_bimaculoides_XP_014777864.1_PREDICTED_uncharacterized_protein_LOC106874590_isoform_X1
1405	Homalodisca_vitripennis_XP_046681294.1_uncharacterized_protein_LOC124368065
1406	Temnothorax_curvispinosus_XP_024890744.1_putative_gustatory_receptor_28b_isoform_X1
1407	Hermetia_illucens_XP_037926893.1_putative_gustatory_receptor_28b_isoform_X1
1408	Linepithema_humile_XP_012229374.1_PREDICTED_uncharacterized_protein_LOC105676215
1409	Lytechinus_variegatus_XP_041463834.1_uncharacterized_protein_LOC121414845
1410	Drosophila_serrata_XP_020803623.1_putative_gustatory_receptor_28b_isoform_X2
1411	Trachymyrmex_cornetzi_XP_018361594.1_PREDICTED_putative_gustatory_receptor_28b
1412	Drosophila_takahashii_XP_044252038.1_putative_gustatory_receptor_2a_isoform_X1
1413	Drosophila_busckii_XP_017840189.1_putative_gustatory_receptor_28b_isoform_X1
1414	Sipha_flava_XP_025410155.1_gustatory_receptor_for_sugar_taste_43a-like
1415	Wasmannia_auropunctata_XP_011702906.1_PREDICTED_putative_gustatory_receptor_28b_isoform_X1
1416	Haliotis_rubra_XP_046545403.1_uncharacterized_protein_LOC124255508
1417	Temnothorax_curvispinosus_XP_024892208.1_gustatory_receptor_23a-like
1418	Athalia_rosae_XP_048509663.1_putative_gustatory_receptor_28b
1419	Drosophila_willistoni_XP_002066897.2_putative_gustatory_receptor_28b_isoform_X1
1420	Aphis_gossypii_XP_027840406.2_uncharacterized_protein_LOC114122050
1421	Belonocnema_kinseyi_XP_033209796.1_putative_gustatory_receptor_28b
1422	Bactrocera_dorsalis_XP_049307308.1_putative_gustatory_receptor_28b_isoform_X5
1423	Vespula_vulgaris_XP_050856719.1_gustatory_receptor_23a-like
1424	Cryptotermes_secundus_XP_023709788.1_gustatory_receptor_for_bitter_taste_66a
1425	Drosophila_guanche_XP_034125170.1_gustatory_and_pheromone_receptor_32a
1426	Drosophila_mojavensis_XP_002003626.2_gustatory_and_odorant_receptor_21a
1427	Zeugodacus_cucurbitae_XP_011181147.1_gustatory_and_odorant_receptor_21a
1428	Orbicella_faveolata_XP_020613097.1_uncharacterized_protein_LOC110051405_isoform_X1
1429	Solenopsis_invicta_XP_025986677.2_uncharacterized_protein_LOC113003065
1430	Teleopsis_dalmanni_XP_037927710.1_putative_gustatory_receptor_28b
1431	Patella_vulgata_XP_050408596.1_uncharacterized_protein_LOC126823667_isoform_X1
1432	Bradysia_coprophila_XP_037033696.1_putative_gustatory_receptor_28b_isoform_X4
1433	Solenopsis_invicta_XP_011158960.2_uncharacterized_protein_LOC105195285
1434	Solenopsis_invicta_XP_039306015.1_uncharacterized_protein_LOC113003084
1435	Cephus_cinctus_XP_015599573.1_gustatory_and_odorant_receptor_22-like_isoform_X1
1436	Wasmannia_auropunctata_XP_011696459.1_PREDICTED_uncharacterized_protein_LOC105455101
1437	Schistocerca_gregaria_XP_049855105.1_uncharacterized_protein_LOC126335690
1438	Diprion_similis_XP_046751502.1_uncharacterized_protein_LOC124414573
1439	Vespula_pensylvanica_XP_043663349.1_uncharacterized_protein_LOC122626887
1440	Schistocerca_nitens_XP_049813617.1_putative_gustatory_receptor_28a
1441	Zootermopsis_nevadensis_XP_021935836.1_putative_gustatory_receptor_2a
1442	Venturia_canescens_XP_043289331.1_uncharacterized_protein_LOC122419110
1443	Drosophila_novamexicana_XP_030565585.1_gustatory_and_odorant_receptor_21a
1444	Centruroides_sculpturatus_XP_023230587.1_uncharacterized_protein_LOC111630681
1445	Zootermopsis_nevadensis_XP_021913203.1_gustatory_and_odorant_receptor_24-like_isoform_X2
1446	Homalodisca_vitripennis_XP_046674648.1_gustatory_receptor_for_sugar_taste_43a-like
1447	Onthophagus_taurus_XP_022904812.1_gustatory_and_odorant_receptor_63a-like
1448	Solenopsis_invicta_XP_011155915.3_uncharacterized_protein_LOC105193243
1449	Drosophila_willistoni_XP_002067257.1_putative_gustatory_receptor_2a
1450	Drosophila_santomea_XP_039497261.1_putative_gustatory_receptor_2a_isoform_X1
1451	Trachymyrmex_cornetzi_XP_018369800.1_PREDICTED_putative_gustatory_receptor_28b
1452	Chrysoperla_carnea_XP_044738938.1_gustatory_receptor_for_sugar_taste_43a-like
1453	Ixodes_scapularis_XP_029851506.1_uncharacterized_protein_LOC115333098
1454	Sipha_flava_XP_025417386.1_putative_gustatory_receptor_28b
1455	Adelges_cooleyi_XP_050436549.1_uncharacterized_protein_LOC126843217
1456	Fopius_arisanus_XP_011308150.1_PREDICTED_putative_gustatory_receptor_28b_isoform_X1
1457	Vollenhovia_emeryi_XP_011880743.1_PREDICTED_putative_gustatory_receptor_28a
1458	Cephus_cinctus_XP_015593764.2_putative_gustatory_receptor_28b
1459	Hermetia_illucens_XP_037903808.1_putative_gustatory_receptor_28b_isoform_X2
1460	Culex_quinquefasciatus_XP_038120096.1_gustatory_receptor_for_sugar_taste_43a_isoform_X2
1461	Contarinia_nasturtii_XP_031635003.1_gustatory_and_odorant_receptor_24
1462	Stomoxys_calcitrans_XP_013099319.1_PREDICTED_putative_gustatory_receptor_28b_isoform_X4
1463	Aphidius_gifuensis_XP_044004897.1_putative_gustatory_receptor_28b
1464	Tribolium_castaneum_XP_015836468.1_PREDICTED_uncharacterized_protein_LOC107398086_isoform_X1
1465	Schistocerca_piceifrons_XP_047106936.1_uncharacterized_protein_LOC124776144
1466	Megalopta_genalis_XP_033341497.1_putative_gustatory_receptor_28b
1467	Leguminivora_glycinivorella_XP_047999211.1_gustatory_receptor_for_sugar_taste_43a-like
1468	Monomorium_pharaonis_XP_036150722.1_uncharacterized_protein_LOC105835922_isoform_X2
1469	Drosophila_arizonae_XP_017871711.1_PREDICTED_putative_gustatory_receptor_2a_isoform_X1
1470	Limulus_polyphemus_XP_022239172.1_uncharacterized_protein_LOC111085336
1471	Atta_colombica_XP_018060104.1_PREDICTED_putative_gustatory_receptor_28a
1472	Dendroctonus_ponderosae_XP_019760873.1_gustatory_and_odorant_receptor_22
1473	Scaptodrosophila_lebanonensis_XP_030384477.1_putative_gustatory_receptor_28b
1474	Coccinella_septempunctata_XP_044744506.1_gustatory_and_odorant_receptor_22-like
1475	Daphnia_pulex_XP_046450215.1_putative_gustatory_receptor_2a
1476	Daphnia_magna_XP_032790507.2_uncharacterized_protein_LOC116927586
1477	Atta_colombica_XP_018046054.1_PREDICTED_uncharacterized_protein_LOC108685670
1478	Tribolium_castaneum_XP_015836136.1_PREDICTED_putative_gustatory_receptor_28a
1479	Solenopsis_invicta_XP_011165422.2_gustatory_and_pheromone_receptor_32a-like
1480	Frankliniella_occidentalis_XP_026275166.1_gustatory_receptor_for_sugar_taste_43a-like
1481	Myzus_persicae_XP_022165389.1_gustatory_receptor_for_sugar_taste_43a-like
1482	Apis_florea_XP_012345832.1_gustatory_and_pheromone_receptor_32a-like
1483	Drosophila_rhopaloa_XP_016978560.2_gustatory_and_pheromone_receptor_32a
1484	Trachymyrmex_cornetzi_XP_018361466.1_PREDICTED_putative_gustatory_receptor_28b
1485	Aplysia_californica_XP_035827559.1_uncharacterized_protein_LOC118478299_isoform_X1
1486	Aethina_tumida_XP_049818725.1_gustatory_and_odorant_receptor_63a-like
1487	Tribolium_castaneum_XP_015836319.1_PREDICTED_gustatory_receptor_for_sugar_taste_43a_isoform_X2
1488	Vollenhovia_emeryi_XP_011859891.1_PREDICTED_putative_gustatory_receptor_28b
1489	Megalopta_genalis_XP_033341498.1_uncharacterized_protein_LOC117229241
1490	Anopheles_coluzzii_XP_040223459.2_putative_gustatory_receptor_28b
1491	Anopheles_gambiae_str._PEST_XP_320048.1_AGAP009256-PC
1492	Drosophila_ananassae_XP_001953985.1_gustatory_receptor_for_bitter_taste_93a
1493	Anopheles_stephensi_XP_035919756.1_putative_gustatory_receptor_2a_isoform_X3
1494	Centruroides_sculpturatus_XP_023242287.1_uncharacterized_protein_LOC111640508_isoform_X1
1495	Rhopalosiphum_maidis_XP_026811186.1_uncharacterized_protein_LOC113552518
1496	Vollenhovia_emeryi_XP_011880409.1_PREDICTED_putative_gustatory_receptor_23a_isoform_B_
1497	Rhipicephalus_sanguineus_XP_037523868.1_uncharacterized_protein_LOC119401256
1498	Zerene_cesonia_XP_038217462.1_gustatory_receptor_for_sugar_taste_43a-like
1499	Aphis_gossypii_XP_050053767.1_gustatory_receptor_for_sugar_taste_43a-like_isoform_X1
1500	Vollenhovia_emeryi_XP_011880407.1_PREDICTED_putative_gustatory_receptor_28a
1501	Bemisia_tabaci_XP_018916336.1_PREDICTED_uncharacterized_protein_LOC109043552_isoform_X3
1502	Trichogramma_pretiosum_XP_014237460.2_uncharacterized_protein_LOC106659418
1503	Homalodisca_vitripennis_XP_046671599.1_gustatory_receptor_for_bitter_taste_66a-like
1504	Stomoxys_calcitrans_XP_013109056.1_PREDICTED_gustatory_receptor_for_sugar_taste_43a-like_isoform_X1
1505	Coccinella_septempunctata_XP_044747282.1_putative_gustatory_receptor_28b_isoform_X1
1506	Trachymyrmex_zeteki_XP_018302343.1_PREDICTED_putative_gustatory_receptor_22c
1507	Homalodisca_vitripennis_XP_046674875.1_putative_gustatory_receptor_28b
1508	Photinus_pyralis_XP_031343095.1_gustatory_receptor_for_sugar_taste_64e-like
1509	Folsomia_candida_XP_021968734.1_gustatory_receptor_5a_for_trehalose
1510	Acyrthosiphon_pisum_XP_003244120.4_gustatory_receptor_for_sugar_taste_43a-like_isoform_X1
1511	Homalodisca_vitripennis_XP_046679800.1_gustatory_and_pheromone_receptor_32a-like
1512	Pomacea_canaliculata_XP_025078727.1_uncharacterized_protein_LOC112554877_isoform_X1
1513	Wasmannia_auropunctata_XP_011705597.1_PREDICTED_putative_gustatory_receptor_23a_isoform_B_isoform_X2_
1514	Patella_vulgata_XP_050416703.1_uncharacterized_protein_LOC126830358
1515	Diprion_similis_XP_046751358.1_putative_gustatory_receptor_28b
1516	Hermetia_illucens_XP_037918595.1_gustatory_receptor_23a-like
1517	Ischnura_elegans_XP_046390013.1_putative_gustatory_receptor_2a_isoform_X1
1518	Culex_pipiens_pallens_XP_039444380.1_gustatory_and_pheromone_receptor_39a_isoform_X1
1519	Athalia_rosae_XP_048508094.1_uncharacterized_protein_LOC125500228
1520	Schistocerca_nitens_XP_049813763.1_putative_gustatory_receptor_28a
1521	Cyphomyrmex_costatus_XP_018394387.1_PREDICTED_putative_gustatory_receptor_28b
1522	Copidosoma_floridanum_XP_014208041.1_putative_gustatory_receptor_28b
1523	Acromyrmex_echinatior_XP_011066701.1_PREDICTED_putative_gustatory_receptor_28b
1524	Homalodisca_vitripennis_XP_046681365.1_putative_gustatory_receptor_2a
1525	Stomoxys_calcitrans_XP_013099317.1_PREDICTED_putative_gustatory_receptor_28b_isoform_X2
1526	Procambarus_clarkii_XP_045618597.1_uncharacterized_protein_LOC123770603
1527	Temnothorax_curvispinosus_XP_024884596.1_uncharacterized_protein_LOC112462799
1528	Megachile_rotundata_XP_012153319.1_PREDICTED_uncharacterized_protein_LOC105664240
1529	Trachymyrmex_zeteki_XP_018306494.1_PREDICTED_uncharacterized_protein_LOC108724557
1530	Photinus_pyralis_XP_031334545.1_putative_gustatory_receptor_28a_isoform_X1
1531	Eriocheir_sinensis_XP_050715705.1_uncharacterized_protein_LOC126998278
1532	Solenopsis_invicta_XP_039314535.1_uncharacterized_protein_LOC120359743_isoform_X1
1533	Vollenhovia_emeryi_XP_011859895.1_PREDICTED_putative_gustatory_receptor_28b
1534	Monomorium_pharaonis_XP_028049035.2_uncharacterized_protein_LOC105830685_isoform_X1
1535	Trachymyrmex_zeteki_XP_018306623.1_PREDICTED_putative_gustatory_receptor_28b
1536	Harmonia_axyridis_XP_045468279.1_gustatory_receptor_for_sugar_taste_43a-like_isoform_X1
1537	Anopheles_gambiae_str._PEST_XP_320046.1_AGAP009256-PB
1538	Culex_pipiens_pallens_XP_039439038.1_putative_gustatory_receptor_28b
1539	Solenopsis_invicta_XP_039306011.1_uncharacterized_protein_LOC120357951
1540	Cryptotermes_secundus_XP_023717010.1_gustatory_and_odorant_receptor_24-like_isoform_X1
1541	Cotesia_glomerata_XP_044595298.1_gustatory_and_pheromone_receptor_32a-like
1542	Bemisia_tabaci_XP_018916316.1_PREDICTED_uncharacterized_protein_LOC109043552_isoform_X1
1543	Drosophila_innubila_XP_034490935.1_gustatory_and_pheromone_receptor_32a_isoform_X1
1544	Tetranychus_urticae_XP_015783832.1_uncharacterized_protein_LOC107361507
1545	Bradysia_coprophila_XP_037033694.1_putative_gustatory_receptor_28b_isoform_X2
1546	Myzus_persicae_XP_022165388.1_uncharacterized_protein_LOC111030276
1547	Melanaphis_sacchari_XP_025202779.1_putative_gustatory_receptor_28b
1548	Thrips_palmi_XP_034256241.1_uncharacterized_protein_LOC117654143
1549	Trichoplusia_ni_XP_026740607.1_gustatory_receptor_for_sugar_taste_43a-like
1550	Cephus_cinctus_XP_015600061.1_uncharacterized_protein_LOC107270003
1551	Nasonia_vitripennis_NP_001177424.1_gustatory_receptor_4
1552	Glossina_fuscipes_XP_037896708.1_putative_gustatory_receptor_2a
1553	Nasonia_vitripennis_NP_001177425.1_gustatory_receptor_6
1554	Drosophila_kikkawai_XP_017032830.1_gustatory_and_pheromone_receptor_32a
1555	Centruroides_sculpturatus_XP_023217054.1_uncharacterized_protein_LOC111619543_isoform_X1
1556	Drosophila_biarmipes_XP_016963277.1_putative_gustatory_receptor_28b_isoform_X2
1557	Solenopsis_invicta_XP_025986936.2_putative_gustatory_receptor_28b
1558	Apis_mellifera_XP_016769530.1_gustatory_and_pheromone_receptor_32a-like
1559	Drosophila_grimshawi_XP_032592018.1_gustatory_and_pheromone_receptor_32a_isoform_X1
1560	Drosophila_biarmipes_XP_016959708.2_gustatory_receptor_for_bitter_taste_93a
1561	Rhipicephalus_sanguineus_XP_037525603.2_uncharacterized_protein_LOC119402523
1562	Trachymyrmex_septentrionalis_XP_018351463.1_PREDICTED_putative_gustatory_receptor_2a
1563	Caenorhabditis_briggsae_XP_045096124.1_Protein_CBR-GUR-3
1564	Neodiprion_pinetum_XP_046493079.1_putative_gustatory_receptor_28b_isoform_X1
1565	Hermetia_illucens_XP_037903809.1_putative_gustatory_receptor_28b_isoform_X3
1566	Drosophila_melanogaster_NP_524442.2_gustatory_receptor_93a
1567	Ooceraea_biroi_XP_026828037.1_putative_gustatory_receptor_28b_isoform_X1
1568	Acyrthosiphon_pisum_XP_029346574.1_uncharacterized_protein_LOC115034294
1569	Musca_domestica_XP_005186853.1_PREDICTED_gustatory_and_pheromone_receptor_32a
1570	Anoplophora_glabripennis_XP_018567012.1_gustatory_and_odorant_receptor_22-like
1571	Cyphomyrmex_costatus_XP_018395902.1_PREDICTED_putative_gustatory_receptor_28a
1572	Sitophilus_oryzae_XP_030765944.1_uncharacterized_protein_LOC115889983_isoform_X4
1573	Stomoxys_calcitrans_XP_013099630.1_PREDICTED_putative_gustatory_receptor_2a
1574	Drosophila_albomicans_XP_034101311.1_gustatory_and_pheromone_receptor_32a_isoform_X1
1575	Vollenhovia_emeryi_XP_011880399.1_PREDICTED_putative_gustatory_receptor_28b
1576	Lucilia_sericata_XP_037816705.1_putative_gustatory_receptor_28b
1577	Octopus_sinensis_XP_036361284.1_uncharacterized_protein_LOC118764548_isoform_X1
1578	Trachymyrmex_zeteki_XP_018302341.1_PREDICTED_uncharacterized_protein_LOC108721977
1579	Rhopalosiphum_maidis_XP_026807870.1_uncharacterized_protein_LOC113550323
1580	Vespa_mandarinia_XP_035722937.1_gustatory_receptor_for_sugar_taste_43a-like
1581	Diprion_similis_XP_046751421.1_gustatory_and_odorant_receptor_24
1582	Nilaparvata_lugens_XP_039292030.1_gustatory_receptor_68a-like
1583	Copidosoma_floridanum_XP_014212757.1_putative_gustatory_receptor_28b
1584	Athalia_rosae_XP_012260950.2_gustatory_and_odorant_receptor_24
1585	Bradysia_coprophila_XP_037040682.1_uncharacterized_protein_LOC119077577
1586	Zootermopsis_nevadensis_XP_021920291.1_gustatory_and_odorant_receptor_24-like_isoform_X1
1587	Octopus_sinensis_XP_036361415.1_uncharacterized_protein_LOC118764605_isoform_X2
1588	Photinus_pyralis_XP_031338981.1_putative_gustatory_receptor_28b
1589	Bombyx_mori_XP_012551334.2_gustatory_and_odorant_receptor_22
1590	Aplysia_californica_XP_035824710.1_uncharacterized_protein_LOC106011292
1591	Danaus_plexippus_plexippus_XP_032527227.1_gustatory_receptor_for_sugar_taste_43a-like
1592	Octopus_sinensis_XP_036361416.1_uncharacterized_protein_LOC118764606
1593	Vollenhovia_emeryi_XP_011859894.1_PREDICTED_uncharacterized_protein_LOC105557304
1594	Nomia_melanderi_XP_031840517.1_putative_gustatory_receptor_28b_isoform_X2
1595	Atta_colombica_XP_018058035.1_PREDICTED_putative_gustatory_receptor_28a
1596	Tribolium_castaneum_XP_008195702.1_PREDICTED_putative_gustatory_receptor_28b
1597	Drosophila_rhopaloa_XP_044315976.1_putative_gustatory_receptor_28b_isoform_X2
1598	Trachymyrmex_septentrionalis_XP_018351446.1_PREDICTED_putative_gustatory_receptor_23a
1599	Sitophilus_oryzae_XP_030751043.1_gustatory_and_odorant_receptor_24
1600	Drosophila_teissieri_XP_043651467.1_gustatory_receptor_for_bitter_taste_93a
1601	Nasonia_vitripennis_NP_001177454.1_gustatory_receptor_37
1602	Acromyrmex_echinatior_XP_011068141.1_PREDICTED_putative_gustatory_receptor_28b
1603	Rhagoletis_pomonella_XP_036329341.1_gustatory_and_pheromone_receptor_32a_isoform_X2
1604	Cephus_cinctus_XP_015588173.1_gustatory_receptor_68a_isoform_X1
1605	Ceratina_calcarata_XP_017892007.2_uncharacterized_protein_LOC108632145
1606	Wasmannia_auropunctata_XP_011705660.1_PREDICTED_putative_gustatory_receptor_28b
1607	Drosophila_busckii_XP_017851574.1_putative_gustatory_receptor_28a
1608	Copidosoma_floridanum_XP_014214308.1_uncharacterized_protein_LOC106643613
1609	Ctenocephalides_felis_XP_026467770.1_gustatory_receptor_for_sugar_taste_43a-like
1610	Cyphomyrmex_costatus_XP_018395882.1_PREDICTED_putative_gustatory_receptor_28a
1611	Rhipicephalus_microplus_XP_037271891.1_uncharacterized_protein_LOC119163925
1612	Culex_quinquefasciatus_XP_038120100.1_uncharacterized_protein_LOC6054226_isoform_X5
1613	Cryptotermes_secundus_XP_033611644.1_gustatory_receptor_for_sugar_taste_43a-like
1614	Wasmannia_auropunctata_XP_011705888.1_PREDICTED_uncharacterized_protein_LOC105461099_isoform_X2
1615	Solenopsis_invicta_XP_011155917.2_uncharacterized_protein_LOC120356766
1616	Trachymyrmex_septentrionalis_XP_018351443.1_PREDICTED_uncharacterized_protein_LOC108753947
1617	Leguminivora_glycinivorella_XP_047986480.1_gustatory_receptor_68a-like
1618	Solenopsis_invicta_XP_039306005.1_uncharacterized_protein_LOC113003077_isoform_X1
1619	Photinus_pyralis_XP_031333653.1_putative_gustatory_receptor_28b_isoform_X1
1620	Drosophila_ficusphila_XP_043065302.1_putative_gustatory_receptor_28b_isoform_X2
1621	Bactrocera_neohumeralis_XP_050324512.1_gustatory_receptor_for_sugar_taste_43a-like
1622	Polistes_fuscatus_XP_043487491.1_putative_gustatory_receptor_28b
1623	Plutella_xylostella_XP_037970631.2_uncharacterized_protein_LOC105391462
1624	Bradysia_coprophila_XP_037033695.1_putative_gustatory_receptor_28b_isoform_X3
1625	Anopheles_gambiae_str._PEST_XP_317762.3_AGAP007756-PA
1626	Cyphomyrmex_costatus_XP_018395927.1_PREDICTED_putative_gustatory_receptor_28b
1627	Nomia_melanderi_XP_031840509.1_putative_gustatory_receptor_28b_isoform_X1
1628	Bradysia_coprophila_XP_037033693.1_putative_gustatory_receptor_28b_isoform_X1
1629	Monomorium_pharaonis_XP_012523438.2_uncharacterized_protein_LOC105829265_isoform_X2
1630	Monomorium_pharaonis_XP_012538544.1_uncharacterized_protein_LOC105837909_isoform_X3
1631	Spodoptera_litura_XP_022831861.1_gustatory_receptor_for_sugar_taste_43a-like
1632	Habropoda_laboriosa_XP_017795357.1_PREDICTED_odorant_receptor_13a-like
1633	Melanaphis_sacchari_XP_025206499.1_uncharacterized_protein_LOC112602568
1634	Osmia_lignaria_XP_034178807.1_uncharacterized_protein_LOC117603583
1635	Melanaphis_sacchari_XP_025201128.1_uncharacterized_protein_LOC112598749
1636	Diabrotica_virgifera_virgifera_XP_028135243.2_putative_gustatory_receptor_28b
1637	Monomorium_pharaonis_XP_012538566.1_uncharacterized_protein_LOC105837921_isoform_X2
1638	Aphis_gossypii_XP_027848978.2_uncharacterized_protein_LOC114128623
1639	Haliotis_rufescens_XP_046356142.2_uncharacterized_protein_LOC124135034
1640	Trachymyrmex_cornetzi_XP_018369796.1_PREDICTED_putative_gustatory_receptor_28b
1641	Solenopsis_invicta_XP_025995030.2_uncharacterized_protein_LOC113004821
1642	Rhagoletis_pomonella_XP_036344425.1_gustatory_receptor_for_bitter_taste_66a-like
1643	Bradysia_coprophila_XP_037040410.1_gustatory_receptor_for_sugar_taste_43a-like_isoform_X1
1644	Dendroctonus_ponderosae_XP_019760833.2_uncharacterized_protein_LOC109538174
1645	Octopus_sinensis_XP_036361421.1_uncharacterized_protein_LOC118764608_isoform_X1
1646	Melanaphis_sacchari_XP_025202850.1_gustatory_receptor_for_sugar_taste_43a-like
1647	Dermatophagoides_pteronyssinus_XP_027194333.1_uncharacterized_protein_LOC113789046
1648	Trachymyrmex_cornetzi_XP_018369811.1_PREDICTED_putative_gustatory_receptor_28a
1649	Nylanderia_fulva_XP_029159968.1_putative_gustatory_receptor_28b_isoform_X1
1650	Venturia_canescens_XP_043287293.1_putative_gustatory_receptor_28b_isoform_X2
1651	Culex_pipiens_pallens_XP_039444383.1_gustatory_and_pheromone_receptor_39a_isoform_X4
1652	Drosophila_novamexicana_XP_030555951.1_gustatory_and_pheromone_receptor_32a_isoform_X1
1653	Aedes_albopictus_XP_029717649.1_gustatory_and_pheromone_receptor_32a-like
1654	Vollenhovia_emeryi_XP_011880424.1_PREDICTED_uncharacterized_protein_LOC105568953
1655	Culex_quinquefasciatus_XP_038120097.1_uncharacterized_protein_LOC6054226_isoform_X3
1656	Daphnia_pulex_XP_046450299.1_uncharacterized_protein_LOC124198486
1657	Monomorium_pharaonis_XP_028050212.1_gustatory_receptor_68a
1658	Bombus_bifarius_XP_033317340.1_uncharacterized_protein_LOC117215044
1659	Trachymyrmex_zeteki_XP_018302346.1_PREDICTED_putative_gustatory_receptor_28a
1660	Cyphomyrmex_costatus_XP_018397781.1_PREDICTED_gustatory_receptor_for_sugar_taste_43a-like
1661	Monomorium_pharaonis_XP_012524235.2_putative_gustatory_receptor_28b
1662	Aethina_tumida_XP_049817883.1_putative_gustatory_receptor_28a
1663	Cephus_cinctus_XP_024941651.1_uncharacterized_protein_LOC107268600
1664	Anopheles_coluzzii_XP_049461228.1_gustatory_receptor_for_bitter_taste_66a-like
1665	Frankliniella_occidentalis_XP_026294357.1_uncharacterized_protein_LOC113218288_isoform_X1
1666	Atta_colombica_XP_018058038.1_PREDICTED_putative_gustatory_receptor_28a
1667	Odontomachus_brunneus_XP_032665058.1_gustatory_receptor_for_sugar_taste_43a-like_isoform_X2
1668	Ixodes_scapularis_XP_040361201.1_uncharacterized_protein_LOC121048660
1669	Nilaparvata_lugens_XP_039282305.1_putative_gustatory_receptor_28b_isoform_X1
1670	Dufourea_novaeangliae_XP_015435782.1_PREDICTED_gustatory_receptor_68a-like
1671	Neodiprion_lecontei_XP_046590722.1_uncharacterized_protein_LOC107222965_isoform_X1
1672	Trachymyrmex_zeteki_XP_018300178.1_PREDICTED_putative_gustatory_receptor_28a
1673	Diprion_similis_XP_046753385.1_putative_gustatory_receptor_28b
1674	Zeugodacus_cucurbitae_XP_028894548.1_gustatory_and_pheromone_receptor_32a_isoform_X1
1675	Monomorium_pharaonis_XP_028046979.1_uncharacterized_protein_LOC105830573
1676	Trachymyrmex_cornetzi_XP_018369793.1_PREDICTED_putative_gustatory_receptor_28b
1677	Anopheles_gambiae_str._PEST_XP_320047.1_AGAP009256-PE
1678	Aedes_aegypti_NP_001345039.1_gustatory_receptor_19a_isoform_a
1679	Aedes_aegypti_NP_001345207.1_gustatory_receptor_20_isoform_l
1680	Contarinia_nasturtii_XP_031629035.1_gustatory_receptor_for_sugar_taste_43a-like
1681	Rhopalosiphum_maidis_XP_026811184.1_uncharacterized_protein_LOC113552516
1682	Centruroides_sculpturatus_XP_023234269.1_uncharacterized_protein_LOC111633867
1683	Nilaparvata_lugens_XP_039282148.1_putative_gustatory_receptor_28a_isoform_X2
1684	Trachymyrmex_septentrionalis_XP_018351473.1_PREDICTED_putative_gustatory_receptor_28b
1685	Diabrotica_virgifera_virgifera_XP_028135351.2_gustatory_receptor_for_sugar_taste_43a-like
1686	Trachymyrmex_septentrionalis_XP_018351442.1_PREDICTED_putative_gustatory_receptor_23a
1687	Orussus_abietinus_XP_012286416.1_uncharacterized_protein_LOC105702979
1688	Vollenhovia_emeryi_XP_011881031.1_PREDICTED_putative_gustatory_receptor_28b_isoform_X1
1689	Caenorhabditis_briggsae_XP_045092816.1_Protein_CBR-LITE-1
1690	Trachymyrmex_zeteki_XP_018302339.1_PREDICTED_uncharacterized_protein_LOC108721975
1691	Daphnia_magna_XP_032788722.2_uncharacterized_protein_LOC116926052
1692	Drosophila_serrata_XP_020817890.1_gustatory_receptor_for_bitter_taste_93a
1693	Halyomorpha_halys_XP_014293240.1_gustatory_and_odorant_receptor_63a-like
1694	Bactrocera_oleae_XP_036225617.1_gustatory_and_pheromone_receptor_32a_isoform_X1
1695	Rhopalosiphum_maidis_XP_026811143.1_uncharacterized_protein_LOC113552464
1696	Solenopsis_invicta_XP_039314570.1_uncharacterized_protein_LOC113003121
1697	Aedes_albopictus_XP_029724995.1_putative_gustatory_receptor_28b
1698	Trichogramma_pretiosum_XP_014234441.1_putative_gustatory_receptor_28b
1699	Copidosoma_floridanum_XP_014208042.1_putative_gustatory_receptor_28b
1700	Cataglyphis_hispanica_XP_050463292.1_putative_gustatory_receptor_28b
1701	Zeugodacus_cucurbitae_XP_028899050.1_gustatory_receptor_for_sugar_taste_43a-like
1702	Trachymyrmex_septentrionalis_XP_018351466.1_PREDICTED_uncharacterized_protein_LOC108753969
1703	Vollenhovia_emeryi_XP_011881034.1_PREDICTED_putative_gustatory_receptor_28b
1704	Trachymyrmex_septentrionalis_XP_018351460.1_PREDICTED_putative_gustatory_receptor_28b
1705	Drosophila_rhopaloa_XP_016976781.1_putative_gustatory_receptor_2a
1706	Nicrophorus_vespilloides_XP_017771002.1_PREDICTED_putative_gustatory_receptor_28b
1707	Helicoverpa_zea_XP_047024936.1_gustatory_and_odorant_receptor_22_isoform_X1
1708	Monomorium_pharaonis_XP_012535038.2_uncharacterized_protein_LOC105835921_isoform_X1
1709	Athalia_rosae_XP_048513816.1_putative_gustatory_receptor_28a_isoform_X1
1710	Solenopsis_invicta_XP_025986782.1_uncharacterized_protein_LOC113003079
1711	Solenopsis_invicta_XP_011165427.2_uncharacterized_protein_LOC105199855
1712	Monomorium_pharaonis_XP_012535210.3_uncharacterized_protein_LOC105836010_isoform_X2
1713	Camponotus_floridanus_XP_025266052.1_putative_gustatory_receptor_28b_isoform_X1
1714	Trachymyrmex_zeteki_XP_018302344.1_PREDICTED_uncharacterized_protein_LOC108721980
1715	Cephus_cinctus_XP_015599574.1_gustatory_and_odorant_receptor_22-like_isoform_X2
1716	Anopheles_merus_XP_041777770.1_putative_gustatory_receptor_28b
1717	Anopheles_merus_XP_041764907.1_putative_gustatory_receptor_2a_isoform_X5
1718	Drosophila_mojavensis_XP_043864617.1_putative_gustatory_receptor_28b_isoform_X3
1719	Hyposmocoma_kahamanoa_XP_026319057.1_gustatory_and_odorant_receptor_22
1720	Temnothorax_curvispinosus_XP_024892214.1_putative_gustatory_receptor_28b
1721	Culex_quinquefasciatus_XP_038119400.1_uncharacterized_protein_LOC119769809
1722	Atta_colombica_XP_018058017.1_PREDICTED_uncharacterized_protein_LOC108693524
1723	Anopheles_stephensi_XP_035916196.1_gustatory_receptor_for_bitter_taste_66a-like
1724	Trachymyrmex_zeteki_XP_018306495.1_PREDICTED_putative_gustatory_receptor_28b
1725	Nasonia_vitripennis_NP_001177441.1_gustatory_receptor_15
1726	Centruroides_sculpturatus_XP_023218421.1_uncharacterized_protein_LOC111620676
1727	Cephus_cinctus_XP_015590817.2_putative_gustatory_receptor_28b
1728	Cephus_cinctus_XP_015609922.1_uncharacterized_protein_LOC107274875_isoform_X1
1729	Galleria_mellonella_XP_026748928.1_gustatory_and_odorant_receptor_22_isoform_X1
1730	Scaptodrosophila_lebanonensis_XP_030383912.1_gustatory_receptor_68a
1731	Solenopsis_invicta_XP_025986790.2_uncharacterized_protein_LOC105203168
1732	Dermacentor_silvarum_XP_049511500.1_uncharacterized_protein_LOC119463399_isoform_X1
1733	Nasonia_vitripennis_NP_001177460.1_gustatory_receptor_43
1734	Glossina_fuscipes_XP_037894976.1_gustatory_and_odorant_receptor_22-like_isoform_X1
1735	Bactrocera_dorsalis_XP_049314374.1_gustatory_receptor_for_bitter_taste_66a
1736	Drosophila_arizonae_XP_017857785.1_PREDICTED_gustatory_and_pheromone_receptor_32a_isoform_X1
1737	Leptidea_sinapis_XP_050667399.1_gustatory_receptor_for_sugar_taste_43a-like
1738	Athalia_rosae_XP_048515130.1_uncharacterized_protein_LOC125501947
1739	Myzus_persicae_XP_022181994.1_uncharacterized_protein_LOC111041864
1740	Onthophagus_taurus_XP_022903591.1_gustatory_and_odorant_receptor_22-like
1741	Apis_laboriosa_XP_043795336.1_putative_gustatory_receptor_28b
1742	Atta_colombica_XP_018058019.1_PREDICTED_uncharacterized_protein_LOC108693528
1743	Ixodes_scapularis_XP_040360674.1_uncharacterized_protein_LOC121048418
1744	Monomorium_pharaonis_XP_012526878.1_putative_gustatory_receptor_28b
1745	Neodiprion_fabricii_XP_046411981.1_uncharacterized_protein_LOC124175627
1746	Vollenhovia_emeryi_XP_011880401.1_PREDICTED_putative_gustatory_receptor_28b_isoform_X1
1747	Teleopsis_dalmanni_XP_037928427.1_putative_gustatory_receptor_28a
1748	Camponotus_floridanus_XP_025267441.1_uncharacterized_protein_LOC105258842_isoform_X1
1749	Portunus_trituberculatus_XP_045136010.1_uncharacterized_protein_LOC123518978_isoform_X1
1750	Drosophila_ananassae_XP_001956584.1_gustatory_receptor_68a
1751	Monomorium_pharaonis_XP_036146841.1_uncharacterized_protein_LOC118646961
1752	Fopius_arisanus_XP_011299249.1_PREDICTED_uncharacterized_protein_LOC105264215
1753	Anopheles_funestus_XP_049301336.1_putative_gustatory_receptor_2a
1754	Cryptotermes_secundus_XP_033609430.1_gustatory_and_odorant_receptor_24
1755	Vollenhovia_emeryi_XP_011880415.1_PREDICTED_uncharacterized_protein_LOC105568945
1756	Leptinotarsa_decemlineata_XP_023020025.1_gustatory_and_odorant_receptor_22-like
1757	Homalodisca_vitripennis_XP_046681418.1_gustatory_and_pheromone_receptor_32a-like
1758	Nicrophorus_vespilloides_XP_017773508.1_PREDICTED_gustatory_and_odorant_receptor_22
1759	Daphnia_pulex_XP_046446899.1_uncharacterized_protein_LOC124196129
1760	Drosophila_ficusphila_XP_017058096.1_gustatory_receptor_for_bitter_taste_93a
1761	Athalia_rosae_XP_048507130.1_putative_gustatory_receptor_28b
1762	Culex_quinquefasciatus_XP_038116663.1_putative_gustatory_receptor_28a
1763	Drosophila_suzukii_XP_016938289.2_gustatory_receptor_for_bitter_taste_93a
1764	Ostrinia_furnacalis_XP_028161313.1_gustatory_and_odorant_receptor_22-like
1765	Rhagoletis_zephyria_XP_017489536.1_PREDICTED_gustatory_receptor_for_bitter_taste_66a
1766	Zootermopsis_nevadensis_XP_021914543.1_gustatory_receptor_for_sugar_taste_43a-like
1767	Trichogramma_pretiosum_XP_014236034.1_uncharacterized_protein_LOC106658544
1768	Colletes_gigas_XP_043251722.1_putative_gustatory_receptor_28a
1769	Solenopsis_invicta_XP_039305866.1_uncharacterized_protein_LOC120357925
1770	Anopheles_stephensi_XP_035919757.1_uncharacterized_protein_LOC118517587_isoform_X4
1771	Onthophagus_taurus_XP_022904943.1_putative_gustatory_receptor_28b
1772	Diachasma_alloeum_XP_028982249.1_uncharacterized_protein_LOC114841435
1773	Monomorium_pharaonis_XP_012532811.1_putative_gustatory_receptor_28a
1774	Tribolium_madens_XP_044265397.1_putative_gustatory_receptor_28b
1775	Vollenhovia_emeryi_XP_011880408.1_PREDICTED_uncharacterized_protein_LOC105568940
1776	Leguminivora_glycinivorella_XP_047986478.1_uncharacterized_protein_LOC125226532
1777	Athalia_rosae_XP_020709238.2_uncharacterized_protein_LOC105688058_isoform_X2
1778	Aphis_gossypii_XP_027840418.1_uncharacterized_protein_LOC114122060
1779	Manduca_sexta_XP_030021193.1_gustatory_and_odorant_receptor_22
1780	Myzus_persicae_XP_022165403.1_uncharacterized_protein_LOC111030288
1781	Cyphomyrmex_costatus_XP_018394384.1_PREDICTED_uncharacterized_protein_LOC108773157
1782	Drosophila_grimshawi_XP_032592019.1_gustatory_receptor_68a_isoform_X2
1783	Diprion_similis_XP_046751369.1_gustatory_and_odorant_receptor_22-like
1784	Bactrocera_dorsalis_XP_011202622.3_gustatory_receptor_for_bitter_taste_66a-like
1785	Monomorium_pharaonis_XP_036150723.1_uncharacterized_protein_LOC105835922_isoform_X3
1786	Osmia_lignaria_XP_034178806.1_uncharacterized_protein_LOC117603582
1787	Drosophila_busckii_XP_017835287.1_gustatory_receptor_68a
1788	Anopheles_gambiae_str._PEST_XP_320044.1_AGAP009256-PD
1789	Hermetia_illucens_XP_037912075.1_gustatory_and_odorant_receptor_22-like
1790	Cryptotermes_secundus_XP_023713960.1_gustatory_and_odorant_receptor_24-like
1791	Linepithema_humile_XP_012228073.1_PREDICTED_uncharacterized_protein_LOC105675463
1792	Pectinophora_gossypiella_XP_049872869.1_gustatory_and_odorant_receptor_22-like
1793	Vollenhovia_emeryi_XP_011859890.1_PREDICTED_putative_gustatory_receptor_28b
1794	Monomorium_pharaonis_XP_028048525.1_uncharacterized_protein_LOC105833673_isoform_X2
1795	Tribolium_castaneum_XP_015837339.1_PREDICTED_putative_gustatory_receptor_28b_isoform_X1
1796	Sipha_flava_XP_025417366.1_uncharacterized_protein_LOC112688415_isoform_X1
1797	Pararge_aegeria_XP_039754866.1_gustatory_and_odorant_receptor_22-like
1798	Aethina_tumida_XP_049822357.1_putative_gustatory_receptor_28a
1799	Anopheles_gambiae_str._PEST_XP_320045.1_AGAP009256-PA
1800	Schistocerca_serialis_cubense_XP_049947579.1_uncharacterized_protein_LOC126455861
1801	Lucilia_cuprina_XP_023293642.2_gustatory_and_pheromone_receptor_32a
1802	Solenopsis_invicta_XP_025991760.1_gustatory_and_pheromone_receptor_32a
1803	Monomorium_pharaonis_XP_012525354.3_uncharacterized_protein_LOC105830526
1804	Diachasma_alloeum_XP_015118569.2_putative_gustatory_receptor_28b
1805	Solenopsis_invicta_XP_025991011.2_putative_gustatory_receptor_28b_isoform_X1
1806	Trichogramma_pretiosum_XP_014227433.1_gustatory_receptor_68a-like
1807	Neodiprion_pinetum_XP_046471180.1_uncharacterized_protein_LOC124213683_isoform_X3
1808	Zeugodacus_cucurbitae_XP_011196225.1_gustatory_receptor_for_bitter_taste_66a
1809	Diprion_similis_XP_046752475.1_putative_gustatory_receptor_28b
1810	Plutella_xylostella_XP_048482510.1_gustatory_receptor_for_sugar_taste_43a-like
1811	Drosophila_serrata_XP_020817771.1_gustatory_receptor_for_bitter_taste_66a
1812	Anopheles_arabiensis_XP_040150849.1_gustatory_and_odorant_receptor_22-like
1813	Bombyx_mandarina_XP_028026868.1_gustatory_receptor_for_sugar_taste_43a-like
1814	Monomorium_pharaonis_XP_028046986.1_putative_gustatory_receptor_28a
1815	Temnothorax_curvispinosus_XP_024891992.1_putative_gustatory_receptor_28b
1816	Drosophila_rhopaloa_XP_044314479.1_gustatory_receptor_for_bitter_taste_93a
1817	Dermatophagoides_farinae_XP_046908945.1_uncharacterized_protein_LOC124490471
1818	Aphis_gossypii_XP_027840558.2_uncharacterized_protein_LOC114122167_isoform_X1
1819	Nasonia_vitripennis_XP_016840989.1_gustatory_receptor_49_isoform_X1
1820	Daphnia_pulex_XP_046449848.1_uncharacterized_protein_LOC124198181_isoform_X1
1821	Athalia_rosae_XP_025602545.2_putative_gustatory_receptor_28b_isoform_X1
1822	Culex_quinquefasciatus_XP_038120102.1_gustatory_receptor_for_sugar_taste_43a_isoform_X7
1823	Vespula_vulgaris_XP_050845110.1_putative_gustatory_receptor_28b
1824	Daphnia_pulicaria_XP_046636991.1_uncharacterized_protein_LOC124315386_isoform_X1
1825	Anopheles_aquasalis_XP_050092275.1_putative_gustatory_receptor_59e
1826	Trichogramma_pretiosum_XP_014231257.1_putative_gustatory_receptor_28b
1827	Temnothorax_curvispinosus_XP_024872176.1_uncharacterized_protein_LOC112454814
1828	Tribolium_madens_XP_044267813.1_putative_gustatory_receptor_28a
1829	Drosophila_suzukii_XP_016934395.1_gustatory_receptor_for_bitter_taste_66a
1830	Penaeus_monodon_XP_037785394.1_uncharacterized_protein_LOC119581121_isoform_X2
1831	Atta_colombica_XP_018058036.1_PREDICTED_uncharacterized_protein_LOC108693545
1832	Patella_vulgata_XP_050414962.1_uncharacterized_protein_LOC126829251
1833	Drosophila_persimilis_XP_026849862.1_gustatory_receptor_for_sugar_taste_61a_isoform_X2
1834	Apis_cerana_XP_016922670.1_putative_gustatory_receptor_28b_isoform_X1
1835	Culex_pipiens_pallens_XP_039448054.1_gustatory_and_odorant_receptor_22-like
1836	Ceratina_calcarata_XP_017891025.1_uncharacterized_protein_LOC108631547
1837	Daphnia_magna_XP_032790969.2_uncharacterized_protein_LOC116928025_isoform_X2
1838	Nicrophorus_vespilloides_XP_017778179.1_PREDICTED_putative_gustatory_receptor_28b
1839	Tribolium_madens_XP_044270278.1_uncharacterized_protein_LOC123014979_isoform_X2
1840	Nasonia_vitripennis_XP_031786111.1_gustatory_receptor_18_isoform_X1
1841	Sipha_flava_XP_025417197.1_uncharacterized_protein_LOC112688289
1842	Athalia_rosae_XP_020711108.2_uncharacterized_protein_LOC110117326
1843	Bactrocera_oleae_XP_036230017.1_gustatory_receptor_for_sugar_taste_43a-like
1844	Temnothorax_curvispinosus_XP_024892211.1_putative_gustatory_receptor_28b
1845	Vespa_velutina_XP_047344145.1_putative_gustatory_receptor_28b
1846	Manduca_sexta_XP_037292799.1_gustatory_receptor_for_sugar_taste_43a-like
1847	Daphnia_pulex_XP_046459671.1_uncharacterized_protein_LOC124206077_isoform_X2
1848	Drosophila_eugracilis_XP_017086750.1_putative_gustatory_receptor_2a_isoform_X1
1849	Neodiprion_fabricii_XP_046413179.1_putative_gustatory_receptor_28a
1850	Monomorium_pharaonis_XP_012538496.1_uncharacterized_protein_LOC105837882_isoform_X2
1851	Dermatophagoides_pteronyssinus_XP_027197681.1_uncharacterized_protein_LOC113792012_isoform_X1
1852	Osmia_lignaria_XP_034194621.1_uncharacterized_protein_LOC117610888_isoform_X1
1853	Coccinella_septempunctata_XP_044746568.1_putative_gustatory_receptor_2a_isoform_X1
1854	Habropoda_laboriosa_XP_017789325.1_PREDICTED_putative_gustatory_receptor_2a
1855	Colias_croceus_XP_045499061.1_gustatory_and_odorant_receptor_22
1856	Atta_cephalotes_XP_012063689.1_PREDICTED_putative_gustatory_receptor_28a
1857	Drosophila_yakuba_XP_039226211.1_gustatory_receptor_for_sugar_taste_43a_isoform_X3
1858	Schistocerca_piceifrons_XP_047106938.1_uncharacterized_protein_LOC124776145
1859	Tribolium_castaneum_XP_008195245.1_PREDICTED_putative_gustatory_receptor_28a
1860	Daphnia_pulicaria_XP_046636937.1_uncharacterized_protein_LOC124315351_isoform_X1
1861	Teleopsis_dalmanni_XP_037944716.1_gustatory_and_odorant_receptor_22-like
1862	Trachymyrmex_cornetzi_XP_018369787.1_PREDICTED_putative_gustatory_receptor_28b
1863	Thrips_palmi_XP_034237528.1_uncharacterized_protein_LOC117643000
1864	Athalia_rosae_XP_020712367.2_putative_gustatory_receptor_28a
1865	Myzus_persicae_XP_022179783.1_uncharacterized_protein_LOC111040258
1866	Anopheles_arabiensis_XP_040157739.1_gustatory_receptor_for_bitter_taste_66a-like
1867	Drosophila_eugracilis_XP_017073398.1_gustatory_receptor_for_bitter_taste_93a
1868	Ceratitis_capitata_XP_004525752.1_gustatory_receptor_for_bitter_taste_66a
1869	Cotesia_glomerata_XP_044577946.1_putative_gustatory_receptor_28a_isoform_X1
1870	Monomorium_pharaonis_XP_036146846.1_uncharacterized_protein_LOC118646962_isoform_X2
1871	Rhagoletis_zephyria_XP_017479654.1_PREDICTED_putative_gustatory_receptor_28a
1872	Rhipicephalus_sanguineus_XP_037498782.1_uncharacterized_protein_LOC119372382
1873	Monomorium_pharaonis_XP_012540748.2_uncharacterized_protein_LOC105835605_isoform_X2
1874	Athalia_rosae_XP_020706207.2_putative_gustatory_receptor_28b
1875	Dermatophagoides_pteronyssinus_XP_027202591.1_uncharacterized_protein_LOC113796502
1876	Teleopsis_dalmanni_XP_037957570.1_gustatory_receptor_68a_isoform_X2
1877	Monomorium_pharaonis_XP_036146838.1_uncharacterized_protein_LOC105828050_isoform_X2
1878	Galleria_mellonella_XP_031764556.1_gustatory_receptor_for_sugar_taste_43a-like
1879	Monomorium_pharaonis_XP_036142006.1_uncharacterized_protein_LOC105838615_isoform_X1
1880	Photinus_pyralis_XP_031334548.1_uncharacterized_protein_LOC116164498_isoform_X3
1881	Schistocerca_cancellata_XP_049771965.1_uncharacterized_protein_LOC126152474
1882	Schistocerca_nitens_XP_049813752.1_gustatory_receptor_for_sugar_taste_43a-like
1883	Drosophila_ananassae_XP_001958349.1_gustatory_receptor_for_bitter_taste_66a
1884	Hermetia_illucens_XP_037907930.1_gustatory_and_odorant_receptor_22-like
1885	Trachymyrmex_septentrionalis_XP_018351440.1_PREDICTED_putative_gustatory_receptor_28a
1886	Daphnia_pulicaria_XP_046636903.1_gustatory_and_pheromone_receptor_39a-like_isoform_X1
1887	Trachymyrmex_cornetzi_XP_018369830.1_PREDICTED_uncharacterized_protein_LOC108765562
1888	Nasonia_vitripennis_NP_001177422.1_gustatory_receptor_46
1889	Acyrthosiphon_pisum_XP_016662188.2_uncharacterized_protein_LOC107884492
1890	Aedes_albopictus_XP_019565538.2_gustatory_and_odorant_receptor_22-like
1891	Diabrotica_virgifera_virgifera_XP_050499044.1_gustatory_and_odorant_receptor_22-like
1892	Musca_domestica_XP_005187565.1_PREDICTED_gustatory_receptor_for_bitter_taste_66a
1893	Atta_colombica_XP_018058022.1_PREDICTED_uncharacterized_protein_LOC108693529
1894	Photinus_pyralis_XP_031327669.1_putative_gustatory_receptor_28a
1895	Solenopsis_invicta_XP_039314558.1_uncharacterized_protein_LOC120359749
1896	Schistocerca_americana_XP_046988808.1_gustatory_receptor_for_sugar_taste_43a-like
1897	Contarinia_nasturtii_XP_031626134.1_putative_gustatory_receptor_2a
1898	Anopheles_merus_XP_041764903.1_uncharacterized_protein_LOC121589803_isoform_X1
1899	Folsomia_candida_XP_035702887.1_uncharacterized_protein_LOC118434160
1900	Aphis_gossypii_XP_027840408.1_putative_gustatory_receptor_28b_isoform_X2
1901	Vollenhovia_emeryi_XP_011880403.1_PREDICTED_uncharacterized_protein_LOC105568936_isoform_X2
1902	Frieseomelitta_varia_XP_043525370.1_putative_gustatory_receptor_28a
1903	Myzus_persicae_XP_022165399.1_gustatory_receptor_for_sugar_taste_43a-like
1904	Anopheles_stephensi_XP_035895927.1_uncharacterized_protein_LOC118504938
1905	Thrips_palmi_XP_034240319.1_gustatory_receptor_for_sugar_taste_43a-like_isoform_X1
1906	Schistocerca_gregaria_XP_049828969.1_putative_gustatory_receptor_28a
1907	Trachymyrmex_cornetzi_XP_018369785.1_PREDICTED_putative_gustatory_receptor_28a
1908	Cotesia_glomerata_XP_044578052.1_gustatory_receptor_for_sugar_taste_43a-like_isoform_X2
1909	Aedes_albopictus_XP_029726535.1_uncharacterized_protein_LOC115265456
1910	Daphnia_pulicaria_XP_046636904.1_uncharacterized_protein_LOC124315331_isoform_X2
1911	Solenopsis_invicta_XP_011158964.2_uncharacterized_protein_LOC105195289
1912	Daphnia_pulex_XP_046449349.1_gustatory_and_pheromone_receptor_39a-like_isoform_X1
1913	Rhagoletis_pomonella_XP_036321216.1_gustatory_and_odorant_receptor_21a-like
1914	Helobdella_robusta_XP_009025467.1_hypothetical_protein_HELRODRAFT_163318
1915	Lottia_gigantea_XP_009051993.1_hypothetical_protein_LOTGIDRAFT_159431
1916	Zeugodacus_cucurbitae_XP_011179059.1_gustatory_receptor_for_bitter_taste_66a-like
1917	Ceratitis_capitata_XP_004526692.1_gustatory_and_pheromone_receptor_32a_isoform_X1
1918	Galendromus_occidentalis_XP_028967815.1_uncharacterized_protein_LOC114828321
1919	Cryptotermes_secundus_XP_023716993.2_gustatory_and_odorant_receptor_24-like
1920	Bemisia_tabaci_XP_018916325.1_PREDICTED_uncharacterized_protein_LOC109043552_isoform_X2
1921	Nasonia_vitripennis_NP_001164388.1_gustatory_receptor_47
1922	Cimex_lectularius_XP_024083689.1_gustatory_and_odorant_receptor_24-like_isoform_X1
1923	Contarinia_nasturtii_XP_031624857.1_gustatory_and_odorant_receptor_22-like
1924	Nasonia_vitripennis_NP_001177442.1_gustatory_receptor_20
1925	Vanessa_tameamea_XP_026498648.1_gustatory_and_odorant_receptor_22-like
1926	Athalia_rosae_XP_020711092.2_uncharacterized_protein_LOC110117323_isoform_X1
1927	Drosophila_elegans_XP_017123765.2_gustatory_receptor_for_bitter_taste_93a
1928	Chelonus_insularis_XP_034943888.1_putative_gustatory_receptor_28b
1929	Atta_cephalotes_XP_012063706.1_PREDICTED_putative_gustatory_receptor_28b
1930	Homalodisca_vitripennis_XP_046666427.1_uncharacterized_protein_LOC124358179
1931	Coccinella_septempunctata_XP_044764598.1_gustatory_receptor_for_sugar_taste_43a-like
1932	Folsomia_candida_XP_035701951.1_uncharacterized_protein_LOC118433804
1933	Anopheles_gambiae_str._PEST_XP_001689152.1_AGAP009805-PG
1934	Bradysia_coprophila_XP_037032288.1_putative_gustatory_receptor_28b
1935	Drosophila_willistoni_XP_002061797.1_gustatory_receptor_for_bitter_taste_66a
1936	Myzus_persicae_XP_022165415.1_uncharacterized_protein_LOC111030299
1937	Bactrocera_neohumeralis_XP_050319781.1_uncharacterized_protein_LOC126752830
1938	Drosophila_suzukii_XP_016931084.2_gustatory_receptor_68a
1939	Ooceraea_biroi_XP_026828177.1_uncharacterized_protein_LOC105276023_isoform_X5
1940	Aedes_aegypti_NP_001345015.1_gustatory_receptor_35
1941	Drosophila_obscura_XP_022226363.1_gustatory_receptor_68a
1942	Bradysia_coprophila_XP_037040731.1_putative_gustatory_receptor_28b
1943	Diachasma_alloeum_XP_015118799.1_gustatory_receptor_for_sugar_taste_43a
1944	Vanessa_cardui_XP_046963754.1_uncharacterized_protein_LOC124532744
1945	Monomorium_pharaonis_XP_028047731.1_uncharacterized_protein_LOC105828039_isoform_X2
1946	Leptopilina_heterotoma_XP_043467279.1_putative_gustatory_receptor_2a
1947	Temnothorax_curvispinosus_XP_024872175.1_putative_gustatory_receptor_28a
1948	Cataglyphis_hispanica_XP_050455386.1_uncharacterized_protein_LOC126853579
1949	Bactrocera_oleae_XP_036218230.1_gustatory_receptor_for_bitter_taste_66a-like
1950	Anopheles_gambiae_str._PEST_XP_322048.2_AGAP001115-PA
1951	Daphnia_pulicaria_XP_046636982.1_uncharacterized_protein_LOC124315379
1952	Galleria_mellonella_XP_026763878.2_gustatory_receptor_for_sugar_taste_43a-like
1953	Cryptotermes_secundus_XP_033609225.1_gustatory_and_odorant_receptor_24
1954	Anoplophora_glabripennis_XP_018578981.1_putative_gustatory_receptor_28a
1955	Cyphomyrmex_costatus_XP_018403472.1_PREDICTED_uncharacterized_protein_LOC108780314
1956	Diachasma_alloeum_XP_028982247.1_putative_gustatory_receptor_28b
1957	Fopius_arisanus_XP_011308320.1_PREDICTED_putative_gustatory_receptor_28b
1958	Lucilia_sericata_XP_037817972.1_gustatory_receptor_23a-like
1959	Diabrotica_virgifera_virgifera_XP_050511899.1_gustatory_receptor_for_sugar_taste_43a-like
1960	Wasmannia_auropunctata_XP_011705891.1_PREDICTED_putative_gustatory_receptor_28b
1961	Helicoverpa_armigera_XP_049699385.1_gustatory_receptor_for_sugar_taste_43a
1962	Anopheles_coluzzii_XP_040225064.2_uncharacterized_protein_LOC120950803
1963	Teleopsis_dalmanni_XP_037940277.1_gustatory_receptor_for_bitter_taste_66a
1964	Trachymyrmex_zeteki_XP_018302345.1_PREDICTED_putative_gustatory_receptor_28b
1965	Atta_colombica_XP_018053507.1_PREDICTED_uncharacterized_protein_LOC108690629
1966	Anopheles_albimanus_XP_035773406.1_putative_gustatory_receptor_28b
1967	Drosophila_obscura_XP_022213950.2_gustatory_receptor_for_bitter_taste_66a
1968	Monomorium_pharaonis_XP_036148060.1_uncharacterized_protein_LOC118647369
1969	Daphnia_magna_XP_045030466.1_gustatory_and_pheromone_receptor_39a
1970	Octopus_bimaculoides_XP_014777865.1_PREDICTED_uncharacterized_protein_LOC106874590_isoform_X2
1971	Bemisia_tabaci_XP_018896153.1_PREDICTED_uncharacterized_protein_LOC109029903
1972	Nilaparvata_lugens_XP_039287957.1_putative_gustatory_receptor_28b
1973	Nasonia_vitripennis_NP_001177449.1_gustatory_receptor_30
1974	Trachymyrmex_zeteki_XP_018306499.1_PREDICTED_uncharacterized_protein_LOC108724562
1975	Nasonia_vitripennis_NP_001164461.1_gustatory_receptor_58
1976	Culex_quinquefasciatus_XP_038120101.1_gustatory_receptor_for_sugar_taste_43a_isoform_X6
1977	Megachile_rotundata_XP_003708225.1_PREDICTED_putative_gustatory_receptor_28a_isoform_X1
1978	Ceratitis_capitata_XP_012158912.1_gustatory_receptor_for_bitter_taste_66a-like
1979	Aedes_aegypti_NP_001345346.1_gustatory_receptor_57
1980	Diachasma_alloeum_XP_028982138.1_putative_gustatory_receptor_28a
1981	Fopius_arisanus_XP_011312593.1_PREDICTED_putative_gustatory_receptor_28b
1982	Leguminivora_glycinivorella_XP_047991942.1_gustatory_receptor_8a-like
1983	Octopus_sinensis_XP_036361414.1_uncharacterized_protein_LOC118764605_isoform_X1
1984	Harpegnathos_saltator_XP_025163427.1_putative_gustatory_receptor_28b
1985	Schistocerca_gregaria_XP_049854822.1_uncharacterized_protein_LOC126335510
1986	Aplysia_californica_XP_012942206.2_uncharacterized_protein_LOC101848910
1987	Vollenhovia_emeryi_XP_011880397.1_PREDICTED_uncharacterized_protein_LOC105568933
1988	Lucilia_cuprina_XP_023307046.2_gustatory_receptor_for_bitter_taste_66a
1989	Aedes_albopictus_XP_029726810.1_uncharacterized_protein_LOC109411338_isoform_X1
1990	Folsomia_candida_XP_035704212.1_uncharacterized_protein_LOC118434544
1991	Drosophila_grimshawi_XP_001993305.1_putative_gustatory_receptor_28a
1992	Anopheles_maculipalpis_XP_050070335.1_uncharacterized_protein_LOC126558371_isoform_X2
1993	Zootermopsis_nevadensis_XP_021925584.1_gustatory_and_odorant_receptor_24-like
1994	Anopheles_aquasalis_XP_050088400.1_gustatory_receptor_for_bitter_taste_66a-like
1995	Atta_cephalotes_XP_012063692.1_PREDICTED_uncharacterized_protein_LOC105627022
1996	Drosophila_innubila_XP_034480739.1_gustatory_receptor_for_bitter_taste_66a
1997	Belonocnema_kinseyi_XP_033232092.1_putative_gustatory_receptor_2a
1998	Cotesia_glomerata_XP_044577951.1_gustatory_and_pheromone_receptor_32a-like
1999	Drosophila_mojavensis_XP_002003197.1_putative_gustatory_receptor_28a
[truncated: 1,413 more rows]
