# Supplementary material for: Structural screens identify candidate human homologs of insect chemoreceptors and cryptic Drosophila gustatory receptor-like proteins
Source: eLife. 2023 Feb 20;12:e85537. doi: 10.7554/eLife.85537 (PMC9998090; doi:10.7554/eLife.85537)
Supplement: Figure 3—source data 4. [file elife-85537-fig3-data4.zip › Figure3SourceData4Figure3Btreegs.txt]

(((("Drosophila_ananassae_XP_032311163.1_uncharacterized_protein_LOC116656041
","Drosophila_bipectinata_XP_017099629.2_uncharacterized_protein_LOC108127217
")0.96,(((((("Drosophila_mauritiana_XP_033156708.1_uncharacterized_protein_LOC117138608
","Drosophila_melanogaster_NP_611630.1_uncharacterized_protein_Dmel_CG13500
")0.97,"Drosophila_simulans_XP_002082571.2_uncharacterized_protein_LOC6735653
")0.93,((("Drosophila_teissieri_XP_043645443.1_uncharacterized_protein_LOC122614839
","Drosophila_santomea_XP_039484028.1_uncharacterized_protein_LOC120446883
")0.99,"Drosophila_yakuba_XP_002091446.1_uncharacterized_protein_LOC6530531
")0.99,"Drosophila_erecta_XP_001975141.1_uncharacterized_protein_LOC6548382
")0.96)0.95,((("Drosophila_rhopaloa_XP_044312439.1_uncharacterized_protein_LOC108045750
","Drosophila_eugracilis_XP_017077400.2_uncharacterized_protein_LOC108112162
")0.40,"Drosophila_ficusphila_XP_017044907.1_uncharacterized_protein_LOC108090640
")0.45,(("Drosophila_subpulchrella_XP_037717713.1_uncharacterized_protein_LOC119552043
","Drosophila_biarmipes_XP_016946483.1_uncharacterized_protein_LOC108022152
")0.79,"Drosophila_takahashii_XP_016996723.2_uncharacterized_protein_LOC108057106
")0.75)0.84)1.00,("Drosophila_kikkawai_XP_017037045.1_uncharacterized_protein_LOC108085083
","Drosophila_serrata_XP_020800364.1_uncharacterized_protein_LOC110177816
")0.99)0.98,(((("Drosophila_pseudoobscura_XP_001361694.2_uncharacterized_protein_LOC4805269
","Drosophila_miranda_XP_017145651.1_uncharacterized_protein_LOC108158019
")0.96,"Drosophila_persimilis_XP_026840822.1_uncharacterized_protein_LOC6592232
")1.00,(("Drosophila_guanche_XP_034142450.1_uncharacterized_protein_LOC117592624
","Drosophila_subobscura_XP_034654855.1_uncharacterized_protein_LOC117892614
")0.86,"Drosophila_obscura_XP_022230533.2_uncharacterized_protein_LOC111079604
")0.84)1.00,(((("Drosophila_virilis_XP_002049893.1_uncharacterized_protein_LOC6626568
","Drosophila_novamexicana_XP_030561000.1_uncharacterized_protein_LOC115762784
")1.00,"Drosophila_grimshawi_XP_001986407.1_uncharacterized_protein_LOC6561240
")0.96,((("Drosophila_arizonae_XP_017864664.1_PREDICTED_uncharacterized_protein_LOC108614955
","Drosophila_mojavensis_XP_002005952.1_uncharacterized_protein_LOC6580082
")0.99,"Drosophila_navojoa_XP_030244686.1_uncharacterized_protein_LOC115564483
")1.00,"Drosophila_hydei_XP_023167385.2_uncharacterized_protein_LOC111597083
")0.99)0.95,("Drosophila_willistoni_XP_002063950.2_uncharacterized_protein_LOC6640927
","Scaptodrosophila_lebanonensis_XP_030375612.1_uncharacterized_protein_LOC115624903
")0.37)0.89)0.64)0.97)1.00,((((((((("Drosophila_mojavensis_XP_002003054.1_uncharacterized_protein_LOC6577082
","Drosophila_arizonae_XP_017856801.1_PREDICTED_uncharacterized_protein_LOC108609592
")0.99,"Drosophila_navojoa_XP_030241084.1_uncharacterized_protein_LOC115562968
")1.00,("Drosophila_grimshawi_XP_043070671.1_uncharacterized_protein_LOC6561958
","Drosophila_novamexicana_XP_030556053.1_uncharacterized_protein_LOC115759291
")0.56)0.84,"Drosophila_busckii_XP_033149830.1_uncharacterized_protein_LOC108596071
")0.79,("Scaptodrosophila_lebanonensis_XP_030376899.1_uncharacterized_protein_LOC115625812
",(("Drosophila_albomicans_XP_034100766.1_uncharacterized_protein_LOC117565656_isoform_X2
","Drosophila_albomicans_XP_034100765.1_uncharacterized_protein_LOC117565656_isoform_X1
")0.99,"Drosophila_innubila_XP_034473886.1_uncharacterized_protein_LOC117781242
")0.76)0.54)0.94,(((((((("Drosophila_subpulchrella_XP_037708274.1_uncharacterized_protein_LOC119546211
","Drosophila_suzukii_XP_016936429.1_uncharacterized_protein_LOC108014728
")0.95,"Drosophila_biarmipes_XP_016963395.1_uncharacterized_protein_LOC108033561
")0.90,"Drosophila_takahashii_XP_017011758.2_uncharacterized_protein_LOC108067307
")0.87,("Drosophila_ficusphila_XP_017050391.1_uncharacterized_protein_LOC108094362
","Drosophila_eugracilis_XP_017081398.2_uncharacterized_protein_LOC108114797
")0.11)0.79,("Drosophila_elegans_XP_017111322.1_uncharacterized_protein_LOC108135209
","Drosophila_rhopaloa_XP_016982867.1_uncharacterized_protein_LOC108047270
")0.45)0.99,("Drosophila_ananassae_XP_001965165.2_uncharacterized_protein_LOC6504197
","Drosophila_bipectinata_XP_017095381.2_uncharacterized_protein_LOC108124284
")0.99)0.96,"Drosophila_willistoni_XP_002069368.2_uncharacterized_protein_LOC6646703
")0.93,(((("Drosophila_pseudoobscura_XP_015035332.2_uncharacterized_protein_LOC6903396
","Drosophila_miranda_XP_017150913.1_uncharacterized_protein_LOC108161202
")0.90,("Drosophila_pseudoobscura_XP_033236078.1_uncharacterized_protein_LOC26533926
",(("Drosophila_miranda_XP_033249322.1_uncharacterized_protein_LOC108161203_isoform_X1
","Drosophila_miranda_XP_017150914.1_uncharacterized_protein_LOC108161203_isoform_X2
")0.96,"Drosophila_persimilis_XP_026843124.1_uncharacterized_protein_LOC6593733
")0.85)0.74)0.90,"Drosophila_persimilis_XP_002018990.2_uncharacterized_protein_LOC6593621
")0.88,("Drosophila_obscura_XP_022234898.2_uncharacterized_protein_LOC111082949
",("Drosophila_guanche_XP_034140049.1_uncharacterized_protein_LOC117591058
","Drosophila_subobscura_XP_034667175.1_uncharacterized_protein_LOC117900799
")0.88)0.67)1.00)0.86)0.86,((((("Drosophila_sechellia_XP_032583155.1_uncharacterized_protein_LOC116803540
","Drosophila_mauritiana_XP_033173137.1_uncharacterized_protein_LOC117150384_isoform_X1
")0.68,"Drosophila_simulans_XP_039150496.1_uncharacterized_protein_LOC27207026_isoform_X2
")0.89,"Drosophila_simulans_XP_016025824.1_uncharacterized_protein_LOC27207026_isoform_X1
")0.99,("Drosophila_melanogaster_NP_001036380.2_uncharacterized_protein_Dmel_CG41434_isoform_B_
","Drosophila_melanogaster_NP_001260680.1_uncharacterized_protein_Dmel_CG41434_isoform_C_
")0.98)1.00,(("Drosophila_teissieri_XP_043644893.1_uncharacterized_protein_LOC122614388
",("Drosophila_santomea_XP_039480656.1_uncharacterized_protein_LOC120444783
","Drosophila_yakuba_XP_015052902.1_uncharacterized_protein_LOC26535445
")1.00)0.99,"Drosophila_erecta_XP_015012779.1_uncharacterized_protein_LOC26526310
")0.97)1.00)1.00,((("Rhagoletis_zephyria_XP_017486114.1_PREDICTED_uncharacterized_protein_LOC108374642
","Rhagoletis_pomonella_XP_036331215.1_uncharacterized_protein_LOC118742904_isoform_X1
")1.00,("Ceratitis_capitata_XP_004533546.1_uncharacterized_protein_LOC101462546
",((("Bactrocera_tryoni_XP_039955595.1_uncharacterized_protein_LOC120771590
","Bactrocera_dorsalis_XP_011205598.2_uncharacterized_protein_LOC105227787
")0.96,"Bactrocera_oleae_XP_014086100.1_uncharacterized_protein_LOC106614731
")0.82,"Zeugodacus_cucurbitae_XP_011181574.1_uncharacterized_protein_LOC105211693
")1.00)0.91)1.00,(("Stomoxys_calcitrans_XP_013111496.1_PREDICTED_uncharacterized_protein_LOC106090008
","Musca_domestica_XP_011292404.1_PREDICTED_uncharacterized_protein_LOC101887677
")0.98,(("Lucilia_sericata_XP_037825118.1_uncharacterized_protein_LOC119613231_isoform_X3
","Lucilia_sericata_XP_037825117.1_uncharacterized_protein_LOC119613231_isoform_X2
")0.81,("Lucilia_cuprina_XP_046810291.1_uncharacterized_protein_LOC111679481
","Lucilia_sericata_XP_037825116.1_uncharacterized_protein_LOC119613231_isoform_X1
")0.64)1.00)1.00)1.00)1.00,(((((((("Drosophila_santomea_XP_039487059.1_uncharacterized_protein_LOC120448902
","Drosophila_yakuba_XP_015049383.1_uncharacterized_protein_LOC26536251
")0.99,"Drosophila_teissieri_XP_043650198.1_uncharacterized_protein_LOC122618122
")0.94,"Drosophila_erecta_XP_015014223.1_uncharacterized_protein_LOC26526118
")0.96,((("Drosophila_sechellia_XP_032575409.1_uncharacterized_protein_LOC116801250
","Drosophila_simulans_XP_016029956.1_uncharacterized_protein_LOC27207811
")0.82,"Drosophila_mauritiana_XP_033161606.1_uncharacterized_protein_LOC117141956
")0.99,"Drosophila_melanogaster_NP_001137870.1_uncharacterized_protein_Dmel_CG42357
")1.00)1.00,((("Drosophila_ficusphila_XP_017059368.1_uncharacterized_protein_LOC108100127
",((("Drosophila_elegans_XP_017126634.1_uncharacterized_protein_LOC108145610
","Drosophila_rhopaloa_XP_016969404.2_uncharacterized_protein_LOC108037363
")0.40,"Drosophila_eugracilis_XP_017079744.1_uncharacterized_protein_LOC108113598
")0.41,(("Drosophila_suzukii_XP_016933112.1_uncharacterized_protein_LOC108012323
","Drosophila_biarmipes_XP_016964839.1_uncharacterized_protein_LOC108034467
")0.51,"Drosophila_takahashii_XP_016996366.2_uncharacterized_protein_LOC108056857
")0.50)0.85)0.98,("Drosophila_kikkawai_XP_017022698.1_uncharacterized_protein_LOC108074976
","Drosophila_serrata_XP_020814341.1_uncharacterized_protein_LOC110188807
")0.89)0.85,("Drosophila_bipectinata_XP_017110027.2_uncharacterized_protein_LOC108134285
","Drosophila_ananassae_XP_001955925.2_uncharacterized_protein_LOC6507568
")0.97)0.74)1.00,(((("Drosophila_pseudoobscura_XP_033237393.1_uncharacterized_protein_LOC6900854
","Drosophila_persimilis_XP_026848980.1_uncharacterized_protein_LOC113566646
")0.82,"Drosophila_miranda_XP_017156869.1_uncharacterized_protein_LOC108165347
")1.00,(("Drosophila_guanche_XP_034133554.1_uncharacterized_protein_LOC117587157
","Drosophila_subobscura_XP_034656203.1_uncharacterized_protein_LOC117893630
")0.97,"Drosophila_obscura_XP_022232758.2_uncharacterized_protein_LOC111081116
")0.98)1.00,("Drosophila_willistoni_XP_046867696.1_uncharacterized_protein_LOC124460587
","Scaptodrosophila_lebanonensis_XP_030372246.1_uncharacterized_protein_LOC115622445
")0.52)0.93)0.98,(((("Drosophila_mojavensis_XP_032586911.1_uncharacterized_protein_LOC6582111
","Drosophila_arizonae_XP_017860661.1_PREDICTED_uncharacterized_protein_LOC108612294
")0.89,"Drosophila_navojoa_XP_030242528.1_uncharacterized_protein_LOC108650167
")1.00,((("Drosophila_virilis_XP_002047444.2_uncharacterized_protein_LOC6622203
","Drosophila_novamexicana_XP_030570115.1_uncharacterized_protein_LOC115769445
")1.00,"Drosophila_grimshawi_XP_032599141.1_uncharacterized_protein_LOC116806507
")0.81,("Drosophila_navojoa_XP_017954772.1_uncharacterized_protein_LOC108650166
","Drosophila_mojavensis_XP_043866168.1_uncharacterized_protein_LOC6582110
")1.00)0.91)0.82,("Drosophila_innubila_XP_034480925.1_uncharacterized_protein_LOC117786686
","Drosophila_albomicans_XP_034110704.1_uncharacterized_protein_LOC117572163
")0.80)0.91)1.00,((((((("Drosophila_bipectinata_XP_043069744.1_uncharacterized_protein_LOC108134286
","Drosophila_ananassae_XP_032310643.1_uncharacterized_protein_LOC6507481
")0.92,((("Drosophila_takahashii_XP_016996365.2_uncharacterized_protein_LOC108056856
",("Drosophila_biarmipes_XP_016965224.1_uncharacterized_protein_LOC108034777
","Drosophila_suzukii_XP_016933110.2_uncharacterized_protein_LOC108012322
")0.87)1.00,"Drosophila_kikkawai_XP_017022697.1_uncharacterized_protein_LOC108074975
")0.86,(("Drosophila_erecta_XP_026833433.1_uncharacterized_protein_LOC26526321
",(("Drosophila_santomea_XP_039487060.1_uncharacterized_protein_LOC120448903
","Drosophila_yakuba_XP_015049385.1_uncharacterized_protein_LOC26535778
")0.99,"Drosophila_teissieri_XP_043647771.1_uncharacterized_protein_LOC122616396
")0.90)0.96,((("Drosophila_mauritiana_XP_033161789.1_uncharacterized_protein_LOC117142033
","Drosophila_sechellia_XP_002035019.2_uncharacterized_protein_LOC6610438
")0.67,"Drosophila_simulans_XP_016029958.1_uncharacterized_protein_LOC6736446
")0.96,"Drosophila_melanogaster_NP_001097479.2_uncharacterized_protein_Dmel_CG34259
")0.99)1.00)0.99)0.91,(("Drosophila_willistoni_XP_023033012.1_uncharacterized_protein_LOC26529986
",((("Drosophila_guanche_XP_034133555.1_uncharacterized_protein_LOC117587158
","Drosophila_subobscura_XP_034656199.1_uncharacterized_protein_LOC117893626
")0.97,"Drosophila_obscura_XP_041447952.1_uncharacterized_protein_LOC111081119
")1.00,("Drosophila_persimilis_XP_002024228.1_uncharacterized_protein_LOC6599095
","Drosophila_miranda_XP_017156870.1_uncharacterized_protein_LOC108165348
")1.00)0.86)0.90,"Scaptodrosophila_lebanonensis_XP_030372248.1_uncharacterized_protein_LOC115622447
")0.93)1.00,("Drosophila_hydei_XP_023176294.1_uncharacterized_protein_LOC111603068
",("Drosophila_novamexicana_XP_030570117.1_uncharacterized_protein_LOC115769447
","Drosophila_virilis_XP_002047443.1_uncharacterized_protein_LOC6624269
")1.00)1.00)1.00,(((((("Drosophila_sechellia_XP_032575370.1_uncharacterized_protein_LOC116801238
",("Drosophila_mauritiana_XP_033161790.1_uncharacterized_protein_LOC117142034
","Drosophila_simulans_XP_016029957.1_uncharacterized_protein_LOC27209301
")0.51)0.94,"Drosophila_melanogaster_NP_001137871.1_uncharacterized_protein_Dmel_CG42356
")0.99,((("Drosophila_santomea_XP_039487061.1_uncharacterized_protein_LOC120448904
","Drosophila_yakuba_XP_015049384.1_uncharacterized_protein_LOC26534495
")0.97,"Drosophila_teissieri_XP_043650188.1_uncharacterized_protein_LOC122618112
")0.98,"Drosophila_erecta_XP_015014291.1_uncharacterized_protein_LOC26526508
")0.91)0.97,((("Drosophila_eugracilis_XP_017079827.1_uncharacterized_protein_LOC108113661
",(("Drosophila_suzukii_XP_016933741.1_uncharacterized_protein_LOC108012813
","Drosophila_biarmipes_XP_016965228.1_uncharacterized_protein_LOC108034781
")0.69,"Drosophila_takahashii_XP_016996392.2_uncharacterized_protein_LOC108056878
")0.65)0.75,"Drosophila_rhopaloa_XP_016969407.2_uncharacterized_protein_LOC108037366
")0.74,("Drosophila_kikkawai_XP_017022873.1_uncharacterized_protein_LOC108075102
","Drosophila_ficusphila_XP_017059547.1_uncharacterized_protein_LOC108100273
")0.13)0.92)1.00,((("Drosophila_persimilis_XP_026849034.1_uncharacterized_protein_LOC6599094
","Drosophila_pseudoobscura_XP_002135213.3_uncharacterized_protein_LOC6900855
")0.99,"Drosophila_miranda_XP_017134569.1_uncharacterized_protein_LOC108150781
")1.00,(("Drosophila_subobscura_XP_034658241.1_uncharacterized_protein_LOC117895003
","Drosophila_guanche_XP_034133571.1_uncharacterized_protein_LOC117587168
")0.98,"Drosophila_obscura_XP_022232762.2_uncharacterized_protein_LOC111081120
")1.00)1.00)0.99,(((("Drosophila_virilis_XP_015031641.1_uncharacterized_protein_LOC26530729
","Drosophila_novamexicana_XP_030570116.1_uncharacterized_protein_LOC115769446
")1.00,"Drosophila_grimshawi_XP_032599140.1_uncharacterized_protein_LOC6557239
")0.90,("Drosophila_hydei_XP_023176293.2_uncharacterized_protein_LOC111603067
",("Drosophila_navojoa_XP_017954774.1_uncharacterized_protein_LOC108650169
","Drosophila_mojavensis_XP_015017774.1_uncharacterized_protein_LOC26527411
")0.99)0.90)0.91,(("Drosophila_willistoni_XP_023033013.1_uncharacterized_protein_LOC26529253
","Scaptodrosophila_lebanonensis_XP_030372247.1_uncharacterized_protein_LOC115622446
")0.44,("Drosophila_albomicans_XP_034110706.1_uncharacterized_protein_LOC117572165
","Drosophila_innubila_XP_034480929.1_uncharacterized_protein_LOC117786690
")0.77)0.52)0.98)1.00)1.00,((((("Drosophila_ananassae_XP_032309223.1_uncharacterized_protein_CG1339
","Drosophila_bipectinata_XP_017099407.2_uncharacterized_protein_CG1339
")0.98,"Drosophila_kikkawai_XP_017026101.1_uncharacterized_protein_CG1339-like
")1.00,((("Drosophila_grimshawi_XP_032592453.1_uncharacterized_protein_CG31750-like
","Drosophila_hydei_XP_023170503.2_uncharacterized_protein_CG31750-like
")0.49,"Drosophila_virilis_XP_032294383.1_uncharacterized_protein_CG31750
")1.00,(("Drosophila_mojavensis_XP_032584457.1_uncharacterized_protein_CG31750
","Drosophila_arizonae_XP_017856849.1_PREDICTED_uncharacterized_protein_CG31750
")1.00,"Drosophila_hydei_XP_030080387.1_uncharacterized_protein_CG31750-like
")1.00)0.75)0.96,("Drosophila_bipectinata_XP_043069726.1_uncharacterized_protein_CG31750
",((((("Drosophila_erecta_XP_001974461.1_uncharacterized_protein_CG31750
","Drosophila_teissieri_XP_043644915.1_uncharacterized_protein_CG31750
")0.55,("Drosophila_melanogaster_NP_724041.1_uncharacterized_protein_Dmel_CG31750
",("Drosophila_simulans_XP_002079713.3_uncharacterized_protein_CG31750
","Drosophila_mauritiana_XP_033151184.1_uncharacterized_protein_CG31750
")0.99)0.99)1.00,(("Drosophila_takahashii_XP_017004943.1_uncharacterized_protein_CG31750
","Drosophila_takahashii_XP_017004944.2_uncharacterized_protein_CG31750-like
")0.97,"Drosophila_kikkawai_XP_017025368.1_uncharacterized_protein_CG31750-like
")0.78)0.97,(("Drosophila_takahashii_XP_044249559.1_uncharacterized_protein_CG31750-like
",(("Drosophila_suzukii_XP_016933963.1_uncharacterized_protein_CG31750
","Drosophila_subpulchrella_XP_037708465.1_uncharacterized_protein_CG31750
")1.00,("Drosophila_biarmipes_XP_016963337.1_uncharacterized_protein_CG31750_isoform_X2
","Drosophila_biarmipes_XP_016963336.1_uncharacterized_protein_CG31750_isoform_X1
")1.00)0.85)0.98,("Drosophila_yakuba_XP_002090483.2_uncharacterized_protein_CG31750
","Drosophila_teissieri_XP_043644917.1_uncharacterized_protein_CG31750-like
")0.95)0.97)1.00,((("Drosophila_persimilis_XP_002028509.1_uncharacterized_protein_CG31750
","Drosophila_pseudoobscura_XP_001355880.3_uncharacterized_protein_CG31750
")1.00,"Drosophila_miranda_XP_017150890.2_uncharacterized_protein_CG31750
")1.00,(("Drosophila_subobscura_XP_034667748.1_uncharacterized_protein_CG31750
","Drosophila_guanche_XP_034128550.1_uncharacterized_protein_CG31750
")0.99,"Drosophila_obscura_XP_022228023.2_uncharacterized_protein_CG31750
")0.96)1.00)1.00)1.00)1.00,((((((("Drosophila_mauritiana_XP_033156223.1_uncharacterized_protein_CG1339
","Drosophila_simulans_XP_002076208.2_uncharacterized_protein_CG1339
")0.93,"Drosophila_sechellia_XP_002032779.2_uncharacterized_protein_CG1339
")0.84,"Drosophila_melanogaster_NP_610307.2_uncharacterized_protein_Dmel_CG1339
")1.00,("Drosophila_erecta_XP_001970596.1_uncharacterized_protein_CG1339
",(("Drosophila_yakuba_XP_002089503.1_uncharacterized_protein_CG1339
","Drosophila_santomea_XP_039502721.1_uncharacterized_protein_CG1339
")0.99,"Drosophila_teissieri_XP_043641565.1_uncharacterized_protein_CG1339
")0.98)0.87)1.00,("Drosophila_kikkawai_XP_017033646.1_uncharacterized_protein_CG1339
",((("Drosophila_takahashii_XP_017014839.2_uncharacterized_protein_CG1339
",(("Drosophila_subpulchrella_XP_037714147.1_uncharacterized_protein_CG1339
","Drosophila_suzukii_XP_016940643.1_uncharacterized_protein_CG1339
")0.54,"Drosophila_biarmipes_XP_016957855.1_uncharacterized_protein_CG1339
")0.65)0.90,"Drosophila_eugracilis_XP_017077871.1_uncharacterized_protein_CG1339
")0.87,("Drosophila_ficusphila_XP_017061321.1_uncharacterized_protein_CG1339
","Drosophila_rhopaloa_XP_016989699.1_uncharacterized_protein_CG1339
")0.48)0.97)0.97)0.98,(((("Drosophila_miranda_XP_017152205.1_uncharacterized_protein_CG1339
","Drosophila_persimilis_XP_002019266.1_uncharacterized_protein_CG1339
")0.97,"Drosophila_pseudoobscura_XP_002133357.2_uncharacterized_protein_CG1339
")0.99,(("Drosophila_guanche_XP_034135028.1_uncharacterized_protein_CG1339
","Drosophila_subobscura_XP_034669559.1_uncharacterized_protein_CG1339
")0.99,"Drosophila_obscura_XP_022234912.2_uncharacterized_protein_CG1339
")0.88)1.00,(((("Drosophila_albomicans_XP_034098821.1_uncharacterized_protein_CG1339-like
","Drosophila_innubila_XP_034474217.1_uncharacterized_protein_CG1339
")0.52,(("Drosophila_navojoa_XP_030243013.1_uncharacterized_protein_CG1339
","Drosophila_mojavensis_XP_032585139.1_uncharacterized_protein_CG1339
")0.98,("Drosophila_hydei_XP_023175050.2_uncharacterized_protein_CG1339-like
","Drosophila_virilis_XP_002051340.2_uncharacterized_protein_CG1339
")0.36)0.83)0.93,"Drosophila_willistoni_XP_023031421.1_uncharacterized_protein_CG1339
")0.91,"Drosophila_albomicans_XP_034098824.1_uncharacterized_protein_CG1339-like
")0.94)0.80)0.99,"Drosophila_busckii_XP_017851843.1_uncharacterized_protein_CG1339
")1.00)1.00)0.98,((((((((("Drosophila_sechellia_XP_032582868.1_uncharacterized_protein_LOC6614528
","Drosophila_simulans_XP_016025367.1_uncharacterized_protein_LOC6732653
")0.45,"Drosophila_mauritiana_XP_033174240.1_uncharacterized_protein_LOC117151097
")0.99,"Drosophila_melanogaster_NP_724093.2_uncharacterized_protein_Dmel_CG31785
")1.00,(("Drosophila_teissieri_XP_043645594.1_uncharacterized_protein_LOC122614915_isoform_X1
",("Drosophila_santomea_XP_039484350.1_uncharacterized_protein_LOC120447048_isoform_X1
","Drosophila_yakuba_XP_002090552.2_uncharacterized_protein_LOC6529555
")0.96)1.00,"Drosophila_erecta_XP_001974404.1_uncharacterized_protein_LOC6549433
")0.98)1.00,"Drosophila_santomea_XP_039484351.1_uncharacterized_protein_LOC120447048_isoform_X2
")0.98,((("Drosophila_takahashii_XP_017012244.2_uncharacterized_protein_LOC108067633
",("Drosophila_biarmipes_XP_016963695.1_uncharacterized_protein_LOC108033700
","Drosophila_suzukii_XP_016938706.1_uncharacterized_protein_LOC108016540
")0.73)0.93,("Drosophila_rhopaloa_XP_044315375.1_uncharacterized_protein_LOC108038158
","Drosophila_elegans_XP_017132413.1_uncharacterized_protein_LOC108149393
")0.88)0.95,("Drosophila_kikkawai_XP_017033739.1_uncharacterized_protein_LOC108082741
","Drosophila_serrata_XP_020812513.1_uncharacterized_protein_LOC110187467
")0.97)0.89)1.00,((("Drosophila_pseudoobscura_XP_033236243.1_uncharacterized_protein_LOC4817653
",("Drosophila_miranda_XP_033249855.1_uncharacterized_protein_LOC117189058
","Drosophila_persimilis_XP_026844833.1_uncharacterized_protein_LOC6595708
")0.53)1.00,("Drosophila_subobscura_XP_034667492.1_uncharacterized_protein_LOC117901004
","Drosophila_guanche_XP_034125707.1_uncharacterized_protein_LOC117582208
")1.00)1.00,("Drosophila_virilis_XP_032294104.1_uncharacterized_protein_LOC26531887
","Drosophila_mojavensis_XP_043865061.1_uncharacterized_protein_LOC26528144
")0.99)1.00)1.00,"Drosophila_arizonae_XP_017856848.1_PREDICTED_uncharacterized_protein_LOC108609639
")1.00,((((((((("Ephemera_danica_Or4
","Ephemera_danica_Or5
")0.96,"Ephemera_danica_Or3C
")1.00,(("Ephemera_danica_Or12P
","Ephemera_danica_Or11
")0.43,"Ephemera_danica_Or10
")1.00)0.99,("Ephemera_danica_Or8I
","Ephemera_danica_Or7
")0.93)0.96,((("Ephemera_danica_Or44C
",(((("Ephemera_danica_Or46
","Ephemera_danica_Or45
")0.55,"Ephemera_danica_Or43
")0.62,"Ephemera_danica_Or41
")0.66,(((("Ephemera_danica_Or37F
","Ephemera_danica_Or38F
")0.68,"Ephemera_danica_Or36
")0.84,"Ephemera_danica_Or35FI
")0.98,"Ephemera_danica_Or39
")0.96)0.93)1.00,("Drosophila_melanogaster_FBpp0080339_Or35a-PB
","Drosophila_melanogaster_FBpp0075008_Or74a-PA
")1.00)0.94,(((((((("Ephemera_danica_Or9
",((((((("Thermobia_domestica_Or15aJ
","Thermobia_domestica_Or15bJ
")0.66,"Thermobia_domestica_Or15cJP
")1.00,((((((("Thermobia_domestica_Or17J
","Thermobia_domestica_Or16JC
")0.99,"Ladona_fulva_Or3
")0.68,"Thermobia_domestica_Or18
")0.54,("Thermobia_domestica_Or30FJ
","Thermobia_domestica_Or29J
")0.29)0.49,"Thermobia_domestica_Or28J
")0.48,((("Thermobia_domestica_Or11J
","Thermobia_domestica_Or10J
")0.95,"Thermobia_domestica_Or9J
")0.84,(("Thermobia_domestica_Or13J
","Thermobia_domestica_Or14J
")1.00,"Thermobia_domestica_Or12J
")0.70)0.96)0.67,((("Thermobia_domestica_Or27dJ
",(("Thermobia_domestica_Or27bJ
","Thermobia_domestica_Or27aJ
")0.93,"Thermobia_domestica_Or27cJ
")1.00)0.98,"Thermobia_domestica_Or26
")0.88,"Thermobia_domestica_Or25FJ
")0.83)0.68)0.76,((("Thermobia_domestica_Or31cJ
","Thermobia_domestica_Or31bJ
")0.39,"Thermobia_domestica_Or31eJ
")0.83,("Thermobia_domestica_Or31dJ
",("Thermobia_domestica_Or31fJ
","Thermobia_domestica_Or31aJ
")0.85)0.90)1.00)0.92,(("Ladona_fulva_Or2
","Ladona_fulva_Or1
")0.93,"Drosophila_melanogaster_FBpp0078441_Or83a-PA
")0.77)0.91,(("Machilis_hrabei_Or4FJ
",("Machilis_hrabei_Or5FJ
","Machilis_hrabei_Or3F
")0.57)0.99,("Machilis_hrabei_Or2FJ
","Machilis_hrabei_Or1F
")0.97)0.95)0.95,((((("Ephemera_danica_OrcoF
",("Thermobia_domestica_OrcoFJ
","Drosophila_melanogaster_FBpp0078438_Orco-PA
")0.34)0.65,"Ladona_fulva_Orco
")0.80,("Thermobia_domestica_Or4
","Thermobia_domestica_Or1J
")0.21)0.76,("Thermobia_domestica_Or7JC
",(("Thermobia_domestica_Or5J
","Thermobia_domestica_Or6J
")0.62,"Thermobia_domestica_Or8J
")0.80)0.91)0.87,("Thermobia_domestica_Or2
","Thermobia_domestica_Or3
")1.00)1.00)0.98)0.99,"Ephemera_danica_Or1
")0.98,((((("Ephemera_danica_Or14
","Ephemera_danica_Or13P
")0.44,"Ephemera_danica_Or15
")0.92,("Ephemera_danica_Or19
","Ephemera_danica_Or18P
")0.52)0.76,((("Ephemera_danica_Or22
","Ephemera_danica_Or21FI
")0.76,"Ephemera_danica_Or23
")0.90,("Ephemera_danica_Or24P
","Ephemera_danica_Or20
")0.54)0.87)1.00,(((("Ephemera_danica_Or26
",("Ephemera_danica_Or27
","Ephemera_danica_Or25
")0.95)0.68,("Ephemera_danica_Or30
","Ephemera_danica_Or28
")0.97)0.95,"Ephemera_danica_Or31P
")0.97,("Ephemera_danica_Or33
","Ephemera_danica_Or32
")0.19)0.96)0.98)0.94,(((("Thermobia_domestica_Or24bP
","Thermobia_domestica_Or24a
")0.61,("Thermobia_domestica_Or23
","Thermobia_domestica_Or22J
")0.36)0.86,"Thermobia_domestica_Or21
")0.87,("Thermobia_domestica_Or20J
","Thermobia_domestica_Or19
")0.95)0.95)1.00,"Drosophila_melanogaster_FBpp0301983_Or85e-PB
")1.00,(("Ephemera_danica_Or2
",(((("Drosophila_melanogaster_FBpp0083734_Or94a-PA
","Drosophila_melanogaster_FBpp0083735_Or94b-PA
")1.00,("Drosophila_melanogaster_FBpp0075412_Or71a-PB
","Drosophila_melanogaster_FBpp0301961_Or71a-PD
")1.00)0.81,("Drosophila_melanogaster_FBpp0089408_Or46a-PB
","Drosophila_melanogaster_FBpp0089407_Or46a-PA
")0.72)0.82,(((("Drosophila_melanogaster_FBpp0083295_Or92a-PA
","Drosophila_melanogaster_FBpp0076029_Or67c-PA
")0.99,((("Drosophila_melanogaster_FBpp0081383_Or85b-PA
","Drosophila_melanogaster_FBpp0081382_Or85c-PA
")0.99,"Drosophila_melanogaster_FBpp0081361_Or85d-PA
")0.92,"Drosophila_melanogaster_FBpp0076104_Or67a-PA
")0.99)0.98,("Drosophila_melanogaster_FBpp0087029_Or49a-PA
","Drosophila_melanogaster_FBpp0081506_Or85f-PA
")0.98)0.99,(("Drosophila_melanogaster_FBpp0312615_Or98b-PB
",((("Drosophila_melanogaster_FBpp0087587_Or45a-PA
",("Drosophila_melanogaster_FBpp0078616_Or82a-PA
",("Drosophila_melanogaster_FBpp0071396_Or9a-PA
","Drosophila_melanogaster_FBpp0087212_Or47a-PA
")0.48)0.42)0.71,("Drosophila_melanogaster_FBpp0312370_Or10a-PB
","Drosophila_melanogaster_FBpp0087602_Or45b-PA
")0.19)0.56,(("Drosophila_melanogaster_FBpp0088122_Or43a-PA
",("Drosophila_melanogaster_FBpp0079371_Or30a-PA
","Drosophila_melanogaster_FBpp0086894_Or49b-PA
")0.91)0.95,(("Drosophila_melanogaster_FBpp0072847_Or63a-PA
",("Drosophila_melanogaster_FBpp0070381_Or2a-PA
",(((("Drosophila_melanogaster_FBpp0077499_Or22c-PA
","Drosophila_melanogaster_FBpp0073938_Or13a-PA
")0.04,("Pogonomyrmex_barbatus_XP_011632358.2_odorant_receptor_13a-like
","Frieseomelitta_varia_XP_043519453.1_odorant_receptor_22c-like
")1.00)0.53,("Nylanderia_fulva_XP_029172312.1_odorant_receptor_85c-like
","Formica_exsecta_XP_029670502.1_odorant_receptor_85c-like
")1.00)0.59,("Schistocerca_serialis_cubense_XP_049961697.1_odorant_receptor_82a-like
","Schistocerca_cancellata_XP_049785953.1_odorant_receptor_Or2-like
")1.00)0.62)0.73)0.69,(("Habropoda_laboriosa_XP_017795359.1_PREDICTED_odorant_receptor_13a-like
","Habropoda_laboriosa_XP_017795357.1_PREDICTED_odorant_receptor_13a-like
")0.96,"Megalopta_genalis_XP_033341682.1_odorant_receptor_13a-like
")0.94)0.60)0.66)0.89)0.90,"Papilio_machaon_XP_045534393.1_uncharacterized_protein_LOC106709830
")0.91)0.96)0.99)0.97,"Drosophila_melanogaster_FBpp0076149_Or67b-PB
")0.98)0.99,"Drosophila_melanogaster_FBpp0288403_Or24a-PB
")0.99,((("Drosophila_melanogaster_FBpp0076712_Or65a-PA
",("Drosophila_melanogaster_FBpp0076714_Or65c-PA
","Drosophila_melanogaster_FBpp0076713_Or65b-PA
")0.86)0.83,"Drosophila_melanogaster_FBpp0087262_Or47b-PA
")0.76,(("Drosophila_melanogaster_FBpp0082351_Or88a-PA
",(((("Drosophila_melanogaster_FBpp0070002_Or19b-PA
","Drosophila_melanogaster_FBpp0070028_Or19a-PB
")1.00,((("Drosophila_melanogaster_FBpp0087962_Or43b-PA
",((("Drosophila_melanogaster_FBpp0085388_Or42a-PA
",(("Drosophila_melanogaster_FBpp0071930_Or59b-PA
","Drosophila_melanogaster_FBpp0085387_Or42b-PA
")0.94,"Drosophila_melanogaster_FBpp0071929_Or59c-PA
")0.73)0.66,("Drosophila_melanogaster_FBpp0081326_Or85a-PA
","Drosophila_melanogaster_FBpp0084595_Or98a-PA
")0.24)0.86,("Drosophila_melanogaster_FBpp0077541_Or22a-PA
","Drosophila_melanogaster_FBpp0077542_Or22b-PA
")0.99)0.92)0.97,"Drosophila_melanogaster_FBpp0071134_Or7a-PA
")1.00,(((("Drosophila_melanogaster_FBpp0079862_Or33a-PA
","Drosophila_melanogaster_FBpp0079863_Or33b-PA
")0.94,"Drosophila_melanogaster_FBpp0079864_Or33c-PA
")0.69,"Drosophila_melanogaster_FBpp0071932_Or59a-PA
")0.79,"Drosophila_melanogaster_FBpp0077382_Or23a-PA
")0.97)0.88)0.93,("Drosophila_melanogaster_FBpp0089412_Or69a-PA
","Drosophila_melanogaster_FBpp0089413_Or69a-PB
")1.00)0.92,("Drosophila_melanogaster_FBpp0076026_Or67d-PA
","Drosophila_melanogaster_FBpp0085645_Or56a-PA
")0.42)0.88)0.89,"Drosophila_melanogaster_FBpp0070069_Or1a-PA
")0.86)0.79)0.97)1.00)1.00,"Drosophila_melanogaster_FBpp0078269_Or83c-PA
")0.99,((((("Daphnia_pulicaria_XP_046636892.1_uncharacterized_protein_LOC124315327_isoform_X1
","Daphnia_pulex_XP_046449848.1_uncharacterized_protein_LOC124198181_isoform_X1
")0.84,"Daphnia_pulex_XP_046459668.1_uncharacterized_protein_LOC124206077_isoform_X1
")0.52,("Centruroides_sculpturatus_XP_023237032.1_uncharacterized_protein_LOC111636090
",(((("Tetranychus_urticae_XP_015783362.1_uncharacterized_protein_LOC107361129
",((("Procambarus_clarkii_XP_045618629.1_uncharacterized_protein_LOC123770633
","Homarus_americanus_XP_042223625.1_uncharacterized_protein_LOC121867673
")0.65,"Limulus_polyphemus_XP_022239172.1_uncharacterized_protein_LOC111085336
")0.45,("Ixodes_scapularis_XP_040357681.1_uncharacterized_protein_LOC121046965
",(((((((("Portunus_trituberculatus_XP_045107296.1_uncharacterized_protein_LOC123502141_isoform_X1
",(("Penaeus_japonicus_XP_042884751.1_uncharacterized_protein_LOC122261286
","Penaeus_chinensis_XP_047472615.1_uncharacterized_protein_LOC125027565
")0.99,"Procambarus_clarkii_XP_045618597.1_uncharacterized_protein_LOC123770603
")0.94)0.91,("Portunus_trituberculatus_XP_045116719.1_uncharacterized_protein_LOC123507672
","Eriocheir_sinensis_XP_050715705.1_uncharacterized_protein_LOC126998278
")0.95)0.67,"Folsomia_candida_XP_021947086.2_uncharacterized_protein_LOC110845035
")0.70,("Dermacentor_silvarum_XP_037563034.1_uncharacterized_protein_LOC119442287
","Rhipicephalus_sanguineus_XP_049270078.1_uncharacterized_protein_LOC119385819
")0.44)0.53,("Centruroides_sculpturatus_XP_023228729.1_uncharacterized_protein_LOC111629095
",("Ixodes_scapularis_XP_040355847.1_uncharacterized_protein_LOC121046112
","Dermacentor_andersoni_XP_050030808.1_uncharacterized_protein_LOC126527110
")0.88)0.45)0.40,"Trachymyrmex_septentrionalis_XP_018345334.1_PREDICTED_gustatory_receptor_for_sugar_taste_64e-like
")0.40,"Galendromus_occidentalis_XP_018496736.1_uncharacterized_protein_LOC108864864
")0.38,(((("Folsomia_candida_XP_035704212.1_uncharacterized_protein_LOC118434544
",(((("Diuraphis_noxia_XP_015367652.1_PREDICTED_gustatory_receptor_for_sugar_taste_64f-like
","Acyrthosiphon_pisum_XP_016657079.2_gustatory_receptor_for_sugar_taste_64a-like
")0.22,((("Daphnia_pulex_XP_046458761.1_gustatory_receptor_for_sugar_taste_64b-like
",("Daphnia_pulex_XP_046458760.1_gustatory_receptor_for_sugar_taste_64e-like
","Daphnia_magna_XP_032782370.2_gustatory_receptor_for_sugar_taste_64e
")0.26)0.48,((("Haliotis_rubra_XP_046571684.1_uncharacterized_protein_LOC124279850
",(((("Photinus_pyralis_XP_031343086.1_gustatory_receptor_for_sugar_taste_64e-like
","Photinus_pyralis_XP_031345952.1_gustatory_receptor_for_sugar_taste_64f-like_isoform_X1
")0.27,("Plutella_xylostella_XP_048481651.1_gustatory_receptor_for_sugar_taste_64e-like
",((("Nilaparvata_lugens_XP_039297485.1_gustatory_receptor_for_sugar_taste_64a-like_isoform_X1
","Homalodisca_vitripennis_XP_046658269.1_gustatory_receptor_for_sugar_taste_64f-like
")0.06,("Tribolium_castaneum_XP_015835713.1_PREDICTED_gustatory_receptor_for_sugar_taste_64e-like_isoform_X1
",("Colias_croceus_XP_045503473.1_uncharacterized_protein_K02A2.6-like
",(((("Aricia_agestis_XP_041973952.1_uncharacterized_protein_LOC121729495
",("Plutella_xylostella_XP_048481653.1_gustatory_receptor_for_sugar_taste_64e
",(("Nymphalis_io_XP_050352701.1_gustatory_receptor_for_sugar_taste_64f-like
",("Vanessa_atalanta_XP_047535888.1_gustatory_receptor_for_sugar_taste_64f-like_isoform_X2
","Vanessa_cardui_XP_046975960.1_gustatory_receptor_for_sugar_taste_64f-like_isoform_X1
")0.64)0.81,((((("Leguminivora_glycinivorella_XP_048006563.1_gustatory_receptor_for_sugar_taste_64f-like
",(("Galleria_mellonella_XP_026764715.2_gustatory_receptor_for_sugar_taste_64f-like
",("Pectinophora_gossypiella_XP_049887821.1_gustatory_receptor_for_sugar_taste_64f-like
",(("Papilio_machaon_XP_014354747.2_gustatory_receptor_5a_for_trehalose
","Manduca_sexta_XP_030022956.2_gustatory_receptor_for_sugar_taste_64f
")0.21,("Pieris_brassicae_XP_045524105.1_gustatory_receptor_for_sugar_taste_64f-like_isoform_X1
","Zerene_cesonia_XP_038209594.1_gustatory_receptor_for_sugar_taste_64f-like
")0.78)0.52)0.47)0.43,"Plutella_xylostella_XP_048482089.1_gustatory_receptor_for_sugar_taste_64e
")0.42)0.39,(((("Pararge_aegeria_XP_039765307.1_gustatory_receptor_5a_for_trehalose-like
","Bicyclus_anynana_XP_023954368.1_gustatory_receptor_for_sugar_taste_64f-like
")0.42,"Maniola_jurtina_XP_045761213.1_gustatory_receptor_for_sugar_taste_64e-like
")0.63,"Melitaea_cinxia_XP_045450099.1_gustatory_receptor_for_sugar_taste_64f-like
")0.48,"Aricia_agestis_XP_041973591.1_gustatory_receptor_for_sugar_taste_64e-like
")0.37)0.63,(("Trichoplusia_ni_XP_026726448.1_gustatory_receptor_for_sugar_taste_64f-like
","Helicoverpa_zea_XP_047033852.1_gustatory_receptor_5a_for_trehalose-like
")0.52,"Spodoptera_frugiperda_XP_035429297.2_gustatory_receptor_for_sugar_taste_64f-like
")0.71)0.84,((("Leptidea_sinapis_XP_050665607.1_gustatory_receptor_for_sugar_taste_64f-like
","Hyposmocoma_kahamanoa_XP_026323293.1_gustatory_receptor_for_sugar_taste_64f-like
")0.35,"Bombyx_mandarina_XP_028037658.1_gustatory_receptor_for_sugar_taste_64f-like
")0.33,"Danaus_plexippus_plexippus_XP_032514423.1_gustatory_receptor_5a_for_trehalose-like
")0.31)0.87,"Ostrinia_furnacalis_XP_028178842.1_gustatory_receptor_for_sugar_taste_64f-like
")0.87)0.97)1.00)1.00,"Anoplophora_glabripennis_XP_023309960.1_gustatory_receptor_for_sugar_taste_64f-like
")0.96,(("Hyposmocoma_kahamanoa_XP_026323298.1_gustatory_receptor_5a_for_trehalose-like
",((("Trichoplusia_ni_XP_026726621.1_gustatory_receptor_for_sugar_taste_64e-like
",(("Spodoptera_litura_XP_022826944.1_gustatory_receptor_for_sugar_taste_64e-like
","Spodoptera_frugiperda_XP_035430301.2_gustatory_receptor_for_sugar_taste_64e-like
")0.97,"Helicoverpa_zea_XP_047033895.1_gustatory_receptor_for_sugar_taste_64e-like
")0.98)0.96,((((("Pieris_brassicae_XP_045524617.1_gustatory_receptor_for_sugar_taste_64f-like
","Colias_croceus_XP_045503638.1_gustatory_receptor_for_sugar_taste_64e-like
")0.49,"Leptidea_sinapis_XP_050681753.1_gustatory_receptor_for_sugar_taste_64e-like
")0.42,("Leguminivora_glycinivorella_XP_048004985.1_gustatory_receptor_5a_for_trehalose-like
",(("Hyposmocoma_kahamanoa_XP_026323936.1_gustatory_receptor_for_sugar_taste_64f-like
","Papilio_machaon_XP_045542501.1_gustatory_receptor_for_sugar_taste_64e-like
")0.27,"Ostrinia_furnacalis_XP_028179060.1_gustatory_receptor_for_sugar_taste_64e-like
")0.43)0.53)0.65,(("Melitaea_cinxia_XP_045450109.1_gustatory_receptor_for_sugar_taste_64e-like
","Vanessa_atalanta_XP_047534393.1_gustatory_receptor_for_sugar_taste_64e-like
")0.85,(("Bicyclus_anynana_XP_023954337.1_gustatory_receptor_for_sugar_taste_64e-like
","Bicyclus_anynana_XP_023954343.1_gustatory_receptor_for_sugar_taste_64f-like
")0.72,"Maniola_hyperantus_XP_034824132.1_gustatory_receptor_for_sugar_taste_64e-like
")0.81)0.75)0.87,("Danaus_plexippus_plexippus_XP_032517244.1_gustatory_receptor_for_sugar_taste_64e-like
","Pararge_aegeria_XP_039765309.1_uncharacterized_protein_LOC120637550
")0.37)0.91)0.95,(("Thrips_palmi_XP_034238157.1_gustatory_receptor_for_sugar_taste_64f-like
","Frankliniella_occidentalis_XP_026294158.1_gustatory_receptor_for_sugar_taste_64f-like
")0.74,(("Maniola_jurtina_XP_045761108.1_gustatory_receptor_for_sugar_taste_64f-like
","Bicyclus_anynana_XP_023954354.1_gustatory_receptor_for_sugar_taste_64f-like
")0.34,(((("Aricia_agestis_XP_041973949.1_gustatory_receptor_for_sugar_taste_64f-like
","Vanessa_cardui_XP_046975378.1_gustatory_receptor_for_sugar_taste_64f-like
")0.19,"Zerene_cesonia_XP_038209591.1_gustatory_receptor_for_sugar_taste_64f-like
")0.23,("Ostrinia_furnacalis_XP_028178845.1_gustatory_receptor_for_sugar_taste_64f-like
",(("Galleria_mellonella_XP_026764494.1_gustatory_receptor_for_sugar_taste_64b-like
","Bombyx_mandarina_XP_028037694.1_gustatory_receptor_for_sugar_taste_64e-like
")0.37,"Helicoverpa_armigera_XP_049697983.1_gustatory_receptor_for_sugar_taste_64f
")0.46)0.47)0.79,"Manduca_sexta_XP_037300715.1_gustatory_receptor_for_sugar_taste_64f
")0.80)0.88)0.73)0.85)0.85,"Frankliniella_occidentalis_XP_026276955.1_gustatory_receptor_for_sugar_taste_64f-like
")0.83)0.88,"Spodoptera_frugiperda_XP_050553314.1_gustatory_receptor_for_sugar_taste_64f-like
")0.89)0.88)0.86)0.83,((("Pieris_napi_XP_047521450.1_gustatory_receptor_5a_for_trehalose-like
",(("Maniola_jurtina_XP_045761141.1_gustatory_receptor_for_sugar_taste_64f-like
","Vanessa_tameamea_XP_026485040.1_gustatory_receptor_for_sugar_taste_64f-like
")0.34,((("Helicoverpa_zea_XP_047033862.1_gustatory_receptor_for_sugar_taste_64f-like
","Spodoptera_litura_XP_022826955.1_gustatory_receptor_for_sugar_taste_64f-like
")0.91,"Trichoplusia_ni_XP_026726620.1_uncharacterized_protein_LOC113493038
")0.77,"Bombyx_mori_XP_037871621.1_gustatory_receptor_for_sugar_taste_64f
")0.76)0.70)0.64,("Bombyx_mandarina_XP_028037656.1_gustatory_receptor_for_sugar_taste_64e-like
",((("Colias_croceus_XP_045503615.1_gustatory_receptor_for_sugar_taste_64f-like
",(("Ostrinia_furnacalis_XP_028178841.1_gustatory_receptor_for_sugar_taste_64f-like
","Galleria_mellonella_XP_026764722.1_gustatory_receptor_for_sugar_taste_64f-like
")0.29,"Amyelois_transitella_XP_013189983.1_PREDICTED_gustatory_receptor_for_sugar_taste_64f-like
")0.48)0.56,("Helicoverpa_zea_XP_047036862.1_gustatory_receptor_5a_for_trehalose-like
","Spodoptera_frugiperda_XP_035430548.1_gustatory_receptor_5a_for_trehalose-like
")0.95)0.87,"Plutella_xylostella_XP_048482087.1_gustatory_receptor_for_sugar_taste_64f
")0.87)0.76)0.59,(("Leptidea_sinapis_XP_050665585.1_gustatory_receptor_for_sugar_taste_61a-like_isoform_X1
","Pieris_brassicae_XP_045524113.1_gustatory_receptor_for_sugar_taste_64f-like
")0.31,("Manduca_sexta_XP_037300714.1_gustatory_receptor_for_sugar_taste_64f
","Aricia_agestis_XP_041973947.1_gustatory_receptor_for_sugar_taste_64f-like
")0.03)0.22)0.55)0.79)0.78)0.77,("Sipha_flava_XP_025419807.1_gustatory_receptor_for_sugar_taste_61a-like
","Aphis_gossypii_XP_050058208.1_gustatory_receptor_for_sugar_taste_61a-like_isoform_X1
")0.56)0.75,"Maniola_hyperantus_XP_034824136.1_uncharacterized_protein_LOC117981973
")0.75)0.74,("Tetranychus_urticae_XP_015789822.2_uncharacterized_protein_LOC107366714
",((("Sitophilus_oryzae_XP_030761258.1_gustatory_receptor_for_sugar_taste_64a-like
","Sitophilus_oryzae_XP_030761257.1_gustatory_receptor_for_sugar_taste_64a-like
")0.91,"Anthonomus_grandis_grandis_XP_050303721.1_gustatory_receptor_for_sugar_taste_64f-like
")0.75,(("Coccinella_septempunctata_XP_044751778.1_gustatory_receptor_for_sugar_taste_64f-like_isoform_X3
","Coccinella_septempunctata_XP_044751777.1_gustatory_receptor_for_sugar_taste_64f-like_isoform_X2
")0.38,"Harmonia_axyridis_XP_045471837.1_uncharacterized_protein_LOC123678726
")0.22)0.33)0.27)0.69,"Centruroides_sculpturatus_XP_023240191.1_uncharacterized_protein_LOC111638677_isoform_X1
")0.69)0.67,(((("Rhipicephalus_sanguineus_XP_037498782.1_uncharacterized_protein_LOC119372382
","Dermacentor_andersoni_XP_050031260.1_uncharacterized_protein_LOC126527472
")0.70,(("Daphnia_pulex_XP_046450202.1_gustatory_receptor_for_sugar_taste_64c-like
","Daphnia_magna_XP_032791062.2_uncharacterized_protein_LOC116928093
")0.76,((("Frankliniella_occidentalis_XP_026294365.1_uncharacterized_protein_LOC113218290
","Frankliniella_occidentalis_XP_026285909.1_uncharacterized_protein_LOC113211674
")0.07,"Frankliniella_occidentalis_XP_026294357.1_uncharacterized_protein_LOC113218288_isoform_X1
")0.17,((("Sitophilus_oryzae_XP_030757091.1_gustatory_receptor_5a_for_trehalose-like
",("Stegodyphus_dumicola_XP_035205892.1_uncharacterized_protein_LOC118180920
",("Coccinella_septempunctata_XP_044750450.1_gustatory_receptor_for_sugar_taste_64f
",("Cataglyphis_hispanica_XP_050444761.1_gustatory_receptor_for_sugar_taste_64a-like_isoform_X5
",(((("Thrips_palmi_XP_034232807.1_gustatory_receptor_for_sugar_taste_64d-like_isoform_X2
","Thrips_palmi_XP_034232806.1_gustatory_receptor_for_sugar_taste_64d-like_isoform_X1
")0.96,"Thrips_palmi_XP_034242833.1_gustatory_receptor_for_sugar_taste_64f-like
")0.72,"Photinus_pyralis_XP_031343095.1_gustatory_receptor_for_sugar_taste_64e-like
")0.48,("Folsomia_candida_XP_035705886.1_gustatory_receptor_for_sugar_taste_64e-like
",(("Frankliniella_occidentalis_XP_026273130.1_gustatory_receptor_for_sugar_taste_64e-like
",((((("Photinus_pyralis_XP_031336347.1_gustatory_receptor_for_sugar_taste_64f-like
","Photinus_pyralis_XP_031343096.1_gustatory_receptor_for_sugar_taste_64a-like
")0.64,"Diabrotica_virgifera_virgifera_XP_050518350.1_gustatory_receptor_for_sugar_taste_64a-like
")0.35,(("Tribolium_madens_XP_044268784.1_gustatory_receptor_for_sugar_taste_64e-like
","Tribolium_castaneum_XP_008194199.2_PREDICTED_gustatory_receptor_for_sugar_taste_64e
")0.94,"Tribolium_castaneum_XP_015835640.1_PREDICTED_gustatory_receptor_for_sugar_taste_64e-like
")0.51)0.25,"Photinus_pyralis_XP_031344575.1_gustatory_receptor_for_sugar_taste_64e-like
")0.21,"Aethina_tumida_XP_049822392.1_uncharacterized_protein_LOC109600282
")0.18)0.16,("Homalodisca_vitripennis_XP_046660504.1_gustatory_receptor_for_sugar_taste_64f-like
",((("Folsomia_candida_XP_021947687.2_uncharacterized_protein_LOC110845553
",(("Schistocerca_gregaria_XP_049855240.1_gustatory_receptor_for_sugar_taste_64e-like
",((((("Thrips_palmi_XP_034231707.1_gustatory_receptor_for_sugar_taste_64f-like
","Frankliniella_occidentalis_XP_026278048.1_gustatory_receptor_for_sugar_taste_64e-like_isoform_X1
")0.82,(("Thrips_palmi_XP_034240279.1_gustatory_receptor_5a_for_trehalose-like
","Frankliniella_occidentalis_XP_026278343.1_gustatory_receptor_5a_for_trehalose-like
")0.41,"Thrips_palmi_XP_034236157.1_gustatory_receptor_5a_for_trehalose-like
")0.78)0.70,("Homalodisca_vitripennis_XP_046661519.1_gustatory_receptor_for_sugar_taste_64f-like
","Frankliniella_occidentalis_XP_026273220.1_gustatory_receptor_5a_for_trehalose-like
")0.01)0.47,(((("Bombus_affinis_XP_050598454.1_gustatory_receptor_for_sugar_taste_64f-like_isoform_X1
",("Frieseomelitta_varia_XP_043525141.1_gustatory_receptor_for_sugar_taste_64f-like_isoform_X6
","Frieseomelitta_varia_XP_043525134.1_gustatory_receptor_for_sugar_taste_64f-like_isoform_X1
")0.62)0.55,(("Leptopilina_heterotoma_XP_043464381.1_gustatory_receptor_for_sugar_taste_64f_isoform_X1
",("Chelonus_insularis_XP_034949661.1_gustatory_receptor_for_sugar_taste_64f-like_isoform_X1
",("Orussus_abietinus_XP_023290777.1_gustatory_receptor_5a_for_trehalose
",("Athalia_rosae_XP_048514510.1_gustatory_receptor_5a_for_trehalose-like_isoform_X1
","Cephus_cinctus_XP_015596523.1_gustatory_receptor_for_sugar_taste_64f_isoform_X1
")0.12)0.26)0.23)0.27,(("Wasmannia_auropunctata_XP_011689862.1_PREDICTED_gustatory_receptor_for_sugar_taste_64f-like_isoform_X1
","Harpegnathos_saltator_XP_025163962.1_gustatory_receptor_for_sugar_taste_64e_isoform_X1
")0.41,"Monomorium_pharaonis_XP_036145425.1_gustatory_receptor_for_sugar_taste_64f_isoform_X3
")0.45)0.33)0.47,"Agrilus_planipennis_XP_018319540.1_gustatory_receptor_for_sugar_taste_64f-like
")0.43,"Thrips_palmi_XP_034231685.1_gustatory_receptor_5a_for_trehalose-like
")0.39)0.31,"Schistocerca_cancellata_XP_049771842.1_gustatory_receptor_for_sugar_taste_64e-like
")0.30)0.29,"Thrips_palmi_XP_034231696.1_gustatory_receptor_for_sugar_taste_64f-like
")0.28)0.27,(("Homarus_americanus_XP_042241205.1_gustatory_receptor_for_sugar_taste_64a-like
",((((("Folsomia_candida_XP_035707271.1_gustatory_receptor_for_sugar_taste_64e-like
",("Folsomia_candida_XP_021963608.2_gustatory_receptor_for_sugar_taste_64f
","Folsomia_candida_XP_035715189.1_gustatory_receptor_for_sugar_taste_64b
")0.24)0.45,"Folsomia_candida_XP_035707262.1_gustatory_receptor_for_sugar_taste_64a-like
")0.42,("Penaeus_chinensis_XP_047497179.1_gustatory_receptor_for_sugar_taste_64e-like
","Hyalella_azteca_XP_018012342.1_gustatory_receptor_for_sugar_taste_64e-like
")0.32)0.36,((((((((("Aphidius_gifuensis_XP_044019408.1_gustatory_receptor_for_sugar_taste_64f-like
","Aphidius_gifuensis_XP_044019406.1_gustatory_receptor_for_sugar_taste_64f-like
")0.86,"Aphidius_gifuensis_XP_044001646.1_gustatory_receptor_5a_for_trehalose-like
")0.69,"Ctenocephalides_felis_XP_026467563.1_gustatory_receptor_for_sugar_taste_64f-like
")0.47,(((((((("Harpegnathos_saltator_XP_025163965.1_gustatory_receptor_for_sugar_taste_64f-like
","Dinoponera_quadriceps_XP_014475081.1_PREDICTED_gustatory_receptor_for_sugar_taste_64a-like
")0.39,"Odontomachus_brunneus_XP_032670845.1_gustatory_receptor_for_sugar_taste_64f-like
")0.72,(("Ooceraea_biroi_XP_011340002.1_gustatory_receptor_for_sugar_taste_64f_isoform_X1
",("Pseudomyrmex_gracilis_XP_020278417.1_gustatory_receptor_for_sugar_taste_64a-like
","Linepithema_humile_XP_012217564.1_PREDICTED_gustatory_receptor_for_sugar_taste_64f-like
")0.09)0.11,(("Monomorium_pharaonis_XP_012530682.1_gustatory_receptor_for_sugar_taste_64e
","Solenopsis_invicta_XP_039303810.1_gustatory_receptor_for_sugar_taste_64e_isoform_X1
")0.24,("Wasmannia_auropunctata_XP_011689867.1_PREDICTED_gustatory_receptor_for_sugar_taste_64f-like
",("Pogonomyrmex_barbatus_XP_025075848.1_gustatory_receptor_for_sugar_taste_64a-like
",("Temnothorax_curvispinosus_XP_024873649.1_gustatory_receptor_for_sugar_taste_64a-like
","Vollenhovia_emeryi_XP_011881611.1_PREDICTED_gustatory_receptor_for_sugar_taste_64e-like
")0.55)0.48)0.42)0.46)0.53)0.59,(((("Cataglyphis_hispanica_XP_050444796.1_gustatory_receptor_for_sugar_taste_64a-like
","Formica_exsecta_XP_029662120.1_gustatory_receptor_for_sugar_taste_64a-like
")0.70,"Nylanderia_fulva_XP_029177344.1_gustatory_receptor_for_sugar_taste_64a-like
")0.61,"Camponotus_floridanus_XP_011266525.2_gustatory_receptor_for_sugar_taste_64e
")0.58,"Nylanderia_fulva_XP_029167705.1_gustatory_receptor_for_sugar_taste_64a-like
")0.53)0.91,((("Trachymyrmex_zeteki_XP_018315865.1_PREDICTED_gustatory_receptor_for_sugar_taste_64e-like
","Atta_cephalotes_XP_012055154.1_PREDICTED_gustatory_receptor_for_sugar_taste_64e-like
")0.49,"Cyphomyrmex_costatus_XP_018399259.1_PREDICTED_gustatory_receptor_5a_for_trehalose-like
")0.61,"Acromyrmex_echinatior_XP_011062451.1_PREDICTED_gustatory_receptor_for_sugar_taste_64e-like
")0.85)1.00,((("Aphidius_gifuensis_XP_044007076.1_gustatory_receptor_for_sugar_taste_64f-like
","Chrysoperla_carnea_XP_044739849.1_gustatory_receptor_for_sugar_taste_64a-like
")0.11,((("Polistes_dominula_XP_015182358.1_PREDICTED_gustatory_receptor_5a_for_trehalose-like_isoform_X3
","Polistes_dominula_XP_015182355.1_PREDICTED_gustatory_receptor_5a_for_trehalose-like_isoform_X1
")0.90,(("Vespa_velutina_XP_047354716.1_gustatory_receptor_for_sugar_taste_64f-like_isoform_X1
","Vespa_crabro_XP_046825824.1_gustatory_receptor_for_sugar_taste_64f-like
")0.86,("Vespula_vulgaris_XP_050856304.1_gustatory_receptor_5a_for_trehalose-like_isoform_X1
","Vespula_vulgaris_XP_050856305.1_gustatory_receptor_for_sugar_taste_64a-like_isoform_X2
")0.97)0.95)0.96,((((((("Belonocnema_kinseyi_XP_033228446.1_gustatory_receptor_for_sugar_taste_64f-like
","Leptopilina_heterotoma_XP_043464388.1_gustatory_receptor_for_sugar_taste_64f-like
")0.70,(("Copidosoma_floridanum_XP_023246192.1_gustatory_receptor_for_sugar_taste_64a-like
",("Ceratosolen_solmsi_marchali_XP_011502851.1_PREDICTED_gustatory_receptor_for_sugar_taste_64f-like
","Nasonia_vitripennis_XP_016837021.1_gustatory_receptor_2_isoform_X1
")0.38)0.68,"Trichogramma_pretiosum_XP_014232824.1_gustatory_receptor_for_sugar_taste_64f-like
")0.82)0.66,((("Athalia_rosae_XP_048514877.1_gustatory_receptor_5a_for_trehalose-like_isoform_X1
","Diprion_similis_XP_046736250.1_gustatory_receptor_5a_for_trehalose-like
")0.60,((("Microplitis_demolitor_XP_014297970.1_PREDICTED_gustatory_receptor_for_sugar_taste_64f-like_isoform_X1
","Cotesia_glomerata_XP_044596360.1_gustatory_receptor_for_sugar_taste_64a-like
")0.80,(("Venturia_canescens_XP_043276378.1_gustatory_receptor_for_sugar_taste_64e-like
","Orussus_abietinus_XP_012278986.1_gustatory_receptor_5a_for_trehalose
")0.34,"Cephus_cinctus_XP_015596525.1_gustatory_receptor_for_sugar_taste_64f_isoform_X1
")0.30)0.42,"Aphidius_gifuensis_XP_044014079.1_gustatory_receptor_for_sugar_taste_64e-like
")0.43)0.55,("Diachasma_alloeum_XP_015113624.1_gustatory_receptor_for_sugar_taste_64e
","Fopius_arisanus_XP_011304457.1_PREDICTED_gustatory_receptor_for_sugar_taste_64f-like
")0.66)0.63)0.90,("Aphidius_gifuensis_XP_044014156.1_gustatory_receptor_for_sugar_taste_64f-like
","Venturia_canescens_XP_043276372.1_gustatory_receptor_for_sugar_taste_64e-like_isoform_X1
")0.00)0.85,("Frankliniella_occidentalis_XP_026280636.1_gustatory_receptor_for_sugar_taste_64e-like
","Thrips_palmi_XP_034232466.1_gustatory_receptor_for_sugar_taste_64e-like
")0.72)0.87,"Aphidius_gifuensis_XP_044001645.1_gustatory_receptor_for_sugar_taste_64f-like
")0.85,(("Ceratina_calcarata_XP_017879826.1_gustatory_receptor_5a_for_trehalose-like_isoform_X1
","Ceratina_calcarata_XP_017879827.1_gustatory_receptor_5a_for_trehalose-like_isoform_X2
")0.98,((("Apis_florea_XP_003696536.2_gustatory_receptor_for_sugar_taste_64f
",("Habropoda_laboriosa_XP_017793582.1_PREDICTED_gustatory_receptor_for_sugar_taste_64f-like
","Eufriesea_mexicana_XP_017755948.1_PREDICTED_gustatory_receptor_for_sugar_taste_64f-like
")0.30)0.44,("Frieseomelitta_varia_XP_043525132.1_gustatory_receptor_5a_for_trehalose-like_isoform_X1
","Bombus_vancouverensis_nearcticus_XP_033205386.1_gustatory_receptor_for_sugar_taste_64f-like
")0.34)0.80,("Nomia_melanderi_XP_031833758.1_gustatory_receptor_for_sugar_taste_64f-like
",("Osmia_bicornis_bicornis_XP_029042192.2_gustatory_receptor_for_sugar_taste_64f-like
","Megachile_rotundata_XP_012145444.1_PREDICTED_gustatory_receptor_for_sugar_taste_64f-like_isoform_X1
")0.79)0.55)0.97)0.78)0.83)0.88)0.89,"Thrips_palmi_XP_034232225.1_gustatory_receptor_for_sugar_taste_64e-like
")0.86)0.92,"Schistocerca_gregaria_XP_049855446.1_gustatory_receptor_for_sugar_taste_64a-like
")0.90,"Schistocerca_serialis_cubense_XP_049947864.1_gustatory_receptor_5a_for_trehalose-like
")0.89)0.89,(("Aphidius_gifuensis_XP_044014080.1_uncharacterized_protein_LOC122856474
","Tribolium_madens_XP_044268801.1_gustatory_receptor_for_sugar_taste_64f-like
")0.00,"Aphidius_gifuensis_XP_044021150.1_gustatory_receptor_for_sugar_taste_64f-like
")0.00)0.86,(("Tribolium_castaneum_XP_008194196.2_PREDICTED_gustatory_receptor_for_sugar_taste_64f
","Halyomorpha_halys_XP_014277282.1_gustatory_receptor_for_sugar_taste_64f-like
")0.00,"Onthophagus_taurus_XP_022908857.1_gustatory_receptor_for_sugar_taste_64f-like
")0.00)0.83,("Thrips_palmi_XP_034232332.1_gustatory_receptor_for_sugar_taste_64e-like
","Frankliniella_occidentalis_XP_026273127.1_gustatory_receptor_for_sugar_taste_64e-like
")0.15)0.81,("Aphidius_gifuensis_XP_044005840.1_gustatory_receptor_for_sugar_taste_64f-like
","Aphidius_gifuensis_XP_044007211.1_gustatory_receptor_for_sugar_taste_64f-like
")0.57)0.79,((("Nilaparvata_lugens_XP_039296158.1_gustatory_receptor_for_sugar_taste_64f-like_isoform_X2
","Homalodisca_vitripennis_XP_046667850.1_gustatory_receptor_for_sugar_taste_64f-like
")0.43,((("Daktulosphaira_vitifoliae_XP_050526310.1_gustatory_receptor_for_sugar_taste_64f-like_isoform_X1
","Adelges_cooleyi_XP_050424675.1_gustatory_receptor_for_sugar_taste_64f-like
")0.59,("Acyrthosiphon_pisum_XP_016660313.2_gustatory_receptor_for_sugar_taste_64f-like
","Sipha_flava_XP_025411656.1_gustatory_receptor_for_sugar_taste_64f-like_isoform_X1
")0.55)0.99,"Bemisia_tabaci_XP_018903763.1_PREDICTED_gustatory_receptor_for_sugar_taste_64f-like
")0.97)0.90,"Halyomorpha_halys_XP_014291691.1_gustatory_receptor_for_sugar_taste_64f-like
")0.78)0.79)0.76,"Diaphorina_citri_XP_026676326.1_gustatory_receptor_for_sugar_taste_64e-like
")0.76)0.75,"Folsomia_candida_XP_021968734.1_gustatory_receptor_5a_for_trehalose
")0.74)0.63,"Folsomia_candida_XP_021947777.1_gustatory_receptor_for_sugar_taste_64a
")0.63)0.62)0.59)0.58)0.57)0.56)0.56)0.56)0.55,(("Tetranychus_urticae_XP_015783832.1_uncharacterized_protein_LOC107361507
","Galendromus_occidentalis_XP_028967815.1_uncharacterized_protein_LOC114828321
")0.16,("Centruroides_sculpturatus_XP_023214086.1_uncharacterized_protein_LOC111616968
","Galendromus_occidentalis_XP_003743154.1_uncharacterized_protein_LOC100898984
")0.16)0.15)0.54,"Folsomia_candida_XP_035712395.1_uncharacterized_protein_LOC118437475
")0.54)0.53)0.52)0.52,"Parasteatoda_tepidariorum_XP_042905599.1_uncharacterized_protein_LOC122270814
")0.51,"Folsomia_candida_XP_035703881.1_uncharacterized_protein_LOC118434432
")0.51)0.41)0.41,("Daphnia_magna_XP_032776748.1_uncharacterized_protein_LOC116915720_isoform_X2
",(("Pectinophora_gossypiella_XP_049884271.1_gustatory_receptor_for_sugar_taste_64f-like
",("Bicyclus_anynana_XP_023954419.1_gustatory_receptor_for_sugar_taste_61a-like
","Vanessa_tameamea_XP_026485041.1_gustatory_receptor_for_sugar_taste_64f-like
")0.70)0.40,(("Pectinophora_gossypiella_XP_049884259.1_gustatory_receptor_for_sugar_taste_64e-like
",((("Vanessa_cardui_XP_046974874.1_gustatory_receptor_for_sugar_taste_64f-like
","Vanessa_atalanta_XP_047534391.1_gustatory_receptor_for_sugar_taste_64f-like
")0.86,"Manduca_sexta_XP_030022933.1_gustatory_receptor_for_sugar_taste_64f-like
")0.43,("Manduca_sexta_XP_037300642.1_gustatory_receptor_for_sugar_taste_64f
","Hyposmocoma_kahamanoa_XP_026323295.1_gustatory_receptor_for_sugar_taste_64f-like
")0.04)0.22)0.18,"Spodoptera_litura_XP_022827072.1_gustatory_receptor_5a_for_trehalose-like
")0.15)0.13)0.12)0.42,"Centruroides_sculpturatus_XP_023234269.1_uncharacterized_protein_LOC111633867
")0.42)0.42,("Sitophilus_oryzae_XP_030765946.1_uncharacterized_protein_LOC115889983_isoform_X6
","Sitophilus_oryzae_XP_030765943.1_uncharacterized_protein_LOC115889983_isoform_X3
")0.99)0.42,((("Centruroides_sculpturatus_XP_023213270.1_uncharacterized_protein_LOC111616070
",("Centruroides_sculpturatus_XP_023220259.1_uncharacterized_protein_LOC111622155
","Centruroides_sculpturatus_XP_023218421.1_uncharacterized_protein_LOC111620676
")0.81)0.92,("Caenorhabditis_briggsae_XP_045092816.1_Protein_CBR-LITE-1
","Caenorhabditis_briggsae_XP_045096124.1_Protein_CBR-GUR-3
")0.13)0.51,("Ixodes_scapularis_XP_040360674.1_uncharacterized_protein_LOC121048418
",((("Dermacentor_andersoni_XP_050046665.1_uncharacterized_protein_LOC126543599
","Rhipicephalus_sanguineus_XP_037524907.2_uncharacterized_protein_LOC119401946
")0.53,(("Dermacentor_andersoni_XP_050037859.1_gustatory_receptor_for_sugar_taste_64e-like
","Dermacentor_andersoni_XP_050023276.1_uncharacterized_protein_LOC126517564
")0.69,(("Rhipicephalus_microplus_XP_037271891.1_uncharacterized_protein_LOC119163925
","Rhipicephalus_sanguineus_XP_037523868.1_uncharacterized_protein_LOC119401256
")0.87,"Dermacentor_silvarum_XP_037581311.2_uncharacterized_protein_LOC119464422
")0.76)0.68)0.66,"Ixodes_scapularis_XP_029851506.1_uncharacterized_protein_LOC115333098
")0.60)0.53)0.34)0.41,(("Daphnia_pulex_XP_046449247.1_uncharacterized_protein_LOC124197753_isoform_X2
",(((((((("Teleopsis_dalmanni_XP_037940356.1_gustatory_receptor_5a_for_trehalose-like
",("Stomoxys_calcitrans_XP_013117704.1_PREDICTED_gustatory_receptor_5a_for_trehalose
",((("Bactrocera_tryoni_XP_039965715.1_gustatory_receptor_5a_for_trehalose-like
","Ceratitis_capitata_XP_012159838.2_gustatory_receptor_5a_for_trehalose-like
")0.59,("Bactrocera_dorsalis_XP_011213356.3_gustatory_receptor_5a_for_trehalose_isoform_X2
",("Ceratitis_capitata_XP_020716144.1_gustatory_receptor_5a_for_trehalose-like_isoform_X1
","Rhagoletis_zephyria_XP_017472227.1_PREDICTED_gustatory_receptor_5a_for_trehalose-like
")0.45)0.86)0.86,"Ceratitis_capitata_XP_020716145.1_gustatory_receptor_5a_for_trehalose-like_isoform_X2
")0.89)0.92)0.90,((("Drosophila_elegans_XP_017112648.2_gustatory_receptor_5a_for_trehalose
",("Drosophila_biarmipes_XP_016949344.1_gustatory_receptor_5a_for_trehalose_isoform_X1
",("Drosophila_melanogaster_FBpp0070768_Gr5a-PA
","Drosophila_erecta_XP_001976992.2_gustatory_receptor_5a_for_trehalose
")0.98)0.75)0.91,"Drosophila_serrata_XP_020806287.1_gustatory_receptor_5a_for_trehalose
")0.94,(("Drosophila_busckii_XP_017850553.1_gustatory_receptor_5a_for_trehalose
",("Drosophila_navojoa_XP_017965287.1_gustatory_receptor_5a_for_trehalose
",("Drosophila_innubila_XP_034478714.1_gustatory_receptor_5a_for_trehalose
","Drosophila_novamexicana_XP_030567701.1_gustatory_receptor_5a_for_trehalose
")0.45)0.60)0.63,("Drosophila_willistoni_XP_002064071.2_gustatory_receptor_5a_for_trehalose
","Scaptodrosophila_lebanonensis_XP_030378343.1_gustatory_receptor_5a_for_trehalose
")0.14)0.77)0.89)0.96,(((("Linepithema_humile_XP_012236014.1_PREDICTED_gustatory_receptor_for_sugar_taste_64f-like
","Dufourea_novaeangliae_XP_015433561.1_PREDICTED_gustatory_receptor_for_sugar_taste_64f
")0.42,((((((("Drosophila_busckii_XP_017844529.1_gustatory_receptor_for_sugar_taste_64f
",(("Drosophila_grimshawi_XP_001985338.1_gustatory_receptor_for_sugar_taste_64f
","Drosophila_novamexicana_XP_030571636.1_gustatory_receptor_for_sugar_taste_64f_isoform_X1
")0.38,"Drosophila_innubila_XP_034482124.1_gustatory_receptor_for_sugar_taste_64f
")0.52)0.57,("Drosophila_hydei_XP_023167990.1_gustatory_receptor_for_sugar_taste_64f
","Drosophila_mojavensis_XP_002009143.2_gustatory_receptor_for_sugar_taste_64f
")0.52)0.67,((("Drosophila_melanogaster_FBpp0073057_Gr64f-PA
","Drosophila_pseudoobscura_XP_033241089.1_gustatory_receptor_for_sugar_taste_64f_isoform_X1
")0.71,"Drosophila_willistoni_XP_002068911.2_gustatory_receptor_for_sugar_taste_64f
")0.66,"Scaptodrosophila_lebanonensis_XP_030373432.1_gustatory_receptor_for_sugar_taste_64f
")0.57)0.94,("Musca_domestica_XP_005175752.1_PREDICTED_gustatory_receptor_for_sugar_taste_64f
","Ceratitis_capitata_XP_012159837.1_gustatory_receptor_for_sugar_taste_64f
")0.32)0.93,("Zeugodacus_cucurbitae_XP_028895609.1_uncharacterized_protein_LOC114803917
",("Drosophila_elegans_XP_017127825.2_uncharacterized_protein_LOC108146358
","Drosophila_bipectinata_XP_017092339.2_uncharacterized_protein_LOC108122302
")0.94)0.48)0.79,("Rhagoletis_zephyria_XP_017472226.1_PREDICTED_uncharacterized_protein_LOC108363387
","Bactrocera_neohumeralis_XP_050334304.1_uncharacterized_protein_LOC126761912
")0.97)0.76,((("Bradysia_coprophila_XP_037048444.1_uncharacterized_protein_LOC119082852
",("Contarinia_nasturtii_XP_031638768.1_gustatory_receptor_for_sugar_taste_64f-like
","Hermetia_illucens_XP_037906238.1_uncharacterized_protein_LOC119648542
")0.31)0.36,"Bradysia_coprophila_XP_037048336.1_uncharacterized_protein_LOC119082792
")0.45,((("Anopheles_funestus_XP_049283480.1_gustatory_receptor_for_sugar_taste_64e-like
",(("Aedes_aegypti_NP_001345180.1_gustatory_receptor_4
","Aedes_albopictus_XP_029728072.1_gustatory_receptor_for_sugar_taste_64f-like
")0.99,"Culex_quinquefasciatus_XP_038116181.1_gustatory_receptor_for_sugar_taste_64f
")0.93)0.84,"Zeugodacus_cucurbitae_XP_028895661.1_gustatory_receptor_for_sugar_taste_64e-like_isoform_X2
")0.63,"Contarinia_nasturtii_XP_031630218.1_gustatory_receptor_for_sugar_taste_64f-like
")0.52)0.37)0.70)0.65,(("Anopheles_maculipalpis_XP_050079398.1_gustatory_receptor_for_sugar_taste_64e-like
","Anopheles_stephensi_XP_035890506.1_gustatory_receptor_for_sugar_taste_64e-like
")0.99,"Anopheles_albimanus_XP_035779312.1_uncharacterized_protein_LOC118459742
")0.78)0.67,((("Drosophila_pseudoobscura_XP_033241084.1_gustatory_receptor_for_sugar_taste_64e_isoform_X2
","Drosophila_obscura_XP_022221833.1_gustatory_receptor_for_sugar_taste_64e_isoform_X1
")0.75,((("Drosophila_melanogaster_FBpp0099916_Gr64e-PB
","Drosophila_melanogaster_FBpp0099915_Gr64e-PA
")0.99,"Drosophila_ficusphila_XP_017060149.1_gustatory_receptor_for_sugar_taste_64e_isoform_X1
")0.79,"Drosophila_kikkawai_XP_041631338.1_gustatory_receptor_for_sugar_taste_64e_isoform_X1
")0.97)0.92,("Drosophila_navojoa_XP_017957739.1_gustatory_receptor_for_sugar_taste_64e
",("Drosophila_grimshawi_XP_032599242.2_gustatory_receptor_for_sugar_taste_64e
","Drosophila_innubila_XP_034481338.1_gustatory_receptor_for_sugar_taste_64e
")0.60)0.97)0.86)0.72)0.80,((((((((("Venturia_canescens_XP_043276375.1_gustatory_receptor_for_sugar_taste_64e-like_isoform_X1
",(("Microplitis_demolitor_XP_008547395.1_PREDICTED_gustatory_receptor_for_sugar_taste_64e-like_isoform_X1
","Cotesia_glomerata_XP_044595733.1_gustatory_receptor_for_sugar_taste_64f-like_isoform_X1
")0.81,"Diachasma_alloeum_XP_015113645.2_gustatory_receptor_for_sugar_taste_64f
")0.58)0.51,"Diprion_similis_XP_046734696.1_gustatory_receptor_for_sugar_taste_64f-like
")0.42,(("Vespa_crabro_XP_046825825.1_gustatory_receptor_5a_for_trehalose-like_isoform_X1
","Polistes_dominula_XP_015182359.1_PREDICTED_gustatory_receptor_5a_for_trehalose-like
")0.83,(("Colletes_gigas_XP_043256396.1_gustatory_receptor_for_sugar_taste_64f-like
","Nomia_melanderi_XP_031833944.1_gustatory_receptor_for_sugar_taste_64f-like_isoform_X1
")0.29,("Eufriesea_mexicana_XP_017755956.1_PREDICTED_gustatory_receptor_for_sugar_taste_64f-like
",("Osmia_bicornis_bicornis_XP_029042187.1_gustatory_receptor_for_sugar_taste_64f-like
",("Apis_dorsata_XP_031367754.1_gustatory_receptor_for_sugar_taste_64f-like_isoform_X1
","Habropoda_laboriosa_XP_017793583.1_PREDICTED_gustatory_receptor_5a_for_trehalose-like
")0.40)0.39)0.45)0.86)0.67)0.48,((("Odontomachus_brunneus_XP_032670842.1_gustatory_receptor_for_sugar_taste_64f-like_isoform_X1
",(((((("Pseudomyrmex_gracilis_XP_020278409.1_gustatory_receptor_for_sugar_taste_64e-like_isoform_X1
","Ooceraea_biroi_XP_011340007.1_gustatory_receptor_for_sugar_taste_64f_isoform_X1
")0.20,"Odontomachus_brunneus_XP_032670843.1_gustatory_receptor_for_sugar_taste_64f-like_isoform_X2
")0.18,"Linepithema_humile_XP_012217698.1_PREDICTED_gustatory_receptor_for_sugar_taste_64f-like
")0.20,"Dinoponera_quadriceps_XP_014475212.1_PREDICTED_gustatory_receptor_for_sugar_taste_64f-like_isoform_X1
")0.19,(("Solenopsis_invicta_XP_025992857.1_gustatory_receptor_for_sugar_taste_64f_isoform_X1
",(("Temnothorax_curvispinosus_XP_024873601.1_gustatory_receptor_for_sugar_taste_64f-like_isoform_X1
","Vollenhovia_emeryi_XP_011881612.1_PREDICTED_gustatory_receptor_for_sugar_taste_64f-like_isoform_X1
")0.29,"Pogonomyrmex_barbatus_XP_011647786.1_gustatory_receptor_for_sugar_taste_64f-like_isoform_X1
")0.45)0.36,"Monomorium_pharaonis_XP_012530686.1_gustatory_receptor_for_sugar_taste_64f_isoform_X1
")0.30)0.42,((("Camponotus_floridanus_XP_025270621.1_gustatory_receptor_for_sugar_taste_64e-like_isoform_X1
","Cataglyphis_hispanica_XP_050444753.1_gustatory_receptor_for_sugar_taste_64f-like_isoform_X1
")0.56,"Formica_exsecta_XP_029662116.1_gustatory_receptor_for_sugar_taste_64f-like
")0.50,"Nylanderia_fulva_XP_029177345.1_gustatory_receptor_for_sugar_taste_64e-like_isoform_X1
")0.48)0.70)0.75,(("Trachymyrmex_zeteki_XP_018315902.1_PREDICTED_gustatory_receptor_5a_for_trehalose-like
","Atta_cephalotes_XP_012055333.1_PREDICTED_gustatory_receptor_5a_for_trehalose-like
")0.43,"Cyphomyrmex_costatus_XP_018399230.1_PREDICTED_gustatory_receptor_for_sugar_taste_64f-like
")0.52)0.88,"Acromyrmex_echinatior_XP_011062452.1_PREDICTED_gustatory_receptor_5a_for_trehalose-like
")0.88)0.74,((("Trichogramma_pretiosum_XP_014232823.1_gustatory_receptor_for_sugar_taste_64f-like
",("Ceratosolen_solmsi_marchali_XP_011502898.1_PREDICTED_gustatory_receptor_for_sugar_taste_64f-like
","Nasonia_vitripennis_XP_031780263.1_gustatory_receptor_for_sugar_taste_64f_isoform_X1
")0.74)0.71,"Copidosoma_floridanum_XP_023246190.1_gustatory_receptor_for_sugar_taste_64f-like
")0.66,("Belonocnema_kinseyi_XP_033228444.1_gustatory_receptor_for_sugar_taste_64f-like_isoform_X5
","Belonocnema_kinseyi_XP_033228438.1_gustatory_receptor_for_sugar_taste_64f-like_isoform_X1
")0.81)0.55)0.82,("Chrysoperla_carnea_XP_044744025.1_gustatory_receptor_for_sugar_taste_64e-like
",(((((((("Acyrthosiphon_pisum_XP_008186707.1_gustatory_receptor_for_sugar_taste_64f-like_isoform_X1
","Myzus_persicae_XP_022180782.1_gustatory_receptor_for_sugar_taste_64f-like
")0.90,"Diuraphis_noxia_XP_015369418.1_PREDICTED_gustatory_receptor_for_sugar_taste_64f-like
")0.93,"Rhopalosiphum_maidis_XP_026821645.1_gustatory_receptor_for_sugar_taste_64f-like
")0.98,(("Daktulosphaira_vitifoliae_XP_050540082.1_gustatory_receptor_for_sugar_taste_64f
","Adelges_cooleyi_XP_050434748.1_gustatory_receptor_for_sugar_taste_64f-like
")0.64,(("Rhopalosiphum_maidis_XP_026821636.1_gustatory_receptor_for_sugar_taste_64f-like_isoform_X3
","Myzus_persicae_XP_022180784.1_gustatory_receptor_for_sugar_taste_64f-like_isoform_X2
")0.84,"Diuraphis_noxia_XP_015369414.1_PREDICTED_gustatory_receptor_for_sugar_taste_64f-like_isoform_X1
")0.91)0.89)0.96,(((("Zootermopsis_nevadensis_XP_021934317.1_uncharacterized_protein_LOC110836912
","Cryptotermes_secundus_XP_033606047.1_uncharacterized_protein_LOC111875633
")0.98,((("Cryptotermes_secundus_XP_023708030.1_gustatory_receptor_for_sugar_taste_64f
",("Zootermopsis_nevadensis_XP_021936077.1_gustatory_receptor_for_sugar_taste_64f-like_isoform_X2
","Zootermopsis_nevadensis_XP_021936076.1_gustatory_receptor_for_sugar_taste_64f-like_isoform_X1
")0.97)0.81,(((("Zootermopsis_nevadensis_XP_021926058.1_gustatory_receptor_for_sugar_taste_64e-like_isoform_X1
","Cryptotermes_secundus_XP_023720513.1_gustatory_receptor_for_sugar_taste_64f_isoform_X1
")0.99,("Zootermopsis_nevadensis_XP_021925945.1_gustatory_receptor_for_sugar_taste_64e-like_isoform_X1
","Cryptotermes_secundus_XP_023720516.1_gustatory_receptor_for_sugar_taste_64e_isoform_X1
")0.98)0.89,(("Schistocerca_cancellata_XP_049771840.1_gustatory_receptor_for_sugar_taste_64e-like
","Schistocerca_americana_XP_046989039.1_gustatory_receptor_for_sugar_taste_64e-like
")0.97,((("Schistocerca_serialis_cubense_XP_049948247.1_gustatory_receptor_for_sugar_taste_64a-like
",("Nilaparvata_lugens_XP_022186608.2_gustatory_receptor_for_sugar_taste_64f-like
","Bemisia_tabaci_XP_018911724.1_PREDICTED_gustatory_receptor_5a_for_trehalose-like
")0.53)0.37,(("Chrysoperla_carnea_XP_044744043.1_gustatory_receptor_for_sugar_taste_64f-like
",("Pieris_rapae_XP_045488435.1_gustatory_receptor_for_sugar_taste_64f-like
","Zerene_cesonia_XP_038209593.1_gustatory_receptor_for_sugar_taste_64e-like
")0.18)0.15,"Aedes_aegypti_NP_001345107.1_gustatory_receptor_5
")0.12)0.21,"Contarinia_nasturtii_XP_031638769.1_gustatory_receptor_for_sugar_taste_64f-like
")0.20)0.27)0.53,"Frankliniella_occidentalis_XP_026280349.1_uncharacterized_protein_LOC113207840
")0.52)0.60,(("Zootermopsis_nevadensis_XP_021936906.1_gustatory_receptor_5a_for_trehalose-like_isoform_X1
","Zootermopsis_nevadensis_XP_021936907.1_gustatory_receptor_5a_for_trehalose-like_isoform_X2
")0.97,"Cryptotermes_secundus_XP_023711366.1_gustatory_receptor_for_sugar_taste_64f
")0.97)0.64)0.69,(("Pectinophora_gossypiella_XP_049888084.1_gustatory_receptor_for_sugar_taste_64e-like
","Papilio_polytes_XP_013148432.1_PREDICTED_gustatory_receptor_for_sugar_taste_64e-like
")0.19,"Chrysoperla_carnea_XP_044732177.1_gustatory_receptor_5a_for_trehalose-like
")0.15)0.71,"Plutella_xylostella_XP_048481652.1_uncharacterized_protein_LOC105390456
")0.70)0.64,(("Leguminivora_glycinivorella_XP_048006545.1_gustatory_receptor_for_sugar_taste_64f-like
",(((((("Tribolium_castaneum_XP_015835226.1_PREDICTED_gustatory_receptor_for_sugar_taste_64f-like
","Aethina_tumida_XP_049822393.1_gustatory_receptor_for_sugar_taste_64f-like
")0.39,"Harmonia_axyridis_XP_045471606.1_gustatory_receptor_for_sugar_taste_64e-like_isoform_X1
")0.46,(("Dendroctonus_ponderosae_XP_019756417.1_gustatory_receptor_for_sugar_taste_64e
","Sitophilus_oryzae_XP_030761238.1_gustatory_receptor_for_sugar_taste_64e-like
")0.89,"Anoplophora_glabripennis_XP_018561572.1_gustatory_receptor_for_sugar_taste_64e-like
")0.53)0.68,"Coccinella_septempunctata_XP_044750456.1_uncharacterized_protein_LOC123310843
")0.66,((("Nicrophorus_vespilloides_XP_017784287.1_PREDICTED_uncharacterized_protein_LOC108567973
",(("Agrilus_planipennis_XP_025832054.1_gustatory_receptor_for_sugar_taste_64e-like
",("Agrilus_planipennis_XP_025834950.1_gustatory_receptor_for_sugar_taste_64e-like_isoform_X1
",(("Agrilus_planipennis_XP_025832380.1_gustatory_receptor_for_sugar_taste_64e-like
",("Photinus_pyralis_XP_031331999.1_gustatory_receptor_for_sugar_taste_64a-like
","Photinus_pyralis_XP_031346284.1_gustatory_receptor_for_sugar_taste_64f-like_isoform_X1
")0.35)0.33,("Tribolium_madens_XP_044254899.1_gustatory_receptor_for_sugar_taste_64e-like
","Tribolium_castaneum_XP_015836175.1_PREDICTED_gustatory_receptor_for_sugar_taste_64e-like_isoform_X1
")0.87)0.51)0.57)0.61,("Photinus_pyralis_XP_031343094.1_gustatory_receptor_for_sugar_taste_64f-like
","Photinus_pyralis_XP_031343087.1_gustatory_receptor_for_sugar_taste_64f-like
")0.77)0.69)0.63,("Aethina_tumida_XP_049822391.1_gustatory_receptor_for_sugar_taste_64f-like
","Aethina_tumida_XP_049822390.1_gustatory_receptor_5a_for_trehalose-like
")0.96)0.56,(("Tribolium_castaneum_XP_015835198.1_PREDICTED_chymotrypsin-like_proteinase_5A_isoform_X1
","Tribolium_madens_XP_044268678.1_gustatory_receptor_for_sugar_taste_64e-like
")0.98,"Anoplophora_glabripennis_XP_023309959.1_gustatory_receptor_for_sugar_taste_64e-like
")0.70)0.48)0.45,((("Anthonomus_grandis_grandis_XP_050309714.1_gustatory_receptor_for_sugar_taste_64f-like
","Dendroctonus_ponderosae_XP_048524367.1_gustatory_receptor_for_sugar_taste_64e
")0.50,("Sitophilus_oryzae_XP_030761256.1_gustatory_receptor_for_sugar_taste_64e-like_isoform_X2
","Sitophilus_oryzae_XP_030761254.1_gustatory_receptor_for_sugar_taste_64e-like_isoform_X1
")0.98)0.77,(("Leptinotarsa_decemlineata_XP_023022939.1_gustatory_receptor_for_sugar_taste_64f-like
","Diabrotica_virgifera_virgifera_XP_050518351.1_gustatory_receptor_for_sugar_taste_64e-like
")0.39,"Anthonomus_grandis_grandis_XP_050307283.1_gustatory_receptor_for_sugar_taste_64e-like
")0.33)0.71)0.49)0.47,("Tribolium_castaneum_XP_008194198.2_PREDICTED_uncharacterized_protein_LOC661376
","Tribolium_madens_XP_044268749.1_uncharacterized_protein_LOC123013938
")0.75)0.47)0.51,(("Bemisia_tabaci_XP_018914560.1_PREDICTED_gustatory_receptor_for_sugar_taste_64f-like
","Diaphorina_citri_XP_017300309.2_gustatory_receptor_for_sugar_taste_64f-like
")0.30,("Melanaphis_sacchari_XP_025193951.1_uncharacterized_protein_LOC112593663
","Aphis_gossypii_XP_050054950.1_uncharacterized_protein_LOC114127427
")0.92)0.32)0.55,"Frankliniella_occidentalis_XP_026273129.1_gustatory_receptor_for_sugar_taste_64f-like
")0.55)0.55)0.53,"Agrilus_planipennis_XP_018319394.1_gustatory_receptor_for_sugar_taste_64f-like
")0.53,("Leptidea_sinapis_XP_050681790.1_gustatory_receptor_for_sugar_taste_64e-like
",(("Maniola_hyperantus_XP_034824135.1_gustatory_receptor_for_sugar_taste_64e-like
",("Pararge_aegeria_XP_039765305.1_gustatory_receptor_for_sugar_taste_64e-like
","Bicyclus_anynana_XP_023954407.1_gustatory_receptor_5a_for_trehalose-like
")0.40)0.71,"Nymphalis_io_XP_050352690.1_gustatory_receptor_5a_for_trehalose-like
")0.49)0.39)0.51,("Photinus_pyralis_XP_031349723.1_gustatory_receptor_for_sugar_taste_64f-like
",("Tribolium_castaneum_XP_015835644.1_PREDICTED_gustatory_receptor_for_sugar_taste_64f_isoform_X1
",((("Dendroctonus_ponderosae_XP_048520674.1_uncharacterized_protein_LOC109539949
",(("Sitophilus_oryzae_XP_030761276.1_uncharacterized_protein_LOC115886322
",((((((("Diabrotica_virgifera_virgifera_XP_050518348.1_gustatory_receptor_5a_for_trehalose
","Leptinotarsa_decemlineata_XP_023022941.1_gustatory_receptor_for_sugar_taste_64f-like
")0.57,"Anoplophora_glabripennis_XP_023309956.1_gustatory_receptor_for_sugar_taste_64f-like
")0.50,("Leptinotarsa_decemlineata_XP_023022940.1_gustatory_receptor_for_sugar_taste_64f-like
","Diabrotica_virgifera_virgifera_XP_050518353.1_gustatory_receptor_5a_for_trehalose-like
")0.59)0.75,("Anthonomus_grandis_grandis_XP_050306849.1_gustatory_receptor_for_sugar_taste_64f-like
","Dendroctonus_ponderosae_XP_019760210.2_gustatory_receptor_for_sugar_taste_64f
")0.63)0.75,"Coccinella_septempunctata_XP_044751776.1_gustatory_receptor_for_sugar_taste_64f-like_isoform_X1
")0.67,"Leptinotarsa_decemlineata_XP_023022942.1_gustatory_receptor_for_sugar_taste_64e-like
")0.59,(("Tribolium_castaneum_XP_015836177.1_PREDICTED_gustatory_receptor_for_sugar_taste_64b
","Tribolium_madens_XP_044254925.1_gustatory_receptor_for_sugar_taste_64e-like
")0.90,("Agrilus_planipennis_XP_018335527.1_gustatory_receptor_for_sugar_taste_64f-like
","Agrilus_planipennis_XP_018335552.1_gustatory_receptor_for_sugar_taste_64a-like
")0.62)0.40)0.51)0.52,("Coccinella_septempunctata_XP_044750461.1_gustatory_receptor_for_sugar_taste_64b-like
","Harmonia_axyridis_XP_045471843.1_gustatory_receptor_for_sugar_taste_64e-like
")0.38)0.49)0.47,(("Anoplophora_glabripennis_XP_023310770.1_gustatory_receptor_for_sugar_taste_64e-like
",("Leptinotarsa_decemlineata_XP_023029909.1_gustatory_receptor_for_sugar_taste_64e-like
","Diabrotica_virgifera_virgifera_XP_050508145.1_gustatory_receptor_for_sugar_taste_64f-like
")0.45)0.76,"Harmonia_axyridis_XP_045471836.1_gustatory_receptor_for_sugar_taste_64e-like
")0.69)0.46,"Sitophilus_oryzae_XP_030761275.1_gustatory_receptor_for_sugar_taste_64f-like
")0.44)0.42)0.41)0.53)0.58,("Thrips_palmi_XP_034256241.1_uncharacterized_protein_LOC117654143
",((((("Drosophila_pseudoobscura_XP_033241083.1_gustatory_receptor_for_sugar_taste_64e_isoform_X1
","Drosophila_obscura_XP_041449816.1_gustatory_receptor_for_sugar_taste_64e_isoform_X2
")0.18,"Rhagoletis_pomonella_XP_036337010.1_gustatory_receptor_for_sugar_taste_64e-like
")0.20,"Anopheles_aquasalis_XP_050086240.1_gustatory_receptor_for_sugar_taste_64e-like
")0.14,(("Drosophila_ananassae_XP_001964085.1_gustatory_receptor_5a_for_trehalose
","Drosophila_albomicans_XP_034099183.1_gustatory_receptor_5a_for_trehalose
")0.45,"Drosophila_hydei_XP_030079440.1_gustatory_receptor_5a_for_trehalose
")0.49)0.32,"Anopheles_gambiae_str._PEST_XP_307762.3_AGAP003254-PA
")0.33)0.30)0.58,("Anopheles_darlingi_XP_049532444.1_gustatory_receptor_5a_for_trehalose-like
","Drosophila_miranda_XP_017136206.1_gustatory_receptor_for_sugar_taste_64e_isoform_X1
")0.07)0.58,((("Drosophila_albomicans_XP_034109906.1_uncharacterized_protein_LOC117571716
",((((("Drosophila_rhopaloa_XP_044313693.1_uncharacterized_protein_LOC108037533
","Drosophila_biarmipes_XP_016966590.2_uncharacterized_protein_LOC108035460
")0.82,"Drosophila_sechellia_XP_032573797.1_uncharacterized_protein_LOC6610700
")0.98,("Drosophila_willistoni_XP_046868044.1_uncharacterized_protein_LOC124460691
",((("Drosophila_novamexicana_XP_030571451.1_gustatory_receptor_for_sugar_taste_64e-like
","Drosophila_subpulchrella_XP_037722483.1_gustatory_receptor_for_sugar_taste_64e-like
")0.33,"Drosophila_simulans_XP_016030319.3_uncharacterized_protein_LOC6736705
")0.54,("Ceratitis_capitata_XP_020716139.1_gustatory_receptor_for_sugar_taste_64e-like
","Scaptodrosophila_lebanonensis_XP_030372203.1_uncharacterized_protein_LOC115622410
")0.08)0.54)0.54)0.70,("Bactrocera_tryoni_XP_039964233.1_gustatory_receptor_for_sugar_taste_64b-like
",(("Drosophila_subobscura_XP_034656089.1_uncharacterized_protein_LOC117893547
","Drosophila_yakuba_XP_039229755.1_uncharacterized_protein_LOC6532885
")0.97,"Bactrocera_neohumeralis_XP_050334303.1_uncharacterized_protein_LOC126761911
")0.61)0.44)0.53,((((((("Drosophila_melanogaster_FBpp0073052_Gr64c-PA
","Drosophila_serrata_XP_020801493.1_gustatory_receptor_for_sugar_taste_64c
")0.63,"Drosophila_elegans_XP_017127821.1_gustatory_receptor_for_sugar_taste_64c
")0.76,"Drosophila_ananassae_XP_001956756.1_gustatory_receptor_for_sugar_taste_64c
")0.98,"Drosophila_persimilis_XP_026849861.1_gustatory_receptor_for_sugar_taste_64c-like
")0.99,((("Drosophila_grimshawi_XP_043071511.1_gustatory_receptor_for_sugar_taste_64c
","Drosophila_busckii_XP_017840476.1_gustatory_receptor_for_sugar_taste_64c
")0.26,("Drosophila_innubila_XP_034481336.1_gustatory_receptor_for_sugar_taste_64c-like
","Drosophila_albomicans_XP_034101792.1_gustatory_receptor_for_sugar_taste_64c-like
")0.76)0.70,("Drosophila_navojoa_XP_030239294.1_gustatory_receptor_for_sugar_taste_64c_isoform_X1
","Drosophila_mojavensis_XP_032586845.1_gustatory_receptor_for_sugar_taste_64c_isoform_X2
")0.55)0.98)0.95,(("Teleopsis_dalmanni_XP_037946050.1_gustatory_receptor_for_sugar_taste_64c-like
","Rhagoletis_zephyria_XP_017472225.1_PREDICTED_gustatory_receptor_for_sugar_taste_64c-like
")0.61,"Stomoxys_calcitrans_XP_013117749.1_PREDICTED_gustatory_receptor_for_sugar_taste_64c-like_isoform_X1
")0.76)0.85,((("Drosophila_obscura_XP_022221838.1_gustatory_receptor_for_sugar_taste_64d-like
","Drosophila_guanche_XP_034133711.1_gustatory_receptor_for_sugar_taste_64d
")0.54,"Drosophila_persimilis_XP_026849863.1_gustatory_receptor_for_sugar_taste_64d_isoform_X1
")0.97,(("Drosophila_suzukii_XP_036671170.1_gustatory_receptor_for_sugar_taste_64d_isoform_X1
",(("Drosophila_melanogaster_FBpp0310846_Gr64d-PC
","Drosophila_santomea_XP_039485261.1_gustatory_receptor_for_sugar_taste_64d
")0.86,("Drosophila_ficusphila_XP_017060152.1_gustatory_receptor_for_sugar_taste_64d
",("Drosophila_takahashii_XP_017009656.2_gustatory_receptor_for_sugar_taste_64d
","Drosophila_eugracilis_XP_017070800.1_gustatory_receptor_for_sugar_taste_64d
")0.70)0.62)0.91)0.94,("Drosophila_bipectinata_XP_017092344.2_gustatory_receptor_for_sugar_taste_64d
",("Drosophila_serrata_XP_020801490.1_gustatory_receptor_for_sugar_taste_64d_isoform_X1
","Drosophila_kikkawai_XP_017020338.1_gustatory_receptor_for_sugar_taste_64d
")0.74)0.71)0.98)0.90)0.94)0.74)0.73,(((((("Culex_quinquefasciatus_XP_001864742.2_gustatory_receptor_for_sugar_taste_64f
","Culex_quinquefasciatus_XP_001864741.1_gustatory_receptor_for_sugar_taste_64f
")0.66,"Aedes_aegypti_NP_001345147.1_gustatory_receptor_6
")0.80,"Culex_pipiens_pallens_XP_039433525.1_uncharacterized_protein_LOC120415947
")0.77,(("Anopheles_albimanus_XP_035779898.1_gustatory_receptor_for_sugar_taste_64a-like
","Anopheles_gambiae_str._PEST_XP_307767.2_AGAP003259-PA
")0.75,("Anopheles_funestus_XP_049286123.1_uncharacterized_protein_LOC125765244
",(("Anopheles_coluzzii_XP_049463390.1_uncharacterized_protein_LOC120947662
",("Anopheles_aquasalis_XP_050086252.1_uncharacterized_protein_LOC126571617
","Anopheles_darlingi_XP_049534160.1_uncharacterized_protein_LOC125950328
")0.94)0.87,"Anopheles_stephensi_XP_035890507.1_uncharacterized_protein_LOC118502392
")0.73)0.68)0.69)0.65,("Anopheles_albimanus_XP_035779919.1_gustatory_receptor_for_sugar_taste_64a-like
",(("Anopheles_funestus_XP_049283461.1_gustatory_receptor_for_sugar_taste_64a-like
","Anopheles_maculipalpis_XP_050070240.1_gustatory_receptor_for_sugar_taste_64a-like
")0.97,"Anopheles_gambiae_str._PEST_XP_307766.1_AGAP003258-PA
")0.65)0.56)0.57,("Culex_pipiens_pallens_XP_039433495.1_gustatory_receptor_for_sugar_taste_64b-like
",(((((("Scaptodrosophila_lebanonensis_XP_030372206.1_gustatory_receptor_for_sugar_taste_61a
","Drosophila_willistoni_XP_002062464.1_gustatory_receptor_for_sugar_taste_61a
")0.46,(("Drosophila_arizonae_XP_017860802.1_PREDICTED_gustatory_receptor_for_sugar_taste_61a
","Drosophila_hydei_XP_023168135.2_gustatory_receptor_for_sugar_taste_61a
")0.83,("Drosophila_grimshawi_XP_001997418.2_gustatory_receptor_for_sugar_taste_61a
",("Drosophila_albomicans_XP_034101791.1_gustatory_receptor_for_sugar_taste_61a
","Drosophila_innubila_XP_034481334.1_gustatory_receptor_for_sugar_taste_61a
")0.84)0.70)0.83)0.91,("Teleopsis_dalmanni_XP_037946074.1_gustatory_receptor_for_sugar_taste_61a
","Lucilia_cuprina_XP_046808422.1_gustatory_receptor_for_sugar_taste_61a-like
")0.41)0.84,(((("Drosophila_obscura_XP_022221843.2_gustatory_receptor_for_sugar_taste_61a
","Drosophila_subobscura_XP_034656087.1_gustatory_receptor_for_sugar_taste_61a
")0.53,"Drosophila_pseudoobscura_XP_033241091.1_gustatory_receptor_for_sugar_taste_61a_isoform_X1
")0.94,(((("Drosophila_yakuba_XP_039229652.1_gustatory_receptor_for_sugar_taste_61a_isoform_X1
","Drosophila_erecta_XP_001971062.2_gustatory_receptor_for_sugar_taste_61a
")0.43,("Drosophila_melanogaster_FBpp0072482_Gr61a-PA
","Drosophila_mauritiana_XP_033157992.1_gustatory_receptor_for_sugar_taste_61a
")0.94)0.64,("Drosophila_kikkawai_XP_017020313.1_gustatory_receptor_for_sugar_taste_61a
",("Drosophila_ficusphila_XP_017059522.1_gustatory_receptor_for_sugar_taste_61a
",(("Drosophila_elegans_XP_017126641.1_gustatory_receptor_for_sugar_taste_61a
","Drosophila_rhopaloa_XP_016988471.1_gustatory_receptor_for_sugar_taste_61a
")0.63,("Drosophila_eugracilis_XP_017066425.1_gustatory_receptor_for_sugar_taste_61a
","Drosophila_takahashii_XP_016994153.2_gustatory_receptor_for_sugar_taste_61a
")0.60)0.76)0.69)0.71)0.91,("Drosophila_ananassae_XP_032310803.1_gustatory_receptor_for_sugar_taste_61a
","Drosophila_bipectinata_XP_017092338.2_gustatory_receptor_for_sugar_taste_61a
")0.81)0.92)0.97,(("Drosophila_yakuba_XP_039229654.1_gustatory_receptor_for_sugar_taste_61a_isoform_X4
","Drosophila_santomea_XP_039486795.1_gustatory_receptor_for_sugar_taste_61a_isoform_X3
")0.89,"Drosophila_santomea_XP_039486793.1_gustatory_receptor_for_sugar_taste_61a_isoform_X2
")0.83)0.91)0.94,((((("Anopheles_stephensi_XP_035900724.1_gustatory_receptor_for_sugar_taste_64a-like_isoform_X1
","Anopheles_maculipalpis_XP_050070134.1_gustatory_receptor_for_sugar_taste_64a-like
")1.00,("Aedes_aegypti_NP_001345151.1_gustatory_receptor_7
","Culex_quinquefasciatus_XP_038116182.1_gustatory_receptor_for_sugar_taste_64a
")0.32)0.53,"Aedes_albopictus_XP_029718703.1_gustatory_receptor_for_sugar_taste_64a-like
")0.49,(("Aedes_albopictus_XP_029728076.1_gustatory_receptor_for_sugar_taste_64a-like
","Aedes_aegypti_NP_001345159.1_gustatory_receptor_8
")0.84,"Culex_quinquefasciatus_XP_001866661.2_gustatory_receptor_for_sugar_taste_64a
")0.86)0.54,("Hermetia_illucens_XP_037906237.1_gustatory_receptor_for_sugar_taste_64c-like
",("Rhagoletis_pomonella_XP_036337009.1_uncharacterized_protein_LOC118747126
",(((("Teleopsis_dalmanni_XP_037946086.1_uncharacterized_protein_LOC119678365
",(("Teleopsis_dalmanni_XP_037946062.1_gustatory_receptor_for_sugar_taste_64a-like
",("Rhagoletis_pomonella_XP_036337008.1_gustatory_receptor_for_sugar_taste_64a
",(("Bactrocera_oleae_XP_014092182.2_gustatory_receptor_for_sugar_taste_64a_isoform_X1
","Ceratitis_capitata_XP_023158524.1_gustatory_receptor_for_sugar_taste_64a
")0.84,"Rhagoletis_zephyria_XP_017472223.1_PREDICTED_gustatory_receptor_for_sugar_taste_64a
")0.87)0.81)0.71,("Zeugodacus_cucurbitae_XP_011181424.2_uncharacterized_protein_LOC105211604
","Scaptodrosophila_lebanonensis_XP_030372204.1_uncharacterized_protein_LOC115622411
")0.41)0.53)0.48,"Lucilia_cuprina_XP_046808423.1_uncharacterized_protein_LOC111690035
")0.44,("Hermetia_illucens_XP_037906242.1_gustatory_receptor_for_sugar_taste_64a-like
","Bradysia_coprophila_XP_037024150.1_gustatory_receptor_for_sugar_taste_64a-like
")0.16)0.38,((((("Drosophila_novamexicana_XP_030571631.1_gustatory_receptor_for_sugar_taste_64a_isoform_X1
","Drosophila_navojoa_XP_017957734.1_gustatory_receptor_for_sugar_taste_64a
")0.47,"Drosophila_innubila_XP_034481335.1_gustatory_receptor_for_sugar_taste_64a
")0.63,"Drosophila_grimshawi_XP_043071516.1_gustatory_receptor_for_sugar_taste_64a
")0.93,"Drosophila_busckii_XP_033149613.1_gustatory_receptor_for_sugar_taste_64a
")0.92,(("Drosophila_obscura_XP_022221836.1_gustatory_receptor_for_sugar_taste_64a
","Drosophila_persimilis_XP_002028268.1_gustatory_receptor_for_sugar_taste_64a
")0.92,("Drosophila_ficusphila_XP_017059516.1_gustatory_receptor_for_sugar_taste_64a-like
",(("Drosophila_bipectinata_XP_017092349.2_gustatory_receptor_for_sugar_taste_64a
",(((("Drosophila_melanogaster_FBpp0073050_Gr64a-PA
","Drosophila_subpulchrella_XP_037719824.1_gustatory_receptor_for_sugar_taste_64a
")0.44,"Drosophila_takahashii_XP_016993424.2_gustatory_receptor_for_sugar_taste_64a
")0.58,"Drosophila_eugracilis_XP_017070741.1_gustatory_receptor_for_sugar_taste_64a
")0.67,("Drosophila_elegans_XP_017127823.1_gustatory_receptor_for_sugar_taste_64a
","Drosophila_ficusphila_XP_017059518.1_gustatory_receptor_for_sugar_taste_64a
")0.17)0.81)0.82,"Drosophila_serrata_XP_020801492.1_gustatory_receptor_for_sugar_taste_64a
")0.89)0.98)0.99)0.84)0.84)0.83)0.81)0.71)0.54,((((("Anopheles_maculipalpis_XP_050076248.1_gustatory_receptor_for_sugar_taste_64a-like
","Anopheles_funestus_XP_049299261.1_gustatory_receptor_for_sugar_taste_64a-like
")0.78,"Anopheles_arabiensis_XP_040155576.1_gustatory_receptor_for_sugar_taste_64a-like
")1.00,("Anopheles_darlingi_XP_049542684.1_gustatory_receptor_for_sugar_taste_64b-like
","Anopheles_aquasalis_XP_050093978.1_gustatory_receptor_for_sugar_taste_64a-like
")0.99)1.00,(("Aedes_albopictus_XP_029734555.1_gustatory_receptor_for_sugar_taste_64a-like
","Aedes_aegypti_XP_001661473.2_gustatory_receptor_for_sugar_taste_64a
")0.99,"Culex_pipiens_pallens_XP_039439970.1_gustatory_receptor_for_sugar_taste_64a-like_isoform_X1
")0.83)0.91,(((("Culex_pipiens_pallens_XP_039433510.1_gustatory_receptor_for_sugar_taste_64b-like
","Aedes_aegypti_NP_001345051.1_gustatory_receptor_10
")0.66,"Culex_quinquefasciatus_XP_038116176.1_gustatory_receptor_for_sugar_taste_64b_isoform_X1
")0.55,(("Anopheles_gambiae_str._PEST_XP_307764.3_AGAP003256-PA
","Anopheles_maculipalpis_XP_050079396.1_gustatory_receptor_for_sugar_taste_64b-like
")0.99,"Anopheles_funestus_XP_049286122.1_gustatory_receptor_for_sugar_taste_61a-like
")0.61)0.82,((("Culex_pipiens_pallens_XP_039433514.1_gustatory_receptor_for_sugar_taste_61a-like
","Culex_quinquefasciatus_XP_001866665.1_gustatory_receptor_for_sugar_taste_64f
")0.38,"Aedes_aegypti_NP_001345044.1_gustatory_receptor_9
")0.81,"Anopheles_maculipalpis_XP_050079397.1_gustatory_receptor_for_sugar_taste_64b-like
")0.76)0.83)0.86)0.72)0.72)0.79)0.77,"Limulus_polyphemus_XP_022253597.1_uncharacterized_protein_LOC111088269
")0.76)0.58,(("Drosophila_biarmipes_XP_016955838.1_gustatory_receptor_for_sugar_taste_61a-like
",("Drosophila_pseudoobscura_XP_033241092.1_gustatory_receptor_for_sugar_taste_61a_isoform_X3
","Drosophila_persimilis_XP_026849862.1_gustatory_receptor_for_sugar_taste_61a_isoform_X2
")1.00)0.86,("Drosophila_santomea_XP_039486797.1_gustatory_receptor_for_sugar_taste_61a_isoform_X5
","Drosophila_yakuba_XP_039229653.1_gustatory_receptor_for_sugar_taste_61a_isoform_X3
")0.75)0.94)0.58)0.57,(((("Rhagoletis_pomonella_XP_036337006.1_gustatory_receptor_for_sugar_taste_64b
","Ceratitis_capitata_XP_020716138.1_gustatory_receptor_for_sugar_taste_64b
")0.51,"Bactrocera_dorsalis_XP_049313798.1_gustatory_receptor_for_sugar_taste_64b
")0.99,"Stomoxys_calcitrans_XP_013117746.1_PREDICTED_gustatory_receptor_for_sugar_taste_64b-like
")0.89,(((((("Drosophila_innubila_XP_034482125.1_gustatory_receptor_for_sugar_taste_64b
",("Drosophila_novamexicana_XP_030571638.1_gustatory_receptor_for_sugar_taste_64b
","Drosophila_navojoa_XP_017957736.1_gustatory_receptor_for_sugar_taste_64b
")0.67)0.71,"Drosophila_grimshawi_XP_001985089.2_gustatory_receptor_for_sugar_taste_64b
")0.78,"Drosophila_busckii_XP_017840477.1_gustatory_receptor_for_sugar_taste_64b
")0.83,(("Drosophila_guanche_XP_034133708.1_gustatory_receptor_for_sugar_taste_64b
",(("Drosophila_melanogaster_FBpp0073051_Gr64b-PA
","Drosophila_bipectinata_XP_017092350.2_gustatory_receptor_for_sugar_taste_64b
")0.46,"Drosophila_suzukii_XP_036671173.1_gustatory_receptor_for_sugar_taste_64b
")0.57)0.65,"Drosophila_willistoni_XP_002062466.1_gustatory_receptor_for_sugar_taste_64b
")0.84)0.94,"Drosophila_elegans_XP_041564060.1_gustatory_receptor_for_sugar_taste_64b
")0.98,"Drosophila_obscura_XP_041449797.1_uncharacterized_protein_LOC111073700
")0.92)0.92)0.58)0.96)0.95)0.95)0.95)0.95,(((("Papilio_xuthus_XP_013168118.1_PREDICTED_gustatory_receptor_for_sugar_taste_64a-like
","Papilio_polytes_XP_013148431.1_PREDICTED_gustatory_receptor_for_sugar_taste_64a-like
")0.88,(((((("Colias_croceus_XP_045507437.1_gustatory_receptor_for_sugar_taste_64a-like
","Zerene_cesonia_XP_038209585.1_gustatory_receptor_for_sugar_taste_64a-like
")0.90,"Pieris_brassicae_XP_045524519.1_gustatory_receptor_for_sugar_taste_64a-like
")0.88,"Leptidea_sinapis_XP_050665900.1_gustatory_receptor_for_sugar_taste_64a-like
")0.79,"Leptidea_sinapis_XP_050665899.1_gustatory_receptor_for_sugar_taste_64b-like
")0.70,(("Pectinophora_gossypiella_XP_049888081.1_gustatory_receptor_for_sugar_taste_64a-like
","Hyposmocoma_kahamanoa_XP_026323300.1_gustatory_receptor_for_sugar_taste_64a-like
")0.67,(("Leguminivora_glycinivorella_XP_048005964.1_gustatory_receptor_for_sugar_taste_64a-like
","Manduca_sexta_XP_030022957.1_gustatory_receptor_5a_for_trehalose-like
")0.33,"Ostrinia_furnacalis_XP_028179059.1_gustatory_receptor_5a_for_trehalose-like
")0.43)0.53)0.55,(((("Danaus_plexippus_plexippus_XP_032514368.1_gustatory_receptor_for_sugar_taste_64a-like
",(("Nymphalis_io_XP_050352677.1_gustatory_receptor_for_sugar_taste_64a-like
","Vanessa_tameamea_XP_026484619.1_gustatory_receptor_for_sugar_taste_64a-like
")0.89,"Melitaea_cinxia_XP_045450118.1_gustatory_receptor_for_sugar_taste_64a-like
")0.83)0.63,((("Bicyclus_anynana_XP_023954395.1_gustatory_receptor_for_sugar_taste_64a-like
","Pararge_aegeria_XP_039765306.1_gustatory_receptor_for_sugar_taste_64a-like
")0.56,"Maniola_jurtina_XP_045761109.1_gustatory_receptor_for_sugar_taste_64a-like
")0.85,"Aricia_agestis_XP_041973611.1_gustatory_receptor_for_sugar_taste_64f-like
")0.66)0.74,"Aricia_agestis_XP_041973951.1_gustatory_receptor_for_sugar_taste_64a-like
")0.72,"Danaus_plexippus_plexippus_XP_032514455.1_gustatory_receptor_for_sugar_taste_64f-like_isoform_X1
")0.69)0.88)0.94,((("Spodoptera_litura_XP_022825800.1_gustatory_receptor_for_sugar_taste_64a-like_isoform_X2
","Spodoptera_litura_XP_022825792.1_gustatory_receptor_5a_for_trehalose-like_isoform_X1
")0.95,"Helicoverpa_zea_XP_047033873.1_gustatory_receptor_for_sugar_taste_64a-like
")0.97,(("Helicoverpa_zea_XP_047040608.1_gustatory_receptor_for_sugar_taste_64a-like
","Spodoptera_frugiperda_XP_035429285.2_gustatory_receptor_for_sugar_taste_64a-like
")0.71,"Trichoplusia_ni_XP_026727422.1_gustatory_receptor_for_sugar_taste_64a-like
")0.96)0.94)0.99,((("Vanessa_atalanta_XP_047541189.1_gustatory_receptor_for_sugar_taste_64a-like
",(("Nymphalis_io_XP_050350273.1_gustatory_receptor_for_sugar_taste_64a-like_isoform_X4
","Nymphalis_io_XP_050350247.1_gustatory_receptor_for_sugar_taste_64a-like_isoform_X1
")0.85,"Vanessa_tameamea_XP_026484626.1_gustatory_receptor_for_sugar_taste_64a-like
")0.93)0.80,(("Colias_croceus_XP_045503606.1_gustatory_receptor_for_sugar_taste_64a-like
",(("Leguminivora_glycinivorella_XP_048006537.1_gustatory_receptor_for_sugar_taste_64a-like
","Plutella_xylostella_XP_037964510.2_gustatory_receptor_for_sugar_taste_64a
")0.08,(("Spodoptera_litura_XP_022823780.1_gustatory_receptor_for_sugar_taste_64f-like
","Helicoverpa_zea_XP_047040598.1_gustatory_receptor_for_sugar_taste_64a-like
")0.79,(((("Bombyx_mandarina_XP_028037655.1_gustatory_receptor_for_sugar_taste_64a-like
",("Hyposmocoma_kahamanoa_XP_026323299.1_gustatory_receptor_for_sugar_taste_64a-like
","Pectinophora_gossypiella_XP_049888082.1_gustatory_receptor_for_sugar_taste_64a-like
")0.38)0.36,"Ostrinia_furnacalis_XP_028179080.1_gustatory_receptor_for_sugar_taste_64a-like
")0.45,"Amyelois_transitella_XP_013196848.1_PREDICTED_gustatory_receptor_for_sugar_taste_64a-like
")0.40,(((("Bicyclus_anynana_XP_023954382.1_gustatory_receptor_for_sugar_taste_64a-like
",("Pararge_aegeria_XP_039745126.1_gustatory_receptor_for_sugar_taste_64a-like
","Maniola_jurtina_XP_045761218.1_gustatory_receptor_for_sugar_taste_64a-like_isoform_X1
")0.67)0.85,"Melitaea_cinxia_XP_045450127.1_gustatory_receptor_for_sugar_taste_64a-like
")0.64,"Aricia_agestis_XP_041973948.1_gustatory_receptor_for_sugar_taste_64a-like
")0.52,(("Zerene_cesonia_XP_038209586.1_gustatory_receptor_for_sugar_taste_64a-like
","Pieris_napi_XP_047521449.1_gustatory_receptor_for_sugar_taste_64a-like
")0.20,"Leptidea_sinapis_XP_050665901.1_gustatory_receptor_for_sugar_taste_64a-like
")0.23)0.40)0.66)0.76)0.79)0.83,"Galleria_mellonella_XP_031769969.1_gustatory_receptor_for_sugar_taste_64a-like
")0.87)0.97,("Papilio_machaon_XP_045542499.1_gustatory_receptor_for_sugar_taste_64a-like
",("Papilio_xuthus_XP_013163288.1_PREDICTED_gustatory_receptor_for_sugar_taste_64a-like
","Papilio_polytes_XP_013148433.1_PREDICTED_gustatory_receptor_for_sugar_taste_64a-like
")0.57)0.98)0.99)1.00)0.95,("Dermacentor_andersoni_XP_050048746.1_uncharacterized_protein_LOC126545088
",("Rhipicephalus_sanguineus_XP_037525603.2_uncharacterized_protein_LOC119402523
","Dermacentor_silvarum_XP_037557495.2_uncharacterized_protein_LOC119434410
")0.56)0.51)0.95,("Portunus_trituberculatus_XP_045136010.1_uncharacterized_protein_LOC123518978_isoform_X1
","Caenorhabditis_elegans_NP_509043.3_High-energy_light_unresponsive_protein_1
")0.14)0.95)0.95)0.95,"Tetranychus_urticae_XP_025017067.1_uncharacterized_protein_LOC112539092
")0.95,("Helobdella_robusta_XP_009025467.1_hypothetical_protein_HELRODRAFT_163318
",(("Octopus_sinensis_XP_036361287.1_uncharacterized_protein_LOC118764548_isoform_X4
",(("Octopus_sinensis_XP_036361284.1_uncharacterized_protein_LOC118764548_isoform_X1
","Octopus_bimaculoides_XP_014777864.1_PREDICTED_uncharacterized_protein_LOC106874590_isoform_X1
")0.97,"Octopus_bimaculoides_XP_014777865.1_PREDICTED_uncharacterized_protein_LOC106874590_isoform_X2
")0.75)1.00,("Daphnia_pulex_XP_046459671.1_uncharacterized_protein_LOC124206077_isoform_X2
",((((((("Orbicella_faveolata_XP_020613097.1_uncharacterized_protein_LOC110051405_isoform_X1
","Orbicella_faveolata_XP_020613082.1_uncharacterized_protein_LOC110051384
")0.64,("Stylophora_pistillata_XP_022805429.1_uncharacterized_protein_LOC111342597
","Stylophora_pistillata_XP_022785363.1_uncharacterized_protein_LOC111325757
")0.27)0.64,("Stylophora_pistillata_XP_022785493.1_uncharacterized_protein_LOC111325842
","Pocillopora_damicornis_XP_027059188.1_uncharacterized_protein_LOC113685825
")0.99)0.97,(("Pocillopora_damicornis_XP_027053305.1_uncharacterized_protein_LOC113680475
","Stylophora_pistillata_XP_022805431.1_uncharacterized_protein_LOC111342600
")0.83,("Orbicella_faveolata_XP_020601189.1_uncharacterized_protein_LOC110040313
","Orbicella_faveolata_XP_020613084.1_uncharacterized_protein_LOC110051386
")0.98)0.98)0.97,((("Pocillopora_damicornis_XP_027059194.1_uncharacterized_protein_LOC113685831
",("Pocillopora_damicornis_XP_027059172.1_uncharacterized_protein_LOC113685810
","Stylophora_pistillata_XP_022785487.1_uncharacterized_protein_LOC111325839
")0.67)0.99,("Stylophora_pistillata_XP_022805444.1_uncharacterized_protein_LOC111342611_isoform_X1
","Stylophora_pistillata_XP_022805436.1_uncharacterized_protein_LOC111342604
")0.70)0.99,("Orbicella_faveolata_XP_020613068.1_uncharacterized_protein_LOC110051371
",(((("Acropora_digitifera_XP_015776144.1_PREDICTED_uncharacterized_protein_LOC107354215
","Acropora_digitifera_XP_015776177.1_PREDICTED_uncharacterized_protein_LOC107354236
")0.69,"Pocillopora_damicornis_XP_027053309.1_uncharacterized_protein_LOC113680479
")0.57,"Acropora_millepora_XP_029206293.2_uncharacterized_protein_LOC114970098
")0.57,(("Stylophora_pistillata_XP_022805440.1_uncharacterized_protein_LOC111342607_isoform_X2
","Stylophora_pistillata_XP_022805439.1_uncharacterized_protein_LOC111342607_isoform_X1
")0.98,("Pocillopora_damicornis_XP_027059167.1_uncharacterized_protein_LOC113685807
","Stylophora_pistillata_XP_022785374.1_uncharacterized_protein_LOC111325762_isoform_X1
")0.97)0.95)0.80)0.83)0.98)0.95,"Nematostella_vectensis_XP_048580785.1_uncharacterized_protein_LOC5512107
")0.93,((("Dermatophagoides_pteronyssinus_XP_027194333.1_uncharacterized_protein_LOC113789046
","Dermatophagoides_farinae_XP_046908945.1_uncharacterized_protein_LOC124490471
")0.99,(((("Centruroides_sculpturatus_XP_023242287.1_uncharacterized_protein_LOC111640508_isoform_X1
",(("Mercenaria_mercenaria_XP_045156763.1_uncharacterized_protein_LOC123523154
",((((("Centruroides_sculpturatus_XP_023217054.1_uncharacterized_protein_LOC111619543_isoform_X1
","Centruroides_sculpturatus_XP_023217679.1_uncharacterized_protein_LOC111620068
")0.53,"Dermatophagoides_pteronyssinus_XP_027195398.1_uncharacterized_protein_LOC113789992
")0.38,("Lytechinus_variegatus_XP_041463834.1_uncharacterized_protein_LOC121414845
",((((("Anneissia_japonica_XP_033123715.1_uncharacterized_protein_LOC117122281
","Anneissia_japonica_XP_033123658.1_uncharacterized_protein_LOC117122239_isoform_X1
")0.99,(("Lytechinus_variegatus_XP_041460494.1_uncharacterized_protein_LOC121411727
","Strongylocentrotus_purpuratus_XP_011667752.2_uncharacterized_protein_LOC105439903
")1.00,(("Strongylocentrotus_purpuratus_XP_030833169.1_uncharacterized_protein_LOC115920745
",(("Lytechinus_variegatus_XP_041464230.1_uncharacterized_protein_LOC121415159_isoform_X2
","Lytechinus_variegatus_XP_041464229.1_uncharacterized_protein_LOC121415159_isoform_X1
")0.64,"Lytechinus_variegatus_XP_041463739.1_uncharacterized_protein_LOC121414740
")1.00)0.99,("Strongylocentrotus_purpuratus_XP_030832841.1_uncharacterized_protein_LOC105442954
","Lytechinus_variegatus_XP_041464231.1_uncharacterized_protein_LOC121415160
")0.98)0.91)0.84)0.75,((("Centruroides_sculpturatus_XP_023220592.1_gustatory_receptor_for_sugar_taste_64e-like
","Centruroides_sculpturatus_XP_023226706.1_gustatory_receptor_for_sugar_taste_64e-like
")0.63,("Centruroides_sculpturatus_XP_023234150.1_uncharacterized_protein_LOC111633762
","Centruroides_sculpturatus_XP_023219397.1_uncharacterized_protein_LOC111621471
")0.51)0.71,("Pecten_maximus_XP_033725060.1_uncharacterized_protein_LOC117315032
",("Pecten_maximus_XP_033725999.1_uncharacterized_protein_LOC117315756
","Pecten_maximus_XP_033725061.1_uncharacterized_protein_LOC117315034
")0.73)0.80)0.55)0.66,((("Strongylocentrotus_purpuratus_XP_003730759.2_uncharacterized_protein_LOC100890476
","Lytechinus_variegatus_XP_041470436.1_uncharacterized_protein_LOC121419993
")1.00,(("Patiria_miniata_XP_038058171.1_uncharacterized_protein_LOC119729607
","Acanthaster_planci_XP_022090696.1_uncharacterized_protein_LOC110979311
")0.99,"Asterias_rubens_XP_033641401.1_uncharacterized_protein_LOC117301489
")1.00)0.96,((("Lingula_anatina_XP_013393155.2_uncharacterized_protein_LOC106160930
","Lingula_anatina_XP_013393145.1_uncharacterized_protein_LOC106160919
")0.78,(("Lottia_gigantea_XP_009051427.1_hypothetical_protein_LOTGIDRAFT_152656
","Patella_vulgata_XP_050410343.1_uncharacterized_protein_LOC126824933
")0.87,"Haliotis_rufescens_XP_048242383.1_uncharacterized_protein_LOC124135524
")0.99)0.80,(((("Crassostrea_gigas_XP_019926942.2_uncharacterized_protein_LOC105338147_isoform_X2
","Crassostrea_gigas_XP_011441439.2_uncharacterized_protein_LOC105338147_isoform_X1
")0.69,"Crassostrea_virginica_XP_022334296.1_uncharacterized_protein_LOC111131177
")0.98,"Crassostrea_gigas_XP_011441449.3_uncharacterized_protein_LOC105338156
")0.92,(("Anneissia_japonica_XP_033110873.1_uncharacterized_protein_LOC117111935
",(((("Haliotis_rubra_XP_046582421.1_gustatory_receptor_family_protein_3-like
",((("Haliotis_rufescens_XP_048259664.1_uncharacterized_protein_LOC124120242
","Haliotis_rufescens_XP_048259371.1_uncharacterized_protein_LOC125384378
")0.95,"Haliotis_rubra_XP_046582505.1_uncharacterized_protein_LOC124289873
")0.98,("Haliotis_rufescens_XP_046339200.2_uncharacterized_protein_LOC124120425
","Haliotis_rubra_XP_046582476.1_uncharacterized_protein_LOC124289844
")0.98)0.94)0.98,"Biomphalaria_glabrata_XP_013082211.1_PREDICTED_uncharacterized_protein_LOC106067566
")0.88,("Gigantopelta_aegis_XP_041353563.1_uncharacterized_protein_LOC121371614
","Gigantopelta_aegis_XP_041354739.1_uncharacterized_protein_LOC121372476_isoform_X1
")0.48)0.79,(((("Patella_vulgata_XP_050407224.1_uncharacterized_protein_LOC126822381_isoform_X1
","Patella_vulgata_XP_050407225.1_uncharacterized_protein_LOC126822381_isoform_X2
")1.00,"Patella_vulgata_XP_050407227.1_uncharacterized_protein_LOC126822381_isoform_X4
")0.74,("Pomacea_canaliculata_XP_025101953.1_uncharacterized_protein_LOC112568716
",("Pecten_maximus_XP_033735134.1_gustatory_receptor_for_sugar_taste_61a-like
","Pecten_maximus_XP_033735137.1_gustatory_receptor_for_sugar_taste_61a-like
")0.82)0.91)0.67,("Aplysia_californica_XP_012942212.2_uncharacterized_protein_LOC101849397_isoform_X1
","Aplysia_californica_XP_035827658.1_uncharacterized_protein_LOC101849151_isoform_X1
")0.67)0.70)0.83)0.86,(("Mercenaria_mercenaria_XP_045182101.1_uncharacterized_protein_LOC123540846
","Mercenaria_mercenaria_XP_045187895.1_uncharacterized_protein_LOC123545641_isoform_X1
")0.93,"Mercenaria_mercenaria_XP_045182138.1_uncharacterized_protein_LOC123540875
")0.96)0.92)0.89)0.88)0.86)0.92,("Lottia_gigantea_XP_009064913.1_hypothetical_protein_LOTGIDRAFT_168741
","Ostrea_edulis_XP_048736730.1_uncharacterized_protein_LOC125651925_isoform_X1
")0.10)0.93)0.93)0.94,("Aplysia_californica_XP_035824710.1_uncharacterized_protein_LOC106011292
","Aplysia_californica_XP_012942206.2_uncharacterized_protein_LOC101848910
")0.45)0.93,((("Nematostella_vectensis_XP_032220933.2_uncharacterized_protein_LOC116603584
",("Nematostella_vectensis_XP_048575358.1_uncharacterized_protein_LOC116613959_isoform_X1
","Nematostella_vectensis_XP_032236982.1_uncharacterized_protein_LOC116617902
")0.97)0.71,"Actinia_tenebrosa_XP_031574524.1_uncharacterized_protein_LOC116308271
")0.63,((("Stylophora_pistillata_XP_022789582.1_uncharacterized_protein_LOC111329216_isoform_X1
","Pocillopora_damicornis_XP_027055515.1_uncharacterized_protein_LOC113682553
")0.96,((("Orbicella_faveolata_XP_020626219.1_uncharacterized_protein_LOC110063561
","Pocillopora_damicornis_XP_027055516.1_uncharacterized_protein_LOC113682554
")0.65,"Acropora_digitifera_XP_015768204.1_PREDICTED_uncharacterized_protein_LOC107346863
")0.68,"Orbicella_faveolata_XP_020626217.1_uncharacterized_protein_LOC110063558
")0.69)0.98,"Trichoplax_adhaerens_XP_002117254.1_predicted_protein
")0.89)0.70)0.87)0.87,(("Dermatophagoides_pteronyssinus_XP_027202591.1_uncharacterized_protein_LOC113796502
","Tetranychus_urticae_XP_015795876.1_uncharacterized_protein_LOC107372206
")0.39,("Centruroides_sculpturatus_XP_023217268.1_uncharacterized_protein_LOC111619718
","Centruroides_sculpturatus_XP_023230587.1_uncharacterized_protein_LOC111630681
")0.56)0.66)0.88)0.88,("Dermatophagoides_farinae_XP_046913507.1_uncharacterized_protein_LOC124494392_isoform_X1
","Dermatophagoides_pteronyssinus_XP_027197681.1_uncharacterized_protein_LOC113792012_isoform_X1
")1.00)0.86,"Haliotis_rufescens_XP_048247040.1_uncharacterized_protein_LOC124127943
")0.86,(("Pomacea_canaliculata_XP_025083926.1_uncharacterized_protein_LOC112557967_isoform_X1
",(("Octopus_sinensis_XP_036361421.1_uncharacterized_protein_LOC118764608_isoform_X1
","Octopus_sinensis_XP_036361417.1_uncharacterized_protein_LOC118764607_isoform_X1
")0.69,"Octopus_sinensis_XP_036361419.1_uncharacterized_protein_LOC118764607_isoform_X3
")0.97)0.84,("Haliotis_rubra_XP_046559754.1_uncharacterized_protein_LOC124268774
",(((((("Haliotis_rubra_XP_046566520.1_uncharacterized_protein_LOC124275071_isoform_X3
","Haliotis_rubra_XP_046566556.1_uncharacterized_protein_LOC124275114_isoform_X1
")0.80,"Haliotis_rubra_XP_046566492.1_uncharacterized_protein_LOC124275060
")0.77,(("Haliotis_rubra_XP_046566565.1_uncharacterized_protein_LOC124275114_isoform_X2
","Haliotis_rufescens_XP_046353357.2_uncharacterized_protein_LOC124133143
")0.58,"Haliotis_rubra_XP_046566578.1_uncharacterized_protein_LOC124275128
")0.58)0.96,"Patella_vulgata_XP_050416703.1_uncharacterized_protein_LOC126830358
")0.90,(((("Haliotis_rubra_XP_046565863.1_uncharacterized_protein_LOC124274542
",("Haliotis_rufescens_XP_046356037.2_uncharacterized_protein_LOC124134964
","Haliotis_rufescens_XP_048251869.1_uncharacterized_protein_LOC125379978
")0.57)0.77,"Haliotis_rubra_XP_046550735.1_uncharacterized_protein_LOC124260453
")1.00,((("Lottia_gigantea_XP_009051987.1_hypothetical_protein_LOTGIDRAFT_159425
",("Lottia_gigantea_XP_009051993.1_hypothetical_protein_LOTGIDRAFT_159431
","Lottia_gigantea_XP_009053017.1_hypothetical_protein_LOTGIDRAFT_174896
")0.31)0.56,(((((("Lottia_gigantea_XP_009046575.1_hypothetical_protein_LOTGIDRAFT_171766
","Patella_vulgata_XP_050414962.1_uncharacterized_protein_LOC126829251
")0.39,(("Patella_vulgata_XP_050409395.1_uncharacterized_protein_LOC126824239
",("Patella_vulgata_XP_050408596.1_uncharacterized_protein_LOC126823667_isoform_X1
","Lottia_gigantea_XP_009051992.1_hypothetical_protein_LOTGIDRAFT_159430
")0.45)0.72,"Lottia_gigantea_XP_009051957.1_hypothetical_protein_LOTGIDRAFT_159388
")0.95)0.74,(((("Gigantopelta_aegis_XP_041349481.1_uncharacterized_protein_LOC121368799
","Haliotis_rufescens_XP_046366381.2_uncharacterized_protein_LOC124142140
")0.23,"Patella_vulgata_XP_050410820.1_uncharacterized_protein_LOC126825273
")0.37,"Haliotis_rufescens_XP_046353842.1_uncharacterized_protein_LOC124133453
")0.39,"Pomacea_canaliculata_XP_025099698.1_uncharacterized_protein_LOC112567283_isoform_X1
")0.36)0.67,"Haliotis_rufescens_XP_046356142.2_uncharacterized_protein_LOC124135034
")0.69,("Ostrea_edulis_XP_048770479.1_uncharacterized_protein_LOC125676695
","Crassostrea_gigas_XP_011455385.3_uncharacterized_protein_LOC105347846
")0.63)0.72,(("Haliotis_rubra_XP_046545403.1_uncharacterized_protein_LOC124255508
","Haliotis_rufescens_XP_048246346.1_uncharacterized_protein_LOC125377348
")0.93,("Haliotis_rufescens_XP_048247465.1_uncharacterized_protein_LOC125377575
","Haliotis_rufescens_XP_048247284.1_uncharacterized_protein_LOC125377548
")0.36)0.98)0.83)0.83,(("Pomacea_canaliculata_XP_025078728.1_uncharacterized_protein_LOC112554877_isoform_X2
","Pomacea_canaliculata_XP_025078727.1_uncharacterized_protein_LOC112554877_isoform_X1
")0.99,("Haliotis_rubra_XP_046546281.1_uncharacterized_protein_LOC124256339_isoform_X1
",(("Haliotis_rufescens_XP_048247449.1_uncharacterized_protein_LOC124118100_isoform_X2
","Haliotis_rufescens_XP_048247448.1_uncharacterized_protein_LOC124118100_isoform_X1
")0.90,("Haliotis_rufescens_XP_046336131.2_uncharacterized_protein_LOC124118100_isoform_X3
","Haliotis_rubra_XP_046546283.1_uncharacterized_protein_LOC124256340
")0.85)1.00)0.89)0.65)0.93)0.94,("Octopus_sinensis_XP_036361416.1_uncharacterized_protein_LOC118764606
",("Octopus_sinensis_XP_036361414.1_uncharacterized_protein_LOC118764605_isoform_X1
","Octopus_sinensis_XP_036361415.1_uncharacterized_protein_LOC118764605_isoform_X2
")0.97)0.68)0.90)0.82,(((("Crassostrea_virginica_XP_022317347.1_gustatory_receptor_68a-like
","Crassostrea_gigas_XP_034311583.1_uncharacterized_protein_LOC105341976_isoform_X1
")0.39,"Ostrea_edulis_XP_048762293.1_gustatory_receptor_68a-like
")1.00,("Mizuhopecten_yessoensis_XP_021356018.1_uncharacterized_protein_LOC110452061
","Pecten_maximus_XP_033735172.1_uncharacterized_protein_LOC117323814
")1.00)0.98,("Haliotis_rubra_XP_046576986.1_putative_gustatory_receptor_28b
","Haliotis_rufescens_XP_046326178.2_putative_gustatory_receptor_28b
")1.00)1.00)0.95)0.95)0.95)0.90)0.90,"Centruroides_sculpturatus_XP_023222169.1_uncharacterized_protein_LOC111623715_isoform_X1
")0.90)0.97)0.97)0.96)0.96)0.85)0.78,((((((("Osmia_lignaria_XP_034178808.1_uncharacterized_protein_LOC117603584_isoform_X1
",("Osmia_bicornis_bicornis_XP_046144722.1_uncharacterized_protein_LOC123987618
","Osmia_lignaria_XP_034178807.1_uncharacterized_protein_LOC117603583
")0.29)0.39,"Osmia_lignaria_XP_034194621.1_uncharacterized_protein_LOC117610888_isoform_X1
")0.56,"Osmia_lignaria_XP_034178698.1_uncharacterized_protein_LOC117603539
")0.75,"Osmia_lignaria_XP_034178806.1_uncharacterized_protein_LOC117603582
")0.93,"Osmia_bicornis_bicornis_XP_029044512.2_uncharacterized_protein_LOC114876831
")1.00,(((("Nasonia_vitripennis_NP_001177428.1_gustatory_receptor_9
","Trichogramma_pretiosum_XP_014236035.1_uncharacterized_protein_LOC106658546
")0.89,((((((("Chelonus_insularis_XP_034938559.1_putative_gustatory_receptor_28b
",("Venturia_canescens_XP_043288356.1_gustatory_receptor_23a-like
",(("Diachasma_alloeum_XP_028981807.1_putative_gustatory_receptor_28b
","Fopius_arisanus_XP_011298956.1_PREDICTED_uncharacterized_protein_LOC105264072
")0.97,"Aphidius_gifuensis_XP_044006488.1_uncharacterized_protein_LOC122851375
")0.84)0.84)0.74,"Orussus_abietinus_XP_023288956.1_gustatory_receptor_23a-like
")0.77,"Belonocnema_kinseyi_XP_033231719.1_putative_gustatory_receptor_28b
")0.82,("Cotesia_glomerata_XP_044586942.1_putative_gustatory_receptor_28b
","Microplitis_demolitor_XP_014300896.1_PREDICTED_putative_gustatory_receptor_28a
")0.81)0.83,("Trichogramma_pretiosum_XP_014236034.1_uncharacterized_protein_LOC106658544
",("Cephus_cinctus_XP_024940047.1_uncharacterized_protein_LOC107267056
","Cephus_cinctus_XP_015609922.1_uncharacterized_protein_LOC107274875_isoform_X1
")0.77)0.40)0.77,("Belonocnema_kinseyi_XP_033232092.1_putative_gustatory_receptor_2a
","Leptopilina_heterotoma_XP_043467279.1_putative_gustatory_receptor_2a
")0.26)0.77,(("Polistes_dominula_XP_015177690.1_PREDICTED_uncharacterized_protein_LOC107067043
","Polistes_canadensis_XP_014611281.1_PREDICTED_putative_gustatory_receptor_23a_isoform_B_
")0.94,("Vespula_vulgaris_XP_050856719.1_gustatory_receptor_23a-like
","Vespa_velutina_XP_047358848.1_uncharacterized_protein_LOC124952673_isoform_X1
")0.95)0.99)0.94)0.98,(("Megalopta_genalis_XP_033330200.1_uncharacterized_protein_LOC117222553
","Nomia_melanderi_XP_031844401.1_uncharacterized_protein_LOC116432140
")0.90,("Osmia_bicornis_bicornis_XP_029044544.2_uncharacterized_protein_LOC114876842
",(("Bombus_huntii_XP_050488201.1_uncharacterized_protein_LOC126872367_isoform_X2
","Bombus_terrestris_XP_048267481.1_uncharacterized_protein_LOC110119823
")0.90,(("Ceratina_calcarata_XP_026669750.1_putative_gustatory_receptor_28b_isoform_X2
","Ceratina_calcarata_XP_017891025.1_uncharacterized_protein_LOC108631547
")0.69,"Habropoda_laboriosa_XP_017789845.1_PREDICTED_putative_gustatory_receptor_28b
")0.77)0.79)0.89)0.98)0.98,(((("Acromyrmex_echinatior_XP_011063341.1_PREDICTED_putative_gustatory_receptor_28b
",((((((((((("Atta_cephalotes_XP_012059156.1_PREDICTED_putative_gustatory_receptor_28b
",("Trachymyrmex_zeteki_XP_018301279.1_PREDICTED_putative_gustatory_receptor_28b
","Trachymyrmex_cornetzi_XP_018367108.1_PREDICTED_putative_gustatory_receptor_28b
")0.43)0.59,"Cyphomyrmex_costatus_XP_018392496.1_PREDICTED_uncharacterized_protein_LOC108771653
")0.56,((("Harpegnathos_saltator_XP_011137907.1_uncharacterized_protein_LOC105182276_isoform_X1
",("Dinoponera_quadriceps_XP_014480185.1_PREDICTED_putative_gustatory_receptor_28b
","Odontomachus_brunneus_XP_032662649.1_uncharacterized_protein_LOC116840260
")0.72)0.84,((((("Solenopsis_invicta_XP_011168007.2_uncharacterized_protein_LOC105201625
","Wasmannia_auropunctata_XP_011693447.1_PREDICTED_uncharacterized_protein_LOC105453306
")0.49,"Monomorium_pharaonis_XP_036142171.1_uncharacterized_protein_LOC105833308
")0.52,("Vollenhovia_emeryi_XP_011880784.1_PREDICTED_uncharacterized_protein_LOC105569181_isoform_X1
","Temnothorax_curvispinosus_XP_024874159.1_uncharacterized_protein_LOC112456086
")0.26)0.73,"Pogonomyrmex_barbatus_XP_011630755.2_uncharacterized_protein_LOC105422893
")0.83,(((("Linepithema_humile_XP_012229639.1_PREDICTED_putative_gustatory_receptor_28a
",("Nylanderia_fulva_XP_029161528.1_putative_gustatory_receptor_28b
","Formica_exsecta_XP_029674518.1_uncharacterized_protein_LOC115242398_isoform_X1
")0.78)0.66,"Pseudomyrmex_gracilis_XP_020283876.1_uncharacterized_protein_LOC109854811
")0.61,"Ooceraea_biroi_XP_011342092.1_uncharacterized_protein_LOC105282078
")0.59,"Camponotus_floridanus_XP_025267441.1_uncharacterized_protein_LOC105258842_isoform_X1
")0.61)0.81)0.84,(("Linepithema_humile_XP_012229374.1_PREDICTED_uncharacterized_protein_LOC105676215
","Linepithema_humile_XP_012229373.1_PREDICTED_uncharacterized_protein_LOC105676214
")0.62,"Linepithema_humile_XP_012229375.1_PREDICTED_putative_gustatory_receptor_2a
")0.54)0.80)0.77,(((("Monomorium_pharaonis_XP_012532805.3_putative_gustatory_receptor_28a
","Wasmannia_auropunctata_XP_011705728.1_PREDICTED_putative_gustatory_receptor_28a
")0.49,"Vollenhovia_emeryi_XP_011880416.1_PREDICTED_uncharacterized_protein_LOC105568946
")0.60,(("Atta_colombica_XP_018058031.1_PREDICTED_putative_gustatory_receptor_28a
",("Trachymyrmex_septentrionalis_XP_018351474.1_PREDICTED_putative_gustatory_receptor_28a
","Trachymyrmex_cornetzi_XP_018369802.1_PREDICTED_uncharacterized_protein_LOC108765537
")0.74)0.66,"Cyphomyrmex_costatus_XP_018394380.1_PREDICTED_putative_gustatory_receptor_28a
")0.58)0.67,("Megalopta_genalis_XP_033330203.1_uncharacterized_protein_LOC117222555
",(((("Trachymyrmex_zeteki_XP_018306499.1_PREDICTED_uncharacterized_protein_LOC108724562
","Trachymyrmex_septentrionalis_XP_018351466.1_PREDICTED_uncharacterized_protein_LOC108753969
")0.70,(("Wasmannia_auropunctata_XP_011696459.1_PREDICTED_uncharacterized_protein_LOC105455101
","Temnothorax_curvispinosus_XP_024890744.1_putative_gustatory_receptor_28b_isoform_X1
")0.44,"Monomorium_pharaonis_XP_028049035.2_uncharacterized_protein_LOC105830685_isoform_X1
")0.44)0.56,"Vollenhovia_emeryi_XP_011859885.1_PREDICTED_uncharacterized_protein_LOC105557296_isoform_X2
")0.50,((("Vollenhovia_emeryi_XP_011880394.1_PREDICTED_uncharacterized_protein_LOC105568929
","Vollenhovia_emeryi_XP_011880395.1_PREDICTED_uncharacterized_protein_LOC105568931
")0.65,((("Solenopsis_invicta_XP_039314541.1_uncharacterized_protein_LOC120359743_isoform_X2
",((("Vollenhovia_emeryi_XP_011859891.1_PREDICTED_putative_gustatory_receptor_28b
","Temnothorax_curvispinosus_XP_024884600.1_putative_gustatory_receptor_28b
")0.67,"Linepithema_humile_XP_012229371.1_PREDICTED_uncharacterized_protein_LOC105676211
")0.36,"Temnothorax_curvispinosus_XP_024892211.1_putative_gustatory_receptor_28b
")0.27)0.20,("Vollenhovia_emeryi_XP_011859881.1_PREDICTED_uncharacterized_protein_LOC105557294
","Vollenhovia_emeryi_XP_011880397.1_PREDICTED_uncharacterized_protein_LOC105568933
")0.32)0.17,((("Cyphomyrmex_costatus_XP_018394392.1_PREDICTED_uncharacterized_protein_LOC108773165
","Trachymyrmex_cornetzi_XP_018369785.1_PREDICTED_putative_gustatory_receptor_28a
")0.71,"Monomorium_pharaonis_XP_012525636.1_putative_gustatory_receptor_28a
")0.55,("Solenopsis_invicta_XP_039305708.1_putative_gustatory_receptor_28b
",(("Vollenhovia_emeryi_XP_011883950.1_PREDICTED_uncharacterized_protein_LOC105571087
","Vollenhovia_emeryi_XP_011859890.1_PREDICTED_putative_gustatory_receptor_28b
")0.32,"Vollenhovia_emeryi_XP_011859895.1_PREDICTED_putative_gustatory_receptor_28b
")0.25)0.20)0.33)0.20)0.20,"Atta_colombica_XP_018058017.1_PREDICTED_uncharacterized_protein_LOC108693524
")0.19)0.27)0.26)0.29)0.50,(((("Temnothorax_curvispinosus_XP_024872176.1_uncharacterized_protein_LOC112454814
","Temnothorax_curvispinosus_XP_024890739.1_uncharacterized_protein_LOC112466718
")0.33,"Temnothorax_curvispinosus_XP_024872175.1_putative_gustatory_receptor_28a
")0.75,"Temnothorax_curvispinosus_XP_024890738.1_putative_gustatory_receptor_28a
")0.56,"Vollenhovia_emeryi_XP_011858417.1_PREDICTED_putative_gustatory_receptor_28a_isoform_X1
")0.44)0.49,"Trachymyrmex_septentrionalis_XP_018351463.1_PREDICTED_putative_gustatory_receptor_2a
")0.49,(("Wasmannia_auropunctata_XP_011685784.1_PREDICTED_putative_gustatory_receptor_28a
",((("Vollenhovia_emeryi_XP_011859894.1_PREDICTED_uncharacterized_protein_LOC105557304
","Temnothorax_curvispinosus_XP_024884595.1_gustatory_receptor_23a-like
")0.43,"Solenopsis_invicta_XP_039305867.1_putative_gustatory_receptor_28a
")0.42,(("Monomorium_pharaonis_XP_028047853.2_putative_gustatory_receptor_28b_isoform_X1
","Monomorium_pharaonis_XP_012524237.1_putative_gustatory_receptor_28b
")0.74,"Monomorium_pharaonis_XP_012524235.2_putative_gustatory_receptor_28b
")0.89)0.58)0.57,((((("Trachymyrmex_cornetzi_XP_018369830.1_PREDICTED_uncharacterized_protein_LOC108765562
","Trachymyrmex_septentrionalis_XP_018351473.1_PREDICTED_putative_gustatory_receptor_28b
")0.50,"Trachymyrmex_zeteki_XP_018306623.1_PREDICTED_putative_gustatory_receptor_28b
")0.79,"Atta_colombica_XP_018058081.1_PREDICTED_putative_gustatory_receptor_28b
")0.87,"Cyphomyrmex_costatus_XP_018394389.1_PREDICTED_uncharacterized_protein_LOC108773163
")0.79,("Trachymyrmex_zeteki_XP_018306495.1_PREDICTED_putative_gustatory_receptor_28b
","Cyphomyrmex_costatus_XP_018394391.1_PREDICTED_uncharacterized_protein_LOC108773164
")0.59)0.76)0.89)0.44,(((("Wasmannia_auropunctata_XP_011705892.1_PREDICTED_uncharacterized_protein_LOC105461102
","Cyphomyrmex_costatus_XP_018395902.1_PREDICTED_putative_gustatory_receptor_28a
")0.18,("Acromyrmex_echinatior_XP_011066701.1_PREDICTED_putative_gustatory_receptor_28b
",(("Cyphomyrmex_costatus_XP_018395927.1_PREDICTED_putative_gustatory_receptor_28b
","Cyphomyrmex_costatus_XP_018395882.1_PREDICTED_putative_gustatory_receptor_28a
")0.58,((("Cyphomyrmex_costatus_XP_018394387.1_PREDICTED_putative_gustatory_receptor_28b
","Trachymyrmex_cornetzi_XP_018369831.1_PREDICTED_putative_gustatory_receptor_28a
")0.42,("Cyphomyrmex_costatus_XP_018404670.1_PREDICTED_putative_gustatory_receptor_28a
","Cyphomyrmex_costatus_XP_018404671.1_PREDICTED_uncharacterized_protein_LOC108781252
")0.23)0.45,((("Trachymyrmex_cornetzi_XP_018361594.1_PREDICTED_putative_gustatory_receptor_28b
","Trachymyrmex_septentrionalis_XP_018349253.1_PREDICTED_putative_gustatory_receptor_28a
")0.41,"Trachymyrmex_cornetzi_XP_018361466.1_PREDICTED_putative_gustatory_receptor_28b
")0.71,"Atta_cephalotes_XP_012056601.1_PREDICTED_putative_gustatory_receptor_28a
")0.62)0.77)0.78)0.75)0.72,("Wasmannia_auropunctata_XP_011705891.1_PREDICTED_putative_gustatory_receptor_28b
",((("Monomorium_pharaonis_XP_036148063.1_putative_gustatory_receptor_28a
","Solenopsis_invicta_XP_039314529.1_uncharacterized_protein_LOC113003119
")0.35,"Pogonomyrmex_barbatus_XP_025073129.1_putative_gustatory_receptor_28b
")0.24,(((("Temnothorax_curvispinosus_XP_024884596.1_uncharacterized_protein_LOC112462799
",(("Vollenhovia_emeryi_XP_011859883.1_PREDICTED_uncharacterized_protein_LOC105557295
","Monomorium_pharaonis_XP_012524234.1_putative_gustatory_receptor_28a
")0.35,"Temnothorax_curvispinosus_XP_024884598.1_putative_gustatory_receptor_28a
")0.39)0.38,(("Wasmannia_auropunctata_XP_011705888.1_PREDICTED_uncharacterized_protein_LOC105461099_isoform_X2
","Wasmannia_auropunctata_XP_011705887.1_PREDICTED_putative_gustatory_receptor_28a_isoform_X1
")0.87,"Wasmannia_auropunctata_XP_011705889.1_PREDICTED_putative_gustatory_receptor_28a
")0.77)0.64,(("Atta_colombica_XP_018058019.1_PREDICTED_uncharacterized_protein_LOC108693528
","Trachymyrmex_zeteki_XP_018306494.1_PREDICTED_uncharacterized_protein_LOC108724557
")0.62,"Cyphomyrmex_costatus_XP_018394388.1_PREDICTED_uncharacterized_protein_LOC108773162
")0.86)0.79,"Vollenhovia_emeryi_XP_011859892.1_PREDICTED_uncharacterized_protein_LOC105557303
")0.80)0.75)0.72)0.76,("Atta_cephalotes_XP_012063706.1_PREDICTED_putative_gustatory_receptor_28b
",("Atta_colombica_XP_018058022.1_PREDICTED_uncharacterized_protein_LOC108693529
",(("Trachymyrmex_zeteki_XP_018306493.1_PREDICTED_putative_gustatory_receptor_2a
",("Trachymyrmex_cornetzi_XP_018369788.1_PREDICTED_putative_gustatory_receptor_28b
","Trachymyrmex_cornetzi_XP_018369787.1_PREDICTED_putative_gustatory_receptor_28b
")0.40)0.69,"Trachymyrmex_septentrionalis_XP_018351460.1_PREDICTED_putative_gustatory_receptor_28b
")0.75)0.89)0.72)0.88)0.62,"Wasmannia_auropunctata_XP_011685785.1_PREDICTED_uncharacterized_protein_LOC105448741
")0.62,((((((("Monomorium_pharaonis_XP_036148060.1_uncharacterized_protein_LOC118647369
",((("Trachymyrmex_cornetzi_XP_018369791.1_PREDICTED_uncharacterized_protein_LOC108765528
","Wasmannia_auropunctata_XP_011705402.1_PREDICTED_uncharacterized_protein_LOC105460613
")0.45,"Wasmannia_auropunctata_XP_011705691.1_PREDICTED_putative_gustatory_receptor_23a_isoform_B_
")0.47,("Temnothorax_curvispinosus_XP_024891992.1_putative_gustatory_receptor_28b
","Trachymyrmex_zeteki_XP_018302345.1_PREDICTED_putative_gustatory_receptor_28b
")0.05)0.30)0.27,"Vollenhovia_emeryi_XP_011859897.1_PREDICTED_putative_gustatory_receptor_28b
")0.23,"Wasmannia_auropunctata_XP_011705663.1_PREDICTED_uncharacterized_protein_LOC105460874
")0.21,((((("Temnothorax_curvispinosus_XP_024892214.1_putative_gustatory_receptor_28b
",(("Trachymyrmex_septentrionalis_XP_018351440.1_PREDICTED_putative_gustatory_receptor_28a
","Trachymyrmex_zeteki_XP_018302344.1_PREDICTED_uncharacterized_protein_LOC108721980
")0.84,"Wasmannia_auropunctata_XP_011705660.1_PREDICTED_putative_gustatory_receptor_28b
")0.72)0.84,"Solenopsis_invicta_XP_039314558.1_uncharacterized_protein_LOC120359749
")0.86,("Monomorium_pharaonis_XP_028047344.2_gustatory_receptor_23a_isoform_X1
","Trachymyrmex_zeteki_XP_018302343.1_PREDICTED_putative_gustatory_receptor_22c
")0.08)0.61,("Monomorium_pharaonis_XP_036148054.1_uncharacterized_protein_LOC105834688
",(("Solenopsis_invicta_XP_039314535.1_uncharacterized_protein_LOC120359743_isoform_X1
","Temnothorax_curvispinosus_XP_024892213.1_putative_gustatory_receptor_28b
")0.10,"Vollenhovia_emeryi_XP_011880417.1_PREDICTED_uncharacterized_protein_LOC105568947
")0.09)0.07)0.39,((("Monomorium_pharaonis_XP_036148062.1_uncharacterized_protein_LOC105836018_isoform_X1
","Monomorium_pharaonis_XP_012535248.3_putative_gustatory_receptor_28b_isoform_X2
")0.50,"Monomorium_pharaonis_XP_012535210.3_uncharacterized_protein_LOC105836010_isoform_X2
")0.80,(("Vollenhovia_emeryi_XP_011880413.1_PREDICTED_uncharacterized_protein_LOC105568944_isoform_X1
","Vollenhovia_emeryi_XP_011880415.1_PREDICTED_uncharacterized_protein_LOC105568945
")0.18,("Vollenhovia_emeryi_XP_011880409.1_PREDICTED_putative_gustatory_receptor_23a_isoform_B_
","Vollenhovia_emeryi_XP_011880743.1_PREDICTED_putative_gustatory_receptor_28a
")0.74)0.71)0.63)0.29)0.25,(((("Solenopsis_invicta_XP_039314570.1_uncharacterized_protein_LOC113003121
",(("Solenopsis_invicta_XP_025986936.2_putative_gustatory_receptor_28b
","Monomorium_pharaonis_XP_012532811.1_putative_gustatory_receptor_28a
")0.74,("Temnothorax_curvispinosus_XP_024892208.1_gustatory_receptor_23a-like
","Wasmannia_auropunctata_XP_011691282.1_PREDICTED_uncharacterized_protein_LOC105452126
")0.33)0.63)0.58,"Monomorium_pharaonis_XP_028047257.1_putative_gustatory_receptor_28b
")0.59,("Vollenhovia_emeryi_XP_011880425.1_PREDICTED_uncharacterized_protein_LOC105568954
","Vollenhovia_emeryi_XP_011880424.1_PREDICTED_uncharacterized_protein_LOC105568953
")0.74)0.62,("Trachymyrmex_zeteki_XP_018302346.1_PREDICTED_putative_gustatory_receptor_28a
",(("Atta_colombica_XP_018058038.1_PREDICTED_putative_gustatory_receptor_28a
","Trachymyrmex_cornetzi_XP_018369811.1_PREDICTED_putative_gustatory_receptor_28a
")0.22,"Trachymyrmex_septentrionalis_XP_018351439.1_PREDICTED_putative_gustatory_receptor_28a
")0.52)0.83)0.69)0.31,((("Atta_colombica_XP_018058036.1_PREDICTED_uncharacterized_protein_LOC108693545
",((("Trachymyrmex_septentrionalis_XP_018351442.1_PREDICTED_putative_gustatory_receptor_23a
","Atta_colombica_XP_018058035.1_PREDICTED_putative_gustatory_receptor_28a
")0.20,"Trachymyrmex_zeteki_XP_018302341.1_PREDICTED_uncharacterized_protein_LOC108721977
")0.25,("Trachymyrmex_cornetzi_XP_018369804.1_PREDICTED_uncharacterized_protein_LOC108765539
","Trachymyrmex_septentrionalis_XP_018351443.1_PREDICTED_uncharacterized_protein_LOC108753947
")0.07)0.46)0.46,"Atta_cephalotes_XP_012063692.1_PREDICTED_uncharacterized_protein_LOC105627022
")0.42,("Trachymyrmex_zeteki_XP_018302342.1_PREDICTED_uncharacterized_protein_LOC108721978
","Trachymyrmex_cornetzi_XP_018369806.1_PREDICTED_uncharacterized_protein_LOC108765542
")0.51)0.46)0.33,(("Vollenhovia_emeryi_XP_011880403.1_PREDICTED_uncharacterized_protein_LOC105568936_isoform_X2
","Vollenhovia_emeryi_XP_011880401.1_PREDICTED_putative_gustatory_receptor_28b_isoform_X1
")0.66,(("Wasmannia_auropunctata_XP_011705688.1_PREDICTED_uncharacterized_protein_LOC105460897_isoform_X2
","Wasmannia_auropunctata_XP_011705686.1_PREDICTED_putative_gustatory_receptor_28b_isoform_X1
")0.64,((((("Atta_cephalotes_XP_012063701.1_PREDICTED_uncharacterized_protein_LOC105627031
","Vollenhovia_emeryi_XP_011880408.1_PREDICTED_uncharacterized_protein_LOC105568940
")0.05,("Pogonomyrmex_barbatus_XP_025073128.1_uncharacterized_protein_LOC105423278
",(("Trachymyrmex_zeteki_XP_018310377.1_PREDICTED_putative_gustatory_receptor_28a
","Cyphomyrmex_costatus_XP_018394384.1_PREDICTED_uncharacterized_protein_LOC108773157
")0.62,("Vollenhovia_emeryi_XP_011880399.1_PREDICTED_putative_gustatory_receptor_28b
","Wasmannia_auropunctata_XP_011705597.1_PREDICTED_putative_gustatory_receptor_23a_isoform_B_isoform_X2_
")0.18)0.42)0.40)0.35,(((("Monomorium_pharaonis_XP_028046986.1_putative_gustatory_receptor_28a
","Monomorium_pharaonis_XP_028046979.1_uncharacterized_protein_LOC105830573
")0.14,"Monomorium_pharaonis_XP_036148064.1_uncharacterized_protein_LOC114254854
")0.13,"Vollenhovia_emeryi_XP_011880396.1_PREDICTED_putative_gustatory_receptor_28b
")0.11,("Vollenhovia_emeryi_XP_011880407.1_PREDICTED_putative_gustatory_receptor_28a
",("Wasmannia_auropunctata_XP_011705598.1_PREDICTED_uncharacterized_protein_LOC105460806
","Vollenhovia_emeryi_XP_011880400.1_PREDICTED_putative_gustatory_receptor_28a
")0.23)0.15)0.15)0.49,("Trachymyrmex_cornetzi_XP_018369790.1_PREDICTED_uncharacterized_protein_LOC108765527
","Cyphomyrmex_costatus_XP_018394386.1_PREDICTED_uncharacterized_protein_LOC108773159
")0.38)0.60,(("Trachymyrmex_cornetzi_XP_018369800.1_PREDICTED_putative_gustatory_receptor_28b
","Trachymyrmex_cornetzi_XP_018369795.1_PREDICTED_uncharacterized_protein_LOC108765531
")0.45,"Wasmannia_auropunctata_XP_011704967.1_PREDICTED_uncharacterized_protein_LOC105460230
")0.35)0.71)0.78)0.82)0.46)0.97,"Atta_cephalotes_XP_012063689.1_PREDICTED_putative_gustatory_receptor_28a
")0.97)0.98,("Megalopta_genalis_XP_033330192.1_uncharacterized_protein_LOC117222547_isoform_X1
","Megalopta_genalis_XP_033330162.1_uncharacterized_protein_LOC117222528
")0.67)0.98,((("Trachymyrmex_septentrionalis_XP_018351451.1_PREDICTED_putative_gustatory_receptor_28b
","Vollenhovia_emeryi_XP_011880737.1_PREDICTED_uncharacterized_protein_LOC105569147
")0.19,("Atta_colombica_XP_018053507.1_PREDICTED_uncharacterized_protein_LOC108690629
",(("Trachymyrmex_zeteki_XP_018310409.1_PREDICTED_putative_gustatory_receptor_28b
","Trachymyrmex_cornetzi_XP_018369793.1_PREDICTED_putative_gustatory_receptor_28b
")0.68,"Trachymyrmex_cornetzi_XP_018369796.1_PREDICTED_putative_gustatory_receptor_28b
")0.74)0.82)0.69,("Trachymyrmex_zeteki_XP_018302339.1_PREDICTED_uncharacterized_protein_LOC108721975
",("Temnothorax_curvispinosus_XP_024890740.1_putative_gustatory_receptor_28a
","Trachymyrmex_septentrionalis_XP_018351446.1_PREDICTED_putative_gustatory_receptor_23a
")0.04)0.12)0.63)0.99,"Vollenhovia_emeryi_XP_011883984.1_PREDICTED_uncharacterized_protein_LOC105571121
")0.99)0.99)1.00,(((((((((("Cephus_cinctus_XP_015599574.1_gustatory_and_odorant_receptor_22-like_isoform_X2
","Cephus_cinctus_XP_015599573.1_gustatory_and_odorant_receptor_22-like_isoform_X1
")0.99,"Diprion_similis_XP_046751369.1_gustatory_and_odorant_receptor_22-like
")0.98,("Chrysoperla_carnea_XP_044736884.1_gustatory_and_odorant_receptor_22
",((((((("Leptinotarsa_decemlineata_XP_023020025.1_gustatory_and_odorant_receptor_22-like
","Anoplophora_glabripennis_XP_018567012.1_gustatory_and_odorant_receptor_22-like
")0.58,"Diabrotica_virgifera_virgifera_XP_050499044.1_gustatory_and_odorant_receptor_22-like
")0.59,("Aethina_tumida_XP_019865967.1_gustatory_and_odorant_receptor_22-like
",("Nicrophorus_vespilloides_XP_017773508.1_PREDICTED_gustatory_and_odorant_receptor_22
","Tribolium_madens_XP_044264076.1_gustatory_and_odorant_receptor_22-like
")0.17)0.22)0.57,("Anthonomus_grandis_grandis_XP_050306137.1_gustatory_and_odorant_receptor_22-like
","Dendroctonus_ponderosae_XP_019764596.2_gustatory_and_odorant_receptor_22
")0.64)0.76,"Photinus_pyralis_XP_031340848.1_gustatory_and_odorant_receptor_22
")0.78,("Coccinella_septempunctata_XP_044744506.1_gustatory_and_odorant_receptor_22-like
","Harmonia_axyridis_XP_045460911.1_gustatory_and_odorant_receptor_22-like
")0.76)0.92,"Sitophilus_oryzae_XP_030746043.1_gustatory_and_odorant_receptor_22
")0.95)0.99)0.96,(((((((("Teleopsis_dalmanni_XP_037960969.1_gustatory_and_odorant_receptor_21a
",("Lucilia_cuprina_XP_023299637.2_gustatory_and_odorant_receptor_21a
","Glossina_fuscipes_XP_037895448.1_gustatory_and_odorant_receptor_21a
")0.43)0.59,"Musca_domestica_XP_005189991.1_PREDICTED_gustatory_and_odorant_receptor_21a-like
")0.74,"Bactrocera_neohumeralis_XP_050324960.1_gustatory_and_odorant_receptor_21a-like
")0.69,("Musca_domestica_XP_005189990.1_PREDICTED_gustatory_and_odorant_receptor_21a-like
","Stomoxys_calcitrans_XP_013097301.1_PREDICTED_gustatory_and_odorant_receptor_21a-like
")0.53)0.90,("Drosophila_mojavensis_XP_002003626.2_gustatory_and_odorant_receptor_21a
",("Drosophila_novamexicana_XP_030565585.1_gustatory_and_odorant_receptor_21a
",("Drosophila_melanogaster_FBpp0077671_Gr21a-PA
","Drosophila_yakuba_XP_002087465.2_gustatory_and_odorant_receptor_21a
")0.88)0.75)0.83)0.95,("Rhagoletis_pomonella_XP_036321216.1_gustatory_and_odorant_receptor_21a-like
","Zeugodacus_cucurbitae_XP_011181147.1_gustatory_and_odorant_receptor_21a
")0.91)0.98,(("Hermetia_illucens_XP_037912018.1_gustatory_and_odorant_receptor_22-like
","Hermetia_illucens_XP_037910305.1_gustatory_and_odorant_receptor_22-like
")0.81,((("Culex_quinquefasciatus_XP_001848097.2_gustatory_and_odorant_receptor_22
","Aedes_aegypti_NP_001345045.1_gustatory_receptor_1
")0.77,("Anopheles_albimanus_XP_035774934.1_gustatory_and_odorant_receptor_22_isoform_X1
","Anopheles_darlingi_XP_049537149.1_gustatory_and_odorant_receptor_22
")0.73)0.97,("Bradysia_coprophila_XP_037038621.1_gustatory_and_odorant_receptor_22
","Contarinia_nasturtii_XP_031624051.1_gustatory_and_odorant_receptor_22_isoform_X1
")0.41)0.79)0.89)0.98,((((((("Colias_croceus_XP_045499061.1_gustatory_and_odorant_receptor_22
","Manduca_sexta_XP_030021193.1_gustatory_and_odorant_receptor_22
")0.22,"Bombyx_mori_XP_012551334.2_gustatory_and_odorant_receptor_22
")0.27,"Hyposmocoma_kahamanoa_XP_026319057.1_gustatory_and_odorant_receptor_22
")0.29,"Galleria_mellonella_XP_026748928.1_gustatory_and_odorant_receptor_22_isoform_X1
")0.34,("Pectinophora_gossypiella_XP_049872869.1_gustatory_and_odorant_receptor_22-like
","Ostrinia_furnacalis_XP_028161313.1_gustatory_and_odorant_receptor_22-like
")0.08)0.49,"Helicoverpa_zea_XP_047024936.1_gustatory_and_odorant_receptor_22_isoform_X1
")0.63,(("Vanessa_tameamea_XP_026498648.1_gustatory_and_odorant_receptor_22-like
","Pararge_aegeria_XP_039754866.1_gustatory_and_odorant_receptor_22-like
")0.38,"Papilio_machaon_XP_014355674.2_gustatory_and_odorant_receptor_22
")0.30)1.00)0.98)1.00,(((("Onthophagus_taurus_XP_022903591.1_gustatory_and_odorant_receptor_22-like
","Photinus_pyralis_XP_031341555.1_gustatory_and_odorant_receptor_22-like_isoform_X1
")0.26,"Agrilus_planipennis_XP_025833204.1_gustatory_and_odorant_receptor_22-like
")0.32,("Harmonia_axyridis_XP_045467236.1_gustatory_and_odorant_receptor_22-like
",(("Anthonomus_grandis_grandis_XP_050295302.1_gustatory_and_odorant_receptor_22-like
","Dendroctonus_ponderosae_XP_019760873.1_gustatory_and_odorant_receptor_22
")0.54,"Anoplophora_glabripennis_XP_018563765.1_gustatory_and_odorant_receptor_22-like
")0.68)0.68)1.00,(((((("Bradysia_coprophila_XP_037027029.1_gustatory_and_odorant_receptor_22-like_isoform_X2
","Contarinia_nasturtii_XP_031624857.1_gustatory_and_odorant_receptor_22-like
")0.28,"Hermetia_illucens_XP_037907930.1_gustatory_and_odorant_receptor_22-like
")0.41,(("Aedes_albopictus_XP_019565538.2_gustatory_and_odorant_receptor_22-like
","Culex_pipiens_pallens_XP_039448054.1_gustatory_and_odorant_receptor_22-like
")0.93,"Anopheles_arabiensis_XP_040150849.1_gustatory_and_odorant_receptor_22-like
")0.96)0.75,"Hermetia_illucens_XP_037912075.1_gustatory_and_odorant_receptor_22-like
")0.80,("Teleopsis_dalmanni_XP_037944716.1_gustatory_and_odorant_receptor_22-like
","Glossina_fuscipes_XP_037894976.1_gustatory_and_odorant_receptor_22-like_isoform_X1
")0.68)0.99,("Galleria_mellonella_XP_026761959.1_gustatory_and_odorant_receptor_22-like_isoform_X1
",((("Pararge_aegeria_XP_039753355.1_gustatory_and_odorant_receptor_22-like
","Aricia_agestis_XP_041979421.1_gustatory_and_odorant_receptor_22-like
")0.39,"Pieris_rapae_XP_045487128.1_gustatory_and_odorant_receptor_22-like
")0.52,("Amyelois_transitella_XP_013186820.1_PREDICTED_gustatory_and_odorant_receptor_22-like
",("Helicoverpa_armigera_XP_021188224.2_gustatory_and_odorant_receptor_22
","Bombyx_mandarina_XP_028042961.1_gustatory_and_odorant_receptor_22-like
")0.45)0.61)0.90)1.00)1.00)1.00)1.00,"Frankliniella_occidentalis_XP_026292098.1_uncharacterized_protein_LOC113216566
")1.00,(((("Zootermopsis_nevadensis_XP_021913190.1_gustatory_and_odorant_receptor_24-like_isoform_X1
","Zootermopsis_nevadensis_XP_021913203.1_gustatory_and_odorant_receptor_24-like_isoform_X2
")1.00,"Zootermopsis_nevadensis_XP_021915037.1_gustatory_and_odorant_receptor_24-like_isoform_X1
")0.77,(((("Cryptotermes_secundus_XP_023717012.1_gustatory_and_odorant_receptor_63a_isoform_X1
","Zootermopsis_nevadensis_XP_021920290.1_gustatory_and_odorant_receptor_63a-like
")1.00,("Zootermopsis_nevadensis_XP_021933826.1_gustatory_and_odorant_receptor_24-like
",((("Zootermopsis_nevadensis_XP_021929494.1_gustatory_and_odorant_receptor_24-like
","Cryptotermes_secundus_XP_033609225.1_gustatory_and_odorant_receptor_24
")1.00,"Cryptotermes_secundus_XP_033609430.1_gustatory_and_odorant_receptor_24
")0.76,("Zootermopsis_nevadensis_XP_021925584.1_gustatory_and_odorant_receptor_24-like
","Cryptotermes_secundus_XP_023713960.1_gustatory_and_odorant_receptor_24-like
")1.00)0.76)0.76)0.80,((("Cryptotermes_secundus_XP_023717010.1_gustatory_and_odorant_receptor_24-like_isoform_X1
","Zootermopsis_nevadensis_XP_021920291.1_gustatory_and_odorant_receptor_24-like_isoform_X1
")0.48,("Cryptotermes_secundus_XP_023716993.2_gustatory_and_odorant_receptor_24-like
","Zootermopsis_nevadensis_XP_021920273.1_uncharacterized_protein_LOC110830103
")0.59)0.84,"Cimex_lectularius_XP_024083689.1_gustatory_and_odorant_receptor_24-like_isoform_X1
")0.69)0.88,"Halyomorpha_halys_XP_014293240.1_gustatory_and_odorant_receptor_63a-like
")0.92)1.00,((("Scaptodrosophila_lebanonensis_XP_030385835.1_gustatory_and_odorant_receptor_63a
",((("Drosophila_albomicans_XP_034101776.1_gustatory_and_odorant_receptor_63a_isoform_X2
","Drosophila_albomicans_XP_034101774.1_gustatory_and_odorant_receptor_63a_isoform_X1
")0.93,("Drosophila_grimshawi_XP_001984391.1_gustatory_and_odorant_receptor_63a
","Drosophila_busckii_XP_017841397.1_gustatory_and_odorant_receptor_63a
")0.45)0.68,("Drosophila_pseudoobscura_XP_001353551.3_gustatory_and_odorant_receptor_63a
",("Drosophila_melanogaster_FBpp0113004_Gr63a-PB
","Drosophila_elegans_XP_017126832.2_gustatory_and_odorant_receptor_63a
")0.70)0.84)0.95)0.97,(((("Glossina_fuscipes_XP_037881226.1_gustatory_and_odorant_receptor_63a
","Lucilia_sericata_XP_037814449.1_gustatory_and_odorant_receptor_63a
")0.64,"Teleopsis_dalmanni_XP_037947265.1_gustatory_and_odorant_receptor_63a-like
")0.71,"Musca_domestica_NP_001273828.1_gustatory_and_odorant_receptor_63a-like
")0.81,("Rhagoletis_zephyria_XP_017489601.1_PREDICTED_gustatory_and_odorant_receptor_63a-like
","Ceratitis_capitata_XP_004524608.1_gustatory_and_odorant_receptor_63a
")0.95)0.95)0.99,((((("Aricia_agestis_XP_041983185.1_gustatory_and_odorant_receptor_24
",("Colias_croceus_XP_045504138.1_gustatory_and_odorant_receptor_24
","Pieris_rapae_XP_022118212.2_gustatory_and_odorant_receptor_24
")0.23)0.31,"Leptidea_sinapis_XP_050672436.1_gustatory_and_odorant_receptor_24_isoform_X1
")0.33,("Danaus_plexippus_plexippus_XP_032522740.1_gustatory_and_odorant_receptor_24
",(("Melitaea_cinxia_XP_045454518.1_gustatory_and_odorant_receptor_24
","Nymphalis_io_XP_050354524.1_gustatory_and_odorant_receptor_24
")0.60,("Maniola_jurtina_XP_045778933.1_gustatory_and_odorant_receptor_24
","Pararge_aegeria_XP_039760027.1_gustatory_and_odorant_receptor_24
")0.51)0.46)0.43)0.49,(((("Hyposmocoma_kahamanoa_XP_026332325.1_gustatory_and_odorant_receptor_24
",((("Pectinophora_gossypiella_XP_049884522.1_gustatory_and_odorant_receptor_24
",("Helicoverpa_armigera_XP_049693572.1_gustatory_and_odorant_receptor_24
","Manduca_sexta_XP_030031458.1_gustatory_and_odorant_receptor_24
")0.11)0.17,"Amyelois_transitella_XP_013185991.1_PREDICTED_gustatory_and_odorant_receptor_24
")0.24,"Ostrinia_furnacalis_XP_028179334.1_gustatory_and_odorant_receptor_24-like_isoform_X1
")0.29)0.28,"Plutella_xylostella_XP_048478104.1_gustatory_and_odorant_receptor_24
")0.28,"Bombyx_mori_XP_004931409.3_gustatory_and_odorant_receptor_24
")0.29,"Papilio_machaon_XP_014364238.2_gustatory_and_odorant_receptor_24
")0.29)1.00,(((((("Anopheles_maculipalpis_XP_050071949.1_gustatory_and_odorant_receptor_24
","Anopheles_coluzzii_XP_040228871.2_gustatory_and_odorant_receptor_24
")0.70,"Anopheles_albimanus_XP_035776498.1_gustatory_and_odorant_receptor_24-like
")0.93,("Aedes_albopictus_XP_029707802.1_gustatory_and_odorant_receptor_24-like
","Culex_pipiens_pallens_XP_039446312.1_gustatory_and_odorant_receptor_24
")0.79)0.90,(("Bradysia_coprophila_XP_037026774.1_gustatory_and_odorant_receptor_24
","Contarinia_nasturtii_XP_031635003.1_gustatory_and_odorant_receptor_24
")0.43,"Hermetia_illucens_XP_037907286.1_gustatory_and_odorant_receptor_63a
")0.75)0.99,(("Athalia_rosae_XP_012260950.2_gustatory_and_odorant_receptor_24
","Diprion_similis_XP_046751421.1_gustatory_and_odorant_receptor_24
")0.92,"Cephus_cinctus_XP_015584748.1_gustatory_and_odorant_receptor_24
")0.99)0.95,((("Anthonomus_grandis_grandis_XP_050306870.1_gustatory_and_odorant_receptor_24
","Dendroctonus_ponderosae_XP_019755108.1_gustatory_and_odorant_receptor_24
")0.46,"Sitophilus_oryzae_XP_030751043.1_gustatory_and_odorant_receptor_24
")0.66,((("Leptinotarsa_decemlineata_XP_023022354.1_gustatory_and_odorant_receptor_24
","Diabrotica_virgifera_virgifera_XP_028127820.1_gustatory_and_odorant_receptor_24
")0.56,"Aethina_tumida_XP_019880133.2_gustatory_and_odorant_receptor_24-like
")0.47,(("Tribolium_madens_XP_044267011.1_gustatory_and_odorant_receptor_24
",("Nicrophorus_vespilloides_XP_017774851.1_PREDICTED_gustatory_and_odorant_receptor_24
","Onthophagus_taurus_XP_022904370.1_gustatory_and_odorant_receptor_24
")0.31)0.36,"Harmonia_axyridis_XP_045469966.1_gustatory_and_odorant_receptor_24
")0.37)0.76)0.99)0.78)0.97)1.00)1.00)1.00,("Drosophila_melanogaster_FBpp0073395_Gr10b-PA
",((("Cephus_cinctus_XP_024941242.1_uncharacterized_protein_LOC107268219_isoform_X1
",(("Athalia_rosae_XP_020706667.2_putative_gustatory_receptor_28b
",("Diprion_similis_XP_046740683.1_putative_gustatory_receptor_28b
","Neodiprion_lecontei_XP_015524571.1_uncharacterized_protein_LOC107227825
")0.99)0.98,(("Cotesia_glomerata_XP_044584949.1_putative_gustatory_receptor_2a
","Chelonus_insularis_XP_034940716.1_putative_gustatory_receptor_28b
")0.74,("Venturia_canescens_XP_043289331.1_uncharacterized_protein_LOC122419110
",(("Fopius_arisanus_XP_011313079.1_PREDICTED_putative_gustatory_receptor_23a_isoform_B_
","Diachasma_alloeum_XP_015116465.2_uncharacterized_protein_LOC107040760
")1.00,"Aphidius_gifuensis_XP_044004897.1_putative_gustatory_receptor_28b
")0.84)0.93)0.93)0.85)0.89,((("Megachile_rotundata_XP_012153319.1_PREDICTED_uncharacterized_protein_LOC105664240
","Osmia_lignaria_XP_034179397.1_uncharacterized_protein_LOC117603912
")0.81,(("Dufourea_novaeangliae_XP_015435599.1_PREDICTED_uncharacterized_protein_LOC107191147
","Habropoda_laboriosa_XP_017792901.1_PREDICTED_uncharacterized_protein_LOC108574773
")0.42,"Bombus_bifarius_XP_033317340.1_uncharacterized_protein_LOC117215044
")0.69)0.99,((("Polistes_fuscatus_XP_043497336.1_uncharacterized_protein_LOC122521022
","Vespula_pensylvanica_XP_043663349.1_uncharacterized_protein_LOC122626887
")0.83,(((((("Monomorium_pharaonis_XP_036146818.1_uncharacterized_protein_LOC105829659
","Monomorium_pharaonis_XP_036146823.1_uncharacterized_protein_LOC105828303
")0.70,"Monomorium_pharaonis_XP_036146817.1_uncharacterized_protein_LOC118646954
")0.92,(("Monomorium_pharaonis_XP_036143002.1_uncharacterized_protein_LOC105829923
","Monomorium_pharaonis_XP_012540748.2_uncharacterized_protein_LOC105835605_isoform_X2
")0.77,"Monomorium_pharaonis_XP_012525354.3_uncharacterized_protein_LOC105830526
")0.48)0.76,(("Monomorium_pharaonis_XP_012523353.2_uncharacterized_protein_LOC105829209
","Monomorium_pharaonis_XP_012535822.1_uncharacterized_protein_LOC105836379
")0.41,"Monomorium_pharaonis_XP_036141887.1_uncharacterized_protein_LOC118645263
")0.75)0.88,(((("Vollenhovia_emeryi_XP_011862692.1_PREDICTED_uncharacterized_protein_LOC105559196
",("Cataglyphis_hispanica_XP_050452569.1_uncharacterized_protein_LOC126852125
",(("Monomorium_pharaonis_XP_036142006.1_uncharacterized_protein_LOC105838615_isoform_X1
",("Ooceraea_biroi_XP_011348100.1_uncharacterized_protein_LOC105285549
",("Solenopsis_invicta_XP_011173265.1_uncharacterized_protein_LOC105205564
",("Cyphomyrmex_costatus_XP_018392500.1_PREDICTED_uncharacterized_protein_LOC108771657
","Wasmannia_auropunctata_XP_011700479.1_PREDICTED_uncharacterized_protein_LOC105457488
")0.78)0.67)0.74)0.66,"Linepithema_humile_XP_012228073.1_PREDICTED_uncharacterized_protein_LOC105675463
")0.63)0.67)0.74,"Pseudomyrmex_gracilis_XP_020294950.1_uncharacterized_protein_LOC109860349
")0.80,("Dinoponera_quadriceps_XP_014475471.1_PREDICTED_uncharacterized_protein_LOC106744871
","Harpegnathos_saltator_XP_011153499.1_putative_gustatory_receptor_28b
")0.62)0.95,(((((("Monomorium_pharaonis_XP_012522586.2_gustatory_and_pheromone_receptor_32a
",("Solenopsis_invicta_XP_011165426.2_gustatory_receptor_23a
","Solenopsis_invicta_XP_039305878.1_gustatory_receptor_23a-like
")0.54)0.62,"Solenopsis_invicta_XP_011176328.2_gustatory_and_pheromone_receptor_32a-like
")0.62,(("Solenopsis_invicta_XP_011165427.2_uncharacterized_protein_LOC105199855
","Solenopsis_invicta_XP_011165422.2_gustatory_and_pheromone_receptor_32a-like
")0.28,"Solenopsis_invicta_XP_011158963.2_uncharacterized_protein_LOC105195288
")0.36)0.64,"Solenopsis_invicta_XP_039305866.1_uncharacterized_protein_LOC120357925
")0.59,(("Solenopsis_invicta_XP_039306014.1_uncharacterized_protein_LOC113003085
","Solenopsis_invicta_XP_039306015.1_uncharacterized_protein_LOC113003084
")0.53,"Solenopsis_invicta_XP_025986794.1_gustatory_receptor_23a
")0.50)0.53,((("Monomorium_pharaonis_XP_036146822.1_uncharacterized_protein_LOC105829257
",(((("Monomorium_pharaonis_XP_012534532.1_uncharacterized_protein_LOC105835628
","Solenopsis_invicta_XP_025986790.2_uncharacterized_protein_LOC105203168
")0.13,("Solenopsis_invicta_XP_011158964.2_uncharacterized_protein_LOC105195289
","Solenopsis_invicta_XP_025986782.1_uncharacterized_protein_LOC113003079
")0.37)0.32,("Solenopsis_invicta_XP_025986792.2_uncharacterized_protein_LOC113003080
","Solenopsis_invicta_XP_039306012.1_uncharacterized_protein_LOC120357952
")0.23)0.52,"Monomorium_pharaonis_XP_012538496.1_uncharacterized_protein_LOC105837882_isoform_X2
")0.49)0.52,"Solenopsis_invicta_XP_025986793.1_uncharacterized_protein_LOC113003081
")0.50,((("Monomorium_pharaonis_XP_028047602.2_uncharacterized_protein_LOC105837895_isoform_X1
","Monomorium_pharaonis_XP_036146838.1_uncharacterized_protein_LOC105828050_isoform_X2
")0.72,("Monomorium_pharaonis_XP_028047731.1_uncharacterized_protein_LOC105828039_isoform_X2
",("Monomorium_pharaonis_XP_012538566.1_uncharacterized_protein_LOC105837921_isoform_X2
",("Monomorium_pharaonis_XP_012529347.2_uncharacterized_protein_LOC105832706_isoform_X1
","Monomorium_pharaonis_XP_012538544.1_uncharacterized_protein_LOC105837909_isoform_X3
")0.38)0.59)0.63)0.77,"Monomorium_pharaonis_XP_012523438.2_uncharacterized_protein_LOC105829265_isoform_X2
")0.82)0.47)0.47)0.70)0.74,((("Solenopsis_invicta_XP_039301741.1_uncharacterized_protein_LOC113005831_isoform_X4
",("Solenopsis_invicta_XP_039305823.1_uncharacterized_protein_LOC113003078
",("Solenopsis_invicta_XP_039305738.1_uncharacterized_protein_LOC120357906
",(("Solenopsis_invicta_XP_025986822.2_uncharacterized_protein_LOC113003088
",("Solenopsis_invicta_XP_039305898.1_uncharacterized_protein_LOC105195383
","Solenopsis_invicta_XP_025995030.2_uncharacterized_protein_LOC113004821
")0.36)0.54,"Solenopsis_invicta_XP_039305703.1_uncharacterized_protein_LOC105195382_isoform_X1
")0.60)0.68)0.66)0.60,(("Solenopsis_invicta_XP_011158960.2_uncharacterized_protein_LOC105195285
",(("Solenopsis_invicta_XP_011155915.3_uncharacterized_protein_LOC105193243
","Solenopsis_invicta_XP_011158962.2_uncharacterized_protein_LOC105195287
")0.60,"Solenopsis_invicta_XP_011158961.2_uncharacterized_protein_LOC105195286_isoform_X1
")0.77)0.73,("Solenopsis_invicta_XP_025986677.2_uncharacterized_protein_LOC113003065
",((("Solenopsis_invicta_XP_039306011.1_uncharacterized_protein_LOC120357951
","Solenopsis_invicta_XP_039305551.1_uncharacterized_protein_LOC105195376
")0.59,"Solenopsis_invicta_XP_039306005.1_uncharacterized_protein_LOC113003077_isoform_X1
")0.64,"Solenopsis_invicta_XP_039306008.1_uncharacterized_protein_LOC105195378_isoform_X1
")0.70)0.63)0.54)0.81,(("Monomorium_pharaonis_XP_036146841.1_uncharacterized_protein_LOC118646961
","Monomorium_pharaonis_XP_036146846.1_uncharacterized_protein_LOC118646962_isoform_X2
")0.60,(("Monomorium_pharaonis_XP_012535038.2_uncharacterized_protein_LOC105835921_isoform_X1
",("Monomorium_pharaonis_XP_036150723.1_uncharacterized_protein_LOC105835922_isoform_X3
","Monomorium_pharaonis_XP_036150722.1_uncharacterized_protein_LOC105835922_isoform_X2
")0.69)0.74,(("Monomorium_pharaonis_XP_036146830.1_uncharacterized_protein_LOC118644072_isoform_X2
","Monomorium_pharaonis_XP_028044747.1_uncharacterized_protein_LOC105834814
")0.29,("Monomorium_pharaonis_XP_028048192.2_uncharacterized_protein_LOC114253720
","Monomorium_pharaonis_XP_036146833.1_uncharacterized_protein_LOC118646958
")0.83)0.60)0.78)0.80)0.58)0.99)0.98,"Solenopsis_invicta_XP_011155917.2_uncharacterized_protein_LOC120356766
")0.98)0.97)1.00,("Drosophila_melanogaster_FBpp0083274_Gr92a-PA
",(((((("Drosophila_grimshawi_XP_001989597.1_gustatory_receptor_for_bitter_taste_93a
",(((("Drosophila_guanche_XP_034130720.1_gustatory_receptor_for_bitter_taste_93a
","Drosophila_miranda_XP_017145102.2_gustatory_receptor_for_bitter_taste_93a
")0.70,((("Drosophila_kikkawai_XP_017020328.1_gustatory_receptor_for_bitter_taste_93a
","Drosophila_serrata_XP_020817890.1_gustatory_receptor_for_bitter_taste_93a
")0.78,("Drosophila_eugracilis_XP_017073398.1_gustatory_receptor_for_bitter_taste_93a
","Drosophila_ficusphila_XP_017058096.1_gustatory_receptor_for_bitter_taste_93a
")0.47)0.57,"Drosophila_ananassae_XP_001953985.1_gustatory_receptor_for_bitter_taste_93a
")0.56)0.55,(("Drosophila_elegans_XP_017123765.2_gustatory_receptor_for_bitter_taste_93a
","Drosophila_rhopaloa_XP_044314479.1_gustatory_receptor_for_bitter_taste_93a
")0.57,("Drosophila_suzukii_XP_016938289.2_gustatory_receptor_for_bitter_taste_93a
","Drosophila_biarmipes_XP_016959708.2_gustatory_receptor_for_bitter_taste_93a
")0.67)0.56)0.75,(("Drosophila_melanogaster_FBpp0083531_Gr93a-PA
","Drosophila_melanogaster_NP_524442.2_gustatory_receptor_93a
")0.97,("Drosophila_erecta_XP_001982364.3_gustatory_receptor_for_bitter_taste_93a
",("Drosophila_teissieri_XP_043651467.1_gustatory_receptor_for_bitter_taste_93a
","Drosophila_santomea_XP_039495242.1_gustatory_receptor_for_bitter_taste_93a
")0.43)0.68)0.85)1.00)1.00,"Rhagoletis_zephyria_XP_017490107.1_PREDICTED_gustatory_receptor_for_bitter_taste_93a_isoform_X1
")1.00,(("Drosophila_melanogaster_FBpp0083557_Gr93c-PA
","Drosophila_melanogaster_FBpp0288675_Gr93b-PB
")0.93,"Drosophila_melanogaster_FBpp0083556_Gr93d-PA
")0.78)1.00,("Drosophila_melanogaster_FBpp0083739_Gr94a-PA
",("Drosophila_melanogaster_FBpp0084453_Gr97a-PA
","Drosophila_melanogaster_FBpp0311437_Gr97a-PB
")1.00)1.00)1.00,"Drosophila_melanogaster_FBpp0088637_Gr89a-PA
")0.99,(((((("Anopheles_maculipalpis_XP_050070245.1_uncharacterized_protein_LOC126558296
","Anopheles_stephensi_XP_035919761.1_uncharacterized_protein_LOC118517588
")0.97,"Anopheles_gambiae_str._PEST_XP_322048.2_AGAP001115-PA
")0.99,"Anopheles_albimanus_XP_035773406.1_putative_gustatory_receptor_28b
")0.98,("Culex_quinquefasciatus_XP_038116662.1_uncharacterized_protein_LOC119768927
","Aedes_albopictus_XP_029726535.1_uncharacterized_protein_LOC115265456
")0.97)0.93,((("Aedes_aegypti_NP_001345515.1_gustatory_receptor_56
","Aedes_aegypti_NP_001345315.1_gustatory_receptor_55
")1.00,(("Aedes_aegypti_NP_001345816.1_gustatory_receptor_31
","Culex_quinquefasciatus_XP_038116663.1_putative_gustatory_receptor_28a
")1.00,("Anopheles_gambiae_str._PEST_XP_322035.1_AGAP001123-PA
",((("Bradysia_coprophila_XP_037040682.1_uncharacterized_protein_LOC119077577
",(("Bradysia_coprophila_XP_037040731.1_putative_gustatory_receptor_28b
","Bradysia_coprophila_XP_037040730.1_putative_gustatory_receptor_28b
")1.00,"Bradysia_coprophila_XP_037040848.1_putative_gustatory_receptor_28b
")0.94)0.81,"Aedes_aegypti_NP_001345643.1_gustatory_receptor_78
")0.86,"Aedes_aegypti_NP_001345346.1_gustatory_receptor_57
")0.90)0.90)0.96)0.91,((((((("Anopheles_maculipalpis_XP_050070335.1_uncharacterized_protein_LOC126558371_isoform_X2
","Anopheles_coluzzii_XP_040225064.2_uncharacterized_protein_LOC120950803
")0.90,"Anopheles_aquasalis_XP_050087083.1_uncharacterized_protein_LOC126572086
")0.81,("Anopheles_stephensi_XP_035919757.1_uncharacterized_protein_LOC118517587_isoform_X4
","Anopheles_merus_XP_041764907.1_putative_gustatory_receptor_2a_isoform_X5
")0.88)0.79,((("Anopheles_stephensi_XP_035919755.1_uncharacterized_protein_LOC118517587_isoform_X2
",("Anopheles_merus_XP_041764904.1_putative_gustatory_receptor_2a_isoform_X2
","Anopheles_stephensi_XP_035919754.1_uncharacterized_protein_LOC118517587_isoform_X1
")0.86)0.82,("Anopheles_merus_XP_041764903.1_uncharacterized_protein_LOC121589803_isoform_X1
","Anopheles_stephensi_XP_035919760.1_putative_gustatory_receptor_2a_isoform_X6
")0.80)0.48,("Anopheles_stephensi_XP_035919756.1_putative_gustatory_receptor_2a_isoform_X3
","Anopheles_albimanus_XP_035773412.1_uncharacterized_protein_LOC118456610
")0.86)0.41)0.64,(("Aedes_aegypti_NP_001345206.1_gustatory_receptor_20_isoform_k
",("Aedes_aegypti_NP_001345205.1_gustatory_receptor_20_isoform_h
","Aedes_albopictus_XP_029717793.1_uncharacterized_protein_LOC115253456
")0.84)0.86,(((("Culex_quinquefasciatus_XP_038120101.1_gustatory_receptor_for_sugar_taste_43a_isoform_X6
","Culex_quinquefasciatus_XP_038120100.1_uncharacterized_protein_LOC6054226_isoform_X5
")0.60,(("Culex_quinquefasciatus_XP_038120102.1_gustatory_receptor_for_sugar_taste_43a_isoform_X7
","Culex_quinquefasciatus_XP_038120098.1_gustatory_receptor_for_sugar_taste_43a_isoform_X4
")0.27,(("Culex_quinquefasciatus_XP_038120097.1_uncharacterized_protein_LOC6054226_isoform_X3
","Culex_quinquefasciatus_XP_038120096.1_gustatory_receptor_for_sugar_taste_43a_isoform_X2
")0.18,"Culex_quinquefasciatus_XP_038120095.1_putative_gustatory_receptor_2a_isoform_X1
")0.24)0.33)0.46,("Aedes_albopictus_XP_029726810.1_uncharacterized_protein_LOC109411338_isoform_X1
",("Aedes_aegypti_NP_001345204.1_gustatory_receptor_20_isoform_d
","Aedes_aegypti_NP_001345207.1_gustatory_receptor_20_isoform_l
")0.07)0.14)0.61,("Aedes_albopictus_XP_029726818.1_uncharacterized_protein_LOC109411338_isoform_X2
","Aedes_aegypti_NP_001345203.1_gustatory_receptor_20_isoform_a
")0.82)0.74)0.70)0.92,(("Aedes_aegypti_NP_001345531.1_gustatory_receptor_60_isoform_Gr60c
","Aedes_aegypti_NP_001345529.1_gustatory_receptor_60_isoform_Gr60a
")0.84,("Aedes_aegypti_NP_001345043.1_gustatory_receptor_60_isoform_Gr60d
","Aedes_aegypti_NP_001345530.1_gustatory_receptor_60_isoform_Gr60b
")0.36)0.64)0.99,"Aedes_aegypti_NP_001345344.1_gustatory_receptor_62
")1.00)0.99)0.99,("Drosophila_melanogaster_FBpp0087228_Gr47b-PA
",(("Drosophila_melanogaster_FBpp0080517_Gr36c-PA
",("Drosophila_melanogaster_FBpp0080515_Gr36a-PA
","Drosophila_melanogaster_FBpp0080516_Gr36b-PA
")0.56)0.84,((("Drosophila_melanogaster_FBpp0085554_Gr57a-PA
",((("Bactrocera_neohumeralis_XP_050319781.1_uncharacterized_protein_LOC126752830
","Bactrocera_dorsalis_XP_019847507.2_gustatory_and_pheromone_receptor_32a_isoform_X1
")0.74,((((("Drosophila_guanche_XP_034125170.1_gustatory_and_pheromone_receptor_32a
",("Drosophila_subpulchrella_XP_037710438.1_gustatory_and_pheromone_receptor_32a
",((("Drosophila_rhopaloa_XP_016978560.2_gustatory_and_pheromone_receptor_32a
",("Drosophila_kikkawai_XP_017032830.1_gustatory_and_pheromone_receptor_32a
","Drosophila_ficusphila_XP_017059293.1_gustatory_and_pheromone_receptor_32a
")0.28)0.41,("Drosophila_melanogaster_FBpp0079787_Gr32a-PA
","Drosophila_teissieri_XP_043662380.1_gustatory_and_pheromone_receptor_32a
")0.83)0.64,"Drosophila_ananassae_XP_001962839.1_gustatory_and_pheromone_receptor_32a
")0.73)0.87)0.99,"Drosophila_willistoni_XP_002074297.1_gustatory_and_pheromone_receptor_32a
")0.94,(("Drosophila_albomicans_XP_034101311.1_gustatory_and_pheromone_receptor_32a_isoform_X1
","Drosophila_innubila_XP_034490935.1_gustatory_and_pheromone_receptor_32a_isoform_X1
")0.86,(("Drosophila_arizonae_XP_017857785.1_PREDICTED_gustatory_and_pheromone_receptor_32a_isoform_X1
","Drosophila_novamexicana_XP_030555951.1_gustatory_and_pheromone_receptor_32a_isoform_X1
")0.68,"Drosophila_grimshawi_XP_032592018.1_gustatory_and_pheromone_receptor_32a_isoform_X1
")0.51)0.94)0.98,(((("Bactrocera_oleae_XP_036225617.1_gustatory_and_pheromone_receptor_32a_isoform_X1
","Zeugodacus_cucurbitae_XP_028894548.1_gustatory_and_pheromone_receptor_32a_isoform_X1
")0.68,("Ceratitis_capitata_XP_004526692.1_gustatory_and_pheromone_receptor_32a_isoform_X1
","Rhagoletis_pomonella_XP_036329341.1_gustatory_and_pheromone_receptor_32a_isoform_X2
")0.59)0.92,"Teleopsis_dalmanni_XP_037957569.1_gustatory_and_pheromone_receptor_32a_isoform_X1
")0.92,("Musca_domestica_XP_005186853.1_PREDICTED_gustatory_and_pheromone_receptor_32a
","Lucilia_cuprina_XP_023293642.2_gustatory_and_pheromone_receptor_32a
")0.88)0.95)1.00,(("Bactrocera_dorsalis_XP_029408087.2_gustatory_and_pheromone_receptor_32a-like_isoform_X1
","Zeugodacus_cucurbitae_XP_011183922.1_gustatory_and_pheromone_receptor_32a-like
")0.29,"Zeugodacus_cucurbitae_XP_011183923.1_gustatory_and_pheromone_receptor_32a-like
")0.69)0.97)0.96,(("Bactrocera_dorsalis_XP_049303839.1_gustatory_receptor_68a_isoform_X2
",(((("Drosophila_obscura_XP_022226363.1_gustatory_receptor_68a
",("Scaptodrosophila_lebanonensis_XP_030383912.1_gustatory_receptor_68a
","Drosophila_willistoni_XP_002068097.1_gustatory_receptor_68a
")0.23)0.33,"Teleopsis_dalmanni_XP_037957570.1_gustatory_receptor_68a_isoform_X2
")0.33,(("Drosophila_albomicans_XP_034101312.1_gustatory_receptor_68a_isoform_X2
",(("Drosophila_arizonae_XP_017857786.1_PREDICTED_gustatory_receptor_68a_isoform_X2
","Drosophila_novamexicana_XP_030555952.1_gustatory_receptor_68a_isoform_X2
")0.54,"Drosophila_grimshawi_XP_032592019.1_gustatory_receptor_68a_isoform_X2
")0.71)0.74,"Drosophila_busckii_XP_017835287.1_gustatory_receptor_68a
")0.72)0.92,(((("Drosophila_serrata_XP_020801801.1_gustatory_receptor_68a
",("Drosophila_eugracilis_XP_017080810.1_gustatory_receptor_68a
","Drosophila_suzukii_XP_016931084.2_gustatory_receptor_68a
")0.56)0.61,("Drosophila_ficusphila_XP_017059896.1_gustatory_receptor_68a
","Drosophila_rhopaloa_XP_016978429.2_gustatory_receptor_68a
")0.21)0.88,(("Drosophila_melanogaster_FBpp0075849_Gr68a-PA
","Drosophila_simulans_XP_002084541.2_gustatory_receptor_68a
")0.81,"Drosophila_yakuba_XP_002094475.1_gustatory_receptor_68a
")0.86)0.95,("Drosophila_bipectinata_XP_017095218.2_gustatory_receptor_68a
","Drosophila_ananassae_XP_001956584.1_gustatory_receptor_68a
")0.93)0.93)0.98)1.00,(((("Drosophila_hydei_XP_030081062.1_gustatory_and_pheromone_receptor_39a
",("Drosophila_virilis_XP_002057895.2_gustatory_and_pheromone_receptor_39a_isoform_X1
","Drosophila_grimshawi_XP_032595306.1_gustatory_and_pheromone_receptor_39a
")0.71)0.99,("Drosophila_melanogaster_FBpp0081037_Gr39a-PC
","Drosophila_suzukii_XP_036677605.1_gustatory_and_pheromone_receptor_39a_isoform_X2
")0.99)1.00,"Drosophila_melanogaster_FBpp0081036_Gr39a-PB
")0.89,(("Drosophila_melanogaster_FBpp0081039_Gr39a-PA
","Drosophila_innubila_XP_034471563.1_gustatory_and_pheromone_receptor_39a
")0.80,"Drosophila_melanogaster_FBpp0081038_Gr39a-PD
")0.99)1.00)0.90)1.00)1.00,("Caenorhabditis_briggsae_XP_002637652.2_Protein_CBR-EGL-47
","Caenorhabditis_elegans_NP_001023729.1_Uncharacterized_protein_CELE_C50H2.2
")1.00)0.99,((("Drosophila_melanogaster_FBpp0071644_Gr58a-PA
",("Acyrthosiphon_pisum_XP_003244125.2_uncharacterized_protein_LOC100574622_isoform_X1
",((("Daphnia_pulex_XP_046449210.1_uncharacterized_protein_LOC124197721
","Daphnia_pulicaria_XP_046636850.1_uncharacterized_protein_LOC124315307_isoform_X1
")0.86,(("Daphnia_magna_XP_032790971.1_uncharacterized_protein_LOC116928028
","Daphnia_magna_XP_032790975.1_uncharacterized_protein_LOC116928030
")0.40,(("Daphnia_pulicaria_XP_046636937.1_uncharacterized_protein_LOC124315351_isoform_X1
","Daphnia_magna_XP_032790969.2_uncharacterized_protein_LOC116928025_isoform_X2
")0.61,"Daphnia_pulex_XP_046448782.1_uncharacterized_protein_LOC124197386
")0.62)0.82)0.91,((((("Polistes_fuscatus_XP_043500465.1_gustatory_receptor_68a-like
",("Vespa_mandarinia_XP_035722159.1_putative_gustatory_receptor_28a_isoform_X1
","Vespula_pensylvanica_XP_043668216.1_gustatory_and_pheromone_receptor_32a-like_isoform_X1
")0.85)0.98,((("Athalia_rosae_XP_020706207.2_putative_gustatory_receptor_28b
",(("Venturia_canescens_XP_043276277.1_putative_gustatory_receptor_28b_isoform_X1
","Orussus_abietinus_XP_012286416.1_uncharacterized_protein_LOC105702979
")0.37,"Cephus_cinctus_XP_015591943.1_putative_gustatory_receptor_28b_isoform_X1
")0.34)0.35,("Monomorium_pharaonis_XP_028048525.1_uncharacterized_protein_LOC105833673_isoform_X2
","Cataglyphis_hispanica_XP_050455386.1_uncharacterized_protein_LOC126853579
")0.83)0.48,(("Diachasma_alloeum_XP_015113627.1_uncharacterized_protein_LOC107038839
","Fopius_arisanus_XP_011312593.1_PREDICTED_putative_gustatory_receptor_28b
")0.95,"Cotesia_glomerata_XP_044595298.1_gustatory_and_pheromone_receptor_32a-like
")0.60)0.79)0.97,(("Copidosoma_floridanum_XP_014214308.1_uncharacterized_protein_LOC106643613
","Nasonia_vitripennis_NP_001177425.1_gustatory_receptor_6
")0.79,"Trichogramma_pretiosum_XP_014222192.1_putative_gustatory_receptor_2a
")0.96)0.97,(("Bombus_impatiens_XP_003490866.3_uncharacterized_protein_LOC100746938
","Bombus_pyrosoma_XP_043578573.1_uncharacterized_protein_LOC122565993
")0.89,((("Habropoda_laboriosa_XP_017789325.1_PREDICTED_putative_gustatory_receptor_2a
",("Frieseomelitta_varia_XP_043507712.1_uncharacterized_protein_LOC122527515
","Apis_laboriosa_XP_043795336.1_putative_gustatory_receptor_28b
")0.44)0.58,("Ceratina_calcarata_XP_017880705.1_uncharacterized_protein_LOC108625315
","Dufourea_novaeangliae_XP_015435782.1_PREDICTED_gustatory_receptor_68a-like
")0.15)0.45,(("Osmia_lignaria_XP_034182281.1_uncharacterized_protein_LOC117605268
","Megachile_rotundata_XP_003708225.1_PREDICTED_putative_gustatory_receptor_28a_isoform_X1
")0.88,"Colletes_gigas_XP_043254232.1_putative_gustatory_receptor_2a
")0.52)0.85)1.00)1.00,("Drosophila_melanogaster_FBpp0081694_Gr85a-PA
",(("Camponotus_floridanus_XP_025271363.1_uncharacterized_protein_LOC112639979
",(("Drosophila_melanogaster_FBpp0071886_Gr59d-PA
",((("Apis_mellifera_XP_016769530.1_gustatory_and_pheromone_receptor_32a-like
","Apis_florea_XP_012345832.1_gustatory_and_pheromone_receptor_32a-like
")0.99,(((((((("Vollenhovia_emeryi_XP_011881035.1_PREDICTED_putative_gustatory_receptor_28b
","Vollenhovia_emeryi_XP_011881031.1_PREDICTED_putative_gustatory_receptor_28b_isoform_X1
")0.12,("Temnothorax_curvispinosus_XP_024872664.1_putative_gustatory_receptor_28b
","Vollenhovia_emeryi_XP_011881034.1_PREDICTED_putative_gustatory_receptor_28b
")0.33)0.49,"Wasmannia_auropunctata_XP_011702906.1_PREDICTED_putative_gustatory_receptor_28b_isoform_X1
")0.57,("Solenopsis_invicta_XP_025991760.1_gustatory_and_pheromone_receptor_32a
","Monomorium_pharaonis_XP_028050212.1_gustatory_receptor_68a
")0.27)0.62,"Ooceraea_biroi_XP_026828037.1_putative_gustatory_receptor_28b_isoform_X1
")0.61,"Odontomachus_brunneus_XP_032681956.1_putative_gustatory_receptor_28b
")0.58,(("Solenopsis_invicta_XP_039307170.1_putative_gustatory_receptor_28b_isoform_X3
","Solenopsis_invicta_XP_025991011.2_putative_gustatory_receptor_28b_isoform_X1
")0.90,"Monomorium_pharaonis_XP_012526878.1_putative_gustatory_receptor_28b
")0.68)0.70,((("Cataglyphis_hispanica_XP_050463292.1_putative_gustatory_receptor_28b
","Formica_exsecta_XP_029665623.1_putative_gustatory_receptor_28b
")0.86,"Camponotus_floridanus_XP_025266052.1_putative_gustatory_receptor_28b_isoform_X1
")0.78,"Nylanderia_fulva_XP_029159968.1_putative_gustatory_receptor_28b_isoform_X1
")0.92)0.85)0.76,("Vollenhovia_emeryi_XP_011865763.1_PREDICTED_uncharacterized_protein_LOC105560874
","Cataglyphis_hispanica_XP_050455235.1_uncharacterized_protein_LOC126853478
")0.01)0.68)0.64,(((((((((((("Zeugodacus_cucurbitae_XP_011196225.1_gustatory_receptor_for_bitter_taste_66a
","Bactrocera_dorsalis_XP_049314374.1_gustatory_receptor_for_bitter_taste_66a
")0.80,("Ceratitis_capitata_XP_004525752.1_gustatory_receptor_for_bitter_taste_66a
","Rhagoletis_zephyria_XP_017489536.1_PREDICTED_gustatory_receptor_for_bitter_taste_66a
")0.45)0.98,"Teleopsis_dalmanni_XP_037940277.1_gustatory_receptor_for_bitter_taste_66a
")0.86,("Lucilia_cuprina_XP_023307046.2_gustatory_receptor_for_bitter_taste_66a
",("Stomoxys_calcitrans_XP_013107008.1_PREDICTED_gustatory_receptor_for_bitter_taste_66a_isoform_X1
","Musca_domestica_XP_005187565.1_PREDICTED_gustatory_receptor_for_bitter_taste_66a
")0.72)0.80)0.97,"Teleopsis_dalmanni_XP_037931550.1_gustatory_receptor_for_bitter_taste_66a-like
")0.94,(("Drosophila_obscura_XP_022213950.2_gustatory_receptor_for_bitter_taste_66a
",(("Drosophila_ananassae_XP_001958349.1_gustatory_receptor_for_bitter_taste_66a
","Drosophila_serrata_XP_020817771.1_gustatory_receptor_for_bitter_taste_66a
")0.30,("Drosophila_melanogaster_FBpp0289508_Gr66a-PB
","Drosophila_suzukii_XP_016934395.1_gustatory_receptor_for_bitter_taste_66a
")0.77)0.75)0.82,(("Drosophila_busckii_XP_017841231.1_gustatory_receptor_for_bitter_taste_66a
",(("Drosophila_grimshawi_XP_001983797.1_gustatory_receptor_for_bitter_taste_66a
",(("Drosophila_mojavensis_XP_002007493.1_gustatory_receptor_for_bitter_taste_66a
","Drosophila_novamexicana_XP_030572342.1_gustatory_receptor_for_bitter_taste_66a
")0.49,("Drosophila_albomicans_XP_034110544.1_gustatory_receptor_for_bitter_taste_66a
","Drosophila_innubila_XP_034480739.1_gustatory_receptor_for_bitter_taste_66a
")0.60)0.77)0.85,"Drosophila_willistoni_XP_002061797.1_gustatory_receptor_for_bitter_taste_66a
")0.76)0.76,"Scaptodrosophila_lebanonensis_XP_030372718.1_gustatory_receptor_for_bitter_taste_66a
")0.77)1.00)0.98,((("Bactrocera_oleae_XP_036218230.1_gustatory_receptor_for_bitter_taste_66a-like
","Zeugodacus_cucurbitae_XP_011179059.1_gustatory_receptor_for_bitter_taste_66a-like
")0.88,"Bactrocera_dorsalis_XP_011202622.3_gustatory_receptor_for_bitter_taste_66a-like
")0.98,("Rhagoletis_pomonella_XP_036344425.1_gustatory_receptor_for_bitter_taste_66a-like
","Ceratitis_capitata_XP_012158912.1_gustatory_receptor_for_bitter_taste_66a-like
")0.29)1.00)0.97,((("Bradysia_coprophila_XP_037039185.1_gustatory_receptor_for_bitter_taste_66a-like
","Bradysia_coprophila_XP_037048955.1_gustatory_receptor_for_bitter_taste_66a
")0.69,"Hermetia_illucens_XP_037905500.1_gustatory_receptor_for_bitter_taste_66a
")0.62,(("Culex_quinquefasciatus_XP_001868538.2_gustatory_receptor_for_bitter_taste_66a
","Aedes_albopictus_XP_029733431.1_gustatory_receptor_for_bitter_taste_66a-like
")0.99,("Anopheles_aquasalis_XP_050088400.1_gustatory_receptor_for_bitter_taste_66a-like
",(("Anopheles_arabiensis_XP_040157739.1_gustatory_receptor_for_bitter_taste_66a-like
","Anopheles_coluzzii_XP_049461228.1_gustatory_receptor_for_bitter_taste_66a-like
")1.00,"Anopheles_stephensi_XP_035900025.1_gustatory_receptor_for_bitter_taste_66a
")0.96)0.98)0.97)0.88)0.98,("Drosophila_melanogaster_FBpp0312371_Gr10a-PB
",(("Homarus_americanus_XP_042207535.1_putative_gustatory_receptor_39b
",(("Procambarus_clarkii_XP_045619934.1_uncharacterized_protein_LOC123771448
","Penaeus_monodon_XP_037785394.1_uncharacterized_protein_LOC119581121_isoform_X2
")0.53,("Eriocheir_sinensis_XP_050712649.1_uncharacterized_protein_LOC126996317
","Portunus_trituberculatus_XP_045120900.1_uncharacterized_protein_LOC123510130_isoform_X1
")0.94)0.92)0.89,((((((((("Homalodisca_vitripennis_XP_046679801.1_gustatory_receptor_68a-like
",("Homalodisca_vitripennis_XP_046679800.1_gustatory_and_pheromone_receptor_32a-like
","Homalodisca_vitripennis_XP_046679811.1_uncharacterized_protein_LOC124367203
")0.48)0.79,"Homalodisca_vitripennis_XP_046681418.1_gustatory_and_pheromone_receptor_32a-like
")0.93,"Homalodisca_vitripennis_XP_046676794.1_putative_gustatory_receptor_28b
")0.95,"Homalodisca_vitripennis_XP_046666427.1_uncharacterized_protein_LOC124358179
")0.83,"Homalodisca_vitripennis_XP_046681294.1_uncharacterized_protein_LOC124368065
")0.86,"Drosophila_melanogaster_FBpp0071875_Gr59b-PA
")0.74,(("Drosophila_melanogaster_FBpp0077565_Gr22a-PA
","Drosophila_melanogaster_FBpp0077566_Gr22c-PA
")0.56,((("Cyphomyrmex_costatus_XP_018397781.1_PREDICTED_gustatory_receptor_for_sugar_taste_43a-like
","Monomorium_pharaonis_XP_036148753.1_gustatory_receptor_for_sugar_taste_43a-like
")1.00,"Diachasma_alloeum_XP_015118799.1_gustatory_receptor_for_sugar_taste_43a
")0.98,("Rhipicephalus_sanguineus_XP_049274658.1_uncharacterized_protein_LOC119402549
",(((("Sipha_flava_XP_025410155.1_gustatory_receptor_for_sugar_taste_43a-like
","Diprion_similis_XP_046738259.1_gustatory_receptor_for_sugar_taste_43a-like_isoform_X2
")0.08,(((((("Dermacentor_andersoni_XP_050046787.1_uncharacterized_protein_LOC126543726
","Rhipicephalus_sanguineus_XP_037523895.1_gustatory_receptor_68a
")0.98,"Ixodes_scapularis_XP_040361201.1_uncharacterized_protein_LOC121048660
")0.92,"Dermacentor_andersoni_XP_050048745.1_uncharacterized_protein_LOC126545087
")0.94,("Folsomia_candida_XP_021949804.1_uncharacterized_protein_LOC110847219
",(((("Aphis_gossypii_XP_027846850.1_gustatory_receptor_for_sugar_taste_43a-like_isoform_X1
","Myzus_persicae_XP_022179783.1_uncharacterized_protein_LOC111040258
")0.89,"Melanaphis_sacchari_XP_025195577.1_gustatory_receptor_for_sugar_taste_43a-like
")0.90,((((("Camponotus_floridanus_XP_025263750.1_gustatory_receptor_for_sugar_taste_43a_isoform_X2
","Camponotus_floridanus_XP_025263752.1_gustatory_receptor_for_sugar_taste_43a-like_isoform_X2
")0.43,"Formica_exsecta_XP_029665839.1_gustatory_receptor_for_sugar_taste_43a-like_isoform_X2
")0.36,((((((("Tribolium_castaneum_XP_015836208.1_PREDICTED_gustatory_receptor_for_sugar_taste_43a
","Tribolium_madens_XP_044260941.1_gustatory_receptor_for_sugar_taste_43a-like
")0.98,"Tribolium_castaneum_XP_015836206.1_PREDICTED_gustatory_receptor_for_sugar_taste_43a
")0.71,("Aethina_tumida_XP_049825873.1_gustatory_receptor_for_sugar_taste_43a-like
",(("Aethina_tumida_XP_049824632.1_gustatory_receptor_for_sugar_taste_43a-like
","Anoplophora_glabripennis_XP_018574194.1_gustatory_receptor_for_sugar_taste_43a-like
")0.27,"Anthonomus_grandis_grandis_XP_050302234.1_gustatory_receptor_for_sugar_taste_43a-like_isoform_X1
")0.42)0.40)0.42,"Coccinella_septempunctata_XP_044764598.1_gustatory_receptor_for_sugar_taste_43a-like
")0.44,("Harmonia_axyridis_XP_045468281.1_gustatory_receptor_for_sugar_taste_43a-like_isoform_X3
","Harmonia_axyridis_XP_045468279.1_gustatory_receptor_for_sugar_taste_43a-like_isoform_X1
")0.99)0.44,("Leptopilina_heterotoma_XP_043470101.1_gustatory_receptor_for_sugar_taste_43a-like_isoform_X1
","Bombus_huntii_XP_050492517.1_gustatory_receptor_for_sugar_taste_43a-like_isoform_X1
")0.04)0.38,("Tribolium_madens_XP_044262398.1_putative_gustatory_receptor_28b
",("Diabrotica_virgifera_virgifera_XP_050511899.1_gustatory_receptor_for_sugar_taste_43a-like
",("Anthonomus_grandis_grandis_XP_050304738.1_gustatory_receptor_for_sugar_taste_43a-like
",("Tribolium_castaneum_XP_008193365.2_PREDICTED_gustatory_receptor_for_sugar_taste_43a
",("Tribolium_madens_XP_044260828.1_gustatory_receptor_for_sugar_taste_43a-like
",("Tribolium_castaneum_XP_015836319.1_PREDICTED_gustatory_receptor_for_sugar_taste_43a_isoform_X2
","Tribolium_castaneum_XP_008190649.2_PREDICTED_gustatory_receptor_for_sugar_taste_43a_isoform_X1
")0.95)0.97)0.95)0.75)0.68)0.61)0.64)0.57,(("Adelges_cooleyi_XP_050436549.1_uncharacterized_protein_LOC126843217
",("Adelges_cooleyi_XP_050436548.1_gustatory_receptor_for_sugar_taste_43a-like
",((("Rhopalosiphum_maidis_XP_026807230.1_gustatory_receptor_for_sugar_taste_43a-like
","Aphis_gossypii_XP_027846833.1_gustatory_receptor_for_sugar_taste_43a-like
")0.82,"Myzus_persicae_XP_022179784.1_gustatory_receptor_for_sugar_taste_43a-like
")0.70,"Melanaphis_sacchari_XP_025195576.1_gustatory_receptor_for_sugar_taste_43a-like
")0.99)0.78)0.76,("Homalodisca_vitripennis_XP_046683346.1_putative_gustatory_receptor_28a
",(("Homalodisca_vitripennis_XP_046674648.1_gustatory_receptor_for_sugar_taste_43a-like
","Homalodisca_vitripennis_XP_046684309.1_uncharacterized_protein_LOC124370040
")0.45,"Homalodisca_vitripennis_XP_046681365.1_putative_gustatory_receptor_2a
")0.27)0.28)0.46)0.47,("Leguminivora_glycinivorella_XP_047986478.1_uncharacterized_protein_LOC125226532
","Leguminivora_glycinivorella_XP_047986480.1_gustatory_receptor_68a-like
")0.27)0.46)0.44,"Bemisia_tabaci_XP_018907456.1_PREDICTED_uncharacterized_protein_LOC109037312
")0.43)0.42)0.38,(((("Diabrotica_virgifera_virgifera_XP_050499576.1_uncharacterized_protein_LOC126880034_isoform_X4
","Diabrotica_virgifera_virgifera_XP_050499573.1_uncharacterized_protein_LOC126880034_isoform_X2
")0.88,"Diabrotica_virgifera_virgifera_XP_050499577.1_uncharacterized_protein_LOC126880034_isoform_X5
")1.00,"Diabrotica_virgifera_virgifera_XP_050499575.1_uncharacterized_protein_LOC126880034_isoform_X3
")0.96,"Tribolium_castaneum_XP_015833338.1_PREDICTED_uncharacterized_protein_LOC107397508_isoform_X2
")0.73)0.35,((((("Schistocerca_americana_XP_047000552.1_uncharacterized_protein_LOC124616293
","Schistocerca_cancellata_XP_049762540.1_gustatory_receptor_for_sugar_taste_43a-like
")0.44,"Schistocerca_gregaria_XP_049854822.1_uncharacterized_protein_LOC126335510
")0.26,"Drosophila_melanogaster_FBpp0099546_Gr22b-PA
")0.17,(("Folsomia_candida_XP_035701951.1_uncharacterized_protein_LOC118433804
",(("Anopheles_stephensi_XP_035895927.1_uncharacterized_protein_LOC118504938
",((((((((((("Homalodisca_vitripennis_XP_046663123.1_gustatory_receptor_23a-like
",(("Homalodisca_vitripennis_XP_046660804.1_putative_gustatory_receptor_28b
","Homalodisca_vitripennis_XP_046678938.1_gustatory_receptor_for_sugar_taste_43a-like
")0.62,"Homalodisca_vitripennis_XP_046658338.1_putative_gustatory_receptor_2a
")0.57)0.71,("Homalodisca_vitripennis_XP_046671599.1_gustatory_receptor_for_bitter_taste_66a-like
","Homalodisca_vitripennis_XP_046683316.1_uncharacterized_protein_LOC124369369
")0.15)0.62,((((("Homalodisca_vitripennis_XP_046679377.1_putative_gustatory_receptor_28b
",((("Homalodisca_vitripennis_XP_046681350.1_putative_gustatory_receptor_28b
","Homalodisca_vitripennis_XP_046681363.1_putative_gustatory_receptor_28b
")0.52,"Homalodisca_vitripennis_XP_046681361.1_putative_gustatory_receptor_28b
")0.98,"Homalodisca_vitripennis_XP_046681354.1_putative_gustatory_receptor_28b
")0.97)0.75,(("Homalodisca_vitripennis_XP_046681386.1_putative_gustatory_receptor_28b
",("Homalodisca_vitripennis_XP_046681255.1_putative_gustatory_receptor_28b
","Homalodisca_vitripennis_XP_046681450.1_putative_gustatory_receptor_28b
")0.84)0.63,(("Homalodisca_vitripennis_XP_046681316.1_gustatory_receptor_for_sugar_taste_43a-like
","Homalodisca_vitripennis_XP_046681292.1_gustatory_receptor_for_sugar_taste_43a-like
")0.96,("Homalodisca_vitripennis_XP_046681296.1_putative_gustatory_receptor_28b
",("Homalodisca_vitripennis_XP_046681308.1_putative_gustatory_receptor_28b
",((("Homalodisca_vitripennis_XP_046681309.1_putative_gustatory_receptor_28b
","Homalodisca_vitripennis_XP_046681301.1_putative_gustatory_receptor_28b
")0.87,"Homalodisca_vitripennis_XP_046681298.1_gustatory_receptor_for_bitter_taste_66a-like
")0.85,"Homalodisca_vitripennis_XP_046681314.1_gustatory_receptor_for_sugar_taste_43a-like
")0.88)0.91)0.94)0.77)0.94)0.84,("Homalodisca_vitripennis_XP_046666428.1_gustatory_receptor_for_sugar_taste_43a-like
","Homalodisca_vitripennis_XP_046680510.1_putative_gustatory_receptor_28a_isoform_X1
")0.27)0.77,"Homalodisca_vitripennis_XP_046663071.1_putative_gustatory_receptor_28b
")0.76,"Nilaparvata_lugens_XP_039292030.1_gustatory_receptor_68a-like
")0.73)0.74,("Zootermopsis_nevadensis_XP_021923861.1_uncharacterized_protein_LOC110831780
","Nilaparvata_lugens_XP_039291711.1_gustatory_receptor_68a-like_isoform_X2
")0.04)0.69,"Nilaparvata_lugens_XP_039293104.1_uncharacterized_protein_LOC120353434
")0.68,("Onthophagus_taurus_XP_022904812.1_gustatory_and_odorant_receptor_63a-like
","Cryptotermes_secundus_XP_033611065.1_gustatory_receptor_68a-like
")0.02)0.63,"Coccinella_septempunctata_XP_044746727.1_uncharacterized_protein_LOC123308215
")0.62,(("Daphnia_magna_XP_045035375.1_uncharacterized_protein_LOC116931967_isoform_X1
","Daphnia_pulex_XP_046454481.1_uncharacterized_protein_LOC124202225
")0.90,(((("Aethina_tumida_XP_049818725.1_gustatory_and_odorant_receptor_63a-like
","Anoplophora_glabripennis_XP_023312177.1_gustatory_receptor_for_sugar_taste_64b-like
")0.39,"Tribolium_madens_XP_044270278.1_uncharacterized_protein_LOC123014979_isoform_X2
")0.41,("Anopheles_darlingi_XP_049547991.1_gustatory_receptor_for_bitter_taste_66a-like
",("Culex_quinquefasciatus_XP_038115041.1_putative_gustatory_receptor_28a
","Aedes_albopictus_XP_029717649.1_gustatory_and_pheromone_receptor_32a-like
")0.74)0.55)0.25,(("Drosophila_melanogaster_FBpp0077939_Gr77a-PA
",(((("Homalodisca_vitripennis_XP_046674876.1_putative_gustatory_receptor_28b
","Homalodisca_vitripennis_XP_046674875.1_putative_gustatory_receptor_28b
")0.97,((((("Galleria_mellonella_XP_026763878.2_gustatory_receptor_for_sugar_taste_43a-like
","Aricia_agestis_XP_041972188.1_gustatory_receptor_for_sugar_taste_43a-like
")0.18,("Leguminivora_glycinivorella_XP_047999019.1_gustatory_receptor_for_sugar_taste_43a-like
","Leguminivora_glycinivorella_XP_047999585.1_gustatory_receptor_for_sugar_taste_43a-like
")0.65)0.50,"Plutella_xylostella_XP_048482510.1_gustatory_receptor_for_sugar_taste_43a-like
")0.54,((((((((((("Pseudomyrmex_gracilis_XP_020277872.1_gustatory_receptor_for_sugar_taste_43a-like_isoform_X1
","Linepithema_humile_XP_012224855.1_PREDICTED_gustatory_receptor_for_sugar_taste_43a_isoform_X1
")0.31,("Wasmannia_auropunctata_XP_011686315.1_PREDICTED_gustatory_receptor_for_sugar_taste_43a_isoform_X1
","Vollenhovia_emeryi_XP_011862327.1_PREDICTED_gustatory_receptor_for_sugar_taste_43a
")0.52)0.59,"Trachymyrmex_cornetzi_XP_018364743.1_PREDICTED_gustatory_receptor_for_sugar_taste_43a-like
")0.62,"Ooceraea_biroi_XP_011330350.1_gustatory_receptor_for_sugar_taste_43a_isoform_X1
")0.62,(("Harpegnathos_saltator_XP_025162241.1_gustatory_receptor_for_sugar_taste_43a
","Odontomachus_brunneus_XP_032676526.1_gustatory_receptor_for_sugar_taste_43a-like_isoform_X1
")0.37,"Dinoponera_quadriceps_XP_014476530.1_PREDICTED_gustatory_receptor_for_sugar_taste_43a-like
")0.78)0.80,(("Camponotus_floridanus_XP_011265175.3_gustatory_receptor_for_sugar_taste_43a
",(("Camponotus_floridanus_XP_025263749.1_gustatory_receptor_for_sugar_taste_43a_isoform_X1
","Camponotus_floridanus_XP_025263751.1_gustatory_receptor_for_sugar_taste_43a-like_isoform_X1
")0.33,("Camponotus_floridanus_XP_025261972.1_gustatory_receptor_for_sugar_taste_43a
","Camponotus_floridanus_XP_025263756.1_gustatory_receptor_for_sugar_taste_43a
")0.39)0.48)0.60,(("Nylanderia_fulva_XP_029179083.1_gustatory_receptor_for_sugar_taste_43a-like
","Nylanderia_fulva_XP_029179082.1_gustatory_receptor_for_sugar_taste_43a-like
")0.53,((("Nylanderia_fulva_XP_029179078.1_gustatory_receptor_for_sugar_taste_43a-like
","Nylanderia_fulva_XP_029179006.1_gustatory_receptor_for_sugar_taste_43a-like
")0.34,("Nylanderia_fulva_XP_029178945.1_gustatory_receptor_for_sugar_taste_43a-like
","Nylanderia_fulva_XP_029178697.1_gustatory_receptor_for_sugar_taste_43a-like
")0.52)0.62,"Cataglyphis_hispanica_XP_050466135.1_gustatory_receptor_for_sugar_taste_43a-like_isoform_X1
")0.56)0.68)0.59)0.91,(((((("Eufriesea_mexicana_XP_017756033.1_PREDICTED_gustatory_receptor_for_sugar_taste_43a-like
","Apis_cerana_XP_028525710.1_gustatory_receptor_for_sugar_taste_43a_isoform_X1
")0.77,("Frieseomelitta_varia_XP_043515452.1_gustatory_receptor_for_sugar_taste_43a-like_isoform_X1
","Bombus_affinis_XP_050597291.1_gustatory_receptor_for_sugar_taste_43a-like
")0.30)0.63,(("Habropoda_laboriosa_XP_017787497.1_PREDICTED_gustatory_receptor_for_sugar_taste_43a-like
","Ceratina_calcarata_XP_026673733.1_gustatory_receptor_for_sugar_taste_43a
")0.19,"Colletes_gigas_XP_043265030.1_gustatory_receptor_for_sugar_taste_43a-like
")0.18)0.59,(("Nomia_melanderi_XP_031830271.1_gustatory_receptor_for_sugar_taste_43a-like
","Megalopta_genalis_XP_033337492.1_gustatory_receptor_for_sugar_taste_43a-like_isoform_X1
")0.33,"Dufourea_novaeangliae_XP_015437464.1_PREDICTED_gustatory_receptor_for_sugar_taste_43a-like
")0.37)0.72,(("Osmia_lignaria_XP_034184747.1_gustatory_receptor_for_sugar_taste_43a-like_isoform_X1
","Osmia_lignaria_XP_034184748.1_gustatory_receptor_for_sugar_taste_43a-like_isoform_X2
")0.92,"Megachile_rotundata_XP_012135817.1_PREDICTED_gustatory_receptor_for_sugar_taste_43a-like_isoform_X1
")0.68)0.96,(("Chrysoperla_carnea_XP_044738933.1_gustatory_receptor_for_sugar_taste_43a-like
","Photinus_pyralis_XP_031330697.1_gustatory_receptor_for_sugar_taste_43a-like
")0.25,(("Polistes_fuscatus_XP_043500806.1_gustatory_receptor_for_sugar_taste_43a-like
",("Vespa_mandarinia_XP_035722633.1_gustatory_receptor_for_sugar_taste_43a-like_isoform_X2
",(("Vespa_velutina_XP_047352206.1_gustatory_receptor_for_sugar_taste_43a-like_isoform_X3
","Vespa_crabro_XP_046817087.1_gustatory_receptor_for_sugar_taste_43a-like_isoform_X1
")0.81,"Vespula_pensylvanica_XP_043669066.1_gustatory_receptor_for_sugar_taste_43a-like
")0.68)0.84)1.00,((((("Nasonia_vitripennis_NP_001164386.1_gustatory_receptor_3
","Copidosoma_floridanum_XP_014219005.1_gustatory_receptor_for_sugar_taste_43a-like
")0.91,"Trichogramma_pretiosum_XP_023314881.1_gustatory_receptor_for_sugar_taste_43a-like
")0.95,("Belonocnema_kinseyi_XP_033223109.1_gustatory_receptor_for_sugar_taste_43a-like
","Leptopilina_heterotoma_XP_043474839.1_gustatory_receptor_for_sugar_taste_43a-like
")0.25)0.73,(((("Cephus_cinctus_XP_024939265.1_gustatory_receptor_for_sugar_taste_43a_isoform_X1
","Cephus_cinctus_XP_015591954.1_gustatory_receptor_for_sugar_taste_43a_isoform_X3
")0.98,("Cephus_cinctus_XP_024939268.1_gustatory_receptor_for_sugar_taste_43a_isoform_X4
","Cephus_cinctus_XP_015591956.1_gustatory_receptor_for_sugar_taste_43a_isoform_X6
")0.99)1.00,"Orussus_abietinus_XP_012270798.1_gustatory_receptor_for_sugar_taste_43a
")0.77,("Athalia_rosae_XP_012269825.3_gustatory_receptor_for_sugar_taste_43a-like_isoform_X1
",("Neodiprion_virginianus_XP_046609383.1_gustatory_receptor_for_sugar_taste_43a-like
","Neodiprion_pinetum_XP_046470993.1_gustatory_receptor_for_sugar_taste_43a-like_isoform_X2
")0.99)0.76)0.56)0.47,(("Venturia_canescens_XP_043289008.1_gustatory_receptor_for_sugar_taste_43a_isoform_X1
",((("Microplitis_demolitor_XP_008547649.1_PREDICTED_gustatory_receptor_for_sugar_taste_43a-like
","Cotesia_glomerata_XP_044577355.1_gustatory_receptor_for_sugar_taste_43a-like
")0.98,"Chelonus_insularis_XP_034948469.1_gustatory_receptor_for_sugar_taste_43a-like
")0.82,"Aphidius_gifuensis_XP_044002770.1_gustatory_receptor_for_sugar_taste_43a-like
")0.75)0.72,("Fopius_arisanus_XP_011306497.1_PREDICTED_uncharacterized_protein_LOC105268541_isoform_X3
","Fopius_arisanus_XP_011306489.1_PREDICTED_gustatory_receptor_for_sugar_taste_43a-like_isoform_X1
")0.64)0.87)0.90)0.92)0.91)0.92)0.92,("Diabrotica_virgifera_virgifera_XP_028135351.2_gustatory_receptor_for_sugar_taste_43a-like
","Diabrotica_virgifera_virgifera_XP_028135349.1_gustatory_receptor_for_sugar_taste_43a-like
")0.52)0.89,"Thrips_palmi_XP_034247032.1_putative_gustatory_receptor_28b_isoform_X1
")0.88,("Cryptotermes_secundus_XP_033611644.1_gustatory_receptor_for_sugar_taste_43a-like
","Bemisia_tabaci_XP_018910036.1_PREDICTED_uncharacterized_protein_LOC109039135
")0.15)0.86,"Anopheles_merus_XP_041774060.1_putative_gustatory_receptor_59e
")0.85)0.81,"Leptinotarsa_decemlineata_XP_023017758.1_putative_gustatory_receptor_28b
")0.79)0.78,(("Anopheles_darlingi_XP_049542436.1_uncharacterized_protein_LOC125955351
","Daktulosphaira_vitifoliae_XP_050529027.1_uncharacterized_protein_LOC126898754_isoform_X1
")0.04,"Thrips_palmi_XP_034237528.1_uncharacterized_protein_LOC117643000
")0.06)0.75,("Schistocerca_piceifrons_XP_047106936.1_uncharacterized_protein_LOC124776144
","Schistocerca_serialis_cubense_XP_049947507.1_uncharacterized_protein_LOC126455788
")0.17)0.74)0.73,"Vanessa_cardui_XP_046963754.1_uncharacterized_protein_LOC124532744
")0.72)0.67)0.66)0.55,"Folsomia_candida_XP_035707241.1_uncharacterized_protein_LOC118435364
")0.55,(("Drosophila_melanogaster_FBpp0301799_Gr22d-PB
","Drosophila_melanogaster_FBpp0077556_Gr22e-PA
")0.40,"Drosophila_melanogaster_FBpp0077568_Gr22f-PA
")0.38)0.54,(((((("Daphnia_pulicaria_XP_046656532.1_uncharacterized_protein_LOC124349752
","Daphnia_pulex_XP_046447320.1_uncharacterized_protein_LOC124196349_isoform_X2
")0.39,((("Daphnia_pulicaria_XP_046637712.1_uncharacterized_protein_LOC124316020
",("Daphnia_magna_XP_032790970.2_uncharacterized_protein_LOC116928027
",("Daphnia_magna_XP_032790953.2_uncharacterized_protein_LOC116928014
","Daphnia_pulex_XP_046449349.1_gustatory_and_pheromone_receptor_39a-like_isoform_X1
")0.77)0.58)0.49,(("Daphnia_pulicaria_XP_046636904.1_uncharacterized_protein_LOC124315331_isoform_X2
","Daphnia_pulicaria_XP_046636991.1_uncharacterized_protein_LOC124315386_isoform_X1
")0.42,("Daphnia_magna_XP_032788722.2_uncharacterized_protein_LOC116926052
",("Daphnia_pulicaria_XP_046636903.1_gustatory_and_pheromone_receptor_39a-like_isoform_X1
","Daphnia_pulex_XP_046449428.1_gustatory_and_pheromone_receptor_39a-like
")0.90)0.51)0.56)0.53,(("Daphnia_magna_XP_032790860.2_gustatory_and_odorant_receptor_24_isoform_X2
","Daphnia_magna_XP_032790507.2_uncharacterized_protein_LOC116927586
")0.67,("Daphnia_pulicaria_XP_046637698.1_putative_gustatory_receptor_28b
","Daphnia_pulex_XP_046450215.1_putative_gustatory_receptor_2a
")0.99)0.85)0.56)0.52,"Tribolium_madens_XP_044270123.1_uncharacterized_protein_LOC123014891
")0.50,("Dinoponera_quadriceps_XP_014477032.1_PREDICTED_uncharacterized_protein_LOC106745697
",(((("Anopheles_gambiae_str._PEST_XP_001689156.1_AGAP009805-PH
","Anopheles_gambiae_str._PEST_XP_001689155.1_AGAP009805-PE
")0.99,("Anopheles_gambiae_str._PEST_XP_001689153.1_AGAP009805-PA
","Anopheles_gambiae_str._PEST_XP_001689152.1_AGAP009805-PG
")0.99)0.80,((((("Spodoptera_frugiperda_XP_035440277.2_uncharacterized_protein_LOC118269326
","Spodoptera_litura_XP_022814161.1_uncharacterized_protein_LOC111347973
")0.99,"Ostrinia_furnacalis_XP_028173528.1_gustatory_receptor_68a
")0.59,"Leguminivora_glycinivorella_XP_047990895.1_uncharacterized_protein_LOC125230019
")0.49,"Plutella_xylostella_XP_048478726.1_uncharacterized_protein_LOC105391452
")0.40,(((("Drosophila_melanogaster_FBpp0077386_Gr23a-PB
","Drosophila_subpulchrella_XP_037711186.1_gustatory_receptor_23a_isoform_X1
")0.96,"Drosophila_persimilis_XP_026843727.1_gustatory_receptor_23a_isoform_X2
")0.98,("Drosophila_melanogaster_FBpp0271943_Gr23a-PC
","Drosophila_arizonae_XP_017856832.1_PREDICTED_putative_gustatory_receptor_23a_isoforms_A/C_
")0.68)0.67,"Ceratitis_capitata_XP_004536479.1_putative_gustatory_receptor_39b
")0.57)0.33)0.29,(("Aplysia_californica_XP_035827559.1_uncharacterized_protein_LOC118478299_isoform_X1
",(("Pseudomyrmex_gracilis_XP_020292579.1_putative_gustatory_receptor_28b_isoform_X1
","Monomorium_pharaonis_XP_028046915.2_putative_gustatory_receptor_28b_isoform_X1
")0.90,"Diachasma_alloeum_XP_028982248.1_uncharacterized_protein_LOC114841434
")0.63)0.45,(("Pogonomyrmex_barbatus_XP_025073077.1_putative_gustatory_receptor_28b
",("Camponotus_floridanus_XP_025261909.1_putative_gustatory_receptor_28a
","Cataglyphis_hispanica_XP_050447810.1_gustatory_receptor_68a-like
")0.22)0.25,(((((("Nasonia_vitripennis_NP_001177460.1_gustatory_receptor_43
","Megalopta_genalis_XP_033341497.1_putative_gustatory_receptor_28b
")0.05,(("Cotesia_glomerata_XP_044577946.1_putative_gustatory_receptor_28a_isoform_X1
",(("Habropoda_laboriosa_XP_017798954.1_PREDICTED_putative_gustatory_receptor_28b
","Orussus_abietinus_XP_012273861.1_putative_gustatory_receptor_28a
")0.14,"Nasonia_vitripennis_NP_001177451.1_gustatory_receptor_33
")0.09)0.09,((((((((((((("Ooceraea_biroi_XP_019888560.1_putative_gustatory_receptor_28a
",(("Monomorium_pharaonis_XP_012536589.2_putative_gustatory_receptor_28a_isoform_X1
","Solenopsis_invicta_XP_039308158.1_putative_gustatory_receptor_28b
")0.36,("Vollenhovia_emeryi_XP_011875523.1_PREDICTED_putative_gustatory_receptor_28a
",(((("Temnothorax_curvispinosus_XP_024880056.1_putative_gustatory_receptor_28a_isoform_X1
","Pogonomyrmex_barbatus_XP_011640848.1_putative_gustatory_receptor_28a_isoform_X1
")0.26,"Linepithema_humile_XP_012229082.1_PREDICTED_putative_gustatory_receptor_28a_isoform_X1
")0.31,"Solenopsis_invicta_XP_039308136.1_putative_gustatory_receptor_28a_isoform_X1
")0.32,"Vollenhovia_emeryi_XP_011875522.1_PREDICTED_putative_gustatory_receptor_28a
")0.33)0.40)0.63)0.59,(("Formica_exsecta_XP_029658596.1_putative_gustatory_receptor_28a_isoform_X1
","Camponotus_floridanus_XP_019885475.1_putative_gustatory_receptor_28b_isoform_X1
")0.48,"Nylanderia_fulva_XP_029156597.1_putative_gustatory_receptor_28a_isoform_X1
")0.50)0.71,("Temnothorax_curvispinosus_XP_024890378.1_putative_gustatory_receptor_28b
","Temnothorax_curvispinosus_XP_024890361.1_putative_gustatory_receptor_28a
")0.77)0.85,"Wasmannia_auropunctata_XP_011703401.1_PREDICTED_uncharacterized_protein_LOC105459234
")0.82,(("Atta_colombica_XP_018060104.1_PREDICTED_putative_gustatory_receptor_28a
",("Acromyrmex_echinatior_XP_011068141.1_PREDICTED_putative_gustatory_receptor_28b
",("Atta_colombica_XP_018060102.1_PREDICTED_putative_gustatory_receptor_28a
",(("Cyphomyrmex_costatus_XP_018396779.1_PREDICTED_putative_gustatory_receptor_28a
","Trachymyrmex_zeteki_XP_018317401.1_PREDICTED_putative_gustatory_receptor_28a
")0.69,"Atta_colombica_XP_018060097.1_PREDICTED_putative_gustatory_receptor_28a
")0.61)0.52)0.52)0.52,(("Atta_colombica_XP_018060098.1_PREDICTED_putative_gustatory_receptor_28b
","Atta_cephalotes_XP_012055797.1_PREDICTED_putative_gustatory_receptor_28b
")0.90,"Trachymyrmex_cornetzi_XP_018368169.1_PREDICTED_putative_gustatory_receptor_28a
")0.76)0.76)0.93,(("Dinoponera_quadriceps_XP_014478670.1_PREDICTED_putative_gustatory_receptor_28b_isoform_X1
",("Odontomachus_brunneus_XP_032689563.1_putative_gustatory_receptor_28b_isoform_X2
","Odontomachus_brunneus_XP_032689562.1_putative_gustatory_receptor_28b_isoform_X1
")0.93)0.88,"Odontomachus_brunneus_XP_032689561.1_putative_gustatory_receptor_28b
")0.81)0.99,"Harpegnathos_saltator_XP_025156310.1_uncharacterized_protein_LOC105189421
")0.99,((("Ceratina_calcarata_XP_017880151.1_putative_gustatory_receptor_28b_isoform_X1
","Ceratina_calcarata_XP_017880159.1_putative_gustatory_receptor_28b_isoform_X2
")0.57,"Ceratina_calcarata_XP_026669527.1_putative_gustatory_receptor_28b_isoform_X4
")1.00,((((("Nomia_melanderi_XP_031846910.1_putative_gustatory_receptor_28b
","Dufourea_novaeangliae_XP_015432847.1_PREDICTED_putative_gustatory_receptor_28b
")0.45,"Frieseomelitta_varia_XP_043525370.1_putative_gustatory_receptor_28a
")0.39,((("Osmia_bicornis_bicornis_XP_029034045.2_putative_gustatory_receptor_28b_isoform_X1
",("Osmia_lignaria_XP_034172641.1_putative_gustatory_receptor_28b
","Osmia_lignaria_XP_034172643.1_putative_gustatory_receptor_28b
")0.64)0.81,"Osmia_lignaria_XP_034172644.1_putative_gustatory_receptor_28b
")0.99,"Megachile_rotundata_XP_012151665.1_PREDICTED_putative_gustatory_receptor_28b
")0.89)0.68,(("Apis_cerana_XP_016922670.1_putative_gustatory_receptor_28b_isoform_X1
","Apis_cerana_XP_028519814.1_putative_gustatory_receptor_28b_isoform_X2
")1.00,"Apis_mellifera_XP_016773569.1_putative_gustatory_receptor_28b
")1.00)0.73,(("Megalopta_genalis_XP_033341490.1_putative_gustatory_receptor_28a_isoform_X1
","Megalopta_genalis_XP_033333261.1_putative_gustatory_receptor_28b_isoform_X1
")0.62,"Megalopta_genalis_XP_033341498.1_uncharacterized_protein_LOC117229241
")0.75)0.82)0.88)0.91,((((("Cotesia_glomerata_XP_044577951.1_gustatory_and_pheromone_receptor_32a-like
",(((("Diachasma_alloeum_XP_028982243.1_putative_gustatory_receptor_28b
",("Diachasma_alloeum_XP_028982244.1_gustatory_receptor_68a-like
","Diachasma_alloeum_XP_015118569.2_putative_gustatory_receptor_28b
")0.73)0.59,"Cotesia_glomerata_XP_044581199.1_putative_gustatory_receptor_28a
")0.56,(("Diachasma_alloeum_XP_028982242.1_putative_gustatory_receptor_28a
","Diachasma_alloeum_XP_028982241.1_gustatory_and_pheromone_receptor_39a-like
")0.68,"Fopius_arisanus_XP_011299249.1_PREDICTED_uncharacterized_protein_LOC105264215
")0.89)0.39,(((("Venturia_canescens_XP_043285758.1_putative_gustatory_receptor_28a
","Venturia_canescens_XP_043285760.1_putative_gustatory_receptor_28a
")0.69,"Venturia_canescens_XP_043287293.1_putative_gustatory_receptor_28b_isoform_X2
")0.74,"Venturia_canescens_XP_043285759.1_putative_gustatory_receptor_28b
")0.98,(("Diachasma_alloeum_XP_028982246.1_uncharacterized_protein_LOC114841432
","Diachasma_alloeum_XP_028982247.1_putative_gustatory_receptor_28b
")0.31,((((("Fopius_arisanus_XP_011308319.1_PREDICTED_putative_gustatory_receptor_28a
","Fopius_arisanus_XP_011308320.1_PREDICTED_putative_gustatory_receptor_28b
")0.59,"Diachasma_alloeum_XP_028982249.1_uncharacterized_protein_LOC114841435
")0.80,"Cotesia_glomerata_XP_044582805.1_uncharacterized_protein_LOC123263838
")0.76,"Diachasma_alloeum_XP_028981808.1_putative_gustatory_receptor_28b
")0.63,"Chelonus_insularis_XP_034943888.1_putative_gustatory_receptor_28b
")0.56)0.43)0.44)0.72)0.69,(("Diachasma_alloeum_XP_028982140.1_putative_gustatory_receptor_28a
","Diachasma_alloeum_XP_028982462.1_gustatory_receptor_68a-like
")0.86,(("Fopius_arisanus_XP_011309054.1_PREDICTED_gustatory_and_pheromone_receptor_32a
",("Diachasma_alloeum_XP_028982539.1_putative_gustatory_receptor_28a
",("Fopius_arisanus_XP_011310986.1_PREDICTED_uncharacterized_protein_LOC105271259
",("Diachasma_alloeum_XP_028982308.1_uncharacterized_protein_LOC114841477
","Diachasma_alloeum_XP_028982138.1_putative_gustatory_receptor_28a
")0.17)0.45)0.80)0.75,"Diachasma_alloeum_XP_028982139.1_putative_gustatory_receptor_28a
")0.74)0.88)0.71,(((("Trichogramma_pretiosum_XP_014234441.1_putative_gustatory_receptor_28b
","Copidosoma_floridanum_XP_014208041.1_putative_gustatory_receptor_28b
")0.29,"Trichogramma_pretiosum_XP_014231257.1_putative_gustatory_receptor_28b
")0.59,(("Nasonia_vitripennis_NP_001177441.1_gustatory_receptor_15
","Copidosoma_floridanum_XP_014212757.1_putative_gustatory_receptor_28b
")0.85,("Cephus_cinctus_XP_015593764.2_putative_gustatory_receptor_28b
","Cephus_cinctus_XP_015610332.1_putative_gustatory_receptor_28a
")0.98)0.36)0.36,"Athalia_rosae_XP_048507810.1_uncharacterized_protein_LOC105691255
")0.32)0.66,"Ischnura_elegans_XP_046391720.1_putative_gustatory_receptor_28b
")0.65,((("Nasonia_vitripennis_NP_001164388.1_gustatory_receptor_47
","Nasonia_vitripennis_NP_001177422.1_gustatory_receptor_46
")0.43,"Nasonia_vitripennis_NP_001177421.1_gustatory_receptor_45
")0.89,(((("Nasonia_vitripennis_NP_001177456.1_gustatory_receptor_39
","Nasonia_vitripennis_NP_001177442.1_gustatory_receptor_20
")0.81,"Nasonia_vitripennis_NP_001177454.1_gustatory_receptor_37
")0.94,("Trichogramma_pretiosum_XP_023318033.1_putative_gustatory_receptor_28b
",((("Nasonia_vitripennis_NP_001177452.1_gustatory_receptor_34
","Nasonia_vitripennis_NP_001177445.1_gustatory_receptor_25
")0.30,"Nasonia_vitripennis_NP_001177449.1_gustatory_receptor_30
")0.25,"Nasonia_vitripennis_XP_031786111.1_gustatory_receptor_18_isoform_X1
")0.28)0.37)0.65,"Copidosoma_floridanum_XP_014208042.1_putative_gustatory_receptor_28b
")0.58)0.69)0.70)0.84,(("Cotesia_glomerata_XP_044577950.1_putative_gustatory_receptor_28b
","Cotesia_glomerata_XP_044577952.1_putative_gustatory_receptor_28b
")0.38,"Cotesia_glomerata_XP_044577949.1_putative_gustatory_receptor_28a
")0.41)0.84,"Frankliniella_occidentalis_XP_026288626.1_uncharacterized_protein_LOC113213705
")0.83,(((((("Daphnia_pulex_XP_046449010.1_putative_gustatory_receptor_2a
","Daphnia_magna_XP_032789649.2_uncharacterized_protein_LOC116926827_isoform_X6
")0.89,"Daphnia_pulicaria_XP_046636982.1_uncharacterized_protein_LOC124315379
")0.55,("Ephemera_danica_Or40I
",(("Nylanderia_fulva_XP_029162192.1_uncharacterized_protein_LOC114933783
",(((((("Cephus_cinctus_XP_015588500.2_uncharacterized_protein_LOC107264602_isoform_X1
",((("Anoplophora_glabripennis_XP_018567270.1_gustatory_receptor_68a-like
","Tribolium_madens_XP_044263499.1_uncharacterized_protein_LOC123010564
")0.23,(("Folsomia_candida_XP_035702887.1_uncharacterized_protein_LOC118434160
",("Schistocerca_gregaria_XP_049826929.1_putative_gustatory_receptor_28a
","Schistocerca_nitens_XP_049813752.1_gustatory_receptor_for_sugar_taste_43a-like
")0.17)0.21,"Schistocerca_cancellata_XP_049772035.1_uncharacterized_protein_LOC126153537
")0.18)0.15,(("Schistocerca_nitens_XP_049800047.1_uncharacterized_protein_LOC126235367
",(("Cephus_cinctus_XP_015600061.1_uncharacterized_protein_LOC107270003
","Adelges_cooleyi_XP_050422941.1_odorant_receptor_coreceptor-like_isoform_X1
")0.01,((((("Fopius_arisanus_XP_011308150.1_PREDICTED_putative_gustatory_receptor_28b_isoform_X1
","Diachasma_alloeum_XP_028981810.1_uncharacterized_protein_LOC107036263
")0.90,("Athalia_rosae_XP_048506413.1_putative_gustatory_receptor_28b
",(("Dendroctonus_ponderosae_XP_019760833.2_uncharacterized_protein_LOC109538174
",(("Anopheles_coluzzii_XP_049464265.1_uncharacterized_protein_LOC125907231
","Drosophila_melanogaster_FBpp0071246_Gr8a-PA
")0.01,((("Diachasma_alloeum_XP_028982137.1_putative_gustatory_receptor_2a_isoform_X2
","Thrips_palmi_XP_034240319.1_gustatory_receptor_for_sugar_taste_43a-like_isoform_X1
")0.02,((((((((("Ischnura_elegans_XP_046390013.1_putative_gustatory_receptor_2a_isoform_X1
",((((((((("Venturia_canescens_XP_043284088.1_gustatory_receptor_family_protein_3-like
","Venturia_canescens_XP_043283779.1_gustatory_receptor_68a-like
")0.77,"Venturia_canescens_XP_043284463.1_putative_gustatory_receptor_28b
")0.82,("Venturia_canescens_XP_043285603.1_putative_gustatory_receptor_28b
","Venturia_canescens_XP_043285600.1_putative_gustatory_receptor_28b
")0.94)0.87,"Diachasma_alloeum_XP_015114217.1_putative_gustatory_receptor_28b
")0.80,"Orussus_abietinus_XP_023290221.1_putative_gustatory_receptor_28b
")0.75,(("Nasonia_vitripennis_NP_001164387.2_gustatory_receptor_5
","Nasonia_vitripennis_NP_001177424.1_gustatory_receptor_4
")0.32,"Leptopilina_heterotoma_XP_043477307.1_gustatory_receptor_68a-like_isoform_X1
")0.44)0.66,"Cephus_cinctus_XP_024941651.1_uncharacterized_protein_LOC107268600
")0.68,"Trichogramma_pretiosum_XP_014237460.2_uncharacterized_protein_LOC106659418
")0.68,"Schistocerca_gregaria_XP_049828969.1_putative_gustatory_receptor_28a
")0.64)0.61,"Ctenocephalides_felis_XP_026480590.1_putative_gustatory_receptor_28b
")0.58,"Daphnia_magna_XP_045030466.1_gustatory_and_pheromone_receptor_39a
")0.54,(((("Photinus_pyralis_XP_031331844.1_putative_gustatory_receptor_28b
",((("Pieris_rapae_XP_022118949.2_putative_gustatory_receptor_28b
",((((("Aedes_aegypti_NP_001345038.1_gustatory_receptor_19a_isoform_c
","Aedes_albopictus_XP_029724995.1_putative_gustatory_receptor_28b
")1.00,"Culex_pipiens_pallens_XP_039439038.1_putative_gustatory_receptor_28b
")0.88,"Aedes_aegypti_NP_001345039.1_gustatory_receptor_19a_isoform_a
")0.99,"Bradysia_coprophila_XP_037033697.1_putative_gustatory_receptor_28b
")0.78,(("Tribolium_madens_XP_044265411.1_putative_gustatory_receptor_28b
","Tribolium_castaneum_XP_015837372.1_PREDICTED_putative_gustatory_receptor_28b
")0.90,"Tribolium_castaneum_XP_008195245.1_PREDICTED_putative_gustatory_receptor_28a
")0.50)0.46)0.41,("Frankliniella_occidentalis_XP_026275166.1_gustatory_receptor_for_sugar_taste_43a-like
",((("Nicrophorus_vespilloides_XP_017785346.1_PREDICTED_putative_gustatory_receptor_28b
","Tribolium_castaneum_XP_015837339.1_PREDICTED_putative_gustatory_receptor_28b_isoform_X1
")0.57,("Athalia_rosae_XP_020712367.2_putative_gustatory_receptor_28a
",("Coccinella_septempunctata_XP_044746568.1_putative_gustatory_receptor_2a_isoform_X1
",(("Photinus_pyralis_XP_031335052.1_uncharacterized_protein_LOC116164930
",((("Tribolium_madens_XP_044265397.1_putative_gustatory_receptor_28b
","Aethina_tumida_XP_049817883.1_putative_gustatory_receptor_28a
")0.23,(((("Photinus_pyralis_XP_031343124.1_putative_gustatory_receptor_28a
",(("Aethina_tumida_XP_049822357.1_putative_gustatory_receptor_28a
",("Tribolium_madens_XP_044267813.1_putative_gustatory_receptor_28a
","Tribolium_castaneum_XP_015836136.1_PREDICTED_putative_gustatory_receptor_28a
")0.99)0.91,"Harmonia_axyridis_XP_045472107.1_putative_gustatory_receptor_28a
")0.76)0.76,"Anoplophora_glabripennis_XP_018578981.1_putative_gustatory_receptor_28a
")0.83,"Onthophagus_taurus_XP_022904943.1_putative_gustatory_receptor_28b
")0.94,((("Athalia_rosae_XP_048508094.1_uncharacterized_protein_LOC125500228
",((("Harmonia_axyridis_XP_045482799.1_putative_gustatory_receptor_28b
",(("Tribolium_castaneum_XP_975520.3_PREDICTED_putative_gustatory_receptor_28b
","Tribolium_madens_XP_044264733.1_putative_gustatory_receptor_28b
")1.00,((((((("Ctenocephalides_felis_XP_026479410.1_putative_gustatory_receptor_28b
","Hermetia_illucens_XP_037926893.1_putative_gustatory_receptor_28b_isoform_X1
")0.33,((((("Coccinella_septempunctata_XP_044747282.1_putative_gustatory_receptor_28b_isoform_X1
","Aethina_tumida_XP_019877871.2_putative_gustatory_receptor_28b
")0.79,"Ctenocephalides_felis_XP_026465010.1_putative_gustatory_receptor_28b
")0.47,"Athalia_rosae_XP_048510231.1_putative_gustatory_receptor_28b
")0.38,"Onthophagus_taurus_XP_022912983.1_putative_gustatory_receptor_28b
")0.33,(("Nilaparvata_lugens_XP_039282148.1_putative_gustatory_receptor_28a_isoform_X2
","Nilaparvata_lugens_XP_039282305.1_putative_gustatory_receptor_28b_isoform_X1
")0.76,("Zootermopsis_nevadensis_XP_021930649.1_putative_gustatory_receptor_28a_isoform_X2
","Pediculus_humanus_corporis_XP_002425474.1_Gustatory_receptor_PhGr1
")0.09)0.43)0.34)0.34,("Hermetia_illucens_XP_037918588.1_putative_gustatory_receptor_2a
","Hermetia_illucens_XP_037918590.1_putative_gustatory_receptor_2a
")0.93)0.31,("Tribolium_castaneum_XP_008199472.1_PREDICTED_putative_gustatory_receptor_2a
",("Chrysoperla_carnea_XP_044735601.1_putative_gustatory_receptor_28a
","Ctenocephalides_felis_XP_026467770.1_gustatory_receptor_for_sugar_taste_43a-like
")0.05)0.06)0.37,("Zootermopsis_nevadensis_XP_021935836.1_putative_gustatory_receptor_2a
","Cryptotermes_secundus_XP_023704213.2_putative_gustatory_receptor_28a
")0.99)0.47,"Nicrophorus_vespilloides_XP_017771002.1_PREDICTED_putative_gustatory_receptor_28b
")0.49,"Aedes_aegypti_NP_001345035.1_gustatory_receptor_33a_isoform_1
")0.51)0.62)0.64,"Photinus_pyralis_XP_031338981.1_putative_gustatory_receptor_28b
")0.62,("Schistocerca_nitens_XP_049813617.1_putative_gustatory_receptor_28a
","Schistocerca_cancellata_XP_049772352.1_gustatory_receptor_for_sugar_taste_43a-like
")0.01)0.62)0.60,("Diaphorina_citri_XP_026679389.1_gustatory_receptor_68a-like_isoform_X1
","Schistocerca_nitens_XP_049813763.1_putative_gustatory_receptor_28a
")0.14)0.58,"Zootermopsis_nevadensis_XP_021930648.1_putative_gustatory_receptor_28a_isoform_X1
")0.57)0.63)0.65,("Photinus_pyralis_XP_031334548.1_uncharacterized_protein_LOC116164498_isoform_X3
","Photinus_pyralis_XP_031334545.1_putative_gustatory_receptor_28a_isoform_X1
")1.00)0.68)0.67,((("Diprion_similis_XP_046737144.1_putative_gustatory_receptor_28a
","Athalia_rosae_XP_048508038.1_gustatory_receptor_68a-like
")0.04,("Nicrophorus_vespilloides_XP_017778179.1_PREDICTED_putative_gustatory_receptor_28b
",("Photinus_pyralis_XP_031333654.1_putative_gustatory_receptor_28b_isoform_X2
","Photinus_pyralis_XP_031333653.1_putative_gustatory_receptor_28b_isoform_X1
")1.00)0.94)0.50,"Teleopsis_dalmanni_XP_037941278.1_putative_gustatory_receptor_28b
")0.40)0.71)0.71)0.70)0.69,(("Neodiprion_fabricii_XP_046411981.1_uncharacterized_protein_LOC124175627
",(("Neodiprion_virginianus_XP_046629084.1_gustatory_and_pheromone_receptor_32a-like
","Diprion_similis_XP_046751357.1_putative_gustatory_receptor_28b
")0.98,"Nilaparvata_lugens_XP_039287957.1_putative_gustatory_receptor_28b
")0.49)0.33,"Halyomorpha_halys_XP_014286363.1_putative_gustatory_receptor_28a
")0.25)0.64)0.63)0.57,"Diachasma_alloeum_XP_028982694.1_putative_gustatory_receptor_2a
")0.56)0.56,(((("Anopheles_gambiae_str._PEST_XP_320044.1_AGAP009256-PD
",("Anopheles_gambiae_str._PEST_XP_320045.1_AGAP009256-PA
","Anopheles_gambiae_str._PEST_XP_320046.1_AGAP009256-PB
")0.99)0.97,"Anopheles_gambiae_str._PEST_XP_320047.1_AGAP009256-PE
")0.94,"Anopheles_albimanus_XP_035772885.1_uncharacterized_protein_LOC118456335
")0.96,("Anopheles_aquasalis_XP_050084077.1_putative_gustatory_receptor_94a
","Anopheles_gambiae_str._PEST_XP_320048.1_AGAP009256-PC
")0.79)0.90)0.61,((("Pediculus_humanus_corporis_XP_002423110.1_Gustatory_receptor_PhGr2
","Plutella_xylostella_XP_037970631.2_uncharacterized_protein_LOC105391462
")0.01,"Cryptotermes_secundus_XP_023708566.1_putative_gustatory_receptor_28a
")0.01,("Frankliniella_occidentalis_XP_026294315.1_uncharacterized_protein_LOC113218259
","Cephus_cinctus_XP_015597028.1_putative_gustatory_receptor_28b
")0.16)0.07)0.58,(("Culex_quinquefasciatus_XP_038107071.1_putative_gustatory_receptor_28b
","Culex_quinquefasciatus_XP_038119400.1_uncharacterized_protein_LOC119769809
")0.55,"Nilaparvata_lugens_XP_039292100.1_putative_gustatory_receptor_2a
")0.28)0.57)0.59,"Athalia_rosae_XP_048507130.1_putative_gustatory_receptor_28b
")0.60,("Athalia_rosae_XP_048512290.1_uncharacterized_protein_LOC125501160_isoform_X2
","Athalia_rosae_XP_048512291.1_gustatory_receptor_68a-like_isoform_X3
")0.72)0.59,("Photinus_pyralis_XP_031327669.1_putative_gustatory_receptor_28a
",((("Bradysia_coprophila_XP_037033694.1_putative_gustatory_receptor_28b_isoform_X2
","Bradysia_coprophila_XP_037033696.1_putative_gustatory_receptor_28b_isoform_X4
")0.50,"Bradysia_coprophila_XP_037033695.1_putative_gustatory_receptor_28b_isoform_X3
")0.72,"Bradysia_coprophila_XP_037033693.1_putative_gustatory_receptor_28b_isoform_X1
")1.00)0.75)0.59,((("Tribolium_madens_XP_044258468.1_putative_gustatory_receptor_28b_isoform_X1
","Tribolium_castaneum_XP_015840755.1_PREDICTED_putative_gustatory_receptor_28b_isoform_X1
")0.97,"Tribolium_madens_XP_044258466.1_putative_gustatory_receptor_28b
")0.59,"Drosophila_melanogaster_FBpp0079919_Gr33a-PA
")0.40)0.60,"Tribolium_castaneum_XP_015839418.1_PREDICTED_putative_gustatory_receptor_28a_isoform_X1
")0.60)0.60,"Tribolium_madens_XP_044264806.1_uncharacterized_protein_LOC123011440_isoform_X2
")0.60)0.60)0.60,(((("Anopheles_stephensi_XP_035916196.1_gustatory_receptor_for_bitter_taste_66a-like
",("Anopheles_funestus_XP_049301336.1_putative_gustatory_receptor_2a
","Anopheles_gambiae_str._PEST_XP_317762.3_AGAP007756-PA
")0.87)0.88,"Anopheles_darlingi_XP_049548232.1_gustatory_receptor_68a-like
")0.89,"Tribolium_castaneum_XP_015840061.1_PREDICTED_putative_gustatory_receptor_2a
")0.69,"Adelges_cooleyi_XP_050430640.1_uncharacterized_protein_LOC126839380
")0.56)0.61)0.61)0.62,((("Halyomorpha_halys_XP_024220061.1_putative_gustatory_receptor_28a
","Athalia_rosae_XP_048506412.1_putative_gustatory_receptor_28a_isoform_X2
")0.00,("Bactrocera_tryoni_XP_039956652.1_putative_gustatory_receptor_2a
",(("Lucilia_cuprina_XP_023300973.2_putative_gustatory_receptor_2a
","Musca_domestica_XP_011292174.2_PREDICTED_gustatory_and_pheromone_receptor_32a-like
")0.42,"Stomoxys_calcitrans_XP_013099630.1_PREDICTED_putative_gustatory_receptor_2a
")0.76)0.68)0.43,("Zeugodacus_cucurbitae_XP_028900967.1_putative_gustatory_receptor_39b
",((("Schistocerca_piceifrons_XP_047116131.1_uncharacterized_protein_LOC124796090
",("Schistocerca_gregaria_XP_049828968.1_putative_gustatory_receptor_28b
","Schistocerca_serialis_cubense_XP_049961940.1_putative_gustatory_receptor_28b
")0.41)0.40,"Schistocerca_gregaria_XP_049828976.1_putative_gustatory_receptor_28a
")0.38,"Zootermopsis_nevadensis_XP_021914543.1_gustatory_receptor_for_sugar_taste_43a-like
")0.31)0.25)0.23)0.66,"Aedes_aegypti_NP_001345015.1_gustatory_receptor_35
")0.66,("Bradysia_coprophila_XP_037032288.1_putative_gustatory_receptor_28b
","Bradysia_coprophila_XP_037039145.1_putative_gustatory_receptor_28a
")0.38)0.66)0.66)0.65,("Daphnia_pulex_XP_046463037.1_uncharacterized_protein_LOC124209179
",(("Ooceraea_biroi_XP_026829718.1_putative_gustatory_receptor_28b_isoform_X1
","Formica_exsecta_XP_029680233.1_putative_gustatory_receptor_28a_isoform_X1
")0.07,("Harpegnathos_saltator_XP_025163427.1_putative_gustatory_receptor_28b
","Odontomachus_brunneus_XP_032665058.1_gustatory_receptor_for_sugar_taste_43a-like_isoform_X2
")0.80)0.39)0.29)0.64)0.65)0.65,"Dermacentor_silvarum_XP_049511500.1_uncharacterized_protein_LOC119463399_isoform_X1
")0.65,("Drosophila_melanogaster_FBpp0084554_Gr98a-PA
",((("Zeugodacus_cucurbitae_XP_028895490.1_putative_gustatory_receptor_98b
","Rhagoletis_pomonella_XP_036325255.1_putative_gustatory_receptor_98b
")0.96,"Drosophila_melanogaster_FBpp0084556_Gr98b-PA
")0.59,((((("Aedes_aegypti_NP_001345026.1_gustatory_receptor_39_isoform_Gr39a
","Culex_pipiens_pallens_XP_039444386.1_gustatory_and_pheromone_receptor_39a-like
")0.92,("Culex_pipiens_pallens_XP_039444383.1_gustatory_and_pheromone_receptor_39a_isoform_X4
","Culex_pipiens_pallens_XP_039444380.1_gustatory_and_pheromone_receptor_39a_isoform_X1
")0.62)0.77,"Anopheles_gambiae_str._PEST_XP_318899.1_AGAP009804-PA
")0.67,"Culex_quinquefasciatus_XP_038106906.1_putative_gustatory_receptor_28b
")0.75,((("Bradysia_coprophila_XP_037044662.1_putative_gustatory_receptor_2a
",((("Teleopsis_dalmanni_XP_037958834.1_putative_gustatory_receptor_2a
",(("Stomoxys_calcitrans_XP_013115193.1_PREDICTED_putative_gustatory_receptor_2a
","Lucilia_sericata_XP_037817969.1_putative_gustatory_receptor_2a
")0.71,"Glossina_fuscipes_XP_037896708.1_putative_gustatory_receptor_2a
")0.82)0.70,(("Zeugodacus_cucurbitae_XP_011194022.1_putative_gustatory_receptor_2a
",("Rhagoletis_pomonella_XP_036338634.1_putative_gustatory_receptor_2a
","Ceratitis_capitata_XP_020717315.1_putative_gustatory_receptor_2a
")0.47)0.59,("Bactrocera_latifrons_XP_018794455.1_PREDICTED_putative_gustatory_receptor_2a
","Bactrocera_dorsalis_XP_049310814.1_putative_gustatory_receptor_2a
")0.94)0.96)0.93,((((("Drosophila_bipectinata_XP_017092933.2_putative_gustatory_receptor_2a
","Drosophila_ananassae_XP_001963890.2_putative_gustatory_receptor_2a_isoform_X1
")0.92,(("Drosophila_persimilis_XP_002021945.1_putative_gustatory_receptor_2a
","Drosophila_guanche_XP_034136022.1_putative_gustatory_receptor_2a
")0.93,"Drosophila_willistoni_XP_002067257.1_putative_gustatory_receptor_2a
")0.62)0.41,(((("Drosophila_melanogaster_FBpp0289461_Gr2a-PC
","Drosophila_santomea_XP_039497261.1_putative_gustatory_receptor_2a_isoform_X1
")0.90,(("Drosophila_takahashii_XP_044252038.1_putative_gustatory_receptor_2a_isoform_X1
","Drosophila_biarmipes_XP_016947915.1_putative_gustatory_receptor_2a
")0.42,("Drosophila_rhopaloa_XP_016976781.1_putative_gustatory_receptor_2a
","Drosophila_elegans_XP_017112296.1_putative_gustatory_receptor_2a
")0.34)0.59)0.87,"Drosophila_eugracilis_XP_017086750.1_putative_gustatory_receptor_2a_isoform_X1
")0.84,("Drosophila_kikkawai_XP_017024188.1_putative_gustatory_receptor_2a
","Drosophila_serrata_XP_020806173.1_putative_gustatory_receptor_2a
")0.78)0.96)0.95,"Scaptodrosophila_lebanonensis_XP_030379682.1_putative_gustatory_receptor_2a
")0.92,((("Drosophila_hydei_XP_023174417.2_putative_gustatory_receptor_2a_isoform_X1
","Drosophila_hydei_XP_023174419.2_putative_gustatory_receptor_2a_isoform_X2
")0.99,("Drosophila_arizonae_XP_017871711.1_PREDICTED_putative_gustatory_receptor_2a_isoform_X1
","Drosophila_navojoa_XP_030246037.1_putative_gustatory_receptor_2a
")0.93)0.96,(("Drosophila_novamexicana_XP_030566982.1_putative_gustatory_receptor_2a
",("Drosophila_innubila_XP_034480649.1_putative_gustatory_receptor_2a
","Drosophila_albomicans_XP_034118514.1_putative_gustatory_receptor_2a
")0.92)0.76,"Drosophila_grimshawi_XP_001992670.1_putative_gustatory_receptor_2a
")0.92)0.94)0.98)0.91)0.89,("Musca_domestica_XP_005191420.1_PREDICTED_putative_gustatory_receptor_39b
",(((("Lucilia_sericata_XP_037817971.1_gustatory_and_pheromone_receptor_39a-like
","Lucilia_sericata_XP_037817972.1_gustatory_receptor_23a-like
")0.97,"Musca_domestica_XP_019895118.1_PREDICTED_putative_gustatory_receptor_39b
")0.95,("Scaptodrosophila_lebanonensis_XP_030383281.1_gustatory_receptor_23a
","Zeugodacus_cucurbitae_XP_028900964.1_gustatory_receptor_23a_isoform_X1
")0.14)0.61,(("Hermetia_illucens_XP_037918594.1_putative_gustatory_receptor_2a
","Hermetia_illucens_XP_037918595.1_gustatory_receptor_23a-like
")0.91,("Bradysia_coprophila_XP_037038260.1_putative_gustatory_receptor_2a
","Contarinia_nasturtii_XP_031626134.1_putative_gustatory_receptor_2a
")0.12)0.69)0.44)0.44)0.77,"Drosophila_melanogaster_FBpp0081050_Gr39b-PA
")0.76)0.68)0.65)0.65)0.69,"Tribolium_castaneum_XP_015840750.1_PREDICTED_putative_gustatory_receptor_28b_isoform_X1
")0.70,(((("Amyelois_transitella_XP_013183192.1_PREDICTED_putative_gustatory_receptor_28b
","Galleria_mellonella_XP_031766287.1_putative_gustatory_receptor_28b_isoform_X1
")0.39,"Leguminivora_glycinivorella_XP_047991942.1_gustatory_receptor_8a-like
")0.27,((("Diaphorina_citri_XP_026680347.1_uncharacterized_protein_LOC113467977
",(("Zootermopsis_nevadensis_XP_021924661.1_uncharacterized_protein_LOC110832180_isoform_X1
","Cryptotermes_secundus_XP_023709788.1_gustatory_receptor_for_bitter_taste_66a
")0.55,("Thrips_palmi_XP_034232272.1_gustatory_receptor_for_sugar_taste_43a-like
","Thrips_palmi_XP_034238825.1_uncharacterized_protein_LOC117643822
")0.18)0.29)0.26,"Penaeus_japonicus_XP_042894433.1_uncharacterized_protein_LOC122268193
")0.21,"Culex_pipiens_pallens_XP_039436978.1_uncharacterized_protein_LOC120418601
")0.20)0.15,"Linepithema_humile_XP_012222837.1_PREDICTED_uncharacterized_protein_LOC105672470_isoform_X1
")0.14)0.69,("Dendroctonus_ponderosae_XP_048526718.1_uncharacterized_protein_LOC109541541
",("Tribolium_madens_XP_044254770.1_gustatory_receptor_68a-like
","Tribolium_madens_XP_044254071.1_uncharacterized_protein_LOC123004733
")0.14)0.22)0.69)0.69,("Diabrotica_virgifera_virgifera_XP_028135243.2_putative_gustatory_receptor_28b
","Bombyx_mori_XP_037868165.1_gustatory_receptor_68_isoform_X1
")0.00)0.69)0.69)0.68,("Tribolium_madens_XP_044264710.1_uncharacterized_protein_LOC123011372
","Tribolium_castaneum_XP_015840060.1_PREDICTED_uncharacterized_protein_LOC107398979
")0.85)0.68,(("Sitophilus_oryzae_XP_030765944.1_uncharacterized_protein_LOC115889983_isoform_X4
","Anthonomus_grandis_grandis_XP_050300875.1_uncharacterized_protein_LOC126739296
")0.30,"Aethina_tumida_XP_019866072.2_uncharacterized_protein_LOC109595208
")0.16)0.68,(("Schistocerca_gregaria_XP_049832892.1_uncharacterized_protein_LOC126273382
","Schistocerca_gregaria_XP_049855105.1_uncharacterized_protein_LOC126335690
")0.04,("Schistocerca_americana_XP_046988808.1_gustatory_receptor_for_sugar_taste_43a-like
",("Schistocerca_serialis_cubense_XP_049947132.1_uncharacterized_protein_LOC126455425
","Schistocerca_piceifrons_XP_047106938.1_uncharacterized_protein_LOC124776145
")0.97)0.63)0.42)0.68)0.73,("Nicrophorus_vespilloides_XP_017776029.1_PREDICTED_putative_gustatory_receptor_39b
","Tribolium_castaneum_XP_008195702.1_PREDICTED_putative_gustatory_receptor_28b
")0.02)0.73)0.74)0.75,(("Anopheles_aquasalis_XP_050092275.1_putative_gustatory_receptor_59e
","Anopheles_albimanus_XP_035784467.1_putative_gustatory_receptor_59e
")0.99,(("Anopheles_stephensi_XP_035907472.1_putative_gustatory_receptor_59e
","Anopheles_funestus_XP_049299427.1_putative_gustatory_receptor_59e
")0.90,"Anopheles_coluzzii_XP_040223459.2_putative_gustatory_receptor_28b
")0.85)0.93)0.75,(("Tribolium_castaneum_XP_001813096.3_PREDICTED_gustatory_receptor_68a
","Tribolium_madens_XP_044256029.1_gustatory_and_pheromone_receptor_39a-like
")0.93,"Tribolium_madens_XP_044264981.1_uncharacterized_protein_LOC123011554
")0.49)0.75,((("Daphnia_pulex_XP_046446899.1_uncharacterized_protein_LOC124196129
",(((((((("Anopheles_albimanus_XP_035777498.1_putative_gustatory_receptor_28b
","Anopheles_darlingi_XP_049537189.1_putative_gustatory_receptor_28b
")0.92,"Anopheles_merus_XP_041777770.1_putative_gustatory_receptor_28b
")0.98,(("Hermetia_illucens_XP_037903808.1_putative_gustatory_receptor_28b_isoform_X2
","Hermetia_illucens_XP_037903807.1_putative_gustatory_receptor_28b_isoform_X1
")0.94,"Hermetia_illucens_XP_037903809.1_putative_gustatory_receptor_28b_isoform_X3
")0.98)0.60,((("Drosophila_grimshawi_XP_032591702.2_putative_gustatory_receptor_28b
",(((("Drosophila_navojoa_XP_030239107.1_putative_gustatory_receptor_28b_isoform_X2
","Drosophila_albomicans_XP_034100072.1_putative_gustatory_receptor_28b_isoform_X1
")0.74,"Drosophila_busckii_XP_017840197.1_putative_gustatory_receptor_28b_isoform_X2
")0.71,"Drosophila_grimshawi_XP_001993306.1_putative_gustatory_receptor_28b
")0.69,(((("Drosophila_melanogaster_FBpp0089145_Gr28b-PC
","Drosophila_biarmipes_XP_016963276.1_putative_gustatory_receptor_28b_isoform_X1
")0.83,"Drosophila_kikkawai_XP_017019619.1_putative_gustatory_receptor_28b_isoform_X1
")0.76,"Drosophila_ananassae_XP_014761401.1_putative_gustatory_receptor_28b_isoform_X1
")0.85,"Drosophila_subobscura_XP_034667793.1_putative_gustatory_receptor_28b
")0.89)0.97)0.96,(("Glossina_fuscipes_XP_037882141.1_putative_gustatory_receptor_28b
","Lucilia_cuprina_XP_046812333.1_putative_gustatory_receptor_28b
")0.54,(("Rhagoletis_zephyria_XP_017479655.1_PREDICTED_putative_gustatory_receptor_28b
","Ceratitis_capitata_XP_023159347.1_putative_gustatory_receptor_28b
")0.50,"Bactrocera_oleae_XP_036214738.1_putative_gustatory_receptor_28b_isoform_X2
")0.94)0.69)0.79,(((((("Drosophila_pseudoobscura_XP_015035525.2_putative_gustatory_receptor_28b_isoform_X3
","Drosophila_bipectinata_XP_017098888.2_putative_gustatory_receptor_28b_isoform_X3
")0.17,("Drosophila_serrata_XP_020803625.1_putative_gustatory_receptor_28b_isoform_X4
",(("Drosophila_ficusphila_XP_017060412.1_putative_gustatory_receptor_28b_isoform_X3
",("Drosophila_elegans_XP_017115508.1_putative_gustatory_receptor_28b_isoform_X3
","Drosophila_subpulchrella_XP_037709810.1_putative_gustatory_receptor_28b_isoform_X4
")0.49)0.54,("Drosophila_melanogaster_FBpp0089143_Gr28b-PE
","Drosophila_sechellia_XP_032583360.1_putative_gustatory_receptor_28b_isoform_X1
")0.73)0.74)0.83)0.98,("Scaptodrosophila_lebanonensis_XP_030384477.1_putative_gustatory_receptor_28b
",("Drosophila_albomicans_XP_034100074.1_putative_gustatory_receptor_28b_isoform_X3
","Drosophila_mojavensis_XP_043864617.1_putative_gustatory_receptor_28b_isoform_X3
")0.61)0.67)0.96,(((((("Glossina_fuscipes_XP_037896713.1_putative_gustatory_receptor_28b
","Stomoxys_calcitrans_XP_013099316.1_PREDICTED_putative_gustatory_receptor_28b_isoform_X1
")0.84,"Bactrocera_oleae_XP_014087310.1_putative_gustatory_receptor_28b_isoform_X1
")0.62,("Drosophila_melanogaster_FBpp0089144_Gr28b-PB
","Drosophila_busckii_XP_017840189.1_putative_gustatory_receptor_28b_isoform_X1
")0.87)0.83,"Stomoxys_calcitrans_XP_013099319.1_PREDICTED_putative_gustatory_receptor_28b_isoform_X4
")0.72,"Bactrocera_dorsalis_XP_049307291.1_putative_gustatory_receptor_28b_isoform_X2
")0.61,((((("Drosophila_innubila_XP_034473856.1_putative_gustatory_receptor_28b
","Drosophila_navojoa_XP_030239109.1_putative_gustatory_receptor_28b_isoform_X4
")0.51,"Drosophila_busckii_XP_017840206.1_putative_gustatory_receptor_28b_isoform_X3
")0.69,("Drosophila_willistoni_XP_002066897.2_putative_gustatory_receptor_28b_isoform_X1
","Drosophila_obscura_XP_022227844.1_putative_gustatory_receptor_28b_isoform_X2
")0.12)0.72,("Drosophila_melanogaster_FBpp0089142_Gr28b-PD
","Drosophila_santomea_XP_039490466.1_putative_gustatory_receptor_28b_isoform_X5
")0.93)0.99,((("Stomoxys_calcitrans_XP_013099317.1_PREDICTED_putative_gustatory_receptor_28b_isoform_X2
","Musca_domestica_XP_005189943.1_PREDICTED_putative_gustatory_receptor_28b
")0.76,"Lucilia_sericata_XP_037816705.1_putative_gustatory_receptor_28b
")0.91,"Teleopsis_dalmanni_XP_037927710.1_putative_gustatory_receptor_28b
")0.95)0.73)0.59)0.53,(((("Drosophila_serrata_XP_020803623.1_putative_gustatory_receptor_28b_isoform_X2
","Drosophila_kikkawai_XP_017019620.1_putative_gustatory_receptor_28b_isoform_X2
")0.62,(("Drosophila_ficusphila_XP_043065302.1_putative_gustatory_receptor_28b_isoform_X2
",(("Drosophila_rhopaloa_XP_044315976.1_putative_gustatory_receptor_28b_isoform_X2
","Drosophila_biarmipes_XP_016963277.1_putative_gustatory_receptor_28b_isoform_X2
")0.41,("Drosophila_melanogaster_FBpp0079086_Gr28b-PA
","Drosophila_teissieri_XP_043640425.1_putative_gustatory_receptor_28b_isoform_X2
")0.86)0.70)0.79,"Drosophila_ananassae_XP_001963276.2_putative_gustatory_receptor_28b_isoform_X2
")0.77)0.96,"Drosophila_obscura_XP_022227842.2_putative_gustatory_receptor_28b_isoform_X1
")0.97,("Drosophila_navojoa_XP_030239108.1_putative_gustatory_receptor_28b_isoform_X3
","Drosophila_willistoni_XP_046866614.1_putative_gustatory_receptor_28b_isoform_X2
")0.51)0.97)0.64,((("Bactrocera_tryoni_XP_039952236.1_putative_gustatory_receptor_28b_isoform_X4
","Bactrocera_tryoni_XP_039952235.1_putative_gustatory_receptor_28b_isoform_X3
")0.95,(("Bactrocera_dorsalis_XP_049307301.1_putative_gustatory_receptor_28b_isoform_X4
","Bactrocera_dorsalis_XP_049307293.1_putative_gustatory_receptor_28b_isoform_X3
")0.84,(("Zeugodacus_cucurbitae_XP_028895207.1_putative_gustatory_receptor_28b_isoform_X3
","Zeugodacus_cucurbitae_XP_028895206.1_putative_gustatory_receptor_28b_isoform_X2
")0.70,"Zeugodacus_cucurbitae_XP_028895208.1_putative_gustatory_receptor_28b_isoform_X4
")0.73)0.90)0.98,(("Zeugodacus_cucurbitae_XP_011180327.1_putative_gustatory_receptor_28b_isoform_X5
","Zeugodacus_cucurbitae_XP_028895209.1_putative_gustatory_receptor_28b_isoform_X6
")0.97,"Bactrocera_dorsalis_XP_049307308.1_putative_gustatory_receptor_28b_isoform_X5
")0.97)0.68)0.86)1.00)0.95,"Aethina_tumida_XP_049825082.1_gustatory_receptor_for_sugar_taste_43a-like
")0.94,((("Teleopsis_dalmanni_XP_037928427.1_putative_gustatory_receptor_28a
","Rhagoletis_zephyria_XP_017479654.1_PREDICTED_putative_gustatory_receptor_28a
")0.53,(("Drosophila_willistoni_XP_002066898.1_putative_gustatory_receptor_28a
",("Scaptodrosophila_lebanonensis_XP_030383856.1_putative_gustatory_receptor_28a
",((("Drosophila_mojavensis_XP_002003197.1_putative_gustatory_receptor_28a
","Drosophila_grimshawi_XP_001993305.1_putative_gustatory_receptor_28a
")0.52,"Drosophila_albomicans_XP_034100077.1_putative_gustatory_receptor_28a_isoform_X2
")0.67,"Drosophila_busckii_XP_017851574.1_putative_gustatory_receptor_28a
")0.73)0.74)0.76,("Drosophila_melanogaster_FBpp0079087_Gr28a-PA
","Drosophila_eugracilis_XP_017069659.2_putative_gustatory_receptor_28a
")0.83)0.96)0.97,"Drosophila_obscura_XP_041452295.1_uncharacterized_protein_LOC111077763
")0.96)0.90,"Tribolium_castaneum_XP_015836211.1_PREDICTED_gustatory_receptor_for_sugar_taste_43a-like_isoform_X3
")0.89,"Bemisia_tabaci_XP_018896153.1_PREDICTED_uncharacterized_protein_LOC109029903
")0.88)0.88,"Folsomia_candida_XP_035704633.1_gustatory_and_odorant_receptor_63a-like
")0.87,("Schistocerca_gregaria_XP_049855288.1_uncharacterized_protein_LOC126335859
","Schistocerca_serialis_cubense_XP_049947966.1_uncharacterized_protein_LOC126456258
")0.83)0.85)0.83,"Leptopilina_heterotoma_XP_043474703.1_uncharacterized_protein_LOC122506533
")0.84)0.84)0.85)0.87)0.87)0.88,("Schistocerca_cancellata_XP_049771965.1_uncharacterized_protein_LOC126152474
","Schistocerca_serialis_cubense_XP_049947579.1_uncharacterized_protein_LOC126455861
")0.71)0.88,(("Sipha_flava_XP_025417126.1_putative_gustatory_receptor_28a_isoform_X1
",("Aphis_gossypii_XP_050057701.1_uncharacterized_protein_LOC114122167_isoform_X2
","Aphis_gossypii_XP_027840558.2_uncharacterized_protein_LOC114122167_isoform_X1
")0.99)1.00,("Daphnia_pulex_XP_046449618.1_uncharacterized_protein_LOC124198030_isoform_X2
","Daphnia_pulex_XP_046450299.1_uncharacterized_protein_LOC124198486
")0.09)0.54)0.88)0.89)0.89,"Stegodyphus_dumicola_XP_035215070.1_uncharacterized_protein_LOC118188682
")0.89)0.89,("Daphnia_magna_XP_045032718.1_uncharacterized_protein_LOC116927578
","Daphnia_magna_XP_032788724.2_uncharacterized_protein_LOC116926054
")0.04)0.89)0.90,"Drosophila_melanogaster_FBpp0071887_Gr59c-PA
")0.90)0.93)0.93,(("Drosophila_melanogaster_FBpp0084558_Gr98d-PA
","Drosophila_melanogaster_FBpp0084557_Gr98c-PA
")0.84,"Drosophila_willistoni_XP_002069877.1_putative_gustatory_receptor_98b
")0.62)0.94,("Daphnia_pulex_XP_046449611.1_uncharacterized_protein_LOC124198027_isoform_X2
","Daphnia_pulex_XP_046450467.1_gustatory_and_pheromone_receptor_39a-like_isoform_X2
")0.27)0.93)0.93)0.93)0.93)0.93,("Leguminivora_glycinivorella_XP_047991952.1_gustatory_receptor_68a-like
",("Drosophila_ficusphila_XP_017054700.1_putative_gustatory_receptor_2a_isoform_X1
","Drosophila_yakuba_XP_039228284.1_putative_gustatory_receptor_2a_isoform_X2
")1.00)0.61)0.94,"Sipha_flava_XP_025415539.1_uncharacterized_protein_LOC112687177
")0.94)0.94)0.94)0.94,((((("Neodiprion_pinetum_XP_046471180.1_uncharacterized_protein_LOC124213683_isoform_X3
","Neodiprion_lecontei_XP_046590722.1_uncharacterized_protein_LOC107222965_isoform_X1
")0.98,("Neodiprion_virginianus_XP_046608799.1_putative_gustatory_receptor_28b_isoform_X1
","Neodiprion_fabricii_XP_046415203.1_putative_gustatory_receptor_28b_isoform_X2
")0.52)0.77,("Drosophila_melanogaster_FBpp0071355_Gr9a-PA
",((("Formica_exsecta_XP_029665571.1_uncharacterized_protein_LOC115236971
",("Ooceraea_biroi_XP_026828172.1_uncharacterized_protein_LOC105276023_isoform_X1
","Ooceraea_biroi_XP_026828177.1_uncharacterized_protein_LOC105276023_isoform_X5
")0.99)0.97,("Wasmannia_auropunctata_XP_011706620.1_PREDICTED_uncharacterized_protein_LOC105461817
",(("Vollenhovia_emeryi_XP_011881041.1_PREDICTED_putative_gustatory_receptor_28b_isoform_X3
","Vollenhovia_emeryi_XP_011881037.1_PREDICTED_putative_gustatory_receptor_28b_isoform_X1
")1.00,"Cataglyphis_hispanica_XP_050463452.1_uncharacterized_protein_LOC126857776
")0.58)0.67)0.63,((("Diprion_similis_XP_046746515.1_putative_gustatory_receptor_28b
",("Habropoda_laboriosa_XP_017795710.1_PREDICTED_putative_gustatory_receptor_28a
",((("Vespa_velutina_XP_047371536.1_putative_gustatory_receptor_28b_isoform_X2
",(("Vespula_vulgaris_XP_050845110.1_putative_gustatory_receptor_28b
",((("Diprion_similis_XP_046751502.1_uncharacterized_protein_LOC124414573
","Neodiprion_pinetum_XP_046490074.1_gustatory_receptor_for_sugar_taste_43a-like
")0.99,(("Athalia_rosae_XP_048515134.1_putative_gustatory_receptor_28b
",("Athalia_rosae_XP_020709238.2_uncharacterized_protein_LOC105688058_isoform_X2
","Athalia_rosae_XP_048515132.1_putative_gustatory_receptor_28b
")0.32)0.59,((("Neodiprion_lecontei_XP_046601972.1_putative_gustatory_receptor_28b
","Diprion_similis_XP_046751358.1_putative_gustatory_receptor_28b
")0.77,"Neodiprion_pinetum_XP_046490716.1_uncharacterized_protein_LOC124223090_isoform_X1
")0.43,(("Athalia_rosae_XP_025602545.2_putative_gustatory_receptor_28b_isoform_X1
","Athalia_rosae_XP_048515130.1_uncharacterized_protein_LOC125501947
")0.46,"Athalia_rosae_XP_020709176.2_putative_gustatory_receptor_28b_isoform_X2
")0.55)0.45)0.61)0.74,(("Diprion_similis_XP_046753386.1_putative_gustatory_receptor_28b
","Neodiprion_virginianus_XP_046630141.1_putative_gustatory_receptor_28b
")0.99,"Athalia_rosae_XP_012258509.3_putative_gustatory_receptor_28b
")0.75)0.81)0.77,("Belonocnema_kinseyi_XP_033209470.1_uncharacterized_protein_LOC117168153
",((((("Microplitis_demolitor_XP_008544890.1_PREDICTED_putative_gustatory_receptor_28b
","Cotesia_glomerata_XP_044578052.1_gustatory_receptor_for_sugar_taste_43a-like_isoform_X2
")0.83,"Cotesia_glomerata_XP_044578047.1_putative_gustatory_receptor_28b
")0.95,(("Cephus_cinctus_XP_024937505.1_putative_gustatory_receptor_28b
",("Ceratina_calcarata_XP_017892007.2_uncharacterized_protein_LOC108632145
",("Pseudomyrmex_gracilis_XP_020294856.1_putative_gustatory_receptor_28b_isoform_X1
","Atta_cephalotes_XP_012059937.1_PREDICTED_gustatory_receptor_68a-like
")0.04)0.02)0.04,((("Belonocnema_kinseyi_XP_033209796.1_putative_gustatory_receptor_28b
","Leptopilina_heterotoma_XP_043466048.1_putative_gustatory_receptor_28b
")0.98,"Belonocnema_kinseyi_XP_033231707.1_putative_gustatory_receptor_28b
")0.88,"Orussus_abietinus_XP_023289038.1_uncharacterized_protein_LOC105701428
")0.72)0.39)0.55,((("Copidosoma_floridanum_XP_023246961.1_putative_gustatory_receptor_28a
","Nasonia_vitripennis_XP_016840989.1_gustatory_receptor_49_isoform_X1
")0.62,"Trichogramma_pretiosum_XP_014227435.1_gustatory_receptor_for_bitter_taste_66a-like
")0.91,"Nasonia_vitripennis_NP_001177461.1_gustatory_receptor_48
")0.99)0.60,("Cephus_cinctus_XP_015588173.1_gustatory_receptor_68a_isoform_X1
",((("Diprion_similis_XP_046751484.1_uncharacterized_protein_LOC124414562
","Neodiprion_lecontei_XP_046600561.1_uncharacterized_protein_LOC107219810
")1.00,"Neodiprion_pinetum_XP_046490073.1_uncharacterized_protein_LOC124222780
")0.97,(("Diprion_similis_XP_046752475.1_putative_gustatory_receptor_28b
","Neodiprion_fabricii_XP_046413179.1_putative_gustatory_receptor_28a
")0.87,(("Diprion_similis_XP_046753385.1_putative_gustatory_receptor_28b
","Neodiprion_pinetum_XP_046493079.1_putative_gustatory_receptor_28b_isoform_X1
")0.94,("Athalia_rosae_XP_020708920.2_putative_gustatory_receptor_28b
","Athalia_rosae_XP_048509663.1_putative_gustatory_receptor_28b
")0.21)0.53)0.53)0.72)0.68)0.68)0.67)0.77)0.77,"Athalia_rosae_XP_048513816.1_putative_gustatory_receptor_28a_isoform_X1
")0.78,(((((("Polistes_fuscatus_XP_043487504.1_uncharacterized_protein_LOC122514634
","Polistes_fuscatus_XP_043487491.1_putative_gustatory_receptor_28b
")0.62,("Vespa_velutina_XP_047344143.1_putative_gustatory_receptor_28b
","Vespa_velutina_XP_047344145.1_putative_gustatory_receptor_28b
")0.86)0.67,((("Vespa_mandarinia_XP_035723188.1_uncharacterized_protein_LOC118442094
","Vespa_mandarinia_XP_035723200.1_putative_gustatory_receptor_28b
")0.33,("Vespa_crabro_XP_046829303.1_putative_gustatory_receptor_28a
","Vespa_mandarinia_XP_035722937.1_gustatory_receptor_for_sugar_taste_43a-like
")0.50)0.85,"Vespa_mandarinia_XP_035723056.1_uncharacterized_protein_LOC118442026
")0.83)0.91,((("Venturia_canescens_XP_043289333.1_putative_gustatory_receptor_28b
","Venturia_canescens_XP_043289654.1_gustatory_receptor_68a-like
")0.89,"Venturia_canescens_XP_043289332.1_uncharacterized_protein_LOC122419111
")0.67,(("Megalopta_genalis_XP_033336319.1_uncharacterized_protein_LOC117226266
","Cephus_cinctus_XP_015590817.2_putative_gustatory_receptor_28b
")0.01,("Megachile_rotundata_XP_012151772.1_PREDICTED_uncharacterized_protein_LOC105663951_isoform_X1
",((("Osmia_lignaria_XP_034171194.1_putative_gustatory_receptor_28b
","Osmia_bicornis_bicornis_XP_046142495.1_putative_gustatory_receptor_28b
")0.99,(((("Bombus_pyrosoma_XP_043589166.1_uncharacterized_protein_LOC122570649_isoform_X3
","Bombus_pyrosoma_XP_043589164.1_putative_gustatory_receptor_28b_isoform_X1
")0.89,"Frieseomelitta_varia_XP_043507149.1_putative_gustatory_receptor_28b_isoform_X1
")0.66,("Eufriesea_mexicana_XP_017764048.1_PREDICTED_putative_gustatory_receptor_28a
","Habropoda_laboriosa_XP_017795711.1_PREDICTED_putative_gustatory_receptor_28a
")0.35)0.43,"Ceratina_calcarata_XP_017880710.1_putative_gustatory_receptor_28b
")0.43)0.37,((("Dufourea_novaeangliae_XP_015436050.1_PREDICTED_putative_gustatory_receptor_28b
",(("Nomia_melanderi_XP_031840509.1_putative_gustatory_receptor_28b_isoform_X1
","Nomia_melanderi_XP_031840517.1_putative_gustatory_receptor_28b_isoform_X2
")0.99,"Megalopta_genalis_XP_033332408.1_putative_gustatory_receptor_28b
")0.78)0.78,"Colletes_gigas_XP_043251722.1_putative_gustatory_receptor_28a
")0.72,"Nomia_melanderi_XP_031837088.1_uncharacterized_protein_LOC116428957
")0.61)0.71)0.75)0.72)0.66)0.64,(((("Wasmannia_auropunctata_XP_011685771.1_PREDICTED_uncharacterized_protein_LOC105448726
","Monomorium_pharaonis_XP_036139554.1_uncharacterized_protein_LOC105838596
")0.97,((("Harpegnathos_saltator_XP_025155279.1_putative_gustatory_receptor_28a
","Odontomachus_brunneus_XP_032668138.1_putative_gustatory_receptor_28a
")0.91,"Dinoponera_quadriceps_XP_014483702.1_PREDICTED_uncharacterized_protein_LOC106749101
")0.90,(((((("Temnothorax_curvispinosus_XP_024872629.1_putative_gustatory_receptor_28b
","Vollenhovia_emeryi_XP_011873108.1_PREDICTED_putative_gustatory_receptor_28b
")0.71,"Pogonomyrmex_barbatus_XP_011630312.1_putative_gustatory_receptor_28b
")0.90,("Camponotus_floridanus_XP_011252401.1_putative_gustatory_receptor_28a_isoform_X1
","Cataglyphis_hispanica_XP_050445043.1_putative_gustatory_receptor_28b
")0.80)0.79,"Ooceraea_biroi_XP_011349384.1_putative_gustatory_receptor_28b
")0.81,"Pseudomyrmex_gracilis_XP_020294023.1_putative_gustatory_receptor_28b
")0.91,("Cyphomyrmex_costatus_XP_018403472.1_PREDICTED_uncharacterized_protein_LOC108780314
",(("Atta_colombica_XP_018046054.1_PREDICTED_uncharacterized_protein_LOC108685670
","Acromyrmex_echinatior_XP_011050393.1_PREDICTED_putative_gustatory_receptor_28b
")0.84,"Trachymyrmex_zeteki_XP_018300178.1_PREDICTED_putative_gustatory_receptor_28a
")0.79)0.92)0.94)0.97)0.98,(("Leptopilina_heterotoma_XP_043480192.1_putative_gustatory_receptor_28b
","Belonocnema_kinseyi_XP_033231712.1_gustatory_and_pheromone_receptor_32a-like
")0.91,"Belonocnema_kinseyi_XP_033231710.1_putative_gustatory_receptor_28b
")0.93)0.84,(("Nasonia_vitripennis_NP_001177466.1_gustatory_receptor_53
","Trichogramma_pretiosum_XP_014227437.2_uncharacterized_protein_LOC106652813
")0.57,(("Nasonia_vitripennis_NP_001164461.1_gustatory_receptor_58
","Trichogramma_pretiosum_XP_014227433.1_gustatory_receptor_68a-like
")0.60,"Nasonia_vitripennis_NP_001177465.1_gustatory_receptor_52
")0.45)0.79)0.74)0.94,"Nasonia_vitripennis_NP_001177464.1_gustatory_receptor_51
")0.93)0.89)0.88)0.88,(("Athalia_rosae_XP_020711092.2_uncharacterized_protein_LOC110117323_isoform_X1
","Athalia_rosae_XP_020711108.2_uncharacterized_protein_LOC110117326
")0.69,"Athalia_rosae_XP_048508455.1_uncharacterized_protein_LOC110117322_isoform_X4
")0.87)0.87,"Drosophila_melanogaster_FBpp0071648_Gr58b-PA
")0.86)0.81)0.80)0.78,("Bemisia_tabaci_XP_018916325.1_PREDICTED_uncharacterized_protein_LOC109043552_isoform_X2
",("Bemisia_tabaci_XP_018916316.1_PREDICTED_uncharacterized_protein_LOC109043552_isoform_X1
","Bemisia_tabaci_XP_018916336.1_PREDICTED_uncharacterized_protein_LOC109043552_isoform_X3
")0.66)0.99)0.76,"Drosophila_melanogaster_FBpp0071968_Gr59f-PA
")0.76)0.91,("Drosophila_melanogaster_FBpp0071874_Gr59a-PA
","Drosophila_melanogaster_FBpp0072024_Gr59e-PA
")0.01)0.91,((((((((("Aphis_gossypii_XP_050053767.1_gustatory_receptor_for_sugar_taste_43a-like_isoform_X1
",("Acyrthosiphon_pisum_XP_003244120.4_gustatory_receptor_for_sugar_taste_43a-like_isoform_X1
","Myzus_persicae_XP_022165389.1_gustatory_receptor_for_sugar_taste_43a-like
")0.77)1.00,"Sipha_flava_XP_025417386.1_putative_gustatory_receptor_28b
")0.88,"Melanaphis_sacchari_XP_025202779.1_putative_gustatory_receptor_28b
")0.88,(("Rhopalosiphum_maidis_XP_026811184.1_uncharacterized_protein_LOC113552516
",("Myzus_persicae_XP_022165399.1_gustatory_receptor_for_sugar_taste_43a-like
","Melanaphis_sacchari_XP_025202850.1_gustatory_receptor_for_sugar_taste_43a-like
")0.99)0.94,"Sipha_flava_XP_025417395.1_uncharacterized_protein_LOC112688438
")0.87)1.00,((((((("Myzus_persicae_XP_022165403.1_uncharacterized_protein_LOC111030288
","Acyrthosiphon_pisum_XP_029346574.1_uncharacterized_protein_LOC115034294
")0.79,"Aphis_gossypii_XP_027840412.2_putative_gustatory_receptor_28b
")0.49,"Melanaphis_sacchari_XP_025198332.1_uncharacterized_protein_LOC112596765
")0.41,("Myzus_persicae_XP_022165386.1_uncharacterized_protein_LOC111030274
","Aphis_gossypii_XP_027840418.1_uncharacterized_protein_LOC114122060
")0.92)0.44,("Daktulosphaira_vitifoliae_XP_050536573.1_uncharacterized_protein_LOC126902904_isoform_X1
","Myzus_persicae_XP_022181994.1_uncharacterized_protein_LOC111041864
")0.56)0.54,"Daktulosphaira_vitifoliae_XP_050519914.1_gustatory_receptor_68a-like
")0.50,((("Aphis_gossypii_XP_050064018.1_uncharacterized_protein_LOC126552915
","Acyrthosiphon_pisum_XP_008178128.1_putative_gustatory_receptor_28b
")0.96,"Aphis_gossypii_XP_027840408.1_putative_gustatory_receptor_28b_isoform_X2
")0.93,("Rhopalosiphum_maidis_XP_026807870.1_uncharacterized_protein_LOC113550323
","Sipha_flava_XP_025417197.1_uncharacterized_protein_LOC112688289
")0.60)0.73)0.75)0.71,("Sipha_flava_XP_025417366.1_uncharacterized_protein_LOC112688415_isoform_X1
",("Myzus_persicae_XP_022165388.1_uncharacterized_protein_LOC111030276
",("Rhopalosiphum_maidis_XP_026811186.1_uncharacterized_protein_LOC113552518
",("Melanaphis_sacchari_XP_025201128.1_uncharacterized_protein_LOC112598749
","Aphis_gossypii_XP_027840406.2_uncharacterized_protein_LOC114122050
")0.54)0.76)1.00)1.00)0.87,((("Rhopalosiphum_maidis_XP_026811143.1_uncharacterized_protein_LOC113552464
","Aphis_gossypii_XP_027848978.2_uncharacterized_protein_LOC114128623
")0.75,"Melanaphis_sacchari_XP_025206499.1_uncharacterized_protein_LOC112602568
")0.84,("Myzus_persicae_XP_022181995.1_uncharacterized_protein_LOC111041865
","Acyrthosiphon_pisum_XP_016662188.2_uncharacterized_protein_LOC107884492
")0.85)0.99)0.88,("Fopius_arisanus_XP_011314932.1_PREDICTED_uncharacterized_protein_LOC105273913_isoform_X1
","Diachasma_alloeum_XP_015119204.1_uncharacterized_protein_LOC107042380
")0.96)0.85,"Centruroides_sculpturatus_XP_023231254.1_uncharacterized_protein_LOC111631268
")0.82)0.95)0.97)0.97,((("Aphis_gossypii_XP_027840419.2_uncharacterized_protein_LOC114122062
","Acyrthosiphon_pisum_XP_016659368.1_uncharacterized_protein_LOC100574450
")0.27,"Myzus_persicae_XP_022165415.1_uncharacterized_protein_LOC111030299
")0.36,"Adelges_cooleyi_XP_050430689.1_uncharacterized_protein_LOC126839409
")0.40)0.97)0.97)0.97)0.97)0.97)0.97,(((((((("Bactrocera_oleae_XP_036230017.1_gustatory_receptor_for_sugar_taste_43a-like
","Bactrocera_neohumeralis_XP_050324512.1_gustatory_receptor_for_sugar_taste_43a-like
")0.80,"Ceratitis_capitata_XP_020712594.1_gustatory_receptor_for_sugar_taste_43a-like
")0.77,"Ceratitis_capitata_XP_020712570.1_gustatory_receptor_for_sugar_taste_43a-like
")0.77,("Chrysoperla_carnea_XP_044738938.1_gustatory_receptor_for_sugar_taste_43a-like
",((("Contarinia_nasturtii_XP_031629035.1_gustatory_receptor_for_sugar_taste_43a-like
","Contarinia_nasturtii_XP_031617469.1_gustatory_receptor_for_sugar_taste_43a-like
")0.27,((("Hermetia_illucens_XP_037917322.1_gustatory_receptor_for_sugar_taste_43a
","Bradysia_coprophila_XP_037049389.1_gustatory_receptor_for_sugar_taste_43a-like
")0.33,((((("Ceratitis_capitata_XP_012163053.1_gustatory_receptor_for_sugar_taste_43a_isoform_X1
","Bactrocera_dorsalis_XP_049308430.1_gustatory_receptor_for_sugar_taste_43a
")0.95,"Rhagoletis_pomonella_XP_036334658.1_gustatory_receptor_for_sugar_taste_43a-like
")0.95,("Teleopsis_dalmanni_XP_037955267.1_gustatory_receptor_for_sugar_taste_43a
","Lucilia_sericata_XP_037817726.1_gustatory_receptor_for_sugar_taste_43a_isoform_X2
")0.29)0.78,("Stomoxys_calcitrans_XP_013109055.1_PREDICTED_gustatory_receptor_for_sugar_taste_43a
","Musca_domestica_XP_019890708.1_PREDICTED_gustatory_receptor_for_sugar_taste_43a-like
")0.94)0.76,(("Stomoxys_calcitrans_XP_013109056.1_PREDICTED_gustatory_receptor_for_sugar_taste_43a-like_isoform_X1
","Stomoxys_calcitrans_XP_013109057.1_PREDICTED_gustatory_receptor_for_sugar_taste_43a-like_isoform_X2
")0.96,"Musca_domestica_XP_019890709.1_PREDICTED_gustatory_receptor_for_sugar_taste_43a
")0.84)0.78)0.79,(((("Ceratitis_capitata_XP_004520330.1_gustatory_receptor_for_sugar_taste_43a-like
","Bactrocera_dorsalis_XP_049307556.1_gustatory_receptor_for_sugar_taste_43a
")0.60,"Zeugodacus_cucurbitae_XP_028899050.1_gustatory_receptor_for_sugar_taste_43a-like
")0.90,"Rhagoletis_zephyria_XP_017475345.1_PREDICTED_gustatory_receptor_for_sugar_taste_43a
")0.99,"Rhagoletis_pomonella_XP_036334657.1_gustatory_receptor_for_sugar_taste_43a-like
")0.92)0.87)0.83,(((("Drosophila_innubila_XP_034478521.1_gustatory_receptor_for_sugar_taste_43a
","Drosophila_grimshawi_XP_001986068.1_gustatory_receptor_for_sugar_taste_43a
")0.43,"Drosophila_hydei_XP_023167327.1_gustatory_receptor_for_sugar_taste_43a_isoform_X1
")0.56,("Drosophila_virilis_XP_032292789.1_gustatory_receptor_for_sugar_taste_43a_isoform_X1
","Drosophila_novamexicana_XP_030556311.1_gustatory_receptor_for_sugar_taste_43a
")0.84)0.98,("Drosophila_willistoni_XP_023037857.2_gustatory_receptor_for_sugar_taste_43a
",((("Drosophila_suzukii_XP_036669908.1_gustatory_receptor_for_sugar_taste_43a_isoform_X3
",("Drosophila_melanogaster_FBpp0088086_Gr43a-PA
","Drosophila_simulans_XP_039148195.1_gustatory_receptor_for_sugar_taste_43a_isoform_X4
")0.15)0.31,((("Drosophila_melanogaster_FBpp0311196_Gr43a-PC
","Drosophila_melanogaster_FBpp0110117_Gr43a-PB
")0.93,"Drosophila_erecta_XP_026834344.1_gustatory_receptor_for_sugar_taste_43a_isoform_X1
")0.95,"Drosophila_simulans_XP_016026269.1_gustatory_receptor_for_sugar_taste_43a_isoform_X1
")0.77)0.96,("Drosophila_pseudoobscura_XP_033233832.1_gustatory_receptor_for_sugar_taste_43a
",(("Drosophila_bipectinata_XP_017093911.2_gustatory_receptor_for_sugar_taste_43a_isoform_X1
","Drosophila_bipectinata_XP_017093912.2_gustatory_receptor_for_sugar_taste_43a_isoform_X3
")0.87,("Drosophila_serrata_XP_020815191.1_gustatory_receptor_for_sugar_taste_43a_isoform_X1
","Drosophila_serrata_XP_020815193.1_gustatory_receptor_for_sugar_taste_43a_isoform_X3
")0.88)0.78)0.68)0.96)0.95)0.99)0.95)0.94)0.95,(("Bradysia_coprophila_XP_037040411.1_gustatory_receptor_for_sugar_taste_43a-like_isoform_X2
","Bradysia_coprophila_XP_037040410.1_gustatory_receptor_for_sugar_taste_43a-like_isoform_X1
")0.89,"Agrilus_planipennis_XP_018334365.1_gustatory_receptor_for_sugar_taste_43a-like_isoform_X1
")0.55)0.96,(("Aedes_aegypti_NP_001345061.1_gustatory_receptor_34_isoform_1
",(("Culex_quinquefasciatus_XP_038110041.1_gustatory_receptor_for_sugar_taste_43a_isoform_X6
","Culex_pipiens_pallens_XP_039438223.1_gustatory_receptor_for_sugar_taste_43a_isoform_X4
")0.69,"Culex_quinquefasciatus_XP_038110023.1_gustatory_receptor_for_sugar_taste_43a_isoform_X1
")0.96)0.97,((("Anopheles_funestus_XP_049292712.1_gustatory_receptor_for_sugar_taste_43a_isoform_X1
","Anopheles_funestus_XP_049292713.1_gustatory_receptor_for_sugar_taste_43a_isoform_X2
")0.98,("Anopheles_stephensi_XP_035912688.1_gustatory_receptor_for_sugar_taste_43a_isoform_X4
",("Anopheles_arabiensis_XP_040152070.1_gustatory_receptor_for_sugar_taste_43a_isoform_X1
","Anopheles_merus_XP_041770343.1_gustatory_receptor_for_sugar_taste_43a_isoform_X1
")0.95)0.92)0.99,("Anopheles_aquasalis_XP_050093853.1_gustatory_receptor_for_sugar_taste_43a
","Anopheles_darlingi_XP_049541254.1_gustatory_receptor_for_sugar_taste_43a
")0.99)0.98)0.99)1.00,("Tribolium_castaneum_XP_015840253.1_PREDICTED_putative_gustatory_receptor_28b_isoform_X1
","Tribolium_castaneum_XP_015836468.1_PREDICTED_uncharacterized_protein_LOC107398086_isoform_X1
")0.52)0.99,(("Amyelois_transitella_XP_013188331.1_PREDICTED_gustatory_receptor_for_sugar_taste_43a-like
",(("Pieris_rapae_XP_045487176.1_gustatory_receptor_for_sugar_taste_43a-like
",("Galleria_mellonella_XP_031764556.1_gustatory_receptor_for_sugar_taste_43a-like
",(((((("Aricia_agestis_XP_041972558.1_gustatory_receptor_for_sugar_taste_43a-like
",("Papilio_xuthus_XP_013167699.1_PREDICTED_gustatory_receptor_for_sugar_taste_43a-like
",((("Spodoptera_litura_XP_022831987.1_gustatory_receptor_for_sugar_taste_43a-like
","Pectinophora_gossypiella_XP_049878938.1_gustatory_receptor_for_sugar_taste_43a-like
")0.26,"Leguminivora_glycinivorella_XP_047999211.1_gustatory_receptor_for_sugar_taste_43a-like
")0.28,"Zerene_cesonia_XP_038217462.1_gustatory_receptor_for_sugar_taste_43a-like
")0.24)0.24)0.25,(("Melitaea_cinxia_XP_045454314.1_gustatory_receptor_for_sugar_taste_43a-like
",("Maniola_jurtina_XP_045770967.1_gustatory_receptor_for_sugar_taste_43a-like_isoform_X1
","Bicyclus_anynana_XP_023933759.1_gustatory_receptor_for_sugar_taste_43a-like_isoform_X1
")0.59)0.74,"Danaus_plexippus_plexippus_XP_032526692.1_gustatory_receptor_for_sugar_taste_43a-like_isoform_X1
")0.65)0.73,"Leptidea_sinapis_XP_050667399.1_gustatory_receptor_for_sugar_taste_43a-like
")0.79,("Hyposmocoma_kahamanoa_XP_026333131.1_gustatory_receptor_for_sugar_taste_43a
","Manduca_sexta_XP_037292511.1_gustatory_receptor_for_sugar_taste_43a-like
")0.09)0.94,"Trichoplusia_ni_XP_026740607.1_gustatory_receptor_for_sugar_taste_43a-like
")0.97,"Bombyx_mandarina_XP_028026868.1_gustatory_receptor_for_sugar_taste_43a-like
")0.95)0.96)0.99,"Amyelois_transitella_XP_013193268.1_PREDICTED_gustatory_receptor_for_sugar_taste_43a-like
")1.00)1.00,((("Helicoverpa_armigera_XP_049699385.1_gustatory_receptor_for_sugar_taste_43a
","Spodoptera_litura_XP_022831861.1_gustatory_receptor_for_sugar_taste_43a-like
")0.94,"Trichoplusia_ni_XP_026740829.1_gustatory_receptor_for_sugar_taste_43a-like
")0.99,((("Manduca_sexta_XP_030029486.2_gustatory_receptor_for_sugar_taste_43a-like
","Manduca_sexta_XP_037292799.1_gustatory_receptor_for_sugar_taste_43a-like
")0.99,"Leguminivora_glycinivorella_XP_047999600.1_uncharacterized_protein_LOC125236723
")0.56,("Hyposmocoma_kahamanoa_XP_026333113.1_putative_gustatory_receptor_28b
",("Colias_croceus_XP_045503536.1_uncharacterized_protein_LOC123700379
",("Vanessa_tameamea_XP_026488860.1_gustatory_receptor_for_sugar_taste_43a-like
","Danaus_plexippus_plexippus_XP_032527227.1_gustatory_receptor_for_sugar_taste_43a-like
")0.85)0.73)0.78)0.80)0.96)0.97)0.96)0.98,"Drosophila_yakuba_XP_039226211.1_gustatory_receptor_for_sugar_taste_43a_isoform_X3
")0.98)0.98)0.98)0.98)0.98)0.98)0.98)0.98)0.98)0.92,"Drosophila_melanogaster_FBpp0071643_Gr58c-PA
")0.92,"Drosophila_melanogaster_FBpp0292248_Gr47a-PB
")0.92)0.86)1.00,(("Teleopsis_dalmanni_XP_037944545.1_uncharacterized_protein_CG32395
",("Drosophila_busckii_XP_017840083.1_uncharacterized_protein_CG32395-like
","Drosophila_busckii_XP_017840082.2_uncharacterized_protein_CG32395
")0.97)0.74,((("Drosophila_ananassae_XP_014765653.1_uncharacterized_protein_CG32395
","Drosophila_bipectinata_XP_017095280.2_uncharacterized_protein_CG32395
")0.97,(("Drosophila_willistoni_XP_002067732.2_uncharacterized_protein_CG32395
","Scaptodrosophila_lebanonensis_XP_030372154.1_uncharacterized_protein_CG32395
")0.86,((("Drosophila_pseudoobscura_XP_002135515.1_uncharacterized_protein_CG32395
","Drosophila_persimilis_XP_002026730.1_uncharacterized_protein_CG32395
")0.95,"Drosophila_miranda_XP_017156960.1_uncharacterized_protein_CG32395
")1.00,(("Drosophila_subobscura_XP_034656186.1_uncharacterized_protein_CG32395
","Drosophila_guanche_XP_034136958.1_uncharacterized_protein_CG32395
")0.70,"Drosophila_obscura_XP_022215351.2_uncharacterized_protein_CG32395
")0.76)1.00)0.87)0.83,(("Drosophila_serrata_XP_020801586.1_uncharacterized_protein_CG32395
","Drosophila_kikkawai_XP_017028687.1_uncharacterized_protein_CG32395
")0.96,(("Drosophila_ficusphila_XP_017048421.1_uncharacterized_protein_CG32395
",("Drosophila_elegans_XP_017121580.1_uncharacterized_protein_CG32395
",(("Drosophila_biarmipes_XP_016955117.1_uncharacterized_protein_CG32395
","Drosophila_suzukii_XP_016933088.1_uncharacterized_protein_CG32395
")0.79,(("Drosophila_rhopaloa_XP_016990370.1_uncharacterized_protein_CG32395
","Drosophila_takahashii_XP_017010498.2_uncharacterized_protein_CG32395
")0.33,"Drosophila_eugracilis_XP_017080120.2_uncharacterized_protein_CG32395
")0.38)0.75)0.91)0.99,((((("Drosophila_sechellia_XP_002035598.2_uncharacterized_protein_CG32395
","Drosophila_simulans_XP_002083884.2_uncharacterized_protein_CG32395
")0.97,"Drosophila_mauritiana_XP_033157316.1_uncharacterized_protein_CG32395
")0.99,"Drosophila_melanogaster_NP_729182.3_uncharacterized_protein_Dmel_CG32395
")0.98,"Drosophila_erecta_XP_001971545.2_uncharacterized_protein_CG32395
")0.87,(("Drosophila_santomea_XP_039485131.1_uncharacterized_protein_CG32395
","Drosophila_yakuba_XP_002093947.1_uncharacterized_protein_CG32395
")0.83,"Drosophila_teissieri_XP_043647787.1_uncharacterized_protein_CG32395
")0.90)1.00)0.95)0.99)0.95)1.00)1.00)1.00)1.00)1.00)1.00)1.00,((((((((("Drosophila_ananassae_XP_032305924.2_uncharacterized_protein_LOC6494180_isoform_X1
","Drosophila_bipectinata_XP_017090908.2_uncharacterized_protein_LOC108121373_isoform_X1
")0.79,(((("Drosophila_takahashii_XP_016998795.2_uncharacterized_protein_LOC108058532
",(("Drosophila_suzukii_XP_016930472.1_uncharacterized_protein_LOC108010148
","Drosophila_subpulchrella_XP_037717262.1_uncharacterized_protein_LOC119551788
")0.97,"Drosophila_biarmipes_XP_043948175.1_uncharacterized_protein_LOC108022987_isoform_X1
")0.78)0.92,"Drosophila_eugracilis_XP_017079239.1_uncharacterized_protein_LOC108113215_isoform_X2
")0.77,("Drosophila_ficusphila_XP_017054328.1_uncharacterized_protein_LOC108096894_isoform_X2
",("Drosophila_rhopaloa_XP_016980841.1_uncharacterized_protein_LOC108045886
","Drosophila_kikkawai_XP_041631919.1_uncharacterized_protein_LOC108086161_isoform_X2
")0.32)0.44)0.65,(((("Drosophila_simulans_XP_016029179.1_uncharacterized_protein_LOC6735793
","Drosophila_mauritiana_XP_033151725.1_uncharacterized_protein_LOC117135542
")0.97,"Drosophila_sechellia_XP_002040003.2_uncharacterized_protein_LOC6615629
")0.95,"Drosophila_melanogaster_NP_001261146.1_uncharacterized_protein_Dmel_CG3831_isoform_C
")0.96,("Drosophila_yakuba_XP_002092536.2_uncharacterized_protein_LOC6531746
","Drosophila_erecta_XP_001976325.2_uncharacterized_protein_LOC6547360
")0.42)0.98)0.93)0.99,(("Scaptodrosophila_lebanonensis_XP_030375457.1_uncharacterized_protein_LOC115624764
","Drosophila_willistoni_XP_002062725.1_uncharacterized_protein_LOC6639865
")0.38,("Drosophila_bipectinata_XP_017087387.2_uncharacterized_protein_LOC108118952
",((("Drosophila_serrata_XP_020803183.1_uncharacterized_protein_LOC110179923
","Drosophila_kikkawai_XP_017038511.1_uncharacterized_protein_LOC108086161_isoform_X1
")0.89,(("Drosophila_ananassae_XP_044571597.1_uncharacterized_protein_LOC6494180_isoform_X2
","Drosophila_bipectinata_XP_017090909.2_uncharacterized_protein_LOC108121373_isoform_X2
")0.90,(("Drosophila_biarmipes_XP_016947702.1_uncharacterized_protein_LOC108022987_isoform_X2
",((("Drosophila_santomea_XP_039482634.1_uncharacterized_protein_LOC120445969
","Drosophila_teissieri_XP_043645641.1_uncharacterized_protein_LOC122614936
")0.97,"Drosophila_melanogaster_NP_611741.1_uncharacterized_protein_Dmel_CG3831_isoform_A
")0.96,"Drosophila_eugracilis_XP_017079238.1_uncharacterized_protein_LOC108113215_isoform_X1
")0.91)0.84,("Drosophila_elegans_XP_017132076.1_uncharacterized_protein_LOC108149175
","Drosophila_ficusphila_XP_017054327.1_uncharacterized_protein_LOC108096894_isoform_X1
")0.53)0.97)0.88)0.98,"Drosophila_miranda_XP_017146569.2_uncharacterized_protein_LOC108158607_isoform_X2
")0.91)0.90)0.92)0.89,(("Drosophila_obscura_XP_022231271.2_uncharacterized_protein_LOC111080123
",("Drosophila_guanche_XP_034141606.1_uncharacterized_protein_LOC117592147
","Drosophila_subobscura_XP_034652590.1_uncharacterized_protein_LOC117891294
")0.98)0.94,((("Drosophila_pseudoobscura_XP_033233379.1_uncharacterized_protein_LOC4805555
","Drosophila_persimilis_XP_002028181.2_uncharacterized_protein_LOC6603195
")0.86,"Drosophila_miranda_XP_033246495.1_uncharacterized_protein_LOC117185700
")0.99,"Drosophila_miranda_XP_017146570.2_uncharacterized_protein_LOC108158607_isoform_X1
")0.94)0.99)0.99,(((((("Drosophila_novamexicana_XP_030554533.1_uncharacterized_protein_LOC115758117
","Drosophila_virilis_XP_015029460.1_uncharacterized_protein_LOC6626695_isoform_X1
")0.95,"Drosophila_virilis_XP_032292961.1_uncharacterized_protein_LOC6626695_isoform_X2
")0.87,"Drosophila_virilis_XP_002049420.2_uncharacterized_protein_LOC6626695_isoform_X3
")0.79,(("Drosophila_grimshawi_XP_001985743.2_uncharacterized_protein_LOC6559883
","Drosophila_innubila_XP_034477993.1_uncharacterized_protein_LOC117784378
")0.35,"Drosophila_albomicans_XP_034106277.1_uncharacterized_protein_LOC117569280
")0.53)0.78,"Drosophila_busckii_XP_017839376.1_uncharacterized_protein_LOC108597363
")0.78,(("Drosophila_hydei_XP_023171159.1_uncharacterized_protein_LOC111599686
",(("Drosophila_mojavensis_XP_015020096.1_uncharacterized_protein_LOC6581115_isoform_X2
","Drosophila_mojavensis_XP_002006873.2_uncharacterized_protein_LOC6581115_isoform_X1
")0.93,"Drosophila_navojoa_XP_030243929.1_uncharacterized_protein_LOC108654657_isoform_X1
")0.82)0.68,("Drosophila_navojoa_XP_017961632.1_uncharacterized_protein_LOC108654657_isoform_X2
","Drosophila_arizonae_XP_017866888.1_PREDICTED_uncharacterized_protein_LOC108616298
")0.79)0.69)0.98)1.00,((("Ceratitis_capitata_XP_004517650.1_uncharacterized_protein_LOC101453730
",("Zeugodacus_cucurbitae_XP_011179507.1_uncharacterized_protein_LOC105210334
",(("Bactrocera_tryoni_XP_039957423.1_uncharacterized_protein_LOC120772728
","Bactrocera_dorsalis_XP_049308240.1_uncharacterized_protein_LOC105226916
")1.00,"Bactrocera_oleae_XP_036231432.1_uncharacterized_protein_LOC118683220
")0.92)1.00)0.85,("Rhagoletis_pomonella_XP_036333830.1_uncharacterized_protein_LOC118744716
","Rhagoletis_zephyria_XP_017466575.1_PREDICTED_uncharacterized_protein_LOC108359283
")0.77)1.00,(((("Stomoxys_calcitrans_XP_013113255.1_PREDICTED_uncharacterized_protein_LOC106091318
",("Musca_domestica_XP_011295854.1_PREDICTED_uncharacterized_protein_LOC101900519_isoform_X2
","Musca_domestica_XP_011295853.1_PREDICTED_uncharacterized_protein_LOC101900519_isoform_X1
")0.84)0.99,("Lucilia_sericata_XP_037820664.1_uncharacterized_protein_LOC119609783_isoform_X5
",("Lucilia_sericata_XP_037820655.1_uncharacterized_protein_LOC119609783_isoform_X4
",(("Lucilia_sericata_XP_037820637.1_uncharacterized_protein_LOC119609783_isoform_X2
","Lucilia_sericata_XP_037820627.1_uncharacterized_protein_LOC119609783_isoform_X1
")0.98,"Lucilia_sericata_XP_037820646.1_uncharacterized_protein_LOC119609783_isoform_X3
")0.99)0.90)0.99)0.98,"Glossina_fuscipes_XP_037898676.1_uncharacterized_protein_LOC119643397
")0.97,(((("Hermetia_illucens_XP_037917763.1_uncharacterized_protein_LOC119655775_isoform_X2
","Hermetia_illucens_XP_037917761.1_uncharacterized_protein_LOC119655775_isoform_X1
")1.00,"Hermetia_illucens_XP_037917764.1_uncharacterized_protein_LOC119655775_isoform_X3
")1.00,(("Contarinia_nasturtii_XP_031630461.1_uncharacterized_protein_LOC116345334_isoform_X2
","Contarinia_nasturtii_XP_031630458.1_uncharacterized_protein_LOC116345334_isoform_X1
")0.95,("Bradysia_coprophila_XP_037042344.1_uncharacterized_protein_LOC119078748_isoform_X1
","Bradysia_coprophila_XP_037042345.1_uncharacterized_protein_LOC119078748_isoform_X2
")1.00)0.95)0.96,("Teleopsis_dalmanni_XP_037954802.1_uncharacterized_protein_LOC119684760
","Teleopsis_dalmanni_XP_037953943.1_uncharacterized_protein_LOC119684066
")0.87)0.88)0.78)1.00)1.00,((("Culex_pipiens_pallens_XP_039433839.1_uncharacterized_protein_LOC120416214
","Culex_quinquefasciatus_XP_038110207.1_uncharacterized_protein_LOC6044177
")1.00,("Aedes_albopictus_XP_029719584.1_uncharacterized_protein_LOC109418674
","Aedes_aegypti_XP_021705968.1_uncharacterized_protein_LOC5565490
")0.95)1.00,((((("Anopheles_arabiensis_XP_040165828.1_uncharacterized_protein_LOC120901735
","Anopheles_coluzzii_XP_040233835.2_uncharacterized_protein_LOC120956433
")0.88,"Anopheles_merus_XP_041784107.1_uncharacterized_protein_LOC121599995
")0.99,"Anopheles_gambiae_str._PEST_XP_314507.4_AGAP010540-PA
")0.98,(("Anopheles_maculipalpis_XP_050067239.1_uncharacterized_protein_LOC126556082
","Anopheles_stephensi_XP_035898570.1_uncharacterized_protein_LOC118506046
")0.69,"Anopheles_funestus_XP_049294385.1_uncharacterized_protein_LOC125769628
")0.75)1.00,(("Anopheles_albimanus_XP_035786205.1_uncharacterized_protein_LOC118463619
","Anopheles_aquasalis_XP_050092433.1_uncharacterized_protein_LOC126575669
")0.90,"Anopheles_darlingi_XP_049538662.1_uncharacterized_protein_LOC125953252
")1.00)1.00)1.00)1.00,(("Centruroides_sculpturatus_XP_023213784.1_uncharacterized_protein_LOC111616623
",((((((((((((("Limulus_polyphemus_XP_022252692.1_uncharacterized_protein_LOC111088082_isoform_X2
","Limulus_polyphemus_XP_022252691.1_uncharacterized_protein_LOC111088082_isoform_X1
")1.00,"Limulus_polyphemus_XP_022252696.1_uncharacterized_protein_LOC111088082_isoform_X6
")0.79,"Limulus_polyphemus_XP_022252695.1_uncharacterized_protein_LOC111088082_isoform_X5
")0.91,("Limulus_polyphemus_XP_022252697.1_uncharacterized_protein_LOC111088082_isoform_X7
","Limulus_polyphemus_XP_022252694.1_uncharacterized_protein_LOC111088082_isoform_X4
")0.94)1.00,"Limulus_polyphemus_XP_022252939.1_uncharacterized_protein_LOC106468871_isoform_X1
")1.00,("Tetranychus_urticae_XP_015787787.1_uncharacterized_protein_LOC107364862
",("Priapulus_caudatus_XP_014670003.1_PREDICTED_uncharacterized_protein_LOC106811008
",(("Trichoplax_adhaerens_XP_002111738.1_hypothetical_protein_TRIADDRAFT_56084
","Lingula_anatina_XP_013411847.1_uncharacterized_protein_LOC106174721
")0.34,"Anneissia_japonica_XP_033097402.1_uncharacterized_protein_LOC117101541
")0.57)0.87)0.83)0.84,("Dermatophagoides_pteronyssinus_XP_027200299.1_uncharacterized_protein_LOC113794376
","Dermatophagoides_farinae_XP_046916914.1_uncharacterized_protein_LOC124497307
")1.00)0.84,((("Ixodes_scapularis_XP_040063431.1_uncharacterized_protein_LOC8040184
",((("Rhipicephalus_sanguineus_XP_037523870.1_uncharacterized_protein_LOC119401258_isoform_X1
","Rhipicephalus_microplus_XP_037270083.1_uncharacterized_protein_LOC119161617
")0.83,"Dermacentor_andersoni_XP_050052729.1_uncharacterized_protein_LOC126548543
")0.94,("Rhipicephalus_sanguineus_XP_037507499.2_uncharacterized_protein_LOC119383439
","Dermacentor_silvarum_XP_049522432.1_uncharacterized_protein_LOC119448724
")0.91)0.85)0.88,"Galendromus_occidentalis_XP_003741559.1_uncharacterized_protein_LOC100898501
")0.87,("Folsomia_candida_XP_021954338.2_uncharacterized_protein_LOC110851020_isoform_X1
","Folsomia_candida_XP_035708530.1_uncharacterized_protein_LOC110851020_isoform_X2
")1.00)0.75)0.93,("Acanthaster_planci_XP_022105051.1_uncharacterized_protein_LOC110986987
","Patiria_miniata_XP_038050357.1_uncharacterized_protein_LOC119723652
")0.97)0.91,(("Amphimedon_queenslandica_XP_019856102.1_PREDICTED_uncharacterized_protein_LOC105313927
","Amphimedon_queenslandica_XP_019858188.1_PREDICTED_uncharacterized_protein_LOC105315319
")0.76,(("Amphimedon_queenslandica_XP_011406043.2_PREDICTED_uncharacterized_protein_LOC100635115_isoform_X1
","Amphimedon_queenslandica_XP_019856109.1_PREDICTED_uncharacterized_protein_LOC100635115_isoform_X2
")1.00,"Amphimedon_queenslandica_XP_019854712.1_PREDICTED_uncharacterized_protein_LOC109583715
")0.84)0.78)0.85,("Sphaeroforma_arctica_JP610_XP_014148959.1_hypothetical_protein_SARC_12411
","Capsaspora_owczarzaki_ATCC_30864_XP_011270556.1_hypothetical_protein_CAOG_08894
")0.50)0.84,(((("Penaeus_vannamei_XP_027207294.1_uncharacterized_protein_LOC113800691
","Penaeus_chinensis_XP_047488058.1_uncharacterized_protein_LOC125038571
")1.00,"Penaeus_japonicus_XP_042877061.1_uncharacterized_protein_LOC122256435
")1.00,(("Procambarus_clarkii_XP_045600808.1_uncharacterized_protein_LOC123759652
","Homarus_americanus_XP_042203985.1_uncharacterized_protein_LOC121853712
")0.95,("Portunus_trituberculatus_XP_045121749.1_uncharacterized_protein_LOC123510547_isoform_X3
","Portunus_trituberculatus_XP_045121747.1_uncharacterized_protein_LOC123510547_isoform_X1
")0.95)0.88)0.99,("Daphnia_magna_XP_032779289.2_uncharacterized_protein_LOC116917802_isoform_X1
",(("Daphnia_pulicaria_XP_046636007.1_uncharacterized_protein_LOC124314721_isoform_X2
","Daphnia_pulicaria_XP_046636006.1_uncharacterized_protein_LOC124314721_isoform_X1
")0.93,("Daphnia_pulex_XP_046445902.1_uncharacterized_protein_LOC124195509_isoform_X2
","Daphnia_pulex_XP_046445900.1_uncharacterized_protein_LOC124195509_isoform_X1
")0.92)1.00)1.00)0.81)0.80,(((("Odontomachus_brunneus_XP_032674302.1_nucleolar_protein_10
",(("Linepithema_humile_XP_012220691.1_PREDICTED_nucleolar_protein_10-like
","Ooceraea_biroi_XP_026825825.1_nucleolar_protein_10
")0.44,((("Trachymyrmex_zeteki_XP_018315384.1_PREDICTED_nucleolar_protein_10-like
",("Atta_colombica_XP_018057503.1_PREDICTED_nucleolar_protein_10-like
",("Trachymyrmex_septentrionalis_XP_018353586.1_PREDICTED_nucleolar_protein_10-like
","Trachymyrmex_cornetzi_XP_018363821.1_PREDICTED_nucleolar_protein_10-like
")0.65)0.68)0.96,"Cyphomyrmex_costatus_XP_018404472.1_PREDICTED_nucleolar_protein_10-like
")0.95,"Temnothorax_curvispinosus_XP_024893629.1_nucleolar_protein_10_isoform_X2
")0.95)0.92)0.87,(((("Apis_mellifera_XP_394714.3_nucleolar_protein_10
","Apis_dorsata_XP_006607284.1_nucleolar_protein_10
")0.50,"Apis_florea_XP_031771580.1_LOW_QUALITY_PROTEIN_nucleolar_protein_10
")0.97,((("Bombus_vancouverensis_nearcticus_XP_033201086.1_nucleolar_protein_10
","Bombus_vosnesenskii_XP_033360883.1_nucleolar_protein_10
")0.94,(("Megalopta_genalis_XP_033337655.1_nucleolar_protein_10-like
","Nomia_melanderi_XP_031829944.1_nucleolar_protein_10
")0.60,(("Eufriesea_mexicana_XP_017756008.1_PREDICTED_nucleolar_protein_10
","Osmia_lignaria_XP_034184817.1_nucleolar_protein_10
")0.27,"Habropoda_laboriosa_XP_017787420.1_PREDICTED_nucleolar_protein_10
")0.49)0.66)0.87,((("Polistes_dominula_XP_015176612.1_PREDICTED_nucleolar_protein_10
","Polistes_canadensis_XP_014599963.1_PREDICTED_nucleolar_protein_10
")0.93,"Vespa_mandarinia_XP_035718937.1_nucleolar_protein_10-like
")0.74,("Belonocnema_kinseyi_XP_033228994.1_nucleolar_protein_10
","Diachasma_alloeum_XP_015109041.1_nucleolar_protein_10
")0.23)0.53)0.82)0.86,("Photinus_pyralis_XP_031331838.1_nucleolar_protein_10-like
","Zootermopsis_nevadensis_XP_021925747.1_nucleolar_protein_10
")0.43)0.87)1.00,((((("Manduca_sexta_XP_037297624.1_nucleolar_protein_10
",(("Spodoptera_litura_XP_022833952.1_nucleolar_protein_10
","Helicoverpa_armigera_XP_049708453.1_nucleolar_protein_10
")0.55,"Trichoplusia_ni_XP_026738334.1_nucleolar_protein_10
")0.72)0.60,("Hyposmocoma_kahamanoa_XP_026324663.1_nucleolar_protein_10
","Ostrinia_furnacalis_XP_028178940.1_nucleolar_protein_10
")0.19)0.64,"Amyelois_transitella_XP_013193243.1_PREDICTED_nucleolar_protein_10-like
")0.61,("Bombyx_mandarina_XP_028043208.1_nucleolar_protein_10
","Bombyx_mori_XP_037866491.1_nucleolar_protein_10
")0.77)0.65,((("Zerene_cesonia_XP_038214034.1_nucleolar_protein_10
",("Vanessa_tameamea_XP_026487555.1_nucleolar_protein_10
",("Bicyclus_anynana_XP_023948526.1_nucleolar_protein_10
",(("Maniola_hyperantus_XP_034840383.1_nucleolar_protein_10
","Maniola_jurtina_XP_045765196.1_nucleolar_protein_10
")0.92,"Pararge_aegeria_XP_039764497.1_nucleolar_protein_10
")0.84)0.79)0.82)0.76,"Aricia_agestis_XP_041978163.1_nucleolar_protein_10
")0.72,("Papilio_polytes_XP_013133465.1_PREDICTED_nucleolar_protein_10
","Papilio_xuthus_XP_013180970.1_PREDICTED_nucleolar_protein_10
")0.78)0.66)1.00)1.00,(((((((("Acromyrmex_echinatior_XP_011069244.1_PREDICTED_uncharacterized_protein_LOC105155051_isoform_X3
",("Acromyrmex_echinatior_XP_011069242.1_PREDICTED_uncharacterized_protein_LOC105155051_isoform_X1
","Acromyrmex_echinatior_XP_011069243.1_PREDICTED_uncharacterized_protein_LOC105155051_isoform_X2
")0.54)0.65,"Atta_cephalotes_XP_012057016.1_PREDICTED_uncharacterized_protein_LOC105620119
")0.78,"Acromyrmex_echinatior_XP_011069245.1_PREDICTED_uncharacterized_protein_LOC105155051_isoform_X4
")0.77,((("Pseudomyrmex_gracilis_XP_020291315.1_uncharacterized_protein_LOC109858456_isoform_X3
",((((((("Pogonomyrmex_barbatus_XP_011644996.1_uncharacterized_protein_LOC105432077_isoform_X3
","Pogonomyrmex_barbatus_XP_011644994.1_uncharacterized_protein_LOC105432077_isoform_X1
")0.92,"Pogonomyrmex_barbatus_XP_011644995.1_uncharacterized_protein_LOC105432077_isoform_X2
")0.99,"Pogonomyrmex_barbatus_XP_011645000.1_uncharacterized_protein_LOC105432077_isoform_X5
")0.98,("Solenopsis_invicta_XP_025994469.1_uncharacterized_protein_LOC105198870_isoform_X1
","Monomorium_pharaonis_XP_012542069.1_uncharacterized_protein_LOC105839951
")0.36)0.72,("Vollenhovia_emeryi_XP_011860147.1_PREDICTED_uncharacterized_protein_LOC105557504_isoform_X2
","Vollenhovia_emeryi_XP_011860146.1_PREDICTED_uncharacterized_protein_LOC105557504_isoform_X1
")0.92)0.85,"Solenopsis_invicta_XP_025994470.1_uncharacterized_protein_LOC105198870_isoform_X2
")0.88,"Solenopsis_invicta_XP_039308645.1_uncharacterized_protein_LOC120358427_isoform_X3
")0.85)0.83,"Wasmannia_auropunctata_XP_011699859.1_PREDICTED_uncharacterized_protein_LOC105457101
")0.81,(((("Formica_exsecta_XP_029679879.1_uncharacterized_protein_LOC115245610_isoform_X2
","Formica_exsecta_XP_029679878.1_uncharacterized_protein_LOC115245610_isoform_X1
")0.98,"Formica_exsecta_XP_029679880.1_uncharacterized_protein_LOC115245610_isoform_X3
")0.82,("Camponotus_floridanus_XP_011261980.1_uncharacterized_protein_LOC105254788_isoform_X2
","Camponotus_floridanus_XP_019884172.1_uncharacterized_protein_LOC105254788_isoform_X1
")0.87)0.90,("Nylanderia_fulva_XP_029159186.1_uncharacterized_protein_LOC114931378_isoform_X2
","Nylanderia_fulva_XP_029159185.1_uncharacterized_protein_LOC114931378_isoform_X1
")0.96)0.96)0.89)1.00,((((("Harpegnathos_saltator_XP_011154728.1_uncharacterized_protein_LOC105192355_isoform_X1
","Harpegnathos_saltator_XP_011154730.1_uncharacterized_protein_LOC105192355_isoform_X2
")0.86,"Dinoponera_quadriceps_XP_014479584.1_PREDICTED_uncharacterized_protein_LOC106746937_isoform_X1
")0.89,(((("Frieseomelitta_varia_XP_043515142.1_uncharacterized_protein_LOC122531361_isoform_X1
","Frieseomelitta_varia_XP_043515151.1_uncharacterized_protein_LOC122531361_isoform_X2
")0.90,((("Bombus_impatiens_XP_012236806.1_uncharacterized_protein_LOC105680294_isoform_X2
","Bombus_impatiens_XP_012236805.1_uncharacterized_protein_LOC105680294_isoform_X1
")0.91,("Bombus_pyrosoma_XP_043602151.1_uncharacterized_protein_LOC122576230_isoform_X1
",("Bombus_terrestris_XP_012173256.1_uncharacterized_protein_LOC105666635_isoform_X2
","Bombus_terrestris_XP_012173255.1_uncharacterized_protein_LOC105666635_isoform_X1
")0.92)0.63)0.97,(("Bombus_pyrosoma_XP_043602152.1_uncharacterized_protein_LOC122576230_isoform_X2
","Bombus_terrestris_XP_012173257.1_uncharacterized_protein_LOC105666635_isoform_X3
")0.46,"Bombus_impatiens_XP_012236807.1_uncharacterized_protein_LOC105680294_isoform_X3
")0.96)0.83)0.77,((("Apis_laboriosa_XP_043786224.1_uncharacterized_protein_LOC122711484_isoform_X1
","Ceratina_calcarata_XP_026673666.1_uncharacterized_protein_LOC113464974
")0.25,("Megachile_rotundata_XP_012135819.1_PREDICTED_uncharacterized_protein_LOC105661900_isoform_X1
","Megachile_rotundata_XP_012135820.1_PREDICTED_uncharacterized_protein_LOC105661900_isoform_X2
")0.88)0.51,("Colletes_gigas_XP_043260274.1_uncharacterized_protein_LOC122401919_isoform_X1
","Dufourea_novaeangliae_XP_015437512.1_PREDICTED_uncharacterized_protein_LOC107192703
")0.65)0.76)0.92,"Apis_cerana_XP_016922364.2_uncharacterized_protein_LOC108004167_isoform_X1
")0.91)0.89,(((((("Vespa_velutina_XP_047370649.1_uncharacterized_protein_LOC124957628_isoform_X1
","Vespa_crabro_XP_046826034.1_uncharacterized_protein_LOC124427312_isoform_X2
")0.91,"Vespa_crabro_XP_046826025.1_uncharacterized_protein_LOC124427312_isoform_X1
")0.98,"Vespula_pensylvanica_XP_043685724.1_uncharacterized_protein_LOC122637576
")0.98,"Vespa_crabro_XP_046826044.1_uncharacterized_protein_LOC124427312_isoform_X3
")0.94,("Vespa_velutina_XP_047370650.1_uncharacterized_protein_LOC124957628_isoform_X2
","Vespa_crabro_XP_046826053.1_uncharacterized_protein_LOC124427312_isoform_X4
")0.94)0.91,("Polistes_fuscatus_XP_043496600.1_uncharacterized_protein_LOC122520568_isoform_X3
","Polistes_fuscatus_XP_043496597.1_uncharacterized_protein_LOC122520568_isoform_X1
")0.50)0.94)0.85,((((("Neodiprion_fabricii_XP_046413817.1_uncharacterized_protein_LOC124176495_isoform_X1
","Neodiprion_lecontei_XP_015515654.1_uncharacterized_protein_LOC107221248_isoform_X1
")0.92,"Neodiprion_virginianus_XP_046606579.1_uncharacterized_protein_LOC124298512_isoform_X1
")0.97,((("Neodiprion_fabricii_XP_046413823.1_uncharacterized_protein_LOC124176495_isoform_X2
","Neodiprion_virginianus_XP_046606584.1_uncharacterized_protein_LOC124298512_isoform_X2
")0.87,"Neodiprion_lecontei_XP_015515655.1_uncharacterized_protein_LOC107221248_isoform_X2
")0.99,("Diprion_similis_XP_046736034.1_uncharacterized_protein_LOC124405285_isoform_X2
","Diprion_similis_XP_046736029.1_uncharacterized_protein_LOC124405285_isoform_X1
")0.45)0.62)0.96,("Athalia_rosae_XP_012256482.1_uncharacterized_protein_LOC105686350_isoform_X1
","Athalia_rosae_XP_048508297.1_uncharacterized_protein_LOC105686350_isoform_X2
")0.89)0.93,(((((("Nasonia_vitripennis_XP_016838149.1_uncharacterized_protein_LOC107980718_isoform_X2
","Nasonia_vitripennis_XP_016838150.1_uncharacterized_protein_LOC107980718_isoform_X3
")0.93,"Nasonia_vitripennis_XP_016838148.1_uncharacterized_protein_LOC107980718_isoform_X1
")0.94,"Ceratosolen_solmsi_marchali_XP_011502951.1_PREDICTED_uncharacterized_protein_LOC105366268
")0.81,"Copidosoma_floridanum_XP_014206076.1_uncharacterized_protein_LOC106637704
")0.78,(((((("Orussus_abietinus_XP_012284885.1_uncharacterized_protein_LOC105702128_isoform_X2
","Orussus_abietinus_XP_023290815.1_uncharacterized_protein_LOC105702128_isoform_X3
")0.95,"Orussus_abietinus_XP_012284895.1_uncharacterized_protein_LOC105702128_isoform_X4
")0.93,"Orussus_abietinus_XP_012284877.1_uncharacterized_protein_LOC105702128_isoform_X1
")0.97,("Cephus_cinctus_XP_015595027.1_uncharacterized_protein_LOC107267607_isoform_X2
","Cephus_cinctus_XP_015595026.1_uncharacterized_protein_LOC107267607_isoform_X1
")0.87)0.74,("Leptopilina_heterotoma_XP_043480135.1_uncharacterized_protein_LOC122509890_isoform_X2
","Leptopilina_heterotoma_XP_043480134.1_uncharacterized_protein_LOC122509890_isoform_X1
")0.85)0.62,(("Venturia_canescens_XP_043274646.1_uncharacterized_protein_LOC122410520_isoform_X3
",("Venturia_canescens_XP_043274644.1_uncharacterized_protein_LOC122410520_isoform_X1
","Venturia_canescens_XP_043274645.1_uncharacterized_protein_LOC122410520_isoform_X2
")0.79)0.94,(("Fopius_arisanus_XP_011306073.1_PREDICTED_uncharacterized_protein_LOC105268321_isoform_X1
","Fopius_arisanus_XP_011306074.1_PREDICTED_uncharacterized_protein_LOC105268321_isoform_X2
")0.87,((("Cotesia_glomerata_XP_044595984.1_uncharacterized_protein_LOC123272982_isoform_X2
","Cotesia_glomerata_XP_044595983.1_uncharacterized_protein_LOC123272982_isoform_X1
")0.93,("Microplitis_demolitor_XP_014297986.1_PREDICTED_uncharacterized_protein_LOC106693692_isoform_X2
","Microplitis_demolitor_XP_014297985.1_PREDICTED_uncharacterized_protein_LOC106693692_isoform_X1
")0.82)0.94,("Aphidius_gifuensis_XP_044014932.1_uncharacterized_protein_LOC122857018_isoform_X2
","Aphidius_gifuensis_XP_044014924.1_uncharacterized_protein_LOC122857018_isoform_X1
")0.86)0.73)0.73)0.77)0.81)0.86,("Trichogramma_pretiosum_XP_023315956.1_uncharacterized_protein_LOC106656066_isoform_X2
","Trichogramma_pretiosum_XP_014232196.1_uncharacterized_protein_LOC106656066_isoform_X1
")0.78)0.85)0.76)0.99)0.99,((((("Frankliniella_occidentalis_XP_026288080.1_uncharacterized_protein_LOC113213279_isoform_X1
",("Thrips_palmi_XP_034237129.1_uncharacterized_protein_LOC117642744_isoform_X1
","Thrips_palmi_XP_034237132.1_uncharacterized_protein_LOC117642744_isoform_X3
")0.96)0.97,(("Cryptotermes_secundus_XP_023703335.1_uncharacterized_protein_LOC111862296_isoform_X2
","Cryptotermes_secundus_XP_033606504.1_uncharacterized_protein_LOC111862296_isoform_X1
")0.95,"Pediculus_humanus_corporis_XP_002423465.1_conserved_hypothetical_protein
")0.62)0.77,("Ctenocephalides_felis_XP_026469897.1_uncharacterized_protein_LOC113373839
","Ctenocephalides_felis_XP_026469894.1_uncharacterized_protein_LOC113373835
")0.98)0.67,(("Onthophagus_taurus_XP_022901795.1_uncharacterized_protein_LOC111414632_isoform_X2
","Onthophagus_taurus_XP_022901794.1_uncharacterized_protein_LOC111414632_isoform_X1
")0.97,((("Aethina_tumida_XP_049821827.1_uncharacterized_protein_LOC126265241_isoform_X2
","Aethina_tumida_XP_049821826.1_uncharacterized_protein_LOC126265241_isoform_X1
")0.98,(("Tribolium_madens_XP_044267264.1_uncharacterized_protein_LOC123013033_isoform_X1
","Tribolium_castaneum_XP_008193926.1_PREDICTED_uncharacterized_protein_LOC657651
")0.98,((("Nicrophorus_vespilloides_XP_017769853.1_PREDICTED_uncharacterized_protein_LOC108557720
",("Leptinotarsa_decemlineata_XP_023019496.1_uncharacterized_protein_LOC111508285_isoform_X1
","Anoplophora_glabripennis_XP_018577167.1_uncharacterized_protein_LOC108915584
")0.54)0.52,"Agrilus_planipennis_XP_018336497.2_uncharacterized_protein_LOC108744996
")0.57,"Dendroctonus_ponderosae_XP_019767314.1_uncharacterized_protein_LOC109542509
")0.54)0.68)0.91,"Diabrotica_virgifera_virgifera_XP_028130497.1_uncharacterized_protein_LOC114326357
")0.97)0.92)0.94,(("Chrysoperla_carnea_XP_044739766.1_uncharacterized_protein_LOC123301098_isoform_X1
","Chrysoperla_carnea_XP_044739781.1_uncharacterized_protein_LOC123301098_isoform_X2
")0.99,("Chrysoperla_carnea_XP_044739789.1_uncharacterized_protein_LOC123301098_isoform_X3
","Chrysoperla_carnea_XP_044739796.1_uncharacterized_protein_LOC123301098_isoform_X4
")0.98)1.00)0.94)0.99,((("Coccinella_septempunctata_XP_044750271.1_uncharacterized_protein_LOC123310715_isoform_X1
","Coccinella_septempunctata_XP_044750272.1_uncharacterized_protein_LOC123310715_isoform_X2
")1.00,"Coccinella_septempunctata_XP_044750273.1_uncharacterized_protein_LOC123310715_isoform_X3
")1.00,("Harmonia_axyridis_XP_045472084.1_uncharacterized_protein_LOC123678871_isoform_X1
","Harmonia_axyridis_XP_045472085.1_uncharacterized_protein_LOC123678871_isoform_X2
")1.00)1.00)0.99,(((((("Pieris_rapae_XP_022130930.2_uncharacterized_protein_LOC111004272_isoform_X1
","Pieris_napi_XP_047515670.1_uncharacterized_protein_LOC125056560_isoform_X1
")0.70,"Pieris_brassicae_XP_045521670.1_uncharacterized_protein_LOC123712556_isoform_X1
")0.61,(("Pieris_napi_XP_047515672.1_uncharacterized_protein_LOC125056560_isoform_X3
","Pieris_rapae_XP_022130931.2_uncharacterized_protein_LOC111004272_isoform_X2
")0.90,"Pieris_brassicae_XP_045521672.1_uncharacterized_protein_LOC123712556_isoform_X2
")0.72)0.98,"Pieris_rapae_XP_045487533.1_uncharacterized_protein_LOC111004272_isoform_X3
")0.97,((("Colias_croceus_XP_045510769.1_uncharacterized_protein_LOC123705792_isoform_X3
","Colias_croceus_XP_045510768.1_uncharacterized_protein_LOC123705792_isoform_X2
")0.96,"Colias_croceus_XP_045510767.1_uncharacterized_protein_LOC123705792_isoform_X1
")0.96,"Colias_croceus_XP_045510770.1_uncharacterized_protein_LOC123705792_isoform_X4
")0.96)0.80,((("Plutella_xylostella_XP_048484284.1_uncharacterized_protein_LOC105387429_isoform_X2
","Plutella_xylostella_XP_048484281.1_uncharacterized_protein_LOC105387429_isoform_X1
")0.83,(((((("Vanessa_atalanta_XP_047544872.1_uncharacterized_protein_LOC125077110
","Vanessa_cardui_XP_046961564.1_uncharacterized_protein_LOC124531142
")0.88,"Melitaea_cinxia_XP_045459319.1_uncharacterized_protein_LOC123669773
")0.74,"Danaus_plexippus_plexippus_XP_032510659.1_uncharacterized_protein_LOC116765319
")0.74,"Papilio_machaon_XP_045542672.1_uncharacterized_protein_LOC123723588
")0.70,(("Pectinophora_gossypiella_XP_049867848.1_uncharacterized_protein_LOC126368028_isoform_X2
","Pectinophora_gossypiella_XP_049867839.1_uncharacterized_protein_LOC126368028_isoform_X1
")0.84,"Leguminivora_glycinivorella_XP_047987327.1_uncharacterized_protein_LOC125227146
")0.51)0.62,(("Spodoptera_frugiperda_XP_035446211.1_uncharacterized_protein_LOC118273381_isoform_X2
",("Helicoverpa_zea_XP_047041827.1_uncharacterized_protein_LOC124645895_isoform_X2
","Spodoptera_frugiperda_XP_035446213.1_uncharacterized_protein_LOC118273381_isoform_X3
")0.41)0.74,"Spodoptera_frugiperda_XP_035446210.1_uncharacterized_protein_LOC118273381_isoform_X1
")0.94)0.75)0.72,(("Galleria_mellonella_XP_026757091.1_uncharacterized_protein_LOC113516815_isoform_X1
","Galleria_mellonella_XP_026757092.1_uncharacterized_protein_LOC113516815_isoform_X2
")0.85,"Galleria_mellonella_XP_031763688.1_uncharacterized_protein_LOC113516815_isoform_X3
")0.84)0.76)1.00)1.00)0.94)0.99)0.99,("Varroa_destructor_XP_022668759.1_uncharacterized_protein_LOC111253521_isoform_X2
",((("Varroa_jacobsoni_XP_022699273.1_uncharacterized_protein_LOC111266228_isoform_X4
","Varroa_jacobsoni_XP_022699271.1_uncharacterized_protein_LOC111266228_isoform_X2
")0.65,("Varroa_destructor_XP_022668749.1_uncharacterized_protein_LOC111253521_isoform_X1
","Varroa_jacobsoni_XP_022699272.1_uncharacterized_protein_LOC111266228_isoform_X3
")0.99)0.99,"Varroa_jacobsoni_XP_022699270.1_uncharacterized_protein_LOC111266228_isoform_X1
")0.88)1.00)0.99)0.99,(((((("Asterias_rubens_XP_033637999.1_uncharacterized_protein_LOC117298778
",("Acanthaster_planci_XP_022093404.1_uncharacterized_protein_LOC110980762
","Patiria_miniata_XP_038050585.1_uncharacterized_protein_LOC119723793
")0.95)1.00,((("Crassostrea_gigas_XP_011448530.2_uncharacterized_protein_LOC105343036_isoform_X1
",("Crassostrea_gigas_XP_011448701.2_uncharacterized_protein_LOC105343036_isoform_X3
","Crassostrea_gigas_XP_011448616.2_uncharacterized_protein_LOC105343036_isoform_X2
")0.96)1.00,("Crassostrea_virginica_XP_022286592.1_uncharacterized_protein_LOC111099567_isoform_X1
","Crassostrea_virginica_XP_022286593.1_uncharacterized_protein_LOC111099567_isoform_X2
")1.00)1.00,((((("Pecten_maximus_XP_033760317.1_uncharacterized_protein_LOC117342308_isoform_X1
","Pecten_maximus_XP_033760318.1_uncharacterized_protein_LOC117342308_isoform_X2
")0.99,"Mizuhopecten_yessoensis_XP_021370515.1_uncharacterized_protein_LOC110461386
")0.99,(((((("Haliotis_rubra_XP_046577481.1_uncharacterized_protein_LOC124285315
",(("Haliotis_rufescens_XP_046326723.2_uncharacterized_protein_LOC124111153_isoform_X2
","Haliotis_rufescens_XP_046326722.2_uncharacterized_protein_LOC124111153_isoform_X1
")0.99,"Haliotis_rufescens_XP_046326724.2_uncharacterized_protein_LOC124111153_isoform_X3
")0.84)0.99,"Gigantopelta_aegis_XP_041358803.1_uncharacterized_protein_LOC121375421
")0.88,"Lottia_gigantea_XP_009062887.1_hypothetical_protein_LOTGIDRAFT_235407
")0.84,"Mercenaria_mercenaria_XP_045201256.1_LOW_QUALITY_PROTEIN_uncharacterized_protein_LOC123554901
")0.77,"Lingula_anatina_XP_013411859.1_uncharacterized_protein_LOC106174731
")0.72,(("Biomphalaria_glabrata_XP_013067519.1_PREDICTED_uncharacterized_protein_LOC106055683_isoform_X1
","Biomphalaria_glabrata_XP_013067520.1_PREDICTED_uncharacterized_protein_LOC106055683_isoform_X2
")0.98,"Aplysia_californica_XP_012939037.1_uncharacterized_protein_LOC106012012
")0.75)0.78)0.67,(("Pomacea_canaliculata_XP_025078975.1_uncharacterized_protein_LOC112555045_isoform_X2
","Pomacea_canaliculata_XP_025078973.1_uncharacterized_protein_LOC112555045_isoform_X1
")0.83,"Pomacea_canaliculata_XP_025078976.1_uncharacterized_protein_LOC112555045_isoform_X3
")0.98)0.76,(("Centruroides_sculpturatus_XP_023209572.1_uncharacterized_protein_LOC111612574_isoform_X1
","Anneissia_japonica_XP_033117936.1_uncharacterized_protein_LOC117117656
")0.24,("Branchiostoma_belcheri_XP_019644074.1_PREDICTED_uncharacterized_protein_LOC109485082
","Branchiostoma_floridae_XP_035693724.1_uncharacterized_protein_LOC118427870_isoform_X1
")0.97)0.71)0.80)1.00)0.99,(("Stegodyphus_dumicola_XP_035208617.1_uncharacterized_protein_LOC118183255_isoform_X1
","Stegodyphus_dumicola_XP_035208618.1_uncharacterized_protein_LOC118183255_isoform_X2
")1.00,"Parasteatoda_tepidariorum_XP_042910878.1_uncharacterized_protein_LOC107448002
")1.00)0.98,(("Octopus_sinensis_XP_029637129.1_uncharacterized_protein_LOC115212387_isoform_X1
","Octopus_bimaculoides_XP_014777607.1_PREDICTED_uncharacterized_protein_LOC106874396
")0.98,"Octopus_sinensis_XP_036359178.1_uncharacterized_protein_LOC115212387_isoform_X2
")0.99)0.99,(((("Actinia_tenebrosa_XP_031558212.1_uncharacterized_protein_LOC116294704
","Actinia_tenebrosa_XP_031565572.1_uncharacterized_protein_LOC116300777
")1.00,("Nematostella_vectensis_XP_048587962.1_uncharacterized_protein_LOC5512677_isoform_X2
","Nematostella_vectensis_XP_032237954.1_uncharacterized_protein_LOC5512677_isoform_X1
")1.00)1.00,(((("Stylophora_pistillata_XP_022788604.1_uncharacterized_protein_LOC111328438_isoform_X2
","Stylophora_pistillata_XP_022788603.1_uncharacterized_protein_LOC111328438_isoform_X1
")1.00,"Pocillopora_damicornis_XP_027059635.1_uncharacterized_protein_LOC113686239
")1.00,("Acropora_digitifera_XP_015759569.1_PREDICTED_uncharacterized_protein_LOC107338834
",("Orbicella_faveolata_XP_020602998.1_uncharacterized_protein_LOC110042022_isoform_X1
",("Stylophora_pistillata_XP_022788616.1_uncharacterized_protein_LOC111328447
","Pocillopora_damicornis_XP_027059634.1_uncharacterized_protein_LOC113686238
")0.95)0.87)1.00)0.92,(("Xenia_sp._Carnegie-2017_XP_046852974.1_uncharacterized_protein_LOC124446188_isoform_X2
","Xenia_sp._Carnegie-2017_XP_046852973.1_uncharacterized_protein_LOC124446188_isoform_X1
")1.00,"Dendronephthya_gigantea_XP_028401306.1_uncharacterized_protein_LOC114524431
")0.99)0.80)0.99,(("Hydra_vulgaris_XP_047130201.1_uncharacterized_protein_LOC105847333_isoform_X2
","Hydra_vulgaris_XP_047130200.1_uncharacterized_protein_LOC105847333_isoform_X1
")0.86,"Hydra_vulgaris_XP_047130202.1_uncharacterized_protein_LOC105847333_isoform_X3
")1.00)0.98)0.97,(((("Dermacentor_andersoni_XP_050047306.1_uncharacterized_protein_LOC126544127_isoform_X1
","Dermacentor_andersoni_XP_050047307.1_uncharacterized_protein_LOC126544127_isoform_X2
")1.00,"Rhipicephalus_sanguineus_XP_037502868.2_uncharacterized_protein_LOC125756128
")0.80,"Rhipicephalus_microplus_XP_037284070.1_uncharacterized_protein_LOC119176822
")1.00,(("Dermacentor_silvarum_XP_049525463.1_uncharacterized_protein_LOC119445794_isoform_X4
","Dermacentor_silvarum_XP_049525457.1_uncharacterized_protein_LOC119445794_isoform_X2
")0.85,("Dermacentor_silvarum_XP_037566038.2_uncharacterized_protein_LOC119445794_isoform_X3
","Dermacentor_silvarum_XP_049525454.1_uncharacterized_protein_LOC119445794_isoform_X1
")0.84)1.00)0.97)0.96));
