# Supplementary material for: Structural screens identify candidate human homologs of insect chemoreceptors and cryptic Drosophila gustatory receptor-like proteins
Source: eLife. 2023 Feb 20;12:e85537. doi: 10.7554/eLife.85537 (PMC9998090; doi:10.7554/eLife.85537)
Supplement: Figure 3—source data 6. [file elife-85537-fig3-data6.zip › Figure3SourceData6Figure3Ecuratedseqdatabase.txt]

>Drosophila_sechellia_XP_002032779.2_uncharacterized_protein_CG1339
MSSGSHSPGAMWPATDFRRHQRKPSQVLHRWFFKSSAWSIYAIACGLHFFKLHYNERTNQVEESQYHRIWSKIVVVLKVI
LLASPYLQYFVLGLGIYIHMTLVQDSKAQNFLMSLIVLGIVIGVLRRLLIFLHLKRDRRFLKNTVNEILQITSALQQKFG
MEYKCDSTLLVVYLAKLWILTVMLDSLWYKPYFLSSIFLYWVLLEYCFAGYFVYQLILLSWYHTIILFLQRFIEDHANRL
DIELCYHRRLIPLFELHLRINNLHKHVRDNVSWLSTSVYLMIFTCIFNAELLIECSLFAGDELENKIYIIADGCLGPVCI
PILYVLILGMCTDRFRDAEVQLQQLFVIVQGLYVRKVRPRLLIAMVLDNEHTSLIIHQKLKPLQNMIILDITCDREFVMD
YIVTVILTALSLVQYTISTGGNISECVTHK
>Drosophila_rhopaloa_XP_016989699.1_uncharacterized_protein_CG1339
MWNKDDFRWHRTNRIQIVHRLFFKGSALTIYGIACGCHFFKLQYNERTNQMEETRYHRIWSKIVVAIKVILLTSQYRLYF
ALVVAIYIVTSMVYGSTAQNFVMSILMQGISINVLRRLVIFLHSKKDRRFVKHTVNEILQITSVIDQKIGMVYSCDPVLL
GVYLCKLWVLYILLDSLWNKSYFLLFNFLYWVLLEYCFAGYFIYQLIMLNWYRTIILFLKRFIECNENRQDIQGSYHRRL
FLLFQLHLRINRLHKCIKENLSWLTSSIYLMIFTCIFNMELLLECSLFAEDDLENKMYIIADGCLGPVFIPILYVLILGM
CTDRFREAELQLQQHIVIIHGLYMRKVKPRLLAIMVLDNEHTSLILHQKLEPLQNRIILGTTCDRQFVLDYILTVILTAL
SLIQYTISCGQSIKECVTHK
>Drosophila_virilis_XP_002051340.2_uncharacterized_protein_CG1339
MWNTQDIRLLRSGLAQAVYRRFFQCSAWLLYGIARGCHFFKLRYNKQHKRMEEMQYHRIISKLVVTVKCLVFLRDAVDYM
VLGFVVWIHFFRVEDSGGQNFLIGLVMQGLTMYVLRRVTIFLHSQEDRKLIMHLINEIFFITRTIESKFGMIYHCELCLL
CVYFFKQYLLYVMLDSMWHKPYFLWINFFYWILMEYCSLGYFIYQLILLNWYRNFSFFLQRFIEYHGSQSFISGRYHRRL
LWLFKIHLRINNLHQHIKKKVAWLPAAIYLAIFTSIFNMTLMIECIVYAGDEIENKVYIMSDGCLGPAVIPMLNVFIIGL
CTDRLRSEELTQQQQIVLINILYVRKAFPHDHTLKVLNNEHTSLIVHQKLEPLLNVIILDTTCDREFAFDYFLTVIVTAL
SFVQYTVSTGRILDECVTHK
>Drosophila_simulans_XP_002076208.2_uncharacterized_protein_CG1339
MWPATDFRRHQRKPSQVLHRWFFKGTAWSIYAIACGLHFFKLQYNERTNQVEESQYHRIWSKIVVVLKVILLASPYLQYF
VLGLGIYIHMTLVQDSKAQNFLMSLIVLGIVIGVLRRLLIFLHLKRDRRFLKHTVNEILQITSALEQKFGMEYKCDSTLL
VVYLAKLWILTVMLDSLWYKPYFLSSIFLYWVLLEYCFAGYFVYQLILLSWYHTIILFLQRFIEDHANRLDIELRYHRCL
IPLFELHLRINNLHKHVRDNVSWLSTSVYLMIFTCIFNAELLIECSLFAGDELENKIYIIADGCLGPVCIPILYVLILGM
CTDRFRDAEVQLQQLFVIVQGLYMRKVRPRLLIAMVLDNEHTSLIIHQKLKPLQNMIILDITCDREFVMDYIVTVILTAL
SLVQYTISTGGNISECVTHK
>Drosophila_mauritiana_XP_033156223.1_uncharacterized_protein_CG1339
MWPATDFRRHQRKPSQVLHRWFFKGSAWSIYAIACGLHFFKLQYNERTNQVEESQYHRIWSKIVVVLKVILLASPYLQYF
VLGLGIYIHMTLVQDSKAQNFLMSLIVLGIVIGVLRRLLIFLHLKRDRRFLKHTVNEILQITSALEQKFGMEYKCDSTLL
VVYLAKLWILTVMLDSLWYKPYFLSSIFIYWVLLEYCFAGYFVYQLILLSWYHTIILFLQRFIEDHANRLDIELCYHRRL
IPLFELHLRINNLHKHVRDNVSWLSTSVYLMIFTCIFNAELLIECSLFAGDELENKIYIIADGCLGPVCIPILYVLILGM
CTDRFRDAEVQLQQLFVIVQGLYMRKVRPRLLIAMVLDNEHTSLIIHQKLKPLENMIILDITCDREFVMDYIVTVILTAL
SLVQYTMSTGGNISECVTHK
>Drosophila_eugracilis_XP_017077871.1_uncharacterized_protein_CG1339
MSNKDDFRRHRKRPIQNVHRLFFKGSAWAIYAIASGFHFFKLHYNEQTNQMEEAQYHRVWSKVVIAMKIFLLASQYLLYF
VLGVAIYIHIRLVHGSIAQDFVMSVLVQGIAINVLRRLVIFLHQKSDRGFLKHTVNEILQITSVIEQKIGIIYKCDPILL
GVYLLKLWILYIMLDSLWNKSYFLMLNFLYWVLLEYCFAGFFIYQLILLSWYHTIILFLKRFIEDNEFRQHIEDRYHRRL
FLLFELHLRINNLHKCVKDNLSWLSTSIYLLIFTCIFNMELLIECSLFAEDELENKIYIIADGCLGPVFIPILNVLILGM
CTDRFRDSELHLQQLIVIVQGLYMRKVRPSLLTVMVLDNEHTSLILHQKLEPLQNMIILDITCDRQFAKDYILTAILTAL
SLVQYTISCGQPIDECLTHK
>Drosophila_melanogaster_NP_610307.2_uncharacterized_protein_Dmel_CG1339
MWSATNFRRHQRKPNQVLHRWFFKGSAWIIYAIACGLHFFKLHYNERTNQVEESQYHRIWSKIVVVLKVILLASPYLQYF
VLGLGIYIHITLVQDSKAQNFLMSLIVLGIVIGVLRRLLIFLHLKRDRRFLKHTVNEILHITSALEQKFGMEYKCDSTLL
VVYLAKLWILTVMLDSLWYKPYFLSSIFLYWVLLEYCFAGYFIYQLILLSWYHTIILFLQRFIEDHANRLDIELHYHRRL
IPLFELHLRINNLHKHVRDNVSWLSTSVYLMIFTCIFNAELLIECSLFAGDELENKIYIITDGCLGPVCVPILYVLILGM
CTDRFRDAEVQLQQLFVIVQGLYMRKVRPHLLIAMVLENEHTSLIIHQKLKPLENMIILDITCDREFVMDYIVTVILTAL
SLVQYTISTGGNISECVTHK
>Drosophila_biarmipes_XP_016957855.1_uncharacterized_protein_CG1339
MSHKGGFRRLRSKPTQTIHRWFFKGSAWGIYAIACGFHFFKLHYNERTNQVEEAQYHRMWSKIVVAMKVVLVASQYLQYF
VLGLGTYIHIKLVHTSSAQNFVMSVFMLAIVVNVLRRLVVFLHLKADRRFVEHSVNEILQITSLIERKIGMVYNCDFVLV
GVYLFKLWILYILLDALWNKPYFLVVNFLYWVLLEYCFAGYFIYQLILLSWYRTIILFLQRFVEDNEIRQDIGAHYHQRL
FLLFELHLRINNLHKYVKDNLSWLSTSIYLMIFTCIFNMELLIECSLFAEDEFENKIYIIADGCLGPVFIPILYVLMLGM
CTDRIRDAELQLQQLIVITQALYMRKVKPRLQTAVVLDNEHTSLILHQKLEPLQNMIILDITCDRQFAMEYILTVILTAL
SLVQYTISCGRDISECLTHK
>Drosophila_pseudoobscura_XP_002133357.2_uncharacterized_protein_CG1339
MEMTRLMDPSSFPINNQRKPLGETPSFPPVMWHKVEYQRQRKRPTHVGYRVFLQATAWLLYGIAYGCNFFRAKWNPCAGR
LEERQYNRIVYKLIIILKIVLVASQYLVYFVMLLAVYIHYSLVEKSSAQNFVMGTFSQGIEYNVFRRLVIFLHLKRDRIF
VRQTVNEILRISEEIEQKFGLIYHCDASLLGVYFLKLFLLYVHISSYLYKSYFLLINLLYWMLLEYCFMGWFLYQQLLLN
WYRNITTFLQRFIDDHKDRQGILGRYHRRLFWLFELHLRINNLHRSINDSLSWLSTSIYLMIFVCSFRLELLIECIMFGE
DELENKLYIIADGCLGPVFIPLLYVLLIGLCTDRLRDAELVMQQQIVIIHGLYIRKAPSRTQAIKLLYNEHTSLIIHQKL
EPLQNLIILGTTCDRGFAFDYLLTAILTALSFIQYTLSCGDYPINECATHK
>Drosophila_takahashii_XP_017014839.2_uncharacterized_protein_CG1339
MSNKDDFLRHRTKPTQILHRLFFKGSAWTIYAIACGFHFFKLHYNERTNQVEEAQYHRVWSKIVVGIKVLLVASQYLQYF
VLGLVIYIHLKLVHTSSAQNFVMSLLMLGIVLSAMRRLVIFLHLKRDRRFLEHSVNEILQITSVIERKIGMVYKCDGVLL
LVYLLKLWILYILLDSLWNKPYFLVINFLYWLLLEYCFAGYFIYQLILLSWYHTINLFLRRFTEDNKIRQDIEVYYHRRL
FLLFELHLRINNLHKYVKENLSWLSTSIYLMIFTCIFNMELLIECALFAEDELENKIYIIADGCLGPVFIPILYVLILGM
CTDRIRDAELQLQQLIVIIQGLYVRKVRPRLLTVMVLDNEHTSLMLHQKLEPLQNMIILDITCDREFAMDFILTVILTAL
SLVQYTISCDRNISECLTHK
>Drosophila_suzukii_XP_016940643.1_uncharacterized_protein_CG1339
MLNKDNFRRLRKKPTQNKHRLFFKGSAWTIYAIACGFHFFKLHYNEQTNQVEETQYHRIWSKIVVAIKVLLVASQYLQYF
VLGLVIYIHIKLVQKSIAQNFVMSVLGLGIVVNSLRRLVIFLHLKRDRRFVEHSVNEIFQITSLIERKIGMVYNCDYVLL
GVYLFKLWILYILLDALWNKPYFLVINFLYWVLLEYCFAGYFIYQLILISWYHTIILFLQRFIEDNEIRHDIEAHYHHRL
FLLFELHLRINNLHKFIKDKFSWLSTSIYLMIFACIFNMELLIECSLFAEDELENKIYIIADGCLGPVLIPILYVLILGM
CTDRIRDAELQLQQLIVITQSLYMRKIKLSLLTVMVLDNEHTSLMLYQKLEPLQNMIILDITCDRKFALDYILTVILTAL
SLVQYTISCGRNISECLTHK
>Drosophila_subpulchrella_XP_037714147.1_uncharacterized_protein_CG1339
MLNKDDFRRLRKKPTQTIHRLFFKGSAWTIYAIACGFHFFKMHYNERTNQVEEAHYHRIWSKIVVAIKVLLVASQYLQYF
VLGLVIYIHIKLVHTSSAQNFVMSVLMLGIVVTGLRRLVIFLHLKRDRRFVEHSVNEILQITSLIERKIGMVYNCDYVLL
GVYLFKLWILYILLDALWNKPYFLVINFLYWVLLEYCFAGYFLYQLILISWYHTIILFLQRFIEDYENRQEIEAHQRLLL
LFELHLRINNLHKYIKDKFSWLSTSIYLMIFTCIFNMELLIECSLFAEDELENKIFIIADGCLGPVFIPILYVLILGMCT
DRIRDAELQLQQLIVISQTLYVRKIRPHLPTVVVLDNEHTSLMLHQKLEPLQNMIILDITCDRQFALDYILTVILTALSL
VQYTISYGRIIRECLTHK
>Drosophila_ficusphila_XP_017061321.1_uncharacterized_protein_CG1339
MSNNDDFRRHRKKPSQIVNRFIFKGSAWVIYAIAHGLHFFKLRYNERSNQLEEVQHHRIWSKIVVAIKVLLIAGQYVHYF
VLVVAIYIYTRLMNGSTAQNLVMSVLMQGIGINVLRRLVIFLHAKSDRRLVKHIVNEILKITSVIERKIGMVYSCDPVLL
TVYLCKLWLLYILLDSLWNHSYFLLLNFLYWVLLEYCFAGYFMYQLILLSWYSSIIRFLQRFIDDNENRMDIESQYHRRL
FLLLELHLRINNLHKCIKDELSWLLTSIYLMIFTSIFNMELLIECTLFAEDELENKLYIIADGCLGPVFIPILYVLILGM
CTDRFRDAELQLQQLIVIIQGLYTRKAKPRTLAVIVLDNEHTSLILHQKLEPLQNRIILGTTCDRQFVMEYILTVILTAL
SLVQYTISCGQSISECVTHK
>Drosophila_hydei_XP_023175050.2_uncharacterized_protein_CG1339-like
MWNTEDIQLLRGGLAQSIYRRFFQCTAWLLYGIARGCHFFKLHYNAEYNQMEEMQYHHITTKLVVTVKFVFVLLDIQSFI
VLGIVVWFHIFRVEDSGGQNYLIGLLVQGLIISDLCRILIFLHSNDDRMLLKHVINEIFYITRIIKNKFGIIYHCELGLL
CVYFCKLYLAYIMLDGMWYHFTFFWINFIYWVLFEYCILGYFIYQLTLLNWYRNFSYFLQRFVEYNSNQSFISARYHRRL
LWLFKLHLRINNLHKFVQERAAWLPAAIYLTIFTSIFNMTLLLECVIYAADEIDDKIYIIAYGCLGPVFIPILNVFILGI
CTDRIRSEELTMQQQIVLVNVLYVRKAFPHDAALKVLSNEHTSLIVHQKLEPLLNVIILHTICDREFAFDYVLTVIVTAL
SFVQYTVSTHRVYDVCMTHK
>Drosophila_santomea_XP_039502721.1_uncharacterized_protein_CG1339
MLCVSNFRRHERKPNQVLHRWFFKGCVWTLYAIACGLHFFKLHYNGRTNQVEETQYHRIWSKIMVALKVILLASPYLHYF
VLGLFIYIHSTLVENSNAQSLLISVMVLGIVVGVLRRLLIFLHLKRDRRFVKHIVNEILQITSALEQKFGMQFKCDFTLL
VVYLVKLWIFIVMLESLWNKPYFLSSIFLYWLLLEYCFAGYFVYQLVLLSWYHTIILFLQHFIADHDNRPDIEDRYNRRL
IPLFELHLRINNLHKYVRDNVSWLSTSVYLMIFTCIYNAETLIECSLFAEDELENKMYIIADGCLGPVCTPILYVLILGM
CTDRFREAEVQLQQLFVIVQGLFMRRGKSLLLITMVLDNEHTSLIIHQKLKPLQNIIILDITCDREFVLDYIVTVILTAL
SLVQYTISTGGYISECVTHK
>Drosophila_erecta_XP_001970596.1_uncharacterized_protein_CG1339
MLCVTDFRRLHRKPSQVLHRWFFKGSAWTIYAIACGLHFFKLHYNERTNQVEETQYHRTWSKIVVALKVVLLVNPYLQYF
VLGLFIYIHSTLVQNSKAQNFLMSVIVLSIVAGVLRRLLIFLHLKRDRRFVKHIVNEILQITRALEQKFGMEYKCDFILL
VVYLVKLWILAAFLDSLWHKPHFLSSIFLYWVLMEYCFAAYFVYQLILLSWYHTIILFLQRLIEDHENRADIEGRYNRRL
ILLFELHLRINNLHKYVRDNVSWLTTSVYMMIFTCVFNAELLIECSLFAGDELENKLYIIADGCLGPVCIPILYVLILGM
CTDRFRDAEIQLQQLFVIVHSLFMRKVKPLLLIAMVLDNEHTSLIIHQKLKPLQNMIILGITCDREFVMDYIVTVILTAL
SLVQYTISTGGNVSECETHK
>Drosophila_yakuba_XP_002089503.1_uncharacterized_protein_CG1339
MLCVSNFRRHERKPNQVLHRWFFKGCVWTLYAIACGLHFFKLHYNERTNQVEETQYHRIWSKIVVALKVILLVSPYLHYF
VLGLFIYIHSTLVENSNAQSLLISVMVLGIVVGVLRRLLIFLHLKRDRRFVKHIVNEILQITSALEQKFGMQFKCDFTLL
VVYLVKLWIFIVMLESLWNKPYFLSSIFLYWLLLEYCFAGYFVYQLILLSWYHTIILFLQHFIADHDNRPDIEDRYNRRL
ILLFELHLRINNLHKYVRDNVSWLSTSVYLMIFTCIYNAETLIECSLFAEDELENKIYIIADGCLGPVCTPILYVLILGM
CTDRFREAEVQLQQLFVIVQGLFMRRGKSLLLITMVLDNEHTSLIIHQKLKPLQNIIILDITCDREFVLDYIVTVILTAL
SLVQYTISTGGYISECVTHK
>Drosophila_obscura_XP_022234912.2_uncharacterized_protein_CG1339
MWNKVEYQRQRKSPTHVGYRIFLQSTAWFLYGIACGCKFFKAKWNPVERRIEERQYNRIVYKLITILKIVPVASQYLMYF
VMFMAVYILYSLVEKSSAQNFLMGLFAQGIECNVFRRLVIFLHLKRDRIFVRQTVNEILQISEEIELKFGLIYHCDVSLL
GLYFFKLFLLYVYVSSYWHKTYFLLINLLYWMLLEYCFMGWFLYQQLLLNWYQNITTFLQRFIDDHRDRERIMGRYHRRL
FWLFELHLRINNLHRSINDSLSWLSTSIYLMIFVCSFRLELIIECIMFGEDELENKLYIIADGCLGPVLIPLLYVLLIGL
CTDRLRDAELMLQQQIVIIHGLYIRKAPTRTQAIKVLYNEHTSLIIHQKLEPLQNLIILGTTCDREFAFDYLFTAILTAL
SLVQYSLSCGDYPINECATHK
>Drosophila_teissieri_XP_043641565.1_uncharacterized_protein_CG1339
MLRATYFRRHQRKPNQVLHRWFFKSCVWTLYAIACGFHFFKLHYNERTNQVEETQYHRIWSKIVVALKVILLASPYLHYF
VLGLFIYIHSTLVQNSNAQSLLISVMVLGIVVGVLRRLLIFLHLKRDRRFVKHIVNEILQITRALEQKFGMQFKCDVILL
VVYLVKLWILIVLLDSLWNKPYFLSSIFLYWVLLEYCFAGYFVYQLILLSWYHTIILFLQHFIEDHENRADIEGRYNRRL
ILLFELHLRINNLHKYVRDNVSWLSTSVYLMIFTCIYNAEMLIECSLFAGDELENKIYIISDDCLGPVCTPILYVLILGM
CTDRFREAEVQLQQLFVIVQGLFMRKGKSLLLITMVLDNEHTSLIIHQKLKPLQNKIILDITCDREFVLDYIVTVIFTAL
SLVQYTISTGGYISECVTHK
>Drosophila_kikkawai_XP_017033646.1_uncharacterized_protein_CG1339
MRSNKYVHRPREGYSEVAHRLFFKASAWAIYGIASGCHFFKLKYTKETNQVEETEYNPALSKIVVAIKLLLLASQYTYYF
VMASAIYIHIRLVNFSHAQHFVMSLFMQGIGINVLRRLTIFLHQKQDRQYVRHAVNEILYITSVIERRFGMIYRCDTVLL
GVYLCKLWLLYLLLDSLLDKDYFLILSLLYWVLLDYCFLGYFIYQLLLLNWYRSITLFLQRFIEDQGARQDIAARHHRHL
SLLFKLQLRINNLHKFIIRSLSWMPNSIYLMIFTCIFNMELLIECSLFAEDELDDKIYIIMDGCLGPVMIPILYVLILGM
CTDRLRDAELILQQQIVIIHGLYMRNTHSRLPTVMVLDNEHTSLILHQKLKPLQNVMILDNICDREFAFDYILTVILTAL
SLVQYTISCGESLNECVRHK
>Drosophila_mojavensis_XP_032585139.1_uncharacterized_protein_CG1339
MWNTEDINLLSGGFAQSIYRRFFQCTAWLLYGIARVCHFLKLRYNAEHMRMEEIQYHHMISKIVVTVKFVFVLLDLQSYL
VLTLVLWLHIFRVENSGGQNYMIGLLVQGLIISDLRRIFIFLHSFDDRKLIKHIINEIFYITQTIKRKFGMIYHFEMCLL
CVYSCKLYLVYIMLDSMWYHMTFIWINFLYWLLLEYCILGYFIYQLILLNWYRNFSYFLQRFLEYNRYQSCISAHYHGRL
LWLFKLHLRIINLHKCIQERVAWLPAAIYLTIFTSIFNMTLLLECIIYSDDEIEDKMYIIADGSLGPALIPILNMLVVGI
CTDRIRSEESALQQQIILANILCVRKADPNDFRLKVLNNEHTALIVHQKLEPLHNVIILHTIGDREFAFDYFLTVIVTAL
SFIQYTVSTNRVYKVCVTHK
>Drosophila_persimilis_XP_002019266.1_uncharacterized_protein_CG1339
MWHKVEYQRQRKRPTHVGYRIFLQSTAWLLYGIAYGCNFFRAKWNPCAGRLEERQYNRIVYKLIIILKIVLIASQYLVYF
VMLLAVYIHYSLVEKSSAQNFVMGTFSQGIEYNVFRRLVIFLHLKRDRIFVRQTVNEILRISEEIEQKFGLIYHCDASLL
GVYFLKLFLLYVHISSYLYKSYFLLINLLYWMLLEYCFMGWFLYQQLLLNWYRNITTFLQRFIDDHKDRQGILGRYHRRL
FWLFELHLRINNLHRSINDSLSWLSTSIYLMIFVCSFRLELLIECIMFGEDELENKLYIIADGCLGPVFIPLLYVLLIGL
CTDRLRDAELVMQQQIVIIHGLYIRKAPSRTQAIKLLYNEHTSLIIHQKLEPLQNLIILGTTCDRGFAFDYLLTAILTAL
SFIQYTLSCGDYPINECATHK
>Drosophila_miranda_XP_017152205.1_uncharacterized_protein_CG1339
MWHKVEYQRQRKRPTHVGYRIFLQSTAWLLYGIAYGCNFFRAKWNPCAGRLEERQYNRIVYKLIIILKIVLIASQYLVYF
VMLLAVYIHYSLVEKSSAQNFVMGIFSQGIEYNVFRRLVIFLHLKRDRIFVRQTVNEILQISEEIEQKFGLIYHCDASLL
GVYFLKLFLLYVHISSYLYKTYFLLINLLYWMLLEYCFMGWFLYQQLLLNWYRNITTFLQRFIDDHKDRQRILGRYHRRL
FLLFELHLRINNLHRSINDSLSWLSTSIYLMIFVCSFKLELLIECIMFGEDELENKLYIIADGCLGPVFIPLLYVLLIGL
CTDRLRDAELVMQQQIVIIHGLYIRKAPSRTQATKLLYNEHTSLIIHQKLEPLQNLIILGTTCDRGFAFDYLLTAILTAL
SFIQYTLSCGDYPINECATHK
>Drosophila_innubila_XP_034474217.1_uncharacterized_protein_CG1339
MSVFSCSIGVMWNTEDIRLLRSGPSNEVYKRIFLYSSWLLYWIARCCNFLKLRYNSHSRRLEHTQYNIIITKLILTVKCL
FLLRHIVDYMVIGFVIWIHLFRVEKADGQNFLISLAMQGISINVLRRIVIFLHSQEDCRLIKQLVNEIIYISRTIESKFG
MIYHCEFSLLGLYLCKMYLVYLIMETMWYKPYFLWINLFYWILMEYCEFAYFLYQLILLNWYRNLSFFLQSLTEYHETLE
FISRHYHRRLLLLFKVHLRIIKLHKYIKEKVAWLPSAIYLGIFTSIFNMELLLECMIYAQDDIENKMYIIADGCLGPALV
PLLNVLILGICTDRLRSVELTLQQQIVIINIQYIRKAYQHDNTLKVLHNEHTSLIVHQKLEPLLNEIVFGMICDREFAFD
YFLTVMITALSFIQYTVSTNRNVAECVSHK
>Drosophila_albomicans_XP_034098821.1_uncharacterized_protein_CG1339-like
MWNTADISLLRSGPSQAVYRWIFQLSFLIIYGISKCCHFFKLRYNRQTHRVEETQYHKIISKLIVTAKCCLFLRHIFDYI
VFFFVIWIHVFIVQNSDGQDFIISLAMEAIAFNVLRRILMFLHCQDDRGILKQLVNEIIYITRTIQKKFGLIYHCEISLL
GVYLCKVYMTYVLLESLWYKPYFLWPNFLYWVLLEYCEFGYFIYQLILINWYRNFGFFLQSFIEHHQHEHFISRYYHQRL
LWLFKLHLRICKLHKSVNKEIAWLPSAIYLGIFTCIFNMELLLECIVYADNDIEDKVYIIADGCLGSMLVPLLNVLILGL
CTDRLRNEELTLQQQIVIVNIIYFRKANHHGYTLKGLHNEYCTSLIVHQKVDPLQNIIIFQINCDREFAFDYLLTVLITA
LSFIQYTVGSNRSLKECVSHK
>Drosophila_subobscura_XP_034669559.1_uncharacterized_protein_CG1339
MWNKVEYERQRKSATHVGYRIFLKFTAWFLYGIACGCKFFKAKWNPVERRIEERHYNRIVYKLIIILKIVLIASQYLMYF
VMFLAVYIHYSLVEKSSAQNFLMGTFAQGINYNVFRRLVIFLHLKQDRIFVRQTVNEILQISEDIEQKFGLIYHCDASLL
GVYFLKLFLLYVYMVSYWYKSYFLLINLLYWLLLEYCFMGWFLYQQLLLNWYRNITLFLQRFIDDHEDRERILGRYHRRL
FWLFELHLRINNLHRSINDNLSWLSTSIYLMIFVCSFRMELLIECIMFGEDELENKLYIIADGVLGPVLIPLLYVLLIGL
CTDRLRDAELVLQQQIVIIHGLYIRKDPSRTLAIKVLYNEHTSLIIHQKLEPLQNLIILGTTCDREFAFDYLLTSILTAV
SFVQYSLSCGDYPINECATHK
>Drosophila_navojoa_XP_030243013.1_uncharacterized_protein_CG1339
MWNTADINLLSGGFAQSIYRRFFQCTAWLLYGIARVCHFLKLRYNAEHMRMEEIQYHHMISKIVVTVKFVFVLLDLQSYL
VLTLVLWLHIFRVENSGGQNYMIGLLVQGLIISDLRRIFIFLHSFDDRKLIKHIINEIFYITQTIKRKFGMIYHFEMCLL
CVYSCKLYLLYIMLEAMWYHMTFIWINFLYWLLLEYCILGYFIYQLILLNWYRNFSYFLQRFLEYNRYTSCISAHYHRRL
LLLFKLHLRIIHLHKCIQERVAWLPAAIYLTIFTSIFNMTLFLECIIYSDDEIEDKMYIIADGCLGPAFIPILNVLIIGI
CTDRIRSEELALQQQIILVNILCVRKANPNDFRLKVLNNEHTALIVHQKLEPLHNVIILHTIGDREFAFDYFLTVIVTAL
SFIQYTVSTNRVYKVCVTHK
>Drosophila_guanche_XP_034135028.1_uncharacterized_protein_CG1339
MWNKVEYQRQRKSATHVGYRIFLKYTAWFLYGIACACKFCKAKWNPVERRIEERHYNRIVYKLIIILKIVLIASQYLMYF
VMFLAVYIHYSLVEKSSAQNFLMGTFAQGINYNVFRRLVIFLHLKQDRIFVRQTVNEILQISEDIEQKFGIIYHCDANLL
GVYFLKLFLLYVYMVSYWYKSYFLLINLLYWLLLEYCFMGWFLYQQLLLNWYRNITIFLQRFIDDHKDRERILGRFHRRL
FWLFELHLRINNLHRSINDNLSWLSTSIYLMIFVCSNRMELLIECIVFGEDELENKLYIIADGVLGPVLIPLLYVLLIGL
CTDRLRDAELVLQQQIVIIHGLYIRKDPSRTLAIKVLYNEHTSLIIHQKLEPLQNLIILGTTCDREFAFDYLLTSILTAV
SFVQYSLSCGDYPINECATHK
>Drosophila_willistoni_XP_023031421.1_uncharacterized_protein_CG1339
MFNREKTRQLRSTYIHLLNRGFFVYTAWLLYGISRVFYFVKLRYNRKTHSMEEFQYHRIFFKLMLMLKCFPILQQCMFYF
TFGAFLWLYTFRVENHEAQNFHISWIIQAIVLQSVRRLVVFLHSKTDRLVIKELLHEIFYVNSTMERKFGLIYRCDLSLL
SLYLLKLMIFYIMMDSLWHKPYFWWINFFYWVLMEYCILGYFVYQLLVLNWCFNSTRSLERFIDHHQNCDGIKESYHHRL
TCLFKLHLRISKLHKTFNKKLSWLTNCIYLTIFTCILNMQMLIECSVFGIDPLENKFYIISDGCLGPVFVPILNVLIMAV
CTDRFRNSELTLQQQIVIINEMYMTKGKHLRGLNVINNEHSSLIIHQKLDPMQNLIILSTKCDREFAFDYILTVITTALS
FIQYTISNGGKIDECQSHK
>Drosophila_kikkawai_XP_017026101.1_uncharacterized_protein_CG1339-like
MSATRYNFQRKAYRWFIHGTSLCVYFSCCFLDLGSFRYVQKDERLRKHSTFWQWIAIAMCIKLGLLWLEFPFVLICFGWL
YLLLIGDSSEFTENNTYYWVHLVAIIVISSISTLQLLWLSHSSAYSALVVSIVNRVLHINRIVRRNFGDEHFYSDDSLVL
LFLLKMVLTLHHILAQYRPHEKNMIGVRYHTVNVILFEIFYCSYMLYQLLFLGWQRTLLAFLESYIALVKDRGSPTPDYY
RKVIDVFDIYTQMAGIHFRVSSAWLRVSSMLFVSLYYTAHEATFTFYCLFAMSEIPLFTRAYLVILNKVGTCLHPLVAVL
LMGMASDRLKHFEAQLCEKIFLIELLHSEDDHLILQQFARLISCKYRSFLLQQHSFPIRNFIWNRGSICDRDLVFDFFVY
LIINATTYLQFLIGDNTSICEEAL
>Drosophila_bipectinata_XP_017099407.2_uncharacterized_protein_CG1339
MAATQHDLRTRLYRFFILANARFIYGLCCFLDLGSVRYVQSSGRLKKYHTPWPWVVMAVLIKLLLLTLEAPFIFMCGGMM
YFFFFEDSSEFNDNTTYQWMQMLAEEVMALVSTARLIFISHNSTYCDFFTSTANRILEMHRLVLRLFGDKQLYLDDSLLV
VFLLKVFLTFHHIAAQYTPTEKHFVLVRYHTLNVILFEIFYTAYFLYQLLLLGWHRSLLAFLETYVALKQVRKSLTLECR
RRIICVFSIYAKMAQIHLQVSRAWLKVSSMLFIGVYYTAHESTYTVYCLFSWSQLSLMKRTELLLLKKLGSLLHPLVGIL
LMGMASDRMKFLEAQLCERIFLVELFYAKKDHLFSNRYSGLISCKNECFLLQRLSVPMRNFMWNRGSICDRDLVFDMFVY
LFINATTYLQFLISDNNSLCAEVL
>Drosophila_busckii_XP_017851843.1_uncharacterized_protein_CG1339
MWSTRDSRFIRSRRVQAVYRRFFQYSAMLIYFFARVLDFVRLKYDCENHRMQKFKHHILIVVAIVIYKLYFVINQCHELL
MFYQLLRRFVYIVDESQGQYLFIFVLSYAYMLIFEVQIHTLCYYPPYCEELKYLINEILSITRIIEERFGLIYYCDAYLL
GLNIMKLYLSYMYQLDLLNRKGYSYIIQSYWMLFEYVTFAYFIYQLLLLNWQRSLVFFLQRCIEHPKRLRAMSSKYRNSI
QWILHLNTRISKLHDRMSQTFSWINRAVYSNILTSINNMELMLECIIYSVDEIDDKIHIVLNNLAAPAVLPILNIFIIGI
LMDKMRTVQEQLQLQIVIINAIYYRLNIRFKNKVQEHCYEFTSLLLEKKLKPFRNISILDNNCDRVFVLNYFMTIMTTTF
ASTANKLASIIYNNLNVIVTVSSGKYHPQ
>Drosophila_ananassae_XP_032309223.1_uncharacterized_protein_CG1339
MAATQHDLRTRLYRFFIFANTRFVYGFCCFLDLGSFRYVQSSGRVKKYHTPWQWVVMAVFIKLLLFALEAPYIFMCGGMM
YFFFFKDSSEFNDNTTYQWMQMLAEEAMAFVSTARLIYISHNSTYCEFFTLAVNKVLEMHRLVRRIFGDAQLYLDDSLLV
VFLLKVFLTFHHIAAQYTPTEKHFILVRYHTLNVILFEIFYSAYFLYQLLLLGWQRSLLGFLDTHLALKQPRRALSLKCH
KRITCVFSIYAKIAKIHLLVSSAWLKVSSMLFICVYYTAHESTYTVYCLFSWSQLSIMKRAEVLLLKKMGSFLYPLVGIL
LMGMASDRMKFLEAQLCERIFLVELVHAKEDTKISNEVSRLISCKVGFIRFFQDILIICSVILE
>Drosophila_albomicans_XP_034098824.1_uncharacterized_protein_CG1339-like
MKVKSGFWLYMFKLYLVLILLDAMWHKHYFLWVNFFYWSLLEYCIFAYFSYQLILLNWYRNFAFFFQSFIEHHEQQNVIS
RDYHRRLLQLFKLHLRVKKLHKCISEKIGWLPTANFLAIFTSIANMELLLECMAYAQGDIENKIYIIADGCLGPALVPLL
NVLILGLCTDRLRSEELSLQQQIVIINVTYVRKSFSLKQQLDNEHTSLIVHQKL
>Drosophila_mauritiana_XP_033151184.1_uncharacterized_protein_CG31750
MPEKGHEIPLRNSRKKWLSRLLRWSVSSICWISYIIYRGVVVGQIKFYPRKGKMIIHPRNIWTKRIALLLKILTLLCNYS
FTEYLCMAFLPILPKKSESFFDNLIEAIAVQLSLWNTARLYSWLNSLSWNRSFVDRVNDVIRVNAHLNSILGPLSLDGIS
LLILYVVHLQFTLLQTINHSYIVPMLNTLLLGLICNVYVAYQMLLLSWIAAINHFLKDCQEEQEPNRKQRKKLLRLLRIY
AKISNVHQDIKVLWLPVASMLFSNIVELVRNWSYIIEWIFFHRHKTVMQKWSFVFWRYLGSGFAPLLRMLLIGLCNDRLV
QMQDFLNLQLLIIDLRHTKFKQLDGNFVSQLKNLQTCFDLQLRAQPIRNQIMSVNQECGCPFALDFFFCTVLNSISCVQY
KMANGINSD
>Drosophila_melanogaster_NP_724041.1_uncharacterized_protein_Dmel_CG31750
MPEKKGHEIPLRNSRKKWLSHLLRWSVSSICWISYIIYRGVVVGQMKFDPRNRKMIIHPRNIWTKRISLLLKILAMLWDY
YFIQYLCSAILPIFSNKSERFFNNLIEAIAVQLSLWNTARLYSWLNSLSWNRSFVDRVNDVIRLNGHLKSILGPLSLDSI
SLLILYVVHLQFTVLQTINHPYMIPMVNTLLLGLICNVYVAYQMLLLSWIAAINNFLKYSQPEQQPNRKQRKNLLRLLRI
YAKISNVHQDIKVLWLPVASMLFSNIVELVRNWSYIIEWIFFHRRKTVMQKWSFIFWKYLGGGLAPLLRMLLIGLCNDRL
VQMQDFLNLQLLIIDLRHTKFKQLDGNFVSQFKSLQTCFDLQLRAQPIRNQIMSLNQECGCPFALDFFFCTVLNSISCVQ
YKMANEINND
>Drosophila_simulans_XP_002079713.3_uncharacterized_protein_CG31750
MPEKGHEIPLRKSRKKWLSRILRWSVSLICWISYIIYRGVVVGQIKFDARKVKMVIHPRNIWTKRIALLLKILTLLWNYS
FAQYLCMAFLPILPNKSGRLFDNLIDAIAVQLSLWNTARLYSWLNSLSWNRSFVDRVNDVIRVNAHLNSILGPLSLDGIS
LLILYVVHLQFTLLQTINHSYLVPMLNTLLLGLICNVYVAYQMLLLSWIAAINHFLKDCQQEQQPNRKQRKKLLRLLRIY
AKISNVHQDIKVLWLPVASMLFSNIVELVRNWSYIIEWIFFHRHKTVMQKWSFVFWRYLGSGFAPLLMMLLIGLCNDRLV
QMQDFLNLQLLIIDLRHTKLKQLDGNFVSQLKNLQTCFDLQLRAQPIRNQIMSVNQECGCPFALDFFFCTVLNSISCVQY
KVANGINSD
>Drosophila_erecta_XP_001974461.1_uncharacterized_protein_CG31750
MPKKGHGNPLRNSRNKWLSRILRWSVSFICWTSYIIYRGLVVGKIKFDPRKGKMIIHPRNNWTKRVALILKICLLVHDYS
FASYLLLAIVPIFVKSPERLFEIIMESIKMQITLWNTARLYSWLNSPSWNRSFVNRANDVIRINADLKSILGPLSLEGIS
LLIIYILHLQFILLKNINFPYIIPILYTLFLELVCNAYVAYQVLLLSWIAAIIQFLKDYQQEQQPSRKQRKKLLRLMRIY
AKISNVHQDIKLLWLPVASMLFSNIVELVGSWSYLIRCIVFHNRRIMINKWGIYFWKHLGGGIAPLLRMLLIGLFNDRLV
QMQESLNLQLLIIDLKHPKMKELDVNFTRELQKLQTCFDLQLRAQPIRNQIMSVNQVCGCSFAMDFFFCTVVNSISCVQY
EIANGQDILYD
>Drosophila_subpulchrella_XP_037708465.1_uncharacterized_protein_CG31750
MDTELVRTNKMWLSRLLRWSVLGICWTSYIFYRGCVIGQIKYDREKGKLIIQPRNIWTKRIALCLKIIAFSLNYFGIPYF
SIAFILFLPMEISKTMFSAPKFFEILMSSVIVQLSIINSIRLCYWMSSLPWNRSFVGLVNDVIDITNLMESTVGPLYLEG
IFLLILHTFQFGLTMLQIVGYSQMQFHIFSLYNLLLELFFNIFVVYQLLLLSWIATLNRFLKIYLQDRKQIKRQRLKVIK
LFRLYSRISNVHTSIHVIWLPVIGMLFSDILLLVSSSAFIIRSIIFKHWITNVILDRKYWMAALGAQSSFLRILFIGLGN
DQLALLQCFIRLQLLVIDLCYSTHDQQDQNFVWDVKTLQICFDLQLRVQPIRNRIMSVHQECGCPFVLDFFFCILINALC
CAQYGMSFKVHSLIFSDVIS
>Drosophila_guanche_XP_034128550.1_uncharacterized_protein_CG31750
MPVEGHTESGSKWQTRLLRWTVLGIGWTLYLFCRGCVIGQMKYDPLQGQMIIRARGLLTKRIALILKLAVLISDYFGAIY
ICMAIVPLLPDIDNHKRNHRRIFESLVTIIIMVLAYWNVGRLLYWLSSLGYNRSIVRVVNEVIRLHSLIDRCFGPLCLTQ
LHLLFVLLAELHMTVLHFFNCLRIQMCLFLYNIVLLEIFFSAYIAYQLLLLSWLSSFSLFLHRFRTPSRGQRSKLLRLFR
LYARVSNGHQAIMELWLPVASMLFSSIVGMVVDCSVIVNCILFNHSLDMGQKWELIFRHLGSCLAPLLRMLLIGMCNDCL
TRLEHLLSLQLLGIDLGNKLEADYQMDPRQESFARQLRNLQTCFDLQTRAQPIRNHVMSVHQICGGPFFLEFFFCTLINS
FSCVQYVLSLGKKSENFQATAETVGTGVDYEESSLWA
>Drosophila_takahashii_XP_044249559.1_uncharacterized_protein_CG31750-like
MATSAERTLNKKWQSRLLRWSVLGLCWSSYILYRGCVIGQIKYDKEKGKLIIQRRNIWTKRIVLCLKLSVLYFSFESNEG
IFSSPKYFDTLMTGVIMQIAICNIIRLWNWMSSLSYNRSLVGLINEVIEVNTLMKETLGRPSLEGISLLILYIVQWDFTV
LQITGLSQLSLYVFPLYIILLELCFNIYVVYQLLLLSWIAAFNRFLKIYLQERKPTKRQHLKVLRLLRLYSRIANINQEI
QLLWLPVIGMLFTDILLLVINWAFIIKNIMEYHLFADDKFYRKCLRAAVGGQASFLRILFIGLCNDRLCILQTLLRVQLL
IVDLRFSLHLQRHQNFVRDVQTLQSCFDVQFRVQPIRNRIMNANLECGGSFVLDFFFCTLLNALCFAQYEITVDADTLIY
AEDR
>Drosophila_suzukii_XP_016933963.1_uncharacterized_protein_CG31750
MWQSRLLRWSVLGICWTSYIFYRGCVIGQIKFDTEKKKLIIQPRNIWTKRIALCLKIIAFSLNYFGIPYFSIAFVLFLPK
ELSKTMFSAPKFFEILLSSVIMQLSIINTIRLCYWMSSPPWNRSFVGLVNDVIDITKLMEDTVGPLYLEGISLLILHTFQ
IGLTILQIVGYTRMQFHIFSLYNLLLELFFNLFVVYQLLLLSWIAAFSRFLKIYLQERKLTKRKGLQVLQLFRLYSRISN
VHRSIQLIWLPVIGMLFSDILLLVSSWAFIIKSIIFNRWITNESLDRKYWIAALGAQASFFRILLIGLGNDRLALLQCFL
RLQLLVIDLSYLTHDQQDQNFDWDVKTLQCCFDLQLRVQPIRNRIISVYQECGCPFVLDFFFCTLINALCCAQYGMSFDI
HSLIFSDVIK
>Drosophila_pseudoobscura_XP_001355880.3_uncharacterized_protein_CG31750
MPGEGHNWRTPLLRWTVLGIGWSLYLFCRGCVIGQMKYDPRQRRLIIRARGILTKRLALVIKLFVLLSDYFGLIYILLAV
FPLLGDTEDSRRKGRQIFQSLVTLVGMALAYWNIGRLLYWLSSLGHNRSIVRVVNEVIRLHGLIDRRFGPLLLADLHILI
VFVAELHMTVLHLFNCLRFQMILFLYNIVLLEVFFGAYMAYQLLLLSWLSSFSRFLQGYHRGERSRLRRLFGLYARVSNG
HQAIMELWLPVASMLFSSIVVMVVDCASIIHCILFKHSLDMRQKWHEVLNHLGGCLAPLLRMLLIGLCNDRLTRLEHLLS
LQLLGIDLGLEDHQKKDPEQERSSARQWRHLQICFELQTRAQPIRNHIMSVHQTCGGPFVLEFFFCTLVNSFSCVQYVLS
MGTQSEKFQGFFYSR
>Drosophila_persimilis_XP_002028509.1_uncharacterized_protein_CG31750
MPGEGHNWRTPLLRWTVLGIGWSLYLFCRGCVIGQMKYDPRQRRLIIRARGILTKRLALVIKLFVLLSDYFGLIYILLAV
FPLLGDTEDSRRKGRQIFQSLVTLVGMALAYWNIGRLLYWLSSLGHNRSIVRVVNEVIRLHGLIDRRFGPLLLADLHILI
VLVAELHMTVLHLFNCLRFQMILFLYNIVLLEVFFGAYMAYQLLLLSWLSSFSRFLQGYHRGERSRLRRLFGLYARVSNG
HQAIMELWLPVATMLFSSIVVMVVDCASIIHCILFKHSLDMRQKWHEVLNHLGGCLAPLLRMLLIGLCNDRLARLEHLLS
LQLLGIDLGLEDHQKNDPEQERSSARQWRHLQICFELQTRAQPIRNHIMSVHQTCGGPFVLEFFFCTLVNSFSCVQYVLS
MGTQSEKFQGFFYSR
>Drosophila_miranda_XP_017150890.2_uncharacterized_protein_CG31750
MPGEGHNWRTPLLRWTVLGIGWSLYLFCRGCVIGQMKYDPPQRRLIIRARGILTKRLALVIKLFVLLSDYFGVVYILLAV
VPLLGDTEDSRRKGREIFQSLVILVGMALAYWNIGRLLYWLSSLGHNRSIVRVVNEVIRLHGLIDRRFGPLLLADLHILI
VFVAELHLTVLHLFNCLRLQMILFLYNIVLLEVFFGAYVAYQLLLLSWLSSFSRFLQGYHRGERSRLRRLFRLYARVSNG
HQAIMELWLPVATMLFSSIVVMVVDCASIIHCILFKHNLDMRQKWDEVLSHLGGCLAPLLRMLLIGLCNDRLTRLEHLLS
LQLLGIDLGIEDHQKKDPEQEKSFARQWRHLQICFDLQTRAQPIRNHIMSVHQTCGGPFVLEFFFCTLINSFSCVQYVLS
MGTQSEKFQGFFYSH
>Drosophila_obscura_XP_022228023.2_uncharacterized_protein_CG31750
MPGEGHWGRSAKWQTRLLRWTVLGIGWTLYLFCRGCVIGQMKYDPARGQMIIRARGLLAKRIALLIKLAVLLSDYFGAFY
ILGAILPLLPEIDDHKRNGRRIFESLVTLVGMVLAYWNIGLLLYWLSSLRYNRSIVRVVNEVIRLHALIDRCFGPLLVAE
LHILVVFVAELHMTVLHLFNCLRIEMFLFLYNIVLLEVFFCAYMAYQMLLLSWLSSFSLFLHRYRLQGTSARGQRTKLLR
LFRLYARVSNGHQAIMQLWLPVASMLFSSIVIMVVDCATIVNCILFKHNLDMRQKWDEIFSHLGACLSPLLRMLLLGLCN
DSLTRLENLLSLQLLGTDLGHHQLEGDYRKDSEQEGFVRHLRNLQICFDLQTRAQPIRNHIMSVNQICGCPFFLDFFFCT
LINSFSCVQYVLSLGPQSENFQGFFSS
>Drosophila_subobscura_XP_034667748.1_uncharacterized_protein_CG31750
MPVEGHTESGSKWQTRLLRWTVLGIGWTLYLFCRGCVIGQMKYDPLQGQMIVRARRLLTKRIALILKLALLISDYFGAIY
ICMAIVPLLPDIDNHRRNARRMLESLVTLIIMVLGYWNVGRLLYWLSSLGYNRSIVRVVNEVIRLHSLIDRCFGPLCLTE
LHLLFVLLAELHMTVLHFFNCLRIQLSLFLYNIVLLEIFFSAYIAYQLLLLSWLSSFSLFLHRYRTSTRGQRSKLLRLFR
LYARVSNGHQAIMELWLPVASMLFSSILVMVVDCSVIVNCILFNHSLDMGQKWELIFRHLGGCLAPLLRMLLIGLCNDCL
ARLEHLLSLQLLGIDLGNQLEDDYQMDPRQESFARQLRNLQICFDLQTRAQPIRNHVMSVHQICGGPFFLEFLFCTLINS
FSCVQYVLSLGKQSENFQGFFYE
>Drosophila_grimshawi_XP_032592453.1_uncharacterized_protein_CG31750-like
MEMEKFLFNIIYILSRTIYWICRFCVFGYFSFNEKSGKLYICQHSVLRKIVASIVKIFLVFTDNANYVYLVMTAYMALFE
RLREKMSGYNFYVPISIFSHANLHYYKMVYILHSRKISASYVSVINEVIEIHRIMISTFDSIYFTVEINILIIFLLESIL
NVLQIWNQLSTTIIWITIYQQLLFELFYWAYFVYQLILISWHKVLLRCLKSSLHNLENGHRHQQQIILFYGLYFRIWKLH
SRVTKLWLKIAGALFGSTLALSYSICEELFNIIYTQSQPTEKWHFYLRFQIGHCLAPPMRIFLLGLCNNRIEELTILLSQ
QIILIHLLQGQKSLNQVQSVQEILSEQLLECKFNCFVLQQIRPIRNYIWYVGQTINNEFLLLYLWTSFLNAMSNLQYDLA
NAND
>Drosophila_yakuba_XP_002090483.2_uncharacterized_protein_CG31750
MHLTIWNVFRLFYWLSSLSWNRQFVELVNNVIHVTTQIDGMFGPLYLEGTSLLILYIVQLDLTLLQMVWFSQVRLHIFSL
YNLILELFFNTYVVYELLLLSWIAAFNRFLKDIQHLWLPLTSVIFSDILMLVSNWSYAISCFLLDNFADGGDCNWKYGIP
VTAGQASLLRIVFLGLCNDRLALQQCFFRLHLLVISLKNQDQLDQNFVWDVNNLQACFDLQLWAQPIRNQIMSVNQEFGC
SFVLDFFFCALLNALGCVQYRLSVNIRSYHFLDTMT
>Drosophila_virilis_XP_032294383.1_uncharacterized_protein_CG31750
MLGNISEKSAGYNFYLETSIYCNVNYQCLRMIYLLHSWPISGAYVMVINKIMELHRNMCSTFDRSNFTLEHNILIISVVE
FSLTLLQIWNQMMTSYILLVFVYHLVLFELFYWAYFLYQLILIAWHQVLLNLLSSYAGNRRPNKRDRHQLMLFYGFYFRM
CAIHGHITQHWLKIAGGLFASIAILSADISEELFDIIYKQKSPLEKWKYFVVYKIGNCLTPIVKIFLLGLCNNRIEKLTK
LLGQQIYLIELLHWKRSLDKLPSIKRKPFTSLLASKSVILDGAVGAVPIRVER
>Drosophila_mojavensis_XP_032584457.1_uncharacterized_protein_CG31750
MVDSPLEAQREDFDNYVFFSTWLMNNWMLLHLFRLAHNQKYSADCQLTINDIIKLNKTVHMCFGSWSLRTKLDILLIFHL
QYALTTLQLRKIWDQYFCETYIILLFEIYFCAYFVYQLLLLAWLGALHKNLSTYYLNPRQGHFPSSHSRRQLIQFFSVYW
RIKSVHQCVRKLWRRVPAVLFLFLLKQTQYLAYNLYNMINHRPINHLIEFECCVVPMLKIFILAICNKRIQMLNQQLREY
LLRIELLHWNWLESGLESAVAVPFAKILSQLLVLSAAAGRPDGNVQWQNGI
>Drosophila_arizonae_XP_017856849.1_PREDICTED_uncharacterized_protein_CG31750
MVDSPLEAQREDFDNYLFFTTWLMNNWMLLHLLRLAHNRKYSADCQLTINDIIKLNETVHSCFGSWSLRTKLDILLLFHL
QYALTTLQLRKIWDQYFCETYIILLFEIYFCAYFVYQLLLLAWLGALHKNLSTYYLNPQQGHFPSSHSRRQLIQFFSVYW
RIKSVHQCVRKLWGRVPGVLFLFLLKQFQYLAYNIYNINNHRPINHLIEFECCVVPVLKIFILAICNKRIQMLNQQLREY
LLRIELLHWNWLESGLESAVAIPFAKILSQLLVLSAAAGRPDGSIQW
>Drosophila_bipectinata_XP_043069726.1_uncharacterized_protein_CG31750
MIYYRDQRFSDHKLFGSVIISIAMVLYLVKTILLIAWLKSLEWNKYAVQLANEVISLTNFMESSFGRLSWECSYFIFFFW
VLFPMTVFESYNYFAVPMRLYAFSTILLQIIYNAYAVYQMLLLSWIQTLNSFLKLNLLGIDLNNIKNEYGVDINTNEKRK
NQLDHIDLHSQVQSFGKEIIIMNNACGCNFVLNFFFCVLMTALSFVQFSLSTGHRFVNL
>Drosophila_erecta_XP_001974464.2_uncharacterized_protein_CG31750
MSSVSWNRQFVQLVNNVIRVTTQIDATVAPLYLEGTSLLILYIVQLDLTLLQMVGYSQIELHIFSLYNLM
LELYFNTYVVYELLLLSWIAAFNRFLKKYAQEWNPSKKQRAHFLELFNLYSRIGIIHQNIQHLWLPLASV
IFSDILMLVTNWAFVISCFLSDNFAEGGICNWKYEIPVIAAQASLLRILFIGLCNDRLALQQCFLRLQLL
VISLKEQDQLDQSFAWDVNNLQTCFDIQLWAQPIRNQIMSSNQECGCSFVLDFFFCALLNALGCVQYRIS
VNIHPFHFLDTIT
>Drosophila_kikkawai_XP_017025365.1_uncharacterized_protein_CG31750-like
MALPVLQQCQKIRQILHLYSRISNAHQDIIVLWLPVANVLFSNVVMMMGHWASIINVVLYNHDLDTAGKW
NWVLKRHLGGALGPLLKILLIGLCNDRLAQLDRRLSLQLLLIDLRLLGDGDRSHTFAKELTILLRAQPLR
NPIMCKHQICDSPFVLEFVFCVLVNALSYVQYGMSMAITLDFQSSIRLMAIKY
>Drosophila_kikkawai_XP_017025366.1_uncharacterized_protein_CG31750-like
MALHVLQQRQKIRQILHLYSRIINGHQDIIVLWLPVANVLFSNVVMMMGHWASIINVVLYNHDLDTAGKW
NWVHQRHLGGALGPLLKILLIGLCNDRLAQLDRRLSLQLLLIDLRLLGDGDRSHTFAKELTILLRAQPLR
NPIMCKHQICDSPFVLEFVFCVLVNALSYVQYGISVGKNIDFQHKLSLLPE
>Drosophila_kikkawai_XP_017025368.1_uncharacterized_protein_CG31750-like
MPEEKYGSTRRASCGKWRSRLLRWSVLGIGWSTYIVYRSFVVGQIKYDALTGKMIIRPRNMWIKRIALVL
KISAMCVDNFGLVYLTIACFPLLFISSGDLNHPKRLFEDLVEAVIFQIAFWNIGRLYYWLRSLSWNRSLV
LSVNEVICVMSLIEETFGPLPIDGPVLLIIFVVQFDLTVLQIAEYLYGKMFVLALHTILLALFYNAYIAY
QLLLLSWMATFNRFSKGYHQKGTPTWQERQQLQHLFCLYSRVSNGHQNIMVLWLPVATMLFSNIVVLVAH
WSIVIYCVLFIDSMNAVEKWQDFLREQLGGSLTPLLRILLIGLCNDRLAKLERFLSLQLLFIDLRYSGCP
EVRKGKDLEQTCFDIQLRAQPIRNQIMSMQHVCGCPFVLEFFFCTFLNALNCVQYAVANGINIKNF
>Drosophila_takahashii_XP_017004943.1_uncharacterized_protein_CG31750
MSEEVDGCTQRNTSKRWQSRIQRWSVLAICWFSYIFYRGCVVGQIKYDPKKAKMIIQHRNIWTKRIALCI
KMFGLSLDLFLIETIFSAVRPFTARDKSLRYISQLFNKLVLAIALQLSLWNTSRLYLWLSSLSWNRSFVA
AVNDVIHVVILVDDIFGPLFLEYLPLLILYILQLHLTLLQIFSYTYVISVLNILLLELFYNVYVAYQLLL
LSCIAAFNCFLKSYLQEQTPSRRQRLKLIRLFRLYAKISNGHQDIKVLWLPVASMLFSNIVELVVHWSSI
IGCILFSHQLNLVEKWGFIFWKHLGPGLAPLLRILFVGLCNDRLQQMLNFLNLQLLIVNLNQPNELEETF
CYEIKKLQTCFDVQLRAQPIRNQIMSDHQVCGCAFVLDFFFCTILNSVSCVQYEISSGSGFRGG
>Drosophila_biarmipes_XP_016963336.1_uncharacterized_protein_CG31750_isoform_X1
MKTVRNSHKIWQTRVLRWSVLGICWTSYIIYRSCVIGQIKYDKEKGKLVIQPRNIWTKRIVLCLKIIVLY
LNYCGIPYIMIAIIPLLPREIFKAAFSSPKYFEILMGMVIIQLTMFNTIRLCYWMSSLSWNRSFVGLAND
VIHLITLMEVNVGPLYLERISLLILHFLQLGLTLVQVVGYSQMQLHLCSLYNLLLELFFNMFVVYQLLIL
SWMAAFCRFLKIYLQEPTIGQRLKVLRLFRLYARISNVHQNIQLMWLPVINMLFSDILMLVSHWSFIIKS
IILNRLEDDLNSKYWKAAFGAQASLLRILFIGLCNDQLALLQSFIRLQLLAIDLCFSKLDQLDLNFVWEA
KILQTCFDLQSRAQPIKNRIMSIYQECGCPFVLNFFFCAMINAFCCAQYDIFFSVDSVISPML
>Drosophila_hydei_XP_023170503.2_uncharacterized_protein_CG31750-like
MTARLNRKHREQQSRVYSEEILFHRTVYVLSRILYQICRSCTFGYFNYNPETNKLYICRHENLKKYFTYA
VKAMLLFMDYLNYLYVEVKFEAYIFHDCDLVSSGYSFYLEVLNYINVNWHFTKIIVLLHSWKTNESFVST
INKILEIHQNMISSFNKTCFTFDYNILLISSLEFSFTVVQLWNQIMRKKHFLVLKYRIILFEFIYWAYFL
YQLILITWHQVLLSSISSCNCRKRNCKRLIKIYKIYFRICEVHGEITQLWLGISGGLFACISLLSADISE
ELYDVIYQEKSTAEKWKFFLYLKVGNCVAPLLKVFLLGLCTNRIEYLTKFLSQQIYIIELLESGQQNAYT
KVLDCQFDCFCLQQHFCPIRNHIWHKGQSINIEFLLLFMWIAFLNAMSNLQYALTEENGINHFY
>Drosophila_hydei_XP_030080387.1_uncharacterized_protein_CG31750-like
MMMEWPFDSKREGFEAYLLTWTWWTQNWLLLRLFRLTHSRQYSKACQLTINNIIKLNKTVHLCFGRWTLR
TQLHILLLYHLQYALTTLQFRNIWDQPWCHTYIILLLEVPFCAYFVYQLLLMAWLGALLTNLSTYYLNPR
LGLFPSSQSRRQLIQFYRVYISINSVQQRVHKLWLRVSVVLFVLLLQQTQELASNLYNMIYHQPINQKIE
YECCVAPVLKIFLLAVCNKRIKMLKQQLREHLFRTEFLHWHWFASGVQSAVGIPFAKILSRKVR
>Drosophila_sechellia_XP_002038898.2_LOW_QUALITY_PROTEIN_uncharacterized_protein_CG31750
MPEKGHEIPLRNSRKKWLSRILRWSVSSICWISYIIYRGVVVGQIKLDPRKGKMVIHPRNIWTKRIALLL
KILTLLWNYSFSQYLCMAFLPILPQKSERLFDNLIEAIAVQLSLWNTARLYSWLNSLSWNRSFVDRVNDV
ILVNAHLNSILGPLSLDGISLLVLYVVHLQFTLLQTINHTYLVPMLNTLLLGLICNVYVAYQMLLLSWIA
GSFSEGKKNTVAITKFYTRYLKREQQPNRKQRKKLLRILRIYAKISSVHQXLWLPVASMLFSNIVELVRN
WSYIIEWIFFHRRKTVMQKWSFVFWRYLGSGFAPLLRMLLIGLCNDRLVQMQDFLNLQLLIIDLRHTKFK
QLNGNFVSQLKNLQICFDLQLRAQPIRNQIMSVNQECGCPFALDFFFCTVLNSISCVQYKMTNGINSD
>Drosophila_yakuba_XP_043062897.1_LOW_QUALITY_PROTEIN_uncharacterized_protein_CG31750
MDSFSGYIMPEKGHGIPLRNSRNIGLSRLLRWSVSSICWTSYIIYRGWVVGQIKFDPRSGKMIIHPRNIW
TKRVALLGKISALVHDNSFKAYLFVAFTLMFLKRQETLIETIAVQISLLNTGRLYYWLNSLSWNRSFVNR
VNDVIRVDAHRLVQMQGLLNLQLLIIDLRNQKXKQLDFSFTSELKNLQTCFDLQLRAQPIXNQIMSVNHV
CGCPFVLDFFFCTVLNSISCVQYNGKWR
>Drosophila_grimshawi_XP_043070523.1_uncharacterized_protein_CG31750_isoform_X2
MNSYVRNMENGQHLNRRDQQQIILFYGLYFRIWKLHSRVTKLWLKIAGPLFSSIFSLTLNMSEELFDIIY
KQGQPMEKWHSFLTFHIGHCLAPPMRIFLLGFCNNRIEELTILLHRQIMLINLLHGKNQKYSAEEIIFTR
LMDCEQQTRPIRNHIWHVGQTINNEFLLLYLWIGFLNAMSDLQYEFANVHEKVNEVLPFRNKIQ
>Drosophila_teissieri_XP_043644915.1_uncharacterized_protein_CG31750
MPEKGHGIPLRNSRNKWLSRLLRWSVSSICWTSYIIYRGWVVGQIKFDPREGKMIIHPRNIWTKRVALLV
KIFALVCDYSIIAYLIMAFIPMFITPEESLFDNLIDAIGVQISLWNTGRLYYWLNSLSWNRSFVNRVNDV
IRVDAHLKSILGPPTLEGISLLILYVLHLQFALLQTFNHPYIMVILNTLLLELVCNAYVAYQMLLLSWIA
AINRFLKDFQQEQQPNRKQRKKLLRLLRVYAKISNVHQDIKLLWLPVASMLFSNIVELVDNWSSIIGCLF
FHHLNVMEKWSIIFWKYLGGALAPLLRILLIGLFNDRLVQVQGFLNFQLLLIDLRHEKTKQQDMSFTSEL
KNLQTCFDLQLRAQPIRNQIMSVNQVCGRPFVLNFFFCTVLNSISCVQYIMANGHKLL
>Drosophila_teissieri_XP_043644917.1_uncharacterized_protein_CG31750-like
MIIQPRNVWTKRLALGLKIILLFLNQFGIDYIVLAVAPFIPLKNGGLLFRSPRFFDVLMSAIIMHVTIWN
VFRLFCWMSSLSWNRQFVELVNNVIHVTTRIDGIVGPLSLEGTSLLILYIVQLDLTLLQMVGYSQVGLHL
FSLYNLILELFFNTYVVYELLLLSWIAAFNRFLKVYAQEWNPSKMQRLKFLELFNLYSRIGIIHQEIQHL
WLPLASVIFSDILMLVSNWSFVISCFLFDNFAEGGDCSWKYGIPVTAAQASLLRILFLGLCNDRLALQQC
FLRLQLLVISLKVQDQLDQKFKWDVNNLQTCFNLQLWAQPIRNQIMSVNQECGCSFVLDFFFCALLNALG
CVQYRLSVNIRSFHFLDTIT
>Drosophila_takahashii_XP_017004944.2_uncharacterized_protein_CG31750-like
MPEEGHGCTHRNSANKWKARVLRWSVFVICWFSYIFYRGCVVGQMKYDPKKGKMVIIPRNIWTKRIALCL
KIFAMFLNNFLFESLLAAILPLIPLRDGSPQDINDLLYNLEGAIAVQLLLWNTARLYSWLSSLSWNRFFV
TAVNDVILVVTLVADTFEPHTLDDLPLLILYILQLVFTLLQIFSYSYVISLLNILLLELFYNVYVAYQFL
LLSCIAAFNRFLESYLQNQTPSRTQRLQLIQLYRLYAKISNGHQDIKVLWLPVASMLFSNIVELVVHWSS
IIGCILFSHHLNLVEKWGFIFWKHLGPGLAPLLRILFVGLCNDRLQQMLNFLNLQLLIVNLNQPNYNELE
EKFYYEIKKMQTCFDLQLRAQPIRNQIMSDHQVCGCAFVLDFFFCTILNSVSTVQYEIANGTTLN
>Drosophila_melanogaster_NP_724038.2_gustatory_receptor_36a
MFDWVGLLLKVLYYYGQIIGLINFEIDWQRGRVVAAQRGILFAIAINVLICMVLLLQISKKFNLDVYFGRANQLHQYVII
VMVSLRMASGISAILNRWRQRAQLMRLVECVLRLFLKKPHVKQMSRWAILVKFSVGVVSNFLQMAISMESLDRLGFNEFV
GMASDFWMSAIINMAISQHYLVILFVRAYYHLLKTEVRQAIHESQMLSEIYPRRAAFMTKCCYLADRIDNIAKLQNQLQS
IVTQLNQVFGIQGIMVYGGYYIFSVATTYITYSLAINGIEELHLSVRAAALVFSWFLFYYTSAILNLFVMLKLFDDHKEM
ERILEERTLFTSALDVRLEQSFESIQLQLIRNPLKIEVLDIFTITRSSSAAMIGSIITNSIFLIQYDMEYF
>Drosophila_simulans_XP_002079710.2_putative_gustatory_receptor_36a
MEMFDWVGLLLKAAYYYGQIIGLCNFKIDWQRGRVVAAQRSIIFAIAINVLICMVVLLQISKKFNLDSYFSKVNQLHQYV
IIVMVSLRMASGVSTILNRWHQRAQLMRMAECVFRLFLKKPQVKQMSRWAILVKLSVAVVSDFLQMAISIDSVGRLGSKQ
FVGMALEFWMSAIINMALSQYYLIILFVRAYYHLLKTELRQVIHESQMLSETYPRRGAFMTKCCFLADRIDNIAKLQNEL
QSIVAQLNQMFDLQGMMVYVGYYIFFISTNYITYSLAKNGIEQLHLTVRAVALGFSWCFFYYMDAILNLFVILNLLDDHK
ELERILEDRTLFTSALDVRLEQSFESIQLQLIRNPFKFEVLDIFTITRSSSAAMMGSIITHSIFLIQYDMEYF
>Drosophila_mauritiana_XP_033174233.1_LOW_QUALITY_PROTEIN_putative_gustatory_receptor_36a_partial
MFDWVGLLLKAAYYYGQIIGLCNFKIYXQRGRVVAAQRSIIFAIAINVLICMVVLLQISKKFNLDAYFSRANQYVIIVMV
SLRMASGLSPILNRWRQRAQLMRMAECVFRLFLKKPQVKQMSRWASLVKLSVAVVSDFLQMAISIDSVGRFGSKQFVGMA
LEFWMSAIINLALSQYYLIILFVGAYNHLLKTELRQVIHESQMLSETYQRRGAFMTKCCFLADRIDNVAKLQNELQSIVT
QLNQMFDLQGMMVYXGYYIFFICTNYITYSLAKNGIEQLHLTVRAVALGFSWCFFYYMDAILNLFVILNLLDDHKELERI
LEDRTLFTSALDVRLEQSFESIQLQLIRNPFKFEVLDIFTITRSSSGAMMGSIITHSIFLIQYDRN
>Drosophila_sechellia_XP_032583400.1_putative_gustatory_receptor_36a
MFDWVGLLLKTAYYYGQIIGLCNFKIDWQRGRVVAAQRSIIFAIAINVLICMVVLLQITKKFNLDAYFSRANQQHQYVII
VMVSLRMASGLSTILNRWRQRAQRMRMAEFVFRLFLKKPQVKQMSRWAILVKLSVAVVSDFLQMAISIDSVGRLGSKQFV
GMVLAFWMSAIINMALSQYYLIILFVRAYYHLLKTKLRQVIHESQMLSETYPRRGAFMTKCCFLADRIDNIAKLQNELQS
IVTQLNQMFDLQGMMVYVGYYIFFTSTNYITYSLAKNGLEQLHLTVRAVTLGFSWWMDAILNLFVILNLLDDHKELERLL
EDRTLFTSALDVRLEQSFESIQLQLIRNPFKFEVLDIFTITRSSFAAMMGSIITHSIFLI
>Drosophila_takahashii_XP_016993858.2_putative_gustatory_receptor_36a
MTDWVGWLLKAFYYYGHLIGLGNFEINWRTGRVLTTPRSTIYAIVVNVLIFIVLVAQLSKRTDPNVFFGKTNKLHHYVIV
VMVALRIASGLSTVLNRWRQRAKLMRLARKVLRLFEEKPQVKGMSRWGILIKVIISTVTDLVQIAIAWDAVGRLDSNQSV
GMTLNFWMSAIINLAISQHYLVALFVRAYYHLLNTELRQVIDESRKLSYLPFRKGSFMTRCCSLADQVDNIARLQSELQS
IVTQLNEVVGIQGLMVYSGYYIFSIATSYLTYSVLKNGPENLQLSIPAVILAFSWCFFFYLDAMINLFIMLNLQDDHKVM
LCLLEERTLFASRLDVRLEESFESIQLQLIRNPFKIEILKLFCIDRSSTTAMFGSLITNSIFLIQYDMEYF
>Drosophila_suzukii_XP_016935022.1_putative_gustatory_receptor_36a
MSDWVGWLLKAVYYYGHLIGLFNFEIDWHTGRVFTSARSSLYAFTVNVVIFMVLFLQISKQTKPSVYIGKANKLHVIVIN
VMVGLRIASGLCTVINRWRQRTQFMRLVRKVLRLLLQKPQVKIMSRWGILIKVIIAVVTDLLQMAITWDSVGRVDSNQSL
GMTLQFWMAAIINLAISQHYLVTLFVRAFYHLLNTELRKVISECRMLSYITVRKGAFMTRCCSLADQVDNIAKLQSQLQS
IVTQLNAVAGVQGLMVYGGYYIFSISTTYLTYSLFKNGIENLQLSLRAVILSLSWCFFYYLDAMINLFVALNLQDDHKEM
IRLLEERTLFASGLDARLEESFESIQLQLIRNPFKIEVLEKFSITRSSTSAMFGSLITHTIFLIQYDMEYF
>Drosophila_subpulchrella_XP_037711817.1_putative_gustatory_receptor_36a
MSDWVGSLLKAVYYYGHLIGLCNFEIDWRTGRVFTSSRSSFYAFSINVVIFMVLFLQMSKQTNPNVFFGKANKLHITVII
AMVALRTASGLCTVINRWRQRTQFMRLARKELRLILKRPQVKMMSRWGILVKVIIAIATDLLQMAITWDSVGRVDSNQSL
GTTLQFWLAAIINLAISQHYLVTLFVRAFYHLLNTELRQVISECRMLSYLTVRKGAFMTRCCSLADQVDNIAKLQSQLQS
IMTQLNAVVGVQGLMVFSGYYIFSISTTYLTYSTFKNGIENLQLSLRAVILSLIWCFFYYLDATINLFVVLNLQDDHKEM
IRLLEERTLFASGLDVRLEKSLESIQLQLIRNPFKIEVLEKFSITRSSTSAMFGSLITHTIFLIQYDMENF
>Drosophila_biarmipes_XP_016963440.1_putative_gustatory_receptor_36a
MSDWVGLLLKAVYYYGRIIGLGNFDIDWRKGRVFTALRSSLYVLAINVIILVVMFLQIFKRTDPNVVFEKANALHQTLII
VVVGIKLASGLCTVINRWRQRAKFMRLARKMLQLSLEKPQVKRMSRWGILIKVVIAIVTDLLQMAISWDSADRVDSNQFL
GMIFQFWLSAIINLAISQHYLVTLFVRAYYNLLNTELRTVINESKMLSYFTVRRGVFMTRCCFLADKVDSIAKLQYRLQT
IINQMNAVVGVQGLLVYAGYYIFSISTTYVTYSIHKNGIENLQLTIKSVILAFCWCFFYYLDATINLFIMINLLDDHKEM
LRLLEERTLFAPGLDARLEESFESIQLQLVRNPFKIEVLKMFSITRSSTTAMFGSLITHSIFLIQCDMEYF
>Drosophila_eugracilis_XP_017086602.2_putative_gustatory_receptor_36a
MSDWAGLLLKVIYYYGHLIGLSNFEIDWRRGRVFTSKNSTLLGIAINFIIFILIFVQSSKQTNFGVFIGKGNKLHLYAIM
VMVGLRMTSGLCTVMNRWRQRARLMRLARKVLRLYLAKPQVKRISRWGILIKVVIAIITDFLQIALTWNSVARTNSNQSL
GLTLQFWMSAIINLATSQHYLITLFVRAYYHLLNTELRQVINECIILSHLPVRKGCFMTRCCSLADQVDNIARIQSQLQS
IVTELNEFVGIQGLMVYSGYYVFSIITTYFMYSITKSGLEDLQLTISSVILAISWCFFYYLDAMINLFIMLNVLDDHNEM
KRLLEERTLFASGLDVRLEESFESIQLQIIRNSFKIDVNKLFSLSRSSATAMFGSIITHSIFLIQYDMEYF
>Drosophila_kikkawai_XP_017025555.1_putative_gustatory_receptor_36a
MLDWAGLVLKAIYYYGHLIGLSNFEFDWRTGRVFTAARSTLFAIVANAIIVILLGFLLTRPINFSLIFGNSNRLHELVII
TMTSLRLTAGLSTVLNRWRQRSQMKDLVKRILRLFLARPQVKRMSRWGLLIKFLPITVTDILQVAITLDAIGRGDSTFFL
GMGLQLWVSGILNLAISQHFLVMLFVRAQYQLLNIELRKVIDESTELSYHAPRKAAFMTRCCNLADRLEDVAKLQSQLQT
IVTQLGEVFGIQGIMVYGGYYISSVAASYMTYSIVKNGPENLGMTYRSTVLVFTWCIFYYWDAILNLFIMLYVQDDHKEM
IHLLEKRTLFASGLDVRLEESFESLQLQLIRNPLKIEVLKIFSINRDSTSAMFGSLITHSIFLIQYDIQFF
>Drosophila_rhopaloa_XP_016982917.2_putative_gustatory_receptor_36a
MFDWAGLLLKAVYYYGHLIGLSNFEFDWRTGRVFTAKRSTFYAIAINAIIFMLLILQSTKKLDLNMIIGRSNKLVQYVLI
IVLGMRIAAGFSAILVRWRQRTQMMRLTKMVIRIFLQKPQVIRMSRWDILIKFILACTTDFLQMAITWNAMGHSEANQIL
PMVVQFWMSAVINLATSQHYLVILFVRAYYHLLNRELRQVIEECKELSNHPQRKGAFMTRCCSLSDRLEIIAKLQTQLQS
TVTQLHEVFALQGLMVFGGYYILSIATAYLTYSILKNGYENLEMTLVMMILSFTWSFFFYLDAILNLFMTLNLIDDHKEM
IRLLDQRTIFASRLDVRLEETFDSMQLQMIRDPFKIKIFKTFTITRSSTSVMFGSLITNSIFLIQYDLENF
>Drosophila_takahashii_XP_017004949.2_putative_gustatory_receptor_36a
MTDWVCLLLKAVYYYGHLIGLGNFEIDWRTGRVYTSPSSTIYALATNVSIFIVLLWQILEQTDPNVFFGNANKLLVAVIL
VLVGLRVASGLLTVHNRWHQRAKFIRLARKVLRLFLEKPQVKRMCRWRILIKFIIAIVTDLLQVAITWDSVGRVDCNQFI
GMTLQFWMSTIINLAISQHYLVALFVRANYHLLNTELRRVVNESRILSYLPQRKGAFMTRCCSLADQLDNIAKLQSQLQS
IVTELNAVAGAQGLMVYGGYYLSSIATYYLTYSILKNGLENLQLTVQAVILAFSWCFFYYLDAMINLFTMFNLLDDHKEM
IRILQERTLFASGLDVRLEESFESFQFQVIRNPFQIEVMEIFSITRSSISAMYGSLVTHTIFLIQYDLEYF
>Drosophila_serrata_XP_020809237.1_putative_gustatory_receptor_36a
MLDWAGLLLKAVYFYGHLIGLSNFEFNWRTGRVFTAARSTLYAVVANVIIVILLGILITRDINLNVIFGNSNRLHELVII
TMTSLRLIGGLTTVLNRWRQRCQMKYLAGKILRLFLARPQVKRMSRWGILIKFLTAGVTDIIQMAITFDAIGRGDSTFFL
GMGLQFWMSGILNLAISQHYLVMLFVRAQYQLLNMELKEVIDESIDLSYHPPRKGAFMTRCCHLADRLEDIAKIQSQLQD
IVTKLGDVFGIQGLMVYGGYYISSVTTSYLTYSIFKHGPEKFALNYTTTVLMFAWCFFYYWDAILNLFIMLYVQDDHKEM
IRLLERRTIFASGLDVRLEESFESLQLQLLRNPLKIEVMQIFSINRDSTSAMFGSFITHSIVLIQYDIQFF
>Drosophila_takahashii_XP_044249639.1_putative_gustatory_receptor_36a
MFDWVGLLLKVVYYYGHLIGLSNFEFEWTGRVFKTRRSALYAIAIDVILVILIVLQISKPTEFNLIFGKANKLHHYVIII
VFGLRVVAGLSTVFIRWSRRKQMMLLAKKVLGVFLKNPHLRKISRWGILIKVTIAIVTDLLQMAINWNALGYAKANQTIL
MALQFWVSAIVNLAVAQRYLLTLFVRAHYHLLNTELRQVIKESRMLSYHPQRRGAFMTRCCSLADQVESIAKFQSELQSI
VNQLDEVFGIQGLMVYFGYYIFSIATAYITYSILKNGHENLELSVTSMILSFTWCFFYFLDAILNLFNTLNLLEDHTKMI
RLLEERTLFAFTLDVRLEQSVNFIQLQLIRNPFKMEIMKFFPITRSSTTAMFGSLITHSIFLIQYDMEYF
>Drosophila_elegans_XP_017134100.1_putative_gustatory_receptor_36a
MFDWAGYVLRTAYYYGHLIGVSNFEFDWRTGRVFAARRSTFYAIVINGIMFLLLIFQSTKKMDYNLIIGKSNKLLQYVIA
IVFGLRLAAGISVILVRWTRRTQIMRLARMVIPLFLEKPQVMRMSRRGILIKFIIACTTDFLQMSIIWEAMGYAKDYQIL
GMVLQFWMSTILNIATSHHYLLVLFVRAYYSLLNTELKQVIEESRKLSYHPQRKGAFMTRCCSLADQLENIAKLQSQLQS
IVNQVYDVFGIQGLMVYGGYQIVTIATTYLTYSILKNGHEKLEMTLISMILSFSWCFFYYVDAVLNLFNILNLIDDHKKM
IRLLEERTLFASRLDVRLEETFDNLQLQLVRNPFKIKVLNTFTITRSSTSEVLGSLITYSILLIQYDIEYF
>Drosophila_takahashii_XP_017004940.2_putative_gustatory_receptor_36c
MVDVESLILGAVYYYGHLIGVSNFEFNWQTGRVFTAKRSTFYAVAINSLVCILYTYHWTGHTNIINLGFGKANKLHEYVV
VLMSGLRIGIGLFTLIHRWYQRCKMMDLTRKVLRVFIARPQVKRLSRWGILAKFLSGSVTDLLQMAFVLDAIGRVDSQFY
LGMGLQFWMSAILNLAVSQHYLIMLFVRTQYKLLNAELQQVIEESKELSWNPRRQGVFMTRCCFLADQLDNIAKLQSQLQ
KIVNQLEEVFGIQGALVYMGYYMSSVSTSYLTYSILKIGYQNMQMTLTIVILSIVWSFFYYLDGMLNLSVMLHVQDDHKD
MGRLLEQRTLFAPGLDVRLEEAFESLQLQLIRNPLKIDLMHLYDVTRGSTMTMFGNLITHSIFLIQYDMENF
>Drosophila_elegans_XP_017134054.1_putative_gustatory_receptor_36c
MLDWASWILGMFYLYGHLIGVSNFEFDWRTGRVFKAKRSTLYAIAINFVIIISCTYHWTRRTNMMVVIFGKANKLHEYVI
VIMTGLRIAAGLVTLVSRWQWRCEMMDLTRKVIRVFIARPQVKRMSRWKILTKFLTGALTDLLQVLITLDAMGRVDSEFY
LGMGLQYWMLAILNLSISQHYLIMLFVRTQYQLLNADLRRVIEETKELSRNPPGQGTFITRCCSLADQLEDIAKLQNQLQ
SIVNQLEDIFGLQGVMVYGGYYLSSVSTVYMAYSILIHGYEDMQMTVFTMILNLFWCFFYYLNGMLNLFIMLYVLDDHGE
MIKLLEERTIFAPGLDVRLEESFERLQLQLIRNPLKIGAMQLYGVTRSSTMALFGNLITHSVVLIQYDMENY
>Drosophila_kikkawai_XP_017025363.1_putative_gustatory_receptor_36c
MVHWVHLLLKSSYFYGLVIGVSNFEFDWRTGRIFTTARSTLYAIVNNGIIVLLLVVYMHGGSDFAARLFKANKLNEYVVI
IMTGLRIAAGALTVFSRWSQRCELKKLVRNVISLVQAKPQLLQMSRWGILIKIFTGSVTDLLHMAITFDQISVVESRLFV
GLCLQFWMAALLNLALSQHFLVLLLARAQYNMVNTELRQVIDESRHLSNHRPRNGTLMSRCCHLADKLEDMGKVQSKLQA
IISQLGEIFAFQGIMVYAGYYITSVGGCYLTYSIITNGIEKIGLTQTNIILSFIWCFFYYLDAIINLFIVLNVQDDHKKM
MRLLEERTLFASGLDVRLEETFESLQLQLIRNPLKMEVMKLFSVTRSMTTAMCGSLITHSIFLIQYDMEYF
>Drosophila_ficusphila_XP_043064820.1_putative_gustatory_receptor_36a
MVEWIGWLLKVVYLYGHLIGVRNFEFDWRTGRVYKSIRSTFYASGIHAIILISLAMMTFRHLNIWMIFGKSNMLLKYVLT
LVFGLRILAGLSTVLIRWPQRTLMMQFARTVLRLFLQRPQVMQMSRWGVLFKIIITSVTDLLQVISIWIAWDRRRSDQTL
GIFLQYWMSAIVNLAIAEHYLAILFVRAYYNLLNTELRQVMEECQKLSNHPQRRGAFMTRCCDLADQLDDIAQLQSELIS
MVTQLGEALGIQGLMVYGGYYIFSIATVYLSYSIFKTGYDNLDMTVTSMILTFIWCSFYYLDALLNLFITLNLLDDHKDI
KRLLEERTLFASRLDIRLEESFDRMQLQLIQNPLKTDILKTFSITRESSMAMLGSVIMHSIILIQFDLEFF
>Drosophila_eugracilis_XP_017086566.1_putative_gustatory_receptor_36c
MLDWETLILSLLYYYGHLVGLSNFEFDWNTGRVFTAKWSTLYAIAIDSIIFILYIYHWTGNTNIANVIFGKANKLHEYVV
VIMAGMRIATGLFTVIHRWYQRKRLMDLTKQVLRIYISRPQVKRIYRKGILIKFISGSVTDLLQAAFILNVMGQVDSQFF
LGMALQFWMAAILNLAISQHYLIILFVRAQFRLLNSELRQVIAEAMELSWNPPRPGAFMTRCCYLSDKLEDIAKIQSQLH
KIVNQLEETFGIQGALVYAGYYLSSVSTIYLTYSTLKHGYASMNMTLTAWILSCFWCFFYYLDGMLNLSVMINVLEDHKE
MLHLLEQRTLFAPGLDVRLEESFESLTLQLIRNPLKIDVMKFYEVDRSSTMAMFGNLITHSIFLIQYDMENF
>Drosophila_kikkawai_XP_017025364.1_putative_gustatory_receptor_36c
MLDWVGLLLRTVLLYSKAIGVTNFEFDWSSGRVFTTSLSTLYATVVNFIVVTLLGYQFTGSSRLFGNVSKLHEYVIIVLT
VLRIIAGLITLLNRWRQRCQLMKLTSRFIRLFLSRPEALRISRWAILGKFLVASLTDFLQIAISLEAIGRVDSTLFLGMG
LQFYLSAILNLAIAQHFLVMLFVRTDYQLLIRELRQVIGESKGLSYHQQRKGAFMTRCCDLADQVEDIARRQNELNSIVD
QLHEIFGIQGLMVYVGYYISVVSTTYLTYSVFKYGYTDMGLTHRSVFLALTWCFFYYLDAILNFFTTLSVLDGHKELVRL
MEDRTLFAIGLDIRLEQSFESLQLQLARNPLRMQIMKMCTISHSGTLAMFGSLVTHSIILIQYDMENF
>Drosophila_takahashii_XP_017004948.2_putative_gustatory_receptor_36b
MFDWVGVLLTAIYFYCHFIGLSNFVYDWRTGHVFTSLPITLYAITINAGISTALVIYWTGKSKTNLVFESANKLHEYVII
VMSGLRIIEGLVTVLNRWLQRSQTMHLVRDIVRLYKANPQVKKMTRWGILLKVFSSSGTDLLQLLLSIGAMNRLSSEEII
GVSLHTCISFTLNLAIAQHYFVMLFVRAQYKIVNIKLRQVVEESRRLSCLQRRGGAFMTRCCYLSDQLEDIAKAQSQLQM
ILNQVGEVFGIQGLMSYAGYYISSVGAYYLTYSIHKYGPEALHMSAKTMILATFWSFFYYLDATLNCFNMLYMWDHHKEM
LRLLEERIEFASRLDVRLEESFESLQLQLVRNPLKMDVMGIFDITRSSTAAMIGSVIANSIFLIQFDMEYF
>Drosophila_suzukii_XP_036678610.1_putative_gustatory_receptor_36c_isoform_X2
MVDVESFILGFVYYYGHVIGVSNFEFNWHTGRVYTAKKSTFYAVAINSTIFILCTYHWTGHTNIINLIFGKANQLHEFVT
VIMTGLRIAIGLFTLIHRWYQRCKIMDLTRMVIQVFHARPQVKRMSRWGILVKFISGSVTDLLQMAVLLDAMDRVGSQFY
LGMGLQYWTSAILNLAISQHYLIMLFIRTQYQLLNTELRKVIEESNELSWNPPRQGTFMTRCCNLADQLEDLAKVQSQLQ
LIMKQLEEVFGVQGALVYGGYYLSSVSYIYLIYSILKYGYENMNMTLTSVILSLVWCFFYYLDGMLNMSVMLYVQDDHEE
MLRLLEERTLFAPGLDVRLEEAFEKLQLQLIRNPFKIDVMKLYDVNRGTTMAMFANLLSHSIFLIQYDMENFEKESM
>Drosophila_subpulchrella_XP_037708466.1_putative_gustatory_receptor_36c
MVDVESFVLGFVYYYGHVIGVSNFGFNWHTGRVYTAKWSTFYAVAIDSIVFILYTYHWTGPTNIINLIFGKANKLHEYVT
GIMTVLRITIGLFTLIHRWYQRCKMMDLTRMILRVYVARPQVKRLSRWGILVKFISGSVTDFLQMVVLLDAMGRVGPQFY
LGMGLQYWTSAILNVAISQHYLIMLFVRTQYQLLNTELRKVIEESKELSWNPPRQGTFMTKCCNLADQLEDLAKLQSQVQ
LIVNQLEEVFGIQGALVYGGYYLSSVSYTYLIYSILKYGYENMNMTLTSVILSLVWCFFYYFDGMLNLSIMLYVQDDHQE
MLRLLEQRTLFAPGLDVRLEEAFEKLQLQLIRNPFKIDVMKLYDVTRGTTMAMFGNLLSHSIFLIQYDMENFD
>Drosophila_bipectinata_XP_043069860.1_putative_gustatory_receptor_36a
MFDWVGWLLRAVYIYGFLIGVSNFEIDWRAGRVLKSIRSTAYAATINILTVLVLGFQVGTDTNLNVIFGNANKLHEYVII
VMSVLRIISGLTVLLTRWQQRCKLMTLVRILFRLYLEKPQIKRMSRWAILTKTITVTLKDFLQIALALEALGRLGARQAL
GMYMQFGMAALMSYALSQHYLIMLFVRVEYQILNSELEQVIEESCWLSYHSPRNGVFMTKCCYLADRLEDIGKRQDEVQS
IVTYLGEVFAVQGLLAFTENYISSVGTTYLIFSLFKYGRERLGMPLNAVIFSICWCFFHYLDSFRSHFLMLSILDEHRRM
AGLLKKSSMFAPGLDVRLEQSFETYLFQLARNPLKMHVMQMFPISHTFTTAMFGSIAMNSIYLIQYDMENF
>Drosophila_ananassae_XP_001961722.1_putative_gustatory_receptor_36a
MFDWVGCLLRMVYVYGFVIGVSNFEIDWRAGRVFRSIRSTAYAALINILIVVTMSFQVATDTNLNVMFGNANKLHEYVVV
VMSVLRIIAGLTVLLIRWTQRCKVMKLVRILIRLYFDKPQIKRISRWAILAKIMTVTSKDFLQVALSLEVLGRLGGRQAM
GMYMQFGMAALMSYALSQHYLVMLFVRVEYQILNSELEQVIEESCWLSYHSPRNGVFMTRCCYLADRLEDIGKRQDEVQS
IVTYLGEVFGVQGLLTFTENYISSVGNTYLIFSLFKYGRERLGMPLNAVILSACWFFFHYLDAFRSHLIMLSILDEHRRM
ASLLQERSVFAQGLDVRLEQTFETYLFQLARNPLKMHVMHMFPISHSFTTAMFGSIAMNSIYLIQYDMQYF
>Drosophila_eugracilis_XP_017086601.1_putative_gustatory_receptor_36b
MGDWVGFLLRSVYFYCHFVGLNNFEYDWRTGRVFKSWRSSLYAFTVNAVLTISLIFYWIVKKHNTNLIFVSANKLHEYVT
IIIAGLKITTGLITVLNRWLQRSQIMRLTKDIIRLYLANPQVKKMIRWGILLKLFSGCAIDLFQVLLFVDSASRQAQTVM
LGIFLRTCISFISNLALSQHYFVMLFVRAQYQIANMKLRQVIEESRRLSYLKQRKGVFMTRCCYLSDQVDDIAKVQSQLQ
SILAQLGEVFGIQGLMFYSGYYISSIGVYYLTYSVYRYGHENLNMTVNSMVLGGIWCAVFYIDALINCFNMLYMWDHHGE
MLRLLEQRTIFASSLDVRLEESFESLQLQLARNPLKMDVMNIFPITRSSTAAMCGSVLANSIFLIQFDMEYF
>Drosophila_persimilis_XP_002028510.1_putative_gustatory_receptor_36a
MVDWAGLVLKCSYYYGHVIGLTNFEFDWATGRVYTSQRSTVYAMCMGVMYPVLLVYRCVGRAKINLMFEKANMLHEYVMV
LVRGLRIVAGLSTLIGRWQKRRRVMGLTRSVFRLFRERPEVLLMCRRGILVKVFIGVVTDSLHVLFSVDTMGSHMDTGLL
IGQFLMYSLTSIVNLAVAQHSLTMLFLRARYQLLNRELRQVIDESSGLSHRPPRRGVFICRCCCLADRLDAIASQQGKLQ
AMVVQIGQVFAIQGLLVYSGYYLSTVAVGYLTYSIFKNGPEALGITPMGLVLIAVWCCFYYTDALLNLFVMLNILEEHKA
TARLLEERTLFAEGLDVRLEQAFESLQLQLIRNPLELNIMQIFPVTRGSTTAMFGSVLTHCIFLIQYDMEHF
>Drosophila_pseudoobscura_XP_001355878.2_putative_gustatory_receptor_36a
MVDWAGLVLKCSYYYGHVIGLTNFEFDWATGRVYTSQRSTVYAMCMGVIYPVLLVCRWVGRARINLMFEKANMLHEYVMV
LVGGLRIVAGLSTLIGRWQKRRRVMGLTRSVFRLFRERPEVLLMCRRGILVKVFIGVVTDSLHVLFSVDTMGSHMDTGLL
IGQFLMYSLTSIVNLAVAQHSLTMLFLRARYQLLNRELRQVIDESSGLSHRPPRRGVFICRCCCLADRLDAIASQQGKLQ
AMVVQIGQVFAIQGLLVYSGYYLSTVAVGYLTYSIFKNGPEALGITPMGLVLIAVWCCFYYTDAMLNLFVMLNILEEHKA
TARLLEERTLFASGLDVRLEQAFESLQLQLIRNPLELNIMQIFPVTRGSTTAMFGSVLTHCIFLIQYDMEHF
>Drosophila_suzukii_XP_016934089.1_putative_gustatory_receptor_36c_isoform_X1
MVDVESFILGFVYYYGHVIGVSNFEFNWHTGRVYTAKKSTFYAVAINSTIFILCTYHWTGHTNIINLIFGKANQLHEFVT
VIMTGLRIAIGSAKYFKNSSVSSLSTFSGLFTLIHRWYQRCKIMDLTRMVIQVFHARPQVKRMSRWGILVKFISGSVTDL
LQMAVLLDAMDRVGSQFYLGMGLQYWTSAILNLAISQHYLIMLFIRTQYQLLNTELRKVIEESNELSWNPPRQGTFMTRC
CNLADQLEDLAKVQSQLQLIMKQLEEVFGVQGALVYGGYYLSSVSYIYLIYSILKYGYENMNMTLTSVILSLVWCFFYYL
DGMLNMSVMLYVQDDHEEMLRLLEERTLFAPGLDVRLEEAFEKLQLQLIRNPFKIDVMKLYDVNRGTTMAMFANLLSHSI
FLIQYDMENFEKESM
>Drosophila_biarmipes_XP_016963032.1_putative_gustatory_receptor_36c
MVDLESFLLVFVYYYGHAIGVSNFEFNWQTGRVFTATRSTFYAIAINCVLFTLFIYHWTEYWNIINFIFGKSTKLHEYVI
VIMTCLRIVIGLFTLIHRWYQRCKMMDLTRMVVRVFVARPQAKRLSRWRILTKFLSGTMTDILQMSVLLDAMGRVGSQFD
SGMGLQYWTAAILNLAVSQHYLILIFVRAQYQLLNTELRQVIEESKELSWNPPRQGVFMTRCCSLADQLDDLAMLQSQLQ
AIVNRVEEVFGVQGALVYAGYYLSSVSSVYLTYSILTYGYDNMNMTLTSMMLSSAWYFFYYFDGMLNMSSMLYVQDDQAE
MLRLLDHRTLFAPGLDIRLEEALESLHLQLIRNPLKIDVLKMYYVTRGTTMAMLGNIITHSVLLIQYDMENYQ
>Drosophila_suzukii_XP_016933589.1_putative_gustatory_receptor_36b
MFDWVGLLLRGVYFYCHFIGLSNFVYDWRTGRVFTSLRTTLQAFTINALMVMALIFYWTGQSNANFVFRSANKLHEYVFI
IMSGLRITAGLVTVLNRWLQRSQTMKLSREIICLYMANPQVKKMIRWGLLLKFFTGGGTDLFQVVNSVSALGRLDSSAII
GVTLHTCVSFILNLAIAQHYFIMLFVRGQYKIVNIRLRQVINESLRLSYLQKRGGAFMTRCCYLSDQLEDIGKVQSQLQS
ILVEVAEGFGIQGLMAYAGYYISCIGAYYMAYSVYKYGHETLNMSVKTMILAGVWCFFYYLDGSINCFNMLYVRDHHNEM
LRLLEERTVFASRLDVRLEESFESLQLQLLRNPLTLDVMGMFPITRSATAAMIGSIIANSIFLIQFDMKYF
>Drosophila_subpulchrella_XP_037711828.1_putative_gustatory_receptor_36b
MFDWVGLLLRVVYFYSHFIGLSNFVYDWRTGRVFTSLRTTLQAITINALTVMALIFYWTGQSNANFVFRSANKLHEYVVI
IMSGLRITAGLVTVLNRWLQRSQTMKLSREIVCLYMANPQVKKMIRWGLLLKFFTGGVTDLFQVVISVSALGQLDSSAIV
GVTLHTLISFILNLAISQHYFIILFVRGQYEIVNIKLRQVIIESLRLSYLQRREGAFMTRCCHLSDQLEDIGKVQSQLQS
ILVEVAEIFGIQGLMAYAGYYISCIGDYYMTYSIYRYGPETLNMSVRTMFLAGSWCFFYYLDGTINCLNMLYVRDHHNKM
LRLLEERTVFASRLDVRLEESFESLQLQLLQKPLTMDIMGMFPITRSATAAMIGSIIANSIFLIQFDMEYF
>Drosophila_rhopaloa_XP_016982916.2_putative_gustatory_receptor_36c
MVDLASWVLRVVYFYGHLIGVSNFEFDWRTGRVFAAKWTTFYAIAINSTMFILYSYHWIGITNMMNLFFGKANKLHEYVV
IIMTGIKIVAGLVTVLNRWRQRCQMMDLARNVIQLFLNCPQLKKISRLGVLVKFFTGVVTDFLQVIITLDALGRVDPQYY
LGISLQYWMSAILNLATSQHYLIVLFIRSHYQILNVELRQVIEESKELSRNPPGQGVFMTRCCFLADQLEDIAKIQSQLQ
SIMNQLEEVFGLQGMMVQSGYYMSMVATAYLTYSVLRNGYEAMQMTFRGVILTSAWCFFYYFDVMLNLVVMLFVLDEHKK
LLLLLEERTLFAPGLDVRLEQSFESFQLQVTHNPLKIDVVKMYEINRSSSMSMFASFIMHSIYLIQYDLENF
>Drosophila_erecta_XP_001974462.2_putative_gustatory_receptor_36c
MDLESFLLGAVYYYGLFIGLSNFEFDWNTGRVFTSKRSTLYAIGTDSCISVLYIYYWTGNANIVDAIFGKANLLHEYIVV
IMTGLRITTGLFTLIHRWYQRCKMMDLTAKVVRMYMARPQVKRMSRWGILIKFISGSVTDGLQMAIILNTMGRVEPQFFL
GLGLQYWISVILNMAMVQQYMIMLFVRTQFQLLNSELRQVMEETKEVQLNRRHQGVFMTRCCSLADQLEDIARIQDELQT
IVNQLEKVFAIRAAMIYGGYYLSSVGTSYLAYSILKHGYENMNMTLSTVILVFCWCFFYYLDGLLNLYGMLHVQDDYREM
MQILGERTLFVGLDVRLDEAFENLNLQLIRNPLEIKVVELYDVTRRSTLAMIGNLITHSIFLIQYDMEHF
>Drosophila_subobscura_XP_034668350.1_putative_gustatory_receptor_36c
MVDWVSLVLKSIYYYGHLIGLSNFDFDWKTGRAYTSKRSTFYAIFVGLMFPTLLVFHWSGRTQFKVIFGNANMLHEYVMV
LMSGLRISAGLLTLLSQWRSRRQVMQLSRSLFRLYQERTEVKRMCQRGILTKFCIAIATDCVQVWLSLDALDSNVDFSML
FGQFLVYSLTSIVNLAVTQHYFVMLFIRARYLLLNRELREVIDEANELSHRPPRRGVFICRCCALADRVEAIASLQGKLQ
SMVQKIRDLYAIQGLLVFSGYYLSTVGTGYLGYTIVKHGLKDLGMSYRRLALIVCWCLFYYLDALLNLFVTFYFLDEHQK
TIVLMEKRTLFAPGLDVRLEEAFESLQLQLIRNPLKLIVMKVFPISRSSTTAMFGSILSNCIFLIQYDMEYF
>Drosophila_miranda_XP_017150891.2_putative_gustatory_receptor_36a
MVDWAGLVLKCSYYYGHLIGLTNFEFDWATGRVYTSQRSTVYAMCIGVMFPVLLAYRWVGRGKFNLMFENANMLHEYVMV
LVRGLRIVAGLFTLIGRWQKRRHVMGLTRSVFRLFRERPEVLLMCRRGILIKVFIAVVTDSLHVLFSVDTMASHMDTGLL
IGQFLMYSLTSIVNLAVAQHSLAMLFLRARYQLLNRELRQVIDESSGLSHRPPRRGVFICRCCCLADRLDAIASQQGRLQ
AMVVKIGQVFAIQGLLVYSGYYLSTVAVGYLTYSIVKNGPEALGITPMGLVLIAVWCCFYYTDALLNLFVILNILEEHRA
TTRLLEERTLFAEGLDVRLEQAFESLQLQLIRNPLELNIMQIFPVTRSSTTAMFGSVLTHCIFLIQYDMEHF
>Drosophila_biarmipes_XP_016963445.1_putative_gustatory_receptor_36b
MFDWVGLLLKAVYFYCHFIGLSNFEYDWRTGRVFTSWRNTLYAITINALIVIAFIMYWTGQSITNYVFRSANKLHEYVVI
IMYGLKVTAGLLTLLNRWLQRGQTIQLAKDIIRLYMSNPQVKKMIQRGVLLKAFSGGGTVLFQVIISVGALSRLGLSQIV
GVSLHTFISFILNLAISQHFFIMLFVRGQYQIVNIQLRQVIEESLRLSYLQKKGGNFMTRCCHLSDVLEDIGKFQSQLQS
ILVQVGEVFGIQGLMSYSGYYISCVAAYYLSYSMYKYGHETLNTSYKTMIVAGIFAFFYYLDGSMNCMNMLFVWDHHKEM
LRLLEERTVFASRLDVRLEESFERLQLQLVGNPLTMNVLGIFPITRSSTAAMVGSIITNSILLIQFDMTYF
>Drosophila_santomea_XP_039483794.1_putative_gustatory_receptor_36b
MVDWVGLLLRAVHIYCYLIGLSNFEYDCRTGRVFTSWRCTIYALMVNTLISITIVYYFTVHSNTNIIFQSANKLHEYVII
IMSGLKIAAGLITLLNRWLQRDQMMRLVKDVIRLYMINPQLKNLIRWGILQKAFFSFAMDFFKVALSVGALDRQGTAEIM
GLVVKLCVSFIMNLAISQHFLVMLLIRAQYRIINGKLRKVIEESRRLSFLQQRNGAFMTRCCYLSDQLEDIGEVQSKIQS
MVRQLEEVFGMQGLAAYSGYYISVVGTSYMSYSVYKYGHHNLKISVQTSIISCIWITLFYLDAVINCNNMLYVLEHHKDF
LGLLEERTVFASTLDVRLEESFESLQLQIVRNPLKINVMGMFPITRGTIAAMLGSIILNSIFLIQFDMEYF
>Drosophila_teissieri_XP_043644886.1_putative_gustatory_receptor_36c
MDLESFLLGAVYYYGLFIGLSTFEFDWNTGRVFTSKWSTLYPIATDSCIFILYMYHWTGNINIANGIFSKASLLHEYVVI
IITGLKILTGLFTLIHRWYQRGEMMDLAAKVIRMFMARPQVKRMSRWGILTKFISGSLTDALQMAIFLNTMSRVDPQSFL
GLGLQYWMSAILNIAMVQQYMIILFIRTQFQLLNTELRQVVEEARELQLNPRHQGVFMTRCCSLADQLENIARVQSQLQT
IVSQLEKAFAIRGALIYGGYYLSSVGNSYMAYSILKHGYENMNMTLSTVILVFLWCFFYYLDGMLNLRVMLDIQDDYREM
MQILAERTLFVGLDVRLEEAFECLNLQLIRNPLEIKVAELYSVTRSTTMAMFGNLITHSIFLIQYDMEHY
>Drosophila_melanogaster_NP_724039.1_gustatory_receptor_36b
MVDWVVLLLKAVHIYCYLIGLSNFEFDCRTGRVFKSRRCTIYAFMANIFILITIIYNFTAHGDTNLLFQSANKLHEYVII
IMSGLKIVAGLITVLNRWLQRGQMMQLVKDVIRLYMINPQLKSMIRWGILLKAFISFAIELLQVTLSVDALDRQGTAEMM
GLLVKLCVSFIMNLAISQHFLVILLIRAQYRIMNAKLRMVIEESRRLSFLQLRNGAFMTRCCYLSDQLEDIGEVQSQLQS
MVGQLDEVFGMQGLMAYSEYYLSIVGTSYMSYSIYKYGPHNLKLSAKTSIIVCILITLFYLDALVNCNNMLRVLDHHKDF
LGLLEERTVFASSLDIRLEESFESLQLQLARNPLKINVMGMFPITRGSTAAMCASVIVNSIFLIQFDMEFF
>Drosophila_rhopaloa_XP_016982915.2_putative_gustatory_receptor_36b
MANWIGLMMRAVYYYCHLIGLTNFDYEPRTGRVYKSWKTTFYTATVNTAITVLAYHWTGQMDSSLFGNVNELQEYVIVFM
SGLRIIGGLVTLLNRWRQRKQLMELVRNILRLYVANPNMNSLSRWGFLVKFFTTLAVDLVSIILAVDVTGRVSLAQALAL
FLQFWTSSILNLAILQHYLVILFVRVQYQLMNTELRNIIEESERLCSLPRRRAAFMTRCCYLSDQLEDIAKLQSQLQLIV
SQVGKVFGIQGLVVYSGYYLFSVVFSYLTYSLFKNGSKNLDLALRTIILGYSLNFFYYLDAMLNLFNVLLVLDDHKEMLR
LLAKRTLFSSGLDVRLEESFESFQLQVARNPFEMNVMQLFPVNHYSTTAMCGSIITHSILLIQYDMENF
>Drosophila_simulans_XP_002079712.2_putative_gustatory_receptor_36c
MDLESFLLGAVYHYGLLIGLSTFEFDWNTGRVFTTKWSTFYAIAMDSCIFVLYIYHWTGNTNIVNTIFGRANMLHEYVVA
IMTGLRIATGLFILIHRWYQRCKMMDLTASVVRMYVARPQVGRMSRWGILTKFISGTMTDGLQMAMVLNAMGHIDSQFYL
GLGLQYWVSVILNMTMIQQYMIMLFVRTQFQLINTELRQVIEEAKELLLSPRHQGVFMTKCCSLADQLENIARVQSQLHT
IVDQMEKVYGIQGAMIYGGYYLSSVGTCYLAYSILKHGYENLNMALSAVILSYAWCLFYYLDGMLNLSVMLHVQDDYREM
LQILGERTIFVGLDVRLEEAFENLNLQLIRNPLEIKVVKLYDVTRSNTLAMFGNLITHSIFLIQYDIEHF
>Drosophila_teissieri_XP_043644883.1_putative_gustatory_receptor_36b
MVDWVGLLLRAVRIYCYLIGLSNFEYDCRTGRVFTSWRCTIYTLMVNILVLITIVYYFTAYSNTNIIFQSANKLHEYVII
IMSGLKIAAGLITLLNRWLQRDQMMHLVKDVIRLYMLNPQSKSLTRWGILLKAFTSTALDLLQVALSVDAWDHQGSEEMM
GLVVKLSVSFIMNLAIAQHFLVMLLLRAQYRSVNGKLRKVIEESRRLSFLQQRNGAFMTRCCYLSDQLEDIGEVQSQIQS
MVRQLGEVFGMQGLGAYSGYYISFVGITYMSYSIYKYGQHNLKISVHTSIIACLWIIIYYLDAMINCSNMLYVLEHHRDF
LGLMEERTLFASGLDVRLEESFESLQLQLVRNPLKINVMDMFPVTRGTIAAMCGSIILNSIFLIQFDMAYF
>Drosophila_mauritiana_XP_033173959.1_putative_gustatory_receptor_36c
MDLESFLLGAVYHYGLLIGLSTFEFDWNTGRVFTTKWSTFYAIALDSCIFTLYIYHWTGNTNIVNTIFGRANMLHEYVVA
IMTGLRIATGLFILIHRWYQRCKMMDLTASVVRMYVARPQVRRMSRWGILTKFISGTVTDGLQMAMVLIAMGRIDSQFYL
GLGLQYWMSVILNITMIQQYMIMLFVRTQLQLINTELRQVIEEAKELLLSPRHQGVFMTKCCSLADQIENIARVQSQLHT
IVDQMEKVYGIQGAMIYVGYYLSSVGTCYLAYSILKHGYENLNMTLSAVILSYAWCFFYYLNGMLNLSVMLHVQDDYREM
LQILGERTIFVGLDVRLEEAFENLNLQLIRNPLEIKVVKLYDVTRSNTLAMFGNLITHSIFLIQYDIEHF
>Drosophila_melanogaster_NP_724040.1_gustatory_receptor_36c
MDLESFLLGAVYYYGLFIGLSNFEFDWNTGRVFTKKWSTLYAIALDSCIFALYIYHWTGNTNIVNAIFGRANMLHEYVVA
ILTGLRIVTGLFTLILRWYQRCKMMDLASKVVRMYVARPQVRRMSRWGILTKFIFGSITDGLQMAMVLSAMGSVDSQFYL
GLGLQYWMFVILNMAMMQQHMIMLFVRTQFQLINTELRQVIDEAKDLLLSPRHQGVFMTKCCSLADQIENIARIQSQLQT
IMNQMEEVFGIQGAMTYGGYYLSSVGTCYLAYSILKHGYENLSMTLSTVILAYSWCFFYYLDGMLNLSVMLHVQDDYWEM
LQILGKRTIFVGLDVRLEEAFENLNLQLIRNPLKITVVKLYDVTRSNTMAMFGNLITHSIFLIQYDIEHF
>Drosophila_simulans_XP_002079711.1_putative_gustatory_receptor_36b
MVDWVVLLLKAVHIYCYLIGLSNFEYDCRTGRVFTSWRCTIYAFMANILILITTIYHFTAHSNNNLIFQSANKLHEYVII
VMSGLKIVAGLITVLNRWLQRGQMMQLVKDVIRLYMINPQSKSMIRWGVILKAFISFAMDLFQVRLSVDALERQGTADLM
GLFVKLCVSFIMNLAISQHFLVMLLIRAQYRIINAKLRKVIEESRNLSFLQHRNGGFMTRCCYLSDQLEDIGEVQSKLQS
MVGQLGEVFGMQGLMAYSGYYLSIVGTSYMSYSIYKYGPQNLKLSPKTSIIACIWITLFYLDALVNCNNMLCVLDHHKDF
LGLLEERTVFASSLDIRLEESFESLQLQLARNPLKINVMGMFPITRGSTAAMCASIIVNSIFLIQFDMEFF
>Drosophila_sechellia_XP_032569810.1_putative_gustatory_receptor_36b
MVDWVVLLLKAVHIYCYLIGLSNFEYDCRTGRVFTSWRCTIYAFMANILILITTIYHFTAHSNNNLIFQSANKLHEYVII
VMSGLKIVAGLITVLNRWLQRGQMMKLVKDVIRLYMINPQSKSMIRWGVILKAFISFAMDLFQVRLSVDALERLGTADMM
GLFVKLCVSFIMNLAISQHFLVMLLIRAQYRIINAKLRKVIEESRNLSFLQHRNGGFMTRCCYLSDQLEDIGEVQSKLQS
MVGQLGEVFGMQGLMAYSGYYLSIVGTSYMSYSIYKYGPQNLKLSPKTSIIACIWITLFYLDAFVNCNNILCVLDHHKDF
LGLLEERTVFASSLDIRLEKSFESLQLQLARNPLKINIMGMFPITRGSTAAMCASIIVNSIFLIQFDMEFF
>Drosophila_santomea_XP_039482354.1_putative_gustatory_receptor_36c
MDVESFLLGAVYYYGLFIGLSTFEFDWNTGRVFTSKLSTLYPLATDSCIFILYIYHWTGNTYIANAIFSKANMLHEYVVI
IMTGLKIATGLFTLIHRWYQRSEMMILTAKVLRMFMARPQVKRMSRWGILIKFISGSVTDGLQMAMVLNTMGSVDSQFFL
GLGLLYWMSVIANMAIVQQYMIMLFVRTQFQLLNTELRQVIEDTKELQLSRRHQGVFITRCCSLADQLENIARVQSQLQT
IVNQLEKAFDIQGALIYGGYYLTSVGNSYMAYSIFKHGYENMNMALSTVILMFLWCFFYYLDGMLNLRVMLHIQDDYQEM
IQILGERTLFVGLDVRLEEAFENLNLQLIRNPLEIKVIELYSVTRSTTMAMFGNLFTHSILLIQYDMEHF
>Drosophila_yakuba_XP_002090481.3_putative_gustatory_receptor_36c
MDVESFLLGAVYYYGLFIGLSTFEFDWNTGRVFTSKLSTLYPLATDSCIFILYIYHWTGNAMYAIFSKANMLHEYVVIIM
TGLKIATGLFTLINRWYQRSEMMILTAKVLRMFMARPQVKRMSRWGILTKFISGSLTDGLQMAIVLNTMGRVDSQFFLGL
GLQYWMSVILNMALVQQYMIMLFVRTQFQLLNTELRQVIEDTKELQLNRRHQGVFITRCCSLADQLENIARVQSQLQTIV
NQLEKAFDIQGALIYGGYYLSSVGNSYMAYSIFKHGYENMNMALSTVILTFLWCFFYYLDGLLNLRVMLHIQDDYREVIQ
ILGERTLFVGLDVRLEEAFENLNLQLIRNPLEIKVIELYSVTRSTTMSMFGNLFTHSILLIEYDMEHF
>Drosophila_subobscura_XP_034667746.1_putative_gustatory_receptor_36a
MVDWVSFVHKCIYYYGHLIGLSNFELDWKIGRAYTTKRSTAYAIFIGLMFPTLLVFHWSGRTQFKAVFGNANLLHEYVMV
LMSGLRISAGLLTLLSQWRSRRQVMQLSRSLFRLYQERTEVKRMCQRGILTKFCIAIATDCVQVWISLDALDSNVDFSML
FGQFLVYSLTSIVNLAVTQHYFVMLFIRARYLLLNRELRKVIDEANELSHRPPRRGVFICRCCALADRVEAIASLQGRLQ
SMVQKIRDLYAIQGLLVFSGYYLSTVGTGYLGYTIVKHGLKDLGMSYRRLALIVFWFFFYYLDSLLNLFVVLYSLEEHQK
TINFMEERTLFASGLDVRLEEALESLQLQLIRNPLKLTVMKSIPISRITTTSMLGSILSNCIYLIQYDMEYF
>Drosophila_guanche_XP_034129583.1_putative_gustatory_receptor_36c
MVEWASLVLKSIYYYGHLIGVSNFDFDWKTGRAYTSKMSTFYAIFVGLMFPTLLVFHWYGRTQFKVIFGNVNMLHEYVMV
LMSGLRISAGLITLLSQWLMRRQVMQLSRSLFRLYLERPEVKRMCRRGILTKFCIAIATDCIQVWISLDALDSNVDLSML
FGQFLVYSMTSILNLAVTQHSFVMLFIRARYLLLNRELREVIDEAHGLSHRPPRRGVFICRCCSLADRVEAIASLQGKLQ
SMVQHIRDLYAIQGLLVFSGYYLSTVGTGYLGYTIVKLGLKDLGMSYRRLALIVCWCFFYYLDAFLNLFVTFYVLDEHQK
TIVLMEKRTLFAAGLDVRLEEAFESLQLQLIRNPLKLTVMKVFPISRSSTTAMFGSILSNCLFLIQYDMEYF
>Drosophila_sechellia_XP_002038896.1_putative_gustatory_receptor_36c
MDLESFLLGAVYHYGLLIGLSTFEFDWNTGLVFTTKWSTFYAIAMDSCIFALYIYHWTGNTNIVNKIFGRANMLHEYVVA
IMTGLRIATGLFILIHRWYQRCKMMDLTASVVRMYVARPQVRRMSRWGILTKFISGTMIDGLQMAMVLNAMGRIDSQFYL
GLGLQYWVSVILNMTMIQQYMIMLFVRTQFQLINTELRQVIEEAKELLLSPRHQGVFMTKCCSLADQLENIARVQSQLHT
IVDQVEKVYGIQGAMIYGGYYLSSVGSCYLAYSILKHGYENLNMALSAVILSYAWCFFYYLDGMLNLSVMLHVQDDYREM
LQILGERTIFVGLDVRLEEAFENLNLQLVRNPLEIKVVKLYDVTRSNTLAMFGNLITHSIFLIQYDIEHF
>Drosophila_mauritiana_XP_033173344.1_putative_gustatory_receptor_36b
MVDWVVMLLKAVHIYCYLIGLSNFEYDCRTGRVFTSWRCTIYAFMANILILITIIYHFTAYSNNNLLFQSANKLHEYVII
VMSGLKIVTGLITVLNRWLQRGQMMQLVKDVIRLYMINPQSKSMIRLGVMLKAFISFAMDLFQVKLSVDALERHGTADMM
DLFVKLCVSFIMNLAISQHFLVMLLIRAQYRIINAKLRKVIEESRNLSFLQHRNGGFMTRCCYLSDQLEDIGEVQSKLQS
MVGQLGEVFGMQGLMAYSGYYLSIVGTSYMSYSIYKYGPQNLKLSPKSSIIACIWITLFYLDALVNCNNMLCVLDHHKDF
LGLLEERTVFASSLDIRLEESFESLQLQLARNPLKINVMGMFPITRGSTAAMCASIIVNSIFLIQFDMEFF
>Drosophila_bipectinata_XP_017107024.2_putative_gustatory_receptor_36b
MDECVSRLLWSASLYGHIVGLSNFEFDWRKGRVYTTSRSTLLAILANVLVVVLLVVYYTFRTDLTVNFASATKLHEYVFI
VMTGLRVLAGVLTIINRWRQRRQMMHLVRCVIRVYRAKPQVKRMVRWSILLKIFIGVSTNSLQFALAAHSSLYVGPVQLM
GMVLQFMTTALMNLAVSQYYLIMLVVRANYLLLNKELRAIIDECKHLSYHSRRNGVFMTKCCFLADQLDNIARIQSDLNS
IVTQIQEVFGLQGLMVYTGYYITSIGVNYFLFSMYKYEGTNIRVTYITRTLAFSWMALYYVDALINLAIVLQVQGDEEKM
NRLLAERTLFAPGLDVRLEESFENMQIQLVRNPLKMYVMKLFPSNRGGTTAMLSSLFMNSIYLIQYDMANF
>Drosophila_erecta_XP_001974463.3_LOW_QUALITY_PROTEIN_putative_gustatory_receptor_36b
MVDGVGLLLRAVQTYCYLIGLSNFEYDCRTGRVFTTWRCTIYALMVNILFSMSTIYSFTAHSNTSVVFQSANKLHEYVII
IMSGLKIAAGLITLLNRWLQRDQMMHLVKDVIRLYLINPQSKNLTRWGILLKVFISLAMDLFQVALSVNVLDHQGTAETM
DLAVKMCVSFIMNLAISQHFLVMLFIRAQYRIVNAKLRKVIEESRRLSFLQQRNGAFMTRCCYLSDQLADIGQVQSQLQS
MLGQLGEVFGLQGXEYYMSIVGTSYMSYSIYKYGHHNLKISAKTSIIACIWITLFYLDAVINSKNVLYVLDHHKEFLVLL
EERTLFASNLDVRLEESFESLQLQLVRNPLKINIMGLFPITRGSIAAMCGSIIVNSIFLIQFDMEFF
>Drosophila_yakuba_XP_002090482.1_putative_gustatory_receptor_36b
MVDWVGLLLRAVHIYCYLIGLSNFEYDCRTGRVFTSWRCTIYALMVNTPISITIVYYFTVHSNTNIIFQSANKLHEYVII
IMSGLKIAAGLITLLNRWLQRDQMMRLVKDVIRLYMINPHLKNLIRWGILLKAFFSFAMDLLQVALSVDALDRQGTAEIM
GLVVKLCVSFIMNLAISQHFLVMLLIRAQYRIINGKLRKVIEESRRLSFLQQRNGAFMTRCCYLSDQLEVIGEVQSKIQS
MVRQLAYSGYYISVVGTSYMCYSVYKYGHHNLKISVQTSIIACIWITLFYLDAVINCNNMLYVLKHHKDFLGLLEERTVF
ASTLDVRLEESFESLQLQIVRNPLKINVMGMFPITRGTIAAMLGSIILNSIFLIQFDMEYF
>Drosophila_ananassae_XP_032307444.2_putative_gustatory_receptor_36a
MSDWVGWLLKGLYYYGFLIGVSNFEVNWNTGRVHTTSRSTTLAAFRNILTMMLLLVYLIGNTHLNIISKKANKLHEHVVH
VMAVLRSIAGMNLCQAQKVQSKNIFFLLLGFTVILYRWRQRTKLMLLVRMLFRLFRHRPLTMRKSRWLIFSRVLTVCISD
VLQVVLTLQSLNHLGSRQMVGMTFQFFMAALTSFAITQHYLVMLFVRLQYQIPNSELQKLIEESRWLSYHSPRNGVFMTR
CCYLADQLEDIGNWQDQIQSIVTFLGEVFGVQGLLGYTGTYINTVGTIYLIYSLYKYGSEALGLPMKSVILLFIWCTFDY
LNALRSHILMLSILDEHQKTKRLLEECPVFASGLDVRLEQSFEIFQLQLIRNPLEMNVLHVFPISHTFTTAMFGSLAMNT
IYLIQYDMEHF
>Drosophila_bipectinata_XP_043069729.1_putative_gustatory_receptor_36a
MFDWDGWLLKVVYYYGFLVGISNFEVDWNRCRVFKTRRSTIFAIVHNVLAWVLVLNYWKGRVSFNVLFGKANKLHEYVVV
IMSGLRVASGLLTITTRWRRRRQIMRILRRLFRLYLAKPQVKRMSRRAILIKFLNVCITDLLQITLGLDALHRVGPDLIL
GMALQFCMVSLMTVAISQYYLVMLFIRTQYVMLNSELRSVIEEARGLRYRPHRNGVFMTKCCDLSDRLDDLAQQQDEIQS
IVASIAGAFGMQGLLVYTAYYLSAISTAYLTYSLVKHGIENLGMTLGTVAVSLTWCFFYYVDALRNLFVVLSIQNEHRTL
IRIIEERTVFLPGLDIRLELSFENFQFQLIRNPFTMSVMKIFPINHGFTTLMFASLFMNSIYLIQYDMANF
>Drosophila_biarmipes_XP_016963385.1_putative_gustatory_receptor_36a
MRLVKIWLKVLLKKPQVIRISRWGILFKFIMAIMTDLLQLAITWNAMGHAKANQATLIALQFWMSAMVNLAIAQRYLVIV
LVRAHYHLLNIELRQVIDESRILSSQPRRKGAFMTKCCSLADQVDNIAKLQSQLQMIVSHLEEVFGIEALLVYSGYYIFS
IAITYMIYSILKYGLDNLEMTLTSTVLSFTWCFFFYLDAILNLFNTLNLQDDHKKLARLLEERTLFDHTLDVRLEESFES
MQLQLIRNPFKIEIVKLFPVSRNSAMAMFGSLVTHSVFLIQYDMEYF
>Drosophila_ananassae_XP_001961724.3_putative_gustatory_receptor_36b
MDFFFSFAEWTNGSTGSCGRLVSMHIVGLSNFDFDLRTGRVYTTTRSTLLAILSNILLVVLLVVYFTLRKDLTTTLATAT
KLQEYVFIVTTGLQIMAGLLTIVNRWRQRRKMMRLVRCVIRVYRAKPQVKRMVRWAVLLKIVVTIVTHSSLLELAANASQ
YVGPKQMLGLGLQFVTMTIMNLAISQHFLIMLLVRANYRLLNRELRQMIDECKHLSYYSPRNGVFMTKCCFIADQLDNLG
RIRSHLHSIVTQLQEVFGLQALMVYTEYYITTIGVSYFLFSMYKYGDTNLRVTTLSRILVFIWMASYYLDALMNLAIILQ
VQGDEQKMSRILAERTLFAPGLDVRLEESFENTQIQLVRNPLKMNVMHLFPTNYSNTTAMISSVFMNSIYLIQYDMANF
>Drosophila_bipectinata_XP_043069728.1_putative_gustatory_receptor_36a
MFDWDGWLLKFVYFYGFLVGISNFEIDWSTRRVFTTKRSTIFAVTHNVLCVMLLFNYWQLFQKFSSFFGQANSLHKFLII
LMSGLKVVFVIRWRLRRKLMRIMRRLFRLYVTSSHTKKMAGMAILIKILNVCFADCMQIAMGVSTLSHHGSAPVLGISLQ
YSMIFLMTVATTQYYLIMLFIRIQYATLNSELRCLIEETRTLSYRSRRKGAFMTKCCDLSDRLDDLAKRQDEIQSIVIRI
SKEFGVQGLLVYTGYYINSIITIYMTYSLLRNGFESQGVSLSMLIFLYIWSFFYYADALRNLFVVLGIQNEHKALIRTLE
ERTGFPPGLDIRLELSFENFQFQLIRNPFTMSVMNIIPIDHRFTTSMFASLFMNSICLIQYDMGNF
>Drosophila_eugracilis_XP_017086567.2_putative_gustatory_receptor_36a
MGGMNSAQMVGLALQFWTSTILNLAVSQHYLVMLFIRSQYQHINTELQKLVEECKMLSHIPKRKGVFMTRCCYLSDKLDD
IAKLQSHLQWIITQLGAIIGLQGVMVYGGYYFSSVVALYMTYSLFKYGHENLNLTLDIVIMAFVWNFFFYLDAMLNLLNT
LFVLDDHNKMVRLLEERTLFSSSLDVRLEESFEKLQLQLVRNPMSINVMKLFPVTRSSTAAMCGSIITHSIFLIQYDMEN
F
>Drosophila_obscura_XP_022228042.2_putative_gustatory_receptor_36a
MTAVLNFAVSQHYLVMLFLRARYQLLNRELRQVIDESMGLSHRPPRRGVFICKCCCLADRVEAIASLQGKLQSMVVKLGQ
LYAIQGMLVFSGYYLSSVGTGYLAYTMVKHGIDDLGITVRGLVLILFWCLFYYMDTFLNLFVMLYVLEEHKETVHLMEKR
TLFASGLDVRLEEAFESLQLQLVRNPLQLTVMNVFPISRSSTTAMVSSILTNCIFLIQYDMEYF
>Drosophila_biarmipes_XP_043950065.2_putative_gustatory_receptor_36a
MVLQLWMSNIVHLAVTQHYLITLSVRAQYHVLNRELRQVVEESRVLSFQPRRRGGFMTRCCSLADKVENIAKVQSELQSI
MNQLGEIFGIEGLMLSGGFYILSVATVYFIYSILKCGHESLQLSFISMLLSFTLCFFSFLDAGINLFNILNLLDDHKKME
RLLEERTVFAQTLDVRLEQSFESMQLQLIRNPLKIDILKIFQITRIAIAALVGSLIQHSIFLIQFDMEYF
>Drosophila_ficusphila_XP_017052217.1_putative_gustatory_receptor_36a
MMQFARTVLRLFLQRPQVMQMSRWGVLFKIIISSVTDFLQVISIWIAWDRRRSDQTLGIFLQYWMSAIVNLAITEHYLAI
LFVRAYYNLLNQELRQVMEECKKLSNLPQRRGAFMTRCCDLADQLDDIAQLQSELISMVTQLGEALGIQGLMVYGGYYIF
SIATVYLSYSIFKTGYDNLDMTVTSMILTFIWCNFYYLDALLNLFITLNLLDDHKDIKRLLGERTVFASRLDIRLEESVR
YLKPQT
>Drosophila_elegans_XP_017134052.2_putative_gustatory_receptor_36c
MDLTRNVLRLFLNRPQPKEMARWKISAKLLTGFVTDLLQVIITLDAVGRVNSQFYMGMALQFWMSAILNLAVSQHYLIML
LILTQYQLLNSELRQVVDESKELSRNPPRQGVFMTRCCSLADRLESIAQLQSQLQSIVHQTDQVFGVHGVTVYGGYYMTM
VATAYLTYSILKNGYEEMHMTFRTVILSYTWWLVYYLDGALSMFVIFFVLDEHKKMLVLLEERTLFATDLDVRLEESVRC
I
>Drosophila_serrata_XP_020803056.1_putative_gustatory_receptor_36c
MFIPLFLSRPQGIWNSRWRILGKFLVASLTDSFQMAIFLEAIGRVDSTLFLGMALQFWMSSILNLAIAQHFLVTLFVRAD
YQLLNIALREVIEESKNLSYYQKRRGAFMTRCCYLADQVEDIARVQDELQLILKHLYEVFDIQGLIVYVGYYLSFVATTY
LTYSAFKYGYTELGMTLKSITLALIWCIFYYLDAIYNFFTTLSVQDGHRKMIRLLEERTLFASGLDVRLEQSFESLQLQF
IRNPLKWK
>Drosophila_ficusphila_XP_017052243.2_putative_gustatory_receptor_36a
MSAIVNLAITEHYLAILFVRAYYNLLNRELRQVMEECKKLSNLPQRRGAFMTRCCDLADQLDDIAQLQSELISMVTHLSK
ALGIQGLMVYGGYYIFSIATVYLSYSIFKTGYDNLDMSLASMIMACIWGFFYYIDAFLNLFITLNLLDDHKEIKRLLGER
TVFASRLDIRLEESFEKMELQLIRNPLKIDILKTYFITRETSTAMLGSVT
>Drosophila_serrata_XP_020809180.1_putative_gustatory_receptor_36c
MRSLIEVTKNITLHSKEFSNDDCGLLTLLNRWRQRRKLMKITRMFIPLFLSRPQGIWNSRWRILGKFLVASLTDSFQMAI
FLEAIGRVDSTLFLGMALQFWMSSILNLAIAQHFLVTLFVRADYQLLNIELREVIEESKDLSYYQKRRGAFMTRCCYLAD
QVEDIARVQDELQLILKHLYEVFDIQGLIVYVGYYLSFVATTYLTYSAFKYGYTELGMTLKSITLALIWCIFYYLDAIYN
FFTTLSVQDGHRKMIRLLEERTLFASGLDVRLEQSVSFY
>Drosophila_ficusphila_XP_017052230.2_putative_gustatory_receptor_36b
MVDGVRLLLRAVNFYSHLIGLNNFVFDTRTGRVFTTWITTIYPIGINVVITTAFIFCCTQFDFVIVYKRSLTMINRWRQR
KQLMHLTRKFLCLLLAHPQVKGIQRFWLFSKIFIGLTSDFSRLLLAMNILDRVSNDQTMKLFVFLWSVAITNLAIMHYHL
LVLFVQAQYQHLNNKLRQIIQECETLKNLPQRRGTVITRCCDLSDQLEDIAKTQSRLQYVFTSFTELLAIQGAVVICATY
ISIVINIYLLYYDLKYGQGALTYTIKFTALPCTCRFLEFLDSFIKLSNTFSFIDEHEEMKNILEKKTLFASRLDERLEQS
FESLQLQLIRNPLKLEVLGLFDICRSSTFASFGSIIMHSIFLIQYDLEHF
>Drosophila_bipectinata_XP_043069727.1_putative_gustatory_receptor_36a
MAPTPPIDDLGEDGVPAFFAQATNDEDVPGLNHLGFRQIQGMAFQFAMAALTSFAITQHYLVMLFVRIQYQILNSELKLV
IEESRWLSYHSPRNGVFMTRCCYLADQLENISNWQDQIQSIVTYLGEVFGVQGLLAYSGNYINSVGTTYLTFSLYKYGRD
TIGLPLKSLILSFIWCFFDYLNALRSHFLMLSIEDEHQKTMRLLEERTVFAPGLDVRLEQSFEAFQFQLARNPLKMHVMN
MFPISHTFTTAMFSSLAMNTIYLIQYDMENF
>Drosophila_ficusphila_XP_043065387.1_putative_gustatory_receptor_36a
MANVVGLLLTAVNFYCHLIGLSNFEYDWRTGQFWTLSITNLAILQYCLTVLSVRAKYKRLSTELRQIMKECEELSLVTQR
NGVFMTRCCYLSDRLEEMALRQDQLQSIVVELNKTIGSQGVLVYSGYYISMVFCSYLTYSLIKNGREYFCLSLKHVILSY
AWNFFYYFDALINFSLILSFLDDHKEVIRLLENRTLFASRLDSRLEESLEKFQLQLIRNPLKLTIMNLFPISRNCTAAMC
GSIVTHTIVLIQYDLENF
>Drosophila_ananassae_XP_032307443.1_putative_gustatory_receptor_36a
MFDWDGWLLKVVYYYGFLAGISNFEVDWRKCRVFKTKRSTIFAVFHNALALVLVIFYWRGHESYNVLFGRANKLHEAPNY
GDEVEATSSSDEDNEEVVPPLLGQATSQEDVTSVDTSLGLNAVQRIGSDLILGLVLQFCMVACMTLAISQYYLVMLFIRT
QYEMLNSELRGLIEETKALSHRPRRNGVFMTKCCELSDRLDDIAQQQDEIQSIVASLGGAFGTQGLLVYTAYYLSVVSTA
YLSYSLAKNGIENLGMTFGSLAVSLTWCFFYYTDALRNLFVVLSIQNEHRTLIRIMEERTVFPPGLDIRLELSSEAEVRR
>Drosophila_mauritiana_XP_033153785.1_putative_gustatory_receptor_59d
MADLVKLCLKIAYAYGRFTGVINFKIDLKTGQPLVTRRATLTSVSTHLLIFALLLYHTLQKSVVTVMWKYANSLHEYVFL
VIAGFRVVCVFLALVSRWSQRRTFMELFNSFWRLCQRNPRIIQYCRRSIVSKFFFVTVTEILQVIVTLAMLRNRLSIALA
LRIWAILSLTAIINVIITQYFVATACVRGRYALLNKDLQAIVHESQSLVPNGSGVFVTKCCYLADRLERIAKSQSDLQEL
IENLSTAYDGEVICLVITYYLNMLGTSYMLFSISKHGSLGNNLPMVITLCAIAYFGFYVFDCWLNAFNVFYLLDAHDKMV
RILNKRTLFQPGLDHRLEMVFESFALNLVRNPLKLQMYGLFEFGRGTSFAVGNSLLTHSLLLIQYDVQNF
>Drosophila_biarmipes_XP_043950313.1_putative_gustatory_receptor_36b
MLSYLPQRKGTFMTRCCYLSDRLDNIARLQSKLQSNVSQLGEVFGFQGMTVYSEYYITSVVTSYLTYSLFKYGPESLNLT
LKTVILACSWTFFYFLDGVLNLFIIFFVLADHKEMGRHLEERTLFASRLDVRLEESFESLQLQLARNPFEINVMKLFPVN
RSATAAMCGSIISHSIFLIQCDMEYFKTPL
>Drosophila_guanche_XP_034142284.1_putative_gustatory_receptor_59d
MVDLVKFCVRIGYLYGRFTGTLNFEVDLETGRTRVTRRATIYSAFASLFLISILAHHFRPSKITSELWKNISSLHESVFL
IVSYLRVSCALAALASRWYHRRRYIRLISSFRRLFLKNPEVMRVCRRGFISKCIVGSVAEIMQFLVAILMVRDKLSFALL
LGIWGVMTVTAIINVAITQYFFGLGNARGHYILINRKLRALLGEAQSLGPRRKRRNGVFITKCCFLADRLDEIAQTQSEV
QALIEGMSKIYELQILCLCLTYYLSSVANIYVLFSLYKYSGMTETWSKLGLMASAILFVFYYIDCAINLYNVFYLLDAHQ
EMHKLLEQRNLFPGAQDERLESAFDSFELRLARNPLNLKCFGLFRLNRSTAFDVGNSILINSVLLIQYDMQNY
>Drosophila_pseudoobscura_XP_001360400.3_putative_gustatory_receptor_59d
MPDLVKWCVRISYLYGRVTGTLNFEIDLKTGRTRVTKKATIYSALAHLCLITMLVHHLWRVKPTSDLLANANALHENVFM
VVAWMRVSCALAALAGRWYHRRRYMRLISSFRRLYLKNTEVMQHCRRGFVSKCFITTVAESMQFLMALLVVWDRLTFSLL
IGIWSVMTVTAVMNVIITQYYFALGNARGHYKLLNRDLREVLAEARSLGPKRKRQNGVFITKCCFLADRVDEIAQTQSEL
QALIERMSRIYELQVLCLFCTYYLTSVGNAYLLFSIYKYNNITQGWSKLSLLAGATFLVFYYADCLINSYNVFYLLEAHQ
EMHKLLEQRNLFPWGLDERLESAFDSLELSLARNPLQLHCFGLFKLDRSSAFDVGNSLLINSVLLIQYDMQNY
>Drosophila_rhopaloa_XP_016972008.1_putative_gustatory_receptor_59d
MVDLVKWCLVISYYYGRFTGVLNFEIDFKTGRARVTKRATICSALAHMIMCLLLGVQMTNVRVMAKLWSQANSLHNNMFW
VMSCVRMTGVFLSLVNRWSQRRTFISLYNSIYSLYQHDPKIIQYCRRSIVSKCFCATVYETLQIIIVLIVTSNQLTISLA
FGIWSILSLTSIINVIITQYFTAMALIRGRYRLLNKELRSILAETQSLIPNKSGVFVTKCCYLADELENISKAQSSLQAL
IERLSKAYQLQIICMFITYYLNFVANIYLLFSISKYSSIMENWPIVVKVGGLVFLVFYYLDCWLNSYNVLYLIDAHGDMI
KLLSQRTLFQPGLDERLETVFETFNLNLARNPFKIRFFGLFDINRSTSFALGNSILTHSIVLIQYDVQNF
>Drosophila_subobscura_XP_034653144.1_putative_gustatory_receptor_59d
MVDLVKFWVRISYLYARFTGTLNFEVDLKTGRTRVTRRATIYSAFASLFLISILAHHFGPSKIKSELWKDISSLHQSVFM
IVSWLRVSCALAALASRWYHRRRYIRLISCFRRLFLQSPEVMRLCRRGFISKCFVASVAEIMQFLVAILTVWDKLTISML
LGIWGVMTVTAIMNVAITQYFFALGNARGHYILLNRQLRALLGEAQSLGPMRKRRNGVFITKCCFLADRLDEIAQTQSEV
QALIEGMSKIYELQILCLCLTYYLTSVANIYILFSLYKYSGMTQSWSKLGMVASAIFFMFYYIDCVINSYNVFYLLDAHQ
EMHKLLEQRNLFPGSLDERLESAFDSFELSLARNPLNLKCFGLFRLNRSSAFDVGNSILINSVLLIQYDMQNY
>Drosophila_persimilis_XP_002015883.1_putative_gustatory_receptor_59d
MPDLVKWCVRISYLYGRVTGTLNFEIDLKTGRTRVTKKTTIYSALAHLFLITIPAHHLWRVKPTSDLLANANALHENVFT
VVAWMRVSCALAALAGRWYHRRRYMRLISSFRRLYLKNTEVMQHCRRGFVSKCFIATVAESMQFLMALLVVWDRLTFSLL
IGIWSVMTVTAVMNVIITQYYFALGNARGHYKLLNRDLREVLAEARSLGPKRKRQNGVFITKCCFLADRVDEIAQTQSEL
QALIERMSRIYELQVLCLFCTYYLTSVGNAYLLFSIYKYNNITQGWSKLSLLAGATFLVFYYADCLINSYNVFYLLEAHQ
EMHKLLEQRNLFPWGLDERLESAFDSLELSLARNPLQLHCFGLFKLDRSSAFDVGNSLLINSVLLIQYDMQNY
>Drosophila_rhopaloa_XP_016972003.2_putative_gustatory_receptor_59d
MADLVKWCLYIVYYYGRFTGLVNFEIDLKTGRTRVTKWATIYAAFVQIILFTILFYHTLGIRFITSMWVKANLLHEYVFM
IMSVLRILCVLMALISRWFMRRRFVRLFNSFRRLFQSNPEAIQYCRMGIAAKCLCSKATEILQVTIALVIVKKYLTIHLV
LGIWSVVSLTAIINLIITQYYIAIANIRGSYMLLNKELRLILSETQSLIPNRRGVFVTKCCHLADRLDIIARTQSELQDL
TDRLSKTYEVQIFWMAISYYLNSVGSIYIMFSFGKYKNMVEDWPLSVVVLGVAYFLFFYFDNWINMYGVFELSDLHAEML
ILMEQRTVLLPCLDNRLEAAFDSFGLSLARNPFKLRFFGVFEANRSTLLPWANSLIINSLFLIQYDMQNF
>Drosophila_erecta_XP_001976352.1_putative_gustatory_receptor_59d
MAGLVKLCLKMAYAYGRLTGVINFEIDLKTGRTLVTRRATLFSVSTHLLIFALLVYHTLRKSVVTVMWRYANSLHEYVFL
VIAGFRIVCVFLALVSRWSQRHTFMGLFDSFWGLYQRNPGIIDYCRRSIVSKSCCVAIIETLQIIATLAMMRNRLNIALA
LRIWAVFSLTAILNVIISQYFVATACVRGRYMLLNKDLQAIVSESQSLVPSGGGVFVTKCCSLADRLEGLAKSQSELQRL
IENLATAYQCEVVCLLITYYLNMLGTVYLLFSFSKYGNFGNHLPLLVALCAIAYFFFYILDCWLNTFNVYYLLDAHNKMV
RLLSGRTLFRPGLDHRLEMAFEDFALNLVRNPLKLRIYGLFEFGRASSFAVGNSLLTHSLLLIQYDVQHF
>Drosophila_miranda_XP_017145601.1_putative_gustatory_receptor_59d
MPDLVKWCVRMSYLYGRVTGTLNFEIDLRTGRTRVTKKTTIYSALAHLCLITILAYHLWQTKPMSDLLANANALHENVFM
IVACMRVSCALAAIAGRWYHRRRYMGLISSFRRLYLKNTEVMQHCRRGFVSKCFIATVAESLQFLMAVFAVWDRLTFSLL
IGTWSVMTVTAVMNVIITQYYFALGNARGHYKLLNRDLREVLAEARSLGPKRKRQNGVFITKCCFLADRVDEIAQTQSEL
QALIERMSRIYELQVLCLFCTYYLTTVGNAYLLFSIYKYNNMTQGLSKLGLLAGAIFLVFYYADYLLNSYNLFYLLEAHQ
EMHKLLEQRNLLPWVLDERLESAFDSLELSLARNPLNLDCFGLFKLDRFSAFDVGNSLLINSVLLIQYDMQNY
>Drosophila_sechellia_XP_002040031.1_putative_gustatory_receptor_59d
MADLVKLCLRIAYAYGRFTGVINFKIDLKTGQPLVTRRATLISVSTHLLIFALLLYHTLRKSVVTVMWKYANSLHEYVFL
VIAGFRVVCVFLALVSRWSQRRTFMELFNSFWRLYQRNPRIIQYCRRSIVSKLFCVTITETLQVIVTLAMMRNRLSIALA
LRIWAILSLTAIINVIITQYFVATACVRGRYALLNKDLQAIVHESQSLVPNGSGVFVTRCCYLADRLERIAKSQSDLQEL
IENLSTAYDGEVICLVITYYLNMLGTSYLLFIISKHGSLGNNLPMVITLCGIAYFGFYVFDCWLHAFNVFYLLDAHDKMV
KMLNKRTLFQPGLDHRLEMVFESFALNLVRNPLKLKIYGLFEFGRGTSFAVGNSLLTHSLLLIQYDVQNF
>Drosophila_obscura_XP_022222391.2_putative_gustatory_receptor_59d
MPDMVKWFVRISYVYGRLTGILNFEIDLKTGRTRITRKATIYSACANVCLMSLLAHHFWRSNGMAALWSNVSSLHESVFM
LVSWMRVSCALAAMASRWHHRRRYMRLISSFRCLFLKNPEVMRLCRRGFVCKCCLAIVAESMQFLLAILMMWDKRTFSLL
LGIWGVMTVTAIINVIITQYFFALGNARGHYILINRKLREVLAEAQSLGPKRNRRNGVFVTKCCFLADRLDEIAQTQSEL
QALIERMSKIYELQVLCLCITYYLTSVANGYILFSIYKYKNMTQNWSKLGLLAGAVFFVFYYADCLINAYNVFYLVEAHQ
EMHKLLDQRNLFRWGLDERLESAFDSFELSLARKPLNLQCFGLFQLNRSSAYDVGSSILINSVLLIQYDMQNY
>Drosophila_simulans_XP_002076393.1_putative_gustatory_receptor_59d
MSDLVKLCLRVAYAYGRFTGVINFKIDLKTGQPLVTRKATIISVSTHLFIFALLLYHTLRKSVVTVMWKYANSLHEYVFL
VIAGFRVVCVFLALVSRWSQRRTFMELFNSFWRLCQRNPRIIQYCRRSIVSKFFCVTVTEILQVIVTLAMMRNRLSIALA
LRIWAILSLTAIINVIITQYFVATACVRGRYALLNKDLQAIVHESQSLVPNGSGVFVTRCCYLADRLERIAKSQSDLQEL
IENLSTAYDGEVICLVITYYLNMLGTSYLLFSISKHVSLGNNLPMVITLCGIAYFGFYVFDCWLNAFNVFYLLDAHDKMV
KMLDKRTLFQPGLDHRLEMVFESFALNLVRNPLKLQMYGLFEFGRGTSFAVGNSLLTHSLLLIQYDVQNF
>Drosophila_melanogaster_NP_611758.2_gustatory_receptor_59d
MADLLKLCLRIAYAYGRLTGVINFKIDLKTGQALVTRGATLISVSTHLLIFALLLYQTMRKSVVNVMWKYANSLHEYVFL
VIAGFRVVCVFLELVSRWSQRRTFVRLFNSFRRLYQRNPDIIQYCRRSIVSKFFCVTMTETLHIIVTLAMMRNRLSIALA
LRIWAVLSLTAIINVIITQYYVATACVRGRYALLNKDLQAIVTESQSLVPNGGGVFVTKCCYLADRLERIAKSQSDLQEL
VENLSTAYEGEVVCLVITYYLNMLGTSYLLFSISKYGNFGNNLLVIITLCGIVYFVFYVVDCWINAFNVFYLLDAHDKMV
KLLNKRTLFQPGLDHRLEMVFENFALNLVRNPLKLHMYGLFEFGRGTSFAVFNSLLTHSLLLIQYDVQNF
>Drosophila_suzukii_XP_016941724.2_putative_gustatory_receptor_59d
MLVLVKWCLKSCYWNGRFSGVLNFEADFKTGQMVATKRSTIFSAFSHLLMFTLLIYHTLRTHTVTTMWKYANSLHEYVFM
VIAGFRLICVFLALVSRWTQRRTFMRMLKSFWILYKKNPEIIQCCQRSILSKFCCVTMAEIFQVIVTFVLIRNKINFATG
LRLWAVLSLTAVINVIIMQYFIAMASIRGRYILLNRDLRMIVAETRSLNPNRSGVFVTRCCCLADRLEEIAISQSGLQKL
IEQLSEAYQGQVVCLVIGYYLNMVASGYILFSITKYKGLSDNSPLIVTICSIAYFVFYYLDCCLNSLNIFYLLDEHDKMV
RLLDQRTLFQPGLDHRLETVFESFVLNLSRNPLKLSFFGLFQIDRVSSFALGNSILTHSLLLIQYDVEHF
>Drosophila_kikkawai_XP_017018781.2_putative_gustatory_receptor_59d
MANLVKWCLYISYFYGRLTGAQCDSTSRSSYGRGSIQARPLCGVLNFEIDLKTGRARVTKRTTIYAAGTQVFLFTLLVFH
TLKMRWMSSIWTKANLLHEYVFMILSVFRIVCVLLALVSRWLTRRRFVRLFNSFRRLFLSNPEAIQYCRRGMAFKCFCGT
VTELVQLFMALIMVKKYLTFTLALGIWAIMTLTAIINVIITQYYIAMANIRGSYVLLNKELQEIMVEVRALEPSRRGVFV
TKCCSLADRLDEIAGSQSELQALADRLSKTFEVQVFCMVLDFYLNSVANFYMVFSAGKYTNMTQEWPDIVLVMGAAFFVF
YYLDNWISLYNVLDLLDLHAEMVKILDQRTLFLPGLDNRLEATFERFVLNLARNPFRIRFFGVFEANRFTSFAMGNSLLA
NSIFLIQYDMENF
>Drosophila_hydei_XP_023164167.2_LOW_QUALITY_PROTEIN_putative_gustatory_receptor_59d
MFDLINYMLRFGYYYSLLMGLLNFEIDWRTGRAQITRRASIYAAIVNGISVYWLPRLCGTHVVASLWPQAKHLHEYLYLV
MLGGRVLCVCVTLLTRWTHRQQFIHLVNAVQRLTQRKPHVKRLWRRGVISKALSAFLLDVLQSGVLIQQIYENLTVQLIL
IVLVVHILSVLVNIIIAHYYFSLLNIHAQYSLLNQELRSALAEIRLLEFVQFVFAIKCCALADQLETIAGTQSQLQELLQ
TLTSSFGLQTVLLTISYYMMGVATIYLAFCELTGAVLLDWNVCNLLLLSCQFVCYFTDIYISVNIMYSLLDAHAEMLRLL
SENTIFAPGLDERLAIVFNSFQLQLAWNPLKIPVLGLFNMEKSKSVALASSVVTSSLVLIQNDFKNSYLY
>Drosophila_subpulchrella_XP_037717579.1_putative_gustatory_receptor_59d
MLVLVKWCLKISYWNGRFSGVLNFEADFKTGQMVATKRSTICSAFSHVLMFTLLIYHTLKTHTVTNMWKYANSLHEYVFM
VIAGFRLICVFLALVSRWTQRRTFMRMLKSFWILYKKNPEIIHCCQRSILSKFLCVTMAEIFQVIVTLVLIRNKINFATG
LRLWAVLSLTAVINVIIMQYFIAMASIRGRYILLNRDLRAIVAETRSLNPNRSGVFVTRCCCLADRLEEIAISQSGLQKL
IEQLSKAYQGQVVCLVIGYYLNMVASGYILFSITKYKGLSDNSPLIVTICSIAYFVFYYLDCWLNSLNIFYLLDEHDKMV
RLLDQRTLFQPGLDHRLETVFESFVLNLSRNPLKLRFFGLFEIDRVSSFALGNSILTHSLLLIQYDVEHF
>Drosophila_biarmipes_XP_016946806.1_putative_gustatory_receptor_59d
MLLLVKWCLKTCYLYGRLTGVLNFEADFRTGRMVATKRTTVCSALSHLLMFTLLIYHTMSTRTLSNLWHHANALHQYVFM
VIAGFRLICVFLSLVSRWSQRRTFMRMLTSFWILYKETPEIIQYCQRSILTKFCCVTMAETFQIIATFVMIGNQLTFVTG
LRIWAILSLTAIINVIIMQYFIAMASIRGRYILLNKDLRMVVAEARSLNPNRSGVFVTRCCCLADRLEEIAASQSGLQEL
IDQLSKAYQGQVVCLVIGYYLNMVGSAYLIFSITKYKGLTDSSPMIVTICSIAYFVFYYLDCWLNSLNVFYLLDEHEKMV
KLLETRTLFQPGLDHRLETVFENFVLNLSRNPLKLRFFGLFEIDRVSSFALGNSILTHSLLLIQYDVEHF
>Drosophila_eugracilis_XP_017077380.2_putative_gustatory_receptor_59c
MVEFVKPILRLAYFYGLLVGVLNFEVDWPTGKAIVTRRVTIYAAVHNISLITMLCLISLKDNSLKSNFTNAKHLHEYFFM
LMTVVRNFAVLLSLITRWFQRYRIIRLWNQLIRMISEKPKVVHEYRKSILLKFVVCVLSDSMHTILDISAQRKRITFDLA
INLVMWTVFTTIFNMIVFQYYLAILQVLGLYNILHRDLRHLVREAETICSIRNRRGGVFSVKCCSLADKLDHLAERHSTL
HKTINKMSEIFQIQSFSMSLVYYLSTMGSIYFTFCSVLYNTTGFGSSHWGLVLIGLSTAFFYADNWVSINIGFNILDQQE
EVNRILAERTLFTRELDKRLETTFENFQLQFARDPYEFYVLGLFKMERGRLIAMLNSIITHSILLVQWELQPNRS
>Drosophila_ficusphila_XP_017053803.1_putative_gustatory_receptor_59d
MIDVVKWCLKISYFYGRLTGVLNFEIDFKTGKTLANTRNTMCAACTHFVLFGSMVYNFKPREMKRMWTYANSLHEYVFMV
LAFIRIICVSLALMSRWSQRRRFMRLFNSFRLLFLYNPRIMQNCRRSILSKCFCVTMAEILQLFVVLTMMRNTLTIWLAL
RIWGILCLTAIVNVIITQYFIAMATIRGRYSLLNYELNAVVSETLTLIPNGSGVFMTRCCTLADRLEKIARNQSNLQKLI
NKLTKAYQGQVLCLIIAYYLNLVGSIYILFSIRKYGGLTDDWPIYVTVCSVSCLFFVYLDCGLNCFNVFYLLDDHDKMVK
LLDQRTRFQPGLDHRLEAVFESFVVSLARNPLKLRFFDAFEIDRTSSFAIGTSILTHSILLIQYDMAHY
>Drosophila_serrata_XP_020809183.1_putative_gustatory_receptor_36a
MFDWAGLLLRLIYYYGLAIGVSNFEVDWRTGCFWISAIINLATTQYFQVMLCVRAQYHLLNAELKKVIEEIMNLSYNPSR
KGAFMTRCCDLADQLENIAKLQSQLNSIVVQLDAIFGIQKLFYYCCYYVSALVKCYSIYNGLKYGPRELGMNLITCILGY
TWSIFFHMDAIQAALIIFQVQDAEQEMIQLLNERTLFASGLDARLEESFESFQLQLIRNRLKSNVLQLFPTDRNSTWSMY
ASILLHFIYLVQYDLEYFRRN
>Drosophila_bipectinata_XP_017096417.2_putative_gustatory_receptor_59d
MASLVEWCLYICYKYGRFTGVINFEYDMKARRARATKRTTVWAAVSHSTMFLMLLLQILKRQTIGSMWAGANTMTAYVFM
AIALVRMCCVFLALVSRWCNRQRFMELFNAYMNLSLVHPEIIQYCRRSIVSKFFTALMAETLQMVVVLLVLRRRLTLTMA
VGIWSIMSLMAIINVIVTQFFIALAHIRGRYCLLNKELRAVVSEVQSLVPNRKGVYMIKCCYLADRLEEIAQTHSELHAL
AEELSKTYQVQILCMIVTYYMTMVGNVYLLFSLNKYGALTKLLNIYIGGLGVMYLVFYYLDCWLNGLNVMYLLDAHAEMV
RLLQQRTNFQPGLDQRLETVFESFTLNLARNPFKLRVFGMFEMDYASSFALGGSMLTHSILLIQYDIENS
>Drosophila_persimilis_XP_002015884.1_putative_gustatory_receptor_59c
MADFVWIIQRFVYLYGRLVGVVNFTVDWRTGRAMITRWATIQAAVQNICLIGLLTFQLLHGDTVLFTFKHAKYLHEYVFL
MVTAVRHWAVLLTLVSRWRHRGDIVLIWNRLFRATQQRPDVIPLYRRRLILKFIFAVLSDNLHMVLDLSALRQKFSPALA
LKLIVWYLFTTIFNMIVAQYYLAMLQVNVSYTLIKRDLRELLTETQALCGSTNRRGGVFVTKCCALSDRLDRIAETQSKL
QALVDGMSKIFQIQSFSMTIVYYLSTIGTIYFAFCTIKYSSTGLGASNWGLLLIVLSTTFFYADNFITINIGFIIMDSNP
ELMKILEERTLLCEELDERLKSSFESFQLQLARNPLEFYVMGLFKIDRGRIMSMANALITHSIILIQWELQNN
>Drosophila_subpulchrella_XP_037708462.1_putative_gustatory_receptor_36a
MLFAKFMLRVFLKNPELRRISRWRILLKITVVIVTDLLQVAITWWAMKHSKDPQTTLLALQTWMSAIVNLAITQHYLITL
SVQAHYHLLNIELRQVIDECRMLSFHPQRRGAFMTRCCSLADQVENIAKFQSQLQLIVNHLDVFGIEGLILYGGYYILSI
AAAYMIYSIFNSGHESLQMTFMSMIISSILCFFYYMDAILDLKNKLNLLDDHETMLLLLEERTLFAHTLDVRLEQTVSCF
WHNHG
>Drosophila_pseudoobscura_XP_001360399.3_putative_gustatory_receptor_59c
MADFVWIIQRFVYLYGRLVGVVNFTVDWRTGRAMITRWATIQAAVQNICLIGLLTFQLLHGDTVLFTFKHAKYLHEYVFL
MVTAVRHWAVLLTLVSRWRHRGDIVLIWNRLFRATQQRPDVIPLYRRRLILKFIFAVLSDNLHMVLDLSALRQKFSPALV
LKLIVWYLFTTIFNMIVAQYYLAMLQVNVSYTLIKRDLRELLTETQALCGSTNRRGGVFVTKCCALSDRLDRIAETQSKL
QALVDGMSKIFQIQSFSMTIVYYLSTIGTIYFAFCTIKYSSTGLGASNWGLLLIVLSTTFFYADNFITINIGFIIMDSNP
ELMKILEERTLLCEELDERLKSSFESFQLQLARNPLEFYVMGLFKIDRGRIMSMANSLITHSIILIQWELQNN
>Drosophila_yakuba_XP_002092563.1_putative_gustatory_receptor_59d
MTDLVKWCLKIAYGYGRLTGVINFEIDLKTGQTQVTRRATLISASTHLLIFGLLAYHTLRRNVVTVMWRYANSLHEYVFL
VIAGFRIVCVFLALVSRWSQRRTFMRLFNSFWRMYQRNPAIIQYCRRSIVSKFFCTTIAETPQILITLAMMRNQLSIAVA
LRIWAVFSLTAILNVIISQYFVAAACVRGRYVLLNKDLQAIVSESQSLIPNGGGVYVTKCCWLADRLESLAKSQSDLQEL
VENLSTAYQGEVVCLVITYYLNMLGTAYMMFSFSKYGSLGNNLPILVPLCAIAHFFIYIFDCWLNAFNVFYLLDAHEIML
GLLDRRTLFQPGLDSRLEMAFENFALNLARNPLKLHSYGLFEYGRASSFAVFNSLLTHSLLLIQYDVQNSKTLG
>Drosophila_rhopaloa_XP_016972009.2_putative_gustatory_receptor_59d
MFDLVKWCLVISYYYGRFTGVLNFEIDFKTGRARVTKKATICSAFAHLIMLILMGVQMANVRIMARLWNKANSLHSNMFW
VMSCVRMTGVFLSLVNRWSQRRTFISLYNSIYSLYQHDPKIIQYCRRSIVSKCFCATIYETLQIIIVLVLTSKQLTISLA
FSIWFIMSLTSIINVIITQYFTAIALIRGRYRLLNKELRSILGETQSLMPNKSGVFVTKCCYLADELENISRAQSSLQAL
TERLSKAYRLQVICMSITYYLNLVGNVYLLFSINKYTSITENWPNIVKVIGLVFLVFYYLDCWLNSLNVFYLIDAHGNMA
KLLSYRTHFQPGLDERLETVFENFNLNLARNPFKLSFYGLFEINRSSSFAVGNSILTHSIVLIQYDLQHF
>Drosophila_santomea_XP_039480870.1_putative_gustatory_receptor_59d
MTDLVKWCLKIAYGYGRLTGVINFEIDLKTGQTQFTRRATFISASTHLLIFGLLVYHTLRRNVVTVMWRYSNSLHEHVFL
VIAGFRIVCVFLALVSRWSQRRTFMRLFNSFWRMYQRNPAIIQYCRRSIVSKFFCTTIAETPQVLITLALMRNQLSIAVA
LRIWAVFSLTAILNVIISQYFVAAACVRGRYVLLNKDLQAIVSESQSLIPNAGGVYVTKCCCLADRLDSLAKSQSDLQEL
VENLSTAYQGEVVCLVITYYLNMLGTAYMMFSFSKYGSLAKNLPILVPLCAIARFFIYIFDCWLNAFNVFYLLDAHEKMV
GLLDRRTLFQPGLDKRLEMAFESFALNLARNPLKLHSYGLFEYGRASSFAVSNSLLTHSLLLIQYDVQNYKTLG
>Drosophila_obscura_XP_041449111.1_putative_gustatory_receptor_59c
MADIVWIVQRFVYLYGRIVGVFNFEVDSRTGRAMITRRATIQALVHNICLIGLLLFQLLHDGTLLALNRAKHLEEYVFLL
VTAVRQWAVLFTLVSRWRYRSEILRIWNRLARTIQERPEMIPLYRREILLKFIFTFMSDSMHMILDLGALRQKLSPALAF
KLMVWCMYTSIFNMIVAQYFIAMLQVKAHYTMIKRELRELMRETQTLCGSTKRRGGVFMTRCCDLSDRLDRIAETQSELK
ALVESMSQIFQIQSFSMTIVYYLSTMGTIYFAFCTLRYNTSGLGATNWGLLLIVVSTVFFYADNFMTIFIGFTVQDSNAE
IMKILEERTLFGEELDERLEASFESFQLQLAQDPLEFSVMGLFKMERGRVMAISNSLITHSILLIQWELQNN
>Drosophila_miranda_XP_017145602.1_putative_gustatory_receptor_59c
MADFVWIIQRFVYLYGRLVGVVNFTVDWRTGRAMITRWATIQAAVQNICLIGLLTFQLLHGDTLLFTFKHARYLHEYVFL
MVTAVRHWAVLLTLVSRWRYRGDIVLIWNRLFRATQQRPDEIPLYRRRLILKFIFAVLSDNLHMVLDLSALRQKFSLELA
LKLIVWYMFTTIFNMIVAQYYLAMLQVNVNYTLIKRDLRELLKETQALCGSTNRRGGVFVTKCCALSDRLDRIAETQSKL
QALVDGMSKIFQIQSFSMTIVYYLSTIGTIYFAFCTIKYSSTGLGASNWGLLLIVLSTTFFYADNFVTINIGFIIMDSNP
ELMKILEERTLLCEELDERLKSSFESFQLQLARNPLEFYVMGLFKIDRGRIMSMANSLITHSIILIQWELQNN
>Drosophila_grimshawi_XP_001995276.2_putative_gustatory_receptor_59d
MVDPVQLILRIAYYYSRVLGVLNFEINVETGLARITSRASIYAILANGLVVILLISISNGLRVMRLFTQAGHMHEYLYLV
VHGVRFTSLVATLFNRWWQRRRLIQLVNGLRRLAIRKPNVMRFWRRGIIYKTITYLLPEIVQVVLTLMYLWPYLTSGLAL
DSVGLYLLAILVNLTVTHYFFAVLNVHSHYALLNQEIESVFAEICSLEHVHRRATVMSKCCSLADQLEGIALTQSELQSL
SETMLQTFEIQGLCIFIHTYTTIVTAIYYMFSTIKQNIDKEWNFFFIFVYIFQVFFYFADCLVTISNVLFVLDNHSKMVE
LMEHFSTISPGLDERLETVIESFQLQLKRNPLKISILGLYNVERSNVMSIISSLVINSLVLIQYDLQYKIVSKELSL
>Drosophila_subpulchrella_XP_037716699.1_putative_gustatory_receptor_59c
MVDFVRVILRLAYWYGLAVGVLNFEVNWSTGKASASRRVTIYAVAHNLVLMSLICLRSFSNKSLISDLTKARYLHEYFFL
LMTLVRNMAVTISLITRWFQRCRILRLWNKIFRMVAERPQVVHEYRRSLILKFVFVVLSDSFHTVLDLSAQRKKYNFDLV
VNIIIWTTFTTIFNMIVVQYYLAVLQVLGLYKIIQQDLRLLIREAETICSIRNRRGGVFSIKCCSLADQLDHLAERHSTL
QDTISEMSEVFQIQSFSMSLVYYLSTMGSIYFTFCSILYNTTGFGSSFWGLLLIFLSTAFFYADNWISINIGFHIRDQQD
ELIRLLADRTLFSQELDKRLETAFENFQLQLVRDPYEFYVLGLFKVERGQLMAMLNSVITHSIILVQWELQHNRSEL
>Drosophila_innubila_XP_034476144.1_putative_gustatory_receptor_59d
MFDTVQLILRLTYYYSRVLGVFNFEINTKTGEARITSQSTIYAAVMNVAICCLLPLLTRSELIHILWKYAGLLHEYLFLV
VMGMRIVCVIATLFSRWWQRRRIIRLVNAFRRLTVRKPQVIRMWRREVIKKFTSIIVTELLQMLGTIVTLRNLLTINLTL
SILAVYMLAALVNVIISHFYFAMLNIHLHYVLLKQELRTVLNEIRSLENEHRRATYMNKCCCLADRLEDIAKRQSELQTL
GGRMARVFGIQGLCISASSYVSSAYFVDVWISISNIYNVLDDQAELKQLMEQYTTFAPGLDKRLEAVFESFQLQLARNPL
KISILGLYDMNKSTAMSMTNSIVTSSIVLIQYELENSLVKS
>Drosophila_biarmipes_XP_043948469.1_putative_gustatory_receptor_59d
MVDLVKWCLYVSYFYGRLTGVLNFEIDLRTGQTRITRWATIYAACAQACLLTLWIHHTYATKTLTGMWARTNLLHRCVFL
IMAVFRILCALLALTSRWLMRQEFIRLYNSFRRLFRHNPEAIQHFRREIFIKCFFATATEAMQLVMGLVLARKYLTITMI
LGLLSIVTLTAIINGIITQYFIAIAHIRGSYILLNKELETLLNEAQSLIPRRRGVFMAKCCFLADRLDRIAQRQSELRNL
TDRLSKTFEIQLVCMAVSYYLNAVGSFYMMFSMVKYKHMVDDWPPIVLLLGALYFVCFFLDNWITMFNCFHLLDVHAELV
KLMKQRTLFAPGLDSRLEKTFESFELSLARNPFRLRFFRFLDADRFTCFSLCNSMITNSIFLIQYDMQNF
>Drosophila_takahashii_XP_044249251.1_putative_gustatory_receptor_59d
MLLLVKWCLKTCYLYGRFTGVLNFKFDFKKGHSVATNKSTICSAASHLLMFSLLIYHVVKSRSIASLWKYANSLHGYVLM
VIAGFRLICVFLALVSRWSQRRTFMRIFESFWSLYKKNPEIIQYCQRGILSKYFCVTMAETFQIIATMVLMRNQLTLALG
LRIWAVLSLTAVINVIIMQYFIAMASIRARYILLNKNLRMVLAETRSLNPNRSGVFVTRCCCLADRLEEIATEQSNLQKL
TEQLSKAYQGQVVCLAISYYLNMVGSFYLLFSITKYKGLTQDTSLIVTICSLAYFGFYYLDCWLNTLNIFYLLDEHNKMV
KLLDQRTLLRPGLDQRLDTVFEDFILNLTRNPFKLRFLGLFEIDRVSTFALGNSLLTHSLLLIQYDVEHF
>Drosophila_suzukii_XP_016927537.1_putative_gustatory_receptor_59c
MVDFVRVILRLAYWYGLAVGVLNFDVNWSTGKACASRRVTIYAVAHNLVLMTLICLRSFTNKSLLSDLTKARYLHEYFFL
LMTLVRNMAVTISLITRWYKRCRMLRLWNKIFQMVAERPQVVHEYRRSIILKFVIVVLSDSFHIVLDLSAQRKKYNFDLA
VNIFIWTTFTTIFNMIVVQYYFAVLQILGLYKILQQDLRILIREAETICSIRNRRGGVFSIKCCSLADQLDHLAERYFTL
QDTISEMSEVFQIQSLSMSLVYYLSTMGSIYFTFCSILYNTTGFGSSFWGLLLIFLSTTFFYADNWISINIGFHIRDQQD
ELIRLLADRTLFSQELDKRLETAFENFQLQLVRDPYEFYVLGLFKVERAQLMAMLNSVITHSIILVQWELQNNRSEL
>Drosophila_takahashii_XP_017005862.2_putative_gustatory_receptor_59c
MFDSVRAILRLAYCYGLVVGVFNFEVDWRTGKASASRRVTIYAALHNFTLMTLICLRSLSDKSTFSELINARYLHEYFFL
LMTLVRHFAVMISLITRWFQRCRILRLWNKLVRMIRERPHVVHEYRRSIILKFVVVVLSDSLHTILDLSAQRKVLNFDLA
INLIIWTIFTTIFNMIVVQYYLAVLQILGLYNILLQDLRNLIREAETICSIRNRRGGVFSIKCCSLADQLDCLAERHSTL
QDALDEMSQLFQIQSFSMSLVYYLSTMGSIYFTFCSILYNTTGFGSTYWGLLMIALSTTFFYADNWISINIGFRARDKQD
EIIRILADRTLFSQELDERLETAFENFQLQLVRDPYEFYVLGLFKVERNRLMAMLNSIITHSILLVQWELQQNRT
>Drosophila_busckii_XP_017835366.1_putative_gustatory_receptor_59d
MYKVERLLVRMIYTYARLSGVLNFEIDTATGQPRTTRRASLYAAFANVLLFSVLPMGYSSGLLDILWNRVGFLHEYVILM
VLGLRISCVCVTLLSRWWQRERHMRLVNEFRQLILEHPEVISFWRRGLILKFISVSGMEIGQIIVGLLSVRAAFSFSLVV
ILLMLSTMTALLNIFITHFFFGLLNIHGHYVLLNRSLRSVMAQTRALESEQRHGSFMSKCCSLADQLEDIALRQCRLQAL
THSMMRVFELQLFCIWIAYYMSNVGGIYFAVLNHRVPTFVTTWLILLSGAQMLFYIMDTTITTNMMYQVLDDHAELQAQL
AERTLFRPGLDQRLEAVYESFQLQLARNPLRLNVLHFFDIKRSAVISMASSMITNSIVLIQYDIKYDELKNSYLGVLDQK
QD
>Drosophila_arizonae_XP_017864679.1_PREDICTED_putative_gustatory_receptor_59d
MVDLVQFVLRSSYYYGRLIGVINFEIDLETGEPRLTRRATLWAIAINVLTFSLVPLLISSRVWQVFLVHANSLHQYVFLV
MIFFRVSCVFVTVLSRWWQRQQLVRLLRSYRRLTMKQPHVVRLWRRGVIAKGITSFSVESIHIFLGVYGVRDMLTPTIAL
SVFLIYLIISWMNIILAQYFFSLLNVHGHYLLMNEELRRIVAETHLLKLLDHGKSLRQLKYCALADRLDSVALLQSQLQS
LVRRLTQIFGPQTLCIYITFNATLISGTYYAFSAIRYSVDIDWTSAKTILTICGAILYMTDSHLTYSITSYVEIVYKEMS
KIIAQYPTFAQDVDRRLITAFENLKMQLVSNPQKLSVMGLYNLERTTVLGIFSSVISHSLILIQYDIKHYNAG
>Drosophila_biarmipes_XP_016946469.1_putative_gustatory_receptor_59c
MVDLVRFILRLAYWYGLAVGVLNFEVDWSTGRASASRRVTIYAMAHNSLLITLMCLRSLSNRSILEGLTNARHLHEYFFS
LMTLVRNVAVMISLTTRWFQRCRILRLWNRIIQMVAERPQVVQEYRRGLIFKFVFVVLSDSFHTVLDLSAQRKNYTFDLL
TSIAIWTTFTTIFNMIVVQYFLAVLQVLGLYKVLKQDLSVLIREAETICSIRNRRGGVYSIKCCSLADRLDHLAERHSTL
QDAVAEMSEIFQIQSFSMSLVYYLSTMGSIYFTFCSILYNTTGFGSSYWGLVLIFLSTAFFYADNWISINIGFHIRDQQE
ELIRLLADRTLFSQELDGRLETAFENFQLQLVRDPYEFYVLGLFKVERGQLMAMFNSVITHSIILVQWELQHNLP
>Drosophila_subpulchrella_XP_037716698.1_putative_gustatory_receptor_59c
MVDFVRVILRLAYWYGLAVGVLNFEVNWSTGKASASRRVTIYAVAHNLALMSLICLRSFSNKSLISDLTKARYLHEYFFL
LMTLVRNMAVTISLVTRWFQRCRILRLWNKIFRMVAERPQVVHEYRRSLILKFVFVVLSDSFHTVLDLSAQRKKYNFDLV
INIIIWTTFTTIFNMIVVQYYLAVLQVLGLYKIIQQDLRLLIREAETICSIRNRRGGVFSIKCCSLADQLDHLAERHSTL
QNTISEMSEVFQIQSFSMSLVYYLSTMGSIYFTFCSILYNTTGFGSSFWGLLLIFLSTAFFYADNWISINIGFHIRDQQD
ELIRLLADRTLFSQELDKRLETAFENFQLQLVRDPYEFYVMGLFKVERGQLMAMLNSVITHSIILVQWELQHNRSEL
>Drosophila_willistoni_XP_015034474.2_putative_gustatory_receptor_59d
MWIKNPVQSTISILILRSSLVFTLWDRPNLIHQSLLLAASIFRIGGVYVSLIIRWRRRRKVMRLFNGFWSLYVAKPRVRH
LLRRGVFCKFLCAFLTEWSQMMTGLSVIYNYLTPGLVLTFFSLFALTALLNVIISEYYFAMINVHAHYILLNYELHSILE
EARLLSLKCYSHRGRGGLMTRCCYLADRVDEIAKTQFDLQTLNELMIEIFGVQGFCIAFIYYLTTIALIYFTFTAAKSKM
LNLKLSIWSAVFTCGYILFYYSDGFFGVFIMFYVLDADAKMRRLLGDRTLLATGLDERLETALENLQLQLLRNPLRLSVL
HLYDVERPSAMIMINSVVINSLLLIQYDIEHF
>Drosophila_elegans_XP_017111557.1_putative_gustatory_receptor_59d
MVDLVKWCLFVSYYYGRFTGVLNFEIDFKTGRTRVTRNATICSAFSHLLMFIILGIQMANARVMGKLWATTNSLHKNMFM
IMSCVRVICVLLSLVSRWSQRGTFMKLFYSIHCLYQLNPEIINYCRRSIVSKCICATMSETLQIIMVLVLTSNQLTISLA
FSIWSILSLTSIINVIITQYFTAMAIIRARYRLLNSELRTILAKTQALIPNKSGVFVTKCCYLADELEELARTQSSLQNL
IECLSRSYRVQVICLMVTYYLNLVTNSYLLFSINKYRSLTEHWPNIVKACGLAYLVFYYLDCWLNSHNVFYLMDTHDDIV
KLLNQRTLFQPGLDQRLETVFETFILNLAHNPFKLSFFGLFEIDRASSFAVGNSLLTHSILLIQYDVEHF
>Drosophila_ananassae_XP_032306051.1_putative_gustatory_receptor_59d
MAGLVEWCLYVCYKYGRFTGVINFEYDMKARRARATKRTTVWAAVSHFTMFLMLLLQILKRQSIGSMWAGANSMTAYVFM
VIAIVRICCVFLALVSRWCHRRRFMELFTEYMNLSLLHPEILQYCRRSIVNKFFAALMAETLQMVVVFLVLRRRLTIVGA
VGVWSMMVLTAIINVIITQFFIALAHVRGRCSLLNKELRAVVNEVQSLVPNRKGVYMIRCCRLADRLEEIAQAQSELHAL
TEKLAETYQVQILCMILTYYMTVVGNVYLLFSINKYQAFADLLNIYIGGLGVAFLVFYHLDSWLNGLNVMYLLDAHAEMI
RLLQQRTTFQPGLDQRLETVFENFTLNLARNPFKLRVFGMFEMDYASLFALGGSMLTHSILLIQYDLQNF
>Drosophila_subobscura_XP_034650164.1_putative_gustatory_receptor_59c
MADIVWLLQRFVYFYGRIMGVLNFEVDSRTGRAKFTRRATILAVVHNISVIWLLSFQLLHDETAIWKINRGKYLHEYVFL
LVTAVRHCAVLGTLVSRWRNRGKILRLWNLLSRSIQERPELIPLFSRELIVKFVFAFMSDCLHIVLDLNALRETPGPALA
LKMVVWCTFASIFDMIVAQYYTAIMQVKAHYKLIKRELRELLRETQTLCGKSNRRGGVFVTKCCALSDRLDRIAETQSEL
KALVDSMSEIFQIQIFSMTIVYYLSTMGNIYFAFCTLRYNTSGLAASHWGLLLIVISIAFYYADNFITIFIGFSILDSNA
EMAKILEERTVFGGELDERLEASFESFQLQLAQNPLEFYVMGLFKMERGRFVSVANSIIIHSILLIQWEVQNTYTRVKST
GYEKERGAH
>Drosophila_takahashii_XP_017005882.2_putative_gustatory_receptor_59d
MLVLVKWCLKSSYLYGRLTGVINFEFDFKKGQSVATNRTTICSAFSHLLLFTLLIGHAMTTQSMSMMWKYANSLHEYVFV
VIAVFRLTCVFLALVSRWSQRRTFMQIFNSFWSLYQNNPRIIQFCQRGIVSKYFCVTVAEAFQVIVTLTLMRNRLTFALA
LRIWAVLSLTAVINVIIMQYFITIASIRGRYILLNKDLLMVVAETRSLYPNRSGVFVTRCCSLADRLEEIATEQADLQKL
TEHLSKAYQGQVVCLAISYYLNMVGSFYLLFSTIKYKGLTDNSSMLVTICTCAYFVFYYIDCCLNALNILYLLDEHDKMV
KLLDQRTLFRPGLDDRLEKVFEDFILNLSTNPLKLRFLGLFEIDRISLFALGNSLLTHSLLLIQYDVENF
>Drosophila_mojavensis_XP_002006123.1_putative_gustatory_receptor_59d
MVDLVQFVLRCSYYYGRLIGVINFEIDLETGEPRLTRRATLWAIAINVLTFSLVPLLISSRVWQVFLVNANSLHQYVFLV
MIFFRVSCVIVTVLSRWWQRQRLVRLLRSYRRLTQMQPHVVRLWRRGVIAKGIISFSVESIHIFLGVYGVRDMLTPTIAL
SVFLIYLIISWMNIILAQYFFSLLNVHGHYLLMNEELRRIVAETHLLELLDHSKSLRQLKYCALADRLDSVALLQSQLQS
LVRRLTQIFGPQTLCIYITFNGTLISGAYYAFSAIRYSVDIDWTSAQTILTICGAILYMTDSHLTYSITSYVEIVYKEMS
KIISQYPTFAQDVDRRLITAFENLKMQLVSNPQKLSVMGLYNLERATVLGIFSSVISHSLILIQYDIKHYTAS
>Drosophila_teissieri_XP_043645021.1_putative_gustatory_receptor_59d
MTDLVKWCLKIAYGYGRLTGVINFEIDLKTGQTQFTRRATLIAASTHVLIFGLLVYHTLRRNVVTVIWRYANSLHDYVFL
VIAAFRVVCVFLALVSRWSQRRTFMRLFNSFWRLYQRNPAIIQYCRRSIVSKFFCATIAETLQVIVFLAMMRNQLSITLA
LRIWAVLSLTAILNVIITQYFVAAACVRGRYVLLNKDLQAIVSESQSLIPNAGGVYVTKCCCLADRLESLAKSQSDLQQL
VENLSTAYQGEVVCLVITYYLNMLGTAYLVFSFSKYGSLGNNLPLFVPLCAIAHFIFYLFDCWLNAFNVFYLLDAHDKLL
GLLGRRTLFQPGLDHRLEVAFENFALNLARNPLKLRIYGLFEYGRAASFAVGNSLLTHSLLLIQYDVQNFKTMDNINT
>Drosophila_elegans_XP_017111556.1_putative_gustatory_receptor_59c
MVNAVQAILRLAYCYGLAVGVMNFEVDWPTGKAIATRRVTIFSAVHNIGLITLLSVLGLSNNNWKSTLDNARLLHEYFFL
LMTVVRNLAVMLSMITRWIQRSKILRLWNQIIELVRERPSVVLRYRRHIIIKFVFCVLSDSMHMILDISAQRKNLTFGLC
VSLLVGALFTTIFNMIVVQYYIAILQILGLYNILEEDLRHLIGEAETICLTRKRGGGVFATKCCFLADQLDQLAERHSKL
KDTLGEMSEIFQIQSLSMSMVYYLSSVGSIYFTFCSILYNTTGFGSTYWGLLLIALSTIFFYADNWITLNIGFDICDQEN
EVTRVLAERTLFSQELDTRLETAFENFQLQLARDPYEFYVLGLFKVERSQLMAMANSILIHSIMLVQSELKNN
>Drosophila_navojoa_XP_030243505.1_putative_gustatory_receptor_59d
MVDLVQFVLRCNYYYGRLIGVINFEIDLETGEPRLTRGATLWALAINLLTFSLVPLLISSRVWQVFLVHANSLHQYVFLL
MIFFRVSCVIVTVLSRWWQRQRLVRLLRSYRRLTLKQPHVVRLWRRGVIAKGITSFLAESVHIILGLYGMRDMLTPTIAL
SVFLIYLIISWMNIILAQYFFSLLNVHGHYLLMNEELRRIVAETHLLELLDHGKSLRQLKYCALADRLDSVALLQSQLQS
LVRRLTQIFGPQTLCIYITFNATLISGAYYAFSAIRYSVDIDWTSTQTILTLCGAILYMTDSHLTYSITSYVEIVYKEMS
KIIAQYPTFAQDVDRRLITAFESLKMQLVSNPQKLSVMGLYNLERATALGIFSSLISHSLILIQYDIKHYNAS
>Drosophila_novamexicana_XP_030566351.1_putative_gustatory_receptor_59d
MFDPVKWILRMVYFYSRLLGVINFEIDMKTGRASVTRRASIYAGVVNALTLSLLPFLGLSNLVQIWSHAGLLHEYLFLVI
YVTRVGCLVITLCSRWWQRGRLIHLVNAFSRLAFRRPQVMRMWRRRVVLKFMSIFLSEISQVAISFYPIRTYLTLKLTFI
ILMLYAMTALVNVIISHFYFINVNVHSYYILLNQEIQAVLSEIRSLDGEHRRATRMIKCCFLADQLEDIARTQSELQTLL
QRSTRIFDIQGLCITVIMYLSMITTIYFTFVGLTLTNRALSWSFSNVLFLFEVTFYFADILVTMDNLYIVLDVHAEMVTL
LAQFSTLAPGLDERLEMVYESFQLQLARNPLQVCLFHLYKVERAKAVAIASSIVSNSLVLVQYEVQNT
>Drosophila_innubila_XP_034476143.1_putative_gustatory_receptor_59d
MFDVVKCLLRSGYYYARFMGVINFDVDVRTGSLHWLMNSKVIHGFWSQASYLHEYVFMAILACRVLCIVFTIFTRWWQRR
LYIRLVNSLQRIAKERPQVMRLWRRGVIAKVVIITLSEVFQLILSLTALRGKFSFQLFFGLGILSAITAQVDVIICQYYF
ALLNIHGHYILLNEELRQLLDETRSLETERRKGVYIIKCCALADRLDVIAGTQYQLQRLIQQILNIFGLQIMSMSFSYYM
STVGLIYFTFSELRASTITFMWSYVGLAVMAVEFVFYFTDVHITVNVIYAVLKVHSLMLDLLSQHAVIAHRLDERLEAAF
ESFQLQLALNPLKFSVLGLYTIKKPRLAAMGSSIVTNSLVLVQYDIQHF
>Drosophila_serrata_XP_020810053.1_putative_gustatory_receptor_59c
MADPVELILRFAYWYGRFLGVINFEVDWRTGKARITRRATIFAAFNNGILISLLYVQKINDGSLRLAWSNAHYLHEYFFL
VITEVRHWAVLLTLFSRWRNRLRILRLWNQLARMVSERPEVMGLYRRGIVLKFIIVFVSDTTHTVLDFSAQRKKLTLGLA
VNLFVWFTFTTIFNVIVAQYFFAALLIYGHYILLHGDIKKLIKEAHRVSCIRNRRGGVFATKCCTLADELEILAQRQAKL
QGILFDMGKIFQIQSLSVSFVYYLSTMGTIYYTFCSVLYNNTGLGSSYLGFLLIAISTVFFYADNFLTLNIGFLTKDELH
GIHSDLTERTLFCQVLDERLEAAFDSFQLQLAQFPREFYILGLFKVERGTFMAMINSVITHSIVLVQWELQHKKYNNLIQ
>Drosophila_ananassae_XP_001960354.1_putative_gustatory_receptor_59c
MPDPVVTILRFLYFYGRVVGVVNFEVDWRTGEAKATRRATIFAAFQNVGVTLLIFYLNIRSGTVRSSWTEARLMHEYFFL
MMTLVRTLAVLLALASRWWQRRRILRLWNKLIQMIRNRPEVVRVSRRGILVKFALAFMADTLHSVLDHSAQRKKITSDMA
LNLFVLYAFTTMFNVIAGQYYLAILQIQGHHMFLRKELKDLMREAESVCRIRNRRGGVFATKCCSLADQVDMLAEKHSEV
HSTCQDMSEVFQIQSLSMTLVYYLSAMATIYYSFCSFFYKNTGLCSSYWCLLLLLTYSAFYYLDSFVTINISFVINDQCG
EMATMLADRAVFSQALDQRLETAFESLQLQLVQKTPEFYVMGLFKMERSRLMAIGNSVITYSILLIQWELQNK
>Drosophila_kikkawai_XP_017018860.2_putative_gustatory_receptor_59d
MVDLVKWCLLISYFYGRFTGIINFEIDIKTGRTRITSRATICAACSQLTMFGLLAYNSLYSQAMTSMWSNANYTHTYVFL
VIATFRLICVFMALVSRWCQRRHFVRLFNSFRRLYQSNPDIIKYCRRGILSKCICATISETLQVVVALIMMRNQLTLATA
LGIWAVLSMTAIINVIITQYFIAMAHIRGRYILLNQELRSLMTEARSLVPDRSGVYVTRCCSLADRLERIALAQSDLQAL
TERLSRTYQLQVLCLVITYYLNLVGNVYLVYSLIKYKSLTADWPKAILVLGSVYLAFYYLDCWLNSYNVFYLLDAHNEMV
KLLGLRTLLQPGLDRRLEAVFDNFLLNLSRNPFRLRFFGLFEVNRNNSAMVGNSLLTHSLLLIQYDIQHFKASRN
>Drosophila_arizonae_XP_017864752.1_PREDICTED_putative_gustatory_receptor_59d
MADLISSLLRFVYYYSMLMGVLNFGVDWPTGRALITRRVSIYAAVVNVITICSLPWLCGTQVIDSLWPRTEHLHDYLYVA
IQGGRVLCVCVTLVARWXHRQRFMRLVNAFQRLAQQKPRVKRMWRRGIISKVLSAFLIDLLQTIVLLQRIYEEFTVALVL
TVLVVHILSVLVNLIISHYYFGLLNIYAHYILLNLELRSVLAEVRRLEFEYRKGVFAITCCALADKLEAIAATQSQLQKL
LQILTSCFGLQTVLITISYYMAGVAMIYLAFCELTGDIRLDWNVSNLVLLSLHFACYFADIYISVNIMYSLLDAHAEMLG
LLSESTILAPGLDRRLASVFDSFQLQLAWNPLKFSVLGLYNMEKSKAVTLASSVVTSSLVLIQNDFKNAYLY
>Drosophila_hydei_XP_023173496.2_putative_gustatory_receptor_59d
MVDLVRIVLRSNYYYGRLIGVINFEIDVETGEPRLTKRATIYAIVINMLTFSLVPFLISSRIWQLFLVRANSLHQYVFLV
MLAIRVCFTFVTVLSRWWHRQRVVRLIHSYRRLVLRHPQVMRLWRRGVIAKWITGSLSEGIHMVLGFYGVRDVLTPTIAL
AVFLIYLLIGWLNIILAQYYFSLLTVHGHYLLMNQELRGIVAETHLLELHRRKHLNQLKSCALADRLDSLALLQARLQNL
VLRMTQIFGLQTLCIYLTFKLNLICGVYYTFSAVRHSIGIDWSSCQTVLVISGAIAYIVDSHLTYSITSYVEMVYNEMLK
IIAQYPTFALNVDRRLIIAFENFKMQLARNPQKLSVMGLYNLERATVLGIVSSLISHSLILIQYDIKYYKAA
>Drosophila_eugracilis_XP_017077381.2_putative_gustatory_receptor_59d
MDRIAKWCLKMSYFYGRVTGVLNFEIDLRTGRPEVTRRATIWAAGLHSVMFVLLIYHSMTRNVMSNTWKSANYLHEYVFM
VIASFRIVCVLLALLSRWSQRRTFIRIFNSFHRLFQHNPDIIKYCHRSIVSKCLCVTMVETLQLIVILALMGNRLTLFLG
LRIWAISCLTAIMNVIITQFFIAMAIIRGRYILINKDLQAIIAETQALVPNGSGLFGSKSCLLADRLERIARSQSDLQEL
IEQLSKAYQGEVVCMSISYYLNAVGSVYLLFSLHKYGGSTDNWPMLITVSSAAYFLFYYLDCWLNCFNVFYLLDTHNNMV
KLVSKWTLFQPGLDSTLESAFDNFNLNLARNPLKLQFYGLFEIDRVSSFALGNSLLTHSLLLIQYDIEHT
>Drosophila_rhopaloa_XP_016972007.1_putative_gustatory_receptor_59c
MVNSVQVILRLAYWYGIAVGVMNLEVDWPTGKAMTTRRMTIFSAVHNINIITLLAMLSLSDNNLKTTLSNARLLHEYFFL
LITVVRNWAVMVSLVTRWVQRCRILRLWNRIIELVRERPAVVLQYRRRIIVKFVFCVLSDSMHTILELNAQRKNISFGLV
VNLLMGALFTTIFNMIVVQYYIAVLQILGLYSVIHKELRLLIREAEATCLIHNRRGGVFATKCCSLADQLDNLAETHSKL
QDTLGEMSQIFQIQSFSMCVVYYLSTMGTIYFSFCSILYNTTGFGSTNWGLLLIALSTIFFYADNWITINIGFHTRDHQN
EVVSILSDRTLFSQELDKRLETAFENFQLQLARDPFEFYVLGLFKVERGRLMAMANSIIIHSILLVQWELNHN
>Drosophila_ficusphila_XP_017053789.1_putative_gustatory_receptor_59c
MVDLLRTIVRVAYWYGLSVGVVNFEVDWRKGKAIATRRVTIYAALHNLCLITLLCFLSVNHNSLKSDFSNARYLHEYFFL
LITVVRYFAVLLSLISRWIQRTRILRLGNQLAQMVREKHRVFLQDRHRIYLKFFICFMSDCLHMILDLSAQREKINFNMV
INLLIWSAFTTIFNSIVFQYYLAVSQIFGLYNVIQQDLRKLMSEAETICLTCNHRGGVFALKCCALADKLDDLAERQNKL
QHTLSEMSDVCQIQSFSMSLVYYLSTMGSIYFTFCSIIYNKTGFGSTYLGLSLIALSTAFFYADNWMSISIGIKIRDQQN
KVMRILADRTLLSPELDKRLEMTFESFQLQLVRDPHEFYVLGLFKVDRSQLLSMMNSVIVHSILLVQWELQHN
>Drosophila_albomicans_XP_034101911.1_putative_gustatory_receptor_59d
MSVRVKFVLLANYFYGRLMGVINFEIDSRTGRARLTKVATIYAAMMNILCFGLFALLIKSRIWDSFLGRLNEFHNYVFIT
VMTLRISCVLVTMLNRWWQRKQIIQLLNQFRRLVLEQPKVIRMWRRGVISKWITGTINELTQMFIPLYALRATLTASMAL
GLSTMCVLIALLNIIISQYYFAVLNVHGHYVLCNEELRLILRETQSLELDYRKGVSDLRSCALADRIDSLALRQSALQTL
LHKMTRIFGIQILCMGTVIYISFIASLYSAFLAIKYKMINTNFFTWENQLFFLGVCSYIADVHISYSITYYLEDQYEKMR
QLVMQYSSFAPTVDRRLTTAFESFQLQLVRDPQKLSVLGLYNMNRKIAISMLSSMVTYSLILIQYDIKNY
>Drosophila_bipectinata_XP_017096416.2_putative_gustatory_receptor_59c
MPDPFVSILRFFYLYGRAVGVMNFEVDWRTGEAKATRRATILAAVHNVGVTLLLFYLNIRSGSVRSSWIEARLMHEYFFL
LMTVVRTLAVLLALASRWRQRPRILRLWKRVIQMIRARPEVVRLNRRSIMIKFVLGVMADSLHSILDHSAQRKKIASDML
LNLLVLYAYTTMFNVIVGQYYLAILQIHAHYLVLQKDLKILMQEAESVCQIRNRRGGVFATKCCFLADQVDELAERHSKL
DATRQDMSEILQIQSFSMTLVYYLSTMATIYYSFCSIYYKNTDLSSSYWGLLLLLAFSVFYYLDCFITINVSFVIDDQCQ
EMITMLAGRAVFSKPLDQRLETAFESLQLQLAQKIPEFYVLGLFKMERSRLMAMGNSVITYSILLIQWELQNK
>Drosophila_virilis_XP_002049038.3_putative_gustatory_receptor_59d
MFDPIKWILRMVYFYSRLLGVINFEIDMKTGRASVTRRASIYAGVVNGLILSLLPFLSLSNLLQTMWSHAGLLHEYLFLV
IYVTRVSCLVITLCSRWWQRGRLIHLVNAFSRLAFRRPQVMRMWRRRVVLKFMSIFLSEISQVAISFYPMRSYLTLKLTF
SILMLYAMTALVNVIISHFYFINVNVHSHYILLNQEIQAVLSELRSLETEHRRATRMIKCCFLADQLEDIARTQSELQTL
LKRSARIFDIQGLCITVIMYLSMIATIYFTFVGLTSTNRTLNWSFSNILFLFEVAFYFADILVTMDNLYIVLDVHAEMVT
LLAQFSTLAPGLDERLEMVYESFQLQLARNPLQVCLFYLYKVERAKAVAIASSIVSNSLVLVQYEVQNT
>Drosophila_subpulchrella_XP_037708463.1_putative_gustatory_receptor_36a
MVWQIWVSAIVKLAITQHYLITLSVQAHYHLLNMELRQVIDECRMLSFHPQRRGAFMTRCCSLADQVENMAMFQSQLQSI
VNHLEKVCGIEGLILYGGYYLLSIATAYMIYSIFKNGHESLQLTFMSMIISFFLCFLFYMDIILDLINIFNLLDDHDTMI
RQLEERTLFAHTLDVRLEQSVSCFWHNHE
>Drosophila_takahashii_XP_044249058.1_putative_gustatory_receptor_59d
MADLVKLCLYISYFYGRLTGVLNFEIDLRTGKTRITKWATTYSACAQVFLFTFMTYHTYETRTMINMWAKTNSLHKSVFL
IMAVFRILCVLLALIYRWSKRQRFIRLFNSFRRLFRNNPEVIQYCRKGILSKCFCATATELIQLAMSLILVQKYLTITLA
LGIWSVLTMSAITNVIITQYYFAIANIRGRYILLNKELEAILNEAQSLAPNRRGVFVTKCCSLADRLDEISHTQSELQDL
TDRLSKTYELQLLCMAITYYLNSVGGFYIMFSLGKYKNLVEDWPKIVLFLGVAYFFFFYLDSWVTMFNSFHLLDVHAEMV
KLMAQRTLLSPDLDNRLEATFESFELNLARNPFKLLEFLKLIAPHALLGLTRP
>Drosophila_innubila_XP_034475732.1_putative_gustatory_receptor_59d
MGVINFEIDVATGRARVSRRATFYAALVNITIFSMMPLMVRINVWSHFWKEMNGFHEYVFLVAMCLRIVCVFVTMLNRWW
ERQQIISLMGHFRRLVLKQPQVRKLWRRGVISKFISGVLTELMHVILALYGLRDSLNLGLTLSVVALYTLLALLNIILSQ
YYFALLTIHGHYVLFNEELRSILAETQSIELDHRIGVRNLRSCALADRMDSLAHLQAELQTLIHRMTRIFGIQSLCMGII
IYITLVGGIFYTFLIIRHDSISIDLFRSDHLLLLVSIFCYLVDTHITFSITYDLEDQHAAMRHLIVQNTSLSYDLDMRLQ
ATFESFQLQLVRNPLKLTVMGLYNIHRGFIVAMFSSIVTNSLILIQYDIKNY
>Drosophila_mojavensis_XP_043867171.1_LOW_QUALITY_PROTEIN_putative_gustatory_receptor_59d
MADLISSLLRFVYYYSMLMGMLNFGIDWPTGRALITRRVSIYAAVVNVITICSLPWLCGTQVIDSLWPRTEHLHDYLYVA
IQGGRVLCVCVTLVDRWSHRQRFMRLVNAFQRLAQQKPRVKRMWRRGIISKVLTVFLIDLLQTIVLLQRIYEKFTVALVL
TVLVVHTLSVLVNLIISQYYFGLLNIYAHYILLKLELRSVLAEVRRLEFEYRKGVFAITCCALADKLEAIAATQSQLQKL
LQILTSCFGLQTVLITISYYMAGVGMIYLTFCEVTGDIRLDWNVSNLVLLSFNFVCYFADIYISVNIMYSLLDAHAEMLG
LLSESTILAPGLDRRLASVVRQSRFSSIQDQSHLSFSHSDSFQLQLAWNPLKFSVLGLYNMEKSKSVTLASSVVTSSLVL
IQNDFKNAYLY
>Drosophila_serrata_XP_020810052.1_putative_gustatory_receptor_59d
MSSHDLVKWCLLISYFYGRFTGVINFEVDIKTGRTRVTRRATICAAFSQFVMFGILASHLLNTQELTSVRFIVNSTHEYV
FLIIAIFRLICVFLAMVSRWCQRRHFVRLFKSFRRLYLSNPDIVRYCRRGLLSKFICATMSETMQVVAVLVMMRNQLSIR
SGLAVWALLSITAIINVIITQYFIAIAHIRGSYIILNQELRSVMAETRSLMPDRSGVYVTRCCCLADRLEGISRAQSDLQ
ALAERLSRTYQLQILCLTFTYYLNLVGNAYMVYSLMKYKSVTDEWPKAVLFLGSVYLVFYYIDCWLNSFNVFYLLDAHNE
MAKLLGLRTLLQPGLDRRLEAVFDNFLLNLARNPFRIRCFGLFEINRMNSVVVGNSLLTHSLLLIQYDVQHFKL
>Drosophila_willistoni_XP_023037706.1_putative_gustatory_receptor_59d
MGLVEWCIRLSYLYARLTGVLNFKIDGRTGRPYITTGVTIYAAVINLFTCSIVPLQTIRGQFSDMWKTSNSLHEYIFVSM
ALVRVVGVFASLWSRWYQRRRLMHLVNGFRRLMMKKPHVKRLFRRASKTMGLVEWCIKISYLYARLTGVLNFKIDGRTGR
PYITTGVTIYAAIINTLTCGILPILLIRGQLSVMWNRSKSLHEYIFVLMAGIRVIGVFASLWSRWYQRRRLMHLVNGFRL
LMMKRRHVKLSQFYFAMLNVYSHLTLLNCEMKQILAETHQLTKEKHRVGVFVTKCCSLADRVDEIDQTQSDLMKLSKQML
KIFQVQSFCGSFIYYLTFVASIYLSYSAHKYTFAGMGWSTSGMILILSSITVYYTNTYLTVSMTFCALDAFAEMVKLMEQ
RTVLPRSLDIRLEESFENFQLQLVRNPLKFTVMGLFTLERGNSIAMGHSVISHSLILIQYEIENY
>Drosophila_virilis_XP_015030202.1_putative_gustatory_receptor_59d
MFQLVRCLLRVSYYYALLVGVLNFEIDLRTGRARITRRTSIYAACVNVICICGLPWLSGTHVIHSFWSQAELLHDYMFLV
MLSGRVLCVSVTLISRWSQRRQFVRLVNSFQHLTQQRPHVMRMWRRGVISKFISVILSDFLQMAASLLLIWEKLTIKSSF
SVMIFYAISALVNIIISHYYFALLNVYGQYILLNRELRAVLAETRSLESECRKGVFIIKCCALADRLEAIGCKQFQLQIL
IKQLTNCFGLQTLLLTISYYMSGVSMIYLGFSELTGAIRLNWSKWVLALLGCGFICYFTDIHISVNIIYALLDAHAEMVK
LLSQHTLFAPGLDERLVAVVRESHI
>Drosophila_navojoa_XP_017958568.2_putative_gustatory_receptor_59d
MFDPVKVILRLVYFYSRLLGVLNFEIDFRTGRSRITRRASIYAAVANVIIFSQLILLSNSELMHTMWLKAGVLHEYLYLV
IHTTRLSCVTATLLSRWWQRPHLIELINALSRLAFRRPEVTRMWRFRVAIKCLSILFSEVFQVILTLVVFQSVMTIYMAV
SILMLYMLTALVNVIISHIYFINVNVYCHYCLLNQDLRAVLVAARSLEAEPGLRITRMSRCFTLTEQLEDIARTQSQLQN
LLQCSSRIFGIQSLCVSAILYISVMATIYFTIVGFNVTKAFPSWKYVNMLLFCETVFYFADVLITMDNLYIVLDVHGEML
NLLQQFSTLAPSLDSRFEMAYERFQLQLVCNPLKFKLYNLYKIDRSTAVAMLSSVVTHSLYLVQYEITYWFRELRNELRI
ELMSSCELIRKQ
>Drosophila_ficusphila_XP_017050485.2_putative_gustatory_receptor_36a
MVTQLSKALGIQGLMVYSGYYIFSIATVYLSYSIFKTGYDNLDMSLTSMILTCIWYFFYYFDAFLNLFITLNLLDDHKKL
KRLLGERTVFASRLDIRLEEAFEKMQLQLIRNPLKIDILKTYVITRETSMAMLGSGVLHSIILIQFDLEYF
>Drosophila_navojoa_XP_017958567.1_putative_gustatory_receptor_59d
MADLISSLLRFGYYYSMLTGVLNFEIDWPTGRALITRRVSIYAAVVNVISICSLPWLCGTQVIDSLWPQTEHLHEYLYVA
ILGGRVLCVCVTLVTRWSHRQRFMRLVNAFQRLTQQKPRVRRMWRRGIISKVLSAFLIDFLQTIVLLQRIYEKLTVALVL
TVLVVHILSVLVNLIMSHYYFGLLNIYAHYVLLNLELRSVLAEVRLLEFECRKGVFAIQCCALADRLEAIAATQSQLQKL
LQILTSCFGLQTVLITISYYMANVGMIYLAFCELTGDIRLDWNVTNLVLLSFNFVCYFADIYISVKIMYSLQDAHAEMLG
LLSESTILAPGLDRRLASVVRQLQFHTRSSKSDIFTQFDSFQLQLAWNPLRFSVLGLYNIEKSKAVTLASSVVTSSLVLI
QNDFKNSYLY
>Drosophila_novamexicana_XP_030560555.1_putative_gustatory_receptor_59d_partial
MFLLRLNYFYGRFIGVINFEIDMETGKAWISRKATIYAAIVNTLIFGMVPLLITSQIWKVFLVQANRLHEYVFLVMMCMR
ISCVFVTILSRWWQRQRIVDLVCSYHRLSVRQPQLMRLTRNGVILKVISGTLTEVIHMALGLYGLHDSLTPRLAVSAFPL
YVLMGLLNFILAQFYFALLNVHGNYLLINQDLRSIVAETHLLEMDHCQRLRQVKSLALATRLYSLARFQSQLQNLVERMT
KIFGLQTLCMCIIFTITMISGVYYSFSAFKYGILNINWSSWYNLLVLCGVISYIVDSHVTHSITSYVQDRHAETVQLVAQ
YSTFGQSLDERLVIAFESFQIELIRNPLKLSVMGLFNLDRRNAIAMLGSMISYSLILIQYDIK
>Drosophila_ficusphila_XP_017052255.2_putative_gustatory_receptor_36c
MVDCVRLLLRAVNIYSHFIGLNNFVFDTRTGRVFTTWIRFLTVINKWRQRKQLMHLTRKFICLHLALPQVKGLQRFWLFS
KIFIGLTSDFSRLLLAMNILGRVSREHIMKVFLFSWSVAILNLAIMHFHLLILFVKVQYQLLNKKLRQIIQESETLSYLP
QRRGTVMTRCCDLSDQLEDIARTQSQLQYVFTRFSELLGIQSAVVICVSYMSFVINIYLFYYDIKYGQWAPSTTFKFMAL
AYTCRFLQFLDFFINLFSTFSFIDEHKKMKNLLEKRTLIASRLDERLEQSFESMQLQLVRNPPKI
>Drosophila_virilis_XP_032293158.1_putative_gustatory_receptor_59d
MWSHAGRLHEYLFLLVHGTRVSCVMATLFSRWWQRRRLIRLVNAFRGLAIRKPQVMRMWRRRIIMKFISISLSELLQILV
SFLTLRPYLTVNLASSIFLLYTLTVLVNVIISHYYFAIVNVHSHYILLNQEMRAVLVEIRSLEGEHRKAAFMIKCCTLAD
QLEVIAGTQYEVQTLLKRITNIFGIQGIVVMINSYISILATIYFSFSSVKNMHGIEWTPVYIFLFILNVVCYFADILITL
NNVFFVLEVHKHMVKLLERLTMFSPGLDERLQTVIESFQLQITRNPLKISVLSLFSMDRSRSMSMANSLVTNSLVLIQYD
IKNPRE
>Drosophila_guanche_XP_034141988.1_putative_gustatory_receptor_59c
MADIVWLVQRFVYLYSRFMGVLNFEVDSRTGRAKFTRRATILAVVHNISLIWLLSFQLLHDDTAIWKMNRGKYLHEYVFL
LVTAVRHCAVLGTLVSRWRNRGKILRIWNRLSRSIQERPELIPLFSRELIVKFVFAFMSDCLHIVLDLNALRETPGPALA
LKMGVWCTFASIFDMIVAQYYTAIMQVKAHYKLMERELRELLRETRTLCGNSNRRGGVFVTQCCALSDRLDRMAQTQSEL
KALLDSMSEIFQIQIFSMTIVYYLSTMGNIYFAFCTIKYNTSGLAASHWGLLLIVISTAFYYADNFITIFIGFSILDSNA
EMSKILQERTVFGVELDERLEASFESFQLQLAQNPLEFYVMGLFKMDRGRFVSVANSIITHSILLIQWEVQNTYTRIQSN
G
>Drosophila_serrata_XP_020810046.1_putative_gustatory_receptor_59d
MVDLVKWCLYISYFYGRFSGILNFEIDLKTGRTRVTKRATIYAAGAQVFMFTLLVFHLLKMRWMSKVWTKANSLHEYVFM
IMSVFRIVCVLLALVSRWLGRRHFVRLFNSFRRLFLSNPEAIQCCRRGIIFKCFCATVTEMVQLIMALIMMRRQLTFIVA
LGIWALVTLTAIINIIITQFYIALANIRGSYILLNRKLYDIMVEVQALVPRRRGVFVTKCCSLADRLDEIAMAQSELQDL
SDRLSKTFEMQALCMVLSFYMSSVGTFYMMFSAAKYTKYMEEWPDIVLFLGTTYFVFYYMDNWISTYNTFHLLDAHEEMV
KILDQRTLFPPGLDNRLEATVSNLTLEFILPIICIMFL
>Drosophila_takahashii_XP_017005864.2_putative_gustatory_receptor_59d
MADLVKWCLYISYFYGRLTGVLNFEIDLRTGRTRITKWATAYAACIQVSAFIFLIYHTYNTRNMKTIWANANLVHRCVLM
IMAVFRMTSVLLALISRWLMRKRFVQLFKSFLSLFHKNPEAIQHCRKGILSKCICAMATEILQLTMGLTLARNYLNVTLV
LGICSVITMTAIINVIITQYYIAIAKIRGCYILLNKELEAILNEAQSLVPNRRGVFVTKCCSLADRLDRIAQTQSELQDL
TDRLSKTYELQLLCMALTYYLNSVGSLYILFSTGQNQNLIADWPRIVTFLAAVYFLFFYLDNWITMNNSFYLLDVHAEMV
KLMDQRTFLSPGLDIRLETAVSDFI
>Drosophila_hydei_XP_023164178.2_putative_gustatory_receptor_59d
MVEPTKYMLRMVYFYSRLLGVLNFDIDVTTGRARITRRASIYAALANVVLFSFFILLSKSELMETMWSKADVLHEYLYLV
IHVTRVSCVLVTLLSRWWQRQHLIKLINELSRMAWRKPEVMTMWRRRVIMKCVSIFMSEVSQVVLTLVFFQNYMTIYLAI
SIGLLYTLTALVNVIISHIYFINLNVYCHYCLLNQEIRAVFAEAQSLEAEHSEAARMRRCCHLAEHLDGIARTQSQLQNL
LQSTARIFGIQSLCVAAILYSSVMATIYFSIVGYNGVNISSSWNLTNVLQFFETTVYFADILITMDNLYIILDVHAEMLT
LLQQFATLAPGLDERFEVVYESFQLQLARNPLKLKLFYFYKMDRSTAVAMLSSIVTHSLVLVQYKLQNS
>Drosophila_kikkawai_XP_017018782.1_putative_gustatory_receptor_59c
MADPVELILRFVYWYGRLVGVINFEVDLRTKKARITRRATICAAIHNGILISLLYVQKFNDGSIRLAWNNAKFLHEYFFL
LITLVRHWAVLFILCSRWLRRCRILKLWNELARMVRETPEVMRLYRRGIFLKFVISFLSDSMHTILDFSAQRKKLTLSLA
LNLFVWYTFATILNVTVGLYYLSILQVHGHYVLLHEDIKKLIGEAQRVSCIRNRRGGVFATKCCSLADELELLAQRQAKL
QGLLFEMWTLFQVQTLGMSLVYYLSTMGTIYYAFCSVLYNTTGLGSTYLGLLLIALSTVFFYADNFITLNIGFLIRDEVD
KIHRVLAERTLFCQELDERLEAAFDSFELQLARAPCEFYIFGLYKVERGTFMAMINSVITHSIVLVQWELQQ
>Drosophila_arizonae_XP_017864753.1_PREDICTED_putative_gustatory_receptor_59d
MFDPVKFILRLVYFYSRLLGALNFEIDLRTGRGRITRRASIYAAAANVMIFSQLILLSNSELMHTMWLKAGVLPEYLYLV
IHTTRLSCVSVTLLSRWWQRRRLIELINALSRLAFRKPEVTRMWRHRVVIKCLSILLSEVFQVILTLFVFQRLMTVYMAV
SIIMLYALTALVNVIISHIYFINVNVYCHYCLLNRELKAVLVAARSLEAEPGLRTTRMSRYFTLTDQLEDIARTQSQLQS
LLQCSSRIFGIQSLCVSAITYISVMATIYFTIIGFNVTKAIPSWKYVNLLLFCETFFYFADVVITMDNLYIVLDVHGEMQ
SLLQQFSTLAPGLDSRFEMAYESFQLQLVRNPLKFKLYNLYKMDRSTAVAMFSSVIRHSLYLVQYEVQNRSK
>Drosophila_biarmipes_XP_043948029.1_putative_gustatory_receptor_59d_isoform_X1
MLVMWCQMTRTRFVTQGLFKTNSFQGTLLIIMASVRMICVLLSMACRWFQRPIYMKLFNSIYRLYRKNPEIIRYCRRSIV
SKCFCAITSELLQIIIIIIICANRLSFSVALSIWCVFCLTSTVNVIISQHFAAIAIIRGRYTLINKNIRSALADIQPLIP
NNSGVFMTKCCHLADIFEDMARAQSHLQKLTECLSRTYRVQIICLFIMYYLNHAGICYFMFSIKKYSLITTNWPGITLVG
AVLHLTFYYLDCWLNLFNIFYLIDSHYEMVKLLSQRTLFQPGLDQRLEAVLDSFILNLARNPFKLNVLGLFKIDRLAAFA
VANSLLTHSILLIQYDVEHHKNWKI
>Drosophila_bipectinata_XP_017096419.2_putative_gustatory_receptor_59d
MPDPVKWCICIGYFYGRLTGVLNFEIDLKTGRTRVTNRANLYAALAQIVLTYFLVHQAMEVKFFRLFWWQANILHEVVYL
AMAGFRLGCILISLVSRWLYRRHFIRLFHSFRCLVHEHPEITQCCRVGIVSKCFFSTALDALMLLMGLVMMWQHLTVFMV
LQICSVSILTAVINVIITQYHVAIAIIRGRYTLLIRELGSIMAEAQTLVPSGVGVFVTRCCALADSLDELAAAQSNLQAL
TECLSKTYGLQILSMFMAYYLNFVGTAYLIFSVGKYTNITENWPPLFKALAAAYMVIFISDCYLCTYNPFRLLNSHSELS
ALLKQRSTLPPGLDPRLEIAFENFELNLARNPLTLSFFGAYTIDPASLFAVMNSLITNAILLIQYDVENY
>Drosophila_biarmipes_XP_043948036.1_putative_gustatory_receptor_59d
MVDLVKWSLISLYFTGRLTGSINFEIDFRTARLKVTKRATVCAACLQILILGSLYYQLLHTDFITTIISGVETLTDYVFL
VIECSRVIGIILALVSVWTHHRTFVRLYNSFRRLSQNNPEAVQYCRKSIVGKCLCIHVSEILQVVVIFYILRDQLTIPRC
IRVGNIVALSVVINVVTAQYFIALATLRGRYFLLNRDLRTFLAETRALNPRKRGVFVTACCSLADRLERIAQSQSAVQGL
VERLVRTFQVRIVFIIILSYLNLVGNLYILYSYYKNGILAKLWLSEEVVFVTSFTVYYFIESWTNVYNSFYLLDAHEEMV
QLLGQRTLFKPELDQRLEAVIDSFVLNLARNPLRIRFLGFYTNSRPASIALFETYLSHLILLIQYDIEHS
>Drosophila_biarmipes_XP_043948030.1_putative_gustatory_receptor_59d_isoform_X2
MASVRMICVLLSMACRWFQRPIYMKLFNSIYRLYRKNPEIIRYCRRSIVSKCFCAITSELLQIIIIIIICANRLSFSVAL
SIWCVFCLTSTVNVIISQHFAAIAIIRGRYTLINKNIRSALADIQPLIPNNSGVFMTKCCHLADIFEDMARAQSHLQKLT
ECLSRTYRVQIICLFIMYYLNHAGICYFMFSIKKYSLITTNWPGITLVGAVLHLTFYYLDCWLNLFNIFYLIDSHYEMVK
LLSQRTLFQPGLDQRLEAVLDSFILNLARNPFKLNVLGLFKIDRLAAFAVANSLLTHSILLIQYDVEHHKNWKI
>Drosophila_ananassae_XP_044571256.1_putative_gustatory_receptor_59d
MPDAVKWCLCSAYYYGRLTGVLNFEIDLKTGRTRVTNRANLYAALAQVVLTYFLVLQAMEPKFFRLFWWQANVLHEVVYL
VMAGFRLGCILVSLMSRWQHRRQFIRLFHSFRCLVQEHPEITQNCRVGIASKCFCSTSLDALMLLMGVVMMWQYLTVFMG
ALRPTEAQSLVPNGGGVYVTRCCDLADRLDELAAAQSDLQALTERLSKTYSLQVFCMSLAYYLNFVGSAYLAFSVGKYTN
ITENWPPFFRALAVAYLVIFMSDSFLSTYNTFRLLNSHSEMSELLKQRSALPNGLDHRLETAFESFELNLARNPLALSVF
GAYTIEPASLFSVVNSLITNAILLIQYDVENY
>Drosophila_novamexicana_XP_030566350.1_putative_gustatory_receptor_59d_partial
MFELVRCLLRVSYYYALLVGVLNFEIDLRTGRAHITRRTSIYAACVNVICICGLPWLSGTHVIHSFWTQAELLHDYMFLV
MLSGRVLCVSVTLISRWSQRRRFVRLVNSFQHLTQQKPHVMRMWRRGVISKFISVILSDFLQMAASLLLIWEKLTIKLSF
SVMIFYAISALVNIIISHYYFALLNVYGQYILLNRELRAVLAETRSLESECRKGTLLLTISYYMSGVSMIYLGFSELTGA
IRLNWSKWVLALLGCGFICYFTDIHISVNIIYALLDAHAEMVKLLSQHTLFGPGLDERLAAVFDSFQIQLAWNPVKFSVL
GLYDMEKSNAVTLASSVVTSSLVLIQNDLKNA
>Drosophila_mojavensis_XP_002006575.1_putative_gustatory_receptor_59d
MFDPVKLILRLVYFYSRLLGVLNFEIDLRTGRGRITRRASIYAAAANVMIFSQLIILSNSELMHTMWLKAGVLHEYLYLV
IHTTRLSCVSVTLLSRWWQRRRLIELINALSRLAFRRPEVTRMWRHRVVIKCLSILFLEVFQVILTLIVFERFMTVYMAV
SIILLYTLTALVNVIISHIYFINLNVYCHYCLLNRELKAVLVAARSLEAEPGLRTTRMSRYFTLTEQLEDIARTQSQLQN
LLQCSSRIFGIQSLCVSAITYISVMATIYFIIIGFNVTKAIPSWKYVNLLLFCETFFYFADVLITMDNLYIVLDVHGEML
SLLQQFSTLAPGLDSRFEMAYESFQLQLVRNPLKFKLYNLYKMDRSTAVAMFSSVIRHSLYLVQYEVQNRS
>Drosophila_suzukii_XP_016930765.2_putative_gustatory_receptor_59d
MCVSNMSYFKELDVIIMPIFHVIADEMISFLKDMHMSQHQNRFSTRAIVQYTAMARLVKWCLYILYFIGRTTGLINFEVD
LKTGRPKVTKRATTCAVCLQILILISVTYQLIKTEFFSMSLKNANALHEYASLFVECSRLICVIVALVSRWTHRRNYIRL
YNSFRRLFQNHPEIGQYCQRSIISKCLCVKISEIIQVVAIYYLLTNNLTIHACIGIWNMMSITLIVNGVATQFFIAMASL
RGRYIHLNKDLKALLSETQALNPCKSGVFMTTCCSLADRFEEMSNSQSELQALIKWLLRTYQVEVVITTIISYLNLVGNL
YVLFIFRANVSWIINLPKNVAVYFTLCTAYYFIDYLLNMYNIFYVLEAHEEMVQLLSQRTLFKPGLDQRLEAVIESYTLN
LARNPLEVRFLGLYTSDRFASFAILNSFLNHIILLIQYEIEHC
>Scaptodrosophila_lebanonensis_XP_030388036.1_putative_gustatory_receptor_59d
MNRFVQRSLRFAYGVARILGVMNLEIDFETGRARVTRRTTIYAAVMNVLTFSVLPLMLNLKQVVAVSCRVTLLHEYLFTF
VVAIRIISIFVTIISRWIKKRRLLHIIRAVRHLKWRLLRQAPSDSRRATRAWQRGVIIKFMSATLAEMGFLMVAVYLVRE
YLGLRLILGIFLIFMLMALLNSIIAQYYVALLYVQVYHIILNEQLKDIVGEMRWLCRRQRNAQCMGVFVMKSCILTDRLT
ELAQIQVKLQKLCLLISTTFGIQVLSVTLVYYMSSIGAVYFFFSLYKHDELRLGWSNLGLAFVVCSLIIYFVDMLITLRI
KFFILDESALMSRILEQYTLFSGLDARLEAAFKDFQLQVARNPLKLPVYGLYNMDRPQMMATFVSLLSHSILLIQYDMKN
Y
>Drosophila_virilis_XP_002049719.3_putative_gustatory_receptor_59d_partial
MFLLRLNYFYGRFIGVINFEIDMETGKAWISRKATIYAAIVNTLIFGMVPLLINSQIWKVLLVQANRLHEHVFLVMMCMR
ISCVFVTLLSRWWQRQRIVDLVCSYHRLSVRQPQLMRLTRNGFILKVISGTLTEGIHVALGLYGLHDSLTPRMALSVFPL
YVLMGLLNFILAQFYFALLNIHGHYLLINQDLRSILAETHLLEMDHCQRLRQLKSLALATRLNSLARFQSQLQSLVERMT
KIFGLQTLCMCKIFTITMISGVYYIFSAFKYGNLNINWSSWYNLLVLCGVISYIVDSYVTHSITSYLQDRHAETVELVAQ
YSTFAQSLDERLVIAVSDILLCNPQKLTKSNCFQFESFQIQLTRNPLKLSVMGLFNLDRRNAITMLGSMISYSLILIQYD
IK
>Drosophila_simulans_XP_002082732.2_putative_gustatory_receptor_59c
MVDLVKTILLIAYWYGLAVGVSNFEVDWLTGEANATRRTTIYAAVHNASLITLLILLSLGNNSLKSEFITARYLHEYFFL
LMTAVRISAVLLSLITRWYQRCRFIRLWNQILALVRDRPQVVRGRWYRRSIILKFVFCVLSDSLHTISDVSAQRKRITAD
LIVKLSILATLTTIFNMIVCQYYLAMVQVIGLYKILLQDLRCLVHQAECTCSIRNRRGGVYSIKCCSLADQLDLIAERHY
TLKDRLDEMSELFQIQSLSMSLVYFFSTMGSIYFSVCSILYSSTGFGSTYWGLLLIVLSTASFYMDNWLSVNIGFHIRDQ
QDELVRVLADRTLFNRELDNRLEAAFEDFQLQLASNRHEFYVMGLFKMERGRLIAMLSSVITHTMVLVQWEIQNDGS
>Drosophila_teissieri_XP_043643297.1_putative_gustatory_receptor_59c
MVDLVRTILLFAYCYGLVVGVFNFEVDWLTGGANATRRTTIYAAVHNTGLITLLIWLCLRQDSLISELGTARHLHEYFFL
VMSAVRIFAVLLSLLTRWYQRCRFIRMWNQILALVRDRPQVVRGRWYRRSIVLKFVSCVLSDTLHTISDVSAQRKRITAD
LMVKLGLLATLTTIFNVIVCQYYLAMVQVIGLYQILLQDLRCLVREAACTCAIRNRRGGVYSIRCCSLADQLDLIAERHY
TLRDRLDEMSELFQIQSLSMSLVYFFSTMGSIYFSLCAILYNSTGFGSTYWGLLLIVLSTASFYMDNWLSVTIGLHIRDQ
QDELVRVLSDRTLFSRELDNRLEVAFENFQLQLASNRNDFYVVGLFKMERSRLIAMLSSVITHTMVLVQWEIQNNGS
>Drosophila_melanogaster_NP_726292.1_gustatory_receptor_59c
MVDLVKTILLIAYWYGLAVGVSNFEVDWLTGEAIATRRTTIYAAVHNASLITLLILFNLGNNSLKSEFISARYLHEYFFM
LMTAVRISAVLLSLITRWYQRSRFIRIWNQILALVRDRPQVVRGRWYRRSIILKFVFCVLSDSLHTISDVSAQRKRITAD
LIVKLSLLATLTTIFNMIVCQYYLAMVQVIGLYKILLQDLRCLVRQAECICSIRNRRGGVYSIQCCSLADQLDLIAERHY
FLKDRLDEMSDLFQIQSLSMSLVYFFSTMGSIYFSVCSILYSSTGFGSTYWGLLLIVLSTASFYMDNWLSVNIGFHIRDQ
QDELFRVLADRTLFYRELDNRLEAAFENFQLQLASNRHEFYVMGLFKMERGRLIAMLSSVITHTMVLVQWEIQNDES
>Drosophila_mauritiana_XP_033155703.1_putative_gustatory_receptor_59c
MVDLVKTILLVAYWYGLAVGVSNFEVDWLTGEANATRRTTIYAAVHNASLITLLILLSLGNNSLKSEFITARYLHEYFFL
LMTAVRISAVLLSLITRWYQRCRFIRLWNQILALVRDRPQVVRGRWYRRSIILKFVLCVLSDSLHTISDVSAQRKRITAD
LIVKLSLLATLTTIFNMIVCQYYMAMVQVIGLYKILLQDLRCLVSQAQCTCSIRNRRGGVYSIQCCSLADQLDLIAERHY
TLKDRLDEMAELFQIQSLSMSLVYFFSTMGSIYFSVCSILYSSTGFGSTYWGLLLIVLSTATFYMDNWLSVSIGFHIRDQ
QDELVRVLADRSLFNRELDNRLEAAFEDFQLQLASNRHEFYVMGLFKMERGRLIAMLSSVITHTMVLVQWEIQNDGS
>Drosophila_santomea_XP_039483229.1_putative_gustatory_receptor_59c
MVDLVRTILLFAYCYGLFVGVFNFEVDWLTGVANASRRTTIYAAVHNTSLITLLIWLCLRHNSLISELGTARYLHEYFFL
VMSAVRIFAVLLSLLTRWYQRCRFIRMWNQILALVRDRPQVIRGRWYRRSIILKFVSCLLSDTLHTISDVSAQRKRITAD
LIIKFSLLATLTTIFNVIVCQYYLAVVQMIGLYKILLQDLRCLVREAECTCSMGNRRGGVYSIQCCSLADQLDLIAERHY
TLRNRLEEMSELFQIQSLSMSLVYFFSTMGSIYFSLCSILYNSTGFGSTYWGLLLIVLSTAFFYMDSWVSINIGFYIRDQ
QDELVRVLSARTLFSRELDNRLEAAFENFQLQLANNRNEFYVMGLFKMERSRLIAMLSSVITHSMVLVQWEIQNKGS
>Drosophila_suzukii_XP_036668919.1_putative_gustatory_receptor_59d
MVDLVKWCLYVSYYYGRYTGVINFEIDLKTATETMQLAMGLILSRKYLTIIMALGVWSIITLTAIINVIITQYYIAIAHI
RGLYMLLNKELEAILTEAKSLIPNRRGVFMTKCCCLADRLDKIAQTQSELQDLTDRLSNTYELQLLCMAVTYYLNAVGSF
YMMFSVGKYKNLIEDWPPIVILLGALYFLFFFLDNWVTMNNSFHLLDVHAELVKLMEQRTLFSPGLDNRLEKTFESFELN
LARSPFKLRYFGFFEADRSTCFSWCNSMITNSIFLIQYDIQNF
>Drosophila_yakuba_XP_002092562.1_putative_gustatory_receptor_59c
MVDLVRAILLFAYCYGLFVGVFNFEVDWLTGVANASRRTTIYAAVHNTSLITLLIWLCLRQNSLISELGTARYLHEYFFL
VMSAVRIFAVLLSLLTRWYQRRRFIRMWNQILALVRDRPQVIRGRWYRRSIILKFVSCLLSDTLHTISDVSAQRKRITAD
LIIKFSLLATLTTIFNVIVCQYYVAMVQVIGLYKILLQDLRCLVREAECTCSMRNRRGGVYSIKCCSLADQLDLIAERHY
TLRNRLDEMSELFQIQSLSMSLVYFFSTMGSIYFSLCSILYDSTGFGSTYWGLLLIVLSTASFYMDNWVSVNIGFYIRDQ
QDELVRVLSERTLFSRELDNRLEAAFENFQLQLASNRNEFYVMGLFKMERSRLIAMLSSVITHSMVLVQWEIQNKGS
>Drosophila_sechellia_XP_002040030.1_putative_gustatory_receptor_59c
MVDLVKTILLIAYWYGFAVGVSNFEVDWLTGEANATRRTTIYAGVHNASLITLLILLSLGNNSLKSEFITARYLHEYFFL
LMTAVRISAVLLSLITRWYQRCRFIRLWNQILALVRDRPQVVRGRWYRRSIILKFVFCVLSDSLHTISDVSAQRKRITAD
LTVKLTLLATLTTIFNMIVCQYYLAMVQVIGLYKILLQDLRCLVRQAECTCSIRNRRGGVYSIQCCSLADQLDLIAERHY
TLKDRLDKMAELFQIQSLSMSLVYFFSTMGSIYFSVCSILYSSTGFGSTYWGLLLIVLSTASFYMDNWLSVNIGFHIRDQ
QDELVRVLADRTLFNRKLDNRLEAAFEDFQLQLASNRHEFYVMGLFKMERGRLIAMLSSVITHTMVLVQWEMQNDGS
>Drosophila_eugracilis_XP_017077382.2_putative_gustatory_receptor_59d
MADLVKWCLYISYIYGRISGVLNFEIDLKTGIVSKYLCATATEMVQISMAFILVRKYLTIRMALGMWSVLALTGIVNVII
TQYYIAIAHIRGCYMTLNKELESILYKAKSLVPSRRGVFVTKCCFLADRLDEIAKTQSELQELTDRLSKTYEVQLLCMAL
TFYLNSIGSIYIMFSVGKYKNMIEDWPQVAKYLAAAYFIFFYLDIWLTAYNLFHLLDVHREMVNLMEQRTLLFPGLDKRL
LTAFESFELNLARNPFRLRFFGFFEADRTTCFSWCNSMIANSIFLIQYDVQNY
>Drosophila_novamexicana_XP_030566352.1_putative_gustatory_receptor_59d
MGDAVQWILRISYYYSKFLGVINFEIDMRTVLVNVIVSHYYFAIVNVHSHYILLNQELRAVLVEIRSLEGEHRKAAFMIK
CCTLADRLEVIAGTQYEVQTLLERITKIFGIQGIVVTINSYISILATIYFSFSSVKKMHGMEWTPLFIFLFVLNVVCYFA
DILITLNNVYFVLEIHTHMVKLLERLTMFSAGLDERLQTVIESFQLQITRNPLKISVLNLFSMDRSRSMSMANSLVTNSL
VLIQYDIKNPRE
>Drosophila_erecta_XP_001976351.1_putative_gustatory_receptor_59c
MVDLVKTILFIAYWYGFAVGVSNFEVDPLTGAASATRRTTIYAAVHNTSLITLLIWFCLGNNSLISELATARYLHEYFFL
LMTAVRISAVLLSLVTRWYQRCRFIRIWNQILALVRDRPQVVRGRWYRRSIILKFVFCVLSDSLHAISDVSAQRKRITAD
LIAKLSLLATVTTIFNMIVCQYYLAMVHVIGLYQILLQDLRCLVREAECACCIRNRRGGVYSIQCCSLADQLDLIAERHY
TLKDRLNEMSELFQIQSLSMSLVYFFSTMGSIYFSVCSILYSSTGFGSTYWGLLLIVLSTVSFYMDSWLSVNIGFHIRDQ
QDELVRVLSDRTLFSRELDSRLEAAFDNFQLQLASNRNEFYVMGLFKMERSRLIAMLSSVIGYTMVLVQWEIQNNGS
>Drosophila_biarmipes_XP_043948148.2_putative_gustatory_receptor_59d
MVDLFKWCLSHTYFAGRITGVLNFEIDLKTGRAKVTRKATICAACSNLVVYIMLACYVINVQRVVTVWAMTNRLQEYILV
ALSVFRIICVSLSLVSRWCNRREFVQLIDSFSRQFGPEILPYCRRRIYCKIFSTTAVNLIQFIIILIARWKLKDLSTTLS
ILGLFSITVVISMIIMQYFIAMANIRARYILLNRELKAIVSETQNLNPKQVGVFVTSCCNLADRLEKVAKAQSDLQAFID
RLTTVFEVEVVCLIVTYFANLVVNLYLLLSINEFNIISNISLDFLTCIFTALNVFYFVDFWVNASNIFSLLDAHEEMVVQ
LSQRTSFQVLDPRLETVIDSFNLNLARNPFKLRFLGLFKIDRFALFALINSILGHTIVLVQIEFENK
>Drosophila_mauritiana_XP_033153786.1_putative_gustatory_receptor_59d_isoform_X1
MLYLYSQILDRQLVAKVWIKTNTLQDTLFRFMMNVRMVCVFLSLASRWCLRRRFMWLFKSICQLYLRHPDLVQYCRRSIV
SKCFGATMFGVLQMTMILFVASNQLTFRLALRIFSIISITYTINVIITQYFIAMAIIRARYGTLAKELQSILAEAASLVP
NEGETFVTKCCQMADELEKIARAQSHLQTITERISTTYTVQIICLISTNYLNMVGNVYLMFSLSKYKSLTASLPKLAVLN
TIAIVVFYYLDSWLNVFNVFYLIDSHNRMVKLLNQWTLVRPGMHPRLETAFENFTLSLARNPFKLTCFGLFNIDRLGAFA
VCNSLIMHSILLILYDVQHF
>Teleopsis_dalmanni_XP_037941381.1_putative_gustatory_receptor_36a
MANWYPKCVQFTRMRRLSRLVLLFSYYYSQLLGIVRFAYNIKTGAVRTTLRITLYSIWANISLVVVVVLWHNEKINTILL
NSKYLHHRIYFIMTIIRGITVVVTLIFNWTRRCKFMEVIVEFQNLRVQHFTDLPIRDELQRQFEKCIITKFYLSIFAEIS
LWALSLETLYSILDWSLVRSGFSMFVLTNILTVMTYHFYFGILYVSHHFRILNDELEIVMQTACMVGRRYQCQRRPGIYF
TQCCELADRLDELAVAHRKLQDLTNRILNMFSLQGICVVFNMYLNNIGMFFIVYALFKSNAFILSMSIWAAILMILTVVS
YYADINKFLNVMLDLLQYYQDTAAMLKLSTPTQVLDVRFEQSVEQFCLQIAQNPLEIKILGLFLFDKPMAFDIFVSTLLT
AVFVMQYDYQYF
>Drosophila_grimshawi_XP_001995275.3_putative_gustatory_receptor_59d
MFDPVKWILRLFYYYSRLLGVINFEIDVRTGRARITRLASIYAIIINGLIFSVFAIMTCMMYTLTTVTDLIGSHYYFVML
NAHSHYILVNQEIEAILSNIHSLESENRRAAFMSKCCSLADQLDDVARQQSKLQALVESITHIFDIQGVCISVIFYFSTI
GAIYFTFATFILNKGVVWTAAFIMWYLLTMGSFYADAVITIDNFYIVLDVHADMVRLLEQFSTIAPGLDERLEEVIETFQ
LQLRRNPLKIRLMHCYNVERSELIAMASSIIMNSVVLIQYELKNLNK
>Drosophila_bipectinata_XP_043066184.1_putative_gustatory_receptor_59d
MANVVKLFLLIAYWYGRLIGAINYEIDLKTGRTRTTKKATIYAACIQLLNEELKAVIAEVQSLIPRRRGVFVTKCCYLAD
QLDEIARTQSYIQELTRHISKVYDVQTFCVAITTYLNIIGGLYTMFCMGKANNFTNNVPPIILALAAPCIILFYVDIVLN
NWRVFRLLDAHKEMVGLLQQRTLFQHGLDPRLELTFESFQLNLARNPFKIMYCSVLECNRFASFSIYNSLMTNAILLIQY
DMQNY
>Drosophila_albomicans_XP_034102224.1_putative_gustatory_receptor_36a
MYDIVQSMLRISYYYSRFLGVLNFEIDSKTGYARITTQSTIYAAVVNVVLVCLFPLLTQSELLHILWKNAGQLHEYLILV
VMGMRQELRSVLSQTRYLEEERRKATFMIKCCTLADQLEAIARRQSELQKLVDLMSTIFGIQGICIASSSYISCIGSIYF
TFSAIKRSAGMTCELNVYMLSGIVIGVYLLDLGITIDNTFTVLDDHNELEQLLEEYSSFGIGLDKRLETVFESFQLQLAR
HRLEIPILGLYNMDKTMAISMTNSIILNSIVLIQYELKYS
>Drosophila_ananassae_XP_032306054.1_putative_gustatory_receptor_59d
MNASLESQTLRLTSKLAEPERPELFRIDVIGKWLCTTTLELLHLTFALVLGRNILTFSEALHKCAVVAFSSINNVVIYQN
YLAMASIRGRYMLQNKELKAVIAEVHSLIPRRRGVFVTKCCYLADRIDEIARTQSHMQDLTSRISKIFRIQTFCVSFTTY
LNLIAGLYIIFCLFKDISITNDTPPIVVAISVPCTILFYVDIKLNTNNVFRLLDAHKETEELLQQRTLFQYGLDQRLEST
VIHSFHFESFQLNLARNPFKLRYFGGREWNRFALFSIYNSLISKAILLIQYDIQNY
>Drosophila_elegans_XP_017119321.2_putative_gustatory_receptor_59d
MSYISGRLTGVVNFEVEIETGRTLVTKRTTIYAAGLHLFIFITLIYKLIYAFVLTSIWNSPNSLQANVFLLTSRSRMICV
FLALASRWSQGRTFLRLFKSLRRLWRSNPDIIKLCRRSIVGKCLCDILTDGLSGIIITLLVQNHPTISCTLLIWLLFCQM
AIVKVIATQYFIAMAIFRGHYILLNKDLKAIVVEAQSLIPLRRGEVFETRCRCLADRLEQIARKQSELQELIDVFSKAYQ
GQVVCIIFTYTVNGVVLFYTLFSLKKYIDIMENGSMIIIVICIACLVLYEINCWLNVKNVFNLLDAHDNMFALLSQRTLF
QPGLDNRLETVFETFTLNLARNPLHLASLGLFKFDRRSVFAGHQEDQEYLEHQEDQEHQQREK
>Drosophila_ananassae_XP_044572165.1_putative_gustatory_receptor_36c
MRALFRVYLVKPQIIRMSHRAILLKFLNVLLTDGLQISLGVIVGLKGSGDFLGIIMQFFMSAVMTVSISQYYLVMLFIRT
QYLMLNSELRGLIEETRALSYRPRRNGVMTKCCELSDRLDDIAQQQAEIQSLVISTENAFGVQGLFMYIGIRPISADYMT
TI
>Drosophila_mauritiana_XP_033153787.1_putative_gustatory_receptor_59d_isoform_X2
MLSRTTKFQFPLQLHLEKNITYTINVIITQYFIAMAIIRARYGTLAKELQSILAEAASLVPNEGETFVTKCCQMADELEK
IARAQSHLQTITERISTTYTVQIICLISTNYLNMVGNVYLMFSLSKYKSLTASLPKLAVLNTIAIVVFYYLDSWLNVFNV
FYLIDSHNRMVKLLNQWTLVRPGMHPRLETAFENFTLSLARNPFKLTCFGLFNIDRLGAFAVCNSLIMHSILLILYDVQH
F
>Drosophila_biarmipes_XP_016946470.1_putative_gustatory_receptor_59d
MHLVDSFRRQYSPEILPYCRRSIACKFFCASAVETLQGIICLSKMRKGINISAALGILGFFNLSLIIQVIILHYFNGMAY
VRGRYTLLKKDLEAVIAETRFLNPNRIGVFVTTCCSLADRLEEIAQAQSDLQALIERLPRTYQVQIVCFIYTAYSSLLAN
VYAIFTLHKYGVTEEIFPNFIVVTYTAHLVMSLADFWINAYNLFSLLDAHEEMIKLLSEISVLQSALDQRLEAVITNFTL
NLVRHPMRLQFLGFFDINRSAAFAMLNSLLSQAIILIQIDIQNK
>Drosophila_albomicans_XP_034102225.1_putative_gustatory_receptor_59c
MFDLVKQILTNCYYYARLMGVINFEIDLKTVISTITAQVNVIVSQYYFGLLNIHGHYILINEELRVLLDEMRSLETERRK
GVFTIKCCELADQLDAIAEIQFQLQALVKQITSIFGLQIITMSGSYYMSSVALVYFCFIELRSAEVTRMLTFWGRVLIVL
EFVCYFTDIHITVHITYAIHEVHATLVNLLSNHTVFGNGLDERLEVTLKNFQIQLACNPMKITVLGMYEMKKSRAIATVS
SVVTSSLVLIQYNIQNF
>Lucilia_cuprina_XP_046811715.1_putative_gustatory_receptor_59d
MKRTTRWMIICVYYISQFLGIVAFSFNYDSGKLKTNFFITLYSCLVSALMFTSVALLFRVQWKPRNANGPELHYKITAVI
CLVRIIAVLITVMLNWIKRKEFMRTIRDFQHLRYNLFKKYVMSTKVQKYFEKSIRAKFYWGLISNIITFYGSFDVLRGIF
DLESPLVIIGLGAMSTVLNVIMTHHYFALLNVNALLSVVNEEVQRILNTSSVLFKLQRLKRIKPGALITSCCNLADELDD
LAVNQYKLQLIGERVQRIYDWQGACITLTVYMNNINIIYMGYMIVQHEQLSQMSMFWTLIILSILLFFFYKDLHLFMVNM
LNFCDNVQRTADLLKNRQPWLPTLDERFEKSVSNFSIQLALFPLEMKLLGLFKFSRSMSFATFGSTISNAIVLMQYDYKY
NKN
>Lucilia_sericata_XP_037811497.1_putative_gustatory_receptor_59d
MKRTTRWMIICVYYISQLLGIVAFSYNYDSGKLKTNFIITLYSCLVSALMFSSVALLFRVQWKPRNANGPELHYKITAVI
CLVRIIAVLITVMLNWIKRKEFMRTIRDFQHLRYNLFKKYVMSVKVQCYFEKSIRAKFYWGFISNIITFYGSFDVLRGIF
DLESPLIITGLGAMSTVLNVIMTHHFFALLNVNALLAVVNEEVRRILNTSSVLFKLQRLKRIKPGALITSCCNLADELDD
LAVNQYKLQRIGERVQRIYDWQGACITLTVYMNNINILYMGYMIVQHEKLSELSMLWTLIILSILLFFFYMDLHLFMVNM
LNFCDNVQRTADLLKNRQPWLPTLDERFEKSLKDFSIQLALFPLEMKLLGLFQFSRSMSFATFGSTISNAIVLMQYDYKY
SKN
>Drosophila_suzukii_XP_016927538.1_putative_gustatory_receptor_59d
MTVLNGITTQYYVALASLRGRYFLLNRDLKALLTEARSLNTNQSAEFKTTCCSLADRLEKLARSQCEAQGLVERLVRTYQ
VQMMCMMTIYYLNLVGNLYIVLIFSKNWVLTKFWFNEEVLCFTFITVYYFIDCWISLYNTFYLLDAHEEMIQLLSERTLF
KSGLDKRLEAVIDTFTLNLAQNPLEIRYLGLHKNDRFSSFAVLDSFLNHIIILIQYGMENF
>Drosophila_takahashii_XP_017005863.2_putative_gustatory_receptor_59c
MATPFSDHQILESIASDADVMHTILDLSAQRKKLNLSLVLNIVVLYTKNTIFNIGVGLYYLAELQVLGLFELIKSDLEKL
IKETESVCLIRNRRGGVFATKCCFLADQLDILAERHYNLRAIVDEMTELFKIQSLSMSMVYYLSAMGTIYFTFCSIWYNN
TGFDSSLWGFLLIALSIAFLIADNSISPNLGFLIQDQVREINEKLSERTLFSQELDPRLETVFENYKLQLACNPIEYNIC
GLFKVERDRIIGMINSAIMSSILLVQWELK
>Lucilia_sericata_XP_037811498.1_putative_gustatory_receptor_59d
MKRSTHWMIICVFCISQVLGIVAFSYNYDTGKLKTTFSITLYSCMVSALMFSSVALIPRIQWKPRNANGPELHFKITALI
CLVRIIAVLISVILNWIKRKEFIRNIRDFQRLRSTLLKKYVMSTKVQQYFEKSIRDKFFWGLMSNIMVFTSSYDILRGIF
DLESPLIITGLGTMSTVLNIIMTHHFFALLNVNALLAVVNEELRRILNSSSVLFKLQRLKKIKPGALITTCCNLADELDD
LAFYHYKFKLIGERVQRLYDLQGACVMLTLYMNNINVLYMGYMIVQHEELSQELGVIWTSIIVSIVLYFFYKDLHLFTIN
MLNFGDNVQRTADLLKNRQPWLPTLDERFEKSLKDFSIQLALFPLEMKLLGLFQFNRSMSFATFGSTISNAIVLMQYDYK
YSKN
>Teleopsis_dalmanni_XP_037941380.1_putative_gustatory_receptor_59d
MVKFHYNRINQYRKMRRVTRYILRFVFFYLRITGLMPFSYNPKTRRVRTSRAITIYSIFANLLLFALVPLILFPYHQSTM
IGNAQYINQLLYSVTLFVRSGAVVISFLFNWHRRCEFISVIRTFNRLHRQYFSRLKLSQEKQQQFENSIISKFIWISLTE
FGSWGLTMQVYMGKGDKSDVVGMASICVLTSVLNLVVNEYYFGVLNVNLGFTLINDELLRIMHAARSASKNWKRYGHAGV
YITRCCQLSDDIDELAIAHYKLRKLALRLNRMFNTQGACSILNMYLNNVATFYTIYKFIQFKTANLPLDRWGVVLLAIIL
CSYYADLHNFLKNMMNMLELYTKGAFIIRMLMPLQCMDIRLERSIKSFCEQIVNIPLQYNMMGMTRLDKPMIFAILSSTF
SNAILIMQYDIKYSRIIK
>Lucilia_cuprina_XP_023307903.2_putative_gustatory_receptor_59d
MKRSTYWMLSTIYIYAQLLGILNFCYNCHTGRAHIKPYITAYSAIISLTMFGVLTYFLLHMEIKNHPAGSAELHYKLNLL
TSIIRVVGVILTVFYNWTRRRESVQLINTYQQFCRRFLKKWQVEERFMQYLEHGIRVKLKRSFIADVLVYVIIYQHLGVI
FDMENSYILLALALIPTVLNVVMTLYYFAILNINILMTIINEEIKRILNIICETEKGNCVKYCHLADQLDDLAVAQGIFK
TFLKHINKIYNVQAICVVLDLYVNNIFVIYIFAMLSNHLDIWAYYGDWVVYFVPVALFIWYLDIQLYIYVMLNTVDLMKK
TGELLKGRPIWTSNLNDRLERSLDNFSLQLAQFPLEFDLVGLFNMNRPMAFATFSSTISNAIVLIQYDLKYTKRN
>Drosophila_subpulchrella_XP_037716700.1_putative_gustatory_receptor_59d
MVDLVKWCLYVSYFYGRYTGVINFEIDLKTGRTRITKWATIYAATTETMQLTMGLILSRKYLTITMALGVWSIITLTAII
NVIITQYYIAIANIRGRYILLNKELEAILTEAKSLIPNRRGVFMTKCCCLADRLDKIAETQSELQNLIDRLSNTYELQLL
CMAVTYYLNAVGSFYLMFSVGKYKNLIEDWPPIVLLLGALYFLFFFFDNWITMYNSFHLLDVHGELVTLMDHRTLLSPAL
DNRLETTHIKVIYIRKPYYLLGYHHYCSVYRNG
>Drosophila_biarmipes_XP_043948220.1_putative_gustatory_receptor_59d
MQYLIVMAHVGARYMLLNKELQGIVSEIQFLNPKRIGVFVTSCCSLADRLEKVAKSQSDLHAFLDRLTRVYDVQIVCQTF
IFFSTLVANLYFFLSINKYDIISQMSLEFITFIHKAFIVFYIVDFWISASNIFSLLDAHEEMVQLLGQRTSLQALDPRLE
AVFDSFNLNLARNPFKLRFLGLFKVDRFALFALINSILFHTIVLVQMEFENI
>Musca_domestica_XP_019890606.1_PREDICTED_putative_gustatory_receptor_36c
MRKSTRLMVKVTLATAHVLGILSFFYNHRTGEIYTTPWLTIYTAVISVAMFGVVPMLRNINISGKRIHVKINFSIFVIRI
TAVLVTMIFNWTKRCAFMEYLRNLKKLRIEFEKKWPLSQNMEEKFDRTLRRKFCWGVSSSLVVFVGFMGYLKIELNINNV
WMILFLALMTNILNVVLTSYFFCILRINIFLAAINEEVTRILKKSENLAYLRSRGQTHAGFFITQCCKFADDLDELARFQ
LEFRKLARNINGMYEVQGSCVLLSVYLNSISVIYDAYISLHILWDEYTKIRLVFTTIALFLYFMDLNVFLFTMLEYQDLL
IDCGRILKEHQTCLTNLDVRLEESFKNFSLQLAKFPIEMKLVGLFKFNRAMVFSIFGSTISNAIVLIQYDYKNNYNE
>Lucilia_cuprina_XP_046811707.1_putative_gustatory_receptor_36b
MSTVLNILMTHHFFALLNVNAHLAVVNEELRRILNTSSVLFKLQRLKKIKPGALITTCCNLTDELDDLAFYHYKFKLIGE
RVQRLYDLQGACVMLTLYMNNINVLYMGYMIVQHEELSQELGVYWTSIIVGIVLYFFYKDLHLFIINMLNFGDNVQRTAD
LLRNRQPWLPTLDERFEKSLKDFSIQLALFPLEMKLLGLFQFNRSMSFATFGSTISNAIVLMQYDYKYSKN
>Drosophila_biarmipes_XP_050743335.1_putative_gustatory_receptor_59d
MDLFKWCLSFTYFIGRLTGVINFEIDLKTGRGKITKRATISAACSHIVISTMMAFYVINIDRIVKLWRMSSYLQKYVVIV
FGFFRIACVFLFFKRIWSDRRKFMKLFDSLRRQYSPEIIPFCRKTIFKKSFCFLMLHTALIIIILTVMLGHARTTLDLAI
LGNFIVLVVTNVIILQYFIAMVGIRGRYILLIKEFQAIISEIRSLNPNRIGVFVTTCCSLADRLEKLAQSQSDLQALMER
LSRSYQVQVVNLIITYYSNLVSFLLVLFTLNKHGASTEVYHKFVTILHFAIAGFWLIDFRINASSMFCLLDTHDKMVQLL
SQRTSFQPGLDRRLEAVVRKEIEKFLSF
>Stomoxys_calcitrans_XP_013116153.1_PREDICTED_putative_gustatory_receptor_36c
MRRTTVWMVALCYYLSQILGIMPFCYDYGKGEIYTSTSVTVYSAVLSMTWFGLIPMMLRIDFHSPNSISHDLHLKISAVI
CLVRFTAVLASVISQWFKRGQLMATLNKFHHIREQFVSKWPLHTKVEQNLEHAIRSKFLWGFVANVGLFLGSTEFLRVEL
KLQNPWEFILLAIMCNILNMVILHFYFCVIHVNALLEAINNEVKQILRDSKNLCHLRRLGYIPTAALERKSALLAENLYE
LANIQFELQRLTYRLNDVYDVQCACTMLTMYMNNVAVFYMFYMVMQHAYILKVYGLDTFVLMLISLTFYYMDLKVFMDSL
WNYIGHVEETGEILKQLQPCMLTKYRKLEESFKNFSLQLAKFPVEMKLVGLFKFDRSMAFSIFGSTISNAIVLIQYDYKN
NSDE
>Drosophila_biarmipes_XP_043950210.2_putative_gustatory_receptor_36b
MYTLDDDKKLNGLLRKNTLLASRLDVCLERSFESFQLQLVRNPVKVNVMGMFSITRSSVAAMLGSILMYTILLIQCDLEH
Y
>Drosophila_elegans_XP_041563808.1_putative_gustatory_receptor_59d
MVNLVRKCLIVSYFYGRISGVLNFEIDIKTGRTLVTKRATICAAGLHLFIFITPIYHLIHTHGLPSVWNSLNSLQAYFFV
VASGLRMICVFLALVSRWSQGRTFLRLFNSFRRLYQNNPDIIKLCRRSIVSKCFFVLLSDALNAIFVLLLMQYQLTISWT
LLICVIFSSLRGRYILLNKNLQAIIVEAQSLIANRGGAFKTRCCCLADRLEEIARNQSELQELIDVFSRAYQCQVFEAFT
LNLARNPLKLRSLGLFKMDRESFYASGKFLLTYSLMLTQYDIEHF
>Drosophila_ficusphila_XP_017053787.1_putative_gustatory_receptor_59d
MVKLLDQRTLFQPGLDYRLEAVFESFALSLARNPLKLRILDAFEIDRTSSLAIGSSILTHSILLIQYDMAHY
>Bactrocera_oleae_XP_014091912.2_putative_gustatory_receptor_36b
MYRITYWLLYGHYSYSLALGILRFRYDFNNHKAHTTPFNTYYSIVMNVLTLTTLPWIYYTAVHTFLQNERVGRLVLYVFI
ATKTLRLLAVALAIIYNWQRRYEVLTVIRDINHLRSDYFARFRVPSEWQRRFEMKIIKNMLSGVLVDASGLITVFGVYEN
QMSASFIISNVLFSLISNILYLIMNQYYFAIRTVILFGNMLNHQLADIIKSAKTVARLRDYPGSRTQFKARCLTLCRELD
DLAMVRTQLQSLALRINDILKWQGLGVLINMFILNISLIYTIYSMLWVGEFTISQYGWVSVLMGVSYVVYIVDMKDFLGA
ILEHVGVFHKTSIYLELHTNLPQLDKVFEQSVESFQLQLSLNKYQLSLLGLLNFNSECVFSMFASVIVNSILMIQFDYQY
FQ
>Musca_domestica_XP_019890603.1_PREDICTED_putative_gustatory_receptor_36c
MTKDFCRHTVFGLMSTVLNLMACHYFFIALSVRILFCIIADELRRLLTTMENLFADFHTKCIGPGLLSVKSCQLADEFDD
LSGMHTELQVLSEKINSMFYVQGCCVFLILYLNNICVLYIYYMLAKQVELGPQFSHAILYFLPLALLLYYADGYMLIDLV
LRYMDAIEMPAQLLKDCAAWLPILDRRLEESVKLFSLKMAAFPVSRSLLYLFDVTRPMVFATITSTITNAIVLVQYDYQY
NET
>Bactrocera_dorsalis_XP_011206230.2_putative_gustatory_receptor_36b
MYRITYWLLYGHYCYSLALGTLRFRYDFNSNKVHITPFITYYSAVMNVLALTTLPWTYYTAVCTLLRNERVGRLLLYVFI
AAKTLRLLAVALVIVYNWQRRRDILKFIRDINHLRYVYFSRFPVPFEWQRRFEVKIIKNIISGVLVDALRLITVIGVNKN
QMNVPFIISNVLFSLISNILYLNMSHYYFALRTITLFGNVLNRQFADIIKAAKSVTHLRDQQLCRKQFKARCLTLSRELD
ELALVHIQLQSLALRINDILKWQGVGVLLNMFILNISLIHTIYSVLWVGEFTISQYGWVSVLMGVYYLVYTVDMVDFLIT
TLEHVGVFHKTSALLELHTNLPQMDKEFERSVESFQLQLSINEYHLSLLGLFNFNSECVFSMFASVVVNSILIIQFDYQY
FQ
>Ceratitis_capitata_XP_004534878.1_putative_gustatory_receptor_36b
MHRVTYWVLLIHHYYMLAVGIVRFRYDFVADKPHTTTFITYYSVVANVLTICSLPWIYHTSFNVFLQHDRIGKLALYIFV
GSRTLRVLAVVIAIVHNWLRREELLTVIREFNFLRWTFFSRFTVAAPAQRHFEIKIVRNILSGLMIDVSGFIMILFAYSE
QASSEFILSSIMFTFVSNILYLVINQYYFALRTVILFGNLMNQQLTDIMKFTEHVASLQHKHRNHVQFKARCRLLSQELD
ELSVVYWQLQTLAERITDIFKWQGLGVLTNMYIFNVSLIYTVVSMLWTGEFTVSHYDWVAVLMATTSVVYLLDVREFLGL
QLEHMDIFNLKFLHLETYSSLPPLDKALERSVERFHMQLSINKYEMSLLGLFKFNGEVGFSMFASMLLSSILVIQFEYQY
FH
>Drosophila_subpulchrella_XP_037710383.1_putative_gustatory_receptor_59d
MVDLFKWCLSYSYFIGRLTGMVNFEIDFKTGRAQVTTRASISAVCSNLVIFIMLTVYVLNVREIVKTWELPNRLQEDVLI
ILSFFRIMCIFLTLASRWWKREEFMQVFDAFCRQYSPEILPYCRRRVLFKIFCATMVDTVHIVITMLMMRKLPTFSMVFG
TWGLFSTTVIVHVIIMQYYMAMASVRGRYILLNKELQALISETQSLNPNLMSPEFVMLIYTSLIVLYFVDFSMNGSNIVG
LLDIHEEMLQLLSQRTLFQPGLDQRSMASL
>Drosophila_biarmipes_XP_050740938.1_putative_gustatory_receptor_36b
MMDALMSNGQKKGKAVKSSGGTYITKCADLRAMLGKTNTLQASVVLTVTGLRIIAGLLTLLIRWRKRKQMMQIMAGVFRL
SPLDSPYKKPYRWWLLLKIFTASVVFLLHVAQTVQIIDSQNIQLNLRLFMMSWTFFITNLAVLQYFLILLFFRTKYQIIN
EKLKKVVRETGPSFTI
>Drosophila_subpulchrella_XP_037714088.1_putative_gustatory_receptor_59d
MCFLLTLASRWWNREEFMQVFDEFRRQYSPEILPYCRRRILSKILCATTVDTMHIVITMLRMRKHLTLSVALGTCGLFST
TVVVHVIIMQYFMAMASIRGRYILLNKELQALISETRSLSPNRIGDGVFITKCCSLADRFEKIAKSQSDLQAFIDRLTRV
YEVQHWYRWIENGSDLCDLFKKVDSQDQAVVLG
>Ceratitis_capitata_XP_004534883.1_putative_gustatory_receptor_36a
MSRVVGCFYRLAYYYMLAFGLLRFEYDFRNNDVRRTRRVALYSLCVNLLMLSQIPQQFQMDISTYTQQSKARDIYQFLHS
LIVLSRIFACLLILVFYWLRRYEIIALVADFLRLRRAQSRYLSPSASALRRFHFALLIKFSFSITGDLVRFLMSWRSTNW
QDRIIMMFTAIYIGLNNQVFNHFFVVSRLINLYLETINSELQHLVSAASELNSQRIQRRHILPWRSAQLMNKFNALMSLR
QKLQRFALRVNRLLGPQIAGVMLALYCYNVGVCYIIYSLMKPHEASLLDISAWNMVVLVFGTVVYIADVTEFLVISQRLR
QNFGLCMPITLQLLELQQLEKNWDRSIEQFYLREACFTYRLMLLGFISLDNKMAFTQFESVISKSIILVQYDYKNV
>Bactrocera_tryoni_XP_039954328.1_putative_gustatory_receptor_36b
MYRITYWLLYGHYCYSLALGTLRFRYDFNSNKAHITPFITYYSAVMNVLALTTLPWTYYTAVCTFLKNERVSRLGLYVFI
ATKTLRLLAVALVIVYNWQRRRDILKFIRDINHLRCVYFARFPVPFEWQRRFEIKIIKNMLSGILFDALRLIIVLGVHKN
QVNVTFIISNVLFSLISNILYLNMNHYYFAMRTIILFGNVLNRQLADIIKSAKSVTRLRDHQRCRKQFKARCLTLSRELD
ELALVHVQLQSLALRINDILKWQGVGVLLNVFILNISLIHTIYSVLWVGEFTISQYGWVSVLMGIAYLVYTVDMVDFFVT
ILEHVRVFHKPSIHLELHANLPQMNKEFERSVESFQLQLSTNEYQISLLGLFNFNSECVFSMFASVVANSILIIQFDYQY
FQ
>Bactrocera_neohumeralis_XP_050324586.1_putative_gustatory_receptor_36b
MYRITYWLLYGHYCYSLALGTLRFRYDFNSNKAHITPFITYYSAVMNVLALTTLPWTYYTAVCTFLKNERVSRLGLYVFI
ATKTLRLLAVALVIVYNWQRRRDILKFIRDINHLRCVYFARFPLPFEWQRRFEIKIIKNMLSGILFDALRLIIVLGVHKN
QVNVTFIISNVLFSLISNILYLNMNHYYFAMRTIILFGNVLNRQLADIIKSAKSVTRLRDHQRCRKQFKARCLTLSRELD
ELALVHVQLQSLALRINDILKWQGVGVLLNVFILNISLIHTIYSVLWVGEFTISQYGWVSVLMGIAYLVYTVDMVDFFVT
ILEHVRVFHKSSIHLELHANLPQMNKEFERSVESFQLQLSTNEYQMSLLGLFNFNSECVFSMFASVVANSILIIQFDYQY
FQ
>Lucilia_sericata_XP_037811499.1_putative_gustatory_receptor_59d
MSKKVEQNFEKAIRSKFYWGFMSNIVTFVGSYDILRGIFNIESPIIITGLGIMATVLNVVMTHYFFALLNINTLLAVINE
ELKKILNKSLQLFKLQRAKQIKPGAFITTCCKLADELDILAINQYNLQNIGVRVNSMYDLQGACVVLTLYMNNISVIYMG
YMLVQHEQLSQDYGILVLFFIPISLLFYYMDLNIFIINMLNFGDLIKTSADLLQNSQPCLPTLDVRFEKSVSNKSINIFL
TFFTI
>Zeugodacus_cucurbitae_XP_028896999.1_putative_gustatory_receptor_36c
MPLVSQYFYRFTYYYSLAFGLLRFEYDFHRGNVRPTFRVALYALLSNLLIVSLLPQQFKLDIVGIAHNSKARDLFQFLYV
SLSLARSVACVLILALYWWRRHDVIALIIDFQRLVRVRAGHFPHSTVSVRRFRYALLRKLLFICATDMLRFLMAWHSGKW
RDQQSIILMTIYFALLSQVVNHFFFGMCVLNFYLEALNEELQSIVDAVALLAAQRRLWPHNFPRRCARLINQFNELMATR
QKLLCFADRLTVVLGAQSGCVIFVFYLYNVSMVYLLYSLTKPHEAVLLDMPPWAITCFLIVTAIYCADTLEVLFAFQRLQ
KNFARCIPIMETLSELWQLNRCWERSVEQFYLQEACHSYQPTIMGLFPLGSQTLLSQINSTILRSIIIVQYDYKNF
>Drosophila_mauritiana_XP_033153788.1_putative_gustatory_receptor_59d_isoform_X3
MLSRTTKFQFPLQLHLEKNHNRMVKLLNQWTLVRPGMHPRLETAFENFTLSLARNPFKLTCFGLFNIDRLGAFAVCNSLI
MHSILLILYDVQHF
>Drosophila_willistoni_XP_046866510.1_putative_gustatory_receptor_59c
MISQIASRTLFPLELDKRIDAAIENLQLQLVCHPFKFTVLGLFNLDQSTAVLVANALMINAIFLIQYDIANNTTVKF
>Stomoxys_calcitrans_XP_013116149.1_PREDICTED_putative_gustatory_receptor_36b
MRRSTEWMISATYITSVLFGVTSLCYVETTGEVYTKPLVTIYSALANIGMLVLVPHFLRFDYYSPSLPVQINTLIFLLKA
VSSIITVFINWTKRGVFVKTLNELSTARLKFMRRWPLSEKIKQKYETTLRRKLLLGFIAMVGLMLSSIEYVQRELKLRSF
HMIVAALIMFSIVNVVMLNYFVCMSNLNVILWAINEELEKIIQTTHQLWNLRIIGQIGPGTLITECCKLSDDLDELAATQ
HQLNLLRNRIYRMYDIQTACVLVMVYLNNVLTFYMSFPTQQKSKILDEYSNWSMAVMPFMMMLYYIDLALFIKEMTNFEV
SGKATGKLLRERQLFYPALDMRLEESRKHWPG
>Stomoxys_calcitrans_XP_013116150.1_PREDICTED_putative_gustatory_receptor_59c
MRRSTQWMIRASYITSVLFGVTSLCYVENTGEVYTKPLVTIYSALANMAMLALVPHFQHLDYNAHSLPVLTNSLIFVLKA
VGSIITVIINWTNRGVFVKTLNDLASIRCKFMRRWPLSDKIKEKFETILRRKLLLGFITLAAIMLSSIEYIQTQLKIESF
YAILPAIMVNCIINMVIMNYFLCITHLNVLLWAINEELEKILKSTYQLWHLRIMGQIGLGTWITQCCRLSDNLDELAVAQ
HHLHLLGNRINRMYDTQTACVLVMVYLNNLSMIYMSYPTTQKAKLFDEFSSWALVVMPILMILYYIDLVFFVRGMIEFEE
SFVATSKLLRERKLLYPALDVRLEESVVDLKPIFRFDFLSI
>Stomoxys_calcitrans_XP_013116147.1_PREDICTED_putative_gustatory_receptor_36b
MRRSTEWTIRATYITSALFGVTSLCYVETTGEVYTKPLVTIYSALANIGMLVLVPHFLRFDYYSPSLPIQINSLMFVLKA
ASSIVTVIINWTKREVFVKTLNDLASIRLKFIRRWPLSEKIKQIYDKTLRRKLLLGFMSMVGIMLGSIEYVQLELKLKSF
YMIVAAVIVGIIVNMVMLNYFLSITNLNVIVWAINEELEKIMQATHQLWNLRIIGQIEPGALITQCCKLSADLDELAVTQ
HYLHLLGNRINRMYDIQTACVLIMVYLNNMLALYACYPTKQKTEILNEYSNWSMTLLPFMMMLYYIDLALFIKGMNNFEE
SFMATAKLLKERQIFYPALDMRLEESVLLRDLVLIRDKQRFSDDLLFLGPFRFALNHKDVSL
>Stomoxys_calcitrans_XP_013100557.1_PREDICTED_putative_gustatory_receptor_59c_partial
MRRSTEWMISACYITSVLFGVTSLCYVEDTGEVYTKSMVTIYSALANIGMLVLVPHFLRFDYYSSSLPVQINLLIFVVQG
FISLMAVVINWSKRRVFVKTLNDLSSTRLQFMHRWPLSEKIKQKYDKTLRRKLFFGFMIMVGIMLSSIEYVQLELKLKSF
YMIAAAIVVGNIVNMVMLNYFLCITNLNVILWAINEELEKILETVYQLWNLRTIGHIGPGTLITQCCKLSDDLDELALTQ
HRLHLLGNRINRMYNIQTACVLVMVYLNNVLAFYMCYPTKQKTQILEEYSSWAKAIMPIVMMLHYIDLALFIKGMTNFEE
SIMATGKLLRERQLFYPALDTRLEES
>Bactrocera_dorsalis_XP_049308522.1_putative_gustatory_receptor_36c
MPQFLRYFYRFTYYYSLAFGLLRFEYDFHTYNIRPTTRVAAYAILVNLLIVALMPQQFKLDAMNFTRNPKARQLFQFLLT
SLSLTRSVACVFILAVYWWRRHDIIALVIDFQRLFRIRVNYILHSSLSVRRFRFALLRKLLLVTVTDLSRLATAWRSGSW
RDQQPVILVTIYLAILNQVVNHFFFGMCVLNFHLEALNDELQDIVDAATMLSAQRRVCPQNFPRRCANLINKFNALMARR
RQLQRFADRLTAILGVQAGCVIFILYWYNVTLVYLVYSLMKPEGVLSVAMPLWSVVLFLIAGAAYCGDFLEVLIAFRRLR
KNFSTCFSIMQTLSEVWQLNRYWERSVSM
>Lucilia_sericata_XP_037811500.1_putative_gustatory_receptor_59d
MKRSTYWMLSTVYIYAQLLGILNFCYDCRTGRAHIKPHITVYSAVISITMFGVLTYFFLHMEIKSHPPGSAELHYKLNFL
TSIIRVVGVILTVFYNWTRRRESVQLINSYRKFCKKFLQKWQMEERYMQYLEHGIRIKLKRSFIADVLVYVIINQHLGVI
FDMENRYILLALALIPTVLNVVMTLYYFAILNINIFMTIINEEIKRILNTANTICKSGVRNPLDNFSLQLAQFPLEFDLI
GLFNMNRPMAFAILSSTISNAIVLMQYDLKYTKSN
