# Supplementary material for: Structural screens identify candidate human homologs of insect chemoreceptors and cryptic Drosophila gustatory receptor-like proteins
Source: eLife. 2023 Feb 20;12:e85537. doi: 10.7554/eLife.85537 (PMC9998090; doi:10.7554/eLife.85537)
Supplement: Figure 3—source data 7. [file elife-85537-fig3-data7.zip › Figure3SourceData7Figure3Ealignment.txt]

>Drosophila_sechellia_XP_002032779.2_uncharacterized_protein_CG1339
------MSSGSHS-----------------PGAMWP----ATDFRRHQRKPSQVLHRW--
---FFKSSAWSIYAIA--------CGL-----------------------HFFKLHYNER
TNQVEESQYHRIWSKIVVVLKVILLASPYLQYFVLGLGIYIHMT------LVQDSK----
AQNFLMSLIVLGIVIGV----------------LRRL--------------------LIF
LHLKRDRRFLKNTVNEIL----QIT--------------SALQQK---FGMEYKC-DSTL
LVVYLAKLWIL----------------------------TVMLDSLWYKPY---------
--------------FLSSIFL--------YWVLLE-----------YCFAGYFVYQLILL
SWYH-----------TIILFL-QRFI-EDHANRLDIELCYH-R-----------------
--RLIPLFELHLRINNLHKHVRDNVSWLSTS--VYLMIFTCIFNAELLIECSLFAG-DEL
EN-----KIYIIADGCLGPVCIPILYVLILGMCTDRFRDAEVQLQQLFVIVQGL------
YVRKVRPRL---------------LIAM-VLDNEH-----------TSLIIHQKLKPLQN
MII-LDITCDREFVMDYIVTVILTA-------LSLVQY-------TISTGG-NISECVTH
K----------------
>Drosophila_rhopaloa_XP_016989699.1_uncharacterized_protein_CG1339
---------------------------------MWN----KDDFRWHRTNRIQIVHRL--
---FFKGSALTIYGIA--------CGC-----------------------HFFKLQYNER
TNQMEETRYHRIWSKIVVAIKVILLTSQYRLYFALVVAIYIVTS------MVYGST----
AQNFVMSILMQGISINV----------------LRRL--------------------VIF
LHSKKDRRFVKHTVNEIL----QIT--------------SVIDQK---IGMVYSC-DPVL
LGVYLCKLWVL----------------------------YILLDSLWNKSY---------
--------------FLLFNFL--------YWVLLE-----------YCFAGYFIYQLIML
NWYR-----------TIILFL-KRFI-ECNENRQDIQGSYH-R-----------------
--RLFLLFQLHLRINRLHKCIKENLSWLTSS--IYLMIFTCIFNMELLLECSLFAE-DDL
EN-----KMYIIADGCLGPVFIPILYVLILGMCTDRFREAELQLQQHIVIIHGL------
YMRKVKPRL---------------LAIM-VLDNEH-----------TSLILHQKLEPLQN
RII-LGTTCDRQFVLDYILTVILTA-------LSLIQY-------TISCGQ-SIKECVTH
K----------------
>Drosophila_virilis_XP_002051340.2_uncharacterized_protein_CG1339
---------------------------------MWN----TQDIRLLRSGLAQAVYRR--
---FFQCSAWLLYGIA--------RGC-----------------------HFFKLRYNKQ
HKRMEEMQYHRIISKLVVTVKCLVFLRDAVDYMVLGFVVWIHFF------RVEDSG----
GQNFLIGLVMQGLTMYV----------------LRRV--------------------TIF
LHSQEDRKLIMHLINEIF----FIT--------------RTIESK---FGMIYHC-ELCL
LCVYFFKQYLL----------------------------YVMLDSMWHKPY---------
--------------FLWINFF--------YWILME-----------YCSLGYFIYQLILL
NWYR-----------NFSFFL-QRFI-EYHGSQSFISGRYH-R-----------------
--RLLWLFKIHLRINNLHQHIKKKVAWLPAA--IYLAIFTSIFNMTLMIECIVYAG-DEI
EN-----KVYIMSDGCLGPAVIPMLNVFIIGLCTDRLRSEELTQQQQIVLINIL------
YVRKAFPHD---------------HTLK-VLNNEH-----------TSLIVHQKLEPLLN
VII-LDTTCDREFAFDYFLTVIVTA-------LSFVQY-------TVSTGR-ILDECVTH
K----------------
>Drosophila_simulans_XP_002076208.2_uncharacterized_protein_CG1339
---------------------------------MWP----ATDFRRHQRKPSQVLHRW--
---FFKGTAWSIYAIA--------CGL-----------------------HFFKLQYNER
TNQVEESQYHRIWSKIVVVLKVILLASPYLQYFVLGLGIYIHMT------LVQDSK----
AQNFLMSLIVLGIVIGV----------------LRRL--------------------LIF
LHLKRDRRFLKHTVNEIL----QIT--------------SALEQK---FGMEYKC-DSTL
LVVYLAKLWIL----------------------------TVMLDSLWYKPY---------
--------------FLSSIFL--------YWVLLE-----------YCFAGYFVYQLILL
SWYH-----------TIILFL-QRFI-EDHANRLDIELRYH-R-----------------
--CLIPLFELHLRINNLHKHVRDNVSWLSTS--VYLMIFTCIFNAELLIECSLFAG-DEL
EN-----KIYIIADGCLGPVCIPILYVLILGMCTDRFRDAEVQLQQLFVIVQGL------
YMRKVRPRL---------------LIAM-VLDNEH-----------TSLIIHQKLKPLQN
MII-LDITCDREFVMDYIVTVILTA-------LSLVQY-------TISTGG-NISECVTH
K----------------
>Drosophila_mauritiana_XP_033156223.1_uncharacterized_protein_CG1339
---------------------------------MWP----ATDFRRHQRKPSQVLHRW--
---FFKGSAWSIYAIA--------CGL-----------------------HFFKLQYNER
TNQVEESQYHRIWSKIVVVLKVILLASPYLQYFVLGLGIYIHMT------LVQDSK----
AQNFLMSLIVLGIVIGV----------------LRRL--------------------LIF
LHLKRDRRFLKHTVNEIL----QIT--------------SALEQK---FGMEYKC-DSTL
LVVYLAKLWIL----------------------------TVMLDSLWYKPY---------
--------------FLSSIFI--------YWVLLE-----------YCFAGYFVYQLILL
SWYH-----------TIILFL-QRFI-EDHANRLDIELCYH-R-----------------
--RLIPLFELHLRINNLHKHVRDNVSWLSTS--VYLMIFTCIFNAELLIECSLFAG-DEL
EN-----KIYIIADGCLGPVCIPILYVLILGMCTDRFRDAEVQLQQLFVIVQGL------
YMRKVRPRL---------------LIAM-VLDNEH-----------TSLIIHQKLKPLEN
MII-LDITCDREFVMDYIVTVILTA-------LSLVQY-------TMSTGG-NISECVTH
K----------------
>Drosophila_eugracilis_XP_017077871.1_uncharacterized_protein_CG1339
---------------------------------MSN----KDDFRRHRKRPIQNVHRL--
---FFKGSAWAIYAIA--------SGF-----------------------HFFKLHYNEQ
TNQMEEAQYHRVWSKVVIAMKIFLLASQYLLYFVLGVAIYIHIR------LVHGSI----
AQDFVMSVLVQGIAINV----------------LRRL--------------------VIF
LHQKSDRGFLKHTVNEIL----QIT--------------SVIEQK---IGIIYKC-DPIL
LGVYLLKLWIL----------------------------YIMLDSLWNKSY---------
--------------FLMLNFL--------YWVLLE-----------YCFAGFFIYQLILL
SWYH-----------TIILFL-KRFI-EDNEFRQHIEDRYH-R-----------------
--RLFLLFELHLRINNLHKCVKDNLSWLSTS--IYLLIFTCIFNMELLIECSLFAE-DEL
EN-----KIYIIADGCLGPVFIPILNVLILGMCTDRFRDSELHLQQLIVIVQGL------
YMRKVRPSL---------------LTVM-VLDNEH-----------TSLILHQKLEPLQN
MII-LDITCDRQFAKDYILTAILTA-------LSLVQY-------TISCGQ-PIDECLTH
K----------------
>Drosophila_melanogaster_NP_610307.2_uncharacterized_protein_Dmel_CG1339
---------------------------------MWS----ATNFRRHQRKPNQVLHRW--
---FFKGSAWIIYAIA--------CGL-----------------------HFFKLHYNER
TNQVEESQYHRIWSKIVVVLKVILLASPYLQYFVLGLGIYIHIT------LVQDSK----
AQNFLMSLIVLGIVIGV----------------LRRL--------------------LIF
LHLKRDRRFLKHTVNEIL----HIT--------------SALEQK---FGMEYKC-DSTL
LVVYLAKLWIL----------------------------TVMLDSLWYKPY---------
--------------FLSSIFL--------YWVLLE-----------YCFAGYFIYQLILL
SWYH-----------TIILFL-QRFI-EDHANRLDIELHYH-R-----------------
--RLIPLFELHLRINNLHKHVRDNVSWLSTS--VYLMIFTCIFNAELLIECSLFAG-DEL
EN-----KIYIITDGCLGPVCVPILYVLILGMCTDRFRDAEVQLQQLFVIVQGL------
YMRKVRPHL---------------LIAM-VLENEH-----------TSLIIHQKLKPLEN
MII-LDITCDREFVMDYIVTVILTA-------LSLVQY-------TISTGG-NISECVTH
K----------------
>Drosophila_biarmipes_XP_016957855.1_uncharacterized_protein_CG1339
---------------------------------MSH----KGGFRRLRSKPTQTIHRW--
---FFKGSAWGIYAIA--------CGF-----------------------HFFKLHYNER
TNQVEEAQYHRMWSKIVVAMKVVLVASQYLQYFVLGLGTYIHIK------LVHTSS----
AQNFVMSVFMLAIVVNV----------------LRRL--------------------VVF
LHLKADRRFVEHSVNEIL----QIT--------------SLIERK---IGMVYNC-DFVL
VGVYLFKLWIL----------------------------YILLDALWNKPY---------
--------------FLVVNFL--------YWVLLE-----------YCFAGYFIYQLILL
SWYR-----------TIILFL-QRFV-EDNEIRQDIGAHYH-Q-----------------
--RLFLLFELHLRINNLHKYVKDNLSWLSTS--IYLMIFTCIFNMELLIECSLFAE-DEF
EN-----KIYIIADGCLGPVFIPILYVLMLGMCTDRIRDAELQLQQLIVITQAL------
YMRKVKPRL---------------QTAV-VLDNEH-----------TSLILHQKLEPLQN
MII-LDITCDRQFAMEYILTVILTA-------LSLVQY-------TISCGR-DISECLTH
K----------------
>Drosophila_pseudoobscura_XP_002133357.2_uncharacterized_protein_CG1339
MEMTRLMDPSSFPINNQRKPLGETPSF---PPVMWH----KVEYQRQRKRPTHVGYRV--
---FLQATAWLLYGIA--------YGC-----------------------NFFRAKWNPC
AGRLEERQYNRIVYKLIIILKIVLVASQYLVYFVMLLAVYIHYS------LVEKSS----
AQNFVMGTFSQGIEYNV----------------FRRL--------------------VIF
LHLKRDRIFVRQTVNEIL----RIS--------------EEIEQK---FGLIYHC-DASL
LGVYFLKLFLL----------------------------YVHISSYLYKSY---------
--------------FLLINLL--------YWMLLE-----------YCFMGWFLYQQLLL
NWYR-----------NITTFL-QRFI-DDHKDRQGILGRYH-R-----------------
--RLFWLFELHLRINNLHRSINDSLSWLSTS--IYLMIFVCSFRLELLIECIMFGE-DEL
EN-----KLYIIADGCLGPVFIPLLYVLLIGLCTDRLRDAELVMQQQIVIIHGL------
YIRKAPSRT---------------QAIK-LLYNEH-----------TSLIIHQKLEPLQN
LII-LGTTCDRGFAFDYLLTAILTA-------LSFIQY-------TLSCGDYPINECATH
K----------------
>Drosophila_takahashii_XP_017014839.2_uncharacterized_protein_CG1339
---------------------------------MSN----KDDFLRHRTKPTQILHRL--
---FFKGSAWTIYAIA--------CGF-----------------------HFFKLHYNER
TNQVEEAQYHRVWSKIVVGIKVLLVASQYLQYFVLGLVIYIHLK------LVHTSS----
AQNFVMSLLMLGIVLSA----------------MRRL--------------------VIF
LHLKRDRRFLEHSVNEIL----QIT--------------SVIERK---IGMVYKC-DGVL
LLVYLLKLWIL----------------------------YILLDSLWNKPY---------
--------------FLVINFL--------YWLLLE-----------YCFAGYFIYQLILL
SWYH-----------TINLFL-RRFT-EDNKIRQDIEVYYH-R-----------------
--RLFLLFELHLRINNLHKYVKENLSWLSTS--IYLMIFTCIFNMELLIECALFAE-DEL
EN-----KIYIIADGCLGPVFIPILYVLILGMCTDRIRDAELQLQQLIVIIQGL------
YVRKVRPRL---------------LTVM-VLDNEH-----------TSLMLHQKLEPLQN
MII-LDITCDREFAMDFILTVILTA-------LSLVQY-------TISCDR-NISECLTH
K----------------
>Drosophila_suzukii_XP_016940643.1_uncharacterized_protein_CG1339
---------------------------------MLN----KDNFRRLRKKPTQNKHRL--
---FFKGSAWTIYAIA--------CGF-----------------------HFFKLHYNEQ
TNQVEETQYHRIWSKIVVAIKVLLVASQYLQYFVLGLVIYIHIK------LVQKSI----
AQNFVMSVLGLGIVVNS----------------LRRL--------------------VIF
LHLKRDRRFVEHSVNEIF----QIT--------------SLIERK---IGMVYNC-DYVL
LGVYLFKLWIL----------------------------YILLDALWNKPY---------
--------------FLVINFL--------YWVLLE-----------YCFAGYFIYQLILI
SWYH-----------TIILFL-QRFI-EDNEIRHDIEAHYH-H-----------------
--RLFLLFELHLRINNLHKFIKDKFSWLSTS--IYLMIFACIFNMELLIECSLFAE-DEL
EN-----KIYIIADGCLGPVLIPILYVLILGMCTDRIRDAELQLQQLIVITQSL------
YMRKIKLSL---------------LTVM-VLDNEH-----------TSLMLYQKLEPLQN
MII-LDITCDRKFALDYILTVILTA-------LSLVQY-------TISCGR-NISECLTH
K----------------
>Drosophila_subpulchrella_XP_037714147.1_uncharacterized_protein_CG1339
---------------------------------MLN----KDDFRRLRKKPTQTIHRL--
---FFKGSAWTIYAIA--------CGF-----------------------HFFKMHYNER
TNQVEEAHYHRIWSKIVVAIKVLLVASQYLQYFVLGLVIYIHIK------LVHTSS----
AQNFVMSVLMLGIVVTG----------------LRRL--------------------VIF
LHLKRDRRFVEHSVNEIL----QIT--------------SLIERK---IGMVYNC-DYVL
LGVYLFKLWIL----------------------------YILLDALWNKPY---------
--------------FLVINFL--------YWVLLE-----------YCFAGYFLYQLILI
SWYH-----------TIILFL-QRFI-EDYENRQEIEA--H-Q-----------------
--RLLLLFELHLRINNLHKYIKDKFSWLSTS--IYLMIFTCIFNMELLIECSLFAE-DEL
EN-----KIFIIADGCLGPVFIPILYVLILGMCTDRIRDAELQLQQLIVISQTL------
YVRKIRPHL---------------PTVV-VLDNEH-----------TSLMLHQKLEPLQN
MII-LDITCDRQFALDYILTVILTA-------LSLVQY-------TISYGR-IIRECLTH
K----------------
>Drosophila_ficusphila_XP_017061321.1_uncharacterized_protein_CG1339
---------------------------------MSN----NDDFRRHRKKPSQIVNRF--
---IFKGSAWVIYAIA--------HGL-----------------------HFFKLRYNER
SNQLEEVQHHRIWSKIVVAIKVLLIAGQYVHYFVLVVAIYIYTR------LMNGST----
AQNLVMSVLMQGIGINV----------------LRRL--------------------VIF
LHAKSDRRLVKHIVNEIL----KIT--------------SVIERK---IGMVYSC-DPVL
LTVYLCKLWLL----------------------------YILLDSLWNHSY---------
--------------FLLLNFL--------YWVLLE-----------YCFAGYFMYQLILL
SWYS-----------SIIRFL-QRFI-DDNENRMDIESQYH-R-----------------
--RLFLLLELHLRINNLHKCIKDELSWLLTS--IYLMIFTSIFNMELLIECTLFAE-DEL
EN-----KLYIIADGCLGPVFIPILYVLILGMCTDRFRDAELQLQQLIVIIQGL------
YTRKAKPRT---------------LAVI-VLDNEH-----------TSLILHQKLEPLQN
RII-LGTTCDRQFVMEYILTVILTA-------LSLVQY-------TISCGQ-SISECVTH
K----------------
>Drosophila_hydei_XP_023175050.2_uncharacterized_protein_CG1339-like
---------------------------------MWN----TEDIQLLRGGLAQSIYRR--
---FFQCTAWLLYGIA--------RGC-----------------------HFFKLHYNAE
YNQMEEMQYHHITTKLVVTVKFVFVLLDIQSFIVLGIVVWFHIF------RVEDSG----
GQNYLIGLLVQGLIISD----------------LCRI--------------------LIF
LHSNDDRMLLKHVINEIF----YIT--------------RIIKNK---FGIIYHC-ELGL
LCVYFCKLYLA----------------------------YIMLDGMWYHFT---------
--------------FFWINFI--------YWVLFE-----------YCILGYFIYQLTLL
NWYR-----------NFSYFL-QRFV-EYNSNQSFISARYH-R-----------------
--RLLWLFKLHLRINNLHKFVQERAAWLPAA--IYLTIFTSIFNMTLLLECVIYAA-DEI
DD-----KIYIIAYGCLGPVFIPILNVFILGICTDRIRSEELTMQQQIVLVNVL------
YVRKAFPHD---------------AALK-VLSNEH-----------TSLIVHQKLEPLLN
VII-LHTICDREFAFDYVLTVIVTA-------LSFVQY-------TVSTHR-VYDVCMTH
K----------------
>Drosophila_santomea_XP_039502721.1_uncharacterized_protein_CG1339
---------------------------------MLC----VSNFRRHERKPNQVLHRW--
---FFKGCVWTLYAIA--------CGL-----------------------HFFKLHYNGR
TNQVEETQYHRIWSKIMVALKVILLASPYLHYFVLGLFIYIHST------LVENSN----
AQSLLISVMVLGIVVGV----------------LRRL--------------------LIF
LHLKRDRRFVKHIVNEIL----QIT--------------SALEQK---FGMQFKC-DFTL
LVVYLVKLWIF----------------------------IVMLESLWNKPY---------
--------------FLSSIFL--------YWLLLE-----------YCFAGYFVYQLVLL
SWYH-----------TIILFL-QHFI-ADHDNRPDIEDRYN-R-----------------
--RLIPLFELHLRINNLHKYVRDNVSWLSTS--VYLMIFTCIYNAETLIECSLFAE-DEL
EN-----KMYIIADGCLGPVCTPILYVLILGMCTDRFREAEVQLQQLFVIVQGL------
FMRRGKSLL---------------LITM-VLDNEH-----------TSLIIHQKLKPLQN
III-LDITCDREFVLDYIVTVILTA-------LSLVQY-------TISTGG-YISECVTH
K----------------
>Drosophila_erecta_XP_001970596.1_uncharacterized_protein_CG1339
---------------------------------MLC----VTDFRRLHRKPSQVLHRW--
---FFKGSAWTIYAIA--------CGL-----------------------HFFKLHYNER
TNQVEETQYHRTWSKIVVALKVVLLVNPYLQYFVLGLFIYIHST------LVQNSK----
AQNFLMSVIVLSIVAGV----------------LRRL--------------------LIF
LHLKRDRRFVKHIVNEIL----QIT--------------RALEQK---FGMEYKC-DFIL
LVVYLVKLWIL----------------------------AAFLDSLWHKPH---------
--------------FLSSIFL--------YWVLME-----------YCFAAYFVYQLILL
SWYH-----------TIILFL-QRLI-EDHENRADIEGRYN-R-----------------
--RLILLFELHLRINNLHKYVRDNVSWLTTS--VYMMIFTCVFNAELLIECSLFAG-DEL
EN-----KLYIIADGCLGPVCIPILYVLILGMCTDRFRDAEIQLQQLFVIVHSL------
FMRKVKPLL---------------LIAM-VLDNEH-----------TSLIIHQKLKPLQN
MII-LGITCDREFVMDYIVTVILTA-------LSLVQY-------TISTGG-NVSECETH
K----------------
>Drosophila_yakuba_XP_002089503.1_uncharacterized_protein_CG1339
---------------------------------MLC----VSNFRRHERKPNQVLHRW--
---FFKGCVWTLYAIA--------CGL-----------------------HFFKLHYNER
TNQVEETQYHRIWSKIVVALKVILLVSPYLHYFVLGLFIYIHST------LVENSN----
AQSLLISVMVLGIVVGV----------------LRRL--------------------LIF
LHLKRDRRFVKHIVNEIL----QIT--------------SALEQK---FGMQFKC-DFTL
LVVYLVKLWIF----------------------------IVMLESLWNKPY---------
--------------FLSSIFL--------YWLLLE-----------YCFAGYFVYQLILL
SWYH-----------TIILFL-QHFI-ADHDNRPDIEDRYN-R-----------------
--RLILLFELHLRINNLHKYVRDNVSWLSTS--VYLMIFTCIYNAETLIECSLFAE-DEL
EN-----KIYIIADGCLGPVCTPILYVLILGMCTDRFREAEVQLQQLFVIVQGL------
FMRRGKSLL---------------LITM-VLDNEH-----------TSLIIHQKLKPLQN
III-LDITCDREFVLDYIVTVILTA-------LSLVQY-------TISTGG-YISECVTH
K----------------
>Drosophila_obscura_XP_022234912.2_uncharacterized_protein_CG1339
---------------------------------MWN----KVEYQRQRKSPTHVGYRI--
---FLQSTAWFLYGIA--------CGC-----------------------KFFKAKWNPV
ERRIEERQYNRIVYKLITILKIVPVASQYLMYFVMFMAVYILYS------LVEKSS----
AQNFLMGLFAQGIECNV----------------FRRL--------------------VIF
LHLKRDRIFVRQTVNEIL----QIS--------------EEIELK---FGLIYHC-DVSL
LGLYFFKLFLL----------------------------YVYVSSYWHKTY---------
--------------FLLINLL--------YWMLLE-----------YCFMGWFLYQQLLL
NWYQ-----------NITTFL-QRFI-DDHRDRERIMGRYH-R-----------------
--RLFWLFELHLRINNLHRSINDSLSWLSTS--IYLMIFVCSFRLELIIECIMFGE-DEL
EN-----KLYIIADGCLGPVLIPLLYVLLIGLCTDRLRDAELMLQQQIVIIHGL------
YIRKAPTRT---------------QAIK-VLYNEH-----------TSLIIHQKLEPLQN
LII-LGTTCDREFAFDYLFTAILTA-------LSLVQY-------SLSCGDYPINECATH
K----------------
>Drosophila_teissieri_XP_043641565.1_uncharacterized_protein_CG1339
---------------------------------MLR----ATYFRRHQRKPNQVLHRW--
---FFKSCVWTLYAIA--------CGF-----------------------HFFKLHYNER
TNQVEETQYHRIWSKIVVALKVILLASPYLHYFVLGLFIYIHST------LVQNSN----
AQSLLISVMVLGIVVGV----------------LRRL--------------------LIF
LHLKRDRRFVKHIVNEIL----QIT--------------RALEQK---FGMQFKC-DVIL
LVVYLVKLWIL----------------------------IVLLDSLWNKPY---------
--------------FLSSIFL--------YWVLLE-----------YCFAGYFVYQLILL
SWYH-----------TIILFL-QHFI-EDHENRADIEGRYN-R-----------------
--RLILLFELHLRINNLHKYVRDNVSWLSTS--VYLMIFTCIYNAEMLIECSLFAG-DEL
EN-----KIYIISDDCLGPVCTPILYVLILGMCTDRFREAEVQLQQLFVIVQGL------
FMRKGKSLL---------------LITM-VLDNEH-----------TSLIIHQKLKPLQN
KII-LDITCDREFVLDYIVTVIFTA-------LSLVQY-------TISTGG-YISECVTH
K----------------
>Drosophila_kikkawai_XP_017033646.1_uncharacterized_protein_CG1339
---------------------------------MRS----NKYVHRPREGYSEVAHRL--
---FFKASAWAIYGIA--------SGC-----------------------HFFKLKYTKE
TNQVEETEYNPALSKIVVAIKLLLLASQYTYYFVMASAIYIHIR------LVNFSH----
AQHFVMSLFMQGIGINV----------------LRRL--------------------TIF
LHQKQDRQYVRHAVNEIL----YIT--------------SVIERR---FGMIYRC-DTVL
LGVYLCKLWLL----------------------------YLLLDSLLDKDY---------
--------------FLILSLL--------YWVLLD-----------YCFLGYFIYQLLLL
NWYR-----------SITLFL-QRFI-EDQGARQDIAARHH-R-----------------
--HLSLLFKLQLRINNLHKFIIRSLSWMPNS--IYLMIFTCIFNMELLIECSLFAE-DEL
DD-----KIYIIMDGCLGPVMIPILYVLILGMCTDRLRDAELILQQQIVIIHGL------
YMRNTHSRL---------------PTVM-VLDNEH-----------TSLILHQKLKPLQN
VMI-LDNICDREFAFDYILTVILTA-------LSLVQY-------TISCGE-SLNECVRH
K----------------
>Drosophila_mojavensis_XP_032585139.1_uncharacterized_protein_CG1339
---------------------------------MWN----TEDINLLSGGFAQSIYRR--
---FFQCTAWLLYGIA--------RVC-----------------------HFLKLRYNAE
HMRMEEIQYHHMISKIVVTVKFVFVLLDLQSYLVLTLVLWLHIF------RVENSG----
GQNYMIGLLVQGLIISD----------------LRRI--------------------FIF
LHSFDDRKLIKHIINEIF----YIT--------------QTIKRK---FGMIYHF-EMCL
LCVYSCKLYLV----------------------------YIMLDSMWYHMT---------
--------------FIWINFL--------YWLLLE-----------YCILGYFIYQLILL
NWYR-----------NFSYFL-QRFL-EYNRYQSCISAHYH-G-----------------
--RLLWLFKLHLRIINLHKCIQERVAWLPAA--IYLTIFTSIFNMTLLLECIIYSD-DEI
ED-----KMYIIADGSLGPALIPILNMLVVGICTDRIRSEESALQQQIILANIL------
CVRKADPND---------------FRLK-VLNNEH-----------TALIVHQKLEPLHN
VII-LHTIGDREFAFDYFLTVIVTA-------LSFIQY-------TVSTNR-VYKVCVTH
K----------------
>Drosophila_persimilis_XP_002019266.1_uncharacterized_protein_CG1339
---------------------------------MWH----KVEYQRQRKRPTHVGYRI--
---FLQSTAWLLYGIA--------YGC-----------------------NFFRAKWNPC
AGRLEERQYNRIVYKLIIILKIVLIASQYLVYFVMLLAVYIHYS------LVEKSS----
AQNFVMGTFSQGIEYNV----------------FRRL--------------------VIF
LHLKRDRIFVRQTVNEIL----RIS--------------EEIEQK---FGLIYHC-DASL
LGVYFLKLFLL----------------------------YVHISSYLYKSY---------
--------------FLLINLL--------YWMLLE-----------YCFMGWFLYQQLLL
NWYR-----------NITTFL-QRFI-DDHKDRQGILGRYH-R-----------------
--RLFWLFELHLRINNLHRSINDSLSWLSTS--IYLMIFVCSFRLELLIECIMFGE-DEL
EN-----KLYIIADGCLGPVFIPLLYVLLIGLCTDRLRDAELVMQQQIVIIHGL------
YIRKAPSRT---------------QAIK-LLYNEH-----------TSLIIHQKLEPLQN
LII-LGTTCDRGFAFDYLLTAILTA-------LSFIQY-------TLSCGDYPINECATH
K----------------
>Drosophila_miranda_XP_017152205.1_uncharacterized_protein_CG1339
---------------------------------MWH----KVEYQRQRKRPTHVGYRI--
---FLQSTAWLLYGIA--------YGC-----------------------NFFRAKWNPC
AGRLEERQYNRIVYKLIIILKIVLIASQYLVYFVMLLAVYIHYS------LVEKSS----
AQNFVMGIFSQGIEYNV----------------FRRL--------------------VIF
LHLKRDRIFVRQTVNEIL----QIS--------------EEIEQK---FGLIYHC-DASL
LGVYFLKLFLL----------------------------YVHISSYLYKTY---------
--------------FLLINLL--------YWMLLE-----------YCFMGWFLYQQLLL
NWYR-----------NITTFL-QRFI-DDHKDRQRILGRYH-R-----------------
--RLFLLFELHLRINNLHRSINDSLSWLSTS--IYLMIFVCSFKLELLIECIMFGE-DEL
EN-----KLYIIADGCLGPVFIPLLYVLLIGLCTDRLRDAELVMQQQIVIIHGL------
YIRKAPSRT---------------QATK-LLYNEH-----------TSLIIHQKLEPLQN
LII-LGTTCDRGFAFDYLLTAILTA-------LSFIQY-------TLSCGDYPINECATH
K----------------
>Drosophila_innubila_XP_034474217.1_uncharacterized_protein_CG1339
------MSVFSCS-----------------IGVMWN----TEDIRLLRSGPSNEVYKR--
---IFLYSSWLLYWIA--------RCC-----------------------NFLKLRYNSH
SRRLEHTQYNIIITKLILTVKCLFLLRHIVDYMVIGFVIWIHLF------RVEKAD----
GQNFLISLAMQGISINV----------------LRRI--------------------VIF
LHSQEDCRLIKQLVNEII----YIS--------------RTIESK---FGMIYHC-EFSL
LGLYLCKMYLV----------------------------YLIMETMWYKPY---------
--------------FLWINLF--------YWILME-----------YCEFAYFLYQLILL
NWYR-----------NLSFFL-QSLT-EYHETLEFISRHYH-R-----------------
--RLLLLFKVHLRIIKLHKYIKEKVAWLPSA--IYLGIFTSIFNMELLLECMIYAQ-DDI
EN-----KMYIIADGCLGPALVPLLNVLILGICTDRLRSVELTLQQQIVIINIQ------
YIRKAYQHD---------------NTLK-VLHNEH-----------TSLIVHQKLEPLLN
EIV-FGMICDREFAFDYFLTVMITA-------LSFIQY-------TVSTNR-NVAECVSH
K----------------
>Drosophila_albomicans_XP_034098821.1_uncharacterized_protein_CG1339-like
---------------------------------MWN----TADISLLRSGPSQAVYRW--
---IFQLSFLIIYGIS--------KCC-----------------------HFFKLRYNRQ
THRVEETQYHKIISKLIVTAKCCLFLRHIFDYIVFFFVIWIHVF------IVQNSD----
GQDFIISLAMEAIAFNV----------------LRRI--------------------LMF
LHCQDDRGILKQLVNEII----YIT--------------RTIQKK---FGLIYHC-EISL
LGVYLCKVYMT----------------------------YVLLESLWYKPY---------
--------------FLWPNFL--------YWVLLE-----------YCEFGYFIYQLILI
NWYR-----------NFGFFL-QSFI-EHHQHEHFISRYYH-Q-----------------
--RLLWLFKLHLRICKLHKSVNKEIAWLPSA--IYLGIFTCIFNMELLLECIVYAD-NDI
ED-----KVYIIADGCLGSMLVPLLNVLILGLCTDRLRNEELTLQQQIVIVNII------
YFRKANHHG---------------YTLK-GLHNEYC----------TSLIVHQKVDPLQN
III-FQINCDREFAFDYLLTVLITA-------LSFIQY-------TVGSNR-SLKECVSH
K----------------
>Drosophila_subobscura_XP_034669559.1_uncharacterized_protein_CG1339
---------------------------------MWN----KVEYERQRKSATHVGYRI--
---FLKFTAWFLYGIA--------CGC-----------------------KFFKAKWNPV
ERRIEERHYNRIVYKLIIILKIVLIASQYLMYFVMFLAVYIHYS------LVEKSS----
AQNFLMGTFAQGINYNV----------------FRRL--------------------VIF
LHLKQDRIFVRQTVNEIL----QIS--------------EDIEQK---FGLIYHC-DASL
LGVYFLKLFLL----------------------------YVYMVSYWYKSY---------
--------------FLLINLL--------YWLLLE-----------YCFMGWFLYQQLLL
NWYR-----------NITLFL-QRFI-DDHEDRERILGRYH-R-----------------
--RLFWLFELHLRINNLHRSINDNLSWLSTS--IYLMIFVCSFRMELLIECIMFGE-DEL
EN-----KLYIIADGVLGPVLIPLLYVLLIGLCTDRLRDAELVLQQQIVIIHGL------
YIRKDPSRT---------------LAIK-VLYNEH-----------TSLIIHQKLEPLQN
LII-LGTTCDREFAFDYLLTSILTA-------VSFVQY-------SLSCGDYPINECATH
K----------------
>Drosophila_navojoa_XP_030243013.1_uncharacterized_protein_CG1339
---------------------------------MWN----TADINLLSGGFAQSIYRR--
---FFQCTAWLLYGIA--------RVC-----------------------HFLKLRYNAE
HMRMEEIQYHHMISKIVVTVKFVFVLLDLQSYLVLTLVLWLHIF------RVENSG----
GQNYMIGLLVQGLIISD----------------LRRI--------------------FIF
LHSFDDRKLIKHIINEIF----YIT--------------QTIKRK---FGMIYHF-EMCL
LCVYSCKLYLL----------------------------YIMLEAMWYHMT---------
--------------FIWINFL--------YWLLLE-----------YCILGYFIYQLILL
NWYR-----------NFSYFL-QRFL-EYNRYTSCISAHYH-R-----------------
--RLLLLFKLHLRIIHLHKCIQERVAWLPAA--IYLTIFTSIFNMTLFLECIIYSD-DEI
ED-----KMYIIADGCLGPAFIPILNVLIIGICTDRIRSEELALQQQIILVNIL------
CVRKANPND---------------FRLK-VLNNEH-----------TALIVHQKLEPLHN
VII-LHTIGDREFAFDYFLTVIVTA-------LSFIQY-------TVSTNR-VYKVCVTH
K----------------
>Drosophila_guanche_XP_034135028.1_uncharacterized_protein_CG1339
---------------------------------MWN----KVEYQRQRKSATHVGYRI--
---FLKYTAWFLYGIA--------CAC-----------------------KFCKAKWNPV
ERRIEERHYNRIVYKLIIILKIVLIASQYLMYFVMFLAVYIHYS------LVEKSS----
AQNFLMGTFAQGINYNV----------------FRRL--------------------VIF
LHLKQDRIFVRQTVNEIL----QIS--------------EDIEQK---FGIIYHC-DANL
LGVYFLKLFLL----------------------------YVYMVSYWYKSY---------
--------------FLLINLL--------YWLLLE-----------YCFMGWFLYQQLLL
NWYR-----------NITIFL-QRFI-DDHKDRERILGRFH-R-----------------
--RLFWLFELHLRINNLHRSINDNLSWLSTS--IYLMIFVCSNRMELLIECIVFGE-DEL
EN-----KLYIIADGVLGPVLIPLLYVLLIGLCTDRLRDAELVLQQQIVIIHGL------
YIRKDPSRT---------------LAIK-VLYNEH-----------TSLIIHQKLEPLQN
LII-LGTTCDREFAFDYLLTSILTA-------VSFVQY-------SLSCGDYPINECATH
K----------------
>Drosophila_willistoni_XP_023031421.1_uncharacterized_protein_CG1339
---------------------------------MFN----REKTRQLRSTYIHLLNRG--
---FFVYTAWLLYGIS--------RVF-----------------------YFVKLRYNRK
THSMEEFQYHRIFFKLMLMLKCFPILQQCMFYFTFGAFLWLYTF------RVENHE----
AQNFHISWIIQAIVLQS----------------VRRL--------------------VVF
LHSKTDRLVIKELLHEIF----YVN--------------STMERK---FGLIYRC-DLSL
LSLYLLKLMIF----------------------------YIMMDSLWHKPY---------
--------------FWWINFF--------YWVLME-----------YCILGYFVYQLLVL
NWCF-----------NSTRSL-ERFI-DHHQNCDGIKESYH-H-----------------
--RLTCLFKLHLRISKLHKTFNKKLSWLTNC--IYLTIFTCILNMQMLIECSVFGI-DPL
EN-----KFYIISDGCLGPVFVPILNVLIMAVCTDRFRNSELTLQQQIVIINEM------
YMTKGK-HL---------------RGLN-VINNEH-----------SSLIIHQKLDPMQN
LII-LSTKCDREFAFDYILTVITTA-------LSFIQY-------TISNGG-KIDECQSH
K----------------
>Drosophila_kikkawai_XP_017026101.1_uncharacterized_protein_CG1339-like
---------------------------------MSA----------TRYNFQRKAYRW--
---FIHGTSLCVYFSC--------CFL-----------------------DLGSFRYVQK
DERLRKHSTFWQWIAIAMCIKLGLLWLE-FPFVLICFGWLYLLL-IGDSSEFTENN----
TYYWVHLVAIIVISSIS----------------TLQL--------------------LWL
SHSSAYSALVVSIVNRVL----HIN--------------RIVRRN---FGDEHFYSDDSL
VLLFLLKMVLT----------------------------LHH---ILAQYRPHEK-----
-----------NMIGVRYHTV--------NVILFE-----------IFYCSYMLYQLLFL
GWQR-----------TLLAFL-ESYI-ALVKDRGSPTPDYY-R-----------------
--KVIDVFDIYTQMAGIHFRVSS--AWLRVSSMLFVSLYYTAHEATFTFYCLFAMSEIPL
FT-----RAYLVILNKVGTCLHPLVAVLLMGMASDRLKHFEAQLCEKIFLIELL------
HSEDDHLIL---------------QQFARLISCKY-----------RSFLLQQHSFPIRN
FIWNRGSICDRDLVFDFFVYLIINA-------TTYLQF-------LIGDNTSICEEAL--
-----------------
>Drosophila_bipectinata_XP_017099407.2_uncharacterized_protein_CG1339
---------------------------------MAA----------TQHDLRTRLYRF--
---FILANARFIYGLC--------CFL-----------------------DLGSVRYVQS
SGRLKKYHTPWPWVVMAVLIKLLLLTLE-APFIFMCGGMMYFFF-FEDSSEFNDNT----
TYQWMQMLAEEVMALVS----------------TARL--------------------IFI
SHNSTYCDFFTSTANRIL----EMH--------------RLVLRL---FGDKQLYLDDSL
LVVFLLKVFLT----------------------------FHH---IAAQYTPTEK-----
-----------HFVLVRYHTL--------NVILFE-----------IFYTAYFLYQLLLL
GWHR-----------SLLAFL-ETYV-ALKQVRKSLTLECR-R-----------------
--RIICVFSIYAKMAQIHLQVSR--AWLKVSSMLFIGVYYTAHESTYTVYCLFSWSQLSL
MK-----RTELLLLKKLGSLLHPLVGILLMGMASDRMKFLEAQLCERIFLVELF------
YAKKDHLFS---------------NRYSGLISCKN-----------ECFLLQRLSVPMRN
FMWNRGSICDRDLVFDMFVYLFINA-------TTYLQF-------LISDNNSLCAEVL--
-----------------
>Drosophila_busckii_XP_017851843.1_uncharacterized_protein_CG1339
---------------------------------MWS----TRDSRFIRSRRVQAVYRR--
---FFQYSAMLIYFFA--------RVL-----------------------DFVRLKYDCE
NHRMQKFKHHILIVVAIVIYKLYFVINQCHELLMFYQLLRRFVY------IVDESQ----
GQYLFIFVLSYAYMLIF----------------EVQI--------------------HTL
CYYPPYCEELKYLINEIL----SIT--------------RIIEER---FGLIYYC-DAYL
LGLNIMKLYLS----------------------------YMYQLDLLNRKG---------
--------------YSYIIQS--------YWMLFE-----------YVTFAYFIYQLLLL
NWQR-----------SLVFFL-QRCI-EHPKRLRAMSSKYR-N-----------------
--SIQWILHLNTRISKLHDRMSQTFSWINRA--VYSNILTSINNMELMLECIIYSV-DEI
DD-----KIHIVLNNLAAPAVLPILNIFIIGILMDKMRTVQEQLQLQIVIINAI------
YYRLNIRFK---------------NKVQ-----EHCY-------EFTSLLLEKKLKPFRN
ISI-LDNNCDRVFVLNYFMTIMTTTFASTANKLASIIYNNLNVIVTVSSGK-------YH
PQ---------------
>Drosophila_ananassae_XP_032309223.1_uncharacterized_protein_CG1339
---------------------------------MAA----------TQHDLRTRLYRF--
---FIFANTRFVYGFC--------CFL-----------------------DLGSFRYVQS
SGRVKKYHTPWQWVVMAVFIKLLLFALE-APYIFMCGGMMYFFF-FKDSSEFNDNT----
TYQWMQMLAEEAMAFVS----------------TARL--------------------IYI
SHNSTYCEFFTLAVNKVL----EMH--------------RLVRRI---FGDAQLYLDDSL
LVVFLLKVFLT----------------------------FHH---IAAQYTPTEK-----
-----------HFILVRYHTL--------NVILFE-----------IFYSAYFLYQLLLL
GWQR-----------SLLGFL-DTHL-ALKQPRRALSLKCH-K-----------------
--RITCVFSIYAKIAKIHLLVSS--AWLKVSSMLFICVYYTAHESTYTVYCLFSWSQLSI
MK-----RAEVLLLKKMGSFLYPLVGILLMGMASDRMKFLEAQLCERIFLVELV------
HAKEDTKIS---------------NEVSRLISCK--------------------------
--------------------------------VGFIRF---FQDILI-----ICSVIL--
----------------E
>Drosophila_albomicans_XP_034098824.1_uncharacterized_protein_CG1339-like
------------------------------------------------------------
------------------------------------------------------------
-----------------MKVKSGF---------------WLYMF----------------
------------------------------------------------------------
------------------------------------------------------------
------KLYLV----------------------------LILLDAMWHKHY---------
--------------FLWVNFF--------YWSLLE-----------YCIFAYFSYQLILL
NWYR-----------NFAFFF-QSFI-EHHEQQNVISRDYH-R-----------------
--RLLQLFKLHLRVKKLHKCISEKIGWLPTA--NFLAIFTSIANMELLLECMAYAQ-GDI
EN-----KIYIIADGCLGPALVPLLNVLILGLCTDRLRSEELSLQQQIVIINVT------
YVRKSF-------------------SLKQQLDNEH-----------TSLIVHQKL-----
------------------------------------------------------------
-----------------
>Drosophila_mauritiana_XP_033151184.1_uncharacterized_protein_CG31750
---------------------------------MPE-KGHEIPLRNSRKKWLSRLLRW--
---SVSSICWISYIIY--------RGV-----------------------VVGQIKFYPR
KGKMIIHPRNIWTKRIALLLKILTLLCNYSFTEYLCMAFLPILP-KKSES----------
FFDNLIEAIAVQLSLWN----------------TARL--------------------YSW
LNSLSWNRSFVDRVNDVI----RVN--------------AHLNSI---LGPLSLD-GISL
LILYVVHLQFT----------------------------LLQ---TINHSY---------
----------------IVPML--------NTLLLG-----------LICNVYVAYQMLLL
SWIA-----------AINHFL-KDCQ-EEQEPNR----KQR-K-----------------
--KLLRLLRIYAKISNVHQDIKV--LWLPVASMLFSNIVELVRNWSYIIEWIFFHRHKTV
MQ-----KWSFVFWRYLGSGFAPLLRMLLIGLCNDRLVQMQDFLNLQLLIIDLR-HT---
---KFKQLD---------------GNFVSQLKNLQ-----------TCFDLQLRAQPIRN
QIMSVNQECGCPFALDFFFCTVLNS-------ISCVQY-------KMANGIN-SD-----
-----------------
>Drosophila_melanogaster_NP_724041.1_uncharacterized_protein_Dmel_CG31750
---------------------------------MPEKKGHEIPLRNSRKKWLSHLLRW--
---SVSSICWISYIIY--------RGV-----------------------VVGQMKFDPR
NRKMIIHPRNIWTKRISLLLKILAMLWDYYFIQYLCSAILPIFS-NKSER----------
FFNNLIEAIAVQLSLWN----------------TARL--------------------YSW
LNSLSWNRSFVDRVNDVI----RLN--------------GHLKSI---LGPLSLD-SISL
LILYVVHLQFT----------------------------VLQ---TINHPY---------
----------------MIPMV--------NTLLLG-----------LICNVYVAYQMLLL
SWIA-----------AINNFL-KYSQ-PEQQPNR----KQR-K-----------------
--NLLRLLRIYAKISNVHQDIKV--LWLPVASMLFSNIVELVRNWSYIIEWIFFHRRKTV
MQ-----KWSFIFWKYLGGGLAPLLRMLLIGLCNDRLVQMQDFLNLQLLIIDLR-HT---
---KFKQLD---------------GNFVSQFKSLQ-----------TCFDLQLRAQPIRN
QIMSLNQECGCPFALDFFFCTVLNS-------ISCVQY-------KMANEIN-ND-----
-----------------
>Drosophila_simulans_XP_002079713.3_uncharacterized_protein_CG31750
---------------------------------MPE-KGHEIPLRKSRKKWLSRILRW--
---SVSLICWISYIIY--------RGV-----------------------VVGQIKFDAR
KVKMVIHPRNIWTKRIALLLKILTLLWNYSFAQYLCMAFLPILP-NKSGR----------
LFDNLIDAIAVQLSLWN----------------TARL--------------------YSW
LNSLSWNRSFVDRVNDVI----RVN--------------AHLNSI---LGPLSLD-GISL
LILYVVHLQFT----------------------------LLQ---TINHSY---------
----------------LVPML--------NTLLLG-----------LICNVYVAYQMLLL
SWIA-----------AINHFL-KDCQ-QEQQPNR----KQR-K-----------------
--KLLRLLRIYAKISNVHQDIKV--LWLPVASMLFSNIVELVRNWSYIIEWIFFHRHKTV
MQ-----KWSFVFWRYLGSGFAPLLMMLLIGLCNDRLVQMQDFLNLQLLIIDLR-HT---
---KLKQLD---------------GNFVSQLKNLQ-----------TCFDLQLRAQPIRN
QIMSVNQECGCPFALDFFFCTVLNS-------ISCVQY-------KVANGIN-SD-----
-----------------
>Drosophila_erecta_XP_001974461.1_uncharacterized_protein_CG31750
---------------------------------MPK-KGHGNPLRNSRNKWLSRILRW--
---SVSFICWTSYIIY--------RGL-----------------------VVGKIKFDPR
KGKMIIHPRNNWTKRVALILKICLLVHDYSFASYLLLAIVPIFV-KSPER----------
LFEIIMESIKMQITLWN----------------TARL--------------------YSW
LNSPSWNRSFVNRANDVI----RIN--------------ADLKSI---LGPLSLE-GISL
LIIYILHLQFI----------------------------LLK---NINFPY---------
----------------IIPIL--------YTLFLE-----------LVCNAYVAYQVLLL
SWIA-----------AIIQFL-KDYQ-QEQQPSR----KQR-K-----------------
--KLLRLMRIYAKISNVHQDIKL--LWLPVASMLFSNIVELVGSWSYLIRCIVFHNRRIM
IN-----KWGIYFWKHLGGGIAPLLRMLLIGLFNDRLVQMQESLNLQLLIIDLK-HP---
---KMKELD---------------VNFTRELQKLQ-----------TCFDLQLRAQPIRN
QIMSVNQVCGCSFAMDFFFCTVVNS-------ISCVQY-------EIANGQD-ILYD---
-----------------
>Drosophila_subpulchrella_XP_037708465.1_uncharacterized_protein_CG31750
---------------------------------MDT------ELVRTNKMWLSRLLRW--
---SVLGICWTSYIFY--------RGC-----------------------VIGQIKYDRE
KGKLIIQPRNIWTKRIALCLKIIAFSLNYFGIPYFSIAFILFLPMEISKTMFSAPK----
FFEILMSSVIVQLSIIN----------------SIRL--------------------CYW
MSSLPWNRSFVGLVNDVI----DIT--------------NLMEST---VGPLYLE-GIFL
LILHTFQFGLT----------------------------MLQ---IVGYSQMQ-------
---------------FHIFSL--------YNLLLE-----------LFFNIFVVYQLLLL
SWIA-----------TLNRFL-KIYL-QDRKQIK----RQR-L-----------------
--KVIKLFRLYSRISNVHTSIHV--IWLPVIGMLFSDILLLVSSSAFIIRSIIFKH-WIT
NV-----ILDRKYWMAALGAQSSFLRILFIGLGNDQLALLQCFIRLQLLVIDLC------
-YSTHDQQD---------------QNFVWDVKTLQ-----------ICFDLQLRVQPIRN
RIMSVHQECGCPFVLDFFFCILINA-------LCCAQY-------GMSFKVH-SLIFSDV
IS---------------
>Drosophila_guanche_XP_034128550.1_uncharacterized_protein_CG31750
---------------------------------MPV-EGHT----ESGSKWQTRLLRW--
---TVLGIGWTLYLFC--------RGC-----------------------VIGQMKYDPL
QGQMIIRARGLLTKRIALILKLAVLISDYFGAIYICMAIVPLLP-DIDNHKRNHRR----
IFESLVTIIIMVLAYWN----------------VGRL--------------------LYW
LSSLGYNRSIVRVVNEVI----RLH--------------SLIDRC---FGPLCLT-QLHL
LFVLLAELHMT----------------------------VLH---FFNCLRIQ-------
---------------MCLFLY--------NIVLLE-----------IFFSAYIAYQLLLL
SWLS-----------SFSLFL-HRFR----TPSR----GQR-S-----------------
--KLLRLFRLYARVSNGHQAIME--LWLPVASMLFSSIVGMVVDCSVIVNCILFNHSLDM
GQ-----KWELIF-RHLGSCLAPLLRMLLIGMCNDCLTRLEHLLSLQLLGIDLG-NKLEA
DYQMDPRQE----------------SFARQLRNLQ-----------TCFDLQTRAQPIRN
HVMSVHQICGGPFFLEFFFCTLINS-------FSCVQY-------VLSLGKK-SENFQAT
AETVGTGVDYEESSLWA
>Drosophila_takahashii_XP_044249559.1_uncharacterized_protein_CG31750-like
---------------------------------MAT-----SAERTLNKKWQSRLLRW--
---SVLGLCWSSYILY--------RGC-----------------------VIGQIKYDKE
KGKLIIQRRNIWTKRIVLCLKLSVLYFSF----------------ESNEGIFSSPK----
YFDTLMTGVIMQIAICN----------------IIRL--------------------WNW
MSSLSYNRSLVGLINEVI----EVN--------------TLMKET---LGRPSLE-GISL
LILYIVQWDFT----------------------------VLQ---ITGLSQLS-------
---------------LYVFPL--------YIILLE-----------LCFNIYVVYQLLLL
SWIA-----------AFNRFL-KIYL-QERKPTK----RQH-L-----------------
--KVLRLLRLYSRIANINQEIQL--LWLPVIGMLFTDILLLVINWAFIIKNIMEYH-LFA
DD-----KFYRKCLRAAVGGQASFLRILFIGLCNDRLCILQTLLRVQLLIVDLR------
-FSLHLQRH---------------QNFVRDVQTLQ-----------SCFDVQFRVQPIRN
RIMNANLECGGSFVLDFFFCTLLNA-------LCFAQY-------EITVDAD-TLIYAED
R----------------
>Drosophila_suzukii_XP_016933963.1_uncharacterized_protein_CG31750
-------------------------------------------------MWQSRLLRW--
---SVLGICWTSYIFY--------RGC-----------------------VIGQIKFDTE
KKKLIIQPRNIWTKRIALCLKIIAFSLNYFGIPYFSIAFVLFLPKELSKTMFSAPK----
FFEILLSSVIMQLSIIN----------------TIRL--------------------CYW
MSSPPWNRSFVGLVNDVI----DIT--------------KLMEDT---VGPLYLE-GISL
LILHTFQIGLT----------------------------ILQ---IVGYTRMQ-------
---------------FHIFSL--------YNLLLE-----------LFFNLFVVYQLLLL
SWIA-----------AFSRFL-KIYL-QERKLTK----RKG-L-----------------
--QVLQLFRLYSRISNVHRSIQL--IWLPVIGMLFSDILLLVSSWAFIIKSIIFNR-WIT
NE-----SLDRKYWIAALGAQASFFRILLIGLGNDRLALLQCFLRLQLLVIDLS------
-YLTHDQQD---------------QNFDWDVKTLQ-----------CCFDLQLRVQPIRN
RIISVYQECGCPFVLDFFFCTLINA-------LCCAQY-------GMSFDIH-SLIFSDV
IK---------------
>Drosophila_pseudoobscura_XP_001355880.3_uncharacterized_protein_CG31750
---------------------------------MPG-EGH---------NWRTPLLRW--
---TVLGIGWSLYLFC--------RGC-----------------------VIGQMKYDPR
QRRLIIRARGILTKRLALVIKLFVLLSDYFGLIYILLAVFPLLG-DTEDSRRKGRQ----
IFQSLVTLVGMALAYWN----------------IGRL--------------------LYW
LSSLGHNRSIVRVVNEVI----RLH--------------GLIDRR---FGPLLLA-DLHI
LIVFVAELHMT----------------------------VLH---LFNCLRFQ-------
---------------MILFLY--------NIVLLE-----------VFFGAYMAYQLLLL
SWLS-----------SFSRFL-QGYH-------R----GER-S-----------------
--RLRRLFGLYARVSNGHQAIME--LWLPVASMLFSSIVVMVVDCASIIHCILFKHSLDM
RQ-----KWHEVL-NHLGGCLAPLLRMLLIGLCNDRLTRLEHLLSLQLLGIDLG---LED
HQKKDPEQE---------------RSSARQWRHLQ-----------ICFELQTRAQPIRN
HIMSVHQTCGGPFVLEFFFCTLVNS-------FSCVQY-------VLSMGTQ-SEKFQ--
------GFFYSR-----
>Drosophila_persimilis_XP_002028509.1_uncharacterized_protein_CG31750
---------------------------------MPG-EGH---------NWRTPLLRW--
---TVLGIGWSLYLFC--------RGC-----------------------VIGQMKYDPR
QRRLIIRARGILTKRLALVIKLFVLLSDYFGLIYILLAVFPLLG-DTEDSRRKGRQ----
IFQSLVTLVGMALAYWN----------------IGRL--------------------LYW
LSSLGHNRSIVRVVNEVI----RLH--------------GLIDRR---FGPLLLA-DLHI
LIVLVAELHMT----------------------------VLH---LFNCLRFQ-------
---------------MILFLY--------NIVLLE-----------VFFGAYMAYQLLLL
SWLS-----------SFSRFL-QGYH-------R----GER-S-----------------
--RLRRLFGLYARVSNGHQAIME--LWLPVATMLFSSIVVMVVDCASIIHCILFKHSLDM
RQ-----KWHEVL-NHLGGCLAPLLRMLLIGLCNDRLARLEHLLSLQLLGIDLG---LED
HQKNDPEQE---------------RSSARQWRHLQ-----------ICFELQTRAQPIRN
HIMSVHQTCGGPFVLEFFFCTLVNS-------FSCVQY-------VLSMGTQ-SEKFQ--
------GFFYSR-----
>Drosophila_miranda_XP_017150890.2_uncharacterized_protein_CG31750
---------------------------------MPG-EGH---------NWRTPLLRW--
---TVLGIGWSLYLFC--------RGC-----------------------VIGQMKYDPP
QRRLIIRARGILTKRLALVIKLFVLLSDYFGVVYILLAVVPLLG-DTEDSRRKGRE----
IFQSLVILVGMALAYWN----------------IGRL--------------------LYW
LSSLGHNRSIVRVVNEVI----RLH--------------GLIDRR---FGPLLLA-DLHI
LIVFVAELHLT----------------------------VLH---LFNCLRLQ-------
---------------MILFLY--------NIVLLE-----------VFFGAYVAYQLLLL
SWLS-----------SFSRFL-QGYH-------R----GER-S-----------------
--RLRRLFRLYARVSNGHQAIME--LWLPVATMLFSSIVVMVVDCASIIHCILFKHNLDM
RQ-----KWDEVL-SHLGGCLAPLLRMLLIGLCNDRLTRLEHLLSLQLLGIDLG---IED
HQKKDPEQE---------------KSFARQWRHLQ-----------ICFDLQTRAQPIRN
HIMSVHQTCGGPFVLEFFFCTLINS-------FSCVQY-------VLSMGTQ-SEKFQ--
------GFFYSH-----
>Drosophila_obscura_XP_022228023.2_uncharacterized_protein_CG31750
---------------------------------MPG-EGHW----GRSAKWQTRLLRW--
---TVLGIGWTLYLFC--------RGC-----------------------VIGQMKYDPA
RGQMIIRARGLLAKRIALLIKLAVLLSDYFGAFYILGAILPLLP-EIDDHKRNGRR----
IFESLVTLVGMVLAYWN----------------IGLL--------------------LYW
LSSLRYNRSIVRVVNEVI----RLH--------------ALIDRC---FGPLLVA-ELHI
LVVFVAELHMT----------------------------VLH---LFNCLRIE-------
---------------MFLFLY--------NIVLLE-----------VFFCAYMAYQMLLL
SWLS-----------SFSLFL-HRYR-LQGTSAR----GQR-T-----------------
--KLLRLFRLYARVSNGHQAIMQ--LWLPVASMLFSSIVIMVVDCATIVNCILFKHNLDM
RQ-----KWDEIF-SHLGACLSPLLRMLLLGLCNDSLTRLENLLSLQLLGTDLGHHQLEG
DYRKDSEQE----------------GFVRHLRNLQ-----------ICFDLQTRAQPIRN
HIMSVNQICGCPFFLDFFFCTLINS-------FSCVQY-------VLSLGPQ-SENFQ--
------GFFSS------
>Drosophila_subobscura_XP_034667748.1_uncharacterized_protein_CG31750
---------------------------------MPV-EGHT----ESGSKWQTRLLRW--
---TVLGIGWTLYLFC--------RGC-----------------------VIGQMKYDPL
QGQMIVRARRLLTKRIALILKLALLISDYFGAIYICMAIVPLLP-DIDNHRRNARR----
MLESLVTLIIMVLGYWN----------------VGRL--------------------LYW
LSSLGYNRSIVRVVNEVI----RLH--------------SLIDRC---FGPLCLT-ELHL
LFVLLAELHMT----------------------------VLH---FFNCLRIQ-------
---------------LSLFLY--------NIVLLE-----------IFFSAYIAYQLLLL
SWLS-----------SFSLFL-HRYR----TSTR----GQR-S-----------------
--KLLRLFRLYARVSNGHQAIME--LWLPVASMLFSSILVMVVDCSVIVNCILFNHSLDM
GQ-----KWELIF-RHLGGCLAPLLRMLLIGLCNDCLARLEHLLSLQLLGIDLG-NQLED
DYQMDPRQE----------------SFARQLRNLQ-----------ICFDLQTRAQPIRN
HVMSVHQICGGPFFLEFLFCTLINS-------FSCVQY-------VLSLGKQ-SENFQ--
------GFFYE------
>Drosophila_grimshawi_XP_032592453.1_uncharacterized_protein_CG31750-like
------------------------------------------------MEMEKFLFN---
---IIYILSRTIYWIC--------RFC-----------------------VFGYFSFNEK
SGKLYICQHSVLRKIVASIVKIFLVFTDNANYVYLVMTAYMALF----ERLREKMS----
GYNFYVPISIFSHANLH----------------YYKM--------------------VYI
LHSRKISASYVSVINEVI----EIH--------------RIMIST---FDSIYFTVEINI
LIIFLLESILN----------------------------VLQ---IWNQLSTT-------
--------------IIWITIY--------QQLLFE-----------LFYWAYFVYQLILI
SWHK-----------VLLRCL-KSSL-HNLENGH----RHQ-Q-----------------
--QIILFYGLYFRIWKLHSRVTK--LWLKIAGALFGSTLALSYSICEELFNIIYTQ-SQP
TE-----KWHFYLRFQIGHCLAPPMRIFLLGLCNNRIEELTILLSQQIILIHLL-QGQKS
LNQVQSVQE---------------ILSEQLLECKF-----------NCF-VLQQIRPIRN
YIWYVGQTINNEFLLLYLWTSFLNA-------MSNLQY-------DLANAND--------
-----------------
>Drosophila_yakuba_XP_002090483.2_uncharacterized_protein_CG31750
------------------------------------------------------------
------------------------------------------------------------
------------------------------------------------------------
----------MHLTIWN----------------VFRL--------------------FYW
LSSLSWNRQFVELVNNVI----HVT--------------TQIDGM---FGPLYLE-GTSL
LILYIVQLDLT----------------------------LLQ---MVWFSQVR-------
---------------LHIFSL--------YNLILE-----------LFFNTYVVYELLLL
SWIA-----------AFNRFL-K-------------------------------------
-------------------DIQH--LWLPLTSVIFSDILMLVSNWSYAISCFLLDN-FAD
GG-----DCNWKYGIPVTAGQASLLRIVFLGLCNDRLALQQCFFRLHLLVISL-------
--KNQDQLD---------------QNFVWDVNNLQ-----------ACFDLQLWAQPIRN
QIMSVNQEFGCSFVLDFFFCALLNA-------LGCVQY-------RLSVNIR-SYHFLDT
MT---------------
>Drosophila_virilis_XP_032294383.1_uncharacterized_protein_CG31750
---------------------------------MLG------------------------
------------------------------------------------------------
-------------------------------------------------NISEKSA----
GYNFYLETSIYCNVNYQ----------------CLRM--------------------IYL
LHSWPISGAYVMVINKIM----ELH--------------RNMCST---FDRSNFTLEHNI
LIISVVEFSLT----------------------------LLQ---IWNQMMTSY------
--------------ILLVFVY--------HLVLFE-----------LFYWAYFLYQLILI
AWHQ-----------VLLNLL-SSYA-GNRRPNK----RDR-H-----------------
--QLMLFYGFYFRMCAIHGHITQ--HWLKIAGGLFASIAILSADISEELFDIIYKQ-KSP
LE-----KWKYFVVYKIGNCLTPIVKIFLLGLCNNRIEKLTKLLGQQIYLIELL-HWKRS
LDKLPSIKR---------------KPFTSLLASKSVILDG-----------AVGAVPIR-
-----------------------------------VER----------------------
-----------------
>Drosophila_mojavensis_XP_032584457.1_uncharacterized_protein_CG31750
---------------------------------MVD------------------------
------------------------------------------------------------
------------------------------------------------SPLEAQRE----
DFDNYVFFSTWLMNNWM----------------LLHL--------------------FRL
AHNQKYSADCQLTINDII----KLN--------------KTVHMC---FGSWSLRTKLDI
LLIFHLQYALT----------------------------TLQLRKIWDQ-----------
---------------YFCETY--------IILLFE-----------IYFCAYFVYQLLLL
AWLG-----------ALHKNL-STYY-LNPRQGHFPSSHSR-R-----------------
--QLIQFFSVYWRIKSVHQCVRK--LWRRVPAVLFLFLLKQTQYLAYNLYNMINHR---P
IN----------HLIEFECCVVPMLKIFILAICNKRIQMLNQQLREYLLRIELL-HWNWL
ESGLESAVA---------------VPFAKILSQLL-------------------------
---------------------VLSA--AAGRPDGNVQWQN-----GI-------------
-----------------
>Drosophila_arizonae_XP_017856849.1_PREDICTED_uncharacterized_protein_CG31750
---------------------------------MVD------------------------
------------------------------------------------------------
------------------------------------------------SPLEAQRE----
DFDNYLFFTTWLMNNWM----------------LLHL--------------------LRL
AHNRKYSADCQLTINDII----KLN--------------ETVHSC---FGSWSLRTKLDI
LLLFHLQYALT----------------------------TLQLRKIWDQ-----------
---------------YFCETY--------IILLFE-----------IYFCAYFVYQLLLL
AWLG-----------ALHKNL-STYY-LNPQQGHFPSSHSR-R-----------------
--QLIQFFSVYWRIKSVHQCVRK--LWGRVPGVLFLFLLKQFQYLAYNIYNINNHR---P
IN----------HLIEFECCVVPVLKIFILAICNKRIQMLNQQLREYLLRIELL-HWNWL
ESGLESAVA---------------IPFAKILSQLL-------------------------
---------------------VLSA--AAGRPDGSIQW----------------------
-----------------
>Drosophila_bipectinata_XP_043069726.1_uncharacterized_protein_CG31750
------------------------------------------------------------
----------MIYY----------------------------------------------
-----------------------------------------------RDQRFSDHK----
LFGSVIISIAMVLYLVK----------------TILL--------------------IAW
LKSLEWNKYAVQLANEVI----SLT--------------NFMESS---FGRLSWE-CSYF
IFFFWVLFPMT----------------------------VFE---SYNYFAVP-------
---------------MRLYAF--------STILLQ-----------IIYNAYAVYQMLLL
SWIQ-----------TLNSFL---------------------------------------
------------------------------------------------------------
--------------------------------------------KLNLLGIDLN------
NIKNEYGVD---------------INTNEKRKNQL-----------DHIDLHSQVQSFGK
EIIIMNNACGCNFVLNFFFCVLMTA-------LSFVQF-------SLSTGHRFVNL----
-----------------
>Drosophila_erecta_XP_001974464.2_uncharacterized_protein_CG31750
------------------------------------------------------------
------------------------------------------------------------
------------------------------------------------------------
------------------------------------------------------------
MSSVSWNRQFVQLVNNVI----RVT--------------TQIDAT---VAPLYLE-GTSL
LILYIVQLDLT----------------------------LLQ---MVGYSQIE-------
---------------LHIFSL--------YNLMLE-----------LYFNTYVVYELLLL
SWIA-----------AFNRFL-KKYA-QEWNPSK----KQR-A-----------------
--HFLELFNLYSRIGIIHQNIQH--LWLPLASVIFSDILMLVTNWAFVISCFLSDN-FAE
GG-----ICNWKYEIPVIAAQASLLRILFIGLCNDRLALQQCFLRLQLLVISL-------
--KEQDQLD---------------QSFAWDVNNLQ-----------TCFDIQLWAQPIRN
QIMSSNQECGCSFVLDFFFCALLNA-------LGCVQY-------RISVNIH-PFHFLDT
IT---------------
>Drosophila_kikkawai_XP_017025365.1_uncharacterized_protein_CG31750-like
------------------------------------------------------------
------------------------------------------------------------
------------------------------------------------------------
------------------------------------------------------------
------------------------------------------------------------
-------MALP----------------------------VLQ------------------
------------------------------------------------------------
---------------------------------------QC-Q-----------------
--KIRQILHLYSRISNAHQDIIV--LWLPVANVLFSNVVMMMGHWASIINVVLYNHDLDT
AG-----KWNWVLKRHLGGALGPLLKILLIGLCNDRLAQLDRRLSLQLLLIDLR------
-LLGDGDRS---------------HTFAKELTIL------------------LRAQPLRN
PIMCKHQICDSPFVLEFVFCVLVNA-------LSYVQY-------GMSMAIT-LD-FQSS
IRLMAIKY---------
>Drosophila_kikkawai_XP_017025366.1_uncharacterized_protein_CG31750-like
------------------------------------------------------------
------------------------------------------------------------
------------------------------------------------------------
------------------------------------------------------------
------------------------------------------------------------
-------MALH----------------------------VLQ------------------
------------------------------------------------------------
---------------------------------------QR-Q-----------------
--KIRQILHLYSRIINGHQDIIV--LWLPVANVLFSNVVMMMGHWASIINVVLYNHDLDT
AG-----KWNWVHQRHLGGALGPLLKILLIGLCNDRLAQLDRRLSLQLLLIDLR------
-LLGDGDRS---------------HTFAKELTIL------------------LRAQPLRN
PIMCKHQICDSPFVLEFVFCVLVNA-------LSYVQY-------GISVGKN-ID-FQHK
LSLLPE-----------
>Drosophila_kikkawai_XP_017025368.1_uncharacterized_protein_CG31750-like
---------------------------------MPE-EKYGSTRRASCGKWRSRLLRW--
---SVLGIGWSTYIVY--------RSF-----------------------VVGQIKYDAL
TGKMIIRPRNMWIKRIALVLKISAMCVDNFGLVYLTIACFPLLF-ISSGDLNHPKR----
LFEDLVEAVIFQIAFWN----------------IGRL--------------------YYW
LRSLSWNRSLVLSVNEVI----CVM--------------SLIEET---FGPLPID-GPVL
LIIFVVQFDLT----------------------------VLQ---IAEYLYGK-------
---------------MFVLAL--------HTILLA-----------LFYNAYIAYQLLLL
SWMA-----------TFNRFS-KGYH-QKGTPTW----QER-Q-----------------
--QLQHLFCLYSRVSNGHQNIMV--LWLPVATMLFSNIVVLVAHWSIVIYCVLFIDSMNA
VE-----KWQDFLREQLGGSLTPLLRILLIGLCNDRLAKLERFLSLQLLFIDLR-YSGCP
EVRKGKDLE-------------------------Q-----------TCFDIQLRAQPIRN
QIMSMQHVCGCPFVLEFFFCTFLNA-------LNCVQY-------AVANGIN-IKNF---
-----------------
>Drosophila_takahashii_XP_017004943.1_uncharacterized_protein_CG31750
---------------------------------MSE-EVDGCTQRNTSKRWQSRIQRW--
---SVLAICWFSYIFY--------RGC-----------------------VVGQIKYDPK
KAKMIIQHRNIWTKRIALCIKMFGLSLDLFLIETIFSAVRPFTA--RDKSLRYISQ----
LFNKLVLAIALQLSLWN----------------TSRL--------------------YLW
LSSLSWNRSFVAAVNDVI----HVV--------------ILVDDI---FGPLFLE-YLPL
LILYILQLHLT----------------------------LLQ---IFSYTY---------
----------------VISVL--------NILLLE-----------LFYNVYVAYQLLLL
SCIA-----------AFNCFL-KSYL-QEQTPSR----RQR-L-----------------
--KLIRLFRLYAKISNGHQDIKV--LWLPVASMLFSNIVELVVHWSSIIGCILFSHQLNL
VE-----KWGFIFWKHLGPGLAPLLRILFVGLCNDRLQQMLNFLNLQLLIVNLN-QP---
-----NELE---------------ETFCYEIKKLQ-----------TCFDVQLRAQPIRN
QIMSDHQVCGCAFVLDFFFCTILNS-------VSCVQY-------EISSGSG-FRGG---
-----------------
>Drosophila_biarmipes_XP_016963336.1_uncharacterized_protein_CG31750_isoform_X1
---------------------------------MKT-------VRNSHKIWQTRVLRW--
---SVLGICWTSYIIY--------RSC-----------------------VIGQIKYDKE
KGKLVIQPRNIWTKRIVLCLKIIVLYLNYCGIPYIMIAIIPLLPREIFKAAFSSPK----
YFEILMGMVIIQLTMFN----------------TIRL--------------------CYW
MSSLSWNRSFVGLANDVI----HLI--------------TLMEVN---VGPLYLE-RISL
LILHFLQLGLT----------------------------LVQ---VVGYSQMQ-------
---------------LHLCSL--------YNLLLE-----------LFFNMFVVYQLLIL
SWMA-----------AFCRFL-KIYL-QEPTIGQ----R---L-----------------
--KVLRLFRLYARISNVHQNIQL--MWLPVINMLFSDILMLVSHWSFIIKSIILNR---L
ED-----DLNSKYWKAAFGAQASLLRILFIGLCNDQLALLQSFIRLQLLAIDLC------
-FSKLDQLD---------------LNFVWEAKILQ-----------TCFDLQSRAQPIKN
RIMSIYQECGCPFVLNFFFCAMINA-------FCCAQY-------DIFFSVD-SVI-SPM
L----------------
>Drosophila_hydei_XP_023170503.2_uncharacterized_protein_CG31750-like
---------------------------------MTARLNRKHREQQSRVYSEEILFHR--
---TVYVLSRILYQIC--------RSC-----------------------TFGYFNYNPE
TNKLYICRHENLKKYFTYAVKAMLLFMDYLNYLYVEVKFEAYIF----HDCDLVSS----
GYSFYLEVLNYINVNWH----------------FTKI--------------------IVL
LHSWKTNESFVSTINKIL----EIH--------------QNMISS---FNKTCFTFDYNI
LLISSLEFSFT----------------------------VVQ---LWNQIMRKK------
--------------HFLVLKY--------RIILFE-----------FIYWAYFLYQLILI
TWHQ-----------VLLSSI-SSCN-CRKRNCK----R---------------------
---LIKIYKIYFRICEVHGEITQ--LWLGISGGLFACISLLSADISEELYDVIYQE-KST
AE-----KWKFFLYLKVGNCVAPLLKVFLLGLCTNRIEYLTKFLSQQIYIIELL-E----
-----SGQQ---------------NAYTKVLDCQF-----------DCFCLQQHFCPIRN
HIWHKGQSINIEFLLLFMWIAFLNA-------MSNLQY-------ALTEENG-INHFY--
-----------------
>Drosophila_hydei_XP_030080387.1_uncharacterized_protein_CG31750-like
------M--------------------------MME------------------------
------------------------------------------------------------
------------------------------------------------WPFDSKRE----
GFEAYLLTWTWWTQNWL----------------LLRL--------------------FRL
THSRQYSKACQLTINNII----KLN--------------KTVHLC---FGRWTLRTQLHI
LLLYHLQYALT----------------------------TLQFRNIWDQ-----------
---------------PWCHTY--------IILLLE-----------VPFCAYFVYQLLLM
AWLG-----------ALLTNL-STYY-LNPRLGLFPSSQSR-R-----------------
--QLIQFYRVYISINSVQQRVHK--LWLRVSVVLFVLLLQQTQELASNLYNMIYHQ---P
IN----------QKIEYECCVAPVLKIFLLAVCNKRIKMLKQQLREHLFRTEFL-HWHWF
ASGVQSAVG---------------IPFAKILSRKV-------------------------
------------------------------------------------------------
----------------R
>Drosophila_sechellia_XP_002038898.2_LOW_QUALITY_PROTEIN_uncharacterized_protein_CG31750
---------------------------------MPE-KGHEIPLRNSRKKWLSRILRW--
---SVSSICWISYIIY--------RGV-----------------------VVGQIKLDPR
KGKMVIHPRNIWTKRIALLLKILTLLWNYSFSQYLCMAFLPILP-QKSER----------
LFDNLIEAIAVQLSLWN----------------TARL--------------------YSW
LNSLSWNRSFVDRVNDVI----LVN--------------AHLNSI---LGPLSLD-GISL
LVLYVVHLQFT----------------------------LLQ---TINHTY---------
----------------LVPML--------NTLLLG-----------LICNVYVAYQMLLL
SWIAGSFSEGKKNTVAITKFYTRYLK-REQQPNR----KQR-K-----------------
--KLLRILRIYAKISSVHQ---X--LWLPVASMLFSNIVELVRNWSYIIEWIFFHRRKTV
MQ-----KWSFVFWRYLGSGFAPLLRMLLIGLCNDRLVQMQDFLNLQLLIIDLR-HT---
---KFKQLN---------------GNFVSQLKNLQ-----------ICFDLQLRAQPIRN
QIMSVNQECGCPFALDFFFCTVLNS-------ISCVQY-------KMTNGIN-SD-----
-----------------
>Drosophila_yakuba_XP_043062897.1_LOW_QUALITY_PROTEIN_uncharacterized_protein_CG31750
------MDSFS-------------------GYIMPE-KGHGIPLRNSRNIGLSRLLRW--
---SVSSICWTSYIIY--------RGW-----------------------VVGQIKFDPR
SGKMIIHPRNIWTKRVALLGKISALVHDNSFKAYLFVAFTLMFL-KRQET----------
----LIETIAVQISLLN----------------TGRL--------------------YYW
LNSLSWNRSFVNRVNDVI----RVD--------------AH-------------------
------------------------------------------------------------
------------------------------------------------------------
------------------------------------------------------------
------------------------------------------------------------
-----------------------------------RLVQMQGLLNLQLLIIDLR-NQ---
---KXKQLD---------------FSFTSELKNLQ-----------TCFDLQLRAQPIXN
QIMSVNHVCGCPFVLDFFFCTVLNS-------ISCVQY----------NGKW-R------
-----------------
>Drosophila_grimshawi_XP_043070523.1_uncharacterized_protein_CG31750_isoform_X2
---------------------------------M--------------------------
------------------------------------------------------------
------------------------------------------------------------
------------------------------------------------------------
------------------------------------------------------------
------------------------------------------------------------
------------------------------------------------------------
----------------------NSYV-RNMENGQHLNRRDQ-Q-----------------
--QIILFYGLYFRIWKLHSRVTK--LWLKIAGPLFSSIFSLTLNMSEELFDIIYKQ-GQP
ME-----KWHSFLTFHIGHCLAPPMRIFLLGFCNNRIEELTILLHRQIMLINLL-HG---
KNQKYSAEE---------------IIFTRLMDC------------------EQQTRPIRN
HIWHVGQTINNEFLLLYLWIGFLNA-------MSDLQY-------EFANVHEKVNEVLPF
RNKI------------Q
>Drosophila_teissieri_XP_043644915.1_uncharacterized_protein_CG31750
---------------------------------MPE-KGHGIPLRNSRNKWLSRLLRW--
---SVSSICWTSYIIY--------RGW-----------------------VVGQIKFDPR
EGKMIIHPRNIWTKRVALLVKIFALVCDYSIIAYLIMAFIPMFI-TPEES----------
LFDNLIDAIGVQISLWN----------------TGRL--------------------YYW
LNSLSWNRSFVNRVNDVI----RVD--------------AHLKSI---LGPPTLE-GISL
LILYVLHLQFA----------------------------LLQ---TFNHPY---------
----------------IMVIL--------NTLLLE-----------LVCNAYVAYQMLLL
SWIA-----------AINRFL-KDFQ-QEQQPNR----KQR-K-----------------
--KLLRLLRVYAKISNVHQDIKL--LWLPVASMLFSNIVELVDNWSSIIGCLFFH-HLNV
ME-----KWSIIFWKYLGGALAPLLRILLIGLFNDRLVQVQGFLNFQLLLIDLR-HE---
---KTKQQD---------------MSFTSELKNLQ-----------TCFDLQLRAQPIRN
QIMSVNQVCGRPFVLNFFFCTVLNS-------ISCVQY-------IMANGHK-LL-----
-----------------
>Drosophila_teissieri_XP_043644917.1_uncharacterized_protein_CG31750-like
------------------------------------------------------------
------------------------------------------------------------
---MIIQPRNVWTKRLALGLKIILLFLNQFGIDYIVLAVAPFIPLKNGGLLFRSPR----
FFDVLMSAIIMHVTIWN----------------VFRL--------------------FCW
MSSLSWNRQFVELVNNVI----HVT--------------TRIDGI---VGPLSLE-GTSL
LILYIVQLDLT----------------------------LLQ---MVGYSQVG-------
---------------LHLFSL--------YNLILE-----------LFFNTYVVYELLLL
SWIA-----------AFNRFL-KVYA-QEWNPSK----MQR-L-----------------
--KFLELFNLYSRIGIIHQEIQH--LWLPLASVIFSDILMLVSNWSFVISCFLFDN-FAE
GG-----DCSWKYGIPVTAAQASLLRILFLGLCNDRLALQQCFLRLQLLVISL-------
--KVQDQLD---------------QKFKWDVNNLQ-----------TCFNLQLWAQPIRN
QIMSVNQECGCSFVLDFFFCALLNA-------LGCVQY-------RLSVNIR-SFHFLDT
IT---------------
>Drosophila_takahashii_XP_017004944.2_uncharacterized_protein_CG31750-like
---------------------------------MPE-EGHGCTHRNSANKWKARVLRW--
---SVFVICWFSYIFY--------RGC-----------------------VVGQMKYDPK
KGKMVIIPRNIWTKRIALCLKIFAMFLNNFLFESLLAAILPLIP-LRDGSPQDIND----
LLYNLEGAIAVQLLLWN----------------TARL--------------------YSW
LSSLSWNRFFVTAVNDVI----LVV--------------TLVADT---FEPHTLD-DLPL
LILYILQLVFT----------------------------LLQ---IFSYSY---------
----------------VISLL--------NILLLE-----------LFYNVYVAYQFLLL
SCIA-----------AFNRFL-ESYL-QNQTPSR----TQR-L-----------------
--QLIQLYRLYAKISNGHQDIKV--LWLPVASMLFSNIVELVVHWSSIIGCILFSHHLNL
VE-----KWGFIFWKHLGPGLAPLLRILFVGLCNDRLQQMLNFLNLQLLIVNLN-QP---
---NYNELE---------------EKFYYEIKKMQ-----------TCFDLQLRAQPIRN
QIMSDHQVCGCAFVLDFFFCTILNS-------VSTVQY-------EIANGTT-LN-----
-----------------
>Drosophila_melanogaster_NP_724038.2_gustatory_receptor_36a
---------------------------------MFD------------------------
---WVGLLLKVLYYYG--------QII-----------------------GLINFEIDWQ
RGRVVAAQRGILFAIAINVLICMVLLLQI------------SKKFNL-DVYFGRAN----
QLHQYVIIVMVSLRMAS------------------GI--------------------SAI
LNRWRQRAQLMRLVECVL----RLFLKKPHVKQM-------SRWA----------ILVKF
SVGVVSNFLQM----------------------------AISMESLD-RLGFN-------
-----------EFVGMASDFW--------MSAIIN-----------MAISQHYLVILFVR
AYYH-----------LLKTEV-RQAI-HESQMLSE--IYPR-R-------AAFMTKCCYL
ADRIDNIAKLQNQLQSIVTQLNQ--VFGIQGIMVYGGYYIFSVATTYITYSLAING-IEE
LH-LSVRAAALVFSWFLFYYTSAILNLFVMLKLFDDHKEMERILEERTLFTSAL------
DVRLEQS-------------------F-------------------ESIQLQLIRNPLKI
EVLDIFTI-TRSSSAAMIGSIITNS-------IFLIQY-------DM-------EYF---
-----------------
>Drosophila_simulans_XP_002079710.2_putative_gustatory_receptor_36a
-------------------------------MEMFD------------------------
---WVGLLLKAAYYYG--------QII-----------------------GLCNFKIDWQ
RGRVVAAQRSIIFAIAINVLICMVVLLQI------------SKKFNL-DSYFSKVN----
QLHQYVIIVMVSLRMAS------------------GV--------------------STI
LNRWHQRAQLMRMAECVF----RLFLKKPQVKQM-------SRWA----------ILVKL
SVAVVSDFLQM----------------------------AISIDSVG-RLGSK-------
-----------QFVGMALEFW--------MSAIIN-----------MALSQYYLIILFVR
AYYH-----------LLKTEL-RQVI-HESQMLSE--TYPR-R-------GAFMTKCCFL
ADRIDNIAKLQNELQSIVAQLNQ--MFDLQGMMVYVGYYIFFISTNYITYSLAKNG-IEQ
LH-LTVRAVALGFSWCFFYYMDAILNLFVILNLLDDHKELERILEDRTLFTSAL------
DVRLEQS-------------------F-------------------ESIQLQLIRNPFKF
EVLDIFTI-TRSSSAAMMGSIITHS-------IFLIQY-------DM-------EYF---
-----------------
>Drosophila_mauritiana_XP_033174233.1_LOW_QUALITY_PROTEIN_putative_gustatory_receptor_36a_partial
---------------------------------MFD------------------------
---WVGLLLKAAYYYG--------QII-----------------------GLCNFKIYXQ
RGRVVAAQRSIIFAIAINVLICMVVLLQI------------SKKFNL-DAYFSRAN----
---QYVIIVMVSLRMAS------------------GL--------------------SPI
LNRWRQRAQLMRMAECVF----RLFLKKPQVKQM-------SRWA----------SLVKL
SVAVVSDFLQM----------------------------AISIDSVG-RFGSK-------
-----------QFVGMALEFW--------MSAIIN-----------LALSQYYLIILFVG
AYNH-----------LLKTEL-RQVI-HESQMLSE--TYQR-R-------GAFMTKCCFL
ADRIDNVAKLQNELQSIVTQLNQ--MFDLQGMMVYXGYYIFFICTNYITYSLAKNG-IEQ
LH-LTVRAVALGFSWCFFYYMDAILNLFVILNLLDDHKELERILEDRTLFTSAL------
DVRLEQS-------------------F-------------------ESIQLQLIRNPFKF
EVLDIFTI-TRSSSGAMMGSIITHS-------IFLIQY-------DR-------N-----
-----------------
>Drosophila_sechellia_XP_032583400.1_putative_gustatory_receptor_36a
---------------------------------MFD------------------------
---WVGLLLKTAYYYG--------QII-----------------------GLCNFKIDWQ
RGRVVAAQRSIIFAIAINVLICMVVLLQI------------TKKFNL-DAYFSRAN----
QQHQYVIIVMVSLRMAS------------------GL--------------------STI
LNRWRQRAQRMRMAEFVF----RLFLKKPQVKQM-------SRWA----------ILVKL
SVAVVSDFLQM----------------------------AISIDSVG-RLGSK-------
-----------QFVGMVLAFW--------MSAIIN-----------MALSQYYLIILFVR
AYYH-----------LLKTKL-RQVI-HESQMLSE--TYPR-R-------GAFMTKCCFL
ADRIDNIAKLQNELQSIVTQLNQ--MFDLQGMMVYVGYYIFFTSTNYITYSLAKNG-LEQ
LH-LTVRAVTLGFSW----WMDAILNLFVILNLLDDHKELERLLEDRTLFTSAL------
DVRLEQS-------------------F-------------------ESIQLQLIRNPFKF
EVLDIFTI-TRSSFAAMMGSIITHS-------IFLI------------------------
-----------------
>Drosophila_takahashii_XP_016993858.2_putative_gustatory_receptor_36a
---------------------------------MTD------------------------
---WVGWLLKAFYYYG--------HLI-----------------------GLGNFEINWR
TGRVLTTPRSTIYAIVVNVLIFIVLVAQL------------SKRTDP-NVFFGKTN----
KLHHYVIVVMVALRIAS------------------GL--------------------STV
LNRWRQRAKLMRLARKVL----RLFEEKPQVKGM-------SRWG----------ILIKV
IISTVTDLVQI----------------------------AIAWDAVG-RLDSN-------
-----------QSVGMTLNFW--------MSAIIN-----------LAISQHYLVALFVR
AYYH-----------LLNTEL-RQVI-DESRKLSY--LPFR-K-------GSFMTRCCSL
ADQVDNIARLQSELQSIVTQLNE--VVGIQGLMVYSGYYIFSIATSYLTYSVLKNG-PEN
LQ-LSIPAVILAFSWCFFFYLDAMINLFIMLNLQDDHKVMLCLLEERTLFASRL------
DVRLEES-------------------F-------------------ESIQLQLIRNPFKI
EILKLFCI-DRSSTTAMFGSLITNS-------IFLIQY-------DM-------EYF---
-----------------
>Drosophila_suzukii_XP_016935022.1_putative_gustatory_receptor_36a
---------------------------------MSD------------------------
---WVGWLLKAVYYYG--------HLI-----------------------GLFNFEIDWH
TGRVFTSARSSLYAFTVNVVIFMVLFLQI------------SKQTKP-SVYIGKAN----
KLHVIVINVMVGLRIAS------------------GL--------------------CTV
INRWRQRTQFMRLVRKVL----RLLLQKPQVKIM-------SRWG----------ILIKV
IIAVVTDLLQM----------------------------AITWDSVG-RVDSN-------
-----------QSLGMTLQFW--------MAAIIN-----------LAISQHYLVTLFVR
AFYH-----------LLNTEL-RKVI-SECRMLSY--ITVR-K-------GAFMTRCCSL
ADQVDNIAKLQSQLQSIVTQLNA--VAGVQGLMVYGGYYIFSISTTYLTYSLFKNG-IEN
LQ-LSLRAVILSLSWCFFYYLDAMINLFVALNLQDDHKEMIRLLEERTLFASGL------
DARLEES-------------------F-------------------ESIQLQLIRNPFKI
EVLEKFSI-TRSSTSAMFGSLITHT-------IFLIQY-------DM-------EYF---
-----------------
>Drosophila_subpulchrella_XP_037711817.1_putative_gustatory_receptor_36a
---------------------------------MSD------------------------
---WVGSLLKAVYYYG--------HLI-----------------------GLCNFEIDWR
TGRVFTSSRSSFYAFSINVVIFMVLFLQM------------SKQTNP-NVFFGKAN----
KLHITVIIAMVALRTAS------------------GL--------------------CTV
INRWRQRTQFMRLARKEL----RLILKRPQVKMM-------SRWG----------ILVKV
IIAIATDLLQM----------------------------AITWDSVG-RVDSN-------
-----------QSLGTTLQFW--------LAAIIN-----------LAISQHYLVTLFVR
AFYH-----------LLNTEL-RQVI-SECRMLSY--LTVR-K-------GAFMTRCCSL
ADQVDNIAKLQSQLQSIMTQLNA--VVGVQGLMVFSGYYIFSISTTYLTYSTFKNG-IEN
LQ-LSLRAVILSLIWCFFYYLDATINLFVVLNLQDDHKEMIRLLEERTLFASGL------
DVRLEKS-------------------L-------------------ESIQLQLIRNPFKI
EVLEKFSI-TRSSTSAMFGSLITHT-------IFLIQY-------DM-------ENF---
-----------------
>Drosophila_biarmipes_XP_016963440.1_putative_gustatory_receptor_36a
---------------------------------MSD------------------------
---WVGLLLKAVYYYG--------RII-----------------------GLGNFDIDWR
KGRVFTALRSSLYVLAINVIILVVMFLQI------------FKRTDP-NVVFEKAN----
ALHQTLIIVVVGIKLAS------------------GL--------------------CTV
INRWRQRAKFMRLARKML----QLSLEKPQVKRM-------SRWG----------ILIKV
VIAIVTDLLQM----------------------------AISWDSAD-RVDSN-------
-----------QFLGMIFQFW--------LSAIIN-----------LAISQHYLVTLFVR
AYYN-----------LLNTEL-RTVI-NESKMLSY--FTVR-R-------GVFMTRCCFL
ADKVDSIAKLQYRLQTIINQMNA--VVGVQGLLVYAGYYIFSISTTYVTYSIHKNG-IEN
LQ-LTIKSVILAFCWCFFYYLDATINLFIMINLLDDHKEMLRLLEERTLFAPGL------
DARLEES-------------------F-------------------ESIQLQLVRNPFKI
EVLKMFSI-TRSSTTAMFGSLITHS-------IFLIQC-------DM-------EYF---
-----------------
>Drosophila_eugracilis_XP_017086602.2_putative_gustatory_receptor_36a
---------------------------------MSD------------------------
---WAGLLLKVIYYYG--------HLI-----------------------GLSNFEIDWR
RGRVFTSKNSTLLGIAINFIIFILIFVQS------------SKQTNF-GVFIGKGN----
KLHLYAIMVMVGLRMTS------------------GL--------------------CTV
MNRWRQRARLMRLARKVL----RLYLAKPQVKRI-------SRWG----------ILIKV
VIAIITDFLQI----------------------------ALTWNSVA-RTNSN-------
-----------QSLGLTLQFW--------MSAIIN-----------LATSQHYLITLFVR
AYYH-----------LLNTEL-RQVI-NECIILSH--LPVR-K-------GCFMTRCCSL
ADQVDNIARIQSQLQSIVTELNE--FVGIQGLMVYSGYYVFSIITTYFMYSITKSG-LED
LQ-LTISSVILAISWCFFYYLDAMINLFIMLNVLDDHNEMKRLLEERTLFASGL------
DVRLEES-------------------F-------------------ESIQLQIIRNSFKI
DVNKLFSL-SRSSATAMFGSIITHS-------IFLIQY-------DM-------EYF---
-----------------
>Drosophila_kikkawai_XP_017025555.1_putative_gustatory_receptor_36a
---------------------------------MLD------------------------
---WAGLVLKAIYYYG--------HLI-----------------------GLSNFEFDWR
TGRVFTAARSTLFAIVANAIIVILLGFLL------------TRPINF-SLIFGNSN----
RLHELVIITMTSLRLTA------------------GL--------------------STV
LNRWRQRSQMKDLVKRIL----RLFLARPQVKRM-------SRWG----------LLIKF
LPITVTDILQV----------------------------AITLDAIG-RGDST-------
-----------FFLGMGLQLW--------VSGILN-----------LAISQHFLVMLFVR
AQYQ-----------LLNIEL-RKVI-DESTELSY--HAPR-K-------AAFMTRCCNL
ADRLEDVAKLQSQLQTIVTQLGE--VFGIQGIMVYGGYYISSVAASYMTYSIVKNG-PEN
LG-MTYRSTVLVFTWCIFYYWDAILNLFIMLYVQDDHKEMIHLLEKRTLFASGL------
DVRLEES-------------------F-------------------ESLQLQLIRNPLKI
EVLKIFSI-NRDSTSAMFGSLITHS-------IFLIQY-------DI-------QFF---
-----------------
>Drosophila_rhopaloa_XP_016982917.2_putative_gustatory_receptor_36a
---------------------------------MFD------------------------
---WAGLLLKAVYYYG--------HLI-----------------------GLSNFEFDWR
TGRVFTAKRSTFYAIAINAIIFMLLILQS------------TKKLDL-NMIIGRSN----
KLVQYVLIIVLGMRIAA------------------GF--------------------SAI
LVRWRQRTQMMRLTKMVI----RIFLQKPQVIRM-------SRWD----------ILIKF
ILACTTDFLQM----------------------------AITWNAMG-HSEAN-------
-----------QILPMVVQFW--------MSAVIN-----------LATSQHYLVILFVR
AYYH-----------LLNREL-RQVI-EECKELSN--HPQR-K-------GAFMTRCCSL
SDRLEIIAKLQTQLQSTVTQLHE--VFALQGLMVFGGYYILSIATAYLTYSILKNG-YEN
LE-MTLVMMILSFTWSFFFYLDAILNLFMTLNLIDDHKEMIRLLDQRTIFASRL------
DVRLEET-------------------F-------------------DSMQLQMIRDPFKI
KIFKTFTI-TRSSTSVMFGSLITNS-------IFLIQY-------DL-------ENF---
-----------------
>Drosophila_takahashii_XP_017004949.2_putative_gustatory_receptor_36a
---------------------------------MTD------------------------
---WVCLLLKAVYYYG--------HLI-----------------------GLGNFEIDWR
TGRVYTSPSSTIYALATNVSIFIVLLWQI------------LEQTDP-NVFFGNAN----
KLLVAVILVLVGLRVAS------------------GL--------------------LTV
HNRWHQRAKFIRLARKVL----RLFLEKPQVKRM-------CRWR----------ILIKF
IIAIVTDLLQV----------------------------AITWDSVG-RVDCN-------
-----------QFIGMTLQFW--------MSTIIN-----------LAISQHYLVALFVR
ANYH-----------LLNTEL-RRVV-NESRILSY--LPQR-K-------GAFMTRCCSL
ADQLDNIAKLQSQLQSIVTELNA--VAGAQGLMVYGGYYLSSIATYYLTYSILKNG-LEN
LQ-LTVQAVILAFSWCFFYYLDAMINLFTMFNLLDDHKEMIRILQERTLFASGL------
DVRLEES-------------------F-------------------ESFQFQVIRNPFQI
EVMEIFSI-TRSSISAMYGSLVTHT-------IFLIQY-------DL-------EYF---
-----------------
>Drosophila_serrata_XP_020809237.1_putative_gustatory_receptor_36a
---------------------------------MLD------------------------
---WAGLLLKAVYFYG--------HLI-----------------------GLSNFEFNWR
TGRVFTAARSTLYAVVANVIIVILLGILI------------TRDINL-NVIFGNSN----
RLHELVIITMTSLRLIG------------------GL--------------------TTV
LNRWRQRCQMKYLAGKIL----RLFLARPQVKRM-------SRWG----------ILIKF
LTAGVTDIIQM----------------------------AITFDAIG-RGDST-------
-----------FFLGMGLQFW--------MSGILN-----------LAISQHYLVMLFVR
AQYQ-----------LLNMEL-KEVI-DESIDLSY--HPPR-K-------GAFMTRCCHL
ADRLEDIAKIQSQLQDIVTKLGD--VFGIQGLMVYGGYYISSVTTSYLTYSIFKHG-PEK
FA-LNYTTTVLMFAWCFFYYWDAILNLFIMLYVQDDHKEMIRLLERRTIFASGL------
DVRLEES-------------------F-------------------ESLQLQLLRNPLKI
EVMQIFSI-NRDSTSAMFGSFITHS-------IVLIQY-------DI-------QFF---
-----------------
>Drosophila_takahashii_XP_044249639.1_putative_gustatory_receptor_36a
---------------------------------MFD------------------------
---WVGLLLKVVYYYG--------HLI-----------------------GLSNFEFEW-
TGRVFKTRRSALYAIAIDVILVILIVLQI------------SKPTEF-NLIFGKAN----
KLHHYVIIIVFGLRVVA------------------GL--------------------STV
FIRWSRRKQMMLLAKKVL----GVFLKNPHLRKI-------SRWG----------ILIKV
TIAIVTDLLQM----------------------------AINWNALG-YAKAN-------
-----------QTILMALQFW--------VSAIVN-----------LAVAQRYLLTLFVR
AHYH-----------LLNTEL-RQVI-KESRMLSY--HPQR-R-------GAFMTRCCSL
ADQVESIAKFQSELQSIVNQLDE--VFGIQGLMVYFGYYIFSIATAYITYSILKNG-HEN
LE-LSVTSMILSFTWCFFYFLDAILNLFNTLNLLEDHTKMIRLLEERTLFAFTL------
DVRLEQS-------------------V-------------------NFIQLQLIRNPFKM
EIMKFFPI-TRSSTTAMFGSLITHS-------IFLIQY-------DM-------EYF---
-----------------
>Drosophila_elegans_XP_017134100.1_putative_gustatory_receptor_36a
---------------------------------MFD------------------------
---WAGYVLRTAYYYG--------HLI-----------------------GVSNFEFDWR
TGRVFAARRSTFYAIVINGIMFLLLIFQS------------TKKMDY-NLIIGKSN----
KLLQYVIAIVFGLRLAA------------------GI--------------------SVI
LVRWTRRTQIMRLARMVI----PLFLEKPQVMRM-------SRRG----------ILIKF
IIACTTDFLQM----------------------------SIIWEAMG-YAKDY-------
-----------QILGMVLQFW--------MSTILN-----------IATSHHYLLVLFVR
AYYS-----------LLNTEL-KQVI-EESRKLSY--HPQR-K-------GAFMTRCCSL
ADQLENIAKLQSQLQSIVNQVYD--VFGIQGLMVYGGYQIVTIATTYLTYSILKNG-HEK
LE-MTLISMILSFSWCFFYYVDAVLNLFNILNLIDDHKKMIRLLEERTLFASRL------
DVRLEET-------------------F-------------------DNLQLQLVRNPFKI
KVLNTFTI-TRSSTSEVLGSLITYS-------ILLIQY-------DI-------EYF---
-----------------
>Drosophila_takahashii_XP_017004940.2_putative_gustatory_receptor_36c
---------------------------------MVD------------------------
---VESLILGAVYYYG--------HLI-----------------------GVSNFEFNWQ
TGRVFTAKRSTFYAVAINSLVCILYTYHW------------TGHTNIINLGFGKAN----
KLHEYVVVLMSGLRIGI------------------GL--------------------FTL
IHRWYQRCKMMDLTRKVL----RVFIARPQVKRL-------SRWG----------ILAKF
LSGSVTDLLQM----------------------------AFVLDAIG-RVDSQ-------
-----------FYLGMGLQFW--------MSAILN-----------LAVSQHYLIMLFVR
TQYK-----------LLNAEL-QQVI-EESKELSW--NPRR-Q-------GVFMTRCCFL
ADQLDNIAKLQSQLQKIVNQLEE--VFGIQGALVYMGYYMSSVSTSYLTYSILKIG-YQN
MQ-MTLTIVILSIVWSFFYYLDGMLNLSVMLHVQDDHKDMGRLLEQRTLFAPGL------
DVRLEEA-------------------F-------------------ESLQLQLIRNPLKI
DLMHLYDV-TRGSTMTMFGNLITHS-------IFLIQY-------DM-------ENF---
-----------------
>Drosophila_elegans_XP_017134054.1_putative_gustatory_receptor_36c
---------------------------------MLD------------------------
---WASWILGMFYLYG--------HLI-----------------------GVSNFEFDWR
TGRVFKAKRSTLYAIAINFVIIISCTYHW------------TRRTNMMVVIFGKAN----
KLHEYVIVIMTGLRIAA------------------GL--------------------VTL
VSRWQWRCEMMDLTRKVI----RVFIARPQVKRM-------SRWK----------ILTKF
LTGALTDLLQV----------------------------LITLDAMG-RVDSE-------
-----------FYLGMGLQYW--------MLAILN-----------LSISQHYLIMLFVR
TQYQ-----------LLNADL-RRVI-EETKELSR--NPPG-Q-------GTFITRCCSL
ADQLEDIAKLQNQLQSIVNQLED--IFGLQGVMVYGGYYLSSVSTVYMAYSILIHG-YED
MQ-MTVFTMILNLFWCFFYYLNGMLNLFIMLYVLDDHGEMIKLLEERTIFAPGL------
DVRLEES-------------------F-------------------ERLQLQLIRNPLKI
GAMQLYGV-TRSSTMALFGNLITHS-------VVLIQY-------DM-------ENY---
-----------------
>Drosophila_kikkawai_XP_017025363.1_putative_gustatory_receptor_36c
---------------------------------MVH------------------------
---WVHLLLKSSYFYG--------LVI-----------------------GVSNFEFDWR
TGRIFTTARSTLYAIVNNGIIVLLLVVYM------------HGGSDFAARLF-KAN----
KLNEYVVIIMTGLRIAA------------------GA--------------------LTV
FSRWSQRCELKKLVRNVI----SLVQAKPQLLQM-------SRWG----------ILIKI
FTGSVTDLLHM----------------------------AITFDQIS-VVESR-------
-----------LFVGLCLQFW--------MAALLN-----------LALSQHFLVLLLAR
AQYN-----------MVNTEL-RQVI-DESRHLSN--HRPR-N-------GTLMSRCCHL
ADKLEDMGKVQSKLQAIISQLGE--IFAFQGIMVYAGYYITSVGGCYLTYSIITNG-IEK
IG-LTQTNIILSFIWCFFYYLDAIINLFIVLNVQDDHKKMMRLLEERTLFASGL------
DVRLEET-------------------F-------------------ESLQLQLIRNPLKM
EVMKLFSV-TRSMTTAMCGSLITHS-------IFLIQY-------DM-------EYF---
-----------------
>Drosophila_ficusphila_XP_043064820.1_putative_gustatory_receptor_36a
---------------------------------MVE------------------------
---WIGWLLKVVYLYG--------HLI-----------------------GVRNFEFDWR
TGRVYKSIRSTFYASGIHAIILISLAMMT------------FRHLNI-WMIFGKSN----
MLLKYVLTLVFGLRILA------------------GL--------------------STV
LIRWPQRTLMMQFARTVL----RLFLQRPQVMQM-------SRWG----------VLFKI
IITSVTDLLQV----------------------------ISIWIAWD-RRRSD-------
-----------QTLGIFLQYW--------MSAIVN-----------LAIAEHYLAILFVR
AYYN-----------LLNTEL-RQVM-EECQKLSN--HPQR-R-------GAFMTRCCDL
ADQLDDIAQLQSELISMVTQLGE--ALGIQGLMVYGGYYIFSIATVYLSYSIFKTG-YDN
LD-MTVTSMILTFIWCSFYYLDALLNLFITLNLLDDHKDIKRLLEERTLFASRL------
DIRLEES-------------------F-------------------DRMQLQLIQNPLKT
DILKTFSI-TRESSMAMLGSVIMHS-------IILIQF-------DL-------EFF---
-----------------
>Drosophila_eugracilis_XP_017086566.1_putative_gustatory_receptor_36c
---------------------------------MLD------------------------
---WETLILSLLYYYG--------HLV-----------------------GLSNFEFDWN
TGRVFTAKWSTLYAIAIDSIIFILYIYHW------------TGNTNIANVIFGKAN----
KLHEYVVVIMAGMRIAT------------------GL--------------------FTV
IHRWYQRKRLMDLTKQVL----RIYISRPQVKRI-------YRKG----------ILIKF
ISGSVTDLLQA----------------------------AFILNVMG-QVDSQ-------
-----------FFLGMALQFW--------MAAILN-----------LAISQHYLIILFVR
AQFR-----------LLNSEL-RQVI-AEAMELSW--NPPR-P-------GAFMTRCCYL
SDKLEDIAKIQSQLHKIVNQLEE--TFGIQGALVYAGYYLSSVSTIYLTYSTLKHG-YAS
MN-MTLTAWILSCFWCFFYYLDGMLNLSVMINVLEDHKEMLHLLEQRTLFAPGL------
DVRLEES-------------------F-------------------ESLTLQLIRNPLKI
DVMKFYEV-DRSSTMAMFGNLITHS-------IFLIQY-------DM-------ENF---
-----------------
>Drosophila_kikkawai_XP_017025364.1_putative_gustatory_receptor_36c
---------------------------------MLD------------------------
---WVGLLLRTVLLYS--------KAI-----------------------GVTNFEFDWS
SGRVFTTSLSTLYATVVNFIVVTLLGYQF------------TGS----SRLFGNVS----
KLHEYVIIVLTVLRIIA------------------GL--------------------ITL
LNRWRQRCQLMKLTSRFI----RLFLSRPEALRI-------SRWA----------ILGKF
LVASLTDFLQI----------------------------AISLEAIG-RVDST-------
-----------LFLGMGLQFY--------LSAILN-----------LAIAQHFLVMLFVR
TDYQ-----------LLIREL-RQVI-GESKGLSY--HQQR-K-------GAFMTRCCDL
ADQVEDIARRQNELNSIVDQLHE--IFGIQGLMVYVGYYISVVSTTYLTYSVFKYG-YTD
MG-LTHRSVFLALTWCFFYYLDAILNFFTTLSVLDGHKELVRLMEDRTLFAIGL------
DIRLEQS-------------------F-------------------ESLQLQLARNPLRM
QIMKMCTI-SHSGTLAMFGSLVTHS-------IILIQY-------DM-------ENF---
-----------------
>Drosophila_takahashii_XP_017004948.2_putative_gustatory_receptor_36b
---------------------------------MFD------------------------
---WVGVLLTAIYFYC--------HFI-----------------------GLSNFVYDWR
TGHVFTSLPITLYAITINAGISTALVIYW------------TGKSKT-NLVFESAN----
KLHEYVIIVMSGLRIIE------------------GL--------------------VTV
LNRWLQRSQTMHLVRDIV----RLYKANPQVKKM-------TRWG----------ILLKV
FSSSGTDLLQL----------------------------LLSIGAMN-RLSSE-------
-----------EIIGVSLHTC--------ISFTLN-----------LAIAQHYFVMLFVR
AQYK-----------IVNIKL-RQVV-EESRRLSC--LQRR-G-------GAFMTRCCYL
SDQLEDIAKAQSQLQMILNQVGE--VFGIQGLMSYAGYYISSVGAYYLTYSIHKYG-PEA
LH-MSAKTMILATFWSFFYYLDATLNCFNMLYMWDHHKEMLRLLEERIEFASRL------
DVRLEES-------------------F-------------------ESLQLQLVRNPLKM
DVMGIFDI-TRSSTAAMIGSVIANS-------IFLIQF-------DM-------EYF---
-----------------
>Drosophila_suzukii_XP_036678610.1_putative_gustatory_receptor_36c_isoform_X2
---------------------------------MVD------------------------
---VESFILGFVYYYG--------HVI-----------------------GVSNFEFNWH
TGRVYTAKKSTFYAVAINSTIFILCTYHW------------TGHTNIINLIFGKAN----
QLHEFVTVIMTGLRIAI------------------GL--------------------FTL
IHRWYQRCKIMDLTRMVI----QVFHARPQVKRM-------SRWG----------ILVKF
ISGSVTDLLQM----------------------------AVLLDAMD-RVGSQ-------
-----------FYLGMGLQYW--------TSAILN-----------LAISQHYLIMLFIR
TQYQ-----------LLNTEL-RKVI-EESNELSW--NPPR-Q-------GTFMTRCCNL
ADQLEDLAKVQSQLQLIMKQLEE--VFGVQGALVYGGYYLSSVSYIYLIYSILKYG-YEN
MN-MTLTSVILSLVWCFFYYLDGMLNMSVMLYVQDDHEEMLRLLEERTLFAPGL------
DVRLEEA-------------------F-------------------EKLQLQLIRNPFKI
DVMKLYDV-NRGTTMAMFANLLSHS-------IFLIQY-------DM-------ENFEKE
SM---------------
>Drosophila_subpulchrella_XP_037708466.1_putative_gustatory_receptor_36c
---------------------------------MVD------------------------
---VESFVLGFVYYYG--------HVI-----------------------GVSNFGFNWH
TGRVYTAKWSTFYAVAIDSIVFILYTYHW------------TGPTNIINLIFGKAN----
KLHEYVTGIMTVLRITI------------------GL--------------------FTL
IHRWYQRCKMMDLTRMIL----RVYVARPQVKRL-------SRWG----------ILVKF
ISGSVTDFLQM----------------------------VVLLDAMG-RVGPQ-------
-----------FYLGMGLQYW--------TSAILN-----------VAISQHYLIMLFVR
TQYQ-----------LLNTEL-RKVI-EESKELSW--NPPR-Q-------GTFMTKCCNL
ADQLEDLAKLQSQVQLIVNQLEE--VFGIQGALVYGGYYLSSVSYTYLIYSILKYG-YEN
MN-MTLTSVILSLVWCFFYYFDGMLNLSIMLYVQDDHQEMLRLLEQRTLFAPGL------
DVRLEEA-------------------F-------------------EKLQLQLIRNPFKI
DVMKLYDV-TRGTTMAMFGNLLSHS-------IFLIQY-------DM-------ENFD--
-----------------
>Drosophila_bipectinata_XP_043069860.1_putative_gustatory_receptor_36a
---------------------------------MFD------------------------
---WVGWLLRAVYIYG--------FLI-----------------------GVSNFEIDWR
AGRVLKSIRSTAYAATINILTVLVLGFQV------------GTDTNL-NVIFGNAN----
KLHEYVIIVMSVLRIIS------------------GL--------------------TVL
LTRWQQRCKLMTLVRILF----RLYLEKPQIKRM-------SRWA----------ILTKT
ITVTLKDFLQI----------------------------ALALEALG-RLGAR-------
-----------QALGMYMQFG--------MAALMS-----------YALSQHYLIMLFVR
VEYQ-----------ILNSEL-EQVI-EESCWLSY--HSPR-N-------GVFMTKCCYL
ADRLEDIGKRQDEVQSIVTYLGE--VFAVQGLLAFTENYISSVGTTYLIFSLFKYG-RER
LG-MPLNAVIFSICWCFFHYLDSFRSHFLMLSILDEHRRMAGLLKKSSMFAPGL------
DVRLEQS-------------------F-------------------ETYLFQLARNPLKM
HVMQMFPI-SHTFTTAMFGSIAMNS-------IYLIQY-------DM-------ENF---
-----------------
>Drosophila_ananassae_XP_001961722.1_putative_gustatory_receptor_36a
---------------------------------MFD------------------------
---WVGCLLRMVYVYG--------FVI-----------------------GVSNFEIDWR
AGRVFRSIRSTAYAALINILIVVTMSFQV------------ATDTNL-NVMFGNAN----
KLHEYVVVVMSVLRIIA------------------GL--------------------TVL
LIRWTQRCKVMKLVRILI----RLYFDKPQIKRI-------SRWA----------ILAKI
MTVTSKDFLQV----------------------------ALSLEVLG-RLGGR-------
-----------QAMGMYMQFG--------MAALMS-----------YALSQHYLVMLFVR
VEYQ-----------ILNSEL-EQVI-EESCWLSY--HSPR-N-------GVFMTRCCYL
ADRLEDIGKRQDEVQSIVTYLGE--VFGVQGLLTFTENYISSVGNTYLIFSLFKYG-RER
LG-MPLNAVILSACWFFFHYLDAFRSHLIMLSILDEHRRMASLLQERSVFAQGL------
DVRLEQT-------------------F-------------------ETYLFQLARNPLKM
HVMHMFPI-SHSFTTAMFGSIAMNS-------IYLIQY-------DM-------QYF---
-----------------
>Drosophila_eugracilis_XP_017086601.1_putative_gustatory_receptor_36b
---------------------------------MGD------------------------
---WVGFLLRSVYFYC--------HFV-----------------------GLNNFEYDWR
TGRVFKSWRSSLYAFTVNAVLTISLIFYW-----------IVKKHNT-NLIFVSAN----
KLHEYVTIIIAGLKITT------------------GL--------------------ITV
LNRWLQRSQIMRLTKDII----RLYLANPQVKKM-------IRWG----------ILLKL
FSGCAIDLFQV----------------------------LLFVDSAS-RQAQT-------
-----------VMLGIFLRTC--------ISFISN-----------LALSQHYFVMLFVR
AQYQ-----------IANMKL-RQVI-EESRRLSY--LKQR-K-------GVFMTRCCYL
SDQVDDIAKVQSQLQSILAQLGE--VFGIQGLMFYSGYYISSIGVYYLTYSVYRYG-HEN
LN-MTVNSMVLGGIWCAVFYIDALINCFNMLYMWDHHGEMLRLLEQRTIFASSL------
DVRLEES-------------------F-------------------ESLQLQLARNPLKM
DVMNIFPI-TRSSTAAMCGSVLANS-------IFLIQF-------DM-------EYF---
-----------------
>Drosophila_persimilis_XP_002028510.1_putative_gustatory_receptor_36a
---------------------------------MVD------------------------
---WAGLVLKCSYYYG--------HVI-----------------------GLTNFEFDWA
TGRVYTSQRSTVYAMCMGVMYPVLLVYRC------------VGRAKI-NLMFEKAN----
MLHEYVMVLVRGLRIVA------------------GL--------------------STL
IGRWQKRRRVMGLTRSVF----RLFRERPEVLLM-------CRRG----------ILVKV
FIGVVTDSLHV----------------------------LFSVDTMGSHMDTG-------
-----------LLIGQFLMYS--------LTSIVN-----------LAVAQHSLTMLFLR
ARYQ-----------LLNREL-RQVI-DESSGLSH--RPPR-R-------GVFICRCCCL
ADRLDAIASQQGKLQAMVVQIGQ--VFAIQGLLVYSGYYLSTVAVGYLTYSIFKNG-PEA
LG-ITPMGLVLIAVWCCFYYTDALLNLFVMLNILEEHKATARLLEERTLFAEGL------
DVRLEQA-------------------F-------------------ESLQLQLIRNPLEL
NIMQIFPV-TRGSTTAMFGSVLTHC-------IFLIQY-------DM-------EHF---
-----------------
>Drosophila_pseudoobscura_XP_001355878.2_putative_gustatory_receptor_36a
---------------------------------MVD------------------------
---WAGLVLKCSYYYG--------HVI-----------------------GLTNFEFDWA
TGRVYTSQRSTVYAMCMGVIYPVLLVCRW------------VGRARI-NLMFEKAN----
MLHEYVMVLVGGLRIVA------------------GL--------------------STL
IGRWQKRRRVMGLTRSVF----RLFRERPEVLLM-------CRRG----------ILVKV
FIGVVTDSLHV----------------------------LFSVDTMGSHMDTG-------
-----------LLIGQFLMYS--------LTSIVN-----------LAVAQHSLTMLFLR
ARYQ-----------LLNREL-RQVI-DESSGLSH--RPPR-R-------GVFICRCCCL
ADRLDAIASQQGKLQAMVVQIGQ--VFAIQGLLVYSGYYLSTVAVGYLTYSIFKNG-PEA
LG-ITPMGLVLIAVWCCFYYTDAMLNLFVMLNILEEHKATARLLEERTLFASGL------
DVRLEQA-------------------F-------------------ESLQLQLIRNPLEL
NIMQIFPV-TRGSTTAMFGSVLTHC-------IFLIQY-------DM-------EHF---
-----------------
>Drosophila_suzukii_XP_016934089.1_putative_gustatory_receptor_36c_isoform_X1
---------------------------------MVD------------------------
---VESFILGFVYYYG--------HVI-----------------------GVSNFEFNWH
TGRVYTAKKSTFYAVAINSTIFILCTYHW------------TGHTNIINLIFGKAN----
QLHEFVTVIMTGLRIAIGSAKYFKNSSVSSLSTFSGL--------------------FTL
IHRWYQRCKIMDLTRMVI----QVFHARPQVKRM-------SRWG----------ILVKF
ISGSVTDLLQM----------------------------AVLLDAMD-RVGSQ-------
-----------FYLGMGLQYW--------TSAILN-----------LAISQHYLIMLFIR
TQYQ-----------LLNTEL-RKVI-EESNELSW--NPPR-Q-------GTFMTRCCNL
ADQLEDLAKVQSQLQLIMKQLEE--VFGVQGALVYGGYYLSSVSYIYLIYSILKYG-YEN
MN-MTLTSVILSLVWCFFYYLDGMLNMSVMLYVQDDHEEMLRLLEERTLFAPGL------
DVRLEEA-------------------F-------------------EKLQLQLIRNPFKI
DVMKLYDV-NRGTTMAMFANLLSHS-------IFLIQY-------DM-------ENFEKE
SM---------------
>Drosophila_biarmipes_XP_016963032.1_putative_gustatory_receptor_36c
---------------------------------MVD------------------------
---LESFLLVFVYYYG--------HAI-----------------------GVSNFEFNWQ
TGRVFTATRSTFYAIAINCVLFTLFIYHW------------TEYWNIINFIFGKST----
KLHEYVIVIMTCLRIVI------------------GL--------------------FTL
IHRWYQRCKMMDLTRMVV----RVFVARPQAKRL-------SRWR----------ILTKF
LSGTMTDILQM----------------------------SVLLDAMG-RVGSQ-------
-----------FDSGMGLQYW--------TAAILN-----------LAVSQHYLILIFVR
AQYQ-----------LLNTEL-RQVI-EESKELSW--NPPR-Q-------GVFMTRCCSL
ADQLDDLAMLQSQLQAIVNRVEE--VFGVQGALVYAGYYLSSVSSVYLTYSILTYG-YDN
MN-MTLTSMMLSSAWYFFYYFDGMLNMSSMLYVQDDQAEMLRLLDHRTLFAPGL------
DIRLEEA-------------------L-------------------ESLHLQLIRNPLKI
DVLKMYYV-TRGTTMAMLGNIITHS-------VLLIQY-------DM-------ENYQ--
-----------------
>Drosophila_suzukii_XP_016933589.1_putative_gustatory_receptor_36b
---------------------------------MFD------------------------
---WVGLLLRGVYFYC--------HFI-----------------------GLSNFVYDWR
TGRVFTSLRTTLQAFTINALMVMALIFYW------------TGQSNA-NFVFRSAN----
KLHEYVFIIMSGLRITA------------------GL--------------------VTV
LNRWLQRSQTMKLSREII----CLYMANPQVKKM-------IRWG----------LLLKF
FTGGGTDLFQV----------------------------VNSVSALG-RLDSS-------
-----------AIIGVTLHTC--------VSFILN-----------LAIAQHYFIMLFVR
GQYK-----------IVNIRL-RQVI-NESLRLSY--LQKR-G-------GAFMTRCCYL
SDQLEDIGKVQSQLQSILVEVAE--GFGIQGLMAYAGYYISCIGAYYMAYSVYKYG-HET
LN-MSVKTMILAGVWCFFYYLDGSINCFNMLYVRDHHNEMLRLLEERTVFASRL------
DVRLEES-------------------F-------------------ESLQLQLLRNPLTL
DVMGMFPI-TRSATAAMIGSIIANS-------IFLIQF-------DM-------KYF---
-----------------
>Drosophila_subpulchrella_XP_037711828.1_putative_gustatory_receptor_36b
---------------------------------MFD------------------------
---WVGLLLRVVYFYS--------HFI-----------------------GLSNFVYDWR
TGRVFTSLRTTLQAITINALTVMALIFYW------------TGQSNA-NFVFRSAN----
KLHEYVVIIMSGLRITA------------------GL--------------------VTV
LNRWLQRSQTMKLSREIV----CLYMANPQVKKM-------IRWG----------LLLKF
FTGGVTDLFQV----------------------------VISVSALG-QLDSS-------
-----------AIVGVTLHTL--------ISFILN-----------LAISQHYFIILFVR
GQYE-----------IVNIKL-RQVI-IESLRLSY--LQRR-E-------GAFMTRCCHL
SDQLEDIGKVQSQLQSILVEVAE--IFGIQGLMAYAGYYISCIGDYYMTYSIYRYG-PET
LN-MSVRTMFLAGSWCFFYYLDGTINCLNMLYVRDHHNKMLRLLEERTVFASRL------
DVRLEES-------------------F-------------------ESLQLQLLQKPLTM
DIMGMFPI-TRSATAAMIGSIIANS-------IFLIQF-------DM-------EYF---
-----------------
>Drosophila_rhopaloa_XP_016982916.2_putative_gustatory_receptor_36c
---------------------------------MVD------------------------
---LASWVLRVVYFYG--------HLI-----------------------GVSNFEFDWR
TGRVFAAKWTTFYAIAINSTMFILYSYHW------------IGITNMMNLFFGKAN----
KLHEYVVIIMTGIKIVA------------------GL--------------------VTV
LNRWRQRCQMMDLARNVI----QLFLNCPQLKKI-------SRLG----------VLVKF
FTGVVTDFLQV----------------------------IITLDALG-RVDPQ-------
-----------YYLGISLQYW--------MSAILN-----------LATSQHYLIVLFIR
SHYQ-----------ILNVEL-RQVI-EESKELSR--NPPG-Q-------GVFMTRCCFL
ADQLEDIAKIQSQLQSIMNQLEE--VFGLQGMMVQSGYYMSMVATAYLTYSVLRNG-YEA
MQ-MTFRGVILTSAWCFFYYFDVMLNLVVMLFVLDEHKKLLLLLEERTLFAPGL------
DVRLEQS-------------------F-------------------ESFQLQVTHNPLKI
DVVKMYEI-NRSSSMSMFASFIMHS-------IYLIQY-------DL-------ENF---
-----------------
>Drosophila_erecta_XP_001974462.2_putative_gustatory_receptor_36c
---------------------------------M-D------------------------
---LESFLLGAVYYYG--------LFI-----------------------GLSNFEFDWN
TGRVFTSKRSTLYAIGTDSCISVLYIYYW------------TGNANIVDAIFGKAN----
LLHEYIVVIMTGLRITT------------------GL--------------------FTL
IHRWYQRCKMMDLTAKVV----RMYMARPQVKRM-------SRWG----------ILIKF
ISGSVTDGLQM----------------------------AIILNTMG-RVEPQ-------
-----------FFLGLGLQYW--------ISVILN-----------MAMVQQYMIMLFVR
TQFQ-----------LLNSEL-RQVM-EETKEVQL--NRRH-Q-------GVFMTRCCSL
ADQLEDIARIQDELQTIVNQLEK--VFAIRAAMIYGGYYLSSVGTSYLAYSILKHG-YEN
MN-MTLSTVILVFCWCFFYYLDGLLNLYGMLHVQDDYREMMQILGERTLFV-GL------
DVRLDEA-------------------F-------------------ENLNLQLIRNPLEI
KVVELYDV-TRRSTLAMIGNLITHS-------IFLIQY-------DM-------EHF---
-----------------
>Drosophila_subobscura_XP_034668350.1_putative_gustatory_receptor_36c
---------------------------------MVD------------------------
---WVSLVLKSIYYYG--------HLI-----------------------GLSNFDFDWK
TGRAYTSKRSTFYAIFVGLMFPTLLVFHW------------SGRTQF-KVIFGNAN----
MLHEYVMVLMSGLRISA------------------GL--------------------LTL
LSQWRSRRQVMQLSRSLF----RLYQERTEVKRM-------CQRG----------ILTKF
CIAIATDCVQV----------------------------WLSLDALDSNVDFS-------
-----------MLFGQFLVYS--------LTSIVN-----------LAVTQHYFVMLFIR
ARYL-----------LLNREL-REVI-DEANELSH--RPPR-R-------GVFICRCCAL
ADRVEAIASLQGKLQSMVQKIRD--LYAIQGLLVFSGYYLSTVGTGYLGYTIVKHG-LKD
LG-MSYRRLALIVCWCLFYYLDALLNLFVTFYFLDEHQKTIVLMEKRTLFAPGL------
DVRLEEA-------------------F-------------------ESLQLQLIRNPLKL
IVMKVFPI-SRSSTTAMFGSILSNC-------IFLIQY-------DM-------EYF---
-----------------
>Drosophila_miranda_XP_017150891.2_putative_gustatory_receptor_36a
---------------------------------MVD------------------------
---WAGLVLKCSYYYG--------HLI-----------------------GLTNFEFDWA
TGRVYTSQRSTVYAMCIGVMFPVLLAYRW------------VGRGKF-NLMFENAN----
MLHEYVMVLVRGLRIVA------------------GL--------------------FTL
IGRWQKRRHVMGLTRSVF----RLFRERPEVLLM-------CRRG----------ILIKV
FIAVVTDSLHV----------------------------LFSVDTMASHMDTG-------
-----------LLIGQFLMYS--------LTSIVN-----------LAVAQHSLAMLFLR
ARYQ-----------LLNREL-RQVI-DESSGLSH--RPPR-R-------GVFICRCCCL
ADRLDAIASQQGRLQAMVVKIGQ--VFAIQGLLVYSGYYLSTVAVGYLTYSIVKNG-PEA
LG-ITPMGLVLIAVWCCFYYTDALLNLFVILNILEEHRATTRLLEERTLFAEGL------
DVRLEQA-------------------F-------------------ESLQLQLIRNPLEL
NIMQIFPV-TRSSTTAMFGSVLTHC-------IFLIQY-------DM-------EHF---
-----------------
>Drosophila_biarmipes_XP_016963445.1_putative_gustatory_receptor_36b
---------------------------------MFD------------------------
---WVGLLLKAVYFYC--------HFI-----------------------GLSNFEYDWR
TGRVFTSWRNTLYAITINALIVIAFIMYW------------TGQSIT-NYVFRSAN----
KLHEYVVIIMYGLKVTA------------------GL--------------------LTL
LNRWLQRGQTIQLAKDII----RLYMSNPQVKKM-------IQRG----------VLLKA
FSGGGTVLFQV----------------------------IISVGALS-RLGLS-------
-----------QIVGVSLHTF--------ISFILN-----------LAISQHFFIMLFVR
GQYQ-----------IVNIQL-RQVI-EESLRLSY--LQKK-G-------GNFMTRCCHL
SDVLEDIGKFQSQLQSILVQVGE--VFGIQGLMSYSGYYISCVAAYYLSYSMYKYG-HET
LN-TSYKTMIVAGIFAFFYYLDGSMNCMNMLFVWDHHKEMLRLLEERTVFASRL------
DVRLEES-------------------F-------------------ERLQLQLVGNPLTM
NVLGIFPI-TRSSTAAMVGSIITNS-------ILLIQF-------DM-------TYF---
-----------------
>Drosophila_santomea_XP_039483794.1_putative_gustatory_receptor_36b
---------------------------------MVD------------------------
---WVGLLLRAVHIYC--------YLI-----------------------GLSNFEYDCR
TGRVFTSWRCTIYALMVNTLISITIVYYF------------TVHSNT-NIIFQSAN----
KLHEYVIIIMSGLKIAA------------------GL--------------------ITL
LNRWLQRDQMMRLVKDVI----RLYMINPQLKNL-------IRWG----------ILQKA
FFSFAMDFFKV----------------------------ALSVGALD-RQGTA-------
-----------EIMGLVVKLC--------VSFIMN-----------LAISQHFLVMLLIR
AQYR-----------IINGKL-RKVI-EESRRLSF--LQQR-N-------GAFMTRCCYL
SDQLEDIGEVQSKIQSMVRQLEE--VFGMQGLAAYSGYYISVVGTSYMSYSVYKYG-HHN
LK-ISVQTSIISCIWITLFYLDAVINCNNMLYVLEHHKDFLGLLEERTVFASTL------
DVRLEES-------------------F-------------------ESLQLQIVRNPLKI
NVMGMFPI-TRGTIAAMLGSIILNS-------IFLIQF-------DM-------EYF---
-----------------
>Drosophila_teissieri_XP_043644886.1_putative_gustatory_receptor_36c
---------------------------------M-D------------------------
---LESFLLGAVYYYG--------LFI-----------------------GLSTFEFDWN
TGRVFTSKWSTLYPIATDSCIFILYMYHW------------TGNINIANGIFSKAS----
LLHEYVVIIITGLKILT------------------GL--------------------FTL
IHRWYQRGEMMDLAAKVI----RMFMARPQVKRM-------SRWG----------ILTKF
ISGSLTDALQM----------------------------AIFLNTMS-RVDPQ-------
-----------SFLGLGLQYW--------MSAILN-----------IAMVQQYMIILFIR
TQFQ-----------LLNTEL-RQVV-EEARELQL--NPRH-Q-------GVFMTRCCSL
ADQLENIARVQSQLQTIVSQLEK--AFAIRGALIYGGYYLSSVGNSYMAYSILKHG-YEN
MN-MTLSTVILVFLWCFFYYLDGMLNLRVMLDIQDDYREMMQILAERTLFV-GL------
DVRLEEA-------------------F-------------------ECLNLQLIRNPLEI
KVAELYSV-TRSTTMAMFGNLITHS-------IFLIQY-------DM-------EHY---
-----------------
>Drosophila_melanogaster_NP_724039.1_gustatory_receptor_36b
---------------------------------MVD------------------------
---WVVLLLKAVHIYC--------YLI-----------------------GLSNFEFDCR
TGRVFKSRRCTIYAFMANIFILITIIYNF------------TAHGDT-NLLFQSAN----
KLHEYVIIIMSGLKIVA------------------GL--------------------ITV
LNRWLQRGQMMQLVKDVI----RLYMINPQLKSM-------IRWG----------ILLKA
FISFAIELLQV----------------------------TLSVDALD-RQGTA-------
-----------EMMGLLVKLC--------VSFIMN-----------LAISQHFLVILLIR
AQYR-----------IMNAKL-RMVI-EESRRLSF--LQLR-N-------GAFMTRCCYL
SDQLEDIGEVQSQLQSMVGQLDE--VFGMQGLMAYSEYYLSIVGTSYMSYSIYKYG-PHN
LK-LSAKTSIIVCILITLFYLDALVNCNNMLRVLDHHKDFLGLLEERTVFASSL------
DIRLEES-------------------F-------------------ESLQLQLARNPLKI
NVMGMFPI-TRGSTAAMCASVIVNS-------IFLIQF-------DM-------EFF---
-----------------
>Drosophila_rhopaloa_XP_016982915.2_putative_gustatory_receptor_36b
---------------------------------MAN------------------------
---WIGLMMRAVYYYC--------HLI-----------------------GLTNFDYEPR
TGRVYKSWKTTFYTATVNTAI-TVLAYHW------------TGQMD--SSLFGNVN----
ELQEYVIVFMSGLRIIG------------------GL--------------------VTL
LNRWRQRKQLMELVRNIL----RLYVANPNMNSL-------SRWG----------FLVKF
FTTLAVDLVSI----------------------------ILAVDVTG-RVSLA-------
-----------QALALFLQFW--------TSSILN-----------LAILQHYLVILFVR
VQYQ-----------LMNTEL-RNII-EESERLCS--LPRR-R-------AAFMTRCCYL
SDQLEDIAKLQSQLQLIVSQVGK--VFGIQGLVVYSGYYLFSVVFSYLTYSLFKNG-SKN
LD-LALRTIILGYSLNFFYYLDAMLNLFNVLLVLDDHKEMLRLLAKRTLFSSGL------
DVRLEES-------------------F-------------------ESFQLQVARNPFEM
NVMQLFPV-NHYSTTAMCGSIITHS-------ILLIQY-------DM-------ENF---
-----------------
>Drosophila_simulans_XP_002079712.2_putative_gustatory_receptor_36c
---------------------------------M-D------------------------
---LESFLLGAVYHYG--------LLI-----------------------GLSTFEFDWN
TGRVFTTKWSTFYAIAMDSCIFVLYIYHW------------TGNTNIVNTIFGRAN----
MLHEYVVAIMTGLRIAT------------------GL--------------------FIL
IHRWYQRCKMMDLTASVV----RMYVARPQVGRM-------SRWG----------ILTKF
ISGTMTDGLQM----------------------------AMVLNAMG-HIDSQ-------
-----------FYLGLGLQYW--------VSVILN-----------MTMIQQYMIMLFVR
TQFQ-----------LINTEL-RQVI-EEAKELLL--SPRH-Q-------GVFMTKCCSL
ADQLENIARVQSQLHTIVDQMEK--VYGIQGAMIYGGYYLSSVGTCYLAYSILKHG-YEN
LN-MALSAVILSYAWCLFYYLDGMLNLSVMLHVQDDYREMLQILGERTIFV-GL------
DVRLEEA-------------------F-------------------ENLNLQLIRNPLEI
KVVKLYDV-TRSNTLAMFGNLITHS-------IFLIQY-------DI-------EHF---
-----------------
>Drosophila_teissieri_XP_043644883.1_putative_gustatory_receptor_36b
---------------------------------MVD------------------------
---WVGLLLRAVRIYC--------YLI-----------------------GLSNFEYDCR
TGRVFTSWRCTIYTLMVNILVLITIVYYF------------TAYSNT-NIIFQSAN----
KLHEYVIIIMSGLKIAA------------------GL--------------------ITL
LNRWLQRDQMMHLVKDVI----RLYMLNPQSKSL-------TRWG----------ILLKA
FTSTALDLLQV----------------------------ALSVDAWD-HQGSE-------
-----------EMMGLVVKLS--------VSFIMN-----------LAIAQHFLVMLLLR
AQYR-----------SVNGKL-RKVI-EESRRLSF--LQQR-N-------GAFMTRCCYL
SDQLEDIGEVQSQIQSMVRQLGE--VFGMQGLGAYSGYYISFVGITYMSYSIYKYG-QHN
LK-ISVHTSIIACLWIIIYYLDAMINCSNMLYVLEHHRDFLGLMEERTLFASGL------
DVRLEES-------------------F-------------------ESLQLQLVRNPLKI
NVMDMFPV-TRGTIAAMCGSIILNS-------IFLIQF-------DM-------AYF---
-----------------
>Drosophila_mauritiana_XP_033173959.1_putative_gustatory_receptor_36c
---------------------------------M-D------------------------
---LESFLLGAVYHYG--------LLI-----------------------GLSTFEFDWN
TGRVFTTKWSTFYAIALDSCIFTLYIYHW------------TGNTNIVNTIFGRAN----
MLHEYVVAIMTGLRIAT------------------GL--------------------FIL
IHRWYQRCKMMDLTASVV----RMYVARPQVRRM-------SRWG----------ILTKF
ISGTVTDGLQM----------------------------AMVLIAMG-RIDSQ-------
-----------FYLGLGLQYW--------MSVILN-----------ITMIQQYMIMLFVR
TQLQ-----------LINTEL-RQVI-EEAKELLL--SPRH-Q-------GVFMTKCCSL
ADQIENIARVQSQLHTIVDQMEK--VYGIQGAMIYVGYYLSSVGTCYLAYSILKHG-YEN
LN-MTLSAVILSYAWCFFYYLNGMLNLSVMLHVQDDYREMLQILGERTIFV-GL------
DVRLEEA-------------------F-------------------ENLNLQLIRNPLEI
KVVKLYDV-TRSNTLAMFGNLITHS-------IFLIQY-------DI-------EHF---
-----------------
>Drosophila_melanogaster_NP_724040.1_gustatory_receptor_36c
---------------------------------M-D------------------------
---LESFLLGAVYYYG--------LFI-----------------------GLSNFEFDWN
TGRVFTKKWSTLYAIALDSCIFALYIYHW------------TGNTNIVNAIFGRAN----
MLHEYVVAILTGLRIVT------------------GL--------------------FTL
ILRWYQRCKMMDLASKVV----RMYVARPQVRRM-------SRWG----------ILTKF
IFGSITDGLQM----------------------------AMVLSAMG-SVDSQ-------
-----------FYLGLGLQYW--------MFVILN-----------MAMMQQHMIMLFVR
TQFQ-----------LINTEL-RQVI-DEAKDLLL--SPRH-Q-------GVFMTKCCSL
ADQIENIARIQSQLQTIMNQMEE--VFGIQGAMTYGGYYLSSVGTCYLAYSILKHG-YEN
LS-MTLSTVILAYSWCFFYYLDGMLNLSVMLHVQDDYWEMLQILGKRTIFV-GL------
DVRLEEA-------------------F-------------------ENLNLQLIRNPLKI
TVVKLYDV-TRSNTMAMFGNLITHS-------IFLIQY-------DI-------EHF---
-----------------
>Drosophila_simulans_XP_002079711.1_putative_gustatory_receptor_36b
---------------------------------MVD------------------------
---WVVLLLKAVHIYC--------YLI-----------------------GLSNFEYDCR
TGRVFTSWRCTIYAFMANILILITTIYHF------------TAHSNN-NLIFQSAN----
KLHEYVIIVMSGLKIVA------------------GL--------------------ITV
LNRWLQRGQMMQLVKDVI----RLYMINPQSKSM-------IRWG----------VILKA
FISFAMDLFQV----------------------------RLSVDALE-RQGTA-------
-----------DLMGLFVKLC--------VSFIMN-----------LAISQHFLVMLLIR
AQYR-----------IINAKL-RKVI-EESRNLSF--LQHR-N-------GGFMTRCCYL
SDQLEDIGEVQSKLQSMVGQLGE--VFGMQGLMAYSGYYLSIVGTSYMSYSIYKYG-PQN
LK-LSPKTSIIACIWITLFYLDALVNCNNMLCVLDHHKDFLGLLEERTVFASSL------
DIRLEES-------------------F-------------------ESLQLQLARNPLKI
NVMGMFPI-TRGSTAAMCASIIVNS-------IFLIQF-------DM-------EFF---
-----------------
>Drosophila_sechellia_XP_032569810.1_putative_gustatory_receptor_36b
---------------------------------MVD------------------------
---WVVLLLKAVHIYC--------YLI-----------------------GLSNFEYDCR
TGRVFTSWRCTIYAFMANILILITTIYHF------------TAHSNN-NLIFQSAN----
KLHEYVIIVMSGLKIVA------------------GL--------------------ITV
LNRWLQRGQMMKLVKDVI----RLYMINPQSKSM-------IRWG----------VILKA
FISFAMDLFQV----------------------------RLSVDALE-RLGTA-------
-----------DMMGLFVKLC--------VSFIMN-----------LAISQHFLVMLLIR
AQYR-----------IINAKL-RKVI-EESRNLSF--LQHR-N-------GGFMTRCCYL
SDQLEDIGEVQSKLQSMVGQLGE--VFGMQGLMAYSGYYLSIVGTSYMSYSIYKYG-PQN
LK-LSPKTSIIACIWITLFYLDAFVNCNNILCVLDHHKDFLGLLEERTVFASSL------
DIRLEKS-------------------F-------------------ESLQLQLARNPLKI
NIMGMFPI-TRGSTAAMCASIIVNS-------IFLIQF-------DM-------EFF---
-----------------
>Drosophila_santomea_XP_039482354.1_putative_gustatory_receptor_36c
---------------------------------M-D------------------------
---VESFLLGAVYYYG--------LFI-----------------------GLSTFEFDWN
TGRVFTSKLSTLYPLATDSCIFILYIYHW------------TGNTYIANAIFSKAN----
MLHEYVVIIMTGLKIAT------------------GL--------------------FTL
IHRWYQRSEMMILTAKVL----RMFMARPQVKRM-------SRWG----------ILIKF
ISGSVTDGLQM----------------------------AMVLNTMG-SVDSQ-------
-----------FFLGLGLLYW--------MSVIAN-----------MAIVQQYMIMLFVR
TQFQ-----------LLNTEL-RQVI-EDTKELQL--SRRH-Q-------GVFITRCCSL
ADQLENIARVQSQLQTIVNQLEK--AFDIQGALIYGGYYLTSVGNSYMAYSIFKHG-YEN
MN-MALSTVILMFLWCFFYYLDGMLNLRVMLHIQDDYQEMIQILGERTLFV-GL------
DVRLEEA-------------------F-------------------ENLNLQLIRNPLEI
KVIELYSV-TRSTTMAMFGNLFTHS-------ILLIQY-------DM-------EHF---
-----------------
>Drosophila_yakuba_XP_002090481.3_putative_gustatory_receptor_36c
---------------------------------M-D------------------------
---VESFLLGAVYYYG--------LFI-----------------------GLSTFEFDWN
TGRVFTSKLSTLYPLATDSCIFILYIYHW------------TGNAMY--AIFSKAN----
MLHEYVVIIMTGLKIAT------------------GL--------------------FTL
INRWYQRSEMMILTAKVL----RMFMARPQVKRM-------SRWG----------ILTKF
ISGSLTDGLQM----------------------------AIVLNTMG-RVDSQ-------
-----------FFLGLGLQYW--------MSVILN-----------MALVQQYMIMLFVR
TQFQ-----------LLNTEL-RQVI-EDTKELQL--NRRH-Q-------GVFITRCCSL
ADQLENIARVQSQLQTIVNQLEK--AFDIQGALIYGGYYLSSVGNSYMAYSIFKHG-YEN
MN-MALSTVILTFLWCFFYYLDGLLNLRVMLHIQDDYREVIQILGERTLFV-GL------
DVRLEEA-------------------F-------------------ENLNLQLIRNPLEI
KVIELYSV-TRSTTMSMFGNLFTHS-------ILLIEY-------DM-------EHF---
-----------------
>Drosophila_subobscura_XP_034667746.1_putative_gustatory_receptor_36a
---------------------------------MVD------------------------
---WVSFVHKCIYYYG--------HLI-----------------------GLSNFELDWK
IGRAYTTKRSTAYAIFIGLMFPTLLVFHW------------SGRTQF-KAVFGNAN----
LLHEYVMVLMSGLRISA------------------GL--------------------LTL
LSQWRSRRQVMQLSRSLF----RLYQERTEVKRM-------CQRG----------ILTKF
CIAIATDCVQV----------------------------WISLDALDSNVDFS-------
-----------MLFGQFLVYS--------LTSIVN-----------LAVTQHYFVMLFIR
ARYL-----------LLNREL-RKVI-DEANELSH--RPPR-R-------GVFICRCCAL
ADRVEAIASLQGRLQSMVQKIRD--LYAIQGLLVFSGYYLSTVGTGYLGYTIVKHG-LKD
LG-MSYRRLALIVFWFFFYYLDSLLNLFVVLYSLEEHQKTINFMEERTLFASGL------
DVRLEEA-------------------L-------------------ESLQLQLIRNPLKL
TVMKSIPI-SRITTTSMLGSILSNC-------IYLIQY-------DM-------EYF---
-----------------
>Drosophila_guanche_XP_034129583.1_putative_gustatory_receptor_36c
---------------------------------MVE------------------------
---WASLVLKSIYYYG--------HLI-----------------------GVSNFDFDWK
TGRAYTSKMSTFYAIFVGLMFPTLLVFHW------------YGRTQF-KVIFGNVN----
MLHEYVMVLMSGLRISA------------------GL--------------------ITL
LSQWLMRRQVMQLSRSLF----RLYLERPEVKRM-------CRRG----------ILTKF
CIAIATDCIQV----------------------------WISLDALDSNVDLS-------
-----------MLFGQFLVYS--------MTSILN-----------LAVTQHSFVMLFIR
ARYL-----------LLNREL-REVI-DEAHGLSH--RPPR-R-------GVFICRCCSL
ADRVEAIASLQGKLQSMVQHIRD--LYAIQGLLVFSGYYLSTVGTGYLGYTIVKLG-LKD
LG-MSYRRLALIVCWCFFYYLDAFLNLFVTFYVLDEHQKTIVLMEKRTLFAAGL------
DVRLEEA-------------------F-------------------ESLQLQLIRNPLKL
TVMKVFPI-SRSSTTAMFGSILSNC-------LFLIQY-------DM-------EYF---
-----------------
>Drosophila_sechellia_XP_002038896.1_putative_gustatory_receptor_36c
---------------------------------M-D------------------------
---LESFLLGAVYHYG--------LLI-----------------------GLSTFEFDWN
TGLVFTTKWSTFYAIAMDSCIFALYIYHW------------TGNTNIVNKIFGRAN----
MLHEYVVAIMTGLRIAT------------------GL--------------------FIL
IHRWYQRCKMMDLTASVV----RMYVARPQVRRM-------SRWG----------ILTKF
ISGTMIDGLQM----------------------------AMVLNAMG-RIDSQ-------
-----------FYLGLGLQYW--------VSVILN-----------MTMIQQYMIMLFVR
TQFQ-----------LINTEL-RQVI-EEAKELLL--SPRH-Q-------GVFMTKCCSL
ADQLENIARVQSQLHTIVDQVEK--VYGIQGAMIYGGYYLSSVGSCYLAYSILKHG-YEN
LN-MALSAVILSYAWCFFYYLDGMLNLSVMLHVQDDYREMLQILGERTIFV-GL------
DVRLEEA-------------------F-------------------ENLNLQLVRNPLEI
KVVKLYDV-TRSNTLAMFGNLITHS-------IFLIQY-------DI-------EHF---
-----------------
>Drosophila_mauritiana_XP_033173344.1_putative_gustatory_receptor_36b
---------------------------------MVD------------------------
---WVVMLLKAVHIYC--------YLI-----------------------GLSNFEYDCR
TGRVFTSWRCTIYAFMANILILITIIYHF------------TAYSNN-NLLFQSAN----
KLHEYVIIVMSGLKIVT------------------GL--------------------ITV
LNRWLQRGQMMQLVKDVI----RLYMINPQSKSM-------IRLG----------VMLKA
FISFAMDLFQV----------------------------KLSVDALE-RHGTA-------
-----------DMMDLFVKLC--------VSFIMN-----------LAISQHFLVMLLIR
AQYR-----------IINAKL-RKVI-EESRNLSF--LQHR-N-------GGFMTRCCYL
SDQLEDIGEVQSKLQSMVGQLGE--VFGMQGLMAYSGYYLSIVGTSYMSYSIYKYG-PQN
LK-LSPKSSIIACIWITLFYLDALVNCNNMLCVLDHHKDFLGLLEERTVFASSL------
DIRLEES-------------------F-------------------ESLQLQLARNPLKI
NVMGMFPI-TRGSTAAMCASIIVNS-------IFLIQF-------DM-------EFF---
-----------------
>Drosophila_bipectinata_XP_017107024.2_putative_gustatory_receptor_36b
---------------------------------MDE------------------------
---CVSRLLWSASLYG--------HIV-----------------------GLSNFEFDWR
KGRVYTTSRSTLLAILANVLVVVLLVVYY------------TFRTDL-TVNFASAT----
KLHEYVFIVMTGLRVLA------------------GV--------------------LTI
INRWRQRRQMMHLVRCVI----RVYRAKPQVKRM-------VRWS----------ILLKI
FIGVSTNSLQF----------------------------ALAAHSSL-YVGPV-------
-----------QLMGMVLQFM--------TTALMN-----------LAVSQYYLIMLVVR
ANYL-----------LLNKEL-RAII-DECKHLSY--HSRR-N-------GVFMTKCCFL
ADQLDNIARIQSDLNSIVTQIQE--VFGLQGLMVYTGYYITSIGVNYFLFSMYKYE-GTN
IR-VTYITRTLAFSWMALYYVDALINLAIVLQVQGDEEKMNRLLAERTLFAPGL------
DVRLEES-------------------F-------------------ENMQIQLVRNPLKM
YVMKLFPS-NRGGTTAMLSSLFMNS-------IYLIQY-------DM-------ANF---
-----------------
>Drosophila_erecta_XP_001974463.3_LOW_QUALITY_PROTEIN_putative_gustatory_receptor_36b
---------------------------------MVD------------------------
---GVGLLLRAVQTYC--------YLI-----------------------GLSNFEYDCR
TGRVFTTWRCTIYALMVNILFSMSTIYSF------------TAHSNT-SVVFQSAN----
KLHEYVIIIMSGLKIAA------------------GL--------------------ITL
LNRWLQRDQMMHLVKDVI----RLYLINPQSKNL-------TRWG----------ILLKV
FISLAMDLFQV----------------------------ALSVNVLD-HQGTA-------
-----------ETMDLAVKMC--------VSFIMN-----------LAISQHFLVMLFIR
AQYR-----------IVNAKL-RKVI-EESRRLSF--LQQR-N-------GAFMTRCCYL
SDQLADIGQVQSQLQSMLGQLGE--VFGLQG----XEYYMSIVGTSYMSYSIYKYG-HHN
LK-ISAKTSIIACIWITLFYLDAVINSKNVLYVLDHHKEFLVLLEERTLFASNL------
DVRLEES-------------------F-------------------ESLQLQLVRNPLKI
NIMGLFPI-TRGSIAAMCGSIIVNS-------IFLIQF-------DM-------EFF---
-----------------
>Drosophila_yakuba_XP_002090482.1_putative_gustatory_receptor_36b
---------------------------------MVD------------------------
---WVGLLLRAVHIYC--------YLI-----------------------GLSNFEYDCR
TGRVFTSWRCTIYALMVNTPISITIVYYF------------TVHSNT-NIIFQSAN----
KLHEYVIIIMSGLKIAA------------------GL--------------------ITL
LNRWLQRDQMMRLVKDVI----RLYMINPHLKNL-------IRWG----------ILLKA
FFSFAMDLLQV----------------------------ALSVDALD-RQGTA-------
-----------EIMGLVVKLC--------VSFIMN-----------LAISQHFLVMLLIR
AQYR-----------IINGKL-RKVI-EESRRLSF--LQQR-N-------GAFMTRCCYL
SDQLEVIGEVQSKIQSMVRQL------------AYSGYYISVVGTSYMCYSVYKYG-HHN
LK-ISVQTSIIACIWITLFYLDAVINCNNMLYVLKHHKDFLGLLEERTVFASTL------
DVRLEES-------------------F-------------------ESLQLQIVRNPLKI
NVMGMFPI-TRGTIAAMLGSIILNS-------IFLIQF-------DM-------EYF---
-----------------
>Drosophila_ananassae_XP_032307444.2_putative_gustatory_receptor_36a
---------------------------------MSD------------------------
---WVGWLLKGLYYYG--------FLI-----------------------GVSNFEVNWN
TGRVHTTSRSTTLAAFRNILTMMLLLVYL------------IGNTHL-NIISKKAN----
KLHEHVVHVMAVLRSIA------------------GMNLCQAQKVQSKNIFFLLLGFTVI
LYRWRQRTKLMLLVRMLF----RLFRHRPLTMRK-------SRWL----------IFSRV
LTVCISDVLQV----------------------------VLTLQSLN-HLGSR-------
-----------QMVGMTFQFF--------MAALTS-----------FAITQHYLVMLFVR
LQYQ-----------IPNSEL-QKLI-EESRWLSY--HSPR-N-------GVFMTRCCYL
ADQLEDIGNWQDQIQSIVTFLGE--VFGVQGLLGYTGTYINTVGTIYLIYSLYKYG-SEA
LG-LPMKSVILLFIWCTFDYLNALRSHILMLSILDEHQKTKRLLEECPVFASGL------
DVRLEQS-------------------F-------------------EIFQLQLIRNPLEM
NVLHVFPI-SHTFTTAMFGSLAMNT-------IYLIQY-------DM-------EHF---
-----------------
>Drosophila_bipectinata_XP_043069729.1_putative_gustatory_receptor_36a
---------------------------------MFD------------------------
---WDGWLLKVVYYYG--------FLV-----------------------GISNFEVDWN
RCRVFKTRRSTIFAIVHNVLAWVLVLNYW------------KGRVSF-NVLFGKAN----
KLHEYVVVIMSGLRVAS------------------GL--------------------LTI
TTRWRRRRQIMRILRRLF----RLYLAKPQVKRM-------SRRA----------ILIKF
LNVCITDLLQI----------------------------TLGLDALH-RVGPD-------
-----------LILGMALQFC--------MVSLMT-----------VAISQYYLVMLFIR
TQYV-----------MLNSEL-RSVI-EEARGLRY--RPHR-N-------GVFMTKCCDL
SDRLDDLAQQQDEIQSIVASIAG--AFGMQGLLVYTAYYLSAISTAYLTYSLVKHG-IEN
LG-MTLGTVAVSLTWCFFYYVDALRNLFVVLSIQNEHRTLIRIIEERTVFLPGL------
DIRLELS-------------------F-------------------ENFQFQLIRNPFTM
SVMKIFPI-NHGFTTLMFASLFMNS-------IYLIQY-------DM-------ANF---
-----------------
>Drosophila_biarmipes_XP_016963385.1_putative_gustatory_receptor_36a
------------------------------------------------------------
------------------------------------------------------------
------------------------------------------------------------
------------------------------------------------------------
----------MRLVKIWL----KVLLKKPQVIRI-------SRWG----------ILFKF
IMAIMTDLLQL----------------------------AITWNAMG-HAKAN-------
-----------QATLIALQFW--------MSAMVN-----------LAIAQRYLVIVLVR
AHYH-----------LLNIEL-RQVI-DESRILSS--QPRR-K-------GAFMTKCCSL
ADQVDNIAKLQSQLQMIVSHLEE--VFGIEALLVYSGYYIFSIAITYMIYSILKYG-LDN
LE-MTLTSTVLSFTWCFFFYLDAILNLFNTLNLQDDHKKLARLLEERTLFDHTL------
DVRLEES-------------------F-------------------ESMQLQLIRNPFKI
EIVKLFPV-SRNSAMAMFGSLVTHS-------VFLIQY-------DM-------EYF---
-----------------
>Drosophila_ananassae_XP_001961724.3_putative_gustatory_receptor_36b
---------------------------------MDF------------------------
---FFSFAEWTNGSTGSCGRLVSMHIV-----------------------GLSNFDFDLR
TGRVYTTTRSTLLAILSNILLVVLLVVYF------------TLRKDL-TTTLATAT----
KLQEYVFIVTTGLQIMA------------------GL--------------------LTI
VNRWRQRRKMMRLVRCVI----RVYRAKPQVKRM-------VRWA----------VLLKI
VVTIVTHSSLL----------------------------ELAANASQ-YVGPK-------
-----------QMLGLGLQFV--------TMTIMN-----------LAISQHFLIMLLVR
ANYR-----------LLNREL-RQMI-DECKHLSY--YSPR-N-------GVFMTKCCFI
ADQLDNLGRIRSHLHSIVTQLQE--VFGLQALMVYTEYYITTIGVSYFLFSMYKYG-DTN
LR-VTTLSRILVFIWMASYYLDALMNLAIILQVQGDEQKMSRILAERTLFAPGL------
DVRLEES-------------------F-------------------ENTQIQLVRNPLKM
NVMHLFPT-NYSNTTAMISSVFMNS-------IYLIQY-------DM-------ANF---
-----------------
>Drosophila_bipectinata_XP_043069728.1_putative_gustatory_receptor_36a
---------------------------------MFD------------------------
---WDGWLLKFVYFYG--------FLV-----------------------GISNFEIDWS
TRRVFTTKRSTIFAVTHNVLCVMLLFNYW------------QLFQKF-SSFFGQAN----
SLHKFLIILMSGLKV-------------------------------------------VF
VIRWRLRRKLMRIMRRLF----RLYVTSSHTKKM-------AGMA----------ILIKI
LNVCFADCMQI----------------------------AMGVSTLS-HHGSA-------
-----------PVLGISLQYS--------MIFLMT-----------VATTQYYLIMLFIR
IQYA-----------TLNSEL-RCLI-EETRTLSY--RSRR-K-------GAFMTKCCDL
SDRLDDLAKRQDEIQSIVIRISK--EFGVQGLLVYTGYYINSIITIYMTYSLLRNG-FES
QG-VSLSMLIFLYIWSFFYYADALRNLFVVLGIQNEHKALIRTLEERTGFPPGL------
DIRLELS-------------------F-------------------ENFQFQLIRNPFTM
SVMNIIPI-DHRFTTSMFASLFMNS-------ICLIQY-------DM-------GNF---
-----------------
>Drosophila_eugracilis_XP_017086567.2_putative_gustatory_receptor_36a
---------------------------------M--------------------------
--------------------------------------------------G---------
------------------------------------------------------------
-----------------------------------GMNSA--------------------
------------------------------------------------------------
------------------------------------------------------------
-----------QMVGLALQFW--------TSTILN-----------LAVSQHYLVMLFIR
SQYQ-----------HINTEL-QKLV-EECKMLSH--IPKR-K-------GVFMTRCCYL
SDKLDDIAKLQSHLQWIITQLGA--IIGLQGVMVYGGYYFSSVVALYMTYSLFKYG-HEN
LN-LTLDIVIMAFVWNFFFYLDAMLNLLNTLFVLDDHNKMVRLLEERTLFSSSL------
DVRLEES-------------------F-------------------EKLQLQLVRNPMSI
NVMKLFPV-TRSSTAAMCGSIITHS-------IFLIQY-------DM-------ENF---
-----------------
>Drosophila_obscura_XP_022228042.2_putative_gustatory_receptor_36a
------------------------------------------------------------
------------------------------------------------------------
------------------------------------------------------------
------------------------------------------------------------
------------------------------------------------------------
------------------------------------------------------------
-----------------------------MTAVLN-----------FAVSQHYLVMLFLR
ARYQ-----------LLNREL-RQVI-DESMGLSH--RPPR-R-------GVFICKCCCL
ADRVEAIASLQGKLQSMVVKLGQ--LYAIQGMLVFSGYYLSSVGTGYLAYTMVKHG-IDD
LG-ITVRGLVLILFWCLFYYMDTFLNLFVMLYVLEEHKETVHLMEKRTLFASGL------
DVRLEEA-------------------F-------------------ESLQLQLVRNPLQL
TVMNVFPI-SRSSTTAMVSSILTNC-------IFLIQY-------DM-------EYF---
-----------------
>Drosophila_biarmipes_XP_043950065.2_putative_gustatory_receptor_36a
------------------------------------------------------------
------------------------------------------------------------
------------------------------------------------------------
------------------------------------------------------------
------------------------------------------------------------
------------------------------------------------------------
---------------MVLQLW--------MSNIVH-----------LAVTQHYLITLSVR
AQYH-----------VLNREL-RQVV-EESRVLSF--QPRR-R-------GGFMTRCCSL
ADKVENIAKVQSELQSIMNQLGE--IFGIEGLMLSGGFYILSVATVYFIYSILKCG-HES
LQ-LSFISMLLSFTLCFFSFLDAGINLFNILNLLDDHKKMERLLEERTVFAQTL------
DVRLEQS-------------------F-------------------ESMQLQLIRNPLKI
DILKIFQI-TRIAIAALVGSLIQHS-------IFLIQF-------DM-------EYF---
-----------------
>Drosophila_ficusphila_XP_017052217.1_putative_gustatory_receptor_36a
------------------------------------------------------------
------------------------------------------------------------
------------------------------------------------------------
------------------------------------------------------------
---------MMQFARTVL----RLFLQRPQVMQM-------SRWG----------VLFKI
IISSVTDFLQV----------------------------ISIWIAWD-RRRSD-------
-----------QTLGIFLQYW--------MSAIVN-----------LAITEHYLAILFVR
AYYN-----------LLNQEL-RQVM-EECKKLSN--LPQR-R-------GAFMTRCCDL
ADQLDDIAQLQSELISMVTQLGE--ALGIQGLMVYGGYYIFSIATVYLSYSIFKTG-YDN
LD-MTVTSMILTFIWCNFYYLDALLNLFITLNLLDDHKDIKRLLGERTVFASRL------
DIRLEES-------------------V-------------------RYLKPQT-------
------------------------------------------------------------
-----------------
>Drosophila_elegans_XP_017134052.2_putative_gustatory_receptor_36c
------------------------------------------------------------
------------------------------------------------------------
------------------------------------------------------------
------------------------------------------------------------
----------MDLTRNVL----RLFLNRPQPKEM-------ARWK----------ISAKL
LTGFVTDLLQV----------------------------IITLDAVG-RVNSQ-------
-----------FYMGMALQFW--------MSAILN-----------LAVSQHYLIMLLIL
TQYQ-----------LLNSEL-RQVV-DESKELSR--NPPR-Q-------GVFMTRCCSL
ADRLESIAQLQSQLQSIVHQTDQ--VFGVHGVTVYGGYYMTMVATAYLTYSILKNG-YEE
MH-MTFRTVILSYTWWLVYYLDGALSMFVIFFVLDEHKKMLVLLEERTLFATDL------
DVRLEES-------------------V-------------------RCI-----------
------------------------------------------------------------
-----------------
>Drosophila_serrata_XP_020803056.1_putative_gustatory_receptor_36c
------------------------------------------------------------
------------------------------------------------------------
------------------------------------------------------------
------------------------------------------------------------
---------------MFI----PLFLSRPQGIWN-------SRWR----------ILGKF
LVASLTDSFQM----------------------------AIFLEAIG-RVDST-------
-----------LFLGMALQFW--------MSSILN-----------LAIAQHFLVTLFVR
ADYQ-----------LLNIAL-REVI-EESKNLSY--YQKR-R-------GAFMTRCCYL
ADQVEDIARVQDELQLILKHLYE--VFDIQGLIVYVGYYLSFVATTYLTYSAFKYG-YTE
LG-MTLKSITLALIWCIFYYLDAIYNFFTTLSVQDGHRKMIRLLEERTLFASGL------
DVRLEQS-------------------F-------------------ESLQLQFIRNPLKW
K-----------------------------------------------------------
-----------------
>Drosophila_ficusphila_XP_017052243.2_putative_gustatory_receptor_36a
------------------------------------------------------------
------------------------------------------------------------
------------------------------------------------------------
------------------------------------------------------------
------------------------------------------------------------
------------------------------------------------------------
-----------------------------MSAIVN-----------LAITEHYLAILFVR
AYYN-----------LLNREL-RQVM-EECKKLSN--LPQR-R-------GAFMTRCCDL
ADQLDDIAQLQSELISMVTHLSK--ALGIQGLMVYGGYYIFSIATVYLSYSIFKTG-YDN
LD-MSLASMIMACIWGFFYYIDAFLNLFITLNLLDDHKEIKRLLGERTVFASRL------
DIRLEES-------------------F-------------------EKMELQLIRNPLKI
DILKTYFI-TRETSTAMLGSVT--------------------------------------
-----------------
>Drosophila_serrata_XP_020809180.1_putative_gustatory_receptor_36c
------------------------------------------------------------
--------MRSLIEVT--------KNI---------------------------------
----------TLH-----------------------------------SKEFSNDD----
----------------C------------------GL--------------------LTL
LNRWRQRRKLMKITRMFI----PLFLSRPQGIWN-------SRWR----------ILGKF
LVASLTDSFQM----------------------------AIFLEAIG-RVDST-------
-----------LFLGMALQFW--------MSSILN-----------LAIAQHFLVTLFVR
ADYQ-----------LLNIEL-REVI-EESKDLSY--YQKR-R-------GAFMTRCCYL
ADQVEDIARVQDELQLILKHLYE--VFDIQGLIVYVGYYLSFVATTYLTYSAFKYG-YTE
LG-MTLKSITLALIWCIFYYLDAIYNFFTTLSVQDGHRKMIRLLEERTLFASGL------
DVRLEQS-------------------------------------------VSFY------
------------------------------------------------------------
-----------------
>Drosophila_ficusphila_XP_017052230.2_putative_gustatory_receptor_36b
---------------------------------MVD------------------------
---GVRLLLRAVNFYS--------HLI-----------------------GLNNFVFDTR
TGRVFTTWITTIYPIGINVVITTAFIFCC---------------TQF-------------
---DFVIV---------------------------------------------YKRSLTM
INRWRQRKQLMHLTRKFL----CLLLAHPQVKGI-------QRFW----------LFSKI
FIGLTSDFSRL----------------------------LLAMNILD-RVSND-------
-----------QTMKLFVFLW--------SVAITN-----------LAIMHYHLLVLFVQ
AQYQ-----------HLNNKL-RQII-QECETLKN--LPQR-R-------GTVITRCCDL
SDQLEDIAKTQSRLQYVFTSFTE--LLAIQGAVVICATYISIVINIYLLYYDLKYG-QGA
LT-YTIKFTALPCTCRFLEFLDSFIKLSNTFSFIDEHEEMKNILEKKTLFASRL------
DERLEQS-------------------F-------------------ESLQLQLIRNPLKL
EVLGLFDI-CRSSTFASFGSIIMHS-------IFLIQY-------DL-------EHF---
-----------------
>Drosophila_bipectinata_XP_043069727.1_putative_gustatory_receptor_36a
---------------------------------MAP------------------------
------------------------------------------------------------
TPPIDDLGEDGVPAFF--------------------------------------------
-----------------------------------------AQATNDEDV----------
------------------------------------------------------------
-------------------------------------------PGLN-HLGFR-------
-----------QIQGMAFQFA--------MAALTS-----------FAITQHYLVMLFVR
IQYQ-----------ILNSEL-KLVI-EESRWLSY--HSPR-N-------GVFMTRCCYL
ADQLENISNWQDQIQSIVTYLGE--VFGVQGLLAYSGNYINSVGTTYLTFSLYKYG-RDT
IG-LPLKSLILSFIWCFFDYLNALRSHFLMLSIEDEHQKTMRLLEERTVFAPGL------
DVRLEQS-------------------F-------------------EAFQFQLARNPLKM
HVMNMFPI-SHTFTTAMFSSLAMNT-------IYLIQY-------DM-------ENF---
-----------------
>Drosophila_ficusphila_XP_043065387.1_putative_gustatory_receptor_36a
---------------------------------MAN------------------------
---VVGLLLTAVNFYC--------HLI-----------------------GLSNFEYDWR
TG----------------------------------------------------------
------------------------------------------------------------
------------------------------------------------------------
------------------------------------------------------------
------------------QFW--------TLSITN-----------LAILQYCLTVLSVR
AKYK-----------RLSTEL-RQIM-KECEELSL--VTQR-N-------GVFMTRCCYL
SDRLEEMALRQDQLQSIVVELNK--TIGSQGVLVYSGYYISMVFCSYLTYSLIKNG-REY
FC-LSLKHVILSYAWNFFYYFDALINFSLILSFLDDHKEVIRLLENRTLFASRL------
DSRLEES-------------------L-------------------EKFQLQLIRNPLKL
TIMNLFPI-SRNCTAAMCGSIVTHT-------IVLIQY-------DL-------ENF---
-----------------
>Drosophila_ananassae_XP_032307443.1_putative_gustatory_receptor_36a
---------------------------------MFD------------------------
---WDGWLLKVVYYYG--------FLA-----------------------GISNFEVDWR
KCRVFKTKRSTIFAVFHNALALVLVIFYW------------RGHESY-NVLFGRAN----
KLHE-------APNYGD------------------EV--------------------EAT
SSSDEDNEEVVPPL---------LGQATSQEDVT-------S------------------
--------VDT----------------------------SLGLNAVQ-RIGSD-------
-----------LILGLVLQFC--------MVACMT-----------LAISQYYLVMLFIR
TQYE-----------MLNSEL-RGLI-EETKALSH--RPRR-N-------GVFMTKCCEL
SDRLDDIAQQQDEIQSIVASLGG--AFGTQGLLVYTAYYLSVVSTAYLSYSLAKNG-IEN
LG-MTFGSLAVSLTWCFFYYTDALRNLFVVLSIQNEHRTLIRIMEERTVFPPGL------
DIRLELS-------------------S-------------------E----AEVRR----
------------------------------------------------------------
-----------------
>Drosophila_mauritiana_XP_033153785.1_putative_gustatory_receptor_59d
---------------------------------MAD------------------------
---LVKLCLKIAYAYG--------RFT-----------------------GVINFKIDLK
TGQPLVTRRATLTSVSTHLLIFALLLYH-------------TLQKSVVTVMWKYAN----
SLHEYVFLVIAGFRVVC------------------VF--------------------LAL
VSRWSQRRTFMELFNSFW----RLCQRNPRIIQY-------CRRS----------IVSKF
FFVTVTEILQV----------------------------IVTLAMLRNRLSIA-------
-----------LALRIWAILS--------LTAIIN-----------VIITQYFVATACVR
GRYA-----------LLNKDL-QAIV-HESQSLV---P-NG-S-------GVFVTKCCYL
ADRLERIAKSQSDLQELIENLST--AYDGEVICLVITYYLNMLGTSYMLFSISKHG-SLG
NN-LPMVITLCAIAYFGFYVFDCWLNAFNVFYLLDAHDKMVRILNKRTLFQPGL------
DHRLEMV-------------------F-------------------ESFALNLVRNPLKL
QMYGLFEF-GRGTSFAVGNSLLTHS-------LLLIQY-------DV-------QNF---
-----------------
>Drosophila_biarmipes_XP_043950313.1_putative_gustatory_receptor_36b
---------------------------------M--------------------------
------------------------------------------------------------
------------------------------------------------------------
------------------------------------------------------------
------------------------------------------------------------
------------------------------------------------------------
------------------------------------------------------------
--------------------------------LSY--LPQR-K-------GTFMTRCCYL
SDRLDNIARLQSKLQSNVSQLGE--VFGFQGMTVYSEYYITSVVTSYLTYSLFKYG-PES
LN-LTLKTVILACSWTFFYFLDGVLNLFIIFFVLADHKEMGRHLEERTLFASRL------
DVRLEES-------------------F-------------------ESLQLQLARNPFEI
NVMKLFPV-NRSATAAMCGSIISHS-------IFLIQC-------DM-------EYFKTP
L----------------
>Drosophila_guanche_XP_034142284.1_putative_gustatory_receptor_59d
---------------------------------MVD------------------------
---LVKFCVRIGYLYG--------RFT-----------------------GTLNFEVDLE
TGRTRVTRRATIYSAFASLFLISILAHH-------------FRPSKITSELWKNIS----
SLHESVFLIVSYLRVSC------------------AL--------------------AAL
ASRWYHRRRYIRLISSFR----RLFLKNPEVMRV-------CRRG----------FISKC
IVGSVAEIMQF----------------------------LVAILMVRDKLSFA-------
-----------LLLGIWGVMT--------VTAIIN-----------VAITQYFFGLGNAR
GHYI-----------LINRKL-RALL-GEAQSLG---P-RR-KRR----NGVFITKCCFL
ADRLDEIAQTQSEVQALIEGMSK--IYELQILCLCLTYYLSSVANIYVLFSLYKYS-GMT
ET-WSKLGLMASAILFVFYYIDCAINLYNVFYLLDAHQEMHKLLEQRNLFPGAQ------
DERLESA-------------------F-------------------DSFELRLARNPLNL
KCFGLFRL-NRSTAFDVGNSILINS-------VLLIQY-------DM-------QNY---
-----------------
>Drosophila_pseudoobscura_XP_001360400.3_putative_gustatory_receptor_59d
---------------------------------MPD------------------------
---LVKWCVRISYLYG--------RVT-----------------------GTLNFEIDLK
TGRTRVTKKATIYSALAHLCLITMLVHH-------------LWRVKPTSDLLANAN----
ALHENVFMVVAWMRVSC------------------AL--------------------AAL
AGRWYHRRRYMRLISSFR----RLYLKNTEVMQH-------CRRG----------FVSKC
FITTVAESMQF----------------------------LMALLVVWDRLTFS-------
-----------LLIGIWSVMT--------VTAVMN-----------VIITQYYFALGNAR
GHYK-----------LLNRDL-REVL-AEARSLG---P-KR-KRQ----NGVFITKCCFL
ADRVDEIAQTQSELQALIERMSR--IYELQVLCLFCTYYLTSVGNAYLLFSIYKYN-NIT
QG-WSKLSLLAGATFLVFYYADCLINSYNVFYLLEAHQEMHKLLEQRNLFPWGL------
DERLESA-------------------F-------------------DSLELSLARNPLQL
HCFGLFKL-DRSSAFDVGNSLLINS-------VLLIQY-------DM-------QNY---
-----------------
>Drosophila_rhopaloa_XP_016972008.1_putative_gustatory_receptor_59d
---------------------------------MVD------------------------
---LVKWCLVISYYYG--------RFT-----------------------GVLNFEIDFK
TGRARVTKRATICSALAHMIMCLLLGVQ-------------MTNVRVMAKLWSQAN----
SLHNNMFWVMSCVRMTG------------------VF--------------------LSL
VNRWSQRRTFISLYNSIY----SLYQHDPKIIQY-------CRRS----------IVSKC
FCATVYETLQI----------------------------IIVLIVTSNQLTIS-------
-----------LAFGIWSILS--------LTSIIN-----------VIITQYFTAMALIR
GRYR-----------LLNKEL-RSIL-AETQSLI---P-NK-S-------GVFVTKCCYL
ADELENISKAQSSLQALIERLSK--AYQLQIICMFITYYLNFVANIYLLFSISKYS-SIM
EN-WPIVVKVGGLVFLVFYYLDCWLNSYNVLYLIDAHGDMIKLLSQRTLFQPGL------
DERLETV-------------------F-------------------ETFNLNLARNPFKI
RFFGLFDI-NRSTSFALGNSILTHS-------IVLIQY-------DV-------QNF---
-----------------
>Drosophila_subobscura_XP_034653144.1_putative_gustatory_receptor_59d
---------------------------------MVD------------------------
---LVKFWVRISYLYA--------RFT-----------------------GTLNFEVDLK
TGRTRVTRRATIYSAFASLFLISILAHH-------------FGPSKIKSELWKDIS----
SLHQSVFMIVSWLRVSC------------------AL--------------------AAL
ASRWYHRRRYIRLISCFR----RLFLQSPEVMRL-------CRRG----------FISKC
FVASVAEIMQF----------------------------LVAILTVWDKLTIS-------
-----------MLLGIWGVMT--------VTAIMN-----------VAITQYFFALGNAR
GHYI-----------LLNRQL-RALL-GEAQSLG---P-MR-KRR----NGVFITKCCFL
ADRLDEIAQTQSEVQALIEGMSK--IYELQILCLCLTYYLTSVANIYILFSLYKYS-GMT
QS-WSKLGMVASAIFFMFYYIDCVINSYNVFYLLDAHQEMHKLLEQRNLFPGSL------
DERLESA-------------------F-------------------DSFELSLARNPLNL
KCFGLFRL-NRSSAFDVGNSILINS-------VLLIQY-------DM-------QNY---
-----------------
>Drosophila_persimilis_XP_002015883.1_putative_gustatory_receptor_59d
---------------------------------MPD------------------------
---LVKWCVRISYLYG--------RVT-----------------------GTLNFEIDLK
TGRTRVTKKTTIYSALAHLFLITIPAHH-------------LWRVKPTSDLLANAN----
ALHENVFTVVAWMRVSC------------------AL--------------------AAL
AGRWYHRRRYMRLISSFR----RLYLKNTEVMQH-------CRRG----------FVSKC
FIATVAESMQF----------------------------LMALLVVWDRLTFS-------
-----------LLIGIWSVMT--------VTAVMN-----------VIITQYYFALGNAR
GHYK-----------LLNRDL-REVL-AEARSLG---P-KR-KRQ----NGVFITKCCFL
ADRVDEIAQTQSELQALIERMSR--IYELQVLCLFCTYYLTSVGNAYLLFSIYKYN-NIT
QG-WSKLSLLAGATFLVFYYADCLINSYNVFYLLEAHQEMHKLLEQRNLFPWGL------
DERLESA-------------------F-------------------DSLELSLARNPLQL
HCFGLFKL-DRSSAFDVGNSLLINS-------VLLIQY-------DM-------QNY---
-----------------
>Drosophila_rhopaloa_XP_016972003.2_putative_gustatory_receptor_59d
---------------------------------MAD------------------------
---LVKWCLYIVYYYG--------RFT-----------------------GLVNFEIDLK
TGRTRVTKWATIYAAFVQIILFTILFYH-------------TLGIRFITSMWVKAN----
LLHEYVFMIMSVLRILC------------------VL--------------------MAL
ISRWFMRRRFVRLFNSFR----RLFQSNPEAIQY-------CRMG----------IAAKC
LCSKATEILQV----------------------------TIALVIVKKYLTIH-------
-----------LVLGIWSVVS--------LTAIIN-----------LIITQYYIAIANIR
GSYM-----------LLNKEL-RLIL-SETQSLI---P-NR-R-------GVFVTKCCHL
ADRLDIIARTQSELQDLTDRLSK--TYEVQIFWMAISYYLNSVGSIYIMFSFGKYK-NMV
ED-WPLSVVVLGVAYFLFFYFDNWINMYGVFELSDLHAEMLILMEQRTVLLPCL------
DNRLEAA-------------------F-------------------DSFGLSLARNPFKL
RFFGVFEA-NRSTLLPWANSLIINS-------LFLIQY-------DM-------QNF---
-----------------
>Drosophila_erecta_XP_001976352.1_putative_gustatory_receptor_59d
---------------------------------MAG------------------------
---LVKLCLKMAYAYG--------RLT-----------------------GVINFEIDLK
TGRTLVTRRATLFSVSTHLLIFALLVYH-------------TLRKSVVTVMWRYAN----
SLHEYVFLVIAGFRIVC------------------VF--------------------LAL
VSRWSQRHTFMGLFDSFW----GLYQRNPGIIDY-------CRRS----------IVSKS
CCVAIIETLQI----------------------------IATLAMMRNRLNIA-------
-----------LALRIWAVFS--------LTAILN-----------VIISQYFVATACVR
GRYM-----------LLNKDL-QAIV-SESQSLV---P-SG-G-------GVFVTKCCSL
ADRLEGLAKSQSELQRLIENLAT--AYQCEVVCLLITYYLNMLGTVYLLFSFSKYG-NFG
NH-LPLLVALCAIAYFFFYILDCWLNTFNVYYLLDAHNKMVRLLSGRTLFRPGL------
DHRLEMA-------------------F-------------------EDFALNLVRNPLKL
RIYGLFEF-GRASSFAVGNSLLTHS-------LLLIQY-------DV-------QHF---
-----------------
>Drosophila_miranda_XP_017145601.1_putative_gustatory_receptor_59d
---------------------------------MPD------------------------
---LVKWCVRMSYLYG--------RVT-----------------------GTLNFEIDLR
TGRTRVTKKTTIYSALAHLCLITILAYH-------------LWQTKPMSDLLANAN----
ALHENVFMIVACMRVSC------------------AL--------------------AAI
AGRWYHRRRYMGLISSFR----RLYLKNTEVMQH-------CRRG----------FVSKC
FIATVAESLQF----------------------------LMAVFAVWDRLTFS-------
-----------LLIGTWSVMT--------VTAVMN-----------VIITQYYFALGNAR
GHYK-----------LLNRDL-REVL-AEARSLG---P-KR-KRQ----NGVFITKCCFL
ADRVDEIAQTQSELQALIERMSR--IYELQVLCLFCTYYLTTVGNAYLLFSIYKYN-NMT
QG-LSKLGLLAGAIFLVFYYADYLLNSYNLFYLLEAHQEMHKLLEQRNLLPWVL------
DERLESA-------------------F-------------------DSLELSLARNPLNL
DCFGLFKL-DRFSAFDVGNSLLINS-------VLLIQY-------DM-------QNY---
-----------------
>Drosophila_sechellia_XP_002040031.1_putative_gustatory_receptor_59d
---------------------------------MAD------------------------
---LVKLCLRIAYAYG--------RFT-----------------------GVINFKIDLK
TGQPLVTRRATLISVSTHLLIFALLLYH-------------TLRKSVVTVMWKYAN----
SLHEYVFLVIAGFRVVC------------------VF--------------------LAL
VSRWSQRRTFMELFNSFW----RLYQRNPRIIQY-------CRRS----------IVSKL
FCVTITETLQV----------------------------IVTLAMMRNRLSIA-------
-----------LALRIWAILS--------LTAIIN-----------VIITQYFVATACVR
GRYA-----------LLNKDL-QAIV-HESQSLV---P-NG-S-------GVFVTRCCYL
ADRLERIAKSQSDLQELIENLST--AYDGEVICLVITYYLNMLGTSYLLFIISKHG-SLG
NN-LPMVITLCGIAYFGFYVFDCWLHAFNVFYLLDAHDKMVKMLNKRTLFQPGL------
DHRLEMV-------------------F-------------------ESFALNLVRNPLKL
KIYGLFEF-GRGTSFAVGNSLLTHS-------LLLIQY-------DV-------QNF---
-----------------
>Drosophila_obscura_XP_022222391.2_putative_gustatory_receptor_59d
---------------------------------MPD------------------------
---MVKWFVRISYVYG--------RLT-----------------------GILNFEIDLK
TGRTRITRKATIYSACANVCLMSLLAHH-------------FWRSNGMAALWSNVS----
SLHESVFMLVSWMRVSC------------------AL--------------------AAM
ASRWHHRRRYMRLISSFR----CLFLKNPEVMRL-------CRRG----------FVCKC
CLAIVAESMQF----------------------------LLAILMMWDKRTFS-------
-----------LLLGIWGVMT--------VTAIIN-----------VIITQYFFALGNAR
GHYI-----------LINRKL-REVL-AEAQSLG---P-KR-NRR----NGVFVTKCCFL
ADRLDEIAQTQSELQALIERMSK--IYELQVLCLCITYYLTSVANGYILFSIYKYK-NMT
QN-WSKLGLLAGAVFFVFYYADCLINAYNVFYLVEAHQEMHKLLDQRNLFRWGL------
DERLESA-------------------F-------------------DSFELSLARKPLNL
QCFGLFQL-NRSSAYDVGSSILINS-------VLLIQY-------DM-------QNY---
-----------------
>Drosophila_simulans_XP_002076393.1_putative_gustatory_receptor_59d
---------------------------------MSD------------------------
---LVKLCLRVAYAYG--------RFT-----------------------GVINFKIDLK
TGQPLVTRKATIISVSTHLFIFALLLYH-------------TLRKSVVTVMWKYAN----
SLHEYVFLVIAGFRVVC------------------VF--------------------LAL
VSRWSQRRTFMELFNSFW----RLCQRNPRIIQY-------CRRS----------IVSKF
FCVTVTEILQV----------------------------IVTLAMMRNRLSIA-------
-----------LALRIWAILS--------LTAIIN-----------VIITQYFVATACVR
GRYA-----------LLNKDL-QAIV-HESQSLV---P-NG-S-------GVFVTRCCYL
ADRLERIAKSQSDLQELIENLST--AYDGEVICLVITYYLNMLGTSYLLFSISKHV-SLG
NN-LPMVITLCGIAYFGFYVFDCWLNAFNVFYLLDAHDKMVKMLDKRTLFQPGL------
DHRLEMV-------------------F-------------------ESFALNLVRNPLKL
QMYGLFEF-GRGTSFAVGNSLLTHS-------LLLIQY-------DV-------QNF---
-----------------
>Drosophila_melanogaster_NP_611758.2_gustatory_receptor_59d
---------------------------------MAD------------------------
---LLKLCLRIAYAYG--------RLT-----------------------GVINFKIDLK
TGQALVTRGATLISVSTHLLIFALLLYQ-------------TMRKSVVNVMWKYAN----
SLHEYVFLVIAGFRVVC------------------VF--------------------LEL
VSRWSQRRTFVRLFNSFR----RLYQRNPDIIQY-------CRRS----------IVSKF
FCVTMTETLHI----------------------------IVTLAMMRNRLSIA-------
-----------LALRIWAVLS--------LTAIIN-----------VIITQYYVATACVR
GRYA-----------LLNKDL-QAIV-TESQSLV---P-NG-G-------GVFVTKCCYL
ADRLERIAKSQSDLQELVENLST--AYEGEVVCLVITYYLNMLGTSYLLFSISKYG-NFG
NN-LLVIITLCGIVYFVFYVVDCWINAFNVFYLLDAHDKMVKLLNKRTLFQPGL------
DHRLEMV-------------------F-------------------ENFALNLVRNPLKL
HMYGLFEF-GRGTSFAVFNSLLTHS-------LLLIQY-------DV-------QNF---
-----------------
>Drosophila_suzukii_XP_016941724.2_putative_gustatory_receptor_59d
---------------------------------MLV------------------------
---LVKWCLKSCYWNG--------RFS-----------------------GVLNFEADFK
TGQMVATKRSTIFSAFSHLLMFTLLIYH-------------TLRTHTVTTMWKYAN----
SLHEYVFMVIAGFRLIC------------------VF--------------------LAL
VSRWTQRRTFMRMLKSFW----ILYKKNPEIIQC-------CQRS----------ILSKF
CCVTMAEIFQV----------------------------IVTFVLIRNKINFA-------
-----------TGLRLWAVLS--------LTAVIN-----------VIIMQYFIAMASIR
GRYI-----------LLNRDL-RMIV-AETRSLN---P-NR-S-------GVFVTRCCCL
ADRLEEIAISQSGLQKLIEQLSE--AYQGQVVCLVIGYYLNMVASGYILFSITKYK-GLS
DN-SPLIVTICSIAYFVFYYLDCCLNSLNIFYLLDEHDKMVRLLDQRTLFQPGL------
DHRLETV-------------------F-------------------ESFVLNLSRNPLKL
SFFGLFQI-DRVSSFALGNSILTHS-------LLLIQY-------DV-------EHF---
-----------------
>Drosophila_kikkawai_XP_017018781.2_putative_gustatory_receptor_59d
---------------------------------MAN------------------------
---LVKWCLYISYFYG--------RLTGAQCDSTSRSSYGRGSIQARPLCGVLNFEIDLK
TGRARVTKRTTIYAAGTQVFLFTLLVFH-------------TLKMRWMSSIWTKAN----
LLHEYVFMILSVFRIVC------------------VL--------------------LAL
VSRWLTRRRFVRLFNSFR----RLFLSNPEAIQY-------CRRG----------MAFKC
FCGTVTELVQL----------------------------FMALIMVKKYLTFT-------
-----------LALGIWAIMT--------LTAIIN-----------VIITQYYIAMANIR
GSYV-----------LLNKEL-QEIM-VEVRALE---P-SR-R-------GVFVTKCCSL
ADRLDEIAGSQSELQALADRLSK--TFEVQVFCMVLDFYLNSVANFYMVFSAGKYT-NMT
QE-WPDIVLVMGAAFFVFYYLDNWISLYNVLDLLDLHAEMVKILDQRTLFLPGL------
DNRLEAT-------------------F-------------------ERFVLNLARNPFRI
RFFGVFEA-NRFTSFAMGNSLLANS-------IFLIQY-------DM-------ENF---
-----------------
>Drosophila_hydei_XP_023164167.2_LOW_QUALITY_PROTEIN_putative_gustatory_receptor_59d
---------------------------------MFD------------------------
---LINYMLRFGYYYS--------LLM-----------------------GLLNFEIDWR
TGRAQITRRASIYAAIVNGISVYWLPR--------------LCGTHVVASLWPQAK----
HLHEYLYLVMLGGRVLC------------------VC--------------------VTL
LTRWTHRQQFIHLVNAVQ----RLTQRKPHVKRL-------WRRG----------VISKA
LSAFLLDVLQS----------------------------GVLIQQIYENLTVQ-------
-----------LILIVLVVHI--------LSVLVN-----------IIIAHYYFSLLNIH
AQYS-----------LLNQEL-RSAL-AEIRLLE---FV---Q-------FVFAIKCCAL
ADQLETIAGTQSQLQELLQTLTS--SFGLQTVLLTISYYMMGVATIYLAFCELT-G-AVL
LD-WNVCNLLLLSCQFVCYFTDIYISVNIMYSLLDAHAEMLRLLSENTIFAPGL------
DERLAIV-------------------F-------------------NSFQLQLAWNPLKI
PVLGLFNM-EKSKSVALASSVVTSS-------LVLIQN-------DF-------KNSYLY
-----------------
>Drosophila_subpulchrella_XP_037717579.1_putative_gustatory_receptor_59d
---------------------------------MLV------------------------
---LVKWCLKISYWNG--------RFS-----------------------GVLNFEADFK
TGQMVATKRSTICSAFSHVLMFTLLIYH-------------TLKTHTVTNMWKYAN----
SLHEYVFMVIAGFRLIC------------------VF--------------------LAL
VSRWTQRRTFMRMLKSFW----ILYKKNPEIIHC-------CQRS----------ILSKF
LCVTMAEIFQV----------------------------IVTLVLIRNKINFA-------
-----------TGLRLWAVLS--------LTAVIN-----------VIIMQYFIAMASIR
GRYI-----------LLNRDL-RAIV-AETRSLN---P-NR-S-------GVFVTRCCCL
ADRLEEIAISQSGLQKLIEQLSK--AYQGQVVCLVIGYYLNMVASGYILFSITKYK-GLS
DN-SPLIVTICSIAYFVFYYLDCWLNSLNIFYLLDEHDKMVRLLDQRTLFQPGL------
DHRLETV-------------------F-------------------ESFVLNLSRNPLKL
RFFGLFEI-DRVSSFALGNSILTHS-------LLLIQY-------DV-------EHF---
-----------------
>Drosophila_biarmipes_XP_016946806.1_putative_gustatory_receptor_59d
---------------------------------MLL------------------------
---LVKWCLKTCYLYG--------RLT-----------------------GVLNFEADFR
TGRMVATKRTTVCSALSHLLMFTLLIYH-------------TMSTRTLSNLWHHAN----
ALHQYVFMVIAGFRLIC------------------VF--------------------LSL
VSRWSQRRTFMRMLTSFW----ILYKETPEIIQY-------CQRS----------ILTKF
CCVTMAETFQI----------------------------IATFVMIGNQLTFV-------
-----------TGLRIWAILS--------LTAIIN-----------VIIMQYFIAMASIR
GRYI-----------LLNKDL-RMVV-AEARSLN---P-NR-S-------GVFVTRCCCL
ADRLEEIAASQSGLQELIDQLSK--AYQGQVVCLVIGYYLNMVGSAYLIFSITKYK-GLT
DS-SPMIVTICSIAYFVFYYLDCWLNSLNVFYLLDEHEKMVKLLETRTLFQPGL------
DHRLETV-------------------F-------------------ENFVLNLSRNPLKL
RFFGLFEI-DRVSSFALGNSILTHS-------LLLIQY-------DV-------EHF---
-----------------
>Drosophila_eugracilis_XP_017077380.2_putative_gustatory_receptor_59c
---------------------------------MVE------------------------
---FVKPILRLAYFYG--------LLV-----------------------GVLNFEVDWP
TGKAIVTRRVTIYAAVHNISLITMLCLI-------------SLKDNSLKSNFTNAK----
HLHEYFFMLMTVVRNFA------------------VL--------------------LSL
ITRWFQRYRIIRLWNQLI----RMISEKPKVVHE-------YRKS----------ILLKF
VVCVLSDSMHT----------------------------ILDISAQRKRITFD-------
-----------LAINLVMWTV--------FTTIFN-----------MIVFQYYLAILQVL
GLYN-----------ILHRDL-RHLV-REAETICS--IRNR-R------GGVFSVKCCSL
ADKLDHLAERHSTLHKTINKMSE--IFQIQSFSMSLVYYLSTMGSIYFTFCSVLYN-TTG
FG-SSHWGLVLIGLSTAFFYADNWVSINIGFNILDQQEEVNRILAERTLFTREL------
DKRLETT-------------------F-------------------ENFQLQFARDPYEF
YVLGLFKM-ERGRLIAMLNSIITHS-------ILLVQW-------EL-------QPNRS-
-----------------
>Drosophila_ficusphila_XP_017053803.1_putative_gustatory_receptor_59d
---------------------------------MID------------------------
---VVKWCLKISYFYG--------RLT-----------------------GVLNFEIDFK
TGKTLANTRNTMCAACTHFVLFGSMVYN--------------FKPREMKRMWTYAN----
SLHEYVFMVLAFIRIIC------------------VS--------------------LAL
MSRWSQRRRFMRLFNSFR----LLFLYNPRIMQN-------CRRS----------ILSKC
FCVTMAEILQL----------------------------FVVLTMMRNTLTIW-------
-----------LALRIWGILC--------LTAIVN-----------VIITQYFIAMATIR
GRYS-----------LLNYEL-NAVV-SETLTLI---P-NG-S-------GVFMTRCCTL
ADRLEKIARNQSNLQKLINKLTK--AYQGQVLCLIIAYYLNLVGSIYILFSIRKYG-GLT
DD-WPIYVTVCSVSCLFFVYLDCGLNCFNVFYLLDDHDKMVKLLDQRTRFQPGL------
DHRLEAV-------------------F-------------------ESFVVSLARNPLKL
RFFDAFEI-DRTSSFAIGTSILTHS-------ILLIQY-------DM-------AHY---
-----------------
>Drosophila_serrata_XP_020809183.1_putative_gustatory_receptor_36a
---------------------------------MFD------------------------
---WAGLLLRLIYYYG--------LAI-----------------------GVSNFEVDWR
TG----------------------------------------------------------
---------------------------------------C--------------------
------------------------------------------------------------
------------------------------------------------------------
-------------------FW--------ISAIIN-----------LATTQYFQVMLCVR
AQYH-----------LLNAEL-KKVI-EEIMNLSY--NPSR-K-------GAFMTRCCDL
ADQLENIAKLQSQLNSIVVQLDA--IFGIQKLFYYCCYYVSALVKCYSIYNGLKYG-PRE
LG-MNLITCILGYTWSIFFHMDAIQAALIIFQVQDAEQEMIQLLNERTLFASGL------
DARLEES-------------------F-------------------ESFQLQLIRNRLKS
NVLQLFPT-DRNSTWSMYASILLHF-------IYLVQY-------DL-------EYFRRN
-----------------
>Drosophila_bipectinata_XP_017096417.2_putative_gustatory_receptor_59d
---------------------------------MAS------------------------
---LVEWCLYICYKYG--------RFT-----------------------GVINFEYDMK
ARRARATKRTTVWAAVSHSTMFLMLLLQ-------------ILKRQTIGSMWAGAN----
TMTAYVFMAIALVRMCC------------------VF--------------------LAL
VSRWCNRQRFMELFNAYM----NLSLVHPEIIQY-------CRRS----------IVSKF
FTALMAETLQM----------------------------VVVLLVLRRRLTLT-------
-----------MAVGIWSIMS--------LMAIIN-----------VIVTQFFIALAHIR
GRYC-----------LLNKEL-RAVV-SEVQSLV---P-NR-K-------GVYMIKCCYL
ADRLEEIAQTHSELHALAEELSK--TYQVQILCMIVTYYMTMVGNVYLLFSLNKYG-ALT
KL-LNIYIGGLGVMYLVFYYLDCWLNGLNVMYLLDAHAEMVRLLQQRTNFQPGL------
DQRLETV-------------------F-------------------ESFTLNLARNPFKL
RVFGMFEM-DYASSFALGGSMLTHS-------ILLIQY-------DI-------ENS---
-----------------
>Drosophila_persimilis_XP_002015884.1_putative_gustatory_receptor_59c
---------------------------------MAD------------------------
---FVWIIQRFVYLYG--------RLV-----------------------GVVNFTVDWR
TGRAMITRWATIQAAVQNICLIGLLTFQ-------------LLHGDTVLFTFKHAK----
YLHEYVFLMVTAVRHWA------------------VL--------------------LTL
VSRWRHRGDIVLIWNRLF----RATQQRPDVIPL-------YRRR----------LILKF
IFAVLSDNLHM----------------------------VLDLSALRQKFSPA-------
-----------LALKLIVWYL--------FTTIFN-----------MIVAQYYLAMLQVN
VSYT-----------LIKRDL-RELL-TETQALCG--STNR-R------GGVFVTKCCAL
SDRLDRIAETQSKLQALVDGMSK--IFQIQSFSMTIVYYLSTIGTIYFAFCTIKYS-STG
LG-ASNWGLLLIVLSTTFFYADNFITINIGFIIMDSNPELMKILEERTLLCEEL------
DERLKSS-------------------F-------------------ESFQLQLARNPLEF
YVMGLFKI-DRGRIMSMANALITHS-------IILIQW-------EL-------QNN---
-----------------
>Drosophila_subpulchrella_XP_037708462.1_putative_gustatory_receptor_36a
------------------------------------------------------------
------------------------------------------------------------
------------------------------------------------------------
------------------------------------------------------------
----------MLFAKFML----RVFLKNPELRRI-------SRWR----------ILLKI
TVVIVTDLLQV----------------------------AITWWAMK-HSKDP-------
-----------QTTLLALQTW--------MSAIVN-----------LAITQHYLITLSVQ
AHYH-----------LLNIEL-RQVI-DECRMLSF--HPQR-R-------GAFMTRCCSL
ADQVENIAKFQSQLQLIVNHLD---VFGIEGLILYGGYYILSIAAAYMIYSIFNSG-HES
LQ-MTFMSMIISSILCFFYYMDAILDLKNKLNLLDDHETMLLLLEERTLFAHTL------
DVRLEQT-------------------V---------------------------------
------------------------S-------CFWHNH-------G--------------
-----------------
>Drosophila_pseudoobscura_XP_001360399.3_putative_gustatory_receptor_59c
---------------------------------MAD------------------------
---FVWIIQRFVYLYG--------RLV-----------------------GVVNFTVDWR
TGRAMITRWATIQAAVQNICLIGLLTFQ-------------LLHGDTVLFTFKHAK----
YLHEYVFLMVTAVRHWA------------------VL--------------------LTL
VSRWRHRGDIVLIWNRLF----RATQQRPDVIPL-------YRRR----------LILKF
IFAVLSDNLHM----------------------------VLDLSALRQKFSPA-------
-----------LVLKLIVWYL--------FTTIFN-----------MIVAQYYLAMLQVN
VSYT-----------LIKRDL-RELL-TETQALCG--STNR-R------GGVFVTKCCAL
SDRLDRIAETQSKLQALVDGMSK--IFQIQSFSMTIVYYLSTIGTIYFAFCTIKYS-STG
LG-ASNWGLLLIVLSTTFFYADNFITINIGFIIMDSNPELMKILEERTLLCEEL------
DERLKSS-------------------F-------------------ESFQLQLARNPLEF
YVMGLFKI-DRGRIMSMANSLITHS-------IILIQW-------EL-------QNN---
-----------------
>Drosophila_yakuba_XP_002092563.1_putative_gustatory_receptor_59d
---------------------------------MTD------------------------
---LVKWCLKIAYGYG--------RLT-----------------------GVINFEIDLK
TGQTQVTRRATLISASTHLLIFGLLAYH-------------TLRRNVVTVMWRYAN----
SLHEYVFLVIAGFRIVC------------------VF--------------------LAL
VSRWSQRRTFMRLFNSFW----RMYQRNPAIIQY-------CRRS----------IVSKF
FCTTIAETPQI----------------------------LITLAMMRNQLSIA-------
-----------VALRIWAVFS--------LTAILN-----------VIISQYFVAAACVR
GRYV-----------LLNKDL-QAIV-SESQSLI---P-NG-G-------GVYVTKCCWL
ADRLESLAKSQSDLQELVENLST--AYQGEVVCLVITYYLNMLGTAYMMFSFSKYG-SLG
NN-LPILVPLCAIAHFFIYIFDCWLNAFNVFYLLDAHEIMLGLLDRRTLFQPGL------
DSRLEMA-------------------F-------------------ENFALNLARNPLKL
HSYGLFEY-GRASSFAVFNSLLTHS-------LLLIQY-------DV-------QNSKTL
G----------------
>Drosophila_rhopaloa_XP_016972009.2_putative_gustatory_receptor_59d
---------------------------------MFD------------------------
---LVKWCLVISYYYG--------RFT-----------------------GVLNFEIDFK
TGRARVTKKATICSAFAHLIMLILMGVQ-------------MANVRIMARLWNKAN----
SLHSNMFWVMSCVRMTG------------------VF--------------------LSL
VNRWSQRRTFISLYNSIY----SLYQHDPKIIQY-------CRRS----------IVSKC
FCATIYETLQI----------------------------IIVLVLTSKQLTIS-------
-----------LAFSIWFIMS--------LTSIIN-----------VIITQYFTAIALIR
GRYR-----------LLNKEL-RSIL-GETQSLM---P-NK-S-------GVFVTKCCYL
ADELENISRAQSSLQALTERLSK--AYRLQVICMSITYYLNLVGNVYLLFSINKYT-SIT
EN-WPNIVKVIGLVFLVFYYLDCWLNSLNVFYLIDAHGNMAKLLSYRTHFQPGL------
DERLETV-------------------F-------------------ENFNLNLARNPFKL
SFYGLFEI-NRSSSFAVGNSILTHS-------IVLIQY-------DL-------QHF---
-----------------
>Drosophila_santomea_XP_039480870.1_putative_gustatory_receptor_59d
---------------------------------MTD------------------------
---LVKWCLKIAYGYG--------RLT-----------------------GVINFEIDLK
TGQTQFTRRATFISASTHLLIFGLLVYH-------------TLRRNVVTVMWRYSN----
SLHEHVFLVIAGFRIVC------------------VF--------------------LAL
VSRWSQRRTFMRLFNSFW----RMYQRNPAIIQY-------CRRS----------IVSKF
FCTTIAETPQV----------------------------LITLALMRNQLSIA-------
-----------VALRIWAVFS--------LTAILN-----------VIISQYFVAAACVR
GRYV-----------LLNKDL-QAIV-SESQSLI---P-NA-G-------GVYVTKCCCL
ADRLDSLAKSQSDLQELVENLST--AYQGEVVCLVITYYLNMLGTAYMMFSFSKYG-SLA
KN-LPILVPLCAIARFFIYIFDCWLNAFNVFYLLDAHEKMVGLLDRRTLFQPGL------
DKRLEMA-------------------F-------------------ESFALNLARNPLKL
HSYGLFEY-GRASSFAVSNSLLTHS-------LLLIQY-------DV-------QNYKTL
G----------------
>Drosophila_obscura_XP_041449111.1_putative_gustatory_receptor_59c
---------------------------------MAD------------------------
---IVWIVQRFVYLYG--------RIV-----------------------GVFNFEVDSR
TGRAMITRRATIQALVHNICLIGLLLFQ-------------LLHDGT-LLALNRAK----
HLEEYVFLLVTAVRQWA------------------VL--------------------FTL
VSRWRYRSEILRIWNRLA----RTIQERPEMIPL-------YRRE----------ILLKF
IFTFMSDSMHM----------------------------ILDLGALRQKLSPA-------
-----------LAFKLMVWCM--------YTSIFN-----------MIVAQYFIAMLQVK
AHYT-----------MIKREL-RELM-RETQTLCG--STKR-R------GGVFMTRCCDL
SDRLDRIAETQSELKALVESMSQ--IFQIQSFSMTIVYYLSTMGTIYFAFCTLRYN-TSG
LG-ATNWGLLLIVVSTVFFYADNFMTIFIGFTVQDSNAEIMKILEERTLFGEEL------
DERLEAS-------------------F-------------------ESFQLQLAQDPLEF
SVMGLFKM-ERGRVMAISNSLITHS-------ILLIQW-------EL-------QNN---
-----------------
>Drosophila_miranda_XP_017145602.1_putative_gustatory_receptor_59c
---------------------------------MAD------------------------
---FVWIIQRFVYLYG--------RLV-----------------------GVVNFTVDWR
TGRAMITRWATIQAAVQNICLIGLLTFQ-------------LLHGDTLLFTFKHAR----
YLHEYVFLMVTAVRHWA------------------VL--------------------LTL
VSRWRYRGDIVLIWNRLF----RATQQRPDEIPL-------YRRR----------LILKF
IFAVLSDNLHM----------------------------VLDLSALRQKFSLE-------
-----------LALKLIVWYM--------FTTIFN-----------MIVAQYYLAMLQVN
VNYT-----------LIKRDL-RELL-KETQALCG--STNR-R------GGVFVTKCCAL
SDRLDRIAETQSKLQALVDGMSK--IFQIQSFSMTIVYYLSTIGTIYFAFCTIKYS-STG
LG-ASNWGLLLIVLSTTFFYADNFVTINIGFIIMDSNPELMKILEERTLLCEEL------
DERLKSS-------------------F-------------------ESFQLQLARNPLEF
YVMGLFKI-DRGRIMSMANSLITHS-------IILIQW-------EL-------QNN---
-----------------
>Drosophila_grimshawi_XP_001995276.2_putative_gustatory_receptor_59d
---------------------------------MVD------------------------
---PVQLILRIAYYYS--------RVL-----------------------GVLNFEINVE
TGLARITSRASIYAILANGLVVILLIS--------------ISNGLRVMRLFTQAG----
HMHEYLYLVVHGVRFTS------------------LV--------------------ATL
FNRWWQRRRLIQLVNGLR----RLAIRKPNVMRF-------WRRG----------IIYKT
ITYLLPEIVQV----------------------------VLTLMYLWPYLTSG-------
-----------LALDSVGLYL--------LAILVN-----------LTVTHYFFAVLNVH
SHYA-----------LLNQEI-ESVF-AEICSLE---HVHR-R-------ATVMSKCCSL
ADQLEGIALTQSELQSLSETMLQ--TFEIQGLCIFIHTYTTIVTAIYYMFSTIKQ--NID
KE-WNFFFIFVYIFQVFFYFADCLVTISNVLFVLDNHSKMVELMEHFSTISPGL------
DERLETV-------------------I-------------------ESFQLQLKRNPLKI
SILGLYNV-ERSNVMSIISSLVINS-------LVLIQY-------DL-------QYKIVS
KELS------------L
>Drosophila_subpulchrella_XP_037716699.1_putative_gustatory_receptor_59c
---------------------------------MVD------------------------
---FVRVILRLAYWYG--------LAV-----------------------GVLNFEVNWS
TGKASASRRVTIYAVAHNLVLMSLICLR-------------SFSNKSLISDLTKAR----
YLHEYFFLLMTLVRNMA------------------VT--------------------ISL
ITRWFQRCRILRLWNKIF----RMVAERPQVVHE-------YRRS----------LILKF
VFVVLSDSFHT----------------------------VLDLSAQRKKYNFD-------
-----------LVVNIIIWTT--------FTTIFN-----------MIVVQYYLAVLQVL
GLYK-----------IIQQDL-RLLI-REAETICS--IRNR-R------GGVFSIKCCSL
ADQLDHLAERHSTLQDTISEMSE--VFQIQSFSMSLVYYLSTMGSIYFTFCSILYN-TTG
FG-SSFWGLLLIFLSTAFFYADNWISINIGFHIRDQQDELIRLLADRTLFSQEL------
DKRLETA-------------------F-------------------ENFQLQLVRDPYEF
YVLGLFKV-ERGQLMAMLNSVITHS-------IILVQW-------EL-------QHNRSE
L----------------
>Drosophila_innubila_XP_034476144.1_putative_gustatory_receptor_59d
---------------------------------MFD------------------------
---TVQLILRLTYYYS--------RVL-----------------------GVFNFEINTK
TGEARITSQSTIYAAVMNVAICCLLPL--------------LTRSELIHILWKYAG----
LLHEYLFLVVMGMRIVC------------------VI--------------------ATL
FSRWWQRRRIIRLVNAFR----RLTVRKPQVIRM-------WRRE----------VIKKF
TSIIVTELLQM----------------------------LGTIVTLRNLLTIN-------
-----------LTLSILAVYM--------LAALVN-----------VIISHFYFAMLNIH
LHYV-----------LLKQEL-RTVL-NEIRSLE---NEHR-R-------ATYMNKCCCL
ADRLEDIAKRQSELQTLGGRMAR--VFGIQGLCISASSYVSSA-----------------
------------------YFVDVWISISNIYNVLDDQAELKQLMEQYTTFAPGL------
DKRLEAV-------------------F-------------------ESFQLQLARNPLKI
SILGLYDM-NKSTAMSMTNSIVTSS-------IVLIQY-------EL-------ENSLVK
S----------------
>Drosophila_biarmipes_XP_043948469.1_putative_gustatory_receptor_59d
---------------------------------MVD------------------------
---LVKWCLYVSYFYG--------RLT-----------------------GVLNFEIDLR
TGQTRITRWATIYAACAQACLLTLWIHH-------------TYATKTLTGMWARTN----
LLHRCVFLIMAVFRILC------------------AL--------------------LAL
TSRWLMRQEFIRLYNSFR----RLFRHNPEAIQH-------FRRE----------IFIKC
FFATATEAMQL----------------------------VMGLVLARKYLTIT-------
-----------MILGLLSIVT--------LTAIIN-----------GIITQYFIAIAHIR
GSYI-----------LLNKEL-ETLL-NEAQSLI---P-RR-R-------GVFMAKCCFL
ADRLDRIAQRQSELRNLTDRLSK--TFEIQLVCMAVSYYLNAVGSFYMMFSMVKYK-HMV
DD-WPPIVLLLGALYFVCFFLDNWITMFNCFHLLDVHAELVKLMKQRTLFAPGL------
DSRLEKT-------------------F-------------------ESFELSLARNPFRL
RFFRFLDA-DRFTCFSLCNSMITNS-------IFLIQY-------DM-------QNF---
-----------------
>Drosophila_takahashii_XP_044249251.1_putative_gustatory_receptor_59d
---------------------------------MLL------------------------
---LVKWCLKTCYLYG--------RFT-----------------------GVLNFKFDFK
KGHSVATNKSTICSAASHLLMFSLLIYH-------------VVKSRSIASLWKYAN----
SLHGYVLMVIAGFRLIC------------------VF--------------------LAL
VSRWSQRRTFMRIFESFW----SLYKKNPEIIQY-------CQRG----------ILSKY
FCVTMAETFQI----------------------------IATMVLMRNQLTLA-------
-----------LGLRIWAVLS--------LTAVIN-----------VIIMQYFIAMASIR
ARYI-----------LLNKNL-RMVL-AETRSLN---P-NR-S-------GVFVTRCCCL
ADRLEEIATEQSNLQKLTEQLSK--AYQGQVVCLAISYYLNMVGSFYLLFSITKYK-GLT
QD-TSLIVTICSLAYFGFYYLDCWLNTLNIFYLLDEHNKMVKLLDQRTLLRPGL------
DQRLDTV-------------------F-------------------EDFILNLTRNPFKL
RFLGLFEI-DRVSTFALGNSLLTHS-------LLLIQY-------DV-------EHF---
-----------------
>Drosophila_suzukii_XP_016927537.1_putative_gustatory_receptor_59c
---------------------------------MVD------------------------
---FVRVILRLAYWYG--------LAV-----------------------GVLNFDVNWS
TGKACASRRVTIYAVAHNLVLMTLICLR-------------SFTNKSLLSDLTKAR----
YLHEYFFLLMTLVRNMA------------------VT--------------------ISL
ITRWYKRCRMLRLWNKIF----QMVAERPQVVHE-------YRRS----------IILKF
VIVVLSDSFHI----------------------------VLDLSAQRKKYNFD-------
-----------LAVNIFIWTT--------FTTIFN-----------MIVVQYYFAVLQIL
GLYK-----------ILQQDL-RILI-REAETICS--IRNR-R------GGVFSIKCCSL
ADQLDHLAERYFTLQDTISEMSE--VFQIQSLSMSLVYYLSTMGSIYFTFCSILYN-TTG
FG-SSFWGLLLIFLSTTFFYADNWISINIGFHIRDQQDELIRLLADRTLFSQEL------
DKRLETA-------------------F-------------------ENFQLQLVRDPYEF
YVLGLFKV-ERAQLMAMLNSVITHS-------IILVQW-------EL-------QNNRSE
L----------------
>Drosophila_takahashii_XP_017005862.2_putative_gustatory_receptor_59c
---------------------------------MFD------------------------
---SVRAILRLAYCYG--------LVV-----------------------GVFNFEVDWR
TGKASASRRVTIYAALHNFTLMTLICLR-------------SLSDKSTFSELINAR----
YLHEYFFLLMTLVRHFA------------------VM--------------------ISL
ITRWFQRCRILRLWNKLV----RMIRERPHVVHE-------YRRS----------IILKF
VVVVLSDSLHT----------------------------ILDLSAQRKVLNFD-------
-----------LAINLIIWTI--------FTTIFN-----------MIVVQYYLAVLQIL
GLYN-----------ILLQDL-RNLI-REAETICS--IRNR-R------GGVFSIKCCSL
ADQLDCLAERHSTLQDALDEMSQ--LFQIQSFSMSLVYYLSTMGSIYFTFCSILYN-TTG
FG-STYWGLLMIALSTTFFYADNWISINIGFRARDKQDEIIRILADRTLFSQEL------
DERLETA-------------------F-------------------ENFQLQLVRDPYEF
YVLGLFKV-ERNRLMAMLNSIITHS-------ILLVQW-------EL-------QQNRT-
-----------------
>Drosophila_busckii_XP_017835366.1_putative_gustatory_receptor_59d
---------------------------------MYK------------------------
---VERLLVRMIYTYA--------RLS-----------------------GVLNFEIDTA
TGQPRTTRRASLYAAFANVLLFSVLPM--------------GYSSGLLDILWNRVG----
FLHEYVILMVLGLRISC------------------VC--------------------VTL
LSRWWQRERHMRLVNEFR----QLILEHPEVISF-------WRRG----------LILKF
ISVSGMEIGQI----------------------------IVGLLSVRAAFSFS-------
-----------LVVILLMLST--------MTALLN-----------IFITHFFFGLLNIH
GHYV-----------LLNRSL-RSVM-AQTRALE---SEQR-H-------GSFMSKCCSL
ADQLEDIALRQCRLQALTHSMMR--VFELQLFCIWIAYYMSNVGGIYFAVLNHRVP-TF-
---VTTWLILLSGAQMLFYIMDTTITTNMMYQVLDDHAELQAQLAERTLFRPGL------
DQRLEAV-------------------Y-------------------ESFQLQLARNPLRL
NVLHFFDI-KRSAVISMASSMITNS-------IVLIQY-------DI--KYDELKNSYLG
VLDQ-------KQD---
>Drosophila_arizonae_XP_017864679.1_PREDICTED_putative_gustatory_receptor_59d
---------------------------------MVD------------------------
---LVQFVLRSSYYYG--------RLI-----------------------GVINFEIDLE
TGEPRLTRRATLWAIAINVLTFSLVPL--------------LISSRVWQVFLVHAN----
SLHQYVFLVMIFFRVSC------------------VF--------------------VTV
LSRWWQRQQLVRLLRSYR----RLTMKQPHVVRL-------WRRG----------VIAKG
ITSFSVESIHI----------------------------FLGVYGVRDMLTPT-------
-----------IALSVFLIYL--------IISWMN-----------IILAQYFFSLLNVH
GHYL-----------LMNEEL-RRIV-AETHLLKL--LDHG-K-------SLRQLKYCAL
ADRLDSVALLQSQLQSLVRRLTQ--IFGPQTLCIYITFNATLISGTYYAFSAIRY--SVD
ID-WTSAKTILTICGAILYMTDSHLTYSITSYVEIVYKEMSKIIAQYPTFAQDV------
DRRLITA-------------------F-------------------ENLKMQLVSNPQKL
SVMGLYNL-ERTTVLGIFSSVISHS-------LILIQY-------DI-------KHYNAG
-----------------
>Drosophila_biarmipes_XP_016946469.1_putative_gustatory_receptor_59c
---------------------------------MVD------------------------
---LVRFILRLAYWYG--------LAV-----------------------GVLNFEVDWS
TGRASASRRVTIYAMAHNSLLITLMCLR-------------SLSNRSILEGLTNAR----
HLHEYFFSLMTLVRNVA------------------VM--------------------ISL
TTRWFQRCRILRLWNRII----QMVAERPQVVQE-------YRRG----------LIFKF
VFVVLSDSFHT----------------------------VLDLSAQRKNYTFD-------
-----------LLTSIAIWTT--------FTTIFN-----------MIVVQYFLAVLQVL
GLYK-----------VLKQDL-SVLI-REAETICS--IRNR-R------GGVYSIKCCSL
ADRLDHLAERHSTLQDAVAEMSE--IFQIQSFSMSLVYYLSTMGSIYFTFCSILYN-TTG
FG-SSYWGLVLIFLSTAFFYADNWISINIGFHIRDQQEELIRLLADRTLFSQEL------
DGRLETA-------------------F-------------------ENFQLQLVRDPYEF
YVLGLFKV-ERGQLMAMFNSVITHS-------IILVQW-------EL-------QHNLP-
-----------------
>Drosophila_subpulchrella_XP_037716698.1_putative_gustatory_receptor_59c
---------------------------------MVD------------------------
---FVRVILRLAYWYG--------LAV-----------------------GVLNFEVNWS
TGKASASRRVTIYAVAHNLALMSLICLR-------------SFSNKSLISDLTKAR----
YLHEYFFLLMTLVRNMA------------------VT--------------------ISL
VTRWFQRCRILRLWNKIF----RMVAERPQVVHE-------YRRS----------LILKF
VFVVLSDSFHT----------------------------VLDLSAQRKKYNFD-------
-----------LVINIIIWTT--------FTTIFN-----------MIVVQYYLAVLQVL
GLYK-----------IIQQDL-RLLI-REAETICS--IRNR-R------GGVFSIKCCSL
ADQLDHLAERHSTLQNTISEMSE--VFQIQSFSMSLVYYLSTMGSIYFTFCSILYN-TTG
FG-SSFWGLLLIFLSTAFFYADNWISINIGFHIRDQQDELIRLLADRTLFSQEL------
DKRLETA-------------------F-------------------ENFQLQLVRDPYEF
YVMGLFKV-ERGQLMAMLNSVITHS-------IILVQW-------EL-------QHNRSE
L----------------
>Drosophila_willistoni_XP_015034474.2_putative_gustatory_receptor_59d
---------------------------------MWI------------------------
-KNPVQSTI---------------SIL---------------------------------
-----------------------------------------ILRSSLVFTLWDRPN----
LIHQSLLLAASIFRIGG------------------VY--------------------VSL
IIRWRRRRKVMRLFNGFW----SLYVAKPRVRHL-------LRRG----------VFCKF
LCAFLTEWSQM----------------------------MTGLSVIYNYLTPG-------
-----------LVLTFFSLFA--------LTALLN-----------VIISEYYFAMINVH
AHYI-----------LLNYEL-HSIL-EEARLLSLKCYSHRGR-------GGLMTRCCYL
ADRVDEIAKTQFDLQTLNELMIE--IFGVQGFCIAFIYYLTTIALIYFTFTAAKSK-MLN
LK-LSIWSAVFTCGYILFYYSDGFFGVFIMFYVLDADAKMRRLLGDRTLLATGL------
DERLETA-------------------L-------------------ENLQLQLLRNPLRL
SVLHLYDV-ERPSAMIMINSVVINS-------LLLIQY-------DI-------EHF---
-----------------
>Drosophila_elegans_XP_017111557.1_putative_gustatory_receptor_59d
---------------------------------MVD------------------------
---LVKWCLFVSYYYG--------RFT-----------------------GVLNFEIDFK
TGRTRVTRNATICSAFSHLLMFIILGIQ-------------MANARVMGKLWATTN----
SLHKNMFMIMSCVRVIC------------------VL--------------------LSL
VSRWSQRGTFMKLFYSIH----CLYQLNPEIINY-------CRRS----------IVSKC
ICATMSETLQI----------------------------IMVLVLTSNQLTIS-------
-----------LAFSIWSILS--------LTSIIN-----------VIITQYFTAMAIIR
ARYR-----------LLNSEL-RTIL-AKTQALI---P-NK-S-------GVFVTKCCYL
ADELEELARTQSSLQNLIECLSR--SYRVQVICLMVTYYLNLVTNSYLLFSINKYR-SLT
EH-WPNIVKACGLAYLVFYYLDCWLNSHNVFYLMDTHDDIVKLLNQRTLFQPGL------
DQRLETV-------------------F-------------------ETFILNLAHNPFKL
SFFGLFEI-DRASSFAVGNSLLTHS-------ILLIQY-------DV-------EHF---
-----------------
>Drosophila_ananassae_XP_032306051.1_putative_gustatory_receptor_59d
---------------------------------MAG------------------------
---LVEWCLYVCYKYG--------RFT-----------------------GVINFEYDMK
ARRARATKRTTVWAAVSHFTMFLMLLLQ-------------ILKRQSIGSMWAGAN----
SMTAYVFMVIAIVRICC------------------VF--------------------LAL
VSRWCHRRRFMELFTEYM----NLSLLHPEILQY-------CRRS----------IVNKF
FAALMAETLQM----------------------------VVVFLVLRRRLTIV-------
-----------GAVGVWSMMV--------LTAIIN-----------VIITQFFIALAHVR
GRCS-----------LLNKEL-RAVV-NEVQSLV---P-NR-K-------GVYMIRCCRL
ADRLEEIAQAQSELHALTEKLAE--TYQVQILCMILTYYMTVVGNVYLLFSINKYQ-AFA
DL-LNIYIGGLGVAFLVFYHLDSWLNGLNVMYLLDAHAEMIRLLQQRTTFQPGL------
DQRLETV-------------------F-------------------ENFTLNLARNPFKL
RVFGMFEM-DYASLFALGGSMLTHS-------ILLIQY-------DL-------QNF---
-----------------
>Drosophila_subobscura_XP_034650164.1_putative_gustatory_receptor_59c
---------------------------------MAD------------------------
---IVWLLQRFVYFYG--------RIM-----------------------GVLNFEVDSR
TGRAKFTRRATILAVVHNISVIWLLSFQ-------------LLHDETAIWKINRGK----
YLHEYVFLLVTAVRHCA------------------VL--------------------GTL
VSRWRNRGKILRLWNLLS----RSIQERPELIPL-------FSRE----------LIVKF
VFAFMSDCLHI----------------------------VLDLNALRETPGPA-------
-----------LALKMVVWCT--------FASIFD-----------MIVAQYYTAIMQVK
AHYK-----------LIKREL-RELL-RETQTLCG--KSNR-R------GGVFVTKCCAL
SDRLDRIAETQSELKALVDSMSE--IFQIQIFSMTIVYYLSTMGNIYFAFCTLRYN-TSG
LA-ASHWGLLLIVISIAFYYADNFITIFIGFSILDSNAEMAKILEERTVFGGEL------
DERLEAS-------------------F-------------------ESFQLQLAQNPLEF
YVMGLFKM-ERGRFVSVANSIIIHS-------ILLIQW-------EV-------QNTYTR
VKST--GYE--KERGAH
>Drosophila_takahashii_XP_017005882.2_putative_gustatory_receptor_59d
---------------------------------MLV------------------------
---LVKWCLKSSYLYG--------RLT-----------------------GVINFEFDFK
KGQSVATNRTTICSAFSHLLLFTLLIGH-------------AMTTQSMSMMWKYAN----
SLHEYVFVVIAVFRLTC------------------VF--------------------LAL
VSRWSQRRTFMQIFNSFW----SLYQNNPRIIQF-------CQRG----------IVSKY
FCVTVAEAFQV----------------------------IVTLTLMRNRLTFA-------
-----------LALRIWAVLS--------LTAVIN-----------VIIMQYFITIASIR
GRYI-----------LLNKDL-LMVV-AETRSLY---P-NR-S-------GVFVTRCCSL
ADRLEEIATEQADLQKLTEHLSK--AYQGQVVCLAISYYLNMVGSFYLLFSTIKYK-GLT
DN-SSMLVTICTCAYFVFYYIDCCLNALNILYLLDEHDKMVKLLDQRTLFRPGL------
DDRLEKV-------------------F-------------------EDFILNLSTNPLKL
RFLGLFEI-DRISLFALGNSLLTHS-------LLLIQY-------DV-------ENF---
-----------------
>Drosophila_mojavensis_XP_002006123.1_putative_gustatory_receptor_59d
---------------------------------MVD------------------------
---LVQFVLRCSYYYG--------RLI-----------------------GVINFEIDLE
TGEPRLTRRATLWAIAINVLTFSLVPL--------------LISSRVWQVFLVNAN----
SLHQYVFLVMIFFRVSC------------------VI--------------------VTV
LSRWWQRQRLVRLLRSYR----RLTQMQPHVVRL-------WRRG----------VIAKG
IISFSVESIHI----------------------------FLGVYGVRDMLTPT-------
-----------IALSVFLIYL--------IISWMN-----------IILAQYFFSLLNVH
GHYL-----------LMNEEL-RRIV-AETHLLEL--LDHS-K-------SLRQLKYCAL
ADRLDSVALLQSQLQSLVRRLTQ--IFGPQTLCIYITFNGTLISGAYYAFSAIRY--SVD
ID-WTSAQTILTICGAILYMTDSHLTYSITSYVEIVYKEMSKIISQYPTFAQDV------
DRRLITA-------------------F-------------------ENLKMQLVSNPQKL
SVMGLYNL-ERATVLGIFSSVISHS-------LILIQY-------DI-------KHYTAS
-----------------
>Drosophila_teissieri_XP_043645021.1_putative_gustatory_receptor_59d
---------------------------------MTD------------------------
---LVKWCLKIAYGYG--------RLT-----------------------GVINFEIDLK
TGQTQFTRRATLIAASTHVLIFGLLVYH-------------TLRRNVVTVIWRYAN----
SLHDYVFLVIAAFRVVC------------------VF--------------------LAL
VSRWSQRRTFMRLFNSFW----RLYQRNPAIIQY-------CRRS----------IVSKF
FCATIAETLQV----------------------------IVFLAMMRNQLSIT-------
-----------LALRIWAVLS--------LTAILN-----------VIITQYFVAAACVR
GRYV-----------LLNKDL-QAIV-SESQSLI---P-NA-G-------GVYVTKCCCL
ADRLESLAKSQSDLQQLVENLST--AYQGEVVCLVITYYLNMLGTAYLVFSFSKYG-SLG
NN-LPLFVPLCAIAHFIFYLFDCWLNAFNVFYLLDAHDKLLGLLGRRTLFQPGL------
DHRLEVA-------------------F-------------------ENFALNLARNPLKL
RIYGLFEY-GRAASFAVGNSLLTHS-------LLLIQY-------DV-------QNFKTM
DNIN------------T
>Drosophila_elegans_XP_017111556.1_putative_gustatory_receptor_59c
---------------------------------MVN------------------------
---AVQAILRLAYCYG--------LAV-----------------------GVMNFEVDWP
TGKAIATRRVTIFSAVHNIGLITLLSVL-------------GLSNNNWKSTLDNAR----
LLHEYFFLLMTVVRNLA------------------VM--------------------LSM
ITRWIQRSKILRLWNQII----ELVRERPSVVLR-------YRRH----------IIIKF
VFCVLSDSMHM----------------------------ILDISAQRKNLTFG-------
-----------LCVSLLVGAL--------FTTIFN-----------MIVVQYYIAILQIL
GLYN-----------ILEEDL-RHLI-GEAETICL--TRKR-G------GGVFATKCCFL
ADQLDQLAERHSKLKDTLGEMSE--IFQIQSLSMSMVYYLSSVGSIYFTFCSILYN-TTG
FG-STYWGLLLIALSTIFFYADNWITLNIGFDICDQENEVTRVLAERTLFSQEL------
DTRLETA-------------------F-------------------ENFQLQLARDPYEF
YVLGLFKV-ERSQLMAMANSILIHS-------IMLVQS-------EL-------KNN---
-----------------
>Drosophila_navojoa_XP_030243505.1_putative_gustatory_receptor_59d
---------------------------------MVD------------------------
---LVQFVLRCNYYYG--------RLI-----------------------GVINFEIDLE
TGEPRLTRGATLWALAINLLTFSLVPL--------------LISSRVWQVFLVHAN----
SLHQYVFLLMIFFRVSC------------------VI--------------------VTV
LSRWWQRQRLVRLLRSYR----RLTLKQPHVVRL-------WRRG----------VIAKG
ITSFLAESVHI----------------------------ILGLYGMRDMLTPT-------
-----------IALSVFLIYL--------IISWMN-----------IILAQYFFSLLNVH
GHYL-----------LMNEEL-RRIV-AETHLLEL--LDHG-K-------SLRQLKYCAL
ADRLDSVALLQSQLQSLVRRLTQ--IFGPQTLCIYITFNATLISGAYYAFSAIRY--SVD
ID-WTSTQTILTLCGAILYMTDSHLTYSITSYVEIVYKEMSKIIAQYPTFAQDV------
DRRLITA-------------------F-------------------ESLKMQLVSNPQKL
SVMGLYNL-ERATALGIFSSLISHS-------LILIQY-------DI-------KHYNAS
-----------------
>Drosophila_novamexicana_XP_030566351.1_putative_gustatory_receptor_59d
---------------------------------MFD------------------------
---PVKWILRMVYFYS--------RLL-----------------------GVINFEIDMK
TGRASVTRRASIYAGVVNALTLSLLPF--------------LGLSNLVQ-IWSHAG----
LLHEYLFLVIYVTRVGC------------------LV--------------------ITL
CSRWWQRGRLIHLVNAFS----RLAFRRPQVMRM-------WRRR----------VVLKF
MSIFLSEISQV----------------------------AISFYPIRTYLTLK-------
-----------LTFIILMLYA--------MTALVN-----------VIISHFYFINVNVH
SYYI-----------LLNQEI-QAVL-SEIRSLD---GEHR-R-------ATRMIKCCFL
ADQLEDIARTQSELQTLLQRSTR--IFDIQGLCITVIMYLSMITTIYFTFVGLTLT-NRA
LS-WS-FSNVLFLFEVTFYFADILVTMDNLYIVLDVHAEMVTLLAQFSTLAPGL------
DERLEMV-------------------Y-------------------ESFQLQLARNPLQV
CLFHLYKV-ERAKAVAIASSIVSNS-------LVLVQY-------EV-------QNT---
-----------------
>Drosophila_innubila_XP_034476143.1_putative_gustatory_receptor_59d
---------------------------------MFD------------------------
---VVKCLLRSGYYYA--------RFM-----------------------GVINFDVDVR
TG---------------------SLHW--------------LMNSKVIHGFWSQAS----
YLHEYVFMAILACRVLC------------------IV--------------------FTI
FTRWWQRRLYIRLVNSLQ----RIAKERPQVMRL-------WRRG----------VIAKV
VIITLSEVFQL----------------------------ILSLTALRGKFSFQ-------
-----------LFFGLGILSA--------ITAQVD-----------VIICQYYFALLNIH
GHYI-----------LLNEEL-RQLL-DETRSLE---TERR-K-------GVYIIKCCAL
ADRLDVIAGTQYQLQRLIQQILN--IFGLQIMSMSFSYYMSTVGLIYFTFSELRAS-TIT
FM-WSYVGLAVMAVEFVFYFTDVHITVNVIYAVLKVHSLMLDLLSQHAVIAHRL------
DERLEAA-------------------F-------------------ESFQLQLALNPLKF
SVLGLYTI-KKPRLAAMGSSIVTNS-------LVLVQY-------DI-------QHF---
-----------------
>Drosophila_serrata_XP_020810053.1_putative_gustatory_receptor_59c
---------------------------------MAD------------------------
---PVELILRFAYWYG--------RFL-----------------------GVINFEVDWR
TGKARITRRATIFAAFNNGILISLLYVQ-------------KINDGSLRLAWSNAH----
YLHEYFFLVITEVRHWA------------------VL--------------------LTL
FSRWRNRLRILRLWNQLA----RMVSERPEVMGL-------YRRG----------IVLKF
IIVFVSDTTHT----------------------------VLDFSAQRKKLTLG-------
-----------LAVNLFVWFT--------FTTIFN-----------VIVAQYFFAALLIY
GHYI-----------LLHGDI-KKLI-KEAHRVSC--IRNR-R------GGVFATKCCTL
ADELEILAQRQAKLQGILFDMGK--IFQIQSLSVSFVYYLSTMGTIYYTFCSVLYN-NTG
LG-SSYLGFLLIAISTVFFYADNFLTLNIGFLTKDELHGIHSDLTERTLFCQVL------
DERLEAA-------------------F-------------------DSFQLQLAQFPREF
YILGLFKV-ERGTFMAMINSVITHS-------IVLVQW-------EL-------QHKKYN
NLIQ-------------
>Drosophila_ananassae_XP_001960354.1_putative_gustatory_receptor_59c
---------------------------------MPD------------------------
---PVVTILRFLYFYG--------RVV-----------------------GVVNFEVDWR
TGEAKATRRATIFAAFQNVGVTLLIFYL-------------NIRSGTVRSSWTEAR----
LMHEYFFLMMTLVRTLA------------------VL--------------------LAL
ASRWWQRRRILRLWNKLI----QMIRNRPEVVRV-------SRRG----------ILVKF
ALAFMADTLHS----------------------------VLDHSAQRKKITSD-------
-----------MALNLFVLYA--------FTTMFN-----------VIAGQYYLAILQIQ
GHHM-----------FLRKEL-KDLM-REAESVCR--IRNR-R------GGVFATKCCSL
ADQVDMLAEKHSEVHSTCQDMSE--VFQIQSLSMTLVYYLSAMATIYYSFCSFFYK-NTG
LC-SSYWCLLLLLTYSAFYYLDSFVTINISFVINDQCGEMATMLADRAVFSQAL------
DQRLETA-------------------F-------------------ESLQLQLVQKTPEF
YVMGLFKM-ERSRLMAIGNSVITYS-------ILLIQW-------EL-------QNK---
-----------------
>Drosophila_kikkawai_XP_017018860.2_putative_gustatory_receptor_59d
---------------------------------MVD------------------------
---LVKWCLLISYFYG--------RFT-----------------------GIINFEIDIK
TGRTRITSRATICAACSQLTMFGLLAYN-------------SLYSQAMTSMWSNAN----
YTHTYVFLVIATFRLIC------------------VF--------------------MAL
VSRWCQRRHFVRLFNSFR----RLYQSNPDIIKY-------CRRG----------ILSKC
ICATISETLQV----------------------------VVALIMMRNQLTLA-------
-----------TALGIWAVLS--------MTAIIN-----------VIITQYFIAMAHIR
GRYI-----------LLNQEL-RSLM-TEARSLV---P-DR-S-------GVYVTRCCSL
ADRLERIALAQSDLQALTERLSR--TYQLQVLCLVITYYLNLVGNVYLVYSLIKYK-SLT
AD-WPKAILVLGSVYLAFYYLDCWLNSYNVFYLLDAHNEMVKLLGLRTLLQPGL------
DRRLEAV-------------------F-------------------DNFLLNLSRNPFRL
RFFGLFEV-NRNNSAMVGNSLLTHS-------LLLIQY-------DI-------QHFKAS
RN---------------
>Drosophila_arizonae_XP_017864752.1_PREDICTED_putative_gustatory_receptor_59d
---------------------------------MAD------------------------
---LISSLLRFVYYYS--------MLM-----------------------GVLNFGVDWP
TGRALITRRVSIYAAVVNVITICSLPW--------------LCGTQVIDSLWPRTE----
HLHDYLYVAIQGGRVLC------------------VC--------------------VTL
VARWXHRQRFMRLVNAFQ----RLAQQKPRVKRM-------WRRG----------IISKV
LSAFLIDLLQT----------------------------IVLLQRIYEEFTVA-------
-----------LVLTVLVVHI--------LSVLVN-----------LIISHYYFGLLNIY
AHYI-----------LLNLEL-RSVL-AEVRRLE---FEYR-K-------GVFAITCCAL
ADKLEAIAATQSQLQKLLQILTS--CFGLQTVLITISYYMAGVAMIYLAFCELT-G-DIR
LD-WNVSNLVLLSLHFACYFADIYISVNIMYSLLDAHAEMLGLLSESTILAPGL------
DRRLASV-------------------F-------------------DSFQLQLAWNPLKF
SVLGLYNM-EKSKAVTLASSVVTSS-------LVLIQN-------DF-------KNAYLY
-----------------
>Drosophila_hydei_XP_023173496.2_putative_gustatory_receptor_59d
---------------------------------MVD------------------------
---LVRIVLRSNYYYG--------RLI-----------------------GVINFEIDVE
TGEPRLTKRATIYAIVINMLTFSLVPF--------------LISSRIWQLFLVRAN----
SLHQYVFLVMLAIRVCF------------------TF--------------------VTV
LSRWWHRQRVVRLIHSYR----RLVLRHPQVMRL-------WRRG----------VIAKW
ITGSLSEGIHM----------------------------VLGFYGVRDVLTPT-------
-----------IALAVFLIYL--------LIGWLN-----------IILAQYYFSLLTVH
GHYL-----------LMNQEL-RGIV-AETHLLE---LHRR-K-------HLNQLKSCAL
ADRLDSLALLQARLQNLVLRMTQ--IFGLQTLCIYLTFKLNLICGVYYTFSAVRH--SIG
ID-WSSCQTVLVISGAIAYIVDSHLTYSITSYVEMVYNEMLKIIAQYPTFALNV------
DRRLIIA-------------------F-------------------ENFKMQLARNPQKL
SVMGLYNL-ERATVLGIVSSLISHS-------LILIQY-------DI-------KYYKAA
-----------------
>Drosophila_eugracilis_XP_017077381.2_putative_gustatory_receptor_59d
---------------------------------MDR------------------------
---IAKWCLKMSYFYG--------RVT-----------------------GVLNFEIDLR
TGRPEVTRRATIWAAGLHSVMFVLLIYH-------------SMTRNVMSNTWKSAN----
YLHEYVFMVIASFRIVC------------------VL--------------------LAL
LSRWSQRRTFIRIFNSFH----RLFQHNPDIIKY-------CHRS----------IVSKC
LCVTMVETLQL----------------------------IVILALMGNRLTLF-------
-----------LGLRIWAISC--------LTAIMN-----------VIITQFFIAMAIIR
GRYI-----------LINKDL-QAII-AETQALV---P-NG-S-------GLFGSKSCLL
ADRLERIARSQSDLQELIEQLSK--AYQGEVVCMSISYYLNAVGSVYLLFSLHKYG-GST
DN-WPMLITVSSAAYFLFYYLDCWLNCFNVFYLLDTHNNMVKLVSKWTLFQPGL------
DSTLESA-------------------F-------------------DNFNLNLARNPLKL
QFYGLFEI-DRVSSFALGNSLLTHS-------LLLIQY-------DI-------EHT---
-----------------
>Drosophila_rhopaloa_XP_016972007.1_putative_gustatory_receptor_59c
---------------------------------MVN------------------------
---SVQVILRLAYWYG--------IAV-----------------------GVMNLEVDWP
TGKAMTTRRMTIFSAVHNINIITLLAML-------------SLSDNNLKTTLSNAR----
LLHEYFFLLITVVRNWA------------------VM--------------------VSL
VTRWVQRCRILRLWNRII----ELVRERPAVVLQ-------YRRR----------IIVKF
VFCVLSDSMHT----------------------------ILELNAQRKNISFG-------
-----------LVVNLLMGAL--------FTTIFN-----------MIVVQYYIAVLQIL
GLYS-----------VIHKEL-RLLI-REAEATCL--IHNR-R------GGVFATKCCSL
ADQLDNLAETHSKLQDTLGEMSQ--IFQIQSFSMCVVYYLSTMGTIYFSFCSILYN-TTG
FG-STNWGLLLIALSTIFFYADNWITINIGFHTRDHQNEVVSILSDRTLFSQEL------
DKRLETA-------------------F-------------------ENFQLQLARDPFEF
YVLGLFKV-ERGRLMAMANSIIIHS-------ILLVQW-------EL-------NHN---
-----------------
>Drosophila_ficusphila_XP_017053789.1_putative_gustatory_receptor_59c
---------------------------------MVD------------------------
---LLRTIVRVAYWYG--------LSV-----------------------GVVNFEVDWR
KGKAIATRRVTIYAALHNLCLITLLCFL-------------SVNHNSLKSDFSNAR----
YLHEYFFLLITVVRYFA------------------VL--------------------LSL
ISRWIQRTRILRLGNQLA----QMVREKHRVFLQ-------DRHR----------IYLKF
FICFMSDCLHM----------------------------ILDLSAQREKINFN-------
-----------MVINLLIWSA--------FTTIFN-----------SIVFQYYLAVSQIF
GLYN-----------VIQQDL-RKLM-SEAETICL--TCNH-R------GGVFALKCCAL
ADKLDDLAERQNKLQHTLSEMSD--VCQIQSFSMSLVYYLSTMGSIYFTFCSIIYN-KTG
FG-STYLGLSLIALSTAFFYADNWMSISIGIKIRDQQNKVMRILADRTLLSPEL------
DKRLEMT-------------------F-------------------ESFQLQLVRDPHEF
YVLGLFKV-DRSQLLSMMNSVIVHS-------ILLVQW-------EL-------QHN---
-----------------
>Drosophila_albomicans_XP_034101911.1_putative_gustatory_receptor_59d
---------------------------------MSV------------------------
---RVKFVLLANYFYG--------RLM-----------------------GVINFEIDSR
TGRARLTKVATIYAAMMNILCFGLFAL--------------LIKSRIWDSFLGRLN----
EFHNYVFITVMTLRISC------------------VL--------------------VTM
LNRWWQRKQIIQLLNQFR----RLVLEQPKVIRM-------WRRG----------VISKW
ITGTINELTQM----------------------------FIPLYALRATLTAS-------
-----------MALGLSTMCV--------LIALLN-----------IIISQYYFAVLNVH
GHYV-----------LCNEEL-RLIL-RETQSLE---LDYR-K-------GVSDLRSCAL
ADRIDSLALRQSALQTLLHKMTR--IFGIQILCMGTVIYISFIASLYSAFLAIKYK-MIN
TN-FFTWENQLFFLGVCSYIADVHISYSITYYLEDQYEKMRQLVMQYSSFAPTV------
DRRLTTA-------------------F-------------------ESFQLQLVRDPQKL
SVLGLYNM-NRKIAISMLSSMVTYS-------LILIQY-------DI-------KNY---
-----------------
>Drosophila_bipectinata_XP_017096416.2_putative_gustatory_receptor_59c
---------------------------------MPD------------------------
---PFVSILRFFYLYG--------RAV-----------------------GVMNFEVDWR
TGEAKATRRATILAAVHNVGVTLLLFYL-------------NIRSGSVRSSWIEAR----
LMHEYFFLLMTVVRTLA------------------VL--------------------LAL
ASRWRQRPRILRLWKRVI----QMIRARPEVVRL-------NRRS----------IMIKF
VLGVMADSLHS----------------------------ILDHSAQRKKIASD-------
-----------MLLNLLVLYA--------YTTMFN-----------VIVGQYYLAILQIH
AHYL-----------VLQKDL-KILM-QEAESVCQ--IRNR-R------GGVFATKCCFL
ADQVDELAERHSKLDATRQDMSE--ILQIQSFSMTLVYYLSTMATIYYSFCSIYYK-NTD
LS-SSYWGLLLLLAFSVFYYLDCFITINVSFVIDDQCQEMITMLAGRAVFSKPL------
DQRLETA-------------------F-------------------ESLQLQLAQKIPEF
YVLGLFKM-ERSRLMAMGNSVITYS-------ILLIQW-------EL-------QNK---
-----------------
>Drosophila_virilis_XP_002049038.3_putative_gustatory_receptor_59d
---------------------------------MFD------------------------
---PIKWILRMVYFYS--------RLL-----------------------GVINFEIDMK
TGRASVTRRASIYAGVVNGLILSLLPF--------------LSLSNLLQTMWSHAG----
LLHEYLFLVIYVTRVSC------------------LV--------------------ITL
CSRWWQRGRLIHLVNAFS----RLAFRRPQVMRM-------WRRR----------VVLKF
MSIFLSEISQV----------------------------AISFYPMRSYLTLK-------
-----------LTFSILMLYA--------MTALVN-----------VIISHFYFINVNVH
SHYI-----------LLNQEI-QAVL-SELRSLE---TEHR-R-------ATRMIKCCFL
ADQLEDIARTQSELQTLLKRSAR--IFDIQGLCITVIMYLSMIATIYFTFVGLTST-NRT
LN-WS-FSNILFLFEVAFYFADILVTMDNLYIVLDVHAEMVTLLAQFSTLAPGL------
DERLEMV-------------------Y-------------------ESFQLQLARNPLQV
CLFYLYKV-ERAKAVAIASSIVSNS-------LVLVQY-------EV-------QNT---
-----------------
>Drosophila_subpulchrella_XP_037708463.1_putative_gustatory_receptor_36a
------------------------------------------------------------
------------------------------------------------------------
------------------------------------------------------------
------------------------------------------------------------
------------------------------------------------------------
----------------------------------------MVW-----------------
------------------QIW--------VSAIVK-----------LAITQHYLITLSVQ
AHYH-----------LLNMEL-RQVI-DECRMLSF--HPQR-R-------GAFMTRCCSL
ADQVENMAMFQSQLQSIVNHLEK--VCGIEGLILYGGYYLLSIATAYMIYSIFKNG-HES
LQ-LTFMSMIISFFLCFLFYMDIILDLINIFNLLDDHDTMIRQLEERTLFAHTL------
DVRLEQS-------------------V---------------------------------
------------------------S-------CFWHNH-------E--------------
-----------------
>Drosophila_takahashii_XP_044249058.1_putative_gustatory_receptor_59d
---------------------------------MAD------------------------
---LVKLCLYISYFYG--------RLT-----------------------GVLNFEIDLR
TGKTRITKWATTYSACAQVFLFTFMTYH-------------TYETRTMINMWAKTN----
SLHKSVFLIMAVFRILC------------------VL--------------------LAL
IYRWSKRQRFIRLFNSFR----RLFRNNPEVIQY-------CRKG----------ILSKC
FCATATELIQL----------------------------AMSLILVQKYLTIT-------
-----------LALGIWSVLT--------MSAITN-----------VIITQYYFAIANIR
GRYI-----------LLNKEL-EAIL-NEAQSLA---P-NR-R-------GVFVTKCCSL
ADRLDEISHTQSELQDLTDRLSK--TYELQLLCMAITYYLNSVGGFYIMFSLGKYK-NLV
ED-WPKIVLFLGVAYFFFFYLDSWVTMFNSFHLLDVHAEMVKLMAQRTLLSPDL------
DNRLEAT-------------------F-------------------ESFELNLARNPFKL
LEFLKLIA--------------PHA-------LLGLTR-------P--------------
-----------------
>Drosophila_innubila_XP_034475732.1_putative_gustatory_receptor_59d
------------------------------------------------------------
--------------------------M-----------------------GVINFEIDVA
TGRARVSRRATFYAALVNITIFSMMPL--------------MVRINVWSHFWKEMN----
GFHEYVFLVAMCLRIVC------------------VF--------------------VTM
LNRWWERQQIISLMGHFR----RLVLKQPQVRKL-------WRRG----------VISKF
ISGVLTELMHV----------------------------ILALYGLRDSLNLG-------
-----------LTLSVVALYT--------LLALLN-----------IILSQYYFALLTIH
GHYV-----------LFNEEL-RSIL-AETQSIE---LDHR-I-------GVRNLRSCAL
ADRMDSLAHLQAELQTLIHRMTR--IFGIQSLCMGIIIYITLVGGIFYTFLIIRHD-SIS
ID-LFRSDHLLLLVSIFCYLVDTHITFSITYDLEDQHAAMRHLIVQNTSLSYDL------
DMRLQAT-------------------F-------------------ESFQLQLVRNPLKL
TVMGLYNI-HRGFIVAMFSSIVTNS-------LILIQY-------DI-------KNY---
-----------------
>Drosophila_mojavensis_XP_043867171.1_LOW_QUALITY_PROTEIN_putative_gustatory_receptor_59d
---------------------------------MAD------------------------
---LISSLLRFVYYYS--------MLM-----------------------GMLNFGIDWP
TGRALITRRVSIYAAVVNVITICSLPW--------------LCGTQVIDSLWPRTE----
HLHDYLYVAIQGGRVLC------------------VC--------------------VTL
VDRWSHRQRFMRLVNAFQ----RLAQQKPRVKRM-------WRRG----------IISKV
LTVFLIDLLQT----------------------------IVLLQRIYEKFTVA-------
-----------LVLTVLVVHT--------LSVLVN-----------LIISQYYFGLLNIY
AHYI-----------LLKLEL-RSVL-AEVRRLE---FEYR-K-------GVFAITCCAL
ADKLEAIAATQSQLQKLLQILTS--CFGLQTVLITISYYMAGVGMIYLTFCEVT-G-DIR
LD-WNVSNLVLLSFNFVCYFADIYISVNIMYSLLDAHAEMLGLLSESTILAPGL------
DRRLASV-------------------VRQSRFSSIQDQSHLSFSHSDSFQLQLAWNPLKF
SVLGLYNM-EKSKSVTLASSVVTSS-------LVLIQN-------DF-------KNAYLY
-----------------
>Drosophila_serrata_XP_020810052.1_putative_gustatory_receptor_59d
---------------------------------MSS------------------------
-HDLVKWCLLISYFYG--------RFT-----------------------GVINFEVDIK
TGRTRVTRRATICAAFSQFVMFGILASH-------------LLNTQELTSVRFIVN----
STHEYVFLIIAIFRLIC------------------VF--------------------LAM
VSRWCQRRHFVRLFKSFR----RLYLSNPDIVRY-------CRRG----------LLSKF
ICATMSETMQV----------------------------VAVLVMMRNQLSIR-------
-----------SGLAVWALLS--------ITAIIN-----------VIITQYFIAIAHIR
GSYI-----------ILNQEL-RSVM-AETRSLM---P-DR-S-------GVYVTRCCCL
ADRLEGISRAQSDLQALAERLSR--TYQLQILCLTFTYYLNLVGNAYMVYSLMKYK-SVT
DE-WPKAVLFLGSVYLVFYYIDCWLNSFNVFYLLDAHNEMAKLLGLRTLLQPGL------
DRRLEAV-------------------F-------------------DNFLLNLARNPFRI
RCFGLFEI-NRMNSVVVGNSLLTHS-------LLLIQY-------DV-------QHFK--
----------------L
>Drosophila_willistoni_XP_023037706.1_putative_gustatory_receptor_59d
----------------------------------MG------------------------
---LVEWCIRLSYLYA--------RLT-----------------------GVLNFKIDGR
TGRPYITTGVTIYAAVINLFTCSIVPLQ-------------TIRGQF-SDMWKTSN----
SLHEYIFVSMALVRVVG------------------VF--------------------ASL
WSRWYQRRRLMHLVNGFR----RLMMKKPHVKRL-------FRRASKTMGLVEWCIKISY
LYARLTGVLNFKIDGRTGRPYITTGVTIYAAIINTLTCGILPILLIRGQLSVMWNRSKSL
HEYIFVLMAGIRVIGVFASLWSRWYQRRRLMHLVNGFRLLMMKRRHVKLSQFYFAMLNVY
SHLT-----------LLNCEM-KQIL-AETHQLTK--EKHR--------VGVFVTKCCSL
ADRVDEIDQTQSDLMKLSKQMLK--IFQVQSFCGSFIYYLTFVASIYLSYSAHKYT-FAG
MG-WSTSGMILILSSITVYYTNTYLTVSMTFCALDAFAEMVKLMEQRTVLPRSL------
DIRLEES-------------------F-------------------ENFQLQLVRNPLKF
TVMGLFTL-ERGNSIAMGHSVISHS-------LILIQY-------EI-------ENY---
-----------------
>Drosophila_virilis_XP_015030202.1_putative_gustatory_receptor_59d
---------------------------------MFQ------------------------
---LVRCLLRVSYYYA--------LLV-----------------------GVLNFEIDLR
TGRARITRRTSIYAACVNVICICGLPW--------------LSGTHVIHSFWSQAE----
LLHDYMFLVMLSGRVLC------------------VS--------------------VTL
ISRWSQRRQFVRLVNSFQ----HLTQQRPHVMRM-------WRRG----------VISKF
ISVILSDFLQM----------------------------AASLLLIWEKLTIK-------
-----------SSFSVMIFYA--------ISALVN-----------IIISHYYFALLNVY
GQYI-----------LLNREL-RAVL-AETRSLE---SECR-K-------GVFIIKCCAL
ADRLEAIGCKQFQLQILIKQLTN--CFGLQTLLLTISYYMSGVSMIYLGFSELT-G-AIR
LN-WSKWVLALLGCGFICYFTDIHISVNIIYALLDAHAEMVKLLSQHTLFAPGL------
DERLVAV-------------------V-------------------RESHI---------
------------------------------------------------------------
-----------------
>Drosophila_navojoa_XP_017958568.2_putative_gustatory_receptor_59d
---------------------------------MFD------------------------
---PVKVILRLVYFYS--------RLL-----------------------GVLNFEIDFR
TGRSRITRRASIYAAVANVIIFSQLIL--------------LSNSELMHTMWLKAG----
VLHEYLYLVIHTTRLSC------------------VT--------------------ATL
LSRWWQRPHLIELINALS----RLAFRRPEVTRM-------WRFR----------VAIKC
LSILFSEVFQV----------------------------ILTLVVFQSVMTIY-------
-----------MAVSILMLYM--------LTALVN-----------VIISHIYFINVNVY
CHYC-----------LLNQDL-RAVL-VAARSLE---AEPGLR-------ITRMSRCFTL
TEQLEDIARTQSQLQNLLQCSSR--IFGIQSLCVSAILYISVMATIYFTIVGFNVT-KAF
PS-WK-YVNMLLFCETVFYFADVLITMDNLYIVLDVHGEMLNLLQQFSTLAPSL------
DSRFEMA-------------------Y-------------------ERFQLQLVCNPLKF
KLYNLYKI-DRSTAVAMLSSVVTHS-------LYLVQY-------EITYWFRELRNELRI
ELMS--SCELIRKQ---
>Drosophila_ficusphila_XP_017050485.2_putative_gustatory_receptor_36a
------------------------------------------------------------
------------------------------------------------------------
------------------------------------------------------------
------------------------------------------------------------
------------------------------------------------------------
------------------------------------------------------------
------------------------------------------------------------
------------------------------------------------------------
----------------MVTQLSK--ALGIQGLMVYSGYYIFSIATVYLSYSIFKTG-YDN
LD-MSLTSMILTCIWYFFYYFDAFLNLFITLNLLDDHKKLKRLLGERTVFASRL------
DIRLEEA-------------------F-------------------EKMQLQLIRNPLKI
DILKTYVI-TRETSMAMLGSGVLHS-------IILIQF-------DL-------EYF---
-----------------
>Drosophila_navojoa_XP_017958567.1_putative_gustatory_receptor_59d
---------------------------------MAD------------------------
---LISSLLRFGYYYS--------MLT-----------------------GVLNFEIDWP
TGRALITRRVSIYAAVVNVISICSLPW--------------LCGTQVIDSLWPQTE----
HLHEYLYVAILGGRVLC------------------VC--------------------VTL
VTRWSHRQRFMRLVNAFQ----RLTQQKPRVRRM-------WRRG----------IISKV
LSAFLIDFLQT----------------------------IVLLQRIYEKLTVA-------
-----------LVLTVLVVHI--------LSVLVN-----------LIMSHYYFGLLNIY
AHYV-----------LLNLEL-RSVL-AEVRLLE---FECR-K-------GVFAIQCCAL
ADRLEAIAATQSQLQKLLQILTS--CFGLQTVLITISYYMANVGMIYLAFCELT-G-DIR
LD-WNVTNLVLLSFNFVCYFADIYISVKIMYSLQDAHAEMLGLLSESTILAPGL------
DRRLASV-------------------VRQLQFHTRSSKSDI-FTQFDSFQLQLAWNPLRF
SVLGLYNI-EKSKAVTLASSVVTSS-------LVLIQN-------DF-------KNSYLY
-----------------
>Drosophila_novamexicana_XP_030560555.1_putative_gustatory_receptor_59d_partial
------------------------------------------------------------
-----MFLLRLNYFYG--------RFI-----------------------GVINFEIDME
TGKAWISRKATIYAAIVNTLIFGMVPL--------------LITSQIWKVFLVQAN----
RLHEYVFLVMMCMRISC------------------VF--------------------VTI
LSRWWQRQRIVDLVCSYH----RLSVRQPQLMRL-------TRNG----------VILKV
ISGTLTEVIHM----------------------------ALGLYGLHDSLTPR-------
-----------LAVSAFPLYV--------LMGLLN-----------FILAQFYFALLNVH
GNYL-----------LINQDL-RSIV-AETHLLE---MDHC-Q-------RLRQVKSLAL
ATRLYSLARFQSQLQNLVERMTK--IFGLQTLCMCIIFTITMISGVYYSFSAFKYG-ILN
IN-WSSWYNLLVLCGVISYIVDSHVTHSITSYVQDRHAETVQLVAQYSTFGQSL------
DERLVIA-------------------F-------------------ESFQIELIRNPLKL
SVMGLFNL-DRRNAIAMLGSMISYS-------LILIQY-------DI-------K-----
-----------------
>Drosophila_ficusphila_XP_017052255.2_putative_gustatory_receptor_36c
---------------------------------MVD------------------------
---CVRLLLRAVNIYS--------HFI-----------------------GLNNFVFDTR
TGRVFTTWI---------------------------------------------------
-------------------------------------------------------RFLTV
INKWRQRKQLMHLTRKFI----CLHLALPQVKGL-------QRFW----------LFSKI
FIGLTSDFSRL----------------------------LLAMNILG-RVSRE-------
-----------HIMKVFLFSW--------SVAILN-----------LAIMHFHLLILFVK
VQYQ-----------LLNKKL-RQII-QESETLSY--LPQR-R-------GTVMTRCCDL
SDQLEDIARTQSQLQYVFTRFSE--LLGIQSAVVICVSYMSFVINIYLFYYDIKYG-QWA
PS-TTFKFMALAYTCRFLQFLDFFINLFSTFSFIDEHKKMKNLLEKRTLIASRL------
DERLEQS-------------------F-------------------ESMQLQLVRNPPKI
------------------------------------------------------------
-----------------
>Drosophila_virilis_XP_032293158.1_putative_gustatory_receptor_59d
------------------------------------------------------------
------------------------------------------------------------
--------------------------------------------------MWSHAG----
RLHEYLFLLVHGTRVSC------------------VM--------------------ATL
FSRWWQRRRLIRLVNAFR----GLAIRKPQVMRM-------WRRR----------IIMKF
ISISLSELLQI----------------------------LVSFLTLRPYLTVN-------
-----------LASSIFLLYT--------LTVLVN-----------VIISHYYFAIVNVH
SHYI-----------LLNQEM-RAVL-VEIRSLE---GEHR-K-------AAFMIKCCTL
ADQLEVIAGTQYEVQTLLKRITN--IFGIQGIVVMINSYISILATIYFSFSSVKN--MHG
IE-WTPVYIFLFILNVVCYFADILITLNNVFFVLEVHKHMVKLLERLTMFSPGL------
DERLQTV-------------------I-------------------ESFQLQITRNPLKI
SVLSLFSM-DRSRSMSMANSLVTNS-------LVLIQY-------DI-------KNPRE-
-----------------
>Drosophila_guanche_XP_034141988.1_putative_gustatory_receptor_59c
---------------------------------MAD------------------------
---IVWLVQRFVYLYS--------RFM-----------------------GVLNFEVDSR
TGRAKFTRRATILAVVHNISLIWLLSFQ-------------LLHDDTAIWKMNRGK----
YLHEYVFLLVTAVRHCA------------------VL--------------------GTL
VSRWRNRGKILRIWNRLS----RSIQERPELIPL-------FSRE----------LIVKF
VFAFMSDCLHI----------------------------VLDLNALRETPGPA-------
-----------LALKMGVWCT--------FASIFD-----------MIVAQYYTAIMQVK
AHYK-----------LMEREL-RELL-RETRTLCG--NSNR-R------GGVFVTQCCAL
SDRLDRMAQTQSELKALLDSMSE--IFQIQIFSMTIVYYLSTMGNIYFAFCTIKYN-TSG
LA-ASHWGLLLIVISTAFYYADNFITIFIGFSILDSNAEMSKILQERTVFGVEL------
DERLEAS-------------------F-------------------ESFQLQLAQNPLEF
YVMGLFKM-DRGRFVSVANSIITHS-------ILLIQW-------EV-------QNTYTR
IQSN--G----------
>Drosophila_serrata_XP_020810046.1_putative_gustatory_receptor_59d
---------------------------------MVD------------------------
---LVKWCLYISYFYG--------RFS-----------------------GILNFEIDLK
TGRTRVTKRATIYAAGAQVFMFTLLVFH-------------LLKMRWMSKVWTKAN----
SLHEYVFMIMSVFRIVC------------------VL--------------------LAL
VSRWLGRRHFVRLFNSFR----RLFLSNPEAIQC-------CRRG----------IIFKC
FCATVTEMVQL----------------------------IMALIMMRRQLTFI-------
-----------VALGIWALVT--------LTAIIN-----------IIITQFYIALANIR
GSYI-----------LLNRKL-YDIM-VEVQALV---P-RR-R-------GVFVTKCCSL
ADRLDEIAMAQSELQDLSDRLSK--TFEMQALCMVLSFYMSSVGTFYMMFSAAKYT-KYM
EE-WPDIVLFLGTTYFVFYYMDNWISTYNTFHLLDAHEEMVKILDQRTLFPPGL------
DNRLEAT-------------------V-------------------SNLTLEFILPIICI
MFL---------------------------------------------------------
-----------------
>Drosophila_takahashii_XP_017005864.2_putative_gustatory_receptor_59d
---------------------------------MAD------------------------
---LVKWCLYISYFYG--------RLT-----------------------GVLNFEIDLR
TGRTRITKWATAYAACIQVSAFIFLIYH-------------TYNTRNMKTIWANAN----
LVHRCVLMIMAVFRMTS------------------VL--------------------LAL
ISRWLMRKRFVQLFKSFL----SLFHKNPEAIQH-------CRKG----------ILSKC
ICAMATEILQL----------------------------TMGLTLARNYLNVT-------
-----------LVLGICSVIT--------MTAIIN-----------VIITQYYIAIAKIR
GCYI-----------LLNKEL-EAIL-NEAQSLV---P-NR-R-------GVFVTKCCSL
ADRLDRIAQTQSELQDLTDRLSK--TYELQLLCMALTYYLNSVGSLYILFSTGQNQ-NLI
AD-WPRIVTFLAAVYFLFFYLDNWITMNNSFYLLDVHAEMVKLMDQRTFLSPGL------
DIRLETA-------------------V-------------------SDFI----------
------------------------------------------------------------
-----------------
>Drosophila_hydei_XP_023164178.2_putative_gustatory_receptor_59d
---------------------------------MVE------------------------
---PTKYMLRMVYFYS--------RLL-----------------------GVLNFDIDVT
TGRARITRRASIYAALANVVLFSFFIL--------------LSKSELMETMWSKAD----
VLHEYLYLVIHVTRVSC------------------VL--------------------VTL
LSRWWQRQHLIKLINELS----RMAWRKPEVMTM-------WRRR----------VIMKC
VSIFMSEVSQV----------------------------VLTLVFFQNYMTIY-------
-----------LAISIGLLYT--------LTALVN-----------VIISHIYFINLNVY
CHYC-----------LLNQEI-RAVF-AEAQSLE---AEHS-E-------AARMRRCCHL
AEHLDGIARTQSQLQNLLQSTAR--IFGIQSLCVAAILYSSVMATIYFSIVGYNGV-NIS
SS-WN-LTNVLQFFETTVYFADILITMDNLYIILDVHAEMLTLLQQFATLAPGL------
DERFEVV-------------------Y-------------------ESFQLQLARNPLKL
KLFYFYKM-DRSTAVAMLSSIVTHS-------LVLVQY-------KL-------QNS---
-----------------
>Drosophila_kikkawai_XP_017018782.1_putative_gustatory_receptor_59c
---------------------------------MAD------------------------
---PVELILRFVYWYG--------RLV-----------------------GVINFEVDLR
TKKARITRRATICAAIHNGILISLLYVQ-------------KFNDGSIRLAWNNAK----
FLHEYFFLLITLVRHWA------------------VL--------------------FIL
CSRWLRRCRILKLWNELA----RMVRETPEVMRL-------YRRG----------IFLKF
VISFLSDSMHT----------------------------ILDFSAQRKKLTLS-------
-----------LALNLFVWYT--------FATILN-----------VTVGLYYLSILQVH
GHYV-----------LLHEDI-KKLI-GEAQRVSC--IRNR-R------GGVFATKCCSL
ADELELLAQRQAKLQGLLFEMWT--LFQVQTLGMSLVYYLSTMGTIYYAFCSVLYN-TTG
LG-STYLGLLLIALSTVFFYADNFITLNIGFLIRDEVDKIHRVLAERTLFCQEL------
DERLEAA-------------------F-------------------DSFELQLARAPCEF
YIFGLYKV-ERGTFMAMINSVITHS-------IVLVQW-------EL-------QQ----
-----------------
>Drosophila_arizonae_XP_017864753.1_PREDICTED_putative_gustatory_receptor_59d
---------------------------------MFD------------------------
---PVKFILRLVYFYS--------RLL-----------------------GALNFEIDLR
TGRGRITRRASIYAAAANVMIFSQLIL--------------LSNSELMHTMWLKAG----
VLPEYLYLVIHTTRLSC------------------VS--------------------VTL
LSRWWQRRRLIELINALS----RLAFRKPEVTRM-------WRHR----------VVIKC
LSILLSEVFQV----------------------------ILTLFVFQRLMTVY-------
-----------MAVSIIMLYA--------LTALVN-----------VIISHIYFINVNVY
CHYC-----------LLNREL-KAVL-VAARSLE---AEPGLR-------TTRMSRYFTL
TDQLEDIARTQSQLQSLLQCSSR--IFGIQSLCVSAITYISVMATIYFTIIGFNVT-KAI
PS-WK-YVNLLLFCETFFYFADVVITMDNLYIVLDVHGEMQSLLQQFSTLAPGL------
DSRFEMA-------------------Y-------------------ESFQLQLVRNPLKF
KLYNLYKM-DRSTAVAMFSSVIRHS-------LYLVQY-------EV-------QNRSK-
-----------------
>Drosophila_biarmipes_XP_043948029.1_putative_gustatory_receptor_59d_isoform_X1
---------------------------------M--------------------------
---LVMWC----------------QMT---------------------------------
-------------------------------------------RTRFVTQGLFKTN----
SFQGTLLIIMASVRMIC------------------VL--------------------LSM
ACRWFQRPIYMKLFNSIY----RLYRKNPEIIRY-------CRRS----------IVSKC
FCAITSELLQI----------------------------IIIIIICANRLSFS-------
-----------VALSIWCVFC--------LTSTVN-----------VIISQHFAAIAIIR
GRYT-----------LINKNI-RSAL-ADIQPLI---P-NN-S-------GVFMTKCCHL
ADIFEDMARAQSHLQKLTECLSR--TYRVQIICLFIMYYLNHAGICYFMFSIKKYS-LIT
TN-WPGITLVGAVLHLTFYYLDCWLNLFNIFYLIDSHYEMVKLLSQRTLFQPGL------
DQRLEAV-------------------L-------------------DSFILNLARNPFKL
NVLGLFKI-DRLAAFAVANSLLTHS-------ILLIQY-------DV-------EHHKNW
K---------------I
>Drosophila_bipectinata_XP_017096419.2_putative_gustatory_receptor_59d
---------------------------------MPD------------------------
---PVKWCICIGYFYG--------RLT-----------------------GVLNFEIDLK
TGRTRVTNRANLYAALAQIVLTYFLVHQ-------------AMEVKFFRLFWWQAN----
ILHEVVYLAMAGFRLGC------------------IL--------------------ISL
VSRWLYRRHFIRLFHSFR----CLVHEHPEITQC-------CRVG----------IVSKC
FFSTALDALML----------------------------LMGLVMMWQHLTVF-------
-----------MVLQICSVSI--------LTAVIN-----------VIITQYHVAIAIIR
GRYT-----------LLIREL-GSIM-AEAQTLV---P-SG-V-------GVFVTRCCAL
ADSLDELAAAQSNLQALTECLSK--TYGLQILSMFMAYYLNFVGTAYLIFSVGKYT-NIT
EN-WPPLFKALAAAYMVIFISDCYLCTYNPFRLLNSHSELSALLKQRSTLPPGL------
DPRLEIA-------------------F-------------------ENFELNLARNPLTL
SFFGAYTI-DPASLFAVMNSLITNA-------ILLIQY-------DV-------ENY---
-----------------
>Drosophila_biarmipes_XP_043948036.1_putative_gustatory_receptor_59d
---------------------------------MVD------------------------
---LVKWSLISLYFTG--------RLT-----------------------GSINFEIDFR
TARLKVTKRATVCAACLQILILGSLYYQ-------------LLHTDFITTIISGVE----
TLTDYVFLVIECSRVIG------------------II--------------------LAL
VSVWTHHRTFVRLYNSFR----RLSQNNPEAVQY-------CRKS----------IVGKC
LCIHVSEILQV----------------------------VVIFYILRDQLTIP-------
-----------RCIRVGNIVA--------LSVVIN-----------VVTAQYFIALATLR
GRYF-----------LLNRDL-RTFL-AETRALN---PRKR---------GVFVTACCSL
ADRLERIAQSQSAVQGLVERLVR--TFQVRIVFIIILSYLNLVGNLYILYSYYKNG-ILA
KL-WLSEEVVFVTSFTVYYFIESWTNVYNSFYLLDAHEEMVQLLGQRTLFKPEL------
DQRLEAV-------------------I-------------------DSFVLNLARNPLRI
RFLGFYTN-SRPASIALFETYLSHL-------ILLIQY-------DI-------EHS---
-----------------
>Drosophila_biarmipes_XP_043948030.1_putative_gustatory_receptor_59d_isoform_X2
---------------------------------M--------------------------
------------------------------------------------------------
------------------------------------------------------------
----------ASVRMIC------------------VL--------------------LSM
ACRWFQRPIYMKLFNSIY----RLYRKNPEIIRY-------CRRS----------IVSKC
FCAITSELLQI----------------------------IIIIIICANRLSFS-------
-----------VALSIWCVFC--------LTSTVN-----------VIISQHFAAIAIIR
GRYT-----------LINKNI-RSAL-ADIQPLI---P-NN-S-------GVFMTKCCHL
ADIFEDMARAQSHLQKLTECLSR--TYRVQIICLFIMYYLNHAGICYFMFSIKKYS-LIT
TN-WPGITLVGAVLHLTFYYLDCWLNLFNIFYLIDSHYEMVKLLSQRTLFQPGL------
DQRLEAV-------------------L-------------------DSFILNLARNPFKL
NVLGLFKI-DRLAAFAVANSLLTHS-------ILLIQY-------DV-------EHHKNW
K---------------I
>Drosophila_ananassae_XP_044571256.1_putative_gustatory_receptor_59d
---------------------------------MPD------------------------
---AVKWCLCSAYYYG--------RLT-----------------------GVLNFEIDLK
TGRTRVTNRANLYAALAQVVLTYFLVLQ-------------AMEPKFFRLFWWQAN----
VLHEVVYLVMAGFRLGC------------------IL--------------------VSL
MSRWQHRRQFIRLFHSFR----CLVQEHPEITQN-------CRVG----------IASKC
FCSTSLDALML----------------------------LMGVVMMWQYLTVF-------
-----------M------------------------------------------------
----------------------GALRPTEAQSLV---P-NG-G-------GVYVTRCCDL
ADRLDELAAAQSDLQALTERLSK--TYSLQVFCMSLAYYLNFVGSAYLAFSVGKYT-NIT
EN-WPPFFRALAVAYLVIFMSDSFLSTYNTFRLLNSHSEMSELLKQRSALPNGL------
DHRLETA-------------------F-------------------ESFELNLARNPLAL
SVFGAYTI-EPASLFSVVNSLITNA-------ILLIQY-------DV-------ENY---
-----------------
>Drosophila_novamexicana_XP_030566350.1_putative_gustatory_receptor_59d_partial
---------------------------------MFE------------------------
---LVRCLLRVSYYYA--------LLV-----------------------GVLNFEIDLR
TGRAHITRRTSIYAACVNVICICGLPW--------------LSGTHVIHSFWTQAE----
LLHDYMFLVMLSGRVLC------------------VS--------------------VTL
ISRWSQRRRFVRLVNSFQ----HLTQQKPHVMRM-------WRRG----------VISKF
ISVILSDFLQM----------------------------AASLLLIWEKLTIK-------
-----------LSFSVMIFYA--------ISALVN-----------IIISHYYFALLNVY
GQYI-----------LLNREL-RAVL-AETRSLE---SECR-K-------G---------
------------------------------TLLLTISYYMSGVSMIYLGFSELT-G-AIR
LN-WSKWVLALLGCGFICYFTDIHISVNIIYALLDAHAEMVKLLSQHTLFGPGL------
DERLAAV-------------------F-------------------DSFQIQLAWNPVKF
SVLGLYDM-EKSNAVTLASSVVTSS-------LVLIQN-------DL-------KNA---
-----------------
>Drosophila_mojavensis_XP_002006575.1_putative_gustatory_receptor_59d
---------------------------------MFD------------------------
---PVKLILRLVYFYS--------RLL-----------------------GVLNFEIDLR
TGRGRITRRASIYAAAANVMIFSQLII--------------LSNSELMHTMWLKAG----
VLHEYLYLVIHTTRLSC------------------VS--------------------VTL
LSRWWQRRRLIELINALS----RLAFRRPEVTRM-------WRHR----------VVIKC
LSILFLEVFQV----------------------------ILTLIVFERFMTVY-------
-----------MAVSIILLYT--------LTALVN-----------VIISHIYFINLNVY
CHYC-----------LLNREL-KAVL-VAARSLE---AEPGLR-------TTRMSRYFTL
TEQLEDIARTQSQLQNLLQCSSR--IFGIQSLCVSAITYISVMATIYFIIIGFNVT-KAI
PS-WK-YVNLLLFCETFFYFADVLITMDNLYIVLDVHGEMLSLLQQFSTLAPGL------
DSRFEMA-------------------Y-------------------ESFQLQLVRNPLKF
KLYNLYKM-DRSTAVAMFSSVIRHS-------LYLVQY-------EV-------QNRS--
-----------------
>Drosophila_suzukii_XP_016930765.2_putative_gustatory_receptor_59d
M----CVSNMSYFKELDVIIM---PIFHVIADEMISFLKDMHMSQHQNRFSTRAIVQYTA
MARLVKWCLYILYFIG--------RTT-----------------------GLINFEVDLK
TGRPKVTKRATTCAVCLQILILISVTYQ-------------LIKTEFFSMSLKNAN----
ALHEYASLFVECSRLIC------------------VI--------------------VAL
VSRWTHRRNYIRLYNSFR----RLFQNHPEIGQY-------CQRS----------IISKC
LCVKISEIIQV----------------------------VAIYYLLTNNLTIH-------
-----------ACIGIWNMMS--------ITLIVN-----------GVATQFFIAMASLR
GRYI-----------HLNKDL-KALL-SETQALN---PCKS---------GVFMTTCCSL
ADRFEEMSNSQSELQALIKWLLR--TYQVEVVITTIISYLNLVGNLYVLFIFRANV-SWI
IN-LPKNVAVYFTLCTAYYFIDYLLNMYNIFYVLEAHEEMVQLLSQRTLFKPGL------
DQRLEAV-------------------I-------------------ESYTLNLARNPLEV
RFLGLYTS-DRFASFAILNSFLNHI-------ILLIQY-------EI-------EHC---
-----------------
>Scaptodrosophila_lebanonensis_XP_030388036.1_putative_gustatory_receptor_59d
---------------------------------MNR------------------------
---FVQRSLRFAYGVA--------RIL-----------------------GVMNLEIDFE
TGRARVTRRTTIYAAVMNVLTFSVLPL--------------MLNLKQVVAVSCRVT----
LLHEYLFTFVVAIRIIS------------------IF--------------------VTI
ISRWIKKRRLLHIIRAVRHLKWRLLRQAPSDSRRAT---RAWQRG----------VIIKF
MSATLAEMGFL----------------------------MVAVYLVREYLGLR-------
-----------LILGIFLIFM--------LMALLN-----------SIIAQYYVALLYVQ
VYHI-----------ILNEQL-KDIV-GEMRWLC---RRQR-NAQC---MGVFVMKSCIL
TDRLTELAQIQVKLQKLCLLIST--TFGIQVLSVTLVYYMSSIGAVYFFFSLYKHD-ELR
LG-WSNLGLAFVVCSLIIYFVDMLITLRIKFFILDESALMSRILEQYTLFS-GL------
DARLEAA-------------------F-------------------KDFQLQVARNPLKL
PVYGLYNM-DRPQMMATFVSLLSHS-------ILLIQY-------DM-------KNY---
-----------------
>Drosophila_virilis_XP_002049719.3_putative_gustatory_receptor_59d_partial
------------------------------------------------------------
-----MFLLRLNYFYG--------RFI-----------------------GVINFEIDME
TGKAWISRKATIYAAIVNTLIFGMVPL--------------LINSQIWKVLLVQAN----
RLHEHVFLVMMCMRISC------------------VF--------------------VTL
LSRWWQRQRIVDLVCSYH----RLSVRQPQLMRL-------TRNG----------FILKV
ISGTLTEGIHV----------------------------ALGLYGLHDSLTPR-------
-----------MALSVFPLYV--------LMGLLN-----------FILAQFYFALLNIH
GHYL-----------LINQDL-RSIL-AETHLLE---MDHC-Q-------RLRQLKSLAL
ATRLNSLARFQSQLQSLVERMTK--IFGLQTLCMCKIFTITMISGVYYIFSAFKYG-NLN
IN-WSSWYNLLVLCGVISYIVDSYVTHSITSYLQDRHAETVELVAQYSTFAQSL------
DERLVIAVSDILLCNPQKLTKSNCFQF-------------------ESFQIQLTRNPLKL
SVMGLFNL-DRRNAITMLGSMISYS-------LILIQY-------DI-------K-----
-----------------
>Drosophila_simulans_XP_002082732.2_putative_gustatory_receptor_59c
---------------------------------MVD------------------------
---LVKTILLIAYWYG--------LAV-----------------------GVSNFEVDWL
TGEANATRRTTIYAAVHNASLITLLILL-------------SLGNNSLKSEFITAR----
YLHEYFFLLMTAVRISA------------------VL--------------------LSL
ITRWYQRCRFIRLWNQIL----ALVRDRPQVVRG-----RWYRRS----------IILKF
VFCVLSDSLHT----------------------------ISDVSAQRKRITAD-------
-----------LIVKLSILAT--------LTTIFN-----------MIVCQYYLAMVQVI
GLYK-----------ILLQDL-RCLV-HQAECTCS--IRNR-R------GGVYSIKCCSL
ADQLDLIAERHYTLKDRLDEMSE--LFQIQSLSMSLVYFFSTMGSIYFSVCSILYS-STG
FG-STYWGLLLIVLSTASFYMDNWLSVNIGFHIRDQQDELVRVLADRTLFNREL------
DNRLEAA-------------------F-------------------EDFQLQLASNRHEF
YVMGLFKM-ERGRLIAMLSSVITHT-------MVLVQW-------EI-------QNDGS-
-----------------
>Drosophila_teissieri_XP_043643297.1_putative_gustatory_receptor_59c
---------------------------------MVD------------------------
---LVRTILLFAYCYG--------LVV-----------------------GVFNFEVDWL
TGGANATRRTTIYAAVHNTGLITLLIWL-------------CLRQDSLISELGTAR----
HLHEYFFLVMSAVRIFA------------------VL--------------------LSL
LTRWYQRCRFIRMWNQIL----ALVRDRPQVVRG-----RWYRRS----------IVLKF
VSCVLSDTLHT----------------------------ISDVSAQRKRITAD-------
-----------LMVKLGLLAT--------LTTIFN-----------VIVCQYYLAMVQVI
GLYQ-----------ILLQDL-RCLV-REAACTCA--IRNR-R------GGVYSIRCCSL
ADQLDLIAERHYTLRDRLDEMSE--LFQIQSLSMSLVYFFSTMGSIYFSLCAILYN-STG
FG-STYWGLLLIVLSTASFYMDNWLSVTIGLHIRDQQDELVRVLSDRTLFSREL------
DNRLEVA-------------------F-------------------ENFQLQLASNRNDF
YVVGLFKM-ERSRLIAMLSSVITHT-------MVLVQW-------EI-------QNNGS-
-----------------
>Drosophila_melanogaster_NP_726292.1_gustatory_receptor_59c
---------------------------------MVD------------------------
---LVKTILLIAYWYG--------LAV-----------------------GVSNFEVDWL
TGEAIATRRTTIYAAVHNASLITLLILF-------------NLGNNSLKSEFISAR----
YLHEYFFMLMTAVRISA------------------VL--------------------LSL
ITRWYQRSRFIRIWNQIL----ALVRDRPQVVRG-----RWYRRS----------IILKF
VFCVLSDSLHT----------------------------ISDVSAQRKRITAD-------
-----------LIVKLSLLAT--------LTTIFN-----------MIVCQYYLAMVQVI
GLYK-----------ILLQDL-RCLV-RQAECICS--IRNR-R------GGVYSIQCCSL
ADQLDLIAERHYFLKDRLDEMSD--LFQIQSLSMSLVYFFSTMGSIYFSVCSILYS-STG
FG-STYWGLLLIVLSTASFYMDNWLSVNIGFHIRDQQDELFRVLADRTLFYREL------
DNRLEAA-------------------F-------------------ENFQLQLASNRHEF
YVMGLFKM-ERGRLIAMLSSVITHT-------MVLVQW-------EI-------QNDES-
-----------------
>Drosophila_mauritiana_XP_033155703.1_putative_gustatory_receptor_59c
---------------------------------MVD------------------------
---LVKTILLVAYWYG--------LAV-----------------------GVSNFEVDWL
TGEANATRRTTIYAAVHNASLITLLILL-------------SLGNNSLKSEFITAR----
YLHEYFFLLMTAVRISA------------------VL--------------------LSL
ITRWYQRCRFIRLWNQIL----ALVRDRPQVVRG-----RWYRRS----------IILKF
VLCVLSDSLHT----------------------------ISDVSAQRKRITAD-------
-----------LIVKLSLLAT--------LTTIFN-----------MIVCQYYMAMVQVI
GLYK-----------ILLQDL-RCLV-SQAQCTCS--IRNR-R------GGVYSIQCCSL
ADQLDLIAERHYTLKDRLDEMAE--LFQIQSLSMSLVYFFSTMGSIYFSVCSILYS-STG
FG-STYWGLLLIVLSTATFYMDNWLSVSIGFHIRDQQDELVRVLADRSLFNREL------
DNRLEAA-------------------F-------------------EDFQLQLASNRHEF
YVMGLFKM-ERGRLIAMLSSVITHT-------MVLVQW-------EI-------QNDGS-
-----------------
>Drosophila_santomea_XP_039483229.1_putative_gustatory_receptor_59c
---------------------------------MVD------------------------
---LVRTILLFAYCYG--------LFV-----------------------GVFNFEVDWL
TGVANASRRTTIYAAVHNTSLITLLIWL-------------CLRHNSLISELGTAR----
YLHEYFFLVMSAVRIFA------------------VL--------------------LSL
LTRWYQRCRFIRMWNQIL----ALVRDRPQVIRG-----RWYRRS----------IILKF
VSCLLSDTLHT----------------------------ISDVSAQRKRITAD-------
-----------LIIKFSLLAT--------LTTIFN-----------VIVCQYYLAVVQMI
GLYK-----------ILLQDL-RCLV-REAECTCS--MGNR-R------GGVYSIQCCSL
ADQLDLIAERHYTLRNRLEEMSE--LFQIQSLSMSLVYFFSTMGSIYFSLCSILYN-STG
FG-STYWGLLLIVLSTAFFYMDSWVSINIGFYIRDQQDELVRVLSARTLFSREL------
DNRLEAA-------------------F-------------------ENFQLQLANNRNEF
YVMGLFKM-ERSRLIAMLSSVITHS-------MVLVQW-------EI-------QNKGS-
-----------------
>Drosophila_suzukii_XP_036668919.1_putative_gustatory_receptor_59d
---------------------------------MVD------------------------
---LVKWCLYVSYYYG--------RYT-----------------------GVINFEIDLK
T-----------------------------------------------------------
------------------------------------------------------------
------------------------------------------------------------
----ATETMQL----------------------------AMGLILSRKYLTII-------
-----------MALGVWSIIT--------LTAIIN-----------VIITQYYIAIAHIR
GLYM-----------LLNKEL-EAIL-TEAKSLI---P-NR-R-------GVFMTKCCCL
ADRLDKIAQTQSELQDLTDRLSN--TYELQLLCMAVTYYLNAVGSFYMMFSVGKYK-NLI
ED-WPPIVILLGALYFLFFFLDNWVTMNNSFHLLDVHAELVKLMEQRTLFSPGL------
DNRLEKT-------------------F-------------------ESFELNLARSPFKL
RYFGFFEA-DRSTCFSWCNSMITNS-------IFLIQY-------DI-------QNF---
-----------------
>Drosophila_yakuba_XP_002092562.1_putative_gustatory_receptor_59c
---------------------------------MVD------------------------
---LVRAILLFAYCYG--------LFV-----------------------GVFNFEVDWL
TGVANASRRTTIYAAVHNTSLITLLIWL-------------CLRQNSLISELGTAR----
YLHEYFFLVMSAVRIFA------------------VL--------------------LSL
LTRWYQRRRFIRMWNQIL----ALVRDRPQVIRG-----RWYRRS----------IILKF
VSCLLSDTLHT----------------------------ISDVSAQRKRITAD-------
-----------LIIKFSLLAT--------LTTIFN-----------VIVCQYYVAMVQVI
GLYK-----------ILLQDL-RCLV-REAECTCS--MRNR-R------GGVYSIKCCSL
ADQLDLIAERHYTLRNRLDEMSE--LFQIQSLSMSLVYFFSTMGSIYFSLCSILYD-STG
FG-STYWGLLLIVLSTASFYMDNWVSVNIGFYIRDQQDELVRVLSERTLFSREL------
DNRLEAA-------------------F-------------------ENFQLQLASNRNEF
YVMGLFKM-ERSRLIAMLSSVITHS-------MVLVQW-------EI-------QNKGS-
-----------------
>Drosophila_sechellia_XP_002040030.1_putative_gustatory_receptor_59c
---------------------------------MVD------------------------
---LVKTILLIAYWYG--------FAV-----------------------GVSNFEVDWL
TGEANATRRTTIYAGVHNASLITLLILL-------------SLGNNSLKSEFITAR----
YLHEYFFLLMTAVRISA------------------VL--------------------LSL
ITRWYQRCRFIRLWNQIL----ALVRDRPQVVRG-----RWYRRS----------IILKF
VFCVLSDSLHT----------------------------ISDVSAQRKRITAD-------
-----------LTVKLTLLAT--------LTTIFN-----------MIVCQYYLAMVQVI
GLYK-----------ILLQDL-RCLV-RQAECTCS--IRNR-R------GGVYSIQCCSL
ADQLDLIAERHYTLKDRLDKMAE--LFQIQSLSMSLVYFFSTMGSIYFSVCSILYS-STG
FG-STYWGLLLIVLSTASFYMDNWLSVNIGFHIRDQQDELVRVLADRTLFNRKL------
DNRLEAA-------------------F-------------------EDFQLQLASNRHEF
YVMGLFKM-ERGRLIAMLSSVITHT-------MVLVQW-------EM-------QNDGS-
-----------------
>Drosophila_eugracilis_XP_017077382.2_putative_gustatory_receptor_59d
---------------------------------MAD------------------------
---LVKWCLYISYIYG--------RIS-----------------------GVLNFEIDLK
TG----------------------------------------------------------
------------------------------------------------------------
-------------------------------------------------------IVSKY
LCATATEMVQI----------------------------SMAFILVRKYLTIR-------
-----------MALGMWSVLA--------LTGIVN-----------VIITQYYIAIAHIR
GCYM-----------TLNKEL-ESIL-YKAKSLV---P-SR-R-------GVFVTKCCFL
ADRLDEIAKTQSELQELTDRLSK--TYEVQLLCMALTFYLNSIGSIYIMFSVGKYK-NMI
ED-WPQVAKYLAAAYFIFFYLDIWLTAYNLFHLLDVHREMVNLMEQRTLLFPGL------
DKRLLTA-------------------F-------------------ESFELNLARNPFRL
RFFGFFEA-DRTTCFSWCNSMIANS-------IFLIQY-------DV-------QNY---
-----------------
>Drosophila_novamexicana_XP_030566352.1_putative_gustatory_receptor_59d
---------------------------------MGD------------------------
---AVQWILRISYYYS--------KFL-----------------------GVINFEIDM-
------------------------------------------------------------
------------------------------------------------------------
------------------------------------------------------------
------------------------------------------------------------
-----------------------------RTVLVN-----------VIVSHYYFAIVNVH
SHYI-----------LLNQEL-RAVL-VEIRSLE---GEHR-K-------AAFMIKCCTL
ADRLEVIAGTQYEVQTLLERITK--IFGIQGIVVTINSYISILATIYFSFSSVKK--MHG
ME-WTPLFIFLFVLNVVCYFADILITLNNVYFVLEIHTHMVKLLERLTMFSAGL------
DERLQTV-------------------I-------------------ESFQLQITRNPLKI
SVLNLFSM-DRSRSMSMANSLVTNS-------LVLIQY-------DI-------KNPRE-
-----------------
>Drosophila_erecta_XP_001976351.1_putative_gustatory_receptor_59c
---------------------------------MVD------------------------
---LVKTILFIAYWYG--------FAV-----------------------GVSNFEVDPL
TGAASATRRTTIYAAVHNTSLITLLIWF-------------CLGNNSLISELATAR----
YLHEYFFLLMTAVRISA------------------VL--------------------LSL
VTRWYQRCRFIRIWNQIL----ALVRDRPQVVRG-----RWYRRS----------IILKF
VFCVLSDSLHA----------------------------ISDVSAQRKRITAD-------
-----------LIAKLSLLAT--------VTTIFN-----------MIVCQYYLAMVHVI
GLYQ-----------ILLQDL-RCLV-REAECACC--IRNR-R------GGVYSIQCCSL
ADQLDLIAERHYTLKDRLNEMSE--LFQIQSLSMSLVYFFSTMGSIYFSVCSILYS-STG
FG-STYWGLLLIVLSTVSFYMDSWLSVNIGFHIRDQQDELVRVLSDRTLFSREL------
DSRLEAA-------------------F-------------------DNFQLQLASNRNEF
YVMGLFKM-ERSRLIAMLSSVIGYT-------MVLVQW-------EI-------QNNGS-
-----------------
>Drosophila_biarmipes_XP_043948148.2_putative_gustatory_receptor_59d
---------------------------------MVD------------------------
---LFKWCLSHTYFAG--------RIT-----------------------GVLNFEIDLK
TGRAKVTRKATICAACSNLVVYIMLACY-------------VINVQRVVTVWAMTN----
RLQEYILVALSVFRIIC------------------VS--------------------LSL
VSRWCNRREFVQLIDSFS----RQF--GPEILPY-------CRRR----------IYCKI
FSTTAVNLIQF----------------------------IIILIARWKLKDLS-------
-----------TTLSILGLFS--------ITVVIS-----------MIIMQYFIAMANIR
ARYI-----------LLNREL-KAIV-SETQNLN---P-KQ--------VGVFVTSCCNL
ADRLEKVAKAQSDLQAFIDRLTT--VFEVEVVCLIVTYFANLVVNLYLLLSINEFN-IIS
NI-SLDFLTCIFTALNVFYFVDFWVNASNIFSLLDAHEEMVVQLSQRTSFQ-VL------
DPRLETV-------------------I-------------------DSFNLNLARNPFKL
RFLGLFKI-DRFALFALINSILGHT-------IVLVQI-------EF-------ENK---
-----------------
>Drosophila_mauritiana_XP_033153786.1_putative_gustatory_receptor_59d_isoform_X1
---------------------------------ML-------------------------
------------YLYSQ-------------------------------------------
-----------------------------------------ILDRQLVAKVWIKTN----
TLQDTLFRFMMNVRMVC------------------VF--------------------LSL
ASRWCLRRRFMWLFKSIC----QLYLRHPDLVQY-------CRRS----------IVSKC
FGATMFGVLQM----------------------------TMILFVASNQLTFR-------
-----------LALRIFSIIS--------ITYTIN-----------VIITQYFIAMAIIR
ARYG-----------TLAKEL-QSIL-AEAASLV---P-NE-G-------ETFVTKCCQM
ADELEKIARAQSHLQTITERIST--TYTVQIICLISTNYLNMVGNVYLMFSLSKYK-SLT
AS-LPKLAVLNTIAIVVFYYLDSWLNVFNVFYLIDSHNRMVKLLNQWTLVRPGM------
HPRLETA-------------------F-------------------ENFTLSLARNPFKL
TCFGLFNI-DRLGAFAVCNSLIMHS-------ILLILY-------DV-------QHF---
-----------------
>Teleopsis_dalmanni_XP_037941381.1_putative_gustatory_receptor_36a
------MANW-YPKCVQ-------------FTRMRR------------------------
---LSRLVLLFSYYYS--------QLL-----------------------GIVRFAYNIK
TGAVRTTLRITLYSIWANISLVVVVV---------------LWHNEKINTILLNSK----
YLHHRIYFIMTIIRGIT------------------VV--------------------VTL
IFNWTRRCKFMEVIVEFQNLRVQHFTDLPIRDELQ----RQFEKC----------IITKF
YLSIFAEISLW----------------------------ALSLETLYSILDWS-------
-----------LVRSGFSMFV--------LTNILT-----------VMTYHFYFGILYVS
HHFR-----------ILNDEL-EIVM-QTACMVGRRYQCQR-R------PGIYFTQCCEL
ADRLDELAVAHRKLQDLTNRILN--MFSLQGICVVFNMYLNNIGMFFIVYALFKSN-AFI
LS-MSIWAAILMILTVVSYYADINKFLNVMLDLLQYYQDTAAMLKLSTPTQV-L------
DVRFEQS-------------------V-------------------EQFCLQIAQNPLEI
KILGLFLF-DKPMAFDIFVSTLLTA-------VFVMQY-------DY-------QYF---
-----------------
>Drosophila_grimshawi_XP_001995275.3_putative_gustatory_receptor_59d
---------------------------------MFD------------------------
---PVKWILRLFYYYS--------RLL-----------------------GVINFEIDVR
TGRARITRLASIYAIIINGLIFSVFAI---------------------------------
--------------MTC-------------------------------------------
------------------------------------------------------------
------------------------------------------------------------
-----------------MMYT--------LTTVTD-----------LIGSHYYFVMLNAH
SHYI-----------LVNQEI-EAIL-SNIHSLE---SENR-R-------AAFMSKCCSL
ADQLDDVARQQSKLQALVESITH--IFDIQGVCISVIFYFSTIGAIYFTFATFIL--NKG
VV-WTAAFIMWYLLTMGSFYADAVITIDNFYIVLDVHADMVRLLEQFSTIAPGL------
DERLEEV-------------------I-------------------ETFQLQLRRNPLKI
RLMHCYNV-ERSELIAMASSIIMNS-------VVLIQY-------EL-------KNLNK-
-----------------
>Drosophila_bipectinata_XP_043066184.1_putative_gustatory_receptor_59d
---------------------------------MAN------------------------
---VVKLFLLIAYWYG--------RLI-----------------------GAINYEIDLK
TGRTRTTKKATIYAACIQ------------------------------------------
------------------------------------------------------------
------------------------------------------------------------
------------------------------------------------------------
------------------------------------------------------------
---------------LLNEEL-KAVI-AEVQSLI---PRRR---------GVFVTKCCYL
ADQLDEIARTQSYIQELTRHISK--VYDVQTFCVAITTYLNIIGGLYTMFCMGKAN-NFT
NN-VPPIILALAAPCIILFYVDIVLNNWRVFRLLDAHKEMVGLLQQRTLFQHGL------
DPRLELT-------------------F-------------------ESFQLNLARNPFKI
MYCSVLEC-NRFASFSIYNSLMTNA-------ILLIQY-------DM-------QNY---
-----------------
>Drosophila_albomicans_XP_034102224.1_putative_gustatory_receptor_36a
---------------------------------MYD------------------------
---IVQSMLRISYYYS--------RFL-----------------------GVLNFEIDSK
TGYARITTQSTIYAAVVNVVLVCLFPL--------------LTQSELLHILWKNAG----
QLHEYLILVVMGMR----------------------------------------------
------------------------------------------------------------
------------------------------------------------------------
------------------------------------------------------------
------------------QEL-RSVL-SQTRYLE---EERR-K-------ATFMIKCCTL
ADQLEAIARRQSELQKLVDLMST--IFGIQGICIASSSYISCIGSIYFTFSAIKR--SAG
MT-CELNVYMLSGIVIGVYLLDLGITIDNTFTVLDDHNELEQLLEEYSSFGIGL------
DKRLETV-------------------F-------------------ESFQLQLARHRLEI
PILGLYNM-DKTMAISMTNSIILNS-------IVLIQY-------EL-------KYS---
-----------------
>Drosophila_ananassae_XP_032306054.1_putative_gustatory_receptor_59d
---------------------------------MNA-----------S------------
---LESQTL---------------RLT---------------------------------
-----------------------------------------------------------S
KLAE------------------------------P-------------------------
--------------------------ERPELFRID--------------------VIGKW
LCTTTLELLHL----------------------------TFALVLGRNILTFS-------
-----------EALHKCAVVA--------FSSINN-----------VVIYQNYLAMASIR
GRYM-----------LQNKEL-KAVI-AEVHSLI---PRRR---------GVFVTKCCYL
ADRIDEIARTQSHMQDLTSRISK--IFRIQTFCVSFTTYLNLIAGLYIIFCLFKDI-SIT
ND-TPPIVVAISVPCTILFYVDIKLNTNNVFRLLDAHKETEELLQQRTLFQYGL------
DQRLESTVI---------------HSF-------H----------FESFQLNLARNPFKL
RYFGGREW-NRFALFSIYNSLISKA-------ILLIQY-------DI-------QNY---
-----------------
>Drosophila_elegans_XP_017119321.2_putative_gustatory_receptor_59d
------------------------------------------------------------
----------MSYISG--------RLT-----------------------GVVNFEVEIE
TGRTLVTKRTTIYAAGLHLFIFITLIYK-------------LIYAFVLTSIWNSPN----
SLQANVFLLTSRSRMIC------------------VF--------------------LAL
ASRWSQGRTFLRLFKSLR----RLWRSNPDIIKL-------CRRS----------IVGKC
LCDILTDGLSG----------------------------IIITLLVQNHPTIS-------
-----------CTLLIWLLFC--------QMAIVK-----------VIATQYFIAMAIFR
GHYI-----------LLNKDL-KAIV-VEAQSLI---PLRR-G-------EVFETRCRCL
ADRLEQIARKQSELQELIDVFSK--AYQGQVVCIIFTYTVNGVVLFYTLFSLKKYI-DIM
EN-GSMIIIVICIACLVLYEINCWLNVKNVFNLLDAHDNMFALLSQRTLFQPGL------
DNRLETV-------------------F-------------------ETFTLNLARNPLHL
ASLGLFKF-DRRSVFAGHQEDQEY---------LEHQE-------DQ-------EHQQRE
K----------------
>Drosophila_ananassae_XP_044572165.1_putative_gustatory_receptor_36c
------------------------------------------------------------
------------------------------------------------------------
------------------------------------------------------------
------------------------------------------------------------
-------------MRALF----RVYLVKPQIIRM-------SHRA----------ILLKF
LNVLLTDGLQI----------------------------SLGV-IVG-LKGSG-------
-----------DFLGIIMQFF--------MSAVMT-----------VSISQYYLVMLFIR
TQYL-----------MLNSEL-RGLI-EETRALSY--RPRR-N-------GV-MTKCCEL
SDRLDDIAQQQAEIQSLVISTEN--AFGVQGLFMYIG--IRPISADYMTTI---------
------------------------------------------------------------
------------------------------------------------------------
------------------------------------------------------------
-----------------
>Drosophila_mauritiana_XP_033153787.1_putative_gustatory_receptor_59d_isoform_X2
---------------------------------MLS------------------------
------------------------RTT--------------------------KFQFPL-
------------------------------------------------------------
QLH---------------------------------------------------------
-----------------------------------------LEKN---------------
------------------------------------------------------------
-----------------------------ITYTIN-----------VIITQYFIAMAIIR
ARYG-----------TLAKEL-QSIL-AEAASLV---P-NE-G-------ETFVTKCCQM
ADELEKIARAQSHLQTITERIST--TYTVQIICLISTNYLNMVGNVYLMFSLSKYK-SLT
AS-LPKLAVLNTIAIVVFYYLDSWLNVFNVFYLIDSHNRMVKLLNQWTLVRPGM------
HPRLETA-------------------F-------------------ENFTLSLARNPFKL
TCFGLFNI-DRLGAFAVCNSLIMHS-------ILLILY-------DV-------QHF---
-----------------
>Drosophila_biarmipes_XP_016946470.1_putative_gustatory_receptor_59d
------------------------------------------------------------
------------------------------------------------------------
------------------------------------------------------------
------------------------------------------------------------
----------MHLVDSFR----RQY--SPEILPY-------CRRS----------IACKF
FCASAVETLQG----------------------------IICLSKMRKGINIS-------
-----------AALGILGFFN--------LSLIIQ-----------VIILHYFNGMAYVR
GRYT-----------LLKKDL-EAVI-AETRFLN---P-NR--------IGVFVTTCCSL
ADRLEEIAQAQSDLQALIERLPR--TYQVQIVCFIYTAYSSLLANVYAIFTLHKYG-VTE
EI-FPNFIVVTYTAHLVMSLADFWINAYNLFSLLDAHEEMIKLLSEISVLQSAL------
DQRLEAV-------------------I-------------------TNFTLNLVRHPMRL
QFLGFFDI-NRSAAFAMLNSLLSQA-------IILIQI-------DI-------QNK---
-----------------
>Drosophila_albomicans_XP_034102225.1_putative_gustatory_receptor_59c
---------------------------------MFD------------------------
---LVKQILTNCYYYA--------RLM-----------------------GVINFEIDLK
T-----------------------------------------------------------
------------------------------------------------------------
------------------------------------------------------------
------------------------------------------------------------
-----------------VIST--------ITAQVN-----------VIVSQYYFGLLNIH
GHYI-----------LINEEL-RVLL-DEMRSLE---TERR-K-------GVFTIKCCEL
ADQLDAIAEIQFQLQALVKQITS--IFGLQIITMSGSYYMSSVALVYFCFIELRSA-EVT
RM-LTFWGRVLIVLEFVCYFTDIHITVHITYAIHEVHATLVNLLSNHTVFGNGL------
DERLEVT-------------------L-------------------KNFQIQLACNPMKI
TVLGMYEM-KKSRAIATVSSVVTSS-------LVLIQY-------NI-------QNF---
-----------------
>Lucilia_cuprina_XP_046811715.1_putative_gustatory_receptor_59d
---------------------------------MKR------------------------
---TTRWMIICVYYIS--------QFL-----------------------GIVAFSFNYD
SGKLKTNFFITLYSCLVSALMFTSVALLFRVQWKP-----------------RNAN--GP
ELHYKITAVICLVRIIA------------------VL--------------------ITV
MLNWIKRKEFMRTIRDFQHLRYNLFKKYVMSTKVQ----KYFEKS----------IRAKF
YWGLISNIITF----------------------------YGSFDVLRGIFDLE-------
-----------SPLVIIGLGA--------MSTVLN-----------VIMTHHYFALLNVN
ALLS-----------VVNEEV-QRIL-NTSSVLFKLQRLKRIK------PGALITSCCNL
ADELDDLAVNQYKLQLIGERVQR--IYDWQGACITLTVYMNNINIIYMGYMIVQHE-QLS
QM-SMFWTLIILSILLFFFYKDLHLFMVNMLNFCDNVQRTADLLKNRQPWLPTL------
DERFEKS-------------------V-------------------SNFSIQLALFPLEM
KLLGLFKF-SRSMSFATFGSTISNA-------IVLMQY-------DY-------KYNKN-
-----------------
>Lucilia_sericata_XP_037811497.1_putative_gustatory_receptor_59d
---------------------------------MKR------------------------
---TTRWMIICVYYIS--------QLL-----------------------GIVAFSYNYD
SGKLKTNFIITLYSCLVSALMFSSVALLFRVQWKP-----------------RNAN--GP
ELHYKITAVICLVRIIA------------------VL--------------------ITV
MLNWIKRKEFMRTIRDFQHLRYNLFKKYVMSVKVQ----CYFEKS----------IRAKF
YWGFISNIITF----------------------------YGSFDVLRGIFDLE-------
-----------SPLIITGLGA--------MSTVLN-----------VIMTHHFFALLNVN
ALLA-----------VVNEEV-RRIL-NTSSVLFKLQRLKRIK------PGALITSCCNL
ADELDDLAVNQYKLQRIGERVQR--IYDWQGACITLTVYMNNINILYMGYMIVQHE-KLS
EL-SMLWTLIILSILLFFFYMDLHLFMVNMLNFCDNVQRTADLLKNRQPWLPTL------
DERFEKS-------------------L-------------------KDFSIQLALFPLEM
KLLGLFQF-SRSMSFATFGSTISNA-------IVLMQY-------DY-------KYSKN-
-----------------
>Drosophila_suzukii_XP_016927538.1_putative_gustatory_receptor_59d
---------------------------------M--------------------------
------------------------------------------------------------
------------------------------------------------------------
------------------------------------------------------------
------------------------------------------------------------
------------------------------------------------------------
-------------------------------TVLN-----------GITTQYYVALASLR
GRYF-----------LLNRDL-KALL-TEARSLNT----NQ-S-------AEFKTTCCSL
ADRLEKLARSQCEAQGLVERLVR--TYQVQMMCMMTIYYLNLVGNLYIVLIFSKNW-VLT
KF-WFNEEVLCFTFITVYYFIDCWISLYNTFYLLDAHEEMIQLLSERTLFKSGL------
DKRLEAV-------------------I-------------------DTFTLNLAQNPLEI
RYLGLHKN-DRFSSFAVLDSFLNHI-------IILIQY-------GM-------ENF---
-----------------
>Drosophila_takahashii_XP_017005863.2_putative_gustatory_receptor_59c
------------------------------------------------------------
------------------------------------------------------------
------------------------------------------------------------
--------MATPFSDHQ------------------IL--------------------ESI
ASD---------------------------------------------------------
-----ADVMHT----------------------------ILDLSAQRKKLNLS-------
-----------LVLNIVVLYT--------KNTIFN-----------IGVGLYYLAELQVL
GLFE-----------LIKSDL-EKLI-KETESVCL--IRNR-R------GGVFATKCCFL
ADQLDILAERHYNLRAIVDEMTE--LFKIQSLSMSMVYYLSAMGTIYFTFCSIWYN-NTG
FD-SSLWGFLLIALSIAFLIADNSISPNLGFLIQDQVREINEKLSERTLFSQEL------
DPRLETV-------------------F-------------------ENYKLQLACNPIEY
NICGLFKV-ERDRIIGMINSAIMSS-------ILLVQW-------EL-------K-----
-----------------
>Lucilia_sericata_XP_037811498.1_putative_gustatory_receptor_59d
---------------------------------MKR------------------------
---STHWMIICVFCIS--------QVL-----------------------GIVAFSYNYD
TGKLKTTFSITLYSCMVSALMFSSVALIPRIQWKP-----------------RNAN--GP
ELHFKITALICLVRIIA------------------VL--------------------ISV
ILNWIKRKEFIRNIRDFQRLRSTLLKKYVMSTKVQ----QYFEKS----------IRDKF
FWGLMSNIMVF----------------------------TSSYDILRGIFDLE-------
-----------SPLIITGLGT--------MSTVLN-----------IIMTHHFFALLNVN
ALLA-----------VVNEEL-RRIL-NSSSVLFKLQRLKKIK------PGALITTCCNL
ADELDDLAFYHYKFKLIGERVQR--LYDLQGACVMLTLYMNNINVLYMGYMIVQHE-ELS
QELGVIWTSIIVSIVLYFFYKDLHLFTINMLNFGDNVQRTADLLKNRQPWLPTL------
DERFEKS-------------------L-------------------KDFSIQLALFPLEM
KLLGLFQF-NRSMSFATFGSTISNA-------IVLMQY-------DY-------KYSKN-
-----------------
>Teleopsis_dalmanni_XP_037941380.1_putative_gustatory_receptor_59d
------MVKFHYNRINQ-------------YRKMRR------------------------
---VTRYILRFVFFYL--------RIT-----------------------GLMPFSYNPK
TRRVRTSRAITIYSIFANLLLFALVPLILFPYH-----Q---------STMIGNAQ----
YINQLLYSVTLFVRSGA------------------VV--------------------ISF
LFNWHRRCEFISVIRTFNRLHRQYFSRLKLSQEKQ----QQFENS----------IISKF
IWISLTEFGSW----------------------------GLTMQVYMGKGDKS-------
-----------DVVGMASICV--------LTSVLN-----------LVVNEYYFGVLNVN
LGFT-----------LINDEL-LRIM-HAARSASK--NWKRYG-----HAGVYITRCCQL
SDDIDELAIAHYKLRKLALRLNR--MFNTQGACSILNMYLNNVATFYTIYKFIQFK-TAN
LP-LDRWGVVLLAIILCSYYADLHNFLKNMMNMLELYTKGAFIIRMLMPLQCM-------
DIRLERS-------------------I-------------------KSFCEQIVNIPLQY
NMMGMTRL-DKPMIFAILSSTFSNA-------ILIMQY-------DI-------KYSRII
K----------------
>Lucilia_cuprina_XP_023307903.2_putative_gustatory_receptor_59d
---------------------------------MKR------------------------
---STYWMLSTIYIYA--------QLL-----------------------GILNFCYNCH
TGRAHIKPYITAYSAIISLTMFGVLTYFLL---------HMEIKNHP-----AGSA----
ELHYKLNLLTSIIRVVG------------------VI--------------------LTV
FYNWTRRRESVQLINTYQQFCRRFLKKWQVEERFM----QYLEHG----------IRVKL
KRSFIADVLVY----------------------------VIIYQHLGVIFDME-------
-----------NSYILLALAL--------IPTVLN-----------VVMTLYYFAILNIN
ILMT-----------IINEEI-KRIL-----------------NIICETEKGNCVKYCHL
ADQLDDLAVAQGIFKTFLKHINK--IYNVQAICVVLDLYVNNIFVIYIFAMLSNHL-DIW
AY-YGDWVVYFVPVALFIWYLDIQLYIYVMLNTVDLMKKTGELLKGRPIWTSNL------
NDRLERS-------------------L-------------------DNFSLQLAQFPLEF
DLVGLFNM-NRPMAFATFSSTISNA-------IVLIQY-------DL-------KYTKRN
-----------------
>Drosophila_subpulchrella_XP_037716700.1_putative_gustatory_receptor_59d
---------------------------------MVD------------------------
---LVKWCLYVSYFYG--------RYT-----------------------GVINFEIDLK
TGRTRITKWATIYA----------------------------------------------
------------------------------------------------------------
------------------------------------------------------------
---ATTETMQL----------------------------TMGLILSRKYLTIT-------
-----------MALGVWSIIT--------LTAIIN-----------VIITQYYIAIANIR
GRYI-----------LLNKEL-EAIL-TEAKSLI---P-NR-R-------GVFMTKCCCL
ADRLDKIAETQSELQNLIDRLSN--TYELQLLCMAVTYYLNAVGSFYLMFSVGKYK-NLI
ED-WPPIVLLLGALYFLFFFFDNWITMYNSFHLLDVHGELVTLMDHRTLLSPAL------
DNRLETT----------------------------------------HIKVIYIRKPYYL
LGYHHY-------CSVYRNG----------------------------------------
-----------------
>Drosophila_biarmipes_XP_043948220.1_putative_gustatory_receptor_59d
---------------------------------M--------------------------
------------------------------------------------------------
------------------------------------------------------------
------------------------------------------------------------
------------------------------------------------------------
------------------------------------------------------------
--------------------------------------------------QYLIVMAHVG
ARYM-----------LLNKEL-QGIV-SEIQFLN---P-KR--------IGVFVTSCCSL
ADRLEKVAKSQSDLHAFLDRLTR--VYDVQIVCQTFIFFSTLVANLYFFLSINKYD-IIS
QM-SLEFITFIHKAFIVFYIVDFWISASNIFSLLDAHEEMVQLLGQRTSLQ-AL------
DPRLEAV-------------------F-------------------DSFNLNLARNPFKL
RFLGLFKV-DRFALFALINSILFHT-------IVLVQM-------EF-------ENI---
-----------------
>Musca_domestica_XP_019890606.1_PREDICTED_putative_gustatory_receptor_36c
---------------------------------MRK------------------------
---STRLMVKVTLATA--------HVL-----------------------GILSFFYNHR
TGEIYTTPWLTIYTAVISVAMFGVVPML------------------------RNINISGK
RIHVKINFSIFVIRITA------------------VL--------------------VTM
IFNWTKRCAFMEYLRNLKKLRIEFEKKWPLSQNME----EKFDRT----------LRRKF
CWGVSSSLVVF----------------------------VGFMGYLKIELNIN-------
-----------NVWMILFLAL--------MTNILN-----------VVLTSYFFCILRIN
IFLA-----------AINEEV-TRIL-KKSENLAYLRSRGQTH------AGFFITQCCKF
ADDLDELARFQLEFRKLARNING--MYEVQGSCVLLSVYLNSISVIYDAYISL----HIL
WDEYTKIRLVFTTIALFLYFMDLNVFLFTMLEYQDLLIDCGRILKEHQTCLTNL------
DVRLEES-------------------F-------------------KNFSLQLAKFPIEM
KLVGLFKF-NRAMVFSIFGSTISNA-------IVLIQY-------DY-------KNNYNE
-----------------
>Lucilia_cuprina_XP_046811707.1_putative_gustatory_receptor_36b
------------------------------------------------------------
------------------------------------------------------------
------------------------------------------------------------
------------------------------------------------------------
------------------------------------------------------------
------------------------------------------------------------
-----------------------------MSTVLN-----------ILMTHHFFALLNVN
AHLA-----------VVNEEL-RRIL-NTSSVLFKLQRLKKIK------PGALITTCCNL
TDELDDLAFYHYKFKLIGERVQR--LYDLQGACVMLTLYMNNINVLYMGYMIVQHE-ELS
QELGVYWTSIIVGIVLYFFYKDLHLFIINMLNFGDNVQRTADLLRNRQPWLPTL------
DERFEKS-------------------L-------------------KDFSIQLALFPLEM
KLLGLFQF-NRSMSFATFGSTISNA-------IVLMQY-------DY-------KYSKN-
-----------------
>Drosophila_biarmipes_XP_050743335.1_putative_gustatory_receptor_59d
----------------------------------MD------------------------
---LFKWCLSFTYFIG--------RLT-----------------------GVINFEIDLK
TGRGKITKRATISAACSHIVISTMMAFY-------------VINIDRIVKLWRMSS----
YLQKYVVIVFGFFRIAC------------------VF--------------------LFF
KRIWSDRRKFMKLFDSLR----RQY--SPEIIPF-------CRKT----------IFKKS
FCFLMLHTALI----------------------------IIILTVMLGHARTT-------
-----------LDLAILGNFI--------VLVVTN-----------VIILQYFIAMVGIR
GRYI-----------LLIKEF-QAII-SEIRSLN---P-NR--------IGVFVTTCCSL
ADRLEKLAQSQSDLQALMERLSR--SYQVQVVNLIITYYSNLVSFLLVLFTLNKHG-AST
EV-YHKFVTILHFAIAGFWLIDFRINASSMFCLLDTHDKMVQLLSQRTSFQPGL------
DRRLEAV-------------------V-------------------RK------------
------EI-EKFLSF---------------------------------------------
-----------------
>Stomoxys_calcitrans_XP_013116153.1_PREDICTED_putative_gustatory_receptor_36c
---------------------------------MRR------------------------
---TTVWMVALCYYLS--------QIL-----------------------GIMPFCYDYG
KGEIYTSTSVTVYSAVLSMTWFGLIPMMLRIDF-------------------HSPNSISH
DLHLKISAVICLVRFTA------------------VL--------------------ASV
ISQWFKRGQLMATLNKFHHIREQFVSKWPLHTKVE----QNLEHA----------IRSKF
LWGFVANVGLF----------------------------LGSTEFLRVELKLQ-------
-----------NPWEFILLAI--------MCNILN-----------MVILHFYFCVIHVN
ALLE-----------AINNEV-KQIL-RDSKNLCHLRRLGYIP------TAALERKSALL
AENLYELANIQFELQRLTYRLND--VYDVQCACTMLTMYMNNVAVFYMFYMVMQHA-YIL
KV-YGLDTFVLMLISLTFYYMDLKVFMDSLWNYIGHVEETGEILKQLQPCMLTK------
YRKLEES-------------------F-------------------KNFSLQLAKFPVEM
KLVGLFKF-DRSMAFSIFGSTISNA-------IVLIQY-------DY-------KNNSDE
-----------------
>Drosophila_biarmipes_XP_043950210.2_putative_gustatory_receptor_36b
------------------------------------------------------------
------------------------------------------------------------
------------------------------------------------------------
------------------------------------------------------------
------------------------------------------------------------
------------------------------------------------------------
------------------------------------------------------------
------------------------------------------------------------
------------------------------------------------------------
------------------------------MYTLDDDKKLNGLLRKNTLLASRL------
DVCLERS-------------------F-------------------ESFQLQLVRNPVKV
NVMGMFSI-TRSSVAAMLGSILMYT-------ILLIQC-------DL-------EHY---
-----------------
>Drosophila_elegans_XP_041563808.1_putative_gustatory_receptor_59d
---------------------------------MVN------------------------
---LVRKCLIVSYFYG--------RIS-----------------------GVLNFEIDIK
TGRTLVTKRATICAAGLHLFIFITPIYH-------------LIHTHGLPSVWNSLN----
SLQAYFFVVASGLRMIC------------------VF--------------------LAL
VSRWSQGRTFLRLFNSFR----RLYQNNPDIIKL-------CRRS----------IVSKC
FFVLLSDALNA----------------------------IFVLLLMQYQLTIS-------
-----------WTLLICVIFS--------SL----------------------------R
GRYI-----------LLNKNL-QAII-VEAQSLI---A-NR-G-------GAFKTRCCCL
ADRLEEIARNQSELQELIDVFSR--AYQCQ------------------------------
------------------------------------------------------------
------V-------------------F-------------------EAFTLNLARNPLKL
RSLGLFKM-DRESFYASGKFLLTYS-------LMLTQY-------DI-------EHF---
-----------------
>Drosophila_ficusphila_XP_017053787.1_putative_gustatory_receptor_59d
------------------------------------------------------------
------------------------------------------------------------
------------------------------------------------------------
------------------------------------------------------------
------------------------------------------------------------
------------------------------------------------------------
------------------------------------------------------------
------------------------------------------------------------
------------------------------------------------------------
---------------------------------------MVKLLDQRTLFQPGL------
DYRLEAV-------------------F-------------------ESFALSLARNPLKL
RILDAFEI-DRTSSLAIGSSILTHS-------ILLIQY-------DM-------AHY---
-----------------
>Bactrocera_oleae_XP_014091912.2_putative_gustatory_receptor_36b
---------------------------------MYR------------------------
---ITYWLLYGHYSYS--------LAL-----------------------GILRFRYDFN
NHKAHTTPFNTYYSIVMNVLTLTTLPWIYYTAV---------------HTFLQNERVG--
RLVLYVFIATKTLRLLA------------------VA--------------------LAI
IYNWQRRYEVLTVIRDINHLRSDYFARFRVPSEWQ----RRFEMK----------IIKNM
LSGVLVDASGL----------------------------ITVFGVYENQMSAS-------
-----------FIISNVLFSL--------ISNILY-----------LIMNQYYFAIRTVI
LFGN-----------MLNHQL-ADII-KSAKTVARLRDYPGSR-------TQFKARCLTL
CRELDDLAMVRTQLQSLALRIND--ILKWQGLGVLINMFILNISLIYTIYSMLWVG-EFT
IS-QYGWVSVLMGVSYVVYIVDMKDFLGAILEHVGVFHKTSIYLELHTNLPQL-------
DKVFEQS-------------------V-------------------ESFQLQLSLNKYQL
SLLGLLNF-NSECVFSMFASVIVNS-------ILMIQF-------DY-------QYF---
----------------Q
>Musca_domestica_XP_019890603.1_PREDICTED_putative_gustatory_receptor_36c
---------------------------------MTK------------------------
-------------------DFCRHTVF-----------------------GL--------
------------------------------------------------------------
------------------------------------------------------------
------------------------------------------------------------
------------------------------------------------------------
-----------------------------MSTVLN-----------LMACHYFFIALSVR
ILFC-----------IIADEL-RRLL-TTMENLFADFHTKCIG------PGLLSVKSCQL
ADEFDDLSGMHTELQVLSEKINS--MFYVQGCCVFLILYLNNICVLYIYYMLAKQV-ELG
PQ-FSHAILYFLPLALLLYYADGYMLIDLVLRYMDAIEMPAQLLKDCAAWLPIL------
DRRLEES-------------------V-------------------KLFSLKMAAFPVSR
SLLYLFDV-TRPMVFATITSTITNA-------IVLVQY-------DY-------QYNET-
-----------------
>Bactrocera_dorsalis_XP_011206230.2_putative_gustatory_receptor_36b
---------------------------------MYR------------------------
---ITYWLLYGHYCYS--------LAL-----------------------GTLRFRYDFN
SNKVHITPFITYYSAVMNVLALTTLPWTYYTAV---------------CTLLRNERVG--
RLLLYVFIAAKTLRLLA------------------VA--------------------LVI
VYNWQRRRDILKFIRDINHLRYVYFSRFPVPFEWQ----RRFEVK----------IIKNI
ISGVLVDALRL----------------------------ITVIGVNKNQMNVP-------
-----------FIISNVLFSL--------ISNILY-----------LNMSHYYFALRTIT
LFGN-----------VLNRQF-ADII-KAAKSVTHLRDQQLCR-------KQFKARCLTL
SRELDELALVHIQLQSLALRIND--ILKWQGVGVLLNMFILNISLIHTIYSVLWVG-EFT
IS-QYGWVSVLMGVYYLVYTVDMVDFLITTLEHVGVFHKTSALLELHTNLPQM-------
DKEFERS-------------------V-------------------ESFQLQLSINEYHL
SLLGLFNF-NSECVFSMFASVVVNS-------ILIIQF-------DY-------QYF---
----------------Q
>Ceratitis_capitata_XP_004534878.1_putative_gustatory_receptor_36b
---------------------------------MHR------------------------
---VTYWVLLIHHYYM--------LAV-----------------------GIVRFRYDFV
ADKPHTTTFITYYSVVANVLTICSLPWIYHTSF---------------NVFLQHDRIG--
KLALYIFVGSRTLRVLA------------------VV--------------------IAI
VHNWLRREELLTVIREFNFLRWTFFSRFTVAAPAQ----RHFEIK----------IVRNI
LSGLMIDVSGF----------------------------IMILFAYSEQASSE-------
-----------FILSSIMFTF--------VSNILY-----------LVINQYYFALRTVI
LFGN-----------LMNQQL-TDIM-KFTEHVASLQHKHRNH-------VQFKARCRLL
SQELDELSVVYWQLQTLAERITD--IFKWQGLGVLTNMYIFNVSLIYTVVSMLWTG-EFT
VS-HYDWVAVLMATTSVVYLLDVREFLGLQLEHMDIFNLKFLHLETYSSLPPL-------
DKALERS-------------------V-------------------ERFHMQLSINKYEM
SLLGLFKF-NGEVGFSMFASMLLSS-------ILVIQF-------EY-------QYF---
----------------H
>Drosophila_subpulchrella_XP_037710383.1_putative_gustatory_receptor_59d
---------------------------------MVD------------------------
---LFKWCLSYSYFIG--------RLT-----------------------GMVNFEIDFK
TGRAQVTTRASISAVCSNLVIFIMLTVY-------------VLNVREIVKTWELPN----
RLQEDVLIILSFFRIMC------------------IF--------------------LTL
ASRWWKREEFMQVFDAFC----RQY--SPEILPY-------CRRR----------VLFKI
FCATMVDTVHI----------------------------VITMLMMRKLPTFS-------
-----------MVFGTWGLFS--------TTVIVH-----------VIIMQYYMAMASVR
GRYI-----------LLNKEL-QALI-SETQSLN---P----NLM---------------
------------------------------------------------------------
---SPEFVMLIYTSLIVLYFVDFSMNGSNIVGLLDIHEEMLQLLSQRTLFQPGL------
DQRSMAS-------------------L---------------------------------
------------------------------------------------------------
-----------------
>Drosophila_biarmipes_XP_050740938.1_putative_gustatory_receptor_36b
---------------------------------MMD------------------------
------------------------ALMS---------------------NGQKKGKAVKS
SGGTYITKCADLRA------------------------------------MLGKTN----
TLQASVVLTVTGLRIIA------------------GL--------------------LTL
LIRWRKRKQMMQIMAGVF----RLSPLDSPYKKP-------YRWW----------LLLKI
FTASVVFLLHV----------------------------AQTVQIID-SQNIQ-------
-----------LNLRLFMMSW--------TFFITN-----------LAVLQYFLILLFFR
TKYQ-----------IINEKL-KKVV----------------R-----------------
------------------------------------------------------------
------------------------------------------------------------
----ETG---------------------------------------PSFTI---------
------------------------------------------------------------
-----------------
>Drosophila_subpulchrella_XP_037714088.1_putative_gustatory_receptor_59d
---------------------------------M--------------------------
------------------------------------------------------------
------------------------------------------------------------
----------------C------------------FL--------------------LTL
ASRWWNREEFMQVFDEFR----RQY--SPEILPY-------CRRR----------ILSKI
LCATTVDTMHI----------------------------VITMLRMRKHLTLS-------
-----------VALGTCGLFS--------TTVVVH-----------VIIMQYFMAMASIR
GRYI-----------LLNKEL-QALI-SETRSLS---P-NR----I--GDGVFITKCCSL
ADRFEKIAKSQSDLQAFIDRLTR--VYEVQH-----------------------------
---WYRW--------------------------IENGSDLCDLFKK-------V------
DSQDQAV------------------VL---------------------------------
------------------------------------------------------------
------G----------
>Ceratitis_capitata_XP_004534883.1_putative_gustatory_receptor_36a
---------------------------------MSR------------------------
---VVGCFYRLAYYYM--------LAF-----------------------GLLRFEYDFR
NNDVRRTRRVALYSLCVNLLMLSQIPQQFQMDI---------------STYTQQSKA--R
DIYQFLHSLIVLSRIFA------------------CL--------------------LIL
VFYWLRRYEIIALVADFL----RLRRAQSRYLSPSASALRRFHFA----------LLIKF
SFSITGDLVRF----------------------------LMSWRSTN------WQ-----
-----------DRIIMMFTAI--------YIGLNN-----------QVFNHFFVVSRLIN
LYLE-----------TINSEL-QHLV-SAASELN---SQRIQR------RHILPWRSAQL
MNKFNALMSLRQKLQRFALRVNR--LLGPQIAGVMLALYCYNVGVCYIIYSLMKPH-EAS
LLDISAWNMVVLVFGTVVYIADVTEFLVISQRLRQNFGLCMPITLQLLELQQL-------
EKNWDRS-------------------I-------------------EQFYLREACFTYRL
MLLGFISL-DNKMAFTQFESVISKS-------IILVQY-------DY-------KNV---
-----------------
>Bactrocera_tryoni_XP_039954328.1_putative_gustatory_receptor_36b
---------------------------------MYR------------------------
---ITYWLLYGHYCYS--------LAL-----------------------GTLRFRYDFN
SNKAHITPFITYYSAVMNVLALTTLPWTYYTAV---------------CTFLKNERVS--
RLGLYVFIATKTLRLLA------------------VA--------------------LVI
VYNWQRRRDILKFIRDINHLRCVYFARFPVPFEWQ----RRFEIK----------IIKNM
LSGILFDALRL----------------------------IIVLGVHKNQVNVT-------
-----------FIISNVLFSL--------ISNILY-----------LNMNHYYFAMRTII
LFGN-----------VLNRQL-ADII-KSAKSVTRLRDHQRCR-------KQFKARCLTL
SRELDELALVHVQLQSLALRIND--ILKWQGVGVLLNVFILNISLIHTIYSVLWVG-EFT
IS-QYGWVSVLMGIAYLVYTVDMVDFFVTILEHVRVFHKPSIHLELHANLPQM-------
NKEFERS-------------------V-------------------ESFQLQLSTNEYQI
SLLGLFNF-NSECVFSMFASVVANS-------ILIIQF-------DY-------QYF---
----------------Q
>Bactrocera_neohumeralis_XP_050324586.1_putative_gustatory_receptor_36b
---------------------------------MYR------------------------
---ITYWLLYGHYCYS--------LAL-----------------------GTLRFRYDFN
SNKAHITPFITYYSAVMNVLALTTLPWTYYTAV---------------CTFLKNERVS--
RLGLYVFIATKTLRLLA------------------VA--------------------LVI
VYNWQRRRDILKFIRDINHLRCVYFARFPLPFEWQ----RRFEIK----------IIKNM
LSGILFDALRL----------------------------IIVLGVHKNQVNVT-------
-----------FIISNVLFSL--------ISNILY-----------LNMNHYYFAMRTII
LFGN-----------VLNRQL-ADII-KSAKSVTRLRDHQRCR-------KQFKARCLTL
SRELDELALVHVQLQSLALRIND--ILKWQGVGVLLNVFILNISLIHTIYSVLWVG-EFT
IS-QYGWVSVLMGIAYLVYTVDMVDFFVTILEHVRVFHKSSIHLELHANLPQM-------
NKEFERS-------------------V-------------------ESFQLQLSTNEYQM
SLLGLFNF-NSECVFSMFASVVANS-------ILIIQF-------DY-------QYF---
----------------Q
>Lucilia_sericata_XP_037811499.1_putative_gustatory_receptor_59d
------------------------------------------------------------
------------------------------------------------------------
------------------------------------------------------------
------------------------------------------------------------
-----------------------------MSKKVE----QNFEKA----------IRSKF
YWGFMSNIVTF----------------------------VGSYDILRGIFNIE-------
-----------SPIIITGLGI--------MATVLN-----------VVMTHYFFALLNIN
TLLA-----------VINEEL-KKIL-NKSLQLFKLQRAKQIK------PGAFITTCCKL
ADELDILAINQYNLQNIGVRVNS--MYDLQGACVVLTLYMNNISVIYMGYMLVQHE-QLS
QDYGIL-VLFFIPISLLFYYMDLNIFIINMLNFGDLIKTSADLLQNSQPCLPTL------
DVRFEKS-------------------V-------------------SNKSINI-------
--------------FLTFFTI---------------------------------------
-----------------
>Zeugodacus_cucurbitae_XP_028896999.1_putative_gustatory_receptor_36c
---------------------------------MPL------------------------
---VSQYFYRFTYYYS--------LAF-----------------------GLLRFEYDFH
RGNVRPTFRVALYALLSNLLIVSLLPQQFKLDI---------------VGIAHNSKA--R
DLFQFLYVSLSLARSVA------------------CV--------------------LIL
ALYWWRRHDVIALIIDFQ----RLVRVRAGHFPHSTVSVRRFRYA----------LLRKL
LFICATDMLRF----------------------------LMAWHSGK------WR-----
-----------DQQSIILMTI--------YFALLS-----------QVVNHFFFGMCVLN
FYLE-----------ALNEEL-QSIV-DAVALLA---AQRRLW------PHNFPRRCARL
INQFNELMATRQKLLCFADRLTV--VLGAQSGCVIFVFYLYNVSMVYLLYSLTKPH-EAV
LLDMPPWAITCFLIVTAIYCADTLEVLFAFQRLQKNFARCIPIMETLSELWQL-------
NRCWERS-------------------V-------------------EQFYLQEACHSYQP
TIMGLFPL-GSQTLLSQINSTILRS-------IIIVQY-------DY-------KNF---
-----------------
>Drosophila_mauritiana_XP_033153788.1_putative_gustatory_receptor_59d_isoform_X3
---------------------------------MLS------------------------
------------------------RTT--------------------------KFQFPL-
------------------------------------------------------------
QLH---------------------------------------------------------
-----------------------------------------LEKN---------------
------------------------------------------------------------
------------------------------------------------------------
------------------------------------------------------------
------------------------------------------------------------
------------------------------------HNRMVKLLNQWTLVRPGM------
HPRLETA-------------------F-------------------ENFTLSLARNPFKL
TCFGLFNI-DRLGAFAVCNSLIMHS-------ILLILY-------DV-------QHF---
-----------------
>Drosophila_willistoni_XP_046866510.1_putative_gustatory_receptor_59c
------------------------------------------------------------
------------------------------------------------------------
------------------------------------------------------------
------------------------------------------------------------
------------------------------------------------------------
------------------------------------------------------------
------------------------------------------------------------
------------------------------------------------------------
------------------------------------------------------------
---------------------------------------MISQIASRTLFPLEL------
DKRIDAA-------------------I-------------------ENLQLQLVCHPFKF
TVLGLFNL-DQSTAVLVANALMINA-------IFLIQY-------DIA------NNTTVK
F----------------
>Stomoxys_calcitrans_XP_013116149.1_PREDICTED_putative_gustatory_receptor_36b
---------------------------------MRR------------------------
---STEWMISATYITS--------VLF-----------------------GVTSLCYVET
TGEVYTKPLVTIYSALANIGMLVLVPHFLRFDYYS------------------------P
SLPVQINTLIFLLKAVS------------------SI--------------------ITV
FINWTKRGVFVKTLNELSTARLKFMRRWPLSEKIK----QKYETT----------LRRKL
LLGFIAMVGLM----------------------------LSSIEYVQRELKLR-------
-----------SFHMIVAALI--------MFSIVN-----------VVMLNYFVCMSNLN
VILW-----------AINEEL-EKII-QTTHQLWNLRIIGQIG------PGTLITECCKL
SDDLDELAATQHQLNLLRNRIYR--MYDIQTACVLVMVYLNNVLTFYMSFPTQQKS-KIL
DE-YSNWSMAVMPFMMMLYYIDLALFIKEMTNFEVSGKATGKLLRERQLFYPAL------
DMRLEES-----------------------------------------------RKHWPG
------------------------------------------------------------
-----------------
>Stomoxys_calcitrans_XP_013116150.1_PREDICTED_putative_gustatory_receptor_59c
---------------------------------MRR------------------------
---STQWMIRASYITS--------VLF-----------------------GVTSLCYVEN
TGEVYTKPLVTIYSALANMAMLALVPHFQHLDYNA------------------------H
SLPVLTNSLIFVLKAVG------------------SI--------------------ITV
IINWTNRGVFVKTLNDLASIRCKFMRRWPLSDKIK----EKFETI----------LRRKL
LLGFITLAAIM----------------------------LSSIEYIQTQLKIE-------
-----------SFYAILPAIM--------VNCIIN-----------MVIMNYFLCITHLN
VLLW-----------AINEEL-EKIL-KSTYQLWHLRIMGQIG------LGTWITQCCRL
SDNLDELAVAQHHLHLLGNRINR--MYDTQTACVLVMVYLNNLSMIYMSYPTTQKA-KLF
DE-FSSWALVVMPILMILYYIDLVFFVRGMIEFEESFVATSKLLRERKLLYPAL------
DVRLEES------------------VV--------------------DL-----KPIFRF
DFLSI-------------------------------------------------------
-----------------
>Stomoxys_calcitrans_XP_013116147.1_PREDICTED_putative_gustatory_receptor_36b
---------------------------------MRR------------------------
---STEWTIRATYITS--------ALF-----------------------GVTSLCYVET
TGEVYTKPLVTIYSALANIGMLVLVPHFLRFDYYS------------------------P
SLPIQINSLMFVLKAAS------------------SI--------------------VTV
IINWTKREVFVKTLNDLASIRLKFIRRWPLSEKIK----QIYDKT----------LRRKL
LLGFMSMVGIM----------------------------LGSIEYVQLELKLK-------
-----------SFYMIVAAVI--------VGIIVN-----------MVMLNYFLSITNLN
VIVW-----------AINEEL-EKIM-QATHQLWNLRIIGQIE------PGALITQCCKL
SADLDELAVTQHYLHLLGNRINR--MYDIQTACVLIMVYLNNMLALYACYPTKQKT-EIL
NE-YSNWSMTLLPFMMMLYYIDLALFIKGMNNFEESFMATAKLLKERQIFYPAL------
DMRLEES------------------VL------------------LRDLVLIRDKQRFSD
DLLFLGPF------------------------RFALNHK------DVS------------
----------------L
>Stomoxys_calcitrans_XP_013100557.1_PREDICTED_putative_gustatory_receptor_59c_partial
---------------------------------MRR------------------------
---STEWMISACYITS--------VLF-----------------------GVTSLCYVED
TGEVYTKSMVTIYSALANIGMLVLVPHFLRFDYYS------------------------S
SLPVQINLLIFVVQGFI------------------SL--------------------MAV
VINWSKRRVFVKTLNDLSSTRLQFMHRWPLSEKIK----QKYDKT----------LRRKL
FFGFMIMVGIM----------------------------LSSIEYVQLELKLK-------
-----------SFYMIAAAIV--------VGNIVN-----------MVMLNYFLCITNLN
VILW-----------AINEEL-EKIL-ETVYQLWNLRTIGHIG------PGTLITQCCKL
SDDLDELALTQHRLHLLGNRINR--MYNIQTACVLVMVYLNNVLAFYMCYPTKQKT-QIL
EE-YSSWAKAIMPIVMMLHYIDLALFIKGMTNFEESIMATGKLLRERQLFYPAL------
DTRLEES-----------------------------------------------------
------------------------------------------------------------
-----------------
>Bactrocera_dorsalis_XP_049308522.1_putative_gustatory_receptor_36c
---------------------------------MPQ------------------------
---FLRYFYRFTYYYS--------LAF-----------------------GLLRFEYDFH
TYNIRPTTRVAAYAILVNLLIVALMPQQFKLDA---------------MNFTRNPKA--R
QLFQFLLTSLSLTRSVA------------------CV--------------------FIL
AVYWWRRHDIIALVIDFQ----RLFRIRVNYILHSSLSVRRFRFA----------LLRKL
LLVTVTDLSRL----------------------------ATAWRSGS------WR-----
-----------DQQPVILVTI--------YLAILN-----------QVVNHFFFGMCVLN
FHLE-----------ALNDEL-QDIV-DAATMLS---AQRRVC------PQNFPRRCANL
INKFNALMARRRQLQRFADRLTA--ILGVQAGCVIFILYWYNVTLVYLVYSLMKPE-GVL
SVAMPLWSVVLFLIAGAAYCGDFLEVLIAFRRLRKNFSTCFSIMQTLSEVWQL-------
NRYWERS-------------------V-------------------SM------------
------------------------------------------------------------
-----------------
>Lucilia_sericata_XP_037811500.1_putative_gustatory_receptor_59d
---------------------------------MKR------------------------
---STYWMLSTVYIYA--------QLL-----------------------GILNFCYDCR
TGRAHIKPHITVYSAVISITMFGVLTYFFL---------HMEIKSHP-----PGSA----
ELHYKLNFLTSIIRVVG------------------VI--------------------LTV
FYNWTRRRESVQLINSYRKFCKKFLQKWQMEERYM----QYLEHG----------IRIKL
KRSFIADVLVY----------------------------VIINQHLGVIFDME-------
-----------NRYILLALAL--------IPTVLN-----------VVMTLYYFAILNIN
IFMT-----------IINEEI-KRIL-NTANTIC--------------------------
------------------------------------------------------------
------------------------------------------------------------
KSGVRNP-------------------L-------------------DNFSLQLAQFPLEF
DLIGLFNM-NRPMAFAILSSTISNA-------IVLMQY-------DL-------KYTKSN
-----------------
