# Supplementary material for: Structural screens identify candidate human homologs of insect chemoreceptors and cryptic Drosophila gustatory receptor-like proteins
Source: eLife. 2023 Feb 20;12:e85537. doi: 10.7554/eLife.85537 (PMC9998090; doi:10.7554/eLife.85537)
Supplement: Figure 3—source data 8. [file elife-85537-fig3-data8.zip › Figure3SourceData8Figure3Etreeml.txt]

(Drosophila_sechellia_XP_002032779.2_uncharacterized_protein_CG1339:0.0104262024,((((((Drosophila_rhopaloa_XP_016989699.1_uncharacterized_protein_CG1339:0.1147035249,(((((Drosophila_virilis_XP_002051340.2_uncharacterized_protein_CG1339:0.0977489169,(Drosophila_hydei_XP_023175050.2_uncharacterized_protein_CG1339-like:0.1167880832,(Drosophila_mojavensis_XP_032585139.1_uncharacterized_protein_CG1339:0.0227042574,Drosophila_navojoa_XP_030243013.1_uncharacterized_protein_CG1339:0.0209044255)100:0.1361153207)100:0.1636046569)100:0.0970929802,((Drosophila_innubila_XP_034474217.1_uncharacterized_protein_CG1339:0.1884874364,Drosophila_albomicans_XP_034098821.1_uncharacterized_protein_CG1339-like:0.2775187766)59:0.0520766501,(((((Drosophila_kikkawai_XP_017026101.1_uncharacterized_protein_CG1339-like:0.3848854052,(Drosophila_bipectinata_XP_017099407.2_uncharacterized_protein_CG1339:0.0773954219,Drosophila_ananassae_XP_032309223.1_uncharacterized_protein_CG1339:0.1340240184)100:0.2741259543)100:1.0383845490,((((((((((Drosophila_mauritiana_XP_033151184.1_uncharacterized_protein_CG31750:0.0174755277,(Drosophila_simulans_XP_002079713.3_uncharacterized_protein_CG31750:0.0287809016,Drosophila_sechellia_XP_002038898.2_LOW_QUALITY_PROTEIN_uncharacterized_protein_CG31750:0.0558274097)90:0.0105094648)90:0.0281616429,Drosophila_melanogaster_NP_724041.1_uncharacterized_protein_Dmel_CG31750:0.0845694454)100:0.0959183513,(Drosophila_erecta_XP_001974461.1_uncharacterized_protein_CG31750:0.2341639092,(Drosophila_yakuba_XP_043062897.1_LOW_QUALITY_PROTEIN_uncharacterized_protein_CG31750:0.1126547662,Drosophila_teissieri_XP_043644915.1_uncharacterized_protein_CG31750:0.0810871425)100:0.0511186452)98:0.0492450801)100:0.2559011661,(Drosophila_takahashii_XP_017004943.1_uncharacterized_protein_CG31750:0.1342410474,Drosophila_takahashii_XP_017004944.2_uncharacterized_protein_CG31750-like:0.1498444567)100:0.1730245759)100:0.1256782308,((((Drosophila_subpulchrella_XP_037708465.1_uncharacterized_protein_CG31750:0.0843695453,Drosophila_suzukii_XP_016933963.1_uncharacterized_protein_CG31750:0.0823221311)100:0.1185917135,Drosophila_biarmipes_XP_016963336.1_uncharacterized_protein_CG31750_isoform_X1:0.2538088991)100:0.0662003111,Drosophila_takahashii_XP_044249559.1_uncharacterized_protein_CG31750-like:0.3761014623)100:0.1081584259,((Drosophila_yakuba_XP_002090483.2_uncharacterized_protein_CG31750:0.0848745761,Drosophila_teissieri_XP_043644917.1_uncharacterized_protein_CG31750-like:0.0487119658)100:0.0272478694,Drosophila_erecta_XP_001974464.2_uncharacterized_protein_CG31750:0.0918783957)100:0.2829395124)100:0.2888021331)99:0.1206120473,(Drosophila_kikkawai_XP_017025365.1_uncharacterized_protein_CG31750-like:0.0558222864,Drosophila_kikkawai_XP_017025366.1_uncharacterized_protein_CG31750-like:0.0658261209)100:0.4789647326)67:0.0240681664,Drosophila_kikkawai_XP_017025368.1_uncharacterized_protein_CG31750-like:0.4149480066)87:0.1145143714,Drosophila_bipectinata_XP_043069726.1_uncharacterized_protein_CG31750:1.3874466508)96:0.1666821949,(((Drosophila_guanche_XP_034128550.1_uncharacterized_protein_CG31750:0.0415078539,Drosophila_subobscura_XP_034667748.1_uncharacterized_protein_CG31750:0.0322851331)100:0.1148989018,Drosophila_obscura_XP_022228023.2_uncharacterized_protein_CG31750:0.1157033721)98:0.0598099985,((Drosophila_pseudoobscura_XP_001355880.3_uncharacterized_protein_CG31750:0.0014561663,Drosophila_persimilis_XP_002028509.1_uncharacterized_protein_CG31750:0.0093072304)100:0.0337288887,Drosophila_miranda_XP_017150890.2_uncharacterized_protein_CG31750:0.0201125545)100:0.1029277331)99:0.2240362674)100:0.9039357435,(((Drosophila_grimshawi_XP_032592453.1_uncharacterized_protein_CG31750-like:0.2059420493,Drosophila_grimshawi_XP_043070523.1_uncharacterized_protein_CG31750_isoform_X2:0.1924927230)100:0.2606050102,(Drosophila_virilis_XP_032294383.1_uncharacterized_protein_CG31750:0.3221935273,Drosophila_hydei_XP_023170503.2_uncharacterized_protein_CG31750-like:0.5346342601)100:0.1958054775)100:0.3969562390,((Drosophila_mojavensis_XP_032584457.1_uncharacterized_protein_CG31750:0.0153245198,Drosophila_arizonae_XP_017856849.1_PREDICTED_uncharacterized_protein_CG31750:0.0590274734)100:0.2948747411,Drosophila_hydei_XP_030080387.1_uncharacterized_protein_CG31750-like:0.1637718172)100:1.0297195260)100:0.4035139100)98:0.2372390524)97:0.3529707945,((((((((((Drosophila_melanogaster_NP_724038.2_gustatory_receptor_36a:0.1084335019,(Drosophila_simulans_XP_002079710.2_putative_gustatory_receptor_36a:0.0164886275,(Drosophila_mauritiana_XP_033174233.1_LOW_QUALITY_PROTEIN_putative_gustatory_receptor_36a_partial:0.0375021970,Drosophila_sechellia_XP_032583400.1_putative_gustatory_receptor_36a:0.0403476073)81:0.0000030063)100:0.0856968597)100:0.2790099548,((Drosophila_takahashii_XP_016993858.2_putative_gustatory_receptor_36a:0.1698292972,(((Drosophila_suzukii_XP_016935022.1_putative_gustatory_receptor_36a:0.0565290788,Drosophila_subpulchrella_XP_037711817.1_putative_gustatory_receptor_36a:0.0755454553)100:0.0848772881,Drosophila_takahashii_XP_017004949.2_putative_gustatory_receptor_36a:0.1861784964)90:0.0153202625,Drosophila_biarmipes_XP_016963440.1_putative_gustatory_receptor_36a:0.1973085095)91:0.0194018611)87:0.0104742132,Drosophila_eugracilis_XP_017086602.2_putative_gustatory_receptor_36a:0.2365344441)98:0.0362855016)100:0.0723075436,(((Drosophila_rhopaloa_XP_016982917.2_putative_gustatory_receptor_36a:0.1623746104,Drosophila_elegans_XP_017134100.1_putative_gustatory_receptor_36a:0.2084963101)100:0.0645203638,(Drosophila_ficusphila_XP_043064820.1_putative_gustatory_receptor_36a:0.0194621699,(Drosophila_ficusphila_XP_017052217.1_putative_gustatory_receptor_36a:0.0442432612,(Drosophila_ficusphila_XP_017052243.2_putative_gustatory_receptor_36a:0.0567175338,Drosophila_ficusphila_XP_017050485.2_putative_gustatory_receptor_36a:0.0733138061)100:0.0803032540)99:0.0285240350)100:0.3952144143)100:0.0498317705,((Drosophila_takahashii_XP_044249639.1_putative_gustatory_receptor_36a:0.1236511933,(Drosophila_biarmipes_XP_043950065.2_putative_gustatory_receptor_36a:0.2952550802,(Drosophila_subpulchrella_XP_037708462.1_putative_gustatory_receptor_36a:0.0856699137,Drosophila_subpulchrella_XP_037708463.1_putative_gustatory_receptor_36a:0.1281876095)100:0.1717412963)100:0.0884977425)100:0.0512786952,Drosophila_biarmipes_XP_016963385.1_putative_gustatory_receptor_36a:0.2396711179)100:0.0778264069)99:0.0586766575)100:0.1240643761,(((Drosophila_kikkawai_XP_017025555.1_putative_gustatory_receptor_36a:0.1097652842,Drosophila_serrata_XP_020809237.1_putative_gustatory_receptor_36a:0.1179624467)100:0.1112022677,Drosophila_serrata_XP_020809183.1_putative_gustatory_receptor_36a:0.6653741191)79:0.0372586625,Drosophila_kikkawai_XP_017025363.1_putative_gustatory_receptor_36c:0.4188044166)67:0.0206655479)50:0.0252481746,((((Drosophila_takahashii_XP_017004940.2_putative_gustatory_receptor_36c:0.1157308555,(((Drosophila_suzukii_XP_036678610.1_putative_gustatory_receptor_36c_isoform_X2:0.0000023367,Drosophila_suzukii_XP_016934089.1_putative_gustatory_receptor_36c_isoform_X1:0.0000023382)100:0.0632206398,Drosophila_subpulchrella_XP_037708466.1_putative_gustatory_receptor_36c:0.0651640163)100:0.0485333099,Drosophila_biarmipes_XP_016963032.1_putative_gustatory_receptor_36c:0.2211161393)100:0.0443859651)100:0.0346029751,(Drosophila_eugracilis_XP_017086566.1_putative_gustatory_receptor_36c:0.2144654026,((Drosophila_erecta_XP_001974462.2_putative_gustatory_receptor_36c:0.0959051970,(Drosophila_teissieri_XP_043644886.1_putative_gustatory_receptor_36c:0.0852044786,(Drosophila_santomea_XP_039482354.1_putative_gustatory_receptor_36c:0.0284509189,Drosophila_yakuba_XP_002090481.3_putative_gustatory_receptor_36c:0.0291023747)100:0.0552928249)100:0.0569866260)100:0.0290193663,(((Drosophila_simulans_XP_002079712.2_putative_gustatory_receptor_36c:0.0107714710,Drosophila_sechellia_XP_002038896.1_putative_gustatory_receptor_36c:0.0178267884)100:0.0118624459,Drosophila_mauritiana_XP_033173959.1_putative_gustatory_receptor_36c:0.0196609186)100:0.0498709274,Drosophila_melanogaster_NP_724040.1_gustatory_receptor_36c:0.0768261522)100:0.0592950642)100:0.1539035661)100:0.0418344609)100:0.0708207634,Drosophila_elegans_XP_017134054.1_putative_gustatory_receptor_36c:0.2155926745)98:0.0324582420,(Drosophila_rhopaloa_XP_016982916.2_putative_gustatory_receptor_36c:0.2277383314,Drosophila_elegans_XP_017134052.2_putative_gustatory_receptor_36c:0.2627971469)100:0.0898776621)100:0.1528602603)42:0.0322683438,(Drosophila_kikkawai_XP_017025364.1_putative_gustatory_receptor_36c:0.1636011539,(Drosophila_serrata_XP_020803056.1_putative_gustatory_receptor_36c:0.0066844760,Drosophila_serrata_XP_020809180.1_putative_gustatory_receptor_36c:0.0203362520)100:0.2866613748)100:0.2634813408)87:0.0520588005,((((Drosophila_takahashii_XP_017004948.2_putative_gustatory_receptor_36b:0.1844103441,((Drosophila_suzukii_XP_016933589.1_putative_gustatory_receptor_36b:0.0402298938,Drosophila_subpulchrella_XP_037711828.1_putative_gustatory_receptor_36b:0.0756614764)100:0.0928313562,Drosophila_biarmipes_XP_016963445.1_putative_gustatory_receptor_36b:0.1720343729)100:0.0548298927)100:0.0640073819,Drosophila_eugracilis_XP_017086601.1_putative_gustatory_receptor_36b:0.2384439004)99:0.0590755853,((((Drosophila_santomea_XP_039483794.1_putative_gustatory_receptor_36b:0.0150900953,Drosophila_yakuba_XP_002090482.1_putative_gustatory_receptor_36b:0.0166838647)100:0.0392670846,Drosophila_teissieri_XP_043644883.1_putative_gustatory_receptor_36b:0.1158468195)100:0.0321872442,Drosophila_erecta_XP_001974463.3_LOW_QUALITY_PROTEIN_putative_gustatory_receptor_36b:0.1191274317)100:0.0195252765,(Drosophila_melanogaster_NP_724039.1_gustatory_receptor_36b:0.0669847635,((Drosophila_simulans_XP_002079711.1_putative_gustatory_receptor_36b:0.0027772561,Drosophila_sechellia_XP_032569810.1_putative_gustatory_receptor_36b:0.0167751815)100:0.0040886678,Drosophila_mauritiana_XP_033173344.1_putative_gustatory_receptor_36b:0.0269796459)100:0.0375433627)100:0.0597189123)100:0.2550701667)100:0.1790270904,(((Drosophila_rhopaloa_XP_016982915.2_putative_gustatory_receptor_36b:0.3166454509,Drosophila_biarmipes_XP_043950313.1_putative_gustatory_receptor_36b:0.2322583800)77:0.0521234593,((((Drosophila_ficusphila_XP_017052230.2_putative_gustatory_receptor_36b:0.1353042001,Drosophila_ficusphila_XP_017052255.2_putative_gustatory_receptor_36c:0.1377141248)100:0.4008135099,Drosophila_biarmipes_XP_043950210.2_putative_gustatory_receptor_36b:0.5139723810)86:0.1506204344,Drosophila_biarmipes_XP_050740938.1_putative_gustatory_receptor_36b:1.2257988973)91:0.0695053998,Drosophila_ficusphila_XP_043065387.1_putative_gustatory_receptor_36a:0.4629989351)84:0.0847015076)59:0.0313793367,Drosophila_eugracilis_XP_017086567.2_putative_gustatory_receptor_36a:0.3077662407)84:0.0485931358)98:0.1066417986)73:0.0452761357,((((Drosophila_bipectinata_XP_043069860.1_putative_gustatory_receptor_36a:0.0673730296,Drosophila_ananassae_XP_001961722.1_putative_gustatory_receptor_36a:0.1127152975)100:0.1929291591,(Drosophila_ananassae_XP_032307444.2_putative_gustatory_receptor_36a:0.2282067968,Drosophila_bipectinata_XP_043069727.1_putative_gustatory_receptor_36a:0.1867375768)100:0.1591317817)100:0.1715096819,((Drosophila_bipectinata_XP_043069729.1_putative_gustatory_receptor_36a:0.0553916229,Drosophila_ananassae_XP_032307443.1_putative_gustatory_receptor_36a:0.3525983025)100:0.0940116283,(Drosophila_bipectinata_XP_043069728.1_putative_gustatory_receptor_36a:0.3817347496,Drosophila_ananassae_XP_044572165.1_putative_gustatory_receptor_36c:0.3895268823)97:0.0492000587)100:0.2893374844)100:0.1368196178,(Drosophila_bipectinata_XP_017107024.2_putative_gustatory_receptor_36b:0.1274106717,Drosophila_ananassae_XP_001961724.3_putative_gustatory_receptor_36b:0.2414435278)100:0.4585404647)78:0.0553757648)76:0.1299316280,(((Drosophila_persimilis_XP_002028510.1_putative_gustatory_receptor_36a:0.0028422702,Drosophila_pseudoobscura_XP_001355878.2_putative_gustatory_receptor_36a:0.0170140480)100:0.0387435815,Drosophila_miranda_XP_017150891.2_putative_gustatory_receptor_36a:0.0197027980)100:0.2771752224,(((Drosophila_subobscura_XP_034668350.1_putative_gustatory_receptor_36c:0.0076557858,Drosophila_subobscura_XP_034667746.1_putative_gustatory_receptor_36a:0.1028627397)99:0.0327399773,Drosophila_guanche_XP_034129583.1_putative_gustatory_receptor_36c:0.0474315046)100:0.1647815694,Drosophila_obscura_XP_022228042.2_putative_gustatory_receptor_36a:0.1417816513)100:0.0753202365)100:0.2252503828)80:0.2178224740,((((((((((((((((((Drosophila_mauritiana_XP_033153785.1_putative_gustatory_receptor_59d:0.0277082359,Drosophila_simulans_XP_002076393.1_putative_gustatory_receptor_59d:0.0206519444)100:0.0088915922,Drosophila_sechellia_XP_002040031.1_putative_gustatory_receptor_59d:0.0147305559)100:0.0457816067,Drosophila_melanogaster_NP_611758.2_gustatory_receptor_59d:0.0683243641)100:0.0584666415,(Drosophila_erecta_XP_001976352.1_putative_gustatory_receptor_59d:0.1350509401,((Drosophila_yakuba_XP_002092563.1_putative_gustatory_receptor_59d:0.0211462168,Drosophila_santomea_XP_039480870.1_putative_gustatory_receptor_59d:0.0352863717)100:0.0513138295,Drosophila_teissieri_XP_043645021.1_putative_gustatory_receptor_59d:0.0611169092)100:0.0678817074)98:0.0354721062)100:0.1996834855,(((Drosophila_suzukii_XP_016941724.2_putative_gustatory_receptor_59d:0.0236285404,Drosophila_subpulchrella_XP_037717579.1_putative_gustatory_receptor_59d:0.0177545799)100:0.0789785574,Drosophila_biarmipes_XP_016946806.1_putative_gustatory_receptor_59d:0.1063903870)100:0.0395515637,(Drosophila_takahashii_XP_044249251.1_putative_gustatory_receptor_59d:0.1166587549,Drosophila_takahashii_XP_017005882.2_putative_gustatory_receptor_59d:0.1483463560)100:0.0624363712)100:0.1443647355)91:0.0461827168,(Drosophila_eugracilis_XP_017077381.2_putative_gustatory_receptor_59d:0.2848607909,(Drosophila_elegans_XP_017119321.2_putative_gustatory_receptor_59d:0.3751627162,Drosophila_elegans_XP_041563808.1_putative_gustatory_receptor_59d:0.1320204742)100:0.3210046284)82:0.0380663804)81:0.0243018188,(Drosophila_ficusphila_XP_017053803.1_putative_gustatory_receptor_59d:0.0684286051,Drosophila_ficusphila_XP_017053787.1_putative_gustatory_receptor_59d:0.0998954753)100:0.2822621946)100:0.0814768226,(((Drosophila_biarmipes_XP_043948036.1_putative_gustatory_receptor_59d:0.3150258515,Drosophila_suzukii_XP_016927538.1_putative_gustatory_receptor_59d:0.3495375416)100:0.1012141199,Drosophila_suzukii_XP_016930765.2_putative_gustatory_receptor_59d:0.3321014110)100:0.2928811614,((((Drosophila_biarmipes_XP_043948148.2_putative_gustatory_receptor_59d:0.1781245699,Drosophila_biarmipes_XP_043948220.1_putative_gustatory_receptor_59d:0.2383503556)100:0.1550160496,(Drosophila_subpulchrella_XP_037710383.1_putative_gustatory_receptor_59d:0.1277426709,Drosophila_subpulchrella_XP_037714088.1_putative_gustatory_receptor_59d:0.2824371780)100:0.1808282298)100:0.0910828988,Drosophila_biarmipes_XP_050743335.1_putative_gustatory_receptor_59d:0.4489564515)100:0.0580890176,Drosophila_biarmipes_XP_016946470.1_putative_gustatory_receptor_59d:0.4543271575)100:0.2014488139)100:0.1171283867)98:0.0219378126,(((Drosophila_rhopaloa_XP_016972008.1_putative_gustatory_receptor_59d:0.0883199091,Drosophila_rhopaloa_XP_016972009.2_putative_gustatory_receptor_59d:0.0730159561)100:0.1260344375,Drosophila_elegans_XP_017111557.1_putative_gustatory_receptor_59d:0.1475620049)100:0.0563085708,((Drosophila_biarmipes_XP_043948029.1_putative_gustatory_receptor_59d_isoform_X1:0.0000020970,Drosophila_biarmipes_XP_043948030.1_putative_gustatory_receptor_59d_isoform_X2:0.0000023367)100:0.4149016270,(Drosophila_mauritiana_XP_033153786.1_putative_gustatory_receptor_59d_isoform_X1:0.0000020478,(Drosophila_mauritiana_XP_033153787.1_putative_gustatory_receptor_59d_isoform_X2:0.0000023367,Drosophila_mauritiana_XP_033153788.1_putative_gustatory_receptor_59d_isoform_X3:0.0000023367)100:0.0333686665)100:0.4700301514)100:0.1040975054)100:0.1402599815)99:0.0392418288,(Drosophila_kikkawai_XP_017018860.2_putative_gustatory_receptor_59d:0.0837995964,Drosophila_serrata_XP_020810052.1_putative_gustatory_receptor_59d:0.1981942133)100:0.2076254891)97:0.0352510540,(Drosophila_bipectinata_XP_017096417.2_putative_gustatory_receptor_59d:0.0683539536,Drosophila_ananassae_XP_032306051.1_putative_gustatory_receptor_59d:0.1070092863)100:0.4141676888)100:0.1301038836,(((Drosophila_rhopaloa_XP_016972003.2_putative_gustatory_receptor_59d:0.2544109583,(((Drosophila_biarmipes_XP_043948469.1_putative_gustatory_receptor_59d:0.2121272342,(Drosophila_suzukii_XP_036668919.1_putative_gustatory_receptor_59d:0.0389775731,Drosophila_subpulchrella_XP_037716700.1_putative_gustatory_receptor_59d:0.1807902218)100:0.0390738422)100:0.0925033256,(Drosophila_takahashii_XP_044249058.1_putative_gustatory_receptor_59d:0.2014324471,Drosophila_takahashii_XP_017005864.2_putative_gustatory_receptor_59d:0.2245315104)99:0.0229075873)100:0.0311170315,Drosophila_eugracilis_XP_017077382.2_putative_gustatory_receptor_59d:0.2365133041)100:0.0648170225)100:0.0769653700,(Drosophila_kikkawai_XP_017018781.2_putative_gustatory_receptor_59d:0.1109114634,Drosophila_serrata_XP_020810046.1_putative_gustatory_receptor_59d:0.2210509375)100:0.1367983734)99:0.0687369436,((Drosophila_bipectinata_XP_017096419.2_putative_gustatory_receptor_59d:0.1153439768,Drosophila_ananassae_XP_044571256.1_putative_gustatory_receptor_59d:0.1133049970)100:0.4597087202,(Drosophila_bipectinata_XP_043066184.1_putative_gustatory_receptor_59d:0.1741500375,Drosophila_ananassae_XP_032306054.1_putative_gustatory_receptor_59d:0.3365438105)100:0.4495444820)99:0.0821903882)98:0.0532271869)100:0.1431737377,(((Drosophila_guanche_XP_034142284.1_putative_gustatory_receptor_59d:0.0729626870,Drosophila_subobscura_XP_034653144.1_putative_gustatory_receptor_59d:0.0525421678)100:0.1412158528,Drosophila_obscura_XP_022222391.2_putative_gustatory_receptor_59d:0.1191350643)100:0.0676353327,((Drosophila_pseudoobscura_XP_001360400.3_putative_gustatory_receptor_59d:0.0103642986,Drosophila_persimilis_XP_002015883.1_putative_gustatory_receptor_59d:0.0099715852)100:0.0180368176,Drosophila_miranda_XP_017145601.1_putative_gustatory_receptor_59d:0.0685076218)100:0.0921230911)100:0.2964850137)100:0.3179492855,(Drosophila_willistoni_XP_023037706.1_putative_gustatory_receptor_59d:0.6765438428,Drosophila_willistoni_XP_046866510.1_putative_gustatory_receptor_59c:1.0105768400)49:0.0482881269)58:0.0753978684,(((((((Drosophila_hydei_XP_023164167.2_LOW_QUALITY_PROTEIN_putative_gustatory_receptor_59d:0.1830818260,((Drosophila_arizonae_XP_017864752.1_PREDICTED_putative_gustatory_receptor_59d:0.0183349850,Drosophila_mojavensis_XP_043867171.1_LOW_QUALITY_PROTEIN_putative_gustatory_receptor_59d:0.0403322315)100:0.0579568301,Drosophila_navojoa_XP_017958567.1_putative_gustatory_receptor_59d:0.0393630027)100:0.1128950201)100:0.2399933890,(Drosophila_virilis_XP_015030202.1_putative_gustatory_receptor_59d:0.0394445991,Drosophila_novamexicana_XP_030566350.1_putative_gustatory_receptor_59d_partial:0.0066244249)100:0.1403376750)100:0.1964659031,(Drosophila_innubila_XP_034476143.1_putative_gustatory_receptor_59d:0.2779919855,Drosophila_albomicans_XP_034102225.1_putative_gustatory_receptor_59c:0.3712688425)100:0.2130034297)100:0.1477085181,Drosophila_busckii_XP_017835366.1_putative_gustatory_receptor_59d:0.7769741254)72:0.0918901778,(((Drosophila_grimshawi_XP_001995276.2_putative_gustatory_receptor_59d:0.5947554584,(((Drosophila_novamexicana_XP_030566351.1_putative_gustatory_receptor_59d:0.0461161618,Drosophila_virilis_XP_002049038.3_putative_gustatory_receptor_59d:0.0213103669)100:0.1600741826,((Drosophila_navojoa_XP_017958568.2_putative_gustatory_receptor_59d:0.0665486322,(Drosophila_arizonae_XP_017864753.1_PREDICTED_putative_gustatory_receptor_59d:0.0315804793,Drosophila_mojavensis_XP_002006575.1_putative_gustatory_receptor_59d:0.0194971945)100:0.0537200038)100:0.1690462303,Drosophila_hydei_XP_023164178.2_putative_gustatory_receptor_59d:0.1990706032)100:0.2332847568)100:0.1338769798,Drosophila_grimshawi_XP_001995275.3_putative_gustatory_receptor_59d:0.4573995540)98:0.1073922604)69:0.0376529794,(Drosophila_virilis_XP_032293158.1_putative_gustatory_receptor_59d:0.0439948551,Drosophila_novamexicana_XP_030566352.1_putative_gustatory_receptor_59d:0.0374801223)100:0.2672901132)100:0.0902693261,(Drosophila_innubila_XP_034476144.1_putative_gustatory_receptor_59d:0.1823134785,Drosophila_albomicans_XP_034102224.1_putative_gustatory_receptor_36a:0.3834232999)100:0.2017636880)100:0.1386696821)96:0.1188635165,(((((Drosophila_arizonae_XP_017864679.1_PREDICTED_putative_gustatory_receptor_59d:0.0231771238,Drosophila_mojavensis_XP_002006123.1_putative_gustatory_receptor_59d:0.0223984199)100:0.0226899390,Drosophila_navojoa_XP_030243505.1_putative_gustatory_receptor_59d:0.0244275138)100:0.1775419112,Drosophila_hydei_XP_023173496.2_putative_gustatory_receptor_59d:0.1358350990)100:0.2592873212,(Drosophila_novamexicana_XP_030560555.1_putative_gustatory_receptor_59d_partial:0.0349889145,Drosophila_virilis_XP_002049719.3_putative_gustatory_receptor_59d_partial:0.0434676550)100:0.2310193008)100:0.1891958349,(Drosophila_albomicans_XP_034101911.1_putative_gustatory_receptor_59d:0.4192458934,Drosophila_innubila_XP_034475732.1_putative_gustatory_receptor_59d:0.3256007036)100:0.1298419898)100:0.2673158633)95:0.0891975115,Scaptodrosophila_lebanonensis_XP_030388036.1_putative_gustatory_receptor_59d:0.8882556336)93:0.0913682101)57:0.0455287464,((((((((Drosophila_eugracilis_XP_017077380.2_putative_gustatory_receptor_59c:0.1689480414,(((Drosophila_simulans_XP_002082732.2_putative_gustatory_receptor_59c:0.0083134752,(Drosophila_mauritiana_XP_033155703.1_putative_gustatory_receptor_59c:0.0223717988,Drosophila_sechellia_XP_002040030.1_putative_gustatory_receptor_59c:0.0196582901)100:0.0027100623)94:0.0044733713,Drosophila_melanogaster_NP_726292.1_gustatory_receptor_59c:0.0359500010)90:0.0119882666,((Drosophila_teissieri_XP_043643297.1_putative_gustatory_receptor_59c:0.0482708759,(Drosophila_santomea_XP_039483229.1_putative_gustatory_receptor_59c:0.0283255390,Drosophila_yakuba_XP_002092562.1_putative_gustatory_receptor_59c:0.0147556852)100:0.0395478172)100:0.0552840820,Drosophila_erecta_XP_001976351.1_putative_gustatory_receptor_59c:0.0597795950)100:0.0275878652)100:0.2924355276)99:0.0200515626,((((Drosophila_subpulchrella_XP_037716699.1_putative_gustatory_receptor_59c:0.0000023367,Drosophila_subpulchrella_XP_037716698.1_putative_gustatory_receptor_59c:0.0136676624)100:0.0119796524,Drosophila_suzukii_XP_016927537.1_putative_gustatory_receptor_59c:0.0558212761)100:0.0256555394,Drosophila_biarmipes_XP_016946469.1_putative_gustatory_receptor_59c:0.1303925095)100:0.0737216790,Drosophila_takahashii_XP_017005862.2_putative_gustatory_receptor_59c:0.1205499148)100:0.0578800399)100:0.0423032832,(Drosophila_elegans_XP_017111556.1_putative_gustatory_receptor_59c:0.1506208271,Drosophila_rhopaloa_XP_016972007.1_putative_gustatory_receptor_59c:0.1367824844)100:0.1023796123)83:0.0358876943,Drosophila_ficusphila_XP_017053789.1_putative_gustatory_receptor_59c:0.2933044905)100:0.1445664894,Drosophila_takahashii_XP_017005863.2_putative_gustatory_receptor_59c:0.5184493283)100:0.0592496135,(Drosophila_ananassae_XP_001960354.1_putative_gustatory_receptor_59c:0.1295535708,Drosophila_bipectinata_XP_017096416.2_putative_gustatory_receptor_59c:0.1276729342)100:0.3577552326)99:0.0704326338,(Drosophila_serrata_XP_020810053.1_putative_gustatory_receptor_59c:0.1761170360,Drosophila_kikkawai_XP_017018782.1_putative_gustatory_receptor_59c:0.1386114206)100:0.1747703593)100:0.1876132527,(((Drosophila_persimilis_XP_002015884.1_putative_gustatory_receptor_59c:0.0028209209,Drosophila_pseudoobscura_XP_001360399.3_putative_gustatory_receptor_59c:0.0028095490)99:0.0073019591,Drosophila_miranda_XP_017145602.1_putative_gustatory_receptor_59c:0.0214518021)100:0.1385348278,(Drosophila_obscura_XP_041449111.1_putative_gustatory_receptor_59c:0.1207809192,(Drosophila_subobscura_XP_034650164.1_putative_gustatory_receptor_59c:0.0353623478,Drosophila_guanche_XP_034141988.1_putative_gustatory_receptor_59c:0.0472363570)100:0.2022529751)100:0.0856371540)100:0.1828662379)100:0.5252338729)69:0.0780938792,Drosophila_willistoni_XP_015034474.2_putative_gustatory_receptor_59d:0.7870047122)96:0.0893954477,(((Teleopsis_dalmanni_XP_037941381.1_putative_gustatory_receptor_36a:0.6261317123,Teleopsis_dalmanni_XP_037941380.1_putative_gustatory_receptor_59d:0.8185567205)100:0.1949739303,(((Bactrocera_oleae_XP_014091912.2_putative_gustatory_receptor_36b:0.0781670353,(Bactrocera_dorsalis_XP_011206230.2_putative_gustatory_receptor_36b:0.0754825989,(Bactrocera_tryoni_XP_039954328.1_putative_gustatory_receptor_36b:0.0041512578,Bactrocera_neohumeralis_XP_050324586.1_putative_gustatory_receptor_36b:0.0040171327)100:0.0519498170)100:0.1336119120)100:0.2459831204,Ceratitis_capitata_XP_004534878.1_putative_gustatory_receptor_36b:0.3978311905)100:0.8896461989,(Ceratitis_capitata_XP_004534883.1_putative_gustatory_receptor_36a:0.5919230317,(Zeugodacus_cucurbitae_XP_028896999.1_putative_gustatory_receptor_36c:0.1826133762,Bactrocera_dorsalis_XP_049308522.1_putative_gustatory_receptor_36c:0.3064088541)100:0.3020190860)100:1.1087539390)92:0.1998392955)74:0.1526338575,((((((Lucilia_cuprina_XP_046811715.1_putative_gustatory_receptor_59d:0.0492355316,Lucilia_sericata_XP_037811497.1_putative_gustatory_receptor_59d:0.0203670861)100:0.0927773513,(Lucilia_sericata_XP_037811498.1_putative_gustatory_receptor_59d:0.0122121910,Lucilia_cuprina_XP_046811707.1_putative_gustatory_receptor_36b:0.0328776885)100:0.0970599609)100:0.1823939266,Lucilia_sericata_XP_037811499.1_putative_gustatory_receptor_59d:0.2276261418)100:0.2719915923,((Musca_domestica_XP_019890606.1_PREDICTED_putative_gustatory_receptor_36c:0.5559023611,((Stomoxys_calcitrans_XP_013116149.1_PREDICTED_putative_gustatory_receptor_36b:0.1362473010,(Stomoxys_calcitrans_XP_013116147.1_PREDICTED_putative_gustatory_receptor_36b:0.1262916743,Stomoxys_calcitrans_XP_013100557.1_PREDICTED_putative_gustatory_receptor_59c_partial:0.1507973936)99:0.0120012397)99:0.1042979584,Stomoxys_calcitrans_XP_013116150.1_PREDICTED_putative_gustatory_receptor_59c:0.2178085401)100:0.8615942083)99:0.0679763172,Stomoxys_calcitrans_XP_013116153.1_PREDICTED_putative_gustatory_receptor_36c:0.6031522186)100:0.2158602966)99:0.1536944764,(Lucilia_cuprina_XP_023307903.2_putative_gustatory_receptor_59d:0.0215788919,Lucilia_sericata_XP_037811500.1_putative_gustatory_receptor_59d:0.1326469196)100:0.7673719223)93:0.0573123446,Musca_domestica_XP_019890603.1_PREDICTED_putative_gustatory_receptor_36c:0.9760071759)100:0.4058150814)99:0.8058147036)76:0.3588290607)100:2.9710599680)100:0.7754250176,Drosophila_busckii_XP_017851843.1_uncharacterized_protein_CG1339:0.8913145034)100:0.3742028022,Drosophila_albomicans_XP_034098824.1_uncharacterized_protein_CG1339-like:0.2058298105)49:0.0474605893)97:0.0512857673)100:0.1551627153,Drosophila_willistoni_XP_023031421.1_uncharacterized_protein_CG1339:0.5323824933)100:0.2142376033,(((Drosophila_pseudoobscura_XP_002133357.2_uncharacterized_protein_CG1339:0.0079424073,Drosophila_persimilis_XP_002019266.1_uncharacterized_protein_CG1339:0.0000023367)100:0.0058660976,Drosophila_miranda_XP_017152205.1_uncharacterized_protein_CG1339:0.0125457133)100:0.0414531189,(Drosophila_obscura_XP_022234912.2_uncharacterized_protein_CG1339:0.0592890078,(Drosophila_subobscura_XP_034669559.1_uncharacterized_protein_CG1339:0.0076574087,Drosophila_guanche_XP_034135028.1_uncharacterized_protein_CG1339:0.0213146638)100:0.0480971258)100:0.0259360999)100:0.3570186297)100:0.0810562370,Drosophila_kikkawai_XP_017033646.1_uncharacterized_protein_CG1339:0.2806610658)100:0.0852679579)99:0.0305980601,Drosophila_ficusphila_XP_017061321.1_uncharacterized_protein_CG1339:0.1388523040)100:0.0399472184,Drosophila_eugracilis_XP_017077871.1_uncharacterized_protein_CG1339:0.1120063693)100:0.0401904508,((Drosophila_biarmipes_XP_016957855.1_uncharacterized_protein_CG1339:0.0781660191,(Drosophila_suzukii_XP_016940643.1_uncharacterized_protein_CG1339:0.0538901199,Drosophila_subpulchrella_XP_037714147.1_uncharacterized_protein_CG1339:0.0503961596)100:0.0234582829)100:0.0274950840,Drosophila_takahashii_XP_017014839.2_uncharacterized_protein_CG1339:0.0748573737)100:0.0337956837)100:0.1744607656,(((Drosophila_santomea_XP_039502721.1_uncharacterized_protein_CG1339:0.0128594923,Drosophila_yakuba_XP_002089503.1_uncharacterized_protein_CG1339:0.0024060119)100:0.0427232811,Drosophila_teissieri_XP_043641565.1_uncharacterized_protein_CG1339:0.0275372415)100:0.0644294733,Drosophila_erecta_XP_001970596.1_uncharacterized_protein_CG1339:0.0722451047)100:0.0291862665)100:0.0439034039,Drosophila_melanogaster_NP_610307.2_uncharacterized_protein_Dmel_CG1339:0.0269982528)75:0.0079564675,(Drosophila_simulans_XP_002076208.2_uncharacterized_protein_CG1339:0.0074313315,Drosophila_mauritiana_XP_033156223.1_uncharacterized_protein_CG1339:0.0078469357)74:0.0025311262);
