# Supplementary material for: Structural screens identify candidate human homologs of insect chemoreceptors and cryptic Drosophila gustatory receptor-like proteins
Source: eLife. 2023 Feb 20;12:e85537. doi: 10.7554/eLife.85537 (PMC9998090; doi:10.7554/eLife.85537)
Supplement: Figure 3—source data 9. [file elife-85537-fig3-data9.zip › Figure3SourceData9Figure3Etreespeciesawareml.txt]

((((((((((((Drosophila_virilis_XP_002049038.3_putative_gustatory_receptor_59d:0.0213103669[&&NHX:S=Drosophila_virilis:Nset=<Drosophila_virilis>:H=N],Drosophila_novamexicana_XP_030566351.1_putative_gustatory_receptor_59d:0.0461161618[&&NHX:S=Drosophila_novamexicana:Nset=<Drosophila_novamexicana>:H=N])n384:0.1600741826[&&NHX:S=n3533:Nset=<Drosophila_virilis@Drosophila_novamexicana>:H=N:D=N:B=100.0],(((Drosophila_mojavensis_XP_002006575.1_putative_gustatory_receptor_59d:0.0194971945[&&NHX:S=Drosophila_mojavensis:Nset=<Drosophila_mojavensis>:H=N],Drosophila_arizonae_XP_017864753.1_PREDICTED_putative_gustatory_receptor_59d:0.0315804793[&&NHX:S=Drosophila_arizonae:Nset=<Drosophila_arizonae>:H=N])n387:0.0537200038[&&NHX:S=n3541:Nset=<Drosophila_arizonae@n3539>:H=N:D=N:B=100.0],Drosophila_navojoa_XP_017958568.2_putative_gustatory_receptor_59d:0.0665486322[&&NHX:S=Drosophila_navojoa:Nset=<Drosophila_navojoa>:H=N])n389:0.1690462303[&&NHX:S=n3541:Nset=<Drosophila_arizonae@n3539>:H=N:D=Y:B=100.0],Drosophila_hydei_XP_023164178.2_putative_gustatory_receptor_59d:0.1990706032[&&NHX:S=Drosophila_hydei:Nset=<Drosophila_hydei>:H=N])n391:0.2332847568[&&NHX:S=n3543:Nset=<n3541@Drosophila_hydei>:H=N:D=N:B=100.0])n392:0.1338769798[&&NHX:S=n3545:Nset=<n3544@n3533>:H=N:D=N:B=100.0],Drosophila_grimshawi_XP_001995275.3_putative_gustatory_receptor_59d:0.457399554[&&NHX:S=Drosophila_grimshawi:Nset=<Drosophila_grimshawi>:H=N])n394:0.1073922604[&&NHX:S=n3547:Nset=<n3545@Drosophila_grimshawi>:H=N:D=N:B=98.0],((Drosophila_novamexicana_XP_030566352.1_putative_gustatory_receptor_59d:0.0374801223[&&NHX:S=Drosophila_novamexicana:Nset=<Drosophila_novamexicana>:H=N],Drosophila_virilis_XP_032293158.1_putative_gustatory_receptor_59d:0.0439948551[&&NHX:S=Drosophila_virilis:Nset=<Drosophila_virilis>:H=N])n399:0.2672901132[&&NHX:S=n3533:Nset=<Drosophila_virilis@Drosophila_novamexicana>:H=N:D=N:B=100.0],Drosophila_grimshawi_XP_001995276.2_putative_gustatory_receptor_59d:0.5947554584[&&NHX:S=Drosophila_grimshawi:Nset=<Drosophila_grimshawi>:H=N])r708967[&&NHX:S=n3547:Nset=<n3545@Drosophila_grimshawi>:H=N:D=N])n400:0.0902693261[&&NHX:S=n3547:Nset=<n3545@Drosophila_grimshawi>:H=N:D=Y:B=100.0],(Drosophila_albomicans_XP_034102224.1_putative_gustatory_receptor_36a:0.3834232999[&&NHX:S=Drosophila_albomicans:Nset=<Drosophila_albomicans>:H=N],Drosophila_innubila_XP_034476144.1_putative_gustatory_receptor_59d:0.1823134785[&&NHX:S=Drosophila_innubila:Nset=<Drosophila_innubila>:H=N])n403:0.201763688[&&NHX:S=n3536:Nset=<Drosophila_innubila@Drosophila_albomicans>:H=N:D=N:B=100.0])n404:0.1386696821[&&NHX:S=n3547:Nset=<n3545@Drosophila_grimshawi>:H=N:D=Y:B=100.0],(((((Drosophila_mojavensis_XP_043867171.1_LOW_QUALITY_PROTEIN_putative_gustatory_receptor_59d:0.0403322315[&&NHX:S=Drosophila_mojavensis:Nset=<Drosophila_mojavensis>:H=N],Drosophila_arizonae_XP_017864752.1_PREDICTED_putative_gustatory_receptor_59d:0.018334985[&&NHX:S=Drosophila_arizonae:Nset=<Drosophila_arizonae>:H=N])n367:0.0579568301[&&NHX:S=n3541:Nset=<Drosophila_arizonae@n3539>:H=N:D=N:B=100.0],Drosophila_navojoa_XP_017958567.1_putative_gustatory_receptor_59d:0.0393630027[&&NHX:S=Drosophila_navojoa:Nset=<Drosophila_navojoa>:H=N])n369:0.1128950201[&&NHX:S=n3541:Nset=<Drosophila_arizonae@n3539>:H=N:D=Y:B=100.0],Drosophila_hydei_XP_023164167.2_LOW_QUALITY_PROTEIN_putative_gustatory_receptor_59d:0.183081826[&&NHX:S=Drosophila_hydei:Nset=<Drosophila_hydei>:H=N])n371:0.239993389[&&NHX:S=n3543:Nset=<n3541@Drosophila_hydei>:H=N:D=N:B=100.0],(Drosophila_novamexicana_XP_030566350.1_putative_gustatory_receptor_59d_partial:0.0066244249[&&NHX:S=Drosophila_novamexicana:Nset=<Drosophila_novamexicana>:H=N],Drosophila_virilis_XP_015030202.1_putative_gustatory_receptor_59d:0.0394445991[&&NHX:S=Drosophila_virilis:Nset=<Drosophila_virilis>:H=N])n374:0.140337675[&&NHX:S=n3533:Nset=<Drosophila_virilis@Drosophila_novamexicana>:H=N:D=N:B=100.0])n375:0.1964659031[&&NHX:S=n3545:Nset=<n3544@n3533>:H=N:D=N:B=100.0],(Drosophila_albomicans_XP_034102225.1_putative_gustatory_receptor_59c:0.3712688425[&&NHX:S=Drosophila_albomicans:Nset=<Drosophila_albomicans>:H=N],Drosophila_innubila_XP_034476143.1_putative_gustatory_receptor_59d:0.2779919855[&&NHX:S=Drosophila_innubila:Nset=<Drosophila_innubila>:H=N])n378:0.2130034297[&&NHX:S=n3536:Nset=<Drosophila_innubila@Drosophila_albomicans>:H=N:D=N:B=100.0])n379:0.1477085181[&&NHX:S=n3545:Nset=<n3544@n3533>:H=N:D=Y:B=100.0])r708963[&&NHX:S=n3547:Nset=<n3545@Drosophila_grimshawi>:H=N:D=Y],Drosophila_busckii_XP_017835366.1_putative_gustatory_receptor_59d:0.7769741254[&&NHX:S=Drosophila_busckii:Nset=<Drosophila_busckii>:H=N])n405:0.1188635165[&&NHX:S=n3549:Nset=<Drosophila_busckii@n3547>:H=N:D=N:B=96.0],(((((Drosophila_mojavensis_XP_002006123.1_putative_gustatory_receptor_59d:0.0223984199[&&NHX:S=Drosophila_mojavensis:Nset=<Drosophila_mojavensis>:H=N],Drosophila_arizonae_XP_017864679.1_PREDICTED_putative_gustatory_receptor_59d:0.0231771238[&&NHX:S=Drosophila_arizonae:Nset=<Drosophila_arizonae>:H=N])n408:0.022689939[&&NHX:S=n3541:Nset=<Drosophila_arizonae@n3539>:H=N:D=N:B=100.0],Drosophila_navojoa_XP_030243505.1_putative_gustatory_receptor_59d:0.0244275138[&&NHX:S=Drosophila_navojoa:Nset=<Drosophila_navojoa>:H=N])n410:0.1775419112[&&NHX:S=n3541:Nset=<Drosophila_arizonae@n3539>:H=N:D=Y:B=100.0],Drosophila_hydei_XP_023173496.2_putative_gustatory_receptor_59d:0.135835099[&&NHX:S=Drosophila_hydei:Nset=<Drosophila_hydei>:H=N])n412:0.2592873212[&&NHX:S=n3543:Nset=<n3541@Drosophila_hydei>:H=N:D=N:B=100.0],(Drosophila_virilis_XP_002049719.3_putative_gustatory_receptor_59d_partial:0.043467655[&&NHX:S=Drosophila_virilis:Nset=<Drosophila_virilis>:H=N],Drosophila_novamexicana_XP_030560555.1_putative_gustatory_receptor_59d_partial:0.0349889145[&&NHX:S=Drosophila_novamexicana:Nset=<Drosophila_novamexicana>:H=N])n415:0.2310193008[&&NHX:S=n3533:Nset=<Drosophila_virilis@Drosophila_novamexicana>:H=N:D=N:B=100.0])n416:0.1891958349[&&NHX:S=n3545:Nset=<n3544@n3533>:H=N:D=N:B=100.0],(Drosophila_innubila_XP_034475732.1_putative_gustatory_receptor_59d:0.3256007036[&&NHX:S=Drosophila_innubila:Nset=<Drosophila_innubila>:H=N],Drosophila_albomicans_XP_034101911.1_putative_gustatory_receptor_59d:0.4192458934[&&NHX:S=Drosophila_albomicans:Nset=<Drosophila_albomicans>:H=N])n419:0.1298419898[&&NHX:S=n3536:Nset=<Drosophila_innubila@Drosophila_albomicans>:H=N:D=N:B=100.0])n420:0.2673158633[&&NHX:S=n3545:Nset=<n3544@n3533>:H=N:D=Y:B=100.0])n421:0.0891975115[&&NHX:S=n3549:Nset=<Drosophila_busckii@n3547>:H=N:D=Y:B=95.0],(((((((((((Drosophila_ficusphila_XP_017053787.1_putative_gustatory_receptor_59d:0.0998954753[&&NHX:S=Drosophila_ficusphila:Nset=<Drosophila_ficusphila>:H=N],Drosophila_ficusphila_XP_017053803.1_putative_gustatory_receptor_59d:0.0684286051[&&NHX:S=Drosophila_ficusphila:Nset=<Drosophila_ficusphila>:H=N])n279:0.2822621946[&&NHX:S=Drosophila_ficusphila:Nset=<Drosophila_ficusphila>:H=N:D=Y:B=100.0],((((Drosophila_subpulchrella_XP_037717579.1_putative_gustatory_receptor_59d:0.0177545799[&&NHX:S=Drosophila_subpulchrella:Nset=<Drosophila_subpulchrella>:H=N],Drosophila_suzukii_XP_016941724.2_putative_gustatory_receptor_59d:0.0236285404[&&NHX:S=Drosophila_suzukii:Nset=<Drosophila_suzukii>:H=N])n263:0.0789785574[&&NHX:S=n3571:Nset=<Drosophila_subpulchrella@n3569>:H=N:D=N:B=100.0],Drosophila_biarmipes_XP_016946806.1_putative_gustatory_receptor_59d:0.106390387[&&NHX:S=Drosophila_biarmipes:Nset=<Drosophila_biarmipes>:H=N])n265:0.0395515637[&&NHX:S=n3571:Nset=<Drosophila_subpulchrella@n3569>:H=N:D=Y:B=100.0],(Drosophila_takahashii_XP_017005882.2_putative_gustatory_receptor_59d:0.148346356[&&NHX:S=Drosophila_takahashii:Nset=<Drosophila_takahashii>:H=N],Drosophila_takahashii_XP_044249251.1_putative_gustatory_receptor_59d:0.1166587549[&&NHX:S=Drosophila_takahashii:Nset=<Drosophila_takahashii>:H=N])n268:0.0624363712[&&NHX:S=Drosophila_takahashii:Nset=<Drosophila_takahashii>:H=N:D=Y:B=100.0])n269:0.1443647355[&&NHX:S=n3595:Nset=<Drosophila_takahashii@n3593>:H=N:D=N:B=100.0],(((((Drosophila_simulans_XP_002076393.1_putative_gustatory_receptor_59d:0.0206519444[&&NHX:S=Drosophila_simulans:Nset=<Drosophila_simulans>:H=N],Drosophila_mauritiana_XP_033153785.1_putative_gustatory_receptor_59d:0.0277082359[&&NHX:S=Drosophila_mauritiana:Nset=<Drosophila_mauritiana>:H=N])n248:0.0088915922[&&NHX:S=n3586:Nset=<n3584@Drosophila_mauritiana>:H=N:D=N:B=100.0],Drosophila_sechellia_XP_002040031.1_putative_gustatory_receptor_59d:0.0147305559[&&NHX:S=Drosophila_sechellia:Nset=<Drosophila_sechellia>:H=N])n250:0.0457816067[&&NHX:S=n3586:Nset=<n3584@Drosophila_mauritiana>:H=N:D=Y:B=100.0],Drosophila_melanogaster_NP_611758.2_gustatory_receptor_59d:0.0683243641[&&NHX:S=Drosophila_melanogaster:Nset=<Drosophila_melanogaster>:H=N])n252:0.0584666415[&&NHX:S=n3588:Nset=<Drosophila_melanogaster@n3586>:H=N:D=N:B=100.0],(((Drosophila_santomea_XP_039480870.1_putative_gustatory_receptor_59d:0.0352863717[&&NHX:S=Drosophila_santomea:Nset=<Drosophila_santomea>:H=N],Drosophila_yakuba_XP_002092563.1_putative_gustatory_receptor_59d:0.0211462168[&&NHX:S=Drosophila_yakuba:Nset=<Drosophila_yakuba>:H=N])n255:0.0513138295[&&NHX:S=n3589:Nset=<n3588@n3579>:H=N:D=N:B=100.0],Drosophila_teissieri_XP_043645021.1_putative_gustatory_receptor_59d:0.0611169092[&&NHX:S=Drosophila_teissieri:Nset=<Drosophila_teissieri>:H=N])n257:0.0678817074[&&NHX:S=n3589:Nset=<n3588@n3579>:H=N:D=Y:B=100.0],Drosophila_erecta_XP_001976352.1_putative_gustatory_receptor_59d:0.1350509401[&&NHX:S=Drosophila_erecta:Nset=<Drosophila_erecta>:H=N])n259:0.0354721062[&&NHX:S=n3589:Nset=<n3588@n3579>:H=N:D=Y:B=98.0])n260:0.1996834855[&&NHX:S=n3589:Nset=<n3588@n3579>:H=N:D=Y:B=100.0],(Drosophila_elegans_XP_041563808.1_putative_gustatory_receptor_59d:0.1320204742[&&NHX:S=Drosophila_elegans:Nset=<Drosophila_elegans>:H=N],Drosophila_elegans_XP_017119321.2_putative_gustatory_receptor_59d:0.3751627162[&&NHX:S=Drosophila_elegans:Nset=<Drosophila_elegans>:H=N])n273:0.3210046284[&&NHX:S=Drosophila_elegans:Nset=<Drosophila_elegans>:H=N:D=Y:B=100.0])r708980[&&NHX:S=n3591:Nset=<n3589@Drosophila_elegans>:H=N:D=N])r708974[&&NHX:S=n3595:Nset=<Drosophila_takahashii@n3593>:H=N:D=Y])r708971[&&NHX:S=n3596:Nset=<n3595@n3566>:H=N:D=N],Drosophila_eugracilis_XP_017077381.2_putative_gustatory_receptor_59d:0.2848607909[&&NHX:S=Drosophila_eugracilis:Nset=<Drosophila_eugracilis>:H=N])n280:0.0814768226[&&NHX:S=n3598:Nset=<n3596@Drosophila_eugracilis>:H=N:D=N:B=100.0],(((Drosophila_suzukii_XP_016927538.1_putative_gustatory_receptor_59d:0.3495375416[&&NHX:S=Drosophila_suzukii:Nset=<Drosophila_suzukii>:H=N],Drosophila_biarmipes_XP_043948036.1_putative_gustatory_receptor_59d:0.3150258515[&&NHX:S=Drosophila_biarmipes:Nset=<Drosophila_biarmipes>:H=N])n283:0.1012141199[&&NHX:S=n3569:Nset=<Drosophila_suzukii@Drosophila_biarmipes>:H=N:D=N:B=100.0],Drosophila_suzukii_XP_016930765.2_putative_gustatory_receptor_59d:0.332101411[&&NHX:S=Drosophila_suzukii:Nset=<Drosophila_suzukii>:H=N])n285:0.2928811614[&&NHX:S=n3569:Nset=<Drosophila_suzukii@Drosophila_biarmipes>:H=N:D=Y:B=100.0],((((Drosophila_biarmipes_XP_043948220.1_putative_gustatory_receptor_59d:0.2383503556[&&NHX:S=Drosophila_biarmipes:Nset=<Drosophila_biarmipes>:H=N],Drosophila_biarmipes_XP_043948148.2_putative_gustatory_receptor_59d:0.1781245699[&&NHX:S=Drosophila_biarmipes:Nset=<Drosophila_biarmipes>:H=N])n288:0.1550160496[&&NHX:S=Drosophila_biarmipes:Nset=<Drosophila_biarmipes>:H=N:D=Y:B=100.0],(Drosophila_subpulchrella_XP_037714088.1_putative_gustatory_receptor_59d:0.282437178[&&NHX:S=Drosophila_subpulchrella:Nset=<Drosophila_subpulchrella>:H=N],Drosophila_subpulchrella_XP_037710383.1_putative_gustatory_receptor_59d:0.1277426709[&&NHX:S=Drosophila_subpulchrella:Nset=<Drosophila_subpulchrella>:H=N])n291:0.1808282298[&&NHX:S=Drosophila_subpulchrella:Nset=<Drosophila_subpulchrella>:H=N:D=Y:B=100.0])n292:0.0910828988[&&NHX:S=n3571:Nset=<n3569@Drosophila_subpulchrella>:H=N:D=N:B=100.0],Drosophila_biarmipes_XP_050743335.1_putative_gustatory_receptor_59d:0.4489564515[&&NHX:S=Drosophila_biarmipes:Nset=<Drosophila_biarmipes>:H=N])n294:0.0580890176[&&NHX:S=n3571:Nset=<n3569@Drosophila_subpulchrella>:H=N:D=Y:B=100.0],Drosophila_biarmipes_XP_016946470.1_putative_gustatory_receptor_59d:0.4543271575[&&NHX:S=Drosophila_biarmipes:Nset=<Drosophila_biarmipes>:H=N])n296:0.2014488139[&&NHX:S=n3571:Nset=<n3569@Drosophila_subpulchrella>:H=N:D=Y:B=100.0])n297:0.1171283867[&&NHX:S=n3571:Nset=<n3569@Drosophila_subpulchrella>:H=N:D=Y:B=100.0])n298:0.0219378126[&&NHX:S=n3598:Nset=<n3596@Drosophila_eugracilis>:H=N:D=Y:B=98.0],(((Drosophila_rhopaloa_XP_016972009.2_putative_gustatory_receptor_59d:0.0730159561[&&NHX:S=Drosophila_rhopaloa:Nset=<Drosophila_rhopaloa>:H=N],Drosophila_rhopaloa_XP_016972008.1_putative_gustatory_receptor_59d:0.0883199091[&&NHX:S=Drosophila_rhopaloa:Nset=<Drosophila_rhopaloa>:H=N])n301:0.1260344375[&&NHX:S=Drosophila_rhopaloa:Nset=<Drosophila_rhopaloa>:H=N:D=Y:B=100.0],Drosophila_elegans_XP_017111557.1_putative_gustatory_receptor_59d:0.1475620049[&&NHX:S=Drosophila_elegans:Nset=<Drosophila_elegans>:H=N])n303:0.0563085708[&&NHX:S=n3596:Nset=<n3595@n3566>:H=N:D=N:B=100.0],((Drosophila_biarmipes_XP_043948030.1_putative_gustatory_receptor_59d_isoform_X2:2.3367E-6[&&NHX:S=Drosophila_biarmipes:Nset=<Drosophila_biarmipes>:H=N],Drosophila_biarmipes_XP_043948029.1_putative_gustatory_receptor_59d_isoform_X1:2.097E-6[&&NHX:S=Drosophila_biarmipes:Nset=<Drosophila_biarmipes>:H=N])n306:0.414901627[&&NHX:S=Drosophila_biarmipes:Nset=<Drosophila_biarmipes>:H=N:D=Y:B=100.0],((Drosophila_mauritiana_XP_033153788.1_putative_gustatory_receptor_59d_isoform_X3:2.3367E-6[&&NHX:S=Drosophila_mauritiana:Nset=<Drosophila_mauritiana>:H=N],Drosophila_mauritiana_XP_033153787.1_putative_gustatory_receptor_59d_isoform_X2:2.3367E-6[&&NHX:S=Drosophila_mauritiana:Nset=<Drosophila_mauritiana>:H=N])n309:0.0333686665[&&NHX:S=Drosophila_mauritiana:Nset=<Drosophila_mauritiana>:H=N:D=Y:B=100.0],Drosophila_mauritiana_XP_033153786.1_putative_gustatory_receptor_59d_isoform_X1:2.0478E-6[&&NHX:S=Drosophila_mauritiana:Nset=<Drosophila_mauritiana>:H=N])n311:0.4700301514[&&NHX:S=Drosophila_mauritiana:Nset=<Drosophila_mauritiana>:H=N:D=Y:B=100.0])n312:0.1040975054[&&NHX:S=n3593:Nset=<n3592@n3571>:H=N:D=N:B=100.0])n313:0.1402599815[&&NHX:S=n3596:Nset=<n3595@n3566>:H=N:D=Y:B=100.0])n314:0.0392418288[&&NHX:S=n3598:Nset=<n3596@Drosophila_eugracilis>:H=N:D=Y:B=99.0],(Drosophila_serrata_XP_020810052.1_putative_gustatory_receptor_59d:0.1981942133[&&NHX:S=Drosophila_serrata:Nset=<Drosophila_serrata>:H=N],Drosophila_kikkawai_XP_017018860.2_putative_gustatory_receptor_59d:0.0837995964[&&NHX:S=Drosophila_kikkawai:Nset=<Drosophila_kikkawai>:H=N])n317:0.2076254891[&&NHX:S=n3563:Nset=<Drosophila_serrata@Drosophila_kikkawai>:H=N:D=N:B=100.0])n318:0.035251054[&&NHX:S=n3599:Nset=<n3598@n3563>:H=N:D=N:B=97.0],(Drosophila_ananassae_XP_032306051.1_putative_gustatory_receptor_59d:0.1070092863[&&NHX:S=Drosophila_ananassae:Nset=<Drosophila_ananassae>:H=N],Drosophila_bipectinata_XP_017096417.2_putative_gustatory_receptor_59d:0.0683539536[&&NHX:S=Drosophila_bipectinata:Nset=<Drosophila_bipectinata>:H=N])n321:0.4141676888[&&NHX:S=n3574:Nset=<Drosophila_ananassae@Drosophila_bipectinata>:H=N:D=N:B=100.0])n322:0.1301038836[&&NHX:S=n3599:Nset=<n3598@n3563>:H=N:D=Y:B=100.0],(((((((Drosophila_subpulchrella_XP_037716700.1_putative_gustatory_receptor_59d:0.1807902218[&&NHX:S=Drosophila_subpulchrella:Nset=<Drosophila_subpulchrella>:H=N],Drosophila_suzukii_XP_036668919.1_putative_gustatory_receptor_59d:0.0389775731[&&NHX:S=Drosophila_suzukii:Nset=<Drosophila_suzukii>:H=N])n325:0.0390738422[&&NHX:S=n3571:Nset=<Drosophila_subpulchrella@n3569>:H=N:D=N:B=100.0],Drosophila_biarmipes_XP_043948469.1_putative_gustatory_receptor_59d:0.2121272342[&&NHX:S=Drosophila_biarmipes:Nset=<Drosophila_biarmipes>:H=N])n327:0.0925033256[&&NHX:S=n3571:Nset=<Drosophila_subpulchrella@n3569>:H=N:D=Y:B=100.0],(Drosophila_takahashii_XP_017005864.2_putative_gustatory_receptor_59d:0.2245315104[&&NHX:S=Drosophila_takahashii:Nset=<Drosophila_takahashii>:H=N],Drosophila_takahashii_XP_044249058.1_putative_gustatory_receptor_59d:0.2014324471[&&NHX:S=Drosophila_takahashii:Nset=<Drosophila_takahashii>:H=N])n330:0.0229075873[&&NHX:S=Drosophila_takahashii:Nset=<Drosophila_takahashii>:H=N:D=Y:B=99.0])n331:0.0311170315[&&NHX:S=n3595:Nset=<Drosophila_takahashii@n3593>:H=N:D=N:B=100.0],Drosophila_eugracilis_XP_017077382.2_putative_gustatory_receptor_59d:0.2365133041[&&NHX:S=Drosophila_eugracilis:Nset=<Drosophila_eugracilis>:H=N])n333:0.0648170225[&&NHX:S=n3598:Nset=<n3596@Drosophila_eugracilis>:H=N:D=N:B=100.0],Drosophila_rhopaloa_XP_016972003.2_putative_gustatory_receptor_59d:0.2544109583[&&NHX:S=Drosophila_rhopaloa:Nset=<Drosophila_rhopaloa>:H=N])n335:0.07696537[&&NHX:S=n3598:Nset=<n3596@Drosophila_eugracilis>:H=N:D=Y:B=100.0],(Drosophila_serrata_XP_020810046.1_putative_gustatory_receptor_59d:0.2210509375[&&NHX:S=Drosophila_serrata:Nset=<Drosophila_serrata>:H=N],Drosophila_kikkawai_XP_017018781.2_putative_gustatory_receptor_59d:0.1109114634[&&NHX:S=Drosophila_kikkawai:Nset=<Drosophila_kikkawai>:H=N])n338:0.1367983734[&&NHX:S=n3563:Nset=<Drosophila_serrata@Drosophila_kikkawai>:H=N:D=N:B=100.0])n339:0.0687369436[&&NHX:S=n3599:Nset=<n3598@n3563>:H=N:D=N:B=99.0],((Drosophila_ananassae_XP_044571256.1_putative_gustatory_receptor_59d:0.113304997[&&NHX:S=Drosophila_ananassae:Nset=<Drosophila_ananassae>:H=N],Drosophila_bipectinata_XP_017096419.2_putative_gustatory_receptor_59d:0.1153439768[&&NHX:S=Drosophila_bipectinata:Nset=<Drosophila_bipectinata>:H=N])n342:0.4597087202[&&NHX:S=n3574:Nset=<Drosophila_ananassae@Drosophila_bipectinata>:H=N:D=N:B=100.0],(Drosophila_ananassae_XP_032306054.1_putative_gustatory_receptor_59d:0.3365438105[&&NHX:S=Drosophila_ananassae:Nset=<Drosophila_ananassae>:H=N],Drosophila_bipectinata_XP_043066184.1_putative_gustatory_receptor_59d:0.1741500375[&&NHX:S=Drosophila_bipectinata:Nset=<Drosophila_bipectinata>:H=N])n345:0.449544482[&&NHX:S=n3574:Nset=<Drosophila_ananassae@Drosophila_bipectinata>:H=N:D=N:B=100.0])n346:0.0821903882[&&NHX:S=n3574:Nset=<Drosophila_ananassae@Drosophila_bipectinata>:H=N:D=Y:B=99.0])n347:0.0532271869[&&NHX:S=n3599:Nset=<n3598@n3563>:H=N:D=Y:B=98.0])n348:0.1431737377[&&NHX:S=n3599:Nset=<n3598@n3563>:H=N:D=Y:B=100.0],(((Drosophila_subobscura_XP_034653144.1_putative_gustatory_receptor_59d:0.0525421678[&&NHX:S=Drosophila_subobscura:Nset=<Drosophila_subobscura>:H=N],Drosophila_guanche_XP_034142284.1_putative_gustatory_receptor_59d:0.072962687[&&NHX:S=Drosophila_guanche:Nset=<Drosophila_guanche>:H=N])n351:0.1412158528[&&NHX:S=n3552:Nset=<Drosophila_subobscura@Drosophila_guanche>:H=N:D=N:B=100.0],Drosophila_obscura_XP_022222391.2_putative_gustatory_receptor_59d:0.1191350643[&&NHX:S=Drosophila_obscura:Nset=<Drosophila_obscura>:H=N])n353:0.0676353327[&&NHX:S=n3554:Nset=<Drosophila_obscura@n3552>:H=N:D=N:B=100.0],((Drosophila_persimilis_XP_002015883.1_putative_gustatory_receptor_59d:0.0099715852[&&NHX:S=Drosophila_persimilis:Nset=<Drosophila_persimilis>:H=N],Drosophila_pseudoobscura_XP_001360400.3_putative_gustatory_receptor_59d:0.0103642986[&&NHX:S=Drosophila_pseudoobscura:Nset=<Drosophila_pseudoobscura>:H=N])n356:0.0180368176[&&NHX:S=n3559:Nset=<n3557@Drosophila_pseudoobscura>:H=N:D=N:B=100.0],Drosophila_miranda_XP_017145601.1_putative_gustatory_receptor_59d:0.0685076218[&&NHX:S=Drosophila_miranda:Nset=<Drosophila_miranda>:H=N])n358:0.0921230911[&&NHX:S=n3559:Nset=<n3557@Drosophila_pseudoobscura>:H=N:D=Y:B=100.0])n359:0.2964850137[&&NHX:S=n3560:Nset=<n3559@n3554>:H=N:D=N:B=100.0])n360:0.3179492855[&&NHX:S=n3600:Nset=<n3599@n3560>:H=N:D=N:B=100.0],(Drosophila_willistoni_XP_046866510.1_putative_gustatory_receptor_59c:1.01057684[&&NHX:S=Drosophila_willistoni:Nset=<Drosophila_willistoni>:H=N],Drosophila_willistoni_XP_023037706.1_putative_gustatory_receptor_59d:0.6765438428[&&NHX:S=Drosophila_willistoni:Nset=<Drosophila_willistoni>:H=N])r708958[&&NHX:S=Drosophila_willistoni:Nset=<Drosophila_willistoni>:H=N:D=Y])r708957[&&NHX:S=n3602:Nset=<n3600@Drosophila_willistoni>:H=N:D=N],((((((((((((Drosophila_yakuba_XP_002092562.1_putative_gustatory_receptor_59c:0.0147556852[&&NHX:S=Drosophila_yakuba:Nset=<Drosophila_yakuba>:H=N],Drosophila_santomea_XP_039483229.1_putative_gustatory_receptor_59c:0.028325539[&&NHX:S=Drosophila_santomea:Nset=<Drosophila_santomea>:H=N])n434:0.0395478172[&&NHX:S=n3589:Nset=<n3588@n3579>:H=N:D=N:B=100.0],Drosophila_teissieri_XP_043643297.1_putative_gustatory_receptor_59c:0.0482708759[&&NHX:S=Drosophila_teissieri:Nset=<Drosophila_teissieri>:H=N])n436:0.055284082[&&NHX:S=n3589:Nset=<n3588@n3579>:H=N:D=Y:B=100.0],Drosophila_erecta_XP_001976351.1_putative_gustatory_receptor_59c:0.059779595[&&NHX:S=Drosophila_erecta:Nset=<Drosophila_erecta>:H=N])n438:0.0275878652[&&NHX:S=n3589:Nset=<n3588@n3579>:H=N:D=Y:B=100.0],(((Drosophila_sechellia_XP_002040030.1_putative_gustatory_receptor_59c:0.0196582901[&&NHX:S=Drosophila_sechellia:Nset=<Drosophila_sechellia>:H=N],Drosophila_mauritiana_XP_033155703.1_putative_gustatory_receptor_59c:0.0223717988[&&NHX:S=Drosophila_mauritiana:Nset=<Drosophila_mauritiana>:H=N])n427:0.0027100623[&&NHX:S=n3586:Nset=<n3584@Drosophila_mauritiana>:H=N:D=N:B=100.0],Drosophila_simulans_XP_002082732.2_putative_gustatory_receptor_59c:0.0083134752[&&NHX:S=Drosophila_simulans:Nset=<Drosophila_simulans>:H=N])r708994[&&NHX:S=n3586:Nset=<n3584@Drosophila_mauritiana>:H=N:D=Y],Drosophila_melanogaster_NP_726292.1_gustatory_receptor_59c:0.035950001[&&NHX:S=Drosophila_melanogaster:Nset=<Drosophila_melanogaster>:H=N])r708993[&&NHX:S=n3588:Nset=<Drosophila_melanogaster@n3586>:H=N:D=N])n439:0.2924355276[&&NHX:S=n3589:Nset=<n3588@n3579>:H=N:D=Y:B=100.0],Drosophila_eugracilis_XP_017077380.2_putative_gustatory_receptor_59c:0.1689480414[&&NHX:S=Drosophila_eugracilis:Nset=<Drosophila_eugracilis>:H=N])n441:0.0200515626[&&NHX:S=n3598:Nset=<n3596@Drosophila_eugracilis>:H=N:D=N:B=99.0],((((Drosophila_subpulchrella_XP_037716698.1_putative_gustatory_receptor_59c:0.0136676624[&&NHX:S=Drosophila_subpulchrella:Nset=<Drosophila_subpulchrella>:H=N],Drosophila_subpulchrella_XP_037716699.1_putative_gustatory_receptor_59c:2.3367E-6[&&NHX:S=Drosophila_subpulchrella:Nset=<Drosophila_subpulchrella>:H=N])n444:0.0119796524[&&NHX:S=Drosophila_subpulchrella:Nset=<Drosophila_subpulchrella>:H=N:D=Y:B=100.0],Drosophila_suzukii_XP_016927537.1_putative_gustatory_receptor_59c:0.0558212761[&&NHX:S=Drosophila_suzukii:Nset=<Drosophila_suzukii>:H=N])n446:0.0256555394[&&NHX:S=n3571:Nset=<Drosophila_subpulchrella@n3569>:H=N:D=N:B=100.0],Drosophila_biarmipes_XP_016946469.1_putative_gustatory_receptor_59c:0.1303925095[&&NHX:S=Drosophila_biarmipes:Nset=<Drosophila_biarmipes>:H=N])n448:0.073721679[&&NHX:S=n3571:Nset=<Drosophila_subpulchrella@n3569>:H=N:D=Y:B=100.0],Drosophila_takahashii_XP_017005862.2_putative_gustatory_receptor_59c:0.1205499148[&&NHX:S=Drosophila_takahashii:Nset=<Drosophila_takahashii>:H=N])n450:0.0578800399[&&NHX:S=n3595:Nset=<Drosophila_takahashii@n3593>:H=N:D=N:B=100.0])n451:0.0423032832[&&NHX:S=n3598:Nset=<n3596@Drosophila_eugracilis>:H=N:D=Y:B=100.0],((Drosophila_rhopaloa_XP_016972007.1_putative_gustatory_receptor_59c:0.1367824844[&&NHX:S=Drosophila_rhopaloa:Nset=<Drosophila_rhopaloa>:H=N],Drosophila_elegans_XP_017111556.1_putative_gustatory_receptor_59c:0.1506208271[&&NHX:S=Drosophila_elegans:Nset=<Drosophila_elegans>:H=N])n454:0.1023796123[&&NHX:S=n3596:Nset=<n3595@n3566>:H=N:D=N:B=100.0],Drosophila_ficusphila_XP_017053789.1_putative_gustatory_receptor_59c:0.2933044905[&&NHX:S=Drosophila_ficusphila:Nset=<Drosophila_ficusphila>:H=N])r708984[&&NHX:S=n3596:Nset=<n3595@n3566>:H=N:D=Y])n457:0.1445664894[&&NHX:S=n3598:Nset=<n3596@Drosophila_eugracilis>:H=N:D=Y:B=100.0],Drosophila_takahashii_XP_017005863.2_putative_gustatory_receptor_59c:0.5184493283[&&NHX:S=Drosophila_takahashii:Nset=<Drosophila_takahashii>:H=N])n459:0.0592496135[&&NHX:S=n3598:Nset=<n3596@Drosophila_eugracilis>:H=N:D=Y:B=100.0],(Drosophila_bipectinata_XP_017096416.2_putative_gustatory_receptor_59c:0.1276729342[&&NHX:S=Drosophila_bipectinata:Nset=<Drosophila_bipectinata>:H=N],Drosophila_ananassae_XP_001960354.1_putative_gustatory_receptor_59c:0.1295535708[&&NHX:S=Drosophila_ananassae:Nset=<Drosophila_ananassae>:H=N])n462:0.3577552326[&&NHX:S=n3574:Nset=<Drosophila_ananassae@Drosophila_bipectinata>:H=N:D=N:B=100.0])n463:0.0704326338[&&NHX:S=n3598:Nset=<n3596@Drosophila_eugracilis>:H=N:D=Y:B=99.0],(Drosophila_kikkawai_XP_017018782.1_putative_gustatory_receptor_59c:0.1386114206[&&NHX:S=Drosophila_kikkawai:Nset=<Drosophila_kikkawai>:H=N],Drosophila_serrata_XP_020810053.1_putative_gustatory_receptor_59c:0.176117036[&&NHX:S=Drosophila_serrata:Nset=<Drosophila_serrata>:H=N])n466:0.1747703593[&&NHX:S=n3563:Nset=<Drosophila_serrata@Drosophila_kikkawai>:H=N:D=N:B=100.0])n467:0.1876132527[&&NHX:S=n3599:Nset=<n3598@n3563>:H=N:D=N:B=100.0],(((Drosophila_pseudoobscura_XP_001360399.3_putative_gustatory_receptor_59c:0.002809549[&&NHX:S=Drosophila_pseudoobscura:Nset=<Drosophila_pseudoobscura>:H=N],Drosophila_persimilis_XP_002015884.1_putative_gustatory_receptor_59c:0.0028209209[&&NHX:S=Drosophila_persimilis:Nset=<Drosophila_persimilis>:H=N])n470:0.0073019591[&&NHX:S=n3559:Nset=<n3557@Drosophila_pseudoobscura>:H=N:D=N:B=99.0],Drosophila_miranda_XP_017145602.1_putative_gustatory_receptor_59c:0.0214518021[&&NHX:S=Drosophila_miranda:Nset=<Drosophila_miranda>:H=N])n472:0.1385348278[&&NHX:S=n3559:Nset=<n3557@Drosophila_pseudoobscura>:H=N:D=Y:B=100.0],((Drosophila_guanche_XP_034141988.1_putative_gustatory_receptor_59c:0.047236357[&&NHX:S=Drosophila_guanche:Nset=<Drosophila_guanche>:H=N],Drosophila_subobscura_XP_034650164.1_putative_gustatory_receptor_59c:0.0353623478[&&NHX:S=Drosophila_subobscura:Nset=<Drosophila_subobscura>:H=N])n475:0.2022529751[&&NHX:S=n3552:Nset=<Drosophila_subobscura@Drosophila_guanche>:H=N:D=N:B=100.0],Drosophila_obscura_XP_041449111.1_putative_gustatory_receptor_59c:0.1207809192[&&NHX:S=Drosophila_obscura:Nset=<Drosophila_obscura>:H=N])n477:0.085637154[&&NHX:S=n3554:Nset=<Drosophila_obscura@n3552>:H=N:D=N:B=100.0])n478:0.1828662379[&&NHX:S=n3560:Nset=<n3559@n3554>:H=N:D=N:B=100.0])n479:0.5252338729[&&NHX:S=n3600:Nset=<n3599@n3560>:H=N:D=N:B=100.0],Drosophila_willistoni_XP_015034474.2_putative_gustatory_receptor_59d:0.7870047122[&&NHX:S=Drosophila_willistoni:Nset=<Drosophila_willistoni>:H=N])r708959[&&NHX:S=n3602:Nset=<n3600@Drosophila_willistoni>:H=N:D=N])r708956[&&NHX:S=n3602:Nset=<n3600@Drosophila_willistoni>:H=N:D=Y])r708955[&&NHX:S=n3603:Nset=<n3602@n3549>:H=N:D=N],Scaptodrosophila_lebanonensis_XP_030388036.1_putative_gustatory_receptor_59d:0.8882556336[&&NHX:S=Scaptodrosophila_lebanonensis:Nset=<Scaptodrosophila_lebanonensis>:H=N])n482:0.0893954477[&&NHX:S=n3608:Nset=<n3607@n3604>:H=N:D=N:B=96.0],(((Drosophila_busckii_XP_017851843.1_uncharacterized_protein_CG1339:0.8913145034[&&NHX:S=Drosophila_busckii:Nset=<Drosophila_busckii>:H=N],(((Drosophila_willistoni_XP_023031421.1_uncharacterized_protein_CG1339:0.5323824933[&&NHX:S=Drosophila_willistoni:Nset=<Drosophila_willistoni>:H=N],((((Drosophila_persimilis_XP_002019266.1_uncharacterized_protein_CG1339:2.3367E-6[&&NHX:S=Drosophila_persimilis:Nset=<Drosophila_persimilis>:H=N],Drosophila_pseudoobscura_XP_002133357.2_uncharacterized_protein_CG1339:0.0079424073[&&NHX:S=Drosophila_pseudoobscura:Nset=<Drosophila_pseudoobscura>:H=N])n543:0.0058660976[&&NHX:S=n3559:Nset=<n3557@Drosophila_pseudoobscura>:H=N:D=N:B=100.0],Drosophila_miranda_XP_017152205.1_uncharacterized_protein_CG1339:0.0125457133[&&NHX:S=Drosophila_miranda:Nset=<Drosophila_miranda>:H=N])n545:0.0414531189[&&NHX:S=n3559:Nset=<n3557@Drosophila_pseudoobscura>:H=N:D=Y:B=100.0],((Drosophila_guanche_XP_034135028.1_uncharacterized_protein_CG1339:0.0213146638[&&NHX:S=Drosophila_guanche:Nset=<Drosophila_guanche>:H=N],Drosophila_subobscura_XP_034669559.1_uncharacterized_protein_CG1339:0.0076574087[&&NHX:S=Drosophila_subobscura:Nset=<Drosophila_subobscura>:H=N])n548:0.0480971258[&&NHX:S=n3552:Nset=<Drosophila_subobscura@Drosophila_guanche>:H=N:D=N:B=100.0],Drosophila_obscura_XP_022234912.2_uncharacterized_protein_CG1339:0.0592890078[&&NHX:S=Drosophila_obscura:Nset=<Drosophila_obscura>:H=N])n550:0.0259360999[&&NHX:S=n3554:Nset=<Drosophila_obscura@n3552>:H=N:D=N:B=100.0])n551:0.3570186297[&&NHX:S=n3560:Nset=<n3559@n3554>:H=N:D=N:B=100.0],(Drosophila_kikkawai_XP_017033646.1_uncharacterized_protein_CG1339:0.2806610658[&&NHX:S=Drosophila_kikkawai:Nset=<Drosophila_kikkawai>:H=N],(Drosophila_rhopaloa_XP_016989699.1_uncharacterized_protein_CG1339:0.1147035249[&&NHX:S=Drosophila_rhopaloa:Nset=<Drosophila_rhopaloa>:H=N],(Drosophila_ficusphila_XP_017061321.1_uncharacterized_protein_CG1339:0.138852304[&&NHX:S=Drosophila_ficusphila:Nset=<Drosophila_ficusphila>:H=N],(Drosophila_eugracilis_XP_017077871.1_uncharacterized_protein_CG1339:0.1120063693[&&NHX:S=Drosophila_eugracilis:Nset=<Drosophila_eugracilis>:H=N],((((Drosophila_subpulchrella_XP_037714147.1_uncharacterized_protein_CG1339:0.0503961596[&&NHX:S=Drosophila_subpulchrella:Nset=<Drosophila_subpulchrella>:H=N],Drosophila_suzukii_XP_016940643.1_uncharacterized_protein_CG1339:0.0538901199[&&NHX:S=Drosophila_suzukii:Nset=<Drosophila_suzukii>:H=N])n563:0.0234582829[&&NHX:S=n3571:Nset=<Drosophila_subpulchrella@n3569>:H=N:D=N:B=100.0],Drosophila_biarmipes_XP_016957855.1_uncharacterized_protein_CG1339:0.0781660191[&&NHX:S=Drosophila_biarmipes:Nset=<Drosophila_biarmipes>:H=N])n565:0.027495084[&&NHX:S=n3571:Nset=<Drosophila_subpulchrella@n3569>:H=N:D=Y:B=100.0],Drosophila_takahashii_XP_017014839.2_uncharacterized_protein_CG1339:0.0748573737[&&NHX:S=Drosophila_takahashii:Nset=<Drosophila_takahashii>:H=N])n567:0.0337956837[&&NHX:S=n3595:Nset=<Drosophila_takahashii@n3593>:H=N:D=N:B=100.0],((((Drosophila_yakuba_XP_002089503.1_uncharacterized_protein_CG1339:0.0024060119[&&NHX:S=Drosophila_yakuba:Nset=<Drosophila_yakuba>:H=N],Drosophila_santomea_XP_039502721.1_uncharacterized_protein_CG1339:0.0128594923[&&NHX:S=Drosophila_santomea:Nset=<Drosophila_santomea>:H=N])n571:0.0427232811[&&NHX:S=n3589:Nset=<n3588@n3579>:H=N:D=N:B=100.0],Drosophila_teissieri_XP_043641565.1_uncharacterized_protein_CG1339:0.0275372415[&&NHX:S=Drosophila_teissieri:Nset=<Drosophila_teissieri>:H=N])n573:0.0644294733[&&NHX:S=n3589:Nset=<n3588@n3579>:H=N:D=Y:B=100.0],Drosophila_erecta_XP_001970596.1_uncharacterized_protein_CG1339:0.0722451047[&&NHX:S=Drosophila_erecta:Nset=<Drosophila_erecta>:H=N])n575:0.0291862665[&&NHX:S=n3589:Nset=<n3588@n3579>:H=N:D=Y:B=100.0],(((Drosophila_simulans_XP_002076208.2_uncharacterized_protein_CG1339:0.0074313315[&&NHX:S=Drosophila_simulans:Nset=<Drosophila_simulans>:H=N],Drosophila_sechellia_XP_002032779.2_uncharacterized_protein_CG1339:0.0104262024[&&NHX:S=Drosophila_sechellia:Nset=<Drosophila_sechellia>:H=N])r709017[&&NHX:S=n3582:Nset=<Drosophila_sechellia@Drosophila_simulans>:H=N:D=N],Drosophila_mauritiana_XP_033156223.1_uncharacterized_protein_CG1339:0.0078469357[&&NHX:S=Drosophila_mauritiana:Nset=<Drosophila_mauritiana>:H=N])r709015[&&NHX:S=n3586:Nset=<n3584@Drosophila_mauritiana>:H=N:D=N],Drosophila_melanogaster_NP_610307.2_uncharacterized_protein_Dmel_CG1339:0.0269982528[&&NHX:S=Drosophila_melanogaster:Nset=<Drosophila_melanogaster>:H=N])n578:0.0439034039[&&NHX:S=n3588:Nset=<Drosophila_melanogaster@n3586>:H=N:D=N:B=100.0])n576:0.1744607656[&&NHX:S=n3589:Nset=<n3588@n3579>:H=N:D=Y:B=100.0])n568:0.0401904508[&&NHX:S=n3595:Nset=<Drosophila_takahashii@n3593>:H=N:D=Y:B=100.0])n560:0.0399472184[&&NHX:S=n3598:Nset=<Drosophila_eugracilis@n3596>:H=N:D=N:B=100.0])n558:0.0305980601[&&NHX:S=n3598:Nset=<n3596@Drosophila_eugracilis>:H=N:D=Y:B=99.0])n556:0.0852679579[&&NHX:S=n3598:Nset=<n3596@Drosophila_eugracilis>:H=N:D=Y:B=100.0])n554:0.081056237[&&NHX:S=n3599:Nset=<n3598@n3563>:H=N:D=N:B=100.0])n552:0.2142376033[&&NHX:S=n3600:Nset=<n3599@n3560>:H=N:D=N:B=100.0])n540:0.1551627153[&&NHX:S=n3602:Nset=<n3600@Drosophila_willistoni>:H=N:D=N:B=100.0],(((Drosophila_navojoa_XP_030243013.1_uncharacterized_protein_CG1339:0.0209044255[&&NHX:S=Drosophila_navojoa:Nset=<Drosophila_navojoa>:H=N],Drosophila_mojavensis_XP_032585139.1_uncharacterized_protein_CG1339:0.0227042574[&&NHX:S=Drosophila_mojavensis:Nset=<Drosophila_mojavensis>:H=N])n2:0.1361153207[&&NHX:S=n3539:Nset=<Drosophila_navojoa@Drosophila_mojavensis>:H=N:D=N:B=100.0],Drosophila_hydei_XP_023175050.2_uncharacterized_protein_CG1339-like:0.1167880832[&&NHX:S=Drosophila_hydei:Nset=<Drosophila_hydei>:H=N])n4:0.1636046569[&&NHX:S=n3543:Nset=<n3541@Drosophila_hydei>:H=N:D=N:B=100.0],Drosophila_virilis_XP_002051340.2_uncharacterized_protein_CG1339:0.0977489169[&&NHX:S=Drosophila_virilis:Nset=<Drosophila_virilis>:H=N])n6:0.0970929802[&&NHX:S=n3545:Nset=<n3544@n3533>:H=N:D=N:B=100.0])n538:0.0512857673[&&NHX:S=n3603:Nset=<n3602@n3549>:H=N:D=N:B=97.0],(Drosophila_innubila_XP_034474217.1_uncharacterized_protein_CG1339:0.1884874364[&&NHX:S=Drosophila_innubila:Nset=<Drosophila_innubila>:H=N],(Drosophila_albomicans_XP_034098824.1_uncharacterized_protein_CG1339-like:0.2058298105[&&NHX:S=Drosophila_albomicans:Nset=<Drosophila_albomicans>:H=N],Drosophila_albomicans_XP_034098821.1_uncharacterized_protein_CG1339-like:0.2775187766[&&NHX:S=Drosophila_albomicans:Nset=<Drosophila_albomicans>:H=N])r709009[&&NHX:S=Drosophila_albomicans:Nset=<Drosophila_albomicans>:H=N:D=Y])r709008[&&NHX:S=n3536:Nset=<Drosophila_innubila@Drosophila_albomicans>:H=N:D=N])n536:0.3742028022[&&NHX:S=n3603:Nset=<n3602@n3549>:H=N:D=Y:B=100.0])n534:0.7754250176[&&NHX:S=n3603:Nset=<n3602@n3549>:H=N:D=Y:B=100.0],(((Drosophila_ananassae_XP_032309223.1_uncharacterized_protein_CG1339:0.1340240184[&&NHX:S=Drosophila_ananassae:Nset=<Drosophila_ananassae>:H=N],Drosophila_bipectinata_XP_017099407.2_uncharacterized_protein_CG1339:0.0773954219[&&NHX:S=Drosophila_bipectinata:Nset=<Drosophila_bipectinata>:H=N])n12:0.2741259543[&&NHX:S=n3574:Nset=<Drosophila_ananassae@Drosophila_bipectinata>:H=N:D=N:B=100.0],Drosophila_kikkawai_XP_017026101.1_uncharacterized_protein_CG1339-like:0.3848854052[&&NHX:S=Drosophila_kikkawai:Nset=<Drosophila_kikkawai>:H=N])n14:1.038384549[&&NHX:S=n3599:Nset=<n3598@n3563>:H=N:D=N:B=100.0],(((((Drosophila_kikkawai_XP_017025366.1_uncharacterized_protein_CG31750-like:0.0658261209[&&NHX:S=Drosophila_kikkawai:Nset=<Drosophila_kikkawai>:H=N],Drosophila_kikkawai_XP_017025365.1_uncharacterized_protein_CG31750-like:0.0558222864[&&NHX:S=Drosophila_kikkawai:Nset=<Drosophila_kikkawai>:H=N])n48:0.4789647326[&&NHX:S=Drosophila_kikkawai:Nset=<Drosophila_kikkawai>:H=N:D=Y:B=100.0],Drosophila_kikkawai_XP_017025368.1_uncharacterized_protein_CG31750-like:0.4149480066[&&NHX:S=Drosophila_kikkawai:Nset=<Drosophila_kikkawai>:H=N])r709022[&&NHX:S=Drosophila_kikkawai:Nset=<Drosophila_kikkawai>:H=N:D=Y],(((((((Drosophila_simulans_XP_002079713.3_uncharacterized_protein_CG31750:0.0287809016[&&NHX:S=Drosophila_simulans:Nset=<Drosophila_simulans>:H=N],Drosophila_sechellia_XP_002038898.2_LOW_QUALITY_PROTEIN_uncharacterized_protein_CG31750:0.0558274097[&&NHX:S=Drosophila_sechellia:Nset=<Drosophila_sechellia>:H=N])r709039[&&NHX:S=n3582:Nset=<Drosophila_sechellia@Drosophila_simulans>:H=N:D=N],Drosophila_mauritiana_XP_033151184.1_uncharacterized_protein_CG31750:0.0174755277[&&NHX:S=Drosophila_mauritiana:Nset=<Drosophila_mauritiana>:H=N])r709037[&&NHX:S=n3586:Nset=<n3584@Drosophila_mauritiana>:H=N:D=N],Drosophila_melanogaster_NP_724041.1_uncharacterized_protein_Dmel_CG31750:0.0845694454[&&NHX:S=Drosophila_melanogaster:Nset=<Drosophila_melanogaster>:H=N])n21:0.0959183513[&&NHX:S=n3588:Nset=<Drosophila_melanogaster@n3586>:H=N:D=N:B=100.0],((Drosophila_teissieri_XP_043644915.1_uncharacterized_protein_CG31750:0.0810871425[&&NHX:S=Drosophila_teissieri:Nset=<Drosophila_teissieri>:H=N],Drosophila_yakuba_XP_043062897.1_LOW_QUALITY_PROTEIN_uncharacterized_protein_CG31750:0.1126547662[&&NHX:S=Drosophila_yakuba:Nset=<Drosophila_yakuba>:H=N])n24:0.0511186452[&&NHX:S=n3579:Nset=<Drosophila_yakuba@n3577>:H=N:D=N:B=100.0],Drosophila_erecta_XP_001974461.1_uncharacterized_protein_CG31750:0.2341639092[&&NHX:S=Drosophila_erecta:Nset=<Drosophila_erecta>:H=N])n26:0.0492450801[&&NHX:S=n3579:Nset=<Drosophila_yakuba@n3577>:H=N:D=Y:B=98.0])n27:0.2559011661[&&NHX:S=n3589:Nset=<n3588@n3579>:H=N:D=N:B=100.0],(Drosophila_takahashii_XP_017004944.2_uncharacterized_protein_CG31750-like:0.1498444567[&&NHX:S=Drosophila_takahashii:Nset=<Drosophila_takahashii>:H=N],Drosophila_takahashii_XP_017004943.1_uncharacterized_protein_CG31750:0.1342410474[&&NHX:S=Drosophila_takahashii:Nset=<Drosophila_takahashii>:H=N])n30:0.1730245759[&&NHX:S=Drosophila_takahashii:Nset=<Drosophila_takahashii>:H=N:D=Y:B=100.0])n31:0.1256782308[&&NHX:S=n3595:Nset=<Drosophila_takahashii@n3593>:H=N:D=N:B=100.0],((((Drosophila_suzukii_XP_016933963.1_uncharacterized_protein_CG31750:0.0823221311[&&NHX:S=Drosophila_suzukii:Nset=<Drosophila_suzukii>:H=N],Drosophila_subpulchrella_XP_037708465.1_uncharacterized_protein_CG31750:0.0843695453[&&NHX:S=Drosophila_subpulchrella:Nset=<Drosophila_subpulchrella>:H=N])n34:0.1185917135[&&NHX:S=n3571:Nset=<n3569@Drosophila_subpulchrella>:H=N:D=N:B=100.0],Drosophila_biarmipes_XP_016963336.1_uncharacterized_protein_CG31750_isoform_X1:0.2538088991[&&NHX:S=Drosophila_biarmipes:Nset=<Drosophila_biarmipes>:H=N])n36:0.0662003111[&&NHX:S=n3571:Nset=<n3569@Drosophila_subpulchrella>:H=N:D=Y:B=100.0],Drosophila_takahashii_XP_044249559.1_uncharacterized_protein_CG31750-like:0.3761014623[&&NHX:S=Drosophila_takahashii:Nset=<Drosophila_takahashii>:H=N])n38:0.1081584259[&&NHX:S=n3595:Nset=<Drosophila_takahashii@n3593>:H=N:D=N:B=100.0],((Drosophila_teissieri_XP_043644917.1_uncharacterized_protein_CG31750-like:0.0487119658[&&NHX:S=Drosophila_teissieri:Nset=<Drosophila_teissieri>:H=N],Drosophila_yakuba_XP_002090483.2_uncharacterized_protein_CG31750:0.0848745761[&&NHX:S=Drosophila_yakuba:Nset=<Drosophila_yakuba>:H=N])n41:0.0272478694[&&NHX:S=n3579:Nset=<Drosophila_yakuba@n3577>:H=N:D=N:B=100.0],Drosophila_erecta_XP_001974464.2_uncharacterized_protein_CG31750:0.0918783957[&&NHX:S=Drosophila_erecta:Nset=<Drosophila_erecta>:H=N])n43:0.2829395124[&&NHX:S=n3579:Nset=<Drosophila_yakuba@n3577>:H=N:D=Y:B=100.0])n44:0.2888021331[&&NHX:S=n3595:Nset=<Drosophila_takahashii@n3593>:H=N:D=Y:B=100.0])n45:0.1206120473[&&NHX:S=n3595:Nset=<Drosophila_takahashii@n3593>:H=N:D=Y:B=99.0],Drosophila_bipectinata_XP_043069726.1_uncharacterized_protein_CG31750:1.3874466508[&&NHX:S=Drosophila_bipectinata:Nset=<Drosophila_bipectinata>:H=N])r709026[&&NHX:S=n3595:Nset=<Drosophila_takahashii@n3593>:H=N:D=Y])n53:0.1666821949[&&NHX:S=n3599:Nset=<n3598@n3563>:H=N:D=N:B=96.0],(((Drosophila_subobscura_XP_034667748.1_uncharacterized_protein_CG31750:0.0322851331[&&NHX:S=Drosophila_subobscura:Nset=<Drosophila_subobscura>:H=N],Drosophila_guanche_XP_034128550.1_uncharacterized_protein_CG31750:0.0415078539[&&NHX:S=Drosophila_guanche:Nset=<Drosophila_guanche>:H=N])n56:0.1148989018[&&NHX:S=n3552:Nset=<Drosophila_subobscura@Drosophila_guanche>:H=N:D=N:B=100.0],Drosophila_obscura_XP_022228023.2_uncharacterized_protein_CG31750:0.1157033721[&&NHX:S=Drosophila_obscura:Nset=<Drosophila_obscura>:H=N])n58:0.0598099985[&&NHX:S=n3554:Nset=<Drosophila_obscura@n3552>:H=N:D=N:B=98.0],((Drosophila_persimilis_XP_002028509.1_uncharacterized_protein_CG31750:0.0093072304[&&NHX:S=Drosophila_persimilis:Nset=<Drosophila_persimilis>:H=N],Drosophila_pseudoobscura_XP_001355880.3_uncharacterized_protein_CG31750:0.0014561663[&&NHX:S=Drosophila_pseudoobscura:Nset=<Drosophila_pseudoobscura>:H=N])n61:0.0337288887[&&NHX:S=n3559:Nset=<n3557@Drosophila_pseudoobscura>:H=N:D=N:B=100.0],Drosophila_miranda_XP_017150890.2_uncharacterized_protein_CG31750:0.0201125545[&&NHX:S=Drosophila_miranda:Nset=<Drosophila_miranda>:H=N])n63:0.1029277331[&&NHX:S=n3559:Nset=<n3557@Drosophila_pseudoobscura>:H=N:D=Y:B=100.0])n64:0.2240362674[&&NHX:S=n3560:Nset=<n3559@n3554>:H=N:D=N:B=99.0])n65:0.9039357435[&&NHX:S=n3600:Nset=<n3599@n3560>:H=N:D=N:B=100.0],(((Drosophila_grimshawi_XP_043070523.1_uncharacterized_protein_CG31750_isoform_X2:0.192492723[&&NHX:S=Drosophila_grimshawi:Nset=<Drosophila_grimshawi>:H=N],Drosophila_grimshawi_XP_032592453.1_uncharacterized_protein_CG31750-like:0.2059420493[&&NHX:S=Drosophila_grimshawi:Nset=<Drosophila_grimshawi>:H=N])n68:0.2606050102[&&NHX:S=Drosophila_grimshawi:Nset=<Drosophila_grimshawi>:H=N:D=Y:B=100.0],(Drosophila_hydei_XP_023170503.2_uncharacterized_protein_CG31750-like:0.5346342601[&&NHX:S=Drosophila_hydei:Nset=<Drosophila_hydei>:H=N],Drosophila_virilis_XP_032294383.1_uncharacterized_protein_CG31750:0.3221935273[&&NHX:S=Drosophila_virilis:Nset=<Drosophila_virilis>:H=N])n71:0.1958054775[&&NHX:S=n3545:Nset=<n3544@n3533>:H=N:D=N:B=100.0])n72:0.396956239[&&NHX:S=n3547:Nset=<n3545@Drosophila_grimshawi>:H=N:D=N:B=100.0],((Drosophila_arizonae_XP_017856849.1_PREDICTED_uncharacterized_protein_CG31750:0.0590274734[&&NHX:S=Drosophila_arizonae:Nset=<Drosophila_arizonae>:H=N],Drosophila_mojavensis_XP_032584457.1_uncharacterized_protein_CG31750:0.0153245198[&&NHX:S=Drosophila_mojavensis:Nset=<Drosophila_mojavensis>:H=N])n75:0.2948747411[&&NHX:S=n3541:Nset=<Drosophila_arizonae@n3539>:H=N:D=N:B=100.0],Drosophila_hydei_XP_030080387.1_uncharacterized_protein_CG31750-like:0.1637718172[&&NHX:S=Drosophila_hydei:Nset=<Drosophila_hydei>:H=N])n77:1.029719526[&&NHX:S=n3543:Nset=<n3541@Drosophila_hydei>:H=N:D=N:B=100.0])n78:0.40351391[&&NHX:S=n3547:Nset=<n3545@Drosophila_grimshawi>:H=N:D=Y:B=100.0])n79:0.2372390524[&&NHX:S=n3603:Nset=<n3602@n3549>:H=N:D=N:B=98.0])n80:0.3529707945[&&NHX:S=n3603:Nset=<n3602@n3549>:H=N:D=Y:B=97.0])n532:2.971059968[&&NHX:S=n3603:Nset=<n3602@n3549>:H=N:D=Y:B=100.0],((((Drosophila_pseudoobscura_XP_001355878.2_putative_gustatory_receptor_36a:0.017014048[&&NHX:S=Drosophila_pseudoobscura:Nset=<Drosophila_pseudoobscura>:H=N],Drosophila_persimilis_XP_002028510.1_putative_gustatory_receptor_36a:0.0028422702[&&NHX:S=Drosophila_persimilis:Nset=<Drosophila_persimilis>:H=N])n234:0.0387435815[&&NHX:S=n3559:Nset=<n3557@Drosophila_pseudoobscura>:H=N:D=N:B=100.0],Drosophila_miranda_XP_017150891.2_putative_gustatory_receptor_36a:0.019702798[&&NHX:S=Drosophila_miranda:Nset=<Drosophila_miranda>:H=N])n236:0.2771752224[&&NHX:S=n3559:Nset=<n3557@Drosophila_pseudoobscura>:H=N:D=Y:B=100.0],(((Drosophila_subobscura_XP_034667746.1_putative_gustatory_receptor_36a:0.1028627397[&&NHX:S=Drosophila_subobscura:Nset=<Drosophila_subobscura>:H=N],Drosophila_subobscura_XP_034668350.1_putative_gustatory_receptor_36c:0.0076557858[&&NHX:S=Drosophila_subobscura:Nset=<Drosophila_subobscura>:H=N])n239:0.0327399773[&&NHX:S=Drosophila_subobscura:Nset=<Drosophila_subobscura>:H=N:D=Y:B=99.0],Drosophila_guanche_XP_034129583.1_putative_gustatory_receptor_36c:0.0474315046[&&NHX:S=Drosophila_guanche:Nset=<Drosophila_guanche>:H=N])n241:0.1647815694[&&NHX:S=n3552:Nset=<Drosophila_subobscura@Drosophila_guanche>:H=N:D=N:B=100.0],Drosophila_obscura_XP_022228042.2_putative_gustatory_receptor_36a:0.1417816513[&&NHX:S=Drosophila_obscura:Nset=<Drosophila_obscura>:H=N])n243:0.0753202365[&&NHX:S=n3554:Nset=<Drosophila_obscura@n3552>:H=N:D=N:B=100.0])n244:0.2252503828[&&NHX:S=n3560:Nset=<n3559@n3554>:H=N:D=N:B=100.0],((((Drosophila_serrata_XP_020809237.1_putative_gustatory_receptor_36a:0.1179624467[&&NHX:S=Drosophila_serrata:Nset=<Drosophila_serrata>:H=N],Drosophila_kikkawai_XP_017025555.1_putative_gustatory_receptor_36a:0.1097652842[&&NHX:S=Drosophila_kikkawai:Nset=<Drosophila_kikkawai>:H=N])n124:0.1112022677[&&NHX:S=n3563:Nset=<Drosophila_serrata@Drosophila_kikkawai>:H=N:D=N:B=100.0],((((((Drosophila_simulans_XP_002079710.2_putative_gustatory_receptor_36a:0.0164886275[&&NHX:S=Drosophila_simulans:Nset=<Drosophila_simulans>:H=N],Drosophila_sechellia_XP_032583400.1_putative_gustatory_receptor_36a:0.0403476073[&&NHX:S=Drosophila_sechellia:Nset=<Drosophila_sechellia>:H=N])r709043[&&NHX:S=n3582:Nset=<Drosophila_sechellia@Drosophila_simulans>:H=N:D=N],Drosophila_mauritiana_XP_033174233.1_LOW_QUALITY_PROTEIN_putative_gustatory_receptor_36a_partial:0.037502197[&&NHX:S=Drosophila_mauritiana:Nset=<Drosophila_mauritiana>:H=N])n85:0.0856968597[&&NHX:S=n3586:Nset=<n3584@Drosophila_mauritiana>:H=N:D=N:B=100.0],Drosophila_melanogaster_NP_724038.2_gustatory_receptor_36a:0.1084335019[&&NHX:S=Drosophila_melanogaster:Nset=<Drosophila_melanogaster>:H=N])n87:0.2790099548[&&NHX:S=n3588:Nset=<Drosophila_melanogaster@n3586>:H=N:D=N:B=100.0],((((Drosophila_subpulchrella_XP_037711817.1_putative_gustatory_receptor_36a:0.0755454553[&&NHX:S=Drosophila_subpulchrella:Nset=<Drosophila_subpulchrella>:H=N],Drosophila_suzukii_XP_016935022.1_putative_gustatory_receptor_36a:0.0565290788[&&NHX:S=Drosophila_suzukii:Nset=<Drosophila_suzukii>:H=N])n90:0.0848772881[&&NHX:S=n3571:Nset=<Drosophila_subpulchrella@n3569>:H=N:D=N:B=100.0],Drosophila_takahashii_XP_017004949.2_putative_gustatory_receptor_36a:0.1861784964[&&NHX:S=Drosophila_takahashii:Nset=<Drosophila_takahashii>:H=N])r709049[&&NHX:S=n3595:Nset=<Drosophila_takahashii@n3593>:H=N:D=N],(Drosophila_biarmipes_XP_016963440.1_putative_gustatory_receptor_36a:0.1973085095[&&NHX:S=Drosophila_biarmipes:Nset=<Drosophila_biarmipes>:H=N],Drosophila_takahashii_XP_016993858.2_putative_gustatory_receptor_36a:0.1698292972[&&NHX:S=Drosophila_takahashii:Nset=<Drosophila_takahashii>:H=N])r709052[&&NHX:S=n3595:Nset=<Drosophila_takahashii@n3593>:H=N:D=N])r709048[&&NHX:S=n3595:Nset=<Drosophila_takahashii@n3593>:H=N:D=Y],Drosophila_eugracilis_XP_017086602.2_putative_gustatory_receptor_36a:0.2365344441[&&NHX:S=Drosophila_eugracilis:Nset=<Drosophila_eugracilis>:H=N])n98:0.0362855016[&&NHX:S=n3598:Nset=<n3596@Drosophila_eugracilis>:H=N:D=N:B=98.0])n99:0.0723075436[&&NHX:S=n3598:Nset=<n3596@Drosophila_eugracilis>:H=N:D=Y:B=100.0],(((Drosophila_elegans_XP_017134100.1_putative_gustatory_receptor_36a:0.2084963101[&&NHX:S=Drosophila_elegans:Nset=<Drosophila_elegans>:H=N],Drosophila_rhopaloa_XP_016982917.2_putative_gustatory_receptor_36a:0.1623746104[&&NHX:S=Drosophila_rhopaloa:Nset=<Drosophila_rhopaloa>:H=N])n102:0.0645203638[&&NHX:S=n3596:Nset=<n3595@n3566>:H=N:D=N:B=100.0],(((Drosophila_ficusphila_XP_017050485.2_putative_gustatory_receptor_36a:0.0733138061[&&NHX:S=Drosophila_ficusphila:Nset=<Drosophila_ficusphila>:H=N],Drosophila_ficusphila_XP_017052243.2_putative_gustatory_receptor_36a:0.0567175338[&&NHX:S=Drosophila_ficusphila:Nset=<Drosophila_ficusphila>:H=N])n105:0.080303254[&&NHX:S=Drosophila_ficusphila:Nset=<Drosophila_ficusphila>:H=N:D=Y:B=100.0],Drosophila_ficusphila_XP_017052217.1_putative_gustatory_receptor_36a:0.0442432612[&&NHX:S=Drosophila_ficusphila:Nset=<Drosophila_ficusphila>:H=N])n107:0.028524035[&&NHX:S=Drosophila_ficusphila:Nset=<Drosophila_ficusphila>:H=N:D=Y:B=99.0],Drosophila_ficusphila_XP_043064820.1_putative_gustatory_receptor_36a:0.0194621699[&&NHX:S=Drosophila_ficusphila:Nset=<Drosophila_ficusphila>:H=N])n109:0.3952144143[&&NHX:S=Drosophila_ficusphila:Nset=<Drosophila_ficusphila>:H=N:D=Y:B=100.0])n110:0.0498317705[&&NHX:S=n3596:Nset=<n3595@n3566>:H=N:D=Y:B=100.0],((((Drosophila_subpulchrella_XP_037708463.1_putative_gustatory_receptor_36a:0.1281876095[&&NHX:S=Drosophila_subpulchrella:Nset=<Drosophila_subpulchrella>:H=N],Drosophila_subpulchrella_XP_037708462.1_putative_gustatory_receptor_36a:0.0856699137[&&NHX:S=Drosophila_subpulchrella:Nset=<Drosophila_subpulchrella>:H=N])n113:0.1717412963[&&NHX:S=Drosophila_subpulchrella:Nset=<Drosophila_subpulchrella>:H=N:D=Y:B=100.0],Drosophila_biarmipes_XP_043950065.2_putative_gustatory_receptor_36a:0.2952550802[&&NHX:S=Drosophila_biarmipes:Nset=<Drosophila_biarmipes>:H=N])n115:0.0884977425[&&NHX:S=n3571:Nset=<Drosophila_subpulchrella@n3569>:H=N:D=N:B=100.0],Drosophila_takahashii_XP_044249639.1_putative_gustatory_receptor_36a:0.1236511933[&&NHX:S=Drosophila_takahashii:Nset=<Drosophila_takahashii>:H=N])n117:0.0512786952[&&NHX:S=n3595:Nset=<Drosophila_takahashii@n3593>:H=N:D=N:B=100.0],Drosophila_biarmipes_XP_016963385.1_putative_gustatory_receptor_36a:0.2396711179[&&NHX:S=Drosophila_biarmipes:Nset=<Drosophila_biarmipes>:H=N])n119:0.0778264069[&&NHX:S=n3595:Nset=<Drosophila_takahashii@n3593>:H=N:D=Y:B=100.0])n120:0.0586766575[&&NHX:S=n3596:Nset=<n3595@n3566>:H=N:D=Y:B=99.0])n121:0.1240643761[&&NHX:S=n3598:Nset=<n3596@Drosophila_eugracilis>:H=N:D=Y:B=100.0],(((((((Drosophila_suzukii_XP_016934089.1_putative_gustatory_receptor_36c_isoform_X1:2.3382E-6[&&NHX:S=Drosophila_suzukii:Nset=<Drosophila_suzukii>:H=N],Drosophila_suzukii_XP_036678610.1_putative_gustatory_receptor_36c_isoform_X2:2.3367E-6[&&NHX:S=Drosophila_suzukii:Nset=<Drosophila_suzukii>:H=N])n132:0.0632206398[&&NHX:S=Drosophila_suzukii:Nset=<Drosophila_suzukii>:H=N:D=Y:B=100.0],Drosophila_subpulchrella_XP_037708466.1_putative_gustatory_receptor_36c:0.0651640163[&&NHX:S=Drosophila_subpulchrella:Nset=<Drosophila_subpulchrella>:H=N])n134:0.0485333099[&&NHX:S=n3571:Nset=<n3569@Drosophila_subpulchrella>:H=N:D=N:B=100.0],Drosophila_biarmipes_XP_016963032.1_putative_gustatory_receptor_36c:0.2211161393[&&NHX:S=Drosophila_biarmipes:Nset=<Drosophila_biarmipes>:H=N])n136:0.0443859651[&&NHX:S=n3571:Nset=<n3569@Drosophila_subpulchrella>:H=N:D=Y:B=100.0],Drosophila_takahashii_XP_017004940.2_putative_gustatory_receptor_36c:0.1157308555[&&NHX:S=Drosophila_takahashii:Nset=<Drosophila_takahashii>:H=N])n138:0.0346029751[&&NHX:S=n3595:Nset=<Drosophila_takahashii@n3593>:H=N:D=N:B=100.0],(((((Drosophila_yakuba_XP_002090481.3_putative_gustatory_receptor_36c:0.0291023747[&&NHX:S=Drosophila_yakuba:Nset=<Drosophila_yakuba>:H=N],Drosophila_santomea_XP_039482354.1_putative_gustatory_receptor_36c:0.0284509189[&&NHX:S=Drosophila_santomea:Nset=<Drosophila_santomea>:H=N])n141:0.0552928249[&&NHX:S=n3589:Nset=<n3588@n3579>:H=N:D=N:B=100.0],Drosophila_teissieri_XP_043644886.1_putative_gustatory_receptor_36c:0.0852044786[&&NHX:S=Drosophila_teissieri:Nset=<Drosophila_teissieri>:H=N])n143:0.056986626[&&NHX:S=n3589:Nset=<n3588@n3579>:H=N:D=Y:B=100.0],Drosophila_erecta_XP_001974462.2_putative_gustatory_receptor_36c:0.095905197[&&NHX:S=Drosophila_erecta:Nset=<Drosophila_erecta>:H=N])n145:0.0290193663[&&NHX:S=n3589:Nset=<n3588@n3579>:H=N:D=Y:B=100.0],(((Drosophila_sechellia_XP_002038896.1_putative_gustatory_receptor_36c:0.0178267884[&&NHX:S=Drosophila_sechellia:Nset=<Drosophila_sechellia>:H=N],Drosophila_simulans_XP_002079712.2_putative_gustatory_receptor_36c:0.010771471[&&NHX:S=Drosophila_simulans:Nset=<Drosophila_simulans>:H=N])n148:0.0118624459[&&NHX:S=n3582:Nset=<Drosophila_sechellia@Drosophila_simulans>:H=N:D=N:B=100.0],Drosophila_mauritiana_XP_033173959.1_putative_gustatory_receptor_36c:0.0196609186[&&NHX:S=Drosophila_mauritiana:Nset=<Drosophila_mauritiana>:H=N])n150:0.0498709274[&&NHX:S=n3586:Nset=<n3584@Drosophila_mauritiana>:H=N:D=N:B=100.0],Drosophila_melanogaster_NP_724040.1_gustatory_receptor_36c:0.0768261522[&&NHX:S=Drosophila_melanogaster:Nset=<Drosophila_melanogaster>:H=N])n152:0.0592950642[&&NHX:S=n3588:Nset=<Drosophila_melanogaster@n3586>:H=N:D=N:B=100.0])n153:0.1539035661[&&NHX:S=n3589:Nset=<n3588@n3579>:H=N:D=Y:B=100.0],Drosophila_eugracilis_XP_017086566.1_putative_gustatory_receptor_36c:0.2144654026[&&NHX:S=Drosophila_eugracilis:Nset=<Drosophila_eugracilis>:H=N])n155:0.0418344609[&&NHX:S=n3598:Nset=<n3596@Drosophila_eugracilis>:H=N:D=N:B=100.0])n156:0.0708207634[&&NHX:S=n3598:Nset=<n3596@Drosophila_eugracilis>:H=N:D=Y:B=100.0],Drosophila_elegans_XP_017134054.1_putative_gustatory_receptor_36c:0.2155926745[&&NHX:S=Drosophila_elegans:Nset=<Drosophila_elegans>:H=N])n158:0.032458242[&&NHX:S=n3598:Nset=<n3596@Drosophila_eugracilis>:H=N:D=Y:B=98.0],(Drosophila_elegans_XP_017134052.2_putative_gustatory_receptor_36c:0.2627971469[&&NHX:S=Drosophila_elegans:Nset=<Drosophila_elegans>:H=N],Drosophila_rhopaloa_XP_016982916.2_putative_gustatory_receptor_36c:0.2277383314[&&NHX:S=Drosophila_rhopaloa:Nset=<Drosophila_rhopaloa>:H=N])n161:0.0898776621[&&NHX:S=n3596:Nset=<n3595@n3566>:H=N:D=N:B=100.0])n162:0.1528602603[&&NHX:S=n3598:Nset=<n3596@Drosophila_eugracilis>:H=N:D=Y:B=100.0])r708935[&&NHX:S=n3598:Nset=<n3596@Drosophila_eugracilis>:H=N:D=Y])r708934[&&NHX:S=n3599:Nset=<n3598@n3563>:H=N:D=N],(((Drosophila_serrata_XP_020809180.1_putative_gustatory_receptor_36c:0.020336252[&&NHX:S=Drosophila_serrata:Nset=<Drosophila_serrata>:H=N],Drosophila_serrata_XP_020803056.1_putative_gustatory_receptor_36c:0.006684476[&&NHX:S=Drosophila_serrata:Nset=<Drosophila_serrata>:H=N])n166:0.2866613748[&&NHX:S=Drosophila_serrata:Nset=<Drosophila_serrata>:H=N:D=Y:B=100.0],Drosophila_kikkawai_XP_017025364.1_putative_gustatory_receptor_36c:0.1636011539[&&NHX:S=Drosophila_kikkawai:Nset=<Drosophila_kikkawai>:H=N])n168:0.2634813408[&&NHX:S=n3563:Nset=<Drosophila_serrata@Drosophila_kikkawai>:H=N:D=N:B=100.0],((((((Drosophila_subpulchrella_XP_037711828.1_putative_gustatory_receptor_36b:0.0756614764[&&NHX:S=Drosophila_subpulchrella:Nset=<Drosophila_subpulchrella>:H=N],Drosophila_suzukii_XP_016933589.1_putative_gustatory_receptor_36b:0.0402298938[&&NHX:S=Drosophila_suzukii:Nset=<Drosophila_suzukii>:H=N])n172:0.0928313562[&&NHX:S=n3571:Nset=<Drosophila_subpulchrella@n3569>:H=N:D=N:B=100.0],Drosophila_biarmipes_XP_016963445.1_putative_gustatory_receptor_36b:0.1720343729[&&NHX:S=Drosophila_biarmipes:Nset=<Drosophila_biarmipes>:H=N])n174:0.0548298927[&&NHX:S=n3571:Nset=<Drosophila_subpulchrella@n3569>:H=N:D=Y:B=100.0],Drosophila_takahashii_XP_017004948.2_putative_gustatory_receptor_36b:0.1844103441[&&NHX:S=Drosophila_takahashii:Nset=<Drosophila_takahashii>:H=N])n176:0.0640073819[&&NHX:S=n3595:Nset=<Drosophila_takahashii@n3593>:H=N:D=N:B=100.0],Drosophila_eugracilis_XP_017086601.1_putative_gustatory_receptor_36b:0.2384439004[&&NHX:S=Drosophila_eugracilis:Nset=<Drosophila_eugracilis>:H=N])n178:0.0590755853[&&NHX:S=n3598:Nset=<n3596@Drosophila_eugracilis>:H=N:D=N:B=99.0],((((Drosophila_yakuba_XP_002090482.1_putative_gustatory_receptor_36b:0.0166838647[&&NHX:S=Drosophila_yakuba:Nset=<Drosophila_yakuba>:H=N],Drosophila_santomea_XP_039483794.1_putative_gustatory_receptor_36b:0.0150900953[&&NHX:S=Drosophila_santomea:Nset=<Drosophila_santomea>:H=N])n181:0.0392670846[&&NHX:S=n3589:Nset=<n3588@n3579>:H=N:D=N:B=100.0],Drosophila_teissieri_XP_043644883.1_putative_gustatory_receptor_36b:0.1158468195[&&NHX:S=Drosophila_teissieri:Nset=<Drosophila_teissieri>:H=N])n183:0.0321872442[&&NHX:S=n3589:Nset=<n3588@n3579>:H=N:D=Y:B=100.0],Drosophila_erecta_XP_001974463.3_LOW_QUALITY_PROTEIN_putative_gustatory_receptor_36b:0.1191274317[&&NHX:S=Drosophila_erecta:Nset=<Drosophila_erecta>:H=N])n185:0.0195252765[&&NHX:S=n3589:Nset=<n3588@n3579>:H=N:D=Y:B=100.0],(((Drosophila_sechellia_XP_032569810.1_putative_gustatory_receptor_36b:0.0167751815[&&NHX:S=Drosophila_sechellia:Nset=<Drosophila_sechellia>:H=N],Drosophila_simulans_XP_002079711.1_putative_gustatory_receptor_36b:0.0027772561[&&NHX:S=Drosophila_simulans:Nset=<Drosophila_simulans>:H=N])n188:0.0040886678[&&NHX:S=n3582:Nset=<Drosophila_sechellia@Drosophila_simulans>:H=N:D=N:B=100.0],Drosophila_mauritiana_XP_033173344.1_putative_gustatory_receptor_36b:0.0269796459[&&NHX:S=Drosophila_mauritiana:Nset=<Drosophila_mauritiana>:H=N])n190:0.0375433627[&&NHX:S=n3586:Nset=<n3584@Drosophila_mauritiana>:H=N:D=N:B=100.0],Drosophila_melanogaster_NP_724039.1_gustatory_receptor_36b:0.0669847635[&&NHX:S=Drosophila_melanogaster:Nset=<Drosophila_melanogaster>:H=N])n192:0.0597189123[&&NHX:S=n3588:Nset=<Drosophila_melanogaster@n3586>:H=N:D=N:B=100.0])n193:0.2550701667[&&NHX:S=n3589:Nset=<n3588@n3579>:H=N:D=Y:B=100.0])n194:0.1790270904[&&NHX:S=n3598:Nset=<n3596@Drosophila_eugracilis>:H=N:D=Y:B=100.0],(((Drosophila_rhopaloa_XP_016982915.2_putative_gustatory_receptor_36b:0.3166454509[&&NHX:S=Drosophila_rhopaloa:Nset=<Drosophila_rhopaloa>:H=N],((Drosophila_ficusphila_XP_017052255.2_putative_gustatory_receptor_36c:0.1377141248[&&NHX:S=Drosophila_ficusphila:Nset=<Drosophila_ficusphila>:H=N],Drosophila_ficusphila_XP_017052230.2_putative_gustatory_receptor_36b:0.1353042001[&&NHX:S=Drosophila_ficusphila:Nset=<Drosophila_ficusphila>:H=N])n200:0.4008135099[&&NHX:S=Drosophila_ficusphila:Nset=<Drosophila_ficusphila>:H=N:D=Y:B=100.0],Drosophila_ficusphila_XP_043065387.1_putative_gustatory_receptor_36a:0.4629989351[&&NHX:S=Drosophila_ficusphila:Nset=<Drosophila_ficusphila>:H=N])r709063[&&NHX:S=Drosophila_ficusphila:Nset=<Drosophila_ficusphila>:H=N:D=Y])r709062[&&NHX:S=n3566:Nset=<Drosophila_rhopaloa@Drosophila_ficusphila>:H=N:D=N],((Drosophila_biarmipes_XP_043950313.1_putative_gustatory_receptor_36b:0.23225838[&&NHX:S=Drosophila_biarmipes:Nset=<Drosophila_biarmipes>:H=N],Drosophila_biarmipes_XP_043950210.2_putative_gustatory_receptor_36b:0.513972381[&&NHX:S=Drosophila_biarmipes:Nset=<Drosophila_biarmipes>:H=N])r709070[&&NHX:S=Drosophila_biarmipes:Nset=<Drosophila_biarmipes>:H=N:D=Y],Drosophila_biarmipes_XP_050740938.1_putative_gustatory_receptor_36b:1.2257988973[&&NHX:S=Drosophila_biarmipes:Nset=<Drosophila_biarmipes>:H=N])r709069[&&NHX:S=Drosophila_biarmipes:Nset=<Drosophila_biarmipes>:H=N:D=Y])r709061[&&NHX:S=n3596:Nset=<n3595@n3566>:H=N:D=N],Drosophila_eugracilis_XP_017086567.2_putative_gustatory_receptor_36a:0.3077662407[&&NHX:S=Drosophila_eugracilis:Nset=<Drosophila_eugracilis>:H=N])r709060[&&NHX:S=n3598:Nset=<n3596@Drosophila_eugracilis>:H=N:D=N])n210:0.1066417986[&&NHX:S=n3598:Nset=<n3596@Drosophila_eugracilis>:H=N:D=Y:B=98.0])r708936[&&NHX:S=n3599:Nset=<n3598@n3563>:H=N:D=N])r708933[&&NHX:S=n3599:Nset=<n3598@n3563>:H=N:D=Y],((Drosophila_serrata_XP_020809183.1_putative_gustatory_receptor_36a:0.6653741191[&&NHX:S=Drosophila_serrata:Nset=<Drosophila_serrata>:H=N],Drosophila_kikkawai_XP_017025363.1_putative_gustatory_receptor_36c:0.4188044166[&&NHX:S=Drosophila_kikkawai:Nset=<Drosophila_kikkawai>:H=N])r708938[&&NHX:S=n3563:Nset=<Drosophila_serrata@Drosophila_kikkawai>:H=N:D=N],((((Drosophila_ananassae_XP_001961722.1_putative_gustatory_receptor_36a:0.1127152975[&&NHX:S=Drosophila_ananassae:Nset=<Drosophila_ananassae>:H=N],Drosophila_bipectinata_XP_043069860.1_putative_gustatory_receptor_36a:0.0673730296[&&NHX:S=Drosophila_bipectinata:Nset=<Drosophila_bipectinata>:H=N])n214:0.1929291591[&&NHX:S=n3574:Nset=<Drosophila_ananassae@Drosophila_bipectinata>:H=N:D=N:B=100.0],(Drosophila_bipectinata_XP_043069727.1_putative_gustatory_receptor_36a:0.1867375768[&&NHX:S=Drosophila_bipectinata:Nset=<Drosophila_bipectinata>:H=N],Drosophila_ananassae_XP_032307444.2_putative_gustatory_receptor_36a:0.2282067968[&&NHX:S=Drosophila_ananassae:Nset=<Drosophila_ananassae>:H=N])n217:0.1591317817[&&NHX:S=n3574:Nset=<Drosophila_ananassae@Drosophila_bipectinata>:H=N:D=N:B=100.0])n218:0.1715096819[&&NHX:S=n3574:Nset=<Drosophila_ananassae@Drosophila_bipectinata>:H=N:D=Y:B=100.0],((Drosophila_ananassae_XP_032307443.1_putative_gustatory_receptor_36a:0.3525983025[&&NHX:S=Drosophila_ananassae:Nset=<Drosophila_ananassae>:H=N],Drosophila_bipectinata_XP_043069729.1_putative_gustatory_receptor_36a:0.0553916229[&&NHX:S=Drosophila_bipectinata:Nset=<Drosophila_bipectinata>:H=N])n221:0.0940116283[&&NHX:S=n3574:Nset=<Drosophila_ananassae@Drosophila_bipectinata>:H=N:D=N:B=100.0],(Drosophila_ananassae_XP_044572165.1_putative_gustatory_receptor_36c:0.3895268823[&&NHX:S=Drosophila_ananassae:Nset=<Drosophila_ananassae>:H=N],Drosophila_bipectinata_XP_043069728.1_putative_gustatory_receptor_36a:0.3817347496[&&NHX:S=Drosophila_bipectinata:Nset=<Drosophila_bipectinata>:H=N])n224:0.0492000587[&&NHX:S=n3574:Nset=<Drosophila_ananassae@Drosophila_bipectinata>:H=N:D=N:B=97.0])n225:0.2893374844[&&NHX:S=n3574:Nset=<Drosophila_ananassae@Drosophila_bipectinata>:H=N:D=Y:B=100.0])n226:0.1368196178[&&NHX:S=n3574:Nset=<Drosophila_ananassae@Drosophila_bipectinata>:H=N:D=Y:B=100.0],(Drosophila_ananassae_XP_001961724.3_putative_gustatory_receptor_36b:0.2414435278[&&NHX:S=Drosophila_ananassae:Nset=<Drosophila_ananassae>:H=N],Drosophila_bipectinata_XP_017107024.2_putative_gustatory_receptor_36b:0.1274106717[&&NHX:S=Drosophila_bipectinata:Nset=<Drosophila_bipectinata>:H=N])n229:0.4585404647[&&NHX:S=n3574:Nset=<Drosophila_ananassae@Drosophila_bipectinata>:H=N:D=N:B=100.0])r708946[&&NHX:S=n3574:Nset=<Drosophila_ananassae@Drosophila_bipectinata>:H=N:D=Y])r708937[&&NHX:S=n3599:Nset=<n3598@n3563>:H=N:D=N])r708932[&&NHX:S=n3599:Nset=<n3598@n3563>:H=N:D=Y])r708931[&&NHX:S=n3600:Nset=<n3599@n3560>:H=N:D=N])r708927[&&NHX:S=n3603:Nset=<n3602@n3549>:H=N:D=Y])n530:0.8058147036[&&NHX:S=n3608:Nset=<n3607@n3604>:H=N:D=Y:B=99.0],(((((((Lucilia_sericata_XP_037811497.1_putative_gustatory_receptor_59d:0.0203670861[&&NHX:S=Lucilia_sericata:Nset=<Lucilia_sericata>:H=N],Lucilia_cuprina_XP_046811715.1_putative_gustatory_receptor_59d:0.0492355316[&&NHX:S=Lucilia_cuprina:Nset=<Lucilia_cuprina>:H=N])n504:0.0927773513[&&NHX:S=n3512:Nset=<Lucilia_cuprina@Lucilia_sericata>:H=N:D=N:B=100.0],(Lucilia_cuprina_XP_046811707.1_putative_gustatory_receptor_36b:0.0328776885[&&NHX:S=Lucilia_cuprina:Nset=<Lucilia_cuprina>:H=N],Lucilia_sericata_XP_037811498.1_putative_gustatory_receptor_59d:0.012212191[&&NHX:S=Lucilia_sericata:Nset=<Lucilia_sericata>:H=N])n507:0.0970599609[&&NHX:S=n3512:Nset=<Lucilia_cuprina@Lucilia_sericata>:H=N:D=N:B=100.0])n508:0.1823939266[&&NHX:S=n3512:Nset=<Lucilia_cuprina@Lucilia_sericata>:H=N:D=Y:B=100.0],Lucilia_sericata_XP_037811499.1_putative_gustatory_receptor_59d:0.2276261418[&&NHX:S=Lucilia_sericata:Nset=<Lucilia_sericata>:H=N])n510:0.2719915923[&&NHX:S=n3512:Nset=<Lucilia_cuprina@Lucilia_sericata>:H=N:D=Y:B=100.0],(((((Stomoxys_calcitrans_XP_013100557.1_PREDICTED_putative_gustatory_receptor_59c_partial:0.1507973936[&&NHX:S=Stomoxys_calcitrans:Nset=<Stomoxys_calcitrans>:H=N],Stomoxys_calcitrans_XP_013116147.1_PREDICTED_putative_gustatory_receptor_36b:0.1262916743[&&NHX:S=Stomoxys_calcitrans:Nset=<Stomoxys_calcitrans>:H=N])n513:0.0120012397[&&NHX:S=Stomoxys_calcitrans:Nset=<Stomoxys_calcitrans>:H=N:D=Y:B=99.0],Stomoxys_calcitrans_XP_013116149.1_PREDICTED_putative_gustatory_receptor_36b:0.136247301[&&NHX:S=Stomoxys_calcitrans:Nset=<Stomoxys_calcitrans>:H=N])n515:0.1042979584[&&NHX:S=Stomoxys_calcitrans:Nset=<Stomoxys_calcitrans>:H=N:D=Y:B=99.0],Stomoxys_calcitrans_XP_013116150.1_PREDICTED_putative_gustatory_receptor_59c:0.2178085401[&&NHX:S=Stomoxys_calcitrans:Nset=<Stomoxys_calcitrans>:H=N])n517:0.8615942083[&&NHX:S=Stomoxys_calcitrans:Nset=<Stomoxys_calcitrans>:H=N:D=Y:B=100.0],Musca_domestica_XP_019890606.1_PREDICTED_putative_gustatory_receptor_36c:0.5559023611[&&NHX:S=Musca_domestica:Nset=<Musca_domestica>:H=N])n519:0.0679763172[&&NHX:S=n3515:Nset=<Musca_domestica@Stomoxys_calcitrans>:H=N:D=N:B=99.0],Stomoxys_calcitrans_XP_013116153.1_PREDICTED_putative_gustatory_receptor_36c:0.6031522186[&&NHX:S=Stomoxys_calcitrans:Nset=<Stomoxys_calcitrans>:H=N])n521:0.2158602966[&&NHX:S=n3515:Nset=<Musca_domestica@Stomoxys_calcitrans>:H=N:D=Y:B=100.0])n522:0.1536944764[&&NHX:S=n3516:Nset=<n3512@n3515>:H=N:D=N:B=99.0],((Lucilia_sericata_XP_037811500.1_putative_gustatory_receptor_59d:0.1326469196[&&NHX:S=Lucilia_sericata:Nset=<Lucilia_sericata>:H=N],Lucilia_cuprina_XP_023307903.2_putative_gustatory_receptor_59d:0.0215788919[&&NHX:S=Lucilia_cuprina:Nset=<Lucilia_cuprina>:H=N])n525:0.7673719223[&&NHX:S=n3512:Nset=<Lucilia_cuprina@Lucilia_sericata>:H=N:D=N:B=100.0],Musca_domestica_XP_019890603.1_PREDICTED_putative_gustatory_receptor_36c:0.9760071759[&&NHX:S=Musca_domestica:Nset=<Musca_domestica>:H=N])r709078[&&NHX:S=n3516:Nset=<n3512@n3515>:H=N:D=N])n528:0.4058150814[&&NHX:S=n3516:Nset=<n3512@n3515>:H=N:D=Y:B=100.0],(((((Bactrocera_neohumeralis_XP_050324586.1_putative_gustatory_receptor_36b:0.0040171327[&&NHX:S=Bactrocera_neohumeralis:Nset=<Bactrocera_neohumeralis>:H=N],Bactrocera_tryoni_XP_039954328.1_putative_gustatory_receptor_36b:0.0041512578[&&NHX:S=Bactrocera_tryoni:Nset=<Bactrocera_tryoni>:H=N])n488:0.051949817[&&NHX:S=n3519:Nset=<Bactrocera_neohumeralis@Bactrocera_tryoni>:H=N:D=N:B=100.0],Bactrocera_dorsalis_XP_011206230.2_putative_gustatory_receptor_36b:0.0754825989[&&NHX:S=Bactrocera_dorsalis:Nset=<Bactrocera_dorsalis>:H=N])n490:0.133611912[&&NHX:S=n3521:Nset=<Bactrocera_dorsalis@n3519>:H=N:D=N:B=100.0],Bactrocera_oleae_XP_014091912.2_putative_gustatory_receptor_36b:0.0781670353[&&NHX:S=Bactrocera_oleae:Nset=<Bactrocera_oleae>:H=N])n492:0.2459831204[&&NHX:S=n3523:Nset=<n3521@Bactrocera_oleae>:H=N:D=N:B=100.0],Ceratitis_capitata_XP_004534878.1_putative_gustatory_receptor_36b:0.3978311905[&&NHX:S=Ceratitis_capitata:Nset=<Ceratitis_capitata>:H=N])n494:0.8896461989[&&NHX:S=n3527:Nset=<n3525@Ceratitis_capitata>:H=N:D=N:B=100.0],((Bactrocera_dorsalis_XP_049308522.1_putative_gustatory_receptor_36c:0.3064088541[&&NHX:S=Bactrocera_dorsalis:Nset=<Bactrocera_dorsalis>:H=N],Zeugodacus_cucurbitae_XP_028896999.1_putative_gustatory_receptor_36c:0.1826133762[&&NHX:S=Zeugodacus_cucurbitae:Nset=<Zeugodacus_cucurbitae>:H=N])n497:0.302019086[&&NHX:S=n3525:Nset=<n3523@Zeugodacus_cucurbitae>:H=N:D=N:B=100.0],Ceratitis_capitata_XP_004534883.1_putative_gustatory_receptor_36a:0.5919230317[&&NHX:S=Ceratitis_capitata:Nset=<Ceratitis_capitata>:H=N])n499:1.108753939[&&NHX:S=n3527:Nset=<n3525@Ceratitis_capitata>:H=N:D=N:B=100.0])r709076[&&NHX:S=n3527:Nset=<n3525@Ceratitis_capitata>:H=N:D=Y])r709075[&&NHX:S=n3528:Nset=<n3516@n3527>:H=N:D=N],(Teleopsis_dalmanni_XP_037941380.1_putative_gustatory_receptor_59d:0.8185567205[&&NHX:S=Teleopsis_dalmanni:Nset=<Teleopsis_dalmanni>:H=N],Teleopsis_dalmanni_XP_037941381.1_putative_gustatory_receptor_36a:0.6261317123[&&NHX:S=Teleopsis_dalmanni:Nset=<Teleopsis_dalmanni>:H=N])n485:0.1949739303[&&NHX:S=Teleopsis_dalmanni:Nset=<Teleopsis_dalmanni>:H=N:D=Y:B=100.0])n529:0.8058147036[&&NHX:S=n3530:Nset=<Teleopsis_dalmanni@n3528>:H=N:D=N:B=99.0])n709416[&&NHX:S=n3608:Nset=<n3607@n3604>:H=N:D=Y];
[&&NOTUNG-SPECIES-TREE((((((Lucilia_cuprina,Lucilia_sericata)n3512,(Musca_domestica,Stomoxys_calcitrans)n3515)n3516,(((((Bactrocera_tryoni,Bactrocera_neohumeralis)n3519,Bactrocera_dorsalis)n3521,Bactrocera_oleae)n3523,Zeugodacus_cucurbitae)n3525,Ceratitis_capitata)n3527)n3528,Teleopsis_dalmanni)n3530,(((((Drosophila_virilis,Drosophila_novamexicana)n3533,((Drosophila_innubila,Drosophila_albomicans)n3536,(((Drosophila_mojavensis,Drosophila_navojoa)n3539,Drosophila_arizonae)n3541,Drosophila_hydei)n3543)n3544)n3545,Drosophila_grimshawi)n3547,Drosophila_busckii)n3549,(((((Drosophila_guanche,Drosophila_subobscura)n3552,Drosophila_obscura)n3554,((Drosophila_miranda,Drosophila_persimilis)n3557,Drosophila_pseudoobscura)n3559)n3560,((Drosophila_serrata,Drosophila_kikkawai)n3563,(((Drosophila_rhopaloa,Drosophila_ficusphila)n3566,((((Drosophila_suzukii,Drosophila_biarmipes)n3569,Drosophila_subpulchrella)n3571,((Drosophila_ananassae,Drosophila_bipectinata)n3574,((((Drosophila_erecta,Drosophila_teissieri)n3577,Drosophila_yakuba)n3579,((((Drosophila_simulans,Drosophila_sechellia)n3582,Drosophila_santomea)n3584,Drosophila_mauritiana)n3586,Drosophila_melanogaster)n3588)n3589,Drosophila_elegans)n3591)n3592)n3593,Drosophila_takahashii)n3595)n3596,Drosophila_eugracilis)n3598)n3599)n3600,Drosophila_willistoni)n3602)n3603)n3604,((Scaptodrosophila_lebanonensis)n3607)n3608]
[&&NOTUNG-PARAMETERS:T=95.0:VERSION=2.7:SPECIESTAG=PRE:CL=1.0:CD=1.5:CCD=0.0:CT=3.0]
