# Supplementary material for: Structural screens identify candidate human homologs of insect chemoreceptors and cryptic Drosophila gustatory receptor-like proteins
Source: eLife. 2023 Feb 20;12:e85537. doi: 10.7554/eLife.85537 (PMC9998090; doi:10.7554/eLife.85537)
Supplement: Figure 3—source data 10. [file elife-85537-fig3-data10.zip]

Archive with 1 entries (1 files):
- Figure3SourceData10Figure3Etreebayes.txt
