# Supplementary material for: Structural screens identify candidate human homologs of insect chemoreceptors and cryptic Drosophila gustatory receptor-like proteins
Source: eLife. 2023 Feb 20;12:e85537. doi: 10.7554/eLife.85537 (PMC9998090; doi:10.7554/eLife.85537)
Supplement: Figure 3—source data 10. [file elife-85537-fig3-data10.zip › Figure3SourceData10Figure3Etreebayes.txt]

#NEXUS
[ID: 5410173512]
begin taxa;
	dimensions ntax=293;
	taxlabels
		Drosophila_sechellia_XP_002032779.2_uncharacterized_protein_CG1339
		Drosophila_rhopaloa_XP_016989699.1_uncharacterized_protein_CG1339
		Drosophila_virilis_XP_002051340.2_uncharacterized_protein_CG1339
		Drosophila_simulans_XP_002076208.2_uncharacterized_protein_CG1339
		Drosophila_mauritiana_XP_033156223.1_uncharacterized_protein_CG1339
		Drosophila_eugracilis_XP_017077871.1_uncharacterized_protein_CG1339
		Drosophila_melanogaster_NP_610307.2_uncharacterized_protein_Dmel_CG1339
		Drosophila_biarmipes_XP_016957855.1_uncharacterized_protein_CG1339
		Drosophila_pseudoobscura_XP_002133357.2_uncharacterized_protein_CG1339
		Drosophila_takahashii_XP_017014839.2_uncharacterized_protein_CG1339
		Drosophila_suzukii_XP_016940643.1_uncharacterized_protein_CG1339
		Drosophila_subpulchrella_XP_037714147.1_uncharacterized_protein_CG1339
		Drosophila_ficusphila_XP_017061321.1_uncharacterized_protein_CG1339
		Drosophila_hydei_XP_023175050.2_uncharacterized_protein_CG1339-like
		Drosophila_santomea_XP_039502721.1_uncharacterized_protein_CG1339
		Drosophila_erecta_XP_001970596.1_uncharacterized_protein_CG1339
		Drosophila_yakuba_XP_002089503.1_uncharacterized_protein_CG1339
		Drosophila_obscura_XP_022234912.2_uncharacterized_protein_CG1339
		Drosophila_teissieri_XP_043641565.1_uncharacterized_protein_CG1339
		Drosophila_kikkawai_XP_017033646.1_uncharacterized_protein_CG1339
		Drosophila_mojavensis_XP_032585139.1_uncharacterized_protein_CG1339
		Drosophila_persimilis_XP_002019266.1_uncharacterized_protein_CG1339
		Drosophila_miranda_XP_017152205.1_uncharacterized_protein_CG1339
		Drosophila_innubila_XP_034474217.1_uncharacterized_protein_CG1339
		Drosophila_albomicans_XP_034098821.1_uncharacterized_protein_CG1339-like
		Drosophila_subobscura_XP_034669559.1_uncharacterized_protein_CG1339
		Drosophila_navojoa_XP_030243013.1_uncharacterized_protein_CG1339
		Drosophila_guanche_XP_034135028.1_uncharacterized_protein_CG1339
		Drosophila_willistoni_XP_023031421.1_uncharacterized_protein_CG1339
		Drosophila_kikkawai_XP_017026101.1_uncharacterized_protein_CG1339-like
		Drosophila_bipectinata_XP_017099407.2_uncharacterized_protein_CG1339
		Drosophila_busckii_XP_017851843.1_uncharacterized_protein_CG1339
		Drosophila_ananassae_XP_032309223.1_uncharacterized_protein_CG1339
		Drosophila_albomicans_XP_034098824.1_uncharacterized_protein_CG1339-like
		Drosophila_mauritiana_XP_033151184.1_uncharacterized_protein_CG31750
		Drosophila_melanogaster_NP_724041.1_uncharacterized_protein_Dmel_CG31750
		Drosophila_simulans_XP_002079713.3_uncharacterized_protein_CG31750
		Drosophila_erecta_XP_001974461.1_uncharacterized_protein_CG31750
		Drosophila_subpulchrella_XP_037708465.1_uncharacterized_protein_CG31750
		Drosophila_guanche_XP_034128550.1_uncharacterized_protein_CG31750
		Drosophila_takahashii_XP_044249559.1_uncharacterized_protein_CG31750-like
		Drosophila_suzukii_XP_016933963.1_uncharacterized_protein_CG31750
		Drosophila_pseudoobscura_XP_001355880.3_uncharacterized_protein_CG31750
		Drosophila_persimilis_XP_002028509.1_uncharacterized_protein_CG31750
		Drosophila_miranda_XP_017150890.2_uncharacterized_protein_CG31750
		Drosophila_obscura_XP_022228023.2_uncharacterized_protein_CG31750
		Drosophila_subobscura_XP_034667748.1_uncharacterized_protein_CG31750
		Drosophila_grimshawi_XP_032592453.1_uncharacterized_protein_CG31750-like
		Drosophila_yakuba_XP_002090483.2_uncharacterized_protein_CG31750
		Drosophila_virilis_XP_032294383.1_uncharacterized_protein_CG31750
		Drosophila_mojavensis_XP_032584457.1_uncharacterized_protein_CG31750
		Drosophila_arizonae_XP_017856849.1_PREDICTED_uncharacterized_protein_CG31750
		Drosophila_bipectinata_XP_043069726.1_uncharacterized_protein_CG31750
		Drosophila_erecta_XP_001974464.2_uncharacterized_protein_CG31750
		Drosophila_kikkawai_XP_017025365.1_uncharacterized_protein_CG31750-like
		Drosophila_kikkawai_XP_017025366.1_uncharacterized_protein_CG31750-like
		Drosophila_kikkawai_XP_017025368.1_uncharacterized_protein_CG31750-like
		Drosophila_takahashii_XP_017004943.1_uncharacterized_protein_CG31750
		Drosophila_biarmipes_XP_016963336.1_uncharacterized_protein_CG31750_isoform_X1
		Drosophila_hydei_XP_023170503.2_uncharacterized_protein_CG31750-like
		Drosophila_hydei_XP_030080387.1_uncharacterized_protein_CG31750-like
		Drosophila_sechellia_XP_002038898.2_LOW_QUALITY_PROTEIN_uncharacterized_protein_CG31750
		Drosophila_yakuba_XP_043062897.1_LOW_QUALITY_PROTEIN_uncharacterized_protein_CG31750
		Drosophila_grimshawi_XP_043070523.1_uncharacterized_protein_CG31750_isoform_X2
		Drosophila_teissieri_XP_043644915.1_uncharacterized_protein_CG31750
		Drosophila_teissieri_XP_043644917.1_uncharacterized_protein_CG31750-like
		Drosophila_takahashii_XP_017004944.2_uncharacterized_protein_CG31750-like
		Drosophila_melanogaster_NP_724038.2_gustatory_receptor_36a
		Drosophila_simulans_XP_002079710.2_putative_gustatory_receptor_36a
		Drosophila_mauritiana_XP_033174233.1_LOW_QUALITY_PROTEIN_putative_gustatory_receptor_36a_partial
		Drosophila_sechellia_XP_032583400.1_putative_gustatory_receptor_36a
		Drosophila_takahashii_XP_016993858.2_putative_gustatory_receptor_36a
		Drosophila_suzukii_XP_016935022.1_putative_gustatory_receptor_36a
		Drosophila_subpulchrella_XP_037711817.1_putative_gustatory_receptor_36a
		Drosophila_biarmipes_XP_016963440.1_putative_gustatory_receptor_36a
		Drosophila_eugracilis_XP_017086602.2_putative_gustatory_receptor_36a
		Drosophila_kikkawai_XP_017025555.1_putative_gustatory_receptor_36a
		Drosophila_rhopaloa_XP_016982917.2_putative_gustatory_receptor_36a
		Drosophila_takahashii_XP_017004949.2_putative_gustatory_receptor_36a
		Drosophila_serrata_XP_020809237.1_putative_gustatory_receptor_36a
		Drosophila_takahashii_XP_044249639.1_putative_gustatory_receptor_36a
		Drosophila_elegans_XP_017134100.1_putative_gustatory_receptor_36a
		Drosophila_takahashii_XP_017004940.2_putative_gustatory_receptor_36c
		Drosophila_elegans_XP_017134054.1_putative_gustatory_receptor_36c
		Drosophila_kikkawai_XP_017025363.1_putative_gustatory_receptor_36c
		Drosophila_ficusphila_XP_043064820.1_putative_gustatory_receptor_36a
		Drosophila_eugracilis_XP_017086566.1_putative_gustatory_receptor_36c
		Drosophila_kikkawai_XP_017025364.1_putative_gustatory_receptor_36c
		Drosophila_takahashii_XP_017004948.2_putative_gustatory_receptor_36b
		Drosophila_suzukii_XP_036678610.1_putative_gustatory_receptor_36c_isoform_X2
		Drosophila_subpulchrella_XP_037708466.1_putative_gustatory_receptor_36c
		Drosophila_bipectinata_XP_043069860.1_putative_gustatory_receptor_36a
		Drosophila_ananassae_XP_001961722.1_putative_gustatory_receptor_36a
		Drosophila_eugracilis_XP_017086601.1_putative_gustatory_receptor_36b
		Drosophila_persimilis_XP_002028510.1_putative_gustatory_receptor_36a
		Drosophila_pseudoobscura_XP_001355878.2_putative_gustatory_receptor_36a
		Drosophila_suzukii_XP_016934089.1_putative_gustatory_receptor_36c_isoform_X1
		Drosophila_biarmipes_XP_016963032.1_putative_gustatory_receptor_36c
		Drosophila_suzukii_XP_016933589.1_putative_gustatory_receptor_36b
		Drosophila_subpulchrella_XP_037711828.1_putative_gustatory_receptor_36b
		Drosophila_rhopaloa_XP_016982916.2_putative_gustatory_receptor_36c
		Drosophila_erecta_XP_001974462.2_putative_gustatory_receptor_36c
		Drosophila_subobscura_XP_034668350.1_putative_gustatory_receptor_36c
		Drosophila_miranda_XP_017150891.2_putative_gustatory_receptor_36a
		Drosophila_biarmipes_XP_016963445.1_putative_gustatory_receptor_36b
		Drosophila_santomea_XP_039483794.1_putative_gustatory_receptor_36b
		Drosophila_teissieri_XP_043644886.1_putative_gustatory_receptor_36c
		Drosophila_melanogaster_NP_724039.1_gustatory_receptor_36b
		Drosophila_rhopaloa_XP_016982915.2_putative_gustatory_receptor_36b
		Drosophila_simulans_XP_002079712.2_putative_gustatory_receptor_36c
		Drosophila_teissieri_XP_043644883.1_putative_gustatory_receptor_36b
		Drosophila_mauritiana_XP_033173959.1_putative_gustatory_receptor_36c
		Drosophila_melanogaster_NP_724040.1_gustatory_receptor_36c
		Drosophila_simulans_XP_002079711.1_putative_gustatory_receptor_36b
		Drosophila_sechellia_XP_032569810.1_putative_gustatory_receptor_36b
		Drosophila_santomea_XP_039482354.1_putative_gustatory_receptor_36c
		Drosophila_yakuba_XP_002090481.3_putative_gustatory_receptor_36c
		Drosophila_subobscura_XP_034667746.1_putative_gustatory_receptor_36a
		Drosophila_guanche_XP_034129583.1_putative_gustatory_receptor_36c
		Drosophila_sechellia_XP_002038896.1_putative_gustatory_receptor_36c
		Drosophila_mauritiana_XP_033173344.1_putative_gustatory_receptor_36b
		Drosophila_bipectinata_XP_017107024.2_putative_gustatory_receptor_36b
		Drosophila_erecta_XP_001974463.3_LOW_QUALITY_PROTEIN_putative_gustatory_receptor_36b
		Drosophila_yakuba_XP_002090482.1_putative_gustatory_receptor_36b
		Drosophila_ananassae_XP_032307444.2_putative_gustatory_receptor_36a
		Drosophila_bipectinata_XP_043069729.1_putative_gustatory_receptor_36a
		Drosophila_biarmipes_XP_016963385.1_putative_gustatory_receptor_36a
		Drosophila_ananassae_XP_001961724.3_putative_gustatory_receptor_36b
		Drosophila_bipectinata_XP_043069728.1_putative_gustatory_receptor_36a
		Drosophila_eugracilis_XP_017086567.2_putative_gustatory_receptor_36a
		Drosophila_obscura_XP_022228042.2_putative_gustatory_receptor_36a
		Drosophila_biarmipes_XP_043950065.2_putative_gustatory_receptor_36a
		Drosophila_ficusphila_XP_017052217.1_putative_gustatory_receptor_36a
		Drosophila_elegans_XP_017134052.2_putative_gustatory_receptor_36c
		Drosophila_serrata_XP_020803056.1_putative_gustatory_receptor_36c
		Drosophila_ficusphila_XP_017052243.2_putative_gustatory_receptor_36a
		Drosophila_serrata_XP_020809180.1_putative_gustatory_receptor_36c
		Drosophila_ficusphila_XP_017052230.2_putative_gustatory_receptor_36b
		Drosophila_bipectinata_XP_043069727.1_putative_gustatory_receptor_36a
		Drosophila_ficusphila_XP_043065387.1_putative_gustatory_receptor_36a
		Drosophila_ananassae_XP_032307443.1_putative_gustatory_receptor_36a
		Drosophila_mauritiana_XP_033153785.1_putative_gustatory_receptor_59d
		Drosophila_biarmipes_XP_043950313.1_putative_gustatory_receptor_36b
		Drosophila_guanche_XP_034142284.1_putative_gustatory_receptor_59d
		Drosophila_pseudoobscura_XP_001360400.3_putative_gustatory_receptor_59d
		Drosophila_rhopaloa_XP_016972008.1_putative_gustatory_receptor_59d
		Drosophila_subobscura_XP_034653144.1_putative_gustatory_receptor_59d
		Drosophila_persimilis_XP_002015883.1_putative_gustatory_receptor_59d
		Drosophila_rhopaloa_XP_016972003.2_putative_gustatory_receptor_59d
		Drosophila_erecta_XP_001976352.1_putative_gustatory_receptor_59d
		Drosophila_miranda_XP_017145601.1_putative_gustatory_receptor_59d
		Drosophila_sechellia_XP_002040031.1_putative_gustatory_receptor_59d
		Drosophila_obscura_XP_022222391.2_putative_gustatory_receptor_59d
		Drosophila_simulans_XP_002076393.1_putative_gustatory_receptor_59d
		Drosophila_melanogaster_NP_611758.2_gustatory_receptor_59d
		Drosophila_suzukii_XP_016941724.2_putative_gustatory_receptor_59d
		Drosophila_kikkawai_XP_017018781.2_putative_gustatory_receptor_59d
		Drosophila_hydei_XP_023164167.2_LOW_QUALITY_PROTEIN_putative_gustatory_receptor_59d
		Drosophila_subpulchrella_XP_037717579.1_putative_gustatory_receptor_59d
		Drosophila_biarmipes_XP_016946806.1_putative_gustatory_receptor_59d
		Drosophila_eugracilis_XP_017077380.2_putative_gustatory_receptor_59c
		Drosophila_ficusphila_XP_017053803.1_putative_gustatory_receptor_59d
		Drosophila_serrata_XP_020809183.1_putative_gustatory_receptor_36a
		Drosophila_bipectinata_XP_017096417.2_putative_gustatory_receptor_59d
		Drosophila_persimilis_XP_002015884.1_putative_gustatory_receptor_59c
		Drosophila_subpulchrella_XP_037708462.1_putative_gustatory_receptor_36a
		Drosophila_pseudoobscura_XP_001360399.3_putative_gustatory_receptor_59c
		Drosophila_yakuba_XP_002092563.1_putative_gustatory_receptor_59d
		Drosophila_rhopaloa_XP_016972009.2_putative_gustatory_receptor_59d
		Drosophila_santomea_XP_039480870.1_putative_gustatory_receptor_59d
		Drosophila_obscura_XP_041449111.1_putative_gustatory_receptor_59c
		Drosophila_miranda_XP_017145602.1_putative_gustatory_receptor_59c
		Drosophila_grimshawi_XP_001995276.2_putative_gustatory_receptor_59d
		Drosophila_subpulchrella_XP_037716699.1_putative_gustatory_receptor_59c
		Drosophila_innubila_XP_034476144.1_putative_gustatory_receptor_59d
		Drosophila_biarmipes_XP_043948469.1_putative_gustatory_receptor_59d
		Drosophila_takahashii_XP_044249251.1_putative_gustatory_receptor_59d
		Drosophila_suzukii_XP_016927537.1_putative_gustatory_receptor_59c
		Drosophila_takahashii_XP_017005862.2_putative_gustatory_receptor_59c
		Drosophila_busckii_XP_017835366.1_putative_gustatory_receptor_59d
		Drosophila_arizonae_XP_017864679.1_PREDICTED_putative_gustatory_receptor_59d
		Drosophila_biarmipes_XP_016946469.1_putative_gustatory_receptor_59c
		Drosophila_subpulchrella_XP_037716698.1_putative_gustatory_receptor_59c
		Drosophila_willistoni_XP_015034474.2_putative_gustatory_receptor_59d
		Drosophila_elegans_XP_017111557.1_putative_gustatory_receptor_59d
		Drosophila_ananassae_XP_032306051.1_putative_gustatory_receptor_59d
		Drosophila_subobscura_XP_034650164.1_putative_gustatory_receptor_59c
		Drosophila_takahashii_XP_017005882.2_putative_gustatory_receptor_59d
		Drosophila_mojavensis_XP_002006123.1_putative_gustatory_receptor_59d
		Drosophila_teissieri_XP_043645021.1_putative_gustatory_receptor_59d
		Drosophila_elegans_XP_017111556.1_putative_gustatory_receptor_59c
		Drosophila_navojoa_XP_030243505.1_putative_gustatory_receptor_59d
		Drosophila_novamexicana_XP_030566351.1_putative_gustatory_receptor_59d
		Drosophila_innubila_XP_034476143.1_putative_gustatory_receptor_59d
		Drosophila_serrata_XP_020810053.1_putative_gustatory_receptor_59c
		Drosophila_ananassae_XP_001960354.1_putative_gustatory_receptor_59c
		Drosophila_kikkawai_XP_017018860.2_putative_gustatory_receptor_59d
		Drosophila_arizonae_XP_017864752.1_PREDICTED_putative_gustatory_receptor_59d
		Drosophila_hydei_XP_023173496.2_putative_gustatory_receptor_59d
		Drosophila_eugracilis_XP_017077381.2_putative_gustatory_receptor_59d
		Drosophila_rhopaloa_XP_016972007.1_putative_gustatory_receptor_59c
		Drosophila_ficusphila_XP_017053789.1_putative_gustatory_receptor_59c
		Drosophila_albomicans_XP_034101911.1_putative_gustatory_receptor_59d
		Drosophila_bipectinata_XP_017096416.2_putative_gustatory_receptor_59c
		Drosophila_virilis_XP_002049038.3_putative_gustatory_receptor_59d
		Drosophila_subpulchrella_XP_037708463.1_putative_gustatory_receptor_36a
		Drosophila_takahashii_XP_044249058.1_putative_gustatory_receptor_59d
		Drosophila_innubila_XP_034475732.1_putative_gustatory_receptor_59d
		Drosophila_mojavensis_XP_043867171.1_LOW_QUALITY_PROTEIN_putative_gustatory_receptor_59d
		Drosophila_serrata_XP_020810052.1_putative_gustatory_receptor_59d
		Drosophila_willistoni_XP_023037706.1_putative_gustatory_receptor_59d
		Drosophila_virilis_XP_015030202.1_putative_gustatory_receptor_59d
		Drosophila_navojoa_XP_017958568.2_putative_gustatory_receptor_59d
		Drosophila_ficusphila_XP_017050485.2_putative_gustatory_receptor_36a
		Drosophila_navojoa_XP_017958567.1_putative_gustatory_receptor_59d
		Drosophila_novamexicana_XP_030560555.1_putative_gustatory_receptor_59d_partial
		Drosophila_ficusphila_XP_017052255.2_putative_gustatory_receptor_36c
		Drosophila_virilis_XP_032293158.1_putative_gustatory_receptor_59d
		Drosophila_guanche_XP_034141988.1_putative_gustatory_receptor_59c
		Drosophila_serrata_XP_020810046.1_putative_gustatory_receptor_59d
		Drosophila_takahashii_XP_017005864.2_putative_gustatory_receptor_59d
		Drosophila_hydei_XP_023164178.2_putative_gustatory_receptor_59d
		Drosophila_kikkawai_XP_017018782.1_putative_gustatory_receptor_59c
		Drosophila_arizonae_XP_017864753.1_PREDICTED_putative_gustatory_receptor_59d
		Drosophila_biarmipes_XP_043948029.1_putative_gustatory_receptor_59d_isoform_X1
		Drosophila_bipectinata_XP_017096419.2_putative_gustatory_receptor_59d
		Drosophila_biarmipes_XP_043948036.1_putative_gustatory_receptor_59d
		Drosophila_biarmipes_XP_043948030.1_putative_gustatory_receptor_59d_isoform_X2
		Drosophila_ananassae_XP_044571256.1_putative_gustatory_receptor_59d
		Drosophila_novamexicana_XP_030566350.1_putative_gustatory_receptor_59d_partial
		Drosophila_mojavensis_XP_002006575.1_putative_gustatory_receptor_59d
		Drosophila_suzukii_XP_016930765.2_putative_gustatory_receptor_59d
		Scaptodrosophila_lebanonensis_XP_030388036.1_putative_gustatory_receptor_59d
		Drosophila_virilis_XP_002049719.3_putative_gustatory_receptor_59d_partial
		Drosophila_simulans_XP_002082732.2_putative_gustatory_receptor_59c
		Drosophila_teissieri_XP_043643297.1_putative_gustatory_receptor_59c
		Drosophila_melanogaster_NP_726292.1_gustatory_receptor_59c
		Drosophila_mauritiana_XP_033155703.1_putative_gustatory_receptor_59c
		Drosophila_santomea_XP_039483229.1_putative_gustatory_receptor_59c
		Drosophila_suzukii_XP_036668919.1_putative_gustatory_receptor_59d
		Drosophila_yakuba_XP_002092562.1_putative_gustatory_receptor_59c
		Drosophila_sechellia_XP_002040030.1_putative_gustatory_receptor_59c
		Drosophila_eugracilis_XP_017077382.2_putative_gustatory_receptor_59d
		Drosophila_novamexicana_XP_030566352.1_putative_gustatory_receptor_59d
		Drosophila_erecta_XP_001976351.1_putative_gustatory_receptor_59c
		Drosophila_biarmipes_XP_043948148.2_putative_gustatory_receptor_59d
		Drosophila_mauritiana_XP_033153786.1_putative_gustatory_receptor_59d_isoform_X1
		Teleopsis_dalmanni_XP_037941381.1_putative_gustatory_receptor_36a
		Drosophila_grimshawi_XP_001995275.3_putative_gustatory_receptor_59d
		Drosophila_bipectinata_XP_043066184.1_putative_gustatory_receptor_59d
		Drosophila_albomicans_XP_034102224.1_putative_gustatory_receptor_36a
		Drosophila_ananassae_XP_032306054.1_putative_gustatory_receptor_59d
		Drosophila_elegans_XP_017119321.2_putative_gustatory_receptor_59d
		Drosophila_ananassae_XP_044572165.1_putative_gustatory_receptor_36c
		Drosophila_mauritiana_XP_033153787.1_putative_gustatory_receptor_59d_isoform_X2
		Drosophila_biarmipes_XP_016946470.1_putative_gustatory_receptor_59d
		Drosophila_albomicans_XP_034102225.1_putative_gustatory_receptor_59c
		Lucilia_cuprina_XP_046811715.1_putative_gustatory_receptor_59d
		Lucilia_sericata_XP_037811497.1_putative_gustatory_receptor_59d
		Drosophila_suzukii_XP_016927538.1_putative_gustatory_receptor_59d
		Drosophila_takahashii_XP_017005863.2_putative_gustatory_receptor_59c
		Lucilia_sericata_XP_037811498.1_putative_gustatory_receptor_59d
		Teleopsis_dalmanni_XP_037941380.1_putative_gustatory_receptor_59d
		Lucilia_cuprina_XP_023307903.2_putative_gustatory_receptor_59d
		Drosophila_subpulchrella_XP_037716700.1_putative_gustatory_receptor_59d
		Drosophila_biarmipes_XP_043948220.1_putative_gustatory_receptor_59d
		Musca_domestica_XP_019890606.1_PREDICTED_putative_gustatory_receptor_36c
		Lucilia_cuprina_XP_046811707.1_putative_gustatory_receptor_36b
		Drosophila_biarmipes_XP_050743335.1_putative_gustatory_receptor_59d
		Stomoxys_calcitrans_XP_013116153.1_PREDICTED_putative_gustatory_receptor_36c
		Drosophila_biarmipes_XP_043950210.2_putative_gustatory_receptor_36b
		Drosophila_elegans_XP_041563808.1_putative_gustatory_receptor_59d
		Drosophila_ficusphila_XP_017053787.1_putative_gustatory_receptor_59d
		Bactrocera_oleae_XP_014091912.2_putative_gustatory_receptor_36b
		Musca_domestica_XP_019890603.1_PREDICTED_putative_gustatory_receptor_36c
		Bactrocera_dorsalis_XP_011206230.2_putative_gustatory_receptor_36b
		Ceratitis_capitata_XP_004534878.1_putative_gustatory_receptor_36b
		Drosophila_subpulchrella_XP_037710383.1_putative_gustatory_receptor_59d
		Drosophila_biarmipes_XP_050740938.1_putative_gustatory_receptor_36b
		Drosophila_subpulchrella_XP_037714088.1_putative_gustatory_receptor_59d
		Ceratitis_capitata_XP_004534883.1_putative_gustatory_receptor_36a
		Bactrocera_tryoni_XP_039954328.1_putative_gustatory_receptor_36b
		Bactrocera_neohumeralis_XP_050324586.1_putative_gustatory_receptor_36b
		Lucilia_sericata_XP_037811499.1_putative_gustatory_receptor_59d
		Zeugodacus_cucurbitae_XP_028896999.1_putative_gustatory_receptor_36c
		Drosophila_mauritiana_XP_033153788.1_putative_gustatory_receptor_59d_isoform_X3
		Drosophila_willistoni_XP_046866510.1_putative_gustatory_receptor_59c
		Stomoxys_calcitrans_XP_013116149.1_PREDICTED_putative_gustatory_receptor_36b
		Stomoxys_calcitrans_XP_013116150.1_PREDICTED_putative_gustatory_receptor_59c
		Stomoxys_calcitrans_XP_013116147.1_PREDICTED_putative_gustatory_receptor_36b
		Stomoxys_calcitrans_XP_013100557.1_PREDICTED_putative_gustatory_receptor_59c_partial
		Bactrocera_dorsalis_XP_049308522.1_putative_gustatory_receptor_36c
		Lucilia_sericata_XP_037811500.1_putative_gustatory_receptor_59d
		;
end;
begin trees;
	translate
		1	Drosophila_sechellia_XP_002032779.2_uncharacterized_protein_CG1339,
		2	Drosophila_rhopaloa_XP_016989699.1_uncharacterized_protein_CG1339,
		3	Drosophila_virilis_XP_002051340.2_uncharacterized_protein_CG1339,
		4	Drosophila_simulans_XP_002076208.2_uncharacterized_protein_CG1339,
		5	Drosophila_mauritiana_XP_033156223.1_uncharacterized_protein_CG1339,
		6	Drosophila_eugracilis_XP_017077871.1_uncharacterized_protein_CG1339,
		7	Drosophila_melanogaster_NP_610307.2_uncharacterized_protein_Dmel_CG1339,
		8	Drosophila_biarmipes_XP_016957855.1_uncharacterized_protein_CG1339,
		9	Drosophila_pseudoobscura_XP_002133357.2_uncharacterized_protein_CG1339,
		10	Drosophila_takahashii_XP_017014839.2_uncharacterized_protein_CG1339,
		11	Drosophila_suzukii_XP_016940643.1_uncharacterized_protein_CG1339,
		12	Drosophila_subpulchrella_XP_037714147.1_uncharacterized_protein_CG1339,
		13	Drosophila_ficusphila_XP_017061321.1_uncharacterized_protein_CG1339,
		14	Drosophila_hydei_XP_023175050.2_uncharacterized_protein_CG1339-like,
		15	Drosophila_santomea_XP_039502721.1_uncharacterized_protein_CG1339,
		16	Drosophila_erecta_XP_001970596.1_uncharacterized_protein_CG1339,
		17	Drosophila_yakuba_XP_002089503.1_uncharacterized_protein_CG1339,
		18	Drosophila_obscura_XP_022234912.2_uncharacterized_protein_CG1339,
		19	Drosophila_teissieri_XP_043641565.1_uncharacterized_protein_CG1339,
		20	Drosophila_kikkawai_XP_017033646.1_uncharacterized_protein_CG1339,
		21	Drosophila_mojavensis_XP_032585139.1_uncharacterized_protein_CG1339,
		22	Drosophila_persimilis_XP_002019266.1_uncharacterized_protein_CG1339,
		23	Drosophila_miranda_XP_017152205.1_uncharacterized_protein_CG1339,
		24	Drosophila_innubila_XP_034474217.1_uncharacterized_protein_CG1339,
		25	Drosophila_albomicans_XP_034098821.1_uncharacterized_protein_CG1339-like,
		26	Drosophila_subobscura_XP_034669559.1_uncharacterized_protein_CG1339,
		27	Drosophila_navojoa_XP_030243013.1_uncharacterized_protein_CG1339,
		28	Drosophila_guanche_XP_034135028.1_uncharacterized_protein_CG1339,
		29	Drosophila_willistoni_XP_023031421.1_uncharacterized_protein_CG1339,
		30	Drosophila_kikkawai_XP_017026101.1_uncharacterized_protein_CG1339-like,
		31	Drosophila_bipectinata_XP_017099407.2_uncharacterized_protein_CG1339,
		32	Drosophila_busckii_XP_017851843.1_uncharacterized_protein_CG1339,
		33	Drosophila_ananassae_XP_032309223.1_uncharacterized_protein_CG1339,
		34	Drosophila_albomicans_XP_034098824.1_uncharacterized_protein_CG1339-like,
		35	Drosophila_mauritiana_XP_033151184.1_uncharacterized_protein_CG31750,
		36	Drosophila_melanogaster_NP_724041.1_uncharacterized_protein_Dmel_CG31750,
		37	Drosophila_simulans_XP_002079713.3_uncharacterized_protein_CG31750,
		38	Drosophila_erecta_XP_001974461.1_uncharacterized_protein_CG31750,
		39	Drosophila_subpulchrella_XP_037708465.1_uncharacterized_protein_CG31750,
		40	Drosophila_guanche_XP_034128550.1_uncharacterized_protein_CG31750,
		41	Drosophila_takahashii_XP_044249559.1_uncharacterized_protein_CG31750-like,
		42	Drosophila_suzukii_XP_016933963.1_uncharacterized_protein_CG31750,
		43	Drosophila_pseudoobscura_XP_001355880.3_uncharacterized_protein_CG31750,
		44	Drosophila_persimilis_XP_002028509.1_uncharacterized_protein_CG31750,
		45	Drosophila_miranda_XP_017150890.2_uncharacterized_protein_CG31750,
		46	Drosophila_obscura_XP_022228023.2_uncharacterized_protein_CG31750,
		47	Drosophila_subobscura_XP_034667748.1_uncharacterized_protein_CG31750,
		48	Drosophila_grimshawi_XP_032592453.1_uncharacterized_protein_CG31750-like,
		49	Drosophila_yakuba_XP_002090483.2_uncharacterized_protein_CG31750,
		50	Drosophila_virilis_XP_032294383.1_uncharacterized_protein_CG31750,
		51	Drosophila_mojavensis_XP_032584457.1_uncharacterized_protein_CG31750,
		52	Drosophila_arizonae_XP_017856849.1_PREDICTED_uncharacterized_protein_CG31750,
		53	Drosophila_bipectinata_XP_043069726.1_uncharacterized_protein_CG31750,
		54	Drosophila_erecta_XP_001974464.2_uncharacterized_protein_CG31750,
		55	Drosophila_kikkawai_XP_017025365.1_uncharacterized_protein_CG31750-like,
		56	Drosophila_kikkawai_XP_017025366.1_uncharacterized_protein_CG31750-like,
		57	Drosophila_kikkawai_XP_017025368.1_uncharacterized_protein_CG31750-like,
		58	Drosophila_takahashii_XP_017004943.1_uncharacterized_protein_CG31750,
		59	Drosophila_biarmipes_XP_016963336.1_uncharacterized_protein_CG31750_isoform_X1,
		60	Drosophila_hydei_XP_023170503.2_uncharacterized_protein_CG31750-like,
		61	Drosophila_hydei_XP_030080387.1_uncharacterized_protein_CG31750-like,
		62	Drosophila_sechellia_XP_002038898.2_LOW_QUALITY_PROTEIN_uncharacterized_protein_CG31750,
		63	Drosophila_yakuba_XP_043062897.1_LOW_QUALITY_PROTEIN_uncharacterized_protein_CG31750,
		64	Drosophila_grimshawi_XP_043070523.1_uncharacterized_protein_CG31750_isoform_X2,
		65	Drosophila_teissieri_XP_043644915.1_uncharacterized_protein_CG31750,
		66	Drosophila_teissieri_XP_043644917.1_uncharacterized_protein_CG31750-like,
		67	Drosophila_takahashii_XP_017004944.2_uncharacterized_protein_CG31750-like,
		68	Drosophila_melanogaster_NP_724038.2_gustatory_receptor_36a,
		69	Drosophila_simulans_XP_002079710.2_putative_gustatory_receptor_36a,
		70	Drosophila_mauritiana_XP_033174233.1_LOW_QUALITY_PROTEIN_putative_gustatory_receptor_36a_partial,
		71	Drosophila_sechellia_XP_032583400.1_putative_gustatory_receptor_36a,
		72	Drosophila_takahashii_XP_016993858.2_putative_gustatory_receptor_36a,
		73	Drosophila_suzukii_XP_016935022.1_putative_gustatory_receptor_36a,
		74	Drosophila_subpulchrella_XP_037711817.1_putative_gustatory_receptor_36a,
		75	Drosophila_biarmipes_XP_016963440.1_putative_gustatory_receptor_36a,
		76	Drosophila_eugracilis_XP_017086602.2_putative_gustatory_receptor_36a,
		77	Drosophila_kikkawai_XP_017025555.1_putative_gustatory_receptor_36a,
		78	Drosophila_rhopaloa_XP_016982917.2_putative_gustatory_receptor_36a,
		79	Drosophila_takahashii_XP_017004949.2_putative_gustatory_receptor_36a,
		80	Drosophila_serrata_XP_020809237.1_putative_gustatory_receptor_36a,
		81	Drosophila_takahashii_XP_044249639.1_putative_gustatory_receptor_36a,
		82	Drosophila_elegans_XP_017134100.1_putative_gustatory_receptor_36a,
		83	Drosophila_takahashii_XP_017004940.2_putative_gustatory_receptor_36c,
		84	Drosophila_elegans_XP_017134054.1_putative_gustatory_receptor_36c,
		85	Drosophila_kikkawai_XP_017025363.1_putative_gustatory_receptor_36c,
		86	Drosophila_ficusphila_XP_043064820.1_putative_gustatory_receptor_36a,
		87	Drosophila_eugracilis_XP_017086566.1_putative_gustatory_receptor_36c,
		88	Drosophila_kikkawai_XP_017025364.1_putative_gustatory_receptor_36c,
		89	Drosophila_takahashii_XP_017004948.2_putative_gustatory_receptor_36b,
		90	Drosophila_suzukii_XP_036678610.1_putative_gustatory_receptor_36c_isoform_X2,
		91	Drosophila_subpulchrella_XP_037708466.1_putative_gustatory_receptor_36c,
		92	Drosophila_bipectinata_XP_043069860.1_putative_gustatory_receptor_36a,
		93	Drosophila_ananassae_XP_001961722.1_putative_gustatory_receptor_36a,
		94	Drosophila_eugracilis_XP_017086601.1_putative_gustatory_receptor_36b,
		95	Drosophila_persimilis_XP_002028510.1_putative_gustatory_receptor_36a,
		96	Drosophila_pseudoobscura_XP_001355878.2_putative_gustatory_receptor_36a,
		97	Drosophila_suzukii_XP_016934089.1_putative_gustatory_receptor_36c_isoform_X1,
		98	Drosophila_biarmipes_XP_016963032.1_putative_gustatory_receptor_36c,
		99	Drosophila_suzukii_XP_016933589.1_putative_gustatory_receptor_36b,
		100	Drosophila_subpulchrella_XP_037711828.1_putative_gustatory_receptor_36b,
		101	Drosophila_rhopaloa_XP_016982916.2_putative_gustatory_receptor_36c,
		102	Drosophila_erecta_XP_001974462.2_putative_gustatory_receptor_36c,
		103	Drosophila_subobscura_XP_034668350.1_putative_gustatory_receptor_36c,
		104	Drosophila_miranda_XP_017150891.2_putative_gustatory_receptor_36a,
		105	Drosophila_biarmipes_XP_016963445.1_putative_gustatory_receptor_36b,
		106	Drosophila_santomea_XP_039483794.1_putative_gustatory_receptor_36b,
		107	Drosophila_teissieri_XP_043644886.1_putative_gustatory_receptor_36c,
		108	Drosophila_melanogaster_NP_724039.1_gustatory_receptor_36b,
		109	Drosophila_rhopaloa_XP_016982915.2_putative_gustatory_receptor_36b,
		110	Drosophila_simulans_XP_002079712.2_putative_gustatory_receptor_36c,
		111	Drosophila_teissieri_XP_043644883.1_putative_gustatory_receptor_36b,
		112	Drosophila_mauritiana_XP_033173959.1_putative_gustatory_receptor_36c,
		113	Drosophila_melanogaster_NP_724040.1_gustatory_receptor_36c,
		114	Drosophila_simulans_XP_002079711.1_putative_gustatory_receptor_36b,
		115	Drosophila_sechellia_XP_032569810.1_putative_gustatory_receptor_36b,
		116	Drosophila_santomea_XP_039482354.1_putative_gustatory_receptor_36c,
		117	Drosophila_yakuba_XP_002090481.3_putative_gustatory_receptor_36c,
		118	Drosophila_subobscura_XP_034667746.1_putative_gustatory_receptor_36a,
		119	Drosophila_guanche_XP_034129583.1_putative_gustatory_receptor_36c,
		120	Drosophila_sechellia_XP_002038896.1_putative_gustatory_receptor_36c,
		121	Drosophila_mauritiana_XP_033173344.1_putative_gustatory_receptor_36b,
		122	Drosophila_bipectinata_XP_017107024.2_putative_gustatory_receptor_36b,
		123	Drosophila_erecta_XP_001974463.3_LOW_QUALITY_PROTEIN_putative_gustatory_receptor_36b,
		124	Drosophila_yakuba_XP_002090482.1_putative_gustatory_receptor_36b,
		125	Drosophila_ananassae_XP_032307444.2_putative_gustatory_receptor_36a,
		126	Drosophila_bipectinata_XP_043069729.1_putative_gustatory_receptor_36a,
		127	Drosophila_biarmipes_XP_016963385.1_putative_gustatory_receptor_36a,
		128	Drosophila_ananassae_XP_001961724.3_putative_gustatory_receptor_36b,
		129	Drosophila_bipectinata_XP_043069728.1_putative_gustatory_receptor_36a,
		130	Drosophila_eugracilis_XP_017086567.2_putative_gustatory_receptor_36a,
		131	Drosophila_obscura_XP_022228042.2_putative_gustatory_receptor_36a,
		132	Drosophila_biarmipes_XP_043950065.2_putative_gustatory_receptor_36a,
		133	Drosophila_ficusphila_XP_017052217.1_putative_gustatory_receptor_36a,
		134	Drosophila_elegans_XP_017134052.2_putative_gustatory_receptor_36c,
		135	Drosophila_serrata_XP_020803056.1_putative_gustatory_receptor_36c,
		136	Drosophila_ficusphila_XP_017052243.2_putative_gustatory_receptor_36a,
		137	Drosophila_serrata_XP_020809180.1_putative_gustatory_receptor_36c,
		138	Drosophila_ficusphila_XP_017052230.2_putative_gustatory_receptor_36b,
		139	Drosophila_bipectinata_XP_043069727.1_putative_gustatory_receptor_36a,
		140	Drosophila_ficusphila_XP_043065387.1_putative_gustatory_receptor_36a,
		141	Drosophila_ananassae_XP_032307443.1_putative_gustatory_receptor_36a,
		142	Drosophila_mauritiana_XP_033153785.1_putative_gustatory_receptor_59d,
		143	Drosophila_biarmipes_XP_043950313.1_putative_gustatory_receptor_36b,
		144	Drosophila_guanche_XP_034142284.1_putative_gustatory_receptor_59d,
		145	Drosophila_pseudoobscura_XP_001360400.3_putative_gustatory_receptor_59d,
		146	Drosophila_rhopaloa_XP_016972008.1_putative_gustatory_receptor_59d,
		147	Drosophila_subobscura_XP_034653144.1_putative_gustatory_receptor_59d,
		148	Drosophila_persimilis_XP_002015883.1_putative_gustatory_receptor_59d,
		149	Drosophila_rhopaloa_XP_016972003.2_putative_gustatory_receptor_59d,
		150	Drosophila_erecta_XP_001976352.1_putative_gustatory_receptor_59d,
		151	Drosophila_miranda_XP_017145601.1_putative_gustatory_receptor_59d,
		152	Drosophila_sechellia_XP_002040031.1_putative_gustatory_receptor_59d,
		153	Drosophila_obscura_XP_022222391.2_putative_gustatory_receptor_59d,
		154	Drosophila_simulans_XP_002076393.1_putative_gustatory_receptor_59d,
		155	Drosophila_melanogaster_NP_611758.2_gustatory_receptor_59d,
		156	Drosophila_suzukii_XP_016941724.2_putative_gustatory_receptor_59d,
		157	Drosophila_kikkawai_XP_017018781.2_putative_gustatory_receptor_59d,
		158	Drosophila_hydei_XP_023164167.2_LOW_QUALITY_PROTEIN_putative_gustatory_receptor_59d,
		159	Drosophila_subpulchrella_XP_037717579.1_putative_gustatory_receptor_59d,
		160	Drosophila_biarmipes_XP_016946806.1_putative_gustatory_receptor_59d,
		161	Drosophila_eugracilis_XP_017077380.2_putative_gustatory_receptor_59c,
		162	Drosophila_ficusphila_XP_017053803.1_putative_gustatory_receptor_59d,
		163	Drosophila_serrata_XP_020809183.1_putative_gustatory_receptor_36a,
		164	Drosophila_bipectinata_XP_017096417.2_putative_gustatory_receptor_59d,
		165	Drosophila_persimilis_XP_002015884.1_putative_gustatory_receptor_59c,
		166	Drosophila_subpulchrella_XP_037708462.1_putative_gustatory_receptor_36a,
		167	Drosophila_pseudoobscura_XP_001360399.3_putative_gustatory_receptor_59c,
		168	Drosophila_yakuba_XP_002092563.1_putative_gustatory_receptor_59d,
		169	Drosophila_rhopaloa_XP_016972009.2_putative_gustatory_receptor_59d,
		170	Drosophila_santomea_XP_039480870.1_putative_gustatory_receptor_59d,
		171	Drosophila_obscura_XP_041449111.1_putative_gustatory_receptor_59c,
		172	Drosophila_miranda_XP_017145602.1_putative_gustatory_receptor_59c,
		173	Drosophila_grimshawi_XP_001995276.2_putative_gustatory_receptor_59d,
		174	Drosophila_subpulchrella_XP_037716699.1_putative_gustatory_receptor_59c,
		175	Drosophila_innubila_XP_034476144.1_putative_gustatory_receptor_59d,
		176	Drosophila_biarmipes_XP_043948469.1_putative_gustatory_receptor_59d,
		177	Drosophila_takahashii_XP_044249251.1_putative_gustatory_receptor_59d,
		178	Drosophila_suzukii_XP_016927537.1_putative_gustatory_receptor_59c,
		179	Drosophila_takahashii_XP_017005862.2_putative_gustatory_receptor_59c,
		180	Drosophila_busckii_XP_017835366.1_putative_gustatory_receptor_59d,
		181	Drosophila_arizonae_XP_017864679.1_PREDICTED_putative_gustatory_receptor_59d,
		182	Drosophila_biarmipes_XP_016946469.1_putative_gustatory_receptor_59c,
		183	Drosophila_subpulchrella_XP_037716698.1_putative_gustatory_receptor_59c,
		184	Drosophila_willistoni_XP_015034474.2_putative_gustatory_receptor_59d,
		185	Drosophila_elegans_XP_017111557.1_putative_gustatory_receptor_59d,
		186	Drosophila_ananassae_XP_032306051.1_putative_gustatory_receptor_59d,
		187	Drosophila_subobscura_XP_034650164.1_putative_gustatory_receptor_59c,
		188	Drosophila_takahashii_XP_017005882.2_putative_gustatory_receptor_59d,
		189	Drosophila_mojavensis_XP_002006123.1_putative_gustatory_receptor_59d,
		190	Drosophila_teissieri_XP_043645021.1_putative_gustatory_receptor_59d,
		191	Drosophila_elegans_XP_017111556.1_putative_gustatory_receptor_59c,
		192	Drosophila_navojoa_XP_030243505.1_putative_gustatory_receptor_59d,
		193	Drosophila_novamexicana_XP_030566351.1_putative_gustatory_receptor_59d,
		194	Drosophila_innubila_XP_034476143.1_putative_gustatory_receptor_59d,
		195	Drosophila_serrata_XP_020810053.1_putative_gustatory_receptor_59c,
		196	Drosophila_ananassae_XP_001960354.1_putative_gustatory_receptor_59c,
		197	Drosophila_kikkawai_XP_017018860.2_putative_gustatory_receptor_59d,
		198	Drosophila_arizonae_XP_017864752.1_PREDICTED_putative_gustatory_receptor_59d,
		199	Drosophila_hydei_XP_023173496.2_putative_gustatory_receptor_59d,
		200	Drosophila_eugracilis_XP_017077381.2_putative_gustatory_receptor_59d,
		201	Drosophila_rhopaloa_XP_016972007.1_putative_gustatory_receptor_59c,
		202	Drosophila_ficusphila_XP_017053789.1_putative_gustatory_receptor_59c,
		203	Drosophila_albomicans_XP_034101911.1_putative_gustatory_receptor_59d,
		204	Drosophila_bipectinata_XP_017096416.2_putative_gustatory_receptor_59c,
		205	Drosophila_virilis_XP_002049038.3_putative_gustatory_receptor_59d,
		206	Drosophila_subpulchrella_XP_037708463.1_putative_gustatory_receptor_36a,
		207	Drosophila_takahashii_XP_044249058.1_putative_gustatory_receptor_59d,
		208	Drosophila_innubila_XP_034475732.1_putative_gustatory_receptor_59d,
		209	Drosophila_mojavensis_XP_043867171.1_LOW_QUALITY_PROTEIN_putative_gustatory_receptor_59d,
		210	Drosophila_serrata_XP_020810052.1_putative_gustatory_receptor_59d,
		211	Drosophila_willistoni_XP_023037706.1_putative_gustatory_receptor_59d,
		212	Drosophila_virilis_XP_015030202.1_putative_gustatory_receptor_59d,
		213	Drosophila_navojoa_XP_017958568.2_putative_gustatory_receptor_59d,
		214	Drosophila_ficusphila_XP_017050485.2_putative_gustatory_receptor_36a,
		215	Drosophila_navojoa_XP_017958567.1_putative_gustatory_receptor_59d,
		216	Drosophila_novamexicana_XP_030560555.1_putative_gustatory_receptor_59d_partial,
		217	Drosophila_ficusphila_XP_017052255.2_putative_gustatory_receptor_36c,
		218	Drosophila_virilis_XP_032293158.1_putative_gustatory_receptor_59d,
		219	Drosophila_guanche_XP_034141988.1_putative_gustatory_receptor_59c,
		220	Drosophila_serrata_XP_020810046.1_putative_gustatory_receptor_59d,
		221	Drosophila_takahashii_XP_017005864.2_putative_gustatory_receptor_59d,
		222	Drosophila_hydei_XP_023164178.2_putative_gustatory_receptor_59d,
		223	Drosophila_kikkawai_XP_017018782.1_putative_gustatory_receptor_59c,
		224	Drosophila_arizonae_XP_017864753.1_PREDICTED_putative_gustatory_receptor_59d,
		225	Drosophila_biarmipes_XP_043948029.1_putative_gustatory_receptor_59d_isoform_X1,
		226	Drosophila_bipectinata_XP_017096419.2_putative_gustatory_receptor_59d,
		227	Drosophila_biarmipes_XP_043948036.1_putative_gustatory_receptor_59d,
		228	Drosophila_biarmipes_XP_043948030.1_putative_gustatory_receptor_59d_isoform_X2,
		229	Drosophila_ananassae_XP_044571256.1_putative_gustatory_receptor_59d,
		230	Drosophila_novamexicana_XP_030566350.1_putative_gustatory_receptor_59d_partial,
		231	Drosophila_mojavensis_XP_002006575.1_putative_gustatory_receptor_59d,
		232	Drosophila_suzukii_XP_016930765.2_putative_gustatory_receptor_59d,
		233	Scaptodrosophila_lebanonensis_XP_030388036.1_putative_gustatory_receptor_59d,
		234	Drosophila_virilis_XP_002049719.3_putative_gustatory_receptor_59d_partial,
		235	Drosophila_simulans_XP_002082732.2_putative_gustatory_receptor_59c,
		236	Drosophila_teissieri_XP_043643297.1_putative_gustatory_receptor_59c,
		237	Drosophila_melanogaster_NP_726292.1_gustatory_receptor_59c,
		238	Drosophila_mauritiana_XP_033155703.1_putative_gustatory_receptor_59c,
		239	Drosophila_santomea_XP_039483229.1_putative_gustatory_receptor_59c,
		240	Drosophila_suzukii_XP_036668919.1_putative_gustatory_receptor_59d,
		241	Drosophila_yakuba_XP_002092562.1_putative_gustatory_receptor_59c,
		242	Drosophila_sechellia_XP_002040030.1_putative_gustatory_receptor_59c,
		243	Drosophila_eugracilis_XP_017077382.2_putative_gustatory_receptor_59d,
		244	Drosophila_novamexicana_XP_030566352.1_putative_gustatory_receptor_59d,
		245	Drosophila_erecta_XP_001976351.1_putative_gustatory_receptor_59c,
		246	Drosophila_biarmipes_XP_043948148.2_putative_gustatory_receptor_59d,
		247	Drosophila_mauritiana_XP_033153786.1_putative_gustatory_receptor_59d_isoform_X1,
		248	Teleopsis_dalmanni_XP_037941381.1_putative_gustatory_receptor_36a,
		249	Drosophila_grimshawi_XP_001995275.3_putative_gustatory_receptor_59d,
		250	Drosophila_bipectinata_XP_043066184.1_putative_gustatory_receptor_59d,
		251	Drosophila_albomicans_XP_034102224.1_putative_gustatory_receptor_36a,
		252	Drosophila_ananassae_XP_032306054.1_putative_gustatory_receptor_59d,
		253	Drosophila_elegans_XP_017119321.2_putative_gustatory_receptor_59d,
		254	Drosophila_ananassae_XP_044572165.1_putative_gustatory_receptor_36c,
		255	Drosophila_mauritiana_XP_033153787.1_putative_gustatory_receptor_59d_isoform_X2,
		256	Drosophila_biarmipes_XP_016946470.1_putative_gustatory_receptor_59d,
		257	Drosophila_albomicans_XP_034102225.1_putative_gustatory_receptor_59c,
		258	Lucilia_cuprina_XP_046811715.1_putative_gustatory_receptor_59d,
		259	Lucilia_sericata_XP_037811497.1_putative_gustatory_receptor_59d,
		260	Drosophila_suzukii_XP_016927538.1_putative_gustatory_receptor_59d,
		261	Drosophila_takahashii_XP_017005863.2_putative_gustatory_receptor_59c,
		262	Lucilia_sericata_XP_037811498.1_putative_gustatory_receptor_59d,
		263	Teleopsis_dalmanni_XP_037941380.1_putative_gustatory_receptor_59d,
		264	Lucilia_cuprina_XP_023307903.2_putative_gustatory_receptor_59d,
		265	Drosophila_subpulchrella_XP_037716700.1_putative_gustatory_receptor_59d,
		266	Drosophila_biarmipes_XP_043948220.1_putative_gustatory_receptor_59d,
		267	Musca_domestica_XP_019890606.1_PREDICTED_putative_gustatory_receptor_36c,
		268	Lucilia_cuprina_XP_046811707.1_putative_gustatory_receptor_36b,
		269	Drosophila_biarmipes_XP_050743335.1_putative_gustatory_receptor_59d,
		270	Stomoxys_calcitrans_XP_013116153.1_PREDICTED_putative_gustatory_receptor_36c,
		271	Drosophila_biarmipes_XP_043950210.2_putative_gustatory_receptor_36b,
		272	Drosophila_elegans_XP_041563808.1_putative_gustatory_receptor_59d,
		273	Drosophila_ficusphila_XP_017053787.1_putative_gustatory_receptor_59d,
		274	Bactrocera_oleae_XP_014091912.2_putative_gustatory_receptor_36b,
		275	Musca_domestica_XP_019890603.1_PREDICTED_putative_gustatory_receptor_36c,
		276	Bactrocera_dorsalis_XP_011206230.2_putative_gustatory_receptor_36b,
		277	Ceratitis_capitata_XP_004534878.1_putative_gustatory_receptor_36b,
		278	Drosophila_subpulchrella_XP_037710383.1_putative_gustatory_receptor_59d,
		279	Drosophila_biarmipes_XP_050740938.1_putative_gustatory_receptor_36b,
		280	Drosophila_subpulchrella_XP_037714088.1_putative_gustatory_receptor_59d,
		281	Ceratitis_capitata_XP_004534883.1_putative_gustatory_receptor_36a,
		282	Bactrocera_tryoni_XP_039954328.1_putative_gustatory_receptor_36b,
		283	Bactrocera_neohumeralis_XP_050324586.1_putative_gustatory_receptor_36b,
		284	Lucilia_sericata_XP_037811499.1_putative_gustatory_receptor_59d,
		285	Zeugodacus_cucurbitae_XP_028896999.1_putative_gustatory_receptor_36c,
		286	Drosophila_mauritiana_XP_033153788.1_putative_gustatory_receptor_59d_isoform_X3,
		287	Drosophila_willistoni_XP_046866510.1_putative_gustatory_receptor_59c,
		288	Stomoxys_calcitrans_XP_013116149.1_PREDICTED_putative_gustatory_receptor_36b,
		289	Stomoxys_calcitrans_XP_013116150.1_PREDICTED_putative_gustatory_receptor_59c,
		290	Stomoxys_calcitrans_XP_013116147.1_PREDICTED_putative_gustatory_receptor_36b,
		291	Stomoxys_calcitrans_XP_013100557.1_PREDICTED_putative_gustatory_receptor_59c_partial,
		292	Bactrocera_dorsalis_XP_049308522.1_putative_gustatory_receptor_36c,
		293	Lucilia_sericata_XP_037811500.1_putative_gustatory_receptor_59d
		;
tree con_50_majrule = [&U] (1[&prob=1.00000000e+000,prob_stddev=0.00000000e+000,prob_range={1.00000000e+000,1.00000000e+000},prob(percent)="100",prob+-sd="100+-0"]:1.171209e-002[&length_mean=1.24036333e-002,length_median=1.17120900e-002,length_95%HPD={3.58225700e-003,2.27694100e-002}],5[&prob=1.00000000e+000,prob_stddev=0.00000000e+000,prob_range={1.00000000e+000,1.00000000e+000},prob(percent)="1…
end;
