# Supplementary material for: Structural screens identify candidate human homologs of insect chemoreceptors and cryptic Drosophila gustatory receptor-like proteins
Source: eLife. 2023 Feb 20;12:e85537. doi: 10.7554/eLife.85537 (PMC9998090; doi:10.7554/eLife.85537)
Supplement: Figure 3—source data 11. [file elife-85537-fig3-data11.zip › Figure3SourceData11Figure3Etreespeciesawarebayes.txt]

((((((Drosophila_busckii_XP_017851843.1_uncharacterized_protein_CG1339:0.6541113[&&NHX:S=Drosophila_busckii:Nset=<Drosophila_busckii>:H=N],(((((Drosophila_mojavensis_XP_032585139.1_uncharacterized_protein_CG1339:0.02387813[&&NHX:S=Drosophila_mojavensis:Nset=<Drosophila_mojavensis>:H=N],Drosophila_navojoa_XP_030243013.1_uncharacterized_protein_CG1339:0.02090752[&&NHX:S=Drosophila_navojoa:Nset=<Drosophila_navojoa>:H=N])n32:0.1261593[&&NHX:S=n3539:Nset=<Drosophila_navojoa@Drosophila_mojavensis>:H=N:D=N:B=1.0],Drosophila_hydei_XP_023175050.2_uncharacterized_protein_CG1339-like:0.1129241[&&NHX:S=Drosophila_hydei:Nset=<Drosophila_hydei>:H=N])n34:0.1428972[&&NHX:S=n3543:Nset=<n3541@Drosophila_hydei>:H=N:D=N:B=1.0],Drosophila_virilis_XP_002051340.2_uncharacterized_protein_CG1339:0.09849509[&&NHX:S=Drosophila_virilis:Nset=<Drosophila_virilis>:H=N])n36:0.08986325[&&NHX:S=n3545:Nset=<n3544@n3533>:H=N:D=N:B=1.0],(Drosophila_innubila_XP_034474217.1_uncharacterized_protein_CG1339:0.1753661[&&NHX:S=Drosophila_innubila:Nset=<Drosophila_innubila>:H=N],(Drosophila_albomicans_XP_034098821.1_uncharacterized_protein_CG1339-like:0.2449252[&&NHX:S=Drosophila_albomicans:Nset=<Drosophila_albomicans>:H=N],Drosophila_albomicans_XP_034098824.1_uncharacterized_protein_CG1339-like:0.2280546[&&NHX:S=Drosophila_albomicans:Nset=<Drosophila_albomicans>:H=N])r351631[&&NHX:S=Drosophila_albomicans:Nset=<Drosophila_albomicans>:H=N:D=Y])n29:0.05926063[&&NHX:S=n3536:Nset=<Drosophila_innubila@Drosophila_albomicans>:H=N:D=N:B=0.958177491])r351623[&&NHX:S=n3545:Nset=<n3544@n3533>:H=N:D=Y],(Drosophila_willistoni_XP_023031421.1_uncharacterized_protein_CG1339:0.4355551[&&NHX:S=Drosophila_willistoni:Nset=<Drosophila_willistoni>:H=N],((Drosophila_kikkawai_XP_017033646.1_uncharacterized_protein_CG1339:0.2426996[&&NHX:S=Drosophila_kikkawai:Nset=<Drosophila_kikkawai>:H=N],(Drosophila_rhopaloa_XP_016989699.1_uncharacterized_protein_CG1339:0.1074245[&&NHX:S=Drosophila_rhopaloa:Nset=<Drosophila_rhopaloa>:H=N],(Drosophila_ficusphila_XP_017061321.1_uncharacterized_protein_CG1339:0.1303956[&&NHX:S=Drosophila_ficusphila:Nset=<Drosophila_ficusphila>:H=N],(Drosophila_eugracilis_XP_017077871.1_uncharacterized_protein_CG1339:0.1035449[&&NHX:S=Drosophila_eugracilis:Nset=<Drosophila_eugracilis>:H=N],(((((Drosophila_simulans_XP_002076208.2_uncharacterized_protein_CG1339:0.008250703[&&NHX:S=Drosophila_simulans:Nset=<Drosophila_simulans>:H=N],Drosophila_sechellia_XP_002032779.2_uncharacterized_protein_CG1339:0.01171209[&&NHX:S=Drosophila_sechellia:Nset=<Drosophila_sechellia>:H=N])r351635[&&NHX:S=n3582:Nset=<Drosophila_simulans@Drosophila_sechellia>:H=N:D=N],Drosophila_mauritiana_XP_033156223.1_uncharacterized_protein_CG1339:0.009706621[&&NHX:S=Drosophila_mauritiana:Nset=<Drosophila_mauritiana>:H=N])r351633[&&NHX:S=n3586:Nset=<Drosophila_mauritiana@n3584>:H=N:D=N],Drosophila_melanogaster_NP_610307.2_uncharacterized_protein_Dmel_CG1339:0.02851868[&&NHX:S=Drosophila_melanogaster:Nset=<Drosophila_melanogaster>:H=N])n578:0.04114483[&&NHX:S=n3588:Nset=<n3586@Drosophila_melanogaster>:H=N:D=N:B=1.0],(((Drosophila_santomea_XP_039502721.1_uncharacterized_protein_CG1339:0.01332319[&&NHX:S=Drosophila_santomea:Nset=<Drosophila_santomea>:H=N],Drosophila_yakuba_XP_002089503.1_uncharacterized_protein_CG1339:0.003574851[&&NHX:S=Drosophila_yakuba:Nset=<Drosophila_yakuba>:H=N])n2:0.04130723[&&NHX:S=n3589:Nset=<n3588@n3579>:H=N:D=N:B=1.0],Drosophila_teissieri_XP_043641565.1_uncharacterized_protein_CG1339:0.0279056[&&NHX:S=Drosophila_teissieri:Nset=<Drosophila_teissieri>:H=N])n4:0.06084948[&&NHX:S=n3589:Nset=<n3588@n3579>:H=N:D=Y:B=1.0],Drosophila_erecta_XP_001970596.1_uncharacterized_protein_CG1339:0.07060838[&&NHX:S=Drosophila_erecta:Nset=<Drosophila_erecta>:H=N])n6:0.03066446[&&NHX:S=n3589:Nset=<n3588@n3579>:H=N:D=Y:B=1.0])n576:0.1579458[&&NHX:S=n3589:Nset=<n3588@n3579>:H=N:D=Y:B=1.0],(((Drosophila_suzukii_XP_016940643.1_uncharacterized_protein_CG1339:0.05315623[&&NHX:S=Drosophila_suzukii:Nset=<Drosophila_suzukii>:H=N],Drosophila_subpulchrella_XP_037714147.1_uncharacterized_protein_CG1339:0.04863142[&&NHX:S=Drosophila_subpulchrella:Nset=<Drosophila_subpulchrella>:H=N])n9:0.02434293[&&NHX:S=n3571:Nset=<Drosophila_subpulchrella@n3569>:H=N:D=N:B=1.0],Drosophila_biarmipes_XP_016957855.1_uncharacterized_protein_CG1339:0.07410026[&&NHX:S=Drosophila_biarmipes:Nset=<Drosophila_biarmipes>:H=N])n11:0.02809605[&&NHX:S=n3571:Nset=<Drosophila_subpulchrella@n3569>:H=N:D=Y:B=1.0],Drosophila_takahashii_XP_017014839.2_uncharacterized_protein_CG1339:0.06857467[&&NHX:S=Drosophila_takahashii:Nset=<Drosophila_takahashii>:H=N])n13:0.03218875[&&NHX:S=n3595:Nset=<Drosophila_takahashii@n3593>:H=N:D=N:B=1.0])n575:0.04048927[&&NHX:S=n3595:Nset=<Drosophila_takahashii@n3593>:H=N:D=Y:B=1.0])n574:0.0374611[&&NHX:S=n3598:Nset=<Drosophila_eugracilis@n3596>:H=N:D=N:B=1.0])n572:0.02978108[&&NHX:S=n3598:Nset=<Drosophila_eugracilis@n3596>:H=N:D=Y:B=0.988439306])n570:0.08546951[&&NHX:S=n3598:Nset=<Drosophila_eugracilis@n3596>:H=N:D=Y:B=1.0])n568:0.0838713[&&NHX:S=n3599:Nset=<n3563@n3598>:H=N:D=N:B=1.0],(((Drosophila_subobscura_XP_034669559.1_uncharacterized_protein_CG1339:0.008643339[&&NHX:S=Drosophila_subobscura:Nset=<Drosophila_subobscura>:H=N],Drosophila_guanche_XP_034135028.1_uncharacterized_protein_CG1339:0.02194177[&&NHX:S=Drosophila_guanche:Nset=<Drosophila_guanche>:H=N])n16:0.04510784[&&NHX:S=n3552:Nset=<Drosophila_subobscura@Drosophila_guanche>:H=N:D=N:B=1.0],Drosophila_obscura_XP_022234912.2_uncharacterized_protein_CG1339:0.05712516[&&NHX:S=Drosophila_obscura:Nset=<Drosophila_obscura>:H=N])r351638[&&NHX:S=n3554:Nset=<Drosophila_obscura@n3552>:H=N:D=N],((Drosophila_pseudoobscura_XP_002133357.2_uncharacterized_protein_CG1339:0.00922642[&&NHX:S=Drosophila_pseudoobscura:Nset=<Drosophila_pseudoobscura>:H=N],Drosophila_persimilis_XP_002019266.1_uncharacterized_protein_CG1339:0.001533035[&&NHX:S=Drosophila_persimilis:Nset=<Drosophila_persimilis>:H=N])n21:0.0076757[&&NHX:S=n3559:Nset=<Drosophila_pseudoobscura@n3557>:H=N:D=N:B=0.999489969],Drosophila_miranda_XP_017152205.1_uncharacterized_protein_CG1339:0.0128452[&&NHX:S=Drosophila_miranda:Nset=<Drosophila_miranda>:H=N])n23:0.04298945[&&NHX:S=n3559:Nset=<Drosophila_pseudoobscura@n3557>:H=N:D=Y:B=1.0])n24:0.2975784[&&NHX:S=n3560:Nset=<n3554@n3559>:H=N:D=N:B=1.0])n566:0.1802122[&&NHX:S=n3600:Nset=<n3599@n3560>:H=N:D=N:B=1.0])n565:0.1038715[&&NHX:S=n3602:Nset=<Drosophila_willistoni@n3600>:H=N:D=N:B=0.999319959])n563:0.3572205[&&NHX:S=n3603:Nset=<n3549@n3602>:H=N:D=N:B=1.0])n562:0.5602724[&&NHX:S=n3603:Nset=<n3549@n3602>:H=N:D=Y:B=1.0],((((Drosophila_mojavensis_XP_032584457.1_uncharacterized_protein_CG31750:0.02050289[&&NHX:S=Drosophila_mojavensis:Nset=<Drosophila_mojavensis>:H=N],Drosophila_arizonae_XP_017856849.1_PREDICTED_uncharacterized_protein_CG31750:0.04877236[&&NHX:S=Drosophila_arizonae:Nset=<Drosophila_arizonae>:H=N])n45:0.2201103[&&NHX:S=n3541:Nset=<n3539@Drosophila_arizonae>:H=N:D=N:B=1.0],Drosophila_hydei_XP_030080387.1_uncharacterized_protein_CG31750-like:0.1825656[&&NHX:S=Drosophila_hydei:Nset=<Drosophila_hydei>:H=N])n47:0.7324259[&&NHX:S=n3543:Nset=<n3541@Drosophila_hydei>:H=N:D=N:B=1.0],((Drosophila_virilis_XP_032294383.1_uncharacterized_protein_CG31750:0.2839399[&&NHX:S=Drosophila_virilis:Nset=<Drosophila_virilis>:H=N],Drosophila_hydei_XP_023170503.2_uncharacterized_protein_CG31750-like:0.4376153[&&NHX:S=Drosophila_hydei:Nset=<Drosophila_hydei>:H=N])n50:0.1960807[&&NHX:S=n3545:Nset=<n3533@n3544>:H=N:D=N:B=1.0],(Drosophila_grimshawi_XP_032592453.1_uncharacterized_protein_CG31750-like:0.1745844[&&NHX:S=Drosophila_grimshawi:Nset=<Drosophila_grimshawi>:H=N],Drosophila_grimshawi_XP_043070523.1_uncharacterized_protein_CG31750_isoform_X2:0.1744763[&&NHX:S=Drosophila_grimshawi:Nset=<Drosophila_grimshawi>:H=N])n53:0.1855325[&&NHX:S=Drosophila_grimshawi:Nset=<Drosophila_grimshawi>:H=N:D=Y:B=1.0])n54:0.3370055[&&NHX:S=n3547:Nset=<n3545@Drosophila_grimshawi>:H=N:D=N:B=1.0])n55:0.3026715[&&NHX:S=n3547:Nset=<n3545@Drosophila_grimshawi>:H=N:D=Y:B=1.0],(((((Drosophila_pseudoobscura_XP_001355880.3_uncharacterized_protein_CG31750:0.002999286[&&NHX:S=Drosophila_pseudoobscura:Nset=<Drosophila_pseudoobscura>:H=N],Drosophila_persimilis_XP_002028509.1_uncharacterized_protein_CG31750:0.01000822[&&NHX:S=Drosophila_persimilis:Nset=<Drosophila_persimilis>:H=N])n58:0.02955426[&&NHX:S=n3559:Nset=<Drosophila_pseudoobscura@n3557>:H=N:D=N:B=1.0],Drosophila_miranda_XP_017150890.2_uncharacterized_protein_CG31750:0.02385935[&&NHX:S=Drosophila_miranda:Nset=<Drosophila_miranda>:H=N])n60:0.09901203[&&NHX:S=n3559:Nset=<Drosophila_pseudoobscura@n3557>:H=N:D=Y:B=1.0],((Drosophila_guanche_XP_034128550.1_uncharacterized_protein_CG31750:0.04199596[&&NHX:S=Drosophila_guanche:Nset=<Drosophila_guanche>:H=N],Drosophila_subobscura_XP_034667748.1_uncharacterized_protein_CG31750:0.03020988[&&NHX:S=Drosophila_subobscura:Nset=<Drosophila_subobscura>:H=N])n63:0.1079381[&&NHX:S=n3552:Nset=<Drosophila_subobscura@Drosophila_guanche>:H=N:D=N:B=1.0],Drosophila_obscura_XP_022228023.2_uncharacterized_protein_CG31750:0.1052648[&&NHX:S=Drosophila_obscura:Nset=<Drosophila_obscura>:H=N])n65:0.05376701[&&NHX:S=n3554:Nset=<Drosophila_obscura@n3552>:H=N:D=N:B=0.99115947])n66:0.2304889[&&NHX:S=n3560:Nset=<n3559@n3554>:H=N:D=N:B=1.0],(((Drosophila_kikkawai_XP_017025365.1_uncharacterized_protein_CG31750-like:0.04752083[&&NHX:S=Drosophila_kikkawai:Nset=<Drosophila_kikkawai>:H=N],Drosophila_kikkawai_XP_017025366.1_uncharacterized_protein_CG31750-like:0.0663585[&&NHX:S=Drosophila_kikkawai:Nset=<Drosophila_kikkawai>:H=N])n69:0.3778344[&&NHX:S=Drosophila_kikkawai:Nset=<Drosophila_kikkawai>:H=N:D=Y:B=1.0],Drosophila_kikkawai_XP_017025368.1_uncharacterized_protein_CG31750-like:0.3524967[&&NHX:S=Drosophila_kikkawai:Nset=<Drosophila_kikkawai>:H=N])r351651[&&NHX:S=Drosophila_kikkawai:Nset=<Drosophila_kikkawai>:H=N:D=Y],(((((Drosophila_yakuba_XP_002090483.2_uncharacterized_protein_CG31750:0.07870943[&&NHX:S=Drosophila_yakuba:Nset=<Drosophila_yakuba>:H=N],Drosophila_teissieri_XP_043644917.1_uncharacterized_protein_CG31750-like:0.04754863[&&NHX:S=Drosophila_teissieri:Nset=<Drosophila_teissieri>:H=N])n72:0.03121611[&&NHX:S=n3579:Nset=<Drosophila_yakuba@n3577>:H=N:D=N:B=0.983339],Drosophila_erecta_XP_001974464.2_uncharacterized_protein_CG31750:0.08277908[&&NHX:S=Drosophila_erecta:Nset=<Drosophila_erecta>:H=N])n74:0.2473659[&&NHX:S=n3579:Nset=<Drosophila_yakuba@n3577>:H=N:D=Y:B=1.0],(((Drosophila_subpulchrella_XP_037708465.1_uncharacterized_protein_CG31750:0.08265714[&&NHX:S=Drosophila_subpulchrella:Nset=<Drosophila_subpulchrella>:H=N],Drosophila_suzukii_XP_016933963.1_uncharacterized_protein_CG31750:0.07943495[&&NHX:S=Drosophila_suzukii:Nset=<Drosophila_suzukii>:H=N])n77:0.115216[&&NHX:S=n3571:Nset=<Drosophila_subpulchrella@n3569>:H=N:D=N:B=1.0],Drosophila_biarmipes_XP_016963336.1_uncharacterized_protein_CG31750_isoform_X1:0.2254353[&&NHX:S=Drosophila_biarmipes:Nset=<Drosophila_biarmipes>:H=N])n79:0.06445931[&&NHX:S=n3571:Nset=<Drosophila_subpulchrella@n3569>:H=N:D=Y:B=1.0],Drosophila_takahashii_XP_044249559.1_uncharacterized_protein_CG31750-like:0.3206622[&&NHX:S=Drosophila_takahashii:Nset=<Drosophila_takahashii>:H=N])n81:0.09833391[&&NHX:S=n3595:Nset=<Drosophila_takahashii@n3593>:H=N:D=N:B=1.0])n82:0.2437476[&&NHX:S=n3595:Nset=<Drosophila_takahashii@n3593>:H=N:D=Y:B=1.0],((Drosophila_takahashii_XP_017004943.1_uncharacterized_protein_CG31750:0.1214289[&&NHX:S=Drosophila_takahashii:Nset=<Drosophila_takahashii>:H=N],Drosophila_takahashii_XP_017004944.2_uncharacterized_protein_CG31750-like:0.1384797[&&NHX:S=Drosophila_takahashii:Nset=<Drosophila_takahashii>:H=N])n85:0.1554646[&&NHX:S=Drosophila_takahashii:Nset=<Drosophila_takahashii>:H=N:D=Y:B=1.0],(((Drosophila_yakuba_XP_043062897.1_LOW_QUALITY_PROTEIN_uncharacterized_protein_CG31750:0.1047939[&&NHX:S=Drosophila_yakuba:Nset=<Drosophila_yakuba>:H=N],Drosophila_teissieri_XP_043644915.1_uncharacterized_protein_CG31750:0.07746758[&&NHX:S=Drosophila_teissieri:Nset=<Drosophila_teissieri>:H=N])n88:0.04776557[&&NHX:S=n3579:Nset=<Drosophila_yakuba@n3577>:H=N:D=N:B=0.99965998],Drosophila_erecta_XP_001974461.1_uncharacterized_protein_CG31750:0.2023964[&&NHX:S=Drosophila_erecta:Nset=<Drosophila_erecta>:H=N])n90:0.04878237[&&NHX:S=n3579:Nset=<Drosophila_yakuba@n3577>:H=N:D=Y:B=0.982148929],(((Drosophila_simulans_XP_002079713.3_uncharacterized_protein_CG31750:0.02691392[&&NHX:S=Drosophila_simulans:Nset=<Drosophila_simulans>:H=N],Drosophila_sechellia_XP_002038898.2_LOW_QUALITY_PROTEIN_uncharacterized_protein_CG31750:0.05226696[&&NHX:S=Drosophila_sechellia:Nset=<Drosophila_sechellia>:H=N])n93:0.01190949[&&NHX:S=n3582:Nset=<Drosophila_simulans@Drosophila_sechellia>:H=N:D=N:B=0.994559674],Drosophila_mauritiana_XP_033151184.1_uncharacterized_protein_CG31750:0.01897197[&&NHX:S=Drosophila_mauritiana:Nset=<Drosophila_mauritiana>:H=N])n95:0.02996245[&&NHX:S=n3586:Nset=<Drosophila_mauritiana@n3584>:H=N:D=N:B=1.0],Drosophila_melanogaster_NP_724041.1_uncharacterized_protein_Dmel_CG31750:0.07750744[&&NHX:S=Drosophila_melanogaster:Nset=<Drosophila_melanogaster>:H=N])n97:0.08510055[&&NHX:S=n3588:Nset=<n3586@Drosophila_melanogaster>:H=N:D=N:B=1.0])n98:0.2161568[&&NHX:S=n3589:Nset=<n3588@n3579>:H=N:D=N:B=1.0])n99:0.1021805[&&NHX:S=n3595:Nset=<Drosophila_takahashii@n3593>:H=N:D=N:B=1.0])n100:0.1143354[&&NHX:S=n3595:Nset=<Drosophila_takahashii@n3593>:H=N:D=Y:B=1.0],Drosophila_bipectinata_XP_043069726.1_uncharacterized_protein_CG31750:0.9563708[&&NHX:S=Drosophila_bipectinata:Nset=<Drosophila_bipectinata>:H=N])r351655[&&NHX:S=n3595:Nset=<Drosophila_takahashii@n3593>:H=N:D=Y])r351648[&&NHX:S=n3599:Nset=<n3563@n3598>:H=N:D=N])n106:0.6323767[&&NHX:S=n3600:Nset=<n3599@n3560>:H=N:D=N:B=1.0],((Drosophila_bipectinata_XP_017099407.2_uncharacterized_protein_CG1339:0.07410329[&&NHX:S=Drosophila_bipectinata:Nset=<Drosophila_bipectinata>:H=N],Drosophila_ananassae_XP_032309223.1_uncharacterized_protein_CG1339:0.127678[&&NHX:S=Drosophila_ananassae:Nset=<Drosophila_ananassae>:H=N])n40:0.2603489[&&NHX:S=n3574:Nset=<Drosophila_ananassae@Drosophila_bipectinata>:H=N:D=N:B=1.0],Drosophila_kikkawai_XP_017026101.1_uncharacterized_protein_CG1339-like:0.3093895[&&NHX:S=Drosophila_kikkawai:Nset=<Drosophila_kikkawai>:H=N])n42:0.7629954[&&NHX:S=n3599:Nset=<n3563@n3598>:H=N:D=N:B=1.0])r351643[&&NHX:S=n3600:Nset=<n3599@n3560>:H=N:D=Y])n108:0.2809007[&&NHX:S=n3603:Nset=<n3549@n3602>:H=N:D=N:B=0.993879633])n560:1.461384[&&NHX:S=n3603:Nset=<n3549@n3602>:H=N:D=Y:B=1.0],((((Drosophila_persimilis_XP_002028510.1_putative_gustatory_receptor_36a:0.004564358[&&NHX:S=Drosophila_persimilis:Nset=<Drosophila_persimilis>:H=N],Drosophila_pseudoobscura_XP_001355878.2_putative_gustatory_receptor_36a:0.0168777[&&NHX:S=Drosophila_pseudoobscura:Nset=<Drosophila_pseudoobscura>:H=N])n111:0.0371389[&&NHX:S=n3559:Nset=<Drosophila_pseudoobscura@n3557>:H=N:D=N:B=1.0],Drosophila_miranda_XP_017150891.2_putative_gustatory_receptor_36a:0.018725[&&NHX:S=Drosophila_miranda:Nset=<Drosophila_miranda>:H=N])n113:0.2237577[&&NHX:S=n3559:Nset=<Drosophila_pseudoobscura@n3557>:H=N:D=Y:B=1.0],(((Drosophila_subobscura_XP_034668350.1_putative_gustatory_receptor_36c:0.0117139[&&NHX:S=Drosophila_subobscura:Nset=<Drosophila_subobscura>:H=N],Drosophila_subobscura_XP_034667746.1_putative_gustatory_receptor_36a:0.09034615[&&NHX:S=Drosophila_subobscura:Nset=<Drosophila_subobscura>:H=N])n116:0.0304569[&&NHX:S=Drosophila_subobscura:Nset=<Drosophila_subobscura>:H=N:D=Y:B=0.993879633],Drosophila_guanche_XP_034129583.1_putative_gustatory_receptor_36c:0.04442199[&&NHX:S=Drosophila_guanche:Nset=<Drosophila_guanche>:H=N])n118:0.1409317[&&NHX:S=n3552:Nset=<Drosophila_subobscura@Drosophila_guanche>:H=N:D=N:B=1.0],Drosophila_obscura_XP_022228042.2_putative_gustatory_receptor_36a:0.1087273[&&NHX:S=Drosophila_obscura:Nset=<Drosophila_obscura>:H=N])n120:0.06627697[&&NHX:S=n3554:Nset=<Drosophila_obscura@n3552>:H=N:D=N:B=0.998639918])n121:0.1714608[&&NHX:S=n3560:Nset=<n3559@n3554>:H=N:D=N:B=1.0],((((Drosophila_kikkawai_XP_017025555.1_putative_gustatory_receptor_36a:0.09007916[&&NHX:S=Drosophila_kikkawai:Nset=<Drosophila_kikkawai>:H=N],Drosophila_serrata_XP_020809237.1_putative_gustatory_receptor_36a:0.1062515[&&NHX:S=Drosophila_serrata:Nset=<Drosophila_serrata>:H=N])n180:0.1205039[&&NHX:S=n3563:Nset=<Drosophila_serrata@Drosophila_kikkawai>:H=N:D=N:B=1.0],(((Drosophila_rhopaloa_XP_016982916.2_putative_gustatory_receptor_36c:0.1947294[&&NHX:S=Drosophila_rhopaloa:Nset=<Drosophila_rhopaloa>:H=N],Drosophila_elegans_XP_017134052.2_putative_gustatory_receptor_36c:0.2259165[&&NHX:S=Drosophila_elegans:Nset=<Drosophila_elegans>:H=N])n192:0.07657945[&&NHX:S=n3596:Nset=<n3566@n3595>:H=N:D=N:B=1.0],((((((Drosophila_suzukii_XP_036678610.1_putative_gustatory_receptor_36c_isoform_X2:0.001887597[&&NHX:S=Drosophila_suzukii:Nset=<Drosophila_suzukii>:H=N],Drosophila_suzukii_XP_016934089.1_putative_gustatory_receptor_36c_isoform_X1:0.001546056[&&NHX:S=Drosophila_suzukii:Nset=<Drosophila_suzukii>:H=N])n195:0.06031833[&&NHX:S=Drosophila_suzukii:Nset=<Drosophila_suzukii>:H=N:D=Y:B=1.0],Drosophila_subpulchrella_XP_037708466.1_putative_gustatory_receptor_36c:0.0583572[&&NHX:S=Drosophila_subpulchrella:Nset=<Drosophila_subpulchrella>:H=N])n197:0.04657873[&&NHX:S=n3571:Nset=<Drosophila_subpulchrella@n3569>:H=N:D=N:B=1.0],Drosophila_biarmipes_XP_016963032.1_putative_gustatory_receptor_36c:0.1909163[&&NHX:S=Drosophila_biarmipes:Nset=<Drosophila_biarmipes>:H=N])n199:0.04117929[&&NHX:S=n3571:Nset=<Drosophila_subpulchrella@n3569>:H=N:D=Y:B=1.0],Drosophila_takahashii_XP_017004940.2_putative_gustatory_receptor_36c:0.09954108[&&NHX:S=Drosophila_takahashii:Nset=<Drosophila_takahashii>:H=N])n201:0.03669921[&&NHX:S=n3595:Nset=<Drosophila_takahashii@n3593>:H=N:D=N:B=1.0],(((((Drosophila_simulans_XP_002079712.2_putative_gustatory_receptor_36c:0.01096681[&&NHX:S=Drosophila_simulans:Nset=<Drosophila_simulans>:H=N],Drosophila_sechellia_XP_002038896.1_putative_gustatory_receptor_36c:0.01777911[&&NHX:S=Drosophila_sechellia:Nset=<Drosophila_sechellia>:H=N])n204:0.0126024[&&NHX:S=n3582:Nset=<Drosophila_simulans@Drosophila_sechellia>:H=N:D=N:B=0.99965998],Drosophila_mauritiana_XP_033173959.1_putative_gustatory_receptor_36c:0.01858553[&&NHX:S=Drosophila_mauritiana:Nset=<Drosophila_mauritiana>:H=N])n206:0.04601089[&&NHX:S=n3586:Nset=<Drosophila_mauritiana@n3584>:H=N:D=N:B=1.0],Drosophila_melanogaster_NP_724040.1_gustatory_receptor_36c:0.06772531[&&NHX:S=Drosophila_melanogaster:Nset=<Drosophila_melanogaster>:H=N])n208:0.05553271[&&NHX:S=n3588:Nset=<n3586@Drosophila_melanogaster>:H=N:D=N:B=1.0],(((Drosophila_santomea_XP_039482354.1_putative_gustatory_receptor_36c:0.02812684[&&NHX:S=Drosophila_santomea:Nset=<Drosophila_santomea>:H=N],Drosophila_yakuba_XP_002090481.3_putative_gustatory_receptor_36c:0.02826632[&&NHX:S=Drosophila_yakuba:Nset=<Drosophila_yakuba>:H=N])n211:0.048592[&&NHX:S=n3589:Nset=<n3588@n3579>:H=N:D=N:B=1.0],Drosophila_teissieri_XP_043644886.1_putative_gustatory_receptor_36c:0.07831787[&&NHX:S=Drosophila_teissieri:Nset=<Drosophila_teissieri>:H=N])n213:0.05350758[&&NHX:S=n3589:Nset=<n3588@n3579>:H=N:D=Y:B=1.0],Drosophila_erecta_XP_001974462.2_putative_gustatory_receptor_36c:0.08689266[&&NHX:S=Drosophila_erecta:Nset=<Drosophila_erecta>:H=N])n215:0.02812542[&&NHX:S=n3589:Nset=<n3588@n3579>:H=N:D=Y:B=1.0])n216:0.1351443[&&NHX:S=n3589:Nset=<n3588@n3579>:H=N:D=Y:B=1.0],Drosophila_eugracilis_XP_017086566.1_putative_gustatory_receptor_36c:0.1785442[&&NHX:S=Drosophila_eugracilis:Nset=<Drosophila_eugracilis>:H=N])n218:0.04101873[&&NHX:S=n3598:Nset=<Drosophila_eugracilis@n3596>:H=N:D=N:B=1.0])n219:0.06273457[&&NHX:S=n3598:Nset=<Drosophila_eugracilis@n3596>:H=N:D=Y:B=1.0],Drosophila_elegans_XP_017134054.1_putative_gustatory_receptor_36c:0.1790278[&&NHX:S=Drosophila_elegans:Nset=<Drosophila_elegans>:H=N])n221:0.03877651[&&NHX:S=n3598:Nset=<Drosophila_eugracilis@n3596>:H=N:D=Y:B=0.979768786])n222:0.1266137[&&NHX:S=n3598:Nset=<Drosophila_eugracilis@n3596>:H=N:D=Y:B=1.0],((((Drosophila_simulans_XP_002079710.2_putative_gustatory_receptor_36a:0.01650024[&&NHX:S=Drosophila_simulans:Nset=<Drosophila_simulans>:H=N],Drosophila_sechellia_XP_032583400.1_putative_gustatory_receptor_36a:0.03833953[&&NHX:S=Drosophila_sechellia:Nset=<Drosophila_sechellia>:H=N])r351695[&&NHX:S=n3582:Nset=<Drosophila_simulans@Drosophila_sechellia>:H=N:D=N],Drosophila_mauritiana_XP_033174233.1_LOW_QUALITY_PROTEIN_putative_gustatory_receptor_36a_partial:0.03417714[&&NHX:S=Drosophila_mauritiana:Nset=<Drosophila_mauritiana>:H=N])n227:0.07902736[&&NHX:S=n3586:Nset=<Drosophila_mauritiana@n3584>:H=N:D=N:B=1.0],Drosophila_melanogaster_NP_724038.2_gustatory_receptor_36a:0.09340176[&&NHX:S=Drosophila_melanogaster:Nset=<Drosophila_melanogaster>:H=N])n229:0.2369053[&&NHX:S=n3588:Nset=<n3586@Drosophila_melanogaster>:H=N:D=N:B=1.0],(((((Drosophila_suzukii_XP_016935022.1_putative_gustatory_receptor_36a:0.0538526[&&NHX:S=Drosophila_suzukii:Nset=<Drosophila_suzukii>:H=N],Drosophila_subpulchrella_XP_037711817.1_putative_gustatory_receptor_36a:0.06838717[&&NHX:S=Drosophila_subpulchrella:Nset=<Drosophila_subpulchrella>:H=N])n232:0.07626503[&&NHX:S=n3571:Nset=<Drosophila_subpulchrella@n3569>:H=N:D=N:B=1.0],Drosophila_biarmipes_XP_016963440.1_putative_gustatory_receptor_36a:0.1716753[&&NHX:S=Drosophila_biarmipes:Nset=<Drosophila_biarmipes>:H=N])r351705[&&NHX:S=n3571:Nset=<Drosophila_subpulchrella@n3569>:H=N:D=Y],Drosophila_takahashii_XP_017004949.2_putative_gustatory_receptor_36a:0.1629683[&&NHX:S=Drosophila_takahashii:Nset=<Drosophila_takahashii>:H=N])n236:0.0193708[&&NHX:S=n3595:Nset=<Drosophila_takahashii@n3593>:H=N:D=N:B=0.996429786],Drosophila_takahashii_XP_016993858.2_putative_gustatory_receptor_36a:0.1450298[&&NHX:S=Drosophila_takahashii:Nset=<Drosophila_takahashii>:H=N])r351700[&&NHX:S=n3595:Nset=<Drosophila_takahashii@n3593>:H=N:D=Y],Drosophila_eugracilis_XP_017086602.2_putative_gustatory_receptor_36a:0.201072[&&NHX:S=Drosophila_eugracilis:Nset=<Drosophila_eugracilis>:H=N])n240:0.03617728[&&NHX:S=n3598:Nset=<Drosophila_eugracilis@n3596>:H=N:D=N:B=1.0])n241:0.0580633[&&NHX:S=n3598:Nset=<Drosophila_eugracilis@n3596>:H=N:D=Y:B=1.0])r351669[&&NHX:S=n3598:Nset=<Drosophila_eugracilis@n3596>:H=N:D=Y])r351668[&&NHX:S=n3599:Nset=<n3563@n3598>:H=N:D=N],(((Drosophila_serrata_XP_020803056.1_putative_gustatory_receptor_36c:0.008712338[&&NHX:S=Drosophila_serrata:Nset=<Drosophila_serrata>:H=N],Drosophila_serrata_XP_020809180.1_putative_gustatory_receptor_36c:0.02277985[&&NHX:S=Drosophila_serrata:Nset=<Drosophila_serrata>:H=N])n183:0.2281908[&&NHX:S=Drosophila_serrata:Nset=<Drosophila_serrata>:H=N:D=Y:B=1.0],Drosophila_kikkawai_XP_017025364.1_putative_gustatory_receptor_36c:0.1485596[&&NHX:S=Drosophila_kikkawai:Nset=<Drosophila_kikkawai>:H=N])n185:0.1795726[&&NHX:S=n3563:Nset=<Drosophila_serrata@Drosophila_kikkawai>:H=N:D=N:B=1.0],(((((Drosophila_suzukii_XP_016933589.1_putative_gustatory_receptor_36b:0.03916076[&&NHX:S=Drosophila_suzukii:Nset=<Drosophila_suzukii>:H=N],Drosophila_subpulchrella_XP_037711828.1_putative_gustatory_receptor_36b:0.06828266[&&NHX:S=Drosophila_subpulchrella:Nset=<Drosophila_subpulchrella>:H=N])n154:0.08458041[&&NHX:S=n3571:Nset=<Drosophila_subpulchrella@n3569>:H=N:D=N:B=1.0],Drosophila_biarmipes_XP_016963445.1_putative_gustatory_receptor_36b:0.1505368[&&NHX:S=Drosophila_biarmipes:Nset=<Drosophila_biarmipes>:H=N])n156:0.0468422[&&NHX:S=n3571:Nset=<Drosophila_subpulchrella@n3569>:H=N:D=Y:B=1.0],Drosophila_takahashii_XP_017004948.2_putative_gustatory_receptor_36b:0.1571086[&&NHX:S=Drosophila_takahashii:Nset=<Drosophila_takahashii>:H=N])n158:0.06308852[&&NHX:S=n3595:Nset=<Drosophila_takahashii@n3593>:H=N:D=N:B=1.0],Drosophila_eugracilis_XP_017086601.1_putative_gustatory_receptor_36b:0.1984249[&&NHX:S=Drosophila_eugracilis:Nset=<Drosophila_eugracilis>:H=N])n160:0.04917324[&&NHX:S=n3598:Nset=<Drosophila_eugracilis@n3596>:H=N:D=N:B=1.0],((((Drosophila_simulans_XP_002079711.1_putative_gustatory_receptor_36b:0.003742071[&&NHX:S=Drosophila_simulans:Nset=<Drosophila_simulans>:H=N],Drosophila_sechellia_XP_032569810.1_putative_gustatory_receptor_36b:0.01619325[&&NHX:S=Drosophila_sechellia:Nset=<Drosophila_sechellia>:H=N])r351713[&&NHX:S=n3582:Nset=<Drosophila_simulans@Drosophila_sechellia>:H=N:D=N],Drosophila_mauritiana_XP_033173344.1_putative_gustatory_receptor_36b:0.02610912[&&NHX:S=Drosophila_mauritiana:Nset=<Drosophila_mauritiana>:H=N])n165:0.03420725[&&NHX:S=n3586:Nset=<Drosophila_mauritiana@n3584>:H=N:D=N:B=1.0],Drosophila_melanogaster_NP_724039.1_gustatory_receptor_36b:0.06045969[&&NHX:S=Drosophila_melanogaster:Nset=<Drosophila_melanogaster>:H=N])n167:0.04797758[&&NHX:S=n3588:Nset=<n3586@Drosophila_melanogaster>:H=N:D=N:B=1.0],(((Drosophila_santomea_XP_039483794.1_putative_gustatory_receptor_36b:0.01511512[&&NHX:S=Drosophila_santomea:Nset=<Drosophila_santomea>:H=N],Drosophila_yakuba_XP_002090482.1_putative_gustatory_receptor_36b:0.01676855[&&NHX:S=Drosophila_yakuba:Nset=<Drosophila_yakuba>:H=N])n170:0.03791041[&&NHX:S=n3589:Nset=<n3588@n3579>:H=N:D=N:B=1.0],Drosophila_teissieri_XP_043644883.1_putative_gustatory_receptor_36b:0.1037975[&&NHX:S=Drosophila_teissieri:Nset=<Drosophila_teissieri>:H=N])n172:0.02919331[&&NHX:S=n3589:Nset=<n3588@n3579>:H=N:D=Y:B=1.0],Drosophila_erecta_XP_001974463.3_LOW_QUALITY_PROTEIN_putative_gustatory_receptor_36b:0.1098313[&&NHX:S=Drosophila_erecta:Nset=<Drosophila_erecta>:H=N])n174:0.0261434[&&NHX:S=n3589:Nset=<n3588@n3579>:H=N:D=Y:B=0.997109827])n175:0.2138636[&&NHX:S=n3589:Nset=<n3588@n3579>:H=N:D=Y:B=1.0])n176:0.1352114[&&NHX:S=n3598:Nset=<Drosophila_eugracilis@n3596>:H=N:D=Y:B=1.0])r351670[&&NHX:S=n3599:Nset=<n3563@n3598>:H=N:D=N])r351667[&&NHX:S=n3599:Nset=<n3563@n3598>:H=N:D=Y],((Drosophila_serrata_XP_020809183.1_putative_gustatory_receptor_36a:0.4721743[&&NHX:S=Drosophila_serrata:Nset=<Drosophila_serrata>:H=N],Drosophila_kikkawai_XP_017025363.1_putative_gustatory_receptor_36c:0.3218699[&&NHX:S=Drosophila_kikkawai:Nset=<Drosophila_kikkawai>:H=N])r351672[&&NHX:S=n3563:Nset=<Drosophila_serrata@Drosophila_kikkawai>:H=N:D=N],((((Drosophila_rhopaloa_XP_016982917.2_putative_gustatory_receptor_36a:0.1390933[&&NHX:S=Drosophila_rhopaloa:Nset=<Drosophila_rhopaloa>:H=N],((((Drosophila_ficusphila_XP_017052243.2_putative_gustatory_receptor_36a:0.04879793[&&NHX:S=Drosophila_ficusphila:Nset=<Drosophila_ficusphila>:H=N],Drosophila_ficusphila_XP_017050485.2_putative_gustatory_receptor_36a:0.06421295[&&NHX:S=Drosophila_ficusphila:Nset=<Drosophila_ficusphila>:H=N])n256:0.05962531[&&NHX:S=Drosophila_ficusphila:Nset=<Drosophila_ficusphila>:H=N:D=Y:B=1.0],Drosophila_ficusphila_XP_017052217.1_putative_gustatory_receptor_36a:0.04407597[&&NHX:S=Drosophila_ficusphila:Nset=<Drosophila_ficusphila>:H=N])r351716[&&NHX:S=Drosophila_ficusphila:Nset=<Drosophila_ficusphila>:H=N:D=Y],Drosophila_ficusphila_XP_043064820.1_putative_gustatory_receptor_36a:0.02149254[&&NHX:S=Drosophila_ficusphila:Nset=<Drosophila_ficusphila>:H=N])n260:0.3145628[&&NHX:S=Drosophila_ficusphila:Nset=<Drosophila_ficusphila>:H=N:D=Y:B=1.0],(Drosophila_ficusphila_XP_017052230.2_putative_gustatory_receptor_36b:0.1231701[&&NHX:S=Drosophila_ficusphila:Nset=<Drosophila_ficusphila>:H=N],Drosophila_ficusphila_XP_017052255.2_putative_gustatory_receptor_36c:0.111722[&&NHX:S=Drosophila_ficusphila:Nset=<Drosophila_ficusphila>:H=N])n143:0.3749486[&&NHX:S=Drosophila_ficusphila:Nset=<Drosophila_ficusphila>:H=N:D=Y:B=1.0])r351677[&&NHX:S=Drosophila_ficusphila:Nset=<Drosophila_ficusphila>:H=N:D=Y])r351676[&&NHX:S=n3566:Nset=<Drosophila_rhopaloa@Drosophila_ficusphila>:H=N:D=N],((((Drosophila_subpulchrella_XP_037708462.1_putative_gustatory_receptor_36a:0.07900853[&&NHX:S=Drosophila_subpulchrella:Nset=<Drosophila_subpulchrella>:H=N],Drosophila_subpulchrella_XP_037708463.1_putative_gustatory_receptor_36a:0.1056623[&&NHX:S=Drosophila_subpulchrella:Nset=<Drosophila_subpulchrella>:H=N])n244:0.1459216[&&NHX:S=Drosophila_subpulchrella:Nset=<Drosophila_subpulchrella>:H=N:D=Y:B=1.0],Drosophila_biarmipes_XP_043950065.2_putative_gustatory_receptor_36a:0.2182826[&&NHX:S=Drosophila_biarmipes:Nset=<Drosophila_biarmipes>:H=N])n246:0.07641808[&&NHX:S=n3571:Nset=<Drosophila_subpulchrella@n3569>:H=N:D=N:B=1.0],Drosophila_takahashii_XP_044249639.1_putative_gustatory_receptor_36a:0.1079884[&&NHX:S=Drosophila_takahashii:Nset=<Drosophila_takahashii>:H=N])n248:0.04924153[&&NHX:S=n3595:Nset=<Drosophila_takahashii@n3593>:H=N:D=N:B=1.0],Drosophila_biarmipes_XP_016963385.1_putative_gustatory_receptor_36a:0.1961832[&&NHX:S=Drosophila_biarmipes:Nset=<Drosophila_biarmipes>:H=N])n250:0.06526357[&&NHX:S=n3595:Nset=<Drosophila_takahashii@n3593>:H=N:D=Y:B=1.0])r351675[&&NHX:S=n3596:Nset=<n3566@n3595>:H=N:D=N],((Drosophila_rhopaloa_XP_016982915.2_putative_gustatory_receptor_36b:0.2649781[&&NHX:S=Drosophila_rhopaloa:Nset=<Drosophila_rhopaloa>:H=N],Drosophila_ficusphila_XP_043065387.1_putative_gustatory_receptor_36a:0.3166175[&&NHX:S=Drosophila_ficusphila:Nset=<Drosophila_ficusphila>:H=N])r351679[&&NHX:S=n3566:Nset=<Drosophila_rhopaloa@Drosophila_ficusphila>:H=N:D=N],(((Drosophila_biarmipes_XP_043950313.1_putative_gustatory_receptor_36b:0.1754536[&&NHX:S=Drosophila_biarmipes:Nset=<Drosophila_biarmipes>:H=N],Drosophila_biarmipes_XP_043950210.2_putative_gustatory_receptor_36b:0.3479978[&&NHX:S=Drosophila_biarmipes:Nset=<Drosophila_biarmipes>:H=N])r351686[&&NHX:S=Drosophila_biarmipes:Nset=<Drosophila_biarmipes>:H=N:D=Y],Drosophila_biarmipes_XP_050740938.1_putative_gustatory_receptor_36b:0.9382739[&&NHX:S=Drosophila_biarmipes:Nset=<Drosophila_biarmipes>:H=N])r351685[&&NHX:S=Drosophila_biarmipes:Nset=<Drosophila_biarmipes>:H=N:D=Y],(((Drosophila_bipectinata_XP_017107024.2_putative_gustatory_receptor_36b:0.1274683[&&NHX:S=Drosophila_bipectinata:Nset=<Drosophila_bipectinata>:H=N],Drosophila_ananassae_XP_001961724.3_putative_gustatory_receptor_36b:0.1959643[&&NHX:S=Drosophila_ananassae:Nset=<Drosophila_ananassae>:H=N])n124:0.3269009[&&NHX:S=n3574:Nset=<Drosophila_ananassae@Drosophila_bipectinata>:H=N:D=N:B=1.0],(((Drosophila_bipectinata_XP_043069729.1_putative_gustatory_receptor_36a:0.04838402[&&NHX:S=Drosophila_bipectinata:Nset=<Drosophila_bipectinata>:H=N],Drosophila_ananassae_XP_032307443.1_putative_gustatory_receptor_36a:0.3080794[&&NHX:S=Drosophila_ananassae:Nset=<Drosophila_ananassae>:H=N])n130:0.08347353[&&NHX:S=n3574:Nset=<Drosophila_ananassae@Drosophila_bipectinata>:H=N:D=N:B=1.0],(Drosophila_ananassae_XP_044572165.1_putative_gustatory_receptor_36c:0.3002608[&&NHX:S=Drosophila_ananassae:Nset=<Drosophila_ananassae>:H=N],Drosophila_bipectinata_XP_043069728.1_putative_gustatory_receptor_36a:0.2921161[&&NHX:S=Drosophila_bipectinata:Nset=<Drosophila_bipectinata>:H=N])r351718[&&NHX:S=n3574:Nset=<Drosophila_ananassae@Drosophila_bipectinata>:H=N:D=N])n131:0.2378527[&&NHX:S=n3574:Nset=<Drosophila_ananassae@Drosophila_bipectinata>:H=N:D=Y:B=1.0],((Drosophila_ananassae_XP_032307444.2_putative_gustatory_receptor_36a:0.187452[&&NHX:S=Drosophila_ananassae:Nset=<Drosophila_ananassae>:H=N],Drosophila_bipectinata_XP_043069727.1_putative_gustatory_receptor_36a:0.1509368[&&NHX:S=Drosophila_bipectinata:Nset=<Drosophila_bipectinata>:H=N])n134:0.1310026[&&NHX:S=n3574:Nset=<Drosophila_ananassae@Drosophila_bipectinata>:H=N:D=N:B=1.0],(Drosophila_bipectinata_XP_043069860.1_putative_gustatory_receptor_36a:0.05922098[&&NHX:S=Drosophila_bipectinata:Nset=<Drosophila_bipectinata>:H=N],Drosophila_ananassae_XP_001961722.1_putative_gustatory_receptor_36a:0.1024434[&&NHX:S=Drosophila_ananassae:Nset=<Drosophila_ananassae>:H=N])n137:0.1610857[&&NHX:S=n3574:Nset=<Drosophila_ananassae@Drosophila_bipectinata>:H=N:D=N:B=1.0])n138:0.1403643[&&NHX:S=n3574:Nset=<Drosophila_ananassae@Drosophila_bipectinata>:H=N:D=Y:B=1.0])n139:0.1222858[&&NHX:S=n3574:Nset=<Drosophila_ananassae@Drosophila_bipectinata>:H=N:D=Y:B=1.0])r351689[&&NHX:S=n3574:Nset=<Drosophila_ananassae@Drosophila_bipectinata>:H=N:D=Y],Drosophila_elegans_XP_017134100.1_putative_gustatory_receptor_36a:0.1827548[&&NHX:S=Drosophila_elegans:Nset=<Drosophila_elegans>:H=N])r351688[&&NHX:S=n3592:Nset=<n3574@n3591>:H=N:D=N])r351681[&&NHX:S=n3593:Nset=<n3592@n3571>:H=N:D=N])r351678[&&NHX:S=n3596:Nset=<n3566@n3595>:H=N:D=N])r351674[&&NHX:S=n3596:Nset=<n3566@n3595>:H=N:D=Y],Drosophila_eugracilis_XP_017086567.2_putative_gustatory_receptor_36a:0.2338605[&&NHX:S=Drosophila_eugracilis:Nset=<Drosophila_eugracilis>:H=N])r351673[&&NHX:S=n3598:Nset=<Drosophila_eugracilis@n3596>:H=N:D=N])r351671[&&NHX:S=n3599:Nset=<n3563@n3598>:H=N:D=N])r351666[&&NHX:S=n3599:Nset=<n3563@n3598>:H=N:D=Y])n273:0.205382[&&NHX:S=n3600:Nset=<n3599@n3560>:H=N:D=N:B=0.958347501])n559:0.2010105[&&NHX:S=n3603:Nset=<n3549@n3602>:H=N:D=Y:B=0.992859572],((((Drosophila_albomicans_XP_034101911.1_putative_gustatory_receptor_59d:0.3369839[&&NHX:S=Drosophila_albomicans:Nset=<Drosophila_albomicans>:H=N],Drosophila_innubila_XP_034475732.1_putative_gustatory_receptor_59d:0.2670824[&&NHX:S=Drosophila_innubila:Nset=<Drosophila_innubila>:H=N])n378:0.107413[&&NHX:S=n3536:Nset=<Drosophila_albomicans@Drosophila_innubila>:H=N:D=N:B=1.0],((Drosophila_novamexicana_XP_030560555.1_putative_gustatory_receptor_59d_partial:0.03230895[&&NHX:S=Drosophila_novamexicana:Nset=<Drosophila_novamexicana>:H=N],Drosophila_virilis_XP_002049719.3_putative_gustatory_receptor_59d_partial:0.0401612[&&NHX:S=Drosophila_virilis:Nset=<Drosophila_virilis>:H=N])n381:0.1988045[&&NHX:S=n3533:Nset=<Drosophila_novamexicana@Drosophila_virilis>:H=N:D=N:B=1.0],(((Drosophila_arizonae_XP_017864679.1_PREDICTED_putative_gustatory_receptor_59d:0.0224591[&&NHX:S=Drosophila_arizonae:Nset=<Drosophila_arizonae>:H=N],Drosophila_mojavensis_XP_002006123.1_putative_gustatory_receptor_59d:0.02307257[&&NHX:S=Drosophila_mojavensis:Nset=<Drosophila_mojavensis>:H=N])n384:0.02093027[&&NHX:S=n3541:Nset=<n3539@Drosophila_arizonae>:H=N:D=N:B=1.0],Drosophila_navojoa_XP_030243505.1_putative_gustatory_receptor_59d:0.02481924[&&NHX:S=Drosophila_navojoa:Nset=<Drosophila_navojoa>:H=N])n386:0.1505965[&&NHX:S=n3541:Nset=<n3539@Drosophila_arizonae>:H=N:D=Y:B=1.0],Drosophila_hydei_XP_023173496.2_putative_gustatory_receptor_59d:0.1235128[&&NHX:S=Drosophila_hydei:Nset=<Drosophila_hydei>:H=N])n388:0.2107649[&&NHX:S=n3543:Nset=<n3541@Drosophila_hydei>:H=N:D=N:B=1.0])n389:0.1484861[&&NHX:S=n3545:Nset=<n3533@n3544>:H=N:D=N:B=1.0])n390:0.2238895[&&NHX:S=n3545:Nset=<n3544@n3533>:H=N:D=Y:B=1.0],((((Drosophila_innubila_XP_034476144.1_putative_gustatory_receptor_59d:0.1457758[&&NHX:S=Drosophila_innubila:Nset=<Drosophila_innubila>:H=N],Drosophila_albomicans_XP_034102224.1_putative_gustatory_receptor_36a:0.2977621[&&NHX:S=Drosophila_albomicans:Nset=<Drosophila_albomicans>:H=N])n410:0.1671881[&&NHX:S=n3536:Nset=<Drosophila_innubila@Drosophila_albomicans>:H=N:D=N:B=1.0],((((Drosophila_novamexicana_XP_030566351.1_putative_gustatory_receptor_59d:0.03872549[&&NHX:S=Drosophila_novamexicana:Nset=<Drosophila_novamexicana>:H=N],Drosophila_virilis_XP_002049038.3_putative_gustatory_receptor_59d:0.02325605[&&NHX:S=Drosophila_virilis:Nset=<Drosophila_virilis>:H=N])n418:0.1480774[&&NHX:S=n3533:Nset=<Drosophila_novamexicana@Drosophila_virilis>:H=N:D=N:B=1.0],(((Drosophila_arizonae_XP_017864753.1_PREDICTED_putative_gustatory_receptor_59d:0.03016908[&&NHX:S=Drosophila_arizonae:Nset=<Drosophila_arizonae>:H=N],Drosophila_mojavensis_XP_002006575.1_putative_gustatory_receptor_59d:0.01964955[&&NHX:S=Drosophila_mojavensis:Nset=<Drosophila_mojavensis>:H=N])n421:0.05190219[&&NHX:S=n3541:Nset=<n3539@Drosophila_arizonae>:H=N:D=N:B=1.0],Drosophila_navojoa_XP_017958568.2_putative_gustatory_receptor_59d:0.06029877[&&NHX:S=Drosophila_navojoa:Nset=<Drosophila_navojoa>:H=N])n423:0.149963[&&NHX:S=n3541:Nset=<n3539@Drosophila_arizonae>:H=N:D=Y:B=1.0],Drosophila_hydei_XP_023164178.2_putative_gustatory_receptor_59d:0.1634035[&&NHX:S=Drosophila_hydei:Nset=<Drosophila_hydei>:H=N])n425:0.1870229[&&NHX:S=n3543:Nset=<n3541@Drosophila_hydei>:H=N:D=N:B=1.0])n426:0.107352[&&NHX:S=n3545:Nset=<n3533@n3544>:H=N:D=N:B=1.0],Drosophila_grimshawi_XP_001995275.3_putative_gustatory_receptor_59d:0.3486589[&&NHX:S=Drosophila_grimshawi:Nset=<Drosophila_grimshawi>:H=N])n428:0.08956268[&&NHX:S=n3547:Nset=<n3545@Drosophila_grimshawi>:H=N:D=N:B=1.0],((Drosophila_virilis_XP_032293158.1_putative_gustatory_receptor_59d:0.04072676[&&NHX:S=Drosophila_virilis:Nset=<Drosophila_virilis>:H=N],Drosophila_novamexicana_XP_030566352.1_putative_gustatory_receptor_59d:0.03233288[&&NHX:S=Drosophila_novamexicana:Nset=<Drosophila_novamexicana>:H=N])n413:0.2034046[&&NHX:S=n3533:Nset=<Drosophila_virilis@Drosophila_novamexicana>:H=N:D=N:B=1.0],Drosophila_grimshawi_XP_001995276.2_putative_gustatory_receptor_59d:0.4547109[&&NHX:S=Drosophila_grimshawi:Nset=<Drosophila_grimshawi>:H=N])r351724[&&NHX:S=n3547:Nset=<n3545@Drosophila_grimshawi>:H=N:D=N])n429:0.07326087[&&NHX:S=n3547:Nset=<n3545@Drosophila_grimshawi>:H=N:D=Y:B=0.994899694])n430:0.117866[&&NHX:S=n3547:Nset=<n3545@Drosophila_grimshawi>:H=N:D=Y:B=1.0],((Drosophila_innubila_XP_034476143.1_putative_gustatory_receptor_59d:0.2307652[&&NHX:S=Drosophila_innubila:Nset=<Drosophila_innubila>:H=N],Drosophila_albomicans_XP_034102225.1_putative_gustatory_receptor_59c:0.2853461[&&NHX:S=Drosophila_albomicans:Nset=<Drosophila_albomicans>:H=N])n393:0.1676825[&&NHX:S=n3536:Nset=<Drosophila_innubila@Drosophila_albomicans>:H=N:D=N:B=1.0],((Drosophila_virilis_XP_015030202.1_putative_gustatory_receptor_59d:0.03766658[&&NHX:S=Drosophila_virilis:Nset=<Drosophila_virilis>:H=N],Drosophila_novamexicana_XP_030566350.1_putative_gustatory_receptor_59d_partial:0.009332721[&&NHX:S=Drosophila_novamexicana:Nset=<Drosophila_novamexicana>:H=N])n396:0.1253812[&&NHX:S=n3533:Nset=<Drosophila_virilis@Drosophila_novamexicana>:H=N:D=N:B=1.0],(((Drosophila_arizonae_XP_017864752.1_PREDICTED_putative_gustatory_receptor_59d:0.0178929[&&NHX:S=Drosophila_arizonae:Nset=<Drosophila_arizonae>:H=N],Drosophila_mojavensis_XP_043867171.1_LOW_QUALITY_PROTEIN_putative_gustatory_receptor_59d:0.03895903[&&NHX:S=Drosophila_mojavensis:Nset=<Drosophila_mojavensis>:H=N])n399:0.0541548[&&NHX:S=n3541:Nset=<n3539@Drosophila_arizonae>:H=N:D=N:B=1.0],Drosophila_navojoa_XP_017958567.1_putative_gustatory_receptor_59d:0.03642887[&&NHX:S=Drosophila_navojoa:Nset=<Drosophila_navojoa>:H=N])n401:0.09540971[&&NHX:S=n3541:Nset=<n3539@Drosophila_arizonae>:H=N:D=Y:B=1.0],Drosophila_hydei_XP_023164167.2_LOW_QUALITY_PROTEIN_putative_gustatory_receptor_59d:0.1619245[&&NHX:S=Drosophila_hydei:Nset=<Drosophila_hydei>:H=N])n403:0.1989989[&&NHX:S=n3543:Nset=<n3541@Drosophila_hydei>:H=N:D=N:B=1.0])n404:0.1641599[&&NHX:S=n3545:Nset=<n3533@n3544>:H=N:D=N:B=1.0])n405:0.1406088[&&NHX:S=n3545:Nset=<n3544@n3533>:H=N:D=Y:B=1.0])r351720[&&NHX:S=n3547:Nset=<n3545@Drosophila_grimshawi>:H=N:D=Y],Drosophila_busckii_XP_017835366.1_putative_gustatory_receptor_59d:0.5783027[&&NHX:S=Drosophila_busckii:Nset=<Drosophila_busckii>:H=N])n431:0.1015655[&&NHX:S=n3549:Nset=<n3547@Drosophila_busckii>:H=N:D=N:B=0.999319959])n432:0.09197025[&&NHX:S=n3549:Nset=<n3547@Drosophila_busckii>:H=N:D=Y:B=0.99982999],((((((Drosophila_subobscura_XP_034650164.1_putative_gustatory_receptor_59c:0.03260065[&&NHX:S=Drosophila_subobscura:Nset=<Drosophila_subobscura>:H=N],Drosophila_guanche_XP_034141988.1_putative_gustatory_receptor_59c:0.0430956[&&NHX:S=Drosophila_guanche:Nset=<Drosophila_guanche>:H=N])n323:0.1737266[&&NHX:S=n3552:Nset=<Drosophila_subobscura@Drosophila_guanche>:H=N:D=N:B=1.0],Drosophila_obscura_XP_041449111.1_putative_gustatory_receptor_59c:0.1040181[&&NHX:S=Drosophila_obscura:Nset=<Drosophila_obscura>:H=N])n325:0.0813111[&&NHX:S=n3554:Nset=<Drosophila_obscura@n3552>:H=N:D=N:B=1.0],((Drosophila_persimilis_XP_002015884.1_putative_gustatory_receptor_59c:0.004017374[&&NHX:S=Drosophila_persimilis:Nset=<Drosophila_persimilis>:H=N],Drosophila_pseudoobscura_XP_001360399.3_putative_gustatory_receptor_59c:0.00422736[&&NHX:S=Drosophila_pseudoobscura:Nset=<Drosophila_pseudoobscura>:H=N])n328:0.008579955[&&NHX:S=n3559:Nset=<Drosophila_pseudoobscura@n3557>:H=N:D=N:B=0.962767766],Drosophila_miranda_XP_017145602.1_putative_gustatory_receptor_59c:0.01967125[&&NHX:S=Drosophila_miranda:Nset=<Drosophila_miranda>:H=N])n330:0.1184289[&&NHX:S=n3559:Nset=<Drosophila_pseudoobscura@n3557>:H=N:D=Y:B=1.0])n331:0.1751246[&&NHX:S=n3560:Nset=<n3554@n3559>:H=N:D=N:B=1.0],((Drosophila_serrata_XP_020810053.1_putative_gustatory_receptor_59c:0.1519265[&&NHX:S=Drosophila_serrata:Nset=<Drosophila_serrata>:H=N],Drosophila_kikkawai_XP_017018782.1_putative_gustatory_receptor_59c:0.1232632[&&NHX:S=Drosophila_kikkawai:Nset=<Drosophila_kikkawai>:H=N])n334:0.145117[&&NHX:S=n3563:Nset=<Drosophila_serrata@Drosophila_kikkawai>:H=N:D=N:B=1.0],((Drosophila_ananassae_XP_001960354.1_putative_gustatory_receptor_59c:0.1172205[&&NHX:S=Drosophila_ananassae:Nset=<Drosophila_ananassae>:H=N],Drosophila_bipectinata_XP_017096416.2_putative_gustatory_receptor_59c:0.1064073[&&NHX:S=Drosophila_bipectinata:Nset=<Drosophila_bipectinata>:H=N])n337:0.2889852[&&NHX:S=n3574:Nset=<Drosophila_ananassae@Drosophila_bipectinata>:H=N:D=N:B=1.0],(((((((Drosophila_subpulchrella_XP_037716699.1_putative_gustatory_receptor_59c:0.001963444[&&NHX:S=Drosophila_subpulchrella:Nset=<Drosophila_subpulchrella>:H=N],Drosophila_subpulchrella_XP_037716698.1_putative_gustatory_receptor_59c:0.01283143[&&NHX:S=Drosophila_subpulchrella:Nset=<Drosophila_subpulchrella>:H=N])n343:0.01236296[&&NHX:S=Drosophila_subpulchrella:Nset=<Drosophila_subpulchrella>:H=N:D=Y:B=0.997619857],Drosophila_suzukii_XP_016927537.1_putative_gustatory_receptor_59c:0.05020475[&&NHX:S=Drosophila_suzukii:Nset=<Drosophila_suzukii>:H=N])n345:0.02639499[&&NHX:S=n3571:Nset=<Drosophila_subpulchrella@n3569>:H=N:D=N:B=1.0],Drosophila_biarmipes_XP_016946469.1_putative_gustatory_receptor_59c:0.1124312[&&NHX:S=Drosophila_biarmipes:Nset=<Drosophila_biarmipes>:H=N])n347:0.06274398[&&NHX:S=n3571:Nset=<Drosophila_subpulchrella@n3569>:H=N:D=Y:B=1.0],Drosophila_takahashii_XP_017005862.2_putative_gustatory_receptor_59c:0.1048534[&&NHX:S=Drosophila_takahashii:Nset=<Drosophila_takahashii>:H=N])n349:0.05218248[&&NHX:S=n3595:Nset=<Drosophila_takahashii@n3593>:H=N:D=N:B=1.0],(((((Drosophila_santomea_XP_039483229.1_putative_gustatory_receptor_59c:0.02657677[&&NHX:S=Drosophila_santomea:Nset=<Drosophila_santomea>:H=N],Drosophila_yakuba_XP_002092562.1_putative_gustatory_receptor_59c:0.01451973[&&NHX:S=Drosophila_yakuba:Nset=<Drosophila_yakuba>:H=N])n357:0.0361571[&&NHX:S=n3589:Nset=<n3588@n3579>:H=N:D=N:B=1.0],Drosophila_teissieri_XP_043643297.1_putative_gustatory_receptor_59c:0.04377597[&&NHX:S=Drosophila_teissieri:Nset=<Drosophila_teissieri>:H=N])n359:0.05058507[&&NHX:S=n3589:Nset=<n3588@n3579>:H=N:D=Y:B=1.0],Drosophila_erecta_XP_001976351.1_putative_gustatory_receptor_59c:0.05420642[&&NHX:S=Drosophila_erecta:Nset=<Drosophila_erecta>:H=N])n361:0.03357837[&&NHX:S=n3589:Nset=<n3588@n3579>:H=N:D=Y:B=1.0],(((Drosophila_simulans_XP_002082732.2_putative_gustatory_receptor_59c:0.007991852[&&NHX:S=Drosophila_simulans:Nset=<Drosophila_simulans>:H=N],Drosophila_sechellia_XP_002040030.1_putative_gustatory_receptor_59c:0.01911617[&&NHX:S=Drosophila_sechellia:Nset=<Drosophila_sechellia>:H=N])r351741[&&NHX:S=n3582:Nset=<Drosophila_simulans@Drosophila_sechellia>:H=N:D=N],Drosophila_mauritiana_XP_033155703.1_putative_gustatory_receptor_59c:0.02120944[&&NHX:S=Drosophila_mauritiana:Nset=<Drosophila_mauritiana>:H=N])r351739[&&NHX:S=n3586:Nset=<Drosophila_mauritiana@n3584>:H=N:D=N],Drosophila_melanogaster_NP_726292.1_gustatory_receptor_59c:0.02836435[&&NHX:S=Drosophila_melanogaster:Nset=<Drosophila_melanogaster>:H=N])r351738[&&NHX:S=n3588:Nset=<n3586@Drosophila_melanogaster>:H=N:D=N])n364:0.2497565[&&NHX:S=n3589:Nset=<n3588@n3579>:H=N:D=Y:B=1.0],Drosophila_eugracilis_XP_017077380.2_putative_gustatory_receptor_59c:0.1481344[&&NHX:S=Drosophila_eugracilis:Nset=<Drosophila_eugracilis>:H=N])n366:0.02266408[&&NHX:S=n3598:Nset=<Drosophila_eugracilis@n3596>:H=N:D=N:B=0.97466848])n367:0.04056046[&&NHX:S=n3598:Nset=<Drosophila_eugracilis@n3596>:H=N:D=Y:B=1.0],((Drosophila_elegans_XP_017111556.1_putative_gustatory_receptor_59c:0.1343049[&&NHX:S=Drosophila_elegans:Nset=<Drosophila_elegans>:H=N],Drosophila_rhopaloa_XP_016972007.1_putative_gustatory_receptor_59c:0.1211041[&&NHX:S=Drosophila_rhopaloa:Nset=<Drosophila_rhopaloa>:H=N])n340:0.08567689[&&NHX:S=n3596:Nset=<n3566@n3595>:H=N:D=N:B=1.0],Drosophila_ficusphila_XP_017053789.1_putative_gustatory_receptor_59c:0.243583[&&NHX:S=Drosophila_ficusphila:Nset=<Drosophila_ficusphila>:H=N])r351729[&&NHX:S=n3596:Nset=<n3566@n3595>:H=N:D=Y])n370:0.1229923[&&NHX:S=n3598:Nset=<Drosophila_eugracilis@n3596>:H=N:D=Y:B=1.0],Drosophila_takahashii_XP_017005863.2_putative_gustatory_receptor_59c:0.3889996[&&NHX:S=Drosophila_takahashii:Nset=<Drosophila_takahashii>:H=N])n372:0.05443201[&&NHX:S=n3598:Nset=<Drosophila_eugracilis@n3596>:H=N:D=Y:B=0.984189051])n373:0.06080258[&&NHX:S=n3598:Nset=<Drosophila_eugracilis@n3596>:H=N:D=Y:B=0.979938796])n374:0.1435072[&&NHX:S=n3599:Nset=<n3563@n3598>:H=N:D=N:B=1.0])n375:0.386083[&&NHX:S=n3600:Nset=<n3599@n3560>:H=N:D=N:B=1.0],(Drosophila_willistoni_XP_023037706.1_putative_gustatory_receptor_59d:0.5090205[&&NHX:S=Drosophila_willistoni:Nset=<Drosophila_willistoni>:H=N],Drosophila_willistoni_XP_046866510.1_putative_gustatory_receptor_59c:0.5484317[&&NHX:S=Drosophila_willistoni:Nset=<Drosophila_willistoni>:H=N])r351616[&&NHX:S=Drosophila_willistoni:Nset=<Drosophila_willistoni>:H=N:D=Y])r351615[&&NHX:S=n3602:Nset=<Drosophila_willistoni@n3600>:H=N:D=N],(((((Drosophila_pseudoobscura_XP_001360400.3_putative_gustatory_receptor_59d:0.01114796[&&NHX:S=Drosophila_pseudoobscura:Nset=<Drosophila_pseudoobscura>:H=N],Drosophila_persimilis_XP_002015883.1_putative_gustatory_receptor_59d:0.01000696[&&NHX:S=Drosophila_persimilis:Nset=<Drosophila_persimilis>:H=N])n440:0.01854123[&&NHX:S=n3559:Nset=<Drosophila_pseudoobscura@n3557>:H=N:D=N:B=1.0],Drosophila_miranda_XP_017145601.1_putative_gustatory_receptor_59d:0.05925609[&&NHX:S=Drosophila_miranda:Nset=<Drosophila_miranda>:H=N])n442:0.08717047[&&NHX:S=n3559:Nset=<Drosophila_pseudoobscura@n3557>:H=N:D=Y:B=1.0],((Drosophila_guanche_XP_034142284.1_putative_gustatory_receptor_59d:0.06605952[&&NHX:S=Drosophila_guanche:Nset=<Drosophila_guanche>:H=N],Drosophila_subobscura_XP_034653144.1_putative_gustatory_receptor_59d:0.04720228[&&NHX:S=Drosophila_subobscura:Nset=<Drosophila_subobscura>:H=N])n445:0.1192251[&&NHX:S=n3552:Nset=<Drosophila_subobscura@Drosophila_guanche>:H=N:D=N:B=1.0],Drosophila_obscura_XP_022222391.2_putative_gustatory_receptor_59d:0.1028572[&&NHX:S=Drosophila_obscura:Nset=<Drosophila_obscura>:H=N])n447:0.05556588[&&NHX:S=n3554:Nset=<Drosophila_obscura@n3552>:H=N:D=N:B=1.0])n448:0.2331523[&&NHX:S=n3560:Nset=<n3559@n3554>:H=N:D=N:B=1.0],((((Drosophila_bipectinata_XP_043066184.1_putative_gustatory_receptor_59d:0.1364237[&&NHX:S=Drosophila_bipectinata:Nset=<Drosophila_bipectinata>:H=N],Drosophila_ananassae_XP_032306054.1_putative_gustatory_receptor_59d:0.2630327[&&NHX:S=Drosophila_ananassae:Nset=<Drosophila_ananassae>:H=N])n451:0.3216612[&&NHX:S=n3574:Nset=<Drosophila_ananassae@Drosophila_bipectinata>:H=N:D=N:B=1.0],(Drosophila_bipectinata_XP_017096419.2_putative_gustatory_receptor_59d:0.1072237[&&NHX:S=Drosophila_bipectinata:Nset=<Drosophila_bipectinata>:H=N],Drosophila_ananassae_XP_044571256.1_putative_gustatory_receptor_59d:0.09894532[&&NHX:S=Drosophila_ananassae:Nset=<Drosophila_ananassae>:H=N])n454:0.3493244[&&NHX:S=n3574:Nset=<Drosophila_ananassae@Drosophila_bipectinata>:H=N:D=N:B=1.0])n455:0.07933149[&&NHX:S=n3574:Nset=<Drosophila_ananassae@Drosophila_bipectinata>:H=N:D=Y:B=0.994219653],((Drosophila_kikkawai_XP_017018781.2_putative_gustatory_receptor_59d:0.09845681[&&NHX:S=Drosophila_kikkawai:Nset=<Drosophila_kikkawai>:H=N],Drosophila_serrata_XP_020810046.1_putative_gustatory_receptor_59d:0.206572[&&NHX:S=Drosophila_serrata:Nset=<Drosophila_serrata>:H=N])n458:0.1165362[&&NHX:S=n3563:Nset=<Drosophila_serrata@Drosophila_kikkawai>:H=N:D=N:B=1.0],(((((Drosophila_suzukii_XP_036668919.1_putative_gustatory_receptor_59d:0.03630998[&&NHX:S=Drosophila_suzukii:Nset=<Drosophila_suzukii>:H=N],Drosophila_subpulchrella_XP_037716700.1_putative_gustatory_receptor_59d:0.1505808[&&NHX:S=Drosophila_subpulchrella:Nset=<Drosophila_subpulchrella>:H=N])n464:0.03487596[&&NHX:S=n3571:Nset=<Drosophila_subpulchrella@n3569>:H=N:D=N:B=0.996089765],Drosophila_biarmipes_XP_043948469.1_putative_gustatory_receptor_59d:0.1785812[&&NHX:S=Drosophila_biarmipes:Nset=<Drosophila_biarmipes>:H=N])n466:0.07903297[&&NHX:S=n3571:Nset=<Drosophila_subpulchrella@n3569>:H=N:D=Y:B=1.0],(Drosophila_takahashii_XP_044249058.1_putative_gustatory_receptor_59d:0.179871[&&NHX:S=Drosophila_takahashii:Nset=<Drosophila_takahashii>:H=N],Drosophila_takahashii_XP_017005864.2_putative_gustatory_receptor_59d:0.1907478[&&NHX:S=Drosophila_takahashii:Nset=<Drosophila_takahashii>:H=N])r351749[&&NHX:S=Drosophila_takahashii:Nset=<Drosophila_takahashii>:H=N:D=Y])r351746[&&NHX:S=n3595:Nset=<Drosophila_takahashii@n3593>:H=N:D=N],Drosophila_eugracilis_XP_017077382.2_putative_gustatory_receptor_59d:0.1907971[&&NHX:S=Drosophila_eugracilis:Nset=<Drosophila_eugracilis>:H=N])n469:0.06145495[&&NHX:S=n3598:Nset=<Drosophila_eugracilis@n3596>:H=N:D=N:B=1.0],Drosophila_rhopaloa_XP_016972003.2_putative_gustatory_receptor_59d:0.2154757[&&NHX:S=Drosophila_rhopaloa:Nset=<Drosophila_rhopaloa>:H=N])n471:0.0674534[&&NHX:S=n3598:Nset=<Drosophila_eugracilis@n3596>:H=N:D=Y:B=1.0])n472:0.0646688[&&NHX:S=n3599:Nset=<n3563@n3598>:H=N:D=N:B=0.997279837])n473:0.05526144[&&NHX:S=n3599:Nset=<n3563@n3598>:H=N:D=Y:B=0.993029582],((Drosophila_bipectinata_XP_017096417.2_putative_gustatory_receptor_59d:0.06592176[&&NHX:S=Drosophila_bipectinata:Nset=<Drosophila_bipectinata>:H=N],Drosophila_ananassae_XP_032306051.1_putative_gustatory_receptor_59d:0.0889936[&&NHX:S=Drosophila_ananassae:Nset=<Drosophila_ananassae>:H=N])n476:0.3340528[&&NHX:S=n3574:Nset=<Drosophila_ananassae@Drosophila_bipectinata>:H=N:D=N:B=1.0],((Drosophila_kikkawai_XP_017018860.2_putative_gustatory_receptor_59d:0.07872177[&&NHX:S=Drosophila_kikkawai:Nset=<Drosophila_kikkawai>:H=N],Drosophila_serrata_XP_020810052.1_putative_gustatory_receptor_59d:0.1716279[&&NHX:S=Drosophila_serrata:Nset=<Drosophila_serrata>:H=N])n479:0.171754[&&NHX:S=n3563:Nset=<Drosophila_serrata@Drosophila_kikkawai>:H=N:D=N:B=1.0],((((Drosophila_ficusphila_XP_017053803.1_putative_gustatory_receptor_59d:0.0619911[&&NHX:S=Drosophila_ficusphila:Nset=<Drosophila_ficusphila>:H=N],Drosophila_ficusphila_XP_017053787.1_putative_gustatory_receptor_59d:0.06682918[&&NHX:S=Drosophila_ficusphila:Nset=<Drosophila_ficusphila>:H=N])n514:0.2297544[&&NHX:S=Drosophila_ficusphila:Nset=<Drosophila_ficusphila>:H=N:D=Y:B=1.0],((((Drosophila_takahashii_XP_044249251.1_putative_gustatory_receptor_59d:0.104461[&&NHX:S=Drosophila_takahashii:Nset=<Drosophila_takahashii>:H=N],Drosophila_takahashii_XP_017005882.2_putative_gustatory_receptor_59d:0.1303519[&&NHX:S=Drosophila_takahashii:Nset=<Drosophila_takahashii>:H=N])n522:0.05765103[&&NHX:S=Drosophila_takahashii:Nset=<Drosophila_takahashii>:H=N:D=Y:B=1.0],((Drosophila_suzukii_XP_016941724.2_putative_gustatory_receptor_59d:0.02257257[&&NHX:S=Drosophila_suzukii:Nset=<Drosophila_suzukii>:H=N],Drosophila_subpulchrella_XP_037717579.1_putative_gustatory_receptor_59d:0.01788639[&&NHX:S=Drosophila_subpulchrella:Nset=<Drosophila_subpulchrella>:H=N])n525:0.07592303[&&NHX:S=n3571:Nset=<Drosophila_subpulchrella@n3569>:H=N:D=N:B=1.0],Drosophila_biarmipes_XP_016946806.1_putative_gustatory_receptor_59d:0.09551185[&&NHX:S=Drosophila_biarmipes:Nset=<Drosophila_biarmipes>:H=N])n527:0.03770836[&&NHX:S=n3571:Nset=<Drosophila_subpulchrella@n3569>:H=N:D=Y:B=1.0])n528:0.1227096[&&NHX:S=n3595:Nset=<Drosophila_takahashii@n3593>:H=N:D=N:B=1.0],((((Drosophila_yakuba_XP_002092563.1_putative_gustatory_receptor_59d:0.02062556[&&NHX:S=Drosophila_yakuba:Nset=<Drosophila_yakuba>:H=N],Drosophila_santomea_XP_039480870.1_putative_gustatory_receptor_59d:0.03363418[&&NHX:S=Drosophila_santomea:Nset=<Drosophila_santomea>:H=N])n531:0.04605647[&&NHX:S=n3589:Nset=<n3588@n3579>:H=N:D=N:B=1.0],Drosophila_teissieri_XP_043645021.1_putative_gustatory_receptor_59d:0.05802307[&&NHX:S=Drosophila_teissieri:Nset=<Drosophila_teissieri>:H=N])n533:0.06282387[&&NHX:S=n3589:Nset=<n3588@n3579>:H=N:D=Y:B=1.0],Drosophila_erecta_XP_001976352.1_putative_gustatory_receptor_59d:0.1157443[&&NHX:S=Drosophila_erecta:Nset=<Drosophila_erecta>:H=N])n535:0.03796912[&&NHX:S=n3589:Nset=<n3588@n3579>:H=N:D=Y:B=0.996939816],(((Drosophila_mauritiana_XP_033153785.1_putative_gustatory_receptor_59d:0.02679143[&&NHX:S=Drosophila_mauritiana:Nset=<Drosophila_mauritiana>:H=N],Drosophila_simulans_XP_002076393.1_putative_gustatory_receptor_59d:0.02049104[&&NHX:S=Drosophila_simulans:Nset=<Drosophila_simulans>:H=N])n538:0.01007237[&&NHX:S=n3586:Nset=<Drosophila_mauritiana@n3584>:H=N:D=N:B=0.999319959],Drosophila_sechellia_XP_002040031.1_putative_gustatory_receptor_59d:0.01423605[&&NHX:S=Drosophila_sechellia:Nset=<Drosophila_sechellia>:H=N])n540:0.04388812[&&NHX:S=n3586:Nset=<Drosophila_mauritiana@n3584>:H=N:D=Y:B=1.0],Drosophila_melanogaster_NP_611758.2_gustatory_receptor_59d:0.06024014[&&NHX:S=Drosophila_melanogaster:Nset=<Drosophila_melanogaster>:H=N])n542:0.05232205[&&NHX:S=n3588:Nset=<n3586@Drosophila_melanogaster>:H=N:D=N:B=1.0])n543:0.1744565[&&NHX:S=n3589:Nset=<n3588@n3579>:H=N:D=Y:B=1.0])n544:0.0475029[&&NHX:S=n3595:Nset=<Drosophila_takahashii@n3593>:H=N:D=Y:B=1.0],(Drosophila_elegans_XP_017119321.2_putative_gustatory_receptor_59d:0.3068971[&&NHX:S=Drosophila_elegans:Nset=<Drosophila_elegans>:H=N],Drosophila_elegans_XP_041563808.1_putative_gustatory_receptor_59d:0.1194924[&&NHX:S=Drosophila_elegans:Nset=<Drosophila_elegans>:H=N])n517:0.2582825[&&NHX:S=Drosophila_elegans:Nset=<Drosophila_elegans>:H=N:D=Y:B=1.0])r351764[&&NHX:S=n3595:Nset=<Drosophila_takahashii@n3593>:H=N:D=Y])r351761[&&NHX:S=n3596:Nset=<n3566@n3595>:H=N:D=N],Drosophila_eugracilis_XP_017077381.2_putative_gustatory_receptor_59d:0.243826[&&NHX:S=Drosophila_eugracilis:Nset=<Drosophila_eugracilis>:H=N])n546:0.07518989[&&NHX:S=n3598:Nset=<Drosophila_eugracilis@n3596>:H=N:D=N:B=1.0],((((Drosophila_rhopaloa_XP_016972008.1_putative_gustatory_receptor_59d:0.07908991[&&NHX:S=Drosophila_rhopaloa:Nset=<Drosophila_rhopaloa>:H=N],Drosophila_rhopaloa_XP_016972009.2_putative_gustatory_receptor_59d:0.06796361[&&NHX:S=Drosophila_rhopaloa:Nset=<Drosophila_rhopaloa>:H=N])n482:0.1063253[&&NHX:S=Drosophila_rhopaloa:Nset=<Drosophila_rhopaloa>:H=N:D=Y:B=1.0],Drosophila_elegans_XP_017111557.1_putative_gustatory_receptor_59d:0.1329737[&&NHX:S=Drosophila_elegans:Nset=<Drosophila_elegans>:H=N])n484:0.05717987[&&NHX:S=n3596:Nset=<n3566@n3595>:H=N:D=N:B=1.0],((Drosophila_biarmipes_XP_043948029.1_putative_gustatory_receptor_59d_isoform_X1:0.002501418[&&NHX:S=Drosophila_biarmipes:Nset=<Drosophila_biarmipes>:H=N],Drosophila_biarmipes_XP_043948030.1_putative_gustatory_receptor_59d_isoform_X2:0.001969944[&&NHX:S=Drosophila_biarmipes:Nset=<Drosophila_biarmipes>:H=N])n487:0.3330744[&&NHX:S=Drosophila_biarmipes:Nset=<Drosophila_biarmipes>:H=N:D=Y:B=1.0],((Drosophila_mauritiana_XP_033153787.1_putative_gustatory_receptor_59d_isoform_X2:0.00254774[&&NHX:S=Drosophila_mauritiana:Nset=<Drosophila_mauritiana>:H=N],Drosophila_mauritiana_XP_033153788.1_putative_gustatory_receptor_59d_isoform_X3:0.007201166[&&NHX:S=Drosophila_mauritiana:Nset=<Drosophila_mauritiana>:H=N])n490:0.02735698[&&NHX:S=Drosophila_mauritiana:Nset=<Drosophila_mauritiana>:H=N:D=Y:B=1.0],Drosophila_mauritiana_XP_033153786.1_putative_gustatory_receptor_59d_isoform_X1:0.005971372[&&NHX:S=Drosophila_mauritiana:Nset=<Drosophila_mauritiana>:H=N])n492:0.3764347[&&NHX:S=Drosophila_mauritiana:Nset=<Drosophila_mauritiana>:H=N:D=Y:B=1.0])n493:0.09186308[&&NHX:S=n3593:Nset=<n3592@n3571>:H=N:D=N:B=1.0])n494:0.1103535[&&NHX:S=n3596:Nset=<n3566@n3595>:H=N:D=Y:B=1.0],(((Drosophila_biarmipes_XP_043948036.1_putative_gustatory_receptor_59d:0.2579497[&&NHX:S=Drosophila_biarmipes:Nset=<Drosophila_biarmipes>:H=N],Drosophila_suzukii_XP_016927538.1_putative_gustatory_receptor_59d:0.2541669[&&NHX:S=Drosophila_suzukii:Nset=<Drosophila_suzukii>:H=N])n497:0.08367196[&&NHX:S=n3569:Nset=<Drosophila_suzukii@Drosophila_biarmipes>:H=N:D=N:B=1.0],Drosophila_suzukii_XP_016930765.2_putative_gustatory_receptor_59d:0.2745298[&&NHX:S=Drosophila_suzukii:Nset=<Drosophila_suzukii>:H=N])n499:0.2258287[&&NHX:S=n3569:Nset=<Drosophila_suzukii@Drosophila_biarmipes>:H=N:D=Y:B=1.0],(((Drosophila_subpulchrella_XP_037710383.1_putative_gustatory_receptor_59d:0.1235958[&&NHX:S=Drosophila_subpulchrella:Nset=<Drosophila_subpulchrella>:H=N],Drosophila_subpulchrella_XP_037714088.1_putative_gustatory_receptor_59d:0.222918[&&NHX:S=Drosophila_subpulchrella:Nset=<Drosophila_subpulchrella>:H=N])n502:0.1536561[&&NHX:S=Drosophila_subpulchrella:Nset=<Drosophila_subpulchrella>:H=N:D=Y:B=1.0],(Drosophila_biarmipes_XP_043948148.2_putative_gustatory_receptor_59d:0.1512727[&&NHX:S=Drosophila_biarmipes:Nset=<Drosophila_biarmipes>:H=N],Drosophila_biarmipes_XP_043948220.1_putative_gustatory_receptor_59d:0.1846208[&&NHX:S=Drosophila_biarmipes:Nset=<Drosophila_biarmipes>:H=N])n505:0.1266105[&&NHX:S=Drosophila_biarmipes:Nset=<Drosophila_biarmipes>:H=N:D=Y:B=1.0])n506:0.08225231[&&NHX:S=n3571:Nset=<Drosophila_subpulchrella@n3569>:H=N:D=N:B=0.999489969],(Drosophila_biarmipes_XP_050743335.1_putative_gustatory_receptor_59d:0.3766893[&&NHX:S=Drosophila_biarmipes:Nset=<Drosophila_biarmipes>:H=N],Drosophila_biarmipes_XP_016946470.1_putative_gustatory_receptor_59d:0.3460992[&&NHX:S=Drosophila_biarmipes:Nset=<Drosophila_biarmipes>:H=N])r351777[&&NHX:S=Drosophila_biarmipes:Nset=<Drosophila_biarmipes>:H=N:D=Y])n510:0.1624973[&&NHX:S=n3571:Nset=<Drosophila_subpulchrella@n3569>:H=N:D=Y:B=1.0])n511:0.09897485[&&NHX:S=n3571:Nset=<Drosophila_subpulchrella@n3569>:H=N:D=Y:B=1.0])r351752[&&NHX:S=n3596:Nset=<n3566@n3595>:H=N:D=Y])n548:0.03579973[&&NHX:S=n3598:Nset=<Drosophila_eugracilis@n3596>:H=N:D=Y:B=0.996769806])n549:0.03899053[&&NHX:S=n3599:Nset=<n3563@n3598>:H=N:D=N:B=0.959027542])n550:0.1105119[&&NHX:S=n3599:Nset=<n3563@n3598>:H=N:D=Y:B=1.0])n551:0.1329226[&&NHX:S=n3599:Nset=<n3563@n3598>:H=N:D=Y:B=1.0])n552:0.2417412[&&NHX:S=n3600:Nset=<n3599@n3560>:H=N:D=N:B=1.0],Drosophila_willistoni_XP_015034474.2_putative_gustatory_receptor_59d:0.5735632[&&NHX:S=Drosophila_willistoni:Nset=<Drosophila_willistoni>:H=N])r351617[&&NHX:S=n3602:Nset=<Drosophila_willistoni@n3600>:H=N:D=N])r351614[&&NHX:S=n3602:Nset=<Drosophila_willistoni@n3600>:H=N:D=Y])r351613[&&NHX:S=n3603:Nset=<n3549@n3602>:H=N:D=N])r351612[&&NHX:S=n3603:Nset=<n3549@n3602>:H=N:D=Y],Scaptodrosophila_lebanonensis_XP_030388036.1_putative_gustatory_receptor_59d:0.6446626[&&NHX:S=Scaptodrosophila_lebanonensis:Nset=<Scaptodrosophila_lebanonensis>:H=N])n558:0.5023408[&&NHX:S=n3608:Nset=<n3607@n3604>:H=N:D=N:B=1.0],(((((((Lucilia_sericata_XP_037811498.1_putative_gustatory_receptor_59d:0.01397879[&&NHX:S=Lucilia_sericata:Nset=<Lucilia_sericata>:H=N],Lucilia_cuprina_XP_046811707.1_putative_gustatory_receptor_36b:0.02898268[&&NHX:S=Lucilia_cuprina:Nset=<Lucilia_cuprina>:H=N])n299:0.08575956[&&NHX:S=n3512:Nset=<Lucilia_cuprina@Lucilia_sericata>:H=N:D=N:B=1.0],(Lucilia_cuprina_XP_046811715.1_putative_gustatory_receptor_59d:0.04540512[&&NHX:S=Lucilia_cuprina:Nset=<Lucilia_cuprina>:H=N],Lucilia_sericata_XP_037811497.1_putative_gustatory_receptor_59d:0.01998996[&&NHX:S=Lucilia_sericata:Nset=<Lucilia_sericata>:H=N])n302:0.08204985[&&NHX:S=n3512:Nset=<Lucilia_cuprina@Lucilia_sericata>:H=N:D=N:B=1.0])n303:0.1554402[&&NHX:S=n3512:Nset=<Lucilia_cuprina@Lucilia_sericata>:H=N:D=Y:B=1.0],Lucilia_sericata_XP_037811499.1_putative_gustatory_receptor_59d:0.185708[&&NHX:S=Lucilia_sericata:Nset=<Lucilia_sericata>:H=N])n305:0.2063655[&&NHX:S=n3512:Nset=<Lucilia_cuprina@Lucilia_sericata>:H=N:D=Y:B=1.0],(Musca_domestica_XP_019890606.1_PREDICTED_putative_gustatory_receptor_36c:0.4140745[&&NHX:S=Musca_domestica:Nset=<Musca_domestica>:H=N],((((Stomoxys_calcitrans_XP_013116149.1_PREDICTED_putative_gustatory_receptor_36b:0.131228[&&NHX:S=Stomoxys_calcitrans:Nset=<Stomoxys_calcitrans>:H=N],Stomoxys_calcitrans_XP_013116147.1_PREDICTED_putative_gustatory_receptor_36b:0.1154529[&&NHX:S=Stomoxys_calcitrans:Nset=<Stomoxys_calcitrans>:H=N])r351788[&&NHX:S=Stomoxys_calcitrans:Nset=<Stomoxys_calcitrans>:H=N:D=Y],Stomoxys_calcitrans_XP_013100557.1_PREDICTED_putative_gustatory_receptor_59c_partial:0.1324871[&&NHX:S=Stomoxys_calcitrans:Nset=<Stomoxys_calcitrans>:H=N])n310:0.1060596[&&NHX:S=Stomoxys_calcitrans:Nset=<Stomoxys_calcitrans>:H=N:D=Y:B=1.0],Stomoxys_calcitrans_XP_013116150.1_PREDICTED_putative_gustatory_receptor_59c:0.180453[&&NHX:S=Stomoxys_calcitrans:Nset=<Stomoxys_calcitrans>:H=N])n312:0.6525915[&&NHX:S=Stomoxys_calcitrans:Nset=<Stomoxys_calcitrans>:H=N:D=Y:B=1.0],Stomoxys_calcitrans_XP_013116153.1_PREDICTED_putative_gustatory_receptor_36c:0.4805148[&&NHX:S=Stomoxys_calcitrans:Nset=<Stomoxys_calcitrans>:H=N])r351786[&&NHX:S=Stomoxys_calcitrans:Nset=<Stomoxys_calcitrans>:H=N:D=Y])n316:0.1858412[&&NHX:S=n3515:Nset=<Musca_domestica@Stomoxys_calcitrans>:H=N:D=N:B=1.0])n317:0.1327523[&&NHX:S=n3516:Nset=<n3512@n3515>:H=N:D=N:B=0.997959878],((Lucilia_cuprina_XP_023307903.2_putative_gustatory_receptor_59d:0.04543204[&&NHX:S=Lucilia_cuprina:Nset=<Lucilia_cuprina>:H=N],Lucilia_sericata_XP_037811500.1_putative_gustatory_receptor_59d:0.09851185[&&NHX:S=Lucilia_sericata:Nset=<Lucilia_sericata>:H=N])n294:0.5410186[&&NHX:S=n3512:Nset=<Lucilia_cuprina@Lucilia_sericata>:H=N:D=N:B=1.0],Musca_domestica_XP_019890603.1_PREDICTED_putative_gustatory_receptor_36c:0.6649489[&&NHX:S=Musca_domestica:Nset=<Musca_domestica>:H=N])r351782[&&NHX:S=n3516:Nset=<n3512@n3515>:H=N:D=N])n318:0.3651382[&&NHX:S=n3516:Nset=<n3512@n3515>:H=N:D=Y:B=1.0],(((Zeugodacus_cucurbitae_XP_028896999.1_putative_gustatory_receptor_36c:0.158695[&&NHX:S=Zeugodacus_cucurbitae:Nset=<Zeugodacus_cucurbitae>:H=N],Bactrocera_dorsalis_XP_049308522.1_putative_gustatory_receptor_36c:0.2586962[&&NHX:S=Bactrocera_dorsalis:Nset=<Bactrocera_dorsalis>:H=N])n276:0.2580538[&&NHX:S=n3525:Nset=<Zeugodacus_cucurbitae@n3523>:H=N:D=N:B=1.0],Ceratitis_capitata_XP_004534883.1_putative_gustatory_receptor_36a:0.4373532[&&NHX:S=Ceratitis_capitata:Nset=<Ceratitis_capitata>:H=N])n278:0.7121872[&&NHX:S=n3527:Nset=<n3525@Ceratitis_capitata>:H=N:D=N:B=1.0],((((Bactrocera_tryoni_XP_039954328.1_putative_gustatory_receptor_36b:0.004978395[&&NHX:S=Bactrocera_tryoni:Nset=<Bactrocera_tryoni>:H=N],Bactrocera_neohumeralis_XP_050324586.1_putative_gustatory_receptor_36b:0.005590825[&&NHX:S=Bactrocera_neohumeralis:Nset=<Bactrocera_neohumeralis>:H=N])n281:0.04795194[&&NHX:S=n3519:Nset=<Bactrocera_neohumeralis@Bactrocera_tryoni>:H=N:D=N:B=1.0],Bactrocera_dorsalis_XP_011206230.2_putative_gustatory_receptor_36b:0.06998753[&&NHX:S=Bactrocera_dorsalis:Nset=<Bactrocera_dorsalis>:H=N])n283:0.1167327[&&NHX:S=n3521:Nset=<n3519@Bactrocera_dorsalis>:H=N:D=N:B=1.0],Bactrocera_oleae_XP_014091912.2_putative_gustatory_receptor_36b:0.07685076[&&NHX:S=Bactrocera_oleae:Nset=<Bactrocera_oleae>:H=N])n285:0.2073822[&&NHX:S=n3523:Nset=<Bactrocera_oleae@n3521>:H=N:D=N:B=1.0],Ceratitis_capitata_XP_004534878.1_putative_gustatory_receptor_36b:0.3367687[&&NHX:S=Ceratitis_capitata:Nset=<Ceratitis_capitata>:H=N])n287:0.6248551[&&NHX:S=n3527:Nset=<n3525@Ceratitis_capitata>:H=N:D=N:B=1.0])n288:0.1715173[&&NHX:S=n3527:Nset=<n3525@Ceratitis_capitata>:H=N:D=Y:B=0.964637878])r351780[&&NHX:S=n3528:Nset=<n3527@n3516>:H=N:D=N],(Teleopsis_dalmanni_XP_037941381.1_putative_gustatory_receptor_36a:0.4726068[&&NHX:S=Teleopsis_dalmanni:Nset=<Teleopsis_dalmanni>:H=N],Teleopsis_dalmanni_XP_037941380.1_putative_gustatory_receptor_59d:0.6409337[&&NHX:S=Teleopsis_dalmanni:Nset=<Teleopsis_dalmanni>:H=N])n291:0.1466882[&&NHX:S=Teleopsis_dalmanni:Nset=<Teleopsis_dalmanni>:H=N:D=Y:B=0.997619857])n320:0.5023408[&&NHX:S=n3530:Nset=<n3528@Teleopsis_dalmanni>:H=N:D=N:B=1.0])n350748[&&NHX:S=n3608:Nset=<n3607@n3604>:H=N:D=Y];
[&&NOTUNG-SPECIES-TREE((((((Lucilia_cuprina,Lucilia_sericata)n3512,(Musca_domestica,Stomoxys_calcitrans)n3515)n3516,(((((Bactrocera_tryoni,Bactrocera_neohumeralis)n3519,Bactrocera_dorsalis)n3521,Bactrocera_oleae)n3523,Zeugodacus_cucurbitae)n3525,Ceratitis_capitata)n3527)n3528,Teleopsis_dalmanni)n3530,(((((Drosophila_virilis,Drosophila_novamexicana)n3533,((Drosophila_innubila,Drosophila_albomicans)n3536,(((Drosophila_mojavensis,Drosophila_navojoa)n3539,Drosophila_arizonae)n3541,Drosophila_hydei)n3543)n3544)n3545,Drosophila_grimshawi)n3547,Drosophila_busckii)n3549,(((((Drosophila_guanche,Drosophila_subobscura)n3552,Drosophila_obscura)n3554,((Drosophila_miranda,Drosophila_persimilis)n3557,Drosophila_pseudoobscura)n3559)n3560,((Drosophila_serrata,Drosophila_kikkawai)n3563,(((Drosophila_rhopaloa,Drosophila_ficusphila)n3566,((((Drosophila_suzukii,Drosophila_biarmipes)n3569,Drosophila_subpulchrella)n3571,((Drosophila_ananassae,Drosophila_bipectinata)n3574,((((Drosophila_erecta,Drosophila_teissieri)n3577,Drosophila_yakuba)n3579,((((Drosophila_simulans,Drosophila_sechellia)n3582,Drosophila_santomea)n3584,Drosophila_mauritiana)n3586,Drosophila_melanogaster)n3588)n3589,Drosophila_elegans)n3591)n3592)n3593,Drosophila_takahashii)n3595)n3596,Drosophila_eugracilis)n3598)n3599)n3600,Drosophila_willistoni)n3602)n3603)n3604,((Scaptodrosophila_lebanonensis)n3607)n3608]
[&&NOTUNG-PARAMETERS:T=0.95:VERSION=2.7:SPECIESTAG=PRE:CL=1.0:CD=1.5:CCD=0.0:CT=3.0]
