# Supplementary material for: Structural screens identify candidate human homologs of insect chemoreceptors and cryptic Drosophila gustatory receptor-like proteins
Source: eLife. 2023 Feb 20;12:e85537. doi: 10.7554/eLife.85537 (PMC9998090; doi:10.7554/eLife.85537)
Supplement: Figure 3—source data 12. [file elife-85537-fig3-data12.zip › Figure3SourceData12Figure3Ftreeconsensus.txt]

(((((((Drosophila_bipectinata_XP_043069729.1_putative_gustatory_receptor_36a,Drosophila_ananassae_XP_032307443.1_putative_gustatory_receptor_36a)1,Drosophila_bipectinata_XP_043069728.1_putative_gustatory_receptor_36a,Drosophila_ananassae_XP_044572165.1_putative_gustatory_receptor_36c)1,(((Drosophila_sechellia_XP_032583400.1_putative_gustatory_receptor_36a,Drosophila_simulans_XP_002079710.2_putative_gustatory_receptor_36a)1,Drosophila_mauritiana_XP_033174233.1_LOW_QUALITY_PROTEIN_putative_gustatory_receptor_36a_partial)1,Drosophila_melanogaster_NP_724038.2_gustatory_receptor_36a)1,(((Drosophila_ficusphila_XP_017052243.2_putative_gustatory_receptor_36a,Drosophila_ficusphila_XP_017050485.2_putative_gustatory_receptor_36a)1,Drosophila_ficusphila_XP_017052217.1_putative_gustatory_receptor_36a)1,Drosophila_ficusphila_XP_043064820.1_putative_gustatory_receptor_36a)1,((Drosophila_serrata_XP_020803056.1_putative_gustatory_receptor_36c,Drosophila_serrata_XP_020809180.1_putative_gustatory_receptor_36c)1,Drosophila_kikkawai_XP_017025364.1_putative_gustatory_receptor_36c)1,(Drosophila_kikkawai_XP_017025363.1_putative_gustatory_receptor_36c,Drosophila_serrata_XP_020809183.1_putative_gustatory_receptor_36a)1,(Drosophila_ficusphila_XP_017052230.2_putative_gustatory_receptor_36b,Drosophila_ficusphila_XP_017052255.2_putative_gustatory_receptor_36c)1,(Drosophila_rhopaloa_XP_016982917.2_putative_gustatory_receptor_36a,Drosophila_elegans_XP_017134100.1_putative_gustatory_receptor_36a)1,Drosophila_bipectinata_XP_017107024.2_putative_gustatory_receptor_36b,Drosophila_ananassae_XP_001961724.3_putative_gustatory_receptor_36b,Drosophila_ananassae_XP_032307444.2_putative_gustatory_receptor_36a,Drosophila_bipectinata_XP_043069727.1_putative_gustatory_receptor_36a,Drosophila_bipectinata_XP_043069860.1_putative_gustatory_receptor_36a,Drosophila_ananassae_XP_001961722.1_putative_gustatory_receptor_36a,Drosophila_eugracilis_XP_017086567.2_putative_gustatory_receptor_36a,Drosophila_biarmipes_XP_050740938.1_putative_gustatory_receptor_36b,Drosophila_biarmipes_XP_043950210.2_putative_gustatory_receptor_36b,Drosophila_biarmipes_XP_043950313.1_putative_gustatory_receptor_36b,Drosophila_rhopaloa_XP_016982915.2_putative_gustatory_receptor_36b,Drosophila_ficusphila_XP_043065387.1_putative_gustatory_receptor_36a,Drosophila_eugracilis_XP_017086601.1_putative_gustatory_receptor_36b,Drosophila_takahashii_XP_017004948.2_putative_gustatory_receptor_36b,Drosophila_biarmipes_XP_016963445.1_putative_gustatory_receptor_36b,Drosophila_suzukii_XP_016933589.1_putative_gustatory_receptor_36b,Drosophila_subpulchrella_XP_037711828.1_putative_gustatory_receptor_36b,Drosophila_melanogaster_NP_724039.1_gustatory_receptor_36b,Drosophila_mauritiana_XP_033173344.1_putative_gustatory_receptor_36b,Drosophila_simulans_XP_002079711.1_putative_gustatory_receptor_36b,Drosophila_sechellia_XP_032569810.1_putative_gustatory_receptor_36b,Drosophila_erecta_XP_001974463.3_LOW_QUALITY_PROTEIN_putative_gustatory_receptor_36b,Drosophila_teissieri_XP_043644883.1_putative_gustatory_receptor_36b,Drosophila_santomea_XP_039483794.1_putative_gustatory_receptor_36b,Drosophila_yakuba_XP_002090482.1_putative_gustatory_receptor_36b,Drosophila_kikkawai_XP_017025555.1_putative_gustatory_receptor_36a,Drosophila_serrata_XP_020809237.1_putative_gustatory_receptor_36a,Drosophila_rhopaloa_XP_016982916.2_putative_gustatory_receptor_36c,Drosophila_elegans_XP_017134052.2_putative_gustatory_receptor_36c,Drosophila_elegans_XP_017134054.1_putative_gustatory_receptor_36c,Drosophila_takahashii_XP_017004940.2_putative_gustatory_receptor_36c,Drosophila_biarmipes_XP_016963032.1_putative_gustatory_receptor_36c,Drosophila_subpulchrella_XP_037708466.1_putative_gustatory_receptor_36c,Drosophila_suzukii_XP_036678610.1_putative_gustatory_receptor_36c_isoform_X2,Drosophila_suzukii_XP_016934089.1_putative_gustatory_receptor_36c_isoform_X1,Drosophila_eugracilis_XP_017086566.1_putative_gustatory_receptor_36c,Drosophila_melanogaster_NP_724040.1_gustatory_receptor_36c,Drosophila_mauritiana_XP_033173959.1_putative_gustatory_receptor_36c,Drosophila_simulans_XP_002079712.2_putative_gustatory_receptor_36c,Drosophila_sechellia_XP_002038896.1_putative_gustatory_receptor_36c,Drosophila_erecta_XP_001974462.2_putative_gustatory_receptor_36c,Drosophila_teissieri_XP_043644886.1_putative_gustatory_receptor_36c,Drosophila_santomea_XP_039482354.1_putative_gustatory_receptor_36c,Drosophila_yakuba_XP_002090481.3_putative_gustatory_receptor_36c,Drosophila_eugracilis_XP_017086602.2_putative_gustatory_receptor_36a,Drosophila_takahashii_XP_016993858.2_putative_gustatory_receptor_36a,Drosophila_biarmipes_XP_016963440.1_putative_gustatory_receptor_36a,Drosophila_takahashii_XP_017004949.2_putative_gustatory_receptor_36a,Drosophila_suzukii_XP_016935022.1_putative_gustatory_receptor_36a,Drosophila_subpulchrella_XP_037711817.1_putative_gustatory_receptor_36a,Drosophila_biarmipes_XP_016963385.1_putative_gustatory_receptor_36a,Drosophila_takahashii_XP_044249639.1_putative_gustatory_receptor_36a,Drosophila_biarmipes_XP_043950065.2_putative_gustatory_receptor_36a,Drosophila_subpulchrella_XP_037708462.1_putative_gustatory_receptor_36a,Drosophila_subpulchrella_XP_037708463.1_putative_gustatory_receptor_36a)1,((((Drosophila_subobscura_XP_034668350.1_putative_gustatory_receptor_36c,Drosophila_subobscura_XP_034667746.1_putative_gustatory_receptor_36a)1,Drosophila_guanche_XP_034129583.1_putative_gustatory_receptor_36c)1,Drosophila_obscura_XP_022228042.2_putative_gustatory_receptor_36a)1,((Drosophila_persimilis_XP_002028510.1_putative_gustatory_receptor_36a,Drosophila_pseudoobscura_XP_001355878.2_putative_gustatory_receptor_36a)1,Drosophila_miranda_XP_017150891.2_putative_gustatory_receptor_36a)1)1)1,(((((((((((Drosophila_sechellia_XP_002038898.2_LOW_QUALITY_PROTEIN_uncharacterized_protein_CG31750,Drosophila_simulans_XP_002079713.3_uncharacterized_protein_CG31750)1,Drosophila_mauritiana_XP_033151184.1_uncharacterized_protein_CG31750)1,Drosophila_melanogaster_NP_724041.1_uncharacterized_protein_Dmel_CG31750)1,((Drosophila_yakuba_XP_043062897.1_LOW_QUALITY_PROTEIN_uncharacterized_protein_CG31750,Drosophila_teissieri_XP_043644915.1_uncharacterized_protein_CG31750)1,Drosophila_erecta_XP_001974461.1_uncharacterized_protein_CG31750)1)1,(Drosophila_takahashii_XP_017004943.1_uncharacterized_protein_CG31750,Drosophila_takahashii_XP_017004944.2_uncharacterized_protein_CG31750-like)1)1,((((Drosophila_subpulchrella_XP_037708465.1_uncharacterized_protein_CG31750,Drosophila_suzukii_XP_016933963.1_uncharacterized_protein_CG31750)1,Drosophila_biarmipes_XP_016963336.1_uncharacterized_protein_CG31750_isoform_X1)1,Drosophila_takahashii_XP_044249559.1_uncharacterized_protein_CG31750-like)1,((Drosophila_yakuba_XP_002090483.2_uncharacterized_protein_CG31750,Drosophila_teissieri_XP_043644917.1_uncharacterized_protein_CG31750-like)1,Drosophila_erecta_XP_001974464.2_uncharacterized_protein_CG31750)1)1)1,Drosophila_bipectinata_XP_043069726.1_uncharacterized_protein_CG31750)1,((Drosophila_kikkawai_XP_017025365.1_uncharacterized_protein_CG31750-like,Drosophila_kikkawai_XP_017025366.1_uncharacterized_protein_CG31750-like)1,Drosophila_kikkawai_XP_017025368.1_uncharacterized_protein_CG31750-like)1)1,(((Drosophila_pseudoobscura_XP_001355880.3_uncharacterized_protein_CG31750,Drosophila_persimilis_XP_002028509.1_uncharacterized_protein_CG31750)1,Drosophila_miranda_XP_017150890.2_uncharacterized_protein_CG31750)1,((Drosophila_guanche_XP_034128550.1_uncharacterized_protein_CG31750,Drosophila_subobscura_XP_034667748.1_uncharacterized_protein_CG31750)1,Drosophila_obscura_XP_022228023.2_uncharacterized_protein_CG31750)1)1)1,((Drosophila_bipectinata_XP_017099407.2_uncharacterized_protein_CG1339,Drosophila_ananassae_XP_032309223.1_uncharacterized_protein_CG1339)1,Drosophila_kikkawai_XP_017026101.1_uncharacterized_protein_CG1339-like)1,(Drosophila_grimshawi_XP_032592453.1_uncharacterized_protein_CG31750-like,Drosophila_grimshawi_XP_043070523.1_uncharacterized_protein_CG31750_isoform_X2)1,Drosophila_hydei_XP_030080387.1_uncharacterized_protein_CG31750-like,Drosophila_mojavensis_XP_032584457.1_uncharacterized_protein_CG31750,Drosophila_arizonae_XP_017856849.1_PREDICTED_uncharacterized_protein_CG31750,Drosophila_virilis_XP_032294383.1_uncharacterized_protein_CG31750,Drosophila_hydei_XP_023170503.2_uncharacterized_protein_CG31750-like)1,(((((((((((((Drosophila_sechellia_XP_002032779.2_uncharacterized_protein_CG1339,Drosophila_simulans_XP_002076208.2_uncharacterized_protein_CG1339)1,Drosophila_mauritiana_XP_033156223.1_uncharacterized_protein_CG1339)1,Drosophila_melanogaster_NP_610307.2_uncharacterized_protein_Dmel_CG1339)1,(((Drosophila_santomea_XP_039502721.1_uncharacterized_protein_CG1339,Drosophila_yakuba_XP_002089503.1_uncharacterized_protein_CG1339)1,Drosophila_teissieri_XP_043641565.1_uncharacterized_protein_CG1339)1,Drosophila_erecta_XP_001970596.1_uncharacterized_protein_CG1339)1)1,(((Drosophila_suzukii_XP_016940643.1_uncharacterized_protein_CG1339,Drosophila_subpulchrella_XP_037714147.1_uncharacterized_protein_CG1339)1,Drosophila_biarmipes_XP_016957855.1_uncharacterized_protein_CG1339)1,Drosophila_takahashii_XP_017014839.2_uncharacterized_protein_CG1339)1)1,Drosophila_eugracilis_XP_017077871.1_uncharacterized_protein_CG1339)1,Drosophila_ficusphila_XP_017061321.1_uncharacterized_protein_CG1339)1,Drosophila_rhopaloa_XP_016989699.1_uncharacterized_protein_CG1339)1,Drosophila_kikkawai_XP_017033646.1_uncharacterized_protein_CG1339)1,(((Drosophila_subobscura_XP_034669559.1_uncharacterized_protein_CG1339,Drosophila_guanche_XP_034135028.1_uncharacterized_protein_CG1339)1,Drosophila_obscura_XP_022234912.2_uncharacterized_protein_CG1339)1,((Drosophila_pseudoobscura_XP_002133357.2_uncharacterized_protein_CG1339,Drosophila_persimilis_XP_002019266.1_uncharacterized_protein_CG1339)1,Drosophila_miranda_XP_017152205.1_uncharacterized_protein_CG1339)1)1)1,Drosophila_willistoni_XP_023031421.1_uncharacterized_protein_CG1339)1,(((Drosophila_mojavensis_XP_032585139.1_uncharacterized_protein_CG1339,Drosophila_navojoa_XP_030243013.1_uncharacterized_protein_CG1339)1,Drosophila_hydei_XP_023175050.2_uncharacterized_protein_CG1339-like)1,Drosophila_virilis_XP_002051340.2_uncharacterized_protein_CG1339)1,((Drosophila_albomicans_XP_034098821.1_uncharacterized_protein_CG1339-like,Drosophila_albomicans_XP_034098824.1_uncharacterized_protein_CG1339-like)1,Drosophila_innubila_XP_034474217.1_uncharacterized_protein_CG1339)1)1,Drosophila_busckii_XP_017851843.1_uncharacterized_protein_CG1339)1)1)1,((((((((((((((Drosophila_yakuba_XP_002092563.1_putative_gustatory_receptor_59d,Drosophila_santomea_XP_039480870.1_putative_gustatory_receptor_59d)1,Drosophila_teissieri_XP_043645021.1_putative_gustatory_receptor_59d)1,Drosophila_erecta_XP_001976352.1_putative_gustatory_receptor_59d)1,(((Drosophila_mauritiana_XP_033153785.1_putative_gustatory_receptor_59d,Drosophila_simulans_XP_002076393.1_putative_gustatory_receptor_59d)1,Drosophila_sechellia_XP_002040031.1_putative_gustatory_receptor_59d)1,Drosophila_melanogaster_NP_611758.2_gustatory_receptor_59d)1)1,(Drosophila_takahashii_XP_044249251.1_putative_gustatory_receptor_59d,Drosophila_takahashii_XP_017005882.2_putative_gustatory_receptor_59d)1,(Drosophila_elegans_XP_017119321.2_putative_gustatory_receptor_59d,Drosophila_elegans_XP_041563808.1_putative_gustatory_receptor_59d)1,Drosophila_biarmipes_XP_016946806.1_putative_gustatory_receptor_59d,Drosophila_suzukii_XP_016941724.2_putative_gustatory_receptor_59d,Drosophila_subpulchrella_XP_037717579.1_putative_gustatory_receptor_59d)1,(Drosophila_ficusphila_XP_017053803.1_putative_gustatory_receptor_59d,Drosophila_ficusphila_XP_017053787.1_putative_gustatory_receptor_59d)1)1,Drosophila_eugracilis_XP_017077381.2_putative_gustatory_receptor_59d)1,((((Drosophila_subpulchrella_XP_037710383.1_putative_gustatory_receptor_59d,Drosophila_subpulchrella_XP_037714088.1_putative_gustatory_receptor_59d)1,(Drosophila_biarmipes_XP_043948148.2_putative_gustatory_receptor_59d,Drosophila_biarmipes_XP_043948220.1_putative_gustatory_receptor_59d)1)1,Drosophila_biarmipes_XP_016946470.1_putative_gustatory_receptor_59d,Drosophila_biarmipes_XP_050743335.1_putative_gustatory_receptor_59d)1,((Drosophila_biarmipes_XP_043948036.1_putative_gustatory_receptor_59d,Drosophila_suzukii_XP_016927538.1_putative_gustatory_receptor_59d)1,Drosophila_suzukii_XP_016930765.2_putative_gustatory_receptor_59d)1)1,((((Drosophila_mauritiana_XP_033153787.1_putative_gustatory_receptor_59d_isoform_X2,Drosophila_mauritiana_XP_033153788.1_putative_gustatory_receptor_59d_isoform_X3)1,Drosophila_mauritiana_XP_033153786.1_putative_gustatory_receptor_59d_isoform_X1)1,(Drosophila_biarmipes_XP_043948029.1_putative_gustatory_receptor_59d_isoform_X1,Drosophila_biarmipes_XP_043948030.1_putative_gustatory_receptor_59d_isoform_X2)1)1,((Drosophila_rhopaloa_XP_016972008.1_putative_gustatory_receptor_59d,Drosophila_rhopaloa_XP_016972009.2_putative_gustatory_receptor_59d)1,Drosophila_elegans_XP_017111557.1_putative_gustatory_receptor_59d)1)1)1,(Drosophila_kikkawai_XP_017018860.2_putative_gustatory_receptor_59d,Drosophila_serrata_XP_020810052.1_putative_gustatory_receptor_59d)1)1,(Drosophila_bipectinata_XP_017096417.2_putative_gustatory_receptor_59d,Drosophila_ananassae_XP_032306051.1_putative_gustatory_receptor_59d)1)1,(((((((Drosophila_suzukii_XP_036668919.1_putative_gustatory_receptor_59d,Drosophila_subpulchrella_XP_037716700.1_putative_gustatory_receptor_59d)1,Drosophila_biarmipes_XP_043948469.1_putative_gustatory_receptor_59d)1,(Drosophila_takahashii_XP_044249058.1_putative_gustatory_receptor_59d,Drosophila_takahashii_XP_017005864.2_putative_gustatory_receptor_59d)1)1,Drosophila_eugracilis_XP_017077382.2_putative_gustatory_receptor_59d)1,Drosophila_rhopaloa_XP_016972003.2_putative_gustatory_receptor_59d)1,(Drosophila_kikkawai_XP_017018781.2_putative_gustatory_receptor_59d,Drosophila_serrata_XP_020810046.1_putative_gustatory_receptor_59d)1)1,((Drosophila_bipectinata_XP_043066184.1_putative_gustatory_receptor_59d,Drosophila_ananassae_XP_032306054.1_putative_gustatory_receptor_59d)1,(Drosophila_bipectinata_XP_017096419.2_putative_gustatory_receptor_59d,Drosophila_ananassae_XP_044571256.1_putative_gustatory_receptor_59d)1)1)1)1,(((Drosophila_pseudoobscura_XP_001360400.3_putative_gustatory_receptor_59d,Drosophila_persimilis_XP_002015883.1_putative_gustatory_receptor_59d)1,Drosophila_miranda_XP_017145601.1_putative_gustatory_receptor_59d)1,((Drosophila_guanche_XP_034142284.1_putative_gustatory_receptor_59d,Drosophila_subobscura_XP_034653144.1_putative_gustatory_receptor_59d)1,Drosophila_obscura_XP_022222391.2_putative_gustatory_receptor_59d)1)1)1,Drosophila_willistoni_XP_015034474.2_putative_gustatory_receptor_59d,Drosophila_obscura_XP_041449111.1_putative_gustatory_receptor_59c,Drosophila_subobscura_XP_034650164.1_putative_gustatory_receptor_59c,Drosophila_guanche_XP_034141988.1_putative_gustatory_receptor_59c,Drosophila_miranda_XP_017145602.1_putative_gustatory_receptor_59c,Drosophila_persimilis_XP_002015884.1_putative_gustatory_receptor_59c,Drosophila_pseudoobscura_XP_001360399.3_putative_gustatory_receptor_59c,Drosophila_serrata_XP_020810053.1_putative_gustatory_receptor_59c,Drosophila_kikkawai_XP_017018782.1_putative_gustatory_receptor_59c,Drosophila_ananassae_XP_001960354.1_putative_gustatory_receptor_59c,Drosophila_bipectinata_XP_017096416.2_putative_gustatory_receptor_59c,Drosophila_takahashii_XP_017005863.2_putative_gustatory_receptor_59c,Drosophila_ficusphila_XP_017053789.1_putative_gustatory_receptor_59c,Drosophila_elegans_XP_017111556.1_putative_gustatory_receptor_59c,Drosophila_rhopaloa_XP_016972007.1_putative_gustatory_receptor_59c,Drosophila_takahashii_XP_017005862.2_putative_gustatory_receptor_59c,Drosophila_biarmipes_XP_016946469.1_putative_gustatory_receptor_59c,Drosophila_suzukii_XP_016927537.1_putative_gustatory_receptor_59c,Drosophila_subpulchrella_XP_037716699.1_putative_gustatory_receptor_59c,Drosophila_subpulchrella_XP_037716698.1_putative_gustatory_receptor_59c,Drosophila_eugracilis_XP_017077380.2_putative_gustatory_receptor_59c,Drosophila_melanogaster_NP_726292.1_gustatory_receptor_59c,Drosophila_simulans_XP_002082732.2_putative_gustatory_receptor_59c,Drosophila_mauritiana_XP_033155703.1_putative_gustatory_receptor_59c,Drosophila_sechellia_XP_002040030.1_putative_gustatory_receptor_59c,Drosophila_erecta_XP_001976351.1_putative_gustatory_receptor_59c,Drosophila_teissieri_XP_043643297.1_putative_gustatory_receptor_59c,Drosophila_santomea_XP_039483229.1_putative_gustatory_receptor_59c,Drosophila_yakuba_XP_002092562.1_putative_gustatory_receptor_59c,Drosophila_willistoni_XP_023037706.1_putative_gustatory_receptor_59d,Drosophila_willistoni_XP_046866510.1_putative_gustatory_receptor_59c)1,((((((((((Drosophila_arizonae_XP_017864753.1_PREDICTED_putative_gustatory_receptor_59d,Drosophila_mojavensis_XP_002006575.1_putative_gustatory_receptor_59d)1,Drosophila_navojoa_XP_017958568.2_putative_gustatory_receptor_59d)1,Drosophila_hydei_XP_023164178.2_putative_gustatory_receptor_59d)1,(Drosophila_novamexicana_XP_030566351.1_putative_gustatory_receptor_59d,Drosophila_virilis_XP_002049038.3_putative_gustatory_receptor_59d)1)1,Drosophila_grimshawi_XP_001995275.3_putative_gustatory_receptor_59d)1,((Drosophila_virilis_XP_032293158.1_putative_gustatory_receptor_59d,Drosophila_novamexicana_XP_030566352.1_putative_gustatory_receptor_59d)1,Drosophila_grimshawi_XP_001995276.2_putative_gustatory_receptor_59d)1)1,(Drosophila_innubila_XP_034476144.1_putative_gustatory_receptor_59d,Drosophila_albomicans_XP_034102224.1_putative_gustatory_receptor_36a)1)1,(((((Drosophila_arizonae_XP_017864752.1_PREDICTED_putative_gustatory_receptor_59d,Drosophila_mojavensis_XP_043867171.1_LOW_QUALITY_PROTEIN_putative_gustatory_receptor_59d)1,Drosophila_navojoa_XP_017958567.1_putative_gustatory_receptor_59d)1,Drosophila_hydei_XP_023164167.2_LOW_QUALITY_PROTEIN_putative_gustatory_receptor_59d)1,(Drosophila_virilis_XP_015030202.1_putative_gustatory_receptor_59d,Drosophila_novamexicana_XP_030566350.1_putative_gustatory_receptor_59d_partial)1)1,(Drosophila_innubila_XP_034476143.1_putative_gustatory_receptor_59d,Drosophila_albomicans_XP_034102225.1_putative_gustatory_receptor_59c)1)1)1,Drosophila_busckii_XP_017835366.1_putative_gustatory_receptor_59d)1,(((((Drosophila_arizonae_XP_017864679.1_PREDICTED_putative_gustatory_receptor_59d,Drosophila_mojavensis_XP_002006123.1_putative_gustatory_receptor_59d)1,Drosophila_navojoa_XP_030243505.1_putative_gustatory_receptor_59d)1,Drosophila_hydei_XP_023173496.2_putative_gustatory_receptor_59d)1,(Drosophila_novamexicana_XP_030560555.1_putative_gustatory_receptor_59d_partial,Drosophila_virilis_XP_002049719.3_putative_gustatory_receptor_59d_partial)1)1,(Drosophila_albomicans_XP_034101911.1_putative_gustatory_receptor_59d,Drosophila_innubila_XP_034475732.1_putative_gustatory_receptor_59d)1)1)1)1,Scaptodrosophila_lebanonensis_XP_030388036.1_putative_gustatory_receptor_59d)1,(((((((((Stomoxys_calcitrans_XP_013116147.1_PREDICTED_putative_gustatory_receptor_36b,Stomoxys_calcitrans_XP_013100557.1_PREDICTED_putative_gustatory_receptor_59c_partial)1,Stomoxys_calcitrans_XP_013116149.1_PREDICTED_putative_gustatory_receptor_36b)1,Stomoxys_calcitrans_XP_013116150.1_PREDICTED_putative_gustatory_receptor_59c)1,Musca_domestica_XP_019890606.1_PREDICTED_putative_gustatory_receptor_36c)1,Stomoxys_calcitrans_XP_013116153.1_PREDICTED_putative_gustatory_receptor_36c)1,(((Lucilia_sericata_XP_037811498.1_putative_gustatory_receptor_59d,Lucilia_cuprina_XP_046811707.1_putative_gustatory_receptor_36b)1,(Lucilia_cuprina_XP_046811715.1_putative_gustatory_receptor_59d,Lucilia_sericata_XP_037811497.1_putative_gustatory_receptor_59d)1)1,Lucilia_sericata_XP_037811499.1_putative_gustatory_receptor_59d)1)1,((Lucilia_cuprina_XP_023307903.2_putative_gustatory_receptor_59d,Lucilia_sericata_XP_037811500.1_putative_gustatory_receptor_59d)1,Musca_domestica_XP_019890603.1_PREDICTED_putative_gustatory_receptor_36c)1)1,(((((Bactrocera_tryoni_XP_039954328.1_putative_gustatory_receptor_36b,Bactrocera_neohumeralis_XP_050324586.1_putative_gustatory_receptor_36b)1,Bactrocera_dorsalis_XP_011206230.2_putative_gustatory_receptor_36b)1,Bactrocera_oleae_XP_014091912.2_putative_gustatory_receptor_36b)1,Ceratitis_capitata_XP_004534878.1_putative_gustatory_receptor_36b)1,((Zeugodacus_cucurbitae_XP_028896999.1_putative_gustatory_receptor_36c,Bactrocera_dorsalis_XP_049308522.1_putative_gustatory_receptor_36c)1,Ceratitis_capitata_XP_004534883.1_putative_gustatory_receptor_36a)1)1)1,(Teleopsis_dalmanni_XP_037941381.1_putative_gustatory_receptor_36a,Teleopsis_dalmanni_XP_037941380.1_putative_gustatory_receptor_59d)1)1)1;
