# Supplementary material for: Structural screens identify candidate human homologs of insect chemoreceptors and cryptic Drosophila gustatory receptor-like proteins
Source: eLife. 2023 Feb 20;12:e85537. doi: 10.7554/eLife.85537 (PMC9998090; doi:10.7554/eLife.85537)
Supplement: Figure 3—figure supplement 1—source data 1. [file elife-85537-fig3-figsupp1-data1.zip › Figure3S1SourceData1Figure3S1Bcuratedseqdatabase.txt]

>XP_034184817.1 nucleolar protein 10 [Osmia lignaria]
MQVSCPNNVKIYNLSAGKSLPEWLSERKRRNLLKKNVDIRRRIELIQDFDMPGVSTSIKVTKDEQYILATGIYKPRVKCY
DVNNLSLKFERCFDSEVVTFDVLSDDYSKLVFLHCDRNIEFHVAHGRYYRLRIPRFGRDIKYHYPTCDLFVVGDSNEIYR
INLERGQFLQSFSTEASSLNKCEINPVHHLLAVGTEEGKIEAWDPRSRSKAGTLDCALHCIGQSDKLQVIPAVTSLKFQG
GLTCGVGMSNGQILLYDIRSNKPFLIKDHMYGLPIKSIEFHQKMDMVYSMDSSIVKIWDKNNGKLYTSIEAENDFNDMCV
IPNTGMLLIANENRKMQTYYVPSLGTAPYWCSFLDNLTEELEELNYEIIYDDYKFLTEKELDELGLLHLKGTNLLRAYMH
GYFMDIRLYRKARDAMKPFEFQEYKKKRIQEKMQETCASRLQIEKIATVNKELALKLMDETNTKKKKTTSSSGLLKDERF
KALFTNPDFQVDTTSEEYSLLNPVVSQLNKSRAKRLLKAKATEEEMKLDPTNDETQDNNSSDESFIHDDSSSEDEKVWVK
EVKKQYRLMKKNEREIQEEDESVKNTDEHRENEPKFYEIKENVEFKDAKPVAKRLNKASLGERLRDQEAHNIQVSGSRGN
REMTFVVEKVSSNNESKNGKDPPQQNHEETMQTSTPSGLSELQMQSTEVGEITEMPDFEMLSTSAVLHYCKHKILRPYLR
LLGVMGLKPMSSDDDSERCSCYCILTNLHTLQVIIFMCIGYILQYMACFRRDRGFCYKTLPLELEIVANISKEHTEEIIC
FGNIIFSYLVPSVLHLVAYLYTVYLFRIKENEQLQNLMERAFLLSSNPVNRGNQRKLVRILWLFIALSVVWIMMALITVN
ILMAQGSIVFQWLEQSPYQVKITLKVFLIVCTLWHDMVQGTIITSYCLQGQLLLAHLYFLRGKLLHHTLSPIDWMKEICE
FKKLLKYFNDELGPAVCIYTVVNLSWAAAGTIWLLRYDNYNGDAQNSPITWIGIVNVVLWILISIVPFIQAARLSTACSM
IQSIGHEVRIRPFVYQSTPGEDLDTILLYTSSLKMCARLFRVPVTGRYLCLLLTVGSILILTLGQCQFF
>XP_031829944.1 nucleolar protein 10 [Nomia melanderi]
MQVSCPNNVKIYNLSAGKSLPEWLTERKRRNLLKKNVDIRRRIELIQDFDMPGISSNIKVSKDGQYIIATGIYKPRVKCF
EVQNLSLKFERCFDAEVVTFDILSDDYSKMVFLHCDRTIEFHVAHGRYYRLRVPRFGRDIKYHYPLCDLFVVGDSNEIYR
INLERGQFLQSFVTDASSINKCEINPVHQLITIGTQEGKIEAWDPRVRNKVGTLDCALYCVGQNNKVEAVPAVTSLKFQG
GLTLGVGTSTGQVLLYDIRSSKPFLTKDHMYGLPIKNIEFHQTMDMVYSMDSSIVKIWEKDSGKLYTSIEAQNDFNDLCV
VPNTGMLLMATENTKMQTYYIPTLGPAPYWCSFLDNLTEELEELNYETIYDDYKFVTEKELDELGLAHLKGTNLLRAYMH
GYFIDIRLYKKARDVMKPFEFEEYKKRRIQQKIQETCGSRVQIQKMPSVNKELALKLMDAESNAKKKKNASNILKDDRFK
ALFSNPDFQVDTNSEEYSLLNPVISRLDKTRAKKLEAQLAAEELQRNMEIDDKEQDHSSDESFIHDDSSSDDERGWVKEV
KKQYRLIRKNERENEEKEENANNDESSESRSHLYEIKDGVEFKDAKPIAQKKNKATLGDRLRNENIHDVKISGARGNREM
TFHVEKASSNNESKNGKDPPQQNHEETTQASTPSGLSDLQMQSTEVGEITEMPDFEMLSTSAVLHYCKHKILRPYLRLLG
VMGLRPMSTDDSERYSRYCILVNLHTFQVTIFMCIGYILQFMACFRRDRGFCYKSSPLEAELPSNTSEDEVPQIGCFGNV
VFSYFVPSILHLIAYLYTVYLFRIKENEQLQNLMERAFLLSSNPVNRGNQRRLVRILWLFIALSVVWIITALLTVNVLMA
RGVIVFQWLEHSPYQVKITLKVFLIVCTLWHDMVQGTIITSYCLQGQLLLAHLYFLRGKLLHHTLAPIDWMREICEFKKL
LKYFNDELGPAVCIYTVVNLSWAAAGTIWLLQYDNSDPQRNSVTWVGILNVILWILISIAPFIQAARLTTACSMIQNIGH
EVRVRPFVYQCTPGEDLDTILLYTSSLKMCARLFRVPITGRYLCLLLTVSSIVILTLGLCQFL
>XP_024893629.1 nucleolar protein 10 isoform X2 [Temnothorax curvispinosus]
MQVSAPNNIKIYNLSAGKSLPEWLSERKRRSLSKKNVDIRRRIELIQDFDMPGISTSIRVSKDEQYILATGIYKPRVKCF
DVHNLALKFERCFDSEVVTFETISDDYSKIIFLQCDRSVEFHAAHGKYYKLRVPNFGRDLKYHYPSCDIFIVGDSNKIYR
INLERGQFLQPFETEGTSLNKCEINPLHHLLTVGTQEGKIEAWDPRVRNRVGILDCALHCITQENLKTVPAITALKFQGG
LNLGVGTSTGHVFLYDIRSNKPFLTKDHMYGLPIKCIDFHQKMDLVYSMDSSITKIWERDSGKLYTSIEAQHNFNDLSVI
PNSGMLLMANETTKMQIYYIPSFGPAPYWCSFLDNLTEELEELNYDIIYDDYKFVTDKELDELGLSHLKGTNLLRAYMHG
YFMDMRLYRKARDVMKPFEFEEYKKRRIRDKIKEETVSRVQVQKLPSVNQELALKLMENANVNNKKKQTSSNLLKDERFK
ALFNNPDFQVDKDSEEYSLLNPVISQLAKSKAKKLQQRLAQEEEEAQNKPDEDEPKDNSSDESFVHDSSDDDSSDDEKPW
AKEVRKNYRLIKKNEREKEQENEDDDNLIARNEPRMNEIKREVKFEEGGPERKKRNKATFGERLENEETHNIKVSGSRGS
REMTFVIGKIDCNNKSKNNKDLPQQNHEEYTEVPSILTSITTTFQSTDQVGEITEDYENFISTSAVLHYCKHKILRPYLR
LLGVMGLRPTSSDDSDHFLRCSILANFHTVQVTIFMCIGYILQYMACFRRDRGFCYKILALEKNALDVGEQTQEPSCYGN
VIFSYLIPSVLHLAAYLYTIYLFRVKENEQLQNLMERAFLLSSNPINRGNQKRLVHILWLFIALSIVWMIMALVTVNIQM
AERNIVFQWMENSPYQVKIMLKVFLIVCTLWHDMVQGTIITSYCLQGQLLMSHLYFLRGKLLQHILLPIDWMRDIDEFKK
LLKYFNDELGPAVCIYTIVNLSWAAAGIVWLFQYYVNDGDNNPVTYINVINVILWILISVAPFIQAARLTNACSTIRAVG
HEIRIRPFVYQTTPGEDLDSILLYTSSLKMCARLFRIPIKGRYLCLLLTIGSISILTLGQCRFS
>XP_033337655.1 nucleolar protein 10-like [Megalopta genalis]
MQVSCPNNVKIYNLSAGKSLPEWLTERKRRQLLKKNVDIRRRIELIQDFDMPGVSTCINVTKDGQYILATGIYKPRVKCF
DVQNLSLKFERCFDSEVVAFDILSDDYSKMVFLQCDRTIEFHVAHGKYYKLRIPRFGRDMKYHYPLCDLFVVGDSSDIYR
INLERGQFLQSFSTSAPSINKCEINPVHQLVLVGTQEGLIEAWDPRTKSKVATLDCALYCLEQDNRLQTVSAITSLKFQG
GLTLGVGTSSGQVLLYDIRSNRPFLTKDHMYGLPIKNIEFHQTMDLVYSMDNSIVKIWEKNSGKLYTSIEGKHDFNDMCV
VPKTGMLLLANEDPKMQTYYIPSLGPAPYWCSFLDNLTEEMEELNYETIYDDYKFVTEKELDELGLLHLKGTNLLRAYMH
GYFIDIRLYKKARDVMKPFEFEEYKKRRIQQKIQETCGSRVQIQKMPSVNKDLALKLMDDEANAKKKKNNASNILKDDRF
KALFSNPDFQVDTNSEEYTLLNPVISRLDKTKAKKLKAQLAEEESRNRQMELETENDLQQSSDESFIHDDSSSEDERQWV
KEVKKNYRLIRRKEESEENARNDDETTEDRSRLYEIKDHVQFKDAKPIANKRNKATLGDRLRGQEFRDVKFSGSRGNREM
TFRVEKGSNNESKNGKDPPQQNHEEITQESTPSGLSDLQIQSTEVGEITEMPDFEMLSTSAVLHYCKHKILRPYLRLLGV
MGLRPISTDDSDRCSRYCILVNLHTFQVTIFMCIGYILQYMACFRRDRGFCYKTALLELEIPSDTDAEQVEEIHCFGNIT
FSYFVPSVLHLLAYLYTVYLFRIRENEQLQNLMERAFLLSSNPVNRGNQRRLVRILWLFIALSVVWIITALITVNILMAQ
GNIVFQWLDHSPHQVNITLKIFLIVCTLWHDMVQGTIITSYCLQGQLLIAHLYFLRGKLLHHTLPAIDWMREICEFKKLL
KYFNDELGPAVCIYTVVNLSWAAAGIIWLLRYDNSNPQHNPVTWISILNVLLWILISLAPFIQAARLTTACSIIQNIGHE
VRIRPFVYQCTPGEDLDTLLLYTSSLKMCARLFRVPITGRYLCLLLTINSILILTLGLCQFL
>XP_033360883.1 nucleolar protein 10 [Bombus vosnesenskii]
MQVSCPNDVKIYNLSAGKSLPEWLSERKRRSLLKKNVDIRRRIELIQDFDMPGVSTSIKISNDGQYIFATGIYKPRVKCF
DVKNLSLKFERCFDSEVAAFDILSDDYSKLVFLRYDRGIEFHVAYGKYYVIRVPRFGRDIKYHYPSCDLFVVGDSSEIYR
INLERGQFLQSFLTEAPSINKCEINPVHHLLTVGTEEGKVEVWDPRVRNKVGSLDCALHCVGEDNKLEKVPAVTSLRYQG
GLTLGVGTLTGQILLYDIRSSKPFLVKDHMYGLPIKNIEFHQTMDMVYSMDSSIVKIWEKNNGKLYTSIEAQHDFNDMCV
IPNTGMVLIANENTKMQTFYIPSLGPAPHWCSFLDNLTEELEELNYDIIYDDYKFVTEKELEELSLSHLKGTNLLRAYMH
GYFMDIRLYKKARDVMKPFEFEQYKKKKIQQKVEETRGSRVQIQKMPSVNKELALKLMDDETNAKKKKNISSNLLTDERF
KQLFTNPDFQVDKNSAEYTLLNPVISQLSKSKAKKLKAKVEKEMEEETEIDPMGDEHHDNSSDESFIHDDSSSEDEKQWV
KEMKNQYRLIKKNERQMQENDESVTDNNERIQNEPQFYEIKEDVEFKDAKPVAKKQSKATLGERLRRNENEGLKISSSRG
NREMTFSIEKVNSNNESKNGKDPPQQNHSGTIQESTPSGLSNLHMQSTEIGEITEMPDFEMLNTSAVLHYCKHKILRPYL
RLLGVMGLKPISNDDSQRCTCYCIFANLHTCQVAIFMCIGYILQYMACFRRDRGFCYKTMPLKFQFASNLNKEDSEEITC
FGNVIFSYLVPSILHLVAYIYTVYLFRIKENEQLQNLMERAFLLSSNSVNRGNQRRLVRILWFFIALSLVWIIMALITVN
VLMARGSIIFQWLEHSPYQLKITMKVLLIVCTLWHDMVQGTIITSYCLQGQLLLAHLYFLREKLLHHTLAPIDWMREISE
FKKLLKYFNNDLGPAVCIYTIVNLSWAAAGTIWLLRYDNSDMQTNSVTWVEITNVVLWILISVVPFIQAARLTTACSMIQ
SIGHEVRIRPFVYQSTPGEDLDTILLYTSSLEMYARLFRVPITGRYLCLFLTIGSILILTLGQCQFF
>XP_033201086.1 nucleolar protein 10 [Bombus vancouverensis nearcticus]
MQVSCPNDVKIYNLSAGKSLPEWLSERKRRSLLKKNVDIRRRIELIQDFDMPGVSTSIKISNDGQYIFATGIYKPRVKCF
DVKNLSLKFERCFDSEVAAFDILSDDYSKLVFLRYDRGIEFHVAYGKYYVIRVPRFGRDIKYHYPSCDLFVVGDSSEIYR
INLERGQFLQSFLTEAPSINKCEINPVHHLLTVGTEEGKVEVWDPRVRNKVGSLDCALHCVGEDNKLEKVPAVTSLRYQG
GLTLGVGTLTGQILLYDIRSSKPFLVKDHMYGLPIKNIEFHQTMDMVYSMDSSIVKIWEKNNGKLYTSIEAQHDFNDMCV
IPNTGMVLIANENTKMQTFYIPSLGPAPHWCSFLDNLTEELEELNYDIIYDDYKFVTEKELEELSLSHLKGTNLLRAYMH
GYFMDIRLYKKARDVMKPFEFEQYKKKKIQQKVEETRGSRVQIQKMPSVNKELALKLMDDETNAKKKKNISSNLLTDERF
KQLFTNPDFQVDKNSAEYTLLNPVISQLSKSKAKKLKAKAEKEMEEEAEIDPMGDEHHDNSSDESFIHDDSSSEDEKQWV
KEMKNQYRLIKKNERQMQENDESVTDNNERIQNEPQFYEIKEDVEFKDAKPVAKKQSKATLGERLRRNENEGLKISSSRG
NREMTFSIEKVNSNNESKNGKDPPQQNHSGTIQESTPSGLSNLHMQSTEIGEITEMPDFEMLNTSAVLHYCKHKILRPYL
RLLGVMGLKPISNDDSQRCTCYCIFANLHTCQVAIFMCIGYILQYMACFRRDRGFCYKTMPLRFQFASNLNKEDSEEITC
FGNVIFSYLVPSILHLVAYIYTVYLFRIKENEQLQNLMERAFLLSSNSVNRGNQRRLVRILWFFIALSLVWIIMALITVN
VLMARGSIIFQWLEHSPYQLKITMKVLLIVCTLWHDMVQGTIITSYCLQGQLLLAHLYFLREKLLHHTLAPIDWMREISE
FKKLLKYFNNDLGPAVCIYTIVNLSWAAAGTIWLLRYDNSDMKTNSVTWVEITNVVLWILISIVPFIQAARLTTACSMIQ
SIGHEVRIRPFVYQSTPGEDLDTILLYTSSLEMYARLFRVPITGRYLCLFLTIGSILILTLGQCQFF
>XP_032674302.1 nucleolar protein 10 [Odontomachus brunneus]
MQVSAPNNIKIYNLSAGKSLPEWLSERKRRSLVKKNVDIRRRIELIQDFSMPGVSTSIRVSKDRQYILATGIYKPRVKCF
DVQNLSLKFERCFDSDVVTFEILSDDYSKLIFLHYDRNIEIHAAQGKYYKLRMPRFGRDLKYHYPSCDIFIVGDSNEIYR
INLERGQFLQSFETEATSVNKCEINSLHHLLVVGTQEGKVEAWDPRMRNRVGVLDCAQHCITQDKFETVPAITALKFQGG
LNLGVGTSTGQIMLYDIRSSKPFLMKDHMYGLPIKNIEFHEKMDLVYSMDSSIVKIWEKNSGKIYTSIEAQHDFNDLCVI
PNTGMLMIANETIKMQTYYIPSLGPAPYWCSFLDNLTEELEELNYDIIYDDYKFVTEKELDELGLLHLKGSNLLRAYMHG
YFMDIRLYRKARDVMKPFEFEEYKKRRIREKIKEECVNRVQIQKLPSVNQELALKLMDNANNKNRKKQVSSNLLKDERFK
ALFSNPDFQVDKNSEEFALLNPVISQLDKNKAKALKRRLVQEEEEEEKQDNSYENETQGNSSDESFIHDSSDSSDDEKPW
AKEVRKNYRLIRKNEREKEQENSGEEDNNPAAKNESRLDKIKNDVTFEEGESTARRNKTSFAERLKNEEMYDVKVSGSHG
CREMTFTVGKLDSNNESKNGKDPPPQQNHEESTQVSISILTDLHIQSTEVGEIAEMPDYENLSTSAVLHYCKHKILMPYL
RLLAVMGLKPTSSDDSRYCILANLHTFQVTVFMCIGYILQYMACFRRDRGFCYKVLPLENGQTISDVGGERSQPLCYGNM
IFSYLIPSALHLVAYIYTVYLFRIKENEQLQNLMERAFLLSSNPVNRGNQKRLVHILWLFIALSVVWMIMALVTVNILMA
KGNITFRWLEHSPHQVKITMKVFLIVCTLWHDMVQGTIITSYCLQGQLLMSHLYFLRGKLLQHTLPPIDWMREICEFKKL
LKYFNDELGPAVCIYTIVNMSWAAAGIIWLFQYDAEEMNKSSITFVNVMNVMLWVLISIAPFVQAARLTTACSMMQTIGH
EVRVRPFVYQGTPGQDLDTILLYTSSLRMYARLFRVPITGRYLCLLLTIGSISILTLGQCRFFQ
>XP_017756008.1 PREDICTED nucleolar protein 10 [Eufriesea mexicana]
MQVSCPNDVKIYNLSAGKSLPEWLSERKARSLLKKNVDIRRRIELIQDFDMPGVSTSIKVTNNGQYILATGIYKPRVKCF
DVKNLSLKFERCFDSEVTTFDILSDDYSKLVFLHCNRNVEFHVAHGKYYILRVPRFGRDIKYHYPSCDLFVVGDSNEIYR
INLERGQFLQSFLTEASAINKCEINPVHHLLTVGTEEGKIEAWDPRVRNKVGVLDCALHCVGQDNKLETVPAVTSLKFHG
SLTLGVGTSTGQVLLYDIRSNKPFLIKDHMYGLPIKNIEFHQKMDMVYSMDSSIVKIWEKNNGKLYTSIEAQHNFNDMCI
LPNTGMLLIANENTKILTYYIPTLGPAPYWCSFLDNLTEELEELNYETIYDDYKFVTEKELNELSLSHLKGTNLLRAYMH
GYFMDIRLYRKARDVMKPFEFEEYKKKKIQQKIQETCGSRVQIQKIPNVNKELALKLMDNETNVKKRKKNSSLLTDERFK
QLFINPDFQVDKNSEEYSLLNPVISQLSKDKAKKLKAKIIEEEMKERMETDHAENEHNSSDESFIHDDSSSEDEKLWVKE
VKKQYRLIKKNEKQMQENNQSIESNNEHVENQPQLYEIKDNVEFKDAKPITKKRNKATLEERLRSHETNDKIFNSRGNRE
MTFVIEKSSSNNESKNGKDPPQQNHEETMQESIASGLSDLQMQSTEVGEITEMPDFEILSTSAVLHYCKHKILRPYLRLL
GVMGLKPISSDDSQRCSCYCIFANLHTFQVTIFMCIGYILQYMACFRRDRGFCYKKMPLKFQITSNISKQEEVICFGNIV
FSYLVPSILHLVAYLYTVYLFRIKENEQLQNLMERAFLLSSNPVNRGNQSKLVRILWLFIALSLVWIIMALITVNVLMAQ
ESIVFQWLEHSPYQVKITLKVLLIVCTLWHDMVQGTIITSYCLQGQLLLAHLYFLRGKLLHHTLAPIDWMREISEFKKLL
KYFNDELGPAVCIYTVVNLSWAAAGTIWLLRYDNSNTQSNPVTWVGIINVILWILISVVPFIQAARLTTACSMIRSIGHE
VRIRPFVYQSTPDEDLDTILLYTSSLKMCARFFRVPVTGRCLCLLLTIGSTLILTLGQCQFF
>XP_018363821.1 PREDICTED nucleolar protein 10-like [Trachymyrmex cornetzi]
MQVSAPNNIKIYNLSSGKSLPEWLSERKRRSLSKNVDIRRRIELIQDFDMPGISTSIRVSKDEQYILATGIYKPRVKCFD
VHNLALKFERCFDSEIVTFETISDDYSKIVFLQCDRSVEFHAAHGKYYKLRVPNFGRDLKYHYPSCDVFIVGDSNKIYRI
NLERGQFLQSFETEATTINKCEINPLHHLLTVGTQEGKIEAWDPRVRNKVGVLDCVLHCITQEKLETVPAITALKFQGGL
NLGVGTSTGHVLIYDIRSNKPLLVKDHMYGLPIKCIDFHQKMDLVYSMDSSIVKIWKKDSGKLYTSIEAQHNFNDLSVIP
NSGMLLTANESVKMQVYYIPSLGPAPYWCSFLDNLTEELEELNYDIIYDDYKFVTDKELDELSLSHLKGTNLLRAYMHGY
FMDIRLYRKARDAMKPFEFEEYKKKRIRDRIKEEAVSRVQIQKLPSVNQELALKLMGNANINNKKKQTSSNLLKDERFKA
LFNNPDFQVDKNSEEYALLNPVVSQLAKNKVKKLKRQVPNEEEEKQEDKIYEDKSNGNSSDESFIHDSSDNDSSDDEKQW
VKEVQKNYRLIKKTEREREQQNEDNINPIPKYELKMDKIKDQVKFEDGGPQKKKQNKATFGARLENEETHNIKVSGSRGS
REMTFVIRKVDCNNKYKNDTNLPQQNREEYTEIFVPSILTSITTFQSTDQVDEITEDYENFISTSAVLHYCKHKILRPYL
RLLGVMGLRPTNSDDSDHFLRCSILSNLHTIQVTIFICIGYILQYMACFRRDRGFCYKVSLEQNRLDVSEEQTQEPSCYG
NVIFSYLIPSILHLVAYLYTIYLFRVKENEQLQNLMERAFLLSSNPINHGNQKRLVHILWLFIALSIVWIIMALVTVNIQ
MAERNIVFQWMENSPYQVKIVLKVFLIICTLWHDMVQGTIITSYCLQGQLLMSHLYFLRGKLLQHVLLPIDWMRDIDEFK
KLLKYFNDELGPAVCIYTIVNLSWAVAGIIWLFQYYINNGDSHHVTYVNAMNVVLWILISIAPFIQAARLTNACSTIRAV
GHEIRIRPFVYQTTPGEDLDSILLYTSSLKMCAKLFKIPIKSRYLCLLLTIGSISILTLGQCEFFS
>XP_026825825.1 nucleolar protein 10 [Ooceraea biroi]
MQVSAPNNIKIYNLSAGKSLPEWLSEQKRRRLLKKNVDIRRRIELIQDFDMPGVSTSIRVSKDGQYILATGTYKPRVKCF
DVNNLSLKFERCFDSEVVTFEVLSDDYSKLIFLQCDRYVEFHAIHGKYYRLRVPHFGRDLKYHYPSCDAFIVGNSNEIYR
INLERGQFLQSFVTEANSINKCEINPLHHLLMVGTQDGKIEAWDPRSKNRVGTLDCALHCITQDKMEAVPAITALKCQGG
LNVGVGTSTGQVLLYDIRSGKPFFVKDHMYGLSIKCIDFHQKMDLVYSMDSSIVKIWERDNGKLYTSIEAQHDFNDLCVI
PDTGMLLMANETTKMQTYYIPSLGPAPYWCSFLDNLTEELEELNYDIIYDDYKFVTEKELNELGLSHLKGTNLLRAYMHG
YFIDIRLYRKARDVMKPFEFAEYKKRRIREKIDEEAASRVQIQKLPSINQELALKLMDNANNKNKKKRASSNLLNDERFK
ALFNNPDFQIDQNSEEYGLLNPVISQLHKNKAMKLKQKLAQEEEEEEKEAPNEDEPHADSSDESFIHDSDDESSDDEKPW
VKEVQKNYRLIRKNKREREEESGDENNDSVVKNEPKLDEIQNNVKFEVGEPVKKKQSKATLGERLKIEEAHNVKVSSSGG
NREMTFTVGKVESNNKLKNSSKDTTQQNCEEHTEISVPSILTSITSTFQSTDHMGEITEDYENFISTSAVLHYCKHKILR
PYLRLLGVMGLRPTSSDESNHFLWCSILTNLHTLQVIIFICIGYVLQYMACFRRDRGFCYKVLVLEQNVANVNEQWTQEP
SCYGNVIFSYLIPSILHLIAYLYTIYLFRVKENEQLQNLMERAFLLSSNPINRGNQKRLVHILWLFIALSIVWMVMALIT
VNIQMAKGNIVFQWVENSPYQVKITLKVFLIICTLWHDMVQGTIITSYCLQGQLLMSHLHFLRGKLLQHILPPIDWMRDI
DEFKKLLKYFNDELGPAVCIYTIVNLSWAAAGIAWLFQYYINNEDNYPVTYVNVMNVVLWILISIAPFIQAARLTNACSM
IRAVGHEIRIRPFVYQTTPGEDLDSILLYTSSLKMSARLFRIPIKGRYLFLLLTVGSIAIITLGQCHFFS
>XP_035718937.1 nucleolar protein 10-like [Vespa mandarinia]
MQASCPNNVKIYNLSVGKSLPEWLSERKKRNLIKKNVDIRRRIELIQDFDMPEVSTSIKVSKDGQYILATGIYKPRVKCF
DVNNLSLKFERCFDSEVITFEVLSNDYSKIVFLQCDRNIEFHAAHGKYHRLRIPRFGRDLKYHYPSCDLFVVGVSNEIYR
INLERGQFLQSFESEASALNKCEINPLHHLLVVGTQDGKIEAWDPRTKNRVGVLDCALHYVLQNDRLNAVPSITALKFQG
GLTLGVGTSNGKVLLYDVRSSKPFLSKDHGYGLPIKSIEFHEKIDVIYSMDSSIIKIWEKENGKLYTSIEAENYFNDLCV
IPNSGMVLIANENTKIQTYYIPSLGPAPYWCSFLDNLTEELEELNYDIIYDDYKFITEKELDELGLSHLKGTNLLRAYMH
GYFIDIRLYRKTRNVIKPFEFEEYKKKKIRQKILETCGSRIQVQELPSVNKELALKLMENEMNKNFKKKKRITSNILKDE
RFKPLFNNPDFQIDKNSEEYALLNPVISQLEKSKAKKMKAIIEQQEQLKSEDYLYNIENEDRNSSSDESFIHEDSSDDEK
TWVKDIRKQYRLIKRNRQKEEENNEKSNNNMKILNNQPNLYEIKEDVEFKEAKPVASKRNKFTLGKRLQNEQMHNLNVSG
SRGSRKMTFIIGKVYSNNESKNGKDLPHQNHEETIHTSTPSILSELQIHSTEVGEIAEMPNYEHLSTSAVLHYCKHKILR
PYLRLLGVMGLRPTSSDEIDHFSRYCILANFHTFQVAVFMCIGYILQYMACFRRDRGFCYKLLPLELQIVPNVSKEPMHE
SVCFGNVIFSHIIPSLLHLIAYLYTVYLFRIKEHEQLQNLMERAFLLSSNPIHRGNQKRLVRILWFFIALSVVWMIIALI
TVNIMMAQGVIFFQWLEHSPYQVKILLKILLIICTLWHDMVQGTIITSYCLQGQLLIAHLYFLRGKLLQHILPPIDWMKE
ISEFKKLLKYFNNDMGPAVSIYTVINLSWATAGTIWLLQYNDDETENNSVTCISIINVVLWILISIVPFIQAARLTTACS
MIQSIGHEVRIRPFVYESTPGEDLDTILLYTSSLKMCARLFRIPVTGRYLCLLLTVASITILTLGQCQIL
>XP_014599963.1 PREDICTED nucleolar protein 10 [Polistes canadensis]
MQVSCPNNVKIYNLSVGKSLPDWLSERKKRSLLKKNVGLRRRVELIQDFDMPGVSTSIRISKDGQYILATGIYKPRVKCF
DVNNLSLKFERCFDSEVITFEVLSDDYSKAVFLQYDRNIEFHVAHGKYHRLRIPQFGRDLKYHYPSCDLFVVGVSNEIYR
INLERGQFLQSFQSEATAINKCEINPLHHLLVVGTQDGKVEAWDPRTKSRVGLLNCALDCVLQNDRLYTVPSITSLKFQG
GLTLGVGTSNGKVLLYDVRSSKPFLSKDHGYDLPIRSIEFHKKLDLVYSMDSSIVKIWEKDNGKLYTSIEAENDFNDLCV
IPDTGMLLIANENTKIQTYYIPSLGPAPYWCNFLDNLTEELEELNYDIIYDDYKFVTGKELDELGLSHLKGTNLLRAYMH
GYFIDIRLYRKAKNVMKPFEFEEYKKKKIREKLSETCANRVQVQQLPKINKELALKLMEEEANPNTKKKKKTTVNILKDD
RFKALFNNPDFQVDTNSEEYALLNPVISQLEKSKAKKLKAAIEQQEQSEKKNYSLNEEHEDRNSSSDESFIHDDSSDDEK
TWAKDVRKQYRMIKRNRQREEEEEEEKEREREREREKEKEKNDKSKDNKEISNNQSNIYEFNEDIEFRGAIPVPKRQNKI
SLGKRLQNEEMNDAQVSGSRGSREMKFIMGKRKQESKSNQTVKRHRSEYKHLLRPTGNIHKKKTDSNESKNGKDPPHQNY
EDNTHTSTPSVLSELQIHSTEVEITEMPNFEHLNTSAVLHYCKHKILRPYLRLLGVMGLRPISSDETDHFPRYCILANFH
TFQVALFMCIGYILQYMACFRRDRGFCYKLLPLELQIVPNISKERIYEPICFGNIIFSYIIPSLLHLIAYLYTVYLFRIK
EHEQLQNLMERAFLLSSNPIHRGNQKKLVWILWLFIALSIVWMIGALITVNVMMAQGIILFQWLEHSPYHIKIILKILLI
ICTLWHDMVQGTIITSYCLQGQLLIAHLYFLRGKLLQHTLPPIDWMKEISEFKKLLKYFNNDMGPAVSIYTVVNLSWAIA
GTIWLLQNNDGIENNPVTYIGIINVILWILISIVPFIQAARLTTACSMIQSIGHEIRIRPFVYESTPREDLDTILLYTSS
LKMCARLFRIPVAGRYLFLLLTVASITILTLGQCQIL
>XP_017787420.1 PREDICTED nucleolar protein 10 [Habropoda laboriosa]
MQVSCPNNVKIYNLSAGKSLPEWLSERKRRHLSKKNVDIRRRIELIQDFDMPAVSTSIKIAKDGEYILATGIYKPRVKCY
DVNNLSLKFERCFDSEVVTFEILSDDYSKLVFLHCDRSIEFHVAHGKYYRLRVPRFGRDMKYHYPLCDLFIVGDSNEIYR
INLERGQFLQSFSTEAPSINKCEINPLHHLLVVGTEEGKIEAWDPRTRNKVGTLDCALHCLGQDNKLETVPAITSLKFQG
GLTLGVGTSTGQVLLYDIRSSKPFLIKDHMYGLPIKNIEFHQNLDMVYSMDSSIVKIWEKDSGKLYTSIEAQNDYNDMCI
IPDTGMLLMANENTKMQTYYIPSLGPAPYWCSFLDNLTEELEELNYDIIYDDYKFVTEKELDEYFMDIRLYRKARDVMKP
FEFEEYKKKKIKQKIEETFTSRVQIQKMPSVNKELALKLMDNETNPKKRKRGSSGLLTDERFKQLFTNPDFEVDKNSQEY
TLLNPVISQLSKSKLKKLKIKAVEEKMEIDHVEDDERHDNSSDESFIHDDSSSEDEKQWVRQVKKQYRLIKKNERQAEES
DEDVKDTNERVGNQPQLYEIKENVEFKDAKPVAKRQSKATLGERLQTQGQDVKASSSRGNRQMTFVIEKVNSNNESKNGK
DPLTQNREETMQISTPSGFSDLQMQSTEVGEITEMPDFEMLSTSAVLHYCKHKILRPYLKLLSVMGLKPMSSDDSEWCSC
YCLLANLHTLQVTIFMCIGYILQYMACFRRDRGFCYKAEPLKFQTVLNISTEHREEINCFGNIIFSYLIPSILHLVAYLY
TVYLLRIKENEQLQNLMERAFLLSSNPVNRGNQRKLVRILWLFIALSLVWIIMAFITVNVLMAQESIVFQWLEHSPYQVK
ITLKVLLIICTLWHDMVQGTIITSYCLQGQLLLAHLYFLHGKLLHRTLPPIDWMREICEFKKLLKYFNDELGPAVCIYTV
VNLSWAAAGTVWLLQYDNSDAESNPVTWIGIINVILWILISMVPFIQAARLTAACSMIQSIGHEVRIRPFVYQSTPGEDL
DTILLYTSSLKMCARLFRIPITGRYLCLLLTIGSILIIILGQCQFL
>XP_018315384.1 PREDICTED nucleolar protein 10-like [Trachymyrmex zeteki]
MQVSAPNNIKIYNLSSGKSLPEWLSERKRRSLSKNVDIRRRIELIQDFDMPGISTSIRVSKDEQYILATGIYKPRIKCFD
VHNLALKFERCFDSEIITFETISDDYSKIIFLQCDRSVEFHAAHGRYYKLRVPNFGRDLKYHYPSCDVFIVGDSNKIYRI
NLERGQFLQSFETEATSINKCEINPLHHLLTVGTQEGKIEAWDPRVRNKVGVLDCVLHCITQDNLQTVPAITALKFQGGL
NLGVGTSTGHVLIYDIRSNKPLLVKDHMYGLPIKCIDFHQKMDLVYSMDSSIIKIWKKDSGKLYTSIEAQHNFNDLSVMP
DSGMLLTANESAKMQVYYIPSLGPAPYWCSFLDNLTEELEELNYDIIYDDYKFVTDKELDELSLSHLKGTNLLRAYMHGY
FMDIRLYRKARDVMKPFEFEEYKKKRIRDRIKEEAVSRVQIQKLPSVNQELALKLIENTNINNKKKQTSSNLLKDERFKA
LFNNPDFQVDKNSEEYALLNPVVSQLAKNKAKKLKRQLANEEEEEENKIYEDKSKGNSSDESFIHDSSDNDSSDDEKQWV
KEVQKNYRLIKKNEREREQQNEDNINLIPKDELKIDEIKNQVKFEDGGPQKKKQNKATFGARLENEETHNVKVSGSRGSK
EMTFVIGKVDCNNKRKNDTNLPQQNHEEYTEIFVPSLLTSITTAFQSTDQVDEITEDYENFISTSAVLHYCKHKILRPYL
RLLGVMGLRPINSDDSDHFLRCSILSNLHTIQVTIFICIGYILQYMACFRRDRGFCYKVSLEQNTLDVSEEQTQEPSCYG
NVIFSYLIPSILHLIAYLYTIYLFRVKENEQLQNLMERAFLLSSNPINHGNQKRLVHILWLFIALSIVWIIMALVTVNIQ
MAERNIVFQWVENSSYQVKIMLKVFLIICTLWHDMVQGTIITSYCLQGQLLMSHLYFLRGKLLQHILLPIDWMRDIDEFK
KLLKYFNDELGPAVCIYTIVNLSWAVAGIIWLFQYYINNGDTNHVTYVNVMNVVLWILISIAPFIQAARLTNACSMIRAV
GHEIRIRPFVYQTTPGEDLDSILLYTSSLKMGAKLFKIPIKSRYLCLLLTIGSISILTLGQCEFFS
>XP_015176612.1 PREDICTED nucleolar protein 10 [Polistes dominula]
MQVSCPNNVKIYNLSVGKSLPDWLSERKKRSLLKKNVGLRRRIELIQDFDMPGVSTSIKISKDGQYILATGIYKPRVKCF
DVNNLSLKFERCFDSEVITFEVLSDDYSKVVFLQYDRNIEFHVAHGKYHRLRIPQFGRDLKYHYPSCDLFVVGVSNEIYR
INLERGQFLQSFQSEATAINKCEINPLHHLLVVGTQDGKVEAWDPRTKNRVGVLNCALDCVLQNDGLYTVPSITSLKFQG
GLTLGVGTSNGKVLLYDVRSSKPFLSKDHGYDLPIRNIEFHKKLDFVYSMDSSIVKIWEKDNGKIYTSIEAENDFNDLCV
IPDTGMLLIANESSKIQTYYIPSLGPAPYWCNFLDNLTEELEELNYDIIYDDYKFVTGKELDELGLSHLKGTNLLRAYMH
GYFIDIRLYRKAKNVMKPFEFEEYKKKKIREKLSETCANRVKVQQLPKINKELALKLMEEEANPNTKKKKKNTVNILKDD
RFKALFNNPDFQVDTNSEEYALLNPVISQLEKSKAKKLKAAIEQQEQSENKNYSLNEEHEDKNSSSDESFIHDDSSDDEK
TWAKDVRKQYRMIKRNRQREEEEEKEKEKEQEKEKNKKLKDNKEISNNQSNLYEFNEDIEFRGAIPVPKRQNKISLGKRL
ENEEMNDVQVSGSRGSREMKFIIGKRKQESKSNQTVKRHRSEYRHLLRPTGNIHKKKYTDSNESKNGKDPPHQNYEDNIH
TSTPSVLSELQIHSTEVEITEMPNFEHLNTSAVLHYCKHKILRPYLRLLGVMGLRPISSDETDHFPRYCILANFHTFQVA
LFMCIGYILQYMACFRRDRGFCYKLLPLELQIVPNISKERIYEPICFGNIVFSYIIPSLLHLIAYLYTVYLFRIKEHEQL
QNLMERAFLLSSNPIHRGNQKKLVWILWLFIALSIVWMIGALITVNVMMAQGIILFQWLEHSPYHVKIILKILLIICTLW
HDMVQGTIITSYCLQGQLLIAHLYFLRGKLLQHTLPPIDWMKEISEFKKLLKYFNNDMGPAVSIYTVVNLSWAIAGTIWI
LQNNDEAENNPVTYIGIINVVLWILISIVPFIQAARLTTACSMIQSIGHEIRIRPFVYESTPREDLDTILLYTSSLKMCA
RLFRIPIAGRYLFLLLTVASITILTLGQCQIL
>XP_015109041.1 nucleolar protein 10 [Diachasma alloeum]
MQVSSPNNVKIYNLSAGKTLPEWLSERKRRALLKKNVEIRRSIELIQDFDMPGVSTSIKVSRDLQYVLSTGIYKPRVKCF
DVNNLSLKFERCFDSEVVTFQILSEDYSKLVFLHCDRHIEFHAAHGKYHRLRIPRFGRDLEYHYPSCDLFIVGVSNEIYR
LNLERGQFLKPFLSDSSAMNKCSINPVHNLLAVGTQEGRVEAWDPRSKERVGTLDCGFHCVTQDTKLEGVPSVTALKFQG
GLTMAVGTATGQILMYDIRSSRPFIVKDHMYGLPIRNIEFHDKMDLVYSMDSSIVKIWEKQTGKLYTSIEAQNDLNDLCT
IPGTGMLFLANESPKMQTYYVPSLGPAPKWSGFLDTIIEELEESNFDTIYDNYKFVTDKELEELGLTHLIGTNLLRAYMH
GYFMDVRLFRKARDVIKPFAFEDYKKKKIREKLNEDAKSRVQVQKLPEVNKELAFKLMDTEADSKAKKKKSNAATILKDD
RFKALFTNPDFQVDKTSVEFNLLNPVISQLDKGKAKRLKEIEREEEERKREPNAFDEDKEHNGSSDEELLRDESSDDEKT
WSKEVKKKYRELKRKRREEEIEDDDNEIEEKEDAKQVKQPKFYEIKEGAEFRGGKTYMNKRIKTSLGDRLNSEKSNVRVT
GSRGNREMTFSTGKKKFGKSRDSFKHRRADQKGLLRPAGNIGKKKYKINVPHLVVMMGGKLKSSLTGILLKYLRRTTNFE
GSGPANEKELSGRSEGPGDPRTSVLSELQMRSTEIGFITEVPDYENLSTSAVLHYCKCKILMPYLRLLWVMGLRPTSTDS
ERYSCYSVLANIHTVQVTIFMCIGYVLQYMACFRRDRGFCYKLLPVQYEEVENITRTRAYEQICYGNAVFSYLIPSVLHL
VAYLYTVYLFRIKENEQLQNLMERAFLLSSNPVNRGNQKKLVKILWLFIGLSVVWMTMALVTVNVLMARGTILFQWLDHS
PEQFKKLSKVLLIICTLWHDMVQGTIITSYCLQGQLLVAHLNFLKAKLLQNTLPALDWMKEILEFKKLLKYLNNDLAPAV
CIYTVVNLSWAAAGTAWLLEYDTIDSTASPVPYFSIVNVILWVLIAMAPFVQAARLTTACSMIQNLGHEVRVRPFVYQST
PGEDLNTILLYTSSLKMCARLFRVPITGRYLCLLLTVSSIVLLVMGQCHFFS
>XP_018057503.1 PREDICTED nucleolar protein 10-like [Atta colombica]
MQVSAPNNIKIYNLSSGKSLPEWLSERKRRSLSKNVDIRRHIELIQDFDMPGISTSIRVSKDEQYILATGIYKPRVKCFD
VHNLALKFERCFDSEIITFETISNDYSKIVFLQCDRSVEFHAAHGKYYKLRIPNFGRDLKYHYPSCDVFIVGDSNKIYRI
NLERGQFLQSFETEATSINKCEINPLHHLLTVGTQEGKIEAWDPRVRNKVGVLDCALYCNTQEKLETVPSITALKFKGGL
NLGVGTSTGHILIYDIRSNKPLLVKDHMYGLPIKCIDFHQKMDLVYSMDSSIVKIWKKDSGKLYTSIEAQHNFNDLSVIS
NSGMLLTANESVKMQVYYIPSLGPAPYWCSFLDNLTEELEELNYDIIYDDYKFVTDKELDELSLSYLKGTNLLRAYMHGY
FMDIRLYRKARDVIKPFEFEEYKKKRIRDRIKEEAVSRVQIQKLPSVNQELALKLMENTNIKNKKKQTSSNLLKDERFKA
LFNNPDFQVDKNSEEYALLNPVVSQLAKNKAKKLKRQLPNEEEEEQEDKIYEDKSKGNSSDESFIHDSSDNDSSDNEKRW
VKEVQKNYRLIKKNEREKEQQNENNISVISKYELKMDKIKNQVKFEDGGPQKKKQNKTFGARLENEEMHNIKVSGSRGSK
EMTFVIRKVDCNNKYKNDTNLPQQHEEYTEIFVPSILTSIATFESTDQVDEITEDYENFISTSAVLHYCKHKILRPYLRL
LGVMGLRPTNSDDSDHFLRCSILSNLHTIQVTIFICIGYILQYMACFRRDRGFCYKISLEQNRPDISKEQTQEPSCYGNV
IFSYLIPSILHLVAYLYTIYLFRVKENEQLQNLMERAFLLSSNPINHGNQKRLVHILWLFIALSIVWIIMALVTVNIQMA
EKNIMFQWMENSPYQVKIMLKVFLIICTLWHDMVQGTIITSYCLQGQLLMSHLYFLRGKLLQHVLLPIDWMRDIDEFKKL
LKYFNDELGPAVCIYTIVNLSWAVAGIIWLFQYYINNGDSNHVTYVNAMNVVLWILISIAPFIQAARLTNACSMIRAVGH
EIRIRPFVYQTTPGEDLDSILLYTSSLKMCAKLFKIPIKSRYLCLLLTIGSISILTLGQCEFFS
>XP_018404472.1 PREDICTED nucleolar protein 10-like [Cyphomyrmex costatus]
MQVSAPNNIKIYNLSSGKSLPEWLSERKRRKLSKNVDVRRRIELIQDFDMPGISTSIRVSKDEQYILATGIYKPRVKCFD
VHNLALKFERCFDSEVITFETISNDYSKIIFLQCDRSVEFHAAHGKYYKLRVPNFGRDMKYHYPSCDVFIVGDSNKIYRI
NLERGQFLQPFETEATLINKCEINPLHHLLIIGTQEGKIEAWDPRVKNKVGVLDCGLQCITQNKLETVPAITALKFQGGL
NLGVGTSTGHVLIYDIRSNKPLLTKDHMYGLPIKCIDFHQKMDLVYSMDSSIVKIWNKDSGKLYTSIEAQNDFNDLSVIP
NSGMLLTANESVKMQVYYIPSLGPAPHWCSFLDNLTEELEELNYDIIYDDYKFVTDKELEELSLSHLKGTNLLRAYMHGY
FMDIRLYRKARDVMKPFEFEEYKKKRIRDRIKEETVSRVQIQKLPSVNQELALKLIENTNVTNKKKQMCSNLLKDERFKA
LFNNPDFEIDKNSEEYALLNPVVSQLDKNKTKILKQQLAYNEEKEKEDKISEDKSKGNSSDESFIHDSSDNDSSDNEKQW
VKEVRKNYRLIKKNEREKEQLNEDSINPISKDELKMDKIKSQVKFEDGGPQKKKQNKATFGARLENEEMHNTKISGSRGS
KEMTFVIRKVDCNNKCKNDTNLSQQTHEEYTEIFVPSILTSITTTFQSTDQVDEITEDYENFISTSAVLHYCKHKILRPY
LRLLGVMGLRPTNSDDSDHFLRCSILANLHTIQVTIFICIGYILQYMACFRRDRGFCYKVLTLEQNALNVNGEQMQEPSC
YGNVIFNYLIPSILHLVAYLYMIYLFRVKENEQLQNLMERAFLLSSNPINRGNQKRLVHILWLFIALSIVWIIMALVIVN
IQIAEKNIMFQWMENSPYQIKIMLKVFLIICTLWHDMVQGTIITSYCLQGQLLMSHLYFLRGKLLQHILLPIDWMRDIDE
FKKLLKYFNDELGPAVCIYTIVNLSWAVAGIIWLFQYYINNDDTNRVTYVNVMNVALWILISIAPFIQAARLTNACSTIR
AVGHEIRIRPFVYQTTPGEDLDSILLYTSSLKMCAKLFKIPIKSRYLCLLLTIGSISILTLGQCEFFS
>XP_049708453.1 nucleolar protein 10 [Helicoverpa armigera]
MQLSEIDNVKIYNLSVGKSLPDWLTERKKRALLKKNVDLRRRIELIQEFDMPGVSTSLRVSKDGQYIMAAGIYKPRIKCY
DVNNLSLKFERCLDSEVVTFEILSEDYSKIVFLQCDRYVEFHVGHGRHYRLRVPRFGRDIAYHRPSCDLFVVGASSEVYR
LNLEIGQFLAPYVTKATEINCCAVNEEHGLLMLGTESGHVEAWDPRTKTRQGILDCAMHCTDSEYRNDKLPAITAAKFDG
PLRMGVGTSTGHVLLYDIRSSKPLLVKDHMNEMPIKKLEFHKSMNYVYSMDSTVVKIWDKNTGKQYTSIESSVDFNDLCV
IPNTGLNMMAVEDQKMQIYYIPSLGPAPRWCAFLDNLTEELESSASQTVYDDYKFITKQELESLGLDHLLGTNLLRAYMH
GYFVDVRLYKRAKSIADPFAFEQYKKRKIREKIEQERPSRLKVEDNLPKVNRDLASKLMEDGGKKKKQSANLLKDDRFKA
LFENPDFEVDRAAEEYRLLNPVLSRLDKNKEKKVETESMQVEETEDKDSDMEFYDTSDGDSSDEDRSWVKEVKKQHKIIR
NNSRKEDDSQLADETVNESNKAPRTTHTLKSLSRVSKASLGDRLAKESFSTMVTNIGGNREMKFSMRGKKSDSENNRKMK
KHHQERKQFVRRTGFLAKKKMKPFYVSFLTLFKSTYNLVINEQMCRWVDMGNKLDNVNFLNDYVASDLLDSHVLGNDKLA
EPAMERSTRSSLDANSVDIGEITESPDTEYMSTSAILHYCKSKILLPYLKLLTIMGLRPVLDVSNSSKCAICCSHFHSIQ
VAILMFLGYVLQYMACFRRDRGFCYKLVPLALTSTLEYDNYKQVCYGNVIFTYIGPSILHYVGFLYALYLFRISDNEQLQ
NLMERVFLLSSYSPQGMPTTKPKRLLHMLWFFIILSVLWMCLSLCSVNLMLARGNIIFRWMETSSYEVTMLLKILLIVCT
LIHDMVQATIITSYCLQAQLLQAHLMFLKERLLNRTITPLNWMREIAEFRKLLKYLNDDLAPAVCLFTIVNISWATSGVM
WLLNLDKVDTETEPLVGISILNELLWISAVVVPFVQAARLSKECRRTQSVGHELCVRPFLHQDTSQEDITSVLMYASTLR
LHAKLFHYPIAGRYLCLVLTLTVIVLFSLGMCHLLQ
>XP_022833952.1 nucleolar protein 10 [Spodoptera litura]
MQLSEIDNVKIYNLSVGKSLPDWLTERKKRALLKKNVDLRRRIELIQEFDMPGVSTTIRVSKDGQYIMTTGIYKPRIKCY
DVNNLSLKFERCLDSEVVTFEILSEDYSKIIFLQCDRYVEFHVGHGRHYRLRVPRFGRDIAYHRPSCDLFVVGASSEVYR
LNLEIGQFLAPYVTKANEINCCAVNEEHGLLMLGTESGHVEAWDPRTKSRQGILDCAMHCTDSEYKNDKLPAITAAKFDG
PLRMGVGTSTGHVLLYDIRSSKPLLVKDHMNEIPIKALEFHKTMDYVYSMDSTVVKIWDKNTGKQYTSIESSADFNDLCV
IPNTGLNLMAVEDQKMQIYYIPSLGPAPRWCAFLDNLTEELESSAAQTVYDDYKFITKQELESLGLDHLLGTNLLRAYMH
GFFVDVRLYKRAKSIADPFAFEQYKKRKIREKIEQERPSRLKVEDNLPKVNRDLASKLMDDSGRKKKQTTNLLKDDRFKA
LFENPDFEVDREAEEYRLLNPVLSRLDKNKDKKMETETSMQVEETEDKDSDMELYDTSDGESSDEDRSWVKEVKKQHKII
RNKSRQEEDSQPIEEQVYESNNAPRSTNIIKSITRVSKASLGDRLAKENFSTMVTTAGGNREMKFSMRGKKSETQNQKQM
KKHHQERKQFVRKTGFLMKKKLPKSFESLSLLFSVYPFHSQRKFNLASDLLDSHVLGNDKLAEPAMERSTRFSIDGNSVD
IGEITESPDTEYMSTSAILHYCKSKILLPYLKLLTIMGLRPVLDVSNSSKCAICCSHFHSIQVAILMFIGYVLQYMACFR
RDRGFCYKLVPLALTSSLEYENYKQVCYGNVIFTYIGPSILHFVGFLYALYLFRISDNEQLQNLMERVFLLSSYSPQGMP
TTKPKRLLRMLWFFIILSVIWMCLSLCSVNLMLAKGNIIFRWMENSSYEIRMVLKVLLIICTLIHDMVQATIITSYCLQA
QLLQAHLMFLKERLLNRTITPLNWMREIAEFRKLLKYLNDDLAPAVCLFTIVNISWATSGIMWLLNLDKVDTETEPLVGI
SILNELIWISAVIVPFVQAARLSKECRRTQSVGHELCVRPFLHQDTSQEDITSVLMYASTLRLHAKLFHYPIAGRYICLV
LTITAIVLFSLGMCHLLQ
>XP_026738334.1 nucleolar protein 10 [Trichoplusia ni]
MQVSEIDNVKIYNLSVGKSLPDWLTERKKRALLKKNVDIRRRIELIQEFDMPGVSTSLRVSKDGQYIMATGIYKPRVKCF
DVNNLSLKFERCLDSEVVKFEILSEDYSKIVFLQCDRYVEFHVGHGRHYRLRVPRFGRDIAYHQPSCDLFVVGASSEVYR
LNLELGQFLAPYITKAHEINCCAVNEEHGLLILGTEAGHVEAWDPRTKSRQGILDCALHCTDSEYKNDKLPAITAAKFDG
PLRLGVGTSTGHVLLYDIRSSKPLLVKDHMNEIPIKVIEFHKQMNYVYSMDSTVVKIWDKNTGKQYTSIESSADFNDLCV
IPNTGLNLMAVEDQKMQIYYVPSLGPAPRWCAFLDNLTEELESSASQTVYDDYKFITKQELESLGLDHLLGTNLLRAYMH
GYFVDVRLYKRAKSIADPFAFEQYKKRKIREKIEQERPSRLKVEDNLPKVNRDLAAKLMDDSGTKKKKQTTNLLKDDRFK
AMFENPEFEVDREAEEYRLLNPVLSRRDKSKEKKVENEPEQMAETEDKDSDMELYETSESESSDEDRSWVKEVKKQHKFI
RNKSRREDEEEEQSHREKDSRTNTNIIKSITRVSKASLGNRLAKEGFTTMVSNAGGNREMKFSMRGKKSETEHNKKMKKH
HQERKQLVRRTGFLTKKRLPKSLVQPKLNINGLQFYFEGIKMHNDNASYGSASDLLDSHVLGNDKLAEPTMERSLRSNLD
ANSVDIGEITESPDTEYMSTSAILHYCKSKILLPYLKLLTIMGLRPVLDVSNSSKCAICCSHFHSLQVAVLMFLGYILQY
MACFRRDRGFCYKLVPLALTSTLEYDNYKNVCYGNVIFTYIGPSILHFVGFLYALYLFRISDNEQLQNLMERVFLLSSYA
PQGMPTTKPKRLLRMLWFFIILSVLWMCLSLCSVNLMLARGNIIFRWMETSTYQVRMLLKALLIICTLTHDMVQATIITS
YCLQAQLLQAHLMFLKERLLNRTITALQWMKEIEEFRKLLKYLNDDLAPAVCLFTIVNISWATSGVMWLLNLDKVDTETE
PLVGISILNELLWISAVIVPFVQAARLSKECRRTQSVGHELCVRPFLHQDTSQEDITTVLMYASTLKLHAKLFHYPIAGR
YLCLLLTITVIVLFSLGMCHLLQ
>XP_012220691.1 PREDICTED nucleolar protein 10-like [Linepithema humile]
MQVSAPNNIKIYNLSTGRSIPEWLSEQKRRKLLKKNVDIRRRIELIQDFSMPGVSTSIRVSKDGQHILATGIYKPRVKCF
DVNNLALKFERCFDSEVVTFEVLSDDYSKLIFLHCDRSVEFHAAHGKYYRLRVPNFGRDLKYHYPSCDTFIVGDSKNIFR
INLERGQFLQSFETEASSINKCEINPVHHLLTVGTQDGKIEAWDPRVRSRVGMLDCALHCITQDKLNTIPAITALKFQGG
LNLGVGTSTGQVLLYDIRSNKPFMVKDHMYGLPITCIDFHQKMDLVYSMDNLIVKIWEKDSGKIYTSIEAQHNFNDLCVI
PNTGMLLLANETQKMQTYYIPSLGPAPYWCNFLDNITEELEELNYDIIYHDYKFITEKELDELDLAHLKGTELLRAYMHG
YFMDMRLYMKVKNAMKPFDFEQYKKKKIREKIEEETTSRVQIQKLPSVNQELALKLIENKNAKNKKKQASSNLLNDERFN
ALFSNPDFQVDKNSEEYALLNPVISQLDKSKAKKLQQQLAQQEEMQDKPAEDEPQGNSSDDSFIHDGSNDESSDDEKSWV
KEVRKNYRLIKRNERMKEQESEDEDNNPIDKNGLKLDDIKNEVKFEEGEPEKKKRNKATFGERLENEEMHSSQVSGSRGS
REMTFFVGKVDCNNKPKNGKDSSPRNRTEEHTEVSVPSMVTSMTSTFQNTDVGEITEDYEDFISTSAVLHYCKHKILRPY
LRLLGVMGLRPTNSDDSDHFLRCSILTNLHTLQVTIFMCIGYILQYMACFRRDRGFCYKMLVLQDVVSVNGGRTQEASCY
GNMIFSYLIPSVLHLVAYLYMIYLFRIKENEQLQNLMERAFLLSSNPINHGNQKRLVHILWLFIALSIVWMIVALITVNI
QMAQGNIIFQWVEDSPYQVKTALKVFLVICTLWHDMVQGTIITSYCLQGQLLMSHLYFLRGKLLQHILQPIDWMRDIDEF
KKLLKYFNDELGPAVCIYTIVNLSWAIAGTAWLFQYYINDMNSNRVTYISVINVVLWILISIAPFIQAARLTNACSIIRG
VGHEIRIRPFVYQTTSGEDLDSILLYTSSLKMSARLFRISIKGRYLCLLLTISSISILTLGQCQFFS
>XP_018353586.1 PREDICTED nucleolar protein 10-like [Trachymyrmex septentrionalis]
MQVSAPNNIKIYNLSSGKSLPEWLSERKRRSLSKNVDIRRRIELIQDFDMPGISTSIRVSKDEQYILATGIYKPRVKCFD
VHNLALKFERCFDSEIITFETISDDYSKIVFLQCDRSVEFHAAHGKYYKLRVPNFGRDLKYHYPSCDVFIVGDSNKIYRI
NLERGQFLQSFETEATSINKCEINPLHHLLTVGTQEGKIEAWDPRVRNKVGVLDCVLHCITQEKLKTVPSITALKFQGGL
NLGVGTSTGHVLIYDIRSNKPLLVKDHMYGLPIKCIDFHQKMDLVYSMDSSIVKIWKKDSGKLYTSIEAQHNFNDLSVIP
NSGMLLTANESVKMQVYYIPSLGPAPYWCSFLDNLTEELEELNYDIIYDDYKFVTDKELDELSLSHLKGTNLLRAYMHGY
FMDIRLYRKARDVMKPFEFEEYKKKRIRDRIKEEAVSRVQIQKLPSVNQELVLKLMENTNINNKKKQTSSNLLKDERFKA
LFNNPDFQVDKNSEEYALLNPVVSQLTKNKAKKLKRQLPNEEEKEQEDKIYEKQSKGNSSDESFIHDSSDNDSSDDEKQW
VKEVQKNYRLIKKNEREREQQNEDNINLIPKYELKMDKIKNQVKFEDGGPQKKKQNKATFGARLENEETHNIKVSDSRGS
KEMTFVIRKVDCNNKYKNDTNLPQQNREEYTEIFVPSILTSITTFQSTDQVDEITEDYENFISTSAVLHYCKHKILRPYL
RLLGVMGLRPTNSDDSDHFLRCSILSNLHTIQVTIFICIGYILQYMACFRRDRGFCYKVSLEQNRLDVSEEHMQEPSCYG
NVIFSYLIPSILHLVAYLYTIYLFRVKENEQLQNLMERAFLLSSNPINHGNQKRLVHILWLFIALSIVWIIMALVTVNIQ
MAERNIMFQWMENSPYQVKIMLKVFLIICTLWHDMVQGTIITSYCLQGQLLMSHLYFLRGKLLQHVLLPIDWMRDIDEFK
KLLKYFNDELGPAVCIYTIVNLSWAVAGIIWLFQYYINNGDSNHVTYVNVMNVVLWILISIAPFIQVYITLPCSMIRAVG
HEIRIRPFVYQTTPGEDLDSILLYTSSLKICAKLFKIPIKSRYLCLLLTIGSISILTLGQCEFFS
>XP_014479584.1 PREDICTED uncharacterized protein LOC106746937 isoform X1 [Dinoponera quadriceps]
MLERERKRERERKRKRPGASNCRCERVPKFKSIALLRPGEMALMDSNNESKNGKDPPPQQNHEESTQVSISILTDLHIQS
TEVGEIAEMPDYENLSTSAVLHYCKHKILLPYLRLLAVMGLKPTSSDDSRCCILANLHTFQVAVFMCIGYVLQYMACFRR
DRGFCYKILPLESAQTTSDVSGERSHPLCYGDMIFSYLIPSALHLVAYIYTVYLFRIKENEQLQNLMERAFLLSSNPVNR
GNQRRLVHILWLFIALSVVWMIMALVTVNILMAKGNITFRWLEHSPHQVKVTLKVFLIVCTLWHDMVQGTIITSYCLQGQ
LLMSHLYFLRGKLLQHTLPPIDWMREICEFKKLLKYFNDELGPAVCIYTIVNLSWATAGIIWLFQYDNDEMNKSPVTYVN
VMNVMLWILISIAPFVQAARLTTACSMIQSIGHEVRVRPFVYQGTPGQDLDTILLYTSSLRMYARLFRVPITGRYLCLLL
TIGSISILTLGQCRFFS
>XP_012135820.1 PREDICTED uncharacterized protein LOC105661900 isoform X2 [Megachile rotundata]
MFSFQVQKHCTRWLKKMTVASSNNESKNGKDPPQQNHEETMQASTPSGLSELQLQSTEVGEITEMPDFEMLSTSAVLHYC
KHKILKPYLRLLGVMGLKPMSSDDSEHCFCYCILMNLHTLQVIIFMCIGYILQYMACFRRDRGFCYKTLPLELQLVPNIS
TELSQEITCYGNIIFSYLVPSVLHLIAYLYTVYLFRIKENEQLQNLMERAFLLSSNPVNRGNQRKLVQILWLFIALSVVW
IIMALITVNVLMAQGSIVFQWLEHSPYQVKITLKVFLIVCTLWHDMVQGTIITSYCLQGQLLMAHLYFLRGKLLHHTLSP
IDWMREICEFKKLLKYFNDELGPAVCIYTVVNVSWAAAGTVWLLRYDNSDAHNNPVTWIGIVNVVLWSLISIAPFIQAAR
LSTACSMIQSIGHEVRIRPFVYQSTPGEDLDTILLYTSSLKMCARLFRVPITGRYLCLFLTVGSILILTLGQCHFF
>XP_043685724.1 uncharacterized protein LOC122637576 [Vespula pensylvanica]
MVMTDSNNESKNGKDLPHQNHEEITHTSTPSVLSELQIHSTEVGEIAEMPNYEHLSTSAVLHYCKHKILRPYLRLLGVMG
LRPTSSDETDHFSRYCILTNFHTFQVAVFMCIGYILQYMACFRRDRGFCYKLLPLELQIVPNVSKEWMHESVCFGNVIFS
HIIPSLLHLIAYLYTVYLFRIKEHEQLQNLMERAFLLSSNPIHRGNQKKLVRILWLFIALSVVWMIVAFITVNIMMAQGV
ILFQWLEHSPYQVKIILKILLIVCTLWHDMVQGTIITSYCLQGQLLIAHLYFLRGKLLQHTLPPIDWMKEISEFKKLLKY
FNNDLGPAVSIYTVINLSWATAGTIWLLQYNDDETENNPVTYIGIINVILWILISIVPFIQAARLTTACSMIQSIGHEVR
IRPFVYESTPGEDLDTILLYTSSLKMCARLFRIPVTGRYLCLLLTVASITILTLGQCQIL
>XP_012135819.1 PREDICTED uncharacterized protein LOC105661900 isoform X1 [Megachile rotundata]
MSKSLSKSVHWNLMSSLSLPSIMKHKIRINDNASSNNESKNGKDPPQQNHEETMQASTPSGLSELQLQSTEVGEITEMPD
FEMLSTSAVLHYCKHKILKPYLRLLGVMGLKPMSSDDSEHCFCYCILMNLHTLQVIIFMCIGYILQYMACFRRDRGFCYK
TLPLELQLVPNISTELSQEITCYGNIIFSYLVPSVLHLIAYLYTVYLFRIKENEQLQNLMERAFLLSSNPVNRGNQRKLV
QILWLFIALSVVWIIMALITVNVLMAQGSIVFQWLEHSPYQVKITLKVFLIVCTLWHDMVQGTIITSYCLQGQLLMAHLY
FLRGKLLHHTLSPIDWMREICEFKKLLKYFNDELGPAVCIYTVVNVSWAAAGTVWLLRYDNSDAHNNPVTWIGIVNVVLW
SLISIAPFIQAARLSTACSMIQSIGHEVRIRPFVYQSTPGEDLDTILLYTSSLKMCARLFRVPITGRYLCLFLTVGSILI
LTLGQCHFF
>XP_037866491.1 nucleolar protein 10 [Bombyx mori]
MQVSEIDNVKIYNLSVGKSIPDWLSERKKRALLKKNVDLRRRIELIQEFDMPGVSTCLKVSKDGQYIMATGIYKPRIKCF
DVNNLSLKFERCMDSEVIKFEILSEDYTKIVFLQCDRYVEFHVGHGRHYRLRVPRFGRDIAYHKPSCDLFVVGNSSEIYR
LNLEIGQFLAPYSTKATEMNCCSVNEEHGLLVTGTETGHVEAWDPRTKTQQGILDCAMHCTDSKYGNCKLPAITALKFDG
ALNMGVGTSTGHILLYDIRSSKPLLIKDHMNETPIKCIEFHKSMNYIYSMDSAVVKIWDKTTGKQYTSIESSVDFNDLCV
IPNTGLSMMAVEDQKMQIYYIPSLGPAPRWCAFLDNLTDELESSAAQTVYDDYKFVTKQELESLGLDHLLGTNLLRAYMH
GYFVDIRLYKRAKSIAEPFAFENYKKQKIREKIEEERPSRLKVDENLPKVNRELASRILGDEGRKKKYTSNLLKDERFKE
LFENPDFEVDKDAAEYRLLNPVLSRRDKNKENNSESQIAQVPEAAEKDSDAELYESSDDDAGSSDEDRSWVKEVKKQHKI
IRKKHELEEDLATDGKFYELNSAPKTTSSIKSITRVSKKSLGDRLANEGFTMVTGTSGNREMKFTMRGKKSISDNQKKMR
KHHQERRQIVRKTGYLMKKKLSKMVEMGNKVDSVHFFNDYIASDLLDSHVLGNDKCSEPAMERSTRSSLDANSVDIGEIT
ESPDAEYMSTSAILHYCKSKILIPYLKLLTIMGLRPVMDVSNTSRCMICCSHFHSAQVAILMLLGYILQYMACFRRDRGF
CYKLVPLALTSSLEYDTYKEVCYGNVAFIYIGPSVLHFLGFLYALYLFRVSDNEQLQNLMERVFLLSSYAPRGMPTAKPR
RLLRMLWFFIILSVVWMCLSLCLVNMMLAKGNIIFRWMETSSYEVNVALKILMIICTLIHDMVQATIITSYCLQAQLLQA
HLMFLRERLLNRTMTPLNWMREIAEFRKLLKYLNDDLAPAICLFTMVNISWAISGTMWLLNLDKVDTETEPIIGISVLNQ
LLWISAAVVPFIQAARLSRECAKTQSVGHELCVRPFLHQDTSQEDITTIMLYASTLQLHAKLFHYPIAGRYLYLAVTIII
IVLFSLGMCHYLQ
>XP_016922364.2 uncharacterized protein LOC108004167 isoform X1 [Apis cerana]
MFSFQVQKYRIRLSRKMTLASSHNESKNGKDPPQQNHEETVQESTPSGLSDLQMQSTEVGEITEMPNFEILNTSAVLHYC
KHKILKPYLTLLGIMGLKPMNSDDSQRCSYYCIFANLHTLQVTIFMCIGYILQYMACFRRDRGFCYKTMPLKFQMTSINK
QHSEKVICYGNVIFSYLVPSILHLIAYLYTIYLFRIKENEQLQNLMERAFLLSSNPANRGNQRKLVWILWLFIALSLVWI
IMALITVNVLMAQENIIFQWLEYSPNQVKIILKILLIVCTLWHDMVQGTIITSYCLQGQLLLAHLYFLRGKLLYHTLSPI
DWMREISEFKKLLKYFNDELGLAVCIYTIVNLSWAATSIVWLLQYDNSDIRNNHVTWIGIINVILWILISIAPFIQAARL
TAACSMIQSIGHEVRIRPFVYQSTPGEDLDTILLYTSSLKMCAKLFRVPITEQKEEYQKHQKAEAERLKIFREKVEEKIN
KFLQDDNAKEYKFPPMDQIYRSIIHDVAEVANIWAYSFGEEGIDRHIVIFKREHAPSEDQLNALRRGEEWNEEIAKRLIE
ERERRAKEEEEAATKPKKRKDNFVPNSYYKDKYQHLIGKEAALEAARKTEANSSYGCVPSENKKDQRSIEQTLADIRAKK
RKLEMNIKESNHQDESTK
>XP_006607284.1 nucleolar protein 10 [Apis dorsata]
MQVSCPNNVKIYNLSAGKSLPEWLSERKRRALLKKNIDIRRRIELIQDFDMPGVSTSIKVTNDGQYILATGIYKPRVKCF
DVKNLSLKFERCFDSEAIAFEILSDDYSKLIFLCCDRSIQFHVAHGKYYILRVPRFGRDMKYHYPSCDIFVVGDSNEIYR
INLERGQFLQSFLTEASSLNKCEINPIHHLLVIGTEDGTIEAWDPRARNKVGILDCALHCINQDNKLEKIPAITSLKFQG
SLTFGVGTSTGQVLLYDIRSNKPFLVKDHMYGLPIKNIEFHKKMDIVYSMDSSIVKMWEKNSGKLYTSIEAQHDFNDMCV
IPNTGMLLIANEHTKIQTFYVPTLGPAPSWCSFLDNLTEELEELNYEIIYDDYKFITEKDLDELGLSHLKGTNLLRAYMH
GYFIDMRLYRKARDVMKPFEFEQYKKKKIQQKIEETCSSRVQIQKIPIVNKELALKLMDNETNEKKKRKSSSNLLTDERF
KELFTNPDFQVDKTSEEYLLLNPVISQLSKSKAKKLKAKEVEKEIEERIEIDDVENEHYDNSSDESFIHDDSSSEDEKLW
VKEVKNQYRLIKKNEKRLQENNDEYVENEPQLYEIKENVEFKDAKPIAKKQNKTTLGERLKNHENDDIKISASRGNREIT
FISEKASSHNESKNGKDPPQQNHEETVQESTPSGLSDLQMQSTEVGEITEMPNFEILNTSAVLHYCKHKILKPYLTLLGI
MGLKPMSSDDSQRCSCYCIFANLHTLQVTIFMCIGYILQYMACFRRDRGFCYKTMPLKFQMTSINKQHSEKVICYGNIIF
SYLVPSILHLIAYLYTIYLFRIKENEQLQNLMERAFLLSSNPANRGNQRKLVWILWLFIALSLVWIIMALITVNVLIAQE
NIIFQWLEYSPNQVKIILKILLIVCTLWHDMVQGTIITSYCLQGQLLLAHLYFLRGKLLYHTLSPIDWMREISEFKKLLK
YFNDELGLAVCIYTIVNLSWAATSIVWLFQYDNSDMRNNHVTWIGIINVILWILISIAPFIQAARLTAACSMIQSIGHEV
RIRPFVYQSTPGEDLDTILLYTSSLKMCAKLFRVPITEQKEEYQKHQKAEAERLKIFREKVEEKINKFLQDDNAKEYKFP
PMDQIYRSIIHDVAEVANIWAYSFGEEGIDRHIVIFKREHAPSEDQLNALRRGEEWNEEIAKRLIEERERRAKEEEEAAT
KPKKRKDNFVPNSYYKDKYQHLIGKEAALEAARKTEANSSYGCVPSENKKDQRSIEQTLADIRAKKRKLEMSIKESNHQD
ESTK
>XP_394714.3 nucleolar protein 10 [Apis mellifera]
MQVSCPNNVKIYNLSAGKSLPEWLSERKRRALLKKNIDIRRRIELIQDFDMPGVSTSIKVTNDGQYILATGIYKPRVKCF
DVKNLSLKFERCFDSEAITFEILSDDYSKLIFLCCDRSIQFHVAHGKYYILRVPRFGRDMKYHYPSCDIFVVGDSNEIYR
INLERGQFLQSFLTEASSLNKCEINPIHHLLVIGTEDGTIEAWDPRARNKVGTLDCALHCINQDNKLEKIPAITSLKFQG
GLTFGVGTSTGQVLLYDIRSNKPFLIKDHMYGLPIKNVEFHKKMDIVYSMDSSIVKIWEKNSGKLYTSIEAQHDFNDMCI
IPNTGMLLIANEHTKIQTFYIPTLGPAPSWCGFLDNLTEELEELNYEIIYDDYKFITEKDLDELGLSHLKGTNLLRAYMH
GYFIDMRLYRKARDVMKPFEFEQYKKKKIQQKIEETCSNRVQIQKIPSVNKELALKLMDNETNERKKRKSSSNLLTDERF
KELFTNPDFQVDKTSEEYLLLNPVISQLSKSKAKKLKAKEAEKEIKERIEIEDAENEHYDNSSDESFIHDDSSSEDEKLW
VKEVKNQYRLIKKNEKRIQENNDEHIENEPQLYEIKENVEFKDAKPVVKKQNKTTLGERLKNYETDDIKISASRGNKEIT
FISGKASSHNESKNGKDPPQQNHEETMQESIPSGLSDLQMQSTEVGEITEMPNFEILNTSAVLHYCKHKILKPYLTLLGI
MGLKPMNSDDSQRCSCYCIFANLHTLQVTIFMCIGYILQYMACFRRDRGFCYKTMPLKFQMTSINKQHSEKVICYGNVIF
SYLVPSILHLIAYLYTIYLFRIKENEQLQNLMERAFLLSSNPANRGNQRKLVWILWLFIALSLVWIIMALITVNVLMAQE
NIIFQWLEFSPNQVKIILKILLIVCTLWHDMVQGTIITSYCLQGQLLLAHLYFLRGKLLYHTLSPIDWMREISEFKKLLK
YFNDELGLAVCIYTIVNLSWAATSIVWLLQYDNSDIQNNHVTWIGIINVILWILISIAPFIQAARLTAACSMIQNIGHEV
RIRPFVYQSTPGEDLDTILLYTSSLKMCAKLFRVPITEQKEEYQKHQKAEAERLKIFREKVEEKINKFLQDDNAKEYKFP
PMDQIYRSIIHDVAEIANIWAYSFGEEGIDRHIVIFKREHAPSEDQLNALRRGEEWNEEIAKRLIEERERRAKEEEEAAT
KPRKRKDNFVPNSYYKDKYQHLIGKEAALEAARKTEANSSYGYVPSENKKDQRSIEQTLADIRAKKRKLEMNIKESNHQD
ESTK
>XP_011644995.1 uncharacterized protein LOC105432077 isoform X2 [Pogonomyrmex barbatus]
MASMDCNNKSKNDKDPSQQNHEEHTEIIVPSILTSLTTTFQSTDVGEITEDYENFISTSAVLHYCKHKILRPYLRLLGVM
GLRPVSGDDSDHFLRCSILANFHTVQVTIFMCIGYILQYMACFRRDRGFCYKTPIVEQKALDVSEERAQGEPSCYGNVIF
SYLIPSVLHLVAYLYTIYLFRVKENEQLQNLMERAFLLSSNPINRGNQKRLVHILWLFIALSIVWMIMALVTVNIQMAEG
NIIFQWMENSPYQVKITLKVLLIICTLWHDMVQGTIITSYCLQGQLLMSHLYFLRGKLLQHILLPIDWMRDIDEFKKLLK
YFNDELGPAVCIYTIVNLSWAGAGIVWLFQYYINDENNNPVTYINVMNVILWILISIVPFIQAARLTNACSMIRAVGHEI
RIRPFVYQTTPGEDLDSILLYTSSLKMCARLFRIPIKGRYLCLLLTIGSISILTLGQCQFFS
>XP_012284895.1 uncharacterized protein LOC105702128 isoform X4 [Orussus abietinus]
MPSTIQNSNGSVTDKEHSPTQPNHEDQLRSSTPSILSDLHLQSTEVGEITEMPDYENLSTSAVLHYCKYKILKPYLRLLG
VMGLRPIGSDDSEHYSRYCILSNFHTCQVTVFMCLGYVLQYMACFRRDRGFCYILMPVEYETISNATKERTYERICYGSI
IFSYLIPSILHLVAYLYTIYLFRIKENEQLQNLMERAFLLSSNPANRGSQKRLVRVLWLFVGLGILWMIIALVTVNIMMA
QGTILFQWMEESPQQVNLMLKVLLVVCTLWHDMVQGTIITSYCLQGQLLMSHLSFLRAKLLQHTLPPIDWMRELSEFKKL
LKYFNDDFGPAVCIYTIVNISWAAAGTTWLLKYDRIDFHNNPISYIAIINVILWILISLAPFIQAARLTTACSMIQSIGH
EVRIRPFVYQGTPGEDLDTILLYTSSLKMCARLFRVPITGRYLCLILTIGSIVILTLGQCHYFI
>XP_012173255.1 uncharacterized protein LOC105666635 isoform X1 [Bombus terrestris]
MFSFQVQKYCARLSRKMTLKHKVNSNNESKNGKDPPQQNHEGTIQESTPSGLSDLHMQSTEIGEITEMPDFEMLNTSAVL
HYCKHKILRPYLRLLGVMGLKPISNDDSQRCTCYCIFANLHTCQVTIFMCIGYILQYMACFRRDRGFCYKTMPLKFQFAS
NLNKEDSEEITCFGNVIFSYLVPSILHLVAYIYTVYLFRIKENEQLQNLMERAFLLSSNSVNRGNQRRLVRILWFFIALS
LVWIIMALITVNVLMARGNIIFQWLENSPYQVKITMKVLLIVCTLWHDMVQGTIITSYCLQGQLLLAHLYFLRGKLLHHI
LAPIDWMKEISEFKKLLKYFNNDLGPAVCIYTIVNLSWAAAGTIWLLRYDNSDIQTNSVTWIEITNVVLWILISIVPFIQ
AARLTTACSMIQSIGHEVRIRPFVYQSTPGEDLDTILLYTSSLEMYARLFRVPITGRYLCLFLTIGSILILTLGQCQFF
>XP_012236805.1 uncharacterized protein LOC105680294 isoform X1 [Bombus impatiens]
MFSFQVQKHCARLSRKMTLKHKVNSNNESKNGKDPPQQNHSGTIQESTPSGLSNLHMQSTEIGEITEMPDFEMLNTSAIL
HYCKHKILRPYLRLLGVMGLKPISNDDSQRCTCYCIFANLHTCQVAIFMCIGYILQYMACFRRDRGFCYKTMPLKFHFAS
NLNKEDSEEITCFGNVIFSYLVPSILHLVAYIYTVYLFRIKENEQLQNLMERAFLLSSNSVNRGNQRRLVRILWFFIALS
LVWIIMALITVNVLMARGSIIFQWLEHSPYQLKITMKVLLIVCTLWHDMVQGTIITSYCLQGQLLLAHLYFLREKLLHHT
LAPIDWMREISEFKKLLKYFNNDLGPAVCIYTIVNLSWAAAGTIWLFRYDNSDMQTNSVTWVEITNVVLWILISIVPFIQ
AARLTTACSMIQSIGHEVRIRPFVYQSTPGEDLDTILLYTSSLEMYARLFRVPITGRYLCLFLTIGSILILTLGQCQFF
>XP_037297624.1 nucleolar protein 10 [Manduca sexta]
MQVSEIDNVKIYNLSVGKSLPDWLSERKKRALLKKNVDLRRRIELIQEFDMPGVSTNLRVSKDGQYIMATGIYKPRIKCF
DVNNLSLKFERCLDSEVVKFEILSEDYTKIVFLQCDRYIEFHVGHGRHYRLRVPRFGRDIAYHSPSCDLFVVGASSEVYR
LNLEIGQFLAPYVTKATEINCCTVSEDHGLLLLGTESGHVEAWDPRAKSLQGTLDCALHCTDSEYKNDALPAITAIKFDG
ALNIGVGSSTGHVLIYDIRSSKPLLVKDHMNEIPIKSIDFHKKMNYVYSMDSTIVKIWDKNTGKQYTSIESSVDFNDLCV
IPNTGLNMMAVEDQKMQIYYIPSLGPAPRWCAFLDNLTDELEITASQTMYDDYKFITKQELESLGLDHLLGTNLLRAYMH
GYFVDVRLYKRAKSIADPFAFEQYKKRKIREKIEQQRPSRIKVEDNLPKVNRDLASKLLDNEGRKKKKPTANLLHDDRFK
ALFENPDFEVDKEAEEYRLLNPVLSRFDKNREPRKEAVSIQDTEQAEEKDSDIELYETSDDSSDDERSWQKEVKKQHKLL
KKKHKEQEPDAEEKLYEFNSAPKPTNIVKSVTRVNKSSLGDRIAKEGFSTIVSGTGGNREMKFSMRGKKSDKDNHKMIKK
HYQERKQFVRKTGYLMKKKLPKMLCRNYLTMGLIVGGSVALICVDRIDMGNKLNNINFLNDRIASDLLDSHVLGNDKLVE
PAMERSTRSSLDANSVDIGEITESPDTEYMSTSAILHYCKSKILLPYLKLLTIMGLRPVLDVSNSSRCAVCYSHFHSAQV
AVLMFIGYVLQYMACFRRDRGFCYKLVPLALTSSLEYDTYKEVCYGNVMFTYIGPSILHFVGFLYALYLFRISDNEQLQN
LMERVFLLSSYAPQGMPTTKPRRLLRMLWFFIILSVIWMCLSLCLVNLMLAKGNIIFKWTESSSHEVNLSLKILLIICTL
IHDMVQATIITSYCLQAQLLQAHLMFLKERLLNRTISPLDWMRAIGEFRKLLKYLNDDLAPAVCLFTIVNISWAASGVMW
LLNMDKVDTETEPILGISILNQLLWLSAAIVPFIQAARLSKECRKTQSVGHELCGRPFLHQDTSQEDITTILMYASTLQL
HAKLFHYPIAGRYLCVALTLIVIGLFSLGMCHYLQ
>XP_023290815.1 uncharacterized protein LOC105702128 isoform X3 [Orussus abietinus]
MGYKSNICHNEITTIFCYNNNSNGSVTDKEHSPTQPNHEDQLRSSTPSILSDLHLQSTEVGEITEMPDYENLSTSAVLHY
CKYKILKPYLRLLGVMGLRPIGSDDSEHYSRYCILSNFHTCQVTVFMCLGYVLQYMACFRRDRGFCYILMPVEYETISNA
TKERTYERICYGSIIFSYLIPSILHLVAYLYTIYLFRIKENEQLQNLMERAFLLSSNPANRGSQKRLVRVLWLFVGLGIL
WMIIALVTVNIMMAQGTILFQWMEESPQQVNLMLKVLLVVCTLWHDMVQGTIITSYCLQGQLLMSHLSFLRAKLLQHTLP
PIDWMRELSEFKKLLKYFNDDFGPAVCIYTIVNISWAAAGTTWLLKYDRIDFHNNPISYIAIINVILWILISLAPFIQAA
RLTTACSMIQSIGHEVRIRPFVYQGTPGEDLDTILLYTSSLKMCARLFRVPITGRYLCLILTIGSIVILTLGQCHYFI
>XP_012284885.1 uncharacterized protein LOC105702128 isoform X2 [Orussus abietinus]
MGYKSNICHNEITTIFCYNNTIQNSNGSVTDKEHSPTQPNHEDQLRSSTPSILSDLHLQSTEVGEITEMPDYENLSTSAV
LHYCKYKILKPYLRLLGVMGLRPIGSDDSEHYSRYCILSNFHTCQVTVFMCLGYVLQYMACFRRDRGFCYILMPVEYETI
SNATKERTYERICYGSIIFSYLIPSILHLVAYLYTIYLFRIKENEQLQNLMERAFLLSSNPANRGSQKRLVRVLWLFVGL
GILWMIIALVTVNIMMAQGTILFQWMEESPQQVNLMLKVLLVVCTLWHDMVQGTIITSYCLQGQLLMSHLSFLRAKLLQH
TLPPIDWMRELSEFKKLLKYFNDDFGPAVCIYTIVNISWAAAGTTWLLKYDRIDFHNNPISYIAIINVILWILISLAPFI
QAARLTTACSMIQSIGHEVRIRPFVYQGTPGEDLDTILLYTSSLKMCARLFRVPITGRYLCLILTIGSIVILTLGQCHYF
I
>XP_028178940.1 nucleolar protein 10 [Ostrinia furnacalis]
MQVFEIDNVKIYNLSAGKSLPDWLSERKKRALLKKNVDLRRRVELIQEFDMPGLSTSIRVSKDGQYIMATGIYKPRIKCY
DVNNLSLKFERCLDSEVVTFEILSDDYTKIVFLQCDRYVEFHVGHGRHYRLRVPRFGRDISYHRPSCDLFVVGASSEVYR
LNLELGQFLAPYVTKATEINCCAVNDDHGLLILGTESGHVEAWDPRTKSRQGILDCALHCTDSEYKNDGLPAITALKFDG
ALKMGVGTSTGHVLLYDIRSSKPLLVKDHMNETPIKSIEFHKQMDYVYSMDASVVKIWNKNTGKQYTSIESSVDFNDLCV
VPNTGLSMMAVEDQKMQIYYVPSLGPAPKWCAFLDNLTEELESSASQTVYDDYKFVTKQELESLGLDHLLGTNLLRAYMH
GYFVDVRLYKRAKSIADPFAFDEYKKRKIREKIEQERPSRLKVDDNLPHVNRELASRLMDTDNRKKKQTVNLLKDDRFKA
LFENPDFEVDKSAEEYRLLNPVLSRLDKNKDKGKESAEPMQVEEPEDNDSDRELYESSEDSSDEDRSWVKEVKKQHKIIR
HSKQKEAEEEESDTEEKSAPRIPNSIRSLTRVSKASLGDRLAKEGVSTMVSGTGGNKEMKFKMRGKKSESDKNKINKKHF
QERKQIVRRTGFLMKKKMPKMYMGNKLNNVNFSTDYVASDLLDSHVLGNDKLREPAMERSARSSLGGNSVDIGEITESPD
TEYMSTSAILHYCKSKILLPYLKLLTIMGLRPVVDVSNSSVCAICFSHFHSAQVAVFMFVGYILQYMACFRRDRGFCYKL
VPLALTSSLEYETYKQVCYGNITFTYIGPSILHFMGFIYALYLFRISDNEQLQNLMERVFLLSSYAPQGMPTTKPKRLLR
MLWMFIILSVLWMCLSLCSVNLMMAKGAIMFRWMESSSEDVRLALKILLVVCTLIHDMVQATIITSYCLQAQLLQAHLMF
LRERLLHRTTSPLNWMREVAEFEKLLKYLNDDLAPAVCLFTIVNMSWAASGALWLLSLDRVDTETEPIAGISVLNQLLWL
AAVVVPFVQAARLSKECRRTQSVGHELCVRPFLHQDTSQEDIITVLMYASTLNLQAKLFHYPIAGRSVCLILTLAIIVLF
SLGMCHYLQ
>XP_015437512.1 PREDICTED uncharacterized protein LOC107192703 [Dufourea novaeangliae]
MTLASSNNESKNGKDPPQQNHDETTQASTPSGLSDLQMQSTEVGEITEMPDFEMLSTSAVLHYCKHKILRPYLRLLGVMG
LRPMSSDDSDRFSRYCIFVNFHTFQVTVFICIGYILQYMACFRRDRGFCYKALPLDIQISSNKSVERVHEVGCFGNTVFS
YFIPSILHLIAYLYTVYLFRIKENEQLQNLMERAFLLSSNPVNRGNQRKLVQILWLFIALSVVWIIMALITVNVLMAQGN
IEFQWLEDSAYQVKITLKVFLIVCTLWHDMVQGTIITSYCLQGQLLLAHLYFLRGKLLHHTLPPIDWMREICEFKKLLKY
FNDELGPAVCIYTVVNLSWAAAGTIWLLQYDDNQVQHNPITWIGIGNVLLWMLISVAPFVQAARLTTACSMIQNIGHEVR
IRPFVYQCTPGEDLDTILLYTSSLKMCARLFRVPITGRYLCLLLTISSILIITLGLCQYL
>XP_043602151.1 uncharacterized protein LOC122576230 isoform X1 [Bombus pyrosoma]
MFSFQVQKHCARDLSRKMTLVNSNNESKNGKDPPQQNHEGTIQESTPSGLSDLHMQSTEIGEITEMPDFEMLNISAVLHY
CKHKILRPYLRLLGVMGLKPVSNDDSQQCTCYCIFANLHTCQVAIFMCIGYILQYMACFRRDRGFCYKTMPSKFQFASNL
NKEDSEEITCFGNVIFSYLVPSILHLVAYIYTVYLFRIKENEQLQNLMERAFLLSSNSVNRGNQRRLVRILWFFIALSLV
WIIMALITVNVLMARGSIIFQWLEHIPYQVKITMKVLLIVCTLWHDMVQGTIITSYCLQGQLLLAHLYFLRGKLLHHTLA
PIDWMREISEFKKLLKYFNNDLGPAVCIYTIVNLSWAAAGTIWLLRYDNSDMQTNSVTWIEITNVVLWILISIVPFIQAA
RLTTACSMIQSIGHEVRIRPFVYQSTPGEDLDTILLYTSSLEMCARLFRVPITGRYLCLFLTIGSILILTLGQCQFF
>XP_012173256.1 uncharacterized protein LOC105666635 isoform X2 [Bombus terrestris]
MFSFQVQKYCARLSRKMTLVNSNNESKNGKDPPQQNHEGTIQESTPSGLSDLHMQSTEIGEITEMPDFEMLNTSAVLHYC
KHKILRPYLRLLGVMGLKPISNDDSQRCTCYCIFANLHTCQVTIFMCIGYILQYMACFRRDRGFCYKTMPLKFQFASNLN
KEDSEEITCFGNVIFSYLVPSILHLVAYIYTVYLFRIKENEQLQNLMERAFLLSSNSVNRGNQRRLVRILWFFIALSLVW
IIMALITVNVLMARGNIIFQWLENSPYQVKITMKVLLIVCTLWHDMVQGTIITSYCLQGQLLLAHLYFLRGKLLHHILAP
IDWMKEISEFKKLLKYFNNDLGPAVCIYTIVNLSWAAAGTIWLLRYDNSDIQTNSVTWIEITNVVLWILISIVPFIQAAR
LTTACSMIQSIGHEVRIRPFVYQSTPGEDLDTILLYTSSLEMYARLFRVPITGRYLCLFLTIGSILILTLGQCQFF
>XP_012236806.1 uncharacterized protein LOC105680294 isoform X2 [Bombus impatiens]
MFSFQVQKHCARLSRKMTLVNSNNESKNGKDPPQQNHSGTIQESTPSGLSNLHMQSTEIGEITEMPDFEMLNTSAILHYC
KHKILRPYLRLLGVMGLKPISNDDSQRCTCYCIFANLHTCQVAIFMCIGYILQYMACFRRDRGFCYKTMPLKFHFASNLN
KEDSEEITCFGNVIFSYLVPSILHLVAYIYTVYLFRIKENEQLQNLMERAFLLSSNSVNRGNQRRLVRILWFFIALSLVW
IIMALITVNVLMARGSIIFQWLEHSPYQLKITMKVLLIVCTLWHDMVQGTIITSYCLQGQLLLAHLYFLREKLLHHTLAP
IDWMREISEFKKLLKYFNNDLGPAVCIYTIVNLSWAAAGTIWLFRYDNSDMQTNSVTWVEITNVVLWILISIVPFIQAAR
LTTACSMIQSIGHEVRIRPFVYQSTPGEDLDTILLYTSSLEMYARLFRVPITGRYLCLFLTIGSILILTLGQCQFF
>XP_043260274.1 uncharacterized protein LOC122401919 isoform X1 [Colletes gigas]
MTLVSSNNESKNGKDPLQPNHEDTTQASTMSGLSDLQMQSTDVGEITEMPDFEMLSTSAVLHYCKHKILRPYLRLLGAMG
LRPISSDDSDRNSCYSIFVNFHTFQVTIFMCIGYILQYMACFRRDRGFCYEILPIAFKVAPNASKEHIHEMPCFGNIVFS
YFVPSTLHLVAYLYTVYLFRVKENEQLQNLMERAFLLSSNPVNRGNQRKLVQILWLFIALSIVWIIMALITVNVLMARGN
IVFQWLERSPYQIKITLKVFLIVCTLWHDMVQGTIITSYCLQGQLLLAHLYFLRGKLLHHTLPVMDWMREICEFKKLLKY
FNDELGPAVCIYTVVNLSWATAGTVWLLRYDNNNAQNNPVTWVAIINVLLWILISIAPFIQAARLTTACSMIQSIGHEVR
IRPFVYQCTPGEDLDTILLYTSSLKMCARLFRVPITGRYLCLLLTISSILILTLGQCEFL
>XP_026673666.1 uncharacterized protein LOC113464974 [Ceratina calcarata]
MFSFQVQNHCTRLSRKMTLRDKANSNNESKNGKDPPQQNHEEALQASTPSGLSDLQMQSTEVGEITEMPDYEMLSTSAVL
HYCKNKILRPYLRLLGVMGLKPISNDDAERCSLLCLFTNLHTFQVTIFMCIGYVLQYMACFRRDRGFCYKTTPMKFEMLS
NIGKEDFAEVACFGNILFSYLIPSILHLSAYLYTVYLFRIKENEQLQNLMERAFLLSSNPVNRGNQRRLVRILWLFIAFS
LLWIIMTLVTANILMAEGSIAFQWLEYGPYHVEIILKVLLIVCTLWHDMVQGTIITSYCLQGQLLLAHLYFLRGKLLHHT
LAPIDWMKELSEFKKLLKYFNDELGPAVCIYTVVNLSWAAAGTIWLLRYDKNDEQTDPVTCIEIINVVLWILISIVPFIQ
AARLTAGCSMIQSIGHEVRIRPFVYQSTPGEDLDTILLYTSSLKMCARLFRVPITGRYLCLFLTASSILILTLGQCQFFQ
>XP_011644994.1 uncharacterized protein LOC105432077 isoform X1 [Pogonomyrmex barbatus]
MASMDCNNKSKNDKDPSQQNHEEHTEIIVPSILTSLTTTFQSTDQVGEITEDYENFISTSAVLHYCKHKILRPYLRLLGV
MGLRPVSGDDSDHFLRCSILANFHTVQVTIFMCIGYILQYMACFRRDRGFCYKTPIVEQKALDVSEERAQGEPSCYGNVI
FSYLIPSVLHLVAYLYTIYLFRVKENEQLQNLMERAFLLSSNPINRGNQKRLVHILWLFIALSIVWMIMALVTVNIQMAE
GNIIFQWMENSPYQVKITLKVLLIICTLWHDMVQGTIITSYCLQGQLLMSHLYFLRGKLLQHILLPIDWMRDIDEFKKLL
KYFNDELGPAVCIYTIVNLSWAGAGIVWLFQYYINDENNNPVTYINVMNVILWILISIVPFIQAARLTNACSMIRAVGHE
IRIRPFVYQTTPGEDLDSILLYTSSLKMCARLFRIPIKGRYLCLLLTIGSISILTLGQCQFFS
>XP_011154730.1 uncharacterized protein LOC105192355 isoform X2 [Harpegnathos saltator]
MTLMDSNNESKNGKDPPPQQNHEESTQVSISILTDLHIQSTEVGEIAEMPDYENLSTSAVLHYCKHKILMPYLRLLAVMG
LKATSSDDSRCCILANLHTFQVAVFMCIGYILQYMACFRRDRGFCYKVLPLENAASDIGGERSQSLCHGNMIFSYLIPSA
LHLVAYMYTVYLFRIKENEQLQNLMERAFLLSSNPVNRGNQKRLVHILWLFIALSVVWMIMALVTVNILMAKGNITFRWL
EHSPHQVKITLKVFLIVCTLWHDMVQGTIITSYCLQGQLLMSHLYFLRGKLLQHTLPPIDWMREICEFKKLLKYFNDELG
PTVCIYTIVNLSWAAAGIIWLFQYDTDEIEKNPVTYVNVMNVMLWILISIAPFVQAARLTTACSTIQTIGHEVRVRPFVY
QGTPGQDLDTILLYTSSLRMYARLFRVPITGRYLCLLLTIGSISMLTLGQCRFFP
>XP_011644996.1 uncharacterized protein LOC105432077 isoform X3 [Pogonomyrmex barbatus]
MMDCNNKSKNDKDPSQQNHEEHTEIIVPSILTSLTTTFQSTDQVGEITEDYENFISTSAVLHYCKHKILRPYLRLLGVMG
LRPVSGDDSDHFLRCSILANFHTVQVTIFMCIGYILQYMACFRRDRGFCYKTPIVEQKALDVSEERAQGEPSCYGNVIFS
YLIPSVLHLVAYLYTIYLFRVKENEQLQNLMERAFLLSSNPINRGNQKRLVHILWLFIALSIVWMIMALVTVNIQMAEGN
IIFQWMENSPYQVKITLKVLLIICTLWHDMVQGTIITSYCLQGQLLMSHLYFLRGKLLQHILLPIDWMRDIDEFKKLLKY
FNDELGPAVCIYTIVNLSWAGAGIVWLFQYYINDENNNPVTYINVMNVILWILISIVPFIQAARLTNACSMIRAVGHEIR
IRPFVYQTTPGEDLDSILLYTSSLKMCARLFRIPIKGRYLCLLLTIGSISILTLGQCQFFS
>XP_028043208.1 nucleolar protein 10 [Bombyx mandarina]
MQVSEIDNVKIYNLSVGKSIPDWLSERKKRALLKKNVDLRRRIELIQEFDMPGVSTCLKVSKDGQYIMATGIYKPRIKCF
DVNNLSLKFERCMDSEVIKFEILSEDYTKIVFLQCDRYVEFHVGHGRHYRLRVPRFGRDIAYHKPSCDLFVVGNSSEIYR
LNLEIGQFLAPYSTKATEMNCCSVNEEHGLLVTGTETGHVEAWDPRTKTQQGILDCAMHCTDSKYGNCKLPAITALKFDG
ALNMGVGTSTGHILLYDIRSSKPLLIKDHMNETPIKCIEFHKSMNYIYSMDSAVVKIWDKTTGKQYTSIESSVDFNDLCV
IPNTGLSMMAVEDQKMQIYYIPSLGPAPRWCAFLDNLTDELESSAAQTVYDDYKFVTKQELESLGLDHLLGTNLLRAYMH
GYFVDIRLYKRAKSIAEPFAFENYKKQKIREKIEEERPSRLKVDENLPKVNRELASRILGDEGRKKKYTCNLLKDERFKE
LFENPDFEVDKDAAEYRLLNPVLSRRDKNKENNSESQIAQVPEAAEKDSDAELYESSDDDAGSSDEDRSWVKEVKKQHKI
IRKKHELEEDLATDGKFYELNSAPKTTSSIKSITRVSKKSLGDRLANEGFTMVTGTSGNREMKFTMRGKKSISDNQKKMR
KHHQERRQIVRKTGYLMKKKLSKFDLWVYGVIFIICLVSFLIIDIIGVTCMGHRLVEMGNKVDSVHFFNDYIASDLLDSH
VLGNDKCSEPAMERSTRSSLDANSVDIGEITESPDAEYMSTSAILHYCKSKILIPYLKLLTIMGLRPVMDVSNTSRCMIC
CSHFHSAQVAILMLLGYILQYMACFRRDRGFCYKLVPLALTSSLEYDTYKEVCYGNVAFIYIGPSVLHFLGFLYALYLFR
VSDNEQLQNLMERVFLLSSYAPRGMPTAKPRRLLRMLWFFIILSVVWMCLSLCLVNMMLAKGNIIFRWMETSSYEVNVAL
KILMIICTLIHDMVQATIITSYCLQAQLLQAHLMFLKERLLNRTMTPLNWMREIAEFRKLLKYLNDDLAPAICLFTMVNI
SWAISGTMWLLNLDKVDTETEPIIGISVLNQLLWISAAVVPFIQAARLSRECAKTQSVGHELCVRPFLHQDTSQEDITTI
MLYASTLQLHAKLFHYPIAGRYLYLAVTIIIIVLFSLGMCHYLQ
>XP_046826025.1 uncharacterized protein LOC124427312 isoform X1 [Vespa crabro]
MAMKKIYIVDKTDSNNESKNGKDLPHQNHEETIHTSTPSILSELQIHSTEVGEIAEMPNYEHLSTSAVLHYCKHKILRPY
LRLLGVMGLRPTSSDEIDHFSRYCILANFHTFQVAVFMCIGYILQYMACFRRDRGFCYKLLPLELQIVPNVSKEPMHESV
CFGNVIFSHIIPSLLHLIAYLYTVYLFRIKEHEQLQNLMERAFLLSSNPIHRGNQKRLVRILWFFIALSVVWMIIALITV
NIMMAQGVIFFQWLEHSPYQVKILLKILLIICTLWHDMVQGTIITSYCLQGQLLIAHLYFLRGKLLQHTLPPIDWMKEIS
EFKKLLKYFNNDLGPAVSIYTVINLSWATAGTIWLLQYNDDETENNSVTCISIINVVLWILISIVPFIQAARLTTACSMI
QSIGHEVRIRPFVYESTPGEDLDTILLYTSSLKMCARLFRIPVTGRYLCLLLTVASITILTLGQCQIL
>XP_011154728.1 uncharacterized protein LOC105192355 isoform X1 [Harpegnathos saltator]
MTYKIIIIRHMDSNNESKNGKDPPPQQNHEESTQVSISILTDLHIQSTEVGEIAEMPDYENLSTSAVLHYCKHKILMPYL
RLLAVMGLKATSSDDSRCCILANLHTFQVAVFMCIGYILQYMACFRRDRGFCYKVLPLENAASDIGGERSQSLCHGNMIF
SYLIPSALHLVAYMYTVYLFRIKENEQLQNLMERAFLLSSNPVNRGNQKRLVHILWLFIALSVVWMIMALVTVNILMAKG
NITFRWLEHSPHQVKITLKVFLIVCTLWHDMVQGTIITSYCLQGQLLMSHLYFLRGKLLQHTLPPIDWMREICEFKKLLK
YFNDELGPTVCIYTIVNLSWAAAGIIWLFQYDTDEIEKNPVTYVNVMNVMLWILISIAPFVQAARLTTACSTIQTIGHEV
RVRPFVYQGTPGQDLDTILLYTSSLRMYARLFRVPITGRYLCLLLTIGSISMLTLGQCRFFP
>XP_011860146.1 PREDICTED uncharacterized protein LOC105557504 isoform X1 [Vollenhovia emeryi]
MHVDIFEQSPKAVCSLAKEFQMASMDCNNKSKNNKDPSQQIHEEHVEVPSILTSLTTTFQSTDQVGEITEDYENFISTSA
VLHYCKHKILRPYLRLLGVMGLRPTSSDDSEHFLRCSILANFHTVQVTVFMCIGYILQYMACFRRDRGFCYKVLFLEQNA
LGEERQEPSCYGNVIFSYLIPSVLHLVAYLYTIYLFRVKENEQLQNLMERAFLLSSNPINRGNQKRLVHILWLFIALSIV
WMIMALITVNIQMAERNIVFQWMESSPYQVKITLKVFLIVCTLWHDMVQGTIITSYCLQGQLLMSHLYFLRGKLLQHVLL
PIDWMRDIDEFKKLLKYFNDELGPAVCIYTIVNLSWATAGIVWLFQYYVTGKDDNPVTYVNVMNVVLWILISMAPFIQAA
RLTNACSMIRAVGHEIRIRPFVYQTTPGEDLDSILLYTSSLKMCARLFRIPIKGRYLCLLLTIGSISILTLGQCRFSS
>XP_045765196.1 nucleolar protein 10 [Maniola jurtina]
MQVSEIDNVKIYNLSAGKALPEWLTERKKRALLKKNVDLRRRIELIQEFDMPGVSTSLRVSKDGQYIMATGIYKPRIKCF
DVNNLSLKFERCLDSEVVTFEILSDDYTKIVFLQCDRYVEFHVGHGRHYRLRVPHFGRDMKYHRPSCDLIVVGASNEVYR
LNLELGQFLAPYVTKATEINCCSVNEEHGLLVFGTESGHVEAWDPRTKSRQGILDCALHCSDTEYRNSTLPAISALKFNG
ALEMGVGTSSGHVLLYDIRSSKPLLVKDHMNEIPIKCIEFHKQMDYVYSMDANVVKIWDKNTGKQYTNIESSVDFNDLCV
IPNTGLTMMAVEDQKMQIHYVPSLGPAPRWCAFLDNLTEEMESSASQTVYDDYKFVTKQELESLGLDHLLGTNLLRAYMH
GYFVDVRLYKRAKSIADPFAFEEYKKRKIREKIEQERPSRIKVEDNLPKVNRDLASRLLESDTRKKKQSANLLKDDRFKA
LFENPDFEVDKKADEYRLLNPVLSRLDRSKQKPKVEVQHIMETEDTEDKDSDRELYESSSESSDDERTWAKEVKKQHKII
RYKKEDQADEAEDVPNEKVYEFSKAPTTTNIRSIVQVSKKSLGDRLAKEGSVVVSGIAGNREMKFSMRDKKKPSEIQKKM
KKHHEERKQIVRRTGYLTKKKLPKIIDMSNKVANELLFQCIASDLLDSHVLGNDKLGEPTMERSTRSSLDVNSVEIGEIT
ESPDTEYMSTSAILHYCKSKILLPYLKLLTVMGLRPVVDASNSSKYAICFSHFHSAQVAVFMFAGYILQYMACFRRDRGF
CYKLVPLALTSSFEYDAYKQVCYGNVAFTYIGPSLLHFAGFLYALYLFRISDNEQLQNLMERVFLLSSYAPQGTPTAKPK
RLLRMLWFFIILSVLWMCMSLVSVNLMMAKGTIMFRWMESSSGEMLLGLKILLIICTLIHDMVQATVITSYCLQAQLLQA
HLMFLKERLLNRTITPLNWMREIAEFRKLLKYLNNDLAPAVCLFTIVNMSWAVSGVMWLLDLDKVDTGTEPIAGLSVLNQ
LLWISAVLVPFIQAARLTKECRHTQSVGHELCVRPFLHQDTSQEDISTVLAYAASLQLRAKLFHYPIAGRYICLLATVTL
IVLFALGMCHYLQ
>XP_012284877.1 uncharacterized protein LOC105702128 isoform X1 [Orussus abietinus]
MTACRSRSCLYNINIISLYLSKYHTFTNFVLQKSYIDFNSNGSVTDKEHSPTQPNHEDQLRSSTPSILSDLHLQSTEVGE
ITEMPDYENLSTSAVLHYCKYKILKPYLRLLGVMGLRPIGSDDSEHYSRYCILSNFHTCQVTVFMCLGYVLQYMACFRRD
RGFCYILMPVEYETISNATKERTYERICYGSIIFSYLIPSILHLVAYLYTIYLFRIKENEQLQNLMERAFLLSSNPANRG
SQKRLVRVLWLFVGLGILWMIIALVTVNIMMAQGTILFQWMEESPQQVNLMLKVLLVVCTLWHDMVQGTIITSYCLQGQL
LMSHLSFLRAKLLQHTLPPIDWMRELSEFKKLLKYFNDDFGPAVCIYTIVNISWAAAGTTWLLKYDRIDFHNNPISYIAI
INVILWILISLAPFIQAARLTTACSMIQSIGHEVRIRPFVYQGTPGEDLDTILLYTSSLKMCARLFRVPITGRYLCLILT
IGSIVILTLGQCHYFI
>XP_046826034.1 uncharacterized protein LOC124427312 isoform X2 [Vespa crabro]
MVMTDSNNESKNGKDLPHQNHEETIHTSTPSILSELQIHSTEVGEIAEMPNYEHLSTSAVLHYCKHKILRPYLRLLGVMG
LRPTSSDEIDHFSRYCILANFHTFQVAVFMCIGYILQYMACFRRDRGFCYKLLPLELQIVPNVSKEPMHESVCFGNVIFS
HIIPSLLHLIAYLYTVYLFRIKEHEQLQNLMERAFLLSSNPIHRGNQKRLVRILWFFIALSVVWMIIALITVNIMMAQGV
IFFQWLEHSPYQVKILLKILLIICTLWHDMVQGTIITSYCLQGQLLIAHLYFLRGKLLQHTLPPIDWMKEISEFKKLLKY
FNNDLGPAVSIYTVINLSWATAGTIWLLQYNDDETENNSVTCISIINVVLWILISIVPFIQAARLTTACSMIQSIGHEVR
IRPFVYESTPGEDLDTILLYTSSLKMCARLFRIPVTGRYLCLLLTVASITILTLGQCQIL
>XP_014297985.1 PREDICTED uncharacterized protein LOC106693692 isoform X1 [Microplitis demolitor]
MTNVDTNGSSNGKDSSSEFENVDPRTSVLSELQLRSTEHRLITETPDYENLSTSAILHYCKCKILRPYLRLLAVMGLKPT
ATDSEHFSRYCVLSNIHTFQVIIFMCVGYILQYMACFRRDRGFCYKLMPVKYEETENITRAQVYEQICYGNAIFSYLIPS
TLHLVAYLYTVYLFRIQENEQLPNLMERAFLLSSNSANRGNQKKLVRILWLFIGLSGVWMTMALITVNIMMAQGTIRFQW
LDQSPKQVKEICKVFLIICTLWHDMVQGTIITSYCLQGQLLVAHLSFLKVKLLEHTLPATDWMKEILEFKKLLKYFNDDL
GPAVCIYTVVNLSWAAAGTAWLLQYDSVDSKENLVPYVSIVNVILWIMISVVPFVQAARLTTACSMMQSIGHEVRVRPFV
YQGTPGKDLDSILLYTSSLKMYAKMFRVPVTGRYLCLFLTIGSIVIITLGQCHFFS
>XP_011860147.1 PREDICTED uncharacterized protein LOC105557504 isoform X2 [Vollenhovia emeryi]
MEKIDFSDSNLHLIKYVITLTKMDCNNKSKNNKDPSQQIHEEHVEVPSILTSLTTTFQSTDQVGEITEDYENFISTSAVL
HYCKHKILRPYLRLLGVMGLRPTSSDDSEHFLRCSILANFHTVQVTVFMCIGYILQYMACFRRDRGFCYKVLFLEQNALG
EERQEPSCYGNVIFSYLIPSVLHLVAYLYTIYLFRVKENEQLQNLMERAFLLSSNPINRGNQKRLVHILWLFIALSIVWM
IMALITVNIQMAERNIVFQWMESSPYQVKITLKVFLIVCTLWHDMVQGTIITSYCLQGQLLMSHLYFLRGKLLQHVLLPI
DWMRDIDEFKKLLKYFNDELGPAVCIYTIVNLSWATAGIVWLFQYYVTGKDDNPVTYVNVMNVVLWILISMAPFIQAARL
TNACSMIRAVGHEIRIRPFVYQTTPGEDLDSILLYTSSLKMCARLFRIPIKGRYLCLLLTIGSISILTLGQCRFSS
>XP_033228994.1 nucleolar protein 10 [Belonocnema kinseyi]
MQVSNQNNVKIYNLSAGRSLPEWLSDRKKRSLSKKHVEIRRRIELIQDFDMPAVSTNVRVSNDGQYIFATGIYKPRVKCF
DVTNVSLKFERCFDSEVVTFEILSDDYSKLVFLQSDRNIEFHGQGGKYFRIRVPRFGRDMKYHYPTCDLFVVGASNEIYR
LNLDRGEFLKPYTSEASSINKCVINPVHHLLLTGTQDGKVEGWDPRVREKVGTLDCGFHCITQDNSLKSVPSVTALNCQR
ALTLAVGTLTGQVLLYDMRSSKPFSTKDHNYGLPIRNVEFHNSMDLIYSMDSSIVRIWDKNNGNLFTAVEANFDFNELCV
VPNTGMFFIANENPKIQTYYIPSLGPAPKWCGILDQLTEELEEKTQEIVYDDFKFVTEAELDEMGISHLKGSNLLRAFMH
GYYINANLYRKFRDMVQPFDLEEHKMKKIRQKIAEERASKIQLEKTLPAVNKDLALKHMEMNNPKKKKTTSNLLKDNRFQ
ELFTNPDFQIDTNAEEYVLLNPVISQADKRKRRKLAEEEAAEALVVPEEEDNGKTSADEDFHDSSSDDEKVWSKEVQKKY
KILKRNAKRKEWEENAEKEEEENKNSGKKTKIFEMKEGVEFAGSKLQIRKRNKSSLGQRLKDEEANSLKVTGSGGNKQMT
FTIGRRNQHNKKKDRPSVNRKEYKDLLRPARNMGKRKCLCACLLFILTQTRAFVMCTCVLSNCSLFTFNLFSCERSSKSR
TIRLKNNMGYMTVVKFWRKIMNASNNGSTSGKESTSTDENHENTLRTSTPSLLSDLQHHSTEIGEIAEMPDYENLNTSAV
LHYCKHKILRPYLRLLGVMGLRPTSSDDSEHFSCYCLLANFHTVQVTVFMCIGYILQYMACFRRDRGFCYKPNPPLSYFE
EESQPSKVLLINDICHGNIAFSYMIPSTLHLVGYLYTVHLFRIKENEQLQNLMERAFLLSSTPVNRGNQKRLVRILWLFI
GLSVVWMLMTLATVTVMMLTQEISFQWVQESPRQVKELLKIFLVICTLWHDMVQGTIITSYCLQGQLLISHLFFLHAKLL
QHTVPPIEWMKEISEFKTLLKYFNDELGPAVCIYTVINVSWALSGIAWLFKFDSINVHPEAPICILNVVLWISISLVPFI
QAARLTTACSMIQSIGHEVRVRPYVYQGTSGEDLDTILLYTSSLKMCARLYRVPITGRYLCMFLTIGGVAVLTLGQCNVF
S
>XP_047370649.1 uncharacterized protein LOC124957628 isoform X1 [Vespa velutina]
MVMTDSNNESKNGKDLPHQNHEETIHISTPSILSELQIHSTEVGEIAEMPNYEHLNTSAVLHYCKHKILRPYLRLLGVMG
LRPTSSDEIDHFSRYCILANFHTFQVAVFMCIGYILQYMACFRRDRGFCYKLLPLELQIVPNVSKVPMHETVCFGNVIFS
HIIPSLLHLIAYLYTVYLFRIKEHEQLQNLMERAFLLSSNPIHRGNQKRLVRILWFFIALSVVWMIIALITVNIMMAQGV
IFFQWLEHSPYQVKILLKILLIICTLWHDMVQGTIITSYCLQGQLLIAHLYFLRGKLLQHTLPPIDWMKEISEFKKLLKY
FNNDLGPAVSIYTVINLSWATAGTIWLLQYNDDETENNSVTCISIINVVLWILISIVPFIQAARLTTACSMIQSIGHEVR
IRPFVYESTPGEDLDTILLYTSSLKMCARLFRIPVTGRYLCLLLTVASITILTLGQCQIL
>XP_043274645.1 uncharacterized protein LOC122410520 isoform X2 [Venturia canescens]
MCTNNEVPSGISRSRTTQYINMIHGSPIFCFQQTNSNSNGSSNGKEASNVDRNRQRMSVLSDLQLQSTEIGVIAETPDYE
NLSISAVLHYCKNKILRPYLRLLAVMGLKPTSTDDSEHFSRNCVLASFHTFQVTIFMCIGYILQYMACFRRDRGFCYKLL
PIELEPTFNITKAREYEQICYGNAVFSYLIPSVLHLVAYLYTVHLFRIKENEQLQNLMERAFLLSSNPVNRGSQKKLVRV
LWLFIGMSVVWMTMALISVNVMMARGTILFQWLEHSPAQVKLTAKILLIICTLWHDMVQGTIITSYCLQGQLLISHLTFL
RAKLLQHTQPAIDWMKEISEFKKLLKYFNDDLGPAVCIYTIVNLSWAAAGIAWLLKYDSIDVKTNPVTWINIVNVVLWIL
VSVAPFIQAARLTTACSMIQSIGHEVRIRPFVYQATPGEDLDTILLYTSSLKMCARLFRVPITGRYLCLLLTVGCISVLT
LGQCHFFS
>XP_016838150.1 uncharacterized protein LOC107980718 isoform X3 [Nasonia vitripennis]
MKASPYNNASSNGKENSSQQNNDEPSQSTPSTPSLLSDLQLHSTEMGEIAEMPDYENLSTSAVLHYCKYKILKPYLRLLG
VMGLRPNSEESERISRYCILSNFHTFQVIVFMCIGYVLQYMACYRRDRGFCYVAASLESEITTKPRSYEKTCHGNAIFAY
FIPNGLHLIAYLYTVYLFRVKENEQLQNLMERAFLLSSNPANRGGQKRLVRILWLFIGLGVVWMISALVAVSLMSARDVV
TFQWLKHGSSDIKTVLKVLLILCTMWHDMVQGTIITSYCLQGQLLISHLHFLRVKLLQHTVSGLEWMKEISEFRKLLKYF
NDEYGPAVCIYTVVNMSWAMSGTAWLLKYDIQNSGINPLTCINIANVILWIWIAIAPFIQAARLTTACSMIQSVGHEVRV
RPFVYQSTPGEDLDTLLLYTSSLKMCARLYRVPITGRYLCLLLTLGSVTSLTLGQCQFFY
>XP_043274646.1 uncharacterized protein LOC122410520 isoform X3 [Venturia canescens]
MSQTNSNSNGSSNGKEASNVDRNRQRMSVLSDLQLQSTEIGVIAETPDYENLSISAVLHYCKNKILRPYLRLLAVMGLKP
TSTDDSEHFSRNCVLASFHTFQVTIFMCIGYILQYMACFRRDRGFCYKLLPIELEPTFNITKAREYEQICYGNAVFSYLI
PSVLHLVAYLYTVHLFRIKENEQLQNLMERAFLLSSNPVNRGSQKKLVRVLWLFIGMSVVWMTMALISVNVMMARGTILF
QWLEHSPAQVKLTAKILLIICTLWHDMVQGTIITSYCLQGQLLISHLTFLRAKLLQHTQPAIDWMKEISEFKKLLKYFND
DLGPAVCIYTIVNLSWAAAGIAWLLKYDSIDVKTNPVTWINIVNVVLWILVSVAPFIQAARLTTACSMIQSIGHEVRIRP
FVYQATPGEDLDTILLYTSSLKMCARLFRVPITGRYLCLLLTVGCISVLTLGQCHFFS
>XP_011069243.1 PREDICTED uncharacterized protein LOC105155051 isoform X2 [Acromyrmex echinatior]
MASVDCNNKYKNDTNLPQQNREEYTEIFVPSILTSITTFQSTDQVDEITEDYENFISTSAVLHYCKHKILRPYLRLLGVM
GLRPTNSDDHFLRCSILSNLHTIQVTIFICIGYILQYMACFRRDRGFCYKIFLEQNGPDNEQQTQEPSCYGNVIFSYLIP
SILHLVAYLYTIYLFRVKENEQLQNLMERAFLLSSNPINHGNQKRLVHILWLFIALSIVWIIMALVTVNIQMAERNIVFQ
WMENSPYQVKIMLKVFLIICTLWHDMVQGTIITSYCLQGQLLMSHLYFLRGKLLQHVLLPIDWMRDIDEFKKLLKYFNDE
LGPAVCIYTIVNLSWAVAGIIWLFQYYVNNGDSNHVTYVSAMNVVLWILISIAPFIQAARLTNACSMIRAVGHEIRIRPF
VYQTTPGEDLDSILLYTSSLKMCAKLFKIPIKSRYLCLLLTIGSISILTLGQCEFFS
>XP_034840383.1 nucleolar protein 10 [Maniola hyperantus]
MQVSEIDNVKIYNLSAGKALPEWLTERKKRALLKKNVDLRRRIELIQEFDMPGVSTSLRVSKDGQYIMATGIYKPRIKCF
DVNNLSLKFERCLDSEVVTFEILSDDYTKIVFLQCDRYVEFHVGHGRHYRLRVPHFGRDMKYHRPSCDLIVVGASNEVYR
LNLELGQFLAPYVTKASEINCCSVNEEHGLLVLGTDSGHVEAWDPRTKSRQGILDCALHCSHTEYRNSTLPAISALKFNG
ALEMGVGTSSGHVLLYDIRSSKPLLVKDHMNEIPIKFIEFHKQMDYVYSMDSNVVKIWDKNTGKQYTNIESSVDFNDLCV
IPNTGLTMMAVEDQKMQIHYVPSLGPAPRWCAFLDNLTEEMESSASQTVYDDYKFVTKQELESLGLDHLLGTNLLRAYMH
GYFVDVRLYKRAKSIADPFAFEEYKKRKIREKIEQERPSRIKVEDNLPKVNRDLASRLLESDTRKKKQSANLLKDDRFKA
LFENPDFEVDKKADEYRLLNPVLSRLDRSKQKPKVEVQNIMETEDIEDKDSDRELYESSSESSDDERTWAKEVKKQHKII
RYKKEDQVDEAEDVQSEKVYEFSKAPKTTNIRSITQVSKKSLGDRLAKEGSVVVSGIAGNREMKFSMRDKKKPSEIQKKM
KKHHEERKQIVRRTGYLTKKKLPKMYIDMSNKVANELLFQCIASDLLDSHVLGNDKLGEPTMERSTRSSLDVNSVEIGEI
TESPDTAYMSTSAILHYCKSKILLPYLKLLTIMGLRPVVDASNSSKYAIWFSHFHSAQVAVFMFAGYILQYMACFRRDRG
FCYKLVPLALTSSFEYDAYKQVCYGNVAFTYIGPSLLHFAGFLYALYLFRISDNEQLQNLMERVFLLSSYAPQGTPTAKP
KRLLRMLWFFIILSVLWMCMSLVSVNLMMAKGTIMFRWMESSSGEMLLGLKILLIICTLIHDMVQATVITSYCLQAQLLQ
AHLMFLKERLLNRTITPLNWMREIAEFRKLLKYLNNDLAPAVCLFTIVNMSWAVSGVMWLLDLDKVDTGTEPIAGLSVLN
QLLWISAVLVPFIQAARLTKECRHTQSVGHELCVRPFLHQDTSQEDISTVLAYAASLQLRAKLFHYPIAGRYICLLATFT
LIVLFALGMCHYLQ
>XP_026324663.1 nucleolar protein 10 [Hyposmocoma kahamanoa]
MQVFEIDNVKIFNLSAGKSLPDWLTERKKRALLKKNVDLRRRIELIQEFDMPGVSTSIRASKDGQYIMATGIYKPRIKCF
DVNNLSLKFERCLDSEVVTFEVLSEDYTKIVFLQCDRYVEFHVGHGRHYRLRVPRFGRDIAYHRPSCDLFVVGTSSEVYR
LNLELGQFLAPYVTKATEINCCSVSEDHGLLILGTESGHVEAWDPRTKSRQGILDCALHCTDSEYKNDRVPSITALKFDG
PLRMGVGTSTGHVLLYDIRSSKPLLVKDHMNEIPIKKLEFHKQMDYVYSMDSSVVKIWNKNTGKQYTSLESSVDFNDLCV
IPNTGLSMMAVEDQKMQIYYIPSLGPAPRWCAFLDNLTEELESSAAHTVYDDYKFVTKQELEGLGLDHLLGTNLLRAYMH
GYFVDIRLYKRAKSIADPFAFEEYKKRKIREKIEQERPSRIKIDDNLPKVNRDLASRLMDDGGRKKKESTNLLKDDRFKA
LFENPDFEVDNTAEEYRLLNPVLSRLDKSKTKAKKQESESMEVEEVAEKDSDAELYESSEESSDEDRSWVKEVKKQHKII
RHKRQAEDDTETPDNGEVYEFSKAPKAHNIKSLTKVSKTSLGDRLAKEGFSTIVTGTGGNREMRFNMRGNKFESENRKKI
KKHHQERKQIVRKTGFLTKKKLPKIGAMDVDPHRTGCESIGHSYRNFRTLQNDNGSYGSTSDLLDGHVLGNDKLYAPTMQ
RSNRSSLDANSVDIGEITESPDTEYMSTSAILHYCKSKILVPYLKLLTIMGLRPVVDVSNSSKCTICLSHFHSAQVAVLM
SLGYILQYMACFRRDRGFCYKLVPLALTSSLEYDTYKQVCYGNVTFTYIGPSVLHFVGFLYALYLFRISDNEQLQNLMER
VFLLSSYAPQGTPSAKPKRLLRMLWFFIILSILWMGLSLVSVNLMMTKGSIMFRWMETSSAEILLTLKILLIICTLIHDM
VQATIITSYCLQAQLLQAHLMFLKERLLNRTITPLNWMREIAEFRKLLKYLNNDLAPAVCLFIIVNVSWAISGVLWLLSI
DKIDTETEPIAGISVLNQLLWLSAVAVPFIQAARLSKECRRTQSVGHELCVRPFLHQDTPHEDITTVMLYASTLKLRAKL
FHYPIAGRYVCLVITLTIVILFSLGMCHLLQ
>XP_046736029.1 uncharacterized protein LOC124405285 isoform X1 [Diprion similis]
MMLCWLQSRQSSDRAVSSKNQCPGPNENNGDPLRTSTPSILSELESAEVGEITETPDYENLSISAVLHYCKCKILRPYLR
LLGVMGLRPTSGDDTESSSCYSIFANLHTCQVIIFMCIGYVLQYMACFRRDRGFCYTLMRIDYELVSNATKELQYERICY
GNIAFSYAIPSILHLSAYLYAVYLFRIRENEQLQNLMERTFLMSSNPSDRGSQRRLVRILWLFIVLSIVWMIIALITVNI
MMAKGIIVFQWLESSPDQLKTVLKFVLIICTLWHDMVQGTIITSYCLQGQLLTSHLYFLRAKLLQHILAPLDWMKEISEF
KKLLKYFNDDFGPTVCIYTVVNFSWAAAGILWLLKYDNIDVQTSPIIYISIINVSLWVVISLAPFIQAARLTSACSTIQG
IGHEIRVRPFVYQDTPGSDLDTILLYASSLNMCARLFTVPITGRYLCLVLTVGSIVILTLGQCHFLSSL
>XP_043274644.1 uncharacterized protein LOC122410520 isoform X1 [Venturia canescens]
MCTNNEVPSGISRSRTTQYINMIHGSPIFCFQQVNTFHLFMSQNSVQRINTNSNSNGSSNGKEASNVDRNRQRMSVLSDL
QLQSTEIGVIAETPDYENLSISAVLHYCKNKILRPYLRLLAVMGLKPTSTDDSEHFSRNCVLASFHTFQVTIFMCIGYIL
QYMACFRRDRGFCYKLLPIELEPTFNITKAREYEQICYGNAVFSYLIPSVLHLVAYLYTVHLFRIKENEQLQNLMERAFL
LSSNPVNRGSQKKLVRVLWLFIGMSVVWMTMALISVNVMMARGTILFQWLEHSPAQVKLTAKILLIICTLWHDMVQGTII
TSYCLQGQLLISHLTFLRAKLLQHTQPAIDWMKEISEFKKLLKYFNDDLGPAVCIYTIVNLSWAAAGIAWLLKYDSIDVK
TNPVTWINIVNVVLWILVSVAPFIQAARLTTACSMIQSIGHEVRIRPFVYQATPGEDLDTILLYTSSLKMCARLFRVPIT
GRYLCLLLTVGCISVLTLGQCHFFS
>XP_020291315.1 uncharacterized protein LOC109858456 isoform X3 [Pseudomyrmex gracilis]
MQRLFAGEFSPTEKTGNGKDPSKRNHEDHGEHTEPMASVVASITTSTSLSFQSNGQMGDITEDYENFISTSAVLHYCKHK
ILRPYLRLLGVMGLRPTSSDDSDHSLRCMILANLHTTQVTLFICIGYILQYMACFRRDRGFCYKVLVSADQGLPNLKGED
TQKPLCSGNMIFSYLIPSVLHLVAYLYTIYLFRIRENEQLQNLMERAFLLSTNPINRGNQKRLVHILWLFVGLSIVWMIM
ALVTMNIQMAEGNIIFQWMENSPGQVKTALKVLLVICTLWHDMVQATIITSYCLQGQLLMSHLYFLRGKLLQHVLPPIEW
MRAIDEFKKLLKYLNDDLGPAVCIYTFVNLSWAIAGTVWLFQYYVNNTDDNNPVTNVSAWNVTLWILISIAPFIQAARLT
SACSMIRAVGHEIRIRPFVYQSTPGEDLDSILLYSSSLRMCARLFRIPIKGRYLCLALTVTSISIFTLGQCQFFS
>XP_043786224.1 uncharacterized protein LOC122711484 isoform X1 [Apis laboriosa]
MFSFQVQKYRIRLSRKMTLASSHNESKNGKDPPQQNHEETVQESTPSGLSDLQMQSTEVGEITEMPNFEILNTSAVLHYC
KHKILKPYLTLLGIMGLKPMSSDDSQRCSCYCIFANLHTLQVTIFMCIGYILQYMACFRRDRGFCYKTMPLKFQMTSINK
QHSEKVICYGNVIFSYLVPSILHLIAYLYTIYLFRIKENEQLQNLMERAFLLSSNPANRGNQRKLVWILWLFIALSLVWI
IMALITVNVLIAQESIIFQWLEYSPNQVKIILKILLIVCTLWHDMVQGTIITSYCLQGQLLLAHLYFLRGKLLYHTLSPI
DWMREISEFKKLLKYFNDELGLAVCIYTIVNLSWAATSIVWLLQYDNSDMPNNHVTWIGIINVILWILISIAPFIQAARL
TAACSMIQSIGHEVRIRPFVYQSTPGEDLDTILLYTSSLKMCAKLFRVPITGRYLCLLLTIGSILILTLGQCQFF
>XP_016838149.1 uncharacterized protein LOC107980718 isoform X2 [Nasonia vitripennis]
MSSISIKASPYNNASSNGKENSSQQNNDEPSQSTPSTPSLLSDLQLHSTEMGEIAEMPDYENLSTSAVLHYCKYKILKPY
LRLLGVMGLRPNSEESERISRYCILSNFHTFQVIVFMCIGYVLQYMACYRRDRGFCYVAASLESEITTKPRSYEKTCHGN
AIFAYFIPNGLHLIAYLYTVYLFRVKENEQLQNLMERAFLLSSNPANRGGQKRLVRILWLFIGLGVVWMISALVAVSLMS
ARDVVTFQWLKHGSSDIKTVLKVLLILCTMWHDMVQGTIITSYCLQGQLLISHLHFLRVKLLQHTVSGLEWMKEISEFRK
LLKYFNDEYGPAVCIYTVVNMSWAMSGTAWLLKYDIQNSGINPLTCINIANVILWIWIAIAPFIQAARLTTACSMIQSVG
HEVRVRPFVYQSTPGEDLDTLLLYTSSLKMCARLYRVPITGRYLCLLLTLGSVTSLTLGQCQFFY
>XP_015595026.1 uncharacterized protein LOC107267607 isoform X1 [Cephus cinctus]
MGNTNRKYLVSEASQNSNESMNSKDHSDQQQKHEESLHSSTPSVLSELHMQSTEIGEITEVPDYDNLSISAVLHYCKYKI
LRPYLRLLGVMGLRPTSGEETEHHSRYCLLANLHTFQVIVFMCIGYVLQYMACFRRDRGFSYKLLPITFEALKNNTKLRE
YEQICYENAVFSYLIPSVLHLSAYLYTVYLFRIKENEQLQNLMERAFLLSSNAVNRGNQRKLVGILWLFIGLGIVWMIVA
LITVNIMMAGGKISFQWLNQSPPQIKILLKVLLIICTLWHDMVQGTIITSYCLQGQLLLSHLYFLRAKLLQHTLPPIDWM
RELSEFKKLLRYFNNDFAPAVCIYTVVNLSWAASGVIWLLNYDNIDMQTNSVTCIGAINISLWILITLAPFIQAARLTTA
CSMIQTIGHEVRIRPFVYQGTPGEDLDTILLYTSSLKMCAKLFRVPITGRCLCLILTIGCITVLTLGQCHFFS
>XP_044595983.1 uncharacterized protein LOC123272982 isoform X1 [Cotesia glomerata]
MGRTDKNDIYFSDHKNTNVDASSSYGKDSSEVQHLVEPHSSVLSDLQLRSTEAGLITETPDYENLSTSAVLHYCKCKILR
PYLRLLAVMGLKPTNSDSDHFSRYCVLSNFHTFQVTIFMCIGYILQYMACFRRDRGFCYKLLPVKYEVIENINRAQAYEQ
ICYGNAIFSYLIPSTLHLVAYLYTVYLFRIQENEQLPNLMERAFLLSSNSVNRGNQKKLVRILWFFIGLSVVWMTMALIT
VNIMMAQGTIRFQWLDKSPKQLKEISKVFLIICTLWHDMVQGTIITSYCLQGQLLVAHLSFLKVRLLENTLPATDWMKEI
LEFKKLLKYFNDDLGPAVCIYTVVNLSWAAAGTAWLLQYDSVDTKENLVPYVSIVNVILWIMISVVPFIQAARLTTACSM
MQSIGHEVRVRPFVYQGTPGEDLDSILLYTSSLKMNARMFRVPITGRYLCLFLTIGAIIVITLGQCHFFS
>XP_016838148.1 uncharacterized protein LOC107980718 isoform X1 [Nasonia vitripennis]
MSSISIKVIEFDTSVTNNISKEYWQIIASPYNNASSNGKENSSQQNNDEPSQSTPSTPSLLSDLQLHSTEMGEIAEMPDY
ENLSTSAVLHYCKYKILKPYLRLLGVMGLRPNSEESERISRYCILSNFHTFQVIVFMCIGYVLQYMACYRRDRGFCYVAA
SLESEITTKPRSYEKTCHGNAIFAYFIPNGLHLIAYLYTVYLFRVKENEQLQNLMERAFLLSSNPANRGGQKRLVRILWL
FIGLGVVWMISALVAVSLMSARDVVTFQWLKHGSSDIKTVLKVLLILCTMWHDMVQGTIITSYCLQGQLLISHLHFLRVK
LLQHTVSGLEWMKEISEFRKLLKYFNDEYGPAVCIYTVVNMSWAMSGTAWLLKYDIQNSGINPLTCINIANVILWIWIAI
APFIQAARLTTACSMIQSVGHEVRVRPFVYQSTPGEDLDTLLLYTSSLKMCARLYRVPITGRYLCLLLTLGSVTSLTLGQ
CQFFY
>XP_012542069.1 uncharacterized protein LOC105839951 [Monomorium pharaonis]
MASMDCNNKSKNDKDQSQQHREEYTEVSVPSILTSITTTFQSTDQVGEITEDYENFISTSAVLHYCKNKILRPYLRLLGV
MGLRPISSDDHFLRCSILVNFHTVQVTIFMCIGYILQYMACFRRDRGFCYKVVIVENSEEQSQTPFCYGNVIFSYLIPSI
LHLVAYLYTIYLFRVKENEQLQNLMERAFLLSSNPINRGNQKRLVHVLWLFIALSIVWMIMALITVNIQMAERNIIFQWM
ENSPYQVKITLKVLLIVCTLWHDMVQGTIIISYCLQGQLLMSHLYFLRGKLLQHILLPIDWMRDIDEFKKLLKYFNDELG
PAVCIYTIVNLSWATAGIVWLFQYYVNDGDNNPVTYVNVMNVVLWILISIAPFIQAARLTNACSMIRAVGHEIRIRPFVY
QTTPGEDLDSILLYTSSLKMCARLFRIPIKGRYLCLLLTISSISILTLGQCQFFS
>XP_015595027.1 uncharacterized protein LOC107267607 isoform X2 [Cephus cinctus]
MPTASQNSNESMNSKDHSDQQQKHEESLHSSTPSVLSELHMQSTEIGEITEVPDYDNLSISAVLHYCKYKILRPYLRLLG
VMGLRPTSGEETEHHSRYCLLANLHTFQVIVFMCIGYVLQYMACFRRDRGFSYKLLPITFEALKNNTKLREYEQICYENA
VFSYLIPSVLHLSAYLYTVYLFRIKENEQLQNLMERAFLLSSNAVNRGNQRKLVGILWLFIGLGIVWMIVALITVNIMMA
GGKISFQWLNQSPPQIKILLKVLLIICTLWHDMVQGTIITSYCLQGQLLLSHLYFLRAKLLQHTLPPIDWMRELSEFKKL
LRYFNNDFAPAVCIYTVVNLSWAASGVIWLLNYDNIDMQTNSVTCIGAINISLWILITLAPFIQAARLTTACSMIQTIGH
EVRIRPFVYQGTPGEDLDTILLYTSSLKMCAKLFRVPITGRCLCLILTIGCITVLTLGQCHFFS
>XP_044595984.1 uncharacterized protein LOC123272982 isoform X2 [Cotesia glomerata]
MTNVDASSSYGKDSSEVQHLVEPHSSVLSDLQLRSTEAGLITETPDYENLSTSAVLHYCKCKILRPYLRLLAVMGLKPTN
SDSDHFSRYCVLSNFHTFQVTIFMCIGYILQYMACFRRDRGFCYKLLPVKYEVIENINRAQAYEQICYGNAIFSYLIPST
LHLVAYLYTVYLFRIQENEQLPNLMERAFLLSSNSVNRGNQKKLVRILWFFIGLSVVWMTMALITVNIMMAQGTIRFQWL
DKSPKQLKEISKVFLIICTLWHDMVQGTIITSYCLQGQLLVAHLSFLKVRLLENTLPATDWMKEILEFKKLLKYFNDDLG
PAVCIYTVVNLSWAAAGTAWLLQYDSVDTKENLVPYVSIVNVILWIMISVVPFIQAARLTTACSMMQSIGHEVRVRPFVY
QGTPGEDLDSILLYTSSLKMNARMFRVPITGRYLCLFLTIGAIIVITLGQCHFFS
>XP_039764497.1 nucleolar protein 10 [Pararge aegeria]
MQVSEIDNVKIYNLSAGKALPEWLTEQKKRALLKKNVDLRRRIELIQEFDMPGVSTNLRVSKDGQYIMATGIYKPRIKCY
DVNNLSLKFERCLDSEVVTFEILSDDYTKIVFLQCDRYVEFHVGHGRHYRLRVPHFGRDMKYHRPSSDLIVVGASNEVYR
LNLELGQFLAPYVTKATEINCCSVNEEHGLIVFGTESGHIEAWDPRSKSRQGILDCALHCSNSEYKNNTVPAITALKFNG
ALEMGVGTSSGHVLLYDIRSSKPLLVKDHMNEIPIKCIEFHKQMNYVYSMDASVVKIWDKNTGKQYTNIESSVDFNDLCV
IPNTGLTMMAVEDQKMQIHYVPSLGPAPRWCAFLDNLTEEMESSASQTVYDDYKFVTKQELESLGLDHLLGTNLLRAYMH
GYFVDVRLYKRAKSIADPFAFEEYKKRKIREKIEQERPSRIKVEDNLPKVNRDLASRLLESDTRKKKQSANLLQDDRFKA
LFENPDFEVDKKADEYRLLNPVLSRLDRSKDKPKVETYHMETEDNEDKDSDRELYESSSDSSDDERTWAKDVKKQHKIIR
YKKQAEDGQDEVNDVKNEKVYEFSEAPKITNIRSITQVSKKSLGDRLAKEGSVVVATTGGNREMKFSMRDKKKPSEIQKK
MKKHHEERKQIVRRTGFLSKKKPLKRFYEMDMSNKVANELLFQCIASDLLDSHVLGNDKLGVPAMERSNRSSLDVNSVEI
GEITESPDTEYMSTSAILHYCKSKILLPYLKLLTIMGLRPVVDASNSSKYAICFSHFHSAQVAVFMSLGYILQYMACFRR
DRGFCYKLVPLALTSSLEYDAYKQVCYGNVAFTYIGPSVLHFSGFLYALYLFRISDNEQLQNLMERVFLLSSYAPQGTPT
AKPKRLLRMLWFFIILSVLWMCISLVSVNLMMAKGTIMFRWMESSSGGTLLGLKILLILCTLIHDMVQATVITSYCLQAQ
LLQAHLMFLKERLLNRTITPLNWMREIAEFRKLLKYLNNDLAPAVCLFTIVNISWAASGIMWLLNLDKVDTGTEPIAGLS
VLNQLLWISAVFVPFIQAARLSRECRHTQSVGHELCARPFLHQDTPQEDISTVLAYAASLRLRAKLFHYPIAGRYICLLT
TLTLIVLFALGMCHYLQ
>XP_013193243.1 PREDICTED nucleolar protein 10-like [Amyelois transitella]
MPGVSTSLRTSKDGQYIMATGIYKPRVKCFDVNNLSLKFERCLDSEVVTFEILSDDYSKIVFLQCDRYVEFHVGHGRHYR
LRVPRFGRDIAYHKPSCDLFVVGASAEVYRLNLELGKFLAPLTTKATEINCCGVNEEHGLLVVGTESGHVEAWDPRTKSS
QGILDCALYCTDSEYKNESLPAITALKFDGPLRMGVGTSTGHVLLYDIRSSKPLLVKDHMNEMPIKKIEFHKHHDFVYSM
DSTIVKIWNKNSGKQYTSIESSVDFNDLCVIPNTGLCMMAVEDQKMQIYYIPSLGPAPKWCAFLDNLTEEMESSTLQTVY
DDYKFVTKQELESLGLDHLLGTNLLRAYMHGYFVDVRLYKRAKSIADPFAFEEYKKRKIREKIEQQRPSRLMVDDNLPKV
NRELASRLMDDDGRKKKVSSNLLKDDRFKALFENPDFEVDKAAEEYRLLNPVLSRFDKPKPLEVKSMEVEEDQEDSDIDL
YQSSEGSSDEDRSWVKDIKKQHKIIRKQQNTEENSISEFRQAPKVYSNIKSIYDTRVSKVSLGDRLAIEGSTLVTSTGGN
KEMKFSMRSKKAELENHKKMKKHYQERKQIVRKTGFLVKSKFKKLIFFVLLMTAILLDVCSLFLGKYSVLVNMNNEIDNG
SYGSASDLLDSHVLGNEKLCEPTMERSARSSLDANSVDIGEITDSPDTEYMSTSAILHYCKSKILLPYLKLLTIMGLRPV
VDGSSSSKCAVCLSHFHSAQVAVFMFIGYFLQYMACFRRDRGFCYKLVPLALTSTLEYETYKQVCYGNVTFTYIGPSILH
LTGFLYSLYLFRVSDNEQLQNLMERVFLMSSAPQGMPTAKPRKLLRMLWFFIILSVLWMCLSLCSINLMMANGTIMFRWL
ENSSDDVKMALKVLLIICTLIHDMVQATIITSYCLQAQLLQAHLMFLKERLLNRTITPLNWMKEIEEFRKLLKYLNNDLA
PAVCMFTIVNVSWATSGILWLLNLDKVDTETEPIVGISVLNQLLWVAAVIAPFVQAARLSAECRHTQSVGHELCVRPYLH
QDTSHEDISAVLMYSSTLKLRAKLFYYPVAGRYVCLIATIAIIILFSLGMCHYLQ
>XP_023948526.1 nucleolar protein 10 [Bicyclus anynana]
MQVSEVDNVKIYNLSAGKALPEWLTERKKRTLLKKNVDLRRRIELIQEFDMPGVSTSLRVSKDGQYIMATGIYKPRIKCY
DVNNLSLKFERCLDSEVVTFEILSDDYSKIVFLQCDRYVEFHVGHGRHYRLRVPHFGRDMKYHRPSSDLIVVGSSNEVYR
LNLELGQFLAPYVTKATEINCCSVNEEHGLLVFGTQSGHIEAWDPRTKSRQGILDCALHCSDTDYKNNSVPAISALKFNG
ALEMGVGTSSGHILIYDIRSSKPLLVKDHMNEIPIKCIEFHKQMNYVYSMDANVVKIWDKYSGKQYTNIESSVDFNDLCV
IPNTGLTMMAVEDQKMQIHYVPSLGPAPRWCAFLDNLTEEMESSASQTVYDDYKFVTKQELESLGLDHLLGTNLLRAYMH
GYFVDVRLYKRAKSIADPFAFEEYKKRKIREKIEQERPSRIKVEDNLPKVNRDLASRLLETDTRKKKQSANLLKDDRFKA
LFENPDFEVDKSADEYRLLNPVLSRLDKSKEKPRVEAQHMETEEAEDKDSDRELYESSSDSSDDERTWAKDVKKQHKIIR
RQKQDEDNEDVNDNDEKVYEFNKAPRTTNIRSIVQVSKKSLGDRLAKEGSAVVASVGGNREMKFSMRDKKRPSEIQKKMK
KHHEERRQIVRRTGYLTKKKLPKMYRKNIRQWITVAHANIARENRKMQNYHGSFSSSSDLLDSHALGNDKLCVPAMERST
RSSLDVNSVEIGEITESPDTEYMSTSAILHYCKSKILLPYLKLLTIMGLRPVVDASNSSKYAICFSHFHSAQVAVFMFLG
YILQYMACFRRDRGFCYKLVPMALMSSVEYDAYKEVCYGNVAFTYIGPSVLHFAGFLYALYLFRISDNEQLQNLMERVFL
LSSYTPQGTPTAKPKRLLRTLWLFIILSVLWMCISLVSVNLMLAKGTIIFRWMESCSDGTLLGLKILLIVCTLIHDMVQA
TVISSYCLQAQLLQAHLMFLKERLLNRTITPLNWMREIAEFRKLLKYLNNDLAPAVCLFTIVNISWAVSGIMWLLNLDKV
DSGTEPIATLSVLNQLLWISAVLVPFIQAARLSKECRHTQSVGHELCARPFLHQDTAQEDINTVLAFATSLRLRAKLFHC
PVAGRYLCLLTTLTLIVLFALGMCHYLQ
>XP_041978163.1 nucleolar protein 10 [Aricia agestis]
MQVSEVDNVKIYNLSAGKALPDWLSERKKRALLKKNVDLRRRIELIQEFDMPGVSTSVRVSKDGQYIMATGIYKPRIKCF
DVNNLSLKFERCLDSEVVTFEILSEDYSKIVFLQCDRYVEFHVGHGRHYRLRVPHFGRDMKYHRPSCDLIVVGASSEVYR
LNLELGQFLAPYVTKASGINCCNVNEEHGLLVFGTESGHVEAWDPRTKMRQGILDCALHCSNSDYKNNDIPAITALKFNG
ALQMGVGTSSGHVLLYDIRSSKPLLVKEHMNEIPIKSIEFHKTMNYVYSMDANVVKIWDNNTGKQYTNIESSVDFNDLCV
IPNTGLSMMAVEDQKMQIYYIPSLGPAPRWCAFLDNLTEEMEGSAAQTVYDDYKFLTKQELETLGLDHLLGTNLLRAYMH
GYFVDVRLYKRAKSIADPFAFEEYKKKKIREKIAQERPARITVDDSLPKVNRDLASRLLDTQPRKKQPTNLLKDDRFKAL
FENPDFEVDKEADEYRLLNPVLSRLDKNKTKTKAVEEQMEVEEKEESDSDKELYESSDDSSDEDRTWAKEMKKQHKIIRN
KRQNEDENEKESKEKMYELNGVPKTNNIKSLMQVSKKSLGERLTKEGSAVVSGTGGNREMKFSMRSKKNSSDTQKKMQKH
YQERKKIVRRTGFLAKKRLPKICACQLRNSHYRMQHDNVSYDSTSDLLDCHVLDGKLARSAMERSARSSIDANSVDIGEI
TESPDTDYMSTSAILHYCKSKILLPYLKLLTIMGLRPVVDVPNSSRCMICLSHFHSAQVAVLMCLGYVLQYMACFRRDRG
LCYKLVPLALQSSLDYDTYKQVCYGNVVFTYIGPSVLHFTGFLYALYLFRVADNEQLQNLMERVFLLSSYAPQGMPTAKP
KRLLRMLWFFIILSILWMCLSLCSVNLMMAKGNIMFRWFETSSKEAVLALKVLLIVCTLIHDMIQATIITSYCLQAQLLQ
AHLQFLKERLLNRTIIPFNWMREILEFRKLLNYLNDDLAPSVCLFTIVNISWAISGIMWLLNMDKLDTGTEPILAISILN
LLLWISAAIVPFIQAARLSAECARTSGAGHELSARPFLHQDTPPADVAAVLAFASTLRMRAELFHYPIKGRYLCLILTLA
TVSLFALGMCHYLQ
>XP_048508297.1 uncharacterized protein LOC105686350 isoform X2 [Athalia rosae]
MPSPRRSSTEAGSTKELQPAPLGNNGNRLQTSTPSILSELQSTEIGEITETPDYETLSISAVLHYCKCKILRPYLRLLGV
MGLRPTSGDDVGYYSCYSILANLHTFQVCIFMCIGYVLQYMACFRRDRGFCYTLLPVQYELVSNASKVRQYERICYGSVE
FSYVIPSVLHLAAYLYAVYLFKIRENEQLQNLMERTFLMSSNPSDRGSQRRLVRILWLFIGLSIVWMIVALITVNIMMAQ
GSIVFQWLDNSPDQLKTALKLLLIICTLWHDMVQGTIITSYCLQGQLLTSHLYFLRAKLLQHTLAPLDWMKEISEFKKLL
KYLNDEFGPTVCIYTVINFSWAAAGILWLLKYDNVEVQSSPIIYISVINVCLWVLISLAPFIQAARLTSACSTIQEIGHE
IRIRPFVYQDTPGSDLDTILLYASSLKMCARLFRVPITGRYLCMILSIGSIVILTLGQCHFL
>XP_012057016.1 PREDICTED uncharacterized protein LOC105620119 [Atta cephalotes]
MASIDCNNKYKNDTNLPQQHEEYTEIFVPSILTSIATFESTDQVDEITEDYENFISTSAVLHYCKHKILRPYLRLLGVMG
LRPTNSDDSDHFLRCSILSNLHTIQVTIFICIGYILQYMACFRRDRGFCYKVSLEQNRPDISKEQTQEPSCYGNVIFSYL
IPSILHLVAYLYTIYLFRVKENEQLQNLMERAFLLSSNPINHGNQKRLVHILWLFIALSIVWIIMALVTVNIQMAEKNIM
FQWMENSPYQVKIMLKVFLIICTLWHDMVQGTIITSYCLQGQLLMSHLYFLRGKLLQHVLLPIDWMRDIDEFKKLLKYFN
DELGPAVCIYTIVNLSWAVAGIIWLFQYYINNGDSNHVTYVNAMNVVLWILISIAPFIQAARLTNACSTIRAVGHEIRIR
PFVYQTTPGEDLDSILLYTSSLKMCAKLFKIPIKSRYLCLLLTIGSISILTLGQCEFFS
>XP_044014924.1 uncharacterized protein LOC122857018 isoform X1 [Aphidius gifuensis]
MANVNSNETTSFKDPTPSRADNYSHESRNSILSDLQIRSTEVGIITETPDYENLSTSAVLHYCKCKILRPYLRLLAVMGL
RPTNSDCEHFSFYCILANIHTFQVTIFMCIGYVLQYMACFRRDRGFCYKKLPVQYDSIENINRTRVYHQICYENSTFSFL
IPSILHLVAYLYTVYLFRVKENEQLQNLMERAFLLSSNSVNRGNQKKLVKILWLFIGLSVVWMTVALITVNVMMARGNIQ
FQWLENSPDKMKEFLKILLIICTLWHDMVQGTIITSYCLQGQLLVAHLNFLKTKLLQHTIPPLDWMKEISEFRKLLKYFN
HDLSPAVCIYTIVNISWAASGTAWLLHYDIIDLKKTTIQYINIINVILWILISVVPFIQAARLTTACTMIQSIGHEVRVR
PFVYQCVPGEDLDTILLYTSSLKMSARLFRIPITGRYLWLCLTFGTIVILTLGQCHFFS
>XP_043496597.1 uncharacterized protein LOC122520568 isoform X1 [Polistes fuscatus]
MVMTDSNESKNGKDPPHQNYEDNTHTSTPSVLSELQIHSTEVEITEMPNFEHLNTSAVLHYCKHKILRPYLRLLGVMGLR
PISSDETDHFPRYCILANFHTFQVALFMCIGYILQYMACFRRDRGFCYKLLPLELQIVPNISKERIYEPICFGNIIFSYI
IPSLLHLIAYLYTVYLFRIKEHEQLQNLMERAFLLSSNPIHRGNQKKLVWILWLFIALSIVWMIGALITVNVMMAQGIIL
FQWLEHSPYHIKIILKILLIICTLWHDMVQGTIITSYCLQGQLLIAHLYFLRGKLLQHTLPPIDWMKEISEFKKLLKYFN
NDMGPAVSIYTVVNLSWAIAGTIWLLQNNDGIENNPVTYIGIINVILWILISIVPFIQAARLTTACSMIQSIGHEIRIRP
FVYESTPREDLDTILLYTSSLKMCARLFRIPVESRYLFLLLTVASITILTLGQCQIL
>XP_038214034.1 nucleolar protein 10 [Zerene cesonia]
MQVSEIDNVKIYNLSAGKSLPDWLTERKKRALLKKNVDLRRRIELIQEFDMPGVSTSIRASKDGQYIMATGIYKPRVKCF
DVNNLSLKFERCLDSEVVTFEILSEDYTKIVFLQCDRYVEFHVGHGRHYRLRVPHFGRDMTYHRPSCDLIVVGASSEVYR
LNLELGQFLAPYVTKATEINCCSVNEEHGLLVFGSESGHVEAWDPRTKSKQGVLDCALHCSDVNYRNSIMPSITALKFNG
ALQMGVGTSSGHVLLYDIRSSKPLLVKDHMNEIPIKKIEFHQQMNYVYSMDANVVKIWDKNTGKQYTNIESSVDFNDLCV
IPNTGLCMMAVEDQKMQVYYVPSLGPAPKWCAFLDNLTEEMESSASQTVYDDYKFVTKQELESLGLDHLLGTNLLRAYMH
GYFVDVRLYKRAKSIADPFAFEEYKKRKIREKIEQERPSRLKVDDNLPKVNRELASRLLENGDKPKKKQTGNLLKDDRFK
ALFENPDFEVDKGAEEYRLLNPVLARLDKSKPKPQAEVEQMEDDAEDKDSDAEFYDTSGESSDDDRTWVKEVKKQHKIIR
NKKQPDDEVEDDDTRKEKVYEFSNAPKTVNIKSVMQVSKKSLGERLNKEGSTIVSGTGGNREMKFVMRGKKNISDNQKKM
KKHYEERKQLVRRTGFLKKKNRFYHVLGNEKLDVPAMERSMRSSVDGNSVDIGEITESPETEYMSTSAILHYCKSKILLP
YLKLLSVMGLRPGADASNSSCYANCLSHFHSAQVAVFMCLGYILQYMACFRRDRGFCYKLVPLTLTSTEYDTYKQVCYGN
VTFTYIGPSLLHFLGFIYALYLFRISDNEQLQNLMERVFLLSSYAPQGTATTKPKRLLRMLWFFIILSVLWMCMSLCSVN
LMLARGTIMFRWMEDCSYDVILVLKILLIICTLIHDMVQATVITSYCLQAQLLQAHLMFLKERLLNRTISPLNWMREISE
FRKLLKYLNDDLAPAVCLFTIVNASWAVSGIMWLLDLDKVDTGTEPIAGISILNQLLWVSAVVVPFIQAARLSAECRRTQ
SIGHELCVRPFLHQDTSQEDISTVLAYSTSLKLRAKLFCFPVAGRYICLLLTLTLIILFALGMCHYLQ
>XP_012256482.1 uncharacterized protein LOC105686350 isoform X1 [Athalia rosae]
MMLCWLQPRRSSTEAGSTKELQPAPLGNNGNRLQTSTPSILSELQSTEIGEITETPDYETLSISAVLHYCKCKILRPYLR
LLGVMGLRPTSGDDVGYYSCYSILANLHTFQVCIFMCIGYVLQYMACFRRDRGFCYTLLPVQYELVSNASKVRQYERICY
GSVEFSYVIPSVLHLAAYLYAVYLFKIRENEQLQNLMERTFLMSSNPSDRGSQRRLVRILWLFIGLSIVWMIVALITVNI
MMAQGSIVFQWLDNSPDQLKTALKLLLIICTLWHDMVQGTIITSYCLQGQLLTSHLYFLRAKLLQHTLAPLDWMKEISEF
KKLLKYLNDEFGPTVCIYTVINFSWAAAGILWLLKYDNVEVQSSPIIYISVINVCLWVLISLAPFIQAARLTSACSTIQE
IGHEIRIRPFVYQDTPGSDLDTILLYASSLKMCARLFRVPITGRYLCMILSIGSIVILTLGQCHFL
>XP_013180970.1 PREDICTED nucleolar protein 10 [Papilio xuthus]
MQVSEIDNVKIYNLSAGKSLPDWLSERKKRAILKKNVDLRRRIELIQEFDMPGVSTSIRASADGQYIMATGIYKPRVKCY
DVNNLSLKFERCLDAEVVTFEILSEDYTKIVFLQCDRYVEFHVGHGRHYRLRVPHFGRDIAYHKPSCDLFVVGASNEVYR
LNLEVGQFMAPYVTKANEINTCAVNEEHGLLVIGTESGQVEAWDPRTKSRQGLLDCALHCSDVGNTSLPAITKLKFNGAL
QLGVGSSSGHVLLYDIRSSKPLIVKDHMNEIPIKNIEFHKQMNYVYSMDSLVLKIWDSNNGKQYTNIEASSDFNDLCIIP
NTGLCMMAVEDPKMQIYYVPSLGPAPKWCSFLDNLTEELESSAVQTVYDDYKFITKQELESLGLDHLLGTNLLRAYMHGY
FVDARLYKRAKTIADPFAFEEYKKRKIREKIEQERPARLKVDDNLPKVNKELASRLQNVEIKKNKQSNNLLKDNRFKDLF
ENPDFEVDKEADEYRLLNPVLSRLDKKNTKKVKQVMDVDEVEHVEEEKDSDIELYESSEESSDDEKMWAKDMKKQHKLIR
NKKQEEDREEESRNEKVYEFSNAPKLTNIRSITRVSKTSLGERLTKEGFTTMVTGTGGNKEMKFSMRGKKNVSDNQKSMK
KHYEERKQLVRRTGFLSKKKLPRNSGNGFSSDLLDSHVLGNEKLCRAPAMETSRRSSLGANSVEIGEITESPDTEYMSTS
AILHYCKSKILVPYLKLLTIMGLRPVVDASNSSKYAICFSHYHSAQVAVLMFFGYILQYMACFRRDRGFCYKLVPLAMTS
SLEYDTYKQICYGNVTLTYIGPSVLHFIGFLYALYLFRISDNEQLQNLMERVFLLSSYAPQGSATANPKRLLRMLWFFII
LSIIWMCISLCSVNLMLARGTIMFRWMETSSNEMRLGLKILLIICTLIHDMVQATVITSYCLQAQLLQAHLMFLRERLLN
RTITPLNWMREIAEFRKLLKYLNDELAPAVCLFTIVNVSWAASGLMWLLDLDKVDTETEPIAGISILNQLLWLAAVIAPF
VQAARLSKECRRTQSVGHELCVRPFLHQDTSHEDISAVLMYAATLKLRAKLFCHPVAGKYVCLALTLALIILFALGMCHY
LQ
>XP_046606579.1 uncharacterized protein LOC124298512 isoform X1 [Neodiprion virginianus]
MMLCWLQSRQNSNKAVNSKNQRTGLNENNGDPLRMSTTSILSELESAEVGEITERPDYENLSTSAVLHYCKCKILRPYLR
LLGVMGLRPTSGDDIECSPCYSIFANLHTFQVLIFMCIGYVLQYTACFRRDRGFCYTLMRIDHELVSNTTKELQYERICY
GSIAFSYAIPSILHLSAYLYAVYLFRIRENEQLQNLMERAFLMSSDPSDRGSQKRLVRILWLFIVLSIIWMIIALITVNL
MMARGIIVFQWLHSSPDQLKTVLKFFLIVCTLWHDMVQGTIITSYCLQGQLLMSHLYFLRTKLLQHTLAPLDWMKEISEF
KKLLKYFNDDFGPAVCIYTVVNFSWAAAGILWLLKYDNVDVQSSPIIYISIINVSLWVVISLAPFIQAARLTSACSSIQG
IGHEIRVRPFVYQDTPGSDLDTILLYASSLNMCARLFRVPITGRYLLLALTVGSIVMLILGQCHFLSSL
>XP_029679878.1 uncharacterized protein LOC115245610 isoform X1 [Formica exsecta]
MALVKSNSKPKNGKDPPQQNHEEGTEISAPSILTSITTTFQSTQVDEITEDYENFISTSAILHYCKHKILKPYLRLLSVM
GLRPTSSDDSDHSLQCSILANLHTLQVTVFICIGYVLQYMACFRRDRGFCYKILLQEQNIDEKEPSCYGNVIFSYLIPSI
LHLVAYLYTIYLFRIKENEQLQSLMERAFLLSSNPINRGNQKRLVHILWLFIALSIVWMITALITVNIQMAKENITFQWV
ENSPYQVKITLKVLLVVCTLWHDMIQGTIITSYCLQGQLLMSHLYFLRGKLLQHILLPIDWMRDIDEFKKLLKYFNDGLG
PAVCIYTIVNLSWATAGIVWLFQYYINDANDMYPITYVNVMNIVLWILISIAPFIQAARLTNACSMIRAVGHEIRIRPFV
YQTTPGEDLDSILLYTSSLKMCAKLFRIPIKGRYLCLLLTIGSISILTLGQCQFFL
>XP_015515654.1 uncharacterized protein LOC107221248 isoform X1 [Neodiprion lecontei]
MMLCWLQSRQSSNEAVNSKNQRTGLNENNGDPLRMSTTSILSELESAEVGEITERPDYENLSTSAVLHYCKCKILRPYLR
LLGVMGLRPTSGDDIECSPCYSIFANLHTFQVLIFMCIGYVLQYTACFRRDRGFCYTLMRIDHELVSNTTKELQYERICY
GSIAFSYAIPSILHLSAYLYAVYLFRIRENEQLQNLMERAFLMSSDPSDRGSQKRLVRILWLFIVLSIIWMIIALITVNL
MMARGIIVFQWLHSSPDQLKTVLKFFLIVCTLWHDMVQGTIITSYCLQGQLLMSHLYFLRTKLLQHTLAPLDWMKEISEF
KKLLKYFNDDFGPAVCIYTVVNFSWAAAGILWLLKYDNVDVQSSPIIYISIINVSLWVVISLAPFIQAARLTSACSTIQG
IGHEIRVRPFVYQDTPGSDLDTILLYASSLNMCARLFRVPITGRYLLLALTVGSIVMLILGQCHFLSGL
>XP_046413817.1 uncharacterized protein LOC124176495 isoform X1 [Neodiprion fabricii]
MMLCWLQSRQSSNEAVNSKNQRTGLNENNGDPLRMSTTSILSELESAEVGEITERPDYENLSTSAVLHYCKCKILRPYLR
LLGVMGLRPTSGDDIECSPCYSIFANLHTFQVLIFMCIGYVLQYTACFRRDRGFCYTLMRIDHELVSNTTKELQYERICY
GSIAFSYAIPSILHLSAYLYAVYLFRIRENEQLQNLMERAFLMSSDPSDRGSQKRLVRILWLFIVLSIIWMIIALITVNL
MMARGIIVFQWLHSSPDQLKTVLKFFLIVCTLWHDMVQGTIITSYCLQGQLLMSHLYFLRTKLLQHTLAPLDWMKEISEF
KKLLKYFNDDFGPAVCIYTVVNFSWAAAGILWLLKYDNVDVQSSPIIYISIINVSLWVVISLAPFIQAARLTSACSTIQG
IGHEIRVRPFVYQDTPGSDLDTILLYASSLNMCARLFRVPITGRYLLLALTVGSIVMLILGQCHFLSSL
>XP_011069242.1 PREDICTED uncharacterized protein LOC105155051 isoform X1 [Acromyrmex echinatior]
MASVDCNNKYKNDTNLPQQNREEYTEIFVPSILTSITTFQSTDQVDEITEDYENFISTSAVLHYCKHKILRPYLRLLGVM
GLRPTNSDDHFLRCSILSNLHTIQVTIFICIGYILQYMACFRRDRGFCYKIFLEQNGPDNEQQTQEPSCYGNVIFSYLIP
SILHLVAYLYTIYLFRVKENEQLQNLMERAFLLSSNPINHGNQKRLVHILWLFIALSIVWIIMALVTVNIQMAERNIVFQ
WMENSPYQVKIMLKVFLIICTLWHDMVQGTIITSYCLQGQLLMSHLYFLRGKLLQHVLLPIDWMRDIDEFKKLLKYFNDE
LGPAVCIYTIVNLSWAVAGIIWLFQYYVNNGDSNHVTYVSAMNVVLWILISIAPFIQDILPSDGISVYVRMRYSCTAARL
TNACSMIRAVGHEIRIRPFVYQTTPGEDLDSILLYTSSLKMCAKLFKIPIKSRYLCLLLTIGSISILTLGQCEFFS
>XP_029679879.1 uncharacterized protein LOC115245610 isoform X2 [Formica exsecta]
MALVKSNSKPKNGKDPPQQNHEEGTEISAPSILTSITTTFQSTVDEITEDYENFISTSAILHYCKHKILKPYLRLLSVMG
LRPTSSDDSDHSLQCSILANLHTLQVTVFICIGYVLQYMACFRRDRGFCYKILLQEQNIDEKEPSCYGNVIFSYLIPSIL
HLVAYLYTIYLFRIKENEQLQSLMERAFLLSSNPINRGNQKRLVHILWLFIALSIVWMITALITVNIQMAKENITFQWVE
NSPYQVKITLKVLLVVCTLWHDMIQGTIITSYCLQGQLLMSHLYFLRGKLLQHILLPIDWMRDIDEFKKLLKYFNDGLGP
AVCIYTIVNLSWATAGIVWLFQYYINDANDMYPITYVNVMNIVLWILISIAPFIQAARLTNACSMIRAVGHEIRIRPFVY
QTTPGEDLDSILLYTSSLKMCAKLFRIPIKGRYLCLLLTIGSISILTLGQCQFFL
>XP_011306074.1 PREDICTED uncharacterized protein LOC105268321 isoform X2 [Fopius arisanus]
MTNFEGNDSANAKELSGRSEGSGDPRTSVLAEMRSTEVGFITEVPDYENLSTSAVLHYCKCKILVPYLRLLWVMGLRPTS
TDSESYSWHSVLANIHTVQVTIFMCIGYVLQYMACFRRDRGFCYKLLPIQSQPESMTRARDYEQICYGNAIFSYLIPSVL
HLVAYLYTVYLFRIKENEQLQNLMERAFLLSSNPVNRGNQKKLVKILWLFIGLSVVWMTMALVSVNVLMARGTILFQWLD
HSPEQFKKLSKVLLIICTLWHDMVQGTVITSYCLQGQLLVSHLNFLKAKLLQNTLPALDWMKEILEFKKLLKYLNNDLAP
AVCIYTVVNLSWAAAGIAWLLEYDTVDSTASPVPYFSIVNVILWVLITMAPFVQAARLTTACSMIQNLGHEVRVRPFVYQ
TTPGEDLNTILLYTSSLRMCARLFRVPITGRYLCLILTVASIVLLVMGQCHVFA
>XP_029159185.1 uncharacterized protein LOC114931378 isoform X1 [Nylanderia fulva]
MALVESNNKPKNGKDPPQQNHEEGMEVPVPSVLTTSIITPFQSTQVDEITEDYENFISTSAILHYCKHKILRPYLRLLSV
MGLRPTSSDDSDHFLRCSILANFHTLQVTIFICIGYVLQYMACFRRDRGFCYKVLVQEQNLLSVSGEAPFCYGNVIFSYL
IPSALHLIAYLYTIYLFRIKENEQLQNLMERAFLLSSNPINRGNQKRLVHILWLFIALSIVWMITALITVNIQMAKGNIM
FQWVENSPYQVRIMLKVFLVICTLWHDMIQGTIITSYCLQGQLLMSHLYFLRGKLLQHILLPIDWMRDIDEFKKLLKYFN
DGLGPAVCIYTIVNLSWASTGIVWLFQYYINDVSDTYPITYVNVMNVVLWILISVAPFIQAARLTNACSMIRAVGHEIRI
RPFVYQTTPGEDLDSILLYTSSLKMSAKLFRIPIKGKYLCCLLTIGSISVLTLGQCQFFL
>XP_029159186.1 uncharacterized protein LOC114931378 isoform X2 [Nylanderia fulva]
MALVESNNKPKNGKDPPQQNHEEGMEVPVPSVLTTSIITPFQSTVDEITEDYENFISTSAILHYCKHKILRPYLRLLSVM
GLRPTSSDDSDHFLRCSILANFHTLQVTIFICIGYVLQYMACFRRDRGFCYKVLVQEQNLLSVSGEAPFCYGNVIFSYLI
PSALHLIAYLYTIYLFRIKENEQLQNLMERAFLLSSNPINRGNQKRLVHILWLFIALSIVWMITALITVNIQMAKGNIMF
QWVENSPYQVRIMLKVFLVICTLWHDMIQGTIITSYCLQGQLLMSHLYFLRGKLLQHILLPIDWMRDIDEFKKLLKYFND
GLGPAVCIYTIVNLSWASTGIVWLFQYYINDVSDTYPITYVNVMNVVLWILISVAPFIQAARLTNACSMIRAVGHEIRIR
PFVYQTTPGEDLDSILLYTSSLKMSAKLFRIPIKGKYLCCLLTIGSISVLTLGQCQFFL
>XP_011306073.1 PREDICTED uncharacterized protein LOC105268321 isoform X1 [Fopius arisanus]
MARMNSSLTEILLKYLRKNTNFEGNDSANAKELSGRSEGSGDPRTSVLAEMRSTEVGFITEVPDYENLSTSAVLHYCKCK
ILVPYLRLLWVMGLRPTSTDSESYSWHSVLANIHTVQVTIFMCIGYVLQYMACFRRDRGFCYKLLPIQSQPESMTRARDY
EQICYGNAIFSYLIPSVLHLVAYLYTVYLFRIKENEQLQNLMERAFLLSSNPVNRGNQKKLVKILWLFIGLSVVWMTMAL
VSVNVLMARGTILFQWLDHSPEQFKKLSKVLLIICTLWHDMVQGTVITSYCLQGQLLVSHLNFLKAKLLQNTLPALDWMK
EILEFKKLLKYLNNDLAPAVCIYTVVNLSWAAAGIAWLLEYDTVDSTASPVPYFSIVNVILWVLITMAPFVQAARLTTAC
SMIQNLGHEVRVRPFVYQTTPGEDLNTILLYTSSLRMCARLFRVPITGRYLCLILTVASIVLLVMGQCHVFA
>XP_025994469.1 uncharacterized protein LOC105198870 isoform X1 [Solenopsis invicta]
MASMDYNNKLKNDKDQLQQNHEEHTEVSIPSILTSITTTFQSTDQVGEITEDYENFISTSAVLHYCKHKILRPYLRLLGV
MGLRPTSSDDSDHFLRCSILANFHTVQVTIFICIGYILQYMACFRRDRGFCYKVLIVGQNELEVDAEQTQSPSCYGNVIF
SYLIPSVLHLVAYLYTIYLFRVKENEQLQNLMERAFLLSSNPINRGNQKRLVHILWLFIALSIVWMIMALITVNIQMAER
SIVFQWVENSPYQVKITLKIFLIVCTLWHDMVQGTIITSYCLQGQLLMSHLYFLRGKLLQHVLLPIDWMRDINEFKKLLK
YFNDELGPAVCIYTIVNLSWATAGIVWLFQYYINDMNNNPVIYPVTYVNVMNVVLWILISIAPFIQAARLTNACSMIRAV
GHEIRIRPFVYQATPGEDLDSILLYTSSLKMCARLFRIPIKGRYLCLLLTISSISVLSLGQCQFFS
>XP_012236807.1 uncharacterized protein LOC105680294 isoform X3 [Bombus impatiens]
MGKILHSKIIQERFRNLHHLDCQTCTCKIGEITEMPDFEMLNTSAILHYCKHKILRPYLRLLGVMGLKPISNDDSQRCTC
YCIFANLHTCQVAIFMCIGYILQYMACFRRDRGFCYKTMPLKFHFASNLNKEDSEEITCFGNVIFSYLVPSILHLVAYIY
TVYLFRIKENEQLQNLMERAFLLSSNSVNRGNQRRLVRILWFFIALSLVWIIMALITVNVLMARGSIIFQWLEHSPYQLK
ITMKVLLIVCTLWHDMVQGTIITSYCLQGQLLLAHLYFLREKLLHHTLAPIDWMREISEFKKLLKYFNNDLGPAVCIYTI
VNLSWAAAGTIWLFRYDNSDMQTNSVTWVEITNVVLWILISIVPFIQAARLTTACSMIQSIGHEVRIRPFVYQSTPGEDL
DTILLYTSSLEMYARLFRVPITGRYLCLFLTIGSILILTLGQCQFF
>XP_014297986.1 PREDICTED uncharacterized protein LOC106693692 isoform X2 [Microplitis demolitor]
MEKIHHLNLKTWILELQFCRNYNYAVQRLITETPDYENLSTSAILHYCKCKILRPYLRLLAVMGLKPTATDSEHFSRYCV
LSNIHTFQVIIFMCVGYILQYMACFRRDRGFCYKLMPVKYEETENITRAQVYEQICYGNAIFSYLIPSTLHLVAYLYTVY
LFRIQENEQLPNLMERAFLLSSNSANRGNQKKLVRILWLFIGLSGVWMTMALITVNIMMAQGTIRFQWLDQSPKQVKEIC
KVFLIICTLWHDMVQGTIITSYCLQGQLLVAHLSFLKVKLLEHTLPATDWMKEILEFKKLLKYFNDDLGPAVCIYTVVNL
SWAAAGTAWLLQYDSVDSKENLVPYVSIVNVILWIMISVVPFVQAARLTTACSMMQSIGHEVRVRPFVYQGTPGKDLDSI
LLYTSSLKMYAKMFRVPVTGRYLCLFLTIGSIVIITLGQCHFFS
>XP_043515151.1 uncharacterized protein LOC122531361 isoform X2 [Frieseomelitta varia]
MTLANSNELKNGKDPPQQNHEEGIPESIRSRLSDLRMQSTEIVEITEMPDFEMANTSAVLYYCEHKILRPYLRLLGVIGL
KPISNDDSQRCTCYCIFANLHTCQVAIFMCIGYILQYMACFRRDRGLCYKTTPLKFQLTSSINEESSKEIICFGNVIFSY
LIPSILHLVAYVYTVYLFRIKENEKLQNLMERAFLLSSNSVNHGNQRRLVRILWFFIALSLVWIIINMVTVNVLMAQESI
VFQWLEHSQVKIILKVLLIICTLWHDMVQGTIITSYCLQGQLLLAHLYSLHEKLLHHILPPTDWMKEISEFRKLLKYFND
DLGPAVCIYTVVNLSWAAAGIIWLFRYDNSDIQTNPVTWIETINVILWILISIVPFIQAARLTNACSMIRSIGHEVRIRP
FVHQSTPGEDLDTILLYTSSLKMNARLFRVPITGRYLCLLLSIGSILILILGQCQFF
>XP_043515142.1 uncharacterized protein LOC122531361 isoform X1 [Frieseomelitta varia]
MISIYDIKSLLKKANSNELKNGKDPPQQNHEEGIPESIRSRLSDLRMQSTEIVEITEMPDFEMANTSAVLYYCEHKILRP
YLRLLGVIGLKPISNDDSQRCTCYCIFANLHTCQVAIFMCIGYILQYMACFRRDRGLCYKTTPLKFQLTSSINEESSKEI
ICFGNVIFSYLIPSILHLVAYVYTVYLFRIKENEKLQNLMERAFLLSSNSVNHGNQRRLVRILWFFIALSLVWIIINMVT
VNVLMAQESIVFQWLEHSQVKIILKVLLIICTLWHDMVQGTIITSYCLQGQLLLAHLYSLHEKLLHHILPPTDWMKEISE
FRKLLKYFNDDLGPAVCIYTVVNLSWAAAGIIWLFRYDNSDIQTNPVTWIETINVILWILISIVPFIQAARLTNACSMIR
SIGHEVRIRPFVHQSTPGEDLDTILLYTSSLKMNARLFRVPITGRYLCLLLSIGSILILILGQCQFF
>XP_012173257.1 uncharacterized protein LOC105666635 isoform X3 [Bombus terrestris]
MGKILHSKIMKEQFRNLHHLDCQTCTCKIGEITEMPDFEMLNTSAVLHYCKHKILRPYLRLLGVMGLKPISNDDSQRCTC
YCIFANLHTCQVTIFMCIGYILQYMACFRRDRGFCYKTMPLKFQFASNLNKEDSEEITCFGNVIFSYLVPSILHLVAYIY
TVYLFRIKENEQLQNLMERAFLLSSNSVNRGNQRRLVRILWFFIALSLVWIIMALITVNVLMARGNIIFQWLENSPYQVK
ITMKVLLIVCTLWHDMVQGTIITSYCLQGQLLLAHLYFLRGKLLHHILAPIDWMKEISEFKKLLKYFNNDLGPAVCIYTI
VNLSWAAAGTIWLLRYDNSDIQTNSVTWIEITNVVLWILISIVPFIQAARLTTACSMIQSIGHEVRIRPFVYQSTPGEDL
DTILLYTSSLEMYARLFRVPITGRYLCLFLTIGSILILTLGQCQFF
>XP_043602152.1 uncharacterized protein LOC122576230 isoform X2 [Bombus pyrosoma]
MGKILHSKIMKEQFRNLHHLDCQTCTCKIGEITEMPDFEMLNISAVLHYCKHKILRPYLRLLGVMGLKPVSNDDSQQCTC
YCIFANLHTCQVAIFMCIGYILQYMACFRRDRGFCYKTMPSKFQFASNLNKEDSEEITCFGNVIFSYLVPSILHLVAYIY
TVYLFRIKENEQLQNLMERAFLLSSNSVNRGNQRRLVRILWFFIALSLVWIIMALITVNVLMARGSIIFQWLEHIPYQVK
ITMKVLLIVCTLWHDMVQGTIITSYCLQGQLLLAHLYFLRGKLLHHTLAPIDWMREISEFKKLLKYFNNDLGPAVCIYTI
VNLSWAAAGTIWLLRYDNSDMQTNSVTWIEITNVVLWILISIVPFIQAARLTTACSMIQSIGHEVRIRPFVYQSTPGEDL
DTILLYTSSLEMCARLFRVPITGRYLCLFLTIGSILILTLGQCQFF
>XP_013133465.1 PREDICTED nucleolar protein 10 [Papilio polytes]
MQVSEIDNVKIYNLSAGKSLPDWLSERKKRAILKKNVDLRRRIELIQEFDMPGVSTSIRASADGQYIMATGIYKPRIKCY
DVNNLSLKFERCLDSEVVTFEILSEDYTKIVFLQCDRYVEFHVGHGRHYRLRVPHFGRDIAYHKPSCDLFVVGASNEVYR
LNLEVGQFMAPYATKANEINTCAVNEEHGLLVIGTDSGQVEAWDPRTKSCQGLLDCALHCSDAANTLPAITKLKFSGALQ
LGVGSSSGHVLLYDIRSSKPLLVKDHMNEIPIKNIEFHKQMNYVYSMDSLVLKIWDANTGKQYTNIEASADFNDLCIIPN
TGLCMMAVEDPKMQIYYVPSLGPAPKWCSFLDNLTEELESSAVQTVYDDYKFITKQELESLGLDHLLGTNLLRAYMHGYF
VDARLYKRAKTIADPFAFEAYKKRKIREKIEEERPARLTVHDSLPAVNRDLASRLQNVTKKNKQSNNLLKDDRFKELFEN
PDFEVDKEADEYRLLNPVLSRLDRKNTKNVKQVMDVEVETVEEEKDSDIELYESSEESSDDERTWAKDMKKQHKLIRNKK
QEEERDEERNEKVYEFSNAPKLTNIRSITRVSKSSLGDRLSKEGFTTMVTGTGGNKEMKFSMRGKKNVSDNQKSMKKHYE
ERKQLVRRTGFLSKKKLPRKSSDLLDSHVLDNEKLRCAPAMETSRRSSLGANSVEIGEITESPDTEYMSTSAILHYCKSK
ILVPYLKLLTIMGLRPVVDASNSSKYAICFSHYHSAQVAVLMFLGYILQYMACFRRDRGFCYKLVPLAMTSSLEYDTYKQ
ICYGNVTLTYIGPSILHFIGFLYALYLFRISDNEQLQNLMERVFLLSSYAPQGSATANPKRLLRMLWFFIILSIIWMCIS
LCSVNLMLARGTIMFRWMENSSNEMRLALKVLLIICTLIHDMVQATVITSYCLQAQLLQAHLLFLRERLLNRTITPLNWM
REIAEFRKLLKYLNDELAPAVCLFTIVNVSWAASGLMWLLDLDKVDTETEPIAGISILNQSLWLAAVIAPFVQAARLSYE
CRRTQSVGHELCVRPFLHQDTPHEEISAVLLYAATLQLRAKLFCHPVAGKYVCLALTLALVALFALGMCHYLQ
>XP_046736034.1 uncharacterized protein LOC124405285 isoform X2 [Diprion similis]
MRTMETHCVGEITETPDYENLSISAVLHYCKCKILRPYLRLLGVMGLRPTSGDDTESSSCYSIFANLHTCQVIIFMCIGY
VLQYMACFRRDRGFCYTLMRIDYELVSNATKELQYERICYGNIAFSYAIPSILHLSAYLYAVYLFRIRENEQLQNLMERT
FLMSSNPSDRGSQRRLVRILWLFIVLSIVWMIIALITVNIMMAKGIIVFQWLESSPDQLKTVLKFVLIICTLWHDMVQGT
IITSYCLQGQLLTSHLYFLRAKLLQHILAPLDWMKEISEFKKLLKYFNDDFGPTVCIYTVVNFSWAAAGILWLLKYDNID
VQTSPIIYISIINVSLWVVISLAPFIQAARLTSACSTIQGIGHEIRVRPFVYQDTPGSDLDTILLYASSLNMCARLFTVP
ITGRYLCLVLTVGSIVILTLGQCHFLSSL
>XP_035446213.1 uncharacterized protein LOC118273381 isoform X3 [Spodoptera frugiperda]
MQNDNASYGSASDLLDSHVLGNDKLAEPAMERSTRFSIDGNSVDIGEITESPDTEYMSTSAILHYCKSKILLPYLKLLTI
MGLRPVLDVSNSSKCAICCSHFHSIQVAILMFLGYVLQYMACFRRDRGFCYKLVPLALTSSLEYENYKQVCYGNVIFTYI
GPSILHFVGFLYALYLFRISDNEQLQNLMERVFLLSSYSPQGMPTTKPKRLLRMLWFFIILSVIWMCLSLCSVNLMLAKG
NIIFRWMENSSYEIRMVLKVLLIICTLIHDMVQATIITSYCLQAQLLQAHLMFLKERLLNRTITPLNWMREIAEFRKLLK
YLNDDLAPAVCLFTIVNISWATSGIMWLLNLDKVDTETEPLVGISILNELIWISAVIVPFVQAARLSKECRRTQSVGHEL
CVRPFLHQDTSQEDITSVLMYASTLRLHAKLFHYPIAGRYLCLVLTITAIVLFSLGMCHLLQ
>XP_011645000.1 uncharacterized protein LOC105432077 isoform X5 [Pogonomyrmex barbatus]
MASMDCNNKSKNDKDPSQQNHEEHTEIIVPSILTSLTTTFQSTDQVGEITEDYENFISTSAVLHYCKHKILRPYLRLLGV
MGLRPVSGDDSDHFLRCSILANFHTVQVTIFMCIGYILQYMACFRRDRGFCYKTPIVEQKALDVSEERAQGEPSCYGNVI
FSYLIPSVLHLVAYLYTIYLFRVKENEQLQNLMERAFLLSSNPINRGNQKRLVHILWLFIALSIVWMIMALVTVNIQMAE
GNIIFQWMENSPYQVKITLKVLLIICTLWHDMVQGTIITSYCLQGQLLMSHLYFLRGKLLQHILLPIDWMRDIDEFKKLL
KYFNDELGPAVCIYTIVNLSWAGAGIVWLFQYYINDENNNPVTYINVMNVILWILISIVPFIQAARLTNACSMIRAVGHE
IRIRPFVYQTTPGEDLDSILLYTSSLKMCARLFRIPIKEKFYIHCV
>XP_019884172.1 uncharacterized protein LOC105254788 isoform X1 [Camponotus floridanus]
MALVQSNNKPKNGKDSLQQNHEESTEISAPSILTSITTTLQSTQVDEITEDYENFISTSAILHYCKHKILRPYLRLLSVM
GLKPTNSDDSDHSLQCSILANIHTLQVTIFICIGYILQYMACFRRDRGFCYEILMQEQNVGRKEPSCYGNMIFSYLLPSI
LHLIAYLYTIYLFRIKENEQLQNLMERAFLLSSNPINRGNQKRLVHILWLFIALSIVWMITALITVNIQMAKGNIMFQWV
ENSPYQVKVTLKVFLVICTLWHDMIQGTIITSYCLQGQLLMSHLYFLRGKLLQHILLPIDWMRDIDEFKKLLKYFNDGLG
PAVCIYTIVNLSWAIAGIVWLFQYYINDANDIYPITYVNVMNIILWILISIAPFIQAARLTNACSMIQAVGHEIRIRPFV
YQTTSGEDLDSILLYTSSLKMCAKLFKMPIKGKYLCLLLTIGSISILTLGQCQFFL
>XP_043480134.1 uncharacterized protein LOC122509890 isoform X1 [Leptopilina heterotoma]
MGYKTIVKIWRKITKPENNGSSSEKESTSSDDNRQDRLRSSTPSLLSDLQLRSTEIGEIAEMPDYENLNTSAVLHYCKHK
ILRPYLRLLGVMGLRPTSSDDSEHSSCYCILVNFHTVQVTIFMCIGYVLQFMACFRRDRGFCYKVKPPIEIYQSELNPSR
VSMENDFCYGNAAFNYAIPSTLHLFGYLYTVYLFRIKENEQLQNLMERAFLLSSTPVNRGNQKRLVRILWLFIGLSGVWM
LLALSTVTFMMVTQNIRFQWVEDSPHKVKELLKIILVICTLWHDMVQGTIITSYCLQGQLLISHLTFLRAKLLQHSIPPI
EWMKEISEFKTLLKYFNDELGPAVCIYTVINISWALAGIVWLFKVDSINFHDSPATCIAILNVILWISLSIVPFVQAARL
TTTCSMIQNIGHEVRIRPYVYQGTSGQDLDTILLYTSSLKICARLYRVPITGRYLCMILTAAGVSILTLGQCNAFS
>XP_049867839.1 uncharacterized protein LOC126368028 isoform X1 [Pectinophora gossypiella]
MGTNAIKSVDIGNKVYNVNFSNDCVASDLLDSHVLGNNKLCEPTMERSTSLGANSVDIGEITESPDTEYMSTSAILHYCK
SKILLPYLKLLTIMGLRPVVDASNSSKCAICLSHFHSTQVAVFMCLGYILQYMACFRRDRGFCYKLVPLALTSSLEYETY
KEVCYGNVTFTYIGPSILHFVGFLYALYLFRISDNEQLQNLMERVFLLSSYAPQGAQTTAKPKKLLRMLWFFIILSVLWM
CLSLVSVNLMMAKGTIMFRWVETSSHETMLALKVLLIVCTLIHDMVQATIITSYCLQAQLLQAHLMFLKERLLNRTITPL
NWMREIAEFRKLLKYLNDDLAPAVCLFTIVNVSWAASGTLWLLNLDHVDTETEPIAGISVLNLLLWISAVTVPFVQAARL
SKECRRTQSVGHELCVRPFLHQDTPQEDITTIMLYTSSLKLRAKLFHYPIAGRYVCLILTVGTIVLFSLGMCHFLQ
>XP_049867848.1 uncharacterized protein LOC126368028 isoform X2 [Pectinophora gossypiella]
MQNDNGSYGSASDLLDSHVLGNNKLCEPTMERSTSLGANSVDIGEITESPDTEYMSTSAILHYCKSKILLPYLKLLTIMG
LRPVVDASNSSKCAICLSHFHSTQVAVFMCLGYILQYMACFRRDRGFCYKLVPLALTSSLEYETYKEVCYGNVTFTYIGP
SILHFVGFLYALYLFRISDNEQLQNLMERVFLLSSYAPQGAQTTAKPKKLLRMLWFFIILSVLWMCLSLVSVNLMMAKGT
IMFRWVETSSHETMLALKVLLIVCTLIHDMVQATIITSYCLQAQLLQAHLMFLKERLLNRTITPLNWMREIAEFRKLLKY
LNDDLAPAVCLFTIVNVSWAASGTLWLLNLDHVDTETEPIAGISVLNLLLWISAVTVPFVQAARLSKECRRTQSVGHELC
VRPFLHQDTPQEDITTIMLYTSSLKLRAKLFHYPIAGRYVCLILTVGTIVLFSLGMCHFLQ
>XP_035446211.1 uncharacterized protein LOC118273381 isoform X2 [Spodoptera frugiperda]
MGNKLDNVNFLNCFVASDLLDSHVLGNDKLAEPAMERSTRFSIDGNSVDIGEITESPDTEYMSTSAILHYCKSKILLPYL
KLLTIMGLRPVLDVSNSSKCAICCSHFHSIQVAILMFLGYVLQYMACFRRDRGFCYKLVPLALTSSLEYENYKQVCYGNV
IFTYIGPSILHFVGFLYALYLFRISDNEQLQNLMERVFLLSSYSPQGMPTTKPKRLLRMLWFFIILSVIWMCLSLCSVNL
MLAKGNIIFRWMENSSYEIRMVLKVLLIICTLIHDMVQATIITSYCLQAQLLQAHLMFLKERLLNRTITPLNWMREIAEF
RKLLKYLNDDLAPAVCLFTIVNISWATSGIMWLLNLDKVDTETEPLVGISILNELIWISAVIVPFVQAARLSKECRRTQS
VGHELCVRPFLHQDTSQEDITSVLMYASTLRLHAKLFHYPIAGRYLCLVLTITAIVLFSLGMCHLLQ
>XP_043480135.1 uncharacterized protein LOC122509890 isoform X2 [Leptopilina heterotoma]
MSLTKPENNGSSSEKESTSSDDNRQDRLRSSTPSLLSDLQLRSTEIGEIAEMPDYENLNTSAVLHYCKHKILRPYLRLLG
VMGLRPTSSDDSEHSSCYCILVNFHTVQVTIFMCIGYVLQFMACFRRDRGFCYKVKPPIEIYQSELNPSRVSMENDFCYG
NAAFNYAIPSTLHLFGYLYTVYLFRIKENEQLQNLMERAFLLSSTPVNRGNQKRLVRILWLFIGLSGVWMLLALSTVTFM
MVTQNIRFQWVEDSPHKVKELLKIILVICTLWHDMVQGTIITSYCLQGQLLISHLTFLRAKLLQHSIPPIEWMKEISEFK
TLLKYFNDELGPAVCIYTVINISWALAGIVWLFKVDSINFHDSPATCIAILNVILWISLSIVPFVQAARLTTTCSMIQNI
GHEVRIRPYVYQGTSGQDLDTILLYTSSLKICARLYRVPITGRYLCMILTAAGVSILTLGQCNAFS
>XP_047041827.1 uncharacterized protein LOC124645895 isoform X2 [Helicoverpa zea]
MQNDNASYGSASDLLDSHVLGNDKLAEPAMERSTRSSLDANSVDIGEITESPDTEYMSTSAILHYCKSKILLPYLKLLTI
MGLRPVLDVSNSSKCAICCSHFHSIQVAILMFLGYVLQYMACFRRDRGFCYKLVPLALTSTLEYDNYKQVCYGNVIFTYI
GPSILHYVGFLYALYLFRISDNEQLQNLMERVFLLSSYSPQGMPTTKPKRLLHMLWFFIILSVLWMCLSLCSVNLMLARG
NIIFRWMETSSYEVTMLLKILLIVCTLIHDMVQATIITSYCLQAQLLQAHLMFLKERLLNRTITPLNWMREIAEFRKLLK
YLNDDLAPAVCLFTIVNISWATSGVMWLLNLDKVDTETEPLVGISILNELLWISAVVVPFVQAARLSKECRRTQSVGHEL
CVRPFLHQDTSQEDITSVLMYASTLRLHAKLFHYPIAGRYLCLVLTLTVIVLFSLGMCHLLQ
>XP_015515655.1 uncharacterized protein LOC107221248 isoform X2 [Neodiprion lecontei]
METHCVGEITERPDYENLSTSAVLHYCKCKILRPYLRLLGVMGLRPTSGDDIECSPCYSIFANLHTFQVLIFMCIGYVLQ
YTACFRRDRGFCYTLMRIDHELVSNTTKELQYERICYGSIAFSYAIPSILHLSAYLYAVYLFRIRENEQLQNLMERAFLM
SSDPSDRGSQKRLVRILWLFIVLSIIWMIIALITVNLMMARGIIVFQWLHSSPDQLKTVLKFFLIVCTLWHDMVQGTIIT
SYCLQGQLLMSHLYFLRTKLLQHTLAPLDWMKEISEFKKLLKYFNDDFGPAVCIYTVVNFSWAAAGILWLLKYDNVDVQS
SPIIYISIINVSLWVVISLAPFIQAARLTSACSTIQGIGHEIRVRPFVYQDTPGSDLDTILLYASSLNMCARLFRVPITG
RYLLLALTVGSIVMLILGQCHFLSGL
>XP_046606584.1 uncharacterized protein LOC124298512 isoform X2 [Neodiprion virginianus]
METHCVGEITERPDYENLSTSAVLHYCKCKILRPYLRLLGVMGLRPTSGDDIECSPCYSIFANLHTFQVLIFMCIGYVLQ
YTACFRRDRGFCYTLMRIDHELVSNTTKELQYERICYGSIAFSYAIPSILHLSAYLYAVYLFRIRENEQLQNLMERAFLM
SSDPSDRGSQKRLVRILWLFIVLSIIWMIIALITVNLMMARGIIVFQWLHSSPDQLKTVLKFFLIVCTLWHDMVQGTIIT
SYCLQGQLLMSHLYFLRTKLLQHTLAPLDWMKEISEFKKLLKYFNDDFGPAVCIYTVVNFSWAAAGILWLLKYDNVDVQS
SPIIYISIINVSLWVVISLAPFIQAARLTSACSSIQGIGHEIRVRPFVYQDTPGSDLDTILLYASSLNMCARLFRVPITG
RYLLLALTVGSIVMLILGQCHFLSSL
>XP_046413823.1 uncharacterized protein LOC124176495 isoform X2 [Neodiprion fabricii]
METHCVGEITERPDYENLSTSAVLHYCKCKILRPYLRLLGVMGLRPTSGDDIECSPCYSIFANLHTFQVLIFMCIGYVLQ
YTACFRRDRGFCYTLMRIDHELVSNTTKELQYERICYGSIAFSYAIPSILHLSAYLYAVYLFRIRENEQLQNLMERAFLM
SSDPSDRGSQKRLVRILWLFIVLSIIWMIIALITVNLMMARGIIVFQWLHSSPDQLKTVLKFFLIVCTLWHDMVQGTIIT
SYCLQGQLLMSHLYFLRTKLLQHTLAPLDWMKEISEFKKLLKYFNDDFGPAVCIYTVVNFSWAAAGILWLLKYDNVDVQS
SPIIYISIINVSLWVVISLAPFIQAARLTSACSTIQGIGHEIRVRPFVYQDTPGSDLDTILLYASSLNMCARLFRVPITG
RYLLLALTVGSIVMLILGQCHFLSSL
>XP_045521670.1 uncharacterized protein LOC123712556 isoform X1 [Pieris brassicae]
MGNKVDNVSLIAHAASDLLDSHVRGNEKLLPAMERSVRSSVDGNSVEIGEITESPETDYMSTSAILHYCKSKILVPYLKL
LTVMGLRPVADTSNSSRYAICFSHFHSAQVAVFMCLGYILQYMACFRRDRGFCYKLVPLALSSSLEYDAYRQVCYGNVTF
TYIGPSVLHFVGFLYALYLFRISDNEQLQNLMERVFLLSSYAPQGTPTTKPKKLLRMLWFFISLSVLWMCVSLCSVNLMI
AKGTIMFKWMENSSDEVLLFLKILLIVCTLIHDMIQATVITSYCLQAQLLQAHLMFLRERLLNRTISPLNWMREIAEFRK
LLKYLNDDLAPAVCLFTIVNSSWAVSGIMWLLDLDKVDTGTEPIAGISILNQLLWISAVVVPFIQAARLSAECYRTQSVG
HELCVRPFLHQDTSQEDITTVLAFATSLKLRAKLFWYPISSRYICLIMTLATIILFALGMCHYLQ
>XP_026487555.1 nucleolar protein 10 [Vanessa tameamea]
MQVSEIDNVKIYNLSAGKSLPDWLTERKKRALLKKNVDLRRRIELIQEFDMPGVSTSLRVSNDGQYIMATGIYKPRIKCF
DVNNLSLKFERCLDSEVVTFEILSEDYTKIVFLQCDRYVEFHVGHGRHFRLRVPHFGRDMKYHRPSCDLIVVGASNEVYR
LNLELGQFLAPYVTKATEINCCSVNEEHGLLVFGTESGHVEAWDPRTKSRQGILDCALHCSDAEYRNTSVPSISALKFNG
ALQMGVGTSSGHVLLYDIRSSKPLLVKDHMNEIPIKCIEFHKQMDYVYSMDSNVVKIWDINTGKQYTNIESSVDFNDLCV
IPNTGLSMMAVEDQKMQIYYIPSLGPAPRWCAFLDNLTEEMESSASQTVYDDYKFITKQELESLGLDHLLGTNLLRAYMH
GYFVDVRLYKRAKSIADPFAFEEYKKRKIREKIEQERPSRIKVEDNLPKVNRDLASRLLDSDTRKNKHSVHLLKDDRFKA
LFENPDFEVDKGADEYRLLNPVLARLDKNKSKPKLETEDMEIAETVDKDSDQELYETSDSSDEDRTWTKEVKKQHKIIRR
KKQDEDDEELESENDEKVYEFTKAPITANIRSVMQVSKKSLGERLAREGSTIVTGTAGNREMKFSMRNKKKSSENDKKMK
KHYEERKQIVRRTGYLTKKRLPKMLKIMQNDNASYSSSSDLLDSHVLGNDKLALPTMERSTRSSLDANSVEIGEITESPD
TEYMSTSAILHYCKSKILLPYLKLLTVMGLRPVVDASNSSKYAICFSHFHSAQVAVFLCLGYILQYMACFRRDRGFCYKL
IPLALTSSFEYDAYKQVCYGNVAFTYIGPSVLHFIGFLYALYLFRISDNEQLQNLMERVFLLSSYAPQGTPTAKPKRLLR
MLWFFIILSILWMCISLCSVNLMMARGTIMFRWMESSSSEMILGLKILLIICTLIHDMVQATVITSYCLQAQLLQAHLMF
LKERLLNRTITPLNWMREIAEFRKLLKYLNNDLAPAVCLFTIVNVSWAASGIMWLLNLDKVDTGTEPIAGISVLNLLLWI
SAVMVPFIQAARLSQECARTQGVGHELCARPFLHRDTSAEDIGAVLAFAASLRLRAKLFHCPVAGRHVCVLLALAVVVLF
ALGMCHYLQ
>XP_045521672.1 uncharacterized protein LOC123712556 isoform X2 [Pieris brassicae]
MQRDNGSYSSSSDLLDSHVRGNEKLLPAMERSVRSSVDGNSVEIGEITESPETDYMSTSAILHYCKSKILVPYLKLLTVM
GLRPVADTSNSSRYAICFSHFHSAQVAVFMCLGYILQYMACFRRDRGFCYKLVPLALSSSLEYDAYRQVCYGNVTFTYIG
PSVLHFVGFLYALYLFRISDNEQLQNLMERVFLLSSYAPQGTPTTKPKKLLRMLWFFISLSVLWMCVSLCSVNLMIAKGT
IMFKWMENSSDEVLLFLKILLIVCTLIHDMIQATVITSYCLQAQLLQAHLMFLRERLLNRTISPLNWMREIAEFRKLLKY
LNDDLAPAVCLFTIVNSSWAVSGIMWLLDLDKVDTGTEPIAGISILNQLLWISAVVVPFIQAARLSAECYRTQSVGHELC
VRPFLHQDTSQEDITTVLAFATSLKLRAKLFWYPISSRYICLIMTLATIILFALGMCHYLQ
>XP_035446210.1 uncharacterized protein LOC118273381 isoform X1 [Spodoptera frugiperda]
MMLLFIKKIHCSESLSLLFSVYPFNSQRKFNLASDLLDSHVLGNDKLAEPAMERSTRFSIDGNSVDIGEITESPDTEYMS
TSAILHYCKSKILLPYLKLLTIMGLRPVLDVSNSSKCAICCSHFHSIQVAILMFLGYVLQYMACFRRDRGFCYKLVPLAL
TSSLEYENYKQVCYGNVIFTYIGPSILHFVGFLYALYLFRISDNEQLQNLMERVFLLSSYSPQGMPTTKPKRLLRMLWFF
IILSVIWMCLSLCSVNLMLAKGNIIFRWMENSSYEIRMVLKVLLIICTLIHDMVQATIITSYCLQAQLLQAHLMFLKERL
LNRTITPLNWMREIAEFRKLLKYLNDDLAPAVCLFTIVNISWATSGIMWLLNLDKVDTETEPLVGISILNELIWISAVIV
PFVQAARLSKECRRTQSVGHELCVRPFLHQDTSQEDITSVLMYASTLRLHAKLFHYPIAGRYLCLVLTITAIVLFSLGMC
HLLQ
>XP_048484281.1 uncharacterized protein LOC105387429 isoform X1 [Plutella xylostella]
MYSPIQNNDNGLSDSDTANEMDNVHFSTDYVASDLLDSHVRGNNKLPEPTMERSATSLDANSVDIGEITESPDTDYMSTS
AILHYCKSKILIPYLKLLTIMGLRPVVEAAHSSRCAVYFSHLHSAQVAVFMVLGYILQYMACFRRDRGFCYKLVPLALTS
SLEYESYKQVCYGNVTFTYVGPSVLHFVGFVYSLYLFRISDNEQLQNLMERVFLLSSYAPQGSPSANPKRLLRVLWCFIV
LSALWMGLSLCSVNLMMAEGMIIFRWMEGCSDEWKLVLKILLIACTLIHDMVQATVTTSYCLQARLLQAHLMFLKERLLN
RTITPLNWMREIAEFRKLLKYLNDDLAPAVCLFTIVNVSWAVSGALWLLDLDRVDTETEPIRGISVLNVLLWLSASAVPF
IQAARLSHEGRLTQSVGHELSVRPFLHQDTAQEDITTVLMFASTLKLQAKLFHYPIVSRYLYLVLTLGTIVLFSLGMCHY
LQ
>XP_045542672.1 uncharacterized protein LOC123723588 [Papilio machaon]
MQNDNGSYGSASDLLDSHVLGNEKQCRAPAMETSRRSSLGANSVEIGEITESPDTEYMSTSAILHYCKSKILVPYLKLLT
IMGLRPVVDASNSSKYAICFSHYHSAQVAVLMFFGYILQYMACFRRDRGFCYKLVPLAMTSSLEYDTYKQICYGNVTLTY
IGPSVLHYIGFLYALYLFRISDNEQLQNLMERVFLLSSYAPQGSATANPKRLLRMLWFFIILSIVWMCISLCSVNLMLAR
GTIMFRWMETSSNEVRLGLKILLIICTLIHDMVQATVITSYCLQAQLLQAHLMFLRERLLNRTITPLNWMREIAEFRKLL
KYLNDELAPAVCLFTIVNISWAASGFMWLLGLDKVDTETEPIAGISILNQLLWLAAVIAPFVQAARLSTECRHTQSVGHE
LCVRPFLHQDTSHEDISAVLMYAATLNLRAKLFCHPVAGNYVCLALTLALIVLFALGMSHYLQ
>XP_047515670.1 uncharacterized protein LOC125056560 isoform X1 [Pieris napi]
MQRDNGSYSSYMGNKVDNVSLIAHAASDLLDSHVLGNEKLVPAMERSVRSSVDGNSVEIGEITESPETDYMSTSAILHYC
KSKILVPYLKLLTVMGLRPVADTSNSSRCAICFSHFHSAQVAVFMCLGYILQYMACFRRDRGFCYKLVPLALSSSLEYDA
YRQVCYGNITFTYIGPSVLHFLGFLYALYLFRISDNEQLQNLMERVFLLSSYAPQGTPTTKPKKLLRMLWFFISLSVLWM
CVSLCSVNLMMAKGTIMFRWMENSSDELLLFLKILLIVCTLIHDMIQATVITSYCLQAQLLQAHLMFLRERLLNRTISPL
NWMREIAEFRKLLKYLNDDLAPAVCLFTIVNSSWAVSGIMWLLDLDKVDTGTEPIAGISILNQLLWISAVVVPFIQAARL
SAECHRTQSVGHELCVRPFLHQDTSQEDITTVLAFATSLKLRAKLFCYPISSRYLCLILTLATIILFALGMCHYLQ
>XP_048484284.1 uncharacterized protein LOC105387429 isoform X2 [Plutella xylostella]
MYSPIQNNDNGLSDSASDLLDSHVRGNNKLPEPTMERSATSLDANSVDIGEITESPDTDYMSTSAILHYCKSKILIPYLK
LLTIMGLRPVVEAAHSSRCAVYFSHLHSAQVAVFMVLGYILQYMACFRRDRGFCYKLVPLALTSSLEYESYKQVCYGNVT
FTYVGPSVLHFVGFVYSLYLFRISDNEQLQNLMERVFLLSSYAPQGSPSANPKRLLRVLWCFIVLSALWMGLSLCSVNLM
MAEGMIIFRWMEGCSDEWKLVLKILLIACTLIHDMVQATVTTSYCLQARLLQAHLMFLKERLLNRTITPLNWMREIAEFR
KLLKYLNDDLAPAVCLFTIVNVSWAVSGALWLLDLDRVDTETEPIRGISVLNVLLWLSASAVPFIQAARLSHEGRLTQSV
GHELSVRPFLHQDTAQEDITTVLMFASTLKLQAKLFHYPIVSRYLYLVLTLGTIVLFSLGMCHYLQ
>XP_022130931.2 uncharacterized protein LOC111004272 isoform X2 [Pieris rapae]
MQRDNGSYSSSSDLLDSHALGNEKLVPAMERSMRSSVDGNSVEIGEITESPETDYMSTSAILHYCKSKILVPYLKLLTVM
GLRPVADTSNSSRCAVCFSHFHSAQVAVFMCLGYILQYMACFRRDRGFCYKLVPLALSSSLEYDAYRQVCYGNVTFTYIG
PSVLHFVGFLYALYLFRISDNEQLQNLMERVFLLSSYAPQGTPTTKPKKLLRMLWFFISLSVLWMCVSLCSVNLMMAKGT
IIFRWMENSSDELLLFLKILLIVCTLIHDMIQATVITSYCLQAQLLQAHLMFLRERLLNRTISPLNWMREIAEFRKLLKY
LNDDLAPAVCFFTIVNSSWAVSGIIWLLDLDKVDTGTEPIAGISILNQLLWISAVVVPFIQAARLSAECHRTQSVGHELC
VRPFLHQDTSQEDITTVLAFATSLKLRAKLFCYPISSRYICLILTLATIILFALGMCHYLQ
>XP_022130930.2 uncharacterized protein LOC111004272 isoform X1 [Pieris rapae]
MGNKVDNVSLIAHAASDLLDSHALGNEKLVPAMERSMRSSVDGNSVEIGEITESPETDYMSTSAILHYCKSKILVPYLKL
LTVMGLRPVADTSNSSRCAVCFSHFHSAQVAVFMCLGYILQYMACFRRDRGFCYKLVPLALSSSLEYDAYRQVCYGNVTF
TYIGPSVLHFVGFLYALYLFRISDNEQLQNLMERVFLLSSYAPQGTPTTKPKKLLRMLWFFISLSVLWMCVSLCSVNLMM
AKGTIIFRWMENSSDELLLFLKILLIVCTLIHDMIQATVITSYCLQAQLLQAHLMFLRERLLNRTISPLNWMREIAEFRK
LLKYLNDDLAPAVCFFTIVNSSWAVSGIIWLLDLDKVDTGTEPIAGISILNQLLWISAVVVPFIQAARLSAECHRTQSVG
HELCVRPFLHQDTSQEDITTVLAFATSLKLRAKLFCYPISSRYICLILTLATIILFALGMCHYLQ
>XP_047515672.1 uncharacterized protein LOC125056560 isoform X3 [Pieris napi]
MQRDNGSYSSSSDLLDSHVLGNEKLVPAMERSVRSSVDGNSVEIGEITESPETDYMSTSAILHYCKSKILVPYLKLLTVM
GLRPVADTSNSSRCAICFSHFHSAQVAVFMCLGYILQYMACFRRDRGFCYKLVPLALSSSLEYDAYRQVCYGNITFTYIG
PSVLHFLGFLYALYLFRISDNEQLQNLMERVFLLSSYAPQGTPTTKPKKLLRMLWFFISLSVLWMCVSLCSVNLMMAKGT
IMFRWMENSSDELLLFLKILLIVCTLIHDMIQATVITSYCLQAQLLQAHLMFLRERLLNRTISPLNWMREIAEFRKLLKY
LNDDLAPAVCLFTIVNSSWAVSGIMWLLDLDKVDTGTEPIAGISILNQLLWISAVVVPFIQAARLSAECHRTQSVGHELC
VRPFLHQDTSQEDITTVLAFATSLKLRAKLFCYPISSRYLCLILTLATIILFALGMCHYLQ
>XP_032510659.1 uncharacterized protein LOC116765319 [Danaus plexippus plexippus]
MQSDNGSYSSSNDLLDSHVLGHDKLGVPAMERSTRSSLDAHSVEIGEITESPDTEYMSTSAILHYCKSKILLPYLKLLTV
MGLRPVADASNSSKYSICISHFHSAQVAVFMFLGYILQYMACFRRDRGFCYKLVPLALSSSLEYDSYRQVCYGNIAFTYI
GPSVLHFMGFLYALYLFRIADNEQLQNLMERVFLLSSYAPQGTPSVKPKRLLRMLWFFIILSVIWMCISLCSVNLMMAKG
TIIFKWMETSSTDVILGLKILLIISTLIHDMVQATVITSYCLQAQLLQAHLMFLKERLLNRTITPLNWMREIAEFRKLLK
YLNDDLAPAVCLFTIVNISWAASGIMWLLNLDKVDTGTEPIAGISVLNQLLWISAVMVPFIQAARLSDECHRTQSVGHEL
CVRPFLHQDTSQEDISTVLAYSASLQLRAKLFYYPIAGRYICLVFTITIILLFTLGMCHYLQ
>XP_047987327.1 uncharacterized protein LOC125227146 [Leguminivora glycinivorella]
MTELIAHKYVMMHNNNGSYGSASDLLDSHVLGRDKQEEPAMERSTRSSLDANSVDIGEITESPDTEYMSTSAILHYCKSK
ILLPYLKLLTIMGLRPVVDSSNSSRVAICLSHFHSAQVAVFMCLGYILQYMACFRRDRGFCYKLVPLALESSMEYETYKQ
VCYGNVTLTYIGPSILHFLGFLYALYLFRISDNEQLQNLMERVFLLSSYTQQGVASANPKRLLRLLWAFIILSVLWMCMS
LCSVNLMMAEGTIMFRWMEQSSKQTLLILKILLVACTLVHDMVQATIITSYCLQAQLLQAHLMYLKERLLNRSTTPLNWM
REIAEFQKLLKYLNDDLAPAVCLFTIVNISWVASGAMWMYSLDKVDTQTEPIVGISLLNLLLWIFAAIVPFIQAARLSKE
CRRTESVGHELCVRPFLHQDTPHEDVAAVLMYSTTLRLRAKLFHHPVAGRYLWLMLTITLVGLFSLGMCHYI
>XP_029679880.1 uncharacterized protein LOC115245610 isoform X3 [Formica exsecta]
MICSIETFNKCSVHCTQQVDEITEDYENFISTSAILHYCKHKILKPYLRLLSVMGLRPTSSDDSDHSLQCSILANLHTLQ
VTVFICIGYVLQYMACFRRDRGFCYKILLQEQNIDEKEPSCYGNVIFSYLIPSILHLVAYLYTIYLFRIKENEQLQSLME
RAFLLSSNPINRGNQKRLVHILWLFIALSIVWMITALITVNIQMAKENITFQWVENSPYQVKITLKVLLVVCTLWHDMIQ
GTIITSYCLQGQLLMSHLYFLRGKLLQHILLPIDWMRDIDEFKKLLKYFNDGLGPAVCIYTIVNLSWATAGIVWLFQYYI
NDANDMYPITYVNVMNIVLWILISIAPFIQAARLTNACSMIRAVGHEIRIRPFVYQTTPGEDLDSILLYTSSLKMCAKLF
RIPIKGRYLCLLLTIGSISILTLGQCQFFL
>XP_045510767.1 uncharacterized protein LOC123705792 isoform X1 [Colias croceus]
MQNENGSYSSNMGNKMDNVNYLIGRIASDLLDSHVLGNEKLDVPAMERSMRSSVDGNSVDIGEITETPETEYMSTSAILH
YCKSKILLPYLKLLSVMGLRPGADASNSSCYTNCLSHFHSAQVAVFMCLGYILQYMACFRRDRGFCYKLVPLTLTSIEYD
TYKQVCYGNVTFTYFGPSLLHFLGFIYALYLFRISDNEQLQNLMERVFLLSSYAPQGTPTTKPKRLLRMLWFFIILSVLW
MCISLCSVNLMLARGTIMFRWMEDCSNDILLVLKILLIICTLIHDMVQATVITSYCLQAQLLQAHLMFLKERLLNRTISP
LNWMREISEFRKLLKYLNDDLAPAVCLFTIVNASWAVSGIMWLLDLDKVDTGTEPIAGISILNQLLWVSAVVVPFIQAAR
LSAECRRTQSIGHELCVRPFLHQDTSQEDISTVLAYSTSLKLRAKLFCFPVAGRYICLLLTLTLIILFALGMCHYLQ
>XP_045510768.1 uncharacterized protein LOC123705792 isoform X2 [Colias croceus]
MQNENGSYSSSRIASDLLDSHVLGNEKLDVPAMERSMRSSVDGNSVDIGEITETPETEYMSTSAILHYCKSKILLPYLKL
LSVMGLRPGADASNSSCYTNCLSHFHSAQVAVFMCLGYILQYMACFRRDRGFCYKLVPLTLTSIEYDTYKQVCYGNVTFT
YFGPSLLHFLGFIYALYLFRISDNEQLQNLMERVFLLSSYAPQGTPTTKPKRLLRMLWFFIILSVLWMCISLCSVNLMLA
RGTIMFRWMEDCSNDILLVLKILLIICTLIHDMVQATVITSYCLQAQLLQAHLMFLKERLLNRTISPLNWMREISEFRKL
LKYLNDDLAPAVCLFTIVNASWAVSGIMWLLDLDKVDTGTEPIAGISILNQLLWVSAVVVPFIQAARLSAECRRTQSIGH
ELCVRPFLHQDTSQEDISTVLAYSTSLKLRAKLFCFPVAGRYICLLLTLTLIILFALGMCHYLQ
>XP_045510769.1 uncharacterized protein LOC123705792 isoform X3 [Colias croceus]
MQNENGSYSSTSDLLDSHVLGNEKLDVPAMERSMRSSVDGNSVDIGEITETPETEYMSTSAILHYCKSKILLPYLKLLSV
MGLRPGADASNSSCYTNCLSHFHSAQVAVFMCLGYILQYMACFRRDRGFCYKLVPLTLTSIEYDTYKQVCYGNVTFTYFG
PSLLHFLGFIYALYLFRISDNEQLQNLMERVFLLSSYAPQGTPTTKPKRLLRMLWFFIILSVLWMCISLCSVNLMLARGT
IMFRWMEDCSNDILLVLKILLIICTLIHDMVQATVITSYCLQAQLLQAHLMFLKERLLNRTISPLNWMREISEFRKLLKY
LNDDLAPAVCLFTIVNASWAVSGIMWLLDLDKVDTGTEPIAGISILNQLLWVSAVVVPFIQAARLSAECRRTQSIGHELC
VRPFLHQDTSQEDISTVLAYSTSLKLRAKLFCFPVAGRYICLLLTLTLIILFALGMCHYLQ
>XP_026757092.1 uncharacterized protein LOC113516815 isoform X2 [Galleria mellonella]
MHNGNSSYDSASDLLETHVLGNEKTMERSMRSSLGGNSVDIGEITESPDTEYMSTSAILHYCKSKILLPYLKLLTIMGLR
PLVDVSNSSKFTICVSHFHSVQVAVYMSLGYILQYMSCFRRDRGFCYKLVPLALASPKEYNTYKEVCYGNIVFAYIGPSA
LHFMGFLYALYLFRISDNEQLQNLMERVFLLSSYAPQGMPTAKPRRLLRMLWFFIILSVLWMCLSLCTVNLMMAKGTIMF
RWMETSSNEVILLLKVLLIVCTLVHDMVQATIVASYCLQAQLLQVHLTFLKERLLNRTITPLNWMREIAEFRKLLKYLNE
DLAPAVCMFIVVNMSWATSGLMWLLNWDKIDARTEPIMAISVLNQLLWVSAVIVPFIQAARLSKECRQTQSVGHELCVRP
FLHQDTSHEDITTILMYASSLKLRAKLFHFPIAGRHLCIILTVSTIVLFSLGMCHYLQ
>XP_011502951.1 PREDICTED uncharacterized protein LOC105366268 [Ceratosolen solmsi marchali]
MIKKLLHQNSLAMNFINRQFHHFYQIYNYIALKFVLYQIGEIAEMPDYENLSTSAVLHYCKYKILKPYLRLLGVMGLRPN
SEENEYFSHYCIIANFHIFQVITFMCIGYVLQFMACYRRDRGFCYAVAMLEKEVISKTHTYEKMCDGNTIFSYFIPSALH
LIAYLYTVYLFRIKENEQLQNLMERAFLLSSNPTNRGSQKRLVRILWLFIGLGVVWMIMAFTAVSLMTVKEVVTFQWLKY
SSYNIKIVLKVFLILCTLWHDMVQGTIITSYCLQGQLLISHLQFLRVKLLQHTMPGLEWMKEISEFRKLLKYFNDDYGPA
VCIYTVVNVSWAMSGTTWLLKYSENIHNNSLSCVSIVNVILWIWISTVPFIQAARLTTACSMIQSTGHEVRVRPFVYQST
PGEDLDTLLLYTSSLKMCARLYRVPITGRYLCLLLILGSVASLTLGQCHFFS
>XP_046961564.1 uncharacterized protein LOC124531142 [Vanessa cardui]
MQNDNASYSSSSDLLDSHVLGNDKLALPTMERSTRSSLDANSVEIGEITESPDTEYMSTSAILHYCKSKILLPYLKLLTV
MGLRPVVDASNSSKYAICFSHFHSAQVAVFLCLGYILQYMACFRRDRGFCYKLIPLALTSSFEYDTYKQVCYGNVAFTYI
GPSVLHFIGFLYALYLFRISDNEQLQNLMERVFLLSSYAPQGTPTAKPKRLLRMLWFFIILSILWMCISLCSVNLMMARG
TIMFRWMESSSSEMILGLKILLIICTLIHDMVQATVITSYCLQAQLLQAHLMFLKERLLNRTITPLNWMREIAEFRKLLK
YLNNDLAPAVCLFTIVNVSWATSGIMWLLNLDKVDTGTEPIPGISVLNQLLWISAVMVPFIQAARLSQECARTQGVGHEL
CARPFLHRDTSAEDIGAVLAFAASLRLRAKLFRCPVAGRHVCVLLALAAALLFALGMCHYLQ
>XP_014232196.1 uncharacterized protein LOC106656066 isoform X1 [Trichogramma pretiosum]
MTQNYYDSFDKVVDSNTGIPEDYWHLIDTANENGTIPNKECSSSHPSQDEANNSSTPSYLSDFHLRSTEIGEISEMPDYE
NLSTSAVLHYCKNKILKPYLGLLAVMGLRPNSEQLERCSLYSILANFHTCQVVLFMCMGYVLQYMACYRRDRGFCYISTV
LSEISIPNKPRTYERTCHGNAIFAYFLPNALHLIAYIYAIYLFRVKENEQLQNLMERAFLLSSHPAHRGGQKHLVRILWL
FIILGVIWIICASITISLMTANEIVTFQWLKNSSQDLETILKVCLILCTLWHDMVQGTIITSYCLQGQLLISHLHFLRLK
LIQHTMPGLEWMKEVSEFKKLLKYFNDEFGPPVCIYTVVNISWTLTGTAWLLKYDSENAKMNPITCINIINVILWAWISV
VPFIQAARLTTACSMIQNTGHEVRVRPFVHQSTPREDLDTLLMYTSSLKICARLFRVPITEFQFGALHASSNSTYANYPR
IATLHTRSIETRSAHDRPNESLGLFARCQQKRLSGLLACRRPSLRSLSSGVQCPRRVRSPCRRR
>XP_011261980.1 uncharacterized protein LOC105254788 isoform X2 [Camponotus floridanus]
MALVQSNNKPKNGKDSLQQNHEESTEISAPSILTSITTTLQSTQVDEITEDYENFISTSAILHYCKHKILRPYLRLLSVM
GLKPTNSDDSDHSLQCSILANIHTLQVTIFICIGYILQYMACFRRDRGFCYEILMQEQNVGRKEPSCYGNMIFSYLLPSI
LHLIAYLYTIYLFRIKENEQLQNLMERAFLLSSNPINRGNQKRLVHILWLFIALSIVWMITALITVNIQMAKGNIMFQWV
ENSPYQVKVTLKVFLVICTLWHDMIQGTIITSYCLQGQLLMSHLYFLRGKLLQHILLPIDWMRDIDEFKKLLKYFNDGLG
PAVCIYTIVNLSWAIAGIVWLFQYYINDANDIYPITYVNVMNIILWILISIAPFIQAARLTNACSMIQAVGHEIRIRPFV
YQTTSGEDLDSILLYTSSLKMCAKLFKMPIKAL
>XP_023315956.1 uncharacterized protein LOC106656066 isoform X2 [Trichogramma pretiosum]
MRDTANENGTIPNKECSSSHPSQDEANNSSTPSYLSDFHLRSTEIGEISEMPDYENLSTSAVLHYCKNKILKPYLGLLAV
MGLRPNSEQLERCSLYSILANFHTCQVVLFMCMGYVLQYMACYRRDRGFCYISTVLSEISIPNKPRTYERTCHGNAIFAY
FLPNALHLIAYIYAIYLFRVKENEQLQNLMERAFLLSSHPAHRGGQKHLVRILWLFIILGVIWIICASITISLMTANEIV
TFQWLKNSSQDLETILKVCLILCTLWHDMVQGTIITSYCLQGQLLISHLHFLRLKLIQHTMPGLEWMKEVSEFKKLLKYF
NDEFGPPVCIYTVVNISWTLTGTAWLLKYDSENAKMNPITCINIINVILWAWISVVPFIQAARLTTACSMIQNTGHEVRV
RPFVHQSTPREDLDTLLMYTSSLKICARLFRVPITEFQFGALHASSNSTYANYPRIATLHTRSIETRSAHDRPNESLGLF
ARCQQKRLSGLLACRRPSLRSLSSGVQCPRRVRSPCRRR
>XP_026757091.1 uncharacterized protein LOC113516815 isoform X1 [Galleria mellonella]
MVTVHMTVVSVIRLLNEASDLLETHVLGNEKTMERSMRSSLGGNSVDIGEITESPDTEYMSTSAILHYCKSKILLPYLKL
LTIMGLRPLVDVSNSSKFTICVSHFHSVQVAVYMSLGYILQYMSCFRRDRGFCYKLVPLALASPKEYNTYKEVCYGNIVF
AYIGPSALHFMGFLYALYLFRISDNEQLQNLMERVFLLSSYAPQGMPTAKPRRLLRMLWFFIILSVLWMCLSLCTVNLMM
AKGTIMFRWMETSSNEVILLLKVLLIVCTLVHDMVQATIVASYCLQAQLLQVHLTFLKERLLNRTITPLNWMREIAEFRK
LLKYLNEDLAPAVCMFIVVNMSWATSGLMWLLNWDKIDARTEPIMAISVLNQLLWVSAVIVPFIQAARLSKECRQTQSVG
HELCVRPFLHQDTSHEDITTILMYASSLKLRAKLFHFPIAGRHLCIILTVSTIVLFSLGMCHYLQ
>XP_044014932.1 uncharacterized protein LOC122857018 isoform X2 [Aphidius gifuensis]
MANVNSNETTSFKDPTPSRADNYSHESRNSILSDLQIRSTEVGIITETPDYENLSTSAVLHYCKCKILRPYLRLLAVMGL
RPTNSDCEHFSFYCILANIHTFQVTIFMCIGYVLQYMACFRRDRGFCYKKLPVQYDSIENINRTRVYHQICYENSTFSFL
IPSILHLVAYLYTVYLFRVKENEQLQNLMERAFLLSSNSVNRGNQKKLVKILWLFIGLSVVWMTVALITVNVMMARGNIQ
FQWLENSPDKMKEFLKILLIICTLWHDMVQGTIITSYCLQGQLLVAHLNFLKTKLLQHTIPPLDWMKEISEFRKLLKYFN
HDLSPAVCIYTIVNISWAASVVPFIQAARLTTACTMIQSIGHEVRVRPFVYQCVPGEDLDTILLYTSSLKMSARLFRIPI
TGRYLWLCLTFGTIVILTLGQCHFFS
>XP_021925747.1 nucleolar protein 10 [Zootermopsis nevadensis]
MFVSDPNNVKIYNLSAGKSLPEWLSDRKRRALQKKNVDIRRRIELIQDFEMPGISTTVKVSADGNFILATGIYKPRMRCY
DVNNLSMKFERCFDSEIVTFEILSEDYSKVVFLRSDRYVEFHAAQGRYYRLRIPRFGRDLKYHPGTCDLYVVGAGPEVYR
LNLEQGQFLNSLVTDASEVNRCAINPVHQLLVCGTQEGKVEAWDSRTRGRVGTLDCALSITDSQLDGFPSVTALQFQGSL
TLGVGTATGQVLLYDIRSSRPFQVKDHMYGLPIHDLDFSEAQDLVLSMDSSVIKIWEKQTGKLFTSIEAAADFNGLCLVP
NTGMIFAANEDTKIQTYYIPSLGPAPRWCSFLDSLTEELEEKHVDTVYDDYKFVTRKELQDLGLDHLMGTNLLRAYMHGF
FVDIRLYRKAKSVAEPFAFDEYKRKKIREKIEGDRENRVKLQTLPKVNKDLALKLIDEELKEKRKKNKSGTDLLKDGRFK
ALFENPDFEVDKNAEEYRLLNPVVSRLDRSRKKELKKQLVHQQFEEVEGGSENKESSESESSSDDDQQWTKEVKHQHYLL
RQEERERMKEEEEKEVGLPRFFELKEGEEFKGLQGNVKKRRNNSSLGERAQQEGRDTVRLLGSIGNREMTFSLGKKERIL
NSREQGRKHHEERRKLLRPAKNLPGLRSKRKFPLSLCDLDLSEMQEVGIVCHMALNLLLILFFYCKKPQNNRFPIQNSNR
LPPEYAVEMTSVAMQPSVCEAMLGGDSAEGGTTTESSMKPPKEIEVSSEFVQITESLHQESLSTSALLYYCQCKILRPYS
RLLCLMGLRPSTVENTEHDCILTCCSYKHLVFVLVLMFVGYILQYMTCFRRDRGFDFKNESTTEVEDREYICYGNIAFTY
IVPSLLHFSAYVYALYLFRINDNEQLQSLMERALLVSGGSATQRTVVYSLWISIGLSILWVTASVVSVCIMVADGAIVFR
WLQHSSGEVTILLKGLLVLSTLWHDMVQATLITSYCLQSQLLSLHVQSLREKLLQYVMSHRDWMREIHEFRNLLKYLNED
LAPIVCVLSIVNISFAASGIIWLLKFDITDTQTEPIIGVSVLNTILWALIAVAPFIQAARLTASCIAMQDVGHEVRTRPF
VYETTPEQDLDSILLYTSSLHMTSELFKVPVTGRYLCMAATIGTILIITLGQCHIL
>XP_047544872.1 uncharacterized protein LOC125077110 [Vanessa atalanta]
MYSSSSDLLDSHVLGNDKLALPTMERSTRSSLDANSVEIGEITESPDTEYMSTSAILHYCKSKILLPYLKLLTVMGLRPV
VDASNSSKYAICFSHFHSAQVAVFLCLGYILQYMACFRRDRGFCYKLIPLALTSSFEYDAYKQVCYGNVAFTYIGPSVLH
FIGFLYALYLFRISDNEQLQNLMERVFLLSSYAPQGTPTAKPKRLLRMLWFFIILSILWMCISLCSVNLMMARGTIMFRW
MESSSSDMILGLKILLIICTLIHDMVQATVITSYCLQAQLLQAHLMFLKERLLNRTITPLNWMREIAEFRKLLKYLNNDL
APAVCLFTIVNVSWATSGIMWLLNLDKVDTGTEPIAGISVLNLLLWISAVMVPFIQAARLSQECARTQGVGHELCARPFL
HRDTSAEDIGAVLAFAASLRLRAKLFHCPVAGRHVCVLLALAVVVLFALGMCHYLQ
>XP_045459319.1 uncharacterized protein LOC123669773 [Melitaea cinxia]
MVIEFLCHCLASDLLDSHVLENDKLIAPTMERSTRSSLDGNSVEIGEITESPDTEYMSTSAILHYCKSKILLPYLKILTI
MGLRPVVDASNSTKLAICFSHFHSAQVAVFMCLGYILQYMACFRRDRGFCYKLIPLALTSSLEYDAYKQVCYGNVAFTYI
GPSILHFLGFFYALYLFRIADNEQLQNLMERVFLLSSYAPQGMPTTAKPKRLLRMLWFFIILSILWMCISLCSVNLMMAK
GAIMFRWMETSSSEMILGLKILLIICTLIHDMVQATVITSYCLQAQLLQAHLMFLRERLLNRTITPLNWMREISEFRKLL
KYLNNELAPAVCLFTIVNISWATSGIMWLLNLDKVDTGTEPIAGISILNQLLWISAVIVPFIQAARLSAECRRAQGVGHE
LSARPFLHRDTSPEDIGAVLAYAASLRLRAKLFRYPVAGRFVALLLALALVALFALGMCHYLQ
>XP_046826044.1 uncharacterized protein LOC124427312 isoform X3 [Vespa crabro]
MAMKKIYIVDKTDSNNESKNGKDLPHQNHEETIHTSTPSILSELQIHSTEVGEIAEMPNYEHLSTSAVLHYSNFHTFQVA
VFMCIGYILQYMACFRRDRGFCYKLLPLELQIVPNVSKEPMHESVCFGNVIFSHIIPSLLHLIAYLYTVYLFRIKEHEQL
QNLMERAFLLSSNPIHRGNQKRLVRILWFFIALSVVWMIIALITVNIMMAQGVIFFQWLEHSPYQVKILLKILLIICTLW
HDMVQGTIITSYCLQGQLLIAHLYFLRGKLLQHTLPPIDWMKEISEFKKLLKYFNNDLGPAVSIYTVINLSWATAGTIWL
LQYNDDETENNSVTCISIINVVLWILISIVPFIQAARLTTACSMIQSIGHEVRIRPFVYESTPGEDLDTILLYTSSLKMC
ARLFRIPVTGRYLCLLLTVASITILTLGQCQIL
>XP_031331838.1 nucleolar protein 10-like [Photinus pyralis]
MQVSDPNNVKIYNLSVGKSLPEWLSERKRRAILKKNVDIRKRIELIQDFDMPGVSTSIRISQDGEYVLATGIYKPRVKCF
DVNNLSLKFERCYDAEAVTFEILSEDYSKLVFLQCDRYLEFHSAQGRYHRLRIPKFGRDMKFHSPSCDLFIVGASSDVYR
LNLERGQFLLPFSSNATTINKCAINSVHHLLICGTQEGHVEAWDPRSKTMVGSLDCAFNCISENKSLEGFPSVTALKFDG
ALTMGVGTATGQILLYDIRSNKPFYIKDHMYGMPIKDVEFHFQQDLVFSMDSSILKVWNKINGQLFTSIEATSDFNNLCT
VPGTGLFFLANECPKIQTYYIPSLGPAPKWASFLDSLTEELEESNRENVYDDYKFITKTELESLGLEHLIGTNLLRAYMH
GYFMDIRLYKKAKSVVNPFEFEEYRKKKIRDTIEKARENRVILNKLPKVNKDLALRLMDGQRSEKKKMQIGTSNLLTDSR
FKDLFNNPDFEIDKTTEEFRLINPILAKIEINKQKQLKKKLDKTQEFQPVQEEREGKNSSEESSDSEESSDDEHTWTKET
NQHSTKQKGHSDNLPKQPKMFELRQGEVYKGIQMLNHKKNRSALGERLASEDTSVRLLGSVGNRELTFTLNKYKRHEEIV
KKNKQHREERKKLVRLVPGIKHTNAPFWKVKGKRKLLSTQRRLGDIKCVSREREVMDVPEDLKTDHDHARTDVNPSSSFY
LTLSEDDIADAPFLDGPSHLSVTAVLNYCKLKILRPYLRLLSITGLRSLAVDQVESCTLWYILGLFYTIQVIILMCIGYL
LQYMACFRRDRGFCYKIFNTSEPLLKSMEQDITQLNSEKYEQICHGSVIFSYIIPSVLHLCAYLFGVYTFRSSENDQLPS
LMERVFLASSHLSDGFLSQKKLVKLLWIFVGLGVIWMLLSFMSVNFMMFDGTILFRWFENRSKAVIVTMKVMLIVGTLWH
DIIQATVISSYCLQAQLLTSYLHFLRSKLLQHPIQSIEWMREISEFKKLLKYLNENLSTSACVFIFINICWALSGTLWLL
GYDHIDFQTLPISVISILNVCLWWTLILAPFIQAARLTSACKLIKTVGHEVRARPFVHQGTPGSELDTILLYASSLDMSA
TLFKIPITGRALAFGVTVLAVSVLVIGQCHYLTA
>XP_041631919.1 uncharacterized protein LOC108086161 isoform X2 [Drosophila kikkawai]
MNGIERTAEAEPWSSRSGSRSRSRATSIGSSWLHDELQPGEHEPTSALLDYCKRKFLRPYVAILTLVGLNPISTDMSNVR
ACCSYVQALMVLCVLLLGYVLRYICGYRGDRGFNSYRDIRPITNGTDGGAVTPNTIGELLFGYIVPSAFNLMGFISAVLV
CKVIDHEQLQNLIERVFLMSAKPKRLCRMLWFFLGVALALLILLFGYACCVVVMQPAQIVKVSWLAEVLSDWETGLRVGL
LITILLQDLVEIIILSNYYIECYLLRMHLETLSHKLLMHSIDSLDWMREVLEFRKLLERLNQHVSIPVCFLIVMNLAYAF
AGLVYLFKDFDFHFCALKLVLLNIANVVLWLFLGLLPFFVASSVTRVCQNAQANGHQIRVRPFVYHNTSAEDLNSTLLFA
ASLDMSAKLFRMPIQPNYLCFAILVVVIVILTLGMCLNLTALGKM
>XP_034237132.1 uncharacterized protein LOC117642744 isoform X3 [Thrips palmi]
MSICKMPRFIDDSSEFPGAQLPHQRSSIESEDDLLSSVDVAEVVDQPGEDLLSTAAVLRYCKFRILRPYTRLLAAMGLRP
LTLEPTESRCLSILGHLHLIQALAFMCMGYLLQYMSCFRRDRGFCYKAKPTFARSVADVVKSHDQVCYGSLVFSYVLPSL
LHLAGYVYALWLFRIRENEQLQNLMERAFLLSSGPNNGPSSQRYLVRILWLFIGLSIVWVGLSLVAVTIMMLDGSVIFQW
LEHSPLELKYALTVLLLFSTLWHDMVQATITASYCLQSQLLTSHLYFLRKKLLQHNLQPLDFMREINEFQNLLEYLNEEL
APAVCIFTVVNLSWASAGLIWIFNYDSVDKETHPIVVVSVLNVILWILASVAPFIQAARLTSACENTKRLGHDVRVRPFV
YLDAPNEDLDAVLLFTSSLHMQAKLFQVPICGRHLCLLLAGTGITILTLGQCHVFQ
>NP_001261146.1 uncharacterized protein Dmel_CG3831 isoform C [Drosophila melanogaster]
MSTAERTAEGDRDYDRCREPWSSRSGSRSRATSIGSSWLHDELQPGEHEPTSALLDYCKRKFLRPYVAILTLVGLNPIST
DMTSIRACCSYVQALMVLFVLLVGYLLRYICGYRGDRGFTSYRDIRPITNGTDGGATTPNTIGELLFGFIVPSGFNLLAF
VSAVLVCKVIDHEQLQNLIERVFLMSAKPKRLCRMLWLFLAIALALLILLFGYACCVVMMQPSQIVKVSWLAEILSDWEM
WLRVGLLFTILLQDLVEIIILSNYYIECYLLRMHLETLSHKLLMHSIDSLDWMREVLEFRKLLERLNQHVSIPVCFLIVM
NLAYAFAGLVYLFKDFDFHYCALKLVLLNIANVMLWLFLGLLPFFVASSVTRVCQNAQANGHQIRVRPFVYHNTSAEDLN
STLLFAASLDMSAKLFRMPIQPNYLCFAILVVVIVILTLGMCLNLTALGKI
>XP_011069244.1 PREDICTED uncharacterized protein LOC105155051 isoform X3 [Acromyrmex echinatior]
MASVDCNNKYKNDTNLPQQNREEYTEIFVPSILTSITTFQSTDQVDEITEDYENFISTSAVLHYCKHKILRPYLRLLGVM
GLRPTNSDDHFLRCSILSNLHTIQVTIFICIGYILQYMACFRRDRGFCYKIFLEQNGPDNEQQTQEPSCYGNENEQLQNL
MERAFLLSSNPINHGNQKRLVHILWLFIALSIVWIIMALVTVNIQMAERNIVFQWMENSPYQVKIMLKVFLIICTLWHDM
VQGTIITSYCLQGQLLMSHLYFLRGKLLQHVLLPIDWMRDIDEFKKLLKYFNDELGPAVCIYTIVNLSWAVAGIIWLFQY
YVNNGDSNHVTYVSAMNVVLWILISIAPFIQDILPSDGISVYVRMRYSCTAARLTNACSMIRAVGHEIRIRPFVYQTTPG
EDLDSILLYTSSLKMCAKLFKIPIKSRYLCLLLTIGSISILTLGQCEFFS
>XP_045510770.1 uncharacterized protein LOC123705792 isoform X4 [Colias croceus]
MVPTVAIGEITETPETEYMSTSAILHYCKSKILLPYLKLLSVMGLRPGADASNSSCYTNCLSHFHSAQVAVFMCLGYILQ
YMACFRRDRGFCYKLVPLTLTSIEYDTYKQVCYGNVTFTYFGPSLLHFLGFIYALYLFRISDNEQLQNLMERVFLLSSYA
PQGTPTTKPKRLLRMLWFFIILSVLWMCISLCSVNLMLARGTIMFRWMEDCSNDILLVLKILLIICTLIHDMVQATVITS
YCLQAQLLQAHLMFLKERLLNRTISPLNWMREISEFRKLLKYLNDDLAPAVCLFTIVNASWAVSGIMWLLDLDKVDTGTE
PIAGISILNQLLWVSAVVVPFIQAARLSAECRRTQSIGHELCVRPFLHQDTSQEDISTVLAYSTSLKLRAKLFCFPVAGR
YICLLLTLTLIILFALGMCHYLQ
>XP_046826053.1 uncharacterized protein LOC124427312 isoform X4 [Vespa crabro]
MAMKKIYIVDKTDSNNESKNGKDLPHQNHEETIHTSTPSILSELQIHSTEVGEIAEMPNYEHLSTSAVLHYCKHKILRPY
LRLLGVMGLRPTSSDEIDHFSRYCILANFHTFQVAVFMCIGYILQYMACFRRDRGFCYKLLPLELQIVPNVSKEPMHESV
CFGNVIFSHIIPSLLHLIAYLYTVYLFRIKEHEQLQNLMERAFLLSSNPIHRGNQKRLVRILWFFIALSVVWMIIALITV
NIMMAQGVIFFQWLEHRGKLLQHTLPPIDWMKEISEFKKLLKYFNNDLGPAVSIYTVINLSWATAGTIWLLQYNDDETEN
NSVTCISIINVVLWILISIVPFIQAARLTTACSMIQSIGHEVRIRPFVYESTPGEDLDTILLYTSSLKMCARLFRIPVTG
RYLCLLLTVASITILTLGQCQIL
>XP_014206076.1 uncharacterized protein LOC106637704 [Copidosoma floridanum]
MKVNPTSANESASMSQPVQDAEQGPSSTPSLLSDLHSNEIGEITEMPDYENLCTSAVLHYCKHKILKPYLGLLSVMGLRP
NTEGIERSACLNCLIHYHTFQVVIFMCIGYVLQFLACYRRDRGFCYKAPLIQTEWLSSSTRGGDDYDKLCYGSPAFAYFV
PSSLHLIAYLYTVYLFRVKDNEQLQNLMERAFLLSFNPANRGGQKRLVRTLGLFIGLGLVWLLLALAAVSLMTAREAVSF
RWLEKRFPEAKTGLQVLLVLCTLWHDMVQSTIITSYCLQGQLLISHLNFLKIKLLQHSMSGLEWMKEISEFRKLLKYFND
QYAPAVCIYTIVNISYALSGLVWLIKLGEDNRKMDLLGYTNVVNVCLWIWISVAPFVQAARLTTTCSMMQSIGHEVRVRP
YVYQSTPGEDLDTLLLYTSSLKMCARLYRVPITGRYLCLFVAAGSVSTLTLGLCQFFS
>XP_016980841.1 uncharacterized protein LOC108045886 [Drosophila rhopaloa]
MSAVEQTAEADPWSSRSGSRSRSRSRATSIGSSWLHDELQPGEHEPTSALLDYCKRKFLRPYVAILTLVGLNPISTDMSN
VRACCSYVQALMVLFVLLVGYLLRYICGYRGDRGFTSYRDIRPITNGTDGGAVTPNTIGELLFGFIVPSGFNLMAFISAV
LVCKVIDHEQLQNLIERVFLMSAKPKRLCRMLWLFLGVALALLILLFGYACCVVIMQPTQIVKVFWLAKALSDWETWLRV
GLLVTILLQDLVEIIILSNYYIECYLLRMHLETLSHKLLMHSIDSLDWMREVLEFRKLLERLNQHVSIPVCFLIVMNLAY
AFAGLVYLFKDFDFHYCALKLVLLNIANVMLWLFLGLLPFFVASSVTRVCQNAQANGHQIRVRPFVYHNTSAEDLNSTLL
FAASLDMSAKLFRMPIQPNYLCFAILVVVIVILTLGMCLNLNALGKI
>XP_017054328.1 uncharacterized protein LOC108096894 isoform X2 [Drosophila ficusphila]
MSAEQTAGADPWSRRSGNGCWSGSRSQSRSRATSIGSSWLHDELQPGEHEPTSALLDYCKRKFLRPYVAILTLVGLNPIS
TDMSSIRACCSYVQALMVLFVLLVGYLLRYICGYRGDRGFTSYRDIQPSNNGTDGGAVTPNTIGELLFGFIIPSGFNLLA
FVSAVLVCKVIDHEQLQNLIERVFLMSAKPKRLCRMLWFFLTVALALLILLFGYACCVVMMQPSQIVKVSWLAEALSDWE
TWMRVGLLVTILLQDLVEIIILSNYYIECYLLRMHLETLSHKLLMHSIDSLDWMREVLEFRKLLDRLNQHVSIPVCFLIV
MNLAYAFAGLVYLFKDFDFHYCALKLVLLNIANVMLWLFLGLLPFFVASSVTRVCQNAQANGHQIRVRPFVYHNTSAEDL
NSTLLFAASLDMSAKLFRMPIQPNYLCFAILVVVIVILTLGMCMNLNALGKI
>XP_033151725.1 uncharacterized protein LOC117135542 [Drosophila mauritiana]
MSAAERTAEGDRDYDRCREPWSSRSGSRSRATSIGSSWLHDELQPGEHEPTSALLDYCKRKFLRPYVAILTLVGLNPIST
DMSSIRACCSYVQALMVLFVLLVGYLLRYICGYRGDRGFTSYRDIRPITNGTDGGATTPNTIGELLFGFIVPSGFNLLAF
VSAVLVCKVIDHEQLQNLIERVFLMSAKPKRLCRMLWLFLAIALALLISLFGYACCVVMMQPSQIVKVSWLAEILSDWEM
WLRVGLLFTILLQDLVEIIILSNYYIECYLLRMHLETLSHKLLMHSIDSLDWMREVLEFRKLLERLNQHVSIPVCFLIVM
NLAYAFAGLVYLFKDFDFHYCALKLVLLNIANVMLWLFLGLLPFFVASSVTRVCQNAQANGHQIRVRPFVYHNTSAEDLN
STLLFAASLDMSAKLFRMPIQPNYLCFAILVVVIVILTLGMCLNLTALGKI
>XP_026288080.1 uncharacterized protein LOC113213279 isoform X1 [Frankliniella occidentalis]
MDRFTMDICKMPRFIASSEYPGGQLTHERSSGGTEDDLLSSVDVAEVVDQTGEDLLSTAAVLRYCKFTILRPYTRLLATM
GLRPLTLEPTESQCLSILGHLHLVQALAFMCMGYFLQYMSCFRRDRGFCYKSKPTFSRSAADVVKSHEQVCYGSLVFSYV
LPSLLHLAGYVYALWLFRIRQNEQLQNLMERAFLLSSGPNNAPSSQRYLVRILWLFIGCSILWVSLSLVAVSVMMLDGTV
IFQWLEHSPLELKIALKLLLLFSTLWHDMVQATITASYCLQSQLLTSHLHFLRKKLLQHSLQPLEFMREINEFQNLLEYL
NEELAPAVCIFTVVNVSWASAGLMWIFNYDYVDKDTHPIIVVSVLNVVLWVLASVAPFIQAARLTSACEKTKRLGHDVRV
RPFVYLDTPNEDLDAVLLFTSSLHMQAKLFQVPISGRYLCLLLAGAGITILTLGQCHVFQ
>XP_016029179.1 uncharacterized protein LOC6735793 [Drosophila simulans]
MSAAERTAEGDRDYDRCREPWSSRSGSRSRATSIGSSWLHDELQPGEHEPTSALLDYCKRKFLRPYVAILTLVGLNPIST
DMTSIRACCSYVQALMVLFVLLVGYLLRYICGYRGDRGFTSYRDIRPITNGTDGGATTPNTIGELLFGFIVPSGFNLLAF
VSAVLVCKVIDHEQLQNLIERVFLMSAKPKRLCRMLWLFLAIALALLISLFGYACCVVMMQPSQIVKVSWLAEILSDWEM
WLRVGLLFTILLQDLVEIIILSNYYIECYLLRMHLETLSHKLLMHSIDSLDWMREVLEFRKLLERLNQHVSIPVCFLIVM
NLAYAFAGLVYLFKDFDFHYCALKLVLLNIANVMLWLFLGLLPFFVASSVTRVCQNAQANGHQIRVRPFVYHNTSAEDLN
STLLFAASLDMSAKLFRMPIQPNYLCFAILVVVIVILTLGMCLNLTALGKI
>XP_002040003.2 uncharacterized protein LOC6615629 [Drosophila sechellia]
MSAAERTAEGDRDYDRCREPWSSRSGSRSRATSIGSSWLHDELQPGEHEPTSALLDYCKRKFLRPYVAILTLVGLNPIST
DMTSIRACCSYVQALMVLFVLLVGYLLRYICGYRGDRGFTSYRDIRPITNGTDGGATTPNTIGELLFGFIVPSGFNLLAF
VSAVLVCKVIDHEQLQNLIERVFLMSAKPKRLCRMLWLFLAIALALLISLFGYACCVVMMQPSQIVKVSWLAEILSDWEM
WLRVGLLFTILLQDLVEIIILSNYYIECYLLRMHLETLSHKLLMHSIDSLDWMREVLEFRKLLERLNQHVSIPVCFLIVM
NLAYAFAGLVYLFKDFDFHYCALKLVLLNIANVMLWLFLGLLPFFVASSVTRVCQNAQANGHQIRVRPFVYHNTSAEDLN
STLLFAASLDMSAKLFRMPIQSNYLCFAILVVVIVILTLGMCLNLTALGKI
>XP_034237129.1 uncharacterized protein LOC117642744 isoform X1 [Thrips palmi]
MSICKMPRFIDDSSEFPGAQLPHQRSSIESEDDLLSSVDVAEVVDQPGEDLLSTAAVLRYCKFRILRPYTRLLAAMGLRP
LTLEPTESRCLSILGHLHLIQALAFMCMGYLLQYMSCFRRDRGFCYKAKPTFARSVADVVKSHDQVCYGSLVFSYVLPSL
LHLAGYVYALWLFRIRENEQLQNLMERAFLLSSGPNNGPSSQRYLVRILWLFIGLSIVWVGLSLVAVTIMMLDGSVIFQW
LEHSVLFFDSPLELKYALTVLLLFSTLWHDMVQATITASYCLQSQLLTSHLYFLRKKLLQHNLQPLDFMREINEFQNLLE
YLNEELAPAVCIFTVVNLSWASAGLIWIFNYDSVDKETHPIVVVSVLNVILWILASVAPFIQAARLTSACENTKRLGHDV
RVRPFVYLDAPNEDLDAVLLFTSSLHMQAKLFQVPICGRHLCLLLAGTGITILTLGQCHVFQ
>XP_047370650.1 uncharacterized protein LOC124957628 isoform X2 [Vespa velutina]
MVMTDSNNESKNGKDLPHQNHEETIHISTPSILSELQIHSTEVGEIAEMPNYEHLNTSAVLHYCKHKILRPYLRLLGVMG
LRPTSSDEIDHFSRYCILANFHTFQVAVFMCIGYILQYMACFRRDRGFCYKLLPLELQIVPNVSKVPMHETVCFGNVIFS
HIIPSLLHLIAYLYTVYLFRIKEHEQLQNLMERAFLLSSNPIHRGNQKRLVRILWFFIALSVVWMIIALITVNIMMAQGV
IFFQWLEHRGKLLQHTLPPIDWMKEISEFKKLLKYFNNDLGPAVSIYTVINLSWATAGTIWLLQYNDDETENNSVTCISI
INVVLWILISIVPFIQAARLTTACSMIQSIGHEVRIRPFVYESTPGEDLDTILLYTSSLKMCARLFRIPVTGRYLCLLLT
VASITILTLGQCQIL
>XP_017079239.1 uncharacterized protein LOC108113215 isoform X2 [Drosophila eugracilis]
MSAAERTAEGNRFQDRDPWSSPSMSRSQSRSRATSIGSSWLHDELQPGEHEPTSALLDYCKRKFLRPYVAILTLVGLNPI
STDMSSVRACCSYVQALMVLFVLLVGYLLRYICGYRGDRGFTSYRDIRPITNGTDGGSASPNTIGELLFGFIVPSGFNLL
SFVSAVLVCKVIDHEQLQNLIERVFLMSAKPKRLCRMLWLFLTIALALLILLFGYACCVVIMQPSQIVKVSWLAEALSDW
ELWLRVGLLFTILLQDLVEIIILSNYYIECYLLRMHLETLSHKLLMHSIDSLDWMREVLEFRKLLERLNQHVSVPVCFLI
VMNLAYAFAGLVYLFKDFDFHYCAMKLVLLNIANVMLWLFLGLLPFFVASSVTRVCQNAQANGHQIRVRPFVYHNTSAED
LNSTLLFAASLDMSAKLFRMPIQPNYLCFAILVVVIVILTLGMCLNLTALGKI
>XP_017090908.2 uncharacterized protein LOC108121373 isoform X1 [Drosophila bipectinata]
MSRAERTADAAWSSGSRSGSRSRSRATSIASSWLHDELQPGEHEPTSALLDYCKRKFLRPYVAILTLVGLNPISTDMSNV
RACCSYVQALMVLCVLLVGYVLRYICGYRGDRGFTSNRDIRPINNGTDGGIPIPNTIGELLFGYIIPSGFNLLAFVSAVL
VCKVIDHEQLQNLIERVFLMSAKPKRLCRMLWLFLGVALALLVLLFGYACCVVVMQPAQIVKISWLAEVLSDWEVWLRVS
LLATILLQDLVEVIILSNYYIECYLLRMHLETLSHKLLMHSIDSLDWMREVLEFRKLLERLNQHVSVPVCFLIVMNLAYA
FAGLVYLFKDFDFHYCALKLVLLNIANVMLWLFLGLLPFFVASSVTRVCQNAQANGHQIRVRPFVYHNTSAEDLNSTLLF
AASLDMSAKLFRMPIQPNYLCFAILVVVIVILTLGMCLNLTALGRI
>XP_001976325.2 uncharacterized protein LOC6547360 [Drosophila erecta]
MSGAERTAEGDRNYDRCREPWSSRSGSRSRATSIGSSWLHDELQPGEHEPTSALLDYCKRKFLRPYVAILTLVGLNPIST
DMTRIRACCSYVQALMVLFVLLVGYLLRYICGYRGDRGFTSYRDIRPMTNGTDGGTVTPNTIGELLFGFIVPSGFNLLAF
VSAVLVCKVIDHEQLQNLIERVFLMSAKPKRLCRMLWLFLAIALALLILLFGYACCVVMMQPSQIVKVSWLAEILSDWEM
WLRVGLLLTILLQDLVEIIILSNYYIECYLLRMHLETLSHKLLMHSIDSLDWMREVLEFRKLLERLNQHVSIPVCFLIVM
NLAYAFAGLVYLFKDFDFHYCALKLVLLNIANVMLWLFLGLLPFFVASSVTRVCQNAQANGHQIRVRPFVYHNTSAEDLN
STLLFAASLDMSAKLFRMPIQPNYLCFAILVVVIVILTLGMCLNLTTLGKI
>XP_017038511.1 uncharacterized protein LOC108086161 isoform X1 [Drosophila kikkawai]
MYRHNAESSFCFINRLNGNANNDELQQPGEHEPTSALLDYCKRKFLRPYVAILTLVGLNPISTDMSNVRACCSYVQALMV
LCVLLLGYVLRYICGYRGDRGFNSYRDIRPITNGTDGGAVTPNTIGELLFGYIVPSAFNLMGFISAVLVCKVIDHEQLQN
LIERVFLMSAKPKRLCRMLWFFLGVALALLILLFGYACCVVVMQPAQIVKVSWLAEVLSDWETGLRVGLLITILLQDLVE
IIILSNYYIECYLLRMHLETLSHKLLMHSIDSLDWMREVLEFRKLLERLNQHVSIPVCFLIVMNLAYAFAGLVYLFKDFD
FHFCALKLVLLNIANVVLWLFLGLLPFFVASSVTRVCQNAQANGHQIRVRPFVYHNTSAEDLNSTLLFAASLDMSAKLFR
MPIQPNYLCFAILVVVIVILTLGMCLNLTALGKM
>XP_017146570.2 uncharacterized protein LOC108158607 isoform X1 [Drosophila miranda]
MTTPTSTPAAAITEEELWSSRATSVASSWLHDELQPGEHEPTSALLDYCKRKFLRPYVTILKLVGLNPISTDMGNVRACC
SYVQALMVLFILLMGYTLRYICGYRGDRGFTSYRDIRPINNSTDSGIAPPNTISELLFGYVVPSVFHLLAFVSAVLVCKV
IDHEQLQNLIERVFLMSAKPKRLCRMLWLYLGLAPALLMLLFAYACAVVVMQPAQIIKVAWIADALSDWELCLRTGLLCT
ILLQDLVEILILSNYYIECYLLKVHLESLSHKLLMHSIDSLDWMRQVLEFRKLLDRLNQHVSVPVCFLIVMNLSYAFAGM
VYLFKDFDFHFCALQLVLLNIVNVMLWLFLGLLPFFVASSVTRVCQIAQANGHQIRVRPFVYHNTSAEDLNSTLLFASSL
DMSAKLFRMPIQPNYLCFAILVVVIVILTLGMCLNLTTLGKI
>XP_037717262.1 uncharacterized protein LOC119551788 [Drosophila subpulchrella]
MSAAEGDRNRDRERDPWSSRSGSRSRATSIGSSWLHDELQPGEHEPTSALLDYCKRKFLRPYVAILTLVGLNPISTDMSS
VRACCSYVQALMVLFVLLVGYLLRYICGYRGDRGFTSYRDIRPFSNGTDGGAITPNTIGELLFGFIVPSGFNLMAFVSAV
LVCKVIDHEQLQNLIERVFLMSAKPKRLCRMLWLFLAIALALLILLFGYACCVVMMQPSQIVKVSWLAEALSDWEMWLRV
GLLLTILLQDLVEIIILSNYYIECYLLRMHLETLSHKLLMHSIDSLDWMREVLEFRKLLERLNQHVSIPVCFLIVMNLAY
AFAGLVYLFKDFDFHYCALKLVLLNIANVMLWLFLGLLPFFVASSVTRVCQNAQANGHQIRVRPFVYHNTSAEDLNSTLL
FAASLDMSAKLFRMPIQPNYLCFAILVVVIVILTLGMCLNLTALGKI
>XP_033606504.1 uncharacterized protein LOC111862296 isoform X1 [Cryptotermes secundus]
MSTFNSLAMSGNGSAEVNATPEATIAILKTDEIDSEYVQITESVHQESLSTSALLYYCQCKILRPYSRLLCIMGLRPSAV
ENAERCCILSCCGYKHLVLVLALMCVGYILQYMTCFRRDRGFDYKNESTVEVKDHEFICYGNITFSYIVPSFLHFSAYLY
ALYLFRINENEQLQSLMERAFLVSGGSLAQQRVVYTLWISIGLSILWVTASAVTVSVMVADGTIVFHWLQHGSAGVTTLL
KGLLVLSTLWHDMVQATLITSYCLQSQLLSLHVQLLREKLLQYVISHGDWMREIREFRKLLKYFNEDLAPIICILSIVNI
SFAASGIIWLLKFDLVDTETEPINGVSILNTVLWVLIAVAPFIQAARLTAACVALRDIGHEVRTRPFVYETTPEQDLDSI
LLYTSSLRMTSELFKVPVTGRYLCMAATIGTILVITLGQCHVL
>XP_016930472.1 uncharacterized protein LOC108010148 [Drosophila suzukii]
MSAVEGDRNRDRERDPWSSRSGSRSRATSIGSSWLHDELQPGEHEPTSALLDYCKRKFLRPYVAILTLVGLNPISTDMSS
VRACCSYVQALMVLFVLLVGYLLRYICGYRGDRGFTSYRDIRPFSNGTDGGAITPNTIGELLFGFIVPSGFNLMAFVSAV
LVCKVIDHEQLQNLIERVFLMSAKPKRLCRMLWLFLAIALALLILLFGYACCVVMMQPSQIVKVSWLAEALSDWEMWLRV
GLLLTILLQDLVEIIILSNYYIECYLLRMHLETLSHKLLMHSIDSLDWMREVLEFRKLLERLNQHVSIPVCFLIVMNLAY
AFAGLVYLFKDFDFHYCALKLVLLNIANVMLWLFLGLLPFFVASSVTRVCQNAQANGHQIRVRPFVYHNTSAEDLNSTLL
FAASLDMSAKLFRMPIQPNYLCFAILVVVIVILTLGMCLNLTALGKI
>XP_032305924.2 uncharacterized protein LOC6494180 isoform X1 [Drosophila ananassae]
MGLLPPPWLHLMSAAERTADAAWSSGSRSGSRTRSRATSIASSWLHDELQPGEHEPTSALLDYCKRKFLRPYVAILTLVG
LNPISTDMSNVRACCSYVQALMVLCVLLVGYVLRYICGYRGDRGFTSNRDIRPINNGTEGGIASPNTIGELLFGYIIPSG
FNLLAFVSAVLVCKVIDHEQLQNLIERVFLMSAKPKRLCRMLWFFLGVALALLLLLFGYACCVVIMQPAQIVKISWLAEV
LSDWEVWLRVSLLVTILLQDLVEVIILSNYYIECYLLRMHLETLSHKLLMHSIDSLDWMREVLEFRKLLERLNQHVSIPV
CFLIVMNLAYAFAGLVYLFKDFDFHYCALKLVLLNIANVMLWLFLGLLPFFVASSVTRVCQNAQANGHQIRVRPFVYHNT
SAEDLNSTLLFAASLDMSAKLFRMPIQPNYLCFAILVVVIVILTLGMCLNLTALGKI
>XP_002092536.2 uncharacterized protein LOC6531746 [Drosophila yakuba]
MSGAERTAEGDRNYDRCREPWSSRSGSRSRATSIGSSWLHDELQPGEHEPTSALLDYCKRKFLRPYVAILTLVGLNPIST
DMSSIRACCSYVQALMVLFVLLVGYLLRYICGYRGDRGFTSYRDIRPVTNGTDGGTTTPNTIGELLFGFIVPSGFNLLAF
VSAVLVCKVIDHEQLQNLIERVFLMSAKPKRLCRMLWLFLAIALALLILLFGYACCVVMMQPSQIVKVSWLAEILSDWEM
WMRVGLLFTILLQDLVEIIILSNYYIECYLLRMHLETLSHKLLMHSIDSLDWMREVLEFRKLLERLNQHVSIPVCFLIVM
NLAYAFAGLVYLFKDFDFHYCALKLVLLNIANVMLWLFLGLLPFFVASSVTRVCQNAQANGHQIRVRPFVYHNTSAEDLN
STLLFAASLDMSAKLFRMPIQPNYLCFAILVVVIVILTLGMCLNLTALGKI
>XP_017054327.1 uncharacterized protein LOC108096894 isoform X1 [Drosophila ficusphila]
MYRHNAESSFCFINRLNGNANDELQQPGEHEPTSALLDYCKRKFLRPYVAILTLVGLNPISTDMSSIRACCSYVQALMVL
FVLLVGYLLRYICGYRGDRGFTSYRDIQPSNNGTDGGAVTPNTIGELLFGFIIPSGFNLLAFVSAVLVCKVIDHEQLQNL
IERVFLMSAKPKRLCRMLWFFLTVALALLILLFGYACCVVMMQPSQIVKVSWLAEALSDWETWMRVGLLVTILLQDLVEI
IILSNYYIECYLLRMHLETLSHKLLMHSIDSLDWMREVLEFRKLLDRLNQHVSIPVCFLIVMNLAYAFAGLVYLFKDFDF
HYCALKLVLLNIANVMLWLFLGLLPFFVASSVTRVCQNAQANGHQIRVRPFVYHNTSAEDLNSTLLFAASLDMSAKLFRM
PIQPNYLCFAILVVVIVILTLGMCMNLNALGKI
>XP_016998795.2 uncharacterized protein LOC108058532 [Drosophila takahashii]
MEPWSSRSGSRSRATSIGSSWLHDELQPGEHEPTSALLDYCKRKFLRPYVAILTLVGLNPISTDMSSVRACCSYVQALMV
LFVLLVGYLLRYICGYRGDRGFTSYRDIRPISNGTDGGAVTPNTIGELLFGFIVPSGFNLLAFVSAVLVCKVIDHEQLQN
LIERVFLMSAKPKRLCRMLWLFLAIALALLILLFGYACCVVMMQPSQIVKVSWLAEALSDWEMWLRVGLLVTILLQDLVE
IIILSNYYIECYLLRMHLETLSHKLLMHSIDSLDWMREVLEFRKLLERLNQHVSIPVCFLIVMNLAYAFAGLVYLFKDFD
FHYCALKLVLLNIANVMLWLFLGLLPFFVASSVTRVCQNAQANGHQIRVRPFVYHNTSAEDLNSTLLFAASLDMSAKLFR
MPIQPNYLCFAILVVVIVILTLGMCLNLTALGKV
>XP_020803183.1 uncharacterized protein LOC110179923 [Drosophila serrata]
MYRHNAESSFCFINRLNGNANNDELQQPGEHEPTSALLDYCKRKFLRPYVAILTLVGLNPISTDMSNVRACCSYVQALMV
LFVLLLGYVLRYICGYRGDRGFNSYRDIRPITNGTDNGAITPNTIGELLFGYIVPSAFNLMGFISAVLVCKVIDHEQLQN
LIERVFLMSAKPKRLCRMLWFFLSVALALLILLFVYACCVVVMQPAQIVKVSWLAEVLTDWETALRVGLLITILLQDLVE
IIILSNYYIECYLLRMHLETLSHKLLMHSIDSLDWMREVLEFRKLLERLNQHVSIPVCFLIVMNLAYAFAGLVYLFKDFD
FHFCALKLVLLNIANVVLWLFLGLLPFFVASSVTRVCQNAQANGHQIRVRPFVYHNTSAEDLNSTLLFAASLDMSAKLFR
MPIQPNYLCFAILVVVIVILTLGMCLNLTALGKM
>XP_023703335.1 uncharacterized protein LOC111862296 isoform X2 [Cryptotermes secundus]
MSTFNSLAMSGNGSAEVNATPEATIAILKTDEIDSEITESVHQESLSTSALLYYCQCKILRPYSRLLCIMGLRPSAVENA
ERCCILSCCGYKHLVLVLALMCVGYILQYMTCFRRDRGFDYKNESTVEVKDHEFICYGNITFSYIVPSFLHFSAYLYALY
LFRINENEQLQSLMERAFLVSGGSLAQQRVVYTLWISIGLSILWVTASAVTVSVMVADGTIVFHWLQHGSAGVTTLLKGL
LVLSTLWHDMVQATLITSYCLQSQLLSLHVQLLREKLLQYVISHGDWMREIREFRKLLKYFNEDLAPIICILSIVNISFA
ASGIIWLLKFDLVDTETEPINGVSILNTVLWVLIAVAPFIQAARLTAACVALRDIGHEVRTRPFVYETTPEQDLDSILLY
TSSLRMTSELFKVPVTGRYLCMAATIGTILVITLGQCHVL
>XP_044739796.1 uncharacterized protein LOC123301098 isoform X4 [Chrysoperla carnea]
MYFEWSEFQNSSVDLTTHDQKLSGTAVNGISDEKSDGSTNSKKASEESTSNIIKNSNSQSRLARSHQTEHTSSLQSLSIG
EIMEAPEADNMGVTAILNYCKCKILRPYLRLLASIGFRPISLDIPDTNICVDFLSVFYLLVVIIFLIIGYLLQYMSCFRR
DRGFCYTLVPLLATPYENAEERAYRQICYGSTGFSYIIPSVLHFSAYLYSLYLFRVSNNEQFQSMMERVFLLSSGPYDGS
SGQRGLLKTLWIFIGCSVVWTMLSLVIVSVMLEEGNITFQWIQTSSTLLISTLKILTVICTFLHDMAQALVICSYCIQAQ
LLKSHLHFLRARLMQHFLSPLEWMREIAEFRKSLNYLNDGLAPAVCIFTIVNLSWASSGFLWLMRLDSMDVQTQPIIVIS
ILNVLLWSVIALAPFLQASRLTASCILMQTIGHDIRTRPLAYQSTPGQELDSIVLYASSLRMNAKLFKVPITGRCLYLTI
TVLAIVILTLGQCHYFEIAD
>XP_025994470.1 uncharacterized protein LOC105198870 isoform X2 [Solenopsis invicta]
MASMDYNNKLKNDKDQLQQNHEEHTEVSIPSILTSITTTFQSTDQVGEITEDYENFISTSAVLHYSNFHTVQVTIFICIG
YILQYMACFRRDRGFCYKVLIVGQNELEVDAEQTQSPSCYGNVIFSYLIPSVLHLVAYLYTIYLFRVKENEQLQNLMERA
FLLSSNPINRGNQKRLVHILWLFIALSIVWMIMALITVNIQMAERSIVFQWVENSPYQVKITLKIFLIVCTLWHDMVQGT
IITSYCLQGQLLMSHLYFLRGKLLQHVLLPIDWMRDINEFKKLLKYFNDELGPAVCIYTIVNLSWATAGIVWLFQYYIND
MNNNPVIYPVTYVNVMNVVLWILISIAPFIQAARLTNACSMIRAVGHEIRIRPFVYQATPGEDLDSILLYTSSLKMCARL
FRIPIKGRYLCLLLTISSISVLSLGQCQFFS
>XP_045487533.1 uncharacterized protein LOC111004272 isoform X3 [Pieris rapae]
MCRLEILVPYLKLLTVMGLRPVADTSNSSRCAVCFSHFHSAQVAVFMCLGYILQYMACFRRDRGFCYKLVPLALSSSLEY
DAYRQVCYGNVTFTYIGPSVLHFVGFLYALYLFRISDNEQLQNLMERVFLLSSYAPQGTPTTKPKKLLRMLWFFISLSVL
WMCVSLCSVNLMMAKGTIIFRWMENSSDELLLFLKILLIVCTLIHDMIQATVITSYCLQAQLLQAHLMFLRERLLNRTIS
PLNWMREIAEFRKLLKYLNDDLAPAVCFFTIVNSSWAVSGIIWLLDLDKVDTGTEPIAGISILNQLLWISAVVVPFIQAA
RLSAECHRTQSVGHELCVRPFLHQDTSQEDITTVLAFATSLKLRAKLFCYPISSRYICLILTLATIILFALGMCHYLQ
>XP_017079238.1 uncharacterized protein LOC108113215 isoform X1 [Drosophila eugracilis]
MHRHNAESSFCFINRINGNANDELQQPGEHEPTSALLDYCKRKFLRPYVAILTLVGLNPISTDMSSVRACCSYVQALMVL
FVLLVGYLLRYICGYRGDRGFTSYRDIRPITNGTDGGSASPNTIGELLFGFIVPSGFNLLSFVSAVLVCKVIDHEQLQNL
IERVFLMSAKPKRLCRMLWLFLTIALALLILLFGYACCVVIMQPSQIVKVSWLAEALSDWELWLRVGLLFTILLQDLVEI
IILSNYYIECYLLRMHLETLSHKLLMHSIDSLDWMREVLEFRKLLERLNQHVSVPVCFLIVMNLAYAFAGLVYLFKDFDF
HYCAMKLVLLNIANVMLWLFLGLLPFFVASSVTRVCQNAQANGHQIRVRPFVYHNTSAEDLNSTLLFAASLDMSAKLFRM
PIQPNYLCFAILVVVIVILTLGMCLNLTALGKI
>XP_017090909.2 uncharacterized protein LOC108121373 isoform X2 [Drosophila bipectinata]
MYRNNAESSFCFINRLNGNANDELQQPGEHEPTSALLDYCKRKFLRPYVAILTLVGLNPISTDMSNVRACCSYVQALMVL
CVLLVGYVLRYICGYRGDRGFTSNRDIRPINNGTDGGIPIPNTIGELLFGYIIPSGFNLLAFVSAVLVCKVIDHEQLQNL
IERVFLMSAKPKRLCRMLWLFLGVALALLVLLFGYACCVVVMQPAQIVKISWLAEVLSDWEVWLRVSLLATILLQDLVEV
IILSNYYIECYLLRMHLETLSHKLLMHSIDSLDWMREVLEFRKLLERLNQHVSVPVCFLIVMNLAYAFAGLVYLFKDFDF
HYCALKLVLLNIANVMLWLFLGLLPFFVASSVTRVCQNAQANGHQIRVRPFVYHNTSAEDLNSTLLFAASLDMSAKLFRM
PIQPNYLCFAILVVVIVILTLGMCLNLTALGRI
>XP_043496600.1 uncharacterized protein LOC122520568 isoform X3 [Polistes fuscatus]
MKTTLIHLRLLFYLNYRYIVPKPYLRLLGVMGLRPISSDETDHFPRYCILANFHTFQVALFMCIGYILQYMACFRRDRGF
CYKLLPLELQIVPNISKERIYEPICFGNIIFSYIIPSLLHLIAYLYTVYLFRIKEHEQLQNLMERAFLLSSNPIHRGNQK
KLVWILWLFIALSIVWMIGALITVNVMMAQGIILFQWLEHSPYHIKIILKILLIICTLWHDMVQGTIITSYCLQGQLLIA
HLYFLRGKLLQHTLPPIDWMKEISEFKKLLKYFNNDMGPAVSIYTVVNLSWAIAGTIWLLQNNDGIENNPVTYIGIINVI
LWILISIVPFIQAARLTTACSMIQSIGHEIRIRPFVYESTPREDLDTILLYTSSLKMCARLFRIPVESRYLFLLLTVASI
TILTLGQCQIL
>XP_015029460.1 uncharacterized protein LOC6626695 isoform X1 [Drosophila virilis]
MKATATTTATTTATATTTAATAAAAATAQLSESPSLLRCSRATSAASSWLHELAQPGEHEPTSAILNYCKRKFLRPYVAI
LTLVGLNPISTDMSNVRACCSYVQALMVLCVLLAGYVLRYLCGYRGDRGFSSYRDIRPGGYGNNSDVCGSSSASSTPNTI
GELLFGYVVPSALNLLSFVSAVLVCKVIEHEQLQNLIERVFLLSAKPKRLCRMLWLYLGVALTLLLLLFGYACCVVIMQP
AQIIKVAWLADALRDWELCLRICLLCTILLQDLVEIIVLSSYYIECYLLRVHLETLSHKLLMHSIDSLDWMREILEFRKL
LERVNQHVSIPVCFLIVMNLAYAFAGLVYLFKDFDFHYCALKLVLLNIANVMLWLFLGLLPFFVAGSVTRVCQNAQANGH
QIRVRPFVYHNTSAEDLNSTLLFASSLDMSAKLFRMPIQSNYLCFAILVVTIVVLTLGMCLNLSALGRF
>XP_017146569.2 uncharacterized protein LOC108158607 isoform X2 [Drosophila miranda]
MYRNNADSSFCFINRLNGNPNDDLQQPGEHEPTSALLDYCKRKFLRPYVTILKLVGLNPISTDMGNVRACCSYVQALMVL
FILLMGYTLRYICGYRGDRGFTSYRDIRPINNSTDSGIAPPNTISELLFGYVVPSVFHLLAFVSAVLVCKVIDHEQLQNL
IERVFLMSAKPKRLCRMLWLYLGLAPALLMLLFAYACAVVVMQPAQIIKVAWIADALSDWELCLRTGLLCTILLQDLVEI
LILSNYYIECYLLKVHLESLSHKLLMHSIDSLDWMRQVLEFRKLLDRLNQHVSVPVCFLIVMNLSYAFAGMVYLFKDFDF
HFCALQLVLLNIVNVMLWLFLGLLPFFVASSVTRVCQIAQANGHQIRVRPFVYHNTSAEDLNSTLLFASSLDMSAKLFRM
PIQPNYLCFAILVVVIVILTLGMCLNLTTLGKI
>XP_002049420.2 uncharacterized protein LOC6626695 isoform X3 [Drosophila virilis]
MSSPSFCFINRLNGATHDELQQPGEHEPTSAILNYCKRKFLRPYVAILTLVGLNPISTDMSNVRACCSYVQALMVLCVLL
AGYVLRYLCGYRGDRGFSSYRDIRPGGYGNNSDVCGSSSASSTPNTIGELLFGYVVPSALNLLSFVSAVLVCKVIEHEQL
QNLIERVFLLSAKPKRLCRMLWLYLGVALTLLLLLFGYACCVVIMQPAQIIKVAWLADALRDWELCLRICLLCTILLQDL
VEIIVLSSYYIECYLLRVHLETLSHKLLMHSIDSLDWMREILEFRKLLERVNQHVSIPVCFLIVMNLAYAFAGLVYLFKD
FDFHYCALKLVLLNIANVMLWLFLGLLPFFVAGSVTRVCQNAQANGHQIRVRPFVYHNTSAEDLNSTLLFASSLDMSAKL
FRMPIQSNYLCFAILVVTIVVLTLGMCLNLSALGRF
>XP_002028181.2 uncharacterized protein LOC6603195 [Drosophila persimilis]
MTTPTSTPAAAATEEELWSSRATSVASSWLHDELQPGEHEPTSALLDYCKRKFLRPYVTILTLVGLNPISTDMSNVRACC
SYVQALMVLFILLMGYTLRYICGYRGDRGFTSYRDIRPINNSTDSGIAPPNTIGELLFGYVVPSAFNLLAFVSAVLVCKV
IDHEQLQNLIERVFLMSAKPKRLCRMLWLYLGLALALLMLLFAYACAVVVMQPAQIIKVAWIADALSDWELCLRTGLLCT
ILLQDLVEIVILSNYYIECYLLKVHLESLSHKLLMHSIDSLDWMREVLEFRKLLDRLNQHVSVPVCFLIVMNLSYAFAGM
VYLFKDFDFHFCALQLVLLNIANVMLWLFLGLLPFFVASSVTRVCQNAQANGHQIRVRPFVYHNTSAEDLNSTLLFASSL
DMSAKLFRMPIQPNYLCFAILVVVIVILTLGMCLNLTALGKI
>XP_030554533.1 uncharacterized protein LOC115758117 [Drosophila novamexicana]
MKAAATATTTATTTATATTTAATAATAQLSESPSLLRCSRATSAASSWLYELAQPGEHEPTSAILSYCKRKFLRPYVAIL
TLVGLNPISTDMSNARACCSYVQALMVLCVLLAGYVLRYLCGYRGDRGFSSYRDIRPGGYGNNSDVCGSSSASSTPNTIG
ELLFGYVVPSALNLLSFVSAVLVCKVIEHEQLQNLIERVFLLSAKPKRLCRMLWLYLGVALTLLLLLFGYACCVVIMQPA
QIIKVAWLADALRDWELCLRICLLCTILLQDLVEIIVLSSYYIECYLLRVHLETLSHKLLMHSIDSLDWMREILEFRKLL
ERVNQHVSIPVCFLIVMNLAYAFAGLVYLFKDFDFHYCALKLVLLNIANVMLWLFLGLLPFFVAGSVTRVCQNAQANGHQ
IRVRPFVYHNTSAEDLNSTLLFASSLDMSAKLFRMPIQSNYLCFAILVVTIVVLTLGMCLNLSALGRF
>XP_043948175.1 uncharacterized protein LOC108022987 isoform X1 [Drosophila biarmipes]
MGAVEGDRRRDREGDPWSSRSGSRSRATSVGSSWLHDELQPGEHEPTSALLDYCKRKFLRPYVAILTLVGLNPISTDMSS
VRACCSYVQALMVLFVLLLGYLLRYVCGYRGDRGFTSYRDIRPFSNGTDGGGATPNTIGELLFGFIVPSGFNLMAFVSAV
LVCKVIDHEQLQNLIERVFLMSAKPKRLCRMLWLFLAIALLLLILLFGYACCVVMMQPSQIVKVSWLADALSDWEMWLRM
GLLLTILLQDLVEIIILSNYYIECYLLRMHLETLSHKLLMHSIDSLDWMREVLEFRKLLERLNQHVSIPVCFLIVMNLAY
AFAGLVYLFKDFDFHYCALKLVLLNIANVMLWLFLGLLPFFVASSVTRVCQNAQANGHQIRVRPFVYHNTSAEDLNSTLL
FAASLDMSAKLFRMPIQPNYLCFAILVVVIVILTLGMCLNLTALGKI
>XP_044571597.1 uncharacterized protein LOC6494180 isoform X2 [Drosophila ananassae]
MYRNNAESSFCFINRLNGNANDELQQPGEHEPTSALLDYCKRKFLRPYVAILTLVGLNPISTDMSNVRACCSYVQALMVL
CVLLVGYVLRYICGYRGDRGFTSNRDIRPINNGTEGGIASPNTIGELLFGYIIPSGFNLLAFVSAVLVCKVIDHEQLQNL
IERVFLMSAKPKRLCRMLWFFLGVALALLLLLFGYACCVVIMQPAQIVKISWLAEVLSDWEVWLRVSLLVTILLQDLVEV
IILSNYYIECYLLRMHLETLSHKLLMHSIDSLDWMREVLEFRKLLERLNQHVSIPVCFLIVMNLAYAFAGLVYLFKDFDF
HYCALKLVLLNIANVMLWLFLGLLPFFVASSVTRVCQNAQANGHQIRVRPFVYHNTSAEDLNSTLLFAASLDMSAKLFRM
PIQPNYLCFAILVVVIVILTLGMCLNLTALGKI
>XP_034652590.1 uncharacterized protein LOC117891294 [Drosophila subobscura]
MTTPTSTTAAAAAATAATTEEELWSSRATSVASSWLHDELQPGEHEPTSALLDYCKRKFLRPYVTILTLVGLNPISTDMS
NVRACCSYVQALMVLFILLVGYVLRYICGYRGDRGFTSYRDIRPISNSTDGGIATPNTIGELLFGYVVPSAFNLMAFVAA
VLVCKVIDHEQLQNLIERVFLMSAKPKRLCRMLWLFLGLALTLLVLLFAYACAVVVMQPAQIIKVAWLAEPLSDWELCLR
TGLLCTILLQDLVEIVVLSNYYIECYLLKVHLESLSHKLLMHSIDSLDWMREVLEFRKLLDRLNQHVSVPVCFLIVMNLS
YAFAGMVYLFKDFDFHFCALQLVLLNIANVMLWLFLGLLPFFVASSVTRVCQSAQANGHQIRVRPFVYHNTSAEDLNSTL
LFASSLDMSAKLFRMPIQPNYLCFAILVVVLVILTLGMCLNLTALGKI
>XP_044739789.1 uncharacterized protein LOC123301098 isoform X3 [Chrysoperla carnea]
MYFEWSEFQNSSVDLTTHDQKLSGTAVNGISDEKSDGSTNSKKASEESTSNIIKNSNSQSRLARSHQTEHTSSLQSLSIG
EIMEAPEADNMGVTAILNYCKCKILRPYLRLLASIGFRPISLDIPDTNICVDFLSVFYLLVVIIFLIIGYLLQYMSCFRR
DRGFCYTLVPLLATPYENAEERAYRQICYGSTGFSYIIPSVLHFSAYLYSLYLFRVSNNEQFQSMMERVFLLSSGPYDGS
SGQRGLLKTLWIFIGCSVVWTMLSLVIVSVMLEEGNITFQWIQTSIFSSTLLISTLKILTVICTFLHDMAQALVICSYCI
QAQLLKSHLHFLRARLMQHFLSPLEWMREIAEFRKSLNYLNDGLAPAVCIFTIVNLSWASSGFLWLMRLDSMDVQTQPII
VISILNVLLWSVIALAPFLQASRLTASCILMQTIGHDIRTRPLAYQSTPGQELDSIVLYASSLRMNAKLFKVPITGRCLY
LTITVLAIVILTLGQCHYFEIAD
>XP_017839376.1 uncharacterized protein LOC108597363 [Drosophila busckii]
MYRNNADSSFCFINRLNGAAALNDELQQPGEHEPTSALLGYCKRKFLRPYVAILTVVGLNPISTDMSNVRACCSYVQALM
VLCVLLLGYVLRYMCGYRGDRGFTSYRDIHPTKNGSDVCGAASAATVSNTIGELLFGYVVPSVLNLLSFVSAVLVCKVIE
HEQLQNLIERVFLLSAKPKRLCRMLWLYLGVALTLFVLLFGYACCVVIMQPAQIIKVAWLAEVLRDWELSMRIALLCTIL
LQDLVEIIVLSSYYIECYLLRVHLETLSHKLLMHSIDSLDWMREILEFRKLLERLNQHVSVPVCFLIVMNLSYAFAGLIY
LFKDFDFHYCALKLVLLNIANVMLWLFLGLLPFFIAGSVTRVCQNAQANGHQIRVRPFVYHNTSAEDLNSTLLFASSLDM
SAKLFRMPIQSNYLCFAILVVTIVVLTLGMCLNLSALGKF
>NP_611741.1 uncharacterized protein Dmel_CG3831 isoform A [Drosophila melanogaster]
MHRHNAESSFCFINRINGNTNDELQQPGEHEPTSALLDYCKRKFLRPYVAILTLVGLNPISTDMTSIRACCSYVQALMVL
FVLLVGYLLRYICGYRGDRGFTSYRDIRPITNGTDGGATTPNTIGELLFGFIVPSGFNLLAFVSAVLVCKVIDHEQLQNL
IERVFLMSAKPKRLCRMLWLFLAIALALLILLFGYACCVVMMQPSQIVKVSWLAEILSDWEMWLRVGLLFTILLQDLVEI
IILSNYYIECYLLRMHLETLSHKLLMHSIDSLDWMREVLEFRKLLERLNQHVSIPVCFLIVMNLAYAFAGLVYLFKDFDF
HYCALKLVLLNIANVMLWLFLGLLPFFVASSVTRVCQNAQANGHQIRVRPFVYHNTSAEDLNSTLLFAASLDMSAKLFRM
PIQPNYLCFAILVVVIVILTLGMCLNLTALGKI
>XP_017866888.1 PREDICTED uncharacterized protein LOC108616298 [Drosophila arizonae]
MYRNNADSSFCFINRLNGTTHDETQQPGEHEPTSAILNYCKRKFLRPYVAILTVVGLNPISTDMSTVGACSSYVQAMMVL
FVLLVGYVLRYLCGYRGDRGFSSYRDIRPGGYGNGNGTDVCGSASASSTPNTIGELLFGYVVPSVLNLLSFVSAVLVCKV
IEHEQLQNLIERVFLLSAKPKRLCRMLWLYLGVALALVLLLFGYACSVVFMQQAQIIKVTWLAEALRAWELWLRIGLLST
ILLQDLVEIIVLSSYYIECYLLRVHLETLSHKLLMHSIDPLDWMREILEFRKLLERVNQHVSIPVCFLIVMNLAYAFAGL
VYLFKDFDFHYCALKLVLLNIANVMLWLFLGLLPFFVAGSVTRVCQNAQANGHQIRVRPFVYHNTSAEDLNSTLLFASSL
DMSAKLFRMPIQSNYLCFAILVVTIVVLTLGMCLNLSALGKF
>XP_022231271.2 uncharacterized protein LOC111080123 [Drosophila obscura]
MTTPTSTATAAAATTEEELWSSRATSVASSWLHDELQPGEHEPTSALLDYCKRKFLRPYVTILTLVGLNPISTDMSNVRA
CCSYVQALMVLFILLVGYVLRYMCGYRGDRGFTSYRDIQPISNSTDGGMATPNTIGELLFGYVVPSAFNLLAFVAAVLVC
KVIDHEQLQNLIERVFLMSAKPKRLCRMLWLYLGLALALLVLLFAYACAVVVMQPAQIIKVSWLADALSDWELCLRTGLL
CTILLQDLVEIVILSNYYIECYLLKVHLESLSHKLLMHSIDSLDWMREVLEFRKLLDRLNQHVSVPVCFLVVMNLSYAFA
GMVYLFKDFDFHFCALQLVLLNIANVMLWLFLGLLPFFVASSVTRVCQSAQANGHQIRVRPFVYHNTSAEDLNSTLLFAS
SLDMSAKLFRMPIQPNYLCFAILVVVIVILTLGMCLNLTALGKI
>XP_033233379.1 uncharacterized protein LOC4805555 [Drosophila pseudoobscura]
MTTPTSTPAATATEEELWSSRATSVASSWLHDELQPGEHEPTSALLDYCKRKFLRPYVTILTLVGLNPISTDMSNVRACC
SYVQALMVLFILLMGYTLRYICGYRGDRGFTNYRDIRPINNSTDSGIAPPNTIGELLFGYVVPSAFNLLAFVSAVLVCKV
IDHEQLQNLIERVFLMSAKPKRLCRMLWLYLGLALALLMLLFAYACAVVVMQPAQIIKVAWIADALSDWELCLRTGLLCT
ILLQDLVEIVILSNYYIECYLLKVHLESLSHKLLMHSIDSLDWMREVLEFRKLLDRLNQHVSVPVCFLIVMNLSYAFAGM
VYLFKDFDFHFCALQLVLLNIANVMLWLFLGLLPFFVASSVTRVCQNAQANGHQIRVRPFVYHNTSAEDLNSTLLFASSL
DMSAKLFRMPIQPNYLCFAILVVVIVILTLGMCLNLTALGKI
>XP_044739781.1 uncharacterized protein LOC123301098 isoform X2 [Chrysoperla carnea]
MYFEWSEFQNSSVDLTTHDQKLSGTAVNGISDEKSDGSTNSKKASEESTSNIIKNSNSQSRLARSHQTEHTSSLQSLSIG
EIMEAPEADNMGVTAILNYCKCKILRPYLRLLASIGFRPISLDIPDTNICVDFLSVFYLLVVIIFLIIGYLLQYMSCFRR
DRGFCYTLVPLLATPYENAEERAYRQICYGSTGFSYIIPSVLHFSAYLYSLYLFRVSNNEQFQSMMERVFLLSSGPYDGS
SGQRGLLKTLWIFIGCSVVWTMLSLVIVSVMLEEGNITFQWIQTRFYFMIPTYSTLLISTLKILTVICTFLHDMAQALVI
CSYCIQAQLLKSHLHFLRARLMQHFLSPLEWMREIAEFRKSLNYLNDGLAPAVCIFTIVNLSWASSGFLWLMRLDSMDVQ
TQPIIVISILNVLLWSVIALAPFLQASRLTASCILMQTIGHDIRTRPLAYQSTPGQELDSIVLYASSLRMNAKLFKVPIT
GRCLYLTITVLAIVILTLGQCHYFEIAD
>XP_011295853.1 PREDICTED uncharacterized protein LOC101900519 isoform X1 [Musca domestica]
MTSPKVNKTIVSTDAVLTDWDGHIALMEQPDLSTIPPYNGSSPNGQNNESEETKENKEPSGDKENGYAQQQMGASKESDS
ESSDSIQSMSLKSEDEAKSSDSDGPACSTKPVAYTSLSTSTSEGRETLGITTVLGRHTSTDAISRPPLSRGGSFYHPLTT
GSSIVAVSMTEILNEDYQNEPTSAILNYCKRTFLRPYMIILSLVGLNPISTDTTKCRSFLSYFQCLSLVVVLIFGYFLQY
LSSYRGDRGFSTNLKSLHLTDENASLASQPDYNASQTIGELIFGYVIPFLLDLAGYVSAIICCKFIDQEQLQNLIERTFL
MSMQPKRLCRILWLHIALAFIIFGCLYAYVVPVVVMQPTIIKVKWLSHMETDLGLSVKILLLLTIAAQDIIEIIILSSYC
IECYLLKIHLMTLSQKLLLHSIDSLDWMREILEFRKLLDRLNNHVSIPVCFFIVMNLAYAFAGFIFMFKDFDFHYSALKI
VILNFINVVLWLLLGLMPFFMASSLTHACQTVKGNGHFLRVRPFLYHNTSTDDLNSMLMFASTLDMSAKLFRMPIQSNYL
CFAILVLSIVVLTMGMCFNLSLLGMF
>XP_044739766.1 uncharacterized protein LOC123301098 isoform X1 [Chrysoperla carnea]
MYFEWSEFQNSSVDLTTHDQKLSGTAVNGISDEKSDGSTNSKKASEESTSNIIKNSNSQSRLARSHQTEHTSSLQSLSIG
EIMEAPEADNMGVTAILNYCKCKILRPYLRLLASIGFRPISLDIPDTNICVDFLSVFYLLVVIIFLIIGYLLQYMSCFRR
DRGFCYTLVPLLATPYENAEERAYRQICYGSTGFSYIIPSVLHFSAYLYSLYLFRVSNNEQFQSMMERVFLLSSGPYDGS
SGQRGLLKTLWIFIGCSVVWTMLSLVIVSVMLEEGNITFQWIQTRFYFMIPTYIFSSTLLISTLKILTVICTFLHDMAQA
LVICSYCIQAQLLKSHLHFLRARLMQHFLSPLEWMREIAEFRKSLNYLNDGLAPAVCIFTIVNLSWASSGFLWLMRLDSM
DVQTQPIIVISILNVLLWSVIALAPFLQASRLTASCILMQTIGHDIRTRPLAYQSTPGQELDSIVLYASSLRMNAKLFKV
PITGRCLYLTITVLAIVILTLGQCHYFEIAD
>XP_002006873.2 uncharacterized protein LOC6581115 isoform X1 [Drosophila mojavensis]
MTSPTTATATATPSATATATTSTTTIPAATQVETETETETERATSRLSDSPSGLRCSRTTSAVSSWLHELAQPGEHEPTS
AILNYCKRKFLRPYVAILTVVGLNPISTDMSTVGACSSYVQAMMVLFVLLAGYVLRYLCGYRGDRGFSSYRDIRPGGYGN
GSDVCGSASASSTPNTIGELLFGYVVPSVLNLLSFVSAVLVCKVIEHEQLQNLIERVFLLSAKPKRLCRMLWLYLGVALA
LLLLLFGYACSVVFMQQAQIIKVTWLAEALRAWELWLRIGLLSTILLQDLVEIIVLSSYYIECYLLRVHLETLSHKLLMH
SIDPLDWMREILEFRKLLERVNQHVSIPVCFLIVMNLAYAFAGLVYLFKDFDFHYCALKLVLLNIANVMLWLFLGLLPFF
VAGSVTRVCQNTQANGHQIRVRPFVYHNTSAEDLNSTLLFASSLDMSAKLFRMPIQSNYLCFAILVVTIVVLTLGMCLNL
SALGKF
>XP_034106277.1 uncharacterized protein LOC117569280 [Drosophila albomicans]
MNATTEATTASAEEAHTTTVTATATATTTETQLSDSLSLLLSSRATSAASSWLHELAQPGEHEPTSALLNYCKRKFLRPY
VVILTVVGLNPISTDMSNVSACCSYIQALVILCVLLMGYVLRYLCGYRGDRGFSSYRDIRPGGYGNATDVCDSSGGSKTS
NTIGELLFGYVVPSVLNLLSFVSAVLVCKVIEHEQLQNLIERVFLLSAKPKRLCRMLWFYLGVALTLLLLLFAYACCVVI
MQPAQIIKVAWLAEKLRNWELCLRIGLLCTILLQDLVEIIILSSYYIECYLLRVHLETLSHKLLMHSIDSLDWMREILEF
RKLLERVNQHVSIPVCFLIVMNLAYAFAGLVYLFKDFDFHYCALKLVLLNIANVMLWLFLGLLPFFVAGSVTRVCQNAQA
NGHQIRVRPFVYHNTSAEDLNSTLLFASSLDMSAKLFRMPIQSNYLCFAILVVTIVVLTLGMCLNLSALGKF
>XP_033246495.1 uncharacterized protein LOC117185700 [Drosophila miranda]
MTTPTSTPAAAITEEELWSSRATSAASSWLHDELQPGEHEPTSALLDYCKRKFLRPYVTILTLVGLNPISTDMSNVRACC
SYVQALMVLFILLMGYTLRYICGYRGDRGFTSYRDIRPINNSTDSGIAPPNTIGELLFGYVVPSAFNLLAFVSAVLVCKV
IDHEQLQNLIERVFLMSAKPKRLCRMLWLYLGLALALLMLLFAYACAVVVMQPAQIIKVAWIADALSDWELCLRTGLLCT
ILLQDLVEIVILSNYYIECYLLKVHLESLSHKLLMHSIDSLDWMREVLEFRKLLDRLNQHVSVPVCFLIVMNLSYAFAGM
VYLFKDFDFHFCALQLVLLNIANVMLWLFLGLLPFFVASSVTRVCQSAQANGHQIRVRPFVYHNTSAEDLNSTLLFASSL
DMSAKLFRMPIQPNYLCFAILVVVIVILTLGMCLNLTALGKI
>XP_037917764.1 uncharacterized protein LOC119655775 isoform X3 [Hermetia illucens]
MRCRYIDARSDEDDADRPLQQQSPNNFHDRQHLYQHQHPAQSCSSRGSSNNNAENFGVSRQNLVSSIPTLDYDSMTDVVI
DDIADEPTSAILDYCKRKFLRPYVQILGLVGIRPMSVDTTAFQAFISHLQTVIIFTLLCIGYFLQYFASFRRDRGFNHSR
GIEKTVTIERSGYKEAYDCGELLFVYIIPATLHVCGFMSAVWVFRMADNEQLQNLVERVFLMSNAPRKLCIALWMFVLGG
SVWIGFLCAYVVLLSNAQSNQMNIQWYENPNTTVQAVVKVSLISTIFVHDLVQMIILISYCIECYLLKLHLYNLKDKLIQ
HTIETLDWMREVLEFRKLLSHLNQKVATPICFFTVLNLCYAFAGLIYLFRNYDFQGPVKIFSLSIANLMMWLILGLAPFF
AAASVTRACKVTQASGHQIRVRPFVYHNTPSEDLDSTLMFASSLNMSAKLYRMPIFISYLCFSILIVSLVILTLGMCMNV
SLGFI
>XP_031763688.1 uncharacterized protein LOC113516815 isoform X3 [Galleria mellonella]
MVTVHMTVVSVIRLLNEASDLLETHVLGNEKTMERSMRSSLGGNSVDILLPYLKLLTIMGLRPLVDVSNSSKFTICVSHF
HSVQVAVYMSLGYILQYMSCFRRDRGFCYKLVPLALASPKEYNTYKEVCYGNIVFAYIGPSALHFMGFLYALYLFRISDN
EQLQNLMERVFLLSSYAPQGMPTAKPRRLLRMLWFFIILSVLWMCLSLCTVNLMMAKGTIMFRWMETSSNEVILLLKVLL
IVCTLVHDMVQATIVASYCLQAQLLQVHLTFLKERLLNRTITPLNWMREIAEFRKLLKYLNEDLAPAVCMFIVVNMSWAT
SGLMWLLNWDKIDARTEPIMAISVLNQLLWVSAVIVPFIQAARLSKECRQTQSVGHELCVRPFLHQDTSHEDITTILMYA
SSLKLRAKLFHFPIAGRHLCIILTVSTIVLFSLGMCHYLQ
>XP_002062725.1 uncharacterized protein LOC6639865 [Drosophila willistoni]
MFRHNAESSFCFINRLNGNGNLNDELQQQGEHEPTSAILDYCKRKFLRPYVAILSLVGLNPISTDMSNVRACCSYVQALM
VFFALLLGYVLRYICGYRGDRGFNSYRDIHPATANSTDGGGGAFSPNTIGELLFGYVVPSGLNLLGFVSAVLVCKVIDHE
QLQNLIERVFLMSAKPKRLCRMLWLFLGLALTLLLLLFAYACCVVIMQPEKIIKIAWLAELLRNWELCLRVALLCTVLLQ
DMVEIIILSSYYIECYLLRVHLESLSHKLLMHSIDSLDWMREVLEFRKLLERLNQHVAIPVCFLIVMNLSYAFAGLVYLF
KDFDFHYCALKLVLLNIANVMLWLFLGLLPFFVASSVTRVCQNAQANGHQIRVRPFVYHNTSAEDLNSTLMFASSLDMSA
KLFRMPIQTNYLCFAILVISIVILTLGMCLNLTALGKI
>XP_037917761.1 uncharacterized protein LOC119655775 isoform X1 [Hermetia illucens]
MRCRYIDARSDEVLMFNARVTHRCKLFSLFSWCFPITKTLSDIVMNHDNDILYDSIGHNNGNRGISVTPSTSDDADRPLQ
QQSPNNFHDRQHLYQHQHPAQSCSSRGSSNNNAENFGVSRQNLVSSIPTLDYDSMTDVVIDDIADEPTSAILDYCKRKFL
RPYVQILGLVGIRPMSVDTTAFQAFISHLQTVIIFTLLCIGYFLQYFASFRRDRGFNHSRGIEKTVTIERSGYKEAYDCG
ELLFVYIIPATLHVCGFMSAVWVFRMADNEQLQNLVERVFLMSNAPRKLCIALWMFVLGGSVWIGFLCAYVVLLSNAQSN
QMNIQWYENPNTTVQAVVKVSLISTIFVHDLVQMIILISYCIECYLLKLHLYNLKDKLIQHTIETLDWMREVLEFRKLLS
HLNQKVATPICFFTVLNLCYAFAGLIYLFRNYDFQGPVKIFSLSIANLMMWLILGLAPFFAAASVTRACKVTQASGHQIR
VRPFVYHNTPSEDLDSTLMFASSLNMSAKLYRMPIFISYLCFSILIVSLVILTLGMCMNVSLGFI
>XP_018577167.1 uncharacterized protein LOC108915584 [Anoplophora glabripennis]
MEMDPDRTINNIASSTNLGNEICDEYICIPEASTHLSVTTVLNYCKNKILNPYMRLLSFMGLRPFMNEEQEPCFFLRLFS
YIYTLQVMGFMIIGYFLQYMSCFRRDRGFYYKAKSNKSYLTNELNVIYEHTCDSSLIYSFIVPSALHLVGYLHAVVIFRS
SDDDQLPVLMERVFLSSTNLSSGFISQKKLVKTLWLFVVFSVIWVILSLVSIICMLAEGEISFKWMENSKPWIILMMKIL
LVICTLWHDVVQAAVVSNYCLQAQLLTLYVQFLREKLLQYPVQALEWMREIEDFKKLLKYLNDEIAPSVCLFTVVNLSFT
FSGLIWLFSFNHIEREKLPVFGLNILNVILWIFISLAPFIQGARLTNSCDVLKSVGQEVRTRPYVHQETPAYELDSILMY
TTSLKINARLFSLPIKGKYLCFCGSFAIVIILILGQCHYLN
>XP_008193926.1 PREDICTED uncharacterized protein LOC657651 [Tribolium castaneum]
MAEESCLSASLERRDYPFAEQSRQSSVTAVLNYCKSKILNPYLRVLSVVGLRPLISNQLESCFCFQFVNSVYTVQLIVLL
ILGYLLQYMACFRRDRGFCYKLVNNPYLVQIEDVKQIYEQICHAPLLFSFIIPSVLHLIGYVHAVLVIRHSDDDQLPVLM
ERVFLSSNGQSSQRKLVRTLWTFVTLTGIWMTLSLITIVCMMANGTINFKWLENMPEGVTVGLKILLVVCILWHDVVQAS
IISNYCLQTQLLTTYLQCLQEKLLQQPVQPLEWIRHIETFKKMLRFVNNELAPSVCIFTFINLACATSGILWFFDYDNVD
KETVPIGGISTLNVILWLLLALAPFVQASRLSNECDILRNAGQEVRTRPFVHQDTPRHDLDSILLYTASLKLRAKLFSIP
ITGRYLCLFFMFVGIVILVLGQCHYFTLN
>XP_015020096.1 uncharacterized protein LOC6581115 isoform X2 [Drosophila mojavensis]
MTSPTTATATATPSATATATTSTTTIPAATQVETETETETERATSRLSDSPSGLRCSRTTSAVSSWLHELAPGEHEPTSA
ILNYCKRKFLRPYVAILTVVGLNPISTDMSTVGACSSYVQAMMVLFVLLAGYVLRYLCGYRGDRGFSSYRDIRPGGYGNG
SDVCGSASASSTPNTIGELLFGYVVPSVLNLLSFVSAVLVCKVIEHEQLQNLIERVFLLSAKPKRLCRMLWLYLGVALAL
LLLLFGYACSVVFMQQAQIIKVTWLAEALRAWELWLRIGLLSTILLQDLVEIIVLSSYYIECYLLRVHLETLSHKLLMHS
IDPLDWMREILEFRKLLERVNQHVSIPVCFLIVMNLAYAFAGLVYLFKDFDFHYCALKLVLLNIANVMLWLFLGLLPFFV
AGSVTRVCQNTQANGHQIRVRPFVYHNTSAEDLNSTLLFASSLDMSAKLFRMPIQSNYLCFAILVVTIVVLTLGMCLNLS
ALGKF
>XP_034141606.1 uncharacterized protein LOC117592147 [Drosophila guanche]
MTTPTSTTAAAATAATTEEELWSSRATSVASSWLHDELQPGEHEPTSALLDYCKRKFLRPYVTILTLVGLNPISTDMSNV
RACCSYVQALMVLFILLVGYVLRYICGYRGDRGFTSYRDIRPISNSTDGGIATPNTIGELLFGYVVPSAFNLMAFVAAVL
VCKVIDHEQLQNLIERVFLMSAKPKRLCRMLWLFLGLALALLALLFAYACAVVVMQPAQIIKVAWLAEPLSDWELCLRTG
LLCTILLQDLVEIVILSNYYIECYLLKVHLESLSHKLLMHSIDSLDWMREVLEFRKLLDRLNQHVSVPVCFLIVMNLSYA
FAGMVYLFKDFDFHFCALQLVLLNIANVMLWLFLGLLPFFVASSVTRVCQSAQANGHQIRVRPFVYHNTSAEDLNSTLLF
ASSLDMSAKLFRMPIQPNYLCFAILVVVLVILTLGMCLNLTALGKI
>XP_030243929.1 uncharacterized protein LOC108654657 isoform X1 [Drosophila navojoa]
MKSPTTATATATPSATATATTSTTTTEAKTKTETKRATSRLINSPSALRCSRTTSAVSSWLHELAQQGEHEPTSAILNYC
KRKFLRPYVAILTMVGLNPISTDMSTVGACSSYVQALMVFFVLLAGYVLRYLCGYRGDRGFSSYRDIRPGGYSNGSDVCG
SASASSTPNTIGELLFGYVVPSALNLLSFVSAVLVCKVIEHEQLQNLIERVFLLSAKPKRLCRMLWLYLGVALALLLLLF
GYACCVVFMQQSHIIKVDWLAEALRDWELWLRLGLLSTILLQDLVEIIVLSSYYIECYLLRVHLETLSHKLLMHSIDSLD
WMREILEFRKLLERVNQHVSIPVCFLIVMNLAYAFAGLVYLFKDFDFHYCALKMVLLNIANVMIWLFLGLLPFFVAGSVT
RVCQNAQANGHQIRVRPFVYHNTSAEDLNSTLLFASSLDMSAKLFRMPIQSNYLCFAILVVTIVVLTLGMCLNLSVLGKF
>XP_034477993.1 uncharacterized protein LOC117784378 [Drosophila innubila]
MNVTTTEATEATATATATANTTTTTTTEAANTTTATVAQLSESPSLLWSSRATSAASSWLHELAQPGEHEPTSALLNYCK
RKFLRPYVAILTLVGLNPISTDMSNVRACCSYVQAFMVLCVLLVGYVLRYLCGYRGDRGFSSYRDIRPGNGTDICDSSSG
TTSSNTIGELLFGYVVPSVLNLMSFVSAVLVCKVIEHEQLQNLIERVFLISAKPKRLCRMLWFYLGVALSLLLLLFGYAC
CVVIMQPAQIVKVAWLADALRNWELCLRIGLLCTILLQDLVEIIILSSYYIECYLLRVHLETLSHKLLMHSIDSLDWMRE
ILEFRKLLERVNQHVSIPVCFLIVMNLAYAFAGLVYLFKDFDFHYCALKLVLLNIANVMLWLFLGLLPFFVAGSVTRVCQ
NAQANGHQIRVRPFVYHNTSAEDLNSTLLFASSLDMSAKLFRMPIQSNYLCFAILVVTIVVLTLGMCLNLSALGKF
>XP_017132076.1 uncharacterized protein LOC108149175 [Drosophila elegans]
MYRHNAESSFCFINRLNGNANDELQQPGEHEPTSALLDYCKRKFLRPYVAILTLVGLNPISTDMSNVRACCSYVQALMVL
FVLLVGYLLRYICGYRGDRGFTSYRDIRPITNGTDGGAVSANTIGELLFGFIVPSGFNLMAFVSAVLVCKVIDHEQLQNL
IERVFLMSAKPKRLCRMLWLFLAVALALLILLFAYACCVVMMQPTQIVKLSWLAEALSDWETWVRVGLLVTILLQDLVEI
IILSNYYIECYLLRMHLETLSHKLLMHSIDSLDWMREVLEFRKLLERLNQHVSIPVCFLIVMNLAYAFAGLVYLFKDFDF
HYCALKLVLLNIANVMLWLFLGLLPFFVASSVTRVCQNAQANGHQIRVRPFVYHNTSAEDLNSTLLFAASLDMSAKLFRM
PIQPNYLCFAILVVVIVILTLGMCLNLNALGKI
>XP_023171159.1 uncharacterized protein LOC111599686 [Drosophila hydei]
MKSPTTTTPLATATTTTTTTPAAATTAIETEAEAERATAQLSESPSTLRCSRATSAASSWLHELIPGEHEPTSAILNYCK
RKFLRPYVAILTLVGLNPISTDMTNVRACCSYVQALMVFFVLLTGYVLRYLCGYRGDRGFSSLRDIRPGGNDSDVCGSAS
ATTATNTIGELLFGYVVPSLLNLLSFVSAVLVCKVIEHEQLQNLIERVFLLSAKPKRLCRMLWLYLGVALALLLLLFGYA
CCVVFMQQAQIIKVAWLAEALRDWELWLRIGLLSTILLQDLVEIIVLSSYYLECYLLRVHLESLSHKLLMHSIDSLDWMR
EILEFRKLLERVNQHVSIPVCFLIVMNLAYAFAGLVYLFKDFDFHYCALKLVLLNIANVMLWLFLGLLPFFVAGSVTRVC
QNAQANGHQIRVRPFVYHNTSAEDLNSTLLFASSLDMSAKLFRMPIQSNYLCFAILVVTIVVLTLGMCLNLSALGKF
>XP_017961632.1 uncharacterized protein LOC108654657 isoform X2 [Drosophila navojoa]
MYRNNGDSSFCFINRLNGTPLDETQQQGEHEPTSAILNYCKRKFLRPYVAILTMVGLNPISTDMSTVGACSSYVQALMVF
FVLLAGYVLRYLCGYRGDRGFSSYRDIRPGGYSNGSDVCGSASASSTPNTIGELLFGYVVPSALNLLSFVSAVLVCKVIE
HEQLQNLIERVFLLSAKPKRLCRMLWLYLGVALALLLLLFGYACCVVFMQQSHIIKVDWLAEALRDWELWLRLGLLSTIL
LQDLVEIIVLSSYYIECYLLRVHLETLSHKLLMHSIDSLDWMREILEFRKLLERVNQHVSIPVCFLIVMNLAYAFAGLVY
LFKDFDFHYCALKMVLLNIANVMIWLFLGLLPFFVAGSVTRVCQNAQANGHQIRVRPFVYHNTSAEDLNSTLLFASSLDM
SAKLFRMPIQSNYLCFAILVVTIVVLTLGMCLNLSVLGKF
>XP_044267264.1 uncharacterized protein LOC123013033 isoform X1 [Tribolium madens]
MAHTNVTVVFTDLEVRENEQKMAEESCLSTSLEHREYPFAEQSRQSSVTAVLNYCKSKILNPYLRVLSLVGLRPLISYQL
ESCFCFQFVNSVYTIQLIVLLILGYLLQYMACFRRDRGFCFKLVNNPYLIQIEDVKQIYEQICHAPLLFSFIIPSVLHLI
GYIHAVLVIRHSDDDQLPVLMERVFLSSNSQSNQRKLVRTLWTFVTLTGIWMSLSLITVVCMMANGTINFKWLENMPEGV
TVGLKILLVVCILWHDVVQATIISNYCLQTQLLTTYLQCLQEKLLQQLVQPLEWIRHIETFKKMLRFVNNELAPSVCVFT
FINLACAISGILWFFDYDNVDKETVPIGGISTLNVILWLLLALAPFMQASRLSNECDILRNAGQEVRTRPFVHQDTPRHD
LDSILLYTASLKLRAKLFSVPITGRYLCLFFMLVGIVILVLGQCHYFTSN
>XP_037820627.1 uncharacterized protein LOC119609783 isoform X1 [Lucilia sericata]
MLSSNAILTDWDGQINVLERQDLPLLYRGAARENQEDSLNNLQTNSKHLGNISRENSIEKQRNIHKTISTDNHNNIVDDR
DASIYGAISESLTGRHECHDNISRASSSRFGSIYQQVAAGSSMLADSITEIMSDDYQNDHEPTSAILDYCKRKVLRPYVA
ILSLVGLNPISTDTTRCKAYLSYLQCTILIIILLFGYFLQYLSAYRGDRGFSTNTKNVESIDESKDDSAYTIGELLFGFI
IPCSLDLAGYVSAVIICKFIDHEQLQNLIERTFLMSMQPKKLFRTFWLHIVGAFVLCCCLYAYFIPVVILQSPIIPYKWF
GDLETIWQLFVKVALLITLSVQNLIEIIILSSYCIECYLLKVHLLTLSQKLLLHSIESADWMREILQFRKLLERLNNNVS
LPVSFFVIMNMAYAFAGFVYMFKDFDFHYCAMKTVILNFTNVLLWLILGLLPFFIAASLTQACQSVRNNGHQIRVRPFVY
HNTSTEDLNSMLIFSSTLDMSAKLFRMPIQSNYICFAVLIISIVILTLGMCFNLSIFGIPKL
>XP_043645641.1 uncharacterized protein LOC122614936 [Drosophila teissieri]
MHRHNAESSFCFINRLNGNANDELQQPGEHEPTSALLDYCKRKFLRPYVAILTLVGLNPISTDMSSIRACCSYVQALMVL
FVLLVGYLLRYICGYRGDRGFTSYRDIRPVTNGTDGGTTTPNTIGELLFGFIVPSGFNLLAFVSAVLVCKVIDHEQLQNL
IERVFLMSAKPKRLCRMLWLFLAIALALLILLFGYACCVVMMQPSQIVKVSWLAEILSDWEMWLRVGLLITILLQDLVEI
IILSNYYIECYLLRMHLETLSHKLLMHSIDSLDWMREVLEFRKLLERLNQHVSIPVCFLIVMNLAYAFAGLVYLFKDFDF
HYCALKLVLLNIANVMLWLFLGLLPFFVASSVTRVCQNAQANGHQIRVRPFVYHNTSAEDLNSTLLFAASLDMSAKLFRM
PIQPNYLCFAILVVVIVILTLGMCLNLTALGKI
>XP_039482634.1 uncharacterized protein LOC120445969 [Drosophila santomea]
MHRHNAESSFCFINRLNGNANDELQQPGEHEPTSALLDYCKRKFLRPYVAILTLVGLNPISTDMSSIRACCSYVQALMVL
FVLLVGYLLRYICGYRGDRGFTSYRDIRPVTNGTDGGTTTPNTIGELLFGFIVPSGFNLLAFVSAVLVCKVIDHEQLQNL
IERVFLMSAKPKRLCRMLWLFLAIALALLILLFGYACCVVMMQPSQIVKVSWLAEILSDWEMWLRVGLLFTILLQDLVEI
IILSNYYIECYLLRMHLETLSHKLLMHSIDSLDWMREVLEFRKLLERLNQHVSIPVCFLIVMNLAYAFAGLVYLFKDFDF
HYCALKLVLLNIANVMLWLFLGLLPFFVASSVTRVCQNAQANGHQIRVRPFVYHNTSAEDLNSTLLFAASLDMSAKLFRM
PIQPNYLCFAILVVVIVILTLGMCLNLTALGKI
>XP_016947702.1 uncharacterized protein LOC108022987 isoform X2 [Drosophila biarmipes]
MYRHNAESSFCFINRLNGNANDELQQPGEHEPTSALLDYCKRKFLRPYVAILTLVGLNPISTDMSSVRACCSYVQALMVL
FVLLLGYLLRYVCGYRGDRGFTSYRDIRPFSNGTDGGGATPNTIGELLFGFIVPSGFNLMAFVSAVLVCKVIDHEQLQNL
IERVFLMSAKPKRLCRMLWLFLAIALLLLILLFGYACCVVMMQPSQIVKVSWLADALSDWEMWLRMGLLLTILLQDLVEI
IILSNYYIECYLLRMHLETLSHKLLMHSIDSLDWMREVLEFRKLLERLNQHVSIPVCFLIVMNLAYAFAGLVYLFKDFDF
HYCALKLVLLNIANVMLWLFLGLLPFFVASSVTRVCQNAQANGHQIRVRPFVYHNTSAEDLNSTLLFAASLDMSAKLFRM
PIQPNYLCFAILVVVIVILTLGMCLNLTALGKI
>XP_017769853.1 PREDICTED uncharacterized protein LOC108557720 [Nicrophorus vespilloides]
MDLVQTCKNNDGGGVAGGGEESTRTPNNRASSLTFSVGDIADVQVLLETPSHYSVTTVLTYCKKKILRPYLWLLNFVGLR
PICIECQDTFSCAEFFNYVYTIHIIMFLGVGYVLQYMACFRRDRGFGYNKPNLLSSTPDYVFEQICRSSLTFSFFLPNIL
HLMGYVYAVTVFRSSDDDQLPSLMERVFLSLSNLSDCFVCQKKLVRTLRIFVTVSGMWIILSSVSVNYMMAESTIEFKWI
DKNSQAMVLLIKILLVICTLWHDMVQAIIILNYCLQAQLLTAYLSFLRAKLIQQPLLPTEWMKDIEEFRKLLMFLNYHLA
PAVCVFTLVNVSYAVSGILWILDIDNLDRESVSTIGINIMNVSLWSFIALVPFVQAAKLTNVCEIIRGIGHEVRTRPFVH
QSTPGHKLDSILLYCSSLRMNATLFGVPITIRYLGFFVTLCGVIILVLGQLHYLNAK
>XP_049821826.1 uncharacterized protein LOC126265241 isoform X1 [Aethina tumida]
MFHLWFWNLGNENYYEEKMDEDSDIEPMINMVLPESSTHHLSITNVLDYCKSKIINPYLRLLSLMGLRPLIYEQHEPGCC
TDVANFLYTSLVVLLMICGYVIQYMACFRRDRGFCQVRQQHQQQQYGELLDARAVNVTYVYEKTCDGSVLFTFITPSVLH
LFGYIHAVMVFRGSDDDQLPILMERVFISSANLPNGFLSQKKLVRTLWWFVSVSLIWMLLSMVSVNSMMIAADDIVTFKW
LQDCPPYVGTIMKVMLIVCTLWHDIVQASVISNYCLQAHLLTCNLHFLRQKLLQYPIRPLEWMRDIEDFKKMLRHFNQQI
APSVCLFTIVNLSCSIAGLLWLFKFDRIDTETLPVFGTSVSNVILWILISIVPFVQAARLTNACEIIKAVGQEARIRPFV
HQDTPAFELDSVLIYASSLKIDARLFYTPIHGKYLCFLVTVSVIMLLVLGQLHYYLL
>XP_030375457.1 uncharacterized protein LOC115624764 [Scaptodrosophila lebanonensis]
MYRHNAESSFCFINRLNGAPNDELQQTGEHEPTSALLSYCKHKFLRPYTLILSVVGLNPISTDMSPVRACCSYVQALVVL
CVLLLGYLLRYLCGYRGDRGFNSYRDIRPYSLESSDGANATTNTIGELLFGYVVPSSLNLLGFGAAVFICKIVDHEQLQN
LIERVFLMSAKPKRLCRMLWLFLGVAFALLLLLFAYACCVVLMQPEQIIKVAWLAAMLQEWEACLRASLLCTILLQNLVE
VIILSSYYIECYLLRVHLQALSHKLLMHSIDSLDWMREVLEFRKLLERLNQHVAIPVCFLIVMNLAYAFAGLVYLFKDFD
FHYCALKLVLLNIANVMLWLFLGLLPFFVAASVTRVCQSAQANGHQIRVRPFVYHNTSAEDLNSTLLFASSLDMSAKLFR
MPIQPNYLCFAILVVALVILTLGMCLNLTALGKI
>XP_049821827.1 uncharacterized protein LOC126265241 isoform X2 [Aethina tumida]
MNGNHVAKLDIEPMINMVLPESSTHHLSITNVLDYCKSKIINPYLRLLSLMGLRPLIYEQHEPGCCTDVANFLYTSLVVL
LMICGYVIQYMACFRRDRGFCQVRQQHQQQQYGELLDARAVNVTYVYEKTCDGSVLFTFITPSVLHLFGYIHAVMVFRGS
DDDQLPILMERVFISSANLPNGFLSQKKLVRTLWWFVSVSLIWMLLSMVSVNSMMIAADDIVTFKWLQDCPPYVGTIMKV
MLIVCTLWHDIVQASVISNYCLQAHLLTCNLHFLRQKLLQYPIRPLEWMRDIEDFKKMLRHFNQQIAPSVCLFTIVNLSC
SIAGLLWLFKFDRIDTETLPVFGTSVSNVILWILISIVPFVQAARLTNACEIIKAVGQEARIRPFVHQDTPAFELDSVLI
YASSLKIDARLFYTPIHGKYLCFLVTVSVIMLLVLGQLHYYLL
>XP_011699859.1 PREDICTED uncharacterized protein LOC105457101 [Wasmannia auropunctata]
MGAFITFRRDRGFCYKVALLEQNDVSREQPQELSCYGNVIFSYLIPSVLHLVAYLYTIYLFRVKENEQLQNLMERAFLLS
SNPINRGNQKRLVHILWLFIALSIVWMIIALVTVNIQMAERNIVFQWMENSPYQVKIMLKVLLIICTLWHDMVQGTIITS
YCLQGQLLMSHLYFLRGKLLQHILLPIDWMRDIDEFKKLLKYFNDELGPAVCIYTIVKLSWAVAGIVWLFQYYINNNPGD
NNPVTYANIMNVVLWILISIAPFIQAARLTNACSMIRAVGHEIRIRPFVYQTTSGEDLDSILLYTSSLKMCARLFRIPIK
GRYLCLLLTIGSISILTLGQCQFFS
>XP_001985743.2 uncharacterized protein LOC6559883 [Drosophila grimshawi]
MKATKATATEAEATITEAAATAAQLSESPSLLQSSCATSAASSWLHELIQPGEHEPTSALLNYCKRKFLRPYVAILTLVG
LNPISTDMSNVRACCSYVQALMVICVLLTGYVLRYLCGYRGDRGFSSIRDIRPGNGSDVCGASAATTTTNTIGELLFGYV
VPSVLNLLSFGSAVLVCKVIEHEQLQNLIERVFLLSAKPKRLCRMLWLYLGLALALLLLLFGYACCVVIMQPAQIIKVAW
LAEALRDWELCLRIGLLCTILVQDLVEIIVLSSYYIECYLLRVHLETLSHKLLMHSIDSLDWMREILEFRKLLERVNQHV
SIPVCFLIVMNLAYAFAGLTYLFKDFDFHYCALQLVLLNIANVMLWLFLGLLPFFVAGSVTRVCQNAQANGHQIRVRPFV
YHNTSAEDLNSTLLFASSLDMSAKLFRMPIQSNYLCFAILVVTIVVLTLGMCLNLSALGSF
>XP_036231432.1 uncharacterized protein LOC118683220 [Bactrocera oleae]
MFPLPSVRCNSEDSLISWSNRNAVAQRSKSVPRMYGCVDTLAASTSASSQISNPLNNFGANTHCPHSIACAVAGGIAGRG
ENDVLSAVNVRQHLRQNSDSNAGNNHGSHIPYRHHMHQQHVGSPNRYSYSGGAVGTGVGSSSGALLRLSTNRLDPFSAPT
TTVGSSLLGDSMTEIVVEDLRHSHEPTSELLDYCKRKFLRPFILVLSLVGVNPIPTDTSKVLCCLNYTQALVVLLILSFG
YFLQYLCSYRGDRGFIAHDQDLTNDPSSNATYTVGQLLFGHIFPNALNLSSFISAVIVFKIIDQEQLQNLIERVFLTSLE
PRRLCKLLWSYLLCGLVLLAFLFAYTIPSVLLQSRIIQVKWFTGILADWELATKVVLIITLFVQDLVEVIILANYCIQCY
LLRIHISSLSHKLLMHSIETTDWMREVLEFHKLLEHLNRHAAVPVCFLTVMNLAYAFAGLIYIFNDLDFHYSALEIVLLN
IFNVLLWLLLGVIPFVLAASVTHACQKAQANGHHIRARPFVYHSTSTDDLNSTLLFSSSLQMSAKIFKMPIQPNYLCCAL
LSISILVLTLGMCLNPSIIGIF
>XP_011069245.1 PREDICTED uncharacterized protein LOC105155051 isoform X4 [Acromyrmex echinatior]
MASVDCNNKYKNDTNLPQQNREEYTEIFVPSILTSITTFQSTDQVDEITEDYENFISTSAVLHYCKHKILRPYLRLLGVM
GLRPTNSDDHFLRCSILSNLHTIQVTIFICIGYILQYMACFRRDRGFCYKIFLEQNGPDNEQQTQEPSCYGNVIFSYLIP
SILHLVAYLYTIYLFRVKENEQLQNLMERAFLLSSNPINHGNQKRLVHILWLFIALSIVWIIMALVTVNIQMAERNIVFQ
WMENSPYQVKIMLKVFLIICTLWHDMVQGTIITSYCLQGQLLMSHLYFLRGKLLQHVLLPIDWMRDIDEFKKLLKYFNDE
LGPAVCIYTIVNLSWAVAGIIWLFQYYVNNGDSNHVTYVSAMNVVLWILISIAPFIQISFAQSLPSA
>XP_023019496.1 uncharacterized protein LOC111508285 isoform X1 [Leptinotarsa decemlineata]
MDILSQVAGIKIKQNLKEMEYDESPTMQSNSSSSLEDQHVCEVPDSYTDLRSVTTVLYYCKRKILNPYMRFLGFMGIRPL
CESQDSCTCLKLILTRSYTVLIISLLIVGYLLQYMACFRRERGFCYVTRTGRLTLSREIDDVYDRSCYGSVAFSSILPSL
MHLVAYLHMVYVFRSTDDEYLPILMEKVFVISTNLSAGTMSQKRLVKMLWVFVIFSIVWMSLSIFAVICMMCDGDIHFKW
MMRSSLPLIFMKILLVSCTLGHDVVQATVISNYCLQAQLLTSYVQFLREKLLQFPVIPLEWMRDIEDFKKLLNYFNHNIA
PPACLLVVVDISFAVSGIIWILGFDHIDTETLPIFGLSILNIILWIFMASVPFVQAARLSNSCEVLKTVGQEARTRPYVH
QNTPTTELDSVLLYTSSLQISAKLFYIPITLRKLCFCLTVSSIVILILGQCHYLISK
>XP_013113255.1 PREDICTED uncharacterized protein LOC106091318 [Stomoxys calcitrans]
MMSSNVNKEIVSADAVLSDWDGQIALLEQPAISTICNGSIRSPNGQSKADNTLAYNTSQSDSQGYIELNVHGDSSDTEES
IKSMSIKSSEADPNDKNNGNVIEEPTSSRTEYASLSVQALASQTRDALGITSAMGRNTSTEIINRPSLSRVGSYYQPLTT
GSSMVAVSMTEILNDDYQSEPTSAILDYCKRTFLRPYMMVLSLVGLNPVSTDITKCRSFLSYFQCFTLIAVLVFGYFLQY
LSSYRGDRGFSTNLKGLHSSDDNASLTEPPDNGSTNTIGELVFGYVIPFTLDLAGYASAIICCKLIDQEQLQNLIERTFL
MSMQPRRLCRLLWLHIVLAFVIFGCLYAYVLPVVVIQPTIIKVKWLVHLEASLGLSVKILLLTTIAVQDIIEVIILSSYC
IECYLLKVHLLTLSQKLLLHSIDTRDWMREILEFRKLLDRLNNHVSIPVSFFIVMNLAYAFAGFIFMFKDFDFHYSALKV
VVLNFINVVLWLLLGLLPFFMAASLTHVCQTVKANGHQIRVRPFVYHNTSTDDLNSMLMFASSLDMSAKLFRMPIQSNYL
CFAILVLSIVVITMGMCFNLTLLGMF
>XP_037917763.1 uncharacterized protein LOC119655775 isoform X2 [Hermetia illucens]
MRCRYIDARSDEVLMFNARVTHRCKLFSLFSWCFPITKTLSDIVMNHDNDILYDSIGHNNGNRGISVTPSTSDDADRPLQ
QQSPNNFHDRQHLYQHQHPAQSCSSRGSSNNNAENFGVSRQNLVSSIPTLDYDSMTDVVFLRPYVQILGLVGIRPMSVDT
TAFQAFISHLQTVIIFTLLCIGYFLQYFASFRRDRGFNHSRGIEKTVTIERSGYKEAYDCGELLFVYIIPATLHVCGFMS
AVWVFRMADNEQLQNLVERVFLMSNAPRKLCIALWMFVLGGSVWIGFLCAYVVLLSNAQSNQMNIQWYENPNTTVQAVVK
VSLISTIFVHDLVQMIILISYCIECYLLKLHLYNLKDKLIQHTIETLDWMREVLEFRKLLSHLNQKVATPICFFTVLNLC
YAFAGLIYLFRNYDFQGPVKIFSLSIANLMMWLILGLAPFFAAASVTRACKVTQASGHQIRVRPFVYHNTPSEDLDSTLM
FASSLNMSAKLYRMPIFISYLCFSILIVSLVILTLGMCMNVSLGFI
>XP_032292961.1 uncharacterized protein LOC6626695 isoform X2 [Drosophila virilis]
MKATATTTATTTATATTTAATAAAAATAQLSESPSLLRCSRATSAASSWLHELAFLRPYVAILTLVGLNPISTDMSNVRA
CCSYVQALMVLCVLLAGYVLRYLCGYRGDRGFSSYRDIRPGGYGNNSDVCGSSSASSTPNTIGELLFGYVVPSALNLLSF
VSAVLVCKVIEHEQLQNLIERVFLLSAKPKRLCRMLWLYLGVALTLLLLLFGYACCVVIMQPAQIIKVAWLADALRDWEL
CLRICLLCTILLQDLVEIIVLSSYYIECYLLRVHLETLSHKLLMHSIDSLDWMREILEFRKLLERVNQHVSIPVCFLIVM
NLAYAFAGLVYLFKDFDFHYCALKLVLLNIANVMLWLFLGLLPFFVAGSVTRVCQNAQANGHQIRVRPFVYHNTSAEDLN
STLLFASSLDMSAKLFRMPIQSNYLCFAILVVTIVVLTLGMCLNLSALGRF
>XP_011295854.1 PREDICTED uncharacterized protein LOC101900519 isoform X2 [Musca domestica]
MYQNEAANSSFCFINRWNLPQNEDYQNEPTSAILNYCKRTFLRPYMIILSLVGLNPISTDTTKCRSFLSYFQCLSLVVVL
IFGYFLQYLSSYRGDRGFSTNLKSLHLTDENASLASQPDYNASQTIGELIFGYVIPFLLDLAGYVSAIICCKFIDQEQLQ
NLIERTFLMSMQPKRLCRILWLHIALAFIIFGCLYAYVVPVVVMQPTIIKVKWLSHMETDLGLSVKILLLLTIAAQDIIE
IIILSSYCIECYLLKIHLMTLSQKLLLHSIDSLDWMREILEFRKLLDRLNNHVSIPVCFFIVMNLAYAFAGFIFMFKDFD
FHYSALKIVILNFINVVLWLLLGLMPFFMASSLTHACQTVKGNGHFLRVRPFLYHNTSTDDLNSMLMFASTLDMSAKLFR
MPIQSNYLCFAILVLSIVVLTMGMCFNLSLLGMF
>XP_026469894.1 uncharacterized protein LOC113373835 [Ctenocephalides felis]
MDSNTSETTSILSETHQSVRTPDSESHNTSAVLDYCKCKLLLPYACILGLMGLRPMSIERSATWSPTSLLGHTQTAFIGI
SLLFGYFIQFATCFRRDRGYCLRNNNSSSDILVKSSQWPNDERICNASILFSYVIPGLLHFFGYIYSVIIFRISDNEHLQ
HLIERVFILSSSPGELTKNPKKILRVLWSFIIFGLLWTLCSCMTVEITIVGFIFRPSMFKTILKALVIYTTLCQDAVQAT
VIACYCIQVQLLKYQLQFLRERLVQRTIQPLDWMREISEFRLLLRHLNEKVSPAIGLFTIVNVSWTCSGLIWLLNYDNIE
SSKLCHITAHIINVFLWLVITAAPFIQAARLTTTCVSLKSVGHEIVVRPFVHMDTSHEDLHTVLLYTSTLSISAKLFRIP
VTPRYLCFIISMTSVITLILGMCHFLQFSP
>XP_018336497.2 uncharacterized protein LOC108744996 [Agrilus planipennis]
MCIFHIWGHTKAMDTPQNSKAAVIGNETQLDAGSSSLNSTDDIVEVSYSDNQTHLSITAVLSYCKRKILSPYLLFLSLMG
LRPLALERYETSIFCDILSYVYMFVITTFMVFGYILQYMACFRRDRGFCYSFNSQSDISANIIYSEWGIDKQERFNRICH
GSLVFTFIVPNCLHLFGYLYAVYVIRSSDDDQLPCLMERVFVSCSYISNGFLNQKRLVKILWFSIFLGLIWIILSLISII
LLLLQDGISFRWLENSSSITVVLLKILLVTCTFFHDMVQATVISCYCLQAQLLTSYLQFLKAKLLESPVQAIEWMREIYE
FKKLLRYLNEDLAPPMCFFTFINLAWTTTGILWSLGYDHIDVITVPVLGINILIITLWAALSLAPFFQAARLTNACKLIK
GVGHEVRIRPFVHQDTPAHDLNSLLLFASSLDIEAKIFRVPIHGRYLAAIITTAAILILILGEIHYLS
>XP_017466575.1 PREDICTED uncharacterized protein LOC108359283 [Rhagoletis zephyria]
MLPSSSNARCSSEESLINWSNQNAVAHRSKSVPRMYGCVDTLATASSLPNNPNSTRNFSANQNSPPSIECNVAVTRTGSR
GSDVYTAPNLRQHLRQNSDYDTGNNHNKNNGSSSNNNNNNYHHQQHRHHFKQHHGCTTSRYSSTGGGVGVGGGGSSSAAL
LHLSTTRLDPFSAPTTTVGSSLFGDSMTEIAVDDLRNTHEPTSELLDYCKRKFLRPFIIVLSLVGVNPIPTDTSKILCCL
NYAQALLVLLILLFGYFLQYVCSYRGDRGFIAHDQDLITDPNSNATYTVGQLLFGHIFPNALNLSSFISAVIVFKILDQE
QLQNLIERVFLTTLVPRRLCKILWLYLLCGVVLLALLFAYTIPSVLLQSRIIQVKWFTGILADWELATKIVLIVTLFIQD
LVEVIILSNYCIQCYLLRIHISSLSHKLLMHSIETVDWMREVLEFHKLLEHLNRHAAVPVCFLTIMNLAYAFAGLIYIFN
DLDFHYSALEIVILNIFNVLLWLLLGVIPFVLAASLTQACQKAQSNGHHIRARPFVYHSTSSEDLNSTLLFSSSLQMSAK
IFKMPIQPNYLCCALLSISILVLTLGMCLNPSVIGIF
>XP_049308240.1 uncharacterized protein LOC105226916 [Bactrocera dorsalis]
MFPSANARCNSEDSLISWSNRNAVAQRSKSVPRMYGCVDTLAASTSASSQISNPLNNFAPHTNCPHSIACAVAGGTAGRR
ENDALSAVHVQQHLRQNSDSNTVNNNNHSGHIPYRQHSHQHHVGSPNRYSYSGGGVGAAGVGSSAGALLRLSTNRLDPFS
APTTTVGSSLLGDSMTEIVVEDLRHSHEPTSELLDYCKRKFLRPFILVLSLVGVNPIPTDTSKVLCCLNYTQALLVLLIL
LFGYFLQYLCSYRGDRGFIAHDQDLTNDPSSNATYTVGQLLFGHIFPNALNLSSFISAVIVFKILDQEQLQNLIERVFLT
TLEPRRLCKLLWSYLLCGVVLLAFLFAYTIPSVLLQSRIIQVKWFTGILADWELATKIVLIITLFVQDLVEVIILANYCI
QCYLLRVHISALSHKLLMHSIETNDWMREVLEFHKLLEHLNRHAAVPVCFLTVMNLAYAFAGLIYIFNDLDFHYSALEIV
LLNIFNVLLWLLLGVIPFVLAASVTHACQKAQANGHHIRARPFVYHSTSTDDLNSTLLFSSSLQMSAKIFKMPIQPNYLC
CALLSISILVLTLGMCLNPSIIGIF
>XP_011179507.1 uncharacterized protein LOC105210334 [Zeugodacus cucurbitae]
MFPSTNARCNSEDSLISWSNRNAVAQRSKSVPRMYGCVETTAASTSAASQINNPHNNFGPHNHNHNCRHSIACAVAGAPG
RRENDAALSALNVQQHLRQTSDSNAGGNNNNHNHGGHIAYRQHTHQQHHVGSPNRYSYSGGGVAGGVGSSSGALLHLSTN
RLDPFSAPTTTVGSSLLGDSMTEIVVDDLRHAHEPTSELLDYCKRKFLRPFIIVLSLVGVNPIPTDTSKVLCCLNYTQAL
VVLLILLFGYFLQYLCSYRGDRGFIAHDQDLTNDPNSNATYTVGQLLFGHIFPNLLNLSSFISAVIVFKILDQEQLQNLI
ERVFLTTLEPRHLCKLLWSYLLSGVVLLAFLFAYTIPSVLLQSRIIQVKWFTGILADWELATKIVLIITLFVQDLVEVII
LANYCIQCYLLRVHISSLSHKLLMHSIETTDWMREVLEFHKLLEHLNRHAAVPVCFLTVMNLAYAFAGLIYIFNDLDFHY
SALEIVILNIFNVLLWLLLGVIPFVLAASVTHACQKAQANGHHIRARPFVYHSTSTDDLNSTLLFSSSLQMSAKIFKMPI
QPNYLCCALLSISILVLTLGMCLNPSIISIF
>XP_004517650.1 uncharacterized protein LOC101453730 [Ceratitis capitata]
MFPSPNARCNSEDSLVNWSNQNAVAQRSKSVPRMYGGCADAGNPIANNATTAVGSSQPSRPSSYGAYNNIPHSMGCAVAG
STASRRGNDGISAVQVHQYLRQSSEQNTPNKSISNNQLQYRQHVNQQHQTYPTNRYSYSGTCMGAGAGVSVGVGAAAAMG
SSSAALLHLSTNRLDPFSVTTTTVGSSLLGDSMTEIVVDDLRNMHEPTSELLDYCKRKFLRPFITVLSLVGVNPLPTDTS
KILSCLNYTQALVVLLTLLFGYFLQYLCSYRGDRGFIAHDQDLPTNPSSNATYTVGQLLFGHIFPNALNLSSFISAIIVF
KILDQEQLQNLIERVFLSTLVPRRLCRFLWLYLFCALVLLLLLFAYTVPSVLLQSHIIQVKWFTGILADWELGIKVVLII
TLFVQDLVEVIILANYCIQCYLLRVHISSLSHKLLMHSIETTDWMREVLEFHKLLDHLNRHAAVPVCFLTIMNLAYAFAG
LIYIFNDLDFHYSALEVVILNIFNVLLWLWLGVIPFVLAASVTHACQKAQSNGHHIRARPFVYHSTSTEDLNSTLLFSSS
LQMSAKIFKMPIQPNYLCCTLLSISILVLTLGMCLNPSIIGIF
>XP_039957423.1 uncharacterized protein LOC120772728 [Bactrocera tryoni]
MFPSANARCNSEDSLISWSNRNAVAQRSKSVPRMYGCVDTLAASTSASSQISNPLNNFTPHTNCPHSIACAVAGGTAGRR
ENDALSAVHVQQHLRQNSDGNTGNNNNNHSGHISYRQHSHQHHVGSPNRYSYSGGGVGAAGVGSSAGALLRLSTNRLDPF
SAPTTTVGSSLLGDSMTEIVVEDLRHSHEPTSELLDYCKRKFLRPFILVLSLVGVNPIPTDTSKVLCCLNYTQALLVLLI
LLFGYFLQYLCSYRGDRGFIAHDQDLTNDPSSNATYTVGQLLFGHIFPNALNLSSFISAVIVFKILDQEQLQNLIERVFL
TTLEPRRLCKLLWSYLLCGVVLLAFLFAYTIPSVLLQSRIIQVKWFTGILADWELATKIVLIITLFVQDLVEVIILANYC
IQCYLLRVHISALSHKLLMHSIETTDWMREVLEFHKLLEHLNRHAAVPVCFLTVMNLAYAFAGLIYIFNDLDFHYSALEI
VLLNIFNVLLWLLLGVIPFVLAASVTHACQKAQANGHHIRARPFVYHSTSTDDLNSTLLFSSSLQMSAKIFKMPIQPNYL
CCALLSISILVLTLGMCLNPSIIGIF
>XP_037820664.1 uncharacterized protein LOC119609783 isoform X5 [Lucilia sericata]
MFQSDLNSSFCFINRWNFPQSDDYQNDHEPTSAILDYCKRKVLRPYVAILSLVGLNPISTDTTRCKAYLSYLQCTILIII
LLFGYFLQYLSAYRGDRGFSTNTKNVESIDESKDDSAYTIGELLFGFIIPCSLDLAGYVSAVIICKFIDHEQLQNLIERT
FLMSMQPKKLFRTFWLHIVGAFVLCCCLYAYFIPVVILQSPIIPYKWFGDLETIWQLFVKVALLITLSVQNLIEIIILSS
YCIECYLLKVHLLTLSQKLLLHSIESADWMREILQFRKLLERLNNNVSLPVSFFVIMNMAYAFAGFVYMFKDFDFHYCAM
KTVILNFTNVLLWLILGLLPFFIAASLTQACQSVRNNGHQIRVRPFVYHNTSTEDLNSMLIFSSTLDMSAKLFRMPIQSN
YICFAVLIISIVILTLGMCFNLSIFGIPKL
>XP_017087387.2 uncharacterized protein LOC108118952 [Drosophila bipectinata]
MYRNNAESSFCFINRLNGNANDELQQPGEHEPTSALLDYCRRKFLRPYVAILTLVGLNPISTDMSNVRACCSYVQALMVL
CVLLVGYVLRYICGYRGDRGFTSNRDIRPINNGADGGIPILLVCKVIDHEQLQNLIERVFLMSAKPKRLCRMLRFFLGVA
LALLVLLFGYVCCVVVMQPAQIVKISWLAEVLSDWEVWLRVSLLATILLQDLVEVIILSNFYIECYLLRMHLETLSHKLL
MHSIDSLDWMREVLEFRKLLERLNQHVSVPVSVCFLIVMNLAYAFAGLVYLFKDFDFHYCALKLVLLNIANVMLWLFLGL
LPFFVASSVTRVCQNAQANGHQIRVRPFVYHNTSAEDLNSTLLFAASLDMSAKLFRMPIQPNYLCFAILVVVIVILTLGM
CLNLTALGRI
>XP_019767314.1 uncharacterized protein LOC109542509 [Dendroctonus ponderosae]
MMKTHLDMENKALSHDDQSLEANLISSTSMGDEHNVMIMEDSFDPYSITGILTVCKRELLGPYMRFLSLVGLRPIIGEHS
QWGCCVKWLNAMYSMQVVIFLLLGYCLQYMSCFRRDRGFGSMTSTHLHSKLHLKAMYEKSCTGSLSSSFIFPSLLHFTGY
LYASVVFRTNDDNQLPVLIERVFLTSSHLPNMQLHQRQIVKTLWTFVVGSFVWMLATIGLVSYMMVEGDVTMKWFEDGPF
QVQLTLKILLVVCLIWHDIVQASVISNYCLQAQLLRSYVQFIREKLLQQSIRPLQWIRDIEEFRKLLTYLNQEVAPSVCI
FTLINGTYAISGTLWLLAAHYELSNDIVPIYTGVNIANVVLWWFIAAAPFVQAARLTIACNNMKTVGQEVITRPFTHMNT
PFQDLNSILIYTASLKIKAKLFNLPISGKYVGISFALLSVLFLVLSQSNILEIAFQS
>XP_037820637.1 uncharacterized protein LOC119609783 isoform X2 [Lucilia sericata]
MLSSNAILTDWDGQINVLERQDLPLLYRGAARENQEDSLNNLQTNSKHLGNISRENSIEKQRNIHKTISTDNHNNIVDDR
DASIYGAISESLTGRHECHDNISRASSSRFGSIYQQVAAGSSMLADSITEIMVLRPYVAILSLVGLNPISTDTTRCKAYL
SYLQCTILIIILLFGYFLQYLSAYRGDRGFSTNTKNVESIDESKDDSAYTIGELLFGFIIPCSLDLAGYVSAVIICKFID
HEQLQNLIERTFLMSMQPKKLFRTFWLHIVGAFVLCCCLYAYFIPVVILQSPIIPYKWFGDLETIWQLFVKVALLITLSV
QNLIEIIILSSYCIECYLLKVHLLTLSQKLLLHSIESADWMREILQFRKLLERLNNNVSLPVSFFVIMNMAYAFAGFVYM
FKDFDFHYCAMKTVILNFTNVLLWLILGLLPFFIAASLTQACQSVRNNGHQIRVRPFVYHNTSTEDLNSMLIFSSTLDMS
AKLFRMPIQSNYICFAVLIISIVILTLGMCFNLSIFGIPKL
>XP_050092433.1 uncharacterized protein LOC126575669 [Anopheles aquasalis]
MDQSTTAATISSSSLSTCSNALTHHQHGPDASLLGSDMECIEENVIIDEITEAEPTSVTLRYCKRKFLRPYVIILALAGI
RPSSTDLEFLGRWVGHLQTALVLCMLCLGYVLQFLCGYRRDHGFPSTNDVTPATTTGVTAKSWSTDASRAYEAFNGTTTW
KPLASNDGDPSSSNRTHRILEADHSGLAGSGEAIFIYLIPALLHLNGYLLAVFIYRFADNEQLQCLVERVFILSNNPRRL
VRTLWLYFGLGVGWLGASIAYVLVLGGDSTSAYERFTSFRWPLHFNASPTTDMLKGVLTMALFCHDLVQMVVIVSYSLIC
YLLRCYLKALKEKLLLHTIEPLNWMREICEFRKLLYHLNTRISLPVASLTVLNLSYTVSSVVHLFRDMTACPINIFTASL
ANILLWLFISLMPFFQAASLTVTCRQTQSCGHLISIRPFVHRNTSSEDLNTVLLYASSLKMSAKLFRMPISAHYLCFFVL
VCFIAILTFGMCLNISLGAH
>XP_036333830.1 uncharacterized protein LOC118744716 [Rhagoletis pomonella]
MEIRTKYLADTTTVRTFISRSSSSNSSNRSHSTSYSYYISRDQSSNSGGTKYQQKQHVNSHHNSSNNNNNNCHHQQHRHH
FKQHHGCTTNRYSSTGGGVGVGGGGSSSAALLHLSTTRLDPFSAPTTTVGSSLFGDSMTEIAVDDLRNTHEPTSELLDYC
KRKFLRPFIIVLSLVGVNPIPTDTSKILCCLNYAQALLVLLILLFGYFLQYVCSYRGDRGFIAHDQDLITDPNSNATYTV
GQLLFGHIFPNALNLSSFISAVIVFKILDQEQLQNLIERVFLTTLVPRRLCKILWLYLLCGVVLLALLFAYTIPSVLLQS
RIIQVKWFTGILADWELATKIVLIVTLFIQDLVEVIILSNYCIQCYLLRIHISSLSHKLLMHSIETVDWMREVLEFHKLL
EHLNRHAAVPVCFLTIMNLAYAFAGLIYIFNDLDFHYSALEIVILNIFNVLLWLLLGVIPFVLAASLTQACQKAQSNGHH
IRARPFVYHSTSSEDLNSTLLFSSSLQMSAKIFKMPIQPNYLCCALLSISILVLTLGMCLNPSVIGIF
>XP_035898570.1 uncharacterized protein LOC118506046 [Anopheles stephensi]
MDQSTVVGATTISSSSLSTTSNVLTLAPDASHSSDMECIEENVIIDEITEAEPTSVTLRFCKRKFLRPYVIILSLAGLRP
NSSDVEILGRCVGHLQTILVLLFLIIGYVLQFMCGFRRDRWFMEPNQSTPLSTTPAPAPTTSAIPYPVKLYPNWTIRDST
LAEYEGSNSTTLNTPEPEHLGLLASGEAIFTYLVPALLHLNGYLMAVFIYRFADNEQLQSLVERVFILSSNPRRLVLTLW
LYFGLGLVWLGVSIAYVTLLGVDGITVSERFLSFGWTERTMAGWATHAAEVLRALLTVTLFFHDLVQMVVIVSYGLMCYM
LRCYLKALKEKLLLHTIEPLNWMREICEFRKLLHHLNTKISLPVASLTVLNLSYTVSSVAHLFHDMTACPINIFTASLAN
ILLWLVIALVPFFQAASLTVTCRQTQSCGHLISIRPFVHRNTSSEDLNTVLLYASSLKMSAKLFRMPVSAHYLCFLVLVC
FIGVLTFGMCLNISLGRL
>XP_045472085.1 uncharacterized protein LOC123678871 isoform X2 [Harmonia axyridis]
MESDENVGTEQRQFLVDGEYLINDHVIADINPEASSTYSATTILNYFQEKMITPYLRLMRLMSLRPLITAQENCAFFECL
NFFYVLILLLLMIAGYFLQYMSCFRRDRGFCYVVQTTDMYSAVGVSEKFIQDKICYGSTVFSFILPGCLHLVAYLHAIYV
MRRSDDDQISLLMERVILASSNLSNGFIVQKKLMKTLWIFLTVSAIWMLMSSISIASMTYEGNIDFKWIPETRSPNLDIT
LKVLLVATILWHDMIEGIIIANYCIQTQLLISYLFFLRERLLQYAVEPIKWMRDIEEFRKMLNYVNSEVSLSVSIFTLVN
ISYAISGILWLLKLDVVDKKPMPIVGISLMIILLWIFIAVIPFIQAIRLSNACEMLKDVGHKVRIQPFVHSGTPTSELDS
VLLFTSTLRINAKLFNNIVTGSNLCFCLVITCIGILVLGMCHYLAF
>XP_022252939.1 uncharacterized protein LOC106468871 isoform X1 [Limulus polyphemus]
MSYSIHGQVQNASLFIPNKHSDMTTVPTVLTADSSNHQFRRFSSQTDPDEINISSHSNTISDGGAFVSVEASNYSDFQSV
EVSTSAVLHYCKRKILIPYFRLLALLGWRPLLSPGTPQDVNVCVKVFNTGYTITVLAFIVIGYILQYAACFRRDGFGPYV
MERSVLPQLKVTSARPSSLFLYHYPLEFNNSYYKHLSFPIQPQTQQHCNGSAVGIYILPDVLHLSSYIYVLYQMRVPERE
QLEHLMERVFLQTTVTHAWHLSQRKLIRRLRAFLGMGLCWVLLSVSPQILHMMSDFEINFTWMNPHYNFLRILLIVLMLV
TLLWNDIVCVAIATSYSVHCQLIISYLENISYAVREKTLSFQEFYKEIMEARKFINYLNEDQAVGVSLLILNYGCQTTTA
IYGFVSDTSNSTRDVFIFISVLSSVVLWIILLAFPVIQAARLTSSCRALRKLGHELRARPFGYQDTSQDDLDSVLLYTTS
LKMQAKLFRTPVRGAYLILGLTVLSFILLLLAQLNDIHLG
>XP_045472084.1 uncharacterized protein LOC123678871 isoform X1 [Harmonia axyridis]
MESDENVGTEQRQFLVDGEYLINVKDHVIADINPEASSTYSATTILNYFQEKMITPYLRLMRLMSLRPLITAQENCAFFE
CLNFFYVLILLLLMIAGYFLQYMSCFRRDRGFCYVVQTTDMYSAVGVSEKFIQDKICYGSTVFSFILPGCLHLVAYLHAI
YVMRRSDDDQISLLMERVILASSNLSNGFIVQKKLMKTLWIFLTVSAIWMLMSSISIASMTYEGNIDFKWIPETRSPNLD
ITLKVLLVATILWHDMIEGIIIANYCIQTQLLISYLFFLRERLLQYAVEPIKWMRDIEEFRKMLNYVNSEVSLSVSIFTL
VNISYAISGILWLLKLDVVDKKPMPIVGISLMIILLWIFIAVIPFIQAIRLSNACEMLKDVGHKVRIQPFVHSGTPTSEL
DSVLLFTSTLRINAKLFNNIVTGSNLCFCLVITCIGILVLGMCHYLAF
>XP_050067239.1 uncharacterized protein LOC126556082 [Anopheles maculipalpis]
MDQSSAVGATTISSSSLSTASNVLTHAPDASHSSDMECIKENVIIDEITEAEPTSVTLRFCKRKFLRPYVIILAMAGLRP
NSSDVEFLGRCVGHLQTILVLLFLFIGYILQFMCGFRRDRGFIGPNQSTPLSTTPSALSTATSMFPDTVKLYPKWTSPDQ
TIDDYDGNNNITLNTHEPGHLGLLASGEAIFTYLVPALLHLNGYLLAVFIYRFADNEQLQSLVERVFILSSNPRRLVLTL
WLYFGLGMVWLGVSIAYVTLLGVDGITVFERFLSFGWTGALTGWTAEVVRSLLIVMLFFHDLVQMVVIVSYGLMCYMLRC
YLKALKEKLLLHTIEPLNWMREICEFRKLLHHLNTKISLPVASLTVLNLSYAVSSVAHLFHDMTACPINIFTASLANILL
WLVIALMPFFQAASLTVTCRQTQSCGHLISIRPFVHRNTSSEDLNTVLLYASSLKMSAKLFRMPVSAHYLCFLVLVCFIG
VLTFGMCLNISLGRW
>XP_026469897.1 uncharacterized protein LOC113373839 [Ctenocephalides felis]
MDSNTSETTSILSETHQSVRTPDSESHNTSAVLDYCKCKLLLPYACILGLMGLRPMSIERSATWSPTSLLGHTQTAFIGI
SLLFGYFIQFATCFRRDRGYCLRNNNSSSDILVKSSQWPNDERICNASILFSYVIPGLLHFFGYIYSVIIFRISDNEHLQ
HLIERVFILSSSPGELTKNPKKILRVLWSFIIFGRNYHSGFIFRPSMFKTILKALVIYTTLCQDAVQATVIACYCIQVQL
LKYQLQFLRERLVQRTIQPLDWMREISEFRLLLRHLNEKVSPAIGLFTIVNVSWTCSGLIWLLNYDNIESSKLCHITAHI
LNVFLWLVITAAPFIQAARLTTTCVSLKSVGHEIVVRPFVHMDTSHEDLHTVLLYTSTLSISAKLFRIPVTPRYLCFIIS
MASVITLILGMCHFLQFSP
>XP_037042345.1 uncharacterized protein LOC119078748 isoform X2 [Bradysia coprophila]
MAGIACQSSSNSIPRNDREELVGSSFNINSRGSLDFDSLNDVDIVDVTESEPTSIVLSFCQRRFLLPYVNILGVVGLRPI
TVDSSQCSIWFGHLQTLFVIVLLLIGYLIQSFTGFRRDRGVTTQNVMITFDNYLNESHTTFGETIFVFVVPSLLHFIGFI
SAVYVLRIADNEQLQNLVERVFILCQLPNRLFLMLWFYISCGLIWLLLMASCIVFVESHSPGITENLKAFRNISPDFQYW
ISIILIASIIGHDLVQVVVLSSYAIQCYLLRHYLYILNDKLIQNTIEPIDWMREMCEFRKLLHHLNKKTAKPVCFFTVLN
ITYAIAGFAYLIKTYVESNAPIKMFSMNVGNILLWLVIAFYPFFQGAALTEACMVARTSGHQIRIRPFVHHNTSSEDLNS
VLLYSSSLQMSAKLFRMPIQGNYLFCVILILLVVILAMGMCVKVYLGLS
>XP_035786205.1 uncharacterized protein LOC118463619 [Anopheles albimanus]
MDQSTTAATISSSSLSTCSNALTHHQHQHHGPDASLLGSDMECIEENVIIDEITEAEPTSVTLRYCKRKFLRPYVIILAL
AGIRPSSTDLEFLGRWVGHLQTALVLCMLCLGYVLQFLCGFRRDHGFPTTNDVIPAFAAPAAATVSGVATKSWSADASRA
YETSNGSTTWKPLASTGGDSSPNRTHLIIETDHSGLAGSGEAIFIYLIPALLHLNGYLLAVFIYRCADNEQLQSLVERVF
ILSNNPRRLVRTLWLYFGLGVGWLGASIAYVLVLGGDSTSAYERFTTFRWPLHFNASPTAEMLKGILTVTLFCHDLVQMV
VILSYSLICYLLRCYLKALKEKLLLHTIEPLNWMREICEFRKLLYHLNTRISLPVASLTVLNLSYTVSSVVHLFRDMTAC
PINIFTASLANILLWLFISLMPFFQAASLTVTCRQTQSCGHLISIRPFVHRNTSSEDLNTVLLYASSLKMSAKLFRMPIS
AHYLCFFVLVCFIAILTFGMCLNISLGAH
>XP_314507.4 AGAP010540-PA [Anopheles gambiae str. PEST]
MDQSSAVGATTISSSSLSTTSNVLTHAPDASHSSDMECIDENVIIDEITEAEPTSVTLRFCKRKFLRPYVVILAIAGLRP
SSSDVEFLGRWIGHLQTFLVLLLLIVGYMLQFLCGFSIGDRYFLTESGNLTINLNREPGHLGLLASGEAIFIYLVPALLH
LNGFILAVFIYRFADNEQLQNLIERVFILSSNPRRLVLTLWLYFGLGLVWLGVSIAYVTLIGIDGVTVFERFLSFGWTGG
LARWTHTGELLRALLSVTLFLHDLVQMVVIVSYGLMCYMLRCYLKALKEKLLLHTIEPLNWMREICEFRKLLHHLNTKIS
LPVASLTVLNLSYTVSSVAHLFHNMTACPINIFTASLANILLWLVIALVPFFQAASLTVTCRQTQSCGHLISIRPFVHRN
TSSEDLNTVLLYASSLKMSAKLFRMPVSAHYLCFLVLVCFIGVLTFGMCLNISLGRL
>XP_037042344.1 uncharacterized protein LOC119078748 isoform X1 [Bradysia coprophila]
MAGIACQSSSNSIPRNDREELVGSSFNINSRGSLDFDSLNDVDVIVDVTESEPTSIVLSFCQRRFLLPYVNILGVVGLRP
ITVDSSQCSIWFGHLQTLFVIVLLLIGYLIQSFTGFRRDRGVTTQNVMITFDNYLNESHTTFGETIFVFVVPSLLHFIGF
ISAVYVLRIADNEQLQNLVERVFILCQLPNRLFLMLWFYISCGLIWLLLMASCIVFVESHSPGITENLKAFRNISPDFQY
WISIILIASIIGHDLVQVVVLSSYAIQCYLLRHYLYILNDKLIQNTIEPIDWMREMCEFRKLLHHLNKKTAKPVCFFTVL
NITYAIAGFAYLIKTYVESNAPIKMFSMNVGNILLWLVIAFYPFFQGAALTEACMVARTSGHQIRIRPFVHHNTSSEDLN
SVLLYSSSLQMSAKLFRMPIQGNYLFCVILILLVVILAMGMCVKVYLGLS
>XP_021705968.1 uncharacterized protein LOC5565490 [Aedes aegypti]
MNSTPRERDKSHTTNERSTCSSLNLLHALSDDSEIDCLEENIVIDEITELEPTSMVLRYCKGKFLRPYVCILGLVGLRPN
AVDVDLCTLLGHLQSIMVLTLLLAGYVLQYLSGFRRDRGFSTLDPPPAIGELSHQISTTNDDFPAPVTTPVPTSVGFATV
SGSIMKTIMLNTSEMIFIYIIPALLHLGGFVIGIYIYRFADNEHLQCLIEKVFILCNVPRRLVVTLWVYFILGALWLAGS
TAYVYLLTLKHSYVIASFPRWNSWDELDPTERDYVRIFLCVSLFFHDLVQVVIIISYSLMCYLLRCYLVGLKEKLLLHTI
EPLNWMREICEFRKLLHHLNAKISLPVACLALLNLSYMFSSVVHLFQDMNSCPIRVFSYTVANVLLWLVISLMSFFQAAS
LTASCRQTQTCGHLISIRPFVHRNTSSEDLNTVLLYASSLNMSAKLFRMPINAHYLCFVVFVSILALLTFGMCLSLAIGG
DVP
>XP_044750272.1 uncharacterized protein LOC123310715 isoform X2 [Coccinella septempunctata]
MSFILYESKVKNVPVPDTAKKREMECDNQVRTQQRDYLEEAEYLINEHVIAEINPEASSTYSATTILNYFQEKMISPYLR
LLSLMSLRPLLTIQENSPLLEFVNIFYVTVLMLFMIFGYFLQYMSCFRRDRGFCYLIQNPNIYEGVGVSEKYIQEKICYG
STVFSFILPGSLHLIAYLHAIYVMRSSDDDQISLLMERVILASSNLSNGFIVQKKLMKTLWVFISVSVVWILMSSISIAS
MTNEGNIDFKWIPESRSPTIDICLKVLLVATILWHDMIEGIIIANYCIQTQLLISYLFFLRERLLQYAVEPIKWMRDIEE
FKKMLNYVNSEVATSVSIFTLVNISYAISGILWLLKLDVIDKKTIPILGISLMIILLWIFISTIPFVQAIRLTNACEMLK
DVGHKVRIQPFVHSGTPIAELDSVLLFTSTLRIHAKLFSNIVTGSNLLFCLVITCIGILVLGMCHYLAF
>XP_044750271.1 uncharacterized protein LOC123310715 isoform X1 [Coccinella septempunctata]
MSFILYESKVKNVPVPDTAKKREMECDNQVRTQQRDYLEEAEYLINVKEHVIAEINPEASSTYSATTILNYFQEKMISPY
LRLLSLMSLRPLLTIQENSPLLEFVNIFYVTVLMLFMIFGYFLQYMSCFRRDRGFCYLIQNPNIYEGVGVSEKYIQEKIC
YGSTVFSFILPGSLHLIAYLHAIYVMRSSDDDQISLLMERVILASSNLSNGFIVQKKLMKTLWVFISVSVVWILMSSISI
ASMTNEGNIDFKWIPESRSPTIDICLKVLLVATILWHDMIEGIIIANYCIQTQLLISYLFFLRERLLQYAVEPIKWMRDI
EEFKKMLNYVNSEVATSVSIFTLVNISYAISGILWLLKLDVIDKKTIPILGISLMIILLWIFISTIPFVQAIRLTNACEM
LKDVGHKVRIQPFVHSGTPIAELDSVLLFTSTLRIHAKLFSNIVTGSNLLFCLVITCIGILVLGMCHYLAF
>XP_031630458.1 uncharacterized protein LOC116345334 isoform X1 [Contarinia nasturtii]
MITTSSEESLIDVQGSSGSQPEGSNSDLVRLDNENLDDIVIDYLIDSEPTSAILSFCQRKFLLPYVYILSLVGLRPITID
TSDLVAYLGHIQTVFVVVILTTGYFIQYFSYFRRDRGFTNTTYPPIEPPLQFSSPKQVTAYYGETIFVYGVSSILHFCGF
LASTYVFRIADNEQLQNLVERVFILHNFPNKLIYMLWSHIACGILWLTLMTSHLIVMETDNIDVMKIIWLGEPTANTQTI
AKILLVVTTFAQDLLQVIVLTSYSIQCYLLRRYISILQAKLLQNTIDSLDWMREMSEFRKLLSHLNTKVAMPVCLFTILN
LSYTFSSIVYFIKIYNQFTNNKIVIMAVINILLWLILGLYPFFQAAALTYACESAQTCGHQVRIKPYVHYNTSLEELNSI
LLYASSLRMSAKLYRMPIHGSYVFFIILCIVVSTLTFGMCLNISLGIVQP
>XP_044750273.1 uncharacterized protein LOC123310715 isoform X3 [Coccinella septempunctata]
MSFILYESKVKNVPVPDTAKKREMECDNQEHVIAEINPEASSTYSATTILNYFQEKMISPYLRLLSLMSLRPLLTIQENS
PLLEFVNIFYVTVLMLFMIFGYFLQYMSCFRRDRGFCYLIQNPNIYEGVGVSEKYIQEKICYGSTVFSFILPGSLHLIAY
LHAIYVMRSSDDDQISLLMERVILASSNLSNGFIVQKKLMKTLWVFISVSVVWILMSSISIASMTNEGNIDFKWIPESRS
PTIDICLKVLLVATILWHDMIEGIIIANYCIQTQLLISYLFFLRERLLQYAVEPIKWMRDIEEFKKMLNYVNSEVATSVS
IFTLVNISYAISGILWLLKLDVIDKKTIPILGISLMIILLWIFISTIPFVQAIRLTNACEMLKDVGHKVRIQPFVHSGTP
IAELDSVLLFTSTLRIHAKLFSNIVTGSNLLFCLVITCIGILVLGMCHYLAF
>XP_049538662.1 uncharacterized protein LOC125953252 [Anopheles darlingi]
MDQSTTAATISSSSLSTCCNALTHQQHHHHHHHQGADASLLGSDMECIEENVIIDEITEAEPTSVTLRYCKRKFLRPYVI
ILALAGIRPSSTDLEFLGRWVGHLQTTLVLCLLCLGYVLQFLCGFRRDHGFPTTNDITPAAATTGASVKSWFTFTSRAHE
ASNGAESTTWNPLVAASNDSEVSPNRTHLIEAEHTGFAGSGEAIFIYLIPALLHLNGYLLAVFIYRFADNEQLQCLVERV
FILSNNPRRLVRTLWLYFGLGVGWLGASIAYILLLGGDSASAYDRFTSFRWPLHFNASPTAPDLLRAILTVTLFCHDLVQ
MVVIVSYSLICYLLRCYLKALKEKLLLHTIEPLNWMREICEFRKLLYHLNTRISLPVASLTVLNLSYTVASVVHLFRDMT
ACPINIFTASLANILLWLFISLMPFFQAASLTVTCRQTQSCGHLISIRPFVHRNTSSEDLNTVLLYASSLKMSAKLFRMP
ISAHYLCFFVLVCFIAILTFGMCLNISLGTH
>XP_041784107.1 uncharacterized protein LOC121599995 [Anopheles merus]
MDQSSAVGATTISSSSLSTTSNVLTHAPDASHSSDMECIDENVIIDEITEAEPTSVTLRFCKRKFLRPYVIILAIAGLRP
SSSDVEFLGRWVGHLQTFLVLLLLIVGYMLQFLCGFRRDHGIIEPIQPLPITTTPGWTTTTTTIPDVVKQSPNWTGTGEE
TSDFLTESGNVTKNLNREPGHLGLLASGEAIFIYLVPALLHLNGFILAVFIYRFADNEQLQNLIERVFILSSNPRRLVLT
LWLYFGLGLVWLGVSIAYVTLIGIDGVTVFERFLSFGWTGGLARWTHTGELLRALLSVTLFLHDLLQMVVIVSYSLMCYM
LRCYLKALKEKLLLHTIEPLNWMREICEFRKLLHHLNTKISLPVASLTVLNLSYTVSSVAHLFHNMTACPINIFTASLAN
ILLWLVIALVPFFQAASLTVTCRQTQSCGHLISIRPFVHRNTSSEDLNTVLLYASSLKMSAKLFRMPVSAHYLCFLVLVC
FIGVLTFGMCLNISLGRL
>XP_040233835.2 uncharacterized protein LOC120956433 [Anopheles coluzzii]
MDQSSAVGATTISSSSLSTTSNVLTHAPDASHSSDMECIDENVIIDEITEAEPTSVTLRFCKRKFLRPYVVILAIAGLRP
SSSDVEFLGRWVGHLQTFLVLLLLIVGYMLQFLCGFRRDHGIIEPIQPLPISTTPGWTITTTTTPDVVKQSPNWTIRDET
SDFLTESGNLTINLNREPGHLGLLASGEAIFIYLVPALLHLNGFILAVFIYRFADNEQLQNLIERVFILSSNPRRLVLTL
WLYFGLGLVWLGVSIAYVTLIGIDGVTVFERFLSFGWTGGLARWTHTGELLRALLSVTLFLHDLVQMVVIVSYGLMCDML
RCYLKALKEKLLLHTIEPLNWMREICEFRKLLHHLNTKISLPVASLTVLNLSYTVSSVAHLFHNMTACPINIFTASLANI
LLWLVIALVPFFQAASLTVTCRQTQSCGHLISIRPFVHRNTSSEDLNTVLLYASSLKMSAKLFRMPVSAHYLCFLVLVCF
IGVLTFGMCLNISLGRL
>XP_049294385.1 uncharacterized protein LOC125769628 [Anopheles funestus]
MDQSSAVGATAISSSSLSTSSNVLTHVPDASHSSDMECIEENVIIDEITEAEPTSVTLRFCKRKFLRPYVLILAMAGLRP
SSSDVEMLGRWVGHLQTILVLLLLFIGYALQFMCGFRRDHGLIEPNQSLPVSTTPPGWTTISPMALETIKLFANWTTQNH
TPHSTEERSNTTPTTELEHFGLLASGEAIFIYLVPALLHLNGYLLAVFIYRFADNEQLQSLVERVFILSSNPRRLVLTLW
LYFGLGLVWLGVSTAYVTLLGVDGITVFERFVSFGWAGKLARWTHTAEMLRASLALTLFFHDLVQMVVIVSYGLMCYMLR
CYLKALKEKLLLHTIEPLNWMREICEFRKLLHHLNTKISLPVASLTVLNLSYTVSSVAHLFHDMTACPINIFTASLANIL
LWLVIALMPFFQAASLTVTCRQTQSCGHLISIRPFVHRNTSSEDLNTVLLYASSLKMSAKLFRMPVSAHYLCFLVLVCFI
GVLTFGMCLNISLDRL
>XP_046326722.2 uncharacterized protein LOC124111153 isoform X1 [Haliotis rufescens]
MKIKEKISKEGSDPDPFIPGSFTDDRSYLLVMPVANSHDCPHTGGTTATSRGPSPPKSQSSIPATIQEELYGSEELYSNS
SSLTTSAVKVEISDIGEGSLNLTTSALRKCKQLVLRPYWMLLMFIGWRGFGRESINSGGRRWKVLNMVYPVLIILLLLYT
YIYEMVACEWKLDVKKDTQSSKTTAVTIRPTPPSNETNTTTQYIPLYPLDPAETVEANLTQTDSPPLACEHVITTYVIPN
FLHFIAYIMGFIYFRIHDNEHLYALMEKVFLQATPLQSRTASQKKMIRKLRCFLACGTIWVLLTLCLQGLYVWAFNFPGL
AIFQQIGRECHWILFVFELVGRMVLNAVNLAVVVNYATQCEMILFFVRGLTLRLQEKSTDLRTAMKDVLMLRQTLSMLNG
SISKMTSLTSVILGELTIIGISILALNKYNTVKVWTYRSIFPVIWALMLSFPLFQAARVNSVCRRIKKISLEMRVFGYKN
NSQLDLDSFLLFVGHTNLKAKLFHIPIQPSYVISILVLGAFVLLILFQTSSIGPVDYIF
>XP_041358803.1 uncharacterized protein LOC121375421 [Gigantopelta aegis]
MQEPPVAKNPNDPDPFIPGSFSDDRSYLLKMANGDNADVPEGHQRSLSSKSDIPATIQEEMFPSNDLFSNSSSLTHSTVK
VEITDVVGDGSVNLTTSALRVCKKQVLRPYWALLMFIGWRGFGKERVYSGSLHWRIVNVVYPSVIVLLLIYTYIYEMVAC
EWKLNLKKDTLVIVPTTTPLTTHAANTTNKTTIYPFVTMVPAKIITTNLSTDATRPPLACEHIITTYIIPNILHFVAYLM
GLYYFRIQDNEQLYALMEKVFLQAAPLQNRAASQQIVVRKLRLFLVCGVLWVILTLVLQGLYVWAFKFPQLLFFKKLGHE
VHWVLFAIELLGRMVLNSVILAVVVNYGTQCEMILFYVMGIALRLQEKSTDLKTAMKDMLLLRQSISLLNGTMSKMTSLT
SVILAELSIIGVSILALNKYDLVRVWVYRSIFPVIWILMLSFPLFQAARVNSVCRRLKKISLEMRVFGYKNNSQLDLDSF
LQFVGQTRLKAKLFHIPIQPSYVISILVLTAFVLLILFQTSSIGPIDYIF
>XP_046326723.2 uncharacterized protein LOC124111153 isoform X2 [Haliotis rufescens]
MEKISKEGSDPDPFIPGSFTDDRSYLLVMPVANSHDCPHTGGTTATSRGPSPPKSQSSIPATIQEELYGSEELYSNSSSL
TTSAVKVEISDIGEGSLNLTTSALRKCKQLVLRPYWMLLMFIGWRGFGRESINSGGRRWKVLNMVYPVLIILLLLYTYIY
EMVACEWKLDVKKDTQSSKTTAVTIRPTPPSNETNTTTQYIPLYPLDPAETVEANLTQTDSPPLACEHVITTYVIPNFLH
FIAYIMGFIYFRIHDNEHLYALMEKVFLQATPLQSRTASQKKMIRKLRCFLACGTIWVLLTLCLQGLYVWAFNFPGLAIF
QQIGRECHWILFVFELVGRMVLNAVNLAVVVNYATQCEMILFFVRGLTLRLQEKSTDLRTAMKDVLMLRQTLSMLNGSIS
KMTSLTSVILGELTIIGISILALNKYNTVKVWTYRSIFPVIWALMLSFPLFQAARVNSVCRRIKKISLEMRVFGYKNNSQ
LDLDSFLLFVGHTNLKAKLFHIPIQPSYVISILVLGAFVLLILFQTSSIGPVDYIF
>XP_038110207.1 uncharacterized protein LOC6044177 [Culex quinquefasciatus]
MQHSLSSSTNLMFIMPSEDSEVECNEENVVIDEITESEPTSVILRFCKKEFLRPFVCILGLVGLRPNAVDRDLATLLGHL
QSITVLALLLAGYVLQYLSGFRRDRGFLDPEQQLTYGGGHQSSGPAAPPTNSTTQPTAAITKTMLVNTGEMIFIYIIPAL
LHLGGFVMAAYIYRFADNEQLQCLIERVFILCSKPRRLVATLWVYFGLGTLWLAGSVVYIGMLVLQPTTTPTNPTTAKLP
PLLDDVLGPDYTRGLLCVALLFHDLVQMVVIVSYSLMCFLLRCYLRGLKAKLLLHTIEPLNWMREICEFRKLLHHLNTRI
SLPVACLTLLNLSYTLSSVTHLVQDINACPIRVFSFTIANVLLWMVISLTPFFQAASLTVTCRQTQSCGHLISIRPFVHR
NTSSEELNTVLLYASSLQMSAQLFRVPINAHYLCFLVLVCVIALLTFGMCLSLALGG
>XP_040165828.1 uncharacterized protein LOC120901735 [Anopheles arabiensis]
MDQSSAVGATTISSSSLSTTSNVLTHAPDASHSSDMECIDENVIIDEITEAEPTSVTLRFCKRKFLRPYVVILAIAGLCP
SSSDVEFLGRWVGHLQTFLVLLLLIFGYMLQFLCGFRRDHGIIEPIQHLPISTTPGWTITTTTTPDVVKQSPNWTIRDET
SDFLTDSGNLTINLNREPGHLGLLASGEAIFIYLVPALLHLNGFILAVFIYRFADNEQLQNLIERVFILSSNPRRLVLTL
WFYFGLGLVWLGVSIAYVTLIGIDGVTVFERFLSFGWTGGLARWTHTGELLRALLSVTLFLHDLVQMVVIVSYGLMCYML
RCYLKALKEKLLLHTIEPLNWMREICEFRKLLHHLNTKISLPVASLTVLNLSYTVSSVAHLFHNMRACPINIFTASLANI
LLWLVIALVPFFQAASLTVTCRQTQSCGHLISIRPFVHRNTSSEDLNTVLLYASSLKMSAKLFRMPVSAHYLCFLVLVCF
IGVLTFGMCLNISLGRL
>XP_039433839.1 uncharacterized protein LOC120416214 [Culex pipiens pallens]
MQHSLSSSTNLMFIMPSEDSEVECNEENVVIDEITESEPTSVILRFCKKEFLRPFVCILGLVGLRPNAVDRDLATLLGHL
QSITVLALLLAGYVLQYLSGFRRDRGFLDPEQQLTYGGGQQLSGPAPPTNSTTQPTAAITKTMLVNTGEMIFIYIIPALL
HLGGFVMAAYIYRFADNEQLQCLIERVFILCSKPRRLVATLWVYFGLGTLWLAGSVVYIGMLVLQPTGTPTNPTTAKLPP
LLDDVLGPDYTRGLLCVALLFHDLVQMVVIVSYSLMCFLLRYYLRGLKAKLLLHTIEPLNWMREICEFRKLLHHLNTRIS
LPVACLTLLNLSYTLSSVTHLVQDINACPIRVFSFTIANVLLWMVISLTPFFQAASLTVTCRQTQSCGHLISIRPFVHRN
TSSEELNTVLLYASSLQMSAQLFRVPINAHYLCFLVLVCVIALLTFGMCLSLTLGG
>XP_022252691.1 uncharacterized protein LOC111088082 isoform X1 [Limulus polyphemus]
MSGLAMTMSTATTSSEPCLGESSHVDIDEGSFVNVDISHIIDFQPVEISTSAILHYCKRKILIPYFKLLALLGWRPLYYP
ATPQDVGMCVKVFNTGYTITVVLLILVGYVLQYAACFRRDGFGSYSKVEAEFKLTSVSPSSLFYDQYSLEANMSFYNHLS
FPGESEIQEYCNDNVVSVYLLPAFLHFVSYMYVLYQMRVPEREQLEHLLERVFLQATVTHAWHVAQRKLIRTLRTFLGMG
VFWALVSVSPQILHLIAGVKISFTWMDPHSYTLRIVLITLLMVTLMWNDIICVAIATSYSIHCQLIISYLENIDHAVREK
RVSFLEFYKEIMEARKFISYLNEDQAVGVSLVILNYGCKTTTAVYGFLSGTSSYTSDVFILLSVSVSVFLWIILVAFPVV
QAARLTSSCWALKKLGHEIWIRPFGYQDTIQEDLDSVLLFTTSLQMRAKLFRTPVYGSSLILVCRVATLPLEGHTQTEVA
QVMIVLQLWSLDCVIHTRPQEKISRSQTRPGSQK
>XP_011448616.2 uncharacterized protein LOC105343036 isoform X2 [Crassostrea gigas]
MDYEKLEELIEEDDLRKPRGDKPPNSYIVMSDNSLVQRDNELQHASDMSGDSNNSSPIRVDIADLDGEESLNLTTTTLRR
CKKQVLRPYWRLLMFIGWRGFGRESVNSGRMRWTILNIVYPVFIVCLLLYTYIYEIVACQWKLDLHKDTQVITTTTPTPV
STESNVTDGVSLDEYQVTPSYGLLQNLTTMRKIGPSEPPEACQHIITTYVIPNVLHFLAYIMGVVHFRIQENEQLYAIME
KVFLQATPSYSRSASQQKMIKKLRILMAVGAIWVAVTLVMQGLYEYAFNFPQLLFFRKVGTTVHWVLFSIELLGILVLNS
VTLAVIANYVTHCEMVLFYLKGLALRLQEKSTELKAAMKDILFIKQNVSLLNGPVARMTALISVIFAELTIIGIVILILN
KNDSVKVWIYRSFFPLVWLFILCAPLYQAARVNSVSNRMKKIALEMRVFGYKNSSQLELDSFILFISQARMKAKLFHVPI
LPQYLIAILVLGAFILLILFQTSVIGPVNYWF
>XP_011448530.2 uncharacterized protein LOC105343036 isoform X1 [Crassostrea gigas]
MMKPMGYANLQEELIEEDDLRKPRGDKPPNSYIVMSDNSLVQRDNELQHASDMSGDSNNSSPIRVDIADLDGEESLNLTT
TTLRRCKKQVLRPYWRLLMFIGWRGFGRESVNSGRMRWTILNIVYPVFIVCLLLYTYIYEIVACQWKLDLHKDTQVITTT
TPTPVSTESNVTDGVSLDEYQVTPSYGLLQNLTTMRKIGPSEPPEACQHIITTYVIPNVLHFLAYIMGVVHFRIQENEQL
YAIMEKVFLQATPSYSRSASQQKMIKKLRILMAVGAIWVAVTLVMQGLYEYAFNFPQLLFFRKVGTTVHWVLFSIELLGI
LVLNSVTLAVIANYVTHCEMVLFYLKGLALRLQEKSTELKAAMKDILFIKQNVSLLNGPVARMTALISVIFAELTIIGIV
ILILNKNDSVKVWIYRSFFPLVWLFILCAPLYQAARVNSVSNRMKKIALEMRVFGYKNSSQLELDSFILFISQARMKAKL
FHVPILPQYLIAILVLGAFILLILFQTSVIGPVNYWF
>XP_011448701.2 uncharacterized protein LOC105343036 isoform X3 [Crassostrea gigas]
MEELIEEDDLRKPRGDKPPNSYIVMSDNSLVQRDNELQHASDMSGDSNNSSPIRVDIADLDGEESLNLTTTTLRRCKKQV
LRPYWRLLMFIGWRGFGRESVNSGRMRWTILNIVYPVFIVCLLLYTYIYEIVACQWKLDLHKDTQVITTTTPTPVSTESN
VTDGVSLDEYQVTPSYGLLQNLTTMRKIGPSEPPEACQHIITTYVIPNVLHFLAYIMGVVHFRIQENEQLYAIMEKVFLQ
ATPSYSRSASQQKMIKKLRILMAVGAIWVAVTLVMQGLYEYAFNFPQLLFFRKVGTTVHWVLFSIELLGILVLNSVTLAV
IANYVTHCEMVLFYLKGLALRLQEKSTELKAAMKDILFIKQNVSLLNGPVARMTALISVIFAELTIIGIVILILNKNDSV
KVWIYRSFFPLVWLFILCAPLYQAARVNSVSNRMKKIALEMRVFGYKNSSQLELDSFILFISQARMKAKLFHVPILPQYL
IAILVLGAFILLILFQTSVIGPVNYWF
>XP_022286593.1 uncharacterized protein LOC111099567 isoform X2 [Crassostrea virginica]
MMKSMGYANLQEELIEDDDLRKSKGDHPPNSYIVMCDSALTPRDNELQHASDASGGSNNSSTVRVDIGDMDGEESLNLTT
TTLRRCKQQVLRPYWRLLMFIGWRGFGRESVNSGALRWTILNIIYPVLIICLLLYTYVYEIVACQWKLDLHKDTQVITTT
TQTPASTGANLSEGVSLDPDDVTSLYGLLQNLTSMRKLGPSARPEACRHIITTYVIPNILHFGAYIMGMVHFRIQENEQL
YAIMEKVFLQATPSYSRSASQQKMIKKLRILMAVGAIWVAVTLVMQGLYEYAFDFPQLLFFKKVGMTVHWVLFSVEMLGI
LVLNSVTLAVIANYVTHCEMVLFYLRGLALRLQEKSTELKAAMKDILFIKQNVSLLNGPVARMTALISVIFAELTIIGIC
ILVLNKNDSIKVWIYRSFFPLVWLFILFGPLYQAARLNSVSNRMKKIALEMRVFGYKNTSQLELDSFILFVSQARMKAKL
FHVPILPQYLIAIIVLGAFILLILFQTSVIGPVNYWF
>XP_033760318.1 uncharacterized protein LOC117342308 isoform X2 [Pecten maximus]
MMSDWTPVPIQEDNGEPDKDKPSRSPDSPSLYIMSSDKQCILDDTDQELQHASTMSSGSSTSCVRVDIGDMDGEESMNLT
TTSLKLCKRQVLRPYWRLLMFIGWRGFGRESINSGHRGWFYLNIFYPVFIVILLLYTYVYEVVACQWKLNIHKDTQFVPT
TTLLPSTTTSNTTPPFIHEMTFSPAESVIPVENLTSHHAHTHPPEACEHIITTYVIPNILHFVAYIMGMYHFRIQENEQL
YALMEKVFLQATPLYNRSISQQKMIRKLRLFLAVGGIWVGITLGMQGLYEWAFDFPALAFFRKTGNVVHWILFFVELLGI
MVLNSVSLAVIANYVTQCEMTLFYIRGLALRLQEKSTEIKAAMKDLFVVKQNLSLLNGPIARMTSLIALIFAELIIIGIS
ILVLNKNDSPKVWCYRCIFPCVWACMIICPLYQAAKVNSVCNGIKKIAVEMRVFGYKGSSQLELDSFLGFVGQVRLKAKI
FSIPIMPSYLISIMVLTAFILLILFQTSIIGPINYWF
>XP_033760317.1 uncharacterized protein LOC117342308 isoform X1 [Pecten maximus]
MVKDSYIVGYNIKQIQEDNGEPDKDKPSRSPDSPSLYIMSSDKQCILDDTDQELQHASTMSSGSSTSCVRVDIGDMDGEE
SMNLTTTSLKLCKRQVLRPYWRLLMFIGWRGFGRESINSGHRGWFYLNIFYPVFIVILLLYTYVYEVVACQWKLNIHKDT
QFVPTTTLLPSTTTSNTTPPFIHEMTFSPAESVIPVENLTSHHAHTHPPEACEHIITTYVIPNILHFVAYIMGMYHFRIQ
ENEQLYALMEKVFLQATPLYNRSISQQKMIRKLRLFLAVGGIWVGITLGMQGLYEWAFDFPALAFFRKTGNVVHWILFFV
ELLGIMVLNSVSLAVIANYVTQCEMTLFYIRGLALRLQEKSTEIKAAMKDLFVVKQNLSLLNGPIARMTSLIALIFAELI
IIGISILVLNKNDSPKVWCYRCIFPCVWACMIICPLYQAAKVNSVCNGIKKIAVEMRVFGYKGSSQLELDSFLGFVGQVR
LKAKIFSIPIMPSYLISIMVLTAFILLILFQTSIIGPINYWF
>XP_022252694.1 uncharacterized protein LOC111088082 isoform X4 [Limulus polyphemus]
MSGLAMTMSTATTSSEPCLGESSHVDIDEGSFVNVDISHIIDFQPVEISTSAILHYCKRKILIPYFKLLALLGWRPLYYP
ATPQDVGMCVKVFNTGYTITVVLLILVGYVLQYAACFRRDGFGSYSKVEAEFKLTSVSPSSLFYDQYSLEANMSFYNHLS
FPGESEIQEYCNDNVVSVYLLPAFLHFVSYMYVLYQMRVPEREQLEHLLERVFLQATVTHAWHVAQRKLIRTLRTFLGMG
VFWALVSVSPQILHLIAGVKISFTWMDPHSYTLRIVLITLLMVTLMWNDIICVAIATSYSIHCQLIISYLENIDHAVREK
RVSFLEFYKEIMEARKFISYLNEDQAVGVSLVILNYGCKTTTAVYGFLSGTSSYTSDVFILLSVSVSVFLWIILVAFPVV
QAARLTSSCWALKKLGHEIWIRPFGYQDTIQEDLDSVLLFTTSLQMRAKLFRTPVYGSSLILELPHCLWRATPRLRWHRS
>XP_022252692.1 uncharacterized protein LOC111088082 isoform X2 [Limulus polyphemus]
MSGLAMTMSTATTSSEPCLGESSHVDIDEGSFVNVDISHIIDFQPVEISTSAILHYCKRKILIPYFKLLALLGWRPLYYP
ATPQDVGMCVKVFNTGYTITVVLLILVGYVLQYAACFRRDGFGSYSKVEAEFKLTSVSPSSLFYDQYSLEANMSFYNHLS
FPGESEIQEYCNDNVVSVYLLPAFLHFVSYMYVLYQMRVPEREQLEHLLERVFLQATVTHAWHVAQRKLIRTLRTFLGMG
VFWALVSVSPQILHLIAGVKISFTWMDPHSYTLRIVLITLLMVTLMWNDIICVAIATSYSIHCQLIISYLENIDHAVREK
RVSFLEFYKEIMEARKFISYLNEDQAVGVSLVILNYGCKTTTVYGFLSGTSSYTSDVFILLSVSVSVFLWIILVAFPVVQ
AARLTSSCWALKKLGHEIWIRPFGYQDTIQEDLDSVLLFTTSLQMRAKLFRTPVYGSSLILVCRVATLPLEGHTQTEVAQ
VMIVLQLWSLDCVIHTRPQEKISRSQTRPGSQK
>XP_022286592.1 uncharacterized protein LOC111099567 isoform X1 [Crassostrea virginica]
MLSSVTSLLFTDPAVMHLQEELIEDDDLRKSKGDHPPNSYIVMCDSALTPRDNELQHASDASGGSNNSSTVRVDIGDMDG
EESLNLTTTTLRRCKQQVLRPYWRLLMFIGWRGFGRESVNSGALRWTILNIIYPVLIICLLLYTYVYEIVACQWKLDLHK
DTQVITTTTQTPASTGANLSEGVSLDPDDVTSLYGLLQNLTSMRKLGPSARPEACRHIITTYVIPNILHFGAYIMGMVHF
RIQENEQLYAIMEKVFLQATPSYSRSASQQKMIKKLRILMAVGAIWVAVTLVMQGLYEYAFDFPQLLFFKKVGMTVHWVL
FSVEMLGILVLNSVTLAVIANYVTHCEMVLFYLRGLALRLQEKSTELKAAMKDILFIKQNVSLLNGPVARMTALISVIFA
ELTIIGICILVLNKNDSIKVWIYRSFFPLVWLFILFGPLYQAARLNSVSNRMKKIALEMRVFGYKNTSQLELDSFILFVS
QARMKAKLFHVPILPQYLIAIIVLGAFILLILFQTSVIGPVNYWF
>XP_037820646.1 uncharacterized protein LOC119609783 isoform X3 [Lucilia sericata]
MLSSNAILTDWDGQINVLERQDLPLLYRGAARENQEDSLNNLQTNSKHLGNISRENSIEKQRNIHKTISTDNHNNIVDDR
DASIYGAISESLTGRHECHDNISRASSSRFGSIYQQVAAGSSMLADSITEIMSDDYQNDHEPTSAILDYCKRKVLRPYVA
ILSLVGLNPISTDTTRCKAYLSYLQCTILIIILLFGYFLQYLSAYRGDRGFSTNTKNVESIDESKDDSAYTIGELLFGFI
IPCSLDLAGYVSAVIICKFIDHEQLQNLIERTFLMSMQPKKLFRTFWLHIVGAFVLCCCLYAYFIPVVILQSPIIPYKWF
GDLETIWQLFVKEILQFRKLLERLNNNVSLPVSFFVIMNMAYAFAGFVYMFKDFDFHYCAMKTVILNFTNVLLWLILGLL
PFFIAASLTQACQSVRNNGHQIRVRPFVYHNTSTEDLNSMLIFSSTLDMSAKLFRMPIQSNYICFAVLIISIVILTLGMC
FNLSIFGIPKL
>XP_021370515.1 uncharacterized protein LOC110461386 [Mizuhopecten yessoensis]
MVISEMLKDSFIVGYNINEDQDDNGGDIEKPDKTSRSPESPNLYIMSSDKQRILDDTDHELQHASILSSGSSTTTTSCVR
VDIGDMDGEESMNLTTTSLKLCKRQVLRPYWRLLMFIGWRGFGRESVNSGHRGWFYLNILYPVFIVILLLYTYVYEVVAC
QWKLNIHKDTQFVPTTTMLPSTIPASNTTPPFINELTFSPAESIMTLNLSKLHHAHAQPPEACEHIITTYVIPNVLHFIA
YIMGMYHFRIQENEQLYALMEKVFLQATPLYNRSISQQKMIRKLRLFLAVGGFWVGVTLGMQGLYEWAFDFPALAFFRKT
GKVAHWVLFIVELLGIMVLNSVSLAVIANYVTQCEMTLFYIRGLALRLQEKSTEIKAAMKDLFVVKQNLSLLNGPIARMT
SLVAVIFAELIIIGISILVLNKNNSPKVWTYRSIFPLVWASMLICPLYQAAKVNSVCNGIKKIAVEMRVFGYKGSSQLEL
DSFLGFVSQVQLKAKIFSIPVMPSYLISILVLTSFILLILFQTSIIGPVNYWFLLQEYGLCQFLLILFQTSIIGPVNYWF
LLQEYGLSQFLLILFQTSTIGPVNYWF
>XP_046326724.2 uncharacterized protein LOC124111153 isoform X3 [Haliotis rufescens]
MCTDEAESQLSLQMSISDIGEGSLNLTTSALRKCKQLVLRPYWMLLMFIGWRGFGRESINSGGRRWKVLNMVYPVLIILL
LLYTYIYEMVACEWKLDVKKDTQSSKTTAVTIRPTPPSNETNTTTQYIPLYPLDPAETVEANLTQTDSPPLACEHVITTY
VIPNFLHFIAYIMGFIYFRIHDNEHLYALMEKVFLQATPLQSRTASQKKMIRKLRCFLACGTIWVLLTLCLQGLYVWAFN
FPGLAIFQQIGRECHWILFVFELVGRMVLNAVNLAVVVNYATQCEMILFFVRGLTLRLQEKSTDLRTAMKDVLMLRQTLS
MLNGSISKMTSLTSVILGELTIIGISILALNKYNTVKVWTYRSIFPVIWALMLSFPLFQAARVNSVCRRIKKISLEMRVF
GYKNNSQLDLDSFLLFVGHTNLKAKLFHIPIQPSYVISILVLGAFVLLILFQTSSIGPVDYIF
>XP_037953943.1 uncharacterized protein LOC119684066 [Teleopsis dalmanni]
MTNRNIYDGIFTNWENRHIVENESSNRLENSLLGHGCHNEVISSVCLDSSDDNEETNNPPNFEKTKKHFHILSKQRTSTN
QNAINSDGTYSNLRLASQQTSLNLSLPDNAMDDSELTEPTALILNYSKHKFLRPYLIILYIVGLSPISTDLSQCRRVLSH
LQTLLIFLLLVFGHFLQYLCSFRSDQGYNIYKLTSSSNKTNTYTTGEICFGYIIPNAVYVIGFLLAVFVCKLGDNEHLQN
LIERVFLMSKKPIRLCRRLWAYIISGLLLQSLFIGYVIYSVLKQAQLNPISQIKLLPELQNNMQLFGEIGVLLILFLQHL
VETIILTNYILQCQLLSVYLETISHNLLMRSIDPLDWMRELMEIKKLLEYLNRRIALPVSIFIVFNLSNCLAAFIHLFRN
IDSHFADLRIPLFNMTNALLWLILGLVPFLSAASLTHVCRRTKNSGHEIRIRRFCYQNSSIDELNSLLIFTSSLRLSAEV
FWIPISPNYLCFVVMFIFIILLTLGICSNFSTFKNL
>XP_013067520.1 PREDICTED uncharacterized protein LOC106055683 isoform X2 [Biomphalaria glabrata]
MDEMPPSRSEANTDIVTEDSNSYLLIINNTLSDQRTSMNQKKLYEDNLSEELQHASELSTSLESDETHRDLQESGKCSRS
SSIRVEIQDLCNDGSFNFTTNTLRKCKQLVLRPYWGLLLFIGWRGFHRESIDASKRRWRCINFMYPAVIVLLLLYTYMYE
ILACEWKLDIKTDSKFMEPTSSTPVTTRTTKNHSHITAPMSFIQSAHPLGNNLSSLSISQNIGCQHIVTTYFIPNLLHFL
AYCLGLYYFRIQENEQLYALMEKVFLQATPLQARTASQQKMIYKLRLFLILGAIWVFFTVLLQCLYVWAFNFPKLPLFET
IGESGYWVLFSVELMGRTVFNSVILAIVMNYATQCEMIKFYVRGLGLRLQEKSTDLKTAMKDLLMLRQSLSLLNGIISKM
TSLAAIILAELTIIGVCILFLNEYDDAKVWAYRSFFPVIWALMLCFPLVQAARVNSICLRIQKISLEMRVFGYKGASILD
LDSFLQFVSLTKLKAKLFHVPMLPSHLIFTAIATSFILLILVQTSSIGLSNYYF
>XP_013067519.1 PREDICTED uncharacterized protein LOC106055683 isoform X1 [Biomphalaria glabrata]
MLDTNVHSHLKDEMPPSRSEANTDIVTEDSNSYLLIINNTLSDQRTSMNQKKLYEDNLSEELQHASELSTSLESDETHRD
LQESGKCSRSSSIRVEIQDLCNDGSFNFTTNTLRKCKQLVLRPYWGLLLFIGWRGFHRESIDASKRRWRCINFMYPAVIV
LLLLYTYMYEILACEWKLDIKTDSKFMEPTSSTPVTTRTTKNHSHITAPMSFIQSAHPLGNNLSSLSISQNIGCQHIVTT
YFIPNLLHFLAYCLGLYYFRIQENEQLYALMEKVFLQATPLQARTASQQKMIYKLRLFLILGAIWVFFTVLLQCLYVWAF
NFPKLPLFETIGESGYWVLFSVELMGRTVFNSVILAIVMNYATQCEMIKFYVRGLGLRLQEKSTDLKTAMKDLLMLRQSL
SLLNGIISKMTSLAAIILAELTIIGVCILFLNEYDDAKVWAYRSFFPVIWALMLCFPLVQAARVNSICLRIQKISLEMRV
FGYKGASILDLDSFLQFVSLTKLKAKLFHVPMLPSHLIFTAIATSFILLILVQTSSIGLSNYYF
>XP_050052729.1 uncharacterized protein LOC126548543 [Dermacentor andersoni]
MAMEIVVTPAEEAPLTEEESRHSSDSCSPPPQIMCSNHSYMGVHSGAFLDMHSTMEVSTSVVLSFCRENVLRHYFRLLSM
VGWRPLVDASEHERCQPALQTLNIMYNVVVFVVLVMGHLLQYASCFRRDGIVNYRSPALHFHTLKHYGWVEGTDATCGGS
WFAVYVLPATMQVSAYVVAFVHMRSHENEQFQALVEKVFLQLTATGVWNAARKRITRRLHAVYAAGVLWIVASVASQVLN
IYAGGTLNFEWIYVSEGDEDVHYFLLVALVVMLMFHDVVGMTIATSYAIHCQLVLVYLQNMSQAVRERRMTFLEFYRGVG
EARKSVRYLNKTQALGVTVQTTWVASRTVVCFYALLGTPWMQWQRFVAAWLNVAVWFSLLLIPLVQASRLSSVCNHVREV
GLELLARPFGYANEPQSDLDTFLLFTSSLRMQAKLCALPVTKRTVVFVFLFIGLSLFISVQLDIVHFRP
>XP_013411847.1 uncharacterized protein LOC106174721 [Lingula anatina]
MASSSGESEPLVSVDEEKELVDYGAASQTPPPVRVVNSTYRGGYEYRKHRHHSDPDGGTVLEKIKQYMPAVHAQRGIFPP
DNPTTVSLNKCKQQVLKPYLWILSLIGWRPIVLTYEGSKWVDAVNVVYFVCVMFFIFMGYVISFLACFRRDRGPPVVPVP
NLGNETKHGNYSDCQHYMISQFIIPDILHEIAYFYAWYIIRIAKSEQLEMLMEKAFLQSEMQHTGLSQTRLVKTLRWFLW
LGFLWLVLSFLDQVLHVISLYLSESDGGYLKVHFWVGDPGTDAGRGILMCLMVIGNTVLDCVYVAVVINYSVQCSLVIYL
LQGLCQKIKEKIVDFEQAMKEVMDLEENLHILNRSMGTAVSILMFNFITLIILGFEGILTKESTDNWLSVTVTLLATCLW
LSIMALPVAQACRVSAWCRTLRKSGHEVRSRPFVYSRTDREELDSFLMFTSTLDMRAKMFGIPVKASYVFGIVVLIALIL
LLLFQIGVFSVWL
>XP_022901794.1 uncharacterized protein LOC111414632 isoform X1 [Onthophagus taurus]
MHAVCTDIMNSVGGCVEKLKLSGMGSNLNENSIDENSPSLIYSIGIITDSPENPENVTHFSVTTALTYCKTKILKPYLRF
LCITGLRSFVADSSDRFTLKGCCCHLYIIALLILIILGYLLQYTACFRRDRGFCYLIIQSETGTNLLSDEERFKTVCEES
IIFSYGIPHILHFFGYAHAFHVFRSSNDDQLPSLMESVFLTLTNLSNGFQSQKKLVRMLWIFVAINILWMISSLSAVMVM
MLDGTIEFKWINYNDTNIVLILKLLLVLSTLCHDVVQATVISNYCLQAQLLTNYVRFLKEKLLQHSVLAMEWMRDMEEFK
KLLHFLNAKLSPSVCIFTLLNVSRSITGTLWLFNLDNVDRTNSHTFWICLINILLWVVLALSPFIQAARLTNSCYEIRGV
GHELRARPYPVHSLHNDNSRQLDTLMLYSSTLKYKATLFGLSIKLCYIYFLLTATSLLILALGQLHYLK
>XP_022901795.1 uncharacterized protein LOC111414632 isoform X2 [Onthophagus taurus]
MRAKLSGMGSNLNENSIDENSPSLIYSIGIITDSPENPENVTHFSVTTALTYCKTKILKPYLRFLCITGLRSFVADSSDR
FTLKGCCCHLYIIALLILIILGYLLQYTACFRRDRGFCYLIIQSETGTNLLSDEERFKTVCEESIIFSYGIPHILHFFGY
AHAFHVFRSSNDDQLPSLMESVFLTLTNLSNGFQSQKKLVRMLWIFVAINILWMISSLSAVMVMMLDGTIEFKWINYNDT
NIVLILKLLLVLSTLCHDVVQATVISNYCLQAQLLTNYVRFLKEKLLQHSVLAMEWMRDMEEFKKLLHFLNAKLSPSVCI
FTLLNVSRSITGTLWLFNLDNVDRTNSHTFWICLINILLWVVLALSPFIQAARLTNSCYEIRGVGHELRARPYPVHSLHN
DNSRQLDTLMLYSSTLKYKATLFGLSIKLCYIYFLLTATSLLILALGQLHYLK
>XP_049522432.1 uncharacterized protein LOC119448724 [Dermacentor silvarum]
MEIVVTPAEDTPTTDGQELKNERQHSSDASRASPPPPPTVGCRTDYAGMRSSVFLDVHAPMEVSTSVVLRFCRENVLSHY
FRLLAMVGWRPLVDTSEHVRCQPALQTLNVMHNLVLFILLVLGHVLQYMSCFRRDGITCGSSWFAVYLLPAVMQVVAYVV
ALMHTRSHENEQFQSLVEKVFLQLTPTDVWNVSKKRIKRRLHAVCAAGVLWSVASLASQVLNVYAGGTLRLKWMYVAEDD
EEVHYFLFGALVTMQLFHDIVSMTIATSYAIHCQLLLVYLQNMSQAVRERRMTFLEFFRGVEEARKSVRYLNQKQALAVT
VQTIWVTSRTVVCFCALLGTPWTHWSRFLADWLNVLVWLSLVLIPLVQASRLSSTCRHVRELGLELTARPFVYRDAPQSE
LDTFLLFTTSLRMQAKLCALPVTKRTVIFVFLFIGISLFISVQLDIVGFRP
>XP_037270083.1 uncharacterized protein LOC119161617 [Rhipicephalus microplus]
MTTEILVTPAEEEPLTCQQLREDESRHFSDSITNTPPQQIVCSNSSYVGIHSGAFLDMHSPMEVSTSVVLNFCRKNVLRH
YFRLLAVVGWLPLVDASEPAHCQPALQTLNVMYNLVVFVVLFMGQMLQYASCFRRDGIMNYRSSALHFNTLKHFGWVEGS
DATCGGSWFAVYVLPSAMQISAYVIALVHMRSSEYEQFQALVEKVFLQLTTSGVWNVARKRITRRLHAVYAAGVFWILCS
LASQLLNIYAGGTLNFQWIYVSEADEEVHYFLLAALVLMLMFHDVVSMTLATSYAIHCQLVLVYLQNMSQAVREKRTTLL
EFYRGIGEARKSVRFLNQRHALAVTVQTMWVASRTVVCFYALLSTPWTQWQRFAAAWLNVAVWFSLLLIPLVQASRLSSE
CNHVREVGLEIMARPFGYANVPSSDLDTFLLFTSSLRMQAKLCALPVTKRTVVFVFLLIGLSLFMSVQLDIVHFRP
>XP_046577481.1 uncharacterized protein LOC124285315 [Haliotis rubra]
MPASHTCMDEAESQLSLQMSISDIGEGSLNLTTSALRRCKQLVLRPYWMLLMFIGWRGFGRESINSGGRRWKVLNVVYPV
LIILLLLYTYIYEMVACEWKLDVKKDTQNSQTTTTTTIRPTPPSNVTNSTTEYIPFFPIDPAETIEANLTEPSSPPIACE
HVVTTYVIPNFLHFIAYIMGFIYFRIQDNEHLYALMEKVFLQATPLQSRTASQKKMIRKLRCFLVAGGTIWVLLQYTLCL
QGLNMKNSVQYPTSQGSHHLPGDRVKRECHWILFVFELVGRMVLNAVNLAVVVNYATQCEMILFFVRGLTLRLQEKSTDL
RTAMKDVLMLRQTLSMLNGSISKMTSLTSVILAELTIIGISILALNKYNIVKVWTYRSIFPVIWAMMLSFPLFQAARVNS
VCRRIKKISLEMRVFGYKNNSQLDLDSFLLFVGHTNLKAKLFHIPIQPSYVISILVLGAFVLLILFQTSSIGPVDYIF
>XP_022252697.1 uncharacterized protein LOC111088082 isoform X7 [Limulus polyphemus]
MSGLAMTMSTATTSSEPCLGESSHVDIDEGSFVNVDISHIIDFQPVEISTSAILHYCKRKILIPYFKLLALLGWRPLYYP
ATPQDVGMCVKVFNTGYTITVVLLILVGYVLQYAACFRRDGFGSYSKVEAEFKLTSVSPSSLFYDQYSLEANMSFYNHLS
FPGESEIQEYCNDNVVSVYLLPAFLHFVSYMYVLYQMRVPEREQLEHLLERVFLQATVTHAWHVAQRKLIRTLRTFLGMG
VFWALVSVSPQILHLIAGVKISFTWMDPHSYTLRIVLITLLMVTLMWNDIICVAIATSYSIHCQLIISYLENIDHAVREK
RVSFLEFYKEIMEARKFISYLNEDQAVGVSLVILNYGCKTTTAVYGFLSGTSSYTSDVFILLSVSVSVFLWIILVAFPVV
QAARLTSSCWALKKLGHEIWIRPFGYQDTIQEDLDSVLLFTTSLQMRVCQFCFLDFYC
>XP_035693724.1 uncharacterized protein LOC118427870 isoform X1 [Branchiostoma floridae]
MRDFQSGMEMTMSSPCENQPSINSSHNMAVEYTNMGADLSTESQDDRPFREMMIASELSSSVDDPDITIIRDYTSSMSSA
VKVEITDANDAEFNYSTSAALRKCKKQVLQPYGRLLALIGWRALGRESISNNLGWKVLNVLYTIFILFLLIFSYIFQVLV
CQGRLNIHTDVKAPTETPATQVPQTSSVTPWSINETNMFTAQTIPTSTNATTIDAYAQPAQCSHVFTTYVVPDILHFMAY
LLGFFYFRIQDNEQLYALMEKVFLKASVAQSRNVSRAKMIQMSRIYLIAGALWVVLSLAVQGVFVAAFGVDKMTFLGTAV
QWKGWHIMLICLQMLGALVTNAVNYAVVVNYTTQCEMIIYYMKGIFRRLQEKSTDLKLAMHDILDAGKSISQLNGQIAKM
TSLCAVNFAELSIIGLVILFLNEFHSVLIWVYRGTFPILWLVILIVPLVQAARLNSTIMSLKRIGLDMRVFGYQNSSQLE
RDSFLLFLLNLNFKAKLFHIPIKPSYLFGILVLVTFTLLLLLQTSVIGGSSIFL
>XP_002423465.1 conserved hypothetical protein [Pediculus humanus corporis]
MSVIENNLKETNSVTTTSLNSGLTTSNDLISRIDITELTSSPSEQSLSTSAVLSACKQKILRPYLRLLSVIGLRSFGSDG
PNTSKFICFLNYGHLIIVFIFIISGYVLQYMACFRRDQGFSCSESYNLKNVTFGFVLPSILHFLGCAYALYLFRFKESEQ
FERLMERTFLLSAHRANGRKTSFVKRLWVFIYVSIGWVVTSFCSILLLLVFNNNNVSFKWINSNVFNVGLDVLFVLTTLW
QDIVQAALITSYCMQVLLLTTSLCILREKLLQHTIDPLSWIREINECQNVLNYLNHDFSPAVCIFIFLNISWIISWVISF
LKTENLGDDVSILAIMSLWSISALAPFILAANLNATCIKLRHLGHEVRIRPFVYQDTPGEELDTILLYTATLRLKSKLFA
IPISGPYLYTCFTLLAMSVLVAGQSSLL
>XP_019644074.1 PREDICTED uncharacterized protein LOC109485082 [Branchiostoma belcheri]
MEAEYTNMGAELSTESQDDRPFREMMIASDLSGSVDDPDITIIRDYTSSMSSAVKVEITDANDAEFNYSTSAALRKCKKQ
VLQPYGRLLALIGWRALGRESISYNLGWKVLNVLYTIFILFLLIFSYIFQILVCQGRLNIHTDVKAPTETPATAVPQTSS
SRTPGYINETDMFTAQTIPAAATNTSDIDSYAQTAQCSHVFTTYVVPDILHFMAYLLGFFYFRIQDNEQLYALMEKVFLK
ASVAQSRNVSRAKMIQMSRIYLIAGALWVVLSLAVQGVFVAAFGVDKMAFLLGSTVQWKGWHIMLICLQMLGALVTNAVN
YAVVVNYTTQCEMIIYYMKGIFRRLQEKSTDLKLAMHDILDAGKSISQLNGQIAKMTSLCAVNFAELSIIGLVILFLNQF
NSVLIWVYRGTFPILWLVILIVPLVQAARLNSTIMSLKRIGLDMRVFGYQNSSQLERDSFLLFLLNLNFKAKLFHIPIKP
SYLFGILVLVTFTLLLLLQTSVIGGSSIFL
>XP_037523870.1 uncharacterized protein LOC119401258 isoform X1 [Rhipicephalus sanguineus]
MTTEILVTPAEDAPLTCGQQLREDESLQSSDSNSVSPQLQIVCSNNSYVGIRSGAFLDMHSPMEVSTSVVLNFCRKNVLR
HYFRLLAMVGWLPLVEASEPVRCQPALQTLNVMYNVVVFVVLLMGQMLQYASCFRRDGIVNYRSSVLHFDTLKHFGWVEG
SDATCGGSWFAVYVLPSAMQTSAYVVALLHMRSSEYEQFQALVEKVFLQLTTSGVWNVARKRITRRLHAVYAAGVLWIIS
SLASQVLNIYAGGTLNFQWIYVSEGDEDVHYFLLAALVLMLMFHDVVSMTLATSYAIHCQLVLVYLQNMSQAVRERRTTL
LEFYRGVGEARKSVRYLNKRHALAVTVQTMWVASRTVVCFYALFGTPWTQWQRFMAAWLNVAVWFSLLLIPLVQASRLSS
ECNHVREVGLEIMARPFGYANVPSSELDTFLLFTSSLRMQAKLCALPVTKRTVVFLFLFIGLSLFISVQLDIVHFRP
>XP_022252696.1 uncharacterized protein LOC111088082 isoform X6 [Limulus polyphemus]
MSGLAMTMSTATTSSEPCLGESSHVDIDEGSFVNVDISHIIDFQPVEISTSAILHYCKRKILIPYFKLLALLGWRPLYYP
ATPQDVGMCVKVFNTGYTITVVLLILVGYVLQYAACFRRDGFGSYSKVEAEFKLTSVSPSSLFYDQYSLEANMSFYNHLS
FPGESEIQEYCNDNVVFLQATVTHAWHVAQRKLIRTLRTFLGMGVFWALVSVSPQILHLIAGVKISFTWMDPHSYTLRIV
LITLLMVTLMWNDIICVAIATSYSIHCQLIISYLENIDHAVREKRVSFLEFYKEIMEARKFISYLNEDQAVGVSLVILNY
GCKTTTAVYGFLSGTSSYTSDVFILLSVSVSVFLWIILVAFPVVQAARLTSSCWALKKLGHEIWIRPFGYQDTIQEDLDS
VLLFTTSLQMRAKLFRTPVYGSSLILVCRVATLPLEGHTQTEVAQVMIVLQLWSLDCVIHTRPQEKISRSQTRPGSQK
>XP_037507499.2 uncharacterized protein LOC119383439 [Rhipicephalus sanguineus]
MEIFVTPAEDTPLVATSVQEDVPTTNGQELKDEFRLSSESSRASPSFPIVCGNAGYVAVRPSVFLDMHVPMEVSTSVVLS
FCQQNVLRQYYRLLAMVGWRPLVDTSEHVRCQPVLQTLNFMHNVVVFVVLVLGHVLQYTACFRRDGMISYRSQALDSAIT
RNEFVQGKDMTCGSSSFAVYVLPAMMQMAAYVVALMHTRSHENEQFQSLVEKVFLQLTPTDVWNVAKKRITRRLHAVYAA
GVLWIVASLASQVLNICAGGTLKLKWMYVAEDDQEVHYFLLGALVAMILFRDVVSMTLATSYAIHCQLLLVYLQNMSQAV
RERRITFLEFFRGVEEARKSVRYLNQRQAFAVTVQTIWVTSRMVVCFYALLGTPWTHWIRFLAAWLNVFVWLSLVLIPLV
QASRLSSTCRHVRELGPELTARPFVYRDVPQSELDSFLLFTTSLRMQAKLCALPITKRTVIFVFLLIAISLFICVQLDIV
RFRP
>XP_040063431.1 uncharacterized protein LOC8040184 [Ixodes scapularis]
MTVEKVTYKKVTIQVIYDKTSRFMIFMEITVTPATSDFEGLEANIHRSRRRSSSSGSSSPAHIRSNLSDNSYVGIQSGAL
LDFQSPMEVSTSVVLSFCRKHVLRHYFRLLMLVGWKPLLDTDRGDPCFVALSAANVAYSTAVFAVLVMGHLLQYAACFRR
DGVLSFRVKMSTLLTTSWIQESDKTCGGSVFAVYLLPATLQVSSYIVALVHMRSHDDEQFQALMEKVFLQMTMTDVWHIS
KQRITQRLRGVYVAGIVWIFASIASQILNIHVNGADNFEWLFVPEDDVRLHHVLLGLLFLTVLFHDIVSMTIATTYAIHC
QLVLVYLQHMCQAVREKRMSFRELYRGVEEARKSVKYLNQKQALGVTIQMMWLCSRSAVCVYALLDTPWSQMTRFFSAWL
NVLLWLSLVLIPLFQACRLSSTCNHVRELGLELMARPFGYGDALEADLNTMLLFTSSLRMQAKLCALPVTKRSVVFVFLL
LGLSLFIAVQLNLVRFSP
>XP_022252695.1 uncharacterized protein LOC111088082 isoform X5 [Limulus polyphemus]
MSGLAMTMSTATTSSEPCLGESSHVDIDEGSFVNVDISHIIDFQPVEISTSAILHYCKRKILIPYFKLLALLGWRPLYYP
ATPQDVGMCVKVFNTGYTITVVLLILVGYVLQYAACFRRDGFGSYSKVEAEFKLTSVSPSSLFYDQYSLEANMSFYNHLS
FPGESEIQEYCNDNVVSVYLLPAFLHFVSYMYVLYQMRVPEREQLEHLLERVFLQATVTHAWHVAQRKLIRTLSSYTLRI
VLITLLMVTLMWNDIICVAIATSYSIHCQLIISYLENIDHAVREKRVSFLEFYKEIMEARKFISYLNEDQAVGVSLVILN
YGCKTTTAVYGFLSGTSSYTSDVFILLSVSVSVFLWIILVAFPVVQAARLTSSCWALKKLGHEIWIRPFGYQDTIQEDLD
SVLLFTTSLQMRAKLFRTPVYGSSLILVCRVATLPLEGHTQTEVAQVMIVLQLWSLDCVIHTRPQEKISRSQTRPGSQK
>XP_014777607.1 PREDICTED uncharacterized protein LOC106874396 [Octopus bimaculoides]
MTLESTTTITEEPATNYQSKAADTEADNLERKYGTNDDEMFNKILRTHSDAASQVDMSTFSRNGEIYQFTTSHNSSMTNM
SQIDIMDYNSYNITTVNLRSCKQKILTPYLRLLKLVGWRPFADDRYYRYWWVEFINLVYPILVLLLLLFIYAWQVGNCWW
NLNARIYIKSHEHKHMHTSSSNKSALTMSEDTNLTTINKKGNVECQQNMPTYLITDILHLIMFCMGMVFFRYHGDEQVCG
LLEKVFLEIESLRNRNVSNNIMVRKFRIFMGAGITWVLMTVGLQILYFWIYRSHIFITTESLSSATIWSLVVLEVIGVFM
INTVSLAAVCNYVIQCEAIILFVRGISLRFLDSGQDLPKGMKQLVEIKCHLKMLNSSTGKMTSLVTFIFAAFTVIGLNTL
CMNTADQADIWVYRSLFPLVWGVMLFAPLIQAARVNSACKRFHNDALSFAANGYKALPQAELDSYVLFTSNAKLRAKLFQ
IPIMAHYLVGVLVFACFLFPILFQTGVLKIKPAKKSWYS
>XP_029637129.1 uncharacterized protein LOC115212387 isoform X1 [Octopus sinensis]
MTLESTTSITEGPATNFQSKAADTEADNLERKYDSNDDEMFNKTLRTHSDAASQVDMSTFSRNGEVYQFTTSHNSSMTNM
SQIDIMDYNSYNITTVNLRSCKQKILKPYLRLLKLVGWRPFADDRYYRYWWVEFINLVYPILVLLLLLFIYAWQVGNCWW
NLNARIYIKSHEHKHMLTISSNKSALRISEDTNLTAINKKGNVECQQNMPTYLITDILHLIMFCMGMVFFRYHGDEQVCG
LLEKVFLEIESLRNRNVSNNVMVRNFRIFMGAGITWVLMIVGLQILYFWIYRSHIFITTESLSSATIWSLVVLEVIGVFM
INTVSLAAVCNYVIQCEAIILFVRGISLRFLDSGQDLAKGMKQLVEIKCHLKMLNSSTGKMTSLVTFIFAAFTVIGLNTL
CMNTADQADIWVYRSLFPLVWGVMLFAPLIQAARVNSACKRFHNDALSFAANGYKALPQAELDSYVLFTSNAKLRAKLFQ
IPIMAHYLVGVLVFACFLFPILFQTGVLKIKPAKKSWYS
>XP_025078973.1 uncharacterized protein LOC112555045 isoform X1 [Pomacea canaliculata]
MTRDQMQRDPSNTFIAGSFSDARSYALMSTSVNDDDASKAGHPKSDKAVVPQDRSVVIEAAVSTVNSIAEELQHVSRMSN
SDSITKSYNSRDSYGSVVDIRDFSEDSINFTTSTLRKCKHQVLKPYWGLLIFIGWRVFRHDVASARHLGIHIFNFLYPCL
LILLLLYTYMYEVVACEWKLNITKDTKILTTLRPVSTTTKNATNITTFATPFLTIVPAKVPTHIINHSPQPCEHIITTYL
IPNILHFIAYALGFYFFRIQDNEQLYAMMEKVFLQADHMQGGSSSQQRLVVKTKRFLVCGSVWVSMTLGLQVLYVWAFDF
PQLAIFEAYGPVFNWTTFAIELVGRVILNSVILAVVMNYSMQCEMVMFYLRGLTLRLQEKSTDIKTAMKDILLLRQSLGL
LNGTISKMTSLVLVILAELTVIGFSILAVNAYDIPKVWTYRSVFPVVWALMLGFPLFQAARVNSVCLRLRKISLEMRVFG
YKNSSLLELDSFLQFVHCTKLKAKLFHIPILPSYIISFCILTSFIFLILFQTNSIGPKNYFV
>XP_028130497.1 uncharacterized protein LOC114326357 [Diabrotica virgifera virgifera]
MYITHSSDKTVKVKDMFPMASEQLLTSSSSLEDTEIVSVAVPDSSTHLSVTTVLNYCKSKILRPYLRFLGFMGLRPLFGE
QQDAFTGCWKFVNVLYTSFILVILVMGYILQYMSCFRRERGFYYVFRTSNRTLYAEYTYNYKETCDGSIAFSFILPSLLH
FVAYLHIMFVFRNTDDEQLPVLMERVFLASTTISNGFISQRKLLKTLWLFITSSIIWISLSFAVANYMLVHGEVHFKWIG
TSVTSSILLKVLLIMCSLWHDLVQSTIVSNYCLQAQLLSSYVKFMREKLLQFPVQPLEWMRDIEDFKKLLKYFNSKISPS
VCLLTIMDASFALSGTLWMVRFYQNHKDEMDLYSFSLVNIFNVILWALIALAPFVQSNKNTNNGEKVNWLQIKCFKYLKS
KPDSGLCRYGYSSDYKEIKAMVLRLPIAFSIGLIEAYVLG
>XP_038050585.1 uncharacterized protein LOC119723793 [Patiria miniata]
MNALSVGRPMDDRMFHSNHANTTEALNTSTSDERDRDSYSSSLCEITDCESRDGTNLYHTTTILRVCRQQVLKPYWKLLF
VIGWRPFGRDRINYHCGWKALNIVYPILLVALMFYVYVYRILSCQGKYDVPFVIQPTKMSPNFGLPADPAPTPTTPSGYV
PIEPAIDSYHACTHLISSYILPDVLHFVAFLLGFWYFRIQDNEQMDALIQQAFLHATPTTHGSNTQSTMIRAMKWILIGG
ALWVLAMMGVLALFLTAFGLQNTIYKFFTVQAWNIVLLCVHAFGCLIYNSIIAAVVVNYSVQCETIICFVRSIQEQLLEK
TGDLRMIMHDILKVWQATQQLNGPMAKMMSLLVFNFAAMVVAGISLLLFHQPRGDEISALVTTYRVCFFLLWLAILVFPY
VQAARLSSIYNKFEQAALEMRVFGYLTSTPRDLDSFLQFVTQAKCKVRLLFIPANTSNVYGILLLTAFLLIILVQTGVIV
APSTYL
>XP_035208618.1 uncharacterized protein LOC118183255 isoform X2 [Stegodyphus dumicola]
MSRPKASSDPELVTDRSSPPVAATNFHDRIHCSFTEEDYLRRTTYGSIQDARRSSCCVAGEHFMTSVSEDFIRRSLSMDS
MVHVDISDINGEGEAPYVPLSLRKCQRTIIAPYSCLLSFIGWRPWFKESLSRRSKFWWYFNIFYPAVVIVFIVSHYVLQV
LNCQGKFNIHVDVEPSPPVPTPQEVNMQGNCTWGLVTFSCRAKYIVASMDQSYRPQDSVDCQHIVPTYIVPSFVHFLAFA
YGFYHFRLVECEQLYSLMERVFLQSHSTHGLQNTLVRNSRLFFAAAILWLLCQIGLEVLYNFTFPQRRLEFLGLTYKYVF
LGIKFAGSILVQGVNVAVSINYCVQCETLILYIKGICLRLHEKSMELKSAMHDILGVREYISLLNGNVAKMMGLCIVNFT
ELTILGTALLFLNKIPTAIVISYRVLFPSLWFIALIVPLIQAARLTRIGSKLRQISFEMRVFGYQACSMLELDSFVLFVN
GATLRSKLFGVTIRSATVIMTLGLSVFVLLTLMVVDLLTVSGYKKFF
>XP_033637999.1 uncharacterized protein LOC117298778 [Asterias rubens]
MLTTLSSMNGSRSSSTLRLMDDRMFSSDSSAGGFEERGREDEFLNDSYTSSIVEITDIDSRGNNTPYHTTVILKRCRQQV
LMPYWKLLFLIGWRPFGRDRINYHWGWRILNLIYPVLLVALMFYVYTYRILSCQSRYDVPIAIVTTTIPVTNSSPALTTT
IPANSSYDLTPSVDTYHLCTHLATSYILPDILHFMAFLLGFWYFRVQDNEQMDALIQQAFLHATPNQHGSNTQAMMIKTM
KWILVGGALWVLVAIGKNILFLVAFGLDNTVYPFFTEDAWNGVNIALLCLNMFGCLIYNLINTAVVVNYTVQCETIICFV
RSIRERLLEKTSDLRMIMHDILKVWQATQQLNGPMAKMMSLCAFNFASLVIVGISLLLFHRNVQTTPLVVTYRMCYLLVW
LTILVFPFVQAARLSATYNKFEQAALEMRVFGYQTASPQELDSFLQFVSTAKCKVRLLFIPVMNANVYGTLLLVSFLLLI
LVQTGVIKGPSNYL
>XP_035208617.1 uncharacterized protein LOC118183255 isoform X1 [Stegodyphus dumicola]
MKKITQSMQLPLEELVTDRSSPPVAATNFHDRIHCSFTEEDYLRRTTYGSIQDARRSSCCVAGEHFMTSVSEDFIRRSLS
MDSMVHVDISDINGEGEAPYVPLSLRKCQRTIIAPYSCLLSFIGWRPWFKESLSRRSKFWWYFNIFYPAVVIVFIVSHYV
LQVLNCQGKFNIHVDVEPSPPVPTPQEVNMQGNCTWGLVTFSCRAKYIVASMDQSYRPQDSVDCQHIVPTYIVPSFVHFL
AFAYGFYHFRLVECEQLYSLMERVFLQSHSTHGLQNTLVRNSRLFFAAAILWLLCQIGLEVLYNFTFPQRRLEFLGLTYK
YVFLGIKFAGSILVQGVNVAVSINYCVQCETLILYIKGICLRLHEKSMELKSAMHDILGVREYISLLNGNVAKMMGLCIV
NFTELTILGTALLFLNKIPTAIVISYRVLFPSLWFIALIVPLIQAARLTRIGSKLRQISFEMRVFGYQACSMLELDSFVL
FVNGATLRSKLFGVTIRSATVIMTLGLSVFVLLTLMVVDLLTVSGYKKFF
>XP_033117936.1 uncharacterized protein LOC117117656 [Anneissia japonica]
MAEPQTSINYDFPSIHENQELLYESYTSSQDSAIRVEISDVEKSGEYFLTGILRRCNQQVLKPYWRLLLFIGWRPFARDR
VLHPSSCKCWNVLYPLLITCLLVFSYAYDILVCVSAPVLESTVYDPQSGSLANATTPFRKNLCHNMFSIVIMPSCLHFLA
FLYGFWYIRTQENEQIYALIEQVFLQANSKARGSVTQATVIKSLRFILFCGAVWTFAALGINVLYVRAFGFANVTIATNR
NELLTASLLVIDLVGSTIQHLINTAIVVNFTVQCEVIIYYMRIIGTRMQEKSSELRTIMNDILRVKQSISRLNGPIANMT
SLSIFYFSLRFIIGLCLLILNDDRRLVVWSYWSTYCLIWFVIMVCPLFQAARVNATCDMYKQEGHEVKVFGYLSSTQVEL
DSFLLFITSAKLKVKLFCMPIKKSYICGVFIIGLLSLAILLLTKVIKPVDTLFF
>XP_025078975.1 uncharacterized protein LOC112555045 isoform X2 [Pomacea canaliculata]
MTRDQMQRDPSNTFIAGSFSDARSYALMSTSVNDDDASKAGHPKSDKAVVPQDRSVVIEAAVSTIRDFSEDSINFTTSTL
RKCKHQVLKPYWGLLIFIGWRVFRHDVASARHLGIHIFNFLYPCLLILLLLYTYMYEVVACEWKLNITKDTKILTTLRPV
STTTKNATNITTFATPFLTIVPAKVPTHIINHSPQPCEHIITTYLIPNILHFIAYALGFYFFRIQDNEQLYAMMEKVFLQ
ADHMQGGSSSQQRLVVKTKRFLVCGSVWVSMTLGLQVLYVWAFDFPQLAIFEAYGPVFNWTTFAIELVGRVILNSVILAV
VMNYSMQCEMVMFYLRGLTLRLQEKSTDIKTAMKDILLLRQSLGLLNGTISKMTSLVLVILAELTVIGFSILAVNAYDIP
KVWTYRSVFPVVWALMLGFPLFQAARVNSVCLRLRKISLEMRVFGYKNSSLLELDSFLQFVHCTKLKAKLFHIPILPSYI
ISFCILTSFIFLILFQTNSIGPKNYFV
>XP_023209572.1 uncharacterized protein LOC111612574 isoform X1 [Centruroides sculpturatus]
MISETSTHPFRNVVELRALETNMRTKSSSDSMLMNREVREMNPRYRHLMTVSGETFAAYSSARQITESSPPCCAVGEHML
TSTNRDFLARSLSINSIVDVDINDISGNEEMLATTYSLRRCKKAVLQPYTWLLLLIGWRAYGKERVVRYPLIWQVINILY
PIFVIVIFLYTNIMQAITCHGKLDPKTDTVPATTVPATTRPPYMPFFYINGQAKATSAEECSHIIIIYIVPSILHFIAFL
YGFHYFRIQENEQLYSLMERVFVQAQTAAGMQDVLIRNSRLFLLAAVIWLIANIGLEILYSFAFESLSSSFIQHLNIENE
SVRYILIILRFLGLILTQGVNVAVIINYCTQCEMLVMHIRGICLHLHEKTLDIKNAMHEILGVKEFISLLNGTLGKMTAL
CIIGFTELIFIGFGLLLCNQVHKATVWSYRVTFVIVWVVASLFPIIQAARVSKAGRKLTQISLEMRVFGYQASSQMELDS
FILFNNTAKLRAKLFGVAILPGSVVITIILIFFVILLLIITDMVPISTIWRFL
>XP_028401306.1 uncharacterized protein LOC114524431 [Dendronephthya gigantea]
MTDQMSIQIENSTTLPINDTDDNIDIMSSTELKMNASDVGEISNTEICDSSLVQITHGSLNPTTVSLLRCKKQIVIPYYK
LLGIIAWRPFGGMSRTQYALIMKLINIVYPVLIVSLLLFSYVTSAVACRGETSRGLSLNMTHEIKLNTPIPAKNITISPM
RHNQVHSSDGIKSSSHEDDPWEPAYNECKHIFGTFILPSMLHLSAYLIGFYLYRVRQHEGLYVLMEKVFLQSSKQKRLYV
TLWCFVILGMVWLILDMGVFVLFFFAFGPETVTGFRHNKVLLVATATLMTIGQLVLDLVNVVIILSYAAQCQLVIHYIDS
ITRRIEEKSTHLQSIMKDILDVKNTLGRMNSLLSHMVSLCIFTLLESVVLGLIYLLINEGQQSLEVTLYRASYVFISFLA
LFFPILQAARVTSLASQFKQISLDVRVFGHQTSSQLELDSFLVFVQSADLKAKLFLAPVRGSLLSGITLLIVFTLLFLMH
TGQIASGTKLF
>XP_042203985.1 uncharacterized protein LOC121853712 [Homarus americanus]
MINASEGGVRVREGSVESTDDERVPHSRISSLEVRVHPMAASVEPPGAIAVDTNGDEVFSQEAVMITECDGESYNTAATL
HYCRRMILKPRDIIFAVLGYRSWNKDGAEQSLCLKVFNVVYFIFFLLCLCIGPVLQYNICLKRDQGVGNDVQIHFGNSSV
YSDGDSHLCSGSLIFIYIVPSLMFFFAFLVTCIILRLGESEHLQTLLERVYLLASCSPWELVKQRRLWCIFVGWLMMGVM
CLTLSLGSMILHLSAATQISYTFIQPQSETAKILLCGGALASLWLEDIVMVTAVLLYCTQCHLLSRLLEIIRMTLYQGAT
SLMGIKKQIDETSRFLRHLNQELGSSVGLYLCLAAFRAITASSSLFSTIKHYELPGMSAALASGSMHIDSRNSQGFYTFE
YTTVEEARLWLHISAIITNLLPWLLLTIMPLCMAAWVSSNYRALSKAGSQLHGRPFGYQSTPQPDIDSFLLYVSSLHLQA
KILWIPVRTYFLVSILVLTVMTIVVLSYLYL
>XP_002111738.1 hypothetical protein TRIADDRAFT_56084 [Trichoplax adhaerens]
MPMNEHEDQIQITSRQSSSTSRNAFITNEYDDIMNGNSLDNDETVIVSHNSASGYIGGYPTSIALDRCKRHVLAPYLRFI
SFLGWLPIFRVGPSNQSFCESAINFVYPVLVICFIFGAYTIQCFTCFRRDTPFIKTINGSVHCSDSIISQYIIPDILHSV
AYFYCFYLYRFAGSEHLQTNMQRTFLQARPTDFGENSQKKLIRILRVFLYSGIAIVGASFLIQLFHLIIRINRDQGLALL
WHPMIKIHDSRLIVLGFFLLAGFIMLDSVYIALVINYASHCQLLIVYIRGLKQKIIERTCNLENAMKEIQNTAGYVAELN
DVIAPAASIILFNFATSSILGLNALILGRQDDFDVATYADTILSILLWLTLLSIPFVQASRLTSYCRSLKKLGIRVRVRP
FVYQNEPREDLDSFLQFTSEIKMRAKLFKVPVVSSTLFFMLVTIALVALILFQLGILSIWFAPQN
>XP_047130200.1 uncharacterized protein LOC105847333 isoform X1 [Hydra vulgaris]
MLRNISKEGFKRMNESSHVSELGEFNYNKKLPEEPNSLQVRSRSPESINSSYADLFETSGVEINDYLGSSSQDIVVNHVT
YNLNKCKEKVVIPYYRLLCFIGWRPFGKQFHQPNYCVSLLNIIYTIMIFAILLFWYFIQLYNCVGHLVLIQPAFPILKPN
ATTINWTNTVPSNNFHLDLSSCRHALSTYIIPDILHFLAFVIGFYYFRVKEHEALYALMEKVYLQSTCPIKMTTSLRIFL
ASGLLWFLFSLGIMAFSFQAFKNDIFILKNWKSYAVMVLIFLSNALANCVALAVVLSYCGQCKLLVYYLDGVMERLEAKS
TELKIAMKDVLAIKSHFNQLNGLFSFSTSCIVFNMIILVLITSVLLIDYQPLQPIEHLIYRICFGIQWTVILLFVLVQAA
SLTSRSEKLKEKALTIRVFGYQSNTEAEIDSFLNFLNMTRLEAEIFAIPVKSRYLWGILIIMIQSLIIVLQTGPLFNNSK
WM
>XP_033097402.1 uncharacterized protein LOC117101541 [Anneissia japonica]
MYHGEKYPILGLKDKRTSKSASSLGSATESYGVSGYKSLSMSETRTLSNVSDMEFSQELAFGEDNDISRHSQDSQSIDSY
SEQVNNGEALQACKNSVIQPYQKLLTILGWRPIFTAVPYHNQPSRCVRPINFFYPMLVFCVIILSFLLQFASCYRVNINI
PQQRNASSMRHNFLDCQEFMISQYIIPDVLQLTAYVYAYYIYKVWDKEQLQTLIERVFLKSGSNKCGLSPRQLAKTMKAF
VVLGFFWIVCAISVQILHVISQEQMSFTFLHVSSNAQYYTLVILMLLGCVILDTVYVTAIIDYVTQCQLLIYLLQGLCDR
VRERTIDLEEAIKDIQEAETLSRIVNYRIASCISLLLFNLGLMAVLDCVAFADGRLLNFTTLMYMASLCGAVVWICISGT
PFIQAARLNSACRAVLTLGHEIRSRPFGFQDTQTGALDSFLLFTSTITFKAKLFRTTVNSSFLCVSFTIISFTLLFLFQL
EFFQVWN
>XP_046852973.1 uncharacterized protein LOC124446188 isoform X1 [Xenia sp. Carnegie-2017]
MSVKSNHAVLPPQNGNSDASVELDDNDIMSSTEMRVTAGNIIINDFPEVEIEDANGVEITRGSLNPTTVALLHCKKQIII
PFYKLLGIIAWRPYGGMSPQQNAFLLKCVNTIYPVMIISLLLFSYVASAVACRGEIKKSSMNSTIPASKSPVHFASSNMT
NLNRSKQIVKESDDDEYDEPWEPAYKECRHVFGTFVLPSLLHLTAYLIGFYLYRIRQHEGLYFLMEKVFLQSSKQKHVEV
TLSSWCFLILGMVWLVLEMGIFVFFILAFGPETVTGFRHNRLRLTLAALLMCAGQLVSELVNVVIIVNYAAQCQLIIHYI
RGVTRRIEEKSADLQSIMKDILEIKNAVERMNSLLSFMVSLCVFTLLENCLINSIYLFVDEDKHSVEVILYRTIDVIVKS
LAIFFPVIQAARVTGIASQFKQISLDVRVFGHQTSSQLELDSFLNFVQSAHLKAYLFLTPVRGSLLCGLTMILVITILFL
MHTGQIATQTKFF
>XP_035708530.1 uncharacterized protein LOC110851020 isoform X2 [Folsomia candida]
MSSTEPCCSSTLRETKQTKSCYQSTSPTDNDLSCSMTSSVDIGEMTGMTSAEKMDKLMAYGRKQDERADRIKKAQRFSRS
HQPSTMPKPGGRDGDGAYQPRPDSRNNNNKEDLLAGCSVLSSDDATIIRDSIIPEDGAECANISGILQYCKRRILYPYFK
LLGVMGLKPWNADSHDDMCAVSRVLNKLWVVVVVLMLIVGYTLQFITCFRRDYGFDYEPVFRGHHLRDPEHVGSFNNNAS
NLMEIMTTPKPFGVDPNFTDIEEIALKRELLFHSICTGNSFYVHLIPSILHVTAFGYMLCLYWFNYDEQLQTLMERVFIH
ATQAHCVSFSQKRVVKTLKFLVFFGAVWLICSVSCVVLQVLFSEIRVNFWPSIKEKQTIILASVMGFSAVWQDAVQITVI
ISYCIHCHLLSIFLDFIHNRISQHSITLLECIKEIGEIDKLLRYLNKELACGLLPLVILDTMFSIGSVTFLLGRKPGAKP
YAILTAWCSCAQWVLLVILPLWQGAKLSSSLKKARELGHLVRMRPFGYQNYDQQDLDSFLLFVSTLKMDVRVMKLPLTST
NISLLFFLVAIAIFMWGYFQ
>XP_039308645.1 uncharacterized protein LOC120358427 isoform X3 [Solenopsis invicta]
MASMDYNNKLKNDKDQLQQNHEEHTEVSIPSILTSITTTFQSTDQVGEITEDYENFISTSAVLHYCKHKILRPYLRLLGV
MGLRPTSSDDSDHFLRCSILANFHTVQVTIFICIGYILQYMACFRRDRGFCYKVLIVGQNELEVDAEQTQSPSCYGNVIF
SYLIPSVLHLVAYLYTIYLFRVKENEQLQNLMERAFLLSSNPINRGNQKRLVHILWLFIALSIVWMIMALITVNIQMAER
SIVFQWVENSPYQVKITLKIFLIVCTLWHDMVQGTIITSYCLQGQLLMSHLYFLRGKLLQHVLLPIDWMRAARLTNACSM
IRAVGHEIRIRPFVYQATPGEDLDSILLYTSSLKMCARLFRIPIKGRYLCLLLTISSISVLSLGQCQFFS
>XP_025078976.1 uncharacterized protein LOC112555045 isoform X3 [Pomacea canaliculata]
MIRDFSEDSINFTTSTLRKCKHQVLKPYWGLLIFIGWRVFRHDVASARHLGIHIFNFLYPCLLILLLLYTYMYEVVACEW
KLNITKDTKILTTLRPVSTTTKNATNITTFATPFLTIVPAKVPTHIINHSPQPCEHIITTYLIPNILHFIAYALGFYFFR
IQDNEQLYAMMEKVFLQADHMQGGSSSQQRLVVKTKRFLVCGSVWVSMTLGLQVLYVWAFDFPQLAIFEAYGPVFNWTTF
AIELVGRVILNSVILAVVMNYSMQCEMVMFYLRGLTLRLQEKSTDIKTAMKDILLLRQSLGLLNGTISKMTSLVLVILAE
LTVIGFSILAVNAYDIPKVWTYRSVFPVVWALMLGFPLFQAARVNSVCLRLRKISLEMRVFGYKNSSLLELDSFLQFVHC
TKLKAKLFHIPILPSYIISFCILTSFIFLILFQTNSIGPKNYFV
>XP_013411859.1 uncharacterized protein LOC106174731 [Lingula anatina]
MSLNYPPPDCMDCPPGVVNDCPLLFPVCPESLGADEDCPLLDSGKMTSEEDTAKGLGTPSSDSDVEKDLEEPEVEFVVHR
PLNGQMEDGPSNGGAGVVTSSPIQYLSREVLLQENELQAANSLSNSVESSAVRVTITDLDGWEGQSLNFTTSALKRCKSV
VLQPYFRLLTFISWRPFGKESITPQRLGWDLLNFIYPVTVVLLLLYTYVYEVVSCQWKLNVRTDTRSITEIPIVTAMTVV
PAAKIISNNTITSSSGAVTIPTTTTTTFNPYLPGPPYGPHSASGSTLSPKNKTLTDGVGIPDVNDAVCEHIITTYIIPNF
LHFVAFVMGYFYFRIQDNEQLYALMEKVFLQAGPSQGKVASQSNMIKRLRLFLALGAVWVLAVMALQVLFVAVFGIDQRN
VLSRAGTLGQWILFGIELVGIIIVNSVNLAVIINFATQCEMLIFFIKGISTKLQEKSMDLKSAMKDVLMVRHSIGSLNGP
MSQMTSLAAIRFAELTIIGLCILILNHDDQTWVWVYRSIFPCVWAAMLLFPMIQAARINATCSKFKQIALETRVFGYQNN
SQLDLDSFLLFISNTRLRAKLFNIPMKPSYLVGILVLVSFILLLLFQTSLIGPGGQIF
>XP_027059634.1 uncharacterized protein LOC113686238 [Pocillopora damicornis]
MQDKQVYLSSQEMSAEHRRTQGDSWDAVYSSTTLRSALRRLLPRTMLAGRNGNINSSTEGKLEGLNELEDTVGSGSSFAD
IWDNSSVEIRDQDKGDYNATTSLLLTCKSQVIYPYFYILSLVAWRPFNIQSFRYQGCSMRKFLNIIYTLIIFVLIIFSYV
SSILACQARLEIPLTPATKLPKSQPNSHHGNINTAPTMPTTNHTNKTSTSAVMECTHIFSTYVVPDILHFLAFLIGFYMF
RIQESEGLHALIEKVFLLSSVPRRITSRLRFFLFGGFFIVFLGICNFILFCFAYNLESVTGFIKNPRAQRIAAVVMGLGR
LVELCVSVVTIVNYCAQCELLIFYIREITLRMEEKTKDLDSIMKDILEVKKNLSRVNGLISVIATLIIFSYFELSVIGVC
NLSLQFNKLLVEWRKLMYRIFKPLISFAIIIFPITIAARLTSAARKLKQNSLQIRVFGYPSASQLDLDSFVLFTHSAEMK
AKLLFMPVQFSFLSGVVAVVVFVLLLMLQLGIIAGKNKYL
>XP_046636006.1 uncharacterized protein LOC124314721 isoform X1 [Daphnia pulicaria]
MIEMASNVDTSFCNRAPVCLGRTATVSNSPENCEIVEVSEIRDLLEYNPPQPFSTSAVLNYCQRKMILPYTRLLGLLGLR
PLLGDFNDQTLALSAINKIHLFLVTCFLIFGYVMQLLTCYRRDKGFSYIKIPGVDHVSQNVYQHLTKSPDTPEVMCDGSL
FLCYILPPLLHLGAFIQTIYLLRITDNEHLQTLFEKVFLLTSRSRGATTQRVLLRRLRTHVILSVVWLLWSLIAQIFLVC
TSPIKTVWFLPQMSNPVRNSLMGVMIASTLCQDVVHCLVVSNYCIECQLLMSYVSSISERVVEKSMSLEIAMKEMLEFEK
FLLYLNENVSPAIGLLLLLSTTRTIVTTMTVIHPGFLYYTIDAHSFIVIMLLVQWAAVSIAPLVSAAYVTAASRNVRSVG
MRIRVRPFGFQDVPAQKLDSFMTFIACHKGTAKLCFIPISAASLGAVVAIAALIFLISANVS
>XP_045121747.1 uncharacterized protein LOC123510547 isoform X1 [Portunus trituberculatus]
MIVRGQGAREREADPGRASVRIAAIPSTSLGADALTSSDDIFSNEAVMIGECDGESHNTAATLHYCRRRILRPRDIISSI
LGYRQWNKDGANNQTPCMQTFNFLYFVLFFTCLGFGPVLQYNVCLKRDQGIGNQYTRSQNVSSNGHEEIQWCSGSLMFVY
VVPSLLFIFAYLVTCVVLRFGETEHLQTLLERVYLLASCSPWELTKQRRIWCTFVVWLVAGLVCLVWSLASMLLHVAAAS
HIPYSFIIPRTKSDKVGLWVASLGVLWLQDIVVVMSVLLYCTQCHLLSQLLQLTRTAIYQGDSSLIIIKKQVEETSRFLR
HLNQELGLSVGLFLCLLGFRVTTGAISLFYYLRLYIHPEKMVWKWGGQESQQTFHLLALVFNLLPWLVLTVLPLCTAARV
SSNYRALNKAGSQLHGRPFGYQSTPQQDLDSFLLYVTSLHLHAKILWIPVRTYFLVSVFVIFVMSFIILSYLYF
>XP_037284070.1 uncharacterized protein LOC119176822 [Rhipicephalus microplus]
MDRNLSAHWCSSFVVTQAAPERSSKTRLMEALLAPAIVSKQLNPQAASSTFPSFHWDHHQSGSTQRKYRDHSFSFPPLGA
DSSHKSPWPSSSQARGRLPLLLLRQVYQQGIYVALQFPELLWWCRGEGVARDNTPDLTFVVLGVHSSRSLPGRSSDLIVS
HGFSPQRQRSHENVSSTESSNVHVQISDIAGDEDIVATTYFLKICKSTILKPYSVILQLVAWRKFRKDNPTRHHLSWRFM
NVLYPGVVLTLLLFYAALQGLACPGRLEFKTTQASTLRNATRPTPRNVTPTPVYYYWEEYDDYTTGVMGEQTQNYESEFL
GDLPLCQHRLTLYILPSLLQVIAFLYGSYMFRIIGVDEELYAIMEKVFLQSSAYFTERIIITITRRFLLAGIVWTLMQIG
VQVLYNLAVETEEQLVERAFSKLPQWETVTLIAVRIMGQLAMTLVEMAVVLNYCTQCEMIIIYLRGVALRLREKRITIRE
GMHELLASNDYISHLNRNLGKVTALFIINFSIHALIGIFLFLLNHDKTPIVLAYRAAYPVVWIIAMFASLYQASRVTAVG
LKISKISIESRVFGYQDVQGFDLDSFVLFVGNMKLRAKMFGTAIWPSTLLFFFGGTALVVYLLVICDVLTNPVMGSFL
>XP_046445900.1 uncharacterized protein LOC124195509 isoform X1 [Daphnia pulex]
MIEMASNVDTSFCNRAPVCLGRTATVSNSPENCEIVEVSEIRDLLEYNPPQPFSTSAVLNYCQRKMILPYTRLLGLLGLR
PLLGDFNDQTLALSAINKIHLFLVTCFLIFGYVMQLLTCYRRDKGFSYIKIPGVDHVSQNVRHLTKSLDTPEVVCDGSLF
LCYILPPLLHLGAFIQTIYLLRITDNEHLQTLFEKVFLLTSRSRGATTQRVLLRRLRTHVILSVVWLLWSLIAQIFLVCT
SPIKTVWFLPQMSNPVRNSLMGVMIASTLCQDVVHCLVVSNYCIECQLLMSYVSSISERVVEKSMSLEIAMKEMLEFEKF
LLYLNENVSPAIGLLLLLSTTRTIVTTMTVIHPGFLYYTIDAHSFIVIMLLVQWATVSIAPLVSAAYVTAASRNVRSVGM
RIRVRPFGFQDVPAQKLDSFMTFIACHKGTAKLCFVPISAASLGAVVAIAALIFLISANVS
>XP_032779289.2 uncharacterized protein LOC116917802 isoform X1 [Daphnia magna]
MIEMASNIDTSFCSRAPVSLGRPAAASNIPETCEIVEVSEIRDLLEYNPPQPFSTSAVLNYCQRKMILPYTRLLGLLGLR
PLLGDFNDQTLALSAINKIHLFFVTCFLIFGYVMQLFTCYRRDTGFSYVKSSGIDNLIQNHHQHLTKLKETTETVCDGSL
FLCYILPPLLHLCAFIQTIYLLRITDNEHLQTLFEKVFLLTSRARGAKTQRVLLRRLRIHVILSVIWLLWSLVAQIFLVC
TSTIKMVSFLPQMSYVVHNSLMGIMIASTLCQDVVHCLVVSNYCIECQLLMSYVSSISERVVEKSLSLEVAMKEMLEFEK
FLLYLNENVSPAIGLLLLLSTTRTIVTTLTVIHPGFLYYTIDAHSFIVIMLLIQWASVSIAPLVSAAYVTASSRNVRTMG
MKIRVRPFGFQDVPAQKLDSFMTFMACHKGVAKLCFVPISAGSLGAVVAIAALIFLISANVS
>XP_045600808.1 uncharacterized protein LOC123759652 [Procambarus clarkii]
MRSARESCVRIRESVTEDNGLDRNLEKNSLDVHMHHMAAAVDINGEGFFSQEAVMITECDGESYNTDATLHFCRRILRPR
DAIFSCLGYRPWNKDGGDQSLCVKVLNVAYFILFFLCLCIGPVLQYNICLKRDQGLGNAVLHISQNFTTHGNGDSHWCSG
NLVFLYIIPSLMFFFAFLVTCIVLRLGESEHLQTLLERVYLLASCSPWEFVKQRRLWCIFVGWLVVGIICLILSLTSMLL
HIFAAKSISYTFIHPQSTTDAILLCTGAVGSLWLEDVVVVMGVLLYCTQCHLLSRLLEIIRTTLYQGTTSLMSIKKQIDE
TSRFLRHLNQELGLSVGLYLCLVVFRAITAASSLFSAIRHYEMSKASETPTANSAYGNLDKHFDINQELHISAMITNLLP
WLMLTTMPLYMAARVSSNYRTLSKAGCQLHGRPFGYQSTPQLDIDSFLLYVSSLHLQAKILWIPVRTYFLVSILVILIMS
LVILSYLYL
>XP_046636007.1 uncharacterized protein LOC124314721 isoform X2 [Daphnia pulicaria]
MIEMASNVDTSFCNRAPVCLGRTATVSNSPENCEIVEIRDLLEYNPPQPFSTSAVLNYCQRKMILPYTRLLGLLGLRPLL
GDFNDQTLALSAINKIHLFLVTCFLIFGYVMQLLTCYRRDKGFSYIKIPGVDHVSQNVYQHLTKSPDTPEVMCDGSLFLC
YILPPLLHLGAFIQTIYLLRITDNEHLQTLFEKVFLLTSRSRGATTQRVLLRRLRTHVILSVVWLLWSLIAQIFLVCTSP
IKTVWFLPQMSNPVRNSLMGVMIASTLCQDVVHCLVVSNYCIECQLLMSYVSSISERVVEKSMSLEIAMKEMLEFEKFLL
YLNENVSPAIGLLLLLSTTRTIVTTMTVIHPGFLYYTIDAHSFIVIMLLVQWAAVSIAPLVSAAYVTAASRNVRSVGMRI
RVRPFGFQDVPAQKLDSFMTFIACHKGTAKLCFIPISAASLGAVVAIAALIFLISANVS
>XP_050047307.1 uncharacterized protein LOC126544127 isoform X2 [Dermacentor andersoni]
MNECEKPVAAGFEDGRLWNEVHSSRSLPGRSTDFIASHGFSPPHRRSHENVSSTDSSNVHVQISDIAGDEDIVAITYFLK
ICKSTILKPYSIILQLVAWRKFRKDNPTRHHLSWRIMNVLYPAIVLMLLLFYAALQGLACPGRLEFKTMQATALRNSTTI
VPKNVTVNVTPDYFWDDYNDDTTTQRYEVQSLGKLPLCQHRLTLYILPSLLQVIAFLYGSYMFRIIGVDEELYAIMEKVF
LQSSAYFTERIIITITRRFLLAGIVWTVMQTAVQILYNLAVETEEQLVERAFSKLAEWKTMVLITIRILGQLAMTLVEMA
VVLNYCTQCEMIIIYLRGVALRLREKRITIREGMHELLASNDYISHLNRNLGKVTALFIINFSIHALIGIFLFLLNNDKT
RVVLAYRAAYPVVWIIAMFAPLYQASRVTAVGLKISKISIESRVFGYQDVQDFDLDSFVLFVGNMKLRAKMFGRAIWPST
LLFFFGGTALVVYLLVICDVLTNPVMGSFL
>XP_029719584.1 uncharacterized protein LOC109418674 [Aedes albopictus]
MNFDELPQQLSTTTISTTSGPAVVTTSIPGGLGFATVTTAAGSIMKTIMLNTSEMIFIYIIPTLLHLGGFVIAIYIYRFA
DNEHLQCLIEKVFILCNIPRRLVVTLWVYFILGALWLAGSTAYIYLLTLKHSYVIARLPSRWSSWDELDPTDRDYVRIFL
CVALFFHDLVQVVIIISYSLMCYLLRCYLVGLKEKLLLHTIEPLNWMREICEFRKLLHHLNAKISLPVACLALLNLSYTF
SSVAHLFQDMNSCPIRVFSYTVANVLLWLVISLTPFFQAASLTAYCRQTQTCGHLISIRPFVHRNTSSEDLNTVLLYASS
LNMSAKLFRMPINAHYLCFVVFVCIVALLTFGMCLSLAIGGGGD
>XP_046445902.1 uncharacterized protein LOC124195509 isoform X2 [Daphnia pulex]
MIEMASNVDTSFCNRAPVCLGRTATVSNSPENCEIVEIRDLLEYNPPQPFSTSAVLNYCQRKMILPYTRLLGLLGLRPLL
GDFNDQTLALSAINKIHLFLVTCFLIFGYVMQLLTCYRRDKGFSYIKIPGVDHVSQNVRHLTKSLDTPEVVCDGSLFLCY
ILPPLLHLGAFIQTIYLLRITDNEHLQTLFEKVFLLTSRSRGATTQRVLLRRLRTHVILSVVWLLWSLIAQIFLVCTSPI
KTVWFLPQMSNPVRNSLMGVMIASTLCQDVVHCLVVSNYCIECQLLMSYVSSISERVVEKSMSLEIAMKEMLEFEKFLLY
LNENVSPAIGLLLLLSTTRTIVTTMTVIHPGFLYYTIDAHSFIVIMLLVQWATVSIAPLVSAAYVTAASRNVRSVGMRIR
VRPFGFQDVPAQKLDSFMTFIACHKGTAKLCFVPISAASLGAVVAIAALIFLISANVS
>XP_022093404.1 uncharacterized protein LOC110980762 [Acanthaster planci]
MNGFGVGRQMDDTMFHPNGRSTLSSNDDRDRDSYSSSICEITDCESRDSSNLYHTTTVLRVCRQQVLKPYWKLLFVIGWR
PFGRDRINYHCGWKALNVIYPLLLVALMFYVYAYRILSCQGKYDVPLIVPSTDISPTIVPHGGSNVTTPMSFTIEPAAET
YHICTHLISSYVFPDVLHFLAFLLGFWYFRIQDNEQMDAMIQQAFLHTTPIQHGTNTQSTMIRAMKWILICGALWVVGMM
GVLALFLTAFGLESTIYPFFSVQAWNIVLLGVNVFGCLIYNSIIAAVVVNYTVQCETIICFMRSIQEQLLEKTGDLRMIM
HDILKVWQATHQLNGPMANMMSLLVFNFAAMVVVGVSLLLFQNQTEINPLVLTYRVCFFLLWLVILVFPFVQAARLSSIY
NKIEQAALEMRVFGYLTSTPRDLDSFLQFVTLAKYKVRLLFIPVDKSLVYGILLLTTFLLIVLVQTGIIVAPSLYL
>XP_019856109.1 PREDICTED uncharacterized protein LOC100635115 isoform X2 [Amphimedon queenslandica]
MSEGGIIYSDEREESIPDYGSGKTRVELTDSNALHEVSNFDINGDDEFQNDPSSPNSSGFTTVIAPSIGNDTFGDDMTAT
ALQNCKKTVLSPYYIFLKCIGWRRCKAVTYEVRRTWPFMCCNFFWPFFLTVLLIMSCVTQILLCFSRDLIESNPPNSVTN
ITEITCSDHIFSSLVILDFLLVGTYLYGLYIFRFKLSEYLSTFIETVFLGIISRTGSYSPKNLIRSLRFFLLLGLLWIVY
SLCVSIMRVFAHHYERDVDFEFLGRIPVIVKLILIVVSLLGFIVFDIAYTAAVINYSMQCQLMVYYIQSICNRIVAKEWE
IDEAIKQVHTARQFMNKLNGHLSRAVSSMMFIFLYSSVISLWGLQKLQHSDPDLVIVATTSILGTIQWVLWLLLPLIQAA
RVTHSGCWLKKTALEIRTRPFSYRDTPQLDLDSFVNYCGSIQLKAKLASIPISPALVIGGSFILGFVMFLVIELDNFSWA
PWL
>XP_050047306.1 uncharacterized protein LOC126544127 isoform X1 [Dermacentor andersoni]
MPRPAQVKTVLRTISTNCGLLLWFTTQPPYQAVVLHPRKAEKVHSSRSLPGRSTDFIASHGFSPPHRRSHENVSSTDSSN
VHVQISDIAGDEDIVAITYFLKICKSTILKPYSIILQLVAWRKFRKDNPTRHHLSWRIMNVLYPAIVLMLLLFYAALQGL
ACPGRLEFKTMQATALRNSTTIVPKNVTVNVTPDYFWDDYNDDTTTQRYEVQSLGKLPLCQHRLTLYILPSLLQVIAFLY
GSYMFRIIGVDEELYAIMEKVFLQSSAYFTERIIITITRRFLLAGIVWTVMQTAVQILYNLAVETEEQLVERAFSKLAEW
KTMVLITIRILGQLAMTLVEMAVVLNYCTQCEMIIIYLRGVALRLREKRITIREGMHELLASNDYISHLNRNLGKVTALF
IINFSIHALIGIFLFLLNNDKTRVVLAYRAAYPVVWIIAMFAPLYQASRVTAVGLKISKISIESRVFGYQDVQDFDLDSF
VLFVGNMKLRAKMFGRAIWPSTLLFFFGGTALVVYLLVICDVLTNPVMGSFL
>XP_011406043.2 PREDICTED uncharacterized protein LOC100635115 isoform X1 [Amphimedon queenslandica]
MSEGGIIYSDEREESIPDYGSGKTRVELTDSNALHEVPKVSNFDINGDDEFQNDPSSPNSSGFTTVIAPSIGNDTFGDDM
TATALQNCKKTVLSPYYIFLKCIGWRRCKAVTYEVRRTWPFMCCNFFWPFFLTVLLIMSCVTQILLCFSRDLIESNPPNS
VTNITEITCSDHIFSSLVILDFLLVGTYLYGLYIFRFKLSEYLSTFIETVFLGIISRTGSYSPKNLIRSLRFFLLLGLLW
IVYSLCVSIMRVFAHHYERDVDFEFLGRIPVIVKLILIVVSLLGFIVFDIAYTAAVINYSMQCQLMVYYIQSICNRIVAK
EWEIDEAIKQVHTARQFMNKLNGHLSRAVSSMMFIFLYSSVISLWGLQKLQHSDPDLVIVATTSILGTIQWVLWLLLPLI
QAARVTHSGCWLKKTALEIRTRPFSYRDTPQLDLDSFVNYCGSIQLKAKLASIPISPALVIGGSFILGFVMFLVIELDNF
SWAPWL
>XP_047488058.1 uncharacterized protein LOC125038571 [Penaeus chinensis]
MHPESCNSGNVEATVNACVIDDEESDGHTPDILCRAQILNESPRSSSMSSALDELFSHEATLITECAGESYNTAAILHYC
RKRIIKPRDIIFSFFGYRPWSKDGADLCLCMRAFSVVYCALLLLFLAWGPVLQYNICLRRDRGVSTEPMNHLNATVSESK
EDFYSNRHNSDGKDACSGSLVFGYVVPSLMFLLAYLVTCLVLRCGEPEHLQTLLERVYLISACSPWEQMKQRRLGCAWVA
WLGLGLLCLTLSLTSLALHLAAAAPHLPFTVIRPSDTADKIVLCGLALGSLWVGDGAMVVGVLLYCAQCHLLCTLLGLIR
TTLLQGAISLLSAKKQIDESSRFLRHLNQELGLSVGLYLCVVAFRAITAFVQVFSVIREAEGTSLNASRRIFPAGEEMPS
IKESEIEWLHLAAVVTNLLPWLLLMVVPLFMAARLSSAYRALSKMGCQLHARPFGYQSTPQTDIDSFLLYVSCLSLKAKI
LWIPVRTYFLVSLLVVSIMAVTILSYIYT
>XP_027207294.1 uncharacterized protein LOC113800691 [Penaeus vannamei]
MHPESCSSSNVEATVNACVIDEEESDSQTPDLLCRAQILNDSPRSSSMSSALDELFSHEATLITECAGESYNTAAILHYC
RKRIIKPRDIIFSFFGYRPWSKDGADLCLCMRAFSVLYCAFLLLFLAWGPVLQYNICLRRDRGVSTEPMKHLNGSVSELK
EDFYSNKGNNDGKDSCSGSLVFGYVVPSIMFLLAYLVTCLVLRCGEPEHLQTLLERVYLISACSPWEQMKQRRLGCAWVT
WLVLGLLCLALSLTSLALHLAAAAPHLPFTIIQPSDTADKIVLCGLALGSLWVGDGAMVVGVLLYCAQCHLLCTLLGLIR
TTLLQGAISLHSAKKQIDESSRFLRHLNQELGLSVGLYLCVIGFRAVTAFGQVFSVIREAEATSLNSSKRMFPAGEEMSS
IKEPEIEWLHLAAVITNLLPWLLLMAVPLFMAARLSSAYRALSKMGCQLHARPFGYQSTPQTDIDSFLLYVSCLSLKAKI
LWIPVRTYFLVSLLVLSVMAVAILSYIYT
>XP_037898676.1 uncharacterized protein LOC119643397 [Glossina fuscipes]
MTEIIIDDRRNGLEPTSVLLDYCRRRFIQPYTLILSVVALSPISTDTTYLRTIISYMHSCLVIITLIFGYYLQYLSTYRF
ADSSASNRKETYTIQKSTLSTREPLYIPLSFIYSNLAGFIIPSTLHLFGYVSAIIVWKLFEQEQQKNLIERVFLMTKHPK
RLCRSVWLLLTFEFAIFILLYMCSKPVNWRNNEWLQKLDQYWQLKIKIILSTILFMQEFLEIIILSNYCVESYLLCIYIT
SLSEKLLLHSLDILHWMRETQEFYTLLHRLNHYVSIPVGFLFIKSTIYAISSCIHIFGNFGFLYSHHVIIPNVANIVLEL
ILCLLPVFMAASLTQKCKMAKSIGHRIQGRPFVYHNAPIDDLNTVLIFASSLDMSAELFRIPIKYNYLCFTLLSCLITFL
TMAVYHNLPA
>XP_031630461.1 uncharacterized protein LOC116345334 isoform X2 [Contarinia nasturtii]
MITTSSEESLIDVQGSSGSQPEGSNSDLVRLDNENLDDIVIDYLIDSEPTSAILSFCQRKFLLPYVYILSLVGLRPITID
TSDLVAYLGHIQTVFVVVILTTGYFIQYFSYFRRDRGFTNTTYPPIEPPLQFSSPKQVTAYYGETIFVYGVSSILHFCGF
LASTYVFRIADNEQLQNLVERVFILHNFPNKLIYMLWSHIACGILWLTLMTSHLIVMETDNIDVMKIIWLGEPTANTQTI
AKILLVVTTFAQDLLQVIVLTSYSIQCYLLRRYISILQAKLLQNTIDSLDWMREMSEFRKLLSHLNTKVAMPVCLFTILN
LSYTFSSIVYFIKIYNQFTNNKIVIMAVINILLWLILGLYPFFQPH
>XP_027059635.1 uncharacterized protein LOC113686239 [Pocillopora damicornis]
MHRNRDDRLNELEDAGTVTVSSRYGGSSFTDIWDSTNIEIRDQSALQEDNSSSTASLLLKCKRQVIYPYLYILCLVAWRP
FGSRSMAYRQRCSFWKVVNIFYTFLFFCLIIFTYASHLISCNLGLDVNNNTFSLDLNRINKNLMVQSGVTSQTIGKNISS
SVFPSVTNVFTQATSESGDWKPAAFKKCKHLLTEYVMPHLLHFMAVLTGFYLFRIQDNEDLSALVEKVFLLSSIPRKIVS
RLRIFFLSLVMLAIADSAVEMLFLGVSNLASVTGFSLHSSGQWIAVSLIVLGFFVEAFVSIVTLMSYCAQCELLTFYLRE
ICQRMEEKTKDLSALMKDVMDVKKNLNNMNGKISIIASLIVLCYLKITVAEVINMMTCIRNDKQSAITFLYRLLAPNLSF
SFIMIPFIVAARFSAVAQKFKQQSLNVRVFGYPSATQLDQDSFILFTQGVEMKAKLMLMPIHGSYVSATVILIMFGLLVL
IQSHIIPTNTRYL
>XP_022788603.1 uncharacterized protein LOC111328438 isoform X1 [Stylophora pistillata]
MRGNCDDRVNELEDTVKSRNSGSSFIDILDSTNIEIRDQSSLQEDHGCSTASLLLKCKRQVIYPYFCILCLVAWRPFGSQ
SMSYRQRCSLWKVVNIIYTVLFFCLIIFTYASHLISCNRGIDTHNPKTSIAPHRMNTNLVVQTGASSLTKGQNISSSIVP
PATTSGVWKPAAFKHCKHLLTEYVVPELLHFMAVLTGIYLFRIQDNEDLNALVEKVFLLSSIPKKIVSRLRFFFLSLVML
AIAESAIQILYLHVVDLASVTGFKDDSRSQWTVVSFMILGVFVEAFVTAVTLMSFCAQCELLTFYLYDICQTMEEKTKDL
SALMKDVMDAKKTLSKMNGKISIIASLIVLCYLKITVAEVINMMTSINMMTSIKHDPKKALALLHKLLAPLLSFSFVMIP
FIVAARFNAVAQNFKQKSLNVRVFGYPSATQLDQDSFILFTQGVEMKAKLMLMPIHGSYVSATMIVIMFGLLIMIQSDVI
PTNTKYL
>XP_003741559.1 uncharacterized protein LOC100898501 [Galendromus occidentalis]
MDGNRPELSSTPRTVKFIELGQMEDVNGEYDRSYTTEDRTPPLVSDEFIQIEQTREISDLQRLEEEYTHSSSNSYIRYGP
HLVHQIPQQYDHVSTSVVLRFCRTRVLRSYYRLLSAVGWRPVLNETNANGGSGAAFMRRLLNVLYSLTAMIFIVAGHVLA
YITVYRRDSMDNTRCIGFHSKYTERPGGCSLYIFSVYILPGVLHTTAYAAMLFQMRSQDSEEFTALVERVFLQTTSVWQI
ARRKIQERLRAVYIAGGLWILLAITGNVINLYYRLKSRRISCTMDDYPIIASLVLGLLMHDVVSMSVAAAYTIHCQLALV
YVQNLQQLVRDGKISLLAFYKGVSEATCTIRQVNGLQSTAVFLQTIWLLIRTGASMVGFVQSIDSNNFFRLIVASISTLV
WGALLIIPLGQAARLTEACKGVKNLGRELRARPLVYQETSPQELDSLVIFTSSFDLTSELCSIRITKERLTVCCLFFAVG
VYGSAHFDLLHF
>XP_014670003.1 PREDICTED uncharacterized protein LOC106811008 [Priapulus caudatus]
MSSDDESLIVSDKIHGTCPSASGNNHISCRRVPGSVGYTDLQASHHNVDMTSDMEATGTEDPTEVDFSTVEISGEEHIAE
VQCNPTSVALSFCKKTVLTPYMRLMCVLGWRPLPEERQSRFSSYCCRVANVVYPLVVLGIILLGYVLQFAACLRTDRVEG
DKRIVNDSHVPETPSDPVFEGPPQPVLEDVRQHCQRNIYSLFVVPDMLHLFSYCHAFYATRYGNSEFVLTLMERVFLQAS
PYTHSGYLSQRGLIKTLRLLLVLAFLWLLTSTGNLVLRMLAGGGIEWEPWLEPAGATASAMLIVVLVLSVAAVHLVYVAV
VIGYAVQCQLLIYCIRGLGERVFERSISLLEVFKEVQESHALLKTLNNQSATTVALILYNFGCYMTLCVVALVSRDTVPY
GWVTYVCTVTSCFLWVVIFLLPLVQGGRVSAACSSLSKLGHAIRARPFGYQDTNAQDLDSLLLFLSTLKLQAKMFRIPVK
SSFLFGIFIPVTFVLLLLCQLGQLINV
>XP_011270556.1 hypothetical protein CAOG_08894 [Capsaspora owczarzaki ATCC 30864]
MADCPDETAAAPVASEHLQHPQANETMPKRRRKPPALYEPSPDSPAAQPTHGSNKTAANTVTTAAGASRKAAEATGGRGQ
QRARVGAKSASSSSSSSSSSAADQASTAPAALSQAAQSVFFTEPNAQAAAFEQARAAVASAGINGNLAPKAASHASSAAV
FIQAARQSTVSLLSEMRSAFLARQAAKLAEVAEPVPSDSLEDVMKEGDSIDTVRKEQVFRDSLTENDLAIIEKRIALQKQ
QFEAFKRKDAQTRIKKLLSVYPYLTEEEARFALEECRDEDDAILKFADPTQSFLVEVRKKTALHYNPNTADELVVIPDAI
APPAPEQQEAYRFMITKRQQKATKTAKTATVEQKKRQAKYNKATRPLSLKEAMSQLNTTTDAAAGFKDWSEARIRAYKSI
DVNPNAYYYRFNAPNEEPRNGAWTQDEKQLFFERLREIGADGQWGIFSMAIPGRVGYQCSNFYRKLIRVGELKDNNYLVD
PVKGSVHYLFTLRADDGGLVQKVRQFQRKRQEDDDDDDDDEEDEAQNPVAAPMDTPSATGNDSGTDCDVKPDVSGKRPYT
SRKREMIFKREKRPRLAEPSATVFVPPSEVKPREPKRRGRKTKLMLQMEREAAERYELEHGGEHPPGPSFPEFRLPPGPN
TLLPPVPKPPPSQRIAISGLTKVKPTKGRAQKNDSSGDEEFGATGPSVVGKKPSHVAASSSSGNPSTTAATASKKNSKRN
VPKEPSYEDDEDMQLHGDTLQWKPREGFYTTSRLRKMRGELNEADMIEAGISDFLPDLVDPITLDRVVMPAISPAGHVMS
YSSWLQCIEETGLCPLTKSPMRKRDLVLLTPDNIEQYRDKIFFALASPSSPSSSSVRELTSPLDSILPSPDPTVGHPHHR
HPSSNNSNSNNNNSTTNNSSSGILNTSGGSGSTGQSQSRATRHSTLSINRAFRCSASGSQESSSIGQQYYGSNAAAGVAP
AMRLPSTSFASSGGLNNSNSSSFLTNGDFPYNSRVHRMGSSTPPQLQQQDISDLDFLQQYVSVPHPNQDAAGTEDRTTVA
LENCQKTVVAPMTFLLTFLAWRPFSRVQKPFSFLYFVFFLSLLFYNYVYDIVVCQQQPGLCPNLISKFIVPDCLHLASYL
YGLYYFRLHSGFDENTALIETVFLQSTTGSIRTLFGDLSQSQLVKTLRWYLAAGIGWLAIRLTYNLVKYTVVQTSTFDTG
VRSMTTIFMVVATFAADCVYVVIVTCYAIQCRLLLFYIDGLRNRINQRQHPLSTAMKELMQIQRFVKKLNNGLGKVVGLS
VFMFTLLTISPFVLFLDKDTLASYTDVHKGVVLCELAVWLLMLGTTLVQAARLTAKCLSLKDVAIVVRHEGHLNATTAEL
DSFMLFTINLRMPAKIFAVTVTAGLLMRAIFVSGVIVLMLFQIGAIQLFIGAN
>XP_022699270.1 uncharacterized protein LOC111266228 isoform X1 [Varroa jacobsoni]
MNYIEQARLGSCVDRKCGLFFKDNIQPLIGYECANMNSLPHDTVQSSLMGHLEQEQSIERQWKQIRDVEDFAHSSSNSYI
RYGANIVHQVPYHHDQVSTSVVLRFCRTRVLRSYCRLLAAVGWKPLLGDGTMRYDALRKVINMVYVLAVIGLILGGHIIT
IKTYYRRDAMRNTRCREFQLSTVRNGEPERCSLYLFSVFILPATVHFIAFMIMLVQMRSQDSEEITALVERVFLQTTSVW
QIARRKIQKRLKAVYLLGLLWIFLALAANIINILYRLKNNQINCTRNDKLVLTLLVIGLLAHDVASMCMAVAYTIHCQLA
IVFVQNLQMLVRDGKISLLAFYKGTCEATCTIRQVNGLQSTAVFLQTVWLLISTLASIVGFVQSIDSEDYLRLSVAIISV
LVWGSLLVVPLGQAARLSEVCNGIRDLGRELRSRPLVYQDTSLQELDSLVLFTASFNLTAELCSVRITKERLTLCCLVVA
VIIYGSAHFDLLHF
>XP_022699272.1 uncharacterized protein LOC111266228 isoform X3 [Varroa jacobsoni]
MDITNRDNIQPLIGYECANMNSLPHDTVQSSLMGHLEQEQSIERQWKQIRDVEDFAHSSSNSYIRYGANIVHQVPYHHDQ
VSTSVVLRFCRTRVLRSYCRLLAAVGWKPLLGDGTMRYDALRKVINMVYVLAVIGLILGGHIITIKTYYRRDAMRNTRCR
EFQLSTVRNGEPERCSLYLFSVFILPATVHFIAFMIMLVQMRSQDSEEITALVERVFLQTTSVWQIARRKIQKRLKAVYL
LGLLWIFLALAANIINILYRLKNNQINCTRNDKLVLTLLVIGLLAHDVASMCMAVAYTIHCQLAIVFVQNLQMLVRDGKI
SLLAFYKGTCEATCTIRQVNGLQSTAVFLQTVWLLISTLASIVGFVQSIDSEDYLRLSVAIISVLVWGSLLVVPLGQAAR
LSEVCNGIRDLGRELRSRPLVYQDTSLQELDSLVLFTASFNLTAELCSVRITKERLTLCCLVVAVIIYGSAHFDLLHF
>XP_022668749.1 uncharacterized protein LOC111253521 isoform X1 [Varroa destructor]
MDITNRDNIQPLIGYECANMNSLQHDTVQSSLMGHLEQEQSIERQWKQIRDVEDFAHSSSNSYIRYGANIVHQVPYHHDQ
VSTSVVLRFCRTRVLRSYCRLLAAVGWKPLLGDGTMRYDALRKVINMVYVLAVIGLILGGHIITIKTYYRRDAMRNTRCR
EFQLSTVRNGEPERCSLYLFSVFILPATVHFIAFMIMLVQMRSQDSEEITALVERVFLQTTSVWQIARRKIQKRLKAVYL
LGLLWIFLALAANIINILYRLKNNQINCTRNDKLVLTLLVIGLLAHDVASMCMAVAYTIHCQLAIVFVQNLQMLVRDGKI
SLLAFYKGTCEATCTIRQVNGLQSTAVFLQTVWLLISTLASIVGFVQSIDSEDYLRLSVAIISVLVWGSLLVVPLGQAAR
LSEVCNGIRDLGRELRSRPLVYQDTSLQELDSLVLFTASFNLTAELCSVRITKERLTLCCLVVAVIIYGSAHFDLLHF
>XP_022699271.1 uncharacterized protein LOC111266228 isoform X2 [Varroa jacobsoni]
MAHHVSSDNIQPLIGYECANMNSLPHDTVQSSLMGHLEQEQSIERQWKQIRDVEDFAHSSSNSYIRYGANIVHQVPYHHD
QVSTSVVLRFCRTRVLRSYCRLLAAVGWKPLLGDGTMRYDALRKVINMVYVLAVIGLILGGHIITIKTYYRRDAMRNTRC
REFQLSTVRNGEPERCSLYLFSVFILPATVHFIAFMIMLVQMRSQDSEEITALVERVFLQTTSVWQIARRKIQKRLKAVY
LLGLLWIFLALAANIINILYRLKNNQINCTRNDKLVLTLLVIGLLAHDVASMCMAVAYTIHCQLAIVFVQNLQMLVRDGK
ISLLAFYKGTCEATCTIRQVNGLQSTAVFLQTVWLLISTLASIVGFVQSIDSEDYLRLSVAIISVLVWGSLLVVPLGQAA
RLSEVCNGIRDLGRELRSRPLVYQDTSLQELDSLVLFTASFNLTAELCSVRITKERLTLCCLVVAVIIYGSAHFDLLHF
>XP_022668759.1 uncharacterized protein LOC111253521 isoform X2 [Varroa destructor]
MDITNRHDTVQSSLMGHLEQEQSIERQWKQIRDVEDFAHSSSNSYIRYGANIVHQVPYHHDQVSTSVVLRFCRTRVLRSY
CRLLAAVGWKPLLGDGTMRYDALRKVINMVYVLAVIGLILGGHIITIKTYYRRDAMRNTRCREFQLSTVRNGEPERCSLY
LFSVFILPATVHFIAFMIMLVQMRSQDSEEITALVERVFLQTTSVWQIARRKIQKRLKAVYLLGLLWIFLALAANIINIL
YRLKNNQINCTRNDKLVLTLLVIGLLAHDVASMCMAVAYTIHCQLAIVFVQNLQMLVRDGKISLLAFYKGTCEATCTIRQ
VNGLQSTAVFLQTVWLLISTLASIVGFVQSIDSEDYLRLSVAIISVLVWGSLLVVPLGQAARLSEVCNGIRDLGRELRSR
PLVYQDTSLQELDSLVLFTASFNLTAELCSVRITKERLTLCCLVVAVIIYGSAHFDLLHF
>XP_022699273.1 uncharacterized protein LOC111266228 isoform X4 [Varroa jacobsoni]
MVSKLVDNIQPLIGYECANMNSLPHDTVQSSLMGHLEQEQSIERQWKQIRDVEDFAHSSSNSYIRYGANIVHQVPYHHDQ
VSTSVVLRFCRTRVLRSYCRLLAAVGWKPLLGDGTMRYDALRKVINMVYVLAVIGLILGGHIITIKTYYRRDAMRNTRCR
EFQLSTVRNGEPERCSLYLFSVFILPATVHFIAFMIMLVQMRSQDSEEITALVERVFLQTTSVWQIARRKIQKRLKAVYL
LGLLWIFLALAANIINILYRLKNNQINCTRNDKLVLTLLVIGLLAHDVASMCMAVAYTIHCQLAIVFVQNLQMLVRDGKI
SLLAFYKGTCEATCTIRQVNGLQSTAVFLQTVWLLISTLASIVGFVQSIDSEDYLRLSVAIISVLVWGSLLVVPLGQAAR
LSEVCNGIRDLGRELRSRPLVYQDTSLQELDSLVLFTASFNLTAELCSVRITKERLTLCCLVVAVIIYGSAHFDLLHF
>XP_022788604.1 uncharacterized protein LOC111328438 isoform X2 [Stylophora pistillata]
MLWDGNFPLNVSTEVTCFAKIRDQSSLQEDHGCSTASLLLKCKRQVIYPYFCILCLVAWRPFGSQSMSYRQRCSLWKVVN
IIYTVLFFCLIIFTYASHLISCNRGIDTHNPKTSIAPHRMNTNLVVQTGASSLTKGQNISSSIVPPATTSGVWKPAAFKH
CKHLLTEYVVPELLHFMAVLTGIYLFRIQDNEDLNALVEKVFLLSSIPKKIVSRLRFFFLSLVMLAIAESAIQILYLHVV
DLASVTGFKDDSRSQWTVVSFMILGVFVEAFVTAVTLMSFCAQCELLTFYLYDICQTMEEKTKDLSALMKDVMDAKKTLS
KMNGKISIIASLIVLCYLKITVAEVINMMTSINMMTSIKHDPKKALALLHKLLAPLLSFSFVMIPFIVAARFNAVAQNFK
QKSLNVRVFGYPSATQLDQDSFILFTQGVEMKAKLMLMPIHGSYVSATMIVIMFGLLIMIQSDVIPTNTKYL
>XP_009062887.1 hypothetical protein LOTGIDRAFT_235407 [Lottia gigantea]
MVNSGRRSWRLLNIVYPSIIVLLLIYTYIYEMVACQWKLNVQVDTHVQTTLTTIQPTTPNITNFTTTSFPFSIIKPAKLL
AQNISKADFDSSACEHLITTYIVPNFLHFVAYIMGIFYFRIQENEQLYALMEKVFLQATPQQNRNASQQKMIWKLRGFLV
CGAVWVLSTMVLQGVYIWAFNFPQLEIFQTVGQGGYWTMFAIELYGRMVMNAVILAVVVNYVTQCEMILFFVRGICLRLQ
EKSTEIRIAMKDILLLRLSLNALNGIISKMTSLTLVILAELSIIGISILALNRNVEVKVWAYRGIFPIVWALMLGFPLFQ
AARVNAICKRLIKIALEMRVFGYKNSSQIELDSFLNYIGHTTLKAKLFHIPVQPSYLIALLVLTAFVFLILFQTSSIGTS
NMIF
>XP_047130201.1 uncharacterized protein LOC105847333 isoform X2 [Hydra vulgaris]
MLRNISKEGFKRMNESSHVSELGEFNYNKKLPEEPNSLQVRSRSPESINSSYADLFETSGVEINDYLGSSSQDIVVNHVT
YNLNKCKEKVVIPYYRLLCFPAFPILKPNATTINWTNTVPSNNFHLDLSSCRHALSTYIIPDILHFLAFVIGFYYFRVKE
HEALYALMEKVYLQSTCPIKMTTSLRIFLASGLLWFLFSLGIMAFSFQAFKNDIFILKNWKSYAVMVLIFLSNALANCVA
LAVVLSYCGQCKLLVYYLDGVMERLEAKSTELKIAMKDVLAIKSHFNQLNGLFSFSTSCIVFNMIILVLITSVLLIDYQP
LQPIEHLIYRICFGIQWTVILLFVLVQAASLTSRSEKLKEKALTIRVFGYQSNTEAEIDSFLNFLNMTRLEAEIFAIPVK
SRYLWGILIIMIQSLIIVLQTGPLFNNSKWM
>XP_012939037.1 uncharacterized protein LOC106012012 [Aplysia californica]
MSLPAHNFGCDHIITTYLVPNLLHFMAYIMGLYYFRIQENEQLYALMEKVFLQATPVQARSASQQKMIRKLRLFLVLGSV
WVFFTVVLQGMYVWAFDFPKMPLFEKIGATGYWLLLSFELLGRTVFNCVILAIVMNYTTQCEMIKFYVKGLAMRLHEKST
DLKSAMKDVLMLRQSLSLLNGSISKMTSLASIILAELTIIGFCVLFLNEHDDPRLWVYRILFPIVWAVMLGFPLFQAARV
NSICLRIQKIAIEMRVFGYKGASIIDLDSFLHFVTITKLKGKLFHITVLPSHLIFSIIVTAFILLILFQTSILHTSEYVF
>XP_046852974.1 uncharacterized protein LOC124446188 isoform X2 [Xenia sp. Carnegie-2017]
MTLIFVFSYNYVTQNGCQLKFLCITLEIAWRPYGGMSPQQNAFLLKCVNTIYPVMIISLLLFSYVASAVACRGEIKKSSM
NSTIPASKSPVHFASSNMTNLNRSKQIVKESDDDEYDEPWEPAYKECRHVFGTFVLPSLLHLTAYLIGFYLYRIRQHEGL
YFLMEKVFLQSSKQKHVEVTLSSWCFLILGMVWLVLEMGIFVFFILAFGPETVTGFRHNRLRLTLAALLMCAGQLVSELV
NVVIIVNYAAQCQLIIHYIRGVTRRIEEKSADLQSIMKDILEIKNAVERMNSLLSFMVSLCVFTLLENCLINSIYLFVDE
DKHSVEVILYRTIDVIVKSLAIFFPVIQAARVTGIASQFKQISLDVRVFGHQTSSQLELDSFLNFVQSAHLKAYLFLTPV
RGSLLCGLTMILVITILFLMHTGQIATQTKFF
>XP_019854712.1 PREDICTED uncharacterized protein LOC109583715 [Amphimedon queenslandica]
MSTERALEDSSLLEPSAKSTEQRSYGTLVETRLNSSQKDNVTDQDQLVQAEEQDYAVVEFPTDMNDFTGKQLERCQRLVL
RPYNTFLCVIGWRRVLAYEGVWYIIFSFWPLVVLLLLVTSCIVQILLCYTRDSIPLIQDDDMYIKCSDHIASSFIMLDIL
LVMTYLYGLFIFRFRQHEDLSGLTEKVFCAIEEKKSKKLSASMLFFLVLGILWIGCSIGVSIMRIFVHGLNKKVELEFLK
NYGNDSTEIKIAMLTTAQIGFIVIDVAYASVVVNYAMQCQLIVYSINNIGARIRTKATTIDTIIKEVCDVKACLSKINGH
LSRATGAIMFIFLYSSVSSLYSLQQLKPDDNDLVLAAITGFLSSIQWTVWLVIPLIQAARVTHAGTQLKEKAMEIRSRPF
LYMNAPQIDLDSLIIYCSNVHLKAKLLSIPISPSMVVGGSFFLGFTIYLVLKFDNYSWASWL
>XP_019858188.1 PREDICTED uncharacterized protein LOC105315319 [Amphimedon queenslandica]
MSSAPTQSGFPSMYHERERELSDVASDFNRETSPLVGDITMSRNSSSVRDSVASDYEVINPIGERVHIPRRFKPAAARER
ERSTWAGSTGYEPPPVSNYRTVNKEDDAISIQAQYDREGYRAVLRPAESTEGLVIDGRFSASMSIIGDSDYVSLDALGNN
AMTTTKALDFCTKYVLRPYHVFLKIIGWRPLQSPRAHGSPWFKKCFNVLYPTFIFLALIFACLSQIASCFSRTRSESPCR
FNNTDLNNSGYLLTCSQDLVTKTVISDILLLIAYLWAFYLFRFSESEHLSKLMQTVFLSCTSKLVHNSPRRLVFVLLSYL
IIGILWILISFTASLGRIFVLKLDHRDTYIGWFVEGEASCDIQVETRLISPIRYDSVHYSLIIISLVGFVFFDLLYIAVI
VNYVTQCELLRFFIRNVREKVLTKDYLLGYAVKELYHINEYLRVLNGKFSYITSLILFVFLQGVILAYSSIMSVRSGQYL
NIFIGTINVLQWLSGTLFLIIQASRLTAECNGIRKLGLEIGARPFVYSDTPQLVLDSFVLYTSATNYKAKLGFIPMYPSL
VFGFFFVSGLFLTLDRGITDFDFAYWL
>XP_015759569.1 PREDICTED uncharacterized protein LOC107338834 [Acropora digitifera]
MLGNHDGKSINSQVGSINGGHINELEDTVASSRSSFEDIWGSASVEIRDSAYARGELNATTSLLMTCKSQVIYPYFYVLS
LVAWRPFHIQSFRYQGCTVRKVFNTFYTLFIFLLLIFGYTSSIIACQARLDVKHKTTTPRTLRPTIRVTTTLMPQTTTSV
NKTTGHPTTTNSSLTEVTSSNRASSSTWSTSSGLSSVSSTVTPGKVIWKPAVIECTHIFSTYVVTNVFHFLAFFTGFYMF
RIQESEGLNALIEKVFLLCSVPRKIVSRLRLFLLGGLVMVFLGLGNFLLFCFAFSLDSVTGFSANKAAKWSMACLMAISN
TVELCVSAVILVYYCAQCELLVFYLREISLEIEDKTKNLTIIMKDILEVKKNLTRVNGLISVIATLIVFSYFELAVVGVC
NLVVYFNDIHSKKQLLYRVIAPILDLIFVVFPIAVAARLTSVAKKFKQKCLHVRVFGYPSASQLDLDSFVLFSNSAEMKA
KLLFMPVHGSYLAGVIALFVFVILLLLQTNIIAGNNRYL
>XP_036359178.1 uncharacterized protein LOC115212387 isoform X2 [Octopus sinensis]
MTLESTTSITEGPATNFQSKAADTEADNLERKYDSNDDEMFNKTLRTHSDAASQVDMSTFSRNGEVYQFTTSHNSSMTNM
SQIDIMDYNSYNITTVNLRSCKQKILKPYLRLLKLVGWRPFADDRYYRYWWVEFINLVYPILVLLLLLFIYAWQVGNCWW
NLNARIYIKSHEHKHMLTISSNKSALRISEDTNLTAINKKGNVECQQNMPTYLITDILHLIMFCMGMVFFRYHGDEQVCG
LLEKVFLEIESLRNRNVSNNVMVRNFRIFMGAGITWVLMIVGLQILYFWIYRSHIFITTESLSSATIWSLVVLEVIGVFM
INTVSLAAVCNYVIQCEAIILFVRGISLRFLDSGQDLAKGMKQLVEIKCHLKMLNSSTGKMTSLVTFIFAAFTVIGLNTL
CMNTADQADIWVYRSLFPLVWGVMLFAPLIQAKLFQIPIMAHYLVGVLVFACFLFPILFQTGVLKIKPAKKSWYS
>XP_032237954.1 uncharacterized protein LOC5512677 isoform X1 [Nematostella vectensis]
MSNADSPGESSHKHEQNHRLKKRTPFEMYEHSINNAPAEPRESELECTVSSSRSSFADIWDSSIPVEIRDGSYHTGIFNP
ISTVLQKCNQQVMVPYFSMLSVIGWRPLCRDSFHCRGFLYLVNIFYTLVIFLLLLFSYVASITACQARLDIEPLIPDTTS
LTPTHRPTTSHNITTPHPTTPSNSTNSTMPTTQSIPSSLPPKTMPAPTVKHPTKSTQYPDVITFFTMYTMSPAQPDWKPT
ECTHIMSGYVVPKFLHFIAFVIGFYHFRIQESEGLHALVEMVFLQSKEQSKIVKRLRSFLLAGLVWLLGMLACYIFFCFS
FGLASVTGFRHSVSRQWVAASMMVLGDLVANCVTFVIMLNYCAQCQLLIYFLRDIALRMEEKTAELGHLMKDLWEVKKHL
TNLNSVSAHITTLIIFNFCEVAVIGLTILFRNSEGVPTSQVVYRAIIPVMCLITLMCPLIMGASLTSCAKEFKQRSLQLR
VFGYPSTTQFDRDSFLLFIQTMDLQATLFAIPMKSSYLWGFFTLVVFVVLLLMQIGILAAKNRYF
>XP_020602998.1 uncharacterized protein LOC110042022 isoform X1 [Orbicella faveolata]
MQDKRVYLSQEMSAEQVVAQINNWDAVYSGTTLRSALRRLLPRAMLANHSGSINSDENVRGRLNELEDTATSSRSSFADI
FDSTSIEIRDQDFHEKGDFNETTNLLLTCKRQVIYPYFYMLSLVSWRPFHIQSYHYQGCSVRKILNILYTLFIFLLIIFS
YASSIIACQARLEIKSESTLAPTVTIKPTKVQPTTHRNISTTPKTNHSNVTTAATPTHTMEQYKIINSNNSEVFTTSSNA
SNWNNLTSSVVPSTLGSKTGTPEVISFVTILTLAKAGPIWKPAVTECTHIVSTYVVPDLLHFMAFLLGFYMFRIQENEGL
HALIEKVFLLSSVPKKIVSRLRFFLFGGIVMAILGVGNFILFCFAFSLASVTGFRYNPSAQWAVVCLMVLGQIVELCVSV
VTIVNYCAQCELLIFYLREIGLRMEEKTKDLSIIMKDVLEVKKNLSRVNGLISVIATLVVFNYFELAVIGVLNLALELSH
VECKTQLMYRVFAPLIYFTLVIFPITIAARLTAAARHFKQRSLQTRVFGYPSASQLDLDSFVLFTHSADMKAKLLFMPVQ
GSFLSGVVALLVFVLLLMLQSGVIAGSNMYL
>XP_021954338.2 uncharacterized protein LOC110851020 isoform X1 [Folsomia candida]
MSSTEPCCSSTLRETKQTKSCYQSTSPTDNDLSCSMTSSVDIGEMTGMTSAEKMDKLMAYGRKQDERADRIKKAQRFSRS
HQPSTMPKPGGRDGDGAYQPRPDSRNNNNKEDLLAGCSVLSSDDATIIRDSIIPEDGAECANISGILQYCKRRILYPYFK
LLGVMGLKPWNADSHDDMCAVSRVLNKLWVVVVVLMLIVGYTLQFITCFRRDYGFDYEPVFRGHHLRDPEHVGSFNNNAS
NLMEISETSIFNNEEILGNHHETPITLPSSSVTTPKPFGVDPNFTDIEEIALKRELLFHSICTGNSFYVHLIPSILHVTA
FGYMLCLYWFNYDEQLQTLMERVFIHATQAHCVSFSQKRVVKTLKFLVFFGAVWLICSVSCVVLQVLFSEIRVNFWPSIK
EKQTIILASVMGFSAVWQDAVQITVIISYCIHCHLLSIFLDFIHNRISQHSITLLECIKEIGEIDKLLRYLNKELACGLL
PLVILDTMFSIGSVTFLLGRKPGAKPYAILTAWCSCAQWVLLVILPLWQGAKLSSSLKKARELGHLVRMRPFGYQNYDQQ
DLDSFLLFVSTLKMDVRVMKLPLTSTNISLLFFLVAIAIFMWGYFQ
>XP_019856102.1 PREDICTED uncharacterized protein LOC105313927 [Amphimedon queenslandica]
MSSYDTPLITHSYEESTSTRMDLDHSGPSTGYVALPSSDNSANRGGSRRTLNSTYLSGRQSQQQNVQHLSLYSHDDNGDT
AVEVLDIPSRTSTNDDETTGGIIEGRLTASFTDSTGGYDNLAGVGTFGWDEPSTTIALDLCKKYVLNPYHILLKLIGWRS
FRSRFDPAPLYKRICNVVYPIFIFSMLIFACIAQITTCFSRSQSQAPVKKGNYSVLMCDDHIVTQDLISYLLILSSYIVG
FVIFRFSETENLSSLSETVFLSYNYTSVNKSRKRPVFVLLGFLVSGVLWFFLSFGVSILRIFALKLDKSNTLIHWFTNST
YQLTIDQHVYDGLHYSLVSFAMLGFVFFDLLYIAVVINYASQCQMLSFYIDNIVDKVQNKHYKNLNTATKEVYHVYEFLK
VLNGKLAFITTAVIFVFVVNVISSYKDLSGNDPHYATGIALGFLNVFQWILAVVFPVAMATLLTAKGRSIRTLGLQVACR
PFVFSDTPDLELEMFLNYTNSTRYAAKIALVPMYPAFVIGGSFILFLLVTLGIFVPRVNSVSWF
>XP_042877061.1 uncharacterized protein LOC122256435 [Penaeus japonicus]
MHPETCSSSNVVSTVNACVIDDEESDSQAPDLLCRAQILNESPRSSSMSSALDELFSHEATLITECAGESYNTAAILHYC
RKRIIKPRDIIFSFVGYRAWSKDGADLCLCMRAFSFLYSVFLLLFLAWGPVLQYNICLRRDEGVSTEPMNHLNVTISELK
DDLYTSKRNSDSKDTCSGSLVFVYAVPSLMFLLAYLVTCLVLRCGEPEHLQTLLERVYLISACSPWEQVKQRRLGCAWVT
WLGIGLLCLALSLASLALHLAAAAPHLPFTIIKPRDDTEKIILCGLALGSLWLGDGAVVVGILLYCAQCHLLYTLLGLIR
TTLLQGAISLLSAKKDTSLNSSKTFLLAGEELSSVKEPEIEWLHLAAVITNLLPWLLLVAVPLFMAARLSSAYRALSKMG
CQLQARPFGYQSTLQTDIDSFLLYVSSLSLRAKILWIPVRTYFLVSLLVLSVMLIVTLSYIYT
>XP_038050357.1 uncharacterized protein LOC119723652 [Patiria miniata]
MESQKLIASHSNGYQSEDATRQREEQPGYGSLRCYGESDMDRSSDVIYLTIGEKSTPRSDEEESRGLTESVISDPMKRAE
LSAKRVGLSKPHQWLQILIGWQPVVQLKPYQDGSTFQLTLLWKLVNVLYPALIVAVLLTAFFLQYASCYMINTEFLQKKN
FSAFMHLFCNSSEKHQQVPSPALPLRCQKSVAGVYILPGVLNLIFYLYSLILNRYVEGEQLPSMIEKVSLQCSSRYFAGY
RSHSQLVQSLARFYYLGILWMVVACGLPVLFTSSEYMMLDGINFTFLWTCHRANIALTVLMTAGFVILYLSYTAMLTNYA
TQTQLMIYLLMGLSERIEDASIRIPDKAISMVNEAAKLLKVVNGHTASCMSLLIVILGLDAVLFVVSVSSGTLTRLDPLL
SGSYIAGAIIAVVFIAISLMQASRVTSACNRLKRLGHEVRARPFGYHDASQNALDSFMLYLTTLNIKARLCRIPISKSLL
WPISFLLLLAVVLLLQLEVTTAS
>XP_037502868.2 uncharacterized protein LOC125756128 [Rhipicephalus sanguineus]
MNVLYPAIVLSLLLFYAALQGLACPGRLEFKTTQASTLRNATRPVPRNATPTPDYYFWDDYDDYTTTQNYESQSLDELPL
CQHRLTLYILPSLLQVIAFLYGSYMFRIIGVDEELYGIMEKVFLQSSAYFTERIIITITRRFLLAGIVWTLMQIAVQILY
NLAVESEEQLVERAFSKLPEWETVLLITLRIMGQLAMTIVEMAVVLNYCTQCEMIIIYLRGVALRLREKRITIREGMHEL
LASNDYISHLNRNLGKVTALFIINFSIHALIGIFLFLLNHDKTPVVLAYRAAYPVVWIIAMFAPLYQASRVTAVGLKISK
ISIESRVFGYQDVQEFDLDSFVLFVGNMKLRAKMFGTAIWPSTMLFFFGGTALVVYLLVICDVLTNPVMGSFL
>XP_022105051.1 uncharacterized protein LOC110986987 [Acanthaster planci]
MESQKLVPSTPNGNASNDGRPREEQTNYGTLRCYGESDLEQSSDVIYLTIGDKSTPRSDEEGSRGFSESCISDPAKRAEL
SAKRAGLSKPHQWLQILIGWQPVVQLMPYQDGSTLQLKMLWKVVNFLYPALIVALLLTAFFLQYASCYMINTESSQKKNF
SDSMRRYCLSQEIQPPSILPLRCQKSVVGVYILPGLLNLVFYLYTLVLNRFMEGEQLPAMIEKVSLQCSSRYFVGYRSHS
GLVKSLARFYYLGILWMFLACGLPVLFTVSEYMTLDGIYFTFLQMCHVGNIVLTVLMTAGFVILYLSYTAMLTNYTTQSQ
LMIYLLLGLSERIEDASIRLPDTAISMVNEAAKLLKVVNGHTASCMSLLIVILGLDAVLFVLAVSSGTLSRLEPVMSASY
LTGAVVGVVFIAISLTQAGRVTAACNQLKRLGHEVRARPLGYHEMSRDALDSFLLYLTTLNIKARLCRIPISSSLLWPLS
FVLLLVVVILLQVKVFAR
>XP_015787787.1 uncharacterized protein LOC107364862 [Tetranychus urticae]
MPSKSMATSISTDHTMLVVNLENFNFGQDNSVSAVLVYCKHKVLSPYFRLTSFLGWRPLLSTVPLSSSSSSSQLSSLQTS
PVHQPSLSTEPSTPTNEAPVFTTFTYFLNLLINWLINLVNFTYTLLILVLIFSAYFLSYCTCYRGDGLPHLLPLILSNSD
SSTIIINESTSPDSNFLTNKSDVSDSNGSVYDPNMLSTTPLPIELISDSNTCNNKLISHFVIPDLLHFASYLYLLYLLRT
PECERLENLMERGFLQLSQTANWFIESRRLISTLRVFLLLSAVWIISSCILHIVHFNITLVNFNCLPSSLGVNLRADHYS
NCSHTDATHYPSDVYKSAPDSFNQYHFHVNNIHRVLVYLTVACLTVFDIICSAIVTSYAVHCQLNISFITSLCQGVREKR
ITFQEFYQRAEEARKFVAYLNNNQAVCVSLVSIVFICKICLYTFLLFTRINNLSSYSLLIISAILWIAILLVPMIQAVRL
TQSCRILRSLGHELKARPFGYQHTDESELNSLLQYTSSLSMVAKLFNLPIKSSSIVLIFSLIIIGVPLLGQINVISL
>XP_047130202.1 uncharacterized protein LOC105847333 isoform X3 [Hydra vulgaris]
MLRNISKEGFKRMNESSHVSELGEFNYNKKLPEEPNSLQVRSRSPESINSSYADLFETSGVEINDYLGSSSQDIVVNHVT
YNLNKCKEKVVIPYYRLLCFIGWRPFGKQFHQPNYCVSLLNIIYTIMIFAILLFWYFIQLYNCVGHLVLIQVYLQSTCPI
KMTTSLRIFLASGLLWFLFSLGIMAFSFQAFKNDIFILKNWKSYAVMVLIFLSNALANCVALAVVLSYCGQCKLLVYYLD
GVMERLEAKSTELKIAMKDVLAIKSHFNQLNGLFSFSTSCIVFNMIILVLITSVLLIDYQPLQPIEHLIYRICFGIQWTV
ILLFVLVQAASLTSRSEKLKEKALTIRVFGYQSNTEAEIDSFLNFLNMTRLEAEIFAIPVKSRYLWGILIIMIQSLIIVL
QTGPLFNNSKWM
>XP_042910878.1 uncharacterized protein LOC107448002 [Parasteatoda tepidariorum]
MLKNRSSSYPQLPTDSLSPPVISTSFNETVLNSLSEEEICRRSTYGSIQSRGSCCVAGEHFMTSQNQDFVCRSLSMDSAV
HVDISDLTGDVNAQYVPLSLRRCQRVIIAPYSFLLSFIGWRPWFYESLSVRSGFWRFFNYFYPAVVLTLIVCHYISQVLN
CQGKYNIHIDIQPLPEPPPPPQAVDMNGNCTWGLITFSCRARYVVASKEVPSKLIQQSYCQHIIPTYVVPSFVHFLAYSY
GFYHFRVVSCEQLFSLMERVFLQSHSTRGLQNSLIRNTRLFFYAAILWLLCQVGVEVLYNVTFPQTKLEFCGVYCKYVFI
GIKFAGMILVQGVNVAVAINYCVQCETLILYIKFVCLRLHEKSMELKEAMHEILGVREYVSILNGNVAKMMGLCIVNFTE
LTILGTALLILNRVEKPDVISYRVLFPTFWFIALVAPLIQVC
>XP_045121749.1 uncharacterized protein LOC123510547 isoform X3 [Portunus trituberculatus]
MIVRGQGAREREADPGRASVRIAAIPSTSLGADALTSSDDIFSNEAVMIGECDGESHNTAATLHYCRRRILRPRDIISSI
LGYRQWNKDGANNQTPCMQTFNFLYFVLFFTCLGFGPVLQYNVCLKRDQGIGNQYTRSQNVSSNGHEEIQWCSGSLMFVY
VVPSLLFIFAYLVTCVVLRFGETEHLQTLLERVYLLASCSPWELTKQRRIWCTFVVWLVAGLVCLVWSLASMLLHVAAAS
HIPYSFIIPRTKSDKVGLWVASLGVLWLQDIVVVMSVLLYCTQCHLLSQLLQLTRTAIYQGDSSLIIIKKQVEETSRFLR
HLNQELGLSVGLFLCLLGFRVTTGAISLFYYLRLYIHPETLLLSHTPEDGMEVGWSGVTANLSLTGAGVQPSAVAGADCP
ASLYCCQGLQQLQSSQ
>XP_037820655.1 uncharacterized protein LOC119609783 isoform X4 [Lucilia sericata]
MLSSNAILTDWDGQINVLERQDLPLLYRGAARENQEDSLNNLQTNSKHLGNISRENSIEKQRNIHKTISTDNHNNIVDDR
DASIYGAISESLTGRHECHDNISRASSSRFGSIYQQVAAGSSMLADSITEIMSDDYQNDHEPTSAILDYCKRKVLRPYVA
ILSLVGLNPISTDTTRCKAYLSYLQCTILIIILLFGYFLQYLSAYRGDRGFSTNTKNVESIDESKDDSAYTIALLITLSV
QNLIEIIILSSYCIECYLLKVHLLTLSQKLLLHSIESADWMREILQFRKLLERLNNNVSLPVSFFVIMNMAYAFAGFVYM
FKDFDFHYCAMKTVILNFTNVLLWLILGLLPFFIAASLTQACQSVRNNGHQIRVRPFVYHNTSTEDLNSMLIFSSTLDMS
AKLFRMPIQSNYICFAVLIISIVILTLGMCFNLSIFGIPKL
>XP_046916914.1 uncharacterized protein LOC124497307 [Dermatophagoides farinae]
MTDDDEQYSNIRRHHHRHKHPYRHQHHNDTAAESTCFLEDTAMDETNLSGSFVHQEFRPSISRALEYCHNEVLPPYRRLL
KLLGWQPFQFDCSGFDCCKILINSLHIMFLFLIICIGHLLQYASCFRQDSLGTMDIFDAKILNDNDNAAIIDLFHQHFHL
ETNQSYQFFNLTKIFKEINHELASEIDEQIFMNRVQIFLHCKGSAMAHYFLPGIIHLVSFAIILKHLRFCEVDRFQNLCL
LNLLLATKIIGHKKASIQIKKIVRNWIVAIFLCLLLIMIQFAIRLFIFDDVSFGFIDAEHLQWLPQPLLWLKSFCFILFS
FIELIHISIIIIYALYCQMNILFIQMNVTAIREKRINFQEFAKNTEIFKMNINFLNNRYSLSVSLLMIYITAKASVTMLD
MFAKYSYVGWHLLMLAISSMIYWSLLLSVPLLQAARLTNACQSIIDIGHELCARPFCYQQTARDDLDSLLTYTSSLNLKA
RLLMIPVRPSFIISIFLVLIFIILILSQFHLIDL
>XP_022788616.1 uncharacterized protein LOC111328447 [Stylophora pistillata]
MQDKQVYLSQEISAEQRSAQGNSWDAVYSSTTLRSALRRLLPSTMLVARNGSINSRSNEKGLNELEDTVGSAGGSSFADI
WDCTSVEIRDQEKGDFNATTSLLLTCKSQVIYPYFYILSLVAWRPFNIQSFRYQGCSLRKFLNVVYTLIIFVLIIFSYVS
SIIACQARLEIPLTQTTRLPTTQQPASHHYNVSTTSITTTTNQTNITSTTHTTSQSLMRINTSTTTPSVHTTKTPRSMIQ
FYTLAARQAAWDPAVTECTHIFSTYVVPDVLHFLAFLIGFYMFRIQESEGLHALIEKVFLLSSVPKKITSRLRFFLFGGF
FLVFLGVCNFILFCYAFKLGSVTGFRHIPSATWVAAIVMGLGRLVQLCVSIVTIVNYCAQCELLIFYIREITLRMEEKTK
DLDNIMKDILEVKKNLSRVNGLISVIATLIVFSYFELSVIGVCNLSLQFEKLLLDKSKLMYRISATLISFTIIIFPITIA
ARLTSAARKLKQSSLHTRVFGYPSASQLDLDSFVLFTHSAEMKAKLLFLPVQCSFLSGVVAVVVFVLLLMLQLGILAGKN
TYL
>XP_027200299.1 uncharacterized protein LOC113794376 [Dermatophagoides pteronyssinus]
MMDNHRHQMPVTSLTNSTLTATTTANNNNQHFYHYHYYGSLCTTTTSTTLTSITTTTTAAAAAAASITTSKTKTILDNNN
QIRSSLSSSYYPLLPISSTNSYNNSQKSEKISDQLSRKNIPLLKLWMNNEEQQPNIRRHNRHRNQNNVLANESTSFLTTD
ETNLSGSFNQQEFRPSITRALEYCHNEILTPYRRLLILLGWQPFKFDCFGFNCCQMFINSFHLMSLLMFMCVGHLLQYVS
CFRQDNLGTLNVLDADIINTKNDVAITDLFHQHYHLELNHSYQFLNLTQIFKDINHEFTNEIDEQILLNRVQIFLHCKGS
AMAHYFLPAIIHLISYSIVLKHLRCCEVDRFQNLCLLNLLLATKIIGHKKASIQIKKIVRNWILAIFLCLSLIMIQFALR
LFLFDDVSFGFIDPDELNWLPKPLIWIKLLCFILFSLIELIHISIMIIYALYCQMNILFIQMNITAIREKRINFQEFAKN
TEIFKMNINFLNNRYSLSVSLLMIYITTKASVTMLDMFAKYLYVEWHLLILAISSMIYWSLLLLLPLLQAARLTNACQSI
IDIGHELCARPFCYQRTARDDLDSLLTYTSSLNLKARLLMIPVRPTFIISIFLVLIFIILILSQLHLIDL
>XP_048587962.1 uncharacterized protein LOC5512677 isoform X2 [Nematostella vectensis]
MSNADSPGESSHKHEQNHRLKKRTPFEMYEHSINNAPAEPRESELECTVSSSRSSFADIWDSSIPVEIRDGSYHTGIFNP
ISTVLQKCNQQVMVPYFSMLSVIGWRPLCRDSFHCRGFLYLVNIFYTLVIFLLLLFSYVASITACQARLDIEPLIPDTTS
LTPTHRPTTSHNITTPHPTTPSNSTNSTMPTTQSIPSSLPPKTMPAPTVKHPTKSTQYPDVITFFTMYTMSPAQPDWKPT
ECTHIMSGYVVPKFLHFIAFVIGFYHFRIQESEGLHALVEMVFLQSKEQSKIVKRLRSFLLAGLVWLLGMLACYIFFCFS
FGLASVTGFRHSVSRQWVAASMMVLGDLVANCVTFVIMLNYCAQCQLLIYFLRDIALRMEEKTAELGHLMKDLWEVKKHL
TNLNSVSAHITTLIIFNFCEVAVIGLTILFRNSEGVPTSQVVYRAIIPVMCLITLMCPLIMGASLTSCHDFTDFSRALPL
RRAMTLLTFLGRFPYVVP
>XP_031565572.1 uncharacterized protein LOC116300777 [Actinia tenebrosa]
MSGLSGRDDTDSPSSQRSRRNILSRFVPRMMLSQSVNRQEPQINELENTCSSSRSSFAELWDSSIPIEIRDGSAQKGSVF
NPTSAVLHMCNRQVMAPYFFMLSIIGWRPLFRESRKFRRIFQGLNALFTLTIMLLLVFSYVASIIACQSRLDVMQATITP
TSTSLPPTSHKKIITTLPTTAPNSTHNATTAVPSTVETPTSSLSTSSDHSTASSYFTFKMFTLGPAKPEWRPTECTHLFS
GYIVPDLLHFAAFIFGFYHFRIQESEGLQALIEMVFLQSRNQTKVVKRLRSFLILGAVCLVISTATYILFIISFGLPSVT
GFHNDTKNQWISICFMVLGNLVLDCVSFVVILNYCAQCQLLIFYLRDIALRMEEKTAELGHTMKDIWEVKKYVNHINGVA
AHITTMIVFNYCELAVIGLCILLMEPKDVPKLQLAYRVIVPILCLFTLSCPVMVS
>XP_037954802.1 uncharacterized protein LOC119684760 [Teleopsis dalmanni]
MTNRNIYDGIFTNWENRHIVENESSNRLENSLLGHGCHNEVISSVCLDSSDDNEETNNPPNFEKTKKHFHILSKQRTSTN
QNAINSDGTYSNLRLASQQTSLNLSLPDNAMDDSELTEPTALILNYSKHKFLRPYLIILYIVGLSPISTDLSQCRRVLSH
LQTLLIFLLLVFGHFLQYLCSFRSDQGYNIYKLTSLSNKTNTYTTGEICFGYIIPNAVYVIGFLLAVFVCKLGDNEHLQN
LIERVFLMSKKPIRLCRRLWAYVISGLLLQSLFIGYVIYSVLKQAQLNPISQIKLLPELQNNMQLFGEIGVLLILFLQHL
VETIILTNYILQCQLLSVYLETISHNLLMRSIDPLDWMRYQMFPI
>XP_014148959.1 hypothetical protein SARC_12411 [Sphaeroforma arctica JP610]
MTLSNSQTISKQLSHYETQFQVSDRPCTRVLYHNIAARALLRSQERDTVEIAEQNVEEAGALTMALVECAELVVSPVAFS
MSLLGWQPFAFVPQSLQNFLSGVYILLIVSLFCYNYTYNFMGCIYNTKCTGLVSKYIFPPALHLASYVLGVYYFRSKNGI
DTSRGLIEAVFLQSTRSRDNTTEYGDLSQMHLARVLRQNLWFGLLWMCLRCGASSLTFLYSHEVRLIPHGDPSLNDAFSL
AKIFASLACDAVYGLTVTVYAIHCKLIGFYVDGWRHRIGLRKFSLAAMKKGIRTQNTSVYHIPAPQEAIQIQRVVDTLNA
VHEDAPIAMRTSIVAELGTWVAILVYTLYEASTVTGKCCSMAMQGIVVRNEGYMNAPMEELDSFLMFLNNLIMKATVFGV
GVRSSNLGLLLLLSSFVILIGNRTDMIELIGETFK
>XP_049525457.1 uncharacterized protein LOC119445794 isoform X2 [Dermacentor silvarum]
MNEREKPVAAGFEHGRLWNEPPFQAVLLHPRKAEKVHSSRSLPGRSTDFITSHGFSPQRQSSHENVSSTDSSNVHVQISD
IAGDEDIVAITYFLKICKSTILKPYSVILQLVAWRKFRKDNPTRHHLSWRIMNVLYPAIILMLLLFYAALQGLACPGRLE
FKTMQATALRNSTKIVPRNVTPTPDYFWDDYDDYTTTQSYEVQSLGELPLCQHRLTLYILPSLLQVIAFLYGSYMFRIIG
VDEELYAIMEKVFLQSSAYFTERIIITVTRRFLLAGVVWTLMQIAVQILYNLALETEEQLMERAFSKLPEWKTMVLITLR
ILGQLAMILVEMAVVLNYCTQCEMIIIYLRGVALRLREKRITIREGMHVSRRSLARTSTRLEREVTLTEQARPTSAFCEK
TVCYRTGAYETKLSECALKAGP
>XP_049525454.1 uncharacterized protein LOC119445794 isoform X1 [Dermacentor silvarum]
MYHSAEHVSTISGRYGKSEGEPPFQAVLLHPRKAEKVHSSRSLPGRSTDFITSHGFSPQRQSSHENVSSTDSSNVHVQIS
DIAGDEDIVAITYFLKICKSTILKPYSVILQLVAWRKFRKDNPTRHHLSWRIMNVLYPAIILMLLLFYAALQGLACPGRL
EFKTMQATALRNSTKIVPRNVTPTPDYFWDDYDDYTTTQSYEVQSLGELPLCQHRLTLYILPSLLQVIAFLYGSYMFRII
GVDEELYAIMEKVFLQSSAYFTERIIITVTRRFLLAGVVWTLMQIAVQILYNLALETEEQLMERAFSKLPEWKTMVLITL
RILGQLAMILVEMAVVLNYCTQCEMIIIYLRGVALRLREKRITIREGMHVSRRSLARTSTRLEREVTLTEQARPTSAFCE
KTVCYRTGAYETKLSECALKAGP
>XP_049525463.1 uncharacterized protein LOC119445794 isoform X4 [Dermacentor silvarum]
MNEREKPVAAGFEHGRLWNEVHSSRSLPGRSTDFITSHGFSPQRQSSHENVSSTDSSNVHVQISDIAGDEDIVAITYFLK
ICKSTILKPYSVILQLVAWRKFRKDNPTRHHLSWRIMNVLYPAIILMLLLFYAALQGLACPGRLEFKTMQATALRNSTKI
VPRNVTPTPDYFWDDYDDYTTTQSYEVQSLGELPLCQHRLTLYILPSLLQVIAFLYGSYMFRIIGVDEELYAIMEKVFLQ
SSAYFTERIIITVTRRFLLAGVVWTLMQIAVQILYNLALETEEQLMERAFSKLPEWKTMVLITLRILGQLAMILVEMAVV
LNYCTQCEMIIIYLRGVALRLREKRITIREGMHVSRRSLARTSTRLEREVTLTEQARPTSAFCEKTVCYRTGAYETKLSE
CALKAGP
>XP_037566038.2 uncharacterized protein LOC119445794 isoform X3 [Dermacentor silvarum]
MYHSAEHVSTISGRYGKSEGEVHSSRSLPGRSTDFITSHGFSPQRQSSHENVSSTDSSNVHVQISDIAGDEDIVAITYFL
KICKSTILKPYSVILQLVAWRKFRKDNPTRHHLSWRIMNVLYPAIILMLLLFYAALQGLACPGRLEFKTMQATALRNSTK
IVPRNVTPTPDYFWDDYDDYTTTQSYEVQSLGELPLCQHRLTLYILPSLLQVIAFLYGSYMFRIIGVDEELYAIMEKVFL
QSSAYFTERIIITVTRRFLLAGVVWTLMQIAVQILYNLALETEEQLMERAFSKLPEWKTMVLITLRILGQLAMILVEMAV
VLNYCTQCEMIIIYLRGVALRLREKRITIREGMHVSRRSLARTSTRLEREVTLTEQARPTSAFCEKTVCYRTGAYETKLS
ECALKAGP
>XP_031558212.1 uncharacterized protein LOC116294704 [Actinia tenebrosa]
MSGLSGRDDTDSPSSQRSRRNILSRFVPRMMLSQSVNRQEPQINELENTCSSSRSSFAELWDSSIPIEIRDGSAQKGSVF
NPTSAVLHMCNRQVMAPYFFMLSIIGWRPLFRESRKFRRIFQGLNALFTLTIMLLLVFSYVASIIACQSRLDVMQATITP
TSTSLPPTTHKKIITTLPTTAPNSTHNATTAVPSTVETPTSSLSTSSDHSTASSYFTFKMFTLGPAKPEWRPTECTHLFS
GYIVPDLLHFAAFIFGFYHFRIQESEGLQALIEMVFLQSRNQTKVVKRLRSFLILGAVCLVISTATYILFIISFGLPSVT
GFHNDTKNQWISICFMVLGNLVLDCVSFVVILNYCAQCQLLIFYLRDIALRMEEKTAELGHTMKVTQNLS
>XP_023213784.1 uncharacterized protein LOC111616623 [Centruroides sculpturatus]
MYSQFFVEVRMLLGMGFCWLIISIIAQIFHVFSNLNLKFTWMEAQAETAKISLICLMLICLMWSDAICVAIATSYSVYCQ
LIISYLHNLCGSVREKTLTFQDFIRDLQESRKFIKHLNNDQAIGVSLLILNIGSITAVAIYGILTGKNHSMSNPFSIISL
LINIILWISLLANPIIQVSFLNIY
