# Supplementary material for: Structural screens identify candidate human homologs of insect chemoreceptors and cryptic Drosophila gustatory receptor-like proteins
Source: eLife. 2023 Feb 20;12:e85537. doi: 10.7554/eLife.85537 (PMC9998090; doi:10.7554/eLife.85537)
Supplement: Figure 3—figure supplement 1—source data 2. [file elife-85537-fig3-figsupp1-data2.zip › Figure3S1SourceData2Figure3S1Bcuratedclusteredseqdatabase.txt]

>Osmia_lignaria_XP_034184817.1_nucleolar_protein_10
MQVSCPNNVKIYNLSAGKSLPEWLSERKRRNLLKKNVDIRRRIELIQDFDMPGVSTSIKVTKDEQYILATGIYKPRVKCY
DVNNLSLKFERCFDSEVVTFDVLSDDYSKLVFLHCDRNIEFHVAHGRYYRLRIPRFGRDIKYHYPTCDLFVVGDSNEIYR
INLERGQFLQSFSTEASSLNKCEINPVHHLLAVGTEEGKIEAWDPRSRSKAGTLDCALHCIGQSDKLQVIPAVTSLKFQG
GLTCGVGMSNGQILLYDIRSNKPFLIKDHMYGLPIKSIEFHQKMDMVYSMDSSIVKIWDKNNGKLYTSIEAENDFNDMCV
IPNTGMLLIANENRKMQTYYVPSLGTAPYWCSFLDNLTEELEELNYEIIYDDYKFLTEKELDELGLLHLKGTNLLRAYMH
GYFMDIRLYRKARDAMKPFEFQEYKKKRIQEKMQETCASRLQIEKIATVNKELALKLMDETNTKKKKTTSSSGLLKDERF
KALFTNPDFQVDTTSEEYSLLNPVVSQLNKSRAKRLLKAKATEEEMKLDPTNDETQDNNSSDESFIHDDSSSEDEKVWVK
EVKKQYRLMKKNEREIQEEDESVKNTDEHRENEPKFYEIKENVEFKDAKPVAKRLNKASLGERLRDQEAHNIQVSGSRGN
REMTFVVEKVSSNNESKNGKDPPQQNHEETMQTSTPSGLSELQMQSTEVGEITEMPDFEMLSTSAVLHYCKHKILRPYLR
LLGVMGLKPMSSDDDSERCSCYCILTNLHTLQVIIFMCIGYILQYMACFRRDRGFCYKTLPLELEIVANISKEHTEEIIC
FGNIIFSYLVPSVLHLVAYLYTVYLFRIKENEQLQNLMERAFLLSSNPVNRGNQRKLVRILWLFIALSVVWIMMALITVN
ILMAQGSIVFQWLEQSPYQVKITLKVFLIVCTLWHDMVQGTIITSYCLQGQLLLAHLYFLRGKLLHHTLSPIDWMKEICE
FKKLLKYFNDELGPAVCIYTVVNLSWAAAGTIWLLRYDNYNGDAQNSPITWIGIVNVVLWILISIVPFIQAARLSTACSM
IQSIGHEVRIRPFVYQSTPGEDLDTILLYTSSLKMCARLFRVPVTGRYLCLLLTVGSILILTLGQCQFF
>Nomia_melanderi_XP_031829944.1_nucleolar_protein_10
MQVSCPNNVKIYNLSAGKSLPEWLTERKRRNLLKKNVDIRRRIELIQDFDMPGISSNIKVSKDGQYIIATGIYKPRVKCF
EVQNLSLKFERCFDAEVVTFDILSDDYSKMVFLHCDRTIEFHVAHGRYYRLRVPRFGRDIKYHYPLCDLFVVGDSNEIYR
INLERGQFLQSFVTDASSINKCEINPVHQLITIGTQEGKIEAWDPRVRNKVGTLDCALYCVGQNNKVEAVPAVTSLKFQG
GLTLGVGTSTGQVLLYDIRSSKPFLTKDHMYGLPIKNIEFHQTMDMVYSMDSSIVKIWEKDSGKLYTSIEAQNDFNDLCV
VPNTGMLLMATENTKMQTYYIPTLGPAPYWCSFLDNLTEELEELNYETIYDDYKFVTEKELDELGLAHLKGTNLLRAYMH
GYFIDIRLYKKARDVMKPFEFEEYKKRRIQQKIQETCGSRVQIQKMPSVNKELALKLMDAESNAKKKKNASNILKDDRFK
ALFSNPDFQVDTNSEEYSLLNPVISRLDKTRAKKLEAQLAAEELQRNMEIDDKEQDHSSDESFIHDDSSSDDERGWVKEV
KKQYRLIRKNERENEEKEENANNDESSESRSHLYEIKDGVEFKDAKPIAQKKNKATLGDRLRNENIHDVKISGARGNREM
TFHVEKASSNNESKNGKDPPQQNHEETTQASTPSGLSDLQMQSTEVGEITEMPDFEMLSTSAVLHYCKHKILRPYLRLLG
VMGLRPMSTDDSERYSRYCILVNLHTFQVTIFMCIGYILQFMACFRRDRGFCYKSSPLEAELPSNTSEDEVPQIGCFGNV
VFSYFVPSILHLIAYLYTVYLFRIKENEQLQNLMERAFLLSSNPVNRGNQRRLVRILWLFIALSVVWIITALLTVNVLMA
RGVIVFQWLEHSPYQVKITLKVFLIVCTLWHDMVQGTIITSYCLQGQLLLAHLYFLRGKLLHHTLAPIDWMREICEFKKL
LKYFNDELGPAVCIYTVVNLSWAAAGTIWLLQYDNSDPQRNSVTWVGILNVILWILISIAPFIQAARLTTACSMIQNIGH
EVRVRPFVYQCTPGEDLDTILLYTSSLKMCARLFRVPITGRYLCLLLTVSSIVILTLGLCQFL
>Temnothorax_curvispinosus_XP_024893629.1_nucleolar_protein_10_isoform_X2
MQVSAPNNIKIYNLSAGKSLPEWLSERKRRSLSKKNVDIRRRIELIQDFDMPGISTSIRVSKDEQYILATGIYKPRVKCF
DVHNLALKFERCFDSEVVTFETISDDYSKIIFLQCDRSVEFHAAHGKYYKLRVPNFGRDLKYHYPSCDIFIVGDSNKIYR
INLERGQFLQPFETEGTSLNKCEINPLHHLLTVGTQEGKIEAWDPRVRNRVGILDCALHCITQENLKTVPAITALKFQGG
LNLGVGTSTGHVFLYDIRSNKPFLTKDHMYGLPIKCIDFHQKMDLVYSMDSSITKIWERDSGKLYTSIEAQHNFNDLSVI
PNSGMLLMANETTKMQIYYIPSFGPAPYWCSFLDNLTEELEELNYDIIYDDYKFVTDKELDELGLSHLKGTNLLRAYMHG
YFMDMRLYRKARDVMKPFEFEEYKKRRIRDKIKEETVSRVQVQKLPSVNQELALKLMENANVNNKKKQTSSNLLKDERFK
ALFNNPDFQVDKDSEEYSLLNPVISQLAKSKAKKLQQRLAQEEEEAQNKPDEDEPKDNSSDESFVHDSSDDDSSDDEKPW
AKEVRKNYRLIKKNEREKEQENEDDDNLIARNEPRMNEIKREVKFEEGGPERKKRNKATFGERLENEETHNIKVSGSRGS
REMTFVIGKIDCNNKSKNNKDLPQQNHEEYTEVPSILTSITTTFQSTDQVGEITEDYENFISTSAVLHYCKHKILRPYLR
LLGVMGLRPTSSDDSDHFLRCSILANFHTVQVTIFMCIGYILQYMACFRRDRGFCYKILALEKNALDVGEQTQEPSCYGN
VIFSYLIPSVLHLAAYLYTIYLFRVKENEQLQNLMERAFLLSSNPINRGNQKRLVHILWLFIALSIVWMIMALVTVNIQM
AERNIVFQWMENSPYQVKIMLKVFLIVCTLWHDMVQGTIITSYCLQGQLLMSHLYFLRGKLLQHILLPIDWMRDIDEFKK
LLKYFNDELGPAVCIYTIVNLSWAAAGIVWLFQYYVNDGDNNPVTYINVINVILWILISVAPFIQAARLTNACSTIRAVG
HEIRIRPFVYQTTPGEDLDSILLYTSSLKMCARLFRIPIKGRYLCLLLTIGSISILTLGQCRFS
>Megalopta_genalis_XP_033337655.1_nucleolar_protein_10-like
MQVSCPNNVKIYNLSAGKSLPEWLTERKRRQLLKKNVDIRRRIELIQDFDMPGVSTCINVTKDGQYILATGIYKPRVKCF
DVQNLSLKFERCFDSEVVAFDILSDDYSKMVFLQCDRTIEFHVAHGKYYKLRIPRFGRDMKYHYPLCDLFVVGDSSDIYR
INLERGQFLQSFSTSAPSINKCEINPVHQLVLVGTQEGLIEAWDPRTKSKVATLDCALYCLEQDNRLQTVSAITSLKFQG
GLTLGVGTSSGQVLLYDIRSNRPFLTKDHMYGLPIKNIEFHQTMDLVYSMDNSIVKIWEKNSGKLYTSIEGKHDFNDMCV
VPKTGMLLLANEDPKMQTYYIPSLGPAPYWCSFLDNLTEEMEELNYETIYDDYKFVTEKELDELGLLHLKGTNLLRAYMH
GYFIDIRLYKKARDVMKPFEFEEYKKRRIQQKIQETCGSRVQIQKMPSVNKDLALKLMDDEANAKKKKNNASNILKDDRF
KALFSNPDFQVDTNSEEYTLLNPVISRLDKTKAKKLKAQLAEEESRNRQMELETENDLQQSSDESFIHDDSSSEDERQWV
KEVKKNYRLIRRKEESEENARNDDETTEDRSRLYEIKDHVQFKDAKPIANKRNKATLGDRLRGQEFRDVKFSGSRGNREM
TFRVEKGSNNESKNGKDPPQQNHEEITQESTPSGLSDLQIQSTEVGEITEMPDFEMLSTSAVLHYCKHKILRPYLRLLGV
MGLRPISTDDSDRCSRYCILVNLHTFQVTIFMCIGYILQYMACFRRDRGFCYKTALLELEIPSDTDAEQVEEIHCFGNIT
FSYFVPSVLHLLAYLYTVYLFRIRENEQLQNLMERAFLLSSNPVNRGNQRRLVRILWLFIALSVVWIITALITVNILMAQ
GNIVFQWLDHSPHQVNITLKIFLIVCTLWHDMVQGTIITSYCLQGQLLIAHLYFLRGKLLHHTLPAIDWMREICEFKKLL
KYFNDELGPAVCIYTVVNLSWAAAGIIWLLRYDNSNPQHNPVTWISILNVLLWILISLAPFIQAARLTTACSIIQNIGHE
VRIRPFVYQCTPGEDLDTLLLYTSSLKMCARLFRVPITGRYLCLLLTINSILILTLGLCQFL
>Bombus_vosnesenskii_XP_033360883.1_nucleolar_protein_10
MQVSCPNDVKIYNLSAGKSLPEWLSERKRRSLLKKNVDIRRRIELIQDFDMPGVSTSIKISNDGQYIFATGIYKPRVKCF
DVKNLSLKFERCFDSEVAAFDILSDDYSKLVFLRYDRGIEFHVAYGKYYVIRVPRFGRDIKYHYPSCDLFVVGDSSEIYR
INLERGQFLQSFLTEAPSINKCEINPVHHLLTVGTEEGKVEVWDPRVRNKVGSLDCALHCVGEDNKLEKVPAVTSLRYQG
GLTLGVGTLTGQILLYDIRSSKPFLVKDHMYGLPIKNIEFHQTMDMVYSMDSSIVKIWEKNNGKLYTSIEAQHDFNDMCV
IPNTGMVLIANENTKMQTFYIPSLGPAPHWCSFLDNLTEELEELNYDIIYDDYKFVTEKELEELSLSHLKGTNLLRAYMH
GYFMDIRLYKKARDVMKPFEFEQYKKKKIQQKVEETRGSRVQIQKMPSVNKELALKLMDDETNAKKKKNISSNLLTDERF
KQLFTNPDFQVDKNSAEYTLLNPVISQLSKSKAKKLKAKVEKEMEEETEIDPMGDEHHDNSSDESFIHDDSSSEDEKQWV
KEMKNQYRLIKKNERQMQENDESVTDNNERIQNEPQFYEIKEDVEFKDAKPVAKKQSKATLGERLRRNENEGLKISSSRG
NREMTFSIEKVNSNNESKNGKDPPQQNHSGTIQESTPSGLSNLHMQSTEIGEITEMPDFEMLNTSAVLHYCKHKILRPYL
RLLGVMGLKPISNDDSQRCTCYCIFANLHTCQVAIFMCIGYILQYMACFRRDRGFCYKTMPLKFQFASNLNKEDSEEITC
FGNVIFSYLVPSILHLVAYIYTVYLFRIKENEQLQNLMERAFLLSSNSVNRGNQRRLVRILWFFIALSLVWIIMALITVN
VLMARGSIIFQWLEHSPYQLKITMKVLLIVCTLWHDMVQGTIITSYCLQGQLLLAHLYFLREKLLHHTLAPIDWMREISE
FKKLLKYFNNDLGPAVCIYTIVNLSWAAAGTIWLLRYDNSDMQTNSVTWVEITNVVLWILISVVPFIQAARLTTACSMIQ
SIGHEVRIRPFVYQSTPGEDLDTILLYTSSLEMYARLFRVPITGRYLCLFLTIGSILILTLGQCQFF
>Odontomachus_brunneus_XP_032674302.1_nucleolar_protein_10
MQVSAPNNIKIYNLSAGKSLPEWLSERKRRSLVKKNVDIRRRIELIQDFSMPGVSTSIRVSKDRQYILATGIYKPRVKCF
DVQNLSLKFERCFDSDVVTFEILSDDYSKLIFLHYDRNIEIHAAQGKYYKLRMPRFGRDLKYHYPSCDIFIVGDSNEIYR
INLERGQFLQSFETEATSVNKCEINSLHHLLVVGTQEGKVEAWDPRMRNRVGVLDCAQHCITQDKFETVPAITALKFQGG
LNLGVGTSTGQIMLYDIRSSKPFLMKDHMYGLPIKNIEFHEKMDLVYSMDSSIVKIWEKNSGKIYTSIEAQHDFNDLCVI
PNTGMLMIANETIKMQTYYIPSLGPAPYWCSFLDNLTEELEELNYDIIYDDYKFVTEKELDELGLLHLKGSNLLRAYMHG
YFMDIRLYRKARDVMKPFEFEEYKKRRIREKIKEECVNRVQIQKLPSVNQELALKLMDNANNKNRKKQVSSNLLKDERFK
ALFSNPDFQVDKNSEEFALLNPVISQLDKNKAKALKRRLVQEEEEEEKQDNSYENETQGNSSDESFIHDSSDSSDDEKPW
AKEVRKNYRLIRKNEREKEQENSGEEDNNPAAKNESRLDKIKNDVTFEEGESTARRNKTSFAERLKNEEMYDVKVSGSHG
CREMTFTVGKLDSNNESKNGKDPPPQQNHEESTQVSISILTDLHIQSTEVGEIAEMPDYENLSTSAVLHYCKHKILMPYL
RLLAVMGLKPTSSDDSRYCILANLHTFQVTVFMCIGYILQYMACFRRDRGFCYKVLPLENGQTISDVGGERSQPLCYGNM
IFSYLIPSALHLVAYIYTVYLFRIKENEQLQNLMERAFLLSSNPVNRGNQKRLVHILWLFIALSVVWMIMALVTVNILMA
KGNITFRWLEHSPHQVKITMKVFLIVCTLWHDMVQGTIITSYCLQGQLLMSHLYFLRGKLLQHTLPPIDWMREICEFKKL
LKYFNDELGPAVCIYTIVNMSWAAAGIIWLFQYDAEEMNKSSITFVNVMNVMLWVLISIAPFVQAARLTTACSMMQTIGH
EVRVRPFVYQGTPGQDLDTILLYTSSLRMYARLFRVPITGRYLCLLLTIGSISILTLGQCRFFQ
>Eufriesea_mexicana_XP_017756008.1_PREDICTED_nucleolar_protein_10
MQVSCPNDVKIYNLSAGKSLPEWLSERKARSLLKKNVDIRRRIELIQDFDMPGVSTSIKVTNNGQYILATGIYKPRVKCF
DVKNLSLKFERCFDSEVTTFDILSDDYSKLVFLHCNRNVEFHVAHGKYYILRVPRFGRDIKYHYPSCDLFVVGDSNEIYR
INLERGQFLQSFLTEASAINKCEINPVHHLLTVGTEEGKIEAWDPRVRNKVGVLDCALHCVGQDNKLETVPAVTSLKFHG
SLTLGVGTSTGQVLLYDIRSNKPFLIKDHMYGLPIKNIEFHQKMDMVYSMDSSIVKIWEKNNGKLYTSIEAQHNFNDMCI
LPNTGMLLIANENTKILTYYIPTLGPAPYWCSFLDNLTEELEELNYETIYDDYKFVTEKELNELSLSHLKGTNLLRAYMH
GYFMDIRLYRKARDVMKPFEFEEYKKKKIQQKIQETCGSRVQIQKIPNVNKELALKLMDNETNVKKRKKNSSLLTDERFK
QLFINPDFQVDKNSEEYSLLNPVISQLSKDKAKKLKAKIIEEEMKERMETDHAENEHNSSDESFIHDDSSSEDEKLWVKE
VKKQYRLIKKNEKQMQENNQSIESNNEHVENQPQLYEIKDNVEFKDAKPITKKRNKATLEERLRSHETNDKIFNSRGNRE
MTFVIEKSSSNNESKNGKDPPQQNHEETMQESIASGLSDLQMQSTEVGEITEMPDFEILSTSAVLHYCKHKILRPYLRLL
GVMGLKPISSDDSQRCSCYCIFANLHTFQVTIFMCIGYILQYMACFRRDRGFCYKKMPLKFQITSNISKQEEVICFGNIV
FSYLVPSILHLVAYLYTVYLFRIKENEQLQNLMERAFLLSSNPVNRGNQSKLVRILWLFIALSLVWIIMALITVNVLMAQ
ESIVFQWLEHSPYQVKITLKVLLIVCTLWHDMVQGTIITSYCLQGQLLLAHLYFLRGKLLHHTLAPIDWMREISEFKKLL
KYFNDELGPAVCIYTVVNLSWAAAGTIWLLRYDNSNTQSNPVTWVGIINVILWILISVVPFIQAARLTTACSMIRSIGHE
VRIRPFVYQSTPDEDLDTILLYTSSLKMCARFFRVPVTGRCLCLLLTIGSTLILTLGQCQFF
>Ooceraea_biroi_XP_026825825.1_nucleolar_protein_10
MQVSAPNNIKIYNLSAGKSLPEWLSEQKRRRLLKKNVDIRRRIELIQDFDMPGVSTSIRVSKDGQYILATGTYKPRVKCF
DVNNLSLKFERCFDSEVVTFEVLSDDYSKLIFLQCDRYVEFHAIHGKYYRLRVPHFGRDLKYHYPSCDAFIVGNSNEIYR
INLERGQFLQSFVTEANSINKCEINPLHHLLMVGTQDGKIEAWDPRSKNRVGTLDCALHCITQDKMEAVPAITALKCQGG
LNVGVGTSTGQVLLYDIRSGKPFFVKDHMYGLSIKCIDFHQKMDLVYSMDSSIVKIWERDNGKLYTSIEAQHDFNDLCVI
PDTGMLLMANETTKMQTYYIPSLGPAPYWCSFLDNLTEELEELNYDIIYDDYKFVTEKELNELGLSHLKGTNLLRAYMHG
YFIDIRLYRKARDVMKPFEFAEYKKRRIREKIDEEAASRVQIQKLPSINQELALKLMDNANNKNKKKRASSNLLNDERFK
ALFNNPDFQIDQNSEEYGLLNPVISQLHKNKAMKLKQKLAQEEEEEEKEAPNEDEPHADSSDESFIHDSDDESSDDEKPW
VKEVQKNYRLIRKNKREREEESGDENNDSVVKNEPKLDEIQNNVKFEVGEPVKKKQSKATLGERLKIEEAHNVKVSSSGG
NREMTFTVGKVESNNKLKNSSKDTTQQNCEEHTEISVPSILTSITSTFQSTDHMGEITEDYENFISTSAVLHYCKHKILR
PYLRLLGVMGLRPTSSDESNHFLWCSILTNLHTLQVIIFICIGYVLQYMACFRRDRGFCYKVLVLEQNVANVNEQWTQEP
SCYGNVIFSYLIPSILHLIAYLYTIYLFRVKENEQLQNLMERAFLLSSNPINRGNQKRLVHILWLFIALSIVWMVMALIT
VNIQMAKGNIVFQWVENSPYQVKITLKVFLIICTLWHDMVQGTIITSYCLQGQLLMSHLHFLRGKLLQHILPPIDWMRDI
DEFKKLLKYFNDELGPAVCIYTIVNLSWAAAGIAWLFQYYINNEDNYPVTYVNVMNVVLWILISIAPFIQAARLTNACSM
IRAVGHEIRIRPFVYQTTPGEDLDSILLYTSSLKMSARLFRIPIKGRYLFLLLTVGSIAIITLGQCHFFS
>Vespa_mandarinia_XP_035718937.1_nucleolar_protein_10-like
MQASCPNNVKIYNLSVGKSLPEWLSERKKRNLIKKNVDIRRRIELIQDFDMPEVSTSIKVSKDGQYILATGIYKPRVKCF
DVNNLSLKFERCFDSEVITFEVLSNDYSKIVFLQCDRNIEFHAAHGKYHRLRIPRFGRDLKYHYPSCDLFVVGVSNEIYR
INLERGQFLQSFESEASALNKCEINPLHHLLVVGTQDGKIEAWDPRTKNRVGVLDCALHYVLQNDRLNAVPSITALKFQG
GLTLGVGTSNGKVLLYDVRSSKPFLSKDHGYGLPIKSIEFHEKIDVIYSMDSSIIKIWEKENGKLYTSIEAENYFNDLCV
IPNSGMVLIANENTKIQTYYIPSLGPAPYWCSFLDNLTEELEELNYDIIYDDYKFITEKELDELGLSHLKGTNLLRAYMH
GYFIDIRLYRKTRNVIKPFEFEEYKKKKIRQKILETCGSRIQVQELPSVNKELALKLMENEMNKNFKKKKRITSNILKDE
RFKPLFNNPDFQIDKNSEEYALLNPVISQLEKSKAKKMKAIIEQQEQLKSEDYLYNIENEDRNSSSDESFIHEDSSDDEK
TWVKDIRKQYRLIKRNRQKEEENNEKSNNNMKILNNQPNLYEIKEDVEFKEAKPVASKRNKFTLGKRLQNEQMHNLNVSG
SRGSRKMTFIIGKVYSNNESKNGKDLPHQNHEETIHTSTPSILSELQIHSTEVGEIAEMPNYEHLSTSAVLHYCKHKILR
PYLRLLGVMGLRPTSSDEIDHFSRYCILANFHTFQVAVFMCIGYILQYMACFRRDRGFCYKLLPLELQIVPNVSKEPMHE
SVCFGNVIFSHIIPSLLHLIAYLYTVYLFRIKEHEQLQNLMERAFLLSSNPIHRGNQKRLVRILWFFIALSVVWMIIALI
TVNIMMAQGVIFFQWLEHSPYQVKILLKILLIICTLWHDMVQGTIITSYCLQGQLLIAHLYFLRGKLLQHILPPIDWMKE
ISEFKKLLKYFNNDMGPAVSIYTVINLSWATAGTIWLLQYNDDETENNSVTCISIINVVLWILISIVPFIQAARLTTACS
MIQSIGHEVRIRPFVYESTPGEDLDTILLYTSSLKMCARLFRIPVTGRYLCLLLTVASITILTLGQCQIL
>Polistes_canadensis_XP_014599963.1_PREDICTED_nucleolar_protein_10
MQVSCPNNVKIYNLSVGKSLPDWLSERKKRSLLKKNVGLRRRVELIQDFDMPGVSTSIRISKDGQYILATGIYKPRVKCF
DVNNLSLKFERCFDSEVITFEVLSDDYSKAVFLQYDRNIEFHVAHGKYHRLRIPQFGRDLKYHYPSCDLFVVGVSNEIYR
INLERGQFLQSFQSEATAINKCEINPLHHLLVVGTQDGKVEAWDPRTKSRVGLLNCALDCVLQNDRLYTVPSITSLKFQG
GLTLGVGTSNGKVLLYDVRSSKPFLSKDHGYDLPIRSIEFHKKLDLVYSMDSSIVKIWEKDNGKLYTSIEAENDFNDLCV
IPDTGMLLIANENTKIQTYYIPSLGPAPYWCNFLDNLTEELEELNYDIIYDDYKFVTGKELDELGLSHLKGTNLLRAYMH
GYFIDIRLYRKAKNVMKPFEFEEYKKKKIREKLSETCANRVQVQQLPKINKELALKLMEEEANPNTKKKKKTTVNILKDD
RFKALFNNPDFQVDTNSEEYALLNPVISQLEKSKAKKLKAAIEQQEQSEKKNYSLNEEHEDRNSSSDESFIHDDSSDDEK
TWAKDVRKQYRMIKRNRQREEEEEEEKEREREREREKEKEKNDKSKDNKEISNNQSNIYEFNEDIEFRGAIPVPKRQNKI
SLGKRLQNEEMNDAQVSGSRGSREMKFIMGKRKQESKSNQTVKRHRSEYKHLLRPTGNIHKKKTDSNESKNGKDPPHQNY
EDNTHTSTPSVLSELQIHSTEVEITEMPNFEHLNTSAVLHYCKHKILRPYLRLLGVMGLRPISSDETDHFPRYCILANFH
TFQVALFMCIGYILQYMACFRRDRGFCYKLLPLELQIVPNISKERIYEPICFGNIIFSYIIPSLLHLIAYLYTVYLFRIK
EHEQLQNLMERAFLLSSNPIHRGNQKKLVWILWLFIALSIVWMIGALITVNVMMAQGIILFQWLEHSPYHIKIILKILLI
ICTLWHDMVQGTIITSYCLQGQLLIAHLYFLRGKLLQHTLPPIDWMKEISEFKKLLKYFNNDMGPAVSIYTVVNLSWAIA
GTIWLLQNNDGIENNPVTYIGIINVILWILISIVPFIQAARLTTACSMIQSIGHEIRIRPFVYESTPREDLDTILLYTSS
LKMCARLFRIPVAGRYLFLLLTVASITILTLGQCQIL
>Habropoda_laboriosa_XP_017787420.1_PREDICTED_nucleolar_protein_10
MQVSCPNNVKIYNLSAGKSLPEWLSERKRRHLSKKNVDIRRRIELIQDFDMPAVSTSIKIAKDGEYILATGIYKPRVKCY
DVNNLSLKFERCFDSEVVTFEILSDDYSKLVFLHCDRSIEFHVAHGKYYRLRVPRFGRDMKYHYPLCDLFIVGDSNEIYR
INLERGQFLQSFSTEAPSINKCEINPLHHLLVVGTEEGKIEAWDPRTRNKVGTLDCALHCLGQDNKLETVPAITSLKFQG
GLTLGVGTSTGQVLLYDIRSSKPFLIKDHMYGLPIKNIEFHQNLDMVYSMDSSIVKIWEKDSGKLYTSIEAQNDYNDMCI
IPDTGMLLMANENTKMQTYYIPSLGPAPYWCSFLDNLTEELEELNYDIIYDDYKFVTEKELDEYFMDIRLYRKARDVMKP
FEFEEYKKKKIKQKIEETFTSRVQIQKMPSVNKELALKLMDNETNPKKRKRGSSGLLTDERFKQLFTNPDFEVDKNSQEY
TLLNPVISQLSKSKLKKLKIKAVEEKMEIDHVEDDERHDNSSDESFIHDDSSSEDEKQWVRQVKKQYRLIKKNERQAEES
DEDVKDTNERVGNQPQLYEIKENVEFKDAKPVAKRQSKATLGERLQTQGQDVKASSSRGNRQMTFVIEKVNSNNESKNGK
DPLTQNREETMQISTPSGFSDLQMQSTEVGEITEMPDFEMLSTSAVLHYCKHKILRPYLKLLSVMGLKPMSSDDSEWCSC
YCLLANLHTLQVTIFMCIGYILQYMACFRRDRGFCYKAEPLKFQTVLNISTEHREEINCFGNIIFSYLIPSILHLVAYLY
TVYLLRIKENEQLQNLMERAFLLSSNPVNRGNQRKLVRILWLFIALSLVWIIMAFITVNVLMAQESIVFQWLEHSPYQVK
ITLKVLLIICTLWHDMVQGTIITSYCLQGQLLLAHLYFLHGKLLHRTLPPIDWMREICEFKKLLKYFNDELGPAVCIYTV
VNLSWAAAGTVWLLQYDNSDAESNPVTWIGIINVILWILISMVPFIQAARLTAACSMIQSIGHEVRIRPFVYQSTPGEDL
DTILLYTSSLKMCARLFRIPITGRYLCLLLTIGSILIIILGQCQFL
>Diachasma_alloeum_XP_015109041.1_nucleolar_protein_10
MQVSSPNNVKIYNLSAGKTLPEWLSERKRRALLKKNVEIRRSIELIQDFDMPGVSTSIKVSRDLQYVLSTGIYKPRVKCF
DVNNLSLKFERCFDSEVVTFQILSEDYSKLVFLHCDRHIEFHAAHGKYHRLRIPRFGRDLEYHYPSCDLFIVGVSNEIYR
LNLERGQFLKPFLSDSSAMNKCSINPVHNLLAVGTQEGRVEAWDPRSKERVGTLDCGFHCVTQDTKLEGVPSVTALKFQG
GLTMAVGTATGQILMYDIRSSRPFIVKDHMYGLPIRNIEFHDKMDLVYSMDSSIVKIWEKQTGKLYTSIEAQNDLNDLCT
IPGTGMLFLANESPKMQTYYVPSLGPAPKWSGFLDTIIEELEESNFDTIYDNYKFVTDKELEELGLTHLIGTNLLRAYMH
GYFMDVRLFRKARDVIKPFAFEDYKKKKIREKLNEDAKSRVQVQKLPEVNKELAFKLMDTEADSKAKKKKSNAATILKDD
RFKALFTNPDFQVDKTSVEFNLLNPVISQLDKGKAKRLKEIEREEEERKREPNAFDEDKEHNGSSDEELLRDESSDDEKT
WSKEVKKKYRELKRKRREEEIEDDDNEIEEKEDAKQVKQPKFYEIKEGAEFRGGKTYMNKRIKTSLGDRLNSEKSNVRVT
GSRGNREMTFSTGKKKFGKSRDSFKHRRADQKGLLRPAGNIGKKKYKINVPHLVVMMGGKLKSSLTGILLKYLRRTTNFE
GSGPANEKELSGRSEGPGDPRTSVLSELQMRSTEIGFITEVPDYENLSTSAVLHYCKCKILMPYLRLLWVMGLRPTSTDS
ERYSCYSVLANIHTVQVTIFMCIGYVLQYMACFRRDRGFCYKLLPVQYEEVENITRTRAYEQICYGNAVFSYLIPSVLHL
VAYLYTVYLFRIKENEQLQNLMERAFLLSSNPVNRGNQKKLVKILWLFIGLSVVWMTMALVTVNVLMARGTILFQWLDHS
PEQFKKLSKVLLIICTLWHDMVQGTIITSYCLQGQLLVAHLNFLKAKLLQNTLPALDWMKEILEFKKLLKYLNNDLAPAV
CIYTVVNLSWAAAGTAWLLEYDTIDSTASPVPYFSIVNVILWVLIAMAPFVQAARLTTACSMIQNLGHEVRVRPFVYQST
PGEDLNTILLYTSSLKMCARLFRVPITGRYLCLLLTVSSIVLLVMGQCHFFS
>Cyphomyrmex_costatus_XP_018404472.1_PREDICTED_nucleolar_protein_10-like
MQVSAPNNIKIYNLSSGKSLPEWLSERKRRKLSKNVDVRRRIELIQDFDMPGISTSIRVSKDEQYILATGIYKPRVKCFD
VHNLALKFERCFDSEVITFETISNDYSKIIFLQCDRSVEFHAAHGKYYKLRVPNFGRDMKYHYPSCDVFIVGDSNKIYRI
NLERGQFLQPFETEATLINKCEINPLHHLLIIGTQEGKIEAWDPRVKNKVGVLDCGLQCITQNKLETVPAITALKFQGGL
NLGVGTSTGHVLIYDIRSNKPLLTKDHMYGLPIKCIDFHQKMDLVYSMDSSIVKIWNKDSGKLYTSIEAQNDFNDLSVIP
NSGMLLTANESVKMQVYYIPSLGPAPHWCSFLDNLTEELEELNYDIIYDDYKFVTDKELEELSLSHLKGTNLLRAYMHGY
FMDIRLYRKARDVMKPFEFEEYKKKRIRDRIKEETVSRVQIQKLPSVNQELALKLIENTNVTNKKKQMCSNLLKDERFKA
LFNNPDFEIDKNSEEYALLNPVVSQLDKNKTKILKQQLAYNEEKEKEDKISEDKSKGNSSDESFIHDSSDNDSSDNEKQW
VKEVRKNYRLIKKNEREKEQLNEDSINPISKDELKMDKIKSQVKFEDGGPQKKKQNKATFGARLENEEMHNTKISGSRGS
KEMTFVIRKVDCNNKCKNDTNLSQQTHEEYTEIFVPSILTSITTTFQSTDQVDEITEDYENFISTSAVLHYCKHKILRPY
LRLLGVMGLRPTNSDDSDHFLRCSILANLHTIQVTIFICIGYILQYMACFRRDRGFCYKVLTLEQNALNVNGEQMQEPSC
YGNVIFNYLIPSILHLVAYLYMIYLFRVKENEQLQNLMERAFLLSSNPINRGNQKRLVHILWLFIALSIVWIIMALVIVN
IQIAEKNIMFQWMENSPYQIKIMLKVFLIICTLWHDMVQGTIITSYCLQGQLLMSHLYFLRGKLLQHILLPIDWMRDIDE
FKKLLKYFNDELGPAVCIYTIVNLSWAVAGIIWLFQYYINNDDTNRVTYVNVMNVALWILISIAPFIQAARLTNACSTIR
AVGHEIRIRPFVYQTTPGEDLDSILLYTSSLKMCAKLFKIPIKSRYLCLLLTIGSISILTLGQCEFFS
>Helicoverpa_armigera_XP_049708453.1_nucleolar_protein_10
MQLSEIDNVKIYNLSVGKSLPDWLTERKKRALLKKNVDLRRRIELIQEFDMPGVSTSLRVSKDGQYIMAAGIYKPRIKCY
DVNNLSLKFERCLDSEVVTFEILSEDYSKIVFLQCDRYVEFHVGHGRHYRLRVPRFGRDIAYHRPSCDLFVVGASSEVYR
LNLEIGQFLAPYVTKATEINCCAVNEEHGLLMLGTESGHVEAWDPRTKTRQGILDCAMHCTDSEYRNDKLPAITAAKFDG
PLRMGVGTSTGHVLLYDIRSSKPLLVKDHMNEMPIKKLEFHKSMNYVYSMDSTVVKIWDKNTGKQYTSIESSVDFNDLCV
IPNTGLNMMAVEDQKMQIYYIPSLGPAPRWCAFLDNLTEELESSASQTVYDDYKFITKQELESLGLDHLLGTNLLRAYMH
GYFVDVRLYKRAKSIADPFAFEQYKKRKIREKIEQERPSRLKVEDNLPKVNRDLASKLMEDGGKKKKQSANLLKDDRFKA
LFENPDFEVDRAAEEYRLLNPVLSRLDKNKEKKVETESMQVEETEDKDSDMEFYDTSDGDSSDEDRSWVKEVKKQHKIIR
NNSRKEDDSQLADETVNESNKAPRTTHTLKSLSRVSKASLGDRLAKESFSTMVTNIGGNREMKFSMRGKKSDSENNRKMK
KHHQERKQFVRRTGFLAKKKMKPFYVSFLTLFKSTYNLVINEQMCRWVDMGNKLDNVNFLNDYVASDLLDSHVLGNDKLA
EPAMERSTRSSLDANSVDIGEITESPDTEYMSTSAILHYCKSKILLPYLKLLTIMGLRPVLDVSNSSKCAICCSHFHSIQ
VAILMFLGYVLQYMACFRRDRGFCYKLVPLALTSTLEYDNYKQVCYGNVIFTYIGPSILHYVGFLYALYLFRISDNEQLQ
NLMERVFLLSSYSPQGMPTTKPKRLLHMLWFFIILSVLWMCLSLCSVNLMLARGNIIFRWMETSSYEVTMLLKILLIVCT
LIHDMVQATIITSYCLQAQLLQAHLMFLKERLLNRTITPLNWMREIAEFRKLLKYLNDDLAPAVCLFTIVNISWATSGVM
WLLNLDKVDTETEPLVGISILNELLWISAVVVPFVQAARLSKECRRTQSVGHELCVRPFLHQDTSQEDITSVLMYASTLR
LHAKLFHYPIAGRYLCLVLTLTVIVLFSLGMCHLLQ
>Trichoplusia_ni_XP_026738334.1_nucleolar_protein_10
MQVSEIDNVKIYNLSVGKSLPDWLTERKKRALLKKNVDIRRRIELIQEFDMPGVSTSLRVSKDGQYIMATGIYKPRVKCF
DVNNLSLKFERCLDSEVVKFEILSEDYSKIVFLQCDRYVEFHVGHGRHYRLRVPRFGRDIAYHQPSCDLFVVGASSEVYR
LNLELGQFLAPYITKAHEINCCAVNEEHGLLILGTEAGHVEAWDPRTKSRQGILDCALHCTDSEYKNDKLPAITAAKFDG
PLRLGVGTSTGHVLLYDIRSSKPLLVKDHMNEIPIKVIEFHKQMNYVYSMDSTVVKIWDKNTGKQYTSIESSADFNDLCV
IPNTGLNLMAVEDQKMQIYYVPSLGPAPRWCAFLDNLTEELESSASQTVYDDYKFITKQELESLGLDHLLGTNLLRAYMH
GYFVDVRLYKRAKSIADPFAFEQYKKRKIREKIEQERPSRLKVEDNLPKVNRDLAAKLMDDSGTKKKKQTTNLLKDDRFK
AMFENPEFEVDREAEEYRLLNPVLSRRDKSKEKKVENEPEQMAETEDKDSDMELYETSESESSDEDRSWVKEVKKQHKFI
RNKSRREDEEEEQSHREKDSRTNTNIIKSITRVSKASLGNRLAKEGFTTMVSNAGGNREMKFSMRGKKSETEHNKKMKKH
HQERKQLVRRTGFLTKKRLPKSLVQPKLNINGLQFYFEGIKMHNDNASYGSASDLLDSHVLGNDKLAEPTMERSLRSNLD
ANSVDIGEITESPDTEYMSTSAILHYCKSKILLPYLKLLTIMGLRPVLDVSNSSKCAICCSHFHSLQVAVLMFLGYILQY
MACFRRDRGFCYKLVPLALTSTLEYDNYKNVCYGNVIFTYIGPSILHFVGFLYALYLFRISDNEQLQNLMERVFLLSSYA
PQGMPTTKPKRLLRMLWFFIILSVLWMCLSLCSVNLMLARGNIIFRWMETSTYQVRMLLKALLIICTLTHDMVQATIITS
YCLQAQLLQAHLMFLKERLLNRTITALQWMKEIEEFRKLLKYLNDDLAPAVCLFTIVNISWATSGVMWLLNLDKVDTETE
PLVGISILNELLWISAVIVPFVQAARLSKECRRTQSVGHELCVRPFLHQDTSQEDITTVLMYASTLKLHAKLFHYPIAGR
YLCLLLTITVIVLFSLGMCHLLQ
>Linepithema_humile_XP_012220691.1_PREDICTED_nucleolar_protein_10-like
MQVSAPNNIKIYNLSTGRSIPEWLSEQKRRKLLKKNVDIRRRIELIQDFSMPGVSTSIRVSKDGQHILATGIYKPRVKCF
DVNNLALKFERCFDSEVVTFEVLSDDYSKLIFLHCDRSVEFHAAHGKYYRLRVPNFGRDLKYHYPSCDTFIVGDSKNIFR
INLERGQFLQSFETEASSINKCEINPVHHLLTVGTQDGKIEAWDPRVRSRVGMLDCALHCITQDKLNTIPAITALKFQGG
LNLGVGTSTGQVLLYDIRSNKPFMVKDHMYGLPITCIDFHQKMDLVYSMDNLIVKIWEKDSGKIYTSIEAQHNFNDLCVI
PNTGMLLLANETQKMQTYYIPSLGPAPYWCNFLDNITEELEELNYDIIYHDYKFITEKELDELDLAHLKGTELLRAYMHG
YFMDMRLYMKVKNAMKPFDFEQYKKKKIREKIEEETTSRVQIQKLPSVNQELALKLIENKNAKNKKKQASSNLLNDERFN
ALFSNPDFQVDKNSEEYALLNPVISQLDKSKAKKLQQQLAQQEEMQDKPAEDEPQGNSSDDSFIHDGSNDESSDDEKSWV
KEVRKNYRLIKRNERMKEQESEDEDNNPIDKNGLKLDDIKNEVKFEEGEPEKKKRNKATFGERLENEEMHSSQVSGSRGS
REMTFFVGKVDCNNKPKNGKDSSPRNRTEEHTEVSVPSMVTSMTSTFQNTDVGEITEDYEDFISTSAVLHYCKHKILRPY
LRLLGVMGLRPTNSDDSDHFLRCSILTNLHTLQVTIFMCIGYILQYMACFRRDRGFCYKMLVLQDVVSVNGGRTQEASCY
GNMIFSYLIPSVLHLVAYLYMIYLFRIKENEQLQNLMERAFLLSSNPINHGNQKRLVHILWLFIALSIVWMIVALITVNI
QMAQGNIIFQWVEDSPYQVKTALKVFLVICTLWHDMVQGTIITSYCLQGQLLMSHLYFLRGKLLQHILQPIDWMRDIDEF
KKLLKYFNDELGPAVCIYTIVNLSWAIAGTAWLFQYYINDMNSNRVTYISVINVVLWILISIAPFIQAARLTNACSIIRG
VGHEIRIRPFVYQTTSGEDLDSILLYTSSLKMSARLFRISIKGRYLCLLLTISSISILTLGQCQFFS
>Dinoponera_quadriceps_XP_014479584.1_PREDICTED_uncharacterized_protein_LOC106746937_isoform_X1
MLERERKRERERKRKRPGASNCRCERVPKFKSIALLRPGEMALMDSNNESKNGKDPPPQQNHEESTQVSISILTDLHIQS
TEVGEIAEMPDYENLSTSAVLHYCKHKILLPYLRLLAVMGLKPTSSDDSRCCILANLHTFQVAVFMCIGYVLQYMACFRR
DRGFCYKILPLESAQTTSDVSGERSHPLCYGDMIFSYLIPSALHLVAYIYTVYLFRIKENEQLQNLMERAFLLSSNPVNR
GNQRRLVHILWLFIALSVVWMIMALVTVNILMAKGNITFRWLEHSPHQVKVTLKVFLIVCTLWHDMVQGTIITSYCLQGQ
LLMSHLYFLRGKLLQHTLPPIDWMREICEFKKLLKYFNDELGPAVCIYTIVNLSWATAGIIWLFQYDNDEMNKSPVTYVN
VMNVMLWILISIAPFVQAARLTTACSMIQSIGHEVRVRPFVYQGTPGQDLDTILLYTSSLRMYARLFRVPITGRYLCLLL
TIGSISILTLGQCRFFS
>Megachile_rotundata_XP_012135819.1_PREDICTED_uncharacterized_protein_LOC105661900_isoform_X1
MSKSLSKSVHWNLMSSLSLPSIMKHKIRINDNASSNNESKNGKDPPQQNHEETMQASTPSGLSELQLQSTEVGEITEMPD
FEMLSTSAVLHYCKHKILKPYLRLLGVMGLKPMSSDDSEHCFCYCILMNLHTLQVIIFMCIGYILQYMACFRRDRGFCYK
TLPLELQLVPNISTELSQEITCYGNIIFSYLVPSVLHLIAYLYTVYLFRIKENEQLQNLMERAFLLSSNPVNRGNQRKLV
QILWLFIALSVVWIIMALITVNVLMAQGSIVFQWLEHSPYQVKITLKVFLIVCTLWHDMVQGTIITSYCLQGQLLMAHLY
FLRGKLLHHTLSPIDWMREICEFKKLLKYFNDELGPAVCIYTVVNVSWAAAGTVWLLRYDNSDAHNNPVTWIGIVNVVLW
SLISIAPFIQAARLSTACSMIQSIGHEVRIRPFVYQSTPGEDLDTILLYTSSLKMCARLFRVPITGRYLCLFLTVGSILI
LTLGQCHFF
>Bombyx_mori_XP_037866491.1_nucleolar_protein_10
MQVSEIDNVKIYNLSVGKSIPDWLSERKKRALLKKNVDLRRRIELIQEFDMPGVSTCLKVSKDGQYIMATGIYKPRIKCF
DVNNLSLKFERCMDSEVIKFEILSEDYTKIVFLQCDRYVEFHVGHGRHYRLRVPRFGRDIAYHKPSCDLFVVGNSSEIYR
LNLEIGQFLAPYSTKATEMNCCSVNEEHGLLVTGTETGHVEAWDPRTKTQQGILDCAMHCTDSKYGNCKLPAITALKFDG
ALNMGVGTSTGHILLYDIRSSKPLLIKDHMNETPIKCIEFHKSMNYIYSMDSAVVKIWDKTTGKQYTSIESSVDFNDLCV
IPNTGLSMMAVEDQKMQIYYIPSLGPAPRWCAFLDNLTDELESSAAQTVYDDYKFVTKQELESLGLDHLLGTNLLRAYMH
GYFVDIRLYKRAKSIAEPFAFENYKKQKIREKIEEERPSRLKVDENLPKVNRELASRILGDEGRKKKYTSNLLKDERFKE
LFENPDFEVDKDAAEYRLLNPVLSRRDKNKENNSESQIAQVPEAAEKDSDAELYESSDDDAGSSDEDRSWVKEVKKQHKI
IRKKHELEEDLATDGKFYELNSAPKTTSSIKSITRVSKKSLGDRLANEGFTMVTGTSGNREMKFTMRGKKSISDNQKKMR
KHHQERRQIVRKTGYLMKKKLSKMVEMGNKVDSVHFFNDYIASDLLDSHVLGNDKCSEPAMERSTRSSLDANSVDIGEIT
ESPDAEYMSTSAILHYCKSKILIPYLKLLTIMGLRPVMDVSNTSRCMICCSHFHSAQVAILMLLGYILQYMACFRRDRGF
CYKLVPLALTSSLEYDTYKEVCYGNVAFIYIGPSVLHFLGFLYALYLFRVSDNEQLQNLMERVFLLSSYAPRGMPTAKPR
RLLRMLWFFIILSVVWMCLSLCLVNMMLAKGNIIFRWMETSSYEVNVALKILMIICTLIHDMVQATIITSYCLQAQLLQA
HLMFLRERLLNRTMTPLNWMREIAEFRKLLKYLNDDLAPAICLFTMVNISWAISGTMWLLNLDKVDTETEPIIGISVLNQ
LLWISAAVVPFIQAARLSRECAKTQSVGHELCVRPFLHQDTSQEDITTIMLYASTLQLHAKLFHYPIAGRYLYLAVTIII
IVLFSLGMCHYLQ
>Apis_dorsata_XP_006607284.1_nucleolar_protein_10
MQVSCPNNVKIYNLSAGKSLPEWLSERKRRALLKKNIDIRRRIELIQDFDMPGVSTSIKVTNDGQYILATGIYKPRVKCF
DVKNLSLKFERCFDSEAIAFEILSDDYSKLIFLCCDRSIQFHVAHGKYYILRVPRFGRDMKYHYPSCDIFVVGDSNEIYR
INLERGQFLQSFLTEASSLNKCEINPIHHLLVIGTEDGTIEAWDPRARNKVGILDCALHCINQDNKLEKIPAITSLKFQG
SLTFGVGTSTGQVLLYDIRSNKPFLVKDHMYGLPIKNIEFHKKMDIVYSMDSSIVKMWEKNSGKLYTSIEAQHDFNDMCV
IPNTGMLLIANEHTKIQTFYVPTLGPAPSWCSFLDNLTEELEELNYEIIYDDYKFITEKDLDELGLSHLKGTNLLRAYMH
GYFIDMRLYRKARDVMKPFEFEQYKKKKIQQKIEETCSSRVQIQKIPIVNKELALKLMDNETNEKKKRKSSSNLLTDERF
KELFTNPDFQVDKTSEEYLLLNPVISQLSKSKAKKLKAKEVEKEIEERIEIDDVENEHYDNSSDESFIHDDSSSEDEKLW
VKEVKNQYRLIKKNEKRLQENNDEYVENEPQLYEIKENVEFKDAKPIAKKQNKTTLGERLKNHENDDIKISASRGNREIT
FISEKASSHNESKNGKDPPQQNHEETVQESTPSGLSDLQMQSTEVGEITEMPNFEILNTSAVLHYCKHKILKPYLTLLGI
MGLKPMSSDDSQRCSCYCIFANLHTLQVTIFMCIGYILQYMACFRRDRGFCYKTMPLKFQMTSINKQHSEKVICYGNIIF
SYLVPSILHLIAYLYTIYLFRIKENEQLQNLMERAFLLSSNPANRGNQRKLVWILWLFIALSLVWIIMALITVNVLIAQE
NIIFQWLEYSPNQVKIILKILLIVCTLWHDMVQGTIITSYCLQGQLLLAHLYFLRGKLLYHTLSPIDWMREISEFKKLLK
YFNDELGLAVCIYTIVNLSWAATSIVWLFQYDNSDMRNNHVTWIGIINVILWILISIAPFIQAARLTAACSMIQSIGHEV
RIRPFVYQSTPGEDLDTILLYTSSLKMCAKLFRVPITEQKEEYQKHQKAEAERLKIFREKVEEKINKFLQDDNAKEYKFP
PMDQIYRSIIHDVAEVANIWAYSFGEEGIDRHIVIFKREHAPSEDQLNALRRGEEWNEEIAKRLIEERERRAKEEEEAAT
KPKKRKDNFVPNSYYKDKYQHLIGKEAALEAARKTEANSSYGCVPSENKKDQRSIEQTLADIRAKKRKLEMSIKESNHQD
ESTK
>Manduca_sexta_XP_037297624.1_nucleolar_protein_10
MQVSEIDNVKIYNLSVGKSLPDWLSERKKRALLKKNVDLRRRIELIQEFDMPGVSTNLRVSKDGQYIMATGIYKPRIKCF
DVNNLSLKFERCLDSEVVKFEILSEDYTKIVFLQCDRYIEFHVGHGRHYRLRVPRFGRDIAYHSPSCDLFVVGASSEVYR
LNLEIGQFLAPYVTKATEINCCTVSEDHGLLLLGTESGHVEAWDPRAKSLQGTLDCALHCTDSEYKNDALPAITAIKFDG
ALNIGVGSSTGHVLIYDIRSSKPLLVKDHMNEIPIKSIDFHKKMNYVYSMDSTIVKIWDKNTGKQYTSIESSVDFNDLCV
IPNTGLNMMAVEDQKMQIYYIPSLGPAPRWCAFLDNLTDELEITASQTMYDDYKFITKQELESLGLDHLLGTNLLRAYMH
GYFVDVRLYKRAKSIADPFAFEQYKKRKIREKIEQQRPSRIKVEDNLPKVNRDLASKLLDNEGRKKKKPTANLLHDDRFK
ALFENPDFEVDKEAEEYRLLNPVLSRFDKNREPRKEAVSIQDTEQAEEKDSDIELYETSDDSSDDERSWQKEVKKQHKLL
KKKHKEQEPDAEEKLYEFNSAPKPTNIVKSVTRVNKSSLGDRIAKEGFSTIVSGTGGNREMKFSMRGKKSDKDNHKMIKK
HYQERKQFVRKTGYLMKKKLPKMLCRNYLTMGLIVGGSVALICVDRIDMGNKLNNINFLNDRIASDLLDSHVLGNDKLVE
PAMERSTRSSLDANSVDIGEITESPDTEYMSTSAILHYCKSKILLPYLKLLTIMGLRPVLDVSNSSRCAVCYSHFHSAQV
AVLMFIGYVLQYMACFRRDRGFCYKLVPLALTSSLEYDTYKEVCYGNVMFTYIGPSILHFVGFLYALYLFRISDNEQLQN
LMERVFLLSSYAPQGMPTTKPRRLLRMLWFFIILSVIWMCLSLCLVNLMLAKGNIIFKWTESSSHEVNLSLKILLIICTL
IHDMVQATIITSYCLQAQLLQAHLMFLKERLLNRTISPLDWMRAIGEFRKLLKYLNDDLAPAVCLFTIVNISWAASGVMW
LLNMDKVDTETEPILGISILNQLLWLSAAIVPFIQAARLSKECRKTQSVGHELCGRPFLHQDTSQEDITTILMYASTLQL
HAKLFHYPIAGRYLCVALTLIVIGLFSLGMCHYLQ
>Ostrinia_furnacalis_XP_028178940.1_nucleolar_protein_10
MQVFEIDNVKIYNLSAGKSLPDWLSERKKRALLKKNVDLRRRVELIQEFDMPGLSTSIRVSKDGQYIMATGIYKPRIKCY
DVNNLSLKFERCLDSEVVTFEILSDDYTKIVFLQCDRYVEFHVGHGRHYRLRVPRFGRDISYHRPSCDLFVVGASSEVYR
LNLELGQFLAPYVTKATEINCCAVNDDHGLLILGTESGHVEAWDPRTKSRQGILDCALHCTDSEYKNDGLPAITALKFDG
ALKMGVGTSTGHVLLYDIRSSKPLLVKDHMNETPIKSIEFHKQMDYVYSMDASVVKIWNKNTGKQYTSIESSVDFNDLCV
VPNTGLSMMAVEDQKMQIYYVPSLGPAPKWCAFLDNLTEELESSASQTVYDDYKFVTKQELESLGLDHLLGTNLLRAYMH
GYFVDVRLYKRAKSIADPFAFDEYKKRKIREKIEQERPSRLKVDDNLPHVNRELASRLMDTDNRKKKQTVNLLKDDRFKA
LFENPDFEVDKSAEEYRLLNPVLSRLDKNKDKGKESAEPMQVEEPEDNDSDRELYESSEDSSDEDRSWVKEVKKQHKIIR
HSKQKEAEEEESDTEEKSAPRIPNSIRSLTRVSKASLGDRLAKEGVSTMVSGTGGNKEMKFKMRGKKSESDKNKINKKHF
QERKQIVRRTGFLMKKKMPKMYMGNKLNNVNFSTDYVASDLLDSHVLGNDKLREPAMERSARSSLGGNSVDIGEITESPD
TEYMSTSAILHYCKSKILLPYLKLLTIMGLRPVVDVSNSSVCAICFSHFHSAQVAVFMFVGYILQYMACFRRDRGFCYKL
VPLALTSSLEYETYKQVCYGNITFTYIGPSILHFMGFIYALYLFRISDNEQLQNLMERVFLLSSYAPQGMPTTKPKRLLR
MLWMFIILSVLWMCLSLCSVNLMMAKGAIMFRWMESSSEDVRLALKILLVVCTLIHDMVQATIITSYCLQAQLLQAHLMF
LRERLLHRTTSPLNWMREVAEFEKLLKYLNDDLAPAVCLFTIVNMSWAASGALWLLSLDRVDTETEPIAGISVLNQLLWL
AAVVVPFVQAARLSKECRRTQSVGHELCVRPFLHQDTSQEDIITVLMYASTLNLQAKLFHYPIAGRSVCLILTLAIIVLF
SLGMCHYLQ
>Dufourea_novaeangliae_XP_015437512.1_PREDICTED_uncharacterized_protein_LOC107192703
MTLASSNNESKNGKDPPQQNHDETTQASTPSGLSDLQMQSTEVGEITEMPDFEMLSTSAVLHYCKHKILRPYLRLLGVMG
LRPMSSDDSDRFSRYCIFVNFHTFQVTVFICIGYILQYMACFRRDRGFCYKALPLDIQISSNKSVERVHEVGCFGNTVFS
YFIPSILHLIAYLYTVYLFRIKENEQLQNLMERAFLLSSNPVNRGNQRKLVQILWLFIALSVVWIIMALITVNVLMAQGN
IEFQWLEDSAYQVKITLKVFLIVCTLWHDMVQGTIITSYCLQGQLLLAHLYFLRGKLLHHTLPPIDWMREICEFKKLLKY
FNDELGPAVCIYTVVNLSWAAAGTIWLLQYDDNQVQHNPITWIGIGNVLLWMLISVAPFVQAARLTTACSMIQNIGHEVR
IRPFVYQCTPGEDLDTILLYTSSLKMCARLFRVPITGRYLCLLLTISSILIITLGLCQYL
>Colletes_gigas_XP_043260274.1_uncharacterized_protein_LOC122401919_isoform_X1
MTLVSSNNESKNGKDPLQPNHEDTTQASTMSGLSDLQMQSTDVGEITEMPDFEMLSTSAVLHYCKHKILRPYLRLLGAMG
LRPISSDDSDRNSCYSIFVNFHTFQVTIFMCIGYILQYMACFRRDRGFCYEILPIAFKVAPNASKEHIHEMPCFGNIVFS
YFVPSTLHLVAYLYTVYLFRVKENEQLQNLMERAFLLSSNPVNRGNQRKLVQILWLFIALSIVWIIMALITVNVLMARGN
IVFQWLERSPYQIKITLKVFLIVCTLWHDMVQGTIITSYCLQGQLLLAHLYFLRGKLLHHTLPVMDWMREICEFKKLLKY
FNDELGPAVCIYTVVNLSWATAGTVWLLRYDNNNAQNNPVTWVAIINVLLWILISIAPFIQAARLTTACSMIQSIGHEVR
IRPFVYQCTPGEDLDTILLYTSSLKMCARLFRVPITGRYLCLLLTISSILILTLGQCEFL
>Ceratina_calcarata_XP_026673666.1_uncharacterized_protein_LOC113464974
MFSFQVQNHCTRLSRKMTLRDKANSNNESKNGKDPPQQNHEEALQASTPSGLSDLQMQSTEVGEITEMPDYEMLSTSAVL
HYCKNKILRPYLRLLGVMGLKPISNDDAERCSLLCLFTNLHTFQVTIFMCIGYVLQYMACFRRDRGFCYKTTPMKFEMLS
NIGKEDFAEVACFGNILFSYLIPSILHLSAYLYTVYLFRIKENEQLQNLMERAFLLSSNPVNRGNQRRLVRILWLFIAFS
LLWIIMTLVTANILMAEGSIAFQWLEYGPYHVEIILKVLLIVCTLWHDMVQGTIITSYCLQGQLLLAHLYFLRGKLLHHT
LAPIDWMKELSEFKKLLKYFNDELGPAVCIYTVVNLSWAAAGTIWLLRYDKNDEQTDPVTCIEIINVVLWILISIVPFIQ
AARLTAGCSMIQSIGHEVRIRPFVYQSTPGEDLDTILLYTSSLKMCARLFRVPITGRYLCLFLTASSILILTLGQCQFFQ
>Bombyx_mandarina_XP_028043208.1_nucleolar_protein_10
MQVSEIDNVKIYNLSVGKSIPDWLSERKKRALLKKNVDLRRRIELIQEFDMPGVSTCLKVSKDGQYIMATGIYKPRIKCF
DVNNLSLKFERCMDSEVIKFEILSEDYTKIVFLQCDRYVEFHVGHGRHYRLRVPRFGRDIAYHKPSCDLFVVGNSSEIYR
LNLEIGQFLAPYSTKATEMNCCSVNEEHGLLVTGTETGHVEAWDPRTKTQQGILDCAMHCTDSKYGNCKLPAITALKFDG
ALNMGVGTSTGHILLYDIRSSKPLLIKDHMNETPIKCIEFHKSMNYIYSMDSAVVKIWDKTTGKQYTSIESSVDFNDLCV
IPNTGLSMMAVEDQKMQIYYIPSLGPAPRWCAFLDNLTDELESSAAQTVYDDYKFVTKQELESLGLDHLLGTNLLRAYMH
GYFVDIRLYKRAKSIAEPFAFENYKKQKIREKIEEERPSRLKVDENLPKVNRELASRILGDEGRKKKYTCNLLKDERFKE
LFENPDFEVDKDAAEYRLLNPVLSRRDKNKENNSESQIAQVPEAAEKDSDAELYESSDDDAGSSDEDRSWVKEVKKQHKI
IRKKHELEEDLATDGKFYELNSAPKTTSSIKSITRVSKKSLGDRLANEGFTMVTGTSGNREMKFTMRGKKSISDNQKKMR
KHHQERRQIVRKTGYLMKKKLSKFDLWVYGVIFIICLVSFLIIDIIGVTCMGHRLVEMGNKVDSVHFFNDYIASDLLDSH
VLGNDKCSEPAMERSTRSSLDANSVDIGEITESPDAEYMSTSAILHYCKSKILIPYLKLLTIMGLRPVMDVSNTSRCMIC
CSHFHSAQVAILMLLGYILQYMACFRRDRGFCYKLVPLALTSSLEYDTYKEVCYGNVAFIYIGPSVLHFLGFLYALYLFR
VSDNEQLQNLMERVFLLSSYAPRGMPTAKPRRLLRMLWFFIILSVVWMCLSLCLVNMMLAKGNIIFRWMETSSYEVNVAL
KILMIICTLIHDMVQATIITSYCLQAQLLQAHLMFLKERLLNRTMTPLNWMREIAEFRKLLKYLNDDLAPAICLFTMVNI
SWAISGTMWLLNLDKVDTETEPIIGISVLNQLLWISAAVVPFIQAARLSRECAKTQSVGHELCVRPFLHQDTSQEDITTI
MLYASTLQLHAKLFHYPIAGRYLYLAVTIIIIVLFSLGMCHYLQ
>Vollenhovia_emeryi_XP_011860146.1_PREDICTED_uncharacterized_protein_LOC105557504_isoform_X1
MHVDIFEQSPKAVCSLAKEFQMASMDCNNKSKNNKDPSQQIHEEHVEVPSILTSLTTTFQSTDQVGEITEDYENFISTSA
VLHYCKHKILRPYLRLLGVMGLRPTSSDDSEHFLRCSILANFHTVQVTVFMCIGYILQYMACFRRDRGFCYKVLFLEQNA
LGEERQEPSCYGNVIFSYLIPSVLHLVAYLYTIYLFRVKENEQLQNLMERAFLLSSNPINRGNQKRLVHILWLFIALSIV
WMIMALITVNIQMAERNIVFQWMESSPYQVKITLKVFLIVCTLWHDMVQGTIITSYCLQGQLLMSHLYFLRGKLLQHVLL
PIDWMRDIDEFKKLLKYFNDELGPAVCIYTIVNLSWATAGIVWLFQYYVTGKDDNPVTYVNVMNVVLWILISMAPFIQAA
RLTNACSMIRAVGHEIRIRPFVYQTTPGEDLDSILLYTSSLKMCARLFRIPIKGRYLCLLLTIGSISILTLGQCRFSS
>Orussus_abietinus_XP_012284877.1_uncharacterized_protein_LOC105702128_isoform_X1
MTACRSRSCLYNINIISLYLSKYHTFTNFVLQKSYIDFNSNGSVTDKEHSPTQPNHEDQLRSSTPSILSDLHLQSTEVGE
ITEMPDYENLSTSAVLHYCKYKILKPYLRLLGVMGLRPIGSDDSEHYSRYCILSNFHTCQVTVFMCLGYVLQYMACFRRD
RGFCYILMPVEYETISNATKERTYERICYGSIIFSYLIPSILHLVAYLYTIYLFRIKENEQLQNLMERAFLLSSNPANRG
SQKRLVRVLWLFVGLGILWMIIALVTVNIMMAQGTILFQWMEESPQQVNLMLKVLLVVCTLWHDMVQGTIITSYCLQGQL
LMSHLSFLRAKLLQHTLPPIDWMRELSEFKKLLKYFNDDFGPAVCIYTIVNISWAAAGTTWLLKYDRIDFHNNPISYIAI
INVILWILISLAPFIQAARLTTACSMIQSIGHEVRIRPFVYQGTPGEDLDTILLYTSSLKMCARLFRVPITGRYLCLILT
IGSIVILTLGQCHYFI
>Belonocnema_kinseyi_XP_033228994.1_nucleolar_protein_10
MQVSNQNNVKIYNLSAGRSLPEWLSDRKKRSLSKKHVEIRRRIELIQDFDMPAVSTNVRVSNDGQYIFATGIYKPRVKCF
DVTNVSLKFERCFDSEVVTFEILSDDYSKLVFLQSDRNIEFHGQGGKYFRIRVPRFGRDMKYHYPTCDLFVVGASNEIYR
LNLDRGEFLKPYTSEASSINKCVINPVHHLLLTGTQDGKVEGWDPRVREKVGTLDCGFHCITQDNSLKSVPSVTALNCQR
ALTLAVGTLTGQVLLYDMRSSKPFSTKDHNYGLPIRNVEFHNSMDLIYSMDSSIVRIWDKNNGNLFTAVEANFDFNELCV
VPNTGMFFIANENPKIQTYYIPSLGPAPKWCGILDQLTEELEEKTQEIVYDDFKFVTEAELDEMGISHLKGSNLLRAFMH
GYYINANLYRKFRDMVQPFDLEEHKMKKIRQKIAEERASKIQLEKTLPAVNKDLALKHMEMNNPKKKKTTSNLLKDNRFQ
ELFTNPDFQIDTNAEEYVLLNPVISQADKRKRRKLAEEEAAEALVVPEEEDNGKTSADEDFHDSSSDDEKVWSKEVQKKY
KILKRNAKRKEWEENAEKEEEENKNSGKKTKIFEMKEGVEFAGSKLQIRKRNKSSLGQRLKDEEANSLKVTGSGGNKQMT
FTIGRRNQHNKKKDRPSVNRKEYKDLLRPARNMGKRKCLCACLLFILTQTRAFVMCTCVLSNCSLFTFNLFSCERSSKSR
TIRLKNNMGYMTVVKFWRKIMNASNNGSTSGKESTSTDENHENTLRTSTPSLLSDLQHHSTEIGEIAEMPDYENLNTSAV
LHYCKHKILRPYLRLLGVMGLRPTSSDDSEHFSCYCLLANFHTVQVTVFMCIGYILQYMACFRRDRGFCYKPNPPLSYFE
EESQPSKVLLINDICHGNIAFSYMIPSTLHLVGYLYTVHLFRIKENEQLQNLMERAFLLSSTPVNRGNQKRLVRILWLFI
GLSVVWMLMTLATVTVMMLTQEISFQWVQESPRQVKELLKIFLVICTLWHDMVQGTIITSYCLQGQLLISHLFFLHAKLL
QHTVPPIEWMKEISEFKTLLKYFNDELGPAVCIYTVINVSWALSGIAWLFKFDSINVHPEAPICILNVVLWISISLVPFI
QAARLTTACSMIQSIGHEVRVRPYVYQGTSGEDLDTILLYTSSLKMCARLYRVPITGRYLCMFLTIGGVAVLTLGQCNVF
S
>Hyposmocoma_kahamanoa_XP_026324663.1_nucleolar_protein_10
MQVFEIDNVKIFNLSAGKSLPDWLTERKKRALLKKNVDLRRRIELIQEFDMPGVSTSIRASKDGQYIMATGIYKPRIKCF
DVNNLSLKFERCLDSEVVTFEVLSEDYTKIVFLQCDRYVEFHVGHGRHYRLRVPRFGRDIAYHRPSCDLFVVGTSSEVYR
LNLELGQFLAPYVTKATEINCCSVSEDHGLLILGTESGHVEAWDPRTKSRQGILDCALHCTDSEYKNDRVPSITALKFDG
PLRMGVGTSTGHVLLYDIRSSKPLLVKDHMNEIPIKKLEFHKQMDYVYSMDSSVVKIWNKNTGKQYTSLESSVDFNDLCV
IPNTGLSMMAVEDQKMQIYYIPSLGPAPRWCAFLDNLTEELESSAAHTVYDDYKFVTKQELEGLGLDHLLGTNLLRAYMH
GYFVDIRLYKRAKSIADPFAFEEYKKRKIREKIEQERPSRIKIDDNLPKVNRDLASRLMDDGGRKKKESTNLLKDDRFKA
LFENPDFEVDNTAEEYRLLNPVLSRLDKSKTKAKKQESESMEVEEVAEKDSDAELYESSEESSDEDRSWVKEVKKQHKII
RHKRQAEDDTETPDNGEVYEFSKAPKAHNIKSLTKVSKTSLGDRLAKEGFSTIVTGTGGNREMRFNMRGNKFESENRKKI
KKHHQERKQIVRKTGFLTKKKLPKIGAMDVDPHRTGCESIGHSYRNFRTLQNDNGSYGSTSDLLDGHVLGNDKLYAPTMQ
RSNRSSLDANSVDIGEITESPDTEYMSTSAILHYCKSKILVPYLKLLTIMGLRPVVDVSNSSKCTICLSHFHSAQVAVLM
SLGYILQYMACFRRDRGFCYKLVPLALTSSLEYDTYKQVCYGNVTFTYIGPSVLHFVGFLYALYLFRISDNEQLQNLMER
VFLLSSYAPQGTPSAKPKRLLRMLWFFIILSILWMGLSLVSVNLMMTKGSIMFRWMETSSAEILLTLKILLIICTLIHDM
VQATIITSYCLQAQLLQAHLMFLKERLLNRTITPLNWMREIAEFRKLLKYLNNDLAPAVCLFIIVNVSWAISGVLWLLSI
DKIDTETEPIAGISVLNQLLWLSAVAVPFIQAARLSKECRRTQSVGHELCVRPFLHQDTPHEDITTVMLYASTLKLRAKL
FHYPIAGRYVCLVITLTIVILFSLGMCHLLQ
>Diprion_similis_XP_046736029.1_uncharacterized_protein_LOC124405285_isoform_X1
MMLCWLQSRQSSDRAVSSKNQCPGPNENNGDPLRTSTPSILSELESAEVGEITETPDYENLSISAVLHYCKCKILRPYLR
LLGVMGLRPTSGDDTESSSCYSIFANLHTCQVIIFMCIGYVLQYMACFRRDRGFCYTLMRIDYELVSNATKELQYERICY
GNIAFSYAIPSILHLSAYLYAVYLFRIRENEQLQNLMERTFLMSSNPSDRGSQRRLVRILWLFIVLSIVWMIIALITVNI
MMAKGIIVFQWLESSPDQLKTVLKFVLIICTLWHDMVQGTIITSYCLQGQLLTSHLYFLRAKLLQHILAPLDWMKEISEF
KKLLKYFNDDFGPTVCIYTVVNFSWAAAGILWLLKYDNIDVQTSPIIYISIINVSLWVVISLAPFIQAARLTSACSTIQG
IGHEIRVRPFVYQDTPGSDLDTILLYASSLNMCARLFTVPITGRYLCLVLTVGSIVILTLGQCHFLSSL
>Venturia_canescens_XP_043274644.1_uncharacterized_protein_LOC122410520_isoform_X1
MCTNNEVPSGISRSRTTQYINMIHGSPIFCFQQVNTFHLFMSQNSVQRINTNSNSNGSSNGKEASNVDRNRQRMSVLSDL
QLQSTEIGVIAETPDYENLSISAVLHYCKNKILRPYLRLLAVMGLKPTSTDDSEHFSRNCVLASFHTFQVTIFMCIGYIL
QYMACFRRDRGFCYKLLPIELEPTFNITKAREYEQICYGNAVFSYLIPSVLHLVAYLYTVHLFRIKENEQLQNLMERAFL
LSSNPVNRGSQKKLVRVLWLFIGMSVVWMTMALISVNVMMARGTILFQWLEHSPAQVKLTAKILLIICTLWHDMVQGTII
TSYCLQGQLLISHLTFLRAKLLQHTQPAIDWMKEISEFKKLLKYFNDDLGPAVCIYTIVNLSWAAAGIAWLLKYDSIDVK
TNPVTWINIVNVVLWILVSVAPFIQAARLTTACSMIQSIGHEVRIRPFVYQATPGEDLDTILLYTSSLKMCARLFRVPIT
GRYLCLLLTVGCISVLTLGQCHFFS
>Pseudomyrmex_gracilis_XP_020291315.1_uncharacterized_protein_LOC109858456_isoform_X3
MQRLFAGEFSPTEKTGNGKDPSKRNHEDHGEHTEPMASVVASITTSTSLSFQSNGQMGDITEDYENFISTSAVLHYCKHK
ILRPYLRLLGVMGLRPTSSDDSDHSLRCMILANLHTTQVTLFICIGYILQYMACFRRDRGFCYKVLVSADQGLPNLKGED
TQKPLCSGNMIFSYLIPSVLHLVAYLYTIYLFRIRENEQLQNLMERAFLLSTNPINRGNQKRLVHILWLFVGLSIVWMIM
ALVTMNIQMAEGNIIFQWMENSPGQVKTALKVLLVICTLWHDMVQATIITSYCLQGQLLMSHLYFLRGKLLQHVLPPIEW
MRAIDEFKKLLKYLNDDLGPAVCIYTFVNLSWAIAGTVWLFQYYVNNTDDNNPVTNVSAWNVTLWILISIAPFIQAARLT
SACSMIRAVGHEIRIRPFVYQSTPGEDLDSILLYSSSLRMCARLFRIPIKGRYLCLALTVTSISIFTLGQCQFFS
>Cephus_cinctus_XP_015595026.1_uncharacterized_protein_LOC107267607_isoform_X1
MGNTNRKYLVSEASQNSNESMNSKDHSDQQQKHEESLHSSTPSVLSELHMQSTEIGEITEVPDYDNLSISAVLHYCKYKI
LRPYLRLLGVMGLRPTSGEETEHHSRYCLLANLHTFQVIVFMCIGYVLQYMACFRRDRGFSYKLLPITFEALKNNTKLRE
YEQICYENAVFSYLIPSVLHLSAYLYTVYLFRIKENEQLQNLMERAFLLSSNAVNRGNQRKLVGILWLFIGLGIVWMIVA
LITVNIMMAGGKISFQWLNQSPPQIKILLKVLLIICTLWHDMVQGTIITSYCLQGQLLLSHLYFLRAKLLQHTLPPIDWM
RELSEFKKLLRYFNNDFAPAVCIYTVVNLSWAASGVIWLLNYDNIDMQTNSVTCIGAINISLWILITLAPFIQAARLTTA
CSMIQTIGHEVRIRPFVYQGTPGEDLDTILLYTSSLKMCAKLFRVPITGRCLCLILTIGCITVLTLGQCHFFS
>Cotesia_glomerata_XP_044595983.1_uncharacterized_protein_LOC123272982_isoform_X1
MGRTDKNDIYFSDHKNTNVDASSSYGKDSSEVQHLVEPHSSVLSDLQLRSTEAGLITETPDYENLSTSAVLHYCKCKILR
PYLRLLAVMGLKPTNSDSDHFSRYCVLSNFHTFQVTIFMCIGYILQYMACFRRDRGFCYKLLPVKYEVIENINRAQAYEQ
ICYGNAIFSYLIPSTLHLVAYLYTVYLFRIQENEQLPNLMERAFLLSSNSVNRGNQKKLVRILWFFIGLSVVWMTMALIT
VNIMMAQGTIRFQWLDKSPKQLKEISKVFLIICTLWHDMVQGTIITSYCLQGQLLVAHLSFLKVRLLENTLPATDWMKEI
LEFKKLLKYFNDDLGPAVCIYTVVNLSWAAAGTAWLLQYDSVDTKENLVPYVSIVNVILWIMISVVPFIQAARLTTACSM
MQSIGHEVRVRPFVYQGTPGEDLDSILLYTSSLKMNARMFRVPITGRYLCLFLTIGAIIVITLGQCHFFS
>Nasonia_vitripennis_XP_016838148.1_uncharacterized_protein_LOC107980718_isoform_X1
MSSISIKVIEFDTSVTNNISKEYWQIIASPYNNASSNGKENSSQQNNDEPSQSTPSTPSLLSDLQLHSTEMGEIAEMPDY
ENLSTSAVLHYCKYKILKPYLRLLGVMGLRPNSEESERISRYCILSNFHTFQVIVFMCIGYVLQYMACYRRDRGFCYVAA
SLESEITTKPRSYEKTCHGNAIFAYFIPNGLHLIAYLYTVYLFRVKENEQLQNLMERAFLLSSNPANRGGQKRLVRILWL
FIGLGVVWMISALVAVSLMSARDVVTFQWLKHGSSDIKTVLKVLLILCTMWHDMVQGTIITSYCLQGQLLISHLHFLRVK
LLQHTVSGLEWMKEISEFRKLLKYFNDEYGPAVCIYTVVNMSWAMSGTAWLLKYDIQNSGINPLTCINIANVILWIWIAI
APFIQAARLTTACSMIQSVGHEVRVRPFVYQSTPGEDLDTLLLYTSSLKMCARLYRVPITGRYLCLLLTLGSVTSLTLGQ
CQFFY
>Amyelois_transitella_XP_013193243.1_PREDICTED_nucleolar_protein_10-like
MPGVSTSLRTSKDGQYIMATGIYKPRVKCFDVNNLSLKFERCLDSEVVTFEILSDDYSKIVFLQCDRYVEFHVGHGRHYR
LRVPRFGRDIAYHKPSCDLFVVGASAEVYRLNLELGKFLAPLTTKATEINCCGVNEEHGLLVVGTESGHVEAWDPRTKSS
QGILDCALYCTDSEYKNESLPAITALKFDGPLRMGVGTSTGHVLLYDIRSSKPLLVKDHMNEMPIKKIEFHKHHDFVYSM
DSTIVKIWNKNSGKQYTSIESSVDFNDLCVIPNTGLCMMAVEDQKMQIYYIPSLGPAPKWCAFLDNLTEEMESSTLQTVY
DDYKFVTKQELESLGLDHLLGTNLLRAYMHGYFVDVRLYKRAKSIADPFAFEEYKKRKIREKIEQQRPSRLMVDDNLPKV
NRELASRLMDDDGRKKKVSSNLLKDDRFKALFENPDFEVDKAAEEYRLLNPVLSRFDKPKPLEVKSMEVEEDQEDSDIDL
YQSSEGSSDEDRSWVKDIKKQHKIIRKQQNTEENSISEFRQAPKVYSNIKSIYDTRVSKVSLGDRLAIEGSTLVTSTGGN
KEMKFSMRSKKAELENHKKMKKHYQERKQIVRKTGFLVKSKFKKLIFFVLLMTAILLDVCSLFLGKYSVLVNMNNEIDNG
SYGSASDLLDSHVLGNEKLCEPTMERSARSSLDANSVDIGEITDSPDTEYMSTSAILHYCKSKILLPYLKLLTIMGLRPV
VDGSSSSKCAVCLSHFHSAQVAVFMFIGYFLQYMACFRRDRGFCYKLVPLALTSTLEYETYKQVCYGNVTFTYIGPSILH
LTGFLYSLYLFRVSDNEQLQNLMERVFLMSSAPQGMPTAKPRKLLRMLWFFIILSVLWMCLSLCSINLMMANGTIMFRWL
ENSSDDVKMALKVLLIICTLIHDMVQATIITSYCLQAQLLQAHLMFLKERLLNRTITPLNWMKEIEEFRKLLKYLNNDLA
PAVCMFTIVNVSWATSGILWLLNLDKVDTETEPIVGISVLNQLLWVAAVIAPFVQAARLSAECRHTQSVGHELCVRPYLH
QDTSHEDISAVLMYSSTLKLRAKLFYYPVAGRYVCLIATIAIIILFSLGMCHYLQ
>Bicyclus_anynana_XP_023948526.1_nucleolar_protein_10
MQVSEVDNVKIYNLSAGKALPEWLTERKKRTLLKKNVDLRRRIELIQEFDMPGVSTSLRVSKDGQYIMATGIYKPRIKCY
DVNNLSLKFERCLDSEVVTFEILSDDYSKIVFLQCDRYVEFHVGHGRHYRLRVPHFGRDMKYHRPSSDLIVVGSSNEVYR
LNLELGQFLAPYVTKATEINCCSVNEEHGLLVFGTQSGHIEAWDPRTKSRQGILDCALHCSDTDYKNNSVPAISALKFNG
ALEMGVGTSSGHILIYDIRSSKPLLVKDHMNEIPIKCIEFHKQMNYVYSMDANVVKIWDKYSGKQYTNIESSVDFNDLCV
IPNTGLTMMAVEDQKMQIHYVPSLGPAPRWCAFLDNLTEEMESSASQTVYDDYKFVTKQELESLGLDHLLGTNLLRAYMH
GYFVDVRLYKRAKSIADPFAFEEYKKRKIREKIEQERPSRIKVEDNLPKVNRDLASRLLETDTRKKKQSANLLKDDRFKA
LFENPDFEVDKSADEYRLLNPVLSRLDKSKEKPRVEAQHMETEEAEDKDSDRELYESSSDSSDDERTWAKDVKKQHKIIR
RQKQDEDNEDVNDNDEKVYEFNKAPRTTNIRSIVQVSKKSLGDRLAKEGSAVVASVGGNREMKFSMRDKKRPSEIQKKMK
KHHEERRQIVRRTGYLTKKKLPKMYRKNIRQWITVAHANIARENRKMQNYHGSFSSSSDLLDSHALGNDKLCVPAMERST
RSSLDVNSVEIGEITESPDTEYMSTSAILHYCKSKILLPYLKLLTIMGLRPVVDASNSSKYAICFSHFHSAQVAVFMFLG
YILQYMACFRRDRGFCYKLVPMALMSSVEYDAYKEVCYGNVAFTYIGPSVLHFAGFLYALYLFRISDNEQLQNLMERVFL
LSSYTPQGTPTAKPKRLLRTLWLFIILSVLWMCISLVSVNLMLAKGTIIFRWMESCSDGTLLGLKILLIVCTLIHDMVQA
TVISSYCLQAQLLQAHLMFLKERLLNRTITPLNWMREIAEFRKLLKYLNNDLAPAVCLFTIVNISWAVSGIMWLLNLDKV
DSGTEPIATLSVLNQLLWISAVLVPFIQAARLSKECRHTQSVGHELCARPFLHQDTAQEDINTVLAFATSLRLRAKLFHC
PVAGRYLCLLTTLTLIVLFALGMCHYLQ
>Aricia_agestis_XP_041978163.1_nucleolar_protein_10
MQVSEVDNVKIYNLSAGKALPDWLSERKKRALLKKNVDLRRRIELIQEFDMPGVSTSVRVSKDGQYIMATGIYKPRIKCF
DVNNLSLKFERCLDSEVVTFEILSEDYSKIVFLQCDRYVEFHVGHGRHYRLRVPHFGRDMKYHRPSCDLIVVGASSEVYR
LNLELGQFLAPYVTKASGINCCNVNEEHGLLVFGTESGHVEAWDPRTKMRQGILDCALHCSNSDYKNNDIPAITALKFNG
ALQMGVGTSSGHVLLYDIRSSKPLLVKEHMNEIPIKSIEFHKTMNYVYSMDANVVKIWDNNTGKQYTNIESSVDFNDLCV
IPNTGLSMMAVEDQKMQIYYIPSLGPAPRWCAFLDNLTEEMEGSAAQTVYDDYKFLTKQELETLGLDHLLGTNLLRAYMH
GYFVDVRLYKRAKSIADPFAFEEYKKKKIREKIAQERPARITVDDSLPKVNRDLASRLLDTQPRKKQPTNLLKDDRFKAL
FENPDFEVDKEADEYRLLNPVLSRLDKNKTKTKAVEEQMEVEEKEESDSDKELYESSDDSSDEDRTWAKEMKKQHKIIRN
KRQNEDENEKESKEKMYELNGVPKTNNIKSLMQVSKKSLGERLTKEGSAVVSGTGGNREMKFSMRSKKNSSDTQKKMQKH
YQERKKIVRRTGFLAKKRLPKICACQLRNSHYRMQHDNVSYDSTSDLLDCHVLDGKLARSAMERSARSSIDANSVDIGEI
TESPDTDYMSTSAILHYCKSKILLPYLKLLTIMGLRPVVDVPNSSRCMICLSHFHSAQVAVLMCLGYVLQYMACFRRDRG
LCYKLVPLALQSSLDYDTYKQVCYGNVVFTYIGPSVLHFTGFLYALYLFRVADNEQLQNLMERVFLLSSYAPQGMPTAKP
KRLLRMLWFFIILSILWMCLSLCSVNLMMAKGNIMFRWFETSSKEAVLALKVLLIVCTLIHDMIQATIITSYCLQAQLLQ
AHLQFLKERLLNRTIIPFNWMREILEFRKLLNYLNDDLAPSVCLFTIVNISWAISGIMWLLNMDKLDTGTEPILAISILN
LLLWISAAIVPFIQAARLSAECARTSGAGHELSARPFLHQDTPPADVAAVLAFASTLRMRAELFHYPIKGRYLCLILTLA
TVSLFALGMCHYLQ
>Aphidius_gifuensis_XP_044014924.1_uncharacterized_protein_LOC122857018_isoform_X1
MANVNSNETTSFKDPTPSRADNYSHESRNSILSDLQIRSTEVGIITETPDYENLSTSAVLHYCKCKILRPYLRLLAVMGL
RPTNSDCEHFSFYCILANIHTFQVTIFMCIGYVLQYMACFRRDRGFCYKKLPVQYDSIENINRTRVYHQICYENSTFSFL
IPSILHLVAYLYTVYLFRVKENEQLQNLMERAFLLSSNSVNRGNQKKLVKILWLFIGLSVVWMTVALITVNVMMARGNIQ
FQWLENSPDKMKEFLKILLIICTLWHDMVQGTIITSYCLQGQLLVAHLNFLKTKLLQHTIPPLDWMKEISEFRKLLKYFN
HDLSPAVCIYTIVNISWAASGTAWLLHYDIIDLKKTTIQYINIINVILWILISVVPFIQAARLTTACTMIQSIGHEVRVR
PFVYQCVPGEDLDTILLYTSSLKMSARLFRIPITGRYLWLCLTFGTIVILTLGQCHFFS
>Zerene_cesonia_XP_038214034.1_nucleolar_protein_10
MQVSEIDNVKIYNLSAGKSLPDWLTERKKRALLKKNVDLRRRIELIQEFDMPGVSTSIRASKDGQYIMATGIYKPRVKCF
DVNNLSLKFERCLDSEVVTFEILSEDYTKIVFLQCDRYVEFHVGHGRHYRLRVPHFGRDMTYHRPSCDLIVVGASSEVYR
LNLELGQFLAPYVTKATEINCCSVNEEHGLLVFGSESGHVEAWDPRTKSKQGVLDCALHCSDVNYRNSIMPSITALKFNG
ALQMGVGTSSGHVLLYDIRSSKPLLVKDHMNEIPIKKIEFHQQMNYVYSMDANVVKIWDKNTGKQYTNIESSVDFNDLCV
IPNTGLCMMAVEDQKMQVYYVPSLGPAPKWCAFLDNLTEEMESSASQTVYDDYKFVTKQELESLGLDHLLGTNLLRAYMH
GYFVDVRLYKRAKSIADPFAFEEYKKRKIREKIEQERPSRLKVDDNLPKVNRELASRLLENGDKPKKKQTGNLLKDDRFK
ALFENPDFEVDKGAEEYRLLNPVLARLDKSKPKPQAEVEQMEDDAEDKDSDAEFYDTSGESSDDDRTWVKEVKKQHKIIR
NKKQPDDEVEDDDTRKEKVYEFSNAPKTVNIKSVMQVSKKSLGERLNKEGSTIVSGTGGNREMKFVMRGKKNISDNQKKM
KKHYEERKQLVRRTGFLKKKNRFYHVLGNEKLDVPAMERSMRSSVDGNSVDIGEITESPETEYMSTSAILHYCKSKILLP
YLKLLSVMGLRPGADASNSSCYANCLSHFHSAQVAVFMCLGYILQYMACFRRDRGFCYKLVPLTLTSTEYDTYKQVCYGN
VTFTYIGPSLLHFLGFIYALYLFRISDNEQLQNLMERVFLLSSYAPQGTATTKPKRLLRMLWFFIILSVLWMCMSLCSVN
LMLARGTIMFRWMEDCSYDVILVLKILLIICTLIHDMVQATVITSYCLQAQLLQAHLMFLKERLLNRTISPLNWMREISE
FRKLLKYLNDDLAPAVCLFTIVNASWAVSGIMWLLDLDKVDTGTEPIAGISILNQLLWVSAVVVPFIQAARLSAECRRTQ
SIGHELCVRPFLHQDTSQEDISTVLAYSTSLKLRAKLFCFPVAGRYICLLLTLTLIILFALGMCHYLQ
>Athalia_rosae_XP_012256482.1_uncharacterized_protein_LOC105686350_isoform_X1
MMLCWLQPRRSSTEAGSTKELQPAPLGNNGNRLQTSTPSILSELQSTEIGEITETPDYETLSISAVLHYCKCKILRPYLR
LLGVMGLRPTSGDDVGYYSCYSILANLHTFQVCIFMCIGYVLQYMACFRRDRGFCYTLLPVQYELVSNASKVRQYERICY
GSVEFSYVIPSVLHLAAYLYAVYLFKIRENEQLQNLMERTFLMSSNPSDRGSQRRLVRILWLFIGLSIVWMIVALITVNI
MMAQGSIVFQWLDNSPDQLKTALKLLLIICTLWHDMVQGTIITSYCLQGQLLTSHLYFLRAKLLQHTLAPLDWMKEISEF
KKLLKYLNDEFGPTVCIYTVINFSWAAAGILWLLKYDNVEVQSSPIIYISVINVCLWVLISLAPFIQAARLTSACSTIQE
IGHEIRIRPFVYQDTPGSDLDTILLYASSLKMCARLFRVPITGRYLCMILSIGSIVILTLGQCHFL
>Papilio_xuthus_XP_013180970.1_PREDICTED_nucleolar_protein_10
MQVSEIDNVKIYNLSAGKSLPDWLSERKKRAILKKNVDLRRRIELIQEFDMPGVSTSIRASADGQYIMATGIYKPRVKCY
DVNNLSLKFERCLDAEVVTFEILSEDYTKIVFLQCDRYVEFHVGHGRHYRLRVPHFGRDIAYHKPSCDLFVVGASNEVYR
LNLEVGQFMAPYVTKANEINTCAVNEEHGLLVIGTESGQVEAWDPRTKSRQGLLDCALHCSDVGNTSLPAITKLKFNGAL
QLGVGSSSGHVLLYDIRSSKPLIVKDHMNEIPIKNIEFHKQMNYVYSMDSLVLKIWDSNNGKQYTNIEASSDFNDLCIIP
NTGLCMMAVEDPKMQIYYVPSLGPAPKWCSFLDNLTEELESSAVQTVYDDYKFITKQELESLGLDHLLGTNLLRAYMHGY
FVDARLYKRAKTIADPFAFEEYKKRKIREKIEQERPARLKVDDNLPKVNKELASRLQNVEIKKNKQSNNLLKDNRFKDLF
ENPDFEVDKEADEYRLLNPVLSRLDKKNTKKVKQVMDVDEVEHVEEEKDSDIELYESSEESSDDEKMWAKDMKKQHKLIR
NKKQEEDREEESRNEKVYEFSNAPKLTNIRSITRVSKTSLGERLTKEGFTTMVTGTGGNKEMKFSMRGKKNVSDNQKSMK
KHYEERKQLVRRTGFLSKKKLPRNSGNGFSSDLLDSHVLGNEKLCRAPAMETSRRSSLGANSVEIGEITESPDTEYMSTS
AILHYCKSKILVPYLKLLTIMGLRPVVDASNSSKYAICFSHYHSAQVAVLMFFGYILQYMACFRRDRGFCYKLVPLAMTS
SLEYDTYKQICYGNVTLTYIGPSVLHFIGFLYALYLFRISDNEQLQNLMERVFLLSSYAPQGSATANPKRLLRMLWFFII
LSIIWMCISLCSVNLMLARGTIMFRWMETSSNEMRLGLKILLIICTLIHDMVQATVITSYCLQAQLLQAHLMFLRERLLN
RTITPLNWMREIAEFRKLLKYLNDELAPAVCLFTIVNVSWAASGLMWLLDLDKVDTETEPIAGISILNQLLWLAAVIAPF
VQAARLSKECRRTQSVGHELCVRPFLHQDTSHEDISAVLMYAATLKLRAKLFCHPVAGKYVCLALTLALIILFALGMCHY
LQ
>Acromyrmex_echinatior_XP_011069242.1_PREDICTED_uncharacterized_protein_LOC105155051_isoform_X1
MASVDCNNKYKNDTNLPQQNREEYTEIFVPSILTSITTFQSTDQVDEITEDYENFISTSAVLHYCKHKILRPYLRLLGVM
GLRPTNSDDHFLRCSILSNLHTIQVTIFICIGYILQYMACFRRDRGFCYKIFLEQNGPDNEQQTQEPSCYGNVIFSYLIP
SILHLVAYLYTIYLFRVKENEQLQNLMERAFLLSSNPINHGNQKRLVHILWLFIALSIVWIIMALVTVNIQMAERNIVFQ
WMENSPYQVKIMLKVFLIICTLWHDMVQGTIITSYCLQGQLLMSHLYFLRGKLLQHVLLPIDWMRDIDEFKKLLKYFNDE
LGPAVCIYTIVNLSWAVAGIIWLFQYYVNNGDSNHVTYVSAMNVVLWILISIAPFIQDILPSDGISVYVRMRYSCTAARL
TNACSMIRAVGHEIRIRPFVYQTTPGEDLDSILLYTSSLKMCAKLFKIPIKSRYLCLLLTIGSISILTLGQCEFFS
>Nylanderia_fulva_XP_029159185.1_uncharacterized_protein_LOC114931378_isoform_X1
MALVESNNKPKNGKDPPQQNHEEGMEVPVPSVLTTSIITPFQSTQVDEITEDYENFISTSAILHYCKHKILRPYLRLLSV
MGLRPTSSDDSDHFLRCSILANFHTLQVTIFICIGYVLQYMACFRRDRGFCYKVLVQEQNLLSVSGEAPFCYGNVIFSYL
IPSALHLIAYLYTIYLFRIKENEQLQNLMERAFLLSSNPINRGNQKRLVHILWLFIALSIVWMITALITVNIQMAKGNIM
FQWVENSPYQVRIMLKVFLVICTLWHDMIQGTIITSYCLQGQLLMSHLYFLRGKLLQHILLPIDWMRDIDEFKKLLKYFN
DGLGPAVCIYTIVNLSWASTGIVWLFQYYINDVSDTYPITYVNVMNVVLWILISVAPFIQAARLTNACSMIRAVGHEIRI
RPFVYQTTPGEDLDSILLYTSSLKMSAKLFRIPIKGKYLCCLLTIGSISVLTLGQCQFFL
>Microplitis_demolitor_XP_014297986.1_PREDICTED_uncharacterized_protein_LOC106693692_isoform_X2
MEKIHHLNLKTWILELQFCRNYNYAVQRLITETPDYENLSTSAILHYCKCKILRPYLRLLAVMGLKPTATDSEHFSRYCV
LSNIHTFQVIIFMCVGYILQYMACFRRDRGFCYKLMPVKYEETENITRAQVYEQICYGNAIFSYLIPSTLHLVAYLYTVY
LFRIQENEQLPNLMERAFLLSSNSANRGNQKKLVRILWLFIGLSGVWMTMALITVNIMMAQGTIRFQWLDQSPKQVKEIC
KVFLIICTLWHDMVQGTIITSYCLQGQLLVAHLSFLKVKLLEHTLPATDWMKEILEFKKLLKYFNDDLGPAVCIYTVVNL
SWAAAGTAWLLQYDSVDSKENLVPYVSIVNVILWIMISVVPFVQAARLTTACSMMQSIGHEVRVRPFVYQGTPGKDLDSI
LLYTSSLKMYAKMFRVPVTGRYLCLFLTIGSIVIITLGQCHFFS
>Frieseomelitta_varia_XP_043515142.1_uncharacterized_protein_LOC122531361_isoform_X1
MISIYDIKSLLKKANSNELKNGKDPPQQNHEEGIPESIRSRLSDLRMQSTEIVEITEMPDFEMANTSAVLYYCEHKILRP
YLRLLGVIGLKPISNDDSQRCTCYCIFANLHTCQVAIFMCIGYILQYMACFRRDRGLCYKTTPLKFQLTSSINEESSKEI
ICFGNVIFSYLIPSILHLVAYVYTVYLFRIKENEKLQNLMERAFLLSSNSVNHGNQRRLVRILWFFIALSLVWIIINMVT
VNVLMAQESIVFQWLEHSQVKIILKVLLIICTLWHDMVQGTIITSYCLQGQLLLAHLYSLHEKLLHHILPPTDWMKEISE
FRKLLKYFNDDLGPAVCIYTVVNLSWAAAGIIWLFRYDNSDIQTNPVTWIETINVILWILISIVPFIQAARLTNACSMIR
SIGHEVRIRPFVHQSTPGEDLDTILLYTSSLKMNARLFRVPITGRYLCLLLSIGSILILILGQCQFF
>Pogonomyrmex_barbatus_XP_011645000.1_uncharacterized_protein_LOC105432077_isoform_X5
MASMDCNNKSKNDKDPSQQNHEEHTEIIVPSILTSLTTTFQSTDQVGEITEDYENFISTSAVLHYCKHKILRPYLRLLGV
MGLRPVSGDDSDHFLRCSILANFHTVQVTIFMCIGYILQYMACFRRDRGFCYKTPIVEQKALDVSEERAQGEPSCYGNVI
FSYLIPSVLHLVAYLYTIYLFRVKENEQLQNLMERAFLLSSNPINRGNQKRLVHILWLFIALSIVWMIMALVTVNIQMAE
GNIIFQWMENSPYQVKITLKVLLIICTLWHDMVQGTIITSYCLQGQLLMSHLYFLRGKLLQHILLPIDWMRDIDEFKKLL
KYFNDELGPAVCIYTIVNLSWAGAGIVWLFQYYINDENNNPVTYINVMNVILWILISIVPFIQAARLTNACSMIRAVGHE
IRIRPFVYQTTPGEDLDSILLYTSSLKMCARLFRIPIKEKFYIHCV
>Camponotus_floridanus_XP_019884172.1_uncharacterized_protein_LOC105254788_isoform_X1
MALVQSNNKPKNGKDSLQQNHEESTEISAPSILTSITTTLQSTQVDEITEDYENFISTSAILHYCKHKILRPYLRLLSVM
GLKPTNSDDSDHSLQCSILANIHTLQVTIFICIGYILQYMACFRRDRGFCYEILMQEQNVGRKEPSCYGNMIFSYLLPSI
LHLIAYLYTIYLFRIKENEQLQNLMERAFLLSSNPINRGNQKRLVHILWLFIALSIVWMITALITVNIQMAKGNIMFQWV
ENSPYQVKVTLKVFLVICTLWHDMIQGTIITSYCLQGQLLMSHLYFLRGKLLQHILLPIDWMRDIDEFKKLLKYFNDGLG
PAVCIYTIVNLSWAIAGIVWLFQYYINDANDIYPITYVNVMNIILWILISIAPFIQAARLTNACSMIQAVGHEIRIRPFV
YQTTSGEDLDSILLYTSSLKMCAKLFKMPIKGKYLCLLLTIGSISILTLGQCQFFL
>Leptopilina_heterotoma_XP_043480134.1_uncharacterized_protein_LOC122509890_isoform_X1
MGYKTIVKIWRKITKPENNGSSSEKESTSSDDNRQDRLRSSTPSLLSDLQLRSTEIGEIAEMPDYENLNTSAVLHYCKHK
ILRPYLRLLGVMGLRPTSSDDSEHSSCYCILVNFHTVQVTIFMCIGYVLQFMACFRRDRGFCYKVKPPIEIYQSELNPSR
VSMENDFCYGNAAFNYAIPSTLHLFGYLYTVYLFRIKENEQLQNLMERAFLLSSTPVNRGNQKRLVRILWLFIGLSGVWM
LLALSTVTFMMVTQNIRFQWVEDSPHKVKELLKIILVICTLWHDMVQGTIITSYCLQGQLLISHLTFLRAKLLQHSIPPI
EWMKEISEFKTLLKYFNDELGPAVCIYTVINISWALAGIVWLFKVDSINFHDSPATCIAILNVILWISLSIVPFVQAARL
TTTCSMIQNIGHEVRIRPYVYQGTSGQDLDTILLYTSSLKICARLYRVPITGRYLCMILTAAGVSILTLGQCNAFS
>Pectinophora_gossypiella_XP_049867839.1_uncharacterized_protein_LOC126368028_isoform_X1
MGTNAIKSVDIGNKVYNVNFSNDCVASDLLDSHVLGNNKLCEPTMERSTSLGANSVDIGEITESPDTEYMSTSAILHYCK
SKILLPYLKLLTIMGLRPVVDASNSSKCAICLSHFHSTQVAVFMCLGYILQYMACFRRDRGFCYKLVPLALTSSLEYETY
KEVCYGNVTFTYIGPSILHFVGFLYALYLFRISDNEQLQNLMERVFLLSSYAPQGAQTTAKPKKLLRMLWFFIILSVLWM
CLSLVSVNLMMAKGTIMFRWVETSSHETMLALKVLLIVCTLIHDMVQATIITSYCLQAQLLQAHLMFLKERLLNRTITPL
NWMREIAEFRKLLKYLNDDLAPAVCLFTIVNVSWAASGTLWLLNLDHVDTETEPIAGISVLNLLLWISAVTVPFVQAARL
SKECRRTQSVGHELCVRPFLHQDTPQEDITTIMLYTSSLKLRAKLFHYPIAGRYVCLILTVGTIVLFSLGMCHFLQ
>Vanessa_tameamea_XP_026487555.1_nucleolar_protein_10
MQVSEIDNVKIYNLSAGKSLPDWLTERKKRALLKKNVDLRRRIELIQEFDMPGVSTSLRVSNDGQYIMATGIYKPRIKCF
DVNNLSLKFERCLDSEVVTFEILSEDYTKIVFLQCDRYVEFHVGHGRHFRLRVPHFGRDMKYHRPSCDLIVVGASNEVYR
LNLELGQFLAPYVTKATEINCCSVNEEHGLLVFGTESGHVEAWDPRTKSRQGILDCALHCSDAEYRNTSVPSISALKFNG
ALQMGVGTSSGHVLLYDIRSSKPLLVKDHMNEIPIKCIEFHKQMDYVYSMDSNVVKIWDINTGKQYTNIESSVDFNDLCV
IPNTGLSMMAVEDQKMQIYYIPSLGPAPRWCAFLDNLTEEMESSASQTVYDDYKFITKQELESLGLDHLLGTNLLRAYMH
GYFVDVRLYKRAKSIADPFAFEEYKKRKIREKIEQERPSRIKVEDNLPKVNRDLASRLLDSDTRKNKHSVHLLKDDRFKA
LFENPDFEVDKGADEYRLLNPVLARLDKNKSKPKLETEDMEIAETVDKDSDQELYETSDSSDEDRTWTKEVKKQHKIIRR
KKQDEDDEELESENDEKVYEFTKAPITANIRSVMQVSKKSLGERLAREGSTIVTGTAGNREMKFSMRNKKKSSENDKKMK
KHYEERKQIVRRTGYLTKKRLPKMLKIMQNDNASYSSSSDLLDSHVLGNDKLALPTMERSTRSSLDANSVEIGEITESPD
TEYMSTSAILHYCKSKILLPYLKLLTVMGLRPVVDASNSSKYAICFSHFHSAQVAVFLCLGYILQYMACFRRDRGFCYKL
IPLALTSSFEYDAYKQVCYGNVAFTYIGPSVLHFIGFLYALYLFRISDNEQLQNLMERVFLLSSYAPQGTPTAKPKRLLR
MLWFFIILSILWMCISLCSVNLMMARGTIMFRWMESSSSEMILGLKILLIICTLIHDMVQATVITSYCLQAQLLQAHLMF
LKERLLNRTITPLNWMREIAEFRKLLKYLNNDLAPAVCLFTIVNVSWAASGIMWLLNLDKVDTGTEPIAGISVLNLLLWI
SAVMVPFIQAARLSQECARTQGVGHELCARPFLHRDTSAEDIGAVLAFAASLRLRAKLFHCPVAGRHVCVLLALAVVVLF
ALGMCHYLQ
>Plutella_xylostella_XP_048484281.1_uncharacterized_protein_LOC105387429_isoform_X1
MYSPIQNNDNGLSDSDTANEMDNVHFSTDYVASDLLDSHVRGNNKLPEPTMERSATSLDANSVDIGEITESPDTDYMSTS
AILHYCKSKILIPYLKLLTIMGLRPVVEAAHSSRCAVYFSHLHSAQVAVFMVLGYILQYMACFRRDRGFCYKLVPLALTS
SLEYESYKQVCYGNVTFTYVGPSVLHFVGFVYSLYLFRISDNEQLQNLMERVFLLSSYAPQGSPSANPKRLLRVLWCFIV
LSALWMGLSLCSVNLMMAEGMIIFRWMEGCSDEWKLVLKILLIACTLIHDMVQATVTTSYCLQARLLQAHLMFLKERLLN
RTITPLNWMREIAEFRKLLKYLNDDLAPAVCLFTIVNVSWAVSGALWLLDLDRVDTETEPIRGISVLNVLLWLSASAVPF
IQAARLSHEGRLTQSVGHELSVRPFLHQDTAQEDITTVLMFASTLKLQAKLFHYPIVSRYLYLVLTLGTIVLFSLGMCHY
LQ
>Pieris_napi_XP_047515670.1_uncharacterized_protein_LOC125056560_isoform_X1
MQRDNGSYSSYMGNKVDNVSLIAHAASDLLDSHVLGNEKLVPAMERSVRSSVDGNSVEIGEITESPETDYMSTSAILHYC
KSKILVPYLKLLTVMGLRPVADTSNSSRCAICFSHFHSAQVAVFMCLGYILQYMACFRRDRGFCYKLVPLALSSSLEYDA
YRQVCYGNITFTYIGPSVLHFLGFLYALYLFRISDNEQLQNLMERVFLLSSYAPQGTPTTKPKKLLRMLWFFISLSVLWM
CVSLCSVNLMMAKGTIMFRWMENSSDELLLFLKILLIVCTLIHDMIQATVITSYCLQAQLLQAHLMFLRERLLNRTISPL
NWMREIAEFRKLLKYLNDDLAPAVCLFTIVNSSWAVSGIMWLLDLDKVDTGTEPIAGISILNQLLWISAVVVPFIQAARL
SAECHRTQSVGHELCVRPFLHQDTSQEDITTVLAFATSLKLRAKLFCYPISSRYLCLILTLATIILFALGMCHYLQ
>Danaus_plexippus_plexippus_XP_032510659.1_uncharacterized_protein_LOC116765319
MQSDNGSYSSSNDLLDSHVLGHDKLGVPAMERSTRSSLDAHSVEIGEITESPDTEYMSTSAILHYCKSKILLPYLKLLTV
MGLRPVADASNSSKYSICISHFHSAQVAVFMFLGYILQYMACFRRDRGFCYKLVPLALSSSLEYDSYRQVCYGNIAFTYI
GPSVLHFMGFLYALYLFRIADNEQLQNLMERVFLLSSYAPQGTPSVKPKRLLRMLWFFIILSVIWMCISLCSVNLMMAKG
TIIFKWMETSSTDVILGLKILLIISTLIHDMVQATVITSYCLQAQLLQAHLMFLKERLLNRTITPLNWMREIAEFRKLLK
YLNDDLAPAVCLFTIVNISWAASGIMWLLNLDKVDTGTEPIAGISVLNQLLWISAVMVPFIQAARLSDECHRTQSVGHEL
CVRPFLHQDTSQEDISTVLAYSASLQLRAKLFYYPIAGRYICLVFTITIILLFTLGMCHYLQ
>Leguminivora_glycinivorella_XP_047987327.1_uncharacterized_protein_LOC125227146
MTELIAHKYVMMHNNNGSYGSASDLLDSHVLGRDKQEEPAMERSTRSSLDANSVDIGEITESPDTEYMSTSAILHYCKSK
ILLPYLKLLTIMGLRPVVDSSNSSRVAICLSHFHSAQVAVFMCLGYILQYMACFRRDRGFCYKLVPLALESSMEYETYKQ
VCYGNVTLTYIGPSILHFLGFLYALYLFRISDNEQLQNLMERVFLLSSYTQQGVASANPKRLLRLLWAFIILSVLWMCMS
LCSVNLMMAEGTIMFRWMEQSSKQTLLILKILLVACTLVHDMVQATIITSYCLQAQLLQAHLMYLKERLLNRSTTPLNWM
REIAEFQKLLKYLNDDLAPAVCLFTIVNISWVASGAMWMYSLDKVDTQTEPIVGISLLNLLLWIFAAIVPFIQAARLSKE
CRRTESVGHELCVRPFLHQDTPHEDVAAVLMYSTTLRLRAKLFHHPVAGRYLWLMLTITLVGLFSLGMCHYI
>Ceratosolen_solmsi_marchali_XP_011502951.1_PREDICTED_uncharacterized_protein_LOC105366268
MIKKLLHQNSLAMNFINRQFHHFYQIYNYIALKFVLYQIGEIAEMPDYENLSTSAVLHYCKYKILKPYLRLLGVMGLRPN
SEENEYFSHYCIIANFHIFQVITFMCIGYVLQFMACYRRDRGFCYAVAMLEKEVISKTHTYEKMCDGNTIFSYFIPSALH
LIAYLYTVYLFRIKENEQLQNLMERAFLLSSNPTNRGSQKRLVRILWLFIGLGVVWMIMAFTAVSLMTVKEVVTFQWLKY
SSYNIKIVLKVFLILCTLWHDMVQGTIITSYCLQGQLLISHLQFLRVKLLQHTMPGLEWMKEISEFRKLLKYFNDDYGPA
VCIYTVVNVSWAMSGTTWLLKYSENIHNNSLSCVSIVNVILWIWISTVPFIQAARLTTACSMIQSTGHEVRVRPFVYQST
PGEDLDTLLLYTSSLKMCARLYRVPITGRYLCLLLILGSVASLTLGQCHFFS
>Trichogramma_pretiosum_XP_014232196.1_uncharacterized_protein_LOC106656066_isoform_X1
MTQNYYDSFDKVVDSNTGIPEDYWHLIDTANENGTIPNKECSSSHPSQDEANNSSTPSYLSDFHLRSTEIGEISEMPDYE
NLSTSAVLHYCKNKILKPYLGLLAVMGLRPNSEQLERCSLYSILANFHTCQVVLFMCMGYVLQYMACYRRDRGFCYISTV
LSEISIPNKPRTYERTCHGNAIFAYFLPNALHLIAYIYAIYLFRVKENEQLQNLMERAFLLSSHPAHRGGQKHLVRILWL
FIILGVIWIICASITISLMTANEIVTFQWLKNSSQDLETILKVCLILCTLWHDMVQGTIITSYCLQGQLLISHLHFLRLK
LIQHTMPGLEWMKEVSEFKKLLKYFNDEFGPPVCIYTVVNISWTLTGTAWLLKYDSENAKMNPITCINIINVILWAWISV
VPFIQAARLTTACSMIQNTGHEVRVRPFVHQSTPREDLDTLLMYTSSLKICARLFRVPITEFQFGALHASSNSTYANYPR
IATLHTRSIETRSAHDRPNESLGLFARCQQKRLSGLLACRRPSLRSLSSGVQCPRRVRSPCRRR
>Galleria_mellonella_XP_026757091.1_uncharacterized_protein_LOC113516815_isoform_X1
MVTVHMTVVSVIRLLNEASDLLETHVLGNEKTMERSMRSSLGGNSVDIGEITESPDTEYMSTSAILHYCKSKILLPYLKL
LTIMGLRPLVDVSNSSKFTICVSHFHSVQVAVYMSLGYILQYMSCFRRDRGFCYKLVPLALASPKEYNTYKEVCYGNIVF
AYIGPSALHFMGFLYALYLFRISDNEQLQNLMERVFLLSSYAPQGMPTAKPRRLLRMLWFFIILSVLWMCLSLCTVNLMM
AKGTIMFRWMETSSNEVILLLKVLLIVCTLVHDMVQATIVASYCLQAQLLQVHLTFLKERLLNRTITPLNWMREIAEFRK
LLKYLNEDLAPAVCMFIVVNMSWATSGLMWLLNWDKIDARTEPIMAISVLNQLLWVSAVIVPFIQAARLSKECRQTQSVG
HELCVRPFLHQDTSHEDITTILMYASSLKLRAKLFHFPIAGRHLCIILTVSTIVLFSLGMCHYLQ
>Aphidius_gifuensis_XP_044014932.1_uncharacterized_protein_LOC122857018_isoform_X2
MANVNSNETTSFKDPTPSRADNYSHESRNSILSDLQIRSTEVGIITETPDYENLSTSAVLHYCKCKILRPYLRLLAVMGL
RPTNSDCEHFSFYCILANIHTFQVTIFMCIGYVLQYMACFRRDRGFCYKKLPVQYDSIENINRTRVYHQICYENSTFSFL
IPSILHLVAYLYTVYLFRVKENEQLQNLMERAFLLSSNSVNRGNQKKLVKILWLFIGLSVVWMTVALITVNVMMARGNIQ
FQWLENSPDKMKEFLKILLIICTLWHDMVQGTIITSYCLQGQLLVAHLNFLKTKLLQHTIPPLDWMKEISEFRKLLKYFN
HDLSPAVCIYTIVNISWAASVVPFIQAARLTTACTMIQSIGHEVRVRPFVYQCVPGEDLDTILLYTSSLKMSARLFRIPI
TGRYLWLCLTFGTIVILTLGQCHFFS
>Zootermopsis_nevadensis_XP_021925747.1_nucleolar_protein_10
MFVSDPNNVKIYNLSAGKSLPEWLSDRKRRALQKKNVDIRRRIELIQDFEMPGISTTVKVSADGNFILATGIYKPRMRCY
DVNNLSMKFERCFDSEIVTFEILSEDYSKVVFLRSDRYVEFHAAQGRYYRLRIPRFGRDLKYHPGTCDLYVVGAGPEVYR
LNLEQGQFLNSLVTDASEVNRCAINPVHQLLVCGTQEGKVEAWDSRTRGRVGTLDCALSITDSQLDGFPSVTALQFQGSL
TLGVGTATGQVLLYDIRSSRPFQVKDHMYGLPIHDLDFSEAQDLVLSMDSSVIKIWEKQTGKLFTSIEAAADFNGLCLVP
NTGMIFAANEDTKIQTYYIPSLGPAPRWCSFLDSLTEELEEKHVDTVYDDYKFVTRKELQDLGLDHLMGTNLLRAYMHGF
FVDIRLYRKAKSVAEPFAFDEYKRKKIREKIEGDRENRVKLQTLPKVNKDLALKLIDEELKEKRKKNKSGTDLLKDGRFK
ALFENPDFEVDKNAEEYRLLNPVVSRLDRSRKKELKKQLVHQQFEEVEGGSENKESSESESSSDDDQQWTKEVKHQHYLL
RQEERERMKEEEEKEVGLPRFFELKEGEEFKGLQGNVKKRRNNSSLGERAQQEGRDTVRLLGSIGNREMTFSLGKKERIL
NSREQGRKHHEERRKLLRPAKNLPGLRSKRKFPLSLCDLDLSEMQEVGIVCHMALNLLLILFFYCKKPQNNRFPIQNSNR
LPPEYAVEMTSVAMQPSVCEAMLGGDSAEGGTTTESSMKPPKEIEVSSEFVQITESLHQESLSTSALLYYCQCKILRPYS
RLLCLMGLRPSTVENTEHDCILTCCSYKHLVFVLVLMFVGYILQYMTCFRRDRGFDFKNESTTEVEDREYICYGNIAFTY
IVPSLLHFSAYVYALYLFRINDNEQLQSLMERALLVSGGSATQRTVVYSLWISIGLSILWVTASVVSVCIMVADGAIVFR
WLQHSSGEVTILLKGLLVLSTLWHDMVQATLITSYCLQSQLLSLHVQSLREKLLQYVMSHRDWMREIHEFRNLLKYLNED
LAPIVCVLSIVNISFAASGIIWLLKFDITDTQTEPIIGVSVLNTILWALIAVAPFIQAARLTASCIAMQDVGHEVRTRPF
VYETTPEQDLDSILLYTSSLHMTSELFKVPVTGRYLCMAATIGTILIITLGQCHIL
>Melitaea_cinxia_XP_045459319.1_uncharacterized_protein_LOC123669773
MVIEFLCHCLASDLLDSHVLENDKLIAPTMERSTRSSLDGNSVEIGEITESPDTEYMSTSAILHYCKSKILLPYLKILTI
MGLRPVVDASNSTKLAICFSHFHSAQVAVFMCLGYILQYMACFRRDRGFCYKLIPLALTSSLEYDAYKQVCYGNVAFTYI
GPSILHFLGFFYALYLFRIADNEQLQNLMERVFLLSSYAPQGMPTTAKPKRLLRMLWFFIILSILWMCISLCSVNLMMAK
GAIMFRWMETSSSEMILGLKILLIICTLIHDMVQATVITSYCLQAQLLQAHLMFLRERLLNRTITPLNWMREISEFRKLL
KYLNNELAPAVCLFTIVNISWATSGIMWLLNLDKVDTGTEPIAGISILNQLLWISAVIVPFIQAARLSAECRRAQGVGHE
LSARPFLHRDTSPEDIGAVLAYAASLRLRAKLFRYPVAGRFVALLLALALVALFALGMCHYLQ
>Vespa_crabro_XP_046826044.1_uncharacterized_protein_LOC124427312_isoform_X3
MAMKKIYIVDKTDSNNESKNGKDLPHQNHEETIHTSTPSILSELQIHSTEVGEIAEMPNYEHLSTSAVLHYSNFHTFQVA
VFMCIGYILQYMACFRRDRGFCYKLLPLELQIVPNVSKEPMHESVCFGNVIFSHIIPSLLHLIAYLYTVYLFRIKEHEQL
QNLMERAFLLSSNPIHRGNQKRLVRILWFFIALSVVWMIIALITVNIMMAQGVIFFQWLEHSPYQVKILLKILLIICTLW
HDMVQGTIITSYCLQGQLLIAHLYFLRGKLLQHTLPPIDWMKEISEFKKLLKYFNNDLGPAVSIYTVINLSWATAGTIWL
LQYNDDETENNSVTCISIINVVLWILISIVPFIQAARLTTACSMIQSIGHEVRIRPFVYESTPGEDLDTILLYTSSLKMC
ARLFRIPVTGRYLCLLLTVASITILTLGQCQIL
>Photinus_pyralis_XP_031331838.1_nucleolar_protein_10-like
MQVSDPNNVKIYNLSVGKSLPEWLSERKRRAILKKNVDIRKRIELIQDFDMPGVSTSIRISQDGEYVLATGIYKPRVKCF
DVNNLSLKFERCYDAEAVTFEILSEDYSKLVFLQCDRYLEFHSAQGRYHRLRIPKFGRDMKFHSPSCDLFIVGASSDVYR
LNLERGQFLLPFSSNATTINKCAINSVHHLLICGTQEGHVEAWDPRSKTMVGSLDCAFNCISENKSLEGFPSVTALKFDG
ALTMGVGTATGQILLYDIRSNKPFYIKDHMYGMPIKDVEFHFQQDLVFSMDSSILKVWNKINGQLFTSIEATSDFNNLCT
VPGTGLFFLANECPKIQTYYIPSLGPAPKWASFLDSLTEELEESNRENVYDDYKFITKTELESLGLEHLIGTNLLRAYMH
GYFMDIRLYKKAKSVVNPFEFEEYRKKKIRDTIEKARENRVILNKLPKVNKDLALRLMDGQRSEKKKMQIGTSNLLTDSR
FKDLFNNPDFEIDKTTEEFRLINPILAKIEINKQKQLKKKLDKTQEFQPVQEEREGKNSSEESSDSEESSDDEHTWTKET
NQHSTKQKGHSDNLPKQPKMFELRQGEVYKGIQMLNHKKNRSALGERLASEDTSVRLLGSVGNRELTFTLNKYKRHEEIV
KKNKQHREERKKLVRLVPGIKHTNAPFWKVKGKRKLLSTQRRLGDIKCVSREREVMDVPEDLKTDHDHARTDVNPSSSFY
LTLSEDDIADAPFLDGPSHLSVTAVLNYCKLKILRPYLRLLSITGLRSLAVDQVESCTLWYILGLFYTIQVIILMCIGYL
LQYMACFRRDRGFCYKIFNTSEPLLKSMEQDITQLNSEKYEQICHGSVIFSYIIPSVLHLCAYLFGVYTFRSSENDQLPS
LMERVFLASSHLSDGFLSQKKLVKLLWIFVGLGVIWMLLSFMSVNFMMFDGTILFRWFENRSKAVIVTMKVMLIVGTLWH
DIIQATVISSYCLQAQLLTSYLHFLRSKLLQHPIQSIEWMREISEFKKLLKYLNENLSTSACVFIFINICWALSGTLWLL
GYDHIDFQTLPISVISILNVCLWWTLILAPFIQAARLTSACKLIKTVGHEVRARPFVHQGTPGSELDTILLYASSLDMSA
TLFKIPITGRALAFGVTVLAVSVLVIGQCHYLTA
>Acromyrmex_echinatior_XP_011069244.1_PREDICTED_uncharacterized_protein_LOC105155051_isoform_X3
MASVDCNNKYKNDTNLPQQNREEYTEIFVPSILTSITTFQSTDQVDEITEDYENFISTSAVLHYCKHKILRPYLRLLGVM
GLRPTNSDDHFLRCSILSNLHTIQVTIFICIGYILQYMACFRRDRGFCYKIFLEQNGPDNEQQTQEPSCYGNENEQLQNL
MERAFLLSSNPINHGNQKRLVHILWLFIALSIVWIIMALVTVNIQMAERNIVFQWMENSPYQVKIMLKVFLIICTLWHDM
VQGTIITSYCLQGQLLMSHLYFLRGKLLQHVLLPIDWMRDIDEFKKLLKYFNDELGPAVCIYTIVNLSWAVAGIIWLFQY
YVNNGDSNHVTYVSAMNVVLWILISIAPFIQDILPSDGISVYVRMRYSCTAARLTNACSMIRAVGHEIRIRPFVYQTTPG
EDLDSILLYTSSLKMCAKLFKIPIKSRYLCLLLTIGSISILTLGQCEFFS
>Vespa_crabro_XP_046826053.1_uncharacterized_protein_LOC124427312_isoform_X4
MAMKKIYIVDKTDSNNESKNGKDLPHQNHEETIHTSTPSILSELQIHSTEVGEIAEMPNYEHLSTSAVLHYCKHKILRPY
LRLLGVMGLRPTSSDEIDHFSRYCILANFHTFQVAVFMCIGYILQYMACFRRDRGFCYKLLPLELQIVPNVSKEPMHESV
CFGNVIFSHIIPSLLHLIAYLYTVYLFRIKEHEQLQNLMERAFLLSSNPIHRGNQKRLVRILWFFIALSVVWMIIALITV
NIMMAQGVIFFQWLEHRGKLLQHTLPPIDWMKEISEFKKLLKYFNNDLGPAVSIYTVINLSWATAGTIWLLQYNDDETEN
NSVTCISIINVVLWILISIVPFIQAARLTTACSMIQSIGHEVRIRPFVYESTPGEDLDTILLYTSSLKMCARLFRIPVTG
RYLCLLLTVASITILTLGQCQIL
>Copidosoma_floridanum_XP_014206076.1_uncharacterized_protein_LOC106637704
MKVNPTSANESASMSQPVQDAEQGPSSTPSLLSDLHSNEIGEITEMPDYENLCTSAVLHYCKHKILKPYLGLLSVMGLRP
NTEGIERSACLNCLIHYHTFQVVIFMCIGYVLQFLACYRRDRGFCYKAPLIQTEWLSSSTRGGDDYDKLCYGSPAFAYFV
PSSLHLIAYLYTVYLFRVKDNEQLQNLMERAFLLSFNPANRGGQKRLVRTLGLFIGLGLVWLLLALAAVSLMTAREAVSF
RWLEKRFPEAKTGLQVLLVLCTLWHDMVQSTIITSYCLQGQLLISHLNFLKIKLLQHSMSGLEWMKEISEFRKLLKYFND
QYAPAVCIYTIVNISYALSGLVWLIKLGEDNRKMDLLGYTNVVNVCLWIWISVAPFVQAARLTTTCSMMQSIGHEVRVRP
YVYQSTPGEDLDTLLLYTSSLKMCARLYRVPITGRYLCLFVAAGSVSTLTLGLCQFFS
>Frankliniella_occidentalis_XP_026288080.1_uncharacterized_protein_LOC113213279_isoform_X1
MDRFTMDICKMPRFIASSEYPGGQLTHERSSGGTEDDLLSSVDVAEVVDQTGEDLLSTAAVLRYCKFTILRPYTRLLATM
GLRPLTLEPTESQCLSILGHLHLVQALAFMCMGYFLQYMSCFRRDRGFCYKSKPTFSRSAADVVKSHEQVCYGSLVFSYV
LPSLLHLAGYVYALWLFRIRQNEQLQNLMERAFLLSSGPNNAPSSQRYLVRILWLFIGCSILWVSLSLVAVSVMMLDGTV
IFQWLEHSPLELKIALKLLLLFSTLWHDMVQATITASYCLQSQLLTSHLHFLRKKLLQHSLQPLEFMREINEFQNLLEYL
NEELAPAVCIFTVVNVSWASAGLMWIFNYDYVDKDTHPIIVVSVLNVVLWVLASVAPFIQAARLTSACEKTKRLGHDVRV
RPFVYLDTPNEDLDAVLLFTSSLHMQAKLFQVPISGRYLCLLLAGAGITILTLGQCHVFQ
>Thrips_palmi_XP_034237129.1_uncharacterized_protein_LOC117642744_isoform_X1
MSICKMPRFIDDSSEFPGAQLPHQRSSIESEDDLLSSVDVAEVVDQPGEDLLSTAAVLRYCKFRILRPYTRLLAAMGLRP
LTLEPTESRCLSILGHLHLIQALAFMCMGYLLQYMSCFRRDRGFCYKAKPTFARSVADVVKSHDQVCYGSLVFSYVLPSL
LHLAGYVYALWLFRIRENEQLQNLMERAFLLSSGPNNGPSSQRYLVRILWLFIGLSIVWVGLSLVAVTIMMLDGSVIFQW
LEHSVLFFDSPLELKYALTVLLLFSTLWHDMVQATITASYCLQSQLLTSHLYFLRKKLLQHNLQPLDFMREINEFQNLLE
YLNEELAPAVCIFTVVNLSWASAGLIWIFNYDSVDKETHPIVVVSVLNVILWILASVAPFIQAARLTSACENTKRLGHDV
RVRPFVYLDAPNEDLDAVLLFTSSLHMQAKLFQVPICGRHLCLLLAGTGITILTLGQCHVFQ
>Drosophila_kikkawai_XP_017038511.1_uncharacterized_protein_LOC108086161_isoform_X1
MYRHNAESSFCFINRLNGNANNDELQQPGEHEPTSALLDYCKRKFLRPYVAILTLVGLNPISTDMSNVRACCSYVQALMV
LCVLLLGYVLRYICGYRGDRGFNSYRDIRPITNGTDGGAVTPNTIGELLFGYIVPSAFNLMGFISAVLVCKVIDHEQLQN
LIERVFLMSAKPKRLCRMLWFFLGVALALLILLFGYACCVVVMQPAQIVKVSWLAEVLSDWETGLRVGLLITILLQDLVE
IIILSNYYIECYLLRMHLETLSHKLLMHSIDSLDWMREVLEFRKLLERLNQHVSIPVCFLIVMNLAYAFAGLVYLFKDFD
FHFCALKLVLLNIANVVLWLFLGLLPFFVASSVTRVCQNAQANGHQIRVRPFVYHNTSAEDLNSTLLFAASLDMSAKLFR
MPIQPNYLCFAILVVVIVILTLGMCLNLTALGKM
>Cryptotermes_secundus_XP_033606504.1_uncharacterized_protein_LOC111862296_isoform_X1
MSTFNSLAMSGNGSAEVNATPEATIAILKTDEIDSEYVQITESVHQESLSTSALLYYCQCKILRPYSRLLCIMGLRPSAV
ENAERCCILSCCGYKHLVLVLALMCVGYILQYMTCFRRDRGFDYKNESTVEVKDHEFICYGNITFSYIVPSFLHFSAYLY
ALYLFRINENEQLQSLMERAFLVSGGSLAQQRVVYTLWISIGLSILWVTASAVTVSVMVADGTIVFHWLQHGSAGVTTLL
KGLLVLSTLWHDMVQATLITSYCLQSQLLSLHVQLLREKLLQYVISHGDWMREIREFRKLLKYFNEDLAPIICILSIVNI
SFAASGIIWLLKFDLVDTETEPINGVSILNTVLWVLIAVAPFIQAARLTAACVALRDIGHEVRTRPFVYETTPEQDLDSI
LLYTSSLRMTSELFKVPVTGRYLCMAATIGTILVITLGQCHVL
>Drosophila_ananassae_XP_032305924.2_uncharacterized_protein_LOC6494180_isoform_X1
MGLLPPPWLHLMSAAERTADAAWSSGSRSGSRTRSRATSIASSWLHDELQPGEHEPTSALLDYCKRKFLRPYVAILTLVG
LNPISTDMSNVRACCSYVQALMVLCVLLVGYVLRYICGYRGDRGFTSNRDIRPINNGTEGGIASPNTIGELLFGYIIPSG
FNLLAFVSAVLVCKVIDHEQLQNLIERVFLMSAKPKRLCRMLWFFLGVALALLLLLFGYACCVVIMQPAQIVKISWLAEV
LSDWEVWLRVSLLVTILLQDLVEVIILSNYYIECYLLRMHLETLSHKLLMHSIDSLDWMREVLEFRKLLERLNQHVSIPV
CFLIVMNLAYAFAGLVYLFKDFDFHYCALKLVLLNIANVMLWLFLGLLPFFVASSVTRVCQNAQANGHQIRVRPFVYHNT
SAEDLNSTLLFAASLDMSAKLFRMPIQPNYLCFAILVVVIVILTLGMCLNLTALGKI
>Solenopsis_invicta_XP_025994470.1_uncharacterized_protein_LOC105198870_isoform_X2
MASMDYNNKLKNDKDQLQQNHEEHTEVSIPSILTSITTTFQSTDQVGEITEDYENFISTSAVLHYSNFHTVQVTIFICIG
YILQYMACFRRDRGFCYKVLIVGQNELEVDAEQTQSPSCYGNVIFSYLIPSVLHLVAYLYTIYLFRVKENEQLQNLMERA
FLLSSNPINRGNQKRLVHILWLFIALSIVWMIMALITVNIQMAERSIVFQWVENSPYQVKITLKIFLIVCTLWHDMVQGT
IITSYCLQGQLLMSHLYFLRGKLLQHVLLPIDWMRDINEFKKLLKYFNDELGPAVCIYTIVNLSWATAGIVWLFQYYIND
MNNNPVIYPVTYVNVMNVVLWILISIAPFIQAARLTNACSMIRAVGHEIRIRPFVYQATPGEDLDSILLYTSSLKMCARL
FRIPIKGRYLCLLLTISSISVLSLGQCQFFS
>Drosophila_miranda_XP_017146569.2_uncharacterized_protein_LOC108158607_isoform_X2
MYRNNADSSFCFINRLNGNPNDDLQQPGEHEPTSALLDYCKRKFLRPYVTILKLVGLNPISTDMGNVRACCSYVQALMVL
FILLMGYTLRYICGYRGDRGFTSYRDIRPINNSTDSGIAPPNTISELLFGYVVPSVFHLLAFVSAVLVCKVIDHEQLQNL
IERVFLMSAKPKRLCRMLWLYLGLAPALLMLLFAYACAVVVMQPAQIIKVAWIADALSDWELCLRTGLLCTILLQDLVEI
LILSNYYIECYLLKVHLESLSHKLLMHSIDSLDWMRQVLEFRKLLDRLNQHVSVPVCFLIVMNLSYAFAGMVYLFKDFDF
HFCALQLVLLNIVNVMLWLFLGLLPFFVASSVTRVCQIAQANGHQIRVRPFVYHNTSAEDLNSTLLFASSLDMSAKLFRM
PIQPNYLCFAILVVVIVILTLGMCLNLTTLGKI
>Drosophila_subobscura_XP_034652590.1_uncharacterized_protein_LOC117891294
MTTPTSTTAAAAAATAATTEEELWSSRATSVASSWLHDELQPGEHEPTSALLDYCKRKFLRPYVTILTLVGLNPISTDMS
NVRACCSYVQALMVLFILLVGYVLRYICGYRGDRGFTSYRDIRPISNSTDGGIATPNTIGELLFGYVVPSAFNLMAFVAA
VLVCKVIDHEQLQNLIERVFLMSAKPKRLCRMLWLFLGLALTLLVLLFAYACAVVVMQPAQIIKVAWLAEPLSDWELCLR
TGLLCTILLQDLVEIVVLSNYYIECYLLKVHLESLSHKLLMHSIDSLDWMREVLEFRKLLDRLNQHVSVPVCFLIVMNLS
YAFAGMVYLFKDFDFHFCALQLVLLNIANVMLWLFLGLLPFFVASSVTRVCQSAQANGHQIRVRPFVYHNTSAEDLNSTL
LFASSLDMSAKLFRMPIQPNYLCFAILVVVLVILTLGMCLNLTALGKI
>Drosophila_busckii_XP_017839376.1_uncharacterized_protein_LOC108597363
MYRNNADSSFCFINRLNGAAALNDELQQPGEHEPTSALLGYCKRKFLRPYVAILTVVGLNPISTDMSNVRACCSYVQALM
VLCVLLLGYVLRYMCGYRGDRGFTSYRDIHPTKNGSDVCGAASAATVSNTIGELLFGYVVPSVLNLLSFVSAVLVCKVIE
HEQLQNLIERVFLLSAKPKRLCRMLWLYLGVALTLFVLLFGYACCVVIMQPAQIIKVAWLAEVLRDWELSMRIALLCTIL
LQDLVEIIVLSSYYIECYLLRVHLETLSHKLLMHSIDSLDWMREILEFRKLLERLNQHVSVPVCFLIVMNLSYAFAGLIY
LFKDFDFHYCALKLVLLNIANVMLWLFLGLLPFFIAGSVTRVCQNAQANGHQIRVRPFVYHNTSAEDLNSTLLFASSLDM
SAKLFRMPIQSNYLCFAILVVTIVVLTLGMCLNLSALGKF
>Musca_domestica_XP_011295853.1_PREDICTED_uncharacterized_protein_LOC101900519_isoform_X1
MTSPKVNKTIVSTDAVLTDWDGHIALMEQPDLSTIPPYNGSSPNGQNNESEETKENKEPSGDKENGYAQQQMGASKESDS
ESSDSIQSMSLKSEDEAKSSDSDGPACSTKPVAYTSLSTSTSEGRETLGITTVLGRHTSTDAISRPPLSRGGSFYHPLTT
GSSIVAVSMTEILNEDYQNEPTSAILNYCKRTFLRPYMIILSLVGLNPISTDTTKCRSFLSYFQCLSLVVVLIFGYFLQY
LSSYRGDRGFSTNLKSLHLTDENASLASQPDYNASQTIGELIFGYVIPFLLDLAGYVSAIICCKFIDQEQLQNLIERTFL
MSMQPKRLCRILWLHIALAFIIFGCLYAYVVPVVVMQPTIIKVKWLSHMETDLGLSVKILLLLTIAAQDIIEIIILSSYC
IECYLLKIHLMTLSQKLLLHSIDSLDWMREILEFRKLLDRLNNHVSIPVCFFIVMNLAYAFAGFIFMFKDFDFHYSALKI
VILNFINVVLWLLLGLMPFFMASSLTHACQTVKGNGHFLRVRPFLYHNTSTDDLNSMLMFASTLDMSAKLFRMPIQSNYL
CFAILVLSIVVLTMGMCFNLSLLGMF
>Chrysoperla_carnea_XP_044739766.1_uncharacterized_protein_LOC123301098_isoform_X1
MYFEWSEFQNSSVDLTTHDQKLSGTAVNGISDEKSDGSTNSKKASEESTSNIIKNSNSQSRLARSHQTEHTSSLQSLSIG
EIMEAPEADNMGVTAILNYCKCKILRPYLRLLASIGFRPISLDIPDTNICVDFLSVFYLLVVIIFLIIGYLLQYMSCFRR
DRGFCYTLVPLLATPYENAEERAYRQICYGSTGFSYIIPSVLHFSAYLYSLYLFRVSNNEQFQSMMERVFLLSSGPYDGS
SGQRGLLKTLWIFIGCSVVWTMLSLVIVSVMLEEGNITFQWIQTRFYFMIPTYIFSSTLLISTLKILTVICTFLHDMAQA
LVICSYCIQAQLLKSHLHFLRARLMQHFLSPLEWMREIAEFRKSLNYLNDGLAPAVCIFTIVNLSWASSGFLWLMRLDSM
DVQTQPIIVISILNVLLWSVIALAPFLQASRLTASCILMQTIGHDIRTRPLAYQSTPGQELDSIVLYASSLRMNAKLFKV
PITGRCLYLTITVLAIVILTLGQCHYFEIAD
>Drosophila_mojavensis_XP_002006873.2_uncharacterized_protein_LOC6581115_isoform_X1
MTSPTTATATATPSATATATTSTTTIPAATQVETETETETERATSRLSDSPSGLRCSRTTSAVSSWLHELAQPGEHEPTS
AILNYCKRKFLRPYVAILTVVGLNPISTDMSTVGACSSYVQAMMVLFVLLAGYVLRYLCGYRGDRGFSSYRDIRPGGYGN
GSDVCGSASASSTPNTIGELLFGYVVPSVLNLLSFVSAVLVCKVIEHEQLQNLIERVFLLSAKPKRLCRMLWLYLGVALA
LLLLLFGYACSVVFMQQAQIIKVTWLAEALRAWELWLRIGLLSTILLQDLVEIIVLSSYYIECYLLRVHLETLSHKLLMH
SIDPLDWMREILEFRKLLERVNQHVSIPVCFLIVMNLAYAFAGLVYLFKDFDFHYCALKLVLLNIANVMLWLFLGLLPFF
VAGSVTRVCQNTQANGHQIRVRPFVYHNTSAEDLNSTLLFASSLDMSAKLFRMPIQSNYLCFAILVVTIVVLTLGMCLNL
SALGKF
>Drosophila_willistoni_XP_002062725.1_uncharacterized_protein_LOC6639865
MFRHNAESSFCFINRLNGNGNLNDELQQQGEHEPTSAILDYCKRKFLRPYVAILSLVGLNPISTDMSNVRACCSYVQALM
VFFALLLGYVLRYICGYRGDRGFNSYRDIHPATANSTDGGGGAFSPNTIGELLFGYVVPSGLNLLGFVSAVLVCKVIDHE
QLQNLIERVFLMSAKPKRLCRMLWLFLGLALTLLLLLFAYACCVVIMQPEKIIKIAWLAELLRNWELCLRVALLCTVLLQ
DMVEIIILSSYYIECYLLRVHLESLSHKLLMHSIDSLDWMREVLEFRKLLERLNQHVAIPVCFLIVMNLSYAFAGLVYLF
KDFDFHYCALKLVLLNIANVMLWLFLGLLPFFVASSVTRVCQNAQANGHQIRVRPFVYHNTSAEDLNSTLMFASSLDMSA
KLFRMPIQTNYLCFAILVISIVILTLGMCLNLTALGKI
>Hermetia_illucens_XP_037917761.1_uncharacterized_protein_LOC119655775_isoform_X1
MRCRYIDARSDEVLMFNARVTHRCKLFSLFSWCFPITKTLSDIVMNHDNDILYDSIGHNNGNRGISVTPSTSDDADRPLQ
QQSPNNFHDRQHLYQHQHPAQSCSSRGSSNNNAENFGVSRQNLVSSIPTLDYDSMTDVVIDDIADEPTSAILDYCKRKFL
RPYVQILGLVGIRPMSVDTTAFQAFISHLQTVIIFTLLCIGYFLQYFASFRRDRGFNHSRGIEKTVTIERSGYKEAYDCG
ELLFVYIIPATLHVCGFMSAVWVFRMADNEQLQNLVERVFLMSNAPRKLCIALWMFVLGGSVWIGFLCAYVVLLSNAQSN
QMNIQWYENPNTTVQAVVKVSLISTIFVHDLVQMIILISYCIECYLLKLHLYNLKDKLIQHTIETLDWMREVLEFRKLLS
HLNQKVATPICFFTVLNLCYAFAGLIYLFRNYDFQGPVKIFSLSIANLMMWLILGLAPFFAAASVTRACKVTQASGHQIR
VRPFVYHNTPSEDLDSTLMFASSLNMSAKLYRMPIFISYLCFSILIVSLVILTLGMCMNVSLGFI
>Anoplophora_glabripennis_XP_018577167.1_uncharacterized_protein_LOC108915584
MEMDPDRTINNIASSTNLGNEICDEYICIPEASTHLSVTTVLNYCKNKILNPYMRLLSFMGLRPFMNEEQEPCFFLRLFS
YIYTLQVMGFMIIGYFLQYMSCFRRDRGFYYKAKSNKSYLTNELNVIYEHTCDSSLIYSFIVPSALHLVGYLHAVVIFRS
SDDDQLPVLMERVFLSSTNLSSGFISQKKLVKTLWLFVVFSVIWVILSLVSIICMLAEGEISFKWMENSKPWIILMMKIL
LVICTLWHDVVQAAVVSNYCLQAQLLTLYVQFLREKLLQYPVQALEWMREIEDFKKLLKYLNDEIAPSVCLFTVVNLSFT
FSGLIWLFSFNHIEREKLPVFGLNILNVILWIFISLAPFIQGARLTNSCDVLKSVGQEVRTRPYVHQETPAYELDSILMY
TTSLKINARLFSLPIKGKYLCFCGSFAIVIILILGQCHYLN
>Drosophila_innubila_XP_034477993.1_uncharacterized_protein_LOC117784378
MNVTTTEATEATATATATANTTTTTTTEAANTTTATVAQLSESPSLLWSSRATSAASSWLHELAQPGEHEPTSALLNYCK
RKFLRPYVAILTLVGLNPISTDMSNVRACCSYVQAFMVLCVLLVGYVLRYLCGYRGDRGFSSYRDIRPGNGTDICDSSSG
TTSSNTIGELLFGYVVPSVLNLMSFVSAVLVCKVIEHEQLQNLIERVFLISAKPKRLCRMLWFYLGVALSLLLLLFGYAC
CVVIMQPAQIVKVAWLADALRNWELCLRIGLLCTILLQDLVEIIILSSYYIECYLLRVHLETLSHKLLMHSIDSLDWMRE
ILEFRKLLERVNQHVSIPVCFLIVMNLAYAFAGLVYLFKDFDFHYCALKLVLLNIANVMLWLFLGLLPFFVAGSVTRVCQ
NAQANGHQIRVRPFVYHNTSAEDLNSTLLFASSLDMSAKLFRMPIQSNYLCFAILVVTIVVLTLGMCLNLSALGKF
>Tribolium_madens_XP_044267264.1_uncharacterized_protein_LOC123013033_isoform_X1
MAHTNVTVVFTDLEVRENEQKMAEESCLSTSLEHREYPFAEQSRQSSVTAVLNYCKSKILNPYLRVLSLVGLRPLISYQL
ESCFCFQFVNSVYTIQLIVLLILGYLLQYMACFRRDRGFCFKLVNNPYLIQIEDVKQIYEQICHAPLLFSFIIPSVLHLI
GYIHAVLVIRHSDDDQLPVLMERVFLSSNSQSNQRKLVRTLWTFVTLTGIWMSLSLITVVCMMANGTINFKWLENMPEGV
TVGLKILLVVCILWHDVVQATIISNYCLQTQLLTTYLQCLQEKLLQQLVQPLEWIRHIETFKKMLRFVNNELAPSVCVFT
FINLACAISGILWFFDYDNVDKETVPIGGISTLNVILWLLLALAPFMQASRLSNECDILRNAGQEVRTRPFVHQDTPRHD
LDSILLYTASLKLRAKLFSVPITGRYLCLFFMLVGIVILVLGQCHYFTSN
>Lucilia_sericata_XP_037820627.1_uncharacterized_protein_LOC119609783_isoform_X1
MLSSNAILTDWDGQINVLERQDLPLLYRGAARENQEDSLNNLQTNSKHLGNISRENSIEKQRNIHKTISTDNHNNIVDDR
DASIYGAISESLTGRHECHDNISRASSSRFGSIYQQVAAGSSMLADSITEIMSDDYQNDHEPTSAILDYCKRKVLRPYVA
ILSLVGLNPISTDTTRCKAYLSYLQCTILIIILLFGYFLQYLSAYRGDRGFSTNTKNVESIDESKDDSAYTIGELLFGFI
IPCSLDLAGYVSAVIICKFIDHEQLQNLIERTFLMSMQPKKLFRTFWLHIVGAFVLCCCLYAYFIPVVILQSPIIPYKWF
GDLETIWQLFVKVALLITLSVQNLIEIIILSSYCIECYLLKVHLLTLSQKLLLHSIESADWMREILQFRKLLERLNNNVS
LPVSFFVIMNMAYAFAGFVYMFKDFDFHYCAMKTVILNFTNVLLWLILGLLPFFIAASLTQACQSVRNNGHQIRVRPFVY
HNTSTEDLNSMLIFSSTLDMSAKLFRMPIQSNYICFAVLIISIVILTLGMCFNLSIFGIPKL
>Nicrophorus_vespilloides_XP_017769853.1_PREDICTED_uncharacterized_protein_LOC108557720
MDLVQTCKNNDGGGVAGGGEESTRTPNNRASSLTFSVGDIADVQVLLETPSHYSVTTVLTYCKKKILRPYLWLLNFVGLR
PICIECQDTFSCAEFFNYVYTIHIIMFLGVGYVLQYMACFRRDRGFGYNKPNLLSSTPDYVFEQICRSSLTFSFFLPNIL
HLMGYVYAVTVFRSSDDDQLPSLMERVFLSLSNLSDCFVCQKKLVRTLRIFVTVSGMWIILSSVSVNYMMAESTIEFKWI
DKNSQAMVLLIKILLVICTLWHDMVQAIIILNYCLQAQLLTAYLSFLRAKLIQQPLLPTEWMKDIEEFRKLLMFLNYHLA
PAVCVFTLVNVSYAVSGILWILDIDNLDRESVSTIGINIMNVSLWSFIALVPFVQAAKLTNVCEIIRGIGHEVRTRPFVH
QSTPGHKLDSILLYCSSLRMNATLFGVPITIRYLGFFVTLCGVIILVLGQLHYLNAK
>Aethina_tumida_XP_049821826.1_uncharacterized_protein_LOC126265241_isoform_X1
MFHLWFWNLGNENYYEEKMDEDSDIEPMINMVLPESSTHHLSITNVLDYCKSKIINPYLRLLSLMGLRPLIYEQHEPGCC
TDVANFLYTSLVVLLMICGYVIQYMACFRRDRGFCQVRQQHQQQQYGELLDARAVNVTYVYEKTCDGSVLFTFITPSVLH
LFGYIHAVMVFRGSDDDQLPILMERVFISSANLPNGFLSQKKLVRTLWWFVSVSLIWMLLSMVSVNSMMIAADDIVTFKW
LQDCPPYVGTIMKVMLIVCTLWHDIVQASVISNYCLQAHLLTCNLHFLRQKLLQYPIRPLEWMRDIEDFKKMLRHFNQQI
APSVCLFTIVNLSCSIAGLLWLFKFDRIDTETLPVFGTSVSNVILWILISIVPFVQAARLTNACEIIKAVGQEARIRPFV
HQDTPAFELDSVLIYASSLKIDARLFYTPIHGKYLCFLVTVSVIMLLVLGQLHYYLL
>Scaptodrosophila_lebanonensis_XP_030375457.1_uncharacterized_protein_LOC115624764
MYRHNAESSFCFINRLNGAPNDELQQTGEHEPTSALLSYCKHKFLRPYTLILSVVGLNPISTDMSPVRACCSYVQALVVL
CVLLLGYLLRYLCGYRGDRGFNSYRDIRPYSLESSDGANATTNTIGELLFGYVVPSSLNLLGFGAAVFICKIVDHEQLQN
LIERVFLMSAKPKRLCRMLWLFLGVAFALLLLLFAYACCVVLMQPEQIIKVAWLAAMLQEWEACLRASLLCTILLQNLVE
VIILSSYYIECYLLRVHLQALSHKLLMHSIDSLDWMREVLEFRKLLERLNQHVAIPVCFLIVMNLAYAFAGLVYLFKDFD
FHYCALKLVLLNIANVMLWLFLGLLPFFVAASVTRVCQSAQANGHQIRVRPFVYHNTSAEDLNSTLLFASSLDMSAKLFR
MPIQPNYLCFAILVVALVILTLGMCLNLTALGKI
>Leptinotarsa_decemlineata_XP_023019496.1_uncharacterized_protein_LOC111508285_isoform_X1
MDILSQVAGIKIKQNLKEMEYDESPTMQSNSSSSLEDQHVCEVPDSYTDLRSVTTVLYYCKRKILNPYMRFLGFMGIRPL
CESQDSCTCLKLILTRSYTVLIISLLIVGYLLQYMACFRRERGFCYVTRTGRLTLSREIDDVYDRSCYGSVAFSSILPSL
MHLVAYLHMVYVFRSTDDEYLPILMEKVFVISTNLSAGTMSQKRLVKMLWVFVIFSIVWMSLSIFAVICMMCDGDIHFKW
MMRSSLPLIFMKILLVSCTLGHDVVQATVISNYCLQAQLLTSYVQFLREKLLQFPVIPLEWMRDIEDFKKLLNYFNHNIA
PPACLLVVVDISFAVSGIIWILGFDHIDTETLPIFGLSILNIILWIFMASVPFVQAARLSNSCEVLKTVGQEARTRPYVH
QNTPTTELDSVLLYTSSLQISAKLFYIPITLRKLCFCLTVSSIVILILGQCHYLISK
>Stomoxys_calcitrans_XP_013113255.1_PREDICTED_uncharacterized_protein_LOC106091318
MMSSNVNKEIVSADAVLSDWDGQIALLEQPAISTICNGSIRSPNGQSKADNTLAYNTSQSDSQGYIELNVHGDSSDTEES
IKSMSIKSSEADPNDKNNGNVIEEPTSSRTEYASLSVQALASQTRDALGITSAMGRNTSTEIINRPSLSRVGSYYQPLTT
GSSMVAVSMTEILNDDYQSEPTSAILDYCKRTFLRPYMMVLSLVGLNPVSTDITKCRSFLSYFQCFTLIAVLVFGYFLQY
LSSYRGDRGFSTNLKGLHSSDDNASLTEPPDNGSTNTIGELVFGYVIPFTLDLAGYASAIICCKLIDQEQLQNLIERTFL
MSMQPRRLCRLLWLHIVLAFVIFGCLYAYVLPVVVIQPTIIKVKWLVHLEASLGLSVKILLLTTIAVQDIIEVIILSSYC
IECYLLKVHLLTLSQKLLLHSIDTRDWMREILEFRKLLDRLNNHVSIPVSFFIVMNLAYAFAGFIFMFKDFDFHYSALKV
VVLNFINVVLWLLLGLLPFFMAASLTHVCQTVKANGHQIRVRPFVYHNTSTDDLNSMLMFASSLDMSAKLFRMPIQSNYL
CFAILVLSIVVITMGMCFNLTLLGMF
>Ctenocephalides_felis_XP_026469894.1_uncharacterized_protein_LOC113373835
MDSNTSETTSILSETHQSVRTPDSESHNTSAVLDYCKCKLLLPYACILGLMGLRPMSIERSATWSPTSLLGHTQTAFIGI
SLLFGYFIQFATCFRRDRGYCLRNNNSSSDILVKSSQWPNDERICNASILFSYVIPGLLHFFGYIYSVIIFRISDNEHLQ
HLIERVFILSSSPGELTKNPKKILRVLWSFIIFGLLWTLCSCMTVEITIVGFIFRPSMFKTILKALVIYTTLCQDAVQAT
VIACYCIQVQLLKYQLQFLRERLVQRTIQPLDWMREISEFRLLLRHLNEKVSPAIGLFTIVNVSWTCSGLIWLLNYDNIE
SSKLCHITAHIINVFLWLVITAAPFIQAARLTTTCVSLKSVGHEIVVRPFVHMDTSHEDLHTVLLYTSTLSISAKLFRIP
VTPRYLCFIISMTSVITLILGMCHFLQFSP
>Agrilus_planipennis_XP_018336497.2_uncharacterized_protein_LOC108744996
MCIFHIWGHTKAMDTPQNSKAAVIGNETQLDAGSSSLNSTDDIVEVSYSDNQTHLSITAVLSYCKRKILSPYLLFLSLMG
LRPLALERYETSIFCDILSYVYMFVITTFMVFGYILQYMACFRRDRGFCYSFNSQSDISANIIYSEWGIDKQERFNRICH
GSLVFTFIVPNCLHLFGYLYAVYVIRSSDDDQLPCLMERVFVSCSYISNGFLNQKRLVKILWFSIFLGLIWIILSLISII
LLLLQDGISFRWLENSSSITVVLLKILLVTCTFFHDMVQATVISCYCLQAQLLTSYLQFLKAKLLESPVQAIEWMREIYE
FKKLLRYLNEDLAPPMCFFTFINLAWTTTGILWSLGYDHIDVITVPVLGINILIITLWAALSLAPFFQAARLTNACKLIK
GVGHEVRIRPFVHQDTPAHDLNSLLLFASSLDIEAKIFRVPIHGRYLAAIITTAAILILILGEIHYLS
>Rhagoletis_zephyria_XP_017466575.1_PREDICTED_uncharacterized_protein_LOC108359283
MLPSSSNARCSSEESLINWSNQNAVAHRSKSVPRMYGCVDTLATASSLPNNPNSTRNFSANQNSPPSIECNVAVTRTGSR
GSDVYTAPNLRQHLRQNSDYDTGNNHNKNNGSSSNNNNNNYHHQQHRHHFKQHHGCTTSRYSSTGGGVGVGGGGSSSAAL
LHLSTTRLDPFSAPTTTVGSSLFGDSMTEIAVDDLRNTHEPTSELLDYCKRKFLRPFIIVLSLVGVNPIPTDTSKILCCL
NYAQALLVLLILLFGYFLQYVCSYRGDRGFIAHDQDLITDPNSNATYTVGQLLFGHIFPNALNLSSFISAVIVFKILDQE
QLQNLIERVFLTTLVPRRLCKILWLYLLCGVVLLALLFAYTIPSVLLQSRIIQVKWFTGILADWELATKIVLIVTLFIQD
LVEVIILSNYCIQCYLLRIHISSLSHKLLMHSIETVDWMREVLEFHKLLEHLNRHAAVPVCFLTIMNLAYAFAGLIYIFN
DLDFHYSALEIVILNIFNVLLWLLLGVIPFVLAASLTQACQKAQSNGHHIRARPFVYHSTSSEDLNSTLLFSSSLQMSAK
IFKMPIQPNYLCCALLSISILVLTLGMCLNPSVIGIF
>Zeugodacus_cucurbitae_XP_011179507.1_uncharacterized_protein_LOC105210334
MFPSTNARCNSEDSLISWSNRNAVAQRSKSVPRMYGCVETTAASTSAASQINNPHNNFGPHNHNHNCRHSIACAVAGAPG
RRENDAALSALNVQQHLRQTSDSNAGGNNNNHNHGGHIAYRQHTHQQHHVGSPNRYSYSGGGVAGGVGSSSGALLHLSTN
RLDPFSAPTTTVGSSLLGDSMTEIVVDDLRHAHEPTSELLDYCKRKFLRPFIIVLSLVGVNPIPTDTSKVLCCLNYTQAL
VVLLILLFGYFLQYLCSYRGDRGFIAHDQDLTNDPNSNATYTVGQLLFGHIFPNLLNLSSFISAVIVFKILDQEQLQNLI
ERVFLTTLEPRHLCKLLWSYLLSGVVLLAFLFAYTIPSVLLQSRIIQVKWFTGILADWELATKIVLIITLFVQDLVEVII
LANYCIQCYLLRVHISSLSHKLLMHSIETTDWMREVLEFHKLLEHLNRHAAVPVCFLTVMNLAYAFAGLIYIFNDLDFHY
SALEIVILNIFNVLLWLLLGVIPFVLAASVTHACQKAQANGHHIRARPFVYHSTSTDDLNSTLLFSSSLQMSAKIFKMPI
QPNYLCCALLSISILVLTLGMCLNPSIISIF
>Ceratitis_capitata_XP_004517650.1_uncharacterized_protein_LOC101453730
MFPSPNARCNSEDSLVNWSNQNAVAQRSKSVPRMYGGCADAGNPIANNATTAVGSSQPSRPSSYGAYNNIPHSMGCAVAG
STASRRGNDGISAVQVHQYLRQSSEQNTPNKSISNNQLQYRQHVNQQHQTYPTNRYSYSGTCMGAGAGVSVGVGAAAAMG
SSSAALLHLSTNRLDPFSVTTTTVGSSLLGDSMTEIVVDDLRNMHEPTSELLDYCKRKFLRPFITVLSLVGVNPLPTDTS
KILSCLNYTQALVVLLTLLFGYFLQYLCSYRGDRGFIAHDQDLPTNPSSNATYTVGQLLFGHIFPNALNLSSFISAIIVF
KILDQEQLQNLIERVFLSTLVPRRLCRFLWLYLFCALVLLLLLFAYTVPSVLLQSHIIQVKWFTGILADWELGIKVVLII
TLFVQDLVEVIILANYCIQCYLLRVHISSLSHKLLMHSIETTDWMREVLEFHKLLDHLNRHAAVPVCFLTIMNLAYAFAG
LIYIFNDLDFHYSALEVVILNIFNVLLWLWLGVIPFVLAASVTHACQKAQSNGHHIRARPFVYHSTSTEDLNSTLLFSSS
LQMSAKIFKMPIQPNYLCCTLLSISILVLTLGMCLNPSIIGIF
>Drosophila_bipectinata_XP_017087387.2_uncharacterized_protein_LOC108118952
MYRNNAESSFCFINRLNGNANDELQQPGEHEPTSALLDYCRRKFLRPYVAILTLVGLNPISTDMSNVRACCSYVQALMVL
CVLLVGYVLRYICGYRGDRGFTSNRDIRPINNGADGGIPILLVCKVIDHEQLQNLIERVFLMSAKPKRLCRMLRFFLGVA
LALLVLLFGYVCCVVVMQPAQIVKISWLAEVLSDWEVWLRVSLLATILLQDLVEVIILSNFYIECYLLRMHLETLSHKLL
MHSIDSLDWMREVLEFRKLLERLNQHVSVPVSVCFLIVMNLAYAFAGLVYLFKDFDFHYCALKLVLLNIANVMLWLFLGL
LPFFVASSVTRVCQNAQANGHQIRVRPFVYHNTSAEDLNSTLLFAASLDMSAKLFRMPIQPNYLCFAILVVVIVILTLGM
CLNLTALGRI
>Dendroctonus_ponderosae_XP_019767314.1_uncharacterized_protein_LOC109542509
MMKTHLDMENKALSHDDQSLEANLISSTSMGDEHNVMIMEDSFDPYSITGILTVCKRELLGPYMRFLSLVGLRPIIGEHS
QWGCCVKWLNAMYSMQVVIFLLLGYCLQYMSCFRRDRGFGSMTSTHLHSKLHLKAMYEKSCTGSLSSSFIFPSLLHFTGY
LYASVVFRTNDDNQLPVLIERVFLTSSHLPNMQLHQRQIVKTLWTFVVGSFVWMLATIGLVSYMMVEGDVTMKWFEDGPF
QVQLTLKILLVVCLIWHDIVQASVISNYCLQAQLLRSYVQFIREKLLQQSIRPLQWIRDIEEFRKLLTYLNQEVAPSVCI
FTLINGTYAISGTLWLLAAHYELSNDIVPIYTGVNIANVVLWWFIAAAPFVQAARLTIACNNMKTVGQEVITRPFTHMNT
PFQDLNSILIYTASLKIKAKLFNLPISGKYVGISFALLSVLFLVLSQSNILEIAFQS
>Lucilia_sericata_XP_037820637.1_uncharacterized_protein_LOC119609783_isoform_X2
MLSSNAILTDWDGQINVLERQDLPLLYRGAARENQEDSLNNLQTNSKHLGNISRENSIEKQRNIHKTISTDNHNNIVDDR
DASIYGAISESLTGRHECHDNISRASSSRFGSIYQQVAAGSSMLADSITEIMVLRPYVAILSLVGLNPISTDTTRCKAYL
SYLQCTILIIILLFGYFLQYLSAYRGDRGFSTNTKNVESIDESKDDSAYTIGELLFGFIIPCSLDLAGYVSAVIICKFID
HEQLQNLIERTFLMSMQPKKLFRTFWLHIVGAFVLCCCLYAYFIPVVILQSPIIPYKWFGDLETIWQLFVKVALLITLSV
QNLIEIIILSSYCIECYLLKVHLLTLSQKLLLHSIESADWMREILQFRKLLERLNNNVSLPVSFFVIMNMAYAFAGFVYM
FKDFDFHYCAMKTVILNFTNVLLWLILGLLPFFIAASLTQACQSVRNNGHQIRVRPFVYHNTSTEDLNSMLIFSSTLDMS
AKLFRMPIQSNYICFAVLIISIVILTLGMCFNLSIFGIPKL
>Anopheles_stephensi_XP_035898570.1_uncharacterized_protein_LOC118506046
MDQSTVVGATTISSSSLSTTSNVLTLAPDASHSSDMECIEENVIIDEITEAEPTSVTLRFCKRKFLRPYVIILSLAGLRP
NSSDVEILGRCVGHLQTILVLLFLIIGYVLQFMCGFRRDRWFMEPNQSTPLSTTPAPAPTTSAIPYPVKLYPNWTIRDST
LAEYEGSNSTTLNTPEPEHLGLLASGEAIFTYLVPALLHLNGYLMAVFIYRFADNEQLQSLVERVFILSSNPRRLVLTLW
LYFGLGLVWLGVSIAYVTLLGVDGITVSERFLSFGWTERTMAGWATHAAEVLRALLTVTLFFHDLVQMVVIVSYGLMCYM
LRCYLKALKEKLLLHTIEPLNWMREICEFRKLLHHLNTKISLPVASLTVLNLSYTVSSVAHLFHDMTACPINIFTASLAN
ILLWLVIALVPFFQAASLTVTCRQTQSCGHLISIRPFVHRNTSSEDLNTVLLYASSLKMSAKLFRMPVSAHYLCFLVLVC
FIGVLTFGMCLNISLGRL
>Limulus_polyphemus_XP_022252939.1_uncharacterized_protein_LOC106468871_isoform_X1
MSYSIHGQVQNASLFIPNKHSDMTTVPTVLTADSSNHQFRRFSSQTDPDEINISSHSNTISDGGAFVSVEASNYSDFQSV
EVSTSAVLHYCKRKILIPYFRLLALLGWRPLLSPGTPQDVNVCVKVFNTGYTITVLAFIVIGYILQYAACFRRDGFGPYV
MERSVLPQLKVTSARPSSLFLYHYPLEFNNSYYKHLSFPIQPQTQQHCNGSAVGIYILPDVLHLSSYIYVLYQMRVPERE
QLEHLMERVFLQTTVTHAWHLSQRKLIRRLRAFLGMGLCWVLLSVSPQILHMMSDFEINFTWMNPHYNFLRILLIVLMLV
TLLWNDIVCVAIATSYSVHCQLIISYLENISYAVREKTLSFQEFYKEIMEARKFINYLNEDQAVGVSLLILNYGCQTTTA
IYGFVSDTSNSTRDVFIFISVLSSVVLWIILLAFPVIQAARLTSSCRALRKLGHELRARPFGYQDTSQDDLDSVLLYTTS
LKMQAKLFRTPVRGAYLILGLTVLSFILLLLAQLNDIHLG
>Harmonia_axyridis_XP_045472084.1_uncharacterized_protein_LOC123678871_isoform_X1
MESDENVGTEQRQFLVDGEYLINVKDHVIADINPEASSTYSATTILNYFQEKMITPYLRLMRLMSLRPLITAQENCAFFE
CLNFFYVLILLLLMIAGYFLQYMSCFRRDRGFCYVVQTTDMYSAVGVSEKFIQDKICYGSTVFSFILPGCLHLVAYLHAI
YVMRRSDDDQISLLMERVILASSNLSNGFIVQKKLMKTLWIFLTVSAIWMLMSSISIASMTYEGNIDFKWIPETRSPNLD
ITLKVLLVATILWHDMIEGIIIANYCIQTQLLISYLFFLRERLLQYAVEPIKWMRDIEEFRKMLNYVNSEVSLSVSIFTL
VNISYAISGILWLLKLDVVDKKPMPIVGISLMIILLWIFIAVIPFIQAIRLSNACEMLKDVGHKVRIQPFVHSGTPTSEL
DSVLLFTSTLRINAKLFNNIVTGSNLCFCLVITCIGILVLGMCHYLAF
>Anopheles_maculipalpis_XP_050067239.1_uncharacterized_protein_LOC126556082
MDQSSAVGATTISSSSLSTASNVLTHAPDASHSSDMECIKENVIIDEITEAEPTSVTLRFCKRKFLRPYVIILAMAGLRP
NSSDVEFLGRCVGHLQTILVLLFLFIGYILQFMCGFRRDRGFIGPNQSTPLSTTPSALSTATSMFPDTVKLYPKWTSPDQ
TIDDYDGNNNITLNTHEPGHLGLLASGEAIFTYLVPALLHLNGYLLAVFIYRFADNEQLQSLVERVFILSSNPRRLVLTL
WLYFGLGMVWLGVSIAYVTLLGVDGITVFERFLSFGWTGALTGWTAEVVRSLLIVMLFFHDLVQMVVIVSYGLMCYMLRC
YLKALKEKLLLHTIEPLNWMREICEFRKLLHHLNTKISLPVASLTVLNLSYAVSSVAHLFHDMTACPINIFTASLANILL
WLVIALMPFFQAASLTVTCRQTQSCGHLISIRPFVHRNTSSEDLNTVLLYASSLKMSAKLFRMPVSAHYLCFLVLVCFIG
VLTFGMCLNISLGRW
>Anopheles_albimanus_XP_035786205.1_uncharacterized_protein_LOC118463619
MDQSTTAATISSSSLSTCSNALTHHQHQHHGPDASLLGSDMECIEENVIIDEITEAEPTSVTLRYCKRKFLRPYVIILAL
AGIRPSSTDLEFLGRWVGHLQTALVLCMLCLGYVLQFLCGFRRDHGFPTTNDVIPAFAAPAAATVSGVATKSWSADASRA
YETSNGSTTWKPLASTGGDSSPNRTHLIIETDHSGLAGSGEAIFIYLIPALLHLNGYLLAVFIYRCADNEQLQSLVERVF
ILSNNPRRLVRTLWLYFGLGVGWLGASIAYVLVLGGDSTSAYERFTTFRWPLHFNASPTAEMLKGILTVTLFCHDLVQMV
VILSYSLICYLLRCYLKALKEKLLLHTIEPLNWMREICEFRKLLYHLNTRISLPVASLTVLNLSYTVSSVVHLFRDMTAC
PINIFTASLANILLWLFISLMPFFQAASLTVTCRQTQSCGHLISIRPFVHRNTSSEDLNTVLLYASSLKMSAKLFRMPIS
AHYLCFFVLVCFIAILTFGMCLNISLGAH
>Anopheles_gambiae_str._PEST_XP_314507.4_AGAP010540-PA
MDQSSAVGATTISSSSLSTTSNVLTHAPDASHSSDMECIDENVIIDEITEAEPTSVTLRFCKRKFLRPYVVILAIAGLRP
SSSDVEFLGRWIGHLQTFLVLLLLIVGYMLQFLCGFSIGDRYFLTESGNLTINLNREPGHLGLLASGEAIFIYLVPALLH
LNGFILAVFIYRFADNEQLQNLIERVFILSSNPRRLVLTLWLYFGLGLVWLGVSIAYVTLIGIDGVTVFERFLSFGWTGG
LARWTHTGELLRALLSVTLFLHDLVQMVVIVSYGLMCYMLRCYLKALKEKLLLHTIEPLNWMREICEFRKLLHHLNTKIS
LPVASLTVLNLSYTVSSVAHLFHNMTACPINIFTASLANILLWLVIALVPFFQAASLTVTCRQTQSCGHLISIRPFVHRN
TSSEDLNTVLLYASSLKMSAKLFRMPVSAHYLCFLVLVCFIGVLTFGMCLNISLGRL
>Bradysia_coprophila_XP_037042344.1_uncharacterized_protein_LOC119078748_isoform_X1
MAGIACQSSSNSIPRNDREELVGSSFNINSRGSLDFDSLNDVDVIVDVTESEPTSIVLSFCQRRFLLPYVNILGVVGLRP
ITVDSSQCSIWFGHLQTLFVIVLLLIGYLIQSFTGFRRDRGVTTQNVMITFDNYLNESHTTFGETIFVFVVPSLLHFIGF
ISAVYVLRIADNEQLQNLVERVFILCQLPNRLFLMLWFYISCGLIWLLLMASCIVFVESHSPGITENLKAFRNISPDFQY
WISIILIASIIGHDLVQVVVLSSYAIQCYLLRHYLYILNDKLIQNTIEPIDWMREMCEFRKLLHHLNKKTAKPVCFFTVL
NITYAIAGFAYLIKTYVESNAPIKMFSMNVGNILLWLVIAFYPFFQGAALTEACMVARTSGHQIRIRPFVHHNTSSEDLN
SVLLYSSSLQMSAKLFRMPIQGNYLFCVILILLVVILAMGMCVKVYLGLS
>Aedes_aegypti_XP_021705968.1_uncharacterized_protein_LOC5565490
MNSTPRERDKSHTTNERSTCSSLNLLHALSDDSEIDCLEENIVIDEITELEPTSMVLRYCKGKFLRPYVCILGLVGLRPN
AVDVDLCTLLGHLQSIMVLTLLLAGYVLQYLSGFRRDRGFSTLDPPPAIGELSHQISTTNDDFPAPVTTPVPTSVGFATV
SGSIMKTIMLNTSEMIFIYIIPALLHLGGFVIGIYIYRFADNEHLQCLIEKVFILCNVPRRLVVTLWVYFILGALWLAGS
TAYVYLLTLKHSYVIASFPRWNSWDELDPTERDYVRIFLCVSLFFHDLVQVVIIISYSLMCYLLRCYLVGLKEKLLLHTI
EPLNWMREICEFRKLLHHLNAKISLPVACLALLNLSYMFSSVVHLFQDMNSCPIRVFSYTVANVLLWLVISLMSFFQAAS
LTASCRQTQTCGHLISIRPFVHRNTSSEDLNTVLLYASSLNMSAKLFRMPINAHYLCFVVFVSILALLTFGMCLSLAIGG
DVP
>Coccinella_septempunctata_XP_044750271.1_uncharacterized_protein_LOC123310715_isoform_X1
MSFILYESKVKNVPVPDTAKKREMECDNQVRTQQRDYLEEAEYLINVKEHVIAEINPEASSTYSATTILNYFQEKMISPY
LRLLSLMSLRPLLTIQENSPLLEFVNIFYVTVLMLFMIFGYFLQYMSCFRRDRGFCYLIQNPNIYEGVGVSEKYIQEKIC
YGSTVFSFILPGSLHLIAYLHAIYVMRSSDDDQISLLMERVILASSNLSNGFIVQKKLMKTLWVFISVSVVWILMSSISI
ASMTNEGNIDFKWIPESRSPTIDICLKVLLVATILWHDMIEGIIIANYCIQTQLLISYLFFLRERLLQYAVEPIKWMRDI
EEFKKMLNYVNSEVATSVSIFTLVNISYAISGILWLLKLDVIDKKTIPILGISLMIILLWIFISTIPFVQAIRLTNACEM
LKDVGHKVRIQPFVHSGTPIAELDSVLLFTSTLRIHAKLFSNIVTGSNLLFCLVITCIGILVLGMCHYLAF
>Contarinia_nasturtii_XP_031630458.1_uncharacterized_protein_LOC116345334_isoform_X1
MITTSSEESLIDVQGSSGSQPEGSNSDLVRLDNENLDDIVIDYLIDSEPTSAILSFCQRKFLLPYVYILSLVGLRPITID
TSDLVAYLGHIQTVFVVVILTTGYFIQYFSYFRRDRGFTNTTYPPIEPPLQFSSPKQVTAYYGETIFVYGVSSILHFCGF
LASTYVFRIADNEQLQNLVERVFILHNFPNKLIYMLWSHIACGILWLTLMTSHLIVMETDNIDVMKIIWLGEPTANTQTI
AKILLVVTTFAQDLLQVIVLTSYSIQCYLLRRYISILQAKLLQNTIDSLDWMREMSEFRKLLSHLNTKVAMPVCLFTILN
LSYTFSSIVYFIKIYNQFTNNKIVIMAVINILLWLILGLYPFFQAAALTYACESAQTCGHQVRIKPYVHYNTSLEELNSI
LLYASSLRMSAKLYRMPIHGSYVFFIILCIVVSTLTFGMCLNISLGIVQP
>Anopheles_darlingi_XP_049538662.1_uncharacterized_protein_LOC125953252
MDQSTTAATISSSSLSTCCNALTHQQHHHHHHHQGADASLLGSDMECIEENVIIDEITEAEPTSVTLRYCKRKFLRPYVI
ILALAGIRPSSTDLEFLGRWVGHLQTTLVLCLLCLGYVLQFLCGFRRDHGFPTTNDITPAAATTGASVKSWFTFTSRAHE
ASNGAESTTWNPLVAASNDSEVSPNRTHLIEAEHTGFAGSGEAIFIYLIPALLHLNGYLLAVFIYRFADNEQLQCLVERV
FILSNNPRRLVRTLWLYFGLGVGWLGASIAYILLLGGDSASAYDRFTSFRWPLHFNASPTAPDLLRAILTVTLFCHDLVQ
MVVIVSYSLICYLLRCYLKALKEKLLLHTIEPLNWMREICEFRKLLYHLNTRISLPVASLTVLNLSYTVASVVHLFRDMT
ACPINIFTASLANILLWLFISLMPFFQAASLTVTCRQTQSCGHLISIRPFVHRNTSSEDLNTVLLYASSLKMSAKLFRMP
ISAHYLCFFVLVCFIAILTFGMCLNISLGTH
>Anopheles_merus_XP_041784107.1_uncharacterized_protein_LOC121599995
MDQSSAVGATTISSSSLSTTSNVLTHAPDASHSSDMECIDENVIIDEITEAEPTSVTLRFCKRKFLRPYVIILAIAGLRP
SSSDVEFLGRWVGHLQTFLVLLLLIVGYMLQFLCGFRRDHGIIEPIQPLPITTTPGWTTTTTTIPDVVKQSPNWTGTGEE
TSDFLTESGNVTKNLNREPGHLGLLASGEAIFIYLVPALLHLNGFILAVFIYRFADNEQLQNLIERVFILSSNPRRLVLT
LWLYFGLGLVWLGVSIAYVTLIGIDGVTVFERFLSFGWTGGLARWTHTGELLRALLSVTLFLHDLLQMVVIVSYSLMCYM
LRCYLKALKEKLLLHTIEPLNWMREICEFRKLLHHLNTKISLPVASLTVLNLSYTVSSVAHLFHNMTACPINIFTASLAN
ILLWLVIALVPFFQAASLTVTCRQTQSCGHLISIRPFVHRNTSSEDLNTVLLYASSLKMSAKLFRMPVSAHYLCFLVLVC
FIGVLTFGMCLNISLGRL
>Anopheles_funestus_XP_049294385.1_uncharacterized_protein_LOC125769628
MDQSSAVGATAISSSSLSTSSNVLTHVPDASHSSDMECIEENVIIDEITEAEPTSVTLRFCKRKFLRPYVLILAMAGLRP
SSSDVEMLGRWVGHLQTILVLLLLFIGYALQFMCGFRRDHGLIEPNQSLPVSTTPPGWTTISPMALETIKLFANWTTQNH
TPHSTEERSNTTPTTELEHFGLLASGEAIFIYLVPALLHLNGYLLAVFIYRFADNEQLQSLVERVFILSSNPRRLVLTLW
LYFGLGLVWLGVSTAYVTLLGVDGITVFERFVSFGWAGKLARWTHTAEMLRASLALTLFFHDLVQMVVIVSYGLMCYMLR
CYLKALKEKLLLHTIEPLNWMREICEFRKLLHHLNTKISLPVASLTVLNLSYTVSSVAHLFHDMTACPINIFTASLANIL
LWLVIALMPFFQAASLTVTCRQTQSCGHLISIRPFVHRNTSSEDLNTVLLYASSLKMSAKLFRMPVSAHYLCFLVLVCFI
GVLTFGMCLNISLDRL
>Haliotis_rufescens_XP_046326722.2_uncharacterized_protein_LOC124111153_isoform_X1
MKIKEKISKEGSDPDPFIPGSFTDDRSYLLVMPVANSHDCPHTGGTTATSRGPSPPKSQSSIPATIQEELYGSEELYSNS
SSLTTSAVKVEISDIGEGSLNLTTSALRKCKQLVLRPYWMLLMFIGWRGFGRESINSGGRRWKVLNMVYPVLIILLLLYT
YIYEMVACEWKLDVKKDTQSSKTTAVTIRPTPPSNETNTTTQYIPLYPLDPAETVEANLTQTDSPPLACEHVITTYVIPN
FLHFIAYIMGFIYFRIHDNEHLYALMEKVFLQATPLQSRTASQKKMIRKLRCFLACGTIWVLLTLCLQGLYVWAFNFPGL
AIFQQIGRECHWILFVFELVGRMVLNAVNLAVVVNYATQCEMILFFVRGLTLRLQEKSTDLRTAMKDVLMLRQTLSMLNG
SISKMTSLTSVILGELTIIGISILALNKYNTVKVWTYRSIFPVIWALMLSFPLFQAARVNSVCRRIKKISLEMRVFGYKN
NSQLDLDSFLLFVGHTNLKAKLFHIPIQPSYVISILVLGAFVLLILFQTSSIGPVDYIF
>Gigantopelta_aegis_XP_041358803.1_uncharacterized_protein_LOC121375421
MQEPPVAKNPNDPDPFIPGSFSDDRSYLLKMANGDNADVPEGHQRSLSSKSDIPATIQEEMFPSNDLFSNSSSLTHSTVK
VEITDVVGDGSVNLTTSALRVCKKQVLRPYWALLMFIGWRGFGKERVYSGSLHWRIVNVVYPSVIVLLLIYTYIYEMVAC
EWKLNLKKDTLVIVPTTTPLTTHAANTTNKTTIYPFVTMVPAKIITTNLSTDATRPPLACEHIITTYIIPNILHFVAYLM
GLYYFRIQDNEQLYALMEKVFLQAAPLQNRAASQQIVVRKLRLFLVCGVLWVILTLVLQGLYVWAFKFPQLLFFKKLGHE
VHWVLFAIELLGRMVLNSVILAVVVNYGTQCEMILFYVMGIALRLQEKSTDLKTAMKDMLLLRQSISLLNGTMSKMTSLT
SVILAELSIIGVSILALNKYDLVRVWVYRSIFPVIWILMLSFPLFQAARVNSVCRRLKKISLEMRVFGYKNNSQLDLDSF
LQFVGQTRLKAKLFHIPIQPSYVISILVLTAFVLLILFQTSSIGPIDYIF
>Culex_quinquefasciatus_XP_038110207.1_uncharacterized_protein_LOC6044177
MQHSLSSSTNLMFIMPSEDSEVECNEENVVIDEITESEPTSVILRFCKKEFLRPFVCILGLVGLRPNAVDRDLATLLGHL
QSITVLALLLAGYVLQYLSGFRRDRGFLDPEQQLTYGGGHQSSGPAAPPTNSTTQPTAAITKTMLVNTGEMIFIYIIPAL
LHLGGFVMAAYIYRFADNEQLQCLIERVFILCSKPRRLVATLWVYFGLGTLWLAGSVVYIGMLVLQPTTTPTNPTTAKLP
PLLDDVLGPDYTRGLLCVALLFHDLVQMVVIVSYSLMCFLLRCYLRGLKAKLLLHTIEPLNWMREICEFRKLLHHLNTRI
SLPVACLTLLNLSYTLSSVTHLVQDINACPIRVFSFTIANVLLWMVISLTPFFQAASLTVTCRQTQSCGHLISIRPFVHR
NTSSEELNTVLLYASSLQMSAQLFRVPINAHYLCFLVLVCVIALLTFGMCLSLALGG
>Limulus_polyphemus_XP_022252691.1_uncharacterized_protein_LOC111088082_isoform_X1
MSGLAMTMSTATTSSEPCLGESSHVDIDEGSFVNVDISHIIDFQPVEISTSAILHYCKRKILIPYFKLLALLGWRPLYYP
ATPQDVGMCVKVFNTGYTITVVLLILVGYVLQYAACFRRDGFGSYSKVEAEFKLTSVSPSSLFYDQYSLEANMSFYNHLS
FPGESEIQEYCNDNVVSVYLLPAFLHFVSYMYVLYQMRVPEREQLEHLLERVFLQATVTHAWHVAQRKLIRTLRTFLGMG
VFWALVSVSPQILHLIAGVKISFTWMDPHSYTLRIVLITLLMVTLMWNDIICVAIATSYSIHCQLIISYLENIDHAVREK
RVSFLEFYKEIMEARKFISYLNEDQAVGVSLVILNYGCKTTTAVYGFLSGTSSYTSDVFILLSVSVSVFLWIILVAFPVV
QAARLTSSCWALKKLGHEIWIRPFGYQDTIQEDLDSVLLFTTSLQMRAKLFRTPVYGSSLILVCRVATLPLEGHTQTEVA
QVMIVLQLWSLDCVIHTRPQEKISRSQTRPGSQK
>Crassostrea_gigas_XP_011448530.2_uncharacterized_protein_LOC105343036_isoform_X1
MMKPMGYANLQEELIEEDDLRKPRGDKPPNSYIVMSDNSLVQRDNELQHASDMSGDSNNSSPIRVDIADLDGEESLNLTT
TTLRRCKKQVLRPYWRLLMFIGWRGFGRESVNSGRMRWTILNIVYPVFIVCLLLYTYIYEIVACQWKLDLHKDTQVITTT
TPTPVSTESNVTDGVSLDEYQVTPSYGLLQNLTTMRKIGPSEPPEACQHIITTYVIPNVLHFLAYIMGVVHFRIQENEQL
YAIMEKVFLQATPSYSRSASQQKMIKKLRILMAVGAIWVAVTLVMQGLYEYAFNFPQLLFFRKVGTTVHWVLFSIELLGI
LVLNSVTLAVIANYVTHCEMVLFYLKGLALRLQEKSTELKAAMKDILFIKQNVSLLNGPVARMTALISVIFAELTIIGIV
ILILNKNDSVKVWIYRSFFPLVWLFILCAPLYQAARVNSVSNRMKKIALEMRVFGYKNSSQLELDSFILFISQARMKAKL
FHVPILPQYLIAILVLGAFILLILFQTSVIGPVNYWF
>Pecten_maximus_XP_033760317.1_uncharacterized_protein_LOC117342308_isoform_X1
MVKDSYIVGYNIKQIQEDNGEPDKDKPSRSPDSPSLYIMSSDKQCILDDTDQELQHASTMSSGSSTSCVRVDIGDMDGEE
SMNLTTTSLKLCKRQVLRPYWRLLMFIGWRGFGRESINSGHRGWFYLNIFYPVFIVILLLYTYVYEVVACQWKLNIHKDT
QFVPTTTLLPSTTTSNTTPPFIHEMTFSPAESVIPVENLTSHHAHTHPPEACEHIITTYVIPNILHFVAYIMGMYHFRIQ
ENEQLYALMEKVFLQATPLYNRSISQQKMIRKLRLFLAVGGIWVGITLGMQGLYEWAFDFPALAFFRKTGNVVHWILFFV
ELLGIMVLNSVSLAVIANYVTQCEMTLFYIRGLALRLQEKSTEIKAAMKDLFVVKQNLSLLNGPIARMTSLIALIFAELI
IIGISILVLNKNDSPKVWCYRCIFPCVWACMIICPLYQAAKVNSVCNGIKKIAVEMRVFGYKGSSQLELDSFLGFVGQVR
LKAKIFSIPIMPSYLISIMVLTAFILLILFQTSIIGPINYWF
>Crassostrea_virginica_XP_022286592.1_uncharacterized_protein_LOC111099567_isoform_X1
MLSSVTSLLFTDPAVMHLQEELIEDDDLRKSKGDHPPNSYIVMCDSALTPRDNELQHASDASGGSNNSSTVRVDIGDMDG
EESLNLTTTTLRRCKQQVLRPYWRLLMFIGWRGFGRESVNSGALRWTILNIIYPVLIICLLLYTYVYEIVACQWKLDLHK
DTQVITTTTQTPASTGANLSEGVSLDPDDVTSLYGLLQNLTSMRKLGPSARPEACRHIITTYVIPNILHFGAYIMGMVHF
RIQENEQLYAIMEKVFLQATPSYSRSASQQKMIKKLRILMAVGAIWVAVTLVMQGLYEYAFDFPQLLFFKKVGMTVHWVL
FSVEMLGILVLNSVTLAVIANYVTHCEMVLFYLRGLALRLQEKSTELKAAMKDILFIKQNVSLLNGPVARMTALISVIFA
ELTIIGICILVLNKNDSIKVWIYRSFFPLVWLFILFGPLYQAARLNSVSNRMKKIALEMRVFGYKNTSQLELDSFILFVS
QARMKAKLFHVPILPQYLIAIIVLGAFILLILFQTSVIGPVNYWF
>Lucilia_sericata_XP_037820646.1_uncharacterized_protein_LOC119609783_isoform_X3
MLSSNAILTDWDGQINVLERQDLPLLYRGAARENQEDSLNNLQTNSKHLGNISRENSIEKQRNIHKTISTDNHNNIVDDR
DASIYGAISESLTGRHECHDNISRASSSRFGSIYQQVAAGSSMLADSITEIMSDDYQNDHEPTSAILDYCKRKVLRPYVA
ILSLVGLNPISTDTTRCKAYLSYLQCTILIIILLFGYFLQYLSAYRGDRGFSTNTKNVESIDESKDDSAYTIGELLFGFI
IPCSLDLAGYVSAVIICKFIDHEQLQNLIERTFLMSMQPKKLFRTFWLHIVGAFVLCCCLYAYFIPVVILQSPIIPYKWF
GDLETIWQLFVKEILQFRKLLERLNNNVSLPVSFFVIMNMAYAFAGFVYMFKDFDFHYCAMKTVILNFTNVLLWLILGLL
PFFIAASLTQACQSVRNNGHQIRVRPFVYHNTSTEDLNSMLIFSSTLDMSAKLFRMPIQSNYICFAVLIISIVILTLGMC
FNLSIFGIPKL
>Mizuhopecten_yessoensis_XP_021370515.1_uncharacterized_protein_LOC110461386
MVISEMLKDSFIVGYNINEDQDDNGGDIEKPDKTSRSPESPNLYIMSSDKQRILDDTDHELQHASILSSGSSTTTTSCVR
VDIGDMDGEESMNLTTTSLKLCKRQVLRPYWRLLMFIGWRGFGRESVNSGHRGWFYLNILYPVFIVILLLYTYVYEVVAC
QWKLNIHKDTQFVPTTTMLPSTIPASNTTPPFINELTFSPAESIMTLNLSKLHHAHAQPPEACEHIITTYVIPNVLHFIA
YIMGMYHFRIQENEQLYALMEKVFLQATPLYNRSISQQKMIRKLRLFLAVGGFWVGVTLGMQGLYEWAFDFPALAFFRKT
GKVAHWVLFIVELLGIMVLNSVSLAVIANYVTQCEMTLFYIRGLALRLQEKSTEIKAAMKDLFVVKQNLSLLNGPIARMT
SLVAVIFAELIIIGISILVLNKNNSPKVWTYRSIFPLVWASMLICPLYQAAKVNSVCNGIKKIAVEMRVFGYKGSSQLEL
DSFLGFVSQVQLKAKIFSIPVMPSYLISILVLTSFILLILFQTSIIGPVNYWFLLQEYGLCQFLLILFQTSIIGPVNYWF
LLQEYGLSQFLLILFQTSTIGPVNYWF
>Teleopsis_dalmanni_XP_037953943.1_uncharacterized_protein_LOC119684066
MTNRNIYDGIFTNWENRHIVENESSNRLENSLLGHGCHNEVISSVCLDSSDDNEETNNPPNFEKTKKHFHILSKQRTSTN
QNAINSDGTYSNLRLASQQTSLNLSLPDNAMDDSELTEPTALILNYSKHKFLRPYLIILYIVGLSPISTDLSQCRRVLSH
LQTLLIFLLLVFGHFLQYLCSFRSDQGYNIYKLTSSSNKTNTYTTGEICFGYIIPNAVYVIGFLLAVFVCKLGDNEHLQN
LIERVFLMSKKPIRLCRRLWAYIISGLLLQSLFIGYVIYSVLKQAQLNPISQIKLLPELQNNMQLFGEIGVLLILFLQHL
VETIILTNYILQCQLLSVYLETISHNLLMRSIDPLDWMRELMEIKKLLEYLNRRIALPVSIFIVFNLSNCLAAFIHLFRN
IDSHFADLRIPLFNMTNALLWLILGLVPFLSAASLTHVCRRTKNSGHEIRIRRFCYQNSSIDELNSLLIFTSSLRLSAEV
FWIPISPNYLCFVVMFIFIILLTLGICSNFSTFKNL
>Biomphalaria_glabrata_XP_013067519.1_PREDICTED_uncharacterized_protein_LOC106055683_isoform_X1
MLDTNVHSHLKDEMPPSRSEANTDIVTEDSNSYLLIINNTLSDQRTSMNQKKLYEDNLSEELQHASELSTSLESDETHRD
LQESGKCSRSSSIRVEIQDLCNDGSFNFTTNTLRKCKQLVLRPYWGLLLFIGWRGFHRESIDASKRRWRCINFMYPAVIV
LLLLYTYMYEILACEWKLDIKTDSKFMEPTSSTPVTTRTTKNHSHITAPMSFIQSAHPLGNNLSSLSISQNIGCQHIVTT
YFIPNLLHFLAYCLGLYYFRIQENEQLYALMEKVFLQATPLQARTASQQKMIYKLRLFLILGAIWVFFTVLLQCLYVWAF
NFPKLPLFETIGESGYWVLFSVELMGRTVFNSVILAIVMNYATQCEMIKFYVRGLGLRLQEKSTDLKTAMKDLLMLRQSL
SLLNGIISKMTSLAAIILAELTIIGVCILFLNEYDDAKVWAYRSFFPVIWALMLCFPLVQAARVNSICLRIQKISLEMRV
FGYKGASILDLDSFLQFVSLTKLKAKLFHVPMLPSHLIFTAIATSFILLILVQTSSIGLSNYYF
>Dermacentor_andersoni_XP_050052729.1_uncharacterized_protein_LOC126548543
MAMEIVVTPAEEAPLTEEESRHSSDSCSPPPQIMCSNHSYMGVHSGAFLDMHSTMEVSTSVVLSFCRENVLRHYFRLLSM
VGWRPLVDASEHERCQPALQTLNIMYNVVVFVVLVMGHLLQYASCFRRDGIVNYRSPALHFHTLKHYGWVEGTDATCGGS
WFAVYVLPATMQVSAYVVAFVHMRSHENEQFQALVEKVFLQLTATGVWNAARKRITRRLHAVYAAGVLWIVASVASQVLN
IYAGGTLNFEWIYVSEGDEDVHYFLLVALVVMLMFHDVVGMTIATSYAIHCQLVLVYLQNMSQAVRERRMTFLEFYRGVG
EARKSVRYLNKTQALGVTVQTTWVASRTVVCFYALLGTPWMQWQRFVAAWLNVAVWFSLLLIPLVQASRLSSVCNHVREV
GLELLARPFGYANEPQSDLDTFLLFTSSLRMQAKLCALPVTKRTVVFVFLFIGLSLFISVQLDIVHFRP
>Lingula_anatina_XP_013411847.1_uncharacterized_protein_LOC106174721
MASSSGESEPLVSVDEEKELVDYGAASQTPPPVRVVNSTYRGGYEYRKHRHHSDPDGGTVLEKIKQYMPAVHAQRGIFPP
DNPTTVSLNKCKQQVLKPYLWILSLIGWRPIVLTYEGSKWVDAVNVVYFVCVMFFIFMGYVISFLACFRRDRGPPVVPVP
NLGNETKHGNYSDCQHYMISQFIIPDILHEIAYFYAWYIIRIAKSEQLEMLMEKAFLQSEMQHTGLSQTRLVKTLRWFLW
LGFLWLVLSFLDQVLHVISLYLSESDGGYLKVHFWVGDPGTDAGRGILMCLMVIGNTVLDCVYVAVVINYSVQCSLVIYL
LQGLCQKIKEKIVDFEQAMKEVMDLEENLHILNRSMGTAVSILMFNFITLIILGFEGILTKESTDNWLSVTVTLLATCLW
LSIMALPVAQACRVSAWCRTLRKSGHEVRSRPFVYSRTDREELDSFLMFTSTLDMRAKMFGIPVKASYVFGIVVLIALIL
LLLFQIGVFSVWL
>Onthophagus_taurus_XP_022901794.1_uncharacterized_protein_LOC111414632_isoform_X1
MHAVCTDIMNSVGGCVEKLKLSGMGSNLNENSIDENSPSLIYSIGIITDSPENPENVTHFSVTTALTYCKTKILKPYLRF
LCITGLRSFVADSSDRFTLKGCCCHLYIIALLILIILGYLLQYTACFRRDRGFCYLIIQSETGTNLLSDEERFKTVCEES
IIFSYGIPHILHFFGYAHAFHVFRSSNDDQLPSLMESVFLTLTNLSNGFQSQKKLVRMLWIFVAINILWMISSLSAVMVM
MLDGTIEFKWINYNDTNIVLILKLLLVLSTLCHDVVQATVISNYCLQAQLLTNYVRFLKEKLLQHSVLAMEWMRDMEEFK
KLLHFLNAKLSPSVCIFTLLNVSRSITGTLWLFNLDNVDRTNSHTFWICLINILLWVVLALSPFIQAARLTNSCYEIRGV
GHELRARPYPVHSLHNDNSRQLDTLMLYSSTLKYKATLFGLSIKLCYIYFLLTATSLLILALGQLHYLK
>Dermacentor_silvarum_XP_049522432.1_uncharacterized_protein_LOC119448724
MEIVVTPAEDTPTTDGQELKNERQHSSDASRASPPPPPTVGCRTDYAGMRSSVFLDVHAPMEVSTSVVLRFCRENVLSHY
FRLLAMVGWRPLVDTSEHVRCQPALQTLNVMHNLVLFILLVLGHVLQYMSCFRRDGITCGSSWFAVYLLPAVMQVVAYVV
ALMHTRSHENEQFQSLVEKVFLQLTPTDVWNVSKKRIKRRLHAVCAAGVLWSVASLASQVLNVYAGGTLRLKWMYVAEDD
EEVHYFLFGALVTMQLFHDIVSMTIATSYAIHCQLLLVYLQNMSQAVRERRMTFLEFFRGVEEARKSVRYLNQKQALAVT
VQTIWVTSRTVVCFCALLGTPWTHWSRFLADWLNVLVWLSLVLIPLVQASRLSSTCRHVRELGLELTARPFVYRDAPQSE
LDTFLLFTTSLRMQAKLCALPVTKRTVIFVFLFIGISLFISVQLDIVGFRP
>Haliotis_rubra_XP_046577481.1_uncharacterized_protein_LOC124285315
MPASHTCMDEAESQLSLQMSISDIGEGSLNLTTSALRRCKQLVLRPYWMLLMFIGWRGFGRESINSGGRRWKVLNVVYPV
LIILLLLYTYIYEMVACEWKLDVKKDTQNSQTTTTTTIRPTPPSNVTNSTTEYIPFFPIDPAETIEANLTEPSSPPIACE
HVVTTYVIPNFLHFIAYIMGFIYFRIQDNEHLYALMEKVFLQATPLQSRTASQKKMIRKLRCFLVAGGTIWVLLQYTLCL
QGLNMKNSVQYPTSQGSHHLPGDRVKRECHWILFVFELVGRMVLNAVNLAVVVNYATQCEMILFFVRGLTLRLQEKSTDL
RTAMKDVLMLRQTLSMLNGSISKMTSLTSVILAELTIIGISILALNKYNIVKVWTYRSIFPVIWAMMLSFPLFQAARVNS
VCRRIKKISLEMRVFGYKNNSQLDLDSFLLFVGHTNLKAKLFHIPIQPSYVISILVLGAFVLLILFQTSSIGPVDYIF
>Branchiostoma_floridae_XP_035693724.1_uncharacterized_protein_LOC118427870_isoform_X1
MRDFQSGMEMTMSSPCENQPSINSSHNMAVEYTNMGADLSTESQDDRPFREMMIASELSSSVDDPDITIIRDYTSSMSSA
VKVEITDANDAEFNYSTSAALRKCKKQVLQPYGRLLALIGWRALGRESISNNLGWKVLNVLYTIFILFLLIFSYIFQVLV
CQGRLNIHTDVKAPTETPATQVPQTSSVTPWSINETNMFTAQTIPTSTNATTIDAYAQPAQCSHVFTTYVVPDILHFMAY
LLGFFYFRIQDNEQLYALMEKVFLKASVAQSRNVSRAKMIQMSRIYLIAGALWVVLSLAVQGVFVAAFGVDKMTFLGTAV
QWKGWHIMLICLQMLGALVTNAVNYAVVVNYTTQCEMIIYYMKGIFRRLQEKSTDLKLAMHDILDAGKSISQLNGQIAKM
TSLCAVNFAELSIIGLVILFLNEFHSVLIWVYRGTFPILWLVILIVPLVQAARLNSTIMSLKRIGLDMRVFGYQNSSQLE
RDSFLLFLLNLNFKAKLFHIPIKPSYLFGILVLVTFTLLLLLQTSVIGGSSIFL
>Pediculus_humanus_corporis_XP_002423465.1_conserved_hypothetical_protein
MSVIENNLKETNSVTTTSLNSGLTTSNDLISRIDITELTSSPSEQSLSTSAVLSACKQKILRPYLRLLSVIGLRSFGSDG
PNTSKFICFLNYGHLIIVFIFIISGYVLQYMACFRRDQGFSCSESYNLKNVTFGFVLPSILHFLGCAYALYLFRFKESEQ
FERLMERTFLLSAHRANGRKTSFVKRLWVFIYVSIGWVVTSFCSILLLLVFNNNNVSFKWINSNVFNVGLDVLFVLTTLW
QDIVQAALITSYCMQVLLLTTSLCILREKLLQHTIDPLSWIREINECQNVLNYLNHDFSPAVCIFIFLNISWIISWVISF
LKTENLGDDVSILAIMSLWSISALAPFILAANLNATCIKLRHLGHEVRIRPFVYQDTPGEELDTILLYTATLRLKSKLFA
IPISGPYLYTCFTLLAMSVLVAGQSSLL
>Rhipicephalus_sanguineus_XP_037523870.1_uncharacterized_protein_LOC119401258_isoform_X1
MTTEILVTPAEDAPLTCGQQLREDESLQSSDSNSVSPQLQIVCSNNSYVGIRSGAFLDMHSPMEVSTSVVLNFCRKNVLR
HYFRLLAMVGWLPLVEASEPVRCQPALQTLNVMYNVVVFVVLLMGQMLQYASCFRRDGIVNYRSSVLHFDTLKHFGWVEG
SDATCGGSWFAVYVLPSAMQTSAYVVALLHMRSSEYEQFQALVEKVFLQLTTSGVWNVARKRITRRLHAVYAAGVLWIIS
SLASQVLNIYAGGTLNFQWIYVSEGDEDVHYFLLAALVLMLMFHDVVSMTLATSYAIHCQLVLVYLQNMSQAVRERRTTL
LEFYRGVGEARKSVRYLNKRHALAVTVQTMWVASRTVVCFYALFGTPWTQWQRFMAAWLNVAVWFSLLLIPLVQASRLSS
ECNHVREVGLEIMARPFGYANVPSSELDTFLLFTSSLRMQAKLCALPVTKRTVVFLFLFIGLSLFISVQLDIVHFRP
>Limulus_polyphemus_XP_022252696.1_uncharacterized_protein_LOC111088082_isoform_X6
MSGLAMTMSTATTSSEPCLGESSHVDIDEGSFVNVDISHIIDFQPVEISTSAILHYCKRKILIPYFKLLALLGWRPLYYP
ATPQDVGMCVKVFNTGYTITVVLLILVGYVLQYAACFRRDGFGSYSKVEAEFKLTSVSPSSLFYDQYSLEANMSFYNHLS
FPGESEIQEYCNDNVVFLQATVTHAWHVAQRKLIRTLRTFLGMGVFWALVSVSPQILHLIAGVKISFTWMDPHSYTLRIV
LITLLMVTLMWNDIICVAIATSYSIHCQLIISYLENIDHAVREKRVSFLEFYKEIMEARKFISYLNEDQAVGVSLVILNY
GCKTTTAVYGFLSGTSSYTSDVFILLSVSVSVFLWIILVAFPVVQAARLTSSCWALKKLGHEIWIRPFGYQDTIQEDLDS
VLLFTTSLQMRAKLFRTPVYGSSLILVCRVATLPLEGHTQTEVAQVMIVLQLWSLDCVIHTRPQEKISRSQTRPGSQK
>Rhipicephalus_sanguineus_XP_037507499.2_uncharacterized_protein_LOC119383439
MEIFVTPAEDTPLVATSVQEDVPTTNGQELKDEFRLSSESSRASPSFPIVCGNAGYVAVRPSVFLDMHVPMEVSTSVVLS
FCQQNVLRQYYRLLAMVGWRPLVDTSEHVRCQPVLQTLNFMHNVVVFVVLVLGHVLQYTACFRRDGMISYRSQALDSAIT
RNEFVQGKDMTCGSSSFAVYVLPAMMQMAAYVVALMHTRSHENEQFQSLVEKVFLQLTPTDVWNVAKKRITRRLHAVYAA
GVLWIVASLASQVLNICAGGTLKLKWMYVAEDDQEVHYFLLGALVAMILFRDVVSMTLATSYAIHCQLLLVYLQNMSQAV
RERRITFLEFFRGVEEARKSVRYLNQRQAFAVTVQTIWVTSRMVVCFYALLGTPWTHWIRFLAAWLNVFVWLSLVLIPLV
QASRLSSTCRHVRELGPELTARPFVYRDVPQSELDSFLLFTTSLRMQAKLCALPITKRTVIFVFLLIAISLFICVQLDIV
RFRP
>Ixodes_scapularis_XP_040063431.1_uncharacterized_protein_LOC8040184
MTVEKVTYKKVTIQVIYDKTSRFMIFMEITVTPATSDFEGLEANIHRSRRRSSSSGSSSPAHIRSNLSDNSYVGIQSGAL
LDFQSPMEVSTSVVLSFCRKHVLRHYFRLLMLVGWKPLLDTDRGDPCFVALSAANVAYSTAVFAVLVMGHLLQYAACFRR
DGVLSFRVKMSTLLTTSWIQESDKTCGGSVFAVYLLPATLQVSSYIVALVHMRSHDDEQFQALMEKVFLQMTMTDVWHIS
KQRITQRLRGVYVAGIVWIFASIASQILNIHVNGADNFEWLFVPEDDVRLHHVLLGLLFLTVLFHDIVSMTIATTYAIHC
QLVLVYLQHMCQAVREKRMSFRELYRGVEEARKSVKYLNQKQALGVTIQMMWLCSRSAVCVYALLDTPWSQMTRFFSAWL
NVLLWLSLVLIPLFQACRLSSTCNHVRELGLELMARPFGYGDALEADLNTMLLFTSSLRMQAKLCALPVTKRSVVFVFLL
LGLSLFIAVQLNLVRFSP
>Limulus_polyphemus_XP_022252695.1_uncharacterized_protein_LOC111088082_isoform_X5
MSGLAMTMSTATTSSEPCLGESSHVDIDEGSFVNVDISHIIDFQPVEISTSAILHYCKRKILIPYFKLLALLGWRPLYYP
ATPQDVGMCVKVFNTGYTITVVLLILVGYVLQYAACFRRDGFGSYSKVEAEFKLTSVSPSSLFYDQYSLEANMSFYNHLS
FPGESEIQEYCNDNVVSVYLLPAFLHFVSYMYVLYQMRVPEREQLEHLLERVFLQATVTHAWHVAQRKLIRTLSSYTLRI
VLITLLMVTLMWNDIICVAIATSYSIHCQLIISYLENIDHAVREKRVSFLEFYKEIMEARKFISYLNEDQAVGVSLVILN
YGCKTTTAVYGFLSGTSSYTSDVFILLSVSVSVFLWIILVAFPVVQAARLTSSCWALKKLGHEIWIRPFGYQDTIQEDLD
SVLLFTTSLQMRAKLFRTPVYGSSLILVCRVATLPLEGHTQTEVAQVMIVLQLWSLDCVIHTRPQEKISRSQTRPGSQK
>Octopus_bimaculoides_XP_014777607.1_PREDICTED_uncharacterized_protein_LOC106874396
MTLESTTTITEEPATNYQSKAADTEADNLERKYGTNDDEMFNKILRTHSDAASQVDMSTFSRNGEIYQFTTSHNSSMTNM
SQIDIMDYNSYNITTVNLRSCKQKILTPYLRLLKLVGWRPFADDRYYRYWWVEFINLVYPILVLLLLLFIYAWQVGNCWW
NLNARIYIKSHEHKHMHTSSSNKSALTMSEDTNLTTINKKGNVECQQNMPTYLITDILHLIMFCMGMVFFRYHGDEQVCG
LLEKVFLEIESLRNRNVSNNIMVRKFRIFMGAGITWVLMTVGLQILYFWIYRSHIFITTESLSSATIWSLVVLEVIGVFM
INTVSLAAVCNYVIQCEAIILFVRGISLRFLDSGQDLPKGMKQLVEIKCHLKMLNSSTGKMTSLVTFIFAAFTVIGLNTL
CMNTADQADIWVYRSLFPLVWGVMLFAPLIQAARVNSACKRFHNDALSFAANGYKALPQAELDSYVLFTSNAKLRAKLFQ
IPIMAHYLVGVLVFACFLFPILFQTGVLKIKPAKKSWYS
>Pomacea_canaliculata_XP_025078973.1_uncharacterized_protein_LOC112555045_isoform_X1
MTRDQMQRDPSNTFIAGSFSDARSYALMSTSVNDDDASKAGHPKSDKAVVPQDRSVVIEAAVSTVNSIAEELQHVSRMSN
SDSITKSYNSRDSYGSVVDIRDFSEDSINFTTSTLRKCKHQVLKPYWGLLIFIGWRVFRHDVASARHLGIHIFNFLYPCL
LILLLLYTYMYEVVACEWKLNITKDTKILTTLRPVSTTTKNATNITTFATPFLTIVPAKVPTHIINHSPQPCEHIITTYL
IPNILHFIAYALGFYFFRIQDNEQLYAMMEKVFLQADHMQGGSSSQQRLVVKTKRFLVCGSVWVSMTLGLQVLYVWAFDF
PQLAIFEAYGPVFNWTTFAIELVGRVILNSVILAVVMNYSMQCEMVMFYLRGLTLRLQEKSTDIKTAMKDILLLRQSLGL
LNGTISKMTSLVLVILAELTVIGFSILAVNAYDIPKVWTYRSVFPVVWALMLGFPLFQAARVNSVCLRLRKISLEMRVFG
YKNSSLLELDSFLQFVHCTKLKAKLFHIPILPSYIISFCILTSFIFLILFQTNSIGPKNYFV
>Diabrotica_virgifera_virgifera_XP_028130497.1_uncharacterized_protein_LOC114326357
MYITHSSDKTVKVKDMFPMASEQLLTSSSSLEDTEIVSVAVPDSSTHLSVTTVLNYCKSKILRPYLRFLGFMGLRPLFGE
QQDAFTGCWKFVNVLYTSFILVILVMGYILQYMSCFRRERGFYYVFRTSNRTLYAEYTYNYKETCDGSIAFSFILPSLLH
FVAYLHIMFVFRNTDDEQLPVLMERVFLASTTISNGFISQRKLLKTLWLFITSSIIWISLSFAVANYMLVHGEVHFKWIG
TSVTSSILLKVLLIMCSLWHDLVQSTIVSNYCLQAQLLSSYVKFMREKLLQFPVQPLEWMRDIEDFKKLLKYFNSKISPS
VCLLTIMDASFALSGTLWMVRFYQNHKDEMDLYSFSLVNIFNVILWALIALAPFVQSNKNTNNGEKVNWLQIKCFKYLKS
KPDSGLCRYGYSSDYKEIKAMVLRLPIAFSIGLIEAYVLG
>Patiria_miniata_XP_038050585.1_uncharacterized_protein_LOC119723793
MNALSVGRPMDDRMFHSNHANTTEALNTSTSDERDRDSYSSSLCEITDCESRDGTNLYHTTTILRVCRQQVLKPYWKLLF
VIGWRPFGRDRINYHCGWKALNIVYPILLVALMFYVYVYRILSCQGKYDVPFVIQPTKMSPNFGLPADPAPTPTTPSGYV
PIEPAIDSYHACTHLISSYILPDVLHFVAFLLGFWYFRIQDNEQMDALIQQAFLHATPTTHGSNTQSTMIRAMKWILIGG
ALWVLAMMGVLALFLTAFGLQNTIYKFFTVQAWNIVLLCVHAFGCLIYNSIIAAVVVNYSVQCETIICFVRSIQEQLLEK
TGDLRMIMHDILKVWQATQQLNGPMAKMMSLLVFNFAAMVVAGISLLLFHQPRGDEISALVTTYRVCFFLLWLAILVFPY
VQAARLSSIYNKFEQAALEMRVFGYLTSTPRDLDSFLQFVTQAKCKVRLLFIPANTSNVYGILLLTAFLLIILVQTGVIV
APSTYL
>Asterias_rubens_XP_033637999.1_uncharacterized_protein_LOC117298778
MLTTLSSMNGSRSSSTLRLMDDRMFSSDSSAGGFEERGREDEFLNDSYTSSIVEITDIDSRGNNTPYHTTVILKRCRQQV
LMPYWKLLFLIGWRPFGRDRINYHWGWRILNLIYPVLLVALMFYVYTYRILSCQSRYDVPIAIVTTTIPVTNSSPALTTT
IPANSSYDLTPSVDTYHLCTHLATSYILPDILHFMAFLLGFWYFRVQDNEQMDALIQQAFLHATPNQHGSNTQAMMIKTM
KWILVGGALWVLVAIGKNILFLVAFGLDNTVYPFFTEDAWNGVNIALLCLNMFGCLIYNLINTAVVVNYTVQCETIICFV
RSIRERLLEKTSDLRMIMHDILKVWQATQQLNGPMAKMMSLCAFNFASLVIVGISLLLFHRNVQTTPLVVTYRMCYLLVW
LTILVFPFVQAARLSATYNKFEQAALEMRVFGYQTASPQELDSFLQFVSTAKCKVRLLFIPVMNANVYGTLLLVSFLLLI
LVQTGVIKGPSNYL
>Stegodyphus_dumicola_XP_035208617.1_uncharacterized_protein_LOC118183255_isoform_X1
MKKITQSMQLPLEELVTDRSSPPVAATNFHDRIHCSFTEEDYLRRTTYGSIQDARRSSCCVAGEHFMTSVSEDFIRRSLS
MDSMVHVDISDINGEGEAPYVPLSLRKCQRTIIAPYSCLLSFIGWRPWFKESLSRRSKFWWYFNIFYPAVVIVFIVSHYV
LQVLNCQGKFNIHVDVEPSPPVPTPQEVNMQGNCTWGLVTFSCRAKYIVASMDQSYRPQDSVDCQHIVPTYIVPSFVHFL
AFAYGFYHFRLVECEQLYSLMERVFLQSHSTHGLQNTLVRNSRLFFAAAILWLLCQIGLEVLYNFTFPQRRLEFLGLTYK
YVFLGIKFAGSILVQGVNVAVSINYCVQCETLILYIKGICLRLHEKSMELKSAMHDILGVREYISLLNGNVAKMMGLCIV
NFTELTILGTALLFLNKIPTAIVISYRVLFPSLWFIALIVPLIQAARLTRIGSKLRQISFEMRVFGYQACSMLELDSFVL
FVNGATLRSKLFGVTIRSATVIMTLGLSVFVLLTLMVVDLLTVSGYKKFF
>Anneissia_japonica_XP_033117936.1_uncharacterized_protein_LOC117117656
MAEPQTSINYDFPSIHENQELLYESYTSSQDSAIRVEISDVEKSGEYFLTGILRRCNQQVLKPYWRLLLFIGWRPFARDR
VLHPSSCKCWNVLYPLLITCLLVFSYAYDILVCVSAPVLESTVYDPQSGSLANATTPFRKNLCHNMFSIVIMPSCLHFLA
FLYGFWYIRTQENEQIYALIEQVFLQANSKARGSVTQATVIKSLRFILFCGAVWTFAALGINVLYVRAFGFANVTIATNR
NELLTASLLVIDLVGSTIQHLINTAIVVNFTVQCEVIIYYMRIIGTRMQEKSSELRTIMNDILRVKQSISRLNGPIANMT
SLSIFYFSLRFIIGLCLLILNDDRRLVVWSYWSTYCLIWFVIMVCPLFQAARVNATCDMYKQEGHEVKVFGYLSSTQVEL
DSFLLFITSAKLKVKLFCMPIKKSYICGVFIIGLLSLAILLLTKVIKPVDTLFF
>Pomacea_canaliculata_XP_025078975.1_uncharacterized_protein_LOC112555045_isoform_X2
MTRDQMQRDPSNTFIAGSFSDARSYALMSTSVNDDDASKAGHPKSDKAVVPQDRSVVIEAAVSTIRDFSEDSINFTTSTL
RKCKHQVLKPYWGLLIFIGWRVFRHDVASARHLGIHIFNFLYPCLLILLLLYTYMYEVVACEWKLNITKDTKILTTLRPV
STTTKNATNITTFATPFLTIVPAKVPTHIINHSPQPCEHIITTYLIPNILHFIAYALGFYFFRIQDNEQLYAMMEKVFLQ
ADHMQGGSSSQQRLVVKTKRFLVCGSVWVSMTLGLQVLYVWAFDFPQLAIFEAYGPVFNWTTFAIELVGRVILNSVILAV
VMNYSMQCEMVMFYLRGLTLRLQEKSTDIKTAMKDILLLRQSLGLLNGTISKMTSLVLVILAELTVIGFSILAVNAYDIP
KVWTYRSVFPVVWALMLGFPLFQAARVNSVCLRLRKISLEMRVFGYKNSSLLELDSFLQFVHCTKLKAKLFHIPILPSYI
ISFCILTSFIFLILFQTNSIGPKNYFV
>Centruroides_sculpturatus_XP_023209572.1_uncharacterized_protein_LOC111612574_isoform_X1
MISETSTHPFRNVVELRALETNMRTKSSSDSMLMNREVREMNPRYRHLMTVSGETFAAYSSARQITESSPPCCAVGEHML
TSTNRDFLARSLSINSIVDVDINDISGNEEMLATTYSLRRCKKAVLQPYTWLLLLIGWRAYGKERVVRYPLIWQVINILY
PIFVIVIFLYTNIMQAITCHGKLDPKTDTVPATTVPATTRPPYMPFFYINGQAKATSAEECSHIIIIYIVPSILHFIAFL
YGFHYFRIQENEQLYSLMERVFVQAQTAAGMQDVLIRNSRLFLLAAVIWLIANIGLEILYSFAFESLSSSFIQHLNIENE
SVRYILIILRFLGLILTQGVNVAVIINYCTQCEMLVMHIRGICLHLHEKTLDIKNAMHEILGVKEFISLLNGTLGKMTAL
CIIGFTELIFIGFGLLLCNQVHKATVWSYRVTFVIVWVVASLFPIIQAARVSKAGRKLTQISLEMRVFGYQASSQMELDS
FILFNNTAKLRAKLFGVAILPGSVVITIILIFFVILLLIITDMVPISTIWRFL
>Dendronephthya_gigantea_XP_028401306.1_uncharacterized_protein_LOC114524431
MTDQMSIQIENSTTLPINDTDDNIDIMSSTELKMNASDVGEISNTEICDSSLVQITHGSLNPTTVSLLRCKKQIVIPYYK
LLGIIAWRPFGGMSRTQYALIMKLINIVYPVLIVSLLLFSYVTSAVACRGETSRGLSLNMTHEIKLNTPIPAKNITISPM
RHNQVHSSDGIKSSSHEDDPWEPAYNECKHIFGTFILPSMLHLSAYLIGFYLYRVRQHEGLYVLMEKVFLQSSKQKRLYV
TLWCFVILGMVWLILDMGVFVLFFFAFGPETVTGFRHNKVLLVATATLMTIGQLVLDLVNVVIILSYAAQCQLVIHYIDS
ITRRIEEKSTHLQSIMKDILDVKNTLGRMNSLLSHMVSLCIFTLLESVVLGLIYLLINEGQQSLEVTLYRASYVFISFLA
LFFPILQAARVTSLASQFKQISLDVRVFGHQTSSQLELDSFLVFVQSADLKAKLFLAPVRGSLLSGITLLIVFTLLFLMH
TGQIASGTKLF
>Homarus_americanus_XP_042203985.1_uncharacterized_protein_LOC121853712
MINASEGGVRVREGSVESTDDERVPHSRISSLEVRVHPMAASVEPPGAIAVDTNGDEVFSQEAVMITECDGESYNTAATL
HYCRRMILKPRDIIFAVLGYRSWNKDGAEQSLCLKVFNVVYFIFFLLCLCIGPVLQYNICLKRDQGVGNDVQIHFGNSSV
YSDGDSHLCSGSLIFIYIVPSLMFFFAFLVTCIILRLGESEHLQTLLERVYLLASCSPWELVKQRRLWCIFVGWLMMGVM
CLTLSLGSMILHLSAATQISYTFIQPQSETAKILLCGGALASLWLEDIVMVTAVLLYCTQCHLLSRLLEIIRMTLYQGAT
SLMGIKKQIDETSRFLRHLNQELGSSVGLYLCLAAFRAITASSSLFSTIKHYELPGMSAALASGSMHIDSRNSQGFYTFE
YTTVEEARLWLHISAIITNLLPWLLLTIMPLCMAAWVSSNYRALSKAGSQLHGRPFGYQSTPQPDIDSFLLYVSSLHLQA
KILWIPVRTYFLVSILVLTVMTIVVLSYLYL
>Trichoplax_adhaerens_XP_002111738.1_hypothetical_protein_TRIADDRAFT_56084
MPMNEHEDQIQITSRQSSSTSRNAFITNEYDDIMNGNSLDNDETVIVSHNSASGYIGGYPTSIALDRCKRHVLAPYLRFI
SFLGWLPIFRVGPSNQSFCESAINFVYPVLVICFIFGAYTIQCFTCFRRDTPFIKTINGSVHCSDSIISQYIIPDILHSV
AYFYCFYLYRFAGSEHLQTNMQRTFLQARPTDFGENSQKKLIRILRVFLYSGIAIVGASFLIQLFHLIIRINRDQGLALL
WHPMIKIHDSRLIVLGFFLLAGFIMLDSVYIALVINYASHCQLLIVYIRGLKQKIIERTCNLENAMKEIQNTAGYVAELN
DVIAPAASIILFNFATSSILGLNALILGRQDDFDVATYADTILSILLWLTLLSIPFVQASRLTSYCRSLKKLGIRVRVRP
FVYQNEPREDLDSFLQFTSEIKMRAKLFKVPVVSSTLFFMLVTIALVALILFQLGILSIWFAPQN
>Hydra_vulgaris_XP_047130200.1_uncharacterized_protein_LOC105847333_isoform_X1
MLRNISKEGFKRMNESSHVSELGEFNYNKKLPEEPNSLQVRSRSPESINSSYADLFETSGVEINDYLGSSSQDIVVNHVT
YNLNKCKEKVVIPYYRLLCFIGWRPFGKQFHQPNYCVSLLNIIYTIMIFAILLFWYFIQLYNCVGHLVLIQPAFPILKPN
ATTINWTNTVPSNNFHLDLSSCRHALSTYIIPDILHFLAFVIGFYYFRVKEHEALYALMEKVYLQSTCPIKMTTSLRIFL
ASGLLWFLFSLGIMAFSFQAFKNDIFILKNWKSYAVMVLIFLSNALANCVALAVVLSYCGQCKLLVYYLDGVMERLEAKS
TELKIAMKDVLAIKSHFNQLNGLFSFSTSCIVFNMIILVLITSVLLIDYQPLQPIEHLIYRICFGIQWTVILLFVLVQAA
SLTSRSEKLKEKALTIRVFGYQSNTEAEIDSFLNFLNMTRLEAEIFAIPVKSRYLWGILIIMIQSLIIVLQTGPLFNNSK
WM
>Anneissia_japonica_XP_033097402.1_uncharacterized_protein_LOC117101541
MYHGEKYPILGLKDKRTSKSASSLGSATESYGVSGYKSLSMSETRTLSNVSDMEFSQELAFGEDNDISRHSQDSQSIDSY
SEQVNNGEALQACKNSVIQPYQKLLTILGWRPIFTAVPYHNQPSRCVRPINFFYPMLVFCVIILSFLLQFASCYRVNINI
PQQRNASSMRHNFLDCQEFMISQYIIPDVLQLTAYVYAYYIYKVWDKEQLQTLIERVFLKSGSNKCGLSPRQLAKTMKAF
VVLGFFWIVCAISVQILHVISQEQMSFTFLHVSSNAQYYTLVILMLLGCVILDTVYVTAIIDYVTQCQLLIYLLQGLCDR
VRERTIDLEEAIKDIQEAETLSRIVNYRIASCISLLLFNLGLMAVLDCVAFADGRLLNFTTLMYMASLCGAVVWICISGT
PFIQAARLNSACRAVLTLGHEIRSRPFGFQDTQTGALDSFLLFTSTITFKAKLFRTTVNSSFLCVSFTIISFTLLFLFQL
EFFQVWN
>Xenia_sp._Carnegie-2017_XP_046852973.1_uncharacterized_protein_LOC124446188_isoform_X1
MSVKSNHAVLPPQNGNSDASVELDDNDIMSSTEMRVTAGNIIINDFPEVEIEDANGVEITRGSLNPTTVALLHCKKQIII
PFYKLLGIIAWRPYGGMSPQQNAFLLKCVNTIYPVMIISLLLFSYVASAVACRGEIKKSSMNSTIPASKSPVHFASSNMT
NLNRSKQIVKESDDDEYDEPWEPAYKECRHVFGTFVLPSLLHLTAYLIGFYLYRIRQHEGLYFLMEKVFLQSSKQKHVEV
TLSSWCFLILGMVWLVLEMGIFVFFILAFGPETVTGFRHNRLRLTLAALLMCAGQLVSELVNVVIIVNYAAQCQLIIHYI
RGVTRRIEEKSADLQSIMKDILEIKNAVERMNSLLSFMVSLCVFTLLENCLINSIYLFVDEDKHSVEVILYRTIDVIVKS
LAIFFPVIQAARVTGIASQFKQISLDVRVFGHQTSSQLELDSFLNFVQSAHLKAYLFLTPVRGSLLCGLTMILVITILFL
MHTGQIATQTKFF
>Folsomia_candida_XP_035708530.1_uncharacterized_protein_LOC110851020_isoform_X2
MSSTEPCCSSTLRETKQTKSCYQSTSPTDNDLSCSMTSSVDIGEMTGMTSAEKMDKLMAYGRKQDERADRIKKAQRFSRS
HQPSTMPKPGGRDGDGAYQPRPDSRNNNNKEDLLAGCSVLSSDDATIIRDSIIPEDGAECANISGILQYCKRRILYPYFK
LLGVMGLKPWNADSHDDMCAVSRVLNKLWVVVVVLMLIVGYTLQFITCFRRDYGFDYEPVFRGHHLRDPEHVGSFNNNAS
NLMEIMTTPKPFGVDPNFTDIEEIALKRELLFHSICTGNSFYVHLIPSILHVTAFGYMLCLYWFNYDEQLQTLMERVFIH
ATQAHCVSFSQKRVVKTLKFLVFFGAVWLICSVSCVVLQVLFSEIRVNFWPSIKEKQTIILASVMGFSAVWQDAVQITVI
ISYCIHCHLLSIFLDFIHNRISQHSITLLECIKEIGEIDKLLRYLNKELACGLLPLVILDTMFSIGSVTFLLGRKPGAKP
YAILTAWCSCAQWVLLVILPLWQGAKLSSSLKKARELGHLVRMRPFGYQNYDQQDLDSFLLFVSTLKMDVRVMKLPLTST
NISLLFFLVAIAIFMWGYFQ
>Solenopsis_invicta_XP_039308645.1_uncharacterized_protein_LOC120358427_isoform_X3
MASMDYNNKLKNDKDQLQQNHEEHTEVSIPSILTSITTTFQSTDQVGEITEDYENFISTSAVLHYCKHKILRPYLRLLGV
MGLRPTSSDDSDHFLRCSILANFHTVQVTIFICIGYILQYMACFRRDRGFCYKVLIVGQNELEVDAEQTQSPSCYGNVIF
SYLIPSVLHLVAYLYTIYLFRVKENEQLQNLMERAFLLSSNPINRGNQKRLVHILWLFIALSIVWMIMALITVNIQMAER
SIVFQWVENSPYQVKITLKIFLIVCTLWHDMVQGTIITSYCLQGQLLMSHLYFLRGKLLQHVLLPIDWMRAARLTNACSM
IRAVGHEIRIRPFVYQATPGEDLDSILLYTSSLKMCARLFRIPIKGRYLCLLLTISSISVLSLGQCQFFS
>Lingula_anatina_XP_013411859.1_uncharacterized_protein_LOC106174731
MSLNYPPPDCMDCPPGVVNDCPLLFPVCPESLGADEDCPLLDSGKMTSEEDTAKGLGTPSSDSDVEKDLEEPEVEFVVHR
PLNGQMEDGPSNGGAGVVTSSPIQYLSREVLLQENELQAANSLSNSVESSAVRVTITDLDGWEGQSLNFTTSALKRCKSV
VLQPYFRLLTFISWRPFGKESITPQRLGWDLLNFIYPVTVVLLLLYTYVYEVVSCQWKLNVRTDTRSITEIPIVTAMTVV
PAAKIISNNTITSSSGAVTIPTTTTTTFNPYLPGPPYGPHSASGSTLSPKNKTLTDGVGIPDVNDAVCEHIITTYIIPNF
LHFVAFVMGYFYFRIQDNEQLYALMEKVFLQAGPSQGKVASQSNMIKRLRLFLALGAVWVLAVMALQVLFVAVFGIDQRN
VLSRAGTLGQWILFGIELVGIIIVNSVNLAVIINFATQCEMLIFFIKGISTKLQEKSMDLKSAMKDVLMVRHSIGSLNGP
MSQMTSLAAIRFAELTIIGLCILILNHDDQTWVWVYRSIFPCVWAAMLLFPMIQAARINATCSKFKQIALETRVFGYQNN
SQLDLDSFLLFISNTRLRAKLFNIPMKPSYLVGILVLVSFILLLLFQTSLIGPGGQIF
>Pocillopora_damicornis_XP_027059634.1_uncharacterized_protein_LOC113686238
MQDKQVYLSSQEMSAEHRRTQGDSWDAVYSSTTLRSALRRLLPRTMLAGRNGNINSSTEGKLEGLNELEDTVGSGSSFAD
IWDNSSVEIRDQDKGDYNATTSLLLTCKSQVIYPYFYILSLVAWRPFNIQSFRYQGCSMRKFLNIIYTLIIFVLIIFSYV
SSILACQARLEIPLTPATKLPKSQPNSHHGNINTAPTMPTTNHTNKTSTSAVMECTHIFSTYVVPDILHFLAFLIGFYMF
RIQESEGLHALIEKVFLLSSVPRRITSRLRFFLFGGFFIVFLGICNFILFCFAYNLESVTGFIKNPRAQRIAAVVMGLGR
LVELCVSVVTIVNYCAQCELLIFYIREITLRMEEKTKDLDSIMKDILEVKKNLSRVNGLISVIATLIIFSYFELSVIGVC
NLSLQFNKLLVEWRKLMYRIFKPLISFAIIIFPITIAARLTSAARKLKQNSLQIRVFGYPSASQLDLDSFVLFTHSAEMK
AKLLFMPVQFSFLSGVVAVVVFVLLLMLQLGIIAGKNKYL
>Daphnia_pulicaria_XP_046636006.1_uncharacterized_protein_LOC124314721_isoform_X1
MIEMASNVDTSFCNRAPVCLGRTATVSNSPENCEIVEVSEIRDLLEYNPPQPFSTSAVLNYCQRKMILPYTRLLGLLGLR
PLLGDFNDQTLALSAINKIHLFLVTCFLIFGYVMQLLTCYRRDKGFSYIKIPGVDHVSQNVYQHLTKSPDTPEVMCDGSL
FLCYILPPLLHLGAFIQTIYLLRITDNEHLQTLFEKVFLLTSRSRGATTQRVLLRRLRTHVILSVVWLLWSLIAQIFLVC
TSPIKTVWFLPQMSNPVRNSLMGVMIASTLCQDVVHCLVVSNYCIECQLLMSYVSSISERVVEKSMSLEIAMKEMLEFEK
FLLYLNENVSPAIGLLLLLSTTRTIVTTMTVIHPGFLYYTIDAHSFIVIMLLVQWAAVSIAPLVSAAYVTAASRNVRSVG
MRIRVRPFGFQDVPAQKLDSFMTFIACHKGTAKLCFIPISAASLGAVVAIAALIFLISANVS
>Portunus_trituberculatus_XP_045121747.1_uncharacterized_protein_LOC123510547_isoform_X1
MIVRGQGAREREADPGRASVRIAAIPSTSLGADALTSSDDIFSNEAVMIGECDGESHNTAATLHYCRRRILRPRDIISSI
LGYRQWNKDGANNQTPCMQTFNFLYFVLFFTCLGFGPVLQYNVCLKRDQGIGNQYTRSQNVSSNGHEEIQWCSGSLMFVY
VVPSLLFIFAYLVTCVVLRFGETEHLQTLLERVYLLASCSPWELTKQRRIWCTFVVWLVAGLVCLVWSLASMLLHVAAAS
HIPYSFIIPRTKSDKVGLWVASLGVLWLQDIVVVMSVLLYCTQCHLLSQLLQLTRTAIYQGDSSLIIIKKQVEETSRFLR
HLNQELGLSVGLFLCLLGFRVTTGAISLFYYLRLYIHPEKMVWKWGGQESQQTFHLLALVFNLLPWLVLTVLPLCTAARV
SSNYRALNKAGSQLHGRPFGYQSTPQQDLDSFLLYVTSLHLHAKILWIPVRTYFLVSVFVIFVMSFIILSYLYF
>Rhipicephalus_microplus_XP_037284070.1_uncharacterized_protein_LOC119176822
MDRNLSAHWCSSFVVTQAAPERSSKTRLMEALLAPAIVSKQLNPQAASSTFPSFHWDHHQSGSTQRKYRDHSFSFPPLGA
DSSHKSPWPSSSQARGRLPLLLLRQVYQQGIYVALQFPELLWWCRGEGVARDNTPDLTFVVLGVHSSRSLPGRSSDLIVS
HGFSPQRQRSHENVSSTESSNVHVQISDIAGDEDIVATTYFLKICKSTILKPYSVILQLVAWRKFRKDNPTRHHLSWRFM
NVLYPGVVLTLLLFYAALQGLACPGRLEFKTTQASTLRNATRPTPRNVTPTPVYYYWEEYDDYTTGVMGEQTQNYESEFL
GDLPLCQHRLTLYILPSLLQVIAFLYGSYMFRIIGVDEELYAIMEKVFLQSSAYFTERIIITITRRFLLAGIVWTLMQIG
VQVLYNLAVETEEQLVERAFSKLPQWETVTLIAVRIMGQLAMTLVEMAVVLNYCTQCEMIIIYLRGVALRLREKRITIRE
GMHELLASNDYISHLNRNLGKVTALFIINFSIHALIGIFLFLLNHDKTPIVLAYRAAYPVVWIIAMFASLYQASRVTAVG
LKISKISIESRVFGYQDVQGFDLDSFVLFVGNMKLRAKMFGTAIWPSTLLFFFGGTALVVYLLVICDVLTNPVMGSFL
>Daphnia_magna_XP_032779289.2_uncharacterized_protein_LOC116917802_isoform_X1
MIEMASNIDTSFCSRAPVSLGRPAAASNIPETCEIVEVSEIRDLLEYNPPQPFSTSAVLNYCQRKMILPYTRLLGLLGLR
PLLGDFNDQTLALSAINKIHLFFVTCFLIFGYVMQLFTCYRRDTGFSYVKSSGIDNLIQNHHQHLTKLKETTETVCDGSL
FLCYILPPLLHLCAFIQTIYLLRITDNEHLQTLFEKVFLLTSRARGAKTQRVLLRRLRIHVILSVIWLLWSLVAQIFLVC
TSTIKMVSFLPQMSYVVHNSLMGIMIASTLCQDVVHCLVVSNYCIECQLLMSYVSSISERVVEKSLSLEVAMKEMLEFEK
FLLYLNENVSPAIGLLLLLSTTRTIVTTLTVIHPGFLYYTIDAHSFIVIMLLIQWASVSIAPLVSAAYVTASSRNVRTMG
MKIRVRPFGFQDVPAQKLDSFMTFMACHKGVAKLCFVPISAGSLGAVVAIAALIFLISANVS
>Procambarus_clarkii_XP_045600808.1_uncharacterized_protein_LOC123759652
MRSARESCVRIRESVTEDNGLDRNLEKNSLDVHMHHMAAAVDINGEGFFSQEAVMITECDGESYNTDATLHFCRRILRPR
DAIFSCLGYRPWNKDGGDQSLCVKVLNVAYFILFFLCLCIGPVLQYNICLKRDQGLGNAVLHISQNFTTHGNGDSHWCSG
NLVFLYIIPSLMFFFAFLVTCIVLRLGESEHLQTLLERVYLLASCSPWEFVKQRRLWCIFVGWLVVGIICLILSLTSMLL
HIFAAKSISYTFIHPQSTTDAILLCTGAVGSLWLEDVVVVMGVLLYCTQCHLLSRLLEIIRTTLYQGTTSLMSIKKQIDE
TSRFLRHLNQELGLSVGLYLCLVVFRAITAASSLFSAIRHYEMSKASETPTANSAYGNLDKHFDINQELHISAMITNLLP
WLMLTTMPLYMAARVSSNYRTLSKAGCQLHGRPFGYQSTPQLDIDSFLLYVSSLHLQAKILWIPVRTYFLVSILVILIMS
LVILSYLYL
>Aedes_albopictus_XP_029719584.1_uncharacterized_protein_LOC109418674
MNFDELPQQLSTTTISTTSGPAVVTTSIPGGLGFATVTTAAGSIMKTIMLNTSEMIFIYIIPTLLHLGGFVIAIYIYRFA
DNEHLQCLIEKVFILCNIPRRLVVTLWVYFILGALWLAGSTAYIYLLTLKHSYVIARLPSRWSSWDELDPTDRDYVRIFL
CVALFFHDLVQVVIIISYSLMCYLLRCYLVGLKEKLLLHTIEPLNWMREICEFRKLLHHLNAKISLPVACLALLNLSYTF
SSVAHLFQDMNSCPIRVFSYTVANVLLWLVISLTPFFQAASLTAYCRQTQTCGHLISIRPFVHRNTSSEDLNTVLLYASS
LNMSAKLFRMPINAHYLCFVVFVCIVALLTFGMCLSLAIGGGGD
>Acanthaster_planci_XP_022093404.1_uncharacterized_protein_LOC110980762
MNGFGVGRQMDDTMFHPNGRSTLSSNDDRDRDSYSSSICEITDCESRDSSNLYHTTTVLRVCRQQVLKPYWKLLFVIGWR
PFGRDRINYHCGWKALNVIYPLLLVALMFYVYAYRILSCQGKYDVPLIVPSTDISPTIVPHGGSNVTTPMSFTIEPAAET
YHICTHLISSYVFPDVLHFLAFLLGFWYFRIQDNEQMDAMIQQAFLHTTPIQHGTNTQSTMIRAMKWILICGALWVVGMM
GVLALFLTAFGLESTIYPFFSVQAWNIVLLGVNVFGCLIYNSIIAAVVVNYTVQCETIICFMRSIQEQLLEKTGDLRMIM
HDILKVWQATHQLNGPMANMMSLLVFNFAAMVVVGVSLLLFQNQTEINPLVLTYRVCFFLLWLVILVFPFVQAARLSSIY
NKIEQAALEMRVFGYLTSTPRDLDSFLQFVTLAKYKVRLLFIPVDKSLVYGILLLTTFLLIVLVQTGIIVAPSLYL
>Dermacentor_andersoni_XP_050047306.1_uncharacterized_protein_LOC126544127_isoform_X1
MPRPAQVKTVLRTISTNCGLLLWFTTQPPYQAVVLHPRKAEKVHSSRSLPGRSTDFIASHGFSPPHRRSHENVSSTDSSN
VHVQISDIAGDEDIVAITYFLKICKSTILKPYSIILQLVAWRKFRKDNPTRHHLSWRIMNVLYPAIVLMLLLFYAALQGL
ACPGRLEFKTMQATALRNSTTIVPKNVTVNVTPDYFWDDYNDDTTTQRYEVQSLGKLPLCQHRLTLYILPSLLQVIAFLY
GSYMFRIIGVDEELYAIMEKVFLQSSAYFTERIIITITRRFLLAGIVWTVMQTAVQILYNLAVETEEQLVERAFSKLAEW
KTMVLITIRILGQLAMTLVEMAVVLNYCTQCEMIIIYLRGVALRLREKRITIREGMHELLASNDYISHLNRNLGKVTALF
IINFSIHALIGIFLFLLNNDKTRVVLAYRAAYPVVWIIAMFAPLYQASRVTAVGLKISKISIESRVFGYQDVQDFDLDSF
VLFVGNMKLRAKMFGRAIWPSTLLFFFGGTALVVYLLVICDVLTNPVMGSFL
>Amphimedon_queenslandica_XP_011406043.2_PREDICTED_uncharacterized_protein_LOC100635115_isoform_X1
MSEGGIIYSDEREESIPDYGSGKTRVELTDSNALHEVPKVSNFDINGDDEFQNDPSSPNSSGFTTVIAPSIGNDTFGDDM
TATALQNCKKTVLSPYYIFLKCIGWRRCKAVTYEVRRTWPFMCCNFFWPFFLTVLLIMSCVTQILLCFSRDLIESNPPNS
VTNITEITCSDHIFSSLVILDFLLVGTYLYGLYIFRFKLSEYLSTFIETVFLGIISRTGSYSPKNLIRSLRFFLLLGLLW
IVYSLCVSIMRVFAHHYERDVDFEFLGRIPVIVKLILIVVSLLGFIVFDIAYTAAVINYSMQCQLMVYYIQSICNRIVAK
EWEIDEAIKQVHTARQFMNKLNGHLSRAVSSMMFIFLYSSVISLWGLQKLQHSDPDLVIVATTSILGTIQWVLWLLLPLI
QAARVTHSGCWLKKTALEIRTRPFSYRDTPQLDLDSFVNYCGSIQLKAKLASIPISPALVIGGSFILGFVMFLVIELDNF
SWAPWL
>Penaeus_chinensis_XP_047488058.1_uncharacterized_protein_LOC125038571
MHPESCNSGNVEATVNACVIDDEESDGHTPDILCRAQILNESPRSSSMSSALDELFSHEATLITECAGESYNTAAILHYC
RKRIIKPRDIIFSFFGYRPWSKDGADLCLCMRAFSVVYCALLLLFLAWGPVLQYNICLRRDRGVSTEPMNHLNATVSESK
EDFYSNRHNSDGKDACSGSLVFGYVVPSLMFLLAYLVTCLVLRCGEPEHLQTLLERVYLISACSPWEQMKQRRLGCAWVA
WLGLGLLCLTLSLTSLALHLAAAAPHLPFTVIRPSDTADKIVLCGLALGSLWVGDGAMVVGVLLYCAQCHLLCTLLGLIR
TTLLQGAISLLSAKKQIDESSRFLRHLNQELGLSVGLYLCVVAFRAITAFVQVFSVIREAEGTSLNASRRIFPAGEEMPS
IKESEIEWLHLAAVVTNLLPWLLLMVVPLFMAARLSSAYRALSKMGCQLHARPFGYQSTPQTDIDSFLLYVSCLSLKAKI
LWIPVRTYFLVSLLVVSIMAVTILSYIYT
>Glossina_fuscipes_XP_037898676.1_uncharacterized_protein_LOC119643397
MTEIIIDDRRNGLEPTSVLLDYCRRRFIQPYTLILSVVALSPISTDTTYLRTIISYMHSCLVIITLIFGYYLQYLSTYRF
ADSSASNRKETYTIQKSTLSTREPLYIPLSFIYSNLAGFIIPSTLHLFGYVSAIIVWKLFEQEQQKNLIERVFLMTKHPK
RLCRSVWLLLTFEFAIFILLYMCSKPVNWRNNEWLQKLDQYWQLKIKIILSTILFMQEFLEIIILSNYCVESYLLCIYIT
SLSEKLLLHSLDILHWMRETQEFYTLLHRLNHYVSIPVGFLFIKSTIYAISSCIHIFGNFGFLYSHHVIIPNVANIVLEL
ILCLLPVFMAASLTQKCKMAKSIGHRIQGRPFVYHNAPIDDLNTVLIFASSLDMSAELFRIPIKYNYLCFTLLSCLITFL
TMAVYHNLPA
>Pocillopora_damicornis_XP_027059635.1_uncharacterized_protein_LOC113686239
MHRNRDDRLNELEDAGTVTVSSRYGGSSFTDIWDSTNIEIRDQSALQEDNSSSTASLLLKCKRQVIYPYLYILCLVAWRP
FGSRSMAYRQRCSFWKVVNIFYTFLFFCLIIFTYASHLISCNLGLDVNNNTFSLDLNRINKNLMVQSGVTSQTIGKNISS
SVFPSVTNVFTQATSESGDWKPAAFKKCKHLLTEYVMPHLLHFMAVLTGFYLFRIQDNEDLSALVEKVFLLSSIPRKIVS
RLRIFFLSLVMLAIADSAVEMLFLGVSNLASVTGFSLHSSGQWIAVSLIVLGFFVEAFVSIVTLMSYCAQCELLTFYLRE
ICQRMEEKTKDLSALMKDVMDVKKNLNNMNGKISIIASLIVLCYLKITVAEVINMMTCIRNDKQSAITFLYRLLAPNLSF
SFIMIPFIVAARFSAVAQKFKQQSLNVRVFGYPSATQLDQDSFILFTQGVEMKAKLMLMPIHGSYVSATVILIMFGLLVL
IQSHIIPTNTRYL
>Stylophora_pistillata_XP_022788603.1_uncharacterized_protein_LOC111328438_isoform_X1
MRGNCDDRVNELEDTVKSRNSGSSFIDILDSTNIEIRDQSSLQEDHGCSTASLLLKCKRQVIYPYFCILCLVAWRPFGSQ
SMSYRQRCSLWKVVNIIYTVLFFCLIIFTYASHLISCNRGIDTHNPKTSIAPHRMNTNLVVQTGASSLTKGQNISSSIVP
PATTSGVWKPAAFKHCKHLLTEYVVPELLHFMAVLTGIYLFRIQDNEDLNALVEKVFLLSSIPKKIVSRLRFFFLSLVML
AIAESAIQILYLHVVDLASVTGFKDDSRSQWTVVSFMILGVFVEAFVTAVTLMSFCAQCELLTFYLYDICQTMEEKTKDL
SALMKDVMDAKKTLSKMNGKISIIASLIVLCYLKITVAEVINMMTSINMMTSIKHDPKKALALLHKLLAPLLSFSFVMIP
FIVAARFNAVAQNFKQKSLNVRVFGYPSATQLDQDSFILFTQGVEMKAKLMLMPIHGSYVSATMIVIMFGLLIMIQSDVI
PTNTKYL
>Galendromus_occidentalis_XP_003741559.1_uncharacterized_protein_LOC100898501
MDGNRPELSSTPRTVKFIELGQMEDVNGEYDRSYTTEDRTPPLVSDEFIQIEQTREISDLQRLEEEYTHSSSNSYIRYGP
HLVHQIPQQYDHVSTSVVLRFCRTRVLRSYYRLLSAVGWRPVLNETNANGGSGAAFMRRLLNVLYSLTAMIFIVAGHVLA
YITVYRRDSMDNTRCIGFHSKYTERPGGCSLYIFSVYILPGVLHTTAYAAMLFQMRSQDSEEFTALVERVFLQTTSVWQI
ARRKIQERLRAVYIAGGLWILLAITGNVINLYYRLKSRRISCTMDDYPIIASLVLGLLMHDVVSMSVAAAYTIHCQLALV
YVQNLQQLVRDGKISLLAFYKGVSEATCTIRQVNGLQSTAVFLQTIWLLIRTGASMVGFVQSIDSNNFFRLIVASISTLV
WGALLIIPLGQAARLTEACKGVKNLGRELRARPLVYQETSPQELDSLVIFTSSFDLTSELCSIRITKERLTVCCLFFAVG
VYGSAHFDLLHF
>Priapulus_caudatus_XP_014670003.1_PREDICTED_uncharacterized_protein_LOC106811008
MSSDDESLIVSDKIHGTCPSASGNNHISCRRVPGSVGYTDLQASHHNVDMTSDMEATGTEDPTEVDFSTVEISGEEHIAE
VQCNPTSVALSFCKKTVLTPYMRLMCVLGWRPLPEERQSRFSSYCCRVANVVYPLVVLGIILLGYVLQFAACLRTDRVEG
DKRIVNDSHVPETPSDPVFEGPPQPVLEDVRQHCQRNIYSLFVVPDMLHLFSYCHAFYATRYGNSEFVLTLMERVFLQAS
PYTHSGYLSQRGLIKTLRLLLVLAFLWLLTSTGNLVLRMLAGGGIEWEPWLEPAGATASAMLIVVLVLSVAAVHLVYVAV
VIGYAVQCQLLIYCIRGLGERVFERSISLLEVFKEVQESHALLKTLNNQSATTVALILYNFGCYMTLCVVALVSRDTVPY
GWVTYVCTVTSCFLWVVIFLLPLVQGGRVSAACSSLSKLGHAIRARPFGYQDTNAQDLDSLLLFLSTLKLQAKMFRIPVK
SSFLFGIFIPVTFVLLLLCQLGQLINV
>Capsaspora_owczarzaki_ATCC_30864_XP_011270556.1_hypothetical_protein_CAOG_08894
MADCPDETAAAPVASEHLQHPQANETMPKRRRKPPALYEPSPDSPAAQPTHGSNKTAANTVTTAAGASRKAAEATGGRGQ
QRARVGAKSASSSSSSSSSSAADQASTAPAALSQAAQSVFFTEPNAQAAAFEQARAAVASAGINGNLAPKAASHASSAAV
FIQAARQSTVSLLSEMRSAFLARQAAKLAEVAEPVPSDSLEDVMKEGDSIDTVRKEQVFRDSLTENDLAIIEKRIALQKQ
QFEAFKRKDAQTRIKKLLSVYPYLTEEEARFALEECRDEDDAILKFADPTQSFLVEVRKKTALHYNPNTADELVVIPDAI
APPAPEQQEAYRFMITKRQQKATKTAKTATVEQKKRQAKYNKATRPLSLKEAMSQLNTTTDAAAGFKDWSEARIRAYKSI
DVNPNAYYYRFNAPNEEPRNGAWTQDEKQLFFERLREIGADGQWGIFSMAIPGRVGYQCSNFYRKLIRVGELKDNNYLVD
PVKGSVHYLFTLRADDGGLVQKVRQFQRKRQEDDDDDDDDEEDEAQNPVAAPMDTPSATGNDSGTDCDVKPDVSGKRPYT
SRKREMIFKREKRPRLAEPSATVFVPPSEVKPREPKRRGRKTKLMLQMEREAAERYELEHGGEHPPGPSFPEFRLPPGPN
TLLPPVPKPPPSQRIAISGLTKVKPTKGRAQKNDSSGDEEFGATGPSVVGKKPSHVAASSSSGNPSTTAATASKKNSKRN
VPKEPSYEDDEDMQLHGDTLQWKPREGFYTTSRLRKMRGELNEADMIEAGISDFLPDLVDPITLDRVVMPAISPAGHVMS
YSSWLQCIEETGLCPLTKSPMRKRDLVLLTPDNIEQYRDKIFFALASPSSPSSSSVRELTSPLDSILPSPDPTVGHPHHR
HPSSNNSNSNNNNSTTNNSSSGILNTSGGSGSTGQSQSRATRHSTLSINRAFRCSASGSQESSSIGQQYYGSNAAAGVAP
AMRLPSTSFASSGGLNNSNSSSFLTNGDFPYNSRVHRMGSSTPPQLQQQDISDLDFLQQYVSVPHPNQDAAGTEDRTTVA
LENCQKTVVAPMTFLLTFLAWRPFSRVQKPFSFLYFVFFLSLLFYNYVYDIVVCQQQPGLCPNLISKFIVPDCLHLASYL
YGLYYFRLHSGFDENTALIETVFLQSTTGSIRTLFGDLSQSQLVKTLRWYLAAGIGWLAIRLTYNLVKYTVVQTSTFDTG
VRSMTTIFMVVATFAADCVYVVIVTCYAIQCRLLLFYIDGLRNRINQRQHPLSTAMKELMQIQRFVKKLNNGLGKVVGLS
VFMFTLLTISPFVLFLDKDTLASYTDVHKGVVLCELAVWLLMLGTTLVQAARLTAKCLSLKDVAIVVRHEGHLNATTAEL
DSFMLFTINLRMPAKIFAVTVTAGLLMRAIFVSGVIVLMLFQIGAIQLFIGAN
>Varroa_jacobsoni_XP_022699270.1_uncharacterized_protein_LOC111266228_isoform_X1
MNYIEQARLGSCVDRKCGLFFKDNIQPLIGYECANMNSLPHDTVQSSLMGHLEQEQSIERQWKQIRDVEDFAHSSSNSYI
RYGANIVHQVPYHHDQVSTSVVLRFCRTRVLRSYCRLLAAVGWKPLLGDGTMRYDALRKVINMVYVLAVIGLILGGHIIT
IKTYYRRDAMRNTRCREFQLSTVRNGEPERCSLYLFSVFILPATVHFIAFMIMLVQMRSQDSEEITALVERVFLQTTSVW
QIARRKIQKRLKAVYLLGLLWIFLALAANIINILYRLKNNQINCTRNDKLVLTLLVIGLLAHDVASMCMAVAYTIHCQLA
IVFVQNLQMLVRDGKISLLAFYKGTCEATCTIRQVNGLQSTAVFLQTVWLLISTLASIVGFVQSIDSEDYLRLSVAIISV
LVWGSLLVVPLGQAARLSEVCNGIRDLGRELRSRPLVYQDTSLQELDSLVLFTASFNLTAELCSVRITKERLTLCCLVVA
VIIYGSAHFDLLHF
>Lottia_gigantea_XP_009062887.1_hypothetical_protein_LOTGIDRAFT_235407
MVNSGRRSWRLLNIVYPSIIVLLLIYTYIYEMVACQWKLNVQVDTHVQTTLTTIQPTTPNITNFTTTSFPFSIIKPAKLL
AQNISKADFDSSACEHLITTYIVPNFLHFVAYIMGIFYFRIQENEQLYALMEKVFLQATPQQNRNASQQKMIWKLRGFLV
CGAVWVLSTMVLQGVYIWAFNFPQLEIFQTVGQGGYWTMFAIELYGRMVMNAVILAVVVNYVTQCEMILFFVRGICLRLQ
EKSTEIRIAMKDILLLRLSLNALNGIISKMTSLTLVILAELSIIGISILALNRNVEVKVWAYRGIFPIVWALMLGFPLFQ
AARVNAICKRLIKIALEMRVFGYKNSSQIELDSFLNYIGHTTLKAKLFHIPVQPSYLIALLVLTAFVFLILFQTSSIGTS
NMIF
>Hydra_vulgaris_XP_047130201.1_uncharacterized_protein_LOC105847333_isoform_X2
MLRNISKEGFKRMNESSHVSELGEFNYNKKLPEEPNSLQVRSRSPESINSSYADLFETSGVEINDYLGSSSQDIVVNHVT
YNLNKCKEKVVIPYYRLLCFPAFPILKPNATTINWTNTVPSNNFHLDLSSCRHALSTYIIPDILHFLAFVIGFYYFRVKE
HEALYALMEKVYLQSTCPIKMTTSLRIFLASGLLWFLFSLGIMAFSFQAFKNDIFILKNWKSYAVMVLIFLSNALANCVA
LAVVLSYCGQCKLLVYYLDGVMERLEAKSTELKIAMKDVLAIKSHFNQLNGLFSFSTSCIVFNMIILVLITSVLLIDYQP
LQPIEHLIYRICFGIQWTVILLFVLVQAASLTSRSEKLKEKALTIRVFGYQSNTEAEIDSFLNFLNMTRLEAEIFAIPVK
SRYLWGILIIMIQSLIIVLQTGPLFNNSKWM
>Aplysia_californica_XP_012939037.1_uncharacterized_protein_LOC106012012
MSLPAHNFGCDHIITTYLVPNLLHFMAYIMGLYYFRIQENEQLYALMEKVFLQATPVQARSASQQKMIRKLRLFLVLGSV
WVFFTVVLQGMYVWAFDFPKMPLFEKIGATGYWLLLSFELLGRTVFNCVILAIVMNYTTQCEMIKFYVKGLAMRLHEKST
DLKSAMKDVLMLRQSLSLLNGSISKMTSLASIILAELTIIGFCVLFLNEHDDPRLWVYRILFPIVWAVMLGFPLFQAARV
NSICLRIQKIAIEMRVFGYKGASIIDLDSFLHFVTITKLKGKLFHITVLPSHLIFSIIVTAFILLILFQTSILHTSEYVF
>Amphimedon_queenslandica_XP_019854712.1_PREDICTED_uncharacterized_protein_LOC109583715
MSTERALEDSSLLEPSAKSTEQRSYGTLVETRLNSSQKDNVTDQDQLVQAEEQDYAVVEFPTDMNDFTGKQLERCQRLVL
RPYNTFLCVIGWRRVLAYEGVWYIIFSFWPLVVLLLLVTSCIVQILLCYTRDSIPLIQDDDMYIKCSDHIASSFIMLDIL
LVMTYLYGLFIFRFRQHEDLSGLTEKVFCAIEEKKSKKLSASMLFFLVLGILWIGCSIGVSIMRIFVHGLNKKVELEFLK
NYGNDSTEIKIAMLTTAQIGFIVIDVAYASVVVNYAMQCQLIVYSINNIGARIRTKATTIDTIIKEVCDVKACLSKINGH
LSRATGAIMFIFLYSSVSSLYSLQQLKPDDNDLVLAAITGFLSSIQWTVWLVIPLIQAARVTHAGTQLKEKAMEIRSRPF
LYMNAPQIDLDSLIIYCSNVHLKAKLLSIPISPSMVVGGSFFLGFTIYLVLKFDNYSWASWL
>Amphimedon_queenslandica_XP_019858188.1_PREDICTED_uncharacterized_protein_LOC105315319
MSSAPTQSGFPSMYHERERELSDVASDFNRETSPLVGDITMSRNSSSVRDSVASDYEVINPIGERVHIPRRFKPAAARER
ERSTWAGSTGYEPPPVSNYRTVNKEDDAISIQAQYDREGYRAVLRPAESTEGLVIDGRFSASMSIIGDSDYVSLDALGNN
AMTTTKALDFCTKYVLRPYHVFLKIIGWRPLQSPRAHGSPWFKKCFNVLYPTFIFLALIFACLSQIASCFSRTRSESPCR
FNNTDLNNSGYLLTCSQDLVTKTVISDILLLIAYLWAFYLFRFSESEHLSKLMQTVFLSCTSKLVHNSPRRLVFVLLSYL
IIGILWILISFTASLGRIFVLKLDHRDTYIGWFVEGEASCDIQVETRLISPIRYDSVHYSLIIISLVGFVFFDLLYIAVI
VNYVTQCELLRFFIRNVREKVLTKDYLLGYAVKELYHINEYLRVLNGKFSYITSLILFVFLQGVILAYSSIMSVRSGQYL
NIFIGTINVLQWLSGTLFLIIQASRLTAECNGIRKLGLEIGARPFVYSDTPQLVLDSFVLYTSATNYKAKLGFIPMYPSL
VFGFFFVSGLFLTLDRGITDFDFAYWL
>Acropora_digitifera_XP_015759569.1_PREDICTED_uncharacterized_protein_LOC107338834
MLGNHDGKSINSQVGSINGGHINELEDTVASSRSSFEDIWGSASVEIRDSAYARGELNATTSLLMTCKSQVIYPYFYVLS
LVAWRPFHIQSFRYQGCTVRKVFNTFYTLFIFLLLIFGYTSSIIACQARLDVKHKTTTPRTLRPTIRVTTTLMPQTTTSV
NKTTGHPTTTNSSLTEVTSSNRASSSTWSTSSGLSSVSSTVTPGKVIWKPAVIECTHIFSTYVVTNVFHFLAFFTGFYMF
RIQESEGLNALIEKVFLLCSVPRKIVSRLRLFLLGGLVMVFLGLGNFLLFCFAFSLDSVTGFSANKAAKWSMACLMAISN
TVELCVSAVILVYYCAQCELLVFYLREISLEIEDKTKNLTIIMKDILEVKKNLTRVNGLISVIATLIVFSYFELAVVGVC
NLVVYFNDIHSKKQLLYRVIAPILDLIFVVFPIAVAARLTSVAKKFKQKCLHVRVFGYPSASQLDLDSFVLFSNSAEMKA
KLLFMPVHGSYLAGVIALFVFVILLLLQTNIIAGNNRYL
>Octopus_sinensis_XP_036359178.1_uncharacterized_protein_LOC115212387_isoform_X2
MTLESTTSITEGPATNFQSKAADTEADNLERKYDSNDDEMFNKTLRTHSDAASQVDMSTFSRNGEVYQFTTSHNSSMTNM
SQIDIMDYNSYNITTVNLRSCKQKILKPYLRLLKLVGWRPFADDRYYRYWWVEFINLVYPILVLLLLLFIYAWQVGNCWW
NLNARIYIKSHEHKHMLTISSNKSALRISEDTNLTAINKKGNVECQQNMPTYLITDILHLIMFCMGMVFFRYHGDEQVCG
LLEKVFLEIESLRNRNVSNNVMVRNFRIFMGAGITWVLMIVGLQILYFWIYRSHIFITTESLSSATIWSLVVLEVIGVFM
INTVSLAAVCNYVIQCEAIILFVRGISLRFLDSGQDLAKGMKQLVEIKCHLKMLNSSTGKMTSLVTFIFAAFTVIGLNTL
CMNTADQADIWVYRSLFPLVWGVMLFAPLIQAKLFQIPIMAHYLVGVLVFACFLFPILFQTGVLKIKPAKKSWYS
>Nematostella_vectensis_XP_032237954.1_uncharacterized_protein_LOC5512677_isoform_X1
MSNADSPGESSHKHEQNHRLKKRTPFEMYEHSINNAPAEPRESELECTVSSSRSSFADIWDSSIPVEIRDGSYHTGIFNP
ISTVLQKCNQQVMVPYFSMLSVIGWRPLCRDSFHCRGFLYLVNIFYTLVIFLLLLFSYVASITACQARLDIEPLIPDTTS
LTPTHRPTTSHNITTPHPTTPSNSTNSTMPTTQSIPSSLPPKTMPAPTVKHPTKSTQYPDVITFFTMYTMSPAQPDWKPT
ECTHIMSGYVVPKFLHFIAFVIGFYHFRIQESEGLHALVEMVFLQSKEQSKIVKRLRSFLLAGLVWLLGMLACYIFFCFS
FGLASVTGFRHSVSRQWVAASMMVLGDLVANCVTFVIMLNYCAQCQLLIYFLRDIALRMEEKTAELGHLMKDLWEVKKHL
TNLNSVSAHITTLIIFNFCEVAVIGLTILFRNSEGVPTSQVVYRAIIPVMCLITLMCPLIMGASLTSCAKEFKQRSLQLR
VFGYPSTTQFDRDSFLLFIQTMDLQATLFAIPMKSSYLWGFFTLVVFVVLLLMQIGILAAKNRYF
>Orbicella_faveolata_XP_020602998.1_uncharacterized_protein_LOC110042022_isoform_X1
MQDKRVYLSQEMSAEQVVAQINNWDAVYSGTTLRSALRRLLPRAMLANHSGSINSDENVRGRLNELEDTATSSRSSFADI
FDSTSIEIRDQDFHEKGDFNETTNLLLTCKRQVIYPYFYMLSLVSWRPFHIQSYHYQGCSVRKILNILYTLFIFLLIIFS
YASSIIACQARLEIKSESTLAPTVTIKPTKVQPTTHRNISTTPKTNHSNVTTAATPTHTMEQYKIINSNNSEVFTTSSNA
SNWNNLTSSVVPSTLGSKTGTPEVISFVTILTLAKAGPIWKPAVTECTHIVSTYVVPDLLHFMAFLLGFYMFRIQENEGL
HALIEKVFLLSSVPKKIVSRLRFFLFGGIVMAILGVGNFILFCFAFSLASVTGFRYNPSAQWAVVCLMVLGQIVELCVSV
VTIVNYCAQCELLIFYLREIGLRMEEKTKDLSIIMKDVLEVKKNLSRVNGLISVIATLVVFNYFELAVIGVLNLALELSH
VECKTQLMYRVFAPLIYFTLVIFPITIAARLTAAARHFKQRSLQTRVFGYPSASQLDLDSFVLFTHSADMKAKLLFMPVQ
GSFLSGVVALLVFVLLLMLQSGVIAGSNMYL
>Folsomia_candida_XP_021954338.2_uncharacterized_protein_LOC110851020_isoform_X1
MSSTEPCCSSTLRETKQTKSCYQSTSPTDNDLSCSMTSSVDIGEMTGMTSAEKMDKLMAYGRKQDERADRIKKAQRFSRS
HQPSTMPKPGGRDGDGAYQPRPDSRNNNNKEDLLAGCSVLSSDDATIIRDSIIPEDGAECANISGILQYCKRRILYPYFK
LLGVMGLKPWNADSHDDMCAVSRVLNKLWVVVVVLMLIVGYTLQFITCFRRDYGFDYEPVFRGHHLRDPEHVGSFNNNAS
NLMEISETSIFNNEEILGNHHETPITLPSSSVTTPKPFGVDPNFTDIEEIALKRELLFHSICTGNSFYVHLIPSILHVTA
FGYMLCLYWFNYDEQLQTLMERVFIHATQAHCVSFSQKRVVKTLKFLVFFGAVWLICSVSCVVLQVLFSEIRVNFWPSIK
EKQTIILASVMGFSAVWQDAVQITVIISYCIHCHLLSIFLDFIHNRISQHSITLLECIKEIGEIDKLLRYLNKELACGLL
PLVILDTMFSIGSVTFLLGRKPGAKPYAILTAWCSCAQWVLLVILPLWQGAKLSSSLKKARELGHLVRMRPFGYQNYDQQ
DLDSFLLFVSTLKMDVRVMKLPLTSTNISLLFFLVAIAIFMWGYFQ
>Amphimedon_queenslandica_XP_019856102.1_PREDICTED_uncharacterized_protein_LOC105313927
MSSYDTPLITHSYEESTSTRMDLDHSGPSTGYVALPSSDNSANRGGSRRTLNSTYLSGRQSQQQNVQHLSLYSHDDNGDT
AVEVLDIPSRTSTNDDETTGGIIEGRLTASFTDSTGGYDNLAGVGTFGWDEPSTTIALDLCKKYVLNPYHILLKLIGWRS
FRSRFDPAPLYKRICNVVYPIFIFSMLIFACIAQITTCFSRSQSQAPVKKGNYSVLMCDDHIVTQDLISYLLILSSYIVG
FVIFRFSETENLSSLSETVFLSYNYTSVNKSRKRPVFVLLGFLVSGVLWFFLSFGVSILRIFALKLDKSNTLIHWFTNST
YQLTIDQHVYDGLHYSLVSFAMLGFVFFDLLYIAVVINYASQCQMLSFYIDNIVDKVQNKHYKNLNTATKEVYHVYEFLK
VLNGKLAFITTAVIFVFVVNVISSYKDLSGNDPHYATGIALGFLNVFQWILAVVFPVAMATLLTAKGRSIRTLGLQVACR
PFVFSDTPDLELEMFLNYTNSTRYAAKIALVPMYPAFVIGGSFILFLLVTLGIFVPRVNSVSWF
>Penaeus_japonicus_XP_042877061.1_uncharacterized_protein_LOC122256435
MHPETCSSSNVVSTVNACVIDDEESDSQAPDLLCRAQILNESPRSSSMSSALDELFSHEATLITECAGESYNTAAILHYC
RKRIIKPRDIIFSFVGYRAWSKDGADLCLCMRAFSFLYSVFLLLFLAWGPVLQYNICLRRDEGVSTEPMNHLNVTISELK
DDLYTSKRNSDSKDTCSGSLVFVYAVPSLMFLLAYLVTCLVLRCGEPEHLQTLLERVYLISACSPWEQVKQRRLGCAWVT
WLGIGLLCLALSLASLALHLAAAAPHLPFTIIKPRDDTEKIILCGLALGSLWLGDGAVVVGILLYCAQCHLLYTLLGLIR
TTLLQGAISLLSAKKDTSLNSSKTFLLAGEELSSVKEPEIEWLHLAAVITNLLPWLLLVAVPLFMAARLSSAYRALSKMG
CQLQARPFGYQSTLQTDIDSFLLYVSSLSLRAKILWIPVRTYFLVSLLVLSVMLIVTLSYIYT
>Patiria_miniata_XP_038050357.1_uncharacterized_protein_LOC119723652
MESQKLIASHSNGYQSEDATRQREEQPGYGSLRCYGESDMDRSSDVIYLTIGEKSTPRSDEEESRGLTESVISDPMKRAE
LSAKRVGLSKPHQWLQILIGWQPVVQLKPYQDGSTFQLTLLWKLVNVLYPALIVAVLLTAFFLQYASCYMINTEFLQKKN
FSAFMHLFCNSSEKHQQVPSPALPLRCQKSVAGVYILPGVLNLIFYLYSLILNRYVEGEQLPSMIEKVSLQCSSRYFAGY
RSHSQLVQSLARFYYLGILWMVVACGLPVLFTSSEYMMLDGINFTFLWTCHRANIALTVLMTAGFVILYLSYTAMLTNYA
TQTQLMIYLLMGLSERIEDASIRIPDKAISMVNEAAKLLKVVNGHTASCMSLLIVILGLDAVLFVVSVSSGTLTRLDPLL
SGSYIAGAIIAVVFIAISLMQASRVTSACNRLKRLGHEVRARPFGYHDASQNALDSFMLYLTTLNIKARLCRIPISKSLL
WPISFLLLLAVVLLLQLEVTTAS
>Acanthaster_planci_XP_022105051.1_uncharacterized_protein_LOC110986987
MESQKLVPSTPNGNASNDGRPREEQTNYGTLRCYGESDLEQSSDVIYLTIGDKSTPRSDEEGSRGFSESCISDPAKRAEL
SAKRAGLSKPHQWLQILIGWQPVVQLMPYQDGSTLQLKMLWKVVNFLYPALIVALLLTAFFLQYASCYMINTESSQKKNF
SDSMRRYCLSQEIQPPSILPLRCQKSVVGVYILPGLLNLVFYLYTLVLNRFMEGEQLPAMIEKVSLQCSSRYFVGYRSHS
GLVKSLARFYYLGILWMFLACGLPVLFTVSEYMTLDGIYFTFLQMCHVGNIVLTVLMTAGFVILYLSYTAMLTNYTTQSQ
LMIYLLLGLSERIEDASIRLPDTAISMVNEAAKLLKVVNGHTASCMSLLIVILGLDAVLFVLAVSSGTLSRLEPVMSASY
LTGAVVGVVFIAISLTQAGRVTAACNQLKRLGHEVRARPLGYHEMSRDALDSFLLYLTTLNIKARLCRIPISSSLLWPLS
FVLLLVVVILLQVKVFAR
>Tetranychus_urticae_XP_015787787.1_uncharacterized_protein_LOC107364862
MPSKSMATSISTDHTMLVVNLENFNFGQDNSVSAVLVYCKHKVLSPYFRLTSFLGWRPLLSTVPLSSSSSSSQLSSLQTS
PVHQPSLSTEPSTPTNEAPVFTTFTYFLNLLINWLINLVNFTYTLLILVLIFSAYFLSYCTCYRGDGLPHLLPLILSNSD
SSTIIINESTSPDSNFLTNKSDVSDSNGSVYDPNMLSTTPLPIELISDSNTCNNKLISHFVIPDLLHFASYLYLLYLLRT
PECERLENLMERGFLQLSQTANWFIESRRLISTLRVFLLLSAVWIISSCILHIVHFNITLVNFNCLPSSLGVNLRADHYS
NCSHTDATHYPSDVYKSAPDSFNQYHFHVNNIHRVLVYLTVACLTVFDIICSAIVTSYAVHCQLNISFITSLCQGVREKR
ITFQEFYQRAEEARKFVAYLNNNQAVCVSLVSIVFICKICLYTFLLFTRINNLSSYSLLIISAILWIAILLVPMIQAVRL
TQSCRILRSLGHELKARPFGYQHTDESELNSLLQYTSSLSMVAKLFNLPIKSSSIVLIFSLIIIGVPLLGQINVISL
>Parasteatoda_tepidariorum_XP_042910878.1_uncharacterized_protein_LOC107448002
MLKNRSSSYPQLPTDSLSPPVISTSFNETVLNSLSEEEICRRSTYGSIQSRGSCCVAGEHFMTSQNQDFVCRSLSMDSAV
HVDISDLTGDVNAQYVPLSLRRCQRVIIAPYSFLLSFIGWRPWFYESLSVRSGFWRFFNYFYPAVVLTLIVCHYISQVLN
CQGKYNIHIDIQPLPEPPPPPQAVDMNGNCTWGLITFSCRARYVVASKEVPSKLIQQSYCQHIIPTYVVPSFVHFLAYSY
GFYHFRVVSCEQLFSLMERVFLQSHSTRGLQNSLIRNTRLFFYAAILWLLCQVGVEVLYNVTFPQTKLEFCGVYCKYVFI
GIKFAGMILVQGVNVAVAINYCVQCETLILYIKFVCLRLHEKSMELKEAMHEILGVREYVSILNGNVAKMMGLCIVNFTE
LTILGTALLILNRVEKPDVISYRVLFPTFWFIALVAPLIQVC
>Portunus_trituberculatus_XP_045121749.1_uncharacterized_protein_LOC123510547_isoform_X3
MIVRGQGAREREADPGRASVRIAAIPSTSLGADALTSSDDIFSNEAVMIGECDGESHNTAATLHYCRRRILRPRDIISSI
LGYRQWNKDGANNQTPCMQTFNFLYFVLFFTCLGFGPVLQYNVCLKRDQGIGNQYTRSQNVSSNGHEEIQWCSGSLMFVY
VVPSLLFIFAYLVTCVVLRFGETEHLQTLLERVYLLASCSPWELTKQRRIWCTFVVWLVAGLVCLVWSLASMLLHVAAAS
HIPYSFIIPRTKSDKVGLWVASLGVLWLQDIVVVMSVLLYCTQCHLLSQLLQLTRTAIYQGDSSLIIIKKQVEETSRFLR
HLNQELGLSVGLFLCLLGFRVTTGAISLFYYLRLYIHPETLLLSHTPEDGMEVGWSGVTANLSLTGAGVQPSAVAGADCP
ASLYCCQGLQQLQSSQ
>Lucilia_sericata_XP_037820655.1_uncharacterized_protein_LOC119609783_isoform_X4
MLSSNAILTDWDGQINVLERQDLPLLYRGAARENQEDSLNNLQTNSKHLGNISRENSIEKQRNIHKTISTDNHNNIVDDR
DASIYGAISESLTGRHECHDNISRASSSRFGSIYQQVAAGSSMLADSITEIMSDDYQNDHEPTSAILDYCKRKVLRPYVA
ILSLVGLNPISTDTTRCKAYLSYLQCTILIIILLFGYFLQYLSAYRGDRGFSTNTKNVESIDESKDDSAYTIALLITLSV
QNLIEIIILSSYCIECYLLKVHLLTLSQKLLLHSIESADWMREILQFRKLLERLNNNVSLPVSFFVIMNMAYAFAGFVYM
FKDFDFHYCAMKTVILNFTNVLLWLILGLLPFFIAASLTQACQSVRNNGHQIRVRPFVYHNTSTEDLNSMLIFSSTLDMS
AKLFRMPIQSNYICFAVLIISIVILTLGMCFNLSIFGIPKL
>Dermatophagoides_farinae_XP_046916914.1_uncharacterized_protein_LOC124497307
MTDDDEQYSNIRRHHHRHKHPYRHQHHNDTAAESTCFLEDTAMDETNLSGSFVHQEFRPSISRALEYCHNEVLPPYRRLL
KLLGWQPFQFDCSGFDCCKILINSLHIMFLFLIICIGHLLQYASCFRQDSLGTMDIFDAKILNDNDNAAIIDLFHQHFHL
ETNQSYQFFNLTKIFKEINHELASEIDEQIFMNRVQIFLHCKGSAMAHYFLPGIIHLVSFAIILKHLRFCEVDRFQNLCL
LNLLLATKIIGHKKASIQIKKIVRNWIVAIFLCLLLIMIQFAIRLFIFDDVSFGFIDAEHLQWLPQPLLWLKSFCFILFS
FIELIHISIIIIYALYCQMNILFIQMNVTAIREKRINFQEFAKNTEIFKMNINFLNNRYSLSVSLLMIYITAKASVTMLD
MFAKYSYVGWHLLMLAISSMIYWSLLLSVPLLQAARLTNACQSIIDIGHELCARPFCYQQTARDDLDSLLTYTSSLNLKA
RLLMIPVRPSFIISIFLVLIFIILILSQFHLIDL
>Stylophora_pistillata_XP_022788616.1_uncharacterized_protein_LOC111328447
MQDKQVYLSQEISAEQRSAQGNSWDAVYSSTTLRSALRRLLPSTMLVARNGSINSRSNEKGLNELEDTVGSAGGSSFADI
WDCTSVEIRDQEKGDFNATTSLLLTCKSQVIYPYFYILSLVAWRPFNIQSFRYQGCSLRKFLNVVYTLIIFVLIIFSYVS
SIIACQARLEIPLTQTTRLPTTQQPASHHYNVSTTSITTTTNQTNITSTTHTTSQSLMRINTSTTTPSVHTTKTPRSMIQ
FYTLAARQAAWDPAVTECTHIFSTYVVPDVLHFLAFLIGFYMFRIQESEGLHALIEKVFLLSSVPKKITSRLRFFLFGGF
FLVFLGVCNFILFCYAFKLGSVTGFRHIPSATWVAAIVMGLGRLVQLCVSIVTIVNYCAQCELLIFYIREITLRMEEKTK
DLDNIMKDILEVKKNLSRVNGLISVIATLIVFSYFELSVIGVCNLSLQFEKLLLDKSKLMYRISATLISFTIIIFPITIA
ARLTSAARKLKQSSLHTRVFGYPSASQLDLDSFVLFTHSAEMKAKLLFLPVQCSFLSGVVAVVVFVLLLMLQLGILAGKN
TYL
>Dermatophagoides_pteronyssinus_XP_027200299.1_uncharacterized_protein_LOC113794376
MMDNHRHQMPVTSLTNSTLTATTTANNNNQHFYHYHYYGSLCTTTTSTTLTSITTTTTAAAAAAASITTSKTKTILDNNN
QIRSSLSSSYYPLLPISSTNSYNNSQKSEKISDQLSRKNIPLLKLWMNNEEQQPNIRRHNRHRNQNNVLANESTSFLTTD
ETNLSGSFNQQEFRPSITRALEYCHNEILTPYRRLLILLGWQPFKFDCFGFNCCQMFINSFHLMSLLMFMCVGHLLQYVS
CFRQDNLGTLNVLDADIINTKNDVAITDLFHQHYHLELNHSYQFLNLTQIFKDINHEFTNEIDEQILLNRVQIFLHCKGS
AMAHYFLPAIIHLISYSIVLKHLRCCEVDRFQNLCLLNLLLATKIIGHKKASIQIKKIVRNWILAIFLCLSLIMIQFALR
LFLFDDVSFGFIDPDELNWLPKPLIWIKLLCFILFSLIELIHISIMIIYALYCQMNILFIQMNITAIREKRINFQEFAKN
TEIFKMNINFLNNRYSLSVSLLMIYITTKASVTMLDMFAKYLYVEWHLLILAISSMIYWSLLLLLPLLQAARLTNACQSI
IDIGHELCARPFCYQRTARDDLDSLLTYTSSLNLKARLLMIPVRPTFIISIFLVLIFIILILSQLHLIDL
>Actinia_tenebrosa_XP_031565572.1_uncharacterized_protein_LOC116300777
MSGLSGRDDTDSPSSQRSRRNILSRFVPRMMLSQSVNRQEPQINELENTCSSSRSSFAELWDSSIPIEIRDGSAQKGSVF
NPTSAVLHMCNRQVMAPYFFMLSIIGWRPLFRESRKFRRIFQGLNALFTLTIMLLLVFSYVASIIACQSRLDVMQATITP
TSTSLPPTSHKKIITTLPTTAPNSTHNATTAVPSTVETPTSSLSTSSDHSTASSYFTFKMFTLGPAKPEWRPTECTHLFS
GYIVPDLLHFAAFIFGFYHFRIQESEGLQALIEMVFLQSRNQTKVVKRLRSFLILGAVCLVISTATYILFIISFGLPSVT
GFHNDTKNQWISICFMVLGNLVLDCVSFVVILNYCAQCQLLIFYLRDIALRMEEKTAELGHTMKDIWEVKKYVNHINGVA
AHITTMIVFNYCELAVIGLCILLMEPKDVPKLQLAYRVIVPILCLFTLSCPVMVS
>Sphaeroforma_arctica_JP610_XP_014148959.1_hypothetical_protein_SARC_12411
MTLSNSQTISKQLSHYETQFQVSDRPCTRVLYHNIAARALLRSQERDTVEIAEQNVEEAGALTMALVECAELVVSPVAFS
MSLLGWQPFAFVPQSLQNFLSGVYILLIVSLFCYNYTYNFMGCIYNTKCTGLVSKYIFPPALHLASYVLGVYYFRSKNGI
DTSRGLIEAVFLQSTRSRDNTTEYGDLSQMHLARVLRQNLWFGLLWMCLRCGASSLTFLYSHEVRLIPHGDPSLNDAFSL
AKIFASLACDAVYGLTVTVYAIHCKLIGFYVDGWRHRIGLRKFSLAAMKKGIRTQNTSVYHIPAPQEAIQIQRVVDTLNA
VHEDAPIAMRTSIVAELGTWVAILVYTLYEASTVTGKCCSMAMQGIVVRNEGYMNAPMEELDSFLMFLNNLIMKATVFGV
GVRSSNLGLLLLLSSFVILIGNRTDMIELIGETFK
>Dermacentor_silvarum_XP_049525454.1_uncharacterized_protein_LOC119445794_isoform_X1
MYHSAEHVSTISGRYGKSEGEPPFQAVLLHPRKAEKVHSSRSLPGRSTDFITSHGFSPQRQSSHENVSSTDSSNVHVQIS
DIAGDEDIVAITYFLKICKSTILKPYSVILQLVAWRKFRKDNPTRHHLSWRIMNVLYPAIILMLLLFYAALQGLACPGRL
EFKTMQATALRNSTKIVPRNVTPTPDYFWDDYDDYTTTQSYEVQSLGELPLCQHRLTLYILPSLLQVIAFLYGSYMFRII
GVDEELYAIMEKVFLQSSAYFTERIIITVTRRFLLAGVVWTLMQIAVQILYNLALETEEQLMERAFSKLPEWKTMVLITL
RILGQLAMILVEMAVVLNYCTQCEMIIIYLRGVALRLREKRITIREGMHVSRRSLARTSTRLEREVTLTEQARPTSAFCE
KTVCYRTGAYETKLSECALKAGP
>Centruroides_sculpturatus_XP_023213784.1_uncharacterized_protein_LOC111616623
MYSQFFVEVRMLLGMGFCWLIISIIAQIFHVFSNLNLKFTWMEAQAETAKISLICLMLICLMWSDAICVAIATSYSVYCQ
LIISYLHNLCGSVREKTLTFQDFIRDLQESRKFIKHLNNDQAIGVSLLILNIGSITAVAIYGILTGKNHSMSNPFSIISL
LINIILWISLLANPIIQVSFLNIY
>Trypanosoma_brucei_brucei_TREU927_XP_845058.1
MVGSASRSCGTDMVNDAEMYGGSENQPQNSSNAVTDSTPKLSRWPDGTTFEGPLVDGVPEGHGTCVYKSGCVCVGSFSRG
CVEGPAEALLPCGAFFVGNFCRSAAHGHGVLLQNGRLVRGEWRDGVLVRRTLENVNDARDVQFYTRVIAKLCHRVEELNG
TIERDSSSVFQQTSNSGLCIREPIVLLRDEQQQERDAVQTRRWARVATQSPPYMRNEPHGAGMPPLAREPDISPRFDRGS
FSSLNTHRRQPTALDLNQLTSFARSVLASGASQQAIFASAAPAANEFFSPTRYLQCFFIMLFPFISLPQFSFSPIRRVML
KMEREFVVSGAFLFRSFNVPIYTLTFSTIATCCLIATVVIVSLKVELGPVTEGKVTLEELFIPCILWVAQSALYAAYNSY
VRVAHALERLDRRLTPQLYACAAGIVNTKAKVCIFTWDDEGRRVVTNVHYRYRWLGESLFVGILFSLAGPLTRVSYKQPM
FGYTKYEVSALVLISASVLVFAAMVTFNALKLTDMQRQIKEQMRALTHLAYVEGKSVMHPSEHLLQRFNLDEPFNVSDIF
NGVSGWYVIRSVVVYAASCSNHAARGLAMSVFFMLVNSCFLVTALDMICMLSFHYNDLGKRFSCMHAYGVVTCSVWGILL
LRYLYKCVETVCESERHLYLLDVASLYHRTRYNNAEGCADIITTCRKMVKAYEQLPCVFLFPITPFIITIVVILYIVALL
IATIHVYFAAVARFADTGGR
>Trypanosoma_brucei_gambiense_DAL972_XP_011773686.1
MVGSASRSCGTDMVNDAEMYGGSENQPQNSSNAVTDSTPKLSRWPDGTTFEGPLVDGVPEGHGTCVYKSGCVCVGSFSRG
CVEGPAEALLPCGAFFVGNFCRSAAHGHGVLLQNGRLVRGEWRDGVLVRRTLENVNDARDVQFYTRVIAKLCHRVEELNG
TIERDSSSVFQQTSNSGLCIREPIVLLRDEQQQERDAVQIRRWARVATQSPPYMRNEPHGAGMPPLAREPDISPRFDRGS
FSSLNTHRRQPTALDLNQLTSFARSVLASGASQQAIFASAAPAANEFFSPTRYLQCFFIMLFPFISLPQFSFSPIRRVML
KMEREFVVSGAFLFRSFNVPIYTLTFSTIATCCLIATVVIVSLKVELGPVTEGKVTLEELFIPCILWVAQSALYAAYNSY
VRVAHALERLDRRLTPQLYACAAGIVNTKAKVCIFTWDDEGRRVVTNVHYRYRWLGESLFVGILFSLAGPLTRVSYKQPM
FGYTKYEVSALVLISASVLVFAAMVTFNALKLTDMQRQIKEQMRALTHLAYVEGKSVMHPSEHLLQRFNLDEPFNVSDIF
NGVSGWYVIRSVVVYAASCSNHAARSLAMSVFFMLVNSCFLVTALDMICMLSFHYNDLGKRFSCMHAYGVVTCSVWGILL
LRYLYKCVETVCESERHLYLLDVASLYHRTRYNNAEGCADIITTCRKMVKAYEQLPCVFLFPITPFIITIVVILYIVALL
IATIHVYFAAVTRFADTGGR
>Trypanosoma_grayi_XP_009312037.1
MPGEPLGGDTTNPSTGSTAGGLGVDEFSYDSTTLRCSDGTLYEGPLVAGEPEGHGVCVFPSGTVCVGNFARGLLEGPAEV
LQPSGALFSGVFRRSVAHGRGVCLLGDRLTRGKWKNGEMVEEVRAESGDGDRGRILASVARVLRGHLRVLLCDGTTSQPM
NVAGATRINEPLVHFGRNQLMGPNSSFASEERNEYQTGVTSGNAPTRSPSYTRVLNSGNVQQNQPMDLEGSFSYSPGKRR
QSAADGHQQEKSVPKSILATGASPEAIFSSAAPAANEMFSLTQYAKYCAFFLFPFLSLPQLPFSPIRSAMLDMEREFVVS
GAPLLREFDPPVVSLYLTTLAMCCQIAATAIVAMKVNLGNASEGRMTLAEMSVPCVLWVTHAGLLAGYNSYLRVAHALER
LDRRLTPRLSAFAAGLVDAKTNVCIYTWDDEGRGMVTDSNYRYRWVMVSLFVGIIMGIAAPLTRLGFGNSLFGSDVYERS
AAILVLSSEILFSSTLAYYVVKMTDMQRQMLEQMRVLTRLAYLEDRSMMRPSEFLKHRFNFEEPLNLNDVFSGVVGWYVV
RSLVLYAATCSNHAARSTAMSIFFLMVLCGFLVTIGDIVYMLVAGHVHNGTYFSTGHTYAIVLCTAWAILLLRYLYVCVR
TVSERGRHLYLLDVASLYHRLKQKEGDFSGDTIATCRRMLEAYDQLPCIFSTSVTPLMLTVVHFIHLVALVAVFVDLYIA
VSYR
>Trypanosoma_theileri_XP_028884034.1
MPGEPVSGVLRYPDGAVYEGGVAAGAPAGRGACVFASGAVVVGNFVAGVAEGPAAVLLPGGVLFTGTLQHARAHGDGIYL
TRNTLTRGRWVHGALQQHVAEPANRNTAAHLLAPMVELLGKQLTHLTQYAHKEAITVNTTATPCEPLVQLSEIDYYNSHK
IYEEEEEEEKQDPQFSEKEQRGTCTVPTRAPSQGSTLGGGTPPPLFPTEPNGSFSYGTLRKRTVRVDSQHQEKGGIRNIL
VTGASPQAIFASAAPAANEFFSFQRFMKYCVLFLFPFLSVPQLPFSPIRSATLEMEREFVVSGAPLLRKLDPPVISLYII
AVAMCCHIAAIAIVAAKVDVSNVSNGHLTTTEMAIPCVLWVTHACICAGYNSYMRVAHALERLDRRLTPRLSAFAAGIVD
TKTKVCIYTWDDEGRSMVTNRHYRYRWVGISVFIGILMGFAGPITRAGFGHPLFGNDKYERAGELLVFASVLLFSAALAY
YVLKMIDMQRQILEQMRVLTRLAYLEDRSIMHPSESLHERFNFEEPLNTGDVFNGVTGWYVVRSIVLYAATCSNHAARSS
AMSIYFLLVFCCFIVSIGDIIYMVASGNARNGRYYSVGHTYAIILCISWGVMLLRYMYICVRTGIERARHLYLLDVASLY
HRLKPNLTDSSADIIGACSKMVKDHDQLPCIFSIQITPLFLACMVLIHMLALVVVVVDVYLAIHFR
>Trypanosoma_conorhini_XP_029227242.1
MPGEPWSTNFSEDQTPVTRDSPVAVNPAPNVASAGFSDDSLYGGPLLDGKPEGHGICLFPSGTICSGKFERGFLEGPAEV
LLPSGALFTGNFTRSVANGSGACMQHGRLMRGTWCEGVVVEQTEEDLGCGSRAKLFTSIAGRLYAELRNLTTKTKAPDLH
HPYHRCRIMEPIVHLCEQQSFERDPMVPSKEALDYFVLNPAVTKAVPPALLTAGTAATPGGSSSDTEGSFVGRTVRRQTK
NVEVHMQDKPVNRNLLTMGASPYAVFACAGPAANEIFSFSRYVKYFLIFLVPFLSLPQLPFSPIRKARLEMEREFVVSGA
SLLREHDPPFLSLHFVTVAICCNITAVVIVAAKVTLGHVSGGHLSLAEVVVPCVFWVVQAMLFAAYNSYMRVAHALERLE
RRLTPHISAFAAGLVDNKAKVCIYTWDENGRALVKNKHYRYRWLACSIVVGLVMGFSAPCTRVGFGHPMFGTEKYDVAAA
VLFFASNLLFSTVVAYYVLKITDMQRQILEQMRVITRLAYLEGRSLMRPSEFLKQRFNFDEPLNPYDVLTGVVGWCVVRS
LVLYASTCSNHASRGSTMSIYLTLVFCGFLVTIGDIVYVLVVGYSHSGANYSLGHTYAFVLCTLWGFMLQRYLYICVGTL
KEHTTHLYLLDVACLYHRLRHRPNDESSDAIATCHQMIKAHDELPSIFSVRISPLMLVVMVFIHLLALVAISMNLCIAIN
YPKPHHL
>Trypanosoma_rangeli_XP_029234838.1
MPGEPLSTNINNNRTPAKRDPPVAVSSTQNVASVCFSDGILYEGPLLDGKPQGSGICVFPSGTICAGNFERGFLEGPAEV
LLPSGALFTGMFERSVAKGFGAYLQDGCLTRGTWREGVVMQTEDDVGGSCHAKFFTAIAFRLCNELRNVKTGTRGTGWHY
LHLSRCIKEPVVHLCVRQPLEQDSMMSSREARDYFILNPSVTKGASTALLPGTAAIPGDCASDTEGSFLGGTVRRQTEAV
EMHIRDKPVTRNLLAMGASPYAIFACAAPASNEFFSFSHYMKYFVIFLFPFLSLPQLPFSPIRRAMLEMEREFVVSGASL
LREYDPPFYSLHFVTAAICCNIAAVVIVVAKVTPGHVSGGHLTLAEVVIPCTFWVVQALFFAAYNSYMRVAHALERLERC
LVPRISAFAADIVDNKAKVCIYTWDEKGRTVVKNKHYRYRWLVCSIFVGLVMSFAAPCTRAGFRHSLFGIGNYEVAASVL
LFISNLLFSTVLAYYVLKITDMQRQILEQMRVITRLAYLEGRSLMRPSEFFQQRFNFNEPLNPHDVLTGVVGWCIVRSLV
LYASTCFNHVSRSSTMSIYLAFVFCGFIVTIGDFVSVLVLGYSHSGSHYSSGHTYAFVLCTLWGFMLQRYLYICLETCKE
HTTHLYLLDVASLYHRLKQGPNDESSDAIATCRQMIKDHDKLPSVFSIRISPLILVLMVFIHMLALTATIIVLCIAIHYP
KSHHV
>Leishmania_mexicana_MHOM/GT/2001/U1103_XP_003873693.1
MSMESAMSEVHTDFRGCSLLPDFVAVADVSQRTGVGYLQYSNGAIYEGEWLNGERHGLGVCYYPSGNIFVGQFRSGLMEG
PGTMFFATGEFFSGEFKDSTIYKGVYSRQGREICGIWKDGNRVSEMPTKAPEVLQRARAALFATIVEQVNEYLWGAANNS
TKLVLSAAPSGGAQQAPLDILSSSTDAHGTPTAPPQHLTVAPTFDVGNQSFTNIRFRPNASIADGDVKSSAHGIVTQYGS
PATVFACAAPAPNEIFSVGRFTLRCFVFLFPFLSLPWVPVAPLRITSLHEEREFVVSGAALRSDFDAPSFSMCVIAVAIL
CQIVAIILVASRVPLGQVQDGKLTLPEMVVPCVLWLVVALVKASYRSFFRFPHGLERVDRRFTPKLSALAASLVDAKSSV
CIFTYDDDGKGKVMNRHYKYRWLLFGVVLGLMMSLSAPATRGGYGHNMFGSNGFQLAATLLTFFATFLFAATLTFLVLKI
TDMQREIRAKLHVLTNLAFLERRCLMSPSKHANMAFDLDECFNAKNVFSGFPGWYSLRSLILYASACANHRARTTAMRIF
WFTLVCAFIVGIADALLTIHGNRPSDRYYSTAHSYAFFTFLFWGALLLRYLYVCVSTRRELQHHLYIMDVAGLYHRVKLS
DSEASDIIQQCRCICESNDAEPEIFPVMIYSFVVFLTVILNLAAMAAICYQLGRAIYR
>Leishmania_braziliensis_MHOM/BR/75/M2904_XP_001563616.1
MSTEPAFDASHTDFMGYNLAPDFATVVEASERTGVGYMQYSNGVIYEGDWLNGERHGLGVCYYPSGNIFVGQFRSGMMEG
IGTMFFATGECFSGEFCQSSIYKGVYSCRGDEICGTWKDGKRVSEMPTKAPEVLQRARAALFSTIVEQVNMYLWQAASNP
TKMVLPASPEDKILLPPLDIVSSNADAYAAPATSLQHLVATPNFRVGGQSFVSTRICNNSIGEGDTTDGLRGVTTEYGSP
NTVFTCAAPSPGEIFFIWRFTQRCFVFLFPFLSLPWMPVAPLRITSLHEEREFVVSGAALRSDFDAPSFSICVIAVAMMC
HITSIVIVATRVPLGHVQDGRLTLPEMVVPCVLWLVVALVGASYISFFRFPHGLERVDRRLTPKLSALAASLVDAKASVC
IFTYDDNGRGKVMNRHYKYRWLLFAVVLGSMMSLSAPATRGGYGHQLFGSEAFEKAAAVLAFFATFLFSTTLTFLVLKIT
DMQREVRAKLHVMTNLAFLERRCLISPSKHMNMAFHLDERFDATNLFSGFPGWYSLRSLILYASACANHRARRTAMGIFW
FVLVCAFIVGLLDIFYIAPRRPTPGNRYYSTAHSYALFTFLFWGALLHRYLYVCVSTRRELRQHLYIIDIAGLYQRVKLD
DSEASEIIQQCSRITERNDAEPEIFPQVIYNFVVVLTVLLNMGALAAICYQLRQAIDR
>Leishmania_panamensis_XP_010697540.1
MSTEPAFDASHTDFMGYNLAPDFATVVEASERTGVGYMQYSNGVIYEGDWLNGERHGLGVCYYPSGNIFVGQFRSGMMEG
IGTMFFATGECFSGEFRQSSIYKGVYSCRGDEICGTWKDGKRVSEMPTKAPEVLQRARAALFSTIVEQVNMYLWQAASNP
TKMVLPASPEDKILLPPLDIVSSNADAYAAPATSLQHLVATPNFRVGGQSFVSTRICNNSIGEGDTTDGLRGVTTEYGSP
NTVFTCAAPSPGEIFFIWRFTQRCFVFLFPFLSLPWMPVAPLRITSLHEEREFVVSGAALRSDFDAPSFSICVIAVAMMC
HITSIVIVATRVPLGHVQDGRLTLPEMVVPCVLWLVVALVGASYISFFRFPHGLERVDRRLTPKLSALAASLVDAKASVC
IFTYDDNGRGKVMNRHYKYRWLLFAVVLGSMMSLSAPATRGGYGHQLFGSEAFEKAAAVLAFFATFLFSTTLTFLVLKIT
DMQREVRAKLHVMTNLAFLERRCLISPSKHMNMAFHLDERFDATNLFSGFPGWYSLRSLILYASACANHRARRTAMGIFW
FVLVCAFIVGLLDIFYIAPRRPTPGNRYYSTAHSYALFTFLFWGALLHRYLYVCVSTRRELRQHLYIIDITGLYQRVKLD
DSEASEIIQQCSRITERNDAEPEIFPQVIYNFVVVLTVLLNMGALAAICYQLRQAIGR
>Leptomonas_pyrrhocoris_XP_015656207.1
MASQTADASGTDFLGNKLPTDFAEVPATSKRTGIGYLQYSNGAIYEGEWLNGERDGLGVCFYPSGNIFVGQFHSGLMEGN
GTMFFATGECFSGEFRHSTIYRGVYSSRGREIIGVWQDGHRVSELPAKAPEVLQRARAALFATIVEHVNDYLWETANEPT
QLSLPFRQQDSASLRPPLDIPTSAEEDVNAPNADRMSNNSRSIADRSPTLRAQRMATALGFDETNHSLTSLRYRAPSSLG
DGESKEWLRNTEVQYGSPDTIFTCAAPSPSEFLSLWRFVRRLFVFLFPFLSLPWISFAPLRITAIQEEREFVVSGAALRN
NFDAPTFSLCAIAVGMLCQITSIVIVACRVPLGSVQDGDLTLPDMVMPCVLWFVMGLLGASYYAFFRIPHGLERVDRRLT
PRLSAFAASLVDAKASVCIFTYDEDGKGKVMNQHYKYRWLFFAIIFGAAMSLSAPATRGGYGHNMFGRNAFQKAATLLAF
FATFFFAATLSFYVLKITDMQREIRAKLHVLSNLAFLERRCIMSPSKHAHMAFDLDELFDPKNLFTGFPGWYCMRSLILC
TSACANHGARRTAMGVFWFAMTSAYIVGLADTFYMLANHYDGSDRYYSTGHSYGFFAFIFWGPLLTRYFYVCLVTRRELD
RQLYIMDIAGLYQRVKANDADASDIIQQCRRVSELNDAAPEMFARPVYILVCVCTVSLWIAATAAICFQLGEAIYY
>Leishmania_major_strain_Friedlin_XP_001682088.1
MSTESAMSEVHTDFRGCSLLPDFAAVADVSERTGVGYLQYSNGAIYEGEWLNGERHGLGVCYYPSGNIFVGQFRSGLMEG
PGTMFFATGECFSGEFRDSTIYKGVYSRQGREICGVWKDGNRVSETHTKAPEVLQRARAALFATIVKQVNEYLWGAASNP
TKLVLSASPEGAALQAPLDILSSSTGPNGTPTAPPQHLTVMPSFDAGNQSFTSVRYRPNASLADGEAKSSAHGIVTQYGS
PATVFACAAPAPNEIFSVCRFTLRCFIFLFPFLSLPWVPVAPLRITSMHEEREFVVSGAALRSDFDAPSFSMYIIALGML
CHIVAIILVASRVPLGQVQDGKLTLPEMVVPCVLWLLVALVKASYISFFRFPHGLERVDRRLTPKLSALAASLVDAKSSV
CIFTYDDDGKGKVMNRHYKYRWLLFGVVLGLIMSFSAPATRCGYGHNMFGSNGFQKTAALLAFFATFLFAATLTFSVLKI
TDMQREIRAKLHVLTNLAFLECRCLMSPSKHASMAFDLDESFNAENVFSGFPGWYSLRSLILYASACANHRARTAAMRVF
WFALVCVFIVGIADTLLMIQNNRPRDRYYSTAHSYAFFTFLFWGALLHRYLYVCVSTRRELQHHLYIMDIAGLYHRVKLS
DSEAGNIIQQCRCISESNDTEPEIFPVMIYSFVVLLTVILNLAAMTAICYQLGRAIYR
>Leishmania_donovani_XP_003859699.1
MPIESAMSEAHTDFRGCSLLPDFAAVADVSERTGVGYLQYSNGAIYEGEWLNGERHGLGVCYYPSGNIFVGQFRSGLMEG
PGTMFFATGECFSGEFRDSTIYKGVYSRQGREICGVWKDGNRVSEMPTKAPEVLQRARAALFATIVEQVNEYLWGAASNP
TKLVLSAPPEGAALKAPLDILSSSTDAHGTPKTPPQHLTVIPTFDAGNQSFTSVRFRPNASLADGDAKSSAHGTVTQYGS
PATVFACAAPAPNEIFSVRRFTLRCFVFLFPFLSLPWVPVAPLRITSLHEEREFVVSGAALRSDFDAPSFSMCVIAVGML
CQIVAIILVASRVPLGKVQDGKLTLPEMVVPCVLWLLVALVKASYISFFRFPHGLERVDRRLTPKLSALAASLVDAKSSV
CIFTYDDDGKGKVMNRHYKYRWLLFGVVLGLLMSLSAPATRGGYGHNMFGSNGFQLTAALLAFFATFLFAATLTFSVLKI
TDMQREIRAKLHVLTNLAFLERRCLMSPSKHASIAFDLDESFNAKNVFSGFPGWYSLRSLILYASACANHRARTTAMRVF
WFALVCAFIVGIADTLLMIQNNRPGDQYYSTAHSYAFFTFLFWGALLHRYLYVCISTRRELQHHLYIMDIAGLYHRVKLS
DSEAGDIIQQCRCISESNDAEPEIFPVIIYCFVVFLTVILNLAAMTAICYQLGRAIYR
>Leishmania_infantum_JPCM5_XP_001464500.1
MPIESAMSEVNTDFRGCSLLPDFAAVADVSERTGVGYLQYSNGAIYEGEWLNGERHGLGVCYYPSGNIFVGQFRSGLMEG
PGTMFFATGECFSGEFRDSTIYKGVYSRQGREICGVWKDGNRVSEMPTKAPEVLQRARAALFATIVEQVNEYLWGAANNP
TKLVLSAPPEGAALKAPLDILSSSTDAHGTPKTPPQHLTVIPTFDAGNQSFTSVRFRPNASLADGDAKSSTHGTVTQYGS
PATVFACAAPAPNEIFSVWRFTLRCFVFLFPFLSLPWVPVAPLRITSLHEEREFVVSGAALRSDFDAPSFSMCVIAVGML
CQIVAIILVASRVPLGKVQDGKLTLPEMVVPCVLWLLVALVKASYISFFRFPHGLERVDRRLTPKLSALAASLVDAKSSV
CIFTYDDDGKGKVMNRHYKYRWLLFGVVLGLLMSLSAPATRGGYGHNMFGSNGFQLTAALLAFFATFLFAATLTFSVLKI
TDMQREIRAKLHVLTNLAFLERRCLMSPSKHASIAFDLDESFNAKNVFSGFPGWYSLRSLILYASACANHRARTTAMRVF
WFALVCAFIVGIADTLLMIQNNRPGDQYYSTAHSYAFFTFLFWGALLHRYLYVCISTRRELQHHLYIMDIAGLYHRVKLS
DSEAGDIIQQCRCISESNDAEPEIFPVMIYCFVVFLTVILNLAAMTAICYQLGRAIYR
>Trypanosoma_cruzi_strain_CL_Brener_XP_803355.1
MQHVASVCLSDGALYEGPLVDGKPEGRGVCVFPSGVICAGRFSHGHLDGHAEMLLPTGARFSGSFKSSAAHGSGLYVQDG
RLTRGRWHEGFMVEQAEDNLGGGARAQLFTRIAFRLCDELQKLTAVTRAPNWQHLYVNSRISEPKVRLCRECSPEKNSMP
SNSEKPEYFIVNCSSTRSPSRAIISRSFVDRQASLSDTEESLTAATTQRQTAHAEIQMQEKPATKNALAMGASAYAIFAC
AAPASNEFFSFSHYVKYCLIFLFPFLSLPQFPFSPIRKARLEMEREFIVSGASLLRKYDPPFLSLHFVTLAMCCSFSAVV
IAAAKVNLGAVSDGRLTLAEIVIPCVFWVLQSLFYAAYNSYMRVAHALERFERRLTPRLSAFTAGLVDIKAKVCIYTWDE
KGRGMVTNKHYRYRWLACSIVVGIVMGLAAPLTRVGFGHPFFGTGTYDMAAA
