# Supplementary material for: Structural screens identify candidate human homologs of insect chemoreceptors and cryptic Drosophila gustatory receptor-like proteins
Source: eLife. 2023 Feb 20;12:e85537. doi: 10.7554/eLife.85537 (PMC9998090; doi:10.7554/eLife.85537)
Supplement: Figure 3—figure supplement 1—source data 3. [file elife-85537-fig3-figsupp1-data3.zip › Figure3S1SourceData3Figure3S1Balignment.txt]

>Osmia_lignaria_XP_034184817.1_nucleolar_protein_10
MQVSCPNNVKIYNLSA-------GKSLPEWLSERKRRNLLKKNVDI--------------
---------------------RRRIELIQDFDMPGVSTSIKVTKDEQYILATGIYKPRVK
CY--DVNNLSLKFERCFDSEV-------VTFDVLSDDYSKLVFLHCDRNIEFHVAHGRYY
RLRIPRFGR------DIKYHYPTC---DLFVVGDSNEIYR--------------------
INLERGQF-----------------LQSFSTEASSLNKCEINPVHHLLAVGTEEGKIEA-
------------------WDPRSRSKAGTLDCALHCIGQSDKLQVIPAVTSLK-FQGGLT
CGVGMSNGQILLYDI----------RSNKPFLIKDHMYGLPIKSIEFHQKMDMVYSMDSS
IVKIWDKNNGKLYTSIEAEND-----FNDMCVIPNTGMLLIANENRKMQTYY--VPSLGT
APYWC---------------SFLDNLTEELEELNYEIIYDDYKFLTEKELDELGLLHLKG
TNLLRAYMHGYFMDIRLYRKARDA---MKPFEFQEYKKKRIQEKMQETCASRLQIEK-IA
TV------------------NKELALKLMD-ETNT-----------KKKKTTSSSGLLKD
ERFKALFTNPDFQVDTTSE--------EYS-------LLNPV----------VSQLNKSR
AKRLLKAKATEEE-----MKLDPTNDETQ-DNNSSDESFIHDDS---------------S
SEDEKVWVKEVKKQYRLMKKNEREIQ------------------EEDESVKNTDEHRENE
PKFYEIKENVEF-KD-AK-PV-AKRLNKASLGERLRDQ-EAHNIQVSGSRGNREMTFVVE
------------------------------------------------------------
-----------------------------------KVS-SNNESKN--------------
------------------------------------------------------------
----------------GKD-PP----------------------------------QQNH
------------------------------------EETMQ-T--STP------------
---------------------------------------SGL-SEL--QM----------
----------QST-EVG------------------------------------------E
ITE---------------------------------------MPDFEM------------
------------------------------LSTSA------------V------------
----------------------LHYCKHKILRPYLRLLGVMGLKPMSS----DDDS---E
RCSCY-CI--------------------------------------LTNLHTLQVIIFMC
IGYILQYMACFRRDRGFCYKTLP-------------------------------------
------------------------------------------------------------
--LE----L-EIVA----------------------------NISK--------------
-----------------------------------EHTE-EIICF---------------
GNIIF------------------SYLVPSVLHLV-AYLYTVY--LFRIKE-NEQL-QNLM
ERAFLLSSNPVNR----------GNQRKLVRIL--WLFI-ALSVVWIMM--ALITVNILM
-------------AQGSIVFQ-W---------LEQ---------------------SPYQ
VK----------ITLKVFLIVCTLWHDMVQGTIITSYCLQGQLLLAHLYFLRGKLLHHTL
SP-IDWMK-----------------EICEFKKLLKYFNDELGPA----------------
--VCIYTVVNLSWAAAGTIWLLRYDN------------YNG----------DAQN-----
---------------S-------PIT-WIGIVNVV-LWILISIVPFIQ------------
-------AARLSTACSMIQSIGHEVRIRPF----VYQSTPGEDLDTILLYTSSLKMCARL
FRVPVTGR----------------------------------------------YL----
---------------------------C-------LL---LTVGSI--------------
LILTLGQ-----------------------------------------------------
-------------------------------------------C-------------Q-F
F-----------------------------------------------------------
-------------
>Nomia_melanderi_XP_031829944.1_nucleolar_protein_10
MQVSCPNNVKIYNLSA-------GKSLPEWLTERKRRNLLKKNVDI--------------
---------------------RRRIELIQDFDMPGISSNIKVSKDGQYIIATGIYKPRVK
CF--EVQNLSLKFERCFDAEV-------VTFDILSDDYSKMVFLHCDRTIEFHVAHGRYY
RLRVPRFGR------DIKYHYPLC---DLFVVGDSNEIYR--------------------
INLERGQF-----------------LQSFVTDASSINKCEINPVHQLITIGTQEGKIEA-
------------------WDPRVRNKVGTLDCALYCVGQNNKVEAVPAVTSLK-FQGGLT
LGVGTSTGQVLLYDI----------RSSKPFLTKDHMYGLPIKNIEFHQTMDMVYSMDSS
IVKIWEKDSGKLYTSIEAQND-----FNDLCVVPNTGMLLMATENTKMQTYY--IPTLGP
APYWC---------------SFLDNLTEELEELNYETIYDDYKFVTEKELDELGLAHLKG
TNLLRAYMHGYFIDIRLYKKARDV---MKPFEFEEYKKRRIQQKIQETCGSRVQIQK-MP
SV------------------NKELALKLMDAESNA-----------KKKK--NASNILKD
DRFKALFSNPDFQVDTNSE--------EYS-------LLNPV----------ISRLDKTR
AKK-LEAQLAAEELQ-RNMEID---DKEQ--DHSSDESFIHDDS---------------S
SDDERGWVKEVKKQYRLIRKNERENE------------------EKEENA-NNDESSESR
SHLYEIKDGVEF-KD-AK-PI-AQKKNKATLGDRLRNE-NIHDVKISGARGNREMTFHVE
------------------------------------------------------------
-----------------------------------KAS-SNNESKN--------------
------------------------------------------------------------
----------------GKD-PP----------------------------------QQNH
------------------------------------EETTQ-A--STP------------
---------------------------------------SGL-SDL--QM----------
----------QST-EVG------------------------------------------E
ITE---------------------------------------MPDFEM------------
------------------------------LSTSA------------V------------
----------------------LHYCKHKILRPYLRLLGVMGLRPMST-----DDS---E
RYSRY-CI--------------------------------------LVNLHTFQVTIFMC
IGYILQFMACFRRDRGFCYKSSP-------------------------------------
------------------------------------------------------------
--LE----A-ELPS----------------------------NTSE--------------
-----------------------------------DEVP-QIGCF---------------
GNVVF------------------SYFVPSILHLI-AYLYTVY--LFRIKE-NEQL-QNLM
ERAFLLSSNPVNR----------GNQRRLVRIL--WLFI-ALSVVWIIT--ALLTVNVLM
-------------ARGVIVFQ-W---------LEH---------------------SPYQ
VK----------ITLKVFLIVCTLWHDMVQGTIITSYCLQGQLLLAHLYFLRGKLLHHTL
AP-IDWMR-----------------EICEFKKLLKYFNDELGPA----------------
--VCIYTVVNLSWAAAGTIWLLQYD--------------NS----------DPQR-----
---------------N-------SVT-WVGILNVI-LWILISIAPFIQ------------
-------AARLTTACSMIQNIGHEVRVRPF----VYQCTPGEDLDTILLYTSSLKMCARL
FRVPITGR----------------------------------------------YL----
---------------------------C-------LL---LTVSSI--------------
VILTLGL-----------------------------------------------------
-------------------------------------------C-------------Q-F
L-----------------------------------------------------------
-------------
>Temnothorax_curvispinosus_XP_024893629.1_nucleolar_protein_10_isoform_X2
MQVSAPNNIKIYNLSA-------GKSLPEWLSERKRRSLSKKNVDI--------------
---------------------RRRIELIQDFDMPGISTSIRVSKDEQYILATGIYKPRVK
CF--DVHNLALKFERCFDSEV-------VTFETISDDYSKIIFLQCDRSVEFHAAHGKYY
KLRVPNFGR------DLKYHYPSC---DIFIVGDSNKIYR--------------------
INLERGQF-----------------LQPFETEGTSLNKCEINPLHHLLTVGTQEGKIEA-
------------------WDPRVRNRVGILDCALHCITQ-ENLKTVPAITALK-FQGGLN
LGVGTSTGHVFLYDI----------RSNKPFLTKDHMYGLPIKCIDFHQKMDLVYSMDSS
ITKIWERDSGKLYTSIEAQHN-----FNDLSVIPNSGMLLMANETTKMQIYY--IPSFGP
APYWC---------------SFLDNLTEELEELNYDIIYDDYKFVTDKELDELGLSHLKG
TNLLRAYMHGYFMDMRLYRKARDV---MKPFEFEEYKKRRIRDKIKEETVSRVQVQK-LP
SV------------------NQELALKLMENANVN-----------NKKK-QTSSNLLKD
ERFKALFNNPDFQVDKDSE--------EYS-------LLNPV----------ISQLAKSK
AKK-LQQRLAQEEE---EAQNKPDEDEPK--DNSSDESFVHDSSDD------------DS
SDDEKPWAKEVRKNYRLIKKNEREKE------------------QE--NEDDDNLIARNE
PRMNEIKREVKF-EE-GG-PE-RKKRNKATFGERLENE-ETHNIKVSGSRGSREMTFVIG
------------------------------------------------------------
-----------------------------------KID-CNNKSKN--------------
------------------------------------------------------------
----------------NKD-LP----------------------------------QQNH
------------------------------------EEYTE-V----P------------
---------------------------------------SIL-TSITTTF----------
----------QSTDQVG------------------------------------------E
ITE-----------------------------------------DYEN------------
-----------------------------FISTSA------------V------------
----------------------LHYCKHKILRPYLRLLGVMGLRPTSS-----DDS---D
HFLRC-SI--------------------------------------LANFHTVQVTIFMC
IGYILQYMACFRRDRGFCYKILA-------------------------------------
------------------------------------------------------------
--LE------KNAL----------------------------DV-G--------------
-----------------------------------EQTQ-EPSCY---------------
GNVIF------------------SYLIPSVLHLA-AYLYTIY--LFRVKE-NEQL-QNLM
ERAFLLSSNPINR----------GNQKRLVHIL--WLFI-ALSIVWMIM--ALVTVNIQM
-------------AERNIVFQ-W---------MEN---------------------SPYQ
VK----------IMLKVFLIVCTLWHDMVQGTIITSYCLQGQLLMSHLYFLRGKLLQHIL
LP-IDWMR-----------------DIDEFKKLLKYFNDELGPA----------------
--VCIYTIVNLSWAAAGIVWLFQYY--------------VN----------DGDN-----
---------------N-------PVT-YINVINVI-LWILISVAPFIQ------------
-------AARLTNACSTIRAVGHEIRIRPF----VYQTTPGEDLDSILLYTSSLKMCARL
FRIPIKGR----------------------------------------------YL----
---------------------------C-------LL---LTIGSI--------------
SILTLGQ-----------------------------------------------------
-------------------------------------------C-------------R-F
S-----------------------------------------------------------
-------------
>Megalopta_genalis_XP_033337655.1_nucleolar_protein_10-like
MQVSCPNNVKIYNLSA-------GKSLPEWLTERKRRQLLKKNVDI--------------
---------------------RRRIELIQDFDMPGVSTCINVTKDGQYILATGIYKPRVK
CF--DVQNLSLKFERCFDSEV-------VAFDILSDDYSKMVFLQCDRTIEFHVAHGKYY
KLRIPRFGR------DMKYHYPLC---DLFVVGDSSDIYR--------------------
INLERGQF-----------------LQSFSTSAPSINKCEINPVHQLVLVGTQEGLIEA-
------------------WDPRTKSKVATLDCALYCLEQDNRLQTVSAITSLK-FQGGLT
LGVGTSSGQVLLYDI----------RSNRPFLTKDHMYGLPIKNIEFHQTMDLVYSMDNS
IVKIWEKNSGKLYTSIEGKHD-----FNDMCVVPKTGMLLLANEDPKMQTYY--IPSLGP
APYWC---------------SFLDNLTEEMEELNYETIYDDYKFVTEKELDELGLLHLKG
TNLLRAYMHGYFIDIRLYKKARDV---MKPFEFEEYKKRRIQQKIQETCGSRVQIQK-MP
SV------------------NKDLALKLMDDEANA-----------KKKK-NNASNILKD
DRFKALFSNPDFQVDTNSE--------EYT-------LLNPV----------ISRLDKTK
AKK-LKAQLAEEESRNRQMELETENDLQQ----SSDESFIHDDS---------------S
SEDERQWVKEVKKNYRLIRR----KE------------------ESEENARNDDETTEDR
SRLYEIKDHVQF-KD-AK-PI-ANKRNKATLGDRLRGQ-EFRDVKFSGSRGNREMTFRVE
------------------------------------------------------------
------------------------------------KG-SNNESKN--------------
------------------------------------------------------------
----------------GKD-PP----------------------------------QQNH
------------------------------------EEITQ-E--STP------------
---------------------------------------SGL-SDL--QI----------
----------QST-EVG------------------------------------------E
ITE---------------------------------------MPDFEM------------
------------------------------LSTSA------------V------------
----------------------LHYCKHKILRPYLRLLGVMGLRPIST-----DDS---D
RCSRY-CI--------------------------------------LVNLHTFQVTIFMC
IGYILQYMACFRRDRGFCYKTAL-------------------------------------
------------------------------------------------------------
--LE----L-EIPS----------------------------DTDA--------------
-----------------------------------EQVE-EIHCF---------------
GNITF------------------SYFVPSVLHLL-AYLYTVY--LFRIRE-NEQL-QNLM
ERAFLLSSNPVNR----------GNQRRLVRIL--WLFI-ALSVVWIIT--ALITVNILM
-------------AQGNIVFQ-W---------LDH---------------------SPHQ
VN----------ITLKIFLIVCTLWHDMVQGTIITSYCLQGQLLIAHLYFLRGKLLHHTL
PA-IDWMR-----------------EICEFKKLLKYFNDELGPA----------------
--VCIYTVVNLSWAAAGIIWLLRYD--------------NS----------NPQH-----
---------------N-------PVT-WISILNVL-LWILISLAPFIQ------------
-------AARLTTACSIIQNIGHEVRIRPF----VYQCTPGEDLDTLLLYTSSLKMCARL
FRVPITGR----------------------------------------------YL----
---------------------------C-------LL---LTINSI--------------
LILTLGL-----------------------------------------------------
-------------------------------------------C-------------Q-F
L-----------------------------------------------------------
-------------
>Bombus_vosnesenskii_XP_033360883.1_nucleolar_protein_10
MQVSCPNDVKIYNLSA-------GKSLPEWLSERKRRSLLKKNVDI--------------
---------------------RRRIELIQDFDMPGVSTSIKISNDGQYIFATGIYKPRVK
CF--DVKNLSLKFERCFDSEV-------AAFDILSDDYSKLVFLRYDRGIEFHVAYGKYY
VIRVPRFGR------DIKYHYPSC---DLFVVGDSSEIYR--------------------
INLERGQF-----------------LQSFLTEAPSINKCEINPVHHLLTVGTEEGKVEV-
------------------WDPRVRNKVGSLDCALHCVGEDNKLEKVPAVTSLR-YQGGLT
LGVGTLTGQILLYDI----------RSSKPFLVKDHMYGLPIKNIEFHQTMDMVYSMDSS
IVKIWEKNNGKLYTSIEAQHD-----FNDMCVIPNTGMVLIANENTKMQTFY--IPSLGP
APHWC---------------SFLDNLTEELEELNYDIIYDDYKFVTEKELEELSLSHLKG
TNLLRAYMHGYFMDIRLYKKARDV---MKPFEFEQYKKKKIQQKVEETRGSRVQIQK-MP
SV------------------NKELALKLMDDETNA-----------KKKK-NISSNLLTD
ERFKQLFTNPDFQVDKNSA--------EYT-------LLNPV----------ISQLSKSK
AKK-LKAK-VEKEME-EETEIDPMGDEHH--DNSSDESFIHDDS---------------S
SEDEKQWVKEMKNQYRLIKKNERQMQ------------------ENDESVTDNNERIQNE
PQFYEIKEDVEF-KD-AK-PV-AKKQSKATLGERLRRN-ENEGLKISSSRGNREMTFSIE
------------------------------------------------------------
-----------------------------------KVN-SNNESKN--------------
------------------------------------------------------------
----------------GKD-PP----------------------------------QQNH
------------------------------------SGTIQ-E--STP------------
---------------------------------------SGL-SNL--HM----------
----------QST-EIG------------------------------------------E
ITE---------------------------------------MPDFEM------------
------------------------------LNTSA------------V------------
----------------------LHYCKHKILRPYLRLLGVMGLKPISN-----DDS---Q
RCTCY-CI--------------------------------------FANLHTCQVAIFMC
IGYILQYMACFRRDRGFCYKTMP-------------------------------------
------------------------------------------------------------
--LK----F-QFAS----------------------------NLNK--------------
-----------------------------------EDSE-EITCF---------------
GNVIF------------------SYLVPSILHLV-AYIYTVY--LFRIKE-NEQL-QNLM
ERAFLLSSNSVNR----------GNQRRLVRIL--WFFI-ALSLVWIIM--ALITVNVLM
-------------ARGSIIFQ-W---------LEH---------------------SPYQ
LK----------ITMKVLLIVCTLWHDMVQGTIITSYCLQGQLLLAHLYFLREKLLHHTL
AP-IDWMR-----------------EISEFKKLLKYFNNDLGPA----------------
--VCIYTIVNLSWAAAGTIWLLRYD--------------NS----------DMQT-----
---------------N-------SVT-WVEITNVV-LWILISVVPFIQ------------
-------AARLTTACSMIQSIGHEVRIRPF----VYQSTPGEDLDTILLYTSSLEMYARL
FRVPITGR----------------------------------------------YL----
---------------------------C-------LF---LTIGSI--------------
LILTLGQ-----------------------------------------------------
-------------------------------------------C-------------Q-F
F-----------------------------------------------------------
-------------
>Odontomachus_brunneus_XP_032674302.1_nucleolar_protein_10
MQVSAPNNIKIYNLSA-------GKSLPEWLSERKRRSLVKKNVDI--------------
---------------------RRRIELIQDFSMPGVSTSIRVSKDRQYILATGIYKPRVK
CF--DVQNLSLKFERCFDSDV-------VTFEILSDDYSKLIFLHYDRNIEIHAAQGKYY
KLRMPRFGR------DLKYHYPSC---DIFIVGDSNEIYR--------------------
INLERGQF-----------------LQSFETEATSVNKCEINSLHHLLVVGTQEGKVEA-
------------------WDPRMRNRVGVLDCAQHCITQ-DKFETVPAITALK-FQGGLN
LGVGTSTGQIMLYDI----------RSSKPFLMKDHMYGLPIKNIEFHEKMDLVYSMDSS
IVKIWEKNSGKIYTSIEAQHD-----FNDLCVIPNTGMLMIANETIKMQTYY--IPSLGP
APYWC---------------SFLDNLTEELEELNYDIIYDDYKFVTEKELDELGLLHLKG
SNLLRAYMHGYFMDIRLYRKARDV---MKPFEFEEYKKRRIREKIKEECVNRVQIQK-LP
SV------------------NQELALKLMDNANNK-----------NRKK-QVSSNLLKD
ERFKALFSNPDFQVDKNSE--------EFA-------LLNPV----------ISQLDKNK
AKA-LKRRLVQEEEE-EEKQDNSYENETQ--GNSSDESFIHDSSD--------------S
SDDEKPWAKEVRKNYRLIRKNEREKE------------------QENSGEEDNNPAAKNE
SRLDKIKNDVTF-EE-GE-ST--ARRNKTSFAERLKNE-EMYDVKVSGSHGCREMTFTVG
------------------------------------------------------------
-----------------------------------KLD-SNNESKN--------------
------------------------------------------------------------
----------------GKDPPP----------------------------------QQNH
------------------------------------EESTQ-V--SI-------------
---------------------------------------SIL-TDL--HI----------
----------QST-EVG------------------------------------------E
IAE---------------------------------------MPDYEN------------
------------------------------LSTSA------------V------------
----------------------LHYCKHKILMPYLRLLAVMGLKPTSS-----DDS----
---RY-CI--------------------------------------LANLHTFQVTVFMC
IGYILQYMACFRRDRGFCYKVLP-------------------------------------
------------------------------------------------------------
--LE----NGQTIS----------------------------DVGG--------------
-----------------------------------ERSQ--PLCY---------------
GNMIF------------------SYLIPSALHLV-AYIYTVY--LFRIKE-NEQL-QNLM
ERAFLLSSNPVNR----------GNQKRLVHIL--WLFI-ALSVVWMIM--ALVTVNILM
-------------AKGNITFR-W---------LEH---------------------SPHQ
VK----------ITMKVFLIVCTLWHDMVQGTIITSYCLQGQLLMSHLYFLRGKLLQHTL
PP-IDWMR-----------------EICEFKKLLKYFNDELGPA----------------
--VCIYTIVNMSWAAAGIIWLFQYD--------------AE----------EMNK-----
---------------S-------SIT-FVNVMNVM-LWVLISIAPFVQ------------
-------AARLTTACSMMQTIGHEVRVRPF----VYQGTPGQDLDTILLYTSSLRMYARL
FRVPITGR----------------------------------------------YL----
---------------------------C-------LL---LTIGSI--------------
SILTLGQ-----------------------------------------------------
-------------------------------------------C-------------R-F
FQ----------------------------------------------------------
-------------
>Eufriesea_mexicana_XP_017756008.1_PREDICTED_nucleolar_protein_10
MQVSCPNDVKIYNLSA-------GKSLPEWLSERKARSLLKKNVDI--------------
---------------------RRRIELIQDFDMPGVSTSIKVTNNGQYILATGIYKPRVK
CF--DVKNLSLKFERCFDSEV-------TTFDILSDDYSKLVFLHCNRNVEFHVAHGKYY
ILRVPRFGR------DIKYHYPSC---DLFVVGDSNEIYR--------------------
INLERGQF-----------------LQSFLTEASAINKCEINPVHHLLTVGTEEGKIEA-
------------------WDPRVRNKVGVLDCALHCVGQDNKLETVPAVTSLK-FHGSLT
LGVGTSTGQVLLYDI----------RSNKPFLIKDHMYGLPIKNIEFHQKMDMVYSMDSS
IVKIWEKNNGKLYTSIEAQHN-----FNDMCILPNTGMLLIANENTKILTYY--IPTLGP
APYWC---------------SFLDNLTEELEELNYETIYDDYKFVTEKELNELSLSHLKG
TNLLRAYMHGYFMDIRLYRKARDV---MKPFEFEEYKKKKIQQKIQETCGSRVQIQK-IP
NV------------------NKELALKLMDNETNV-----------KKRK-K-NSSLLTD
ERFKQLFINPDFQVDKNSE--------EYS-------LLNPV----------ISQLSKDK
AKK-LKAKIIEEEMK-ERMETDHAENEH----NSSDESFIHDDS---------------S
SEDEKLWVKEVKKQYRLIKKNEKQMQ------------------ENNQSIESNNEHVENQ
PQLYEIKDNVEF-KD-AK-PI-TKKRNKATLEERLRSH-ETND-KIFNSRGNREMTFVIE
------------------------------------------------------------
-----------------------------------KSS-SNNESKN--------------
------------------------------------------------------------
----------------GKD-PP----------------------------------QQNH
------------------------------------EETMQ-E--SIA------------
---------------------------------------SGL-SDL--QM----------
----------QST-EVG------------------------------------------E
ITE---------------------------------------MPDFEI------------
------------------------------LSTSA------------V------------
----------------------LHYCKHKILRPYLRLLGVMGLKPISS-----DDS---Q
RCSCY-CI--------------------------------------FANLHTFQVTIFMC
IGYILQYMACFRRDRGFCYKKMP-------------------------------------
------------------------------------------------------------
--LK----F-QITS----------------------------NISK--------------
-----------------------------------Q--E-EVICF---------------
GNIVF------------------SYLVPSILHLV-AYLYTVY--LFRIKE-NEQL-QNLM
ERAFLLSSNPVNR----------GNQSKLVRIL--WLFI-ALSLVWIIM--ALITVNVLM
-------------AQESIVFQ-W---------LEH---------------------SPYQ
VK----------ITLKVLLIVCTLWHDMVQGTIITSYCLQGQLLLAHLYFLRGKLLHHTL
AP-IDWMR-----------------EISEFKKLLKYFNDELGPA----------------
--VCIYTVVNLSWAAAGTIWLLRYD--------------NS----------NTQS-----
---------------N-------PVT-WVGIINVI-LWILISVVPFIQ------------
-------AARLTTACSMIRSIGHEVRIRPF----VYQSTPDEDLDTILLYTSSLKMCARF
FRVPVTGR----------------------------------------------CL----
---------------------------C-------LL---LTIGST--------------
LILTLGQ-----------------------------------------------------
-------------------------------------------C-------------Q-F
F-----------------------------------------------------------
-------------
>Ooceraea_biroi_XP_026825825.1_nucleolar_protein_10
MQVSAPNNIKIYNLSA-------GKSLPEWLSEQKRRRLLKKNVDI--------------
---------------------RRRIELIQDFDMPGVSTSIRVSKDGQYILATGTYKPRVK
CF--DVNNLSLKFERCFDSEV-------VTFEVLSDDYSKLIFLQCDRYVEFHAIHGKYY
RLRVPHFGR------DLKYHYPSC---DAFIVGNSNEIYR--------------------
INLERGQF-----------------LQSFVTEANSINKCEINPLHHLLMVGTQDGKIEA-
------------------WDPRSKNRVGTLDCALHCITQ-DKMEAVPAITALK-CQGGLN
VGVGTSTGQVLLYDI----------RSGKPFFVKDHMYGLSIKCIDFHQKMDLVYSMDSS
IVKIWERDNGKLYTSIEAQHD-----FNDLCVIPDTGMLLMANETTKMQTYY--IPSLGP
APYWC---------------SFLDNLTEELEELNYDIIYDDYKFVTEKELNELGLSHLKG
TNLLRAYMHGYFIDIRLYRKARDV---MKPFEFAEYKKRRIREKIDEEAASRVQIQK-LP
SI------------------NQELALKLMDNANNK-----------NKKK-RASSNLLND
ERFKALFNNPDFQIDQNSE--------EYG-------LLNPV----------ISQLHKNK
AMK-LKQKLAQEEE--EEEKEAPNEDEPH--ADSSDESFIHD-SDD------------ES
SDDEKPWVKEVQKNYRLIRKNKRERE------------------EE-SGDENNDSVVKNE
PKLDEIQNNVKF-EV-GE-PV-KKKQSKATLGERLKIE-EAHNVKVSSSGGNREMTFTVG
------------------------------------------------------------
-----------------------------------KVE-SNNKLKNS-------------
------------------------------------------------------------
----------------SKD-TT----------------------------------QQNC
------------------------------------EEHTE-I--SVP------------
---------------------------------------SIL-TSITSTF----------
----------QSTDHMG------------------------------------------E
ITE-----------------------------------------DYEN------------
-----------------------------FISTSA------------V------------
----------------------LHYCKHKILRPYLRLLGVMGLRPTSS-----DES---N
HFLWC-SI--------------------------------------LTNLHTLQVIIFIC
IGYVLQYMACFRRDRGFCYKVLV-------------------------------------
------------------------------------------------------------
--LE------QNVA----------------------------NVNE--------------
-----------------------------------QWTQ-EPSCY---------------
GNVIF------------------SYLIPSILHLI-AYLYTIY--LFRVKE-NEQL-QNLM
ERAFLLSSNPINR----------GNQKRLVHIL--WLFI-ALSIVWMVM--ALITVNIQM
-------------AKGNIVFQ-W---------VEN---------------------SPYQ
VK----------ITLKVFLIICTLWHDMVQGTIITSYCLQGQLLMSHLHFLRGKLLQHIL
PP-IDWMR-----------------DIDEFKKLLKYFNDELGPA----------------
--VCIYTIVNLSWAAAGIAWLFQYY--------------IN----------NEDN-----
---------------Y-------PVT-YVNVMNVV-LWILISIAPFIQ------------
-------AARLTNACSMIRAVGHEIRIRPF----VYQTTPGEDLDSILLYTSSLKMSARL
FRIPIKGR----------------------------------------------YL----
---------------------------F-------LL---LTVGSI--------------
AIITLGQ-----------------------------------------------------
-------------------------------------------C-------------H-F
FS----------------------------------------------------------
-------------
>Vespa_mandarinia_XP_035718937.1_nucleolar_protein_10-like
MQASCPNNVKIYNLSV-------GKSLPEWLSERKKRNLIKKNVDI--------------
---------------------RRRIELIQDFDMPEVSTSIKVSKDGQYILATGIYKPRVK
CF--DVNNLSLKFERCFDSEV-------ITFEVLSNDYSKIVFLQCDRNIEFHAAHGKYH
RLRIPRFGR------DLKYHYPSC---DLFVVGVSNEIYR--------------------
INLERGQF-----------------LQSFESEASALNKCEINPLHHLLVVGTQDGKIEA-
------------------WDPRTKNRVGVLDCALHYVLQNDRLNAVPSITALK-FQGGLT
LGVGTSNGKVLLYDV----------RSSKPFLSKDHGYGLPIKSIEFHEKIDVIYSMDSS
IIKIWEKENGKLYTSIEAENY-----FNDLCVIPNSGMVLIANENTKIQTYY--IPSLGP
APYWC---------------SFLDNLTEELEELNYDIIYDDYKFITEKELDELGLSHLKG
TNLLRAYMHGYFIDIRLYRKTRNV---IKPFEFEEYKKKKIRQKILETCGSRIQVQE-LP
SV------------------NKELALKLMENEMNKN---------FKKKK-RITSNILKD
ERFKPLFNNPDFQIDKNSE--------EYA-------LLNPV----------ISQLEKSK
AKK-MKAIIEQQEQLKSEDYLYNIENEDR--NSSSDESFIHED----------------S
SDDEKTWVKDIRKQYRLIKRNRQKEE------------------ENNEKSNNNMKILNNQ
PNLYEIKEDVEF-KE-AK-PV-ASKRNKFTLGKRLQNE-QMHNLNVSGSRGSRKMTFIIG
------------------------------------------------------------
-----------------------------------KVY-SNNESKN--------------
------------------------------------------------------------
----------------GKD-LP----------------------------------HQNH
------------------------------------EETIH-T--STP------------
---------------------------------------SIL-SEL--QI----------
----------HST-EVG------------------------------------------E
IAE---------------------------------------MPNYEH------------
------------------------------LSTSA------------V------------
----------------------LHYCKHKILRPYLRLLGVMGLRPTSS-----DEI---D
HFSRY-CI--------------------------------------LANFHTFQVAVFMC
IGYILQYMACFRRDRGFCYKLLP-------------------------------------
------------------------------------------------------------
--LE----L-QIVP----------------------------NVSK--------------
-----------------------------------EPMH-ESVCF---------------
GNVIF------------------SHIIPSLLHLI-AYLYTVY--LFRIKE-HEQL-QNLM
ERAFLLSSNPIHR----------GNQKRLVRIL--WFFI-ALSVVWMII--ALITVNIMM
-------------AQGVIFFQ-W---------LEH---------------------SPYQ
VK----------ILLKILLIICTLWHDMVQGTIITSYCLQGQLLIAHLYFLRGKLLQHIL
PP-IDWMK-----------------EISEFKKLLKYFNNDMGPA----------------
--VSIYTVINLSWATAGTIWLLQYN--------------DD----------ETEN-----
---------------N-------SVT-CISIINVV-LWILISIVPFIQ------------
-------AARLTTACSMIQSIGHEVRIRPF----VYESTPGEDLDTILLYTSSLKMCARL
FRIPVTGR----------------------------------------------YL----
---------------------------C-------LL---LTVASI--------------
TILTLGQ-----------------------------------------------------
-------------------------------------------C-------------Q-I
L-----------------------------------------------------------
-------------
>Polistes_canadensis_XP_014599963.1_PREDICTED_nucleolar_protein_10
MQVSCPNNVKIYNLSV-------GKSLPDWLSERKKRSLLKKNVGL--------------
---------------------RRRVELIQDFDMPGVSTSIRISKDGQYILATGIYKPRVK
CF--DVNNLSLKFERCFDSEV-------ITFEVLSDDYSKAVFLQYDRNIEFHVAHGKYH
RLRIPQFGR------DLKYHYPSC---DLFVVGVSNEIYR--------------------
INLERGQF-----------------LQSFQSEATAINKCEINPLHHLLVVGTQDGKVEA-
------------------WDPRTKSRVGLLNCALDCVLQNDRLYTVPSITSLK-FQGGLT
LGVGTSNGKVLLYDV----------RSSKPFLSKDHGYDLPIRSIEFHKKLDLVYSMDSS
IVKIWEKDNGKLYTSIEAEND-----FNDLCVIPDTGMLLIANENTKIQTYY--IPSLGP
APYWC---------------NFLDNLTEELEELNYDIIYDDYKFVTGKELDELGLSHLKG
TNLLRAYMHGYFIDIRLYRKAKNV---MKPFEFEEYKKKKIREKLSETCANRVQVQQ-LP
KI------------------NKELALKLMEEEANPN---------TKKKK-KTTVNILKD
DRFKALFNNPDFQVDTNSE--------EYA-------LLNPV----------ISQLEKSK
AKK-LKAAIEQQEQSEKKNYSLNEEHEDR--NSSSDESFIHDD----------------S
SDDEKTWAKDVRKQYRMIKRNRQREEEEEEEKEREREREREKEKEKNDKSKDNKEISNNQ
SNIYEFNEDIEF-RG-AI-PV-PKRQNKISLGKRLQNE-EMNDAQVSGSRGSREMKFIMG
KRKQESKSNQTVKRHRSEYKHLLRPTGN--------------------------------
-------------------------------IHKKKTD-S-NESKN--------------
------------------------------------------------------------
----------------GKD-PP----------------------------------HQNY
------------------------------------EDNTH-T--STP------------
---------------------------------------SVL-SEL--QI----------
----------HST-EV-------------------------------------------E
ITE---------------------------------------MPNFEH------------
------------------------------LNTSA------------V------------
----------------------LHYCKHKILRPYLRLLGVMGLRPISS-----DET---D
HFPRY-CI--------------------------------------LANFHTFQVALFMC
IGYILQYMACFRRDRGFCYKLLP-------------------------------------
------------------------------------------------------------
--LE----L-QIVP----------------------------NISK--------------
-----------------------------------ERIY-EPICF---------------
GNIIF------------------SYIIPSLLHLI-AYLYTVY--LFRIKE-HEQL-QNLM
ERAFLLSSNPIHR----------GNQKKLVWIL--WLFI-ALSIVWMIG--ALITVNVMM
-------------AQGIILFQ-W---------LEH---------------------SPYH
IK----------IILKILLIICTLWHDMVQGTIITSYCLQGQLLIAHLYFLRGKLLQHTL
PP-IDWMK-----------------EISEFKKLLKYFNNDMGPA----------------
--VSIYTVVNLSWAIAGTIWLLQ-N--------------ND----------GIEN-----
---------------N-------PVT-YIGIINVI-LWILISIVPFIQ------------
-------AARLTTACSMIQSIGHEIRIRPF----VYESTPREDLDTILLYTSSLKMCARL
FRIPVAGR----------------------------------------------YL----
---------------------------F-------LL---LTVASI--------------
TILTLGQ-----------------------------------------------------
-------------------------------------------C-------------Q-I
L-----------------------------------------------------------
-------------
>Habropoda_laboriosa_XP_017787420.1_PREDICTED_nucleolar_protein_10
MQVSCPNNVKIYNLSA-------GKSLPEWLSERKRRHLSKKNVDI--------------
---------------------RRRIELIQDFDMPAVSTSIKIAKDGEYILATGIYKPRVK
CY--DVNNLSLKFERCFDSEV-------VTFEILSDDYSKLVFLHCDRSIEFHVAHGKYY
RLRVPRFGR------DMKYHYPLC---DLFIVGDSNEIYR--------------------
INLERGQF-----------------LQSFSTEAPSINKCEINPLHHLLVVGTEEGKIEA-
------------------WDPRTRNKVGTLDCALHCLGQDNKLETVPAITSLK-FQGGLT
LGVGTSTGQVLLYDI----------RSSKPFLIKDHMYGLPIKNIEFHQNLDMVYSMDSS
IVKIWEKDSGKLYTSIEAQND-----YNDMCIIPDTGMLLMANENTKMQTYY--IPSLGP
APYWC---------------SFLDNLTEELEELNYDIIYDDYKFVTEKELDE--------
----------YFMDIRLYRKARDV---MKPFEFEEYKKKKIKQKIEETFTSRVQIQK-MP
SV------------------NKELALKLMDNETNP-----------KKRK-RGSSGLLTD
ERFKQLFTNPDFEVDKNSQ--------EYT-------LLNPV----------ISQLSKSK
LKK-LKIKAVEEK-----MEIDHVEDDER-HDNSSDESFIHDDS---------------S
SEDEKQWVRQVKKQYRLIKKNERQAE------------------ESDEDVKDTNERVGNQ
PQLYEIKENVEF-KD-AK-PV-AKRQSKATLGERLQTQ-G-QDVKASSSRGNRQMTFVIE
------------------------------------------------------------
-----------------------------------KVN-SNNESKN--------------
------------------------------------------------------------
----------------GKD-PL----------------------------------TQNR
------------------------------------EETMQ-I--STP------------
---------------------------------------SGF-SDL--QM----------
----------QST-EVG------------------------------------------E
ITE---------------------------------------MPDFEM------------
------------------------------LSTSA------------V------------
----------------------LHYCKHKILRPYLKLLSVMGLKPMSS-----DDS---E
WCSCY-CL--------------------------------------LANLHTLQVTIFMC
IGYILQYMACFRRDRGFCYKAEP-------------------------------------
------------------------------------------------------------
--LK----F-QTVL----------------------------NIST--------------
-----------------------------------EHRE-EINCF---------------
GNIIF------------------SYLIPSILHLV-AYLYTVY--LLRIKE-NEQL-QNLM
ERAFLLSSNPVNR----------GNQRKLVRIL--WLFI-ALSLVWIIM--AFITVNVLM
-------------AQESIVFQ-W---------LEH---------------------SPYQ
VK----------ITLKVLLIICTLWHDMVQGTIITSYCLQGQLLLAHLYFLHGKLLHRTL
PP-IDWMR-----------------EICEFKKLLKYFNDELGPA----------------
--VCIYTVVNLSWAAAGTVWLLQYD--------------NS----------DAES-----
---------------N-------PVT-WIGIINVI-LWILISMVPFIQ------------
-------AARLTAACSMIQSIGHEVRIRPF----VYQSTPGEDLDTILLYTSSLKMCARL
FRIPITGR----------------------------------------------YL----
---------------------------C-------LL---LTIGSI--------------
LIIILGQ-----------------------------------------------------
-------------------------------------------C-------------Q-F
L-----------------------------------------------------------
-------------
>Diachasma_alloeum_XP_015109041.1_nucleolar_protein_10
MQVSSPNNVKIYNLSA-------GKTLPEWLSERKRRALLKKNVEI--------------
---------------------RRSIELIQDFDMPGVSTSIKVSRDLQYVLSTGIYKPRVK
CF--DVNNLSLKFERCFDSEV-------VTFQILSEDYSKLVFLHCDRHIEFHAAHGKYH
RLRIPRFGR------DLEYHYPSC---DLFIVGVSNEIYR--------------------
LNLERGQF-----------------LKPFLSDSSAMNKCSINPVHNLLAVGTQEGRVEA-
------------------WDPRSKERVGTLDCGFHCVTQDTKLEGVPSVTALK-FQGGLT
MAVGTATGQILMYDI----------RSSRPFIVKDHMYGLPIRNIEFHDKMDLVYSMDSS
IVKIWEKQTGKLYTSIEAQND-----LNDLCTIPGTGMLFLANESPKMQTYY--VPSLGP
APKWS---------------GFLDTIIEELEESNFDTIYDNYKFVTDKELEELGLTHLIG
TNLLRAYMHGYFMDVRLFRKARDV---IKPFAFEDYKKKKIREKLNEDAKSRVQVQK-LP
EV------------------NKELAFKLMDTEADSK---------AKKKK-SNAATILKD
DRFKALFTNPDFQVDKTSV--------EFN-------LLNPV----------ISQLDKGK
AKR-LKEIEREEEER-KREPNAFDEDKEH--NGSSDEELLRDE----------------S
SDDEKTWSKEVKKKYRELKRKRREEEIED---------------DDNEIEEKEDAKQVKQ
PKFYEIKEGAEF-RG-GK-TY-MNKRIKTSLGDRL-NS-EKSNVRVTGSRGNREMTF---
------------------------------------------------------------
---------------------------------------STGKKKF--------------
------------------------------------------------------------
----------------GKS-RD----------------------------------SFKH
RRADQK-G-LL--RPAGNI----------------GKKKYK-I--NVPHLVVMMGGKLKS
SLTGILLKYLRRTTNFEGSGPANEKELSGRSEGPGDPRTSVL-SEL--QM----------
----------RST-EIG------------------------------------------F
ITE---------------------------------------VPDYEN------------
------------------------------LSTSA------------V------------
----------------------LHYCKCKILMPYLRLLWVMGLRPTST------DS---E
RYSCY-SV--------------------------------------LANIHTVQVTIFMC
IGYVLQYMACFRRDRGFCYKLLP-------------------------------------
------------------------------------------------------------
--VQ----Y-EEVE----------------------------NITR--------------
-----------------------------------TRAY-EQICY---------------
GNAVF------------------SYLIPSVLHLV-AYLYTVY--LFRIKE-NEQL-QNLM
ERAFLLSSNPVNR----------GNQKKLVKIL--WLFI-GLSVVWMTM--ALVTVNVLM
-------------ARGTILFQ-W---------LDH---------------------SPEQ
FK----------KLSKVLLIICTLWHDMVQGTIITSYCLQGQLLVAHLNFLKAKLLQNTL
PA-LDWMK-----------------EILEFKKLLKYLNNDLAPA----------------
--VCIYTVVNLSWAAAGTAWLLEYD--------------TI----------DSTA-----
---------------S-------PVP-YFSIVNVI-LWVLIAMAPFVQ------------
-------AARLTTACSMIQNLGHEVRVRPF----VYQSTPGEDLNTILLYTSSLKMCARL
FRVPITGR----------------------------------------------YL----
---------------------------C-------LL---LTVSSI--------------
VLLVMGQ-----------------------------------------------------
-------------------------------------------C-------------H-F
FS----------------------------------------------------------
-------------
>Cyphomyrmex_costatus_XP_018404472.1_PREDICTED_nucleolar_protein_10-like
MQVSAPNNIKIYNLSS-------GKSLPEWLSERKRRKL-SKNVDV--------------
---------------------RRRIELIQDFDMPGISTSIRVSKDEQYILATGIYKPRVK
CF--DVHNLALKFERCFDSEV-------ITFETISNDYSKIIFLQCDRSVEFHAAHGKYY
KLRVPNFGR------DMKYHYPSC---DVFIVGDSNKIYR--------------------
INLERGQF-----------------LQPFETEATLINKCEINPLHHLLIIGTQEGKIEA-
------------------WDPRVKNKVGVLDCGLQCITQ-NKLETVPAITALK-FQGGLN
LGVGTSTGHVLIYDI----------RSNKPLLTKDHMYGLPIKCIDFHQKMDLVYSMDSS
IVKIWNKDSGKLYTSIEAQND-----FNDLSVIPNSGMLLTANESVKMQVYY--IPSLGP
APHWC---------------SFLDNLTEELEELNYDIIYDDYKFVTDKELEELSLSHLKG
TNLLRAYMHGYFMDIRLYRKARDV---MKPFEFEEYKKKRIRDRIKEETVSRVQIQK-LP
SV------------------NQELALKLIENTNVT-----------NKKK-QMCSNLLKD
ERFKALFNNPDFEIDKNSE--------EYA-------LLNPV----------VSQLDKNK
TKI-LKQQLAYNEE--KEKEDKISEDKSK--GNSSDESFIHDSSDN------------DS
SDNEKQWVKEVRKNYRLIKKNEREKE------------------QL--NEDSINPISKDE
LKMDKIKSQVKF-ED-GG-PQ-KKKQNKATFGARLENE-EMHNTKISGSRGSKEMTFVIR
------------------------------------------------------------
-----------------------------------KVD-CNNKCKN--------------
------------------------------------------------------------
----------------DTN-LS----------------------------------QQTH
------------------------------------EEYTE-I--FVP------------
---------------------------------------SIL-TSITTTF----------
----------QSTDQVD------------------------------------------E
ITE-----------------------------------------DYEN------------
-----------------------------FISTSA------------V------------
----------------------LHYCKHKILRPYLRLLGVMGLRPTNS-----DDS---D
HFLRC-SI--------------------------------------LANLHTIQVTIFIC
IGYILQYMACFRRDRGFCYKVLT-------------------------------------
------------------------------------------------------------
--LE------QNAL----------------------------NVNG--------------
-----------------------------------EQMQ-EPSCY---------------
GNVIF------------------NYLIPSILHLV-AYLYMIY--LFRVKE-NEQL-QNLM
ERAFLLSSNPINR----------GNQKRLVHIL--WLFI-ALSIVWIIM--ALVIVNIQI
-------------AEKNIMFQ-W---------MEN---------------------SPYQ
IK----------IMLKVFLIICTLWHDMVQGTIITSYCLQGQLLMSHLYFLRGKLLQHIL
LP-IDWMR-----------------DIDEFKKLLKYFNDELGPA----------------
--VCIYTIVNLSWAVAGIIWLFQYY--------------IN----------NDDT-----
---------------N-------RVT-YVNVMNVA-LWILISIAPFIQ------------
-------AARLTNACSTIRAVGHEIRIRPF----VYQTTPGEDLDSILLYTSSLKMCAKL
FKIPIKSR----------------------------------------------YL----
---------------------------C-------LL---LTIGSI--------------
SILTLGQ-----------------------------------------------------
-------------------------------------------C-------------E-F
FS----------------------------------------------------------
-------------
>Helicoverpa_armigera_XP_049708453.1_nucleolar_protein_10
MQLSEIDNVKIYNLSV-------GKSLPDWLTERKKRALLKKNVDL--------------
---------------------RRRIELIQEFDMPGVSTSLRVSKDGQYIMAAGIYKPRIK
CY--DVNNLSLKFERCLDSEV-------VTFEILSEDYSKIVFLQCDRYVEFHVGHGRHY
RLRVPRFGR------DIAYHRPSC---DLFVVGASSEVYR--------------------
LNLEIGQF-----------------LAPYVTKATEINCCAVNEEHGLLMLGTESGHVEA-
------------------WDPRTKTRQGILDCAMHCTDSEYRNDKLPAITAAK-FDGPLR
MGVGTSTGHVLLYDI----------RSSKPLLVKDHMNEMPIKKLEFHKSMNYVYSMDST
VVKIWDKNTGKQYTSIESSVD-----FNDLCVIPNTGLNMMAVEDQKMQIYY--IPSLGP
APRWC---------------AFLDNLTEELESSASQTVYDDYKFITKQELESLGLDHLLG
TNLLRAYMHGYFVDVRLYKRAKSI---ADPFAFEQYKKRKIREKIEQERPSRLKVEDNLP
KV------------------NRDLASKLMEDGG-K-----------KKKQ---SANLLKD
DRFKALFENPDFEVDRAAE--------EYR-------LLNPV----------LSRLDKNK
EK---------------KVETESMQVEET-EDKDSDMEFYDTSDGD-------------S
SDEDRSWVKEVKKQHKIIRNNSRKEDDSQL----------------------------AD
ETVNESNKAPRT-THTLK-SL--SRVSKASLGDRLAKE--SFSTMVTNIGGNREMKFSMR
GKKSDSENN---------------------------------------------------
----------------------------------RKMKKHHQERKQFVRRTGF-------
---LAKKKMKPFYVSFLTLFKSTYNLVINEQMC--------------RWVDMGNKL---D
NV----NFLNDY---VASD----------L--------------------------LDSH
---------------------------------VLGNDKLA-E-PAMER-----------
---------------------------------------STR-SSL--DA----------
----------NSV-DIG------------------------------------------E
ITE---------------------------------------SPDTEY------------
------------------------------MSTSA------------I------------
----------------------LHYCKSKILLPYLKLLTIMGLRPVL------DVS---N
SSKCA-IC--------------------------------------CSHFHSIQVAILMF
LGYVLQYMACFRRDRGFCYKLVP-------------------------------------
------------------------------------------------------------
--LA----L----------------------------------TSTL-------------
----------------------------------EYDNY-KQVCY---------------
GNVIF------------------TYIGPSILHYV-GFLYALY--LFRISD-NEQL-QNLM
ERVFLLSSYSPQGMP-------TTKPKRLLHML--WFFI-ILSVLWMCL--SLCSVNLML
-------------ARGNIIFR-W---------MET---------------------SSYE
VT----------MLLKILLIVCTLIHDMVQATIITSYCLQAQLLQAHLMFLKERLLNRTI
TP-LNWMR-----------------EIAEFRKLLKYLNDDLAPA----------------
--VCLFTIVNISWATSGVMWLLNLD--------------KV----------DTET-----
---------------E-------PLV-GISILNEL-LWISAVVVPFVQ------------
-------AARLSKECRRTQSVGHELCVRPF----LHQDTSQEDITSVLMYASTLRLHAKL
FHYPIAGR----------------------------------------------YL----
---------------------------C-------LV---LTLTVI--------------
VLFSLGM-----------------------------------------------------
-------------------------------------------C-------------H-L
LQ----------------------------------------------------------
-------------
>Trichoplusia_ni_XP_026738334.1_nucleolar_protein_10
MQVSEIDNVKIYNLSV-------GKSLPDWLTERKKRALLKKNVDI--------------
---------------------RRRIELIQEFDMPGVSTSLRVSKDGQYIMATGIYKPRVK
CF--DVNNLSLKFERCLDSEV-------VKFEILSEDYSKIVFLQCDRYVEFHVGHGRHY
RLRVPRFGR------DIAYHQPSC---DLFVVGASSEVYR--------------------
LNLELGQF-----------------LAPYITKAHEINCCAVNEEHGLLILGTEAGHVEA-
------------------WDPRTKSRQGILDCALHCTDSEYKNDKLPAITAAK-FDGPLR
LGVGTSTGHVLLYDI----------RSSKPLLVKDHMNEIPIKVIEFHKQMNYVYSMDST
VVKIWDKNTGKQYTSIESSAD-----FNDLCVIPNTGLNLMAVEDQKMQIYY--VPSLGP
APRWC---------------AFLDNLTEELESSASQTVYDDYKFITKQELESLGLDHLLG
TNLLRAYMHGYFVDVRLYKRAKSI---ADPFAFEQYKKRKIREKIEQERPSRLKVEDNLP
KV------------------NRDLAAKLMDDSGTK-----------KKKQ---TTNLLKD
DRFKAMFENPEFEVDREAE--------EYR-------LLNPV----------LSRRDKSK
EK---------------KVENEPEQMAET-EDKDSDMELYETSESE-------------S
SDEDRSWVKEVKKQHKFIRNKSRREDEEE--------------------------EQSHR
EK------DSRTNTNIIK-SI--TRVSKASLGNRLAKE--GFTTMVSNAGGNREMKFSMR
GKKSETEHN---------------------------------------------------
----------------------------------KKMKKHHQERKQLVRRTGF-------
---LTKKRLP----KSLVQPKLNIN---------------------------GLQFYF-E
GI-KMHNDNASYG--SASD----------L--------------------------LDSH
---------------------------------VLGNDKLA-E-PTMER-----------
---------------------------------------SLR-SNL--DA----------
----------NSV-DIG------------------------------------------E
ITE---------------------------------------SPDTEY------------
------------------------------MSTSA------------I------------
----------------------LHYCKSKILLPYLKLLTIMGLRPVL------DVS---N
SSKCA-IC--------------------------------------CSHFHSLQVAVLMF
LGYILQYMACFRRDRGFCYKLVP-------------------------------------
------------------------------------------------------------
--LA----L----------------------------------TSTL-------------
----------------------------------EYDNY-KNVCY---------------
GNVIF------------------TYIGPSILHFV-GFLYALY--LFRISD-NEQL-QNLM
ERVFLLSSYAPQGMP-------TTKPKRLLRML--WFFI-ILSVLWMCL--SLCSVNLML
-------------ARGNIIFR-W---------MET---------------------STYQ
VR----------MLLKALLIICTLTHDMVQATIITSYCLQAQLLQAHLMFLKERLLNRTI
TA-LQWMK-----------------EIEEFRKLLKYLNDDLAPA----------------
--VCLFTIVNISWATSGVMWLLNLD--------------KV----------DTET-----
---------------E-------PLV-GISILNEL-LWISAVIVPFVQ------------
-------AARLSKECRRTQSVGHELCVRPF----LHQDTSQEDITTVLMYASTLKLHAKL
FHYPIAGR----------------------------------------------YL----
---------------------------C-------LL---LTITVI--------------
VLFSLGM-----------------------------------------------------
-------------------------------------------C-------------H-L
LQ----------------------------------------------------------
-------------
>Linepithema_humile_XP_012220691.1_PREDICTED_nucleolar_protein_10-like
MQVSAPNNIKIYNLST-------GRSIPEWLSEQKRRKLLKKNVDI--------------
---------------------RRRIELIQDFSMPGVSTSIRVSKDGQHILATGIYKPRVK
CF--DVNNLALKFERCFDSEV-------VTFEVLSDDYSKLIFLHCDRSVEFHAAHGKYY
RLRVPNFGR------DLKYHYPSC---DTFIVGDSKNIFR--------------------
INLERGQF-----------------LQSFETEASSINKCEINPVHHLLTVGTQDGKIEA-
------------------WDPRVRSRVGMLDCALHCITQ-DKLNTIPAITALK-FQGGLN
LGVGTSTGQVLLYDI----------RSNKPFMVKDHMYGLPITCIDFHQKMDLVYSMDNL
IVKIWEKDSGKIYTSIEAQHN-----FNDLCVIPNTGMLLLANETQKMQTYY--IPSLGP
APYWC---------------NFLDNITEELEELNYDIIYHDYKFITEKELDELDLAHLKG
TELLRAYMHGYFMDMRLYMKVKNA---MKPFDFEQYKKKKIREKIEEETTSRVQIQK-LP
SV------------------NQELALKLIENKNAK-----------NKKK-QASSNLLND
ERFNALFSNPDFQVDKNSE--------EYA-------LLNPV----------ISQLDKSK
AKK-LQQQLAQQEE----MQDKPAEDEPQ--GNSSDDSFIHDGSND------------ES
SDDEKSWVKEVRKNYRLIKRNERMKE------------------QE-SEDEDNNPIDKNG
LKLDDIKNEVKF-EE-GE-PE-KKKRNKATFGERLENE-EMHSSQVSGSRGSREMTFFVG
------------------------------------------------------------
-----------------------------------KVD-CNNKPKN--------------
------------------------------------------------------------
----------------GKD-SS----------------------------------PRNR
---------------------T--------------EEHTE-V--SVP------------
---------------------------------------SMV-TSMTSTF----------
----------QNT-DVG------------------------------------------E
ITE-----------------------------------------DYED------------
-----------------------------FISTSA------------V------------
----------------------LHYCKHKILRPYLRLLGVMGLRPTNS-----DDS---D
HFLRC-SI--------------------------------------LTNLHTLQVTIFMC
IGYILQYMACFRRDRGFCYKMLV-------------------------------------
------------------------------------------------------------
--------L-QDVV----------------------------SVNG--------------
-----------------------------------GRTQ-EASCY---------------
GNMIF------------------SYLIPSVLHLV-AYLYMIY--LFRIKE-NEQL-QNLM
ERAFLLSSNPINH----------GNQKRLVHIL--WLFI-ALSIVWMIV--ALITVNIQM
-------------AQGNIIFQ-W---------VED---------------------SPYQ
VK----------TALKVFLVICTLWHDMVQGTIITSYCLQGQLLMSHLYFLRGKLLQHIL
QP-IDWMR-----------------DIDEFKKLLKYFNDELGPA----------------
--VCIYTIVNLSWAIAGTAWLFQYY--------------IN----------DMNS-----
---------------N-------RVT-YISVINVV-LWILISIAPFIQ------------
-------AARLTNACSIIRGVGHEIRIRPF----VYQTTSGEDLDSILLYTSSLKMSARL
FRISIKGR----------------------------------------------YL----
---------------------------C-------LL---LTISSI--------------
SILTLGQ-----------------------------------------------------
-------------------------------------------C-------------Q-F
FS----------------------------------------------------------
-------------
>Dinoponera_quadriceps_XP_014479584.1_PREDICTED_uncharacterized_protein_LOC106746937_isoform_X1
------------------------------MLERERK-----------------------
-------------------------------------------RERE-------------
------------------------------------------------------------
------------------------------------------------------------
------------------------------------------------------------
---------------------RKRKRPGASNC---------RCERVP-------------
------------------------------------------------------------
------------------------------------------------------------
------------------------------------------------------------
------------------------------------------------------------
------------------------------------------------------------
-KFKSI-----------------------A-------LLRP-------------------
------------------------------------------------------------
------------------------------------------------------------
----------------GE----------------------------------------MA
------------------------------------------------------------
-----------------------------------LMD-SNNESKN--------------
------------------------------------------------------------
----------------GKDPPP----------------------------------QQNH
------------------------------------EESTQ-V--SI-------------
---------------------------------------SIL-TDL--HI----------
----------QST-EVG------------------------------------------E
IAE---------------------------------------MPDYEN------------
------------------------------LSTSA------------V------------
----------------------LHYCKHKILLPYLRLLAVMGLKPTSS-----DDS----
---RC-CI--------------------------------------LANLHTFQVAVFMC
IGYVLQYMACFRRDRGFCYKILP-------------------------------------
------------------------------------------------------------
--LE----SAQTTS----------------------------DVSG--------------
-----------------------------------ERSH--PLCY---------------
GDMIF------------------SYLIPSALHLV-AYIYTVY--LFRIKE-NEQL-QNLM
ERAFLLSSNPVNR----------GNQRRLVHIL--WLFI-ALSVVWMIM--ALVTVNILM
-------------AKGNITFR-W---------LEH---------------------SPHQ
VK----------VTLKVFLIVCTLWHDMVQGTIITSYCLQGQLLMSHLYFLRGKLLQHTL
PP-IDWMR-----------------EICEFKKLLKYFNDELGPA----------------
--VCIYTIVNLSWATAGIIWLFQYD--------------ND----------EMNK-----
---------------S-------PVT-YVNVMNVM-LWILISIAPFVQ------------
-------AARLTTACSMIQSIGHEVRVRPF----VYQGTPGQDLDTILLYTSSLRMYARL
FRVPITGR----------------------------------------------YL----
---------------------------C-------LL---LTIGSI--------------
SILTLGQ-----------------------------------------------------
-------------------------------------------C-------------R-F
FS----------------------------------------------------------
-------------
>Megachile_rotundata_XP_012135819.1_PREDICTED_uncharacterized_protein_LOC105661900_isoform_X1
MSKSLSKSVH-WNLMS-------SLSLP--------------------------------
------------------------------------------------------------
------------------------------------------------------------
------------------------------------------------------------
------------------------------------------------------------
------------------------------------------------------------
-----------------------------------------------------------S
IMK---------------------------------------------------------
------------------------------------------------------------
------------------------------------------------------------
------------------------------------------------------------
------------------------------------------------------------
------------------------------------------------------------
------------------------------------------------------------
-----------------------------------------HKIRIN------------D
------------------------------------------------------------
-----------------------------------NAS-SNNESKN--------------
------------------------------------------------------------
----------------GKD-PP----------------------------------QQNH
------------------------------------EETMQ-A--STP------------
---------------------------------------SGL-SEL--QL----------
----------QST-EVG------------------------------------------E
ITE---------------------------------------MPDFEM------------
------------------------------LSTSA------------V------------
----------------------LHYCKHKILKPYLRLLGVMGLKPMSS-----DDS---E
HCFCY-CI--------------------------------------LMNLHTLQVIIFMC
IGYILQYMACFRRDRGFCYKTLP-------------------------------------
------------------------------------------------------------
--LE----L-QLVP----------------------------NIST--------------
-----------------------------------ELSQ-EITCY---------------
GNIIF------------------SYLVPSVLHLI-AYLYTVY--LFRIKE-NEQL-QNLM
ERAFLLSSNPVNR----------GNQRKLVQIL--WLFI-ALSVVWIIM--ALITVNVLM
-------------AQGSIVFQ-W---------LEH---------------------SPYQ
VK----------ITLKVFLIVCTLWHDMVQGTIITSYCLQGQLLMAHLYFLRGKLLHHTL
SP-IDWMR-----------------EICEFKKLLKYFNDELGPA----------------
--VCIYTVVNVSWAAAGTVWLLRYD--------------NS----------DAHN-----
---------------N-------PVT-WIGIVNVV-LWSLISIAPFIQ------------
-------AARLSTACSMIQSIGHEVRIRPF----VYQSTPGEDLDTILLYTSSLKMCARL
FRVPITGR----------------------------------------------YL----
---------------------------C-------LF---LTVGSI--------------
LILTLGQ-----------------------------------------------------
-------------------------------------------C-------------H-F
F-----------------------------------------------------------
-------------
>Bombyx_mori_XP_037866491.1_nucleolar_protein_10
MQVSEIDNVKIYNLSV-------GKSIPDWLSERKKRALLKKNVDL--------------
---------------------RRRIELIQEFDMPGVSTCLKVSKDGQYIMATGIYKPRIK
CF--DVNNLSLKFERCMDSEV-------IKFEILSEDYTKIVFLQCDRYVEFHVGHGRHY
RLRVPRFGR------DIAYHKPSC---DLFVVGNSSEIYR--------------------
LNLEIGQF-----------------LAPYSTKATEMNCCSVNEEHGLLVTGTETGHVEA-
------------------WDPRTKTQQGILDCAMHCTDSKYGNCKLPAITALK-FDGALN
MGVGTSTGHILLYDI----------RSSKPLLIKDHMNETPIKCIEFHKSMNYIYSMDSA
VVKIWDKTTGKQYTSIESSVD-----FNDLCVIPNTGLSMMAVEDQKMQIYY--IPSLGP
APRWC---------------AFLDNLTDELESSAAQTVYDDYKFVTKQELESLGLDHLLG
TNLLRAYMHGYFVDIRLYKRAKSI---AEPFAFENYKKQKIREKIEEERPSRLKVDENLP
KV------------------NRELASRILGDEG-R-----------KKKY---TSNLLKD
ERFKELFENPDFEVDKDAA--------EYR-------LLNPV----------LSRRDKNK
EN---------------NSESQIAQVPEA-AEKDSDAELYESSDDDA-----------GS
SDEDRSWVKEVKKQHKIIRKKHELEEDLAT-----------------------------D
GKFYELNSAPKT-TSSIK-SI--TRVSKKSLGDRLANE--G-FTMVTGTSGNREMKFTMR
GKKSISDNQ---------------------------------------------------
----------------------------------KKMRKHHQERRQIVRKTGY-------
---LMKKKLS----KM---------------------------------VEMGNKV---D
SV----HFFNDY---IASD----------L--------------------------LDSH
---------------------------------VLGNDKCS-E-PAMER-----------
---------------------------------------STR-SSL--DA----------
----------NSV-DIG------------------------------------------E
ITE---------------------------------------SPDAEY------------
------------------------------MSTSA------------I------------
----------------------LHYCKSKILIPYLKLLTIMGLRPVM------DVS---N
TSRCM-IC--------------------------------------CSHFHSAQVAILML
LGYILQYMACFRRDRGFCYKLVP-------------------------------------
------------------------------------------------------------
--LA----L----------------------------------TSSL-------------
----------------------------------EYDTY-KEVCY---------------
GNVAF------------------IYIGPSVLHFL-GFLYALY--LFRVSD-NEQL-QNLM
ERVFLLSSYAPRGMP-------TAKPRRLLRML--WFFI-ILSVVWMCL--SLCLVNMML
-------------AKGNIIFR-W---------MET---------------------SSYE
VN----------VALKILMIICTLIHDMVQATIITSYCLQAQLLQAHLMFLRERLLNRTM
TP-LNWMR-----------------EIAEFRKLLKYLNDDLAPA----------------
--ICLFTMVNISWAISGTMWLLNLD--------------KV----------DTET-----
---------------E-------PII-GISVLNQL-LWISAAVVPFIQ------------
-------AARLSRECAKTQSVGHELCVRPF----LHQDTSQEDITTIMLYASTLQLHAKL
FHYPIAGR----------------------------------------------YL----
---------------------------Y-------LA---VTIIII--------------
VLFSLGM-----------------------------------------------------
-------------------------------------------C-------------H-Y
LQ----------------------------------------------------------
-------------
>Apis_dorsata_XP_006607284.1_nucleolar_protein_10
MQVSCPNNVKIYNLSA-------GKSLPEWLSERKRRALLKKNIDI--------------
---------------------RRRIELIQDFDMPGVSTSIKVTNDGQYILATGIYKPRVK
CF--DVKNLSLKFERCFDSEA-------IAFEILSDDYSKLIFLCCDRSIQFHVAHGKYY
ILRVPRFGR------DMKYHYPSC---DIFVVGDSNEIYR--------------------
INLERGQF-----------------LQSFLTEASSLNKCEINPIHHLLVIGTEDGTIEA-
------------------WDPRARNKVGILDCALHCINQDNKLEKIPAITSLK-FQGSLT
FGVGTSTGQVLLYDI----------RSNKPFLVKDHMYGLPIKNIEFHKKMDIVYSMDSS
IVKMWEKNSGKLYTSIEAQHD-----FNDMCVIPNTGMLLIANEHTKIQTFY--VPTLGP
APSWC---------------SFLDNLTEELEELNYEIIYDDYKFITEKDLDELGLSHLKG
TNLLRAYMHGYFIDMRLYRKARDV---MKPFEFEQYKKKKIQQKIEETCSSRVQIQK-IP
IV------------------NKELALKLMDNETNE-----------KKKR-KSSSNLLTD
ERFKELFTNPDFQVDKTSE--------EYL-------LLNPV----------ISQLSKSK
AKK-LKAKEVEKEIE-ERIEIDDVENEHY--DNSSDESFIHDDS---------------S
SEDEKLWVKEVKNQYRLIKKNEKRLQ------------------E------NNDEYVENE
PQLYEIKENVEF-KD-AK-PI-AKKQNKTTLGERLKNH-ENDDIKISASRGNREITFISE
------------------------------------------------------------
-----------------------------------KAS-SHNESKN--------------
------------------------------------------------------------
----------------GKD-PP----------------------------------QQNH
------------------------------------EETVQ-E--STP------------
---------------------------------------SGL-SDL--QM----------
----------QST-EVG------------------------------------------E
ITE---------------------------------------MPNFEI------------
------------------------------LNTSA------------V------------
----------------------LHYCKHKILKPYLTLLGIMGLKPMSS-----DDS---Q
RCSCY-CI--------------------------------------FANLHTLQVTIFMC
IGYILQYMACFRRDRGFCYKTMP-------------------------------------
------------------------------------------------------------
--LK----F-QMTS-----------------------------INK--------------
-----------------------------------QHSE-KVICY---------------
GNIIF------------------SYLVPSILHLI-AYLYTIY--LFRIKE-NEQL-QNLM
ERAFLLSSNPANR----------GNQRKLVWIL--WLFI-ALSLVWIIM--ALITVNVLI
-------------AQENIIFQ-W---------LEY---------------------SPNQ
VK----------IILKILLIVCTLWHDMVQGTIITSYCLQGQLLLAHLYFLRGKLLYHTL
SP-IDWMR-----------------EISEFKKLLKYFNDELGLA----------------
--VCIYTIVNLSWAATSIVWLFQYD--------------NS----------DMRN-----
---------------N-------HVT-WIGIINVI-LWILISIAPFIQ------------
-------AARLTAACSMIQSIGHEVRIRPF----VYQSTPGEDLDTILLYTSSLKMCAKL
FRVPITEQKEEYQKHQKAEAERLKIFREKVEEKINKFLQDDNAKEYKFPPMDQIYR----
---------------------------S-------IIHDVAEVANI--------------
WAYSFGEEGIDRHIVIFKREHAPSEDQLNALRRGEEWNEEIAKRLIEERERRAKEEEEAA
TKPKKRKDNFVPNSYYKDKYQHLIGKEAALEAARKTEANSSYGCVPSENKKDQRSIEQ-T
LADIRAK-KRKLEM---------------------------------SI-------KESN
HQDESTK------
>Manduca_sexta_XP_037297624.1_nucleolar_protein_10
MQVSEIDNVKIYNLSV-------GKSLPDWLSERKKRALLKKNVDL--------------
---------------------RRRIELIQEFDMPGVSTNLRVSKDGQYIMATGIYKPRIK
CF--DVNNLSLKFERCLDSEV-------VKFEILSEDYTKIVFLQCDRYIEFHVGHGRHY
RLRVPRFGR------DIAYHSPSC---DLFVVGASSEVYR--------------------
LNLEIGQF-----------------LAPYVTKATEINCCTVSEDHGLLLLGTESGHVEA-
------------------WDPRAKSLQGTLDCALHCTDSEYKNDALPAITAIK-FDGALN
IGVGSSTGHVLIYDI----------RSSKPLLVKDHMNEIPIKSIDFHKKMNYVYSMDST
IVKIWDKNTGKQYTSIESSVD-----FNDLCVIPNTGLNMMAVEDQKMQIYY--IPSLGP
APRWC---------------AFLDNLTDELEITASQTMYDDYKFITKQELESLGLDHLLG
TNLLRAYMHGYFVDVRLYKRAKSI---ADPFAFEQYKKRKIREKIEQQRPSRIKVEDNLP
KV------------------NRDLASKLLDNEGRK-----------KKKP---TANLLHD
DRFKALFENPDFEVDKEAE--------EYR-------LLNPV----------LSRFDKNR
EPR--------------KEAVSIQDTEQA-EEKDSDIELYETSD-D-------------S
SDDERSWQKEVKKQHKLLKKKHKEQ------------------------------EPDAE
EKLYEFNSAPKP-TNIVK-SV--TRVNKSSLGDRIAKE--GFSTIVSGTGGNREMKFSMR
GKKSDKDNH---------------------------------------------------
----------------------------------KMIKKHYQERKQFVRKTGY-------
---LMKKKLP----KMLCRNYLTMGLIVGGSVALICVDR----------IDMGNKL---N
NI----NFLNDR---IASD----------L--------------------------LDSH
---------------------------------VLGNDKLV-E-PAMER-----------
---------------------------------------STR-SSL--DA----------
----------NSV-DIG------------------------------------------E
ITE---------------------------------------SPDTEY------------
------------------------------MSTSA------------I------------
----------------------LHYCKSKILLPYLKLLTIMGLRPVL------DVS---N
SSRCA-VC--------------------------------------YSHFHSAQVAVLMF
IGYVLQYMACFRRDRGFCYKLVP-------------------------------------
------------------------------------------------------------
--LA----L----------------------------------TSSL-------------
----------------------------------EYDTY-KEVCY---------------
GNVMF------------------TYIGPSILHFV-GFLYALY--LFRISD-NEQL-QNLM
ERVFLLSSYAPQGMP-------TTKPRRLLRML--WFFI-ILSVIWMCL--SLCLVNLML
-------------AKGNIIFK-W---------TES---------------------SSHE
VN----------LSLKILLIICTLIHDMVQATIITSYCLQAQLLQAHLMFLKERLLNRTI
SP-LDWMR-----------------AIGEFRKLLKYLNDDLAPA----------------
--VCLFTIVNISWAASGVMWLLNMD--------------KV----------DTET-----
---------------E-------PIL-GISILNQL-LWLSAAIVPFIQ------------
-------AARLSKECRKTQSVGHELCGRPF----LHQDTSQEDITTILMYASTLQLHAKL
FHYPIAGR----------------------------------------------YL----
---------------------------C-------VA---LTLIVI--------------
GLFSLGM-----------------------------------------------------
-------------------------------------------C-------------H-Y
LQ----------------------------------------------------------
-------------
>Ostrinia_furnacalis_XP_028178940.1_nucleolar_protein_10
MQVFEIDNVKIYNLSA-------GKSLPDWLSERKKRALLKKNVDL--------------
---------------------RRRVELIQEFDMPGLSTSIRVSKDGQYIMATGIYKPRIK
CY--DVNNLSLKFERCLDSEV-------VTFEILSDDYTKIVFLQCDRYVEFHVGHGRHY
RLRVPRFGR------DISYHRPSC---DLFVVGASSEVYR--------------------
LNLELGQF-----------------LAPYVTKATEINCCAVNDDHGLLILGTESGHVEA-
------------------WDPRTKSRQGILDCALHCTDSEYKNDGLPAITALK-FDGALK
MGVGTSTGHVLLYDI----------RSSKPLLVKDHMNETPIKSIEFHKQMDYVYSMDAS
VVKIWNKNTGKQYTSIESSVD-----FNDLCVVPNTGLSMMAVEDQKMQIYY--VPSLGP
APKWC---------------AFLDNLTEELESSASQTVYDDYKFVTKQELESLGLDHLLG
TNLLRAYMHGYFVDVRLYKRAKSI---ADPFAFDEYKKRKIREKIEQERPSRLKVDDNLP
HV------------------NRELASRLMDTDN-R-----------KKKQ---TVNLLKD
DRFKALFENPDFEVDKSAE--------EYR-------LLNPV----------LSRLDKNK
DKG--------------KESAEPMQVEEP-EDNDSDRELYESSE-D-------------S
SDEDRSWVKEVKKQHKIIRHSKQKEAEEE--------------------------ESDTE
EK-----SAPRI-PNSIR-SL--TRVSKASLGDRLAKE--GVSTMVSGTGGNKEMKFKMR
GKKSESDKN---------------------------------------------------
----------------------------------KINKKHFQERKQIVRRTGF-------
---LMKKKMP----KMY----------------------------------MGNKL---N
NV----NFSTDY---VASD----------L--------------------------LDSH
---------------------------------VLGNDKLR-E-PAMER-----------
---------------------------------------SAR-SSL--GG----------
----------NSV-DIG------------------------------------------E
ITE---------------------------------------SPDTEY------------
------------------------------MSTSA------------I------------
----------------------LHYCKSKILLPYLKLLTIMGLRPVV------DVS---N
SSVCA-IC--------------------------------------FSHFHSAQVAVFMF
VGYILQYMACFRRDRGFCYKLVP-------------------------------------
------------------------------------------------------------
--LA----L----------------------------------TSSL-------------
----------------------------------EYETY-KQVCY---------------
GNITF------------------TYIGPSILHFM-GFIYALY--LFRISD-NEQL-QNLM
ERVFLLSSYAPQGMP-------TTKPKRLLRML--WMFI-ILSVLWMCL--SLCSVNLMM
-------------AKGAIMFR-W---------MES---------------------SSED
VR----------LALKILLVVCTLIHDMVQATIITSYCLQAQLLQAHLMFLRERLLHRTT
SP-LNWMR-----------------EVAEFEKLLKYLNDDLAPA----------------
--VCLFTIVNMSWAASGALWLLSLD--------------RV----------DTET-----
---------------E-------PIA-GISVLNQL-LWLAAVVVPFVQ------------
-------AARLSKECRRTQSVGHELCVRPF----LHQDTSQEDIITVLMYASTLNLQAKL
FHYPIAGR----------------------------------------------SV----
---------------------------C-------LI---LTLAII--------------
VLFSLGM-----------------------------------------------------
-------------------------------------------C-------------H-Y
LQ----------------------------------------------------------
-------------
>Dufourea_novaeangliae_XP_015437512.1_PREDICTED_uncharacterized_protein_LOC107192703
------------------------------------------------------------
------------------------------------------------------------
------------------------------------------------------------
------------------------------------------------------------
------------------------------------------------------------
----------------------------------------------------------MT
L-----------------------------------------------------------
------------------------------------------------------------
------------------------------------------------------------
------------------------------------------------------------
------------------------------------------------------------
------------------------------------------------------------
------------------------------------------------------------
------------------------------------------------------------
------------------------------------------------------------
------------------------------------------------------------
------------------------------------AS-SNNESKN--------------
------------------------------------------------------------
----------------GKD-PP----------------------------------QQNH
------------------------------------DETTQ-A--STP------------
---------------------------------------SGL-SDL--QM----------
----------QST-EVG------------------------------------------E
ITE---------------------------------------MPDFEM------------
------------------------------LSTSA------------V------------
----------------------LHYCKHKILRPYLRLLGVMGLRPMSS-----DDS---D
RFSRY-CI--------------------------------------FVNFHTFQVTVFIC
IGYILQYMACFRRDRGFCYKALP-------------------------------------
------------------------------------------------------------
--LD----I-QISS----------------------------NKSV--------------
-----------------------------------ERVH-EVGCF---------------
GNTVF------------------SYFIPSILHLI-AYLYTVY--LFRIKE-NEQL-QNLM
ERAFLLSSNPVNR----------GNQRKLVQIL--WLFI-ALSVVWIIM--ALITVNVLM
-------------AQGNIEFQ-W---------LED---------------------SAYQ
VK----------ITLKVFLIVCTLWHDMVQGTIITSYCLQGQLLLAHLYFLRGKLLHHTL
PP-IDWMR-----------------EICEFKKLLKYFNDELGPA----------------
--VCIYTVVNLSWAAAGTIWLLQYD--------------DN----------QVQH-----
---------------N-------PIT-WIGIGNVL-LWMLISVAPFVQ------------
-------AARLTTACSMIQNIGHEVRIRPF----VYQCTPGEDLDTILLYTSSLKMCARL
FRVPITGR----------------------------------------------YL----
---------------------------C-------LL---LTISSI--------------
LIITLGL-----------------------------------------------------
-------------------------------------------C-------------Q-Y
L-----------------------------------------------------------
-------------
>Colletes_gigas_XP_043260274.1_uncharacterized_protein_LOC122401919_isoform_X1
------------------------------------------------------------
------------------------------------------------------------
------------------------------------------------------------
------------------------------------------------------------
------------------------------------------------------------
----------------------------------------------------------MT
L-----------------------------------------------------------
------------------------------------------------------------
------------------------------------------------------------
------------------------------------------------------------
------------------------------------------------------------
------------------------------------------------------------
------------------------------------------------------------
------------------------------------------------------------
------------------------------------------------------------
------------------------------------------------------------
------------------------------------VS-SNNESKN--------------
------------------------------------------------------------
----------------GKD-PL----------------------------------QPNH
------------------------------------EDTTQ-A--STM------------
---------------------------------------SGL-SDL--QM----------
----------QST-DVG------------------------------------------E
ITE---------------------------------------MPDFEM------------
------------------------------LSTSA------------V------------
----------------------LHYCKHKILRPYLRLLGAMGLRPISS-----DDS---D
RNSCY-SI--------------------------------------FVNFHTFQVTIFMC
IGYILQYMACFRRDRGFCYEILP-------------------------------------
------------------------------------------------------------
--IA----F-KVAP----------------------------NASK--------------
-----------------------------------EHIH-EMPCF---------------
GNIVF------------------SYFVPSTLHLV-AYLYTVY--LFRVKE-NEQL-QNLM
ERAFLLSSNPVNR----------GNQRKLVQIL--WLFI-ALSIVWIIM--ALITVNVLM
-------------ARGNIVFQ-W---------LER---------------------SPYQ
IK----------ITLKVFLIVCTLWHDMVQGTIITSYCLQGQLLLAHLYFLRGKLLHHTL
PV-MDWMR-----------------EICEFKKLLKYFNDELGPA----------------
--VCIYTVVNLSWATAGTVWLLRYD--------------NN----------NAQN-----
---------------N-------PVT-WVAIINVL-LWILISIAPFIQ------------
-------AARLTTACSMIQSIGHEVRIRPF----VYQCTPGEDLDTILLYTSSLKMCARL
FRVPITGR----------------------------------------------YL----
---------------------------C-------LL---LTISSI--------------
LILTLGQ-----------------------------------------------------
-------------------------------------------C-------------E-F
L-----------------------------------------------------------
-------------
>Ceratina_calcarata_XP_026673666.1_uncharacterized_protein_LOC113464974
------------------------------------------------------------
----------------------------------------------------------MF
SF--QVQN----------------------------------------------------
------------------------------------------------------------
------------------------------------------------------------
----------------------------------HC------------------------
------------------------------------------------------------
------------------------------------------------------------
------------------------------------------------------------
------------------------------------------------------------
------------------------------------------------------------
------------------------------------------------------------
------------------------------------------------------------
------------------------------------------------------------
------------------------------------------------TRLSRKMTLR-D
------------------------------------------------------------
-----------------------------------KAN-SNNESKN--------------
------------------------------------------------------------
----------------GKD-PP----------------------------------QQNH
------------------------------------EEALQ-A--STP------------
---------------------------------------SGL-SDL--QM----------
----------QST-EVG------------------------------------------E
ITE---------------------------------------MPDYEM------------
------------------------------LSTSA------------V------------
----------------------LHYCKNKILRPYLRLLGVMGLKPISN-----DDA---E
RCSLL-CL--------------------------------------FTNLHTFQVTIFMC
IGYVLQYMACFRRDRGFCYKTTP-------------------------------------
------------------------------------------------------------
--MK----F-EMLS----------------------------NIGK--------------
-----------------------------------EDFA-EVACF---------------
GNILF------------------SYLIPSILHLS-AYLYTVY--LFRIKE-NEQL-QNLM
ERAFLLSSNPVNR----------GNQRRLVRIL--WLFI-AFSLLWIIM--TLVTANILM
-------------AEGSIAFQ-W---------LEY---------------------GPYH
VE----------IILKVLLIVCTLWHDMVQGTIITSYCLQGQLLLAHLYFLRGKLLHHTL
AP-IDWMK-----------------ELSEFKKLLKYFNDELGPA----------------
--VCIYTVVNLSWAAAGTIWLLRYD--------------KN----------DEQT-----
---------------D-------PVT-CIEIINVV-LWILISIVPFIQ------------
-------AARLTAGCSMIQSIGHEVRIRPF----VYQSTPGEDLDTILLYTSSLKMCARL
FRVPITGR----------------------------------------------YL----
---------------------------C-------LF---LTASSI--------------
LILTLGQ-----------------------------------------------------
-------------------------------------------C-------------Q-F
F-----------------------------------------------------------
-Q-----------
>Bombyx_mandarina_XP_028043208.1_nucleolar_protein_10
MQVSEIDNVKIYNLSV-------GKSIPDWLSERKKRALLKKNVDL--------------
---------------------RRRIELIQEFDMPGVSTCLKVSKDGQYIMATGIYKPRIK
CF--DVNNLSLKFERCMDSEV-------IKFEILSEDYTKIVFLQCDRYVEFHVGHGRHY
RLRVPRFGR------DIAYHKPSC---DLFVVGNSSEIYR--------------------
LNLEIGQF-----------------LAPYSTKATEMNCCSVNEEHGLLVTGTETGHVEA-
------------------WDPRTKTQQGILDCAMHCTDSKYGNCKLPAITALK-FDGALN
MGVGTSTGHILLYDI----------RSSKPLLIKDHMNETPIKCIEFHKSMNYIYSMDSA
VVKIWDKTTGKQYTSIESSVD-----FNDLCVIPNTGLSMMAVEDQKMQIYY--IPSLGP
APRWC---------------AFLDNLTDELESSAAQTVYDDYKFVTKQELESLGLDHLLG
TNLLRAYMHGYFVDIRLYKRAKSI---AEPFAFENYKKQKIREKIEEERPSRLKVDENLP
KV------------------NRELASRILGDEG-R-----------KKKY---TCNLLKD
ERFKELFENPDFEVDKDAA--------EYR-------LLNPV----------LSRRDKNK
EN---------------NSESQIAQVPEA-AEKDSDAELYESSDDDA-----------GS
SDEDRSWVKEVKKQHKIIRKKHELEEDLAT-----------------------------D
GKFYELNSAPKT-TSSIK-SI--TRVSKKSLGDRLANE--G-FTMVTGTSGNREMKFTMR
GKKSISDNQ---------------------------------------------------
----------------------------------KKMRKHHQERRQIVRKTGY-------
---LMKKKLS----KFDLWVYGVIFIIC--LVSFLIIDIIGVTCMGHRLVEMGNKV---D
SV----HFFNDY---IASD----------L--------------------------LDSH
---------------------------------VLGNDKCS-E-PAMER-----------
---------------------------------------STR-SSL--DA----------
----------NSV-DIG------------------------------------------E
ITE---------------------------------------SPDAEY------------
------------------------------MSTSA------------I------------
----------------------LHYCKSKILIPYLKLLTIMGLRPVM------DVS---N
TSRCM-IC--------------------------------------CSHFHSAQVAILML
LGYILQYMACFRRDRGFCYKLVP-------------------------------------
------------------------------------------------------------
--LA----L----------------------------------TSSL-------------
----------------------------------EYDTY-KEVCY---------------
GNVAF------------------IYIGPSVLHFL-GFLYALY--LFRVSD-NEQL-QNLM
ERVFLLSSYAPRGMP-------TAKPRRLLRML--WFFI-ILSVVWMCL--SLCLVNMML
-------------AKGNIIFR-W---------MET---------------------SSYE
VN----------VALKILMIICTLIHDMVQATIITSYCLQAQLLQAHLMFLKERLLNRTM
TP-LNWMR-----------------EIAEFRKLLKYLNDDLAPA----------------
--ICLFTMVNISWAISGTMWLLNLD--------------KV----------DTET-----
---------------E-------PII-GISVLNQL-LWISAAVVPFIQ------------
-------AARLSRECAKTQSVGHELCVRPF----LHQDTSQEDITTIMLYASTLQLHAKL
FHYPIAGR----------------------------------------------YL----
---------------------------Y-------LA---VTIIII--------------
VLFSLGM-----------------------------------------------------
-------------------------------------------C-------------H-Y
LQ----------------------------------------------------------
-------------
>Vollenhovia_emeryi_XP_011860146.1_PREDICTED_uncharacterized_protein_LOC105557504_isoform_X1
MHVD--------------------------------------------------------
------------------------------------------------------------
-----------------------------------------IFEQSPKAV----------
------------------------------------------------------------
------------------------------------------------------------
-------------------------------CSL--------------------------
------------------------------------------------------------
------------------------------------------------------------
------------------------------------------------------------
------------------------------------------------------------
------------------------------------------------------------
------------------------------------------------------------
------------------------------------------------------------
-------AKE--------------------------------------------------
--------------------------------------------------------FQMA
------------------------------------------------------------
-----------------------------------SMD-CNNKSKN--------------
------------------------------------------------------------
----------------NKD-PS----------------------------------QQIH
------------------------------------EEHVE-V----P------------
---------------------------------------SIL-TSLTTTF----------
----------QSTDQVG------------------------------------------E
ITE-----------------------------------------DYEN------------
-----------------------------FISTSA------------V------------
----------------------LHYCKHKILRPYLRLLGVMGLRPTSS-----DDS---E
HFLRC-SI--------------------------------------LANFHTVQVTVFMC
IGYILQYMACFRRDRGFCYKVLF-------------------------------------
------------------------------------------------------------
--LE------QNAL-------------------------------G--------------
-----------------------------------EERQ-EPSCY---------------
GNVIF------------------SYLIPSVLHLV-AYLYTIY--LFRVKE-NEQL-QNLM
ERAFLLSSNPINR----------GNQKRLVHIL--WLFI-ALSIVWMIM--ALITVNIQM
-------------AERNIVFQ-W---------MES---------------------SPYQ
VK----------ITLKVFLIVCTLWHDMVQGTIITSYCLQGQLLMSHLYFLRGKLLQHVL
LP-IDWMR-----------------DIDEFKKLLKYFNDELGPA----------------
--VCIYTIVNLSWATAGIVWLFQYY--------------VT----------GKDD-----
---------------N-------PVT-YVNVMNVV-LWILISMAPFIQ------------
-------AARLTNACSMIRAVGHEIRIRPF----VYQTTPGEDLDSILLYTSSLKMCARL
FRIPIKGR----------------------------------------------YL----
---------------------------C-------LL---LTIGSI--------------
SILTLGQ-----------------------------------------------------
-------------------------------------------C-------------R-F
SS----------------------------------------------------------
-------------
>Orussus_abietinus_XP_012284877.1_uncharacterized_protein_LOC105702128_isoform_X1
MTA---------------------------------------------------------
--------------------CRSR------------------------------------
------------------------------------------------------------
----------------------SC------------------------------------
------------------------------------------------------------
------------------------------------------------------------
-----------LYNI---------------------------------------------
------------------------------------------------------------
------------------------------------------------------------
-NIISLYLS---------------------------------------------------
------------------------------------------------------------
---------------------------KYH------TFTNFV------------------
------------------------------------------------------------
----------LQKSY---------------------------------------------
---------IDF------------------------------------------------
------------------------------------------------------------
---------------------------------------NSNGSVT--------------
------------------------------------------------------------
----------------DKEHSPT---------------------------------QPNH
------------------------------------EDQLR-S--STP------------
---------------------------------------SIL-SDL--HL----------
----------QST-EVG------------------------------------------E
ITE---------------------------------------MPDYEN------------
------------------------------LSTSA------------V------------
----------------------LHYCKYKILKPYLRLLGVMGLRPIGS-----DDS---E
HYSRY-CI--------------------------------------LSNFHTCQVTVFMC
LGYVLQYMACFRRDRGFCYILMP-------------------------------------
------------------------------------------------------------
--VE----Y-ETIS----------------------------NATK--------------
-----------------------------------ERTY-ERICY---------------
GSIIF------------------SYLIPSILHLV-AYLYTIY--LFRIKE-NEQL-QNLM
ERAFLLSSNPANR----------GSQKRLVRVL--WLFV-GLGILWMII--ALVTVNIMM
-------------AQGTILFQ-W---------MEE---------------------SPQQ
VN----------LMLKVLLVVCTLWHDMVQGTIITSYCLQGQLLMSHLSFLRAKLLQHTL
PP-IDWMR-----------------ELSEFKKLLKYFNDDFGPA----------------
--VCIYTIVNISWAAAGTTWLLKYD--------------RI----------DFHN-----
---------------N-------PIS-YIAIINVI-LWILISLAPFIQ------------
-------AARLTTACSMIQSIGHEVRIRPF----VYQGTPGEDLDTILLYTSSLKMCARL
FRVPITGR----------------------------------------------YL----
---------------------------C-------LI---LTIGSI--------------
VILTLGQ-----------------------------------------------------
-------------------------------------------C-------------H-Y
FI----------------------------------------------------------
-------------
>Belonocnema_kinseyi_XP_033228994.1_nucleolar_protein_10
MQVSNQNNVKIYNLSA-------GRSLPEWLSDRKKRSLSKKHVEI--------------
---------------------RRRIELIQDFDMPAVSTNVRVSNDGQYIFATGIYKPRVK
CF--DVTNVSLKFERCFDSEV-------VTFEILSDDYSKLVFLQSDRNIEFHGQGGKYF
RIRVPRFGR------DMKYHYPTC---DLFVVGASNEIYR--------------------
LNLDRGEF-----------------LKPYTSEASSINKCVINPVHHLLLTGTQDGKVEG-
------------------WDPRVREKVGTLDCGFHCITQDNSLKSVPSVTALN-CQRALT
LAVGTLTGQVLLYDM----------RSSKPFSTKDHNYGLPIRNVEFHNSMDLIYSMDSS
IVRIWDKNNGNLFTAVEANFD-----FNELCVVPNTGMFFIANENPKIQTYY--IPSLGP
APKWC---------------GILDQLTEELEEKTQEIVYDDFKFVTEAELDEMGISHLKG
SNLLRAFMHGYYINANLYRKFRDM---VQPFDLEEHKMKKIRQKIAEERASKIQLEKTLP
AV------------------NKDLALKHMEMNN-------------PKKK-KTTSNLLKD
NRFQELFTNPDFQIDTNAE--------EYV-------LLNPV----------ISQADKRK
RRK-----LAEEEAA-EALVVPEEEDNGK---TSADEDF-HDS----------------S
SDDEKVWSKEVQKKYKILKRNAKRKEWE----------------ENAEKEEEENKNSGKK
TKIFEMKEGVEF-AG-SK-LQ-IRKRNKSSLGQRLKDE-EANSLKVTGSGGNKQMTFTIG
RRNQHNKKKDRPSVNRKEYKDLLRPARNMGKRKCLCACLLFILTQTRAFVMCTCVLSNCS
LFTFNLFSCERSSKSRTIRLKNNMGYMTVVKFWRKIMNASNNGSTS--------------
------------------------------------------------------------
----------------GKESTST---------------------------------DENH
------------------------------------ENTLR-T--STP------------
---------------------------------------SLL-SDL--QH----------
----------HST-EIG------------------------------------------E
IAE---------------------------------------MPDYEN------------
------------------------------LNTSA------------V------------
----------------------LHYCKHKILRPYLRLLGVMGLRPTSS-----DDS---E
HFSCY-CL--------------------------------------LANFHTVQVTVFMC
IGYILQYMACFRRDRGFCYKPNPP------------------------------------
------------------------------------------------------------
--LS----YFEEES----------------------------QPSK--------------
-----------------------------------VLLI-NDICH---------------
GNIAF------------------SYMIPSTLHLV-GYLYTVH--LFRIKE-NEQL-QNLM
ERAFLLSSTPVNR----------GNQKRLVRIL--WLFI-GLSVVWMLM--TLATVTVMM
-------------LTQEISFQ-W---------VQE---------------------SPRQ
VK----------ELLKIFLVICTLWHDMVQGTIITSYCLQGQLLISHLFFLHAKLLQHTV
PP-IEWMK-----------------EISEFKTLLKYFNDELGPA----------------
--VCIYTVINVSWALSGIAWLFKFD--------------SI----------NVH------
-----------------------PEA-PICILNVV-LWISISLVPFIQ------------
-------AARLTTACSMIQSIGHEVRVRPY----VYQGTSGEDLDTILLYTSSLKMCARL
YRVPITGR----------------------------------------------YL----
---------------------------C-------MF---LTIGGV--------------
AVLTLGQ-----------------------------------------------------
-------------------------------------------C-------------N-V
FS----------------------------------------------------------
-------------
>Hyposmocoma_kahamanoa_XP_026324663.1_nucleolar_protein_10
MQVFEIDNVKIFNLSA-------GKSLPDWLTERKKRALLKKNVDL--------------
---------------------RRRIELIQEFDMPGVSTSIRASKDGQYIMATGIYKPRIK
CF--DVNNLSLKFERCLDSEV-------VTFEVLSEDYTKIVFLQCDRYVEFHVGHGRHY
RLRVPRFGR------DIAYHRPSC---DLFVVGTSSEVYR--------------------
LNLELGQF-----------------LAPYVTKATEINCCSVSEDHGLLILGTESGHVEA-
------------------WDPRTKSRQGILDCALHCTDSEYKNDRVPSITALK-FDGPLR
MGVGTSTGHVLLYDI----------RSSKPLLVKDHMNEIPIKKLEFHKQMDYVYSMDSS
VVKIWNKNTGKQYTSLESSVD-----FNDLCVIPNTGLSMMAVEDQKMQIYY--IPSLGP
APRWC---------------AFLDNLTEELESSAAHTVYDDYKFVTKQELEGLGLDHLLG
TNLLRAYMHGYFVDIRLYKRAKSI---ADPFAFEEYKKRKIREKIEQERPSRIKIDDNLP
KV------------------NRDLASRLMDDGG-R-----------KKKE---STNLLKD
DRFKALFENPDFEVDNTAE--------EYR-------LLNPV----------LSRLDKSK
TKA-------------KKQESESMEVEEV-AEKDSDAELYESSE-E-------------S
SDEDRSWVKEVKKQHKIIRHKRQAEDDT---------------------------ETPDN
GEVYEFSKAPKA-HN-IK-SL--TKVSKTSLGDRLAKE--GFSTIVTGTGGNREMRFNMR
GNKFESENR---------------------------------------------------
----------------------------------KKIKKHHQERKQIVRKTGF-------
---LTKKKLP----KIGAMD----------------VDPHRTG-----CESIGHSY---R
NFRTLQNDNGSYG--STSD----------L--------------------------LDGH
---------------------------------VLGNDKLY-A-PTMQR-----------
---------------------------------------SNR-SSL--DA----------
----------NSV-DIG------------------------------------------E
ITE---------------------------------------SPDTEY------------
------------------------------MSTSA------------I------------
----------------------LHYCKSKILVPYLKLLTIMGLRPVV------DVS---N
SSKCT-IC--------------------------------------LSHFHSAQVAVLMS
LGYILQYMACFRRDRGFCYKLVP-------------------------------------
------------------------------------------------------------
--LA----L----------------------------------TSSL-------------
----------------------------------EYDTY-KQVCY---------------
GNVTF------------------TYIGPSVLHFV-GFLYALY--LFRISD-NEQL-QNLM
ERVFLLSSYAPQGTP-------SAKPKRLLRML--WFFI-ILSILWMGL--SLVSVNLMM
-------------TKGSIMFR-W---------MET---------------------SSAE
IL----------LTLKILLIICTLIHDMVQATIITSYCLQAQLLQAHLMFLKERLLNRTI
TP-LNWMR-----------------EIAEFRKLLKYLNNDLAPA----------------
--VCLFIIVNVSWAISGVLWLLSID--------------KI----------DTET-----
---------------E-------PIA-GISVLNQL-LWLSAVAVPFIQ------------
-------AARLSKECRRTQSVGHELCVRPF----LHQDTPHEDITTVMLYASTLKLRAKL
FHYPIAGR----------------------------------------------YV----
---------------------------C-------LV---ITLTIV--------------
ILFSLGM-----------------------------------------------------
-------------------------------------------C-------------H-L
LQ----------------------------------------------------------
-------------
>Diprion_similis_XP_046736029.1_uncharacterized_protein_LOC124405285_isoform_X1
MML-------------------C------WLQSRQ-------------------------
------------------------------------------------------------
------------------------------------------------------------
------------------------------------------------------------
------------------------------------------------------------
------------------------------------------------------------
------------------------------------------------------------
------------------------------------------------------------
------------------------------------------------------------
------------------------------------------------------------
------------------------------------------------------------
------------------------------------------------------------
------------------------------------------------------------
------------------------------------------------------------
------------------------------------------------------------
------------------------------------------------------------
---------------------------------------SSDRAVS--------------
------------------------------------------------------------
----------------SKNQCPGP--------------------------------NENN
------------------------------------GDPLR-T--STP------------
---------------------------------------SIL-SEL--------------
----------ESA-EVG------------------------------------------E
ITE---------------------------------------TPDYEN------------
------------------------------LSISA------------V------------
----------------------LHYCKCKILRPYLRLLGVMGLRPTSG-----DDT---E
SSSCY-SI--------------------------------------FANLHTCQVIIFMC
IGYVLQYMACFRRDRGFCYTLMR-------------------------------------
------------------------------------------------------------
--ID----Y-ELVS----------------------------NATK--------------
-----------------------------------ELQY-ERICY---------------
GNIAF------------------SYAIPSILHLS-AYLYAVY--LFRIRE-NEQL-QNLM
ERTFLMSSNPSDR----------GSQRRLVRIL--WLFI-VLSIVWMII--ALITVNIMM
-------------AKGIIVFQ-W---------LES---------------------SPDQ
LK----------TVLKFVLIICTLWHDMVQGTIITSYCLQGQLLTSHLYFLRAKLLQHIL
AP-LDWMK-----------------EISEFKKLLKYFNDDFGPT----------------
--VCIYTVVNFSWAAAGILWLLKYD--------------NI----------DVQT-----
---------------S-------PII-YISIINVS-LWVVISLAPFIQ------------
-------AARLTSACSTIQGIGHEIRVRPF----VYQDTPGSDLDTILLYASSLNMCARL
FTVPITGR----------------------------------------------YL----
---------------------------C-------LV---LTVGSI--------------
VILTLGQ-----------------------------------------------------
-------------------------------------------C-------------H-F
LS---------------------------------------------SL-----------
-------------
>Venturia_canescens_XP_043274644.1_uncharacterized_protein_LOC122410520_isoform_X1
M---CTNN--------------------------------------E-------------
-----------------------------------VPSGISRSRTTQYI--NMIHGSPIF
CF--Q--------------QV-------NTFH----------------------------
----------------------------LFMS--QNSVQR--------------------
IN----------------------------------------------------------
------------------------------------------------------------
------------------------------------------------------------
------------------------------------------------------------
------------------------------------------------------------
TNS---------------------------------------------------------
------------------------------------------------------------
------------------------------------------------------------
------------------------------------------------------------
------------------------------------------------------------
------------------------------------------------------------
------------------------------------------------------------
---------------------------------------NSNGSSN--------------
------------------------------------------------------------
----------------GKEASNV---------------------------------DRNR
QR----------------------------------------M-----------------
---------------------------------------SVL-SDL--QL----------
----------QST-EIG------------------------------------------V
IAE---------------------------------------TPDYEN------------
------------------------------LSISA------------V------------
----------------------LHYCKNKILRPYLRLLAVMGLKPTST-----DDS---E
HFSRN-CV--------------------------------------LASFHTFQVTIFMC
IGYILQYMACFRRDRGFCYKLLP-------------------------------------
------------------------------------------------------------
--IE----L-EPTF----------------------------NITK--------------
-----------------------------------AREY-EQICY---------------
GNAVF------------------SYLIPSVLHLV-AYLYTVH--LFRIKE-NEQL-QNLM
ERAFLLSSNPVNR----------GSQKKLVRVL--WLFI-GMSVVWMTM--ALISVNVMM
-------------ARGTILFQ-W---------LEH---------------------SPAQ
VK----------LTAKILLIICTLWHDMVQGTIITSYCLQGQLLISHLTFLRAKLLQHTQ
PA-IDWMK-----------------EISEFKKLLKYFNDDLGPA----------------
--VCIYTIVNLSWAAAGIAWLLKYD--------------SI----------DVKT-----
---------------N-------PVT-WINIVNVV-LWILVSVAPFIQ------------
-------AARLTTACSMIQSIGHEVRIRPF----VYQATPGEDLDTILLYTSSLKMCARL
FRVPITGR----------------------------------------------YL----
---------------------------C-------LL---LTVGCI--------------
SVLTLGQ-----------------------------------------------------
-------------------------------------------C-------------H-F
FS----------------------------------------------------------
-------------
>Pseudomyrmex_gracilis_XP_020291315.1_uncharacterized_protein_LOC109858456_isoform_X3
MQ----------------------------------------------------------
------------------------------------------------------------
------------------------------------------------------------
------------------------------------------------------------
------------------------------------------------------------
------------------------------------------------------------
------------------------------------------------------------
------------------------------------------------------------
------------------------------------------------------------
---------------RLF------------------------------------------
------------------------------------------------------------
------------------------------------------------------------
------------------------------------------------------------
------------------------------------------------------------
----------------------------------------------------------AG
------------------------------------------------------------
-----------------------------------EFS-PTEKTGN--------------
------------------------------------------------------------
----------------GKD-PS----------------------------------KRNH
------------------------------------EDHGE-H--TEPM-----------
----------------------------------ASVVASIT-TSTSLSF----------
----------QSNGQMG------------------------------------------D
ITE-----------------------------------------DYEN------------
-----------------------------FISTSA------------V------------
----------------------LHYCKHKILRPYLRLLGVMGLRPTSS-----DDS---D
HSLRC-MI--------------------------------------LANLHTTQVTLFIC
IGYILQYMACFRRDRGFCYKVLVS------------------------------------
------------------------------------------------------------
--AD------QGLP----------------------------NLKG--------------
-----------------------------------EDTQ-KPLCS---------------
GNMIF------------------SYLIPSVLHLV-AYLYTIY--LFRIRE-NEQL-QNLM
ERAFLLSTNPINR----------GNQKRLVHIL--WLFV-GLSIVWMIM--ALVTMNIQM
-------------AEGNIIFQ-W---------MEN---------------------SPGQ
VK----------TALKVLLVICTLWHDMVQATIITSYCLQGQLLMSHLYFLRGKLLQHVL
PP-IEWMR-----------------AIDEFKKLLKYLNDDLGPA----------------
--VCIYTFVNLSWAIAGTVWLFQYY--------------VN----------NTDD-----
---------------N------NPVT-NVSAWNVT-LWILISIAPFIQ------------
-------AARLTSACSMIRAVGHEIRIRPF----VYQSTPGEDLDSILLYSSSLRMCARL
FRIPIKGR----------------------------------------------YL----
---------------------------C-------LA---LTVTSI--------------
SIFTLGQ-----------------------------------------------------
-------------------------------------------C-------------Q-F
FS----------------------------------------------------------
-------------
>Cephus_cinctus_XP_015595026.1_uncharacterized_protein_LOC107267607_isoform_X1
M-----------------------------------------------------------
------------------------------------------------------------
------------------------------------------------------------
--------------------------------GNTNRKY---------------------
------------------------------------------------------------
------------------------------------------------------------
------------------------------------------------------------
------------------------------------------------------------
------------------------------------------------------------
------------------------------------------------------------
------------------------------------------------------------
-------------------------------------LVSEA------------------
------------------------------------------------------------
------------------------------------------------------------
----------------SQ------------------------------------------
------------------------------------------------------------
---------------------------------------NSNESMN--------------
------------------------------------------------------------
----------------SKDHSDQ---------------------------------QQKH
------------------------------------EESLH-S--STP------------
---------------------------------------SVL-SEL--HM----------
----------QST-EIG------------------------------------------E
ITE---------------------------------------VPDYDN------------
------------------------------LSISA------------V------------
----------------------LHYCKYKILRPYLRLLGVMGLRPTSG-----EET---E
HHSRY-CL--------------------------------------LANLHTFQVIVFMC
IGYVLQYMACFRRDRGFSYKLLP-------------------------------------
------------------------------------------------------------
--IT----F-EALK----------------------------NNTK--------------
-----------------------------------LREY-EQICY---------------
ENAVF------------------SYLIPSVLHLS-AYLYTVY--LFRIKE-NEQL-QNLM
ERAFLLSSNAVNR----------GNQRKLVGIL--WLFI-GLGIVWMIV--ALITVNIMM
-------------AGGKISFQ-W---------LNQ---------------------SPPQ
IK----------ILLKVLLIICTLWHDMVQGTIITSYCLQGQLLLSHLYFLRAKLLQHTL
PP-IDWMR-----------------ELSEFKKLLRYFNNDFAPA----------------
--VCIYTVVNLSWAASGVIWLLNYD--------------NI----------DMQT-----
---------------N-------SVT-CIGAINIS-LWILITLAPFIQ------------
-------AARLTTACSMIQTIGHEVRIRPF----VYQGTPGEDLDTILLYTSSLKMCAKL
FRVPITGR----------------------------------------------CL----
---------------------------C-------LI---LTIGCI--------------
TVLTLGQ-----------------------------------------------------
-------------------------------------------C-------------H-F
FS----------------------------------------------------------
-------------
>Cotesia_glomerata_XP_044595983.1_uncharacterized_protein_LOC123272982_isoform_X1
M-----------------------------------------------------------
------------------------------------------------------------
------------------------------------------------------------
------------------------------------------------------------
------------------------------------------------------------
------------------------------------------------------------
------------------------------------------------------------
------------------------------------------------------------
------------------------------------------------------------
------------------------------------------------------------
------------------------------------------------------------
------------------------------------------------------------
------------------------------------------------------------
------------------------------------------------------------
----------------GR------------------------------------------
------------------------------------------------------T-----
---------------------------------------DKNDIY---------------
------------------------------------------------------------
----------------FSDHKNTN-----VDASSSYG---------------KDSSEVQH
----------L-------------------------VEPHS-------------------
---------------------------------------SVL-SDL--QL----------
----------RST-EAG------------------------------------------L
ITE---------------------------------------TPDYEN------------
------------------------------LSTSA------------V------------
----------------------LHYCKCKILRPYLRLLAVMGLKPTNS------DS---D
HFSRY-CV--------------------------------------LSNFHTFQVTIFMC
IGYILQYMACFRRDRGFCYKLLP-------------------------------------
------------------------------------------------------------
--VK----Y-EVIE----------------------------NINR--------------
-----------------------------------AQAY-EQICY---------------
GNAIF------------------SYLIPSTLHLV-AYLYTVY--LFRIQE-NEQL-PNLM
ERAFLLSSNSVNR----------GNQKKLVRIL--WFFI-GLSVVWMTM--ALITVNIMM
-------------AQGTIRFQ-W---------LDK---------------------SPKQ
LK----------EISKVFLIICTLWHDMVQGTIITSYCLQGQLLVAHLSFLKVRLLENTL
PA-TDWMK-----------------EILEFKKLLKYFNDDLGPA----------------
--VCIYTVVNLSWAAAGTAWLLQYD--------------SV----------DTKE-----
---------------N-------LVP-YVSIVNVI-LWIMISVVPFIQ------------
-------AARLTTACSMMQSIGHEVRVRPF----VYQGTPGEDLDSILLYTSSLKMNARM
FRVPITGR----------------------------------------------YL----
---------------------------C-------LF---LTIGAI--------------
IVITLGQ-----------------------------------------------------
-------------------------------------------C-------------H-F
FS----------------------------------------------------------
-------------
>Nasonia_vitripennis_XP_016838148.1_uncharacterized_protein_LOC107980718_isoform_X1
------------------------------------------------------------
------------------------------------------------------------
------------------------------------------------------------
------------------------------------------------------------
------------------------------------------------------------
------------------------------------------------------------
--------------------------------------------------------MSSI
SIKVIEFDTSV-------------------------------------------------
------------------------------------------------------------
----------------------------------------------------------TN
NI------------------SKE-------------------------------------
--YWQIIASP--------------------------------------------------
------------------------------------------------------------
------------------------------------------------------------
------------------------------------------------------------
------------------------------------------------------------
---------------------------------------YNNASSN--------------
------------------------------------------------------------
----------------GKENSS----------------------------------QQNN
------------------------------------DEPSQ-STPSTP------------
---------------------------------------SLL-SDL--QL----------
----------HST-EMG------------------------------------------E
IAE---------------------------------------MPDYEN------------
------------------------------LSTSA------------V------------
----------------------LHYCKYKILKPYLRLLGVMGLRPNS------EES---E
RISRY-CI--------------------------------------LSNFHTFQVIVFMC
IGYVLQYMACYRRDRGFCYVAAS-------------------------------------
------------------------------------------------------------
--LE----S-EI-------------------------------TTK--------------
-----------------------------------PRSY-EKTCH---------------
GNAIF------------------AYFIPNGLHLI-AYLYTVY--LFRVKE-NEQL-QNLM
ERAFLLSSNPANR----------GGQKRLVRIL--WLFI-GLGVVWMIS--ALVAVSLMS
-------------ARDVVTFQ-W---------LKH---------------------GSSD
IK----------TVLKVLLILCTMWHDMVQGTIITSYCLQGQLLISHLHFLRVKLLQHTV
SG-LEWMK-----------------EISEFRKLLKYFNDEYGPA----------------
--VCIYTVVNMSWAMSGTAWLLKY---------------------------DIQNS----
-------------GIN-------PLT-CINIANVI-LWIWIAIAPFIQ------------
-------AARLTTACSMIQSVGHEVRVRPF----VYQSTPGEDLDTLLLYTSSLKMCARL
YRVPITGR----------------------------------------------YL----
---------------------------C-------LL---LTLGSV--------------
TSLTLGQ-----------------------------------------------------
-------------------------------------------C-------------Q-F
FY----------------------------------------------------------
-------------
>Amyelois_transitella_XP_013193243.1_PREDICTED_nucleolar_protein_10-like
------------------------------------------------------------
--------------------------------MPGVSTSLRTSKDGQYIMATGIYKPRVK
CF--DVNNLSLKFERCLDSEV-------VTFEILSDDYSKIVFLQCDRYVEFHVGHGRHY
RLRVPRFGR------DIAYHKPSC---DLFVVGASAEVYR--------------------
LNLELGKF-----------------LAPLTTKATEINCCGVNEEHGLLVVGTESGHVEA-
------------------WDPRTKSSQGILDCALYCTDSEYKNESLPAITALK-FDGPLR
MGVGTSTGHVLLYDI----------RSSKPLLVKDHMNEMPIKKIEFHKHHDFVYSMDST
IVKIWNKNSGKQYTSIESSVD-----FNDLCVIPNTGLCMMAVEDQKMQIYY--IPSLGP
APKWC---------------AFLDNLTEEMESSTLQTVYDDYKFVTKQELESLGLDHLLG
TNLLRAYMHGYFVDVRLYKRAKSI---ADPFAFEEYKKRKIREKIEQQRPSRLMVDDNLP
KV------------------NRELASRLMDDDG-R-----------KKKV---SSNLLKD
DRFKALFENPDFEVDKAAE--------EYR-------LLNPV----------LSRFDKPK
-----------------PLEVKSMEVEE--DQEDSDIDLYQSSE--------------GS
SDEDRSWVKDIKKQHKIIRKQQNTEENSIS------------------------------
----EFRQAPKVYSN-IK-SIYDTRVSKVSLGDRLAIE--G-STLVTSTGGNKEMKFSMR
SKKAELENH---------------------------------------------------
----------------------------------KKMKKHYQERKQIVRKTGF-------
---LVKSKFK----KLIFFVLLMTAILL--DVCSLFLGKYSV------LVNMNNEI----
-------DNGSYG--SASD----------L--------------------------LDSH
---------------------------------VLGNEKLC-E-PTMER-----------
---------------------------------------SAR-SSL--DA----------
----------NSV-DIG------------------------------------------E
ITD---------------------------------------SPDTEY------------
------------------------------MSTSA------------I------------
----------------------LHYCKSKILLPYLKLLTIMGLRPVV------DGS---S
SSKCA-VC--------------------------------------LSHFHSAQVAVFMF
IGYFLQYMACFRRDRGFCYKLVP-------------------------------------
------------------------------------------------------------
--LA----L----------------------------------TSTL-------------
----------------------------------EYETY-KQVCY---------------
GNVTF------------------TYIGPSILHLT-GFLYSLY--LFRVSD-NEQL-QNLM
ERVFLMSS-APQGMP-------TAKPRKLLRML--WFFI-ILSVLWMCL--SLCSINLMM
-------------ANGTIMFR-W---------LEN---------------------SSDD
VK----------MALKVLLIICTLIHDMVQATIITSYCLQAQLLQAHLMFLKERLLNRTI
TP-LNWMK-----------------EIEEFRKLLKYLNNDLAPA----------------
--VCMFTIVNVSWATSGILWLLNLD--------------KV----------DTET-----
---------------E-------PIV-GISVLNQL-LWVAAVIAPFVQ------------
-------AARLSAECRHTQSVGHELCVRPY----LHQDTSHEDISAVLMYSSTLKLRAKL
FYYPVAGR----------------------------------------------YV----
---------------------------C-------LI---ATIAII--------------
ILFSLGM-----------------------------------------------------
-------------------------------------------C-------------H-Y
LQ----------------------------------------------------------
-------------
>Bicyclus_anynana_XP_023948526.1_nucleolar_protein_10
MQVSEVDNVKIYNLSA-------GKALPEWLTERKKRTLLKKNVDL--------------
---------------------RRRIELIQEFDMPGVSTSLRVSKDGQYIMATGIYKPRIK
CY--DVNNLSLKFERCLDSEV-------VTFEILSDDYSKIVFLQCDRYVEFHVGHGRHY
RLRVPHFGR------DMKYHRPSS---DLIVVGSSNEVYR--------------------
LNLELGQF-----------------LAPYVTKATEINCCSVNEEHGLLVFGTQSGHIEA-
------------------WDPRTKSRQGILDCALHCSDTDYKNNSVPAISALK-FNGALE
MGVGTSSGHILIYDI----------RSSKPLLVKDHMNEIPIKCIEFHKQMNYVYSMDAN
VVKIWDKYSGKQYTNIESSVD-----FNDLCVIPNTGLTMMAVEDQKMQIHY--VPSLGP
APRWC---------------AFLDNLTEEMESSASQTVYDDYKFVTKQELESLGLDHLLG
TNLLRAYMHGYFVDVRLYKRAKSI---ADPFAFEEYKKRKIREKIEQERPSRIKVEDNLP
KV------------------NRDLASRLLETDT-R-----------KKKQ---SANLLKD
DRFKALFENPDFEVDKSAD--------EYR-------LLNPV----------LSRLDKSK
EKP--------------RVEAQHMETEEA-EDKDSDRELYESSS-D-------------S
SDDERTWAKDVKKQHKIIRRQKQDEDNEDV--------------------------NDND
EKVYEFNKAPRT-TN-IR-SI--VQVSKKSLGDRLAKE--G-SAVVASVGGNREMKFSMR
DKKRPSEIQ---------------------------------------------------
----------------------------------KKMKKHHEERRQIVRRTGY-------
---LTKKKLP----KMYRKNIRQ-------------------------WITVAHANIARE
NR-KMQNYHGSFS--SSSD----------L--------------------------LDSH
---------------------------------ALGNDKLC-V-PAMER-----------
---------------------------------------STR-SSL--DV----------
----------NSV-EIG------------------------------------------E
ITE---------------------------------------SPDTEY------------
------------------------------MSTSA------------I------------
----------------------LHYCKSKILLPYLKLLTIMGLRPVV------DAS---N
SSKYA-IC--------------------------------------FSHFHSAQVAVFMF
LGYILQYMACFRRDRGFCYKLVP-------------------------------------
------------------------------------------------------------
--MA----L----------------------------------MSSV-------------
----------------------------------EYDAY-KEVCY---------------
GNVAF------------------TYIGPSVLHFA-GFLYALY--LFRISD-NEQL-QNLM
ERVFLLSSYTPQGTP-------TAKPKRLLRTL--WLFI-ILSVLWMCI--SLVSVNLML
-------------AKGTIIFR-W---------MES---------------------CSDG
TL----------LGLKILLIVCTLIHDMVQATVISSYCLQAQLLQAHLMFLKERLLNRTI
TP-LNWMR-----------------EIAEFRKLLKYLNNDLAPA----------------
--VCLFTIVNISWAVSGIMWLLNLD--------------KV----------DSGT-----
---------------E-------PIA-TLSVLNQL-LWISAVLVPFIQ------------
-------AARLSKECRHTQSVGHELCARPF----LHQDTAQEDINTVLAFATSLRLRAKL
FHCPVAGR----------------------------------------------YL----
---------------------------C-------LL---TTLTLI--------------
VLFALGM-----------------------------------------------------
-------------------------------------------C-------------H-Y
LQ----------------------------------------------------------
-------------
>Aricia_agestis_XP_041978163.1_nucleolar_protein_10
MQVSEVDNVKIYNLSA-------GKALPDWLSERKKRALLKKNVDL--------------
---------------------RRRIELIQEFDMPGVSTSVRVSKDGQYIMATGIYKPRIK
CF--DVNNLSLKFERCLDSEV-------VTFEILSEDYSKIVFLQCDRYVEFHVGHGRHY
RLRVPHFGR------DMKYHRPSC---DLIVVGASSEVYR--------------------
LNLELGQF-----------------LAPYVTKASGINCCNVNEEHGLLVFGTESGHVEA-
------------------WDPRTKMRQGILDCALHCSNSDYKNNDIPAITALK-FNGALQ
MGVGTSSGHVLLYDI----------RSSKPLLVKEHMNEIPIKSIEFHKTMNYVYSMDAN
VVKIWDNNTGKQYTNIESSVD-----FNDLCVIPNTGLSMMAVEDQKMQIYY--IPSLGP
APRWC---------------AFLDNLTEEMEGSAAQTVYDDYKFLTKQELETLGLDHLLG
TNLLRAYMHGYFVDVRLYKRAKSI---ADPFAFEEYKKKKIREKIAQERPARITVDDSLP
KV------------------NRDLASRLLDTQ--P-----------RKKQ---PTNLLKD
DRFKALFENPDFEVDKEAD--------EYR-------LLNPV----------LSRLDKNK
TKT--------------KAVEEQMEVEEK-EESDSDKELYESSD-D-------------S
SDEDRTWAKEMKKQHKIIRNKRQNEDEN---------------------------EKESK
EKMYELNGVPKT-NN-IK-SL--MQVSKKSLGERLTKE--G-SAVVSGTGGNREMKFSMR
SKKNSSDTQ---------------------------------------------------
----------------------------------KKMQKHYQERKKIVRRTGF-------
---LAKKRLP----KICACQLR-------------------------------------N
SHYRMQHDNVSYD--STSD----------L--------------------------LDCH
---------------------------------VL-DGKLA-R-SAMER-----------
---------------------------------------SAR-SSI--DA----------
----------NSV-DIG------------------------------------------E
ITE---------------------------------------SPDTDY------------
------------------------------MSTSA------------I------------
----------------------LHYCKSKILLPYLKLLTIMGLRPVV------DVP---N
SSRCM-IC--------------------------------------LSHFHSAQVAVLMC
LGYVLQYMACFRRDRGLCYKLVP-------------------------------------
------------------------------------------------------------
--LA----L----------------------------------QSSL-------------
----------------------------------DYDTY-KQVCY---------------
GNVVF------------------TYIGPSVLHFT-GFLYALY--LFRVAD-NEQL-QNLM
ERVFLLSSYAPQGMP-------TAKPKRLLRML--WFFI-ILSILWMCL--SLCSVNLMM
-------------AKGNIMFR-W---------FET---------------------SSKE
AV----------LALKVLLIVCTLIHDMIQATIITSYCLQAQLLQAHLQFLKERLLNRTI
IP-FNWMR-----------------EILEFRKLLNYLNDDLAPS----------------
--VCLFTIVNISWAISGIMWLLNMD--------------KL----------DTGT-----
---------------E-------PIL-AISILNLL-LWISAAIVPFIQ------------
-------AARLSAECARTSGAGHELSARPF----LHQDTPPADVAAVLAFASTLRMRAEL
FHYPIKGR----------------------------------------------YL----
---------------------------C-------LI---LTLATV--------------
SLFALGM-----------------------------------------------------
-------------------------------------------C-------------H-Y
LQ----------------------------------------------------------
-------------
>Aphidius_gifuensis_XP_044014924.1_uncharacterized_protein_LOC122857018_isoform_X1
M-----------------------------------------------------------
------------------------------------------------------------
------------------------------------------------------------
------------------------------------------------------------
------------------------------------------------------------
------------------------------------------------------------
------------------------------------------------------------
------------------------------------------------------------
------------------------------------------------------------
------------------------------------------------------------
------------------------------------------------------------
------------------------------------------------------------
------------------------------------------------------------
------------------------------------------------------------
----------------AN------------------------------------------
------------------------------------------------------V-----
---------------------------------------NSNETTS--------------
------------------------------------------------------------
----------------FKDPTPSR------------------------------ADNYSH
-------------------------------------ESRN-------------------
---------------------------------------SIL-SDL--QI----------
----------RST-EVG------------------------------------------I
ITE---------------------------------------TPDYEN------------
------------------------------LSTSA------------V------------
----------------------LHYCKCKILRPYLRLLAVMGLRPTNS------DC---E
HFSFY-CI--------------------------------------LANIHTFQVTIFMC
IGYVLQYMACFRRDRGFCYKKLP-------------------------------------
------------------------------------------------------------
--VQ----Y-DSIE----------------------------NINR--------------
-----------------------------------TRVY-HQICY---------------
ENSTF------------------SFLIPSILHLV-AYLYTVY--LFRVKE-NEQL-QNLM
ERAFLLSSNSVNR----------GNQKKLVKIL--WLFI-GLSVVWMTV--ALITVNVMM
-------------ARGNIQFQ-W---------LEN---------------------SPDK
MK----------EFLKILLIICTLWHDMVQGTIITSYCLQGQLLVAHLNFLKTKLLQHTI
PP-LDWMK-----------------EISEFRKLLKYFNHDLSPA----------------
--VCIYTIVNISWAASGTAWLLHYD--------------II----------DLKK-----
---------------T-------TIQ-YINIINVI-LWILISVVPFIQ------------
-------AARLTTACTMIQSIGHEVRVRPF----VYQCVPGEDLDTILLYTSSLKMSARL
FRIPITGR----------------------------------------------YL----
---------------------------W-------LC---LTFGTI--------------
VILTLGQ-----------------------------------------------------
-------------------------------------------C-------------H-F
FS----------------------------------------------------------
-------------
>Zerene_cesonia_XP_038214034.1_nucleolar_protein_10
MQVSEIDNVKIYNLSA-------GKSLPDWLTERKKRALLKKNVDL--------------
---------------------RRRIELIQEFDMPGVSTSIRASKDGQYIMATGIYKPRVK
CF--DVNNLSLKFERCLDSEV-------VTFEILSEDYTKIVFLQCDRYVEFHVGHGRHY
RLRVPHFGR------DMTYHRPSC---DLIVVGASSEVYR--------------------
LNLELGQF-----------------LAPYVTKATEINCCSVNEEHGLLVFGSESGHVEA-
------------------WDPRTKSKQGVLDCALHCSDVNYRNSIMPSITALK-FNGALQ
MGVGTSSGHVLLYDI----------RSSKPLLVKDHMNEIPIKKIEFHQQMNYVYSMDAN
VVKIWDKNTGKQYTNIESSVD-----FNDLCVIPNTGLCMMAVEDQKMQVYY--VPSLGP
APKWC---------------AFLDNLTEEMESSASQTVYDDYKFVTKQELESLGLDHLLG
TNLLRAYMHGYFVDVRLYKRAKSI---ADPFAFEEYKKRKIREKIEQERPSRLKVDDNLP
KV------------------NRELASRLLENGDKP-----------KKKQ---TGNLLKD
DRFKALFENPDFEVDKGAE--------EYR-------LLNPV----------LARLDKSK
PKP--------------QAEVEQME-DDA-EDKDSDAEFYDTSG-E-------------S
SDDDRTWVKEVKKQHKIIRNKKQPDDEVED-------------------------DDTRK
EKVYEFSNAPKT-VN-IK-SV--MQVSKKSLGERLNKE--G-STIVSGTGGNREMKFVMR
GKKNISDNQ---------------------------------------------------
----------------------------------KKMKKHYEERKQLVRRTGF-------
---LKKKN------RFY-------------------------------------------
-----------------------------------------------------------H
---------------------------------VLGNEKLD-V-PAMER-----------
---------------------------------------SMR-SSV--DG----------
----------NSV-DIG------------------------------------------E
ITE---------------------------------------SPETEY------------
------------------------------MSTSA------------I------------
----------------------LHYCKSKILLPYLKLLSVMGLRPGA------DAS---N
SSCYA-NC--------------------------------------LSHFHSAQVAVFMC
LGYILQYMACFRRDRGFCYKLVP-------------------------------------
------------------------------------------------------------
--LT----L----------------------------------TST--------------
----------------------------------EYDTY-KQVCY---------------
GNVTF------------------TYIGPSLLHFL-GFIYALY--LFRISD-NEQL-QNLM
ERVFLLSSYAPQGTA-------TTKPKRLLRML--WFFI-ILSVLWMCM--SLCSVNLML
-------------ARGTIMFR-W---------MED---------------------CSYD
VI----------LVLKILLIICTLIHDMVQATVITSYCLQAQLLQAHLMFLKERLLNRTI
SP-LNWMR-----------------EISEFRKLLKYLNDDLAPA----------------
--VCLFTIVNASWAVSGIMWLLDLD--------------KV----------DTGT-----
---------------E-------PIA-GISILNQL-LWVSAVVVPFIQ------------
-------AARLSAECRRTQSIGHELCVRPF----LHQDTSQEDISTVLAYSTSLKLRAKL
FCFPVAGR----------------------------------------------YI----
---------------------------C-------LL---LTLTLI--------------
ILFALGM-----------------------------------------------------
-------------------------------------------C-------------H-Y
LQ----------------------------------------------------------
-------------
>Athalia_rosae_XP_012256482.1_uncharacterized_protein_LOC105686350_isoform_X1
MML-------------------C------WLQPRR-------------------------
------------------------------------------------------------
------------------------------------------------------------
------------------------------------------------------------
------------------------------------------------------------
------------------------------------------------------------
------------------------------------------------------------
------------------------------------------------------------
------------------------------------------------------------
------------------------------------------------------------
------------------------------------------------------------
------------------------------------------------------------
------------------------------------------------------------
------------------------------------------------------------
------------------------------------------------------------
------------------------------------------------------------
---------------------------------------SSTEAGS--------------
------------------------------------------------------------
----------------TKELQPAP--------------------------------LGNN
------------------------------------GNRLQ-T--STP------------
---------------------------------------SIL-SEL--------------
----------QST-EIG------------------------------------------E
ITE---------------------------------------TPDYET------------
------------------------------LSISA------------V------------
----------------------LHYCKCKILRPYLRLLGVMGLRPTSG-----DDV---G
YYSCY-SI--------------------------------------LANLHTFQVCIFMC
IGYVLQYMACFRRDRGFCYTLLP-------------------------------------
------------------------------------------------------------
--VQ----Y-ELVS----------------------------NASK--------------
-----------------------------------VRQY-ERICY---------------
GSVEF------------------SYVIPSVLHLA-AYLYAVY--LFKIRE-NEQL-QNLM
ERTFLMSSNPSDR----------GSQRRLVRIL--WLFI-GLSIVWMIV--ALITVNIMM
-------------AQGSIVFQ-W---------LDN---------------------SPDQ
LK----------TALKLLLIICTLWHDMVQGTIITSYCLQGQLLTSHLYFLRAKLLQHTL
AP-LDWMK-----------------EISEFKKLLKYLNDEFGPT----------------
--VCIYTVINFSWAAAGILWLLKYD--------------NV----------EVQS-----
---------------S-------PII-YISVINVC-LWVLISLAPFIQ------------
-------AARLTSACSTIQEIGHEIRIRPF----VYQDTPGSDLDTILLYASSLKMCARL
FRVPITGR----------------------------------------------YL----
---------------------------C-------MI---LSIGSI--------------
VILTLGQ-----------------------------------------------------
-------------------------------------------C-------------H-F
L-----------------------------------------------------------
-------------
>Papilio_xuthus_XP_013180970.1_PREDICTED_nucleolar_protein_10
MQVSEIDNVKIYNLSA-------GKSLPDWLSERKKRAILKKNVDL--------------
---------------------RRRIELIQEFDMPGVSTSIRASADGQYIMATGIYKPRVK
CY--DVNNLSLKFERCLDAEV-------VTFEILSEDYTKIVFLQCDRYVEFHVGHGRHY
RLRVPHFGR------DIAYHKPSC---DLFVVGASNEVYR--------------------
LNLEVGQF-----------------MAPYVTKANEINTCAVNEEHGLLVIGTESGQVEA-
------------------WDPRTKSRQGLLDCALHCSDV--GNTSLPAITKLK-FNGALQ
LGVGSSSGHVLLYDI----------RSSKPLIVKDHMNEIPIKNIEFHKQMNYVYSMDSL
VLKIWDSNNGKQYTNIEASSD-----FNDLCIIPNTGLCMMAVEDPKMQIYY--VPSLGP
APKWC---------------SFLDNLTEELESSAVQTVYDDYKFITKQELESLGLDHLLG
TNLLRAYMHGYFVDARLYKRAKTI---ADPFAFEEYKKRKIREKIEQERPARLKVDDNLP
KV------------------NKELASRLQNVEI-K-----------KNKQ---SNNLLKD
NRFKDLFENPDFEVDKEAD--------EYR-------LLNPV----------LSRLDKKN
TKK-------------VKQVMDVDEVEHVEEEKDSDIELYESSE-E-------------S
SDDEKMWAKDMKKQHKLIRNKKQEEDRE---------------------------EESRN
EKVYEFSNAPKL-TN-IR-SI--TRVSKTSLGERLTKE--GFTTMVTGTGGNKEMKFSMR
GKKNVSDNQ---------------------------------------------------
----------------------------------KSMKKHYEERKQLVRRTGF-------
---LSKKKLP--------------------------------------------------
-----RNSGNGF----SSD----------L--------------------------LDSH
---------------------------------VLGNEKLCRA-PAMET-----------
---------------------------------------SRR-SSL--GA----------
----------NSV-EIG------------------------------------------E
ITE---------------------------------------SPDTEY------------
------------------------------MSTSA------------I------------
----------------------LHYCKSKILVPYLKLLTIMGLRPVV------DAS---N
SSKYA-IC--------------------------------------FSHYHSAQVAVLMF
FGYILQYMACFRRDRGFCYKLVP-------------------------------------
------------------------------------------------------------
--LA----M----------------------------------TSSL-------------
----------------------------------EYDTY-KQICY---------------
GNVTL------------------TYIGPSVLHFI-GFLYALY--LFRISD-NEQL-QNLM
ERVFLLSSYAPQGSA-------TANPKRLLRML--WFFI-ILSIIWMCI--SLCSVNLML
-------------ARGTIMFR-W---------MET---------------------SSNE
MR----------LGLKILLIICTLIHDMVQATVITSYCLQAQLLQAHLMFLRERLLNRTI
TP-LNWMR-----------------EIAEFRKLLKYLNDELAPA----------------
--VCLFTIVNVSWAASGLMWLLDLD--------------KV----------DTET-----
---------------E-------PIA-GISILNQL-LWLAAVIAPFVQ------------
-------AARLSKECRRTQSVGHELCVRPF----LHQDTSHEDISAVLMYAATLKLRAKL
FCHPVAGK----------------------------------------------YV----
---------------------------C-------LA---LTLALI--------------
ILFALGM-----------------------------------------------------
-------------------------------------------C-------------H-Y
LQ----------------------------------------------------------
-------------
>Acromyrmex_echinatior_XP_011069242.1_PREDICTED_uncharacterized_protein_LOC105155051_isoform_X1
------------------------------------------------------------
------------------------------------------------------------
------------------------------------------------------------
------------------------------------------------------------
------------------------------------------------------------
------------------------------------------------------------
------------------------------------------------------------
------------------------------------------------------------
------------------------------------------------------------
------------------------------------------------------------
------------------------------------------------------------
------------------------------------------------------------
------------------------------------------------------------
------------------------------------------------------------
----------------------------------------------------------MA
------------------------------------------------------------
-----------------------------------SVD-CNNKYKN--------------
------------------------------------------------------------
----------------DTN-LP----------------------------------QQNR
------------------------------------EEYTE-I--FVP------------
---------------------------------------SIL-TSI-TTF----------
----------QSTDQVD------------------------------------------E
ITE-----------------------------------------DYEN------------
-----------------------------FISTSA------------V------------
----------------------LHYCKHKILRPYLRLLGVMGLRPTNS-----DD-----
HFLRC-SI--------------------------------------LSNLHTIQVTIFIC
IGYILQYMACFRRDRGFCYKI-F-------------------------------------
------------------------------------------------------------
--LE------QNGP----------------------------D-NE--------------
-----------------------------------QQTQ-EPSCY---------------
GNVIF------------------SYLIPSILHLV-AYLYTIY--LFRVKE-NEQL-QNLM
ERAFLLSSNPINH----------GNQKRLVHIL--WLFI-ALSIVWIIM--ALVTVNIQM
-------------AERNIVFQ-W---------MEN---------------------SPYQ
VK----------IMLKVFLIICTLWHDMVQGTIITSYCLQGQLLMSHLYFLRGKLLQHVL
LP-IDWMR-----------------DIDEFKKLLKYFNDELGPA----------------
--VCIYTIVNLSWAVAGIIWLFQYY--------------VN----------NGDS-----
---------------N-------HVT-YVSAMNVV-LWILISIAPFIQDILPSDGISVYV
RMRYSCTAARLTNACSMIRAVGHEIRIRPF----VYQTTPGEDLDSILLYTSSLKMCAKL
FKIPIKSR----------------------------------------------YL----
---------------------------C-------LL---LTIGSI--------------
SILTLGQ-----------------------------------------------------
-------------------------------------------C-------------E-F
FS----------------------------------------------------------
-------------
>Nylanderia_fulva_XP_029159185.1_uncharacterized_protein_LOC114931378_isoform_X1
------------------------------------------------------------
------------------------------------------------------------
------------------------------------------------------------
------------------------------------------------------------
------------------------------------------------------------
------------------------------------------------------------
------------------------------------------------------------
------------------------------------------------------------
------------------------------------------------------------
------------------------------------------------------------
------------------------------------------------------------
------------------------------------------------------------
------------------------------------------------------------
------------------------------------------------------------
----------------------------------------------------------MA
------------------------------------------------------------
-----------------------------------LVE-SNNKPKN--------------
------------------------------------------------------------
----------------GKD-PP----------------------------------QQNH
------------------------------------EEGME-V--PVP------------
---------------------------------------SVLTTSIITPF----------
----------QST-QVD------------------------------------------E
ITE-----------------------------------------DYEN------------
-----------------------------FISTSA------------I------------
----------------------LHYCKHKILRPYLRLLSVMGLRPTSS-----DDS---D
HFLRC-SI--------------------------------------LANFHTLQVTIFIC
IGYVLQYMACFRRDRGFCYKVLV-------------------------------------
------------------------------------------------------------
--QE------QNLL----------------------------SVSG--------------
-----------------------------------E----APFCY---------------
GNVIF------------------SYLIPSALHLI-AYLYTIY--LFRIKE-NEQL-QNLM
ERAFLLSSNPINR----------GNQKRLVHIL--WLFI-ALSIVWMIT--ALITVNIQM
-------------AKGNIMFQ-W---------VEN---------------------SPYQ
VR----------IMLKVFLVICTLWHDMIQGTIITSYCLQGQLLMSHLYFLRGKLLQHIL
LP-IDWMR-----------------DIDEFKKLLKYFNDGLGPA----------------
--VCIYTIVNLSWASTGIVWLFQYY--------------IN----------DVSD-----
---------------T------YPIT-YVNVMNVV-LWILISVAPFIQ------------
-------AARLTNACSMIRAVGHEIRIRPF----VYQTTPGEDLDSILLYTSSLKMSAKL
FRIPIKGK----------------------------------------------YL----
---------------------------C-------CL---LTIGSI--------------
SVLTLGQ-----------------------------------------------------
-------------------------------------------C-------------Q-F
FL----------------------------------------------------------
-------------
>Microplitis_demolitor_XP_014297986.1_PREDICTED_uncharacterized_protein_LOC106693692_isoform_X2
ME----------------------------------------------------------
------------------------------------------------------------
------------------------------------------------------------
------------------------------------------------------------
------------------------------------------------------------
------------------------------------------------------------
------------------------------------------------------------
------------------------------------------------------------
------------------------------------------------------------
------------------------------------------------------------
------------------------------------------------------------
------------------------------------------------------------
------------------------------------------------------------
------------------------------------------------------------
------------------------------------------------------------
------------------------------------------------------------
------------------------------------------------------------
------------------------------------------------------------
--------------------------------------------------------KIHH
----------L----------------------------------NLK------------
---------------------------------------TWI-LEL--QF----------
--C-------RNY-NYAVQ---------------------R------------------L
ITE---------------------------------------TPDYEN------------
------------------------------LSTSA------------I------------
----------------------LHYCKCKILRPYLRLLAVMGLKPTAT------DS---E
HFSRY-CV--------------------------------------LSNIHTFQVIIFMC
VGYILQYMACFRRDRGFCYKLMP-------------------------------------
------------------------------------------------------------
--VK----Y-EETE----------------------------NITR--------------
-----------------------------------AQVY-EQICY---------------
GNAIF------------------SYLIPSTLHLV-AYLYTVY--LFRIQE-NEQL-PNLM
ERAFLLSSNSANR----------GNQKKLVRIL--WLFI-GLSGVWMTM--ALITVNIMM
-------------AQGTIRFQ-W---------LDQ---------------------SPKQ
VK----------EICKVFLIICTLWHDMVQGTIITSYCLQGQLLVAHLSFLKVKLLEHTL
PA-TDWMK-----------------EILEFKKLLKYFNDDLGPA----------------
--VCIYTVVNLSWAAAGTAWLLQYD--------------SV----------DSKE-----
---------------N-------LVP-YVSIVNVI-LWIMISVVPFVQ------------
-------AARLTTACSMMQSIGHEVRVRPF----VYQGTPGKDLDSILLYTSSLKMYAKM
FRVPVTGR----------------------------------------------YL----
---------------------------C-------LF---LTIGSI--------------
VIITLGQ-----------------------------------------------------
-------------------------------------------C-------------H-F
FS----------------------------------------------------------
-------------
>Frieseomelitta_varia_XP_043515142.1_uncharacterized_protein_LOC122531361_isoform_X1
------------------------------------------------------------
------------------------------------------------------------
------------------------------------------------------------
------------------------------------------------------------
------------------------------------------------------------
------------------------------------------------------------
--------MISIYDI----------KS---------------------------------
------------------------------------------------------------
------------------------------------------------------------
------------------------------------------------------------
------------------------------------------------------------
------------------------------------------------------------
------------------------------------------------------------
----------------LLKK----------------------------------------
------------------------------------------------------------
------------------------------------------------------------
-------------------------------------A-NSNELKN--------------
------------------------------------------------------------
----------------GKD-PP----------------------------------QQNH
------------------------------------EEGIP-E--SIR------------
---------------------------------------SRL-SDL--RM----------
----------QST-EIV------------------------------------------E
ITE---------------------------------------MPDFEM------------
------------------------------ANTSA------------V------------
----------------------LYYCEHKILRPYLRLLGVIGLKPISN-----DDS---Q
RCTCY-CI--------------------------------------FANLHTCQVAIFMC
IGYILQYMACFRRDRGLCYKTTP-------------------------------------
------------------------------------------------------------
--LK----F-QLTS----------------------------SINE--------------
-----------------------------------ESSK-EIICF---------------
GNVIF------------------SYLIPSILHLV-AYVYTVY--LFRIKE-NEKL-QNLM
ERAFLLSSNSVNH----------GNQRRLVRIL--WFFI-ALSLVWIII--NMVTVNVLM
-------------AQESIVFQ-W---------LEH---------------------S--Q
VK----------IILKVLLIICTLWHDMVQGTIITSYCLQGQLLLAHLYSLHEKLLHHIL
PP-TDWMK-----------------EISEFRKLLKYFNDDLGPA----------------
--VCIYTVVNLSWAAAGIIWLFRYD--------------NS----------DIQT-----
---------------N-------PVT-WIETINVI-LWILISIVPFIQ------------
-------AARLTNACSMIRSIGHEVRIRPF----VHQSTPGEDLDTILLYTSSLKMNARL
FRVPITGR----------------------------------------------YL----
---------------------------C-------LL---LSIGSI--------------
LILILGQ-----------------------------------------------------
-------------------------------------------C-------------Q-F
F-----------------------------------------------------------
-------------
>Pogonomyrmex_barbatus_XP_011645000.1_uncharacterized_protein_LOC105432077_isoform_X5
------------------------------------------------------------
------------------------------------------------------------
------------------------------------------------------------
------------------------------------------------------------
------------------------------------------------------------
------------------------------------------------------------
------------------------------------------------------------
------------------------------------------------------------
------------------------------------------------------------
------------------------------------------------------------
------------------------------------------------------------
------------------------------------------------------------
------------------------------------------------------------
------------------------------------------------------------
----------------------------------------------------------MA
------------------------------------------------------------
-----------------------------------SMD-CNNKSKN--------------
------------------------------------------------------------
----------------DKD-PS----------------------------------QQNH
------------------------------------EEHTE-I--IVP------------
---------------------------------------SIL-TSLTTTF----------
----------QSTDQVG------------------------------------------E
ITE-----------------------------------------DYEN------------
-----------------------------FISTSA------------V------------
----------------------LHYCKHKILRPYLRLLGVMGLRPVSG-----DDS---D
HFLRC-SI--------------------------------------LANFHTVQVTIFMC
IGYILQYMACFRRDRGFCYKTPI-------------------------------------
------------------------------------------------------------
--VE------QKAL----------------------------DVSE--------------
-----------------------------------ERAQGEPSCY---------------
GNVIF------------------SYLIPSVLHLV-AYLYTIY--LFRVKE-NEQL-QNLM
ERAFLLSSNPINR----------GNQKRLVHIL--WLFI-ALSIVWMIM--ALVTVNIQM
-------------AEGNIIFQ-W---------MEN---------------------SPYQ
VK----------ITLKVLLIICTLWHDMVQGTIITSYCLQGQLLMSHLYFLRGKLLQHIL
LP-IDWMR-----------------DIDEFKKLLKYFNDELGPA----------------
--VCIYTIVNLSWAGAGIVWLFQYY--------------IN----------DENN-----
---------------N-------PVT-YINVMNVI-LWILISIVPFIQ------------
-------AARLTNACSMIRAVGHEIRIRPF----VYQTTPGEDLDSILLYTSSLKMCARL
FRIPIKEK----------------------------------------------FY----
---IH----------------------C-------V------------------------
------------------------------------------------------------
------------------------------------------------------------
------------------------------------------------------------
-------------
>Camponotus_floridanus_XP_019884172.1_uncharacterized_protein_LOC105254788_isoform_X1
------------------------------------------------------------
------------------------------------------------------------
------------------------------------------------------------
------------------------------------------------------------
------------------------------------------------------------
------------------------------------------------------------
------------------------------------------------------------
------------------------------------------------------------
------------------------------------------------------------
------------------------------------------------------------
------------------------------------------------------------
------------------------------------------------------------
------------------------------------------------------------
------------------------------------------------------------
----------------------------------------------------------MA
------------------------------------------------------------
-----------------------------------LVQ-SNNKPKN--------------
------------------------------------------------------------
----------------GKD-SL----------------------------------QQNH
------------------------------------EESTE-I--SAP------------
---------------------------------------SIL-TSITTTL----------
----------QST-QVD------------------------------------------E
ITE-----------------------------------------DYEN------------
-----------------------------FISTSA------------I------------
----------------------LHYCKHKILRPYLRLLSVMGLKPTNS-----DDS---D
HSLQC-SI--------------------------------------LANIHTLQVTIFIC
IGYILQYMACFRRDRGFCYEILM-------------------------------------
------------------------------------------------------------
--QE------QN-------------------------------VGR--------------
-----------------------------------K----EPSCY---------------
GNMIF------------------SYLLPSILHLI-AYLYTIY--LFRIKE-NEQL-QNLM
ERAFLLSSNPINR----------GNQKRLVHIL--WLFI-ALSIVWMIT--ALITVNIQM
-------------AKGNIMFQ-W---------VEN---------------------SPYQ
VK----------VTLKVFLVICTLWHDMIQGTIITSYCLQGQLLMSHLYFLRGKLLQHIL
LP-IDWMR-----------------DIDEFKKLLKYFNDGLGPA----------------
--VCIYTIVNLSWAIAGIVWLFQYY--------------IN----------DAND-----
---------------I------YPIT-YVNVMNII-LWILISIAPFIQ------------
-------AARLTNACSMIQAVGHEIRIRPF----VYQTTSGEDLDSILLYTSSLKMCAKL
FKMPIKGK----------------------------------------------YL----
---------------------------C-------LL---LTIGSI--------------
SILTLGQ-----------------------------------------------------
-------------------------------------------C-------------Q-F
FL----------------------------------------------------------
-------------
>Leptopilina_heterotoma_XP_043480134.1_uncharacterized_protein_LOC122509890_isoform_X1
------------------------------------------------------------
------------------------------------------------------------
------------------------------------------------------------
------------------------------------------------------------
------------------------------------------------------------
------------------------------------------------------------
------------------------------------------------------------
------------------------------------------------------------
------------------------------------------------------------
------------------------------------------------------------
------------------------------------------------------------
------------------------------------------------------------
------------------------------------------------------------
------------------------------------------------------------
------------------------------------------------------------
------------------------------------------------------------
-----------------------MGYKTIVKIWRKITKPENNGSSS--------------
------------------------------------------------------------
----------------EKESTSS---------------------------------DDNR
------------------------------------QDRLR-S--STP------------
---------------------------------------SLL-SDL--QL----------
----------RST-EIG------------------------------------------E
IAE---------------------------------------MPDYEN------------
------------------------------LNTSA------------V------------
----------------------LHYCKHKILRPYLRLLGVMGLRPTSS-----DDS---E
HSSCY-CI--------------------------------------LVNFHTVQVTIFMC
IGYVLQFMACFRRDRGFCYKVKPP------------------------------------
------------------------------------------------------------
--IE----IYQSEL----------------------------NPSR--------------
-----------------------------------VSME-NDFCY---------------
GNAAF------------------NYAIPSTLHLF-GYLYTVY--LFRIKE-NEQL-QNLM
ERAFLLSSTPVNR----------GNQKRLVRIL--WLFI-GLSGVWMLL--ALSTVTFMM
-------------VTQNIRFQ-W---------VED---------------------SPHK
VK----------ELLKIILVICTLWHDMVQGTIITSYCLQGQLLISHLTFLRAKLLQHSI
PP-IEWMK-----------------EISEFKTLLKYFNDELGPA----------------
--VCIYTVINISWALAGIVWLFKVD--------------SI----------NFHD-----
---------------S-------PAT-CIAILNVI-LWISLSIVPFVQ------------
-------AARLTTTCSMIQNIGHEVRIRPY----VYQGTSGQDLDTILLYTSSLKICARL
YRVPITGR----------------------------------------------YL----
---------------------------C-------MI---LTAAGV--------------
SILTLGQ-----------------------------------------------------
-------------------------------------------C-------------N-A
FS----------------------------------------------------------
-------------
>Pectinophora_gossypiella_XP_049867839.1_uncharacterized_protein_LOC126368028_isoform_X1
------------------------------------------------------------
-------------------------------------------------MGTNA----IK
SV--DIGN----------------------------------------------------
------------------------------------KVYN--------------------
VN----------------------------------------------------------
------------------------------------------------------------
------------------------------------------------------------
--------------------------FSNDCV----------------------------
------------------------------------------------------------
------------------------------------------------------------
------------------------------------------------------------
------------------------------------------------------------
------------------------------------------------------------
------------------------------------------------------------
------------------------------------------------------------
------------------------------------------------------------
------------------------------------------------------------
------------------------------------------------------------
----------------ASD----------L--------------------------LDSH
---------------------------------VLGNNKLC-E-PTMER-----------
---------------------------------------ST---SL--GA----------
----------NSV-DIG------------------------------------------E
ITE---------------------------------------SPDTEY------------
------------------------------MSTSA------------I------------
----------------------LHYCKSKILLPYLKLLTIMGLRPVV------DAS---N
SSKCA-IC--------------------------------------LSHFHSTQVAVFMC
LGYILQYMACFRRDRGFCYKLVP-------------------------------------
------------------------------------------------------------
--LA----L----------------------------------TSSL-------------
----------------------------------EYETY-KEVCY---------------
GNVTF------------------TYIGPSILHFV-GFLYALY--LFRISD-NEQL-QNLM
ERVFLLSSYAPQGAQ------TTAKPKKLLRML--WFFI-ILSVLWMCL--SLVSVNLMM
-------------AKGTIMFR-W---------VET---------------------SSHE
TM----------LALKVLLIVCTLIHDMVQATIITSYCLQAQLLQAHLMFLKERLLNRTI
TP-LNWMR-----------------EIAEFRKLLKYLNDDLAPA----------------
--VCLFTIVNVSWAASGTLWLLNLD--------------HV----------DTET-----
---------------E-------PIA-GISVLNLL-LWISAVTVPFVQ------------
-------AARLSKECRRTQSVGHELCVRPF----LHQDTPQEDITTIMLYTSSLKLRAKL
FHYPIAGR----------------------------------------------YV----
---------------------------C-------LI---LTVGTI--------------
VLFSLGM-----------------------------------------------------
-------------------------------------------C-------------H-F
LQ----------------------------------------------------------
-------------
>Vanessa_tameamea_XP_026487555.1_nucleolar_protein_10
MQVSEIDNVKIYNLSA-------GKSLPDWLTERKKRALLKKNVDL--------------
---------------------RRRIELIQEFDMPGVSTSLRVSNDGQYIMATGIYKPRIK
CF--DVNNLSLKFERCLDSEV-------VTFEILSEDYTKIVFLQCDRYVEFHVGHGRHF
RLRVPHFGR------DMKYHRPSC---DLIVVGASNEVYR--------------------
LNLELGQF-----------------LAPYVTKATEINCCSVNEEHGLLVFGTESGHVEA-
------------------WDPRTKSRQGILDCALHCSDAEYRNTSVPSISALK-FNGALQ
MGVGTSSGHVLLYDI----------RSSKPLLVKDHMNEIPIKCIEFHKQMDYVYSMDSN
VVKIWDINTGKQYTNIESSVD-----FNDLCVIPNTGLSMMAVEDQKMQIYY--IPSLGP
APRWC---------------AFLDNLTEEMESSASQTVYDDYKFITKQELESLGLDHLLG
TNLLRAYMHGYFVDVRLYKRAKSI---ADPFAFEEYKKRKIREKIEQERPSRIKVEDNLP
KV------------------NRDLASRLLDSDT-R-----------KNKH---SVHLLKD
DRFKALFENPDFEVDKGAD--------EYR-------LLNPV----------LARLDKNK
SKP--------------KLETEDMEIAET-VDKDSDQELYETSD---------------S
SDEDRTWTKEVKKQHKIIRRKKQDEDDEEL-------------------------ESEND
EKVYEFTKAPIT-AN-IR-SV--MQVSKKSLGERLARE--G-STIVTGTAGNREMKFSMR
NKKKSSEND---------------------------------------------------
----------------------------------KKMKKHYEERKQIVRRTGY-------
---LTKKRLP----KMLK------------------------------------------
---IMQNDNASYS--SSSD----------L--------------------------LDSH
---------------------------------VLGNDKLA-L-PTMER-----------
---------------------------------------STR-SSL--DA----------
----------NSV-EIG------------------------------------------E
ITE---------------------------------------SPDTEY------------
------------------------------MSTSA------------I------------
----------------------LHYCKSKILLPYLKLLTVMGLRPVV------DAS---N
SSKYA-IC--------------------------------------FSHFHSAQVAVFLC
LGYILQYMACFRRDRGFCYKLIP-------------------------------------
------------------------------------------------------------
--LA----L----------------------------------TSSF-------------
----------------------------------EYDAY-KQVCY---------------
GNVAF------------------TYIGPSVLHFI-GFLYALY--LFRISD-NEQL-QNLM
ERVFLLSSYAPQGTP-------TAKPKRLLRML--WFFI-ILSILWMCI--SLCSVNLMM
-------------ARGTIMFR-W---------MES---------------------SSSE
MI----------LGLKILLIICTLIHDMVQATVITSYCLQAQLLQAHLMFLKERLLNRTI
TP-LNWMR-----------------EIAEFRKLLKYLNNDLAPA----------------
--VCLFTIVNVSWAASGIMWLLNLD--------------KV----------DTGT-----
---------------E-------PIA-GISVLNLL-LWISAVMVPFIQ------------
-------AARLSQECARTQGVGHELCARPF----LHRDTSAEDIGAVLAFAASLRLRAKL
FHCPVAGR----------------------------------------------HV----
---------------------------C-------VL---LALAVV--------------
VLFALGM-----------------------------------------------------
-------------------------------------------C-------------H-Y
LQ----------------------------------------------------------
-------------
>Plutella_xylostella_XP_048484281.1_uncharacterized_protein_LOC105387429_isoform_X1
------------------------------------------------------------
-----------------------------------------------------MYSP---
-------------------------------------------IQ---------------
------------------------------------------------------------
-----------------------------------------NNDNGL-------------
------------------------------------------------------------
------------------------------------------------------------
------------------------------------------------------------
------------------------------------------------------------
------------------------------------------------------------
------------------------------------------------------------
------------------------------------------------------------
--------------------------------SDSDT-----------------------
------------------------------------------------------------
-------------ANEMD-NV---------------------------------------
------------------------------------------------------------
------------------------------------------------------------
------------------------------------------------------------
------HFSTDY---VASD----------L--------------------------LDSH
---------------------------------VRGNNKLP-E-PTMER-----------
---------------------------------------SA--TSL--DA----------
----------NSV-DIG------------------------------------------E
ITE---------------------------------------SPDTDY------------
------------------------------MSTSA------------I------------
----------------------LHYCKSKILIPYLKLLTIMGLRPVV------EAA---H
SSRCA-VY--------------------------------------FSHLHSAQVAVFMV
LGYILQYMACFRRDRGFCYKLVP-------------------------------------
------------------------------------------------------------
--LA----L----------------------------------TSSL-------------
----------------------------------EYESY-KQVCY---------------
GNVTF------------------TYVGPSVLHFV-GFVYSLY--LFRISD-NEQL-QNLM
ERVFLLSSYAPQGSP-------SANPKRLLRVL--WCFI-VLSALWMGL--SLCSVNLMM
-------------AEGMIIFR-W---------MEG---------------------CSDE
WK----------LVLKILLIACTLIHDMVQATVTTSYCLQARLLQAHLMFLKERLLNRTI
TP-LNWMR-----------------EIAEFRKLLKYLNDDLAPA----------------
--VCLFTIVNVSWAVSGALWLLDLD--------------RV----------DTET-----
---------------E-------PIR-GISVLNVL-LWLSASAVPFIQ------------
-------AARLSHEGRLTQSVGHELSVRPF----LHQDTAQEDITTVLMFASTLKLQAKL
FHYPIVSR----------------------------------------------YL----
---------------------------Y-------LV---LTLGTI--------------
VLFSLGM-----------------------------------------------------
-------------------------------------------C-------------H-Y
LQ----------------------------------------------------------
-------------
>Pieris_napi_XP_047515670.1_uncharacterized_protein_LOC125056560_isoform_X1
MQ----------------------------------------------------------
------------------------------------------------------------
------------------------------------------------------------
--------R------D--------------------------------------------
------------------------------------------------------------
-------------------------------------------------------NGS--
------------------------------------------------------YS----
------------------------------------------------------------
------------------------------------------------------------
-----SYMGNKVDNVSLIAHA---------------------------------------
------------------------------------------------------------
------------------------------------------------------------
------------------------------------------------------------
------------------------------------------------------------
------------------------------------------------------------
------------------------------------------------------------
------------------------------------------------------------
------------------------------------------------------------
----------------ASD----------L--------------------------LDSH
---------------------------------VLGNEKL--V-PAMER-----------
---------------------------------------SVR-SSV--DG----------
----------NSV-EIG------------------------------------------E
ITE---------------------------------------SPETDY------------
------------------------------MSTSA------------I------------
----------------------LHYCKSKILVPYLKLLTVMGLRPVA------DTS---N
SSRCA-IC--------------------------------------FSHFHSAQVAVFMC
LGYILQYMACFRRDRGFCYKLVP-------------------------------------
------------------------------------------------------------
--LA----L----------------------------------SSSL-------------
----------------------------------EYDAY-RQVCY---------------
GNITF------------------TYIGPSVLHFL-GFLYALY--LFRISD-NEQL-QNLM
ERVFLLSSYAPQGTP-------TTKPKKLLRML--WFFI-SLSVLWMCV--SLCSVNLMM
-------------AKGTIMFR-W---------MEN---------------------SSDE
LL----------LFLKILLIVCTLIHDMIQATVITSYCLQAQLLQAHLMFLRERLLNRTI
SP-LNWMR-----------------EIAEFRKLLKYLNDDLAPA----------------
--VCLFTIVNSSWAVSGIMWLLDLD--------------KV----------DTGT-----
---------------E-------PIA-GISILNQL-LWISAVVVPFIQ------------
-------AARLSAECHRTQSVGHELCVRPF----LHQDTSQEDITTVLAFATSLKLRAKL
FCYPISSR----------------------------------------------YL----
---------------------------C-------LI---LTLATI--------------
ILFALGM-----------------------------------------------------
-------------------------------------------C-------------H-Y
LQ----------------------------------------------------------
-------------
>Danaus_plexippus_plexippus_XP_032510659.1_uncharacterized_protein_LOC116765319
MQ----------------------------------------------------------
------------------------------------------------------------
------------------------------------------------------------
------------------------------------------------------------
------------------------------------------------------------
------------------------------------------------------------
------------------------------------------------------------
------------------------------------------------------------
------------------------------------------------------------
------------------------------------------------------------
------------------------------------------------------------
------------------------------------------------------------
------------------------------------------------------------
------------------------------------------------------------
------------------------------------------------------------
------------------------------------------------------------
------------------------------------------------------------
------------------------------------------------------------
------SDNGSYS--SSND----------L--------------------------LDSH
---------------------------------VLGHDKLG-V-PAMER-----------
---------------------------------------STR-SSL--DA----------
----------HSV-EIG------------------------------------------E
ITE---------------------------------------SPDTEY------------
------------------------------MSTSA------------I------------
----------------------LHYCKSKILLPYLKLLTVMGLRPVA------DAS---N
SSKYS-IC--------------------------------------ISHFHSAQVAVFMF
LGYILQYMACFRRDRGFCYKLVP-------------------------------------
------------------------------------------------------------
--LA----L----------------------------------SSSL-------------
----------------------------------EYDSY-RQVCY---------------
GNIAF------------------TYIGPSVLHFM-GFLYALY--LFRIAD-NEQL-QNLM
ERVFLLSSYAPQGTP-------SVKPKRLLRML--WFFI-ILSVIWMCI--SLCSVNLMM
-------------AKGTIIFK-W---------MET---------------------SSTD
VI----------LGLKILLIISTLIHDMVQATVITSYCLQAQLLQAHLMFLKERLLNRTI
TP-LNWMR-----------------EIAEFRKLLKYLNDDLAPA----------------
--VCLFTIVNISWAASGIMWLLNLD--------------KV----------DTGT-----
---------------E-------PIA-GISVLNQL-LWISAVMVPFIQ------------
-------AARLSDECHRTQSVGHELCVRPF----LHQDTSQEDISTVLAYSASLQLRAKL
FYYPIAGR----------------------------------------------YI----
---------------------------C-------LV---FTITII--------------
LLFTLGM-----------------------------------------------------
-------------------------------------------C-------------H-Y
LQ----------------------------------------------------------
-------------
>Leguminivora_glycinivorella_XP_047987327.1_uncharacterized_protein_LOC125227146
------------------------------------------------------------
-----------------------MTELIAH----------------KYVM----------
------------------------------------------------------------
------------------------------------------------------------
------------------------------------------------------------
------------------------------------------------------------
------------------------------------------------------------
------------------------------------------------------------
------------------------------------------------------------
-------MH---------------------------------------------------
------------------------------------------------------------
------------------------------------------------------------
------------------------------------------------------------
------------------------------------------------------------
------------------------------------------------------------
------------------------------------------------------------
------------------------------------------------------------
------------------------------------------------------------
------NNNGSYG--SASD----------L--------------------------LDSH
---------------------------------VLGRDKQE-E-PAMER-----------
---------------------------------------STR-SSL--DA----------
----------NSV-DIG------------------------------------------E
ITE---------------------------------------SPDTEY------------
------------------------------MSTSA------------I------------
----------------------LHYCKSKILLPYLKLLTIMGLRPVV------DSS---N
SSRVA-IC--------------------------------------LSHFHSAQVAVFMC
LGYILQYMACFRRDRGFCYKLVP-------------------------------------
------------------------------------------------------------
--LA----L----------------------------------ESSM-------------
----------------------------------EYETY-KQVCY---------------
GNVTL------------------TYIGPSILHFL-GFLYALY--LFRISD-NEQL-QNLM
ERVFLLSSYTQQGVA-------SANPKRLLRLL--WAFI-ILSVLWMCM--SLCSVNLMM
-------------AEGTIMFR-W---------MEQ---------------------SSKQ
TL----------LILKILLVACTLVHDMVQATIITSYCLQAQLLQAHLMYLKERLLNRST
TP-LNWMR-----------------EIAEFQKLLKYLNDDLAPA----------------
--VCLFTIVNISWVASGAMWMYSLD--------------KV----------DTQT-----
---------------E-------PIV-GISLLNLL-LWIFAAIVPFIQ------------
-------AARLSKECRRTESVGHELCVRPF----LHQDTPHEDVAAVLMYSTTLRLRAKL
FHHPVAGR----------------------------------------------YL----
---------------------------W-------LM---LTITLV--------------
GLFSLGM-----------------------------------------------------
-------------------------------------------C-------------H-Y
I-----------------------------------------------------------
-------------
>Ceratosolen_solmsi_marchali_XP_011502951.1_PREDICTED_uncharacterized_protein_LOC105366268
------------------------------------------------------------
------------------------------------------------------------
------------------------------------------------------------
------------------------------------------------------------
------------------------------------------------------------
------------------------------------------------------------
-----------------------------------------------------------M
IKKLLHQNSLA-------------------------------------------------
------------------------------------------------------------
----------------------------------------------------------MN
FI------------------NRQF------------------------------------
HHFYQI------------------------------------------------------
------------------------------------------------------------
------------------------------------------------------------
------------------------------------------------------------
------------------------------------------------------------
---------------------------------------YNYIA----------------
------------------------------------------------------------
------------------------------------------------------------
------------------------------------------------------------
---------------------------------------------L--KF----------
----------VLY-QIG------------------------------------------E
IAE---------------------------------------MPDYEN------------
------------------------------LSTSA------------V------------
----------------------LHYCKYKILKPYLRLLGVMGLRPNS------EEN---E
YFSHY-CI--------------------------------------IANFHIFQVITFMC
IGYVLQFMACYRRDRGFCYAVAM-------------------------------------
------------------------------------------------------------
--LE----K-EV-------------------------------ISK--------------
-----------------------------------THTY-EKMCD---------------
GNTIF------------------SYFIPSALHLI-AYLYTVY--LFRIKE-NEQL-QNLM
ERAFLLSSNPTNR----------GSQKRLVRIL--WLFI-GLGVVWMIM--AFTAVSLMT
-------------VKEVVTFQ-W---------LKY---------------------SSYN
IK----------IVLKVFLILCTLWHDMVQGTIITSYCLQGQLLISHLQFLRVKLLQHTM
PG-LEWMK-----------------EISEFRKLLKYFNDDYGPA----------------
--VCIYTVVNVSWAMSGTTWLLKYS---------------E----------NIHN-----
---------------N-------SLS-CVSIVNVI-LWIWISTVPFIQ------------
-------AARLTTACSMIQSTGHEVRVRPF----VYQSTPGEDLDTLLLYTSSLKMCARL
YRVPITGR----------------------------------------------YL----
---------------------------C-------LL---LILGSV--------------
ASLTLGQ-----------------------------------------------------
-------------------------------------------C-------------H-F
FS----------------------------------------------------------
-------------
>Trichogramma_pretiosum_XP_014232196.1_uncharacterized_protein_LOC106656066_isoform_X1
------------------------------------------------------------
------------------------------------------------------------
---------------------------------MTQNY----------------------
------------------------------------------------------------
------------------------------------------------------------
------------------------------------------------------------
------------YD---------------------------------------------S
FDKVVDSNTGI------------------------------------------------P
EDYW--------------------------------------------------------
------------------------------------------------------------
------------------------------------------------------------
------------------------------------------------------------
------------------------------------------------------------
------------------------------------------H-----------------
------------------------------------------------------------
------------------------------------------------------------
-----------------------------------LID-TANENGTI-------------
------------------------------------------------------------
---------------PNKE------------------------------------CSSSH
--------------PSQ-------------------DEANN-S--STP------------
---------------------------------------SYL-SDF--HL----------
----------RST-EIG------------------------------------------E
ISE---------------------------------------MPDYEN------------
------------------------------LSTSA------------V------------
----------------------LHYCKNKILKPYLGLLAVMGLRPNS------EQL---E
RCSLY-SI--------------------------------------LANFHTCQVVLFMC
MGYVLQYMACYRRDRGFCYISTV-------------------------------------
------------------------------------------------------------
--L-------SEIS----------------------------IPNK--------------
-----------------------------------PRTY-ERTCH---------------
GNAIF------------------AYFLPNALHLI-AYIYAIY--LFRVKE-NEQL-QNLM
ERAFLLSSHPAHR----------GGQKHLVRIL--WLFI-ILGVIWIIC--ASITISLMT
-------------ANEIVTFQ-W---------LKN---------------------SSQD
LE----------TILKVCLILCTLWHDMVQGTIITSYCLQGQLLISHLHFLRLKLIQHTM
PG-LEWMK-----------------EVSEFKKLLKYFNDEFGPP----------------
--VCIYTVVNISWTLTGTAWLLKYD--------------SE----------NAKM-----
---------------N-------PIT-CINIINVI-LWAWISVVPFIQ------------
-------AARLTTACSMIQNTGHEVRVRPF----VHQSTPREDLDTLLMYTSSLKICARL
FRVPITEF------------------------QFGALHASSNST----------YANYPR
IATLHTRSIETRSAHDRPNESLGLFARCQQKRLSGLL--ACRRPSL--------------
RSLSSGVQ----------------------------------------------------
-------------------------------------------C-PR----------R-V
RSPCRRR-----------------------------------------------------
-------------
>Galleria_mellonella_XP_026757091.1_uncharacterized_protein_LOC113516815_isoform_X1
------------------------------------------------------------
------------------------------------------------------------
------------------------------------------------------------
------------------------------------------------------------
------------------------------------------------------------
------------------------------------------------------------
-------------------------------MVTVHM----------------------T
VVSV--------------------------------------------------------
------------------------------------------------------------
------------------------------------------------------------
------------------------------------------------------------
----------------------------IR-------LLN--------------------
---------------------------------------------E--------------
------------------------------------------------------------
------------------------------------------------------------
------------------------------------------------------------
------------------------------------------------------------
------------------------------------------------------------
----------------ASD----------L--------------------------LETH
---------------------------------VLGNEK------TMER-----------
---------------------------------------SMR-SSL--GG----------
----------NSV-DIG------------------------------------------E
ITE---------------------------------------SPDTEY------------
------------------------------MSTSA------------I------------
----------------------LHYCKSKILLPYLKLLTIMGLRPLV------DVS---N
SSKFT-IC--------------------------------------VSHFHSVQVAVYMS
LGYILQYMSCFRRDRGFCYKLVP-------------------------------------
------------------------------------------------------------
--LA----L----------------------------------ASPK-------------
----------------------------------EYNTY-KEVCY---------------
GNIVF------------------AYIGPSALHFM-GFLYALY--LFRISD-NEQL-QNLM
ERVFLLSSYAPQGMP-------TAKPRRLLRML--WFFI-ILSVLWMCL--SLCTVNLMM
-------------AKGTIMFR-W---------MET---------------------SSNE
VI----------LLLKVLLIVCTLVHDMVQATIVASYCLQAQLLQVHLTFLKERLLNRTI
TP-LNWMR-----------------EIAEFRKLLKYLNEDLAPA----------------
--VCMFIVVNMSWATSGLMWLLNWD--------------KI----------DART-----
---------------E-------PIM-AISVLNQL-LWVSAVIVPFIQ------------
-------AARLSKECRQTQSVGHELCVRPF----LHQDTSHEDITTILMYASSLKLRAKL
FHFPIAGR----------------------------------------------HL----
---------------------------C-------II---LTVSTI--------------
VLFSLGM-----------------------------------------------------
-------------------------------------------C-------------H-Y
LQ----------------------------------------------------------
-------------
>Aphidius_gifuensis_XP_044014932.1_uncharacterized_protein_LOC122857018_isoform_X2
M-----------------------------------------------------------
------------------------------------------------------------
------------------------------------------------------------
------------------------------------------------------------
------------------------------------------------------------
------------------------------------------------------------
------------------------------------------------------------
------------------------------------------------------------
------------------------------------------------------------
------------------------------------------------------------
------------------------------------------------------------
------------------------------------------------------------
------------------------------------------------------------
------------------------------------------------------------
----------------AN------------------------------------------
------------------------------------------------------V-----
---------------------------------------NSNETTS--------------
------------------------------------------------------------
----------------FKDPTPSR------------------------------ADNYSH
-------------------------------------ESRN-------------------
---------------------------------------SIL-SDL--QI----------
----------RST-EVG------------------------------------------I
ITE---------------------------------------TPDYEN------------
------------------------------LSTSA------------V------------
----------------------LHYCKCKILRPYLRLLAVMGLRPTNS------DC---E
HFSFY-CI--------------------------------------LANIHTFQVTIFMC
IGYVLQYMACFRRDRGFCYKKLP-------------------------------------
------------------------------------------------------------
--VQ----Y-DSIE----------------------------NINR--------------
-----------------------------------TRVY-HQICY---------------
ENSTF------------------SFLIPSILHLV-AYLYTVY--LFRVKE-NEQL-QNLM
ERAFLLSSNSVNR----------GNQKKLVKIL--WLFI-GLSVVWMTV--ALITVNVMM
-------------ARGNIQFQ-W---------LEN---------------------SPDK
MK----------EFLKILLIICTLWHDMVQGTIITSYCLQGQLLVAHLNFLKTKLLQHTI
PP-LDWMK-----------------EISEFRKLLKYFNHDLSPA----------------
--VCIYTIVNISWAA---------------------------------------------
-----------------------------------------SVVPFIQ------------
-------AARLTTACTMIQSIGHEVRVRPF----VYQCVPGEDLDTILLYTSSLKMSARL
FRIPITGR----------------------------------------------YL----
---------------------------W-------LC---LTFGTI--------------
VILTLGQ-----------------------------------------------------
-------------------------------------------C-------------H-F
FS----------------------------------------------------------
-------------
>Zootermopsis_nevadensis_XP_021925747.1_nucleolar_protein_10
MFVSDPNNVKIYNLSA-------GKSLPEWLSDRKRRALQKKNVDI--------------
---------------------RRRIELIQDFEMPGISTTVKVSADGNFILATGIYKPRMR
CY--DVNNLSMKFERCFDSEI-------VTFEILSEDYSKVVFLRSDRYVEFHAAQGRYY
RLRIPRFGR------DLKYHPGTC---DLYVVGAGPEVYR--------------------
LNLEQGQF-----------------LNSLVTDASEVNRCAINPVHQLLVCGTQEGKVEA-
------------------WDSRTRGRVGTLDCALS-ITDSQ-LDGFPSVTALQ-FQGSLT
LGVGTATGQVLLYDI----------RSSRPFQVKDHMYGLPIHDLDFSEAQDLVLSMDSS
VIKIWEKQTGKLFTSIEAAAD-----FNGLCLVPNTGMIFAANEDTKIQTYY--IPSLGP
APRWC---------------SFLDSLTEELEEKHVDTVYDDYKFVTRKELQDLGLDHLMG
TNLLRAYMHGFFVDIRLYRKAKSV---AEPFAFDEYKRKKIREKIEGDRENRVKLQT-LP
KV------------------NKDLALKLIDEELKE-----------KRKKNKSGTDLLKD
GRFKALFENPDFEVDKNAE--------EYR-------LLNPV----------VSRLDRSR
KKE-LKKQLVH-QQF----------EEVE-GGSENKESSESES----------------S
SDDDQQWTKEVKHQHYLLRQEERERMKE----------------EE--------EKEVGL
PRFFELKEGEEF-KG-LQGNV-KKRRNNSSLGERAQQEGRDT-VRLLGSIGNREMTFSLG
KKERILNSR---------------------------------------------------
-----------------------------------EQGRKHHEERRKLLRPA--------
------KNLPG-------------------------------------------------
----L----------RSKRKFPLSLCDLDLSEMQEVGIVCHMALNLLLILFFYCKKPQNN
RFPIQN-SNRL--PPEYAVEMTSVAMQPSVCEAMLGGDSAE-G-GTTTE-----------
-------------------------------------------SSM--KP----------
---------PKEI-EVSSE--------------------------------------FVQ
ITE---------------------------------------SLHQES------------
------------------------------LSTSA------------L------------
----------------------LYYCQCKILRPYSRLLCLMGLRPSTV-----ENT---E
HDCIL-TC--------------------------------------CSYKHLVFVLVLMF
VGYILQYMTCFRRDRGFDFKNEST------------------------------------
------------------------------------------------------------
--TE--------------------------------------------------------
-----------------------------------VEDR-EYICY---------------
GNIAF------------------TYIVPSLLHFS-AYVYALY--LFRIND-NEQL-QSLM
ERALLVSG----G---------SATQRTVVYSL--WISI-GLSILWVTA--SVVSVCIMV
-------------ADGAIVFR-W---------LQH---------------------SSGE
VT----------ILLKGLLVLSTLWHDMVQATLITSYCLQSQLLSLHVQSLREKLLQYVM
SH-RDWMR-----------------EIHEFRNLLKYLNEDLAPI----------------
--VCVLSIVNISFAASGIIWLLKFD--------------IT----------DTQT-----
----------------------EPII-GVSVLNTI-LWALIAVAPFIQ------------
-------AARLTASCIAMQDVGHEVRTRPF----VYETTPEQDLDSILLYTSSLHMTSEL
FKVPVTGR----------------------------------------------YL----
---------------------------C-------MA---ATIGTI--------------
LIITLGQ-----------------------------------------------------
-------------------------------------------C-------------H-I
L-----------------------------------------------------------
-------------
>Melitaea_cinxia_XP_045459319.1_uncharacterized_protein_LOC123669773
M-----------------------------------------------------------
------------------------------------------------------------
------------------------------------------------------------
------------------------------VI----------------------------
----------------------------------EFLC----------------------
----------------------------------HC------------------------
------------------------------------------------------------
------------------------------------------------------------
------------------------------------------------------------
------------------------------------------------------------
------------------------------------------------------------
------------------------------------------------------------
------------------------------------------------------------
------------------------------------------------------------
------------------------------------------------------------
------------------------------------------------------------
------------------------------------------------------------
------------------------------------------------------------
---------------LASD----------L--------------------------LDSH
---------------------------------VLENDKLI-A-PTMER-----------
---------------------------------------STR-SSL--DG----------
----------NSV-EIG------------------------------------------E
ITE---------------------------------------SPDTEY------------
------------------------------MSTSA------------I------------
----------------------LHYCKSKILLPYLKILTIMGLRPVV------DAS---N
STKLA-IC--------------------------------------FSHFHSAQVAVFMC
LGYILQYMACFRRDRGFCYKLIP-------------------------------------
------------------------------------------------------------
--LA----L----------------------------------TSSL-------------
----------------------------------EYDAY-KQVCY---------------
GNVAF------------------TYIGPSILHFL-GFFYALY--LFRIAD-NEQL-QNLM
ERVFLLSSYAPQGMP------TTAKPKRLLRML--WFFI-ILSILWMCI--SLCSVNLMM
-------------AKGAIMFR-W---------MET---------------------SSSE
MI----------LGLKILLIICTLIHDMVQATVITSYCLQAQLLQAHLMFLRERLLNRTI
TP-LNWMR-----------------EISEFRKLLKYLNNELAPA----------------
--VCLFTIVNISWATSGIMWLLNLD--------------KV----------DTGT-----
---------------E-------PIA-GISILNQL-LWISAVIVPFIQ------------
-------AARLSAECRRAQGVGHELSARPF----LHRDTSPEDIGAVLAYAASLRLRAKL
FRYPVAGR----------------------------------------------FV----
---------------------------A-------LL---LALALV--------------
ALFALGM-----------------------------------------------------
-------------------------------------------C-------------H-Y
LQ----------------------------------------------------------
-------------
>Vespa_crabro_XP_046826044.1_uncharacterized_protein_LOC124427312_isoform_X3
------------------------------------------------------------
------------------------------------------------------------
------------------------------------------------------------
------------------------------------------------------------
------------------------------------------------------------
------------------------------------------------------------
------------------------------------------------------------
------------------------------------------------------------
------------------------------------------------------------
------------------------------------------------------------
-----------------------MAMK---------------------------------
------------------------------------------------------------
------------------------------------------------------------
------------------------------------------------------KI----
--------------------------------------------------------YIVD
------------------------------------------------------------
-----------------------------------KTD-SNNESKN--------------
------------------------------------------------------------
----------------GKD-LP----------------------------------HQNH
------------------------------------EETIH-T--STP------------
---------------------------------------SIL-SEL--QI----------
----------HST-EVG------------------------------------------E
IAE---------------------------------------MPNYEH------------
------------------------------LSTSA------------V------------
----------------------LHY-----------------------------------
-----------------------------------------------SNFHTFQVAVFMC
IGYILQYMACFRRDRGFCYKLLP-------------------------------------
------------------------------------------------------------
--LE----L-QIVP----------------------------NVSK--------------
-----------------------------------EPMH-ESVCF---------------
GNVIF------------------SHIIPSLLHLI-AYLYTVY--LFRIKE-HEQL-QNLM
ERAFLLSSNPIHR----------GNQKRLVRIL--WFFI-ALSVVWMII--ALITVNIMM
-------------AQGVIFFQ-W---------LEH---------------------SPYQ
VK----------ILLKILLIICTLWHDMVQGTIITSYCLQGQLLIAHLYFLRGKLLQHTL
PP-IDWMK-----------------EISEFKKLLKYFNNDLGPA----------------
--VSIYTVINLSWATAGTIWLLQYN--------------DD----------ETEN-----
---------------N-------SVT-CISIINVV-LWILISIVPFIQ------------
-------AARLTTACSMIQSIGHEVRIRPF----VYESTPGEDLDTILLYTSSLKMCARL
FRIPVTGR----------------------------------------------YL----
---------------------------C-------LL---LTVASI--------------
TILTLGQ-----------------------------------------------------
-------------------------------------------C-------------Q-I
L-----------------------------------------------------------
-------------
>Photinus_pyralis_XP_031331838.1_nucleolar_protein_10-like
MQVSDPNNVKIYNLSV-------GKSLPEWLSERKRRAILKKNVDI--------------
---------------------RKRIELIQDFDMPGVSTSIRISQDGEYVLATGIYKPRVK
CF--DVNNLSLKFERCYDAEA-------VTFEILSEDYSKLVFLQCDRYLEFHSAQGRYH
RLRIPKFGR------DMKFHSPSC---DLFIVGASSDVYR--------------------
LNLERGQF-----------------LLPFSSNATTINKCAINSVHHLLICGTQEGHVEA-
------------------WDPRSKTMVGSLDCAFNCISENKSLEGFPSVTALK-FDGALT
MGVGTATGQILLYDI----------RSNKPFYIKDHMYGMPIKDVEFHFQQDLVFSMDSS
ILKVWNKINGQLFTSIEATSD-----FNNLCTVPGTGLFFLANECPKIQTYY--IPSLGP
APKWA---------------SFLDSLTEELEESNRENVYDDYKFITKTELESLGLEHLIG
TNLLRAYMHGYFMDIRLYKKAKSV---VNPFEFEEYRKKKIRDTIEKARENRVILNK-LP
KV------------------NKDLALRLMDGQRSE-----------KKKMQIGTSNLLTD
SRFKDLFNNPDFEIDKTTE--------EFR-------LINPI----------LAKIEINK
QKQ-LKKKLDKTQEF------QPVQEERE-GKNSSEESSDSEE----------------S
SDDEHTWTKET-NQHSTKQKGHSDNLPK----------------Q---------------
PKMFELRQGEVY-KG-IQ-ML-NHKKNRSALGERLASE--DTSVRLLGSVGNRELTFTLN
KYKRHEEIV---------------------------------------------------
-----------------------------------KKNKQHREERKKLVRL---------
--------VPG-------------------------------------------------
----IKHTNAPFWKVKGKRKL--------LSTQRRLGDI-------------KCVSRERE
VMDV----------PE---------------DLKTDHDHAR-T-DVNPS-----------
-------------------------------------------SSF--------------
---------------------------------------------------------YLT
LSE---------------------------------------DDIADAP-----------
-----------------------FLDGPSHLSVTA------------V------------
----------------------LNYCKLKILRPYLRLLSITGLRSLAV-----DQV---E
SCTLW-YI--------------------------------------LGLFYTIQVIILMC
IGYLLQYMACFRRDRGFCYKIFNT------------------------------------
------------------------------------------------------------
--SEPL--LKSMEQ----------------------------DITQL-------------
----------------------------------NSEKY-EQICH---------------
GSVIF------------------SYIIPSVLHLC-AYLFGVY--TFRSSE-NDQL-PSLM
ERVFLASSHLSDG---------FLSQKKLVKLL--WIFV-GLGVIWMLL--SFMSVNFMM
-------------FDGTILFR-W---------FEN---------------------RSKA
VI----------VTMKVMLIVGTLWHDIIQATVISSYCLQAQLLTSYLHFLRSKLLQHPI
QS-IEWMR-----------------EISEFKKLLKYLNENLSTS----------------
--ACVFIFINICWALSGTLWLLGYD--------------HI----------DFQT-----
----------------------LPIS-VISILNVC-LWWTLILAPFIQ------------
-------AARLTSACKLIKTVGHEVRARPF----VHQGTPGSELDTILLYASSLDMSATL
FKIPITGR----------------------------------------------AL----
---------------------------A-------FG---VTVLAV--------------
SVLVIGQ-----------------------------------------------------
-------------------------------------------C-------------H-Y
LTA---------------------------------------------------------
-------------
>Acromyrmex_echinatior_XP_011069244.1_PREDICTED_uncharacterized_protein_LOC105155051_isoform_X3
------------------------------------------------------------
------------------------------------------------------------
------------------------------------------------------------
------------------------------------------------------------
------------------------------------------------------------
------------------------------------------------------------
------------------------------------------------------------
------------------------------------------------------------
------------------------------------------------------------
------------------------------------------------------------
------------------------------------------------------------
------------------------------------------------------------
------------------------------------------------------------
------------------------------------------------------------
----------------------------------------------------------MA
------------------------------------------------------------
-----------------------------------SVD-CNNKYKN--------------
------------------------------------------------------------
----------------DTN-LP----------------------------------QQNR
------------------------------------EEYTE-I--FVP------------
---------------------------------------SIL-TSI-TTF----------
----------QSTDQVD------------------------------------------E
ITE-----------------------------------------DYEN------------
-----------------------------FISTSA------------V------------
----------------------LHYCKHKILRPYLRLLGVMGLRPTNS-----DD-----
HFLRC-SI--------------------------------------LSNLHTIQVTIFIC
IGYILQYMACFRRDRGFCYKI-F-------------------------------------
------------------------------------------------------------
--LE------QNGP----------------------------D-NE--------------
-----------------------------------QQTQ-EPSCY---------------
GN-----------------------------------------------E-NEQL-QNLM
ERAFLLSSNPINH----------GNQKRLVHIL--WLFI-ALSIVWIIM--ALVTVNIQM
-------------AERNIVFQ-W---------MEN---------------------SPYQ
VK----------IMLKVFLIICTLWHDMVQGTIITSYCLQGQLLMSHLYFLRGKLLQHVL
LP-IDWMR-----------------DIDEFKKLLKYFNDELGPA----------------
--VCIYTIVNLSWAVAGIIWLFQYY--------------VN----------NGDS-----
---------------N-------HVT-YVSAMNVV-LWILISIAPFIQDILPSDGISVYV
RMRYSCTAARLTNACSMIRAVGHEIRIRPF----VYQTTPGEDLDSILLYTSSLKMCAKL
FKIPIKSR----------------------------------------------YL----
---------------------------C-------LL---LTIGSI--------------
SILTLGQ-----------------------------------------------------
-------------------------------------------C-------------E-F
FS----------------------------------------------------------
-------------
>Vespa_crabro_XP_046826053.1_uncharacterized_protein_LOC124427312_isoform_X4
------------------------------------------------------------
------------------------------------------------------------
------------------------------------------------------------
------------------------------------------------------------
------------------------------------------------------------
------------------------------------------------------------
------------------------------------------------------------
------------------------------------------------------------
------------------------------------------------------------
------------------------------------------------------------
-----------------------MAMK---------------------------------
------------------------------------------------------------
------------------------------------------------------------
------------------------------------------------------KI----
--------------------------------------------------------YIVD
------------------------------------------------------------
-----------------------------------KTD-SNNESKN--------------
------------------------------------------------------------
----------------GKD-LP----------------------------------HQNH
------------------------------------EETIH-T--STP------------
---------------------------------------SIL-SEL--QI----------
----------HST-EVG------------------------------------------E
IAE---------------------------------------MPNYEH------------
------------------------------LSTSA------------V------------
----------------------LHYCKHKILRPYLRLLGVMGLRPTSS-----DEI---D
HFSRY-CI--------------------------------------LANFHTFQVAVFMC
IGYILQYMACFRRDRGFCYKLLP-------------------------------------
------------------------------------------------------------
--LE----L-QIVP----------------------------NVSK--------------
-----------------------------------EPMH-ESVCF---------------
GNVIF------------------SHIIPSLLHLI-AYLYTVY--LFRIKE-HEQL-QNLM
ERAFLLSSNPIHR----------GNQKRLVRIL--WFFI-ALSVVWMII--ALITVNIMM
-------------AQGVIFFQ-W---------LEH-------------------------
---------------------------------------------------RGKLLQHTL
PP-IDWMK-----------------EISEFKKLLKYFNNDLGPA----------------
--VSIYTVINLSWATAGTIWLLQYN--------------DD----------ETEN-----
---------------N-------SVT-CISIINVV-LWILISIVPFIQ------------
-------AARLTTACSMIQSIGHEVRIRPF----VYESTPGEDLDTILLYTSSLKMCARL
FRIPVTGR----------------------------------------------YL----
---------------------------C-------LL---LTVASI--------------
TILTLGQ-----------------------------------------------------
-------------------------------------------C-------------Q-I
L-----------------------------------------------------------
-------------
>Copidosoma_floridanum_XP_014206076.1_uncharacterized_protein_LOC106637704
MKV---------------------------------------------------------
------------------------------------------------------------
------------------------------------------------------------
------------------------------------------------------------
------------------------------------------------------------
------------------------------------------------------------
------------------------------------------------------------
------------------------------------------------------------
------------------------------------------------------------
------------------------------------------------------------
------------------------------------------------------------
---------------------------------------NPT------------------
------------------------------------------------------------
------------------------------------------------------------
------------------------------------------------------------
------------------------------------------------------------
---------------------------------------SANESASM-------------
------------------------------------------------------------
----------------SQP-----------------------------------------
------------------V-----------------QDAEQ-GPSSTP------------
---------------------------------------SLL-SDL--------------
----------HSN-EIG------------------------------------------E
ITE---------------------------------------MPDYEN------------
------------------------------LCTSA------------V------------
----------------------LHYCKHKILKPYLGLLSVMGLRPNT------EGI---E
RSACL-NC--------------------------------------LIHYHTFQVVIFMC
IGYVLQFLACYRRDRGFCYKAPL-------------------------------------
------------------------------------------------------------
--IQ----T-EWLS----------------------------SSTR--------------
-----------------------------------GGDDYDKLCY---------------
GSPAF------------------AYFVPSSLHLI-AYLYTVY--LFRVKD-NEQL-QNLM
ERAFLLSFNPANR----------GGQKRLVRTL--GLFI-GLGLVWLLL--ALAAVSLMT
-------------AREAVSFR-W---------LEK---------------------RFPE
AK----------TGLQVLLVLCTLWHDMVQSTIITSYCLQGQLLISHLNFLKIKLLQHSM
SG-LEWMK-----------------EISEFRKLLKYFNDQYAPA----------------
--VCIYTIVNISYALSGLVWLIKLG--------------ED----------NRKM-----
---------------D-------LLG-YTNVVNVC-LWIWISVAPFVQ------------
-------AARLTTTCSMMQSIGHEVRVRPY----VYQSTPGEDLDTLLLYTSSLKMCARL
YRVPITGR----------------------------------------------YL----
---------------------------C-------LF---VAAGSV--------------
STLTLGL-----------------------------------------------------
-------------------------------------------C-------------Q-F
FS----------------------------------------------------------
-------------
>Frankliniella_occidentalis_XP_026288080.1_uncharacterized_protein_LOC113213279_isoform_X1
M-----------------------------------------------------------
------------------------------------------------------------
------------------------------------------------------------
---------------------------D--------------------------------
------------------------------------------------------------
------------------------------------------------------------
-------------------------R----------------------------FTMD--
-----------------------------ICKMP--------------------------
------------------------------------------RFIA--------------
------------------------------------------------------------
------------------------------------------------------------
------------------------------------------------------------
------------------------------------------------------------
------------------------------------------------------------
------------------------------------------------------------
------------------------------------------------------------
------------------------------------------------------------
------------------------------------------------------------
----------------SSEYPGG---------------------------------QLTH
------------------------------------ERSSG---GTED------------
---------------------------------------DLL-SSV--------------
--------------DVA------------------------------------------E
VVD---------------------------------------QTGEDL------------
------------------------------LSTAA------------V------------
----------------------LRYCKFTILRPYTRLLATMGLRPLTL-----EPT---E
S-QCL-SI--------------------------------------LGHLHLVQALAFMC
MGYFLQYMSCFRRDRGFCYKSKPT------------------------------------
------------------------------------------------------------
--FS------RSAA----------------------------DVVK--------------
-----------------------------------SH---EQVCY---------------
GSLVF------------------SYVLPSLLHLA-GYVYALW--LFRIRQ-NEQL-QNLM
ERAFLLSSGPNNA---------PSSQRYLVRIL--WLFI-GCSILWVSL--SLVAVSVMM
-------------LDGTVIFQ-W---------LEH---------------------SPLE
LK----------IALKLLLLFSTLWHDMVQATITASYCLQSQLLTSHLHFLRKKLLQHSL
QP-LEFMR-----------------EINEFQNLLEYLNEELAPA----------------
--VCIFTVVNVSWASAGLMWIFNYD--------------YV----------DKDT-----
---------------H-------PII-VVSVLNVV-LWVLASVAPFIQ------------
-------AARLTSACEKTKRLGHDVRVRPF----VYLDTPNEDLDAVLLFTSSLHMQAKL
FQVPISGR----------------------------------------------YL----
---------------------------C-------LL---LAGAGI--------------
TILTLGQ-----------------------------------------------------
-------------------------------------------C-------------H-V
FQ----------------------------------------------------------
-------------
>Thrips_palmi_XP_034237129.1_uncharacterized_protein_LOC117642744_isoform_X1
M-----------------------------------------------------------
------------------------------------------------------------
------------------------------------------------------------
------------------------------------------------------------
------------------------------------------------------------
------------------------------------------------------------
------------------------------------------------------------
----------------------------SICKMP--------------------------
------------------------------------------RFID--------------
------------------------------------------------------------
------------------------------------------------------------
------------------------------------------------------------
---------------------------------------------D--------------
------------------------------------------------------------
------------------------------------------------------------
------------------------------------------------------------
------------------------------------------------------------
------------------------------------------------------------
----------------SSEFPGA---------------------------------QLPH
------------------------------------QRSSI---ESED------------
---------------------------------------DLL-SSV--------------
--------------DVA------------------------------------------E
VVD---------------------------------------QPGEDL------------
------------------------------LSTAA------------V------------
----------------------LRYCKFRILRPYTRLLAAMGLRPLTL-----EPT---E
S-RCL-SI--------------------------------------LGHLHLIQALAFMC
MGYLLQYMSCFRRDRGFCYKAKPT------------------------------------
------------------------------------------------------------
--FA------RSVA----------------------------DVVK--------------
-----------------------------------SH---DQVCY---------------
GSLVF------------------SYVLPSLLHLA-GYVYALW--LFRIRE-NEQL-QNLM
ERAFLLSSGPNNG---------PSSQRYLVRIL--WLFI-GLSIVWVGL--SLVAVTIMM
-------------LDGSVIFQ-W---------LEHSVLFFD---------------SPLE
LK----------YALTVLLLFSTLWHDMVQATITASYCLQSQLLTSHLYFLRKKLLQHNL
QP-LDFMR-----------------EINEFQNLLEYLNEELAPA----------------
--VCIFTVVNLSWASAGLIWIFNYD--------------SV----------DKET-----
---------------H-------PIV-VVSVLNVI-LWILASVAPFIQ------------
-------AARLTSACENTKRLGHDVRVRPF----VYLDAPNEDLDAVLLFTSSLHMQAKL
FQVPICGR----------------------------------------------HL----
---------------------------C-------LL---LAGTGI--------------
TILTLGQ-----------------------------------------------------
-------------------------------------------C-------------H-V
FQ----------------------------------------------------------
-------------
>Drosophila_kikkawai_XP_017038511.1_uncharacterized_protein_LOC108086161_isoform_X1
------------------------------------------------------------
------------------------------------------------------------
------------------------------------------------------------
------------------------------------------------------------
------------------------------------------------------------
------------------------------------------------------------
------------------------------------------------------------
------------------------------------------------------------
------------------------------------------------------------
------------------------------------------------------------
------------------------------------------------------------
------------------------------------------------------------
------------------------------------------------------------
------------------------------------------------------------
------------------------------------------------------------
------------------------------------------------------------
---------------------------------------------M--------------
------------------------------------------------------------
----------------YRH--------------------------------------NAE
---------------------------------------SS-------------------
---------------------------------------FCFINRLNGNAN---------
------------------------------------------------------------
------------------------------------------NDELQQPG----------
----------------------------EHEPTSA------------L------------
----------------------LDYCKRKFLRPYVAILTLVGLNPIST-----------D
MSNVR-AC--------------------------------------CSYVQALMVLCVLL
LGYVLRYICGYRGDRGF-------------------------------------------
--------------NSY------------RD-----------------------------
--IRPIT--------------------NGTD------------GG---------------
-----------------------------------AVTP-NTI-----------------
GELLF------------------GYIVPSAFNLM-GFISAVL--VCKVID-HEQL-QNLI
ERVFLMS----------------AKPKRLCRML--WFFL-GVALALLIL--LFGYACCVV
-----VM-----QPAQIVKVS-W---------LAEVL---------------------SD
WE----------TGLRVGLLITILLQDLVEIIILSNYYIECYLLRMHLETLSHKLLMHSI
DS-LDWMR-----------------EVLEFRKLLERLNQHVSIP----------------
--VCFLIVMNLAYAFAGLVYLFK----------------DF----------DFHF-----
--------------CA------LKLV-LLNIANVV-LWLFLGLLPFFV------------
-------ASSVTRVCQNAQANGHQIRVRPF----VYHNTSAEDLNSTLLFAASLDMSAKL
FRMPIQPN----------------------------------------------YL----
---------------------------C-------FA---ILVVVI--------------
VILTLGM-----------------------------------------------------
-------------------------------------------C----------------
LN--L-TA----------------------------------------L-------GKM-
-------------
>Cryptotermes_secundus_XP_033606504.1_uncharacterized_protein_LOC111862296_isoform_X1
------------------------------------------------------------
-----------------------------------MST----------------------
------------------------------------------------------------
------------------------------------------------------------
------------------------------------------------------------
------------------------------------------------------------
------------------------------------------------------------
--------------------------FNSL------------------------------
------------------------------------------------------------
------------------------------------------------------------
------------------------------------------------------------
------------------------------------------------------------
------------------------------------------------------------
------------------------------------------------------------
------------------------------------------------------------
------------------------------------------------------------
------------------------------------------------------------
------------------------------------------------------------
------------------------------------------------------------
--------------------------------AMSGNGSAE-V-NATPE-----------
-------------------------------------------ATI--AI----------
---------LKTD-EIDSE--------------------------------------YVQ
ITE---------------------------------------SVHQES------------
------------------------------LSTSA------------L------------
----------------------LYYCQCKILRPYSRLLCIMGLRPSAV-----ENA---E
RCCIL-SC--------------------------------------CGYKHLVLVLALMC
VGYILQYMTCFRRDRGFDYKNEST------------------------------------
------------------------------------------------------------
--VE--------------------------------------------------------
-----------------------------------VKDH-EFICY---------------
GNITF------------------SYIVPSFLHFS-AYLYALY--LFRINE-NEQL-QSLM
ERAFLVSG----G---------SLAQQRVVYTL--WISI-GLSILWVTA--SAVTVSVMV
-------------ADGTIVFH-W---------LQH---------------------GSAG
VT----------TLLKGLLVLSTLWHDMVQATLITSYCLQSQLLSLHVQLLREKLLQYVI
SH-GDWMR-----------------EIREFRKLLKYFNEDLAPI----------------
--ICILSIVNISFAASGIIWLLKFD--------------LV----------DTET-----
----------------------EPIN-GVSILNTV-LWVLIAVAPFIQ------------
-------AARLTAACVALRDIGHEVRTRPF----VYETTPEQDLDSILLYTSSLRMTSEL
FKVPVTGR----------------------------------------------YL----
---------------------------C-------MA---ATIGTI--------------
LVITLGQ-----------------------------------------------------
-------------------------------------------C-------------H-V
L-----------------------------------------------------------
-------------
>Drosophila_ananassae_XP_032305924.2_uncharacterized_protein_LOC6494180_isoform_X1
------------------------------------------------------------
-----------------------------MGLLPPPWLHLM-------------------
------------------------------------------------------------
------------------------------------------------------------
------------------------------------------------------------
------------------------------------------------------------
------------------------------------------------------------
------------------------------------------------------------
------------------------------------------------------------
------------------------------------------------------------
------------------------------------------------------------
------------------------------------------------------------
------------------------------------------------------------
------------------------------------------------------------
------------------------------------------------------------
------------------------------------------------------------
--------------------------------------------SA--------------
------------------------------------------------------------
----------------AER--------------------------------------TAD
---------------------------------------AA-------------------
---------------------------------------WSSGSRSGSRTRSRAT-----
---------SIA------------------------------------------------
-SS------------------------------------W-LHDELQ-PG----------
----------------------------EHEPTSA------------L------------
----------------------LDYCKRKFLRPYVAILTLVGLNPIST-----------D
MSNVR-AC--------------------------------------CSYVQALMVLCVLL
VGYVLRYICGYRGDRGF-------------------------------------------
--------------TSN------------RD-----------------------------
--IRPIN--------------------NGTE------------GG---------------
-----------------------------------IASP-NTI-----------------
GELLF------------------GYIIPSGFNLL-AFVSAVL--VCKVID-HEQL-QNLI
ERVFLMS----------------AKPKRLCRML--WFFL-GVALALLLL--LFGYACCVV
-----IM-----QPAQIVKIS-W---------LAEVL---------------------SD
WE----------VWLRVSLLVTILLQDLVEVIILSNYYIECYLLRMHLETLSHKLLMHSI
DS-LDWMR-----------------EVLEFRKLLERLNQHVSIP----------------
--VCFLIVMNLAYAFAGLVYLFK----------------DF----------DFHY-----
--------------CA------LKLV-LLNIANVM-LWLFLGLLPFFV------------
-------ASSVTRVCQNAQANGHQIRVRPF----VYHNTSAEDLNSTLLFAASLDMSAKL
FRMPIQPN----------------------------------------------YL----
---------------------------C-------FA---ILVVVI--------------
VILTLGM-----------------------------------------------------
-------------------------------------------C----------------
LN--L-TA----------------------------------------L-------GKI-
-------------
>Solenopsis_invicta_XP_025994470.1_uncharacterized_protein_LOC105198870_isoform_X2
------------------------------------------------------------
------------------------------------------------------------
------------------------------------------------------------
------------------------------------------------------------
------------------------------------------------------------
------------------------------------------------------------
------------------------------------------------------------
------------------------------------------------------------
------------------------------------------------------------
------------------------------------------------------------
------------------------------------------------------------
------------------------------------------------------------
------------------------------------------------------------
------------------------------------------------------------
----------------------------------------------------------MA
------------------------------------------------------------
-----------------------------------SMD-YNNKLKN--------------
------------------------------------------------------------
----------------DKD-QL----------------------------------QQNH
------------------------------------EEHTE-V--SIP------------
---------------------------------------SIL-TSITTTF----------
----------QSTDQVG------------------------------------------E
ITE-----------------------------------------DYEN------------
-----------------------------FISTSA------------V------------
----------------------LHY-----------------------------------
-----------------------------------------------SNFHTVQVTIFIC
IGYILQYMACFRRDRGFCYKVLI-------------------------------------
------------------------------------------------------------
--VG------QNEL----------------------------EVDA--------------
-----------------------------------EQTQ-SPSCY---------------
GNVIF------------------SYLIPSVLHLV-AYLYTIY--LFRVKE-NEQL-QNLM
ERAFLLSSNPINR----------GNQKRLVHIL--WLFI-ALSIVWMIM--ALITVNIQM
-------------AERSIVFQ-W---------VEN---------------------SPYQ
VK----------ITLKIFLIVCTLWHDMVQGTIITSYCLQGQLLMSHLYFLRGKLLQHVL
LP-IDWMR-----------------DINEFKKLLKYFNDELGPA----------------
--VCIYTIVNLSWATAGIVWLFQYY--------------IN----------DMNN-----
---------------NP---VIYPVT-YVNVMNVV-LWILISIAPFIQ------------
-------AARLTNACSMIRAVGHEIRIRPF----VYQATPGEDLDSILLYTSSLKMCARL
FRIPIKGR----------------------------------------------YL----
---------------------------C-------LL---LTISSI--------------
SVLSLGQ-----------------------------------------------------
-------------------------------------------C-------------Q-F
FS----------------------------------------------------------
-------------
>Drosophila_miranda_XP_017146569.2_uncharacterized_protein_LOC108158607_isoform_X2
------------------------------------------------------------
------------------------------------------------------------
------------------------------------------------------------
------------------------------------------------------------
------------------------------------------------------------
------------------------------------------------------------
------------------------------------------------------------
------------------------------------------------------------
------------------------------------------------------------
------------------------------------------------------------
------------------------------------------------------------
------------------------------------------------------------
------------------------------------------------------------
------------------------------------------------------------
------------------------------------------------------------
------------------------------------------------------------
---------------------------------------------M--------------
------------------------------------------------------------
----------------YRN--------------------------------------NAD
---------------------------------------SS-------------------
---------------------------------------FCFINRLNGN-----------
------------------------------------------------------------
-----------------------------------------PNDDLQQPG----------
----------------------------EHEPTSA------------L------------
----------------------LDYCKRKFLRPYVTILKLVGLNPIST-----------D
MGNVR-AC--------------------------------------CSYVQALMVLFILL
MGYTLRYICGYRGDRGF-------------------------------------------
--------------TSY------------RD-----------------------------
--IRPIN--------------------NSTD------------SG---------------
-----------------------------------IAPP-NTI-----------------
SELLF------------------GYVVPSVFHLL-AFVSAVL--VCKVID-HEQL-QNLI
ERVFLMS----------------AKPKRLCRML--WLYL-GLAPALLML--LFAYACAVV
-----VM-----QPAQIIKVA-W---------IADAL---------------------SD
WE----------LCLRTGLLCTILLQDLVEILILSNYYIECYLLKVHLESLSHKLLMHSI
DS-LDWMR-----------------QVLEFRKLLDRLNQHVSVP----------------
--VCFLIVMNLSYAFAGMVYLFK----------------DF----------DFHF-----
--------------CA------LQLV-LLNIVNVM-LWLFLGLLPFFV------------
-------ASSVTRVCQIAQANGHQIRVRPF----VYHNTSAEDLNSTLLFASSLDMSAKL
FRMPIQPN----------------------------------------------YL----
---------------------------C-------FA---ILVVVI--------------
VILTLGM-----------------------------------------------------
-------------------------------------------C----------------
LN--L-TT----------------------------------------L-------GKI-
-------------
>Drosophila_subobscura_XP_034652590.1_uncharacterized_protein_LOC117891294
------------------------------------------------------------
-------------------------------MTTPTSTTAAAAA----------------
------------------------------------------------------------
------------------------------------------------------------
------------------------------------------------------------
------------------------------------------------------------
------------------------------------------------------------
------------------------------------------------------------
------------------------------------------------------------
----------------------------------------------ATAATTE-------
------------------------------------------------------------
------------------------------------------------------------
------------------------------------------------------------
------------------------------------------------------------
------------------------------------------------------------
------------------------------------------------------------
-------------------------------------------EEL--------------
------------------------------------------------------------
----------------WSS--------------------------------------RAT
S--------------------------------V----ASS-------------------
---------------------------------------WL-------------------
------------------------------------------------------------
------------------------------------------HDEL-QPG----------
----------------------------EHEPTSA------------L------------
----------------------LDYCKRKFLRPYVTILTLVGLNPIST-----------D
MSNVR-AC--------------------------------------CSYVQALMVLFILL
VGYVLRYICGYRGDRGF-------------------------------------------
--------------TSY------------RD-----------------------------
--IRPIS--------------------NSTD------------GG---------------
-----------------------------------IATP-NTI-----------------
GELLF------------------GYVVPSAFNLM-AFVAAVL--VCKVID-HEQL-QNLI
ERVFLMS----------------AKPKRLCRML--WLFL-GLALTLLVL--LFAYACAVV
-----VM-----QPAQIIKVA-W---------LAEPL---------------------SD
WE----------LCLRTGLLCTILLQDLVEIVVLSNYYIECYLLKVHLESLSHKLLMHSI
DS-LDWMR-----------------EVLEFRKLLDRLNQHVSVP----------------
--VCFLIVMNLSYAFAGMVYLFK----------------DF----------DFHF-----
--------------CA------LQLV-LLNIANVM-LWLFLGLLPFFV------------
-------ASSVTRVCQSAQANGHQIRVRPF----VYHNTSAEDLNSTLLFASSLDMSAKL
FRMPIQPN----------------------------------------------YL----
---------------------------C-------FA---ILVVVL--------------
VILTLGM-----------------------------------------------------
-------------------------------------------C----------------
LN--L-TA----------------------------------------L-------GKI-
-------------
>Drosophila_busckii_XP_017839376.1_uncharacterized_protein_LOC108597363
------------------------------------------------------------
------------------------------------------------------------
------------------------------------------------------------
------------------------------------------------------------
------------------------------------------------------------
------------------------------------------------------------
------------------------------------------------------------
------------------------------------------------------------
------------------------------------------------------------
------------------------------------------------------------
------------------------------------------------------------
------------------------------------------------------------
------------------------------------------------------------
------------------------------------------------------------
------------------------------------------------------------
------------------------------------------------------------
---------------------------------------------M--------------
------------------------------------------------------------
----------------YRN--------------------------------------NAD
---------------------------------------SS-------------------
---------------------------------------FCFINRLNGAAA---------
------------------------------------------------------------
-----------------------------------------LNDELQQPG----------
----------------------------EHEPTSA------------L------------
----------------------LGYCKRKFLRPYVAILTVVGLNPIST-----------D
MSNVR-AC--------------------------------------CSYVQALMVLCVLL
LGYVLRYMCGYRGDRGF-------------------------------------------
--------------TSY------------RD-----------------------------
--IHPTK--------------------NGSDV----------CGAAS-------------
----------------------------------AATVS-NTI-----------------
GELLF------------------GYVVPSVLNLL-SFVSAVL--VCKVIE-HEQL-QNLI
ERVFLLS----------------AKPKRLCRML--WLYL-GVALTLFVL--LFGYACCVV
-----IM-----QPAQIIKVA-W---------LAEVL---------------------RD
WE----------LSMRIALLCTILLQDLVEIIVLSSYYIECYLLRVHLETLSHKLLMHSI
DS-LDWMR-----------------EILEFRKLLERLNQHVSVP----------------
--VCFLIVMNLSYAFAGLIYLFK----------------DF----------DFHY-----
--------------CA------LKLV-LLNIANVM-LWLFLGLLPFFI------------
-------AGSVTRVCQNAQANGHQIRVRPF----VYHNTSAEDLNSTLLFASSLDMSAKL
FRMPIQSN----------------------------------------------YL----
---------------------------C-------FA---ILVVTI--------------
VVLTLGM-----------------------------------------------------
-------------------------------------------C----------------
LN--L-SA----------------------------------------L-------GKF-
-------------
>Musca_domestica_XP_011295853.1_PREDICTED_uncharacterized_protein_LOC101900519_isoform_X1
------------------------------------------------------------
-------------------------------MTSPKVNKTIVSTDAVLTD----------
------------------------------------------------------------
------------------------------------------------------------
------------------------------------------------------------
------------------WDGHIALMEQ------------------PDLSTIPPYNGS--
----------------------------------------------------------SP
NGQNNESEE-TKENKEPSGDK-----ENGYA-----------------------------
------------------------------------------------------------
-----------------------------------------QQQMGASKESDSESSDSIQ
SM------------------S---------------------------------------
--------------------------------------------------------LKSE
DEA---------------------------KSSDSDG-----------------------
--------------------------PACS------------------------------
----------------------TKPVAYTSL-STSTSE----------------------
------------------------------------------------------------
-----------------------------------GRETLGITTVL--------------
------------------------------------------------------------
----------------GRH--------------------------------------TST
-------------------------------------DAIS-------------------
---------------------------------------RPPLSRGGSFYHPLTT-----
---------GSSI-VAV------------------------------------------S
MTE------------------------------------I-LNEDYQN------------
------------------------------EPTSA------------I------------
----------------------LNYCKRTFLRPYMIILSLVGLNPIST-----------D
TTKCR-SF--------------------------------------LSYFQCLSLVVVLI
FGYFLQYLSSYRGDRGF-------------------------------------------
--------------STN-----------LKS-----------------------------
--LHLTD--------------------ENASL-----------ASQP-------------
----------------------------------DYNAS-QTI-----------------
GELIF------------------GYVIPFLLDLA-GYVSAII--CCKFID-QEQL-QNLI
ERTFLMS----------------MQPKRLCRIL--WLHI-ALAFIIFGC--LYAYVVPVV
-----VM-----QPT-IIKVK-W---------LSHME---------------------TD
LG----------LSVKILLLLTIAAQDIIEIIILSSYCIECYLLKIHLMTLSQKLLLHSI
DS-LDWMR-----------------EILEFRKLLDRLNNHVSIP----------------
--VCFFIVMNLAYAFAGFIFMFK----------------DF----------DFHY-----
--------------SA------LKIV-ILNFINVV-LWLLLGLMPFFM------------
-------ASSLTHACQTVKGNGHFLRVRPF----LYHNTSTDDLNSMLMFASTLDMSAKL
FRMPIQSN----------------------------------------------YL----
---------------------------C-------FA---ILVLSI--------------
VVLTMGM-----------------------------------------------------
-------------------------------------------C----------------
FN--L-SL----------------------------------------L-------GMF-
-------------
>Chrysoperla_carnea_XP_044739766.1_uncharacterized_protein_LOC123301098_isoform_X1
MYF-------------------------EW------------------------------
------------------------------------------------------------
---SEFQNSSV-------------------------------------------------
---------------DLTTH-------D--------------------------------
------------------------------------------------------------
------------------------------------------------------------
------------------------------------------------------------
------------------------------------------------------------
-------------------------------------------------------QKLSG
T-----------------------------------------------------------
------------------------------------------------------------
-------------------------------------AVNGI------------------
------------------------------SDEKSDGS----------------------
------------------------------------------------------------
------------------------------------------------------------
------------------------------------------------------------
----------------------------------TNSKKASEESTSNI------------
------------------------------------------------------------
--------------IKNSNSQSR------L--------------------------ARSH
QTEH--------------------------------------T-----------------
-------------------------------------------SSL--------------
----------QSL-SIG------------------------------------------E
IME---------------------------------------APEADN------------
------------------------------MGVTA------------I------------
----------------------LNYCKCKILRPYLRLLASIGFRPISL-----DIP---D
TNICV-DF--------------------------------------LSVFYLLVVIIFLI
IGYLLQYMSCFRRDRGFCYTLVPL------------------------------------
------------------------------------------------------------
--LATPY-----------------------------------------------------
-------------------------------ENAEERAY-RQICY---------------
GSTGF------------------SYIIPSVLHFS-AYLYSLY--LFRVSN-NEQF-QSMM
ERVFLLSSGPYDG---------SSGQRGLLKTL--WIFI-GCSVVWTML--SLVIVSVML
-------------EEGNITFQ-W---------IQTRFYFM--------IP--TYIFSSTL
LI----------STLKILTVICTFLHDMAQALVICSYCIQAQLLKSHLHFLRARLMQHFL
SP-LEWMR-----------------EIAEFRKSLNYLNDGLAPA----------------
--VCIFTIVNLSWASSGFLWLMRLD--------------SM----------DVQT-----
----------------------QPII-VISILNVL-LWSVIALAPFLQ------------
-------ASRLTASCILMQTIGHDIRTRPL----AYQSTPGQELDSIVLYASSLRMNAKL
FKVPITGR--------------------------------------------CLYL----
---------------------------T------------ITVLAI--------------
VILTLGQ-----------------------------------------------------
-------------------------------------------C-------------H-Y
FEIA--------------------------------------D-----------------
-------------
>Drosophila_mojavensis_XP_002006873.2_uncharacterized_protein_LOC6581115_isoform_X1
------------------------------------------------------------
-------------------------------MTSPTTATATATPSATAT-----------
------------------------------------------------------------
------------------------------------------------------------
------------------------------------------------------------
------------------------------------------------------------
------------------------------------------------------------
------------------------------------------------------------
------------------------------------------------------------
----------------------------------------------ATTSTTTI------
------------------------------------------------------------
------------------------------------------------------------
------------------------------------------------------------
--------------------------PAAT------------------------------
----------------------QVE-----------TE----------------------
------------------------------------------------------------
-------------------------------------------TET--------------
------------------------------------------------------------
----------------ETE--------------------------------------RAT
---------------------------------SRLSDSPS-------------------
---------------------------------------GLRCSRTTSAVS---------
------------------------------------------------------------
--S------------------------------------W-LH-ELAQPG----------
----------------------------EHEPTSA------------I------------
----------------------LNYCKRKFLRPYVAILTVVGLNPIST-----------D
MSTVG-AC--------------------------------------SSYVQAMMVLFVLL
AGYVLRYLCGYRGDRGF-------------------------------------------
--------------SSY------------RD-----------------------------
--IRPGG-Y-----------------GNGSDVC----------GSAS-------------
----------------------------------ASSTP-NTI-----------------
GELLF------------------GYVVPSVLNLL-SFVSAVL--VCKVIE-HEQL-QNLI
ERVFLLS----------------AKPKRLCRML--WLYL-GVALALLLL--LFGYACSVV
-----FM-----QQAQIIKVT-W---------LAEAL---------------------RA
WE----------LWLRIGLLSTILLQDLVEIIVLSSYYIECYLLRVHLETLSHKLLMHSI
DP-LDWMR-----------------EILEFRKLLERVNQHVSIP----------------
--VCFLIVMNLAYAFAGLVYLFK----------------DF----------DFHY-----
--------------CA------LKLV-LLNIANVM-LWLFLGLLPFFV------------
-------AGSVTRVCQNTQANGHQIRVRPF----VYHNTSAEDLNSTLLFASSLDMSAKL
FRMPIQSN----------------------------------------------YL----
---------------------------C-------FA---ILVVTI--------------
VVLTLGM-----------------------------------------------------
-------------------------------------------C----------------
LN--L-SA----------------------------------------L-------GKF-
-------------
>Drosophila_willistoni_XP_002062725.1_uncharacterized_protein_LOC6639865
------------------------------------------------------------
------------------------------------------------------------
------------------------------------------------------------
------------------------------------------------------------
------------------------------------------------------------
------------------------------------------------------------
------------------------------------------------------------
------------------------------------------------------------
------------------------------------------------------------
------------------------------------------------------------
------------------------------------------------------------
------------------------------------------------------------
------------------------------------------------------------
------------------------------------------------------------
------------------------------------------------------------
------------------------------------------------------------
---------------------------------------------M--------------
------------------------------------------------------------
----------------FRH--------------------------------------NAE
---------------------------------------SS-------------------
---------------------------------------FCFINRLNGNGN---------
------------------------------------------------------------
-----------------------------------------LNDELQQQG----------
----------------------------EHEPTSA------------I------------
----------------------LDYCKRKFLRPYVAILSLVGLNPIST-----------D
MSNVR-AC--------------------------------------CSYVQALMVFFALL
LGYVLRYICGYRGDRGF-------------------------------------------
--------------NSY------------RD-----------------------------
--IHPAT-------------------ANSTD------------GGGG-------------
-----------------------------------AFSP-NTI-----------------
GELLF------------------GYVVPSGLNLL-GFVSAVL--VCKVID-HEQL-QNLI
ERVFLMS----------------AKPKRLCRML--WLFL-GLALTLLLL--LFAYACCVV
-----IM-----QPEKIIKIA-W---------LAELL---------------------RN
WE----------LCLRVALLCTVLLQDMVEIIILSSYYIECYLLRVHLESLSHKLLMHSI
DS-LDWMR-----------------EVLEFRKLLERLNQHVAIP----------------
--VCFLIVMNLSYAFAGLVYLFK----------------DF----------DFHY-----
--------------CA------LKLV-LLNIANVM-LWLFLGLLPFFV------------
-------ASSVTRVCQNAQANGHQIRVRPF----VYHNTSAEDLNSTLMFASSLDMSAKL
FRMPIQTN----------------------------------------------YL----
---------------------------C-------FA---ILVISI--------------
VILTLGM-----------------------------------------------------
-------------------------------------------C----------------
LN--L-TA----------------------------------------L-------GKI-
-------------
>Hermetia_illucens_XP_037917761.1_uncharacterized_protein_LOC119655775_isoform_X1
------------------------------------------------------------
----------------------------------MRCRYIDARSDEVLM-----------
------------------------------------------------------------
------------------------------------------------------------
------------------------------------------------------------
--------------------FNARVTHR------------------CKLFSL--FSWCFP
I------------------------------------------------------TKTLS
DIVMNHDND-ILYDSIGHNNG---------------------------------------
------------------------------------------------------------
-----------------------------------------NRGISVTPSTSDDADRPLQ
------------------------------------------------------------
------------------------------------------------------------
QQS---------------------------PNNFHD------------------------
------------RQHLY-----QHQHPAQS------------------------------
----------------------C-------------------------------------
------------------------------------------------------------
-------------------------------------------SSR--------------
------------------------------------------------------------
----------------GSS--------------------------------------NNN
---------------------------------------AE-------------------
---------------------------------------NFGVSRQNLVSS---------
---------IPTL-DYD------------------------------------------S
MTD------------------------------------V-VIDDIAD------------
------------------------------EPTSA------------I------------
----------------------LDYCKRKFLRPYVQILGLVGIRPMSV-----------D
TTAFQ-AF--------------------------------------ISHLQTVIIFTLLC
IGYFLQYFASFRRDRGF-------------------------------------------
--------------NHS------------RG-----------------------------
--IEKTV-T-----------------IERSG-----------------------------
-----------------------------------YKEA-YDC-----------------
GELLF------------------VYIIPATLHVC-GFMSAVW--VFRMAD-NEQL-QNLV
ERVFLMS----------------NAPRKLCIAL--WMFV-LGGSVWIGF--LCAYVVLLS
-----NA-----QSN-QMNIQ-W---------YENPN---------------------TT
VQ----------AVVKVSLISTIFVHDLVQMIILISYCIECYLLKLHLYNLKDKLIQHTI
ET-LDWMR-----------------EVLEFRKLLSHLNQKVATP----------------
--ICFFTVLNLCYAFAGLIYLFR----------------NY----------DFQ------
--------------GP------VKIF-SLSIANLM-MWLILGLAPFFA------------
-------AASVTRACKVTQASGHQIRVRPF----VYHNTPSEDLDSTLMFASSLNMSAKL
YRMPIFIS----------------------------------------------YL----
---------------------------C-------FS---ILIVSL--------------
VILTLGM-----------------------------------------------------
-------------------------------------------C----------------
MN--V-S-----------------------------------------L-------GFI-
-------------
>Anoplophora_glabripennis_XP_018577167.1_uncharacterized_protein_LOC108915584
MEM---------------------------------------------------------
------------------------------------------------------------
------------------------------------------------------------
------------------------------------------------------------
------------------------------------------------------------
------------------------------------------------------------
------------------------------------------------------------
------------------------------------------------------------
------------------------------------------------------------
------------------------------------------------------------
------------------------------------------------------------
------------------------------------------------------------
------------------------------------------------------------
------------------------------------------------------------
------------------------------------------------------------
------------------------------------------------------------
------------------------------------------------------------
------------------------------------------------------------
----------------DPD-----------------------------------------
------------------------------------------------------------
-------------------------------------------RTINNIA----------
----------SST-NLGN-----------------------------------------E
ICDE----------------------------------YIC-IPEAST------------
-----------------------------HLSVTT------------V------------
----------------------LNYCKNKILNPYMRLLSFMGLRPFMN-----EEQ---E
PCFFL-RL--------------------------------------FSYIYTLQVMGFMI
IGYFLQYMSCFRRDRGFYYKA---------------------------------------
------------------------------------------------------------
--KSNKS-YLTNEL----------------------------------------------
-----------------------------------NVIY-EHTCD---------------
SSLIY------------------SFIVPSALHLV-GYLHAVV--IFRSSD-DDQL-PVLM
ERVFLSSTNLSSG---------FISQKKLVKTL--WLFV-VFSVIWVIL--SLVSIICML
-------------AEGEISFK-W---------MEN---------------------SKPW
II----------LMMKILLVICTLWHDVVQAAVVSNYCLQAQLLTLYVQFLREKLLQYPV
QA-LEWMR-----------------EIEDFKKLLKYLNDEIAPS----------------
--VCLFTVVNLSFTFSGLIWLFSFN--------------HI----------EREK-----
----------------------LPVF-GLNILNVI-LWIFISLAPFIQ------------
-------GARLTNSCDVLKSVGQEVRTRPY----VHQETPAYELDSILMYTTSLKINARL
FSLPIKGK----------------------------------------------YL----
---------------------------C-------FC---GSFAIV--------------
IILILGQ-----------------------------------------------------
-------------------------------------------C-------------H-Y
LN----------------------------------------------------------
-------------
>Drosophila_innubila_XP_034477993.1_uncharacterized_protein_LOC117784378
------------------------------------------------------------
-----------------------------MNVTTTEATEATATATATAN-----------
------------------------------------------------------------
------------------------------------------------------------
------------------------------------------------------------
------------------------------------------------------------
------------------------------------------------------------
------------------------------------------------------------
------------------------------------------------------------
----------------------------------------------TTTTTTT-------
------------------------------------------------------------
------------------------------------------------------------
------------------------------------------------------------
------------------------------------------------------------
------------------------------------------------------------
------------------------------------------------------------
-------------------------------------------EAA--------------
------------------------------------------------------------
----------------NTT--------------------------------------TAT
V--------------------------------AQLSESPS-------------------
---------------------------------------LLWSSRATSAAS---------
------------------------------------------------------------
--S------------------------------------W-LH-ELAQPG----------
----------------------------EHEPTSA------------L------------
----------------------LNYCKRKFLRPYVAILTLVGLNPIST-----------D
MSNVR-AC--------------------------------------CSYVQAFMVLCVLL
VGYVLRYLCGYRGDRGF-------------------------------------------
--------------SSY------------RD-----------------------------
--IRPG---------------------NGTDICDS-------SSG---------------
-----------------------------------TTSS-NTI-----------------
GELLF------------------GYVVPSVLNLM-SFVSAVL--VCKVIE-HEQL-QNLI
ERVFLIS----------------AKPKRLCRML--WFYL-GVALSLLLL--LFGYACCVV
-----IM-----QPAQIVKVA-W---------LADAL---------------------RN
WE----------LCLRIGLLCTILLQDLVEIIILSSYYIECYLLRVHLETLSHKLLMHSI
DS-LDWMR-----------------EILEFRKLLERVNQHVSIP----------------
--VCFLIVMNLAYAFAGLVYLFK----------------DF----------DFHY-----
--------------CA------LKLV-LLNIANVM-LWLFLGLLPFFV------------
-------AGSVTRVCQNAQANGHQIRVRPF----VYHNTSAEDLNSTLLFASSLDMSAKL
FRMPIQSN----------------------------------------------YL----
---------------------------C-------FA---ILVVTI--------------
VVLTLGM-----------------------------------------------------
-------------------------------------------C----------------
LN--L-SA----------------------------------------L-------GKF-
-------------
>Tribolium_madens_XP_044267264.1_uncharacterized_protein_LOC123013033_isoform_X1
------------------------------------------------------------
------------------------------------------------------------
------------------------------------------------------------
------------------------------------------------------------
------------------------------------------------------------
------------------------------------------------------------
----------------------------------------------------------MA
HTNVTVVFTDL-------------------------------------------------
------------------------------------------------------------
---------------------------------------EVREN----------------
------------------------------------------------------------
------------------------------------------------------------
------------------------------------------------------------
------------------------------------------------------------
------------------------------------------------------------
------------------------------------------------------------
------------------------------------------EQKM--------------
------------------------------------------------------------
----------------AEE-----------------------------------------
------------------------------------------------------------
-------------------------------------------SCLSTSL----------
----------EHR-EYP-------------------------------------------
------------------------------------------FAEQSR------------
-----------------------------QSSVTA------------V------------
----------------------LNYCKSKILNPYLRVLSLVGLRPLIS-----YQL---E
SCFCF-QF--------------------------------------VNSVYTIQLIVLLI
LGYLLQYMACFRRDRGFCFKL---------------------------------------
------------------------------------------------------------
--VNNPY-LIQIE-------------------------------DV--------------
-----------------------------------KQIY-EQICH---------------
APLLF------------------SFIIPSVLHLI-GYIHAVL--VIRHSD-DDQL-PVLM
ERVFLSSNSQSN-------------QRKLVRTL--WTFV-TLTGIWMSL--SLITVVCMM
-------------ANGTINFK-W---------LEN---------------------MPEG
VT----------VGLKILLVVCILWHDVVQATIISNYCLQTQLLTTYLQCLQEKLLQQLV
QP-LEWIR-----------------HIETFKKMLRFVNNELAPS----------------
--VCVFTFINLACAISGILWFFDYD--------------NV----------DKET-----
----------------------VPIG-GISTLNVI-LWLLLALAPFMQ------------
-------ASRLSNECDILRNAGQEVRTRPF----VHQDTPRHDLDSILLYTASLKLRAKL
FSVPITGR----------------------------------------------YL----
---------------------------C-------LF---FMLVGI--------------
VILVLGQ-----------------------------------------------------
-------------------------------------------C-------------H-Y
FTSN--------------------------------------------------------
-------------
>Lucilia_sericata_XP_037820627.1_uncharacterized_protein_LOC119609783_isoform_X1
------------------------------------------------------------
----------------------------------------MLSSNAILTD----------
------------------------------------------------------------
------------------------------------------------------------
------------------------------------------------------------
------------------WDGQINVLER------------------QDLPLL--YRGA--
------------------------------------------------------------
---ARENQE-DSLNNLQTNSK-----HLGNIS----------------------------
------------------------------------------------------------
------------------RENS----------------IEKQRNIHKTISTDNH--NNIV
------------------------------------------------------------
------------------------------------------------------------
--------------------------------DDRDA-----------------------
------------------------------------------------------------
-----------------------------SI-YGAISE----------------------
------------------------------------------------------------
-------------------------------------------SLT--------------
------------------------------------------------------------
----------------GRH--------------------------------------ECH
-------------------------------------DNIS-------------------
---------------------------------------RASSSRFGSIYQQVAA-----
---------GSSM-LAD------------------------------------------S
ITE------------------------------------I-MSDDYQND-----------
-----------------------------HEPTSA------------I------------
----------------------LDYCKRKVLRPYVAILSLVGLNPIST-----------D
TTRCK-AY--------------------------------------LSYLQCTILIIILL
FGYFLQYLSAYRGDRGF-------------------------------------------
--------------STN-----------TKN-----------------------------
--VESID--------------------ESKD-----------------------------
------------------------------------DSA-YTI-----------------
GELLF------------------GFIIPCSLDLA-GYVSAVI--ICKFID-HEQL-QNLI
ERTFLMS----------------MQPKKLFRTF--WLHI-VGAFVLCCC--LYAYFIPVV
-----IL-----QSP-IIPYK-W---------FGDLE---------------------TI
WQ----------LFVKVALLITLSVQNLIEIIILSSYCIECYLLKVHLLTLSQKLLLHSI
ES-ADWMR-----------------EILQFRKLLERLNNNVSLP----------------
--VSFFVIMNMAYAFAGFVYMFK----------------DF----------DFHY-----
--------------CA------MKTV-ILNFTNVL-LWLILGLLPFFI------------
-------AASLTQACQSVRNNGHQIRVRPF----VYHNTSTEDLNSMLIFSSTLDMSAKL
FRMPIQSN----------------------------------------------YI----
---------------------------C-------FA---VLIISI--------------
VILTLGM-----------------------------------------------------
-------------------------------------------C----------------
FN--L-SI----------------------------------------F-------GIPK
L------------
>Nicrophorus_vespilloides_XP_017769853.1_PREDICTED_uncharacterized_protein_LOC108557720
------------------------------------------------------------
------------------------------------------------------------
------------------------------------------------------------
------------------------------------------------------------
------------------------------------------------------------
------------------------------------------------------------
------------------------------------------------------------
----------M-------------------------------------------------
------------------------------------------------------------
---------------------------------------DLVQTCKN-------------
------------------------------------------------------------
------------------------------------------------------------
------------------------------------------------------------
------------------------------------------------------------
-------------ND---------------------------------------------
------------------------------------------------------------
---------------------------------------GGGVAGG--------------
------------------------------------------------------------
----------------GEE-----------------------------------------
------------------------------------------------------------
-------------------------------------------STRTPNN----------
----------RAS-SLTFS--------------------------------------VGD
IAD------------------------------------VQVLLETPS------------
-----------------------------HYSVTT------------V------------
----------------------LTYCKKKILRPYLWLLNFVGLRPICI-----ECQ---D
TFSCA-EF--------------------------------------FNYVYTIHIIMFLG
VGYVLQYMACFRRDRGFGY-----------------------------------------
------------------------------------------------------------
---NKPN-LLSS--------------------------------TP--------------
-----------------------------------DYVF-EQICR---------------
SSLTF------------------SFFLPNILHLM-GYVYAVT--VFRSSD-DDQL-PSLM
ERVFLSLSNLSDC---------FVCQKKLVRTL--RIFV-TVSGMWIIL--SSVSVNYMM
-------------AESTIEFK-W---------IDK---------------------NSQA
MV----------LLIKILLVICTLWHDMVQAIIILNYCLQAQLLTAYLSFLRAKLIQQPL
LP-TEWMK-----------------DIEEFRKLLMFLNYHLAPA----------------
--VCVFTLVNVSYAVSGILWILDID--------------NL----------DRES-----
----------------------VSTI-GINIMNVS-LWSFIALVPFVQ------------
-------AAKLTNVCEIIRGIGHEVRTRPF----VHQSTPGHKLDSILLYCSSLRMNATL
FGVPITIR----------------------------------------------YL----
---------------------------G-------FF---VTLCGV--------------
IILVLGQ-----------------------------------------------------
-------------------------------------------L-------------H-Y
LNAK--------------------------------------------------------
-------------
>Aethina_tumida_XP_049821826.1_uncharacterized_protein_LOC126265241_isoform_X1
------------------------------------------------------------
------------------------------------------------------------
------------------------------------------------------------
------------------------------------------------------------
------------------------------------------------------------
------------------------------------------------------------
------------------------------------------------------------
MFHLWFWNLG--------------------------------------------------
------------------------------------------------------------
-----------------------------------------NENYY--------------
------------------------------------------------------------
------------------------------------------------------------
------------------------------------------------------------
------------------------------------------------------------
------------------------------------------------------------
------------------------------------------------------------
------------------------------------------EEKM--------------
------------------------------------------------------------
----------------DED-----------------------------------------
------------------------------------------------------------
-------------------------------------------SDIEPMI----------
----------N-------------------------------------------------
---------------------------------------MV-LPESST------------
----------------------------HHLSITN------------V------------
----------------------LDYCKSKIINPYLRLLSLMGLRPLIY-----EQH---E
PGCCT-DV--------------------------------------ANFLYTSLVVLLMI
CGYVIQYMACFRRDRGFCQVR---------------------------------------
------------------------------------------------------------
--QQHQQ-QQYGEL------------------------LDARAVNV--------------
-----------------------------------TYVY-EKTCD---------------
GSVLF------------------TFITPSVLHLF-GYIHAVM--VFRGSD-DDQL-PILM
ERVFISSANLPNG---------FLSQKKLVRTL--WWFV-SVSLIWMLL--SMVSVNSMM
I-----------AADDIVTFK-W---------LQD---------------------CPPY
VG----------TIMKVMLIVCTLWHDIVQASVISNYCLQAHLLTCNLHFLRQKLLQYPI
RP-LEWMR-----------------DIEDFKKMLRHFNQQIAPS----------------
--VCLFTIVNLSCSIAGLLWLFKFD--------------RI----------DTET-----
----------------------LPVF-GTSVSNVI-LWILISIVPFVQ------------
-------AARLTNACEIIKAVGQEARIRPF----VHQDTPAFELDSVLIYASSLKIDARL
FYTPIHGK----------------------------------------------YL----
---------------------------C-------FL---VTVSVI--------------
MLLVLGQ-----------------------------------------------------
-------------------------------------------L-------------H-Y
YLL---------------------------------------------------------
-------------
>Scaptodrosophila_lebanonensis_XP_030375457.1_uncharacterized_protein_LOC115624764
------------------------------------------------------------
------------------------------------------------------------
------------------------------------------------------------
------------------------------------------------------------
------------------------------------------------------------
------------------------------------------------------------
------------------------------------------------------------
------------------------------------------------------------
------------------------------------------------------------
------------------------------------------------------------
------------------------------------------------------------
------------------------------------------------------------
------------------------------------------------------------
------------------------------------------------------------
------------------------------------------------------------
------------------------------------------------------------
---------------------------------------------M--------------
------------------------------------------------------------
----------------YRH--------------------------------------NAE
---------------------------------------SS-------------------
---------------------------------------FCFINRLNGA-----------
------------------------------------------------------------
-----------------------------------------PNDELQQTG----------
----------------------------EHEPTSA------------L------------
----------------------LSYCKHKFLRPYTLILSVVGLNPIST-----------D
MSPVR-AC--------------------------------------CSYVQALVVLCVLL
LGYLLRYLCGYRGDRGF-------------------------------------------
--------------NSY------------RD-----------------------------
--IRPYS-------------------LESSD------------GA---------------
-----------------------------------NATT-NTI-----------------
GELLF------------------GYVVPSSLNLL-GFGAAVF--ICKIVD-HEQL-QNLI
ERVFLMS----------------AKPKRLCRML--WLFL-GVAFALLLL--LFAYACCVV
-----LM-----QPEQIIKVA-W---------LAAML---------------------QE
WE----------ACLRASLLCTILLQNLVEVIILSSYYIECYLLRVHLQALSHKLLMHSI
DS-LDWMR-----------------EVLEFRKLLERLNQHVAIP----------------
--VCFLIVMNLAYAFAGLVYLFK----------------DF----------DFHY-----
--------------CA------LKLV-LLNIANVM-LWLFLGLLPFFV------------
-------AASVTRVCQSAQANGHQIRVRPF----VYHNTSAEDLNSTLLFASSLDMSAKL
FRMPIQPN----------------------------------------------YL----
---------------------------C-------FA---ILVVAL--------------
VILTLGM-----------------------------------------------------
-------------------------------------------C----------------
LN--L-TA----------------------------------------L-------GKI-
-------------
>Leptinotarsa_decemlineata_XP_023019496.1_uncharacterized_protein_LOC111508285_isoform_X1
------------------------------------------------------------
------------------------------------------------------------
------------------------------------------------------------
------------------------------------------------------------
------------------------------------------------------------
------------------------------------------------------------
------------------------------------------------------------
-MDILSQVAGI-------------------------------------------------
------------------------------------------------------------
---------------------------------------KIKQNLK--------------
------------------------------------------------------------
------------------------------------------------------------
------------------------------------------------------------
------------------------------------------------------------
------------------------------------------------------------
------------------------------------------------------------
------------------------------------------EMEY--------------
------------------------------------------------------------
----------------DES-----------------------------------------
------------------------------------------------------------
-------------------------------------------PTMQSNS----------
----------SSS-----------------------------------------------
LEDQ----------------------------------HVCEVPDSYT------------
----------------------------DLRSVTT------------V------------
----------------------LYYCKRKILNPYMRFLGFMGIRPLCE-----SQD---S
CTCLK-LI--------------------------------------LTRSYTVLIISLLI
VGYLLQYMACFRRERGFCYVT---------------------------------------
------------------------------------------------------------
--RTGRL-TLSREI------------------------DD--------------------
-------------------------------------VY-DRSCY---------------
GSVAF------------------SSILPSLMHLV-AYLHMVY--VFRSTD-DEYL-PILM
EKVFVISTNLSAG---------TMSQKRLVKML--WVFV-IFSIVWMSL--SIFAVICMM
-------------CDGDIHFK-W--------MMRS---------------------SLPL
I------------FMKILLVSCTLGHDVVQATVISNYCLQAQLLTSYVQFLREKLLQFPV
IP-LEWMR-----------------DIEDFKKLLNYFNHNIAPP----------------
--ACLLVVVDISFAVSGIIWILGFD--------------HI----------DTET-----
----------------------LPIF-GLSILNII-LWIFMASVPFVQ------------
-------AARLSNSCEVLKTVGQEARTRPY----VHQNTPTTELDSVLLYTSSLQISAKL
FYIPITLR----------------------------------------------KL----
---------------------------C-------FC---LTVSSI--------------
VILILGQ-----------------------------------------------------
-------------------------------------------C-------------H-Y
LISK--------------------------------------------------------
-------------
>Stomoxys_calcitrans_XP_013113255.1_PREDICTED_uncharacterized_protein_LOC106091318
------------------------------------------------------------
-------------------------------MMSSNVNKEIVSADAVLSD----------
------------------------------------------------------------
------------------------------------------------------------
------------------------------------------------------------
------------------WDGQIALLEQ------------------PAISTI--CNGSI-
---------------------------------------------------------RSP
NGQSKADNT-LAYNTSQSDSQ-------GYI-----------------------------
------------------------------------------------------------
-----------------------------------------ELNVHGD-SSDTE--ESIK
SM------------------S---------------------------------------
--------------------------------------------------------IKSS
EAD---------------------------PNDKNNGN----------------------
-------V---------------IEEPTSS------------------------------
----------------------RTEYASLSV-QALASQ----------------------
------------------------------------------------------------
-----------------------------------TRDALGITSAM--------------
------------------------------------------------------------
----------------GRN--------------------------------------TST
-------------------------------------EIIN-------------------
---------------------------------------RPSLSRVGSYYQPLTT-----
---------GSSM-VAV------------------------------------------S
MTE------------------------------------I-LNDDYQS------------
------------------------------EPTSA------------I------------
----------------------LDYCKRTFLRPYMMVLSLVGLNPVST-----------D
ITKCR-SF--------------------------------------LSYFQCFTLIAVLV
FGYFLQYLSSYRGDRGF-------------------------------------------
--------------STN-----------LKG-----------------------------
--LHSSD--------------------DNASL-----------TEPP-------------
----------------------------------DNGST-NTI-----------------
GELVF------------------GYVIPFTLDLA-GYASAII--CCKLID-QEQL-QNLI
ERTFLMS----------------MQPRRLCRLL--WLHI-VLAFVIFGC--LYAYVLPVV
-----VI-----QPT-IIKVK-W---------LVHLE---------------------AS
LG----------LSVKILLLTTIAVQDIIEVIILSSYCIECYLLKVHLLTLSQKLLLHSI
DT-RDWMR-----------------EILEFRKLLDRLNNHVSIP----------------
--VSFFIVMNLAYAFAGFIFMFK----------------DF----------DFHY-----
--------------SA------LKVV-VLNFINVV-LWLLLGLLPFFM------------
-------AASLTHVCQTVKANGHQIRVRPF----VYHNTSTDDLNSMLMFASSLDMSAKL
FRMPIQSN----------------------------------------------YL----
---------------------------C-------FA---ILVLSI--------------
VVITMGM-----------------------------------------------------
-------------------------------------------C----------------
FN--L-TL----------------------------------------L-------GMF-
-------------
>Ctenocephalides_felis_XP_026469894.1_uncharacterized_protein_LOC113373835
------------------------------------------------------------
------------------------------------------------------------
------------------------------------------------------------
------------------------------------------------------------
------------------------------------------------------------
------------------------------------------------------------
--------------------------------------------------------MDSN
------------------------------------------------------------
------------------------------------------------------------
------------------------------------------------------------
------------------------------------------------------------
------------------------------------------------------------
------------------------------------------------------------
------------------------------------------------------------
------------------------------------------------------------
------------------------------------------------------------
------------------------------------------------------------
------------------------------------------------------------
----------------TSE-----------------------------------------
------------------------------------------T-----------------
-------------------------------------------TSILSET----------
---------HQSV-----------------------------------------R-----
------------------------------------------TPDSES------------
------------------------------HNTSA------------V------------
----------------------LDYCKCKLLLPYACILGLMGLRPMSI-----ERS---A
TWSPT-SL--------------------------------------LGHTQTAFIGISLL
FGYFIQFATCFRRDRGYCLRNNN-------------------------------------
------------------------------------------------------------
--SSSDI-LVKSS----------------------------QWPND--------------
----------------------------------------ERICN---------------
ASILF------------------SYVIPGLLHFF-GYIYSVI--IFRISD-NEHL-QHLI
ERVFILSSSPGEL---------TKNPKKILRVL--WSFI-IFGLLWTLC--SCMTVEITI
-----------------VGFI-F---------------------------------RPSM
FK----------TILKALVIYTTLCQDAVQATVIACYCIQVQLLKYQLQFLRERLVQRTI
QP-LDWMR-----------------EISEFRLLLRHLNEKVSPA----------------
--IGLFTIVNVSWTCSGLIWLLNYD--------------NI----------ESSK-----
-------------LCHI----------TAHIINVF-LWLVITAAPFIQ------------
-------AARLTTTCVSLKSVGHEIVVRPF----VHMDTSHEDLHTVLLYTSTLSISAKL
FRIPVTPR----------------------------------------------YL----
---------------------------C-------FI---ISMTSV--------------
ITLILGM-----------------------------------------------------
-------------------------------------------C-------------H-F
LQFSP-------------------------------------------------------
-------------
>Agrilus_planipennis_XP_018336497.2_uncharacterized_protein_LOC108744996
------------------------------------------------------------
------------------------------------------------------------
------------------------------------------------------------
------------------------------------------------------------
------------------------------------------------------------
------------------------------------------------------------
----------------------------------------------------------MC
IFHIWGHTKAM-------------------------------------------------
------------------------------------------------------------
---------------------------------------DTPQNSK--------------
------------------------------------------------------------
------------------------------------------------------------
------------------------------------------------------------
------------------------------------------------------------
------------------------------------------------------------
------------------------------------------------------------
------------------------------------------AAVI--------------
------------------------------------------------------------
----------------GNE-----------------------------------------
------------------------------------------------------------
-------------------------------------------TQLDAGS----------
----------SSL-NSTD-----------------------------------------D
IVE------------------------------------VS-YSDNQT------------
-----------------------------HLSITA------------V------------
----------------------LSYCKRKILSPYLLFLSLMGLRPLAL-----ERY---E
TSIFC-DI--------------------------------------LSYVYMFVITTFMV
FGYILQYMACFRRDRGFCYSF---------------------------------------
------------------------------------------------------------
--NSQSD-ISANII------------------------YSEWGIDK--------------
-----------------------------------QERF-NRICH---------------
GSLVF------------------TFIVPNCLHLF-GYLYAVY--VIRSSD-DDQL-PCLM
ERVFVSCSYISNG---------FLNQKRLVKIL--WFSI-FLGLIWIIL--SLISIILLL
-------------LQDGISFR-W---------LEN---------------------SSSI
TV----------VLLKILLVTCTFFHDMVQATVISCYCLQAQLLTSYLQFLKAKLLESPV
QA-IEWMR-----------------EIYEFKKLLRYLNEDLAPP----------------
--MCFFTFINLAWTTTGILWSLGYD--------------HI----------DVIT-----
----------------------VPVL-GINILIIT-LWAALSLAPFFQ------------
-------AARLTNACKLIKGVGHEVRIRPF----VHQDTPAHDLNSLLLFASSLDIEAKI
FRVPIHGR----------------------------------------------YL----
---------------------------A-------AI---ITTAAI--------------
LILILGE-----------------------------------------------------
-------------------------------------------I-------------H-Y
LS----------------------------------------------------------
-------------
>Rhagoletis_zephyria_XP_017466575.1_PREDICTED_uncharacterized_protein_LOC108359283
------------------------------------------------------------
--------------------------------MLPSSSNARCSSEESLIN----------
------------------------------------------------------------
------------------------------------------------------------
------------------------------------------------------------
------------------WSNQNAVAHRS-----------------KSVPRM--Y-GCVD
---------------------------------------------------------TLA
TASSLPNNP-NSTRNFSANQN-----SPPSIECNVAV-----------------------
------------------------------------------------------------
--------------TRTGSRGSDV-----------YTAPNLRQHLRQNSDYDTG--NNHN
------------------------------------------------------------
---------------------------------------------------------KNN
GSS---------------------------SNNNNNNY----------------------
-------HHQQHRHHF-------KQHHGCT------------------------------
----------------------TSRYSSTGG-----------------------------
------------------------------------------------------------
--------------------------------------GVGVGGG---------------
------------------------------------------------------------
----------------GSS--------------------------------------SAA
---------------------------------------LL-------------------
---------------------------------------HLSTTRLDPFSAPTTTV----
---------GSSL-FGD------------------------------------------S
MTE------------------------------------I-AVDDLRNT-----------
-----------------------------HEPTSE------------L------------
----------------------LDYCKRKFLRPFIIVLSLVGVNPIPT-----------D
TSKIL-CC--------------------------------------LNYAQALLVLLILL
FGYFLQYVCSYRGDRGF-------------------------------------------
--------------IAH-----------DQD-----------------------------
--L----------------------------------------ITDP-------------
----------------------------------NSNAT-YTV-----------------
GQLLF------------------GHIFPNALNLS-SFISAVI--VFKILD-QEQL-QNLI
ERVFLTT----------------LVPRRLCKIL--WLYL-LCGVVLLAL--LFAYTIPSV
-----LL-----QSR-IIQVK-W---------FTGIL---------------------AD
WE----------LATKIVLIVTLFIQDLVEVIILSNYCIQCYLLRIHISSLSHKLLMHSI
ET-VDWMR-----------------EVLEFHKLLEHLNRHAAVP----------------
--VCFLTIMNLAYAFAGLIYIFN----------------DL----------DFHY-----
--------------SA------LEIV-ILNIFNVL-LWLLLGVIPFVL------------
-------AASLTQACQKAQSNGHHIRARPF----VYHSTSSEDLNSTLLFSSSLQMSAKI
FKMPIQPN----------------------------------------------YL----
---------------------------C-------CA---LLSISI--------------
LVLTLGM-----------------------------------------------------
-------------------------------------------C----------------
LN--P-SV----------------------------------------I-------GIF-
-------------
>Zeugodacus_cucurbitae_XP_011179507.1_uncharacterized_protein_LOC105210334
------------------------------------------------------------
--------------------------------MFP-STNARCNSEDSLIS----------
------------------------------------------------------------
------------------------------------------------------------
------------------------------------------------------------
------------------WSNRNAVAQRS-----------------KSVPRM--Y-GC--
----------------------------------------------------VETTAAST
SAASQINNPHNNFGPHNHNHN-----CRHSIACAVAG-----------------------
------------------------------------------------------------
--------------APGRRENDAA-----------LSALNVQQHLRQTSDSNAG--GN--
------------------------------------------------------------
------------------------------------------------------------
-------------------------------NNNHNHG----------------------
-------GHIAYRQHT------HQQHHVGS------------------------------
----------------------PNRYSYSGG-----------------------------
------------------------------------------------------------
----------------------------------------GVAGGV--------------
------------------------------------------------------------
----------------GSS--------------------------------------SGA
---------------------------------------LL-------------------
---------------------------------------HLSTNRLDPFSAPTTTV----
---------GSSL-LGD------------------------------------------S
MTE------------------------------------I-VVDDLRHA-----------
-----------------------------HEPTSE------------L------------
----------------------LDYCKRKFLRPFIIVLSLVGVNPIPT-----------D
TSKVL-CC--------------------------------------LNYTQALVVLLILL
FGYFLQYLCSYRGDRGF-------------------------------------------
--------------IAH-----------DQD-----------------------------
--L----------------------------------------TNDP-------------
----------------------------------NSNAT-YTV-----------------
GQLLF------------------GHIFPNLLNLS-SFISAVI--VFKILD-QEQL-QNLI
ERVFLTT----------------LEPRHLCKLL--WSYL-LSGVVLLAF--LFAYTIPSV
-----LL-----QSR-IIQVK-W---------FTGIL---------------------AD
WE----------LATKIVLIITLFVQDLVEVIILANYCIQCYLLRVHISSLSHKLLMHSI
ET-TDWMR-----------------EVLEFHKLLEHLNRHAAVP----------------
--VCFLTVMNLAYAFAGLIYIFN----------------DL----------DFHY-----
--------------SA------LEIV-ILNIFNVL-LWLLLGVIPFVL------------
-------AASVTHACQKAQANGHHIRARPF----VYHSTSTDDLNSTLLFSSSLQMSAKI
FKMPIQPN----------------------------------------------YL----
---------------------------C-------CA---LLSISI--------------
LVLTLGM-----------------------------------------------------
-------------------------------------------C----------------
LN--P-SI----------------------------------------I-------SIF-
-------------
>Ceratitis_capitata_XP_004517650.1_uncharacterized_protein_LOC101453730
------------------------------------------------------------
--------------------------------MFP-SPNARCNSEDSLVN----------
------------------------------------------------------------
------------------------------------------------------------
------------------------------------------------------------
------------------WSNQNAVAQRS-----------------KSVPRM--YGGCAD
AG---------------------------------------N---------PIANNATTA
VGSSQPSRP-SSYGAYN---N-----IPHSMGCAVAG-----------------------
------------------------------------------------------------
--------------STASRRGNDG-----------ISAVQVHQYLRQSSEQNTP--NK--
------------------------------------------------------------
------------------------------------------------------------
-------------------------------SISNN------------------------
--------QLQYRQHV------NQQHQTYP------------------------------
----------------------TNRYSYSGTCMGAGAG----------------------
------------------------------------------------------------
-----------------------------------VSVGVGAAAAM--------------
------------------------------------------------------------
----------------GSS--------------------------------------SAA
---------------------------------------LL-------------------
---------------------------------------HLSTNRLDPFSVTTTTV----
---------GSSL-LGD------------------------------------------S
MTE------------------------------------I-VVDDLRNM-----------
-----------------------------HEPTSE------------L------------
----------------------LDYCKRKFLRPFITVLSLVGVNPLPT-----------D
TSKIL-SC--------------------------------------LNYTQALVVLLTLL
FGYFLQYLCSYRGDRGF-------------------------------------------
--------------IAH-----------DQD-----------------------------
--L----------------------------------------PTNP-------------
----------------------------------SSNAT-YTV-----------------
GQLLF------------------GHIFPNALNLS-SFISAII--VFKILD-QEQL-QNLI
ERVFLST----------------LVPRRLCRFL--WLYL-FCALVLLLL--LFAYTVPSV
-----LL-----QSH-IIQVK-W---------FTGIL---------------------AD
WE----------LGIKVVLIITLFVQDLVEVIILANYCIQCYLLRVHISSLSHKLLMHSI
ET-TDWMR-----------------EVLEFHKLLDHLNRHAAVP----------------
--VCFLTIMNLAYAFAGLIYIFN----------------DL----------DFHY-----
--------------SA------LEVV-ILNIFNVL-LWLWLGVIPFVL------------
-------AASVTHACQKAQSNGHHIRARPF----VYHSTSTEDLNSTLLFSSSLQMSAKI
FKMPIQPN----------------------------------------------YL----
---------------------------C-------CT---LLSISI--------------
LVLTLGM-----------------------------------------------------
-------------------------------------------C----------------
LN--P-SI----------------------------------------I-------GIF-
-------------
>Drosophila_bipectinata_XP_017087387.2_uncharacterized_protein_LOC108118952
------------------------------------------------------------
------------------------------------------------------------
------------------------------------------------------------
------------------------------------------------------------
------------------------------------------------------------
------------------------------------------------------------
------------------------------------------------------------
------------------------------------------------------------
------------------------------------------------------------
------------------------------------------------------------
------------------------------------------------------------
------------------------------------------------------------
------------------------------------------------------------
------------------------------------------------------------
------------------------------------------------------------
------------------------------------------------------------
---------------------------------------------M--------------
------------------------------------------------------------
----------------YRN--------------------------------------NAE
---------------------------------------SS-------------------
---------------------------------------FCFINRLNGNA----------
------------------------------------------------------------
------------------------------------------NDELQQPG----------
----------------------------EHEPTSA------------L------------
----------------------LDYCRRKFLRPYVAILTLVGLNPIST-----------D
MSNVR-AC--------------------------------------CSYVQALMVLCVLL
VGYVLRYICGYRGDRGF-------------------------------------------
--------------TSN------------RD-----------------------------
--IRPIN--------------------NGAD------------GG---------------
------------------------------------------------------------
-------------------------------------IPILL--VCKVID-HEQL-QNLI
ERVFLMS----------------AKPKRLCRML--RFFL-GVALALLVL--LFGYVCCVV
-----VM-----QPAQIVKIS-W---------LAEVL---------------------SD
WE----------VWLRVSLLATILLQDLVEVIILSNFYIECYLLRMHLETLSHKLLMHSI
DS-LDWMR-----------------EVLEFRKLLERLNQHVSVP----------------
VSVCFLIVMNLAYAFAGLVYLFK----------------DF----------DFHY-----
--------------CA------LKLV-LLNIANVM-LWLFLGLLPFFV------------
-------ASSVTRVCQNAQANGHQIRVRPF----VYHNTSAEDLNSTLLFAASLDMSAKL
FRMPIQPN----------------------------------------------YL----
---------------------------C-------FA---ILVVVI--------------
VILTLGM-----------------------------------------------------
-------------------------------------------C----------------
LN--L-TA----------------------------------------L-------GRI-
-------------
>Dendroctonus_ponderosae_XP_019767314.1_uncharacterized_protein_LOC109542509
------------------------------------------------------------
------------------------------------------------------------
------------------------------------------------------------
------------------------------------------------------------
------------------------------------------------------------
------------------------------------------------------------
----------------------------------------------------------MM
KTHL--------------------------------------------------------
------------------------------------------------------------
------------------------------------------------------------
------------------------------------------------------------
------------------------------------------------------------
------------------------------------------------------------
------------------------------------------------------------
--------------D---------------------------------------------
------------------------------------------------------------
---------------------------------------MENKALS--------------
------------------------------------------------------------
----------------HDD-----------------------------------------
------------------------------------------------------------
-------------------------------------------QSLEANL----------
----------ISS-T--------------------------------------------S
MGDE----------------------------------HNVMIMEDSF------------
----------------------------DPYSITG------------I------------
----------------------LTVCKRELLGPYMRFLSLVGLRPIIG-----EHS---Q
WGCCV-KW--------------------------------------LNAMYSMQVVIFLL
LGYCLQYMSCFRRDRGF-----GS------------------------------------
------------------------------------------------------------
--MTSTH-LHSKL-------------------------------HL--------------
-----------------------------------KAMY-EKSCT---------------
GSLSS------------------SFIFPSLLHFT-GYLYASV--VFRTND-DNQL-PVLI
ERVFLTSSHLPNM---------QLHQRQIVKTL--WTFV-VGSFVWMLA--TIGLVSYMM
-------------VEGDVTMK-W---------FED---------------------GPFQ
VQ----------LTLKILLVVCLIWHDIVQASVISNYCLQAQLLRSYVQFIREKLLQQSI
RP-LQWIR-----------------DIEEFRKLLTYLNQEVAPS----------------
--VCIFTLINGTYAISGTLWLLAAH-------------YEL----------SNDI-----
----------------------VPIYTGVNIANVV-LWWFIAAAPFVQ------------
-------AARLTIACNNMKTVGQEVITRPF----THMNTPFQDLNSILIYTASLKIKAKL
FNLPISGK----------------------------------------------YV----
---------------------------G-------IS---FALLSV--------------
LFLVLSQ-----------------------------------------------------
-------------------------------------------S-------------N-I
LEIAFQS-----------------------------------------------------
-------------
>Lucilia_sericata_XP_037820637.1_uncharacterized_protein_LOC119609783_isoform_X2
------------------------------------------------------------
----------------------------------------MLSSNAILTD----------
------------------------------------------------------------
------------------------------------------------------------
------------------------------------------------------------
------------------WDGQINVLER------------------QDLPLL--YRGA--
------------------------------------------------------------
---ARENQE-DSLNNLQTNSK-----HLGNIS----------------------------
------------------------------------------------------------
------------------RENS----------------IEKQRNIHKTISTDNH--NNIV
------------------------------------------------------------
------------------------------------------------------------
--------------------------------DDRDA-----------------------
------------------------------------------------------------
-----------------------------SI-YGAISE----------------------
------------------------------------------------------------
-------------------------------------------SLT--------------
------------------------------------------------------------
----------------GRH--------------------------------------ECH
-------------------------------------DNIS-------------------
---------------------------------------RASSSRFGSIYQQVAA-----
---------GSSM-LAD------------------------------------------S
ITE------------------------------------I-M------------------
------------------------------------------------------------
-----------------------------VLRPYVAILSLVGLNPIST-----------D
TTRCK-AY--------------------------------------LSYLQCTILIIILL
FGYFLQYLSAYRGDRGF-------------------------------------------
--------------STN-----------TKN-----------------------------
--VESID--------------------ESKD-----------------------------
------------------------------------DSA-YTI-----------------
GELLF------------------GFIIPCSLDLA-GYVSAVI--ICKFID-HEQL-QNLI
ERTFLMS----------------MQPKKLFRTF--WLHI-VGAFVLCCC--LYAYFIPVV
-----IL-----QSP-IIPYK-W---------FGDLE---------------------TI
WQ----------LFVKVALLITLSVQNLIEIIILSSYCIECYLLKVHLLTLSQKLLLHSI
ES-ADWMR-----------------EILQFRKLLERLNNNVSLP----------------
--VSFFVIMNMAYAFAGFVYMFK----------------DF----------DFHY-----
--------------CA------MKTV-ILNFTNVL-LWLILGLLPFFI------------
-------AASLTQACQSVRNNGHQIRVRPF----VYHNTSTEDLNSMLIFSSTLDMSAKL
FRMPIQSN----------------------------------------------YI----
---------------------------C-------FA---VLIISI--------------
VILTLGM-----------------------------------------------------
-------------------------------------------C----------------
FN--L-SI----------------------------------------F-------GIPK
L------------
>Anopheles_stephensi_XP_035898570.1_uncharacterized_protein_LOC118506046
------------------------------------------------------------
------------------------------------------------------------
------------------------------------------------------------
------------------------------------------------------------
------------------------------------------------------------
------------------------------------------------------------
------------------------------------------------------------
------------------------------------------------------------
------------------------------------------------------------
------------------------------------------------------------
------------------------------------------------------------
------------------------------------------------------------
------------------------------------------------------------
------------------------------------------------------------
------------------------------------------------------------
------------------------------------------------------------
------------------------------------------------------------
------------------------------------------------------------
--------------MDQST-----------------------------------------
------------------------------------------V-----------------
-----------------------------------VGATTISSSSLSTTSNVLTL-----
-------APDAS-HSSDMECI-------------------------------EENVIIDE
ITE---------------------------------------------------------
-----------------------------AEPTSV------------T------------
----------------------LRFCKRKFLRPYVIILSLAGLRPNSS-----------D
VEILG-RC--------------------------------------VGHLQTILVLLFLI
IGYVLQFMCGFRRDRWF-------------------------------------------
------------------------------------------------------------
--MEPNQST--------------------------------PLSTTPAPAPT-TSAIPYP
VKLYPNWTIRDSTLAEY---------------EGSNSTTLNT-------PEPEHLGLLAS
GEAIF------------------TYLVPALLHLN-GYLMAVF--IYRFAD-NEQL-QSLV
ERVFILS----------------SNPRRLVLTL--WLYF-GLGLVWLGV--SIAYVTLLG
V--DGIT-----VSERFLSFG-WTE-----RTMAGWA-----------------------
-------THAA-EVLRALLTVTLFFHDLVQMVVIVSYGLMCYMLRCYLKALKEKLLLHTI
EP-LNWMR-----------------EICEFRKLLHHLNTKISLP----------------
--VASLTVLNLSYTVSSVAHLFH----------------------------DMTA-----
--------------CP------INIF-TASLANIL-LWLVIALVPFFQ------------
-------AASLTVTCRQTQSCGHLISIRPF----VHRNTSSEDLNTVLLYASSLKMSAKL
FRMPVSAH----------------------------------------------YL----
---------------------------C-------FL---VLVCFI--------------
GVLTFGM-----------------------------------------------------
-------------------------------------------C----------------
LNI--------------------------------------------SL-------GRL-
-------------
>Limulus_polyphemus_XP_022252939.1_uncharacterized_protein_LOC106468871_isoform_X1
MS----------------------------------------------------------
------------------------------------------------------------
------------------------------------------------------------
------------------------------------------------------------
------------------------------------------------------------
------------------------------------------------------------
------------------------------------------------------------
------------------------------------------------------------
------------------------------------------------------------
------------------------------------------------------------
------------------------------------------------------------
------------------------------------------------------------
------------------------------------------------------------
------------------------------------------------------------
------------------------------------------------------------
------------------------------------------------------------
----------------------------------YSIHGQVQNASLFI------------
------------------------------------------------------------
--------PNKHSDMTTVP-----------------------------------------
------------------------------------------------------------
-----------------------------------------TVLTADSSNH---------
-----QFRRFSSQTDPDEI---NISSHSNT------------------ISD-GGAFVSVE
ASN---------------------------------------------------------
----------------------YSDFQSVEVSTSA------------V------------
----------------------LHYCKRKILIPYFRLLALLGWRPLLS-----PGTPQ-D
VNVCV-KV--------------------------------------FNTGYTITVLAFIV
IGYILQYAACFRRDGFGPYVM---------------------ERSVLPQLKVTS------
------------------------------------------------------------
--ARPSS-LFLYHY------------------------PLEFNNSYYKHLSF--------
--------------------------------PIQPQT--QQHCNG--------------
-------------------SAVGIYILPDVLHLS-SYIYVLY--QMRVPE-REQL-EHLM
ERVFLQTT---------VTHAWHLSQRKLIRRL--RAFL-GMGLCWVLL--SVSPQILHM
M------------SDFEINFT-WMN------------------------------PHYNF
LR----------ILLIVLMLVTLLWNDIVCVAIATSYSVHCQLIISYLENISYAVREKTL
SF-QEFYK-----------------EIMEARKFINYLNEDQAVG----------------
--VSLLILNYGCQTTTAIYGFVSDTSNSTR---------------------DVFIF----
---------------------------ISVLSSVV-LWIILLAFPVIQ------------
-------AARLTSSCRALRKLGHELRARPF----GYQDTSQDDLDSVLLYTTSLKMQAKL
FRTPVRGA----------------------------------------------YL----
---------------------------I-------LG---LTVLSF--------------
ILLLLAQ-----------------------------------------------------
-------------------------------------------L-------------N-D
IHLG--------------------------------------------------------
-------------
>Harmonia_axyridis_XP_045472084.1_uncharacterized_protein_LOC123678871_isoform_X1
------------------------------------------------------------
------------------------------------------------------------
------------------------------------------------------------
------------------------------------------------------------
------------------------------------------------------------
------------------------------------------------------------
------------------------------------------------------------
------------------------------------------------------------
------------------------------------------------------------
------------------------------------------------------------
------------------------------------------------------------
------------------------------------------------------------
------------------------------------------------------------
------------------------------------------------------------
------------------------------------------------------------
------------------------------------------------------------
---------------------------------------------M--------------
------------------------------------------------------------
----------------ESD-----------------------------------------
------------------------------------------------------------
-------------------------------------------ENVGTEQ----------
----------RQF-LVDGEYL--------------------------------INVKDHV
IADI--------------------------------------NPEASS------------
-----------------------------TYSATT------------I------------
----------------------LNYFQEKMITPYLRLMRLMSLRPLIT-----AQ----E
NCAFF-EC--------------------------------------LNFFYVLILLLLMI
AGYFLQYMSCFRRDRGFCYVV---------------------------------------
------------------------------------------------------------
---QTTD-MYSAV-----------------------------GVSE--------------
-----------------------------------KFIQ-DKICY---------------
GSTVF------------------SFILPGCLHLV-AYLHAIY--VMRRSD-DDQI-SLLM
ERVILASSNLSNG---------FIVQKKLMKTL--WIFL-TVSAIWMLM--SSISIASMT
-------------YEGNIDFK-W--------IPET---------------------RSPN
LD----------ITLKVLLVATILWHDMIEGIIIANYCIQTQLLISYLFFLRERLLQYAV
EP-IKWMR-----------------DIEEFRKMLNYVNSEVSLS----------------
--VSIFTLVNISYAISGILWLLKLD--------------VV----------DKKP-----
----------------------MPIV-GISLMIIL-LWIFIAVIPFIQ------------
-------AIRLSNACEMLKDVGHKVRIQPF----VHSGTPTSELDSVLLFTSTLRINAKL
FNNIVTGS----------------------------------------------NL----
---------------------------C-------FC---LVITCI--------------
GILVLGM-----------------------------------------------------
-------------------------------------------C-------------H-Y
LAF---------------------------------------------------------
-------------
>Anopheles_maculipalpis_XP_050067239.1_uncharacterized_protein_LOC126556082
------------------------------------------------------------
------------------------------------------------------------
------------------------------------------------------------
------------------------------------------------------------
------------------------------------------------------------
------------------------------------------------------------
------------------------------------------------------------
------------------------------------------------------------
------------------------------------------------------------
------------------------------------------------------------
------------------------------------------------------------
------------------------------------------------------------
------------------------------------------------------------
------------------------------------------------------------
------------------------------------------------------------
------------------------------------------------------------
------------------------------------------------------------
------------------------------------------------------------
--------------MDQSS-----------------------------------------
------------------------------------------A-----------------
-----------------------------------VGATTISSSSLSTASNVLTH-----
-------APDAS-HSSDMECI-------------------------------KENVIIDE
ITE---------------------------------------------------------
-----------------------------AEPTSV------------T------------
----------------------LRFCKRKFLRPYVIILAMAGLRPNSS-----------D
VEFLG-RC--------------------------------------VGHLQTILVLLFLF
IGYILQFMCGFRRDRGF-------------------------------------------
------------------------------------------------------------
--IGPNQST--------------------------------PLSTTPSALSTATSMFPDT
VKLYPKWTSPDQTIDDY---------------DGNNNITLNT-------HEPGHLGLLAS
GEAIF------------------TYLVPALLHLN-GYLLAVF--IYRFAD-NEQL-QSLV
ERVFILS----------------SNPRRLVLTL--WLYF-GLGMVWLGV--SIAYVTLLG
V--DGIT-----VFERFLSFG-WTG------ALTGW------------------------
---------TA-EVVRSLLIVMLFFHDLVQMVVIVSYGLMCYMLRCYLKALKEKLLLHTI
EP-LNWMR-----------------EICEFRKLLHHLNTKISLP----------------
--VASLTVLNLSYAVSSVAHLFH----------------------------DMTA-----
--------------CP------INIF-TASLANIL-LWLVIALMPFFQ------------
-------AASLTVTCRQTQSCGHLISIRPF----VHRNTSSEDLNTVLLYASSLKMSAKL
FRMPVSAH----------------------------------------------YL----
---------------------------C-------FL---VLVCFI--------------
GVLTFGM-----------------------------------------------------
-------------------------------------------C----------------
LNI--------------------------------------------SL-------GRW-
-------------
>Anopheles_albimanus_XP_035786205.1_uncharacterized_protein_LOC118463619
------------------------------------------------------------
------------------------------------------------------------
------------------------------------------------------------
------------------------------------------------------------
------------------------------------------------------------
------------------------------------------------------------
------------------------------------------------------------
------------------------------------------------------------
------------------------------------------------------------
------------------------------------------------------------
------------------------------------------------------------
------------------------------------------------------------
------------------------------------------------------------
------------------------------------------------------------
------------------------------------------------------------
------------------------------------------------------------
------------------------------------------------------------
------------------------------------------------------------
--------------MDQST-----------------------------------------
------------------------------------------T-----------------
-------------------------------------AATISSSSLSTCSNALTHHQHQH
H------GPDASLLGSDMECI-------------------------------EENVIIDE
ITE---------------------------------------------------------
-----------------------------AEPTSV------------T------------
----------------------LRYCKRKFLRPYVIILALAGIRPSST-----------D
LEFLG-RW--------------------------------------VGHLQTALVLCMLC
LGYVLQFLCGFRRDHGF-------------------------------------------
------------------------------------------------------------
--PTTNDVI--------------------------------PAFAAPAAATVSGVAT---
----KSWSADASRAYETSNG--STTWKPL--ASTGGDSSPNRTHLI---IETDHSGLAGS
GEAIF------------------IYLIPALLHLN-GYLLAVF--IYRCAD-NEQL-QSLV
ERVFILS----------------NNPRRLVRTL--WLYF-GLGVGWLGA--SIAYVLVLG
G--DSTS-----AYERFTTFR-W--------PLHFNA-----------------------
-------SPTA-EMLKGILTVTLFCHDLVQMVVILSYSLICYLLRCYLKALKEKLLLHTI
EP-LNWMR-----------------EICEFRKLLYHLNTRISLP----------------
--VASLTVLNLSYTVSSVVHLFR----------------------------DMTA-----
--------------CP------INIF-TASLANIL-LWLFISLMPFFQ------------
-------AASLTVTCRQTQSCGHLISIRPF----VHRNTSSEDLNTVLLYASSLKMSAKL
FRMPISAH----------------------------------------------YL----
---------------------------C-------FF---VLVCFI--------------
AILTFGM-----------------------------------------------------
-------------------------------------------C----------------
LNI--------------------------------------------SL-------GAH-
-------------
>Anopheles_gambiae_str._PEST_XP_314507.4_AGAP010540-PA
------------------------------------------------------------
------------------------------------------------------------
------------------------------------------------------------
------------------------------------------------------------
------------------------------------------------------------
------------------------------------------------------------
------------------------------------------------------------
------------------------------------------------------------
------------------------------------------------------------
------------------------------------------------------------
------------------------------------------------------------
------------------------------------------------------------
------------------------------------------------------------
------------------------------------------------------------
------------------------------------------------------------
------------------------------------------------------------
------------------------------------------------------------
------------------------------------------------------------
--------------MDQSS-----------------------------------------
------------------------------------------A-----------------
-----------------------------------VGATTISSSSLSTTSNVLTH-----
-------APDAS-HSSDMECI-------------------------------DENVIIDE
ITE---------------------------------------------------------
-----------------------------AEPTSV------------T------------
----------------------LRFCKRKFLRPYVVILAIAGLRPSSS-----------D
VEFLG-RW--------------------------------------IGHLQTFLVLLLLI
VGYMLQFLCGF-------------------------------------------------
------------------------------------------------------------
-------------------------------------------------------SIGDR
Y---------------FL------------TESGNLTINLNR--------EPGHLGLLAS
GEAIF------------------IYLVPALLHLN-GFILAVF--IYRFAD-NEQL-QNLI
ERVFILS----------------SNPRRLVLTL--WLYF-GLGLVWLGV--SIAYVTLIG
I--DGVT-----VFERFLSFG-WTG------GLARW------------------------
-------THTG-ELLRALLSVTLFLHDLVQMVVIVSYGLMCYMLRCYLKALKEKLLLHTI
EP-LNWMR-----------------EICEFRKLLHHLNTKISLP----------------
--VASLTVLNLSYTVSSVAHLFH----------------------------NMTA-----
--------------CP------INIF-TASLANIL-LWLVIALVPFFQ------------
-------AASLTVTCRQTQSCGHLISIRPF----VHRNTSSEDLNTVLLYASSLKMSAKL
FRMPVSAH----------------------------------------------YL----
---------------------------C-------FL---VLVCFI--------------
GVLTFGM-----------------------------------------------------
-------------------------------------------C----------------
LNI--------------------------------------------SL-------GRL-
-------------
>Bradysia_coprophila_XP_037042344.1_uncharacterized_protein_LOC119078748_isoform_X1
------------------------------------------------------------
---------------------------------------------MAGI-----------
------------------------------------------------------------
------------------------------------------------------------
------------------------------------------------------------
------------------------------------------------------------
------------------------------------------------------------
------------------------------------------------------------
------------------------------------------------------------
------------------------------------------------------------
------------------------------------------------------------
------------------------------------------------------------
------------------------------------------------------------
------------------------------------------------------------
------------------------------------------------------------
------------------------------------------------------------
-------------------------------------------ACQ--------------
------------------------------------------------------------
----------------SSS--------------------------------------NSI
-----------------------------------PRNDRE-------------------
---------------------------------------ELVGSSFNINSR---------
----------GSL-DFD------------------------------------------S
LND------------------------------------VDVIVDVTES-----------
------------------------------EPTSI------------V------------
----------------------LSFCQRRFLLPYVNILGVVGLRPITV-----------D
SSQCS-IW--------------------------------------FGHLQTLFVIVLLL
IGYLIQSFTGFRRDRGV-------------------------------------------
--------------TTQNVM-------ITFD-----------------------------
---------------------------NYLNE----------------------------
-----------------------------------SHTT---F-----------------
GETIF------------------VFVVPSLLHFI-GFISAVY--VLRIAD-NEQL-QNLV
ERVFILC----------------QLPNRLFLML--WFYI-SCGLIWLLL--MASCIVFVE
SHSPGIT-----ENLKAFRNI---------------S---------------------PD
FQ----------YWISIILIASIIGHDLVQVVVLSSYAIQCYLLRHYLYILNDKLIQNTI
EP-IDWMR-----------------EMCEFRKLLHHLNKKTAKP----------------
--VCFFTVLNITYAIAGFAYLIK----------------TYV---------E-SN-----
--------------AP------IKMF-SMNVGNIL-LWLVIAFYPFFQ------------
-------GAALTEACMVARTSGHQIRIRPF----VHHNTSSEDLNSVLLYSSSLQMSAKL
FRMPIQGN----------------------------------------------YL----
---------------------------F-------CV---ILILLV--------------
VILAMGM-----------------------------------------------------
-------------------------------------------C----------------
VK--V-Y-----------------------------------------L-------GLS-
-------------
>Aedes_aegypti_XP_021705968.1_uncharacterized_protein_LOC5565490
------------------------------------------------------------
------------------------------------------------------------
------------------------------------------------------------
------------------------------------------------------------
------------------------------------------------------------
------------------------------------------------------------
------------------------------------------------------------
------------------------------------------------------------
------------------------------------------------------------
------------------------------------------------------------
------------------------------------------------------------
------------------------------------------------------------
------------------------------------------------------------
------------------------------------------------------------
------------------------------------------------------------
------------------------------------------------------------
------------------------------------------------------------
------------------------------------------------------------
--------------MNSTPRER----------------------------------DKSH
------------------------------------------------------------
---------------------------------------TTNERSTCSSLNLLHA-----
-------L-SDD---SEIDCL-------------------------------EENIVIDE
ITE---------------------------------------------------------
-----------------------------LEPTSM------------V------------
----------------------LRYCKGKFLRPYVCILGLVGLRPNAV-----------D
VD-LC-TL--------------------------------------LGHLQSIMVLTLLL
AGYVLQYLSGFRRDRGFST-----------------------------------------
------------------------------------------------------------
--LDPPP--------------AIGELSHQISTT---------NDDFPAPVTTPVPTS---
--------------------------------VGFATVS----------GSIMKTIMLNT
SEMIF------------------IYIIPALLHLG-GFVIGIY--IYRFAD-NEHL-QCLI
EKVFILC----------------NVPRRLVVTL--WVYF-ILGALWLAG--STAYVYLLT
L--KHSY-----VIASFP--R-WNS----WDEL---------------------------
-------DPTERDYVRIFLCVSLFFHDLVQVVIIISYSLMCYLLRCYLVGLKEKLLLHTI
EP-LNWMR-----------------EICEFRKLLHHLNAKISLP----------------
--VACLALLNLSYMFSSVVHLFQ----------------------------DMNS-----
--------------CP------IRVF-SYTVANVL-LWLVISLMSFFQ------------
-------AASLTASCRQTQTCGHLISIRPF----VHRNTSSEDLNTVLLYASSLNMSAKL
FRMPINAH----------------------------------------------YL----
---------------------------C-------FV---VFVSIL--------------
ALLTFGM-----------------------------------------------------
-------------------------------------------C----------------
LSL--------------------------------------------AI-------GGDV
P------------
>Coccinella_septempunctata_XP_044750271.1_uncharacterized_protein_LOC123310715_isoform_X1
------------------------------------------------------------
------------------------------------------------------------
------------------------------------------------------------
------------------------------------------------------------
------------------------------------------------------------
------------------------------------------------------------
----------------------------------------------------------MS
FILYESKVKNV-------------------------------------------------
------------------------------------------------------------
---------------------------------------PVPDTAK--------------
------------------------------------------------------------
------------------------------------------------------------
------------------------------------------------------------
------------------------------------------------------------
------------------------------------------------------------
------------------------------------------------------------
------------------------------------------KREM--------------
------------------------------------------------------------
----------------ECD-----------------------------------------
------------------------------------------------------------
-------------------------------------------NQVRTQQ----------
----------RDY-LEEAEYL--------------------------------INVKEHV
IAEI--------------------------------------NPEASS------------
-----------------------------TYSATT------------I------------
----------------------LNYFQEKMISPYLRLLSLMSLRPLLT-----IQ----E
NSPLL-EF--------------------------------------VNIFYVTVLMLFMI
FGYFLQYMSCFRRDRGFCYLI---------------------------------------
------------------------------------------------------------
---QNPN-IYEGV-----------------------------GVSE--------------
-----------------------------------KYIQ-EKICY---------------
GSTVF------------------SFILPGSLHLI-AYLHAIY--VMRSSD-DDQI-SLLM
ERVILASSNLSNG---------FIVQKKLMKTL--WVFI-SVSVVWILM--SSISIASMT
-------------NEGNIDFK-W--------IPES---------------------RSPT
ID----------ICLKVLLVATILWHDMIEGIIIANYCIQTQLLISYLFFLRERLLQYAV
EP-IKWMR-----------------DIEEFKKMLNYVNSEVATS----------------
--VSIFTLVNISYAISGILWLLKLD--------------VI----------DKKT-----
----------------------IPIL-GISLMIIL-LWIFISTIPFVQ------------
-------AIRLTNACEMLKDVGHKVRIQPF----VHSGTPIAELDSVLLFTSTLRIHAKL
FSNIVTGS----------------------------------------------NL----
---------------------------L-------FC---LVITCI--------------
GILVLGM-----------------------------------------------------
-------------------------------------------C-------------H-Y
LAF---------------------------------------------------------
-------------
>Contarinia_nasturtii_XP_031630458.1_uncharacterized_protein_LOC116345334_isoform_X1
------------------------------------------------------------
--------------------------------------MITTSSEESLI-----------
------------------------------------------------------------
------------------------------------------------------------
------------------------------------------------------------
------------------------------------------------------------
------------------------------------------------------------
------------------------------------------------------------
------------------------------------------------------------
------------------------------------------------------------
------------------------------------------------------------
------------------------------------------------------------
------------------------------------------------------------
------------------------------------------------------------
------------------------------------------------------------
------------------------------------------------------------
-------------------------------------------DVQ--------------
------------------------------------------------------------
----------------GSS--------------------------------------GSQ
-----------------------------------PEGSNS-------------------
---------------------------------------DLV------------------
-----------RL-DNE------------------------------------------N
LDD------------------------------------I-VIDYLIDS-----------
------------------------------EPTSA------------I------------
----------------------LSFCQRKFLLPYVYILSLVGLRPITI-----------D
TSDLV-AY--------------------------------------LGHIQTVFVVVILT
TGYFIQYFSYFRRDRGF-------------------------------------------
--------------TNT-----------TYP-----------------------------
-PIEPPL--------------------QFSSP----------------------------
-----------------------------------KQVT-AYY-----------------
GETIF------------------VYGVSSILHFC-GFLASTY--VFRIAD-NEQL-QNLV
ERVFILH----------------NFPNKLIYML--WSHI-ACGILWLTL--MTSHLIVME
------T-----DNIDVMKII-W---------LGEPT---------------------AN
TQ----------TIAKILLVVTTFAQDLLQVIVLTSYSIQCYLLRRYISILQAKLLQNTI
DS-LDWMR-----------------EMSEFRKLLSHLNTKVAMP----------------
--VCLFTILNLSYTFSSIVYFIK----------------IYN---------QFTN-----
--------------N--------KIV-IMAVINIL-LWLILGLYPFFQ------------
-------AAALTYACESAQTCGHQVRIKPY----VHYNTSLEELNSILLYASSLRMSAKL
YRMPIHGS----------------------------------------------YV----
---------------------------F-------FI---ILCIVV--------------
STLTFGM-----------------------------------------------------
-------------------------------------------C----------------
LN--I-S-----------------------------------------L-------GIVQ
P------------
>Anopheles_darlingi_XP_049538662.1_uncharacterized_protein_LOC125953252
------------------------------------------------------------
------------------------------------------------------------
------------------------------------------------------------
------------------------------------------------------------
------------------------------------------------------------
------------------------------------------------------------
------------------------------------------------------------
------------------------------------------------------------
------------------------------------------------------------
------------------------------------------------------------
------------------------------------------------------------
------------------------------------------------------------
------------------------------------------------------------
------------------------------------------------------------
------------------------------------------------------------
------------------------------------------------------------
------------------------------------------------------------
------------------------------------------------------------
--------------MDQST-----------------------------------------
------------------------------------------T-----------------
-------------------------------------AATISSSSLSTCCNALTHQQHHH
HH--HHQGADASLLGSDMECI-------------------------------EENVIIDE
ITE---------------------------------------------------------
-----------------------------AEPTSV------------T------------
----------------------LRYCKRKFLRPYVIILALAGIRPSST-----------D
LEFLG-RW--------------------------------------VGHLQTTLVLCLLC
LGYVLQFLCGFRRDHGF-------------------------------------------
------------------------------------------------------------
--PTTNDI-------------------------------------TPAAATTGASV----
----KSWFTFTSRAHEASNGAESTTWNPLVAASNDSEVSPNRTHL----IEAEHTGFAGS
GEAIF------------------IYLIPALLHLN-GYLLAVF--IYRFAD-NEQL-QCLV
ERVFILS----------------NNPRRLVRTL--WLYF-GLGVGWLGA--SIAYILLLG
G--DSAS-----AYDRFTSFR-W--------PLHFNA-----------------------
-------SPTAPDLLRAILTVTLFCHDLVQMVVIVSYSLICYLLRCYLKALKEKLLLHTI
EP-LNWMR-----------------EICEFRKLLYHLNTRISLP----------------
--VASLTVLNLSYTVASVVHLFR----------------------------DMTA-----
--------------CP------INIF-TASLANIL-LWLFISLMPFFQ------------
-------AASLTVTCRQTQSCGHLISIRPF----VHRNTSSEDLNTVLLYASSLKMSAKL
FRMPISAH----------------------------------------------YL----
---------------------------C-------FF---VLVCFI--------------
AILTFGM-----------------------------------------------------
-------------------------------------------C----------------
LNI--------------------------------------------SL-------GTH-
-------------
>Anopheles_merus_XP_041784107.1_uncharacterized_protein_LOC121599995
------------------------------------------------------------
------------------------------------------------------------
------------------------------------------------------------
------------------------------------------------------------
------------------------------------------------------------
------------------------------------------------------------
------------------------------------------------------------
------------------------------------------------------------
------------------------------------------------------------
------------------------------------------------------------
------------------------------------------------------------
------------------------------------------------------------
------------------------------------------------------------
------------------------------------------------------------
------------------------------------------------------------
------------------------------------------------------------
------------------------------------------------------------
------------------------------------------------------------
--------------MDQSS-----------------------------------------
------------------------------------------A-----------------
-----------------------------------VGATTISSSSLSTTSNVLTH-----
-------APDAS-HSSDMECI-------------------------------DENVIIDE
ITE---------------------------------------------------------
-----------------------------AEPTSV------------T------------
----------------------LRFCKRKFLRPYVIILAIAGLRPSSS-----------D
VEFLG-RW--------------------------------------VGHLQTFLVLLLLI
VGYMLQFLCGFRRDHGI-------------------------------------------
------------------------------------------------------------
--IEPIQPL--------------------------------PITTTP-GWTTTTTTIPDV
VKQSPNWTGTGEETSDFL------------TESGNVTKNLNR--------EPGHLGLLAS
GEAIF------------------IYLVPALLHLN-GFILAVF--IYRFAD-NEQL-QNLI
ERVFILS----------------SNPRRLVLTL--WLYF-GLGLVWLGV--SIAYVTLIG
I--DGVT-----VFERFLSFG-WTG------GLARW------------------------
-------THTG-ELLRALLSVTLFLHDLLQMVVIVSYSLMCYMLRCYLKALKEKLLLHTI
EP-LNWMR-----------------EICEFRKLLHHLNTKISLP----------------
--VASLTVLNLSYTVSSVAHLFH----------------------------NMTA-----
--------------CP------INIF-TASLANIL-LWLVIALVPFFQ------------
-------AASLTVTCRQTQSCGHLISIRPF----VHRNTSSEDLNTVLLYASSLKMSAKL
FRMPVSAH----------------------------------------------YL----
---------------------------C-------FL---VLVCFI--------------
GVLTFGM-----------------------------------------------------
-------------------------------------------C----------------
LNI--------------------------------------------SL-------GRL-
-------------
>Anopheles_funestus_XP_049294385.1_uncharacterized_protein_LOC125769628
------------------------------------------------------------
------------------------------------------------------------
------------------------------------------------------------
------------------------------------------------------------
------------------------------------------------------------
------------------------------------------------------------
------------------------------------------------------------
------------------------------------------------------------
------------------------------------------------------------
------------------------------------------------------------
------------------------------------------------------------
------------------------------------------------------------
------------------------------------------------------------
------------------------------------------------------------
------------------------------------------------------------
------------------------------------------------------------
------------------------------------------------------------
------------------------------------------------------------
--------------MDQSS-----------------------------------------
------------------------------------------A-----------------
-----------------------------------VGATAISSSSLSTSSNVLTH-----
-------VPDAS-HSSDMECI-------------------------------EENVIIDE
ITE---------------------------------------------------------
-----------------------------AEPTSV------------T------------
----------------------LRFCKRKFLRPYVLILAMAGLRPSSS-----------D
VEMLG-RW--------------------------------------VGHLQTILVLLLLF
IGYALQFMCGFRRDHGL-------------------------------------------
------------------------------------------------------------
--IEPNQSL--------------------------------PVSTTPPGWTTISPMALET
IKLFANWTTQNHTPHST---------------EERSNTTPTT--------ELEHFGLLAS
GEAIF------------------IYLVPALLHLN-GYLLAVF--IYRFAD-NEQL-QSLV
ERVFILS----------------SNPRRLVLTL--WLYF-GLGLVWLGV--STAYVTLLG
V--DGIT-----VFERFVSFG-WAG------KLARW------------------------
-------THTA-EMLRASLALTLFFHDLVQMVVIVSYGLMCYMLRCYLKALKEKLLLHTI
EP-LNWMR-----------------EICEFRKLLHHLNTKISLP----------------
--VASLTVLNLSYTVSSVAHLFH----------------------------DMTA-----
--------------CP------INIF-TASLANIL-LWLVIALMPFFQ------------
-------AASLTVTCRQTQSCGHLISIRPF----VHRNTSSEDLNTVLLYASSLKMSAKL
FRMPVSAH----------------------------------------------YL----
---------------------------C-------FL---VLVCFI--------------
GVLTFGM-----------------------------------------------------
-------------------------------------------C----------------
LNI--------------------------------------------SL-------DRL-
-------------
>Haliotis_rufescens_XP_046326722.2_uncharacterized_protein_LOC124111153_isoform_X1
------------------------------------------------------------
------------------------------------------------------------
------------------------------------------------------------
------------------------------------------------------------
------------------------------------------------------------
------------------------------------------------------------
------------------------------------------------------------
------------------------------------------------------------
------------------------------------------------------------
--------------------------------------------MKIKEKI---------
------------------------------------------------------------
------------------------------------------------------------
------------------------------SKEGSDPDPF----------------IPGS
FTDDR--------SYLLVMP-V--------------------------------------
------------------------------------------------------------
------------------------------------------------------------
-------------------------------------ANSHDCPHTGG------------
------------------------------------------------------------
-----------------TT---------------------------ATS-RGPS-PPKSQ
--------------------------------------------SSIPA----------T
IQEE----------------------L----------YGSEELYSNSSS-L---------
---------TTS-------------------------------------AV------KVE
ISD---------------------------------------------------------
--------IGEG----------------SLNLTTS------------A------------
----------------------LRKCKQLVLRPYWMLLMFIGWRGFGR-----ESI--NS
GGRRW-KV--------------------------------------LNMVYPVLIILLLL
YTYIYEMVACEWKLDVKKDTQSSK----------------------TTAVTI--------
------------RPTPPSNET------NTTT-QY--------------------------
--IPLYP-L-----------------DPAETVEA--------NL-T--------------
----------------------------------QTDSP-PLACE---------------
-------------------HVITTYVIPNFLHFI-AYIMGFI--YFRIHD-NEHL-YALM
EKVFLQATPLQSR---------TASQKKMIRKL--RCFL-ACGTIWVLL--TLCLQGLYV
-----------------WAFN-FPG----LAIFQQI-------------------GRECH
W------------ILFVFELVGRMVLNAVNLAVVVNYATQCEMILFFVRGLTLRLQEKST
DL-RTAMK-----------------DVLMLRQTLSMLNGSISKM----------------
--TSLTSVILGELTIIGISILALN---------------------------KYN------
---------------------TVKVW-TYRSIFPV-IWALMLSFPLFQ------------
-------AARVNSVCRRIKKISLEMRV--F----GYKNNSQLDLDSFLLFVGHTNLKAKL
FHIPIQPS----------------------------------------------YV----
---------------------------I-------SI---LVLGAF--------------
VLLILFQ-----------------------------------------------------
-------------------------------------------T-------------S-S
I----GPVDYIF------------------------------------------------
-------------
>Gigantopelta_aegis_XP_041358803.1_uncharacterized_protein_LOC121375421
------------------------------------------------------------
------------------------------------------------------------
------------------------------------------------------------
------------------------------------------------------------
------------------------------------------------------------
------------------------------------------------------------
------------------------------------------------------------
------------------------------------------------------------
------------------------------------------------------------
--------------------------------------------MQ-EPPV---------
------------------------------------------------------------
------------------------------------------------------------
------------------------------AKNPNDPDPF----------------IPGS
FSDDR--------SYLLKMA-N--------------------------------------
------------------------------------------------------------
------------------------------------------------------------
-------------------------------------GDNADVPEGHQ------------
------------------------------------------------------------
-----------------RS---------------------------L----------SSK
--------------------------------------------SDIPA----------T
IQEE----------------------M----------FPSNDLFSNSSS-L---------
---------THS-------------------------------------TV------KVE
ITD---------------------------------------------------------
-------VVGDG----------------SVNLTTS------------A------------
----------------------LRVCKKQVLRPYWALLMFIGWRGFGK-----ERV--YS
GSLHW-RI--------------------------------------VNVVYPSVIVLLLI
YTYIYEMVACEWKLNLKKDTLVI-----------------------VPTTTP--------
------------LTTHAANTT------NKTT-IY--------------------------
---PFVT-M-----------------VPAKIITT--------NLST--------------
----------------------------------DATRP-PLACE---------------
-------------------HIITTYIIPNILHFV-AYLMGLY--YFRIQD-NEQL-YALM
EKVFLQAAPLQNR---------AASQQIVVRKL--RLFL-VCGVLWVIL--TLVLQGLYV
-----------------WAFK-FPQ----LLFFKKL-------------------GHEVH
W------------VLFAIELLGRMVLNSVILAVVVNYGTQCEMILFYVMGIALRLQEKST
DL-KTAMK-----------------DMLLLRQSISLLNGTMSKM----------------
--TSLTSVILAELSIIGVSILALN---------------------------KYD------
---------------------LVRVW-VYRSIFPV-IWILMLSFPLFQ------------
-------AARVNSVCRRLKKISLEMRV--F----GYKNNSQLDLDSFLQFVGQTRLKAKL
FHIPIQPS----------------------------------------------YV----
---------------------------I-------SI---LVLTAF--------------
VLLILFQ-----------------------------------------------------
-------------------------------------------T-------------S-S
I----GPIDYIF------------------------------------------------
-------------
>Culex_quinquefasciatus_XP_038110207.1_uncharacterized_protein_LOC6044177
------------------------------------------------------------
------------------------------------------------------------
------------------------------------------------------------
------------------------------------------------------------
------------------------------------------------------------
------------------------------------------------------------
------------------------------------------------------------
------------------------------------------------------------
------------------------------------------------------------
------------------------------------------------------------
------------------------------------------------------------
------------------------------------------------------------
------------------------------------------------------------
------------------------------------------------------------
------------------------------------------------------------
------------------------------------------------------------
------------------------------------------------------------
------------------------------------------------------------
--------------MQ--------------------------------------------
------------------------------------------------------------
-------------------------------------------HSLSSSTNLMFI-----
-------MPSED---SEVECN-------------------------------EENVVIDE
ITE---------------------------------------------------------
-----------------------------SEPTSV------------I------------
----------------------LRFCKKEFLRPFVCILGLVGLRPNAV-----------D
RD-LA-TL--------------------------------------LGHLQSITVLALLL
AGYVLQYLSGFRRDRGF-------------------------------------------
------------------------------------------------------------
--LDP---------------------EQQLTYGGG------HQSSGPAAPPTN-------
------------------------------------STTQPT-------AAITKTMLVNT
GEMIF------------------IYIIPALLHLG-GFVMAAY--IYRFAD-NEQL-QCLI
ERVFILC----------------SKPRRLVATL--WVYF-GLGTLWLAG--SVVYIGMLV
L--QPTTTPTNPTTAKLPP-L-LD------DVL---------------------------
-------GP---DYTRGLLCVALLFHDLVQMVVIVSYSLMCFLLRCYLRGLKAKLLLHTI
EP-LNWMR-----------------EICEFRKLLHHLNTRISLP----------------
--VACLTLLNLSYTLSSVTHLVQ----------------------------DINA-----
--------------CP------IRVF-SFTIANVL-LWMVISLTPFFQ------------
-------AASLTVTCRQTQSCGHLISIRPF----VHRNTSSEELNTVLLYASSLQMSAQL
FRVPINAH----------------------------------------------YL----
---------------------------C-------FL---VLVCVI--------------
ALLTFGM-----------------------------------------------------
-------------------------------------------C----------------
LSL--------------------------------------------AL-------GG--
-------------
>Limulus_polyphemus_XP_022252691.1_uncharacterized_protein_LOC111088082_isoform_X1
------------------------------------------------------------
------------------------------------------------------------
------------------------------------------------------------
------------------------------------------------------------
------------------------------------------------------------
------------------------------------------------------------
------------------------------------------------------------
------------------------------------------------------------
------------------------------------------------------------
------------------------------------------------------------
------------------------------------------------------------
------------------------------------------------------------
------------------------------------------------------------
------------------------------------------------------------
------------------------------------------------------------
------------------------------------------------------------
------------------------------------------------------------
------------------------------------------------------------
--------------MSGLA-----------------------------------------
------------------------------------------------------------
----------------------------------------MTMSTATTSSE---------
-----PCLGESSHVDIDE-----------------------------------GSFVNVD
ISH---------------------------------------------------------
----------------------IIDFQPVEISTSA------------I------------
----------------------LHYCKRKILIPYFKLLALLGWRPLYY-----PATPQ-D
VGMCV-KV--------------------------------------FNTGYTITVVLLIL
VGYVLQYAACFRRDGFGSY------------------------SKVEAEFKLTS------
------------------------------------------------------------
--VSPSS-LFYDQY------------------------SLEANMSFYNHLSF--------
--------------------------------PGESEI--QEYCND--------------
-------------------NVVSVYLLPAFLHFV-SYMYVLY--QMRVPE-REQL-EHLL
ERVFLQAT---------VTHAWHVAQRKLIRTL--RTFL-GMGVFWALV--SVSPQILHL
I------------AGVKISFT-WMD------------------------------PHSYT
LR----------IVLITLLMVTLMWNDIICVAIATSYSIHCQLIISYLENIDHAVREKRV
SF-LEFYK-----------------EIMEARKFISYLNEDQAVG----------------
--VSLVILNYGCKTTTAVYGFLSGTSSYTS---------------------DVFIL----
---------------------------LSVSVSVF-LWIILVAFPVVQ------------
-------AARLTSSCWALKKLGHEIWIRPF----GYQDTIQEDLDSVLLFTTSLQMRAKL
FRTPVYGS----------------------------------------------SL----
---------------------------I-------LV---CRVATLPLEGHTQTEVAQVM
IVLQLWS-----------------------------------------------------
-------------------------------------------L-------------DCV
IHTRP---------------Q---------------------E----KISRSQTRPGSQ-
-K-----------
>Crassostrea_gigas_XP_011448530.2_uncharacterized_protein_LOC105343036_isoform_X1
------------------------------------------------------------
-------------------------------MMKPM------------------------
------------------------------------------------------------
------------------------------------------------------------
------------------------------------------------------------
------------------------------------------------------------
------------------------------------------------------------
------------------------------------------------------------
------------------------------------------------------------
----------------------------------------GYANLQEE----LIEEDDLR
K-----------------------------------------------------------
------------------------------------------------------------
------------------------------PRGDKPPNSY----------------IVMS
------------------------------------------------------------
------------------------------------------------------------
------------------------------------------------------------
------------------------------------------------------------
------------------------------------------------------------
----------------DNS-----------------------------L-VQRDNELQHA
--------------------------------------------SDM-------------
--------------------------------------------SGDSN-----------
---------NSS-------------------------------------PI------RVD
IAD---------------------------------------------------------
-------LDGEE----------------SLNLTTT------------T------------
----------------------LRRCKKQVLRPYWRLLMFIGWRGFGR-----ESV--NS
GRMRW-TI--------------------------------------LNIVYPVFIVCLLL
YTYIYEIVACQWKLDLHKDTQVI-----------------------TTTTPT--------
------------PVSTESNVT--------DG-VS--------------------------
--LDEYQ-V-----------------TPSYGLLQ--------NLTTMRK-----------
---------------------------------IGPSEP-PEACQ---------------
-------------------HIITTYVIPNVLHFL-AYIMGVV--HFRIQE-NEQL-YAIM
EKVFLQATPSYSR---------SASQQKMIKKL--RILM-AVGAIWVAV--TLVMQGLYE
-----------------YAFN-FPQ----LLFFRKV-------------------GTTVH
W------------VLFSIELLGILVLNSVTLAVIANYVTHCEMVLFYLKGLALRLQEKST
EL-KAAMK-----------------DILFIKQNVSLLNGPVARM----------------
--TALISVIFAELTIIGIVILILN---------------------------KND------
---------------------SVKVW-IYRSFFPL-VWLFILCAPLYQ------------
-------AARVNSVSNRMKKIALEMRV--F----GYKNSSQLELDSFILFISQARMKAKL
FHVPILPQ----------------------------------------------YL----
---------------------------I-------AI---LVLGAF--------------
ILLILFQ-----------------------------------------------------
-------------------------------------------T-------------S-V
I----GPVNYWF------------------------------------------------
-------------
>Pecten_maximus_XP_033760317.1_uncharacterized_protein_LOC117342308_isoform_X1
------------------------------------------------------------
-------------------------------MVKDSYIVGY-------------------
------------------------------------------------------------
------------------------------------------------------------
------------------------------------------------------------
------------------------------------------------------------
------------------------------------------------------------
------------------------------------------------------------
------------------------------------------------------------
----------------------------------------NIKQIQEDNG----EPDKDK
P-----------------------------------------------------------
------------------------------------------------------------
------------------------------SRSPDSPSLY----------------IMSS
------------------------------------------------------------
------------------------------------------------------------
------------------------------------------------------------
------------------------------------------------------------
------------------------------------------------------------
----------------DKQ---------------------------CIL-DDTDQELQHA
--------------------------------------------STM-------------
--------------------------------------------SSGSS-----------
----------TS-------------------------------------CV------RVD
IGD---------------------------------------------------------
-------MDGEE----------------SMNLTTT------------S------------
----------------------LKLCKRQVLRPYWRLLMFIGWRGFGR-----ESI--NS
GHRGW-FY--------------------------------------LNIFYPVFIVILLL
YTYVYEVVACQWKLNIHKDTQFV-----------------------PTTTLL--------
------------PSTT-TSNT--------TP-PF--------------------------
--IHEMT-F-----------------SPAESVIPV------ENLTS-HH-----------
----------------------------------AHTHP-PEACE---------------
-------------------HIITTYVIPNILHFV-AYIMGMY--HFRIQE-NEQL-YALM
EKVFLQATPLYNR---------SISQQKMIRKL--RLFL-AVGGIWVGI--TLGMQGLYE
-----------------WAFD-FPA----LAFFRKT-------------------GNVVH
W------------ILFFVELLGIMVLNSVSLAVIANYVTQCEMTLFYIRGLALRLQEKST
EI-KAAMK-----------------DLFVVKQNLSLLNGPIARM----------------
--TSLIALIFAELIIIGISILVLN---------------------------KND------
---------------------SPKVW-CYRCIFPC-VWACMIICPLYQ------------
-------AAKVNSVCNGIKKIAVEMRV--F----GYKGSSQLELDSFLGFVGQVRLKAKI
FSIPIMPS----------------------------------------------YL----
---------------------------I-------SI---MVLTAF--------------
ILLILFQ-----------------------------------------------------
-------------------------------------------T-------------S-I
I----GPINYWF------------------------------------------------
-------------
>Crassostrea_virginica_XP_022286592.1_uncharacterized_protein_LOC111099567_isoform_X1
------------------------------------------------------------
-------------------------------MLSSVTSLLFT------------------
------------------------------------------------------------
------------------------------------------------------------
------------------------------------------------------------
------------------------------------------------------------
------------------------------------------------------------
------------------------------------------------------------
------------------------------------------------------------
--------------------------------------DPAVMHLQEE----LIEDDDLR
K-----------------------------------------------------------
------------------------------------------------------------
------------------------------SKGDHPPNSY----------------IVMC
------------------------------------------------------------
------------------------------------------------------------
------------------------------------------------------------
------------------------------------------------------------
------------------------------------------------------------
----------------DSA-----------------------------L-TPRDNELQHA
--------------------------------------------SDA-------------
--------------------------------------------SGGSN-----------
---------NSS-------------------------------------TV------RVD
IGD---------------------------------------------------------
-------MDGEE----------------SLNLTTT------------T------------
----------------------LRRCKQQVLRPYWRLLMFIGWRGFGR-----ESV--NS
GALRW-TI--------------------------------------LNIIYPVLIICLLL
YTYVYEIVACQWKLDLHKDTQVI-----------------------TTTTQT--------
------------PASTGANLS--------EG-VS--------------------------
--LDPDD-V-----------------TSLYGLLQ--------NLTSMRK-----------
---------------------------------LGPSAR-PEACR---------------
-------------------HIITTYVIPNILHFG-AYIMGMV--HFRIQE-NEQL-YAIM
EKVFLQATPSYSR---------SASQQKMIKKL--RILM-AVGAIWVAV--TLVMQGLYE
-----------------YAFD-FPQ----LLFFKKV-------------------GMTVH
W------------VLFSVEMLGILVLNSVTLAVIANYVTHCEMVLFYLRGLALRLQEKST
EL-KAAMK-----------------DILFIKQNVSLLNGPVARM----------------
--TALISVIFAELTIIGICILVLN---------------------------KND------
---------------------SIKVW-IYRSFFPL-VWLFILFGPLYQ------------
-------AARLNSVSNRMKKIALEMRV--F----GYKNTSQLELDSFILFVSQARMKAKL
FHVPILPQ----------------------------------------------YL----
---------------------------I-------AI---IVLGAF--------------
ILLILFQ-----------------------------------------------------
-------------------------------------------T-------------S-V
I----GPVNYWF------------------------------------------------
-------------
>Lucilia_sericata_XP_037820646.1_uncharacterized_protein_LOC119609783_isoform_X3
------------------------------------------------------------
----------------------------------------MLSSNAILTD----------
------------------------------------------------------------
------------------------------------------------------------
------------------------------------------------------------
------------------WDGQINVLER------------------QDLPLL--YRGA--
------------------------------------------------------------
---ARENQE-DSLNNLQTNSK-----HLGNIS----------------------------
------------------------------------------------------------
------------------RENS----------------IEKQRNIHKTISTDNH--NNIV
------------------------------------------------------------
------------------------------------------------------------
--------------------------------DDRDA-----------------------
------------------------------------------------------------
-----------------------------SI-YGAISE----------------------
------------------------------------------------------------
-------------------------------------------SLT--------------
------------------------------------------------------------
----------------GRH--------------------------------------ECH
-------------------------------------DNIS-------------------
---------------------------------------RASSSRFGSIYQQVAA-----
---------GSSM-LAD------------------------------------------S
ITE------------------------------------I-MSDDYQND-----------
-----------------------------HEPTSA------------I------------
----------------------LDYCKRKVLRPYVAILSLVGLNPIST-----------D
TTRCK-AY--------------------------------------LSYLQCTILIIILL
FGYFLQYLSAYRGDRGF-------------------------------------------
--------------STN-----------TKN-----------------------------
--VESID--------------------ESKD-----------------------------
------------------------------------DSA-YTI-----------------
GELLF------------------GFIIPCSLDLA-GYVSAVI--ICKFID-HEQL-QNLI
ERTFLMS----------------MQPKKLFRTF--WLHI-VGAFVLCCC--LYAYFIPVV
-----IL-----QSP-IIPYK-W---------FGDLE---------------------TI
WQ----------LFVK--------------------------------------------
-------------------------EILQFRKLLERLNNNVSLP----------------
--VSFFVIMNMAYAFAGFVYMFK----------------DF----------DFHY-----
--------------CA------MKTV-ILNFTNVL-LWLILGLLPFFI------------
-------AASLTQACQSVRNNGHQIRVRPF----VYHNTSTEDLNSMLIFSSTLDMSAKL
FRMPIQSN----------------------------------------------YI----
---------------------------C-------FA---VLIISI--------------
VILTLGM-----------------------------------------------------
-------------------------------------------C----------------
FN--L-SI----------------------------------------F-------GIPK
L------------
>Mizuhopecten_yessoensis_XP_021370515.1_uncharacterized_protein_LOC110461386
--------------------------------------------MVIS------------
------------------------------EMLKDSFIVGY-------------------
------------------------------------------------------------
------------------------------------------------------------
------------------------------------------------------------
------------------------------------------------------------
------------------------------------------------------------
------------------------------------------------------------
------------------------------------------------------------
----------------------------------------NINEDQDDNGGDIEKPDKT-
------------------------------------------------------------
------------------------------------------------------------
------------------------------SRSPESPNLY----------------IMSS
------------------------------------------------------------
------------------------------------------------------------
------------------------------------------------------------
------------------------------------------------------------
------------------------------------------------------------
----------------DKQ---------------------------RIL-DDTDHELQHA
--------------------------------------------SIL-------------
--------------------------------------------SSGSSTT---------
---------TTS-------------------------------------CV------RVD
IGD---------------------------------------------------------
-------MDGEE----------------SMNLTTT------------S------------
----------------------LKLCKRQVLRPYWRLLMFIGWRGFGR-----ESV--NS
GHRGW-FY--------------------------------------LNILYPVFIVILLL
YTYVYEVVACQWKLNIHKDTQFV-----------------------PTTTML--------
------------PSTIPASNT--------TP-PF--------------------------
--INELT-F-----------------SPAESIMTL-------NLSKLHH-----------
----------------------------------AHAQP-PEACE---------------
-------------------HIITTYVIPNVLHFI-AYIMGMY--HFRIQE-NEQL-YALM
EKVFLQATPLYNR---------SISQQKMIRKL--RLFL-AVGGFWVGV--TLGMQGLYE
-----------------WAFD-FPA----LAFFRKT-------------------GKVAH
W------------VLFIVELLGIMVLNSVSLAVIANYVTQCEMTLFYIRGLALRLQEKST
EI-KAAMK-----------------DLFVVKQNLSLLNGPIARM----------------
--TSLVAVIFAELIIIGISILVLN---------------------------KNN------
---------------------SPKVW-TYRSIFPL-VWASMLICPLYQ------------
-------AAKVNSVCNGIKKIAVEMRV--F----GYKGSSQLELDSFLGFVSQVQLKAKI
FSIPVMPS----------------------------------------------YL----
---------------------------I-------SI---LVLTSF--------------
ILLILFQ-----------------------------------------------------
-------------------------------------------T-------------S-I
I----GPVNYWFLLQEYGLCQFLLILFQTSIIGPVNYWFLLQEYGLSQF-------LLIL
FQTSTIGPVNYWF
>Teleopsis_dalmanni_XP_037953943.1_uncharacterized_protein_LOC119684066
------------------------------------------------------------
-------------------------------------MTNRNIYDGIFTN----------
------------------------------------------------------------
------------------------------------------------------------
------------------------------------------------------------
------------------WENRHIVENE-------------------SSNRLE-------
------------------------------------------------------------
----------NSLLGHGCHNE-----VISSVC----------------------------
------------------------------------------------------------
--------------------------------------------LDSSDDNEET------
------------------------------------------------------------
------------------------------------------------------------
-------------------------------NNPPNF-----------------------
---------EKTKKHF--------------------------------------------
------------------------------------------------------------
------------------------------------------------------------
----------------------------------------HILSKQ--------------
------------------------------------------------------------
----------------RTS--------------------------------------TNQ
------------------------------------NAINS-------------------
---------------------------------------DGTYSNLRLAS----------
---------QQTS-LNL------------------------------------------S
LPD------------------------------------N-AMDDSELT-----------
------------------------------EPTAL------------I------------
----------------------LNYSKHKFLRPYLIILYIVGLSPIST-----------D
LSQCR-RV--------------------------------------LSHLQTLLIFLLLV
FGHFLQYLCSFRSDQGY-------------------------------------------
--------------NIY-------------------------------------------
-----------------------------------K---L---TSSS-------------
----------------------------------NKTNT-YTT-----------------
GEICF------------------GYIIPNAVYVI-GFLLAVF--VCKLGD-NEHL-QNLI
ERVFLMS----------------KKPIRLCRRL--WAYI-ISGLLLQSL--FIGYVIYSV
-----LK---QAQLNPISQIK-L---------LPELQ---------------------NN
MQ----------LFGEIGVLLILFLQHLVETIILTNYILQCQLLSVYLETISHNLLMRSI
DP-LDWMR-----------------ELMEIKKLLEYLNRRIALP----------------
--VSIFIVFNLSNCLAAFIHLFR----------------NI----------DSHF-----
--------------AD------LRIP-LFNMTNAL-LWLILGLVPFLS------------
-------AASLTHVCRRTKNSGHEIRIRRF----CYQNSSIDELNSLLIFTSSLRLSAEV
FWIPISPN----------------------------------------------YL----
---------------------------C-------FV---VMFIFI--------------
ILLTLGI-----------------------------------------------------
-------------------------------------------C----------------
SN--F-ST----------------------------------------F-------KNL-
-------------
>Biomphalaria_glabrata_XP_013067519.1_PREDICTED_uncharacterized_protein_LOC106055683_isoform_X1
------------------------------------------------------------
-------------------------------MLDTN------------------------
------------------------------------------------------------
------------------------------------------------------------
------------------------------------------------------------
------------------------------------------------------------
------------------------------------------------------------
------------------------------------------------------------
------------------------------------------------------------
----------------------------------------VHSHLKDEMPP---------
------------------------------------------------------------
------------------------------------------------------------
------------------------------SRSEANTDIV----------------T---
-EDSN--------SYLLIIN-N--------------------------------------
------------------------------------------------------------
------------------------------------------------------------
-------------------------------------TLSDQRTSMNQ------------
------------------------------------------------------------
-----------------KK---------------------------LYE-DNLSEELQHA
--------------------------------------------SELST----------S
LESD----------------------E-----------THRDLQESGKC-S---------
---------RSS-------------------------------------SI------RVE
IQD---------------------------------------------------------
-------LCNDG----------------SFNFTTN------------T------------
----------------------LRKCKQLVLRPYWGLLLFIGWRGFHR-----ESI--DA
SKRRW-RC--------------------------------------INFMYPAVIVLLLL
YTYMYEILACEWKLDIKTDSKFME---------------------PTSSTPV--------
------------TTRTTKNHS------HITA-----------------------------
---PMSF-I-----------------QSAHPLGN--------NLSS--------------
----------------------------------LSISQ-NIGCQ---------------
-------------------HIVTTYFIPNLLHFL-AYCLGLY--YFRIQE-NEQL-YALM
EKVFLQATPLQAR---------TASQQKMIYKL--RLFL-ILGAIWVFF--TVLLQCLYV
-----------------WAFN-FPK----LPLFETI-------------------GESGY
W------------VLFSVELMGRTVFNSVILAIVMNYATQCEMIKFYVRGLGLRLQEKST
DL-KTAMK-----------------DLLMLRQSLSLLNGIISKM----------------
--TSLAAIILAELTIIGVCILFLN---------------------------EYD------
---------------------DAKVW-AYRSFFPV-IWALMLCFPLVQ------------
-------AARVNSICLRIQKISLEMRV--F----GYKGASILDLDSFLQFVSLTKLKAKL
FHVPMLPS----------------------------------------------HL----
---------------------------I-------FT---AIATSF--------------
ILLILVQ-----------------------------------------------------
-------------------------------------------T-------------S-S
I----GLSNYYF------------------------------------------------
-------------
>Dermacentor_andersoni_XP_050052729.1_uncharacterized_protein_LOC126548543
------------------------------------------------------------
------------------------------------------------------------
------------------------------------------------------------
------------------------------------------------------------
------------------------------------------------------------
------------------------------------------------------------
------------------------------------------------------------
------------------------------------------------------------
------------------------------------------------------------
------------------------------------------------------------
------------------------------------------------------------
------------------------------------------------------------
------------------------------------------------------------
------------------------------------------------------------
------------------------------------------------------------
------------------------------------------------------------
------------------------------------------------------------
------------------------------------------------------------
---------------MAME--------------------------------IVVTPAEEA
--------------------------------------------PLT-------------
-------------------------------------EEESRHSSDSCSPPPQI------
-----MCS-NHSYMGVHSG----------------------------------------A
FLD---------------------------------------------------------
------------------------MHSTMEVSTSV------------V------------
----------------------LSFCRENVLRHYFRLLSMVGWRPLVD-----ASEHE-R
CQPAL-QT--------------------------------------LNIMYNVVVFVVLV
MGHLLQYASCFRRDGIVNY-------------------------------RSPA------
------------------------------------------------------------
--LHFHT-LKHYGW------------------------VEGTDAT---------------
-------------------------------------------CGG--------------
-------------------SWFAVYVLPATMQVS-AYVVAFV--HMRSHE-NEQF-QALV
EKVFLQLT---------ATGVWNAARKRITRRL--HAVY-AAGVLWIVA--SVASQVLNI
Y------------AGGTLNFE-WIYVSEGDEDVH--------------------------
------------YFLLVALVVMLMFHDVVGMTIATSYAIHCQLVLVYLQNMSQAVRERRM
TF-LEFYR-----------------GVGEARKSVRYLNKTQALG----------------
--VTVQTTWVASRTVVCFYALLGTPWMQWQ---------------------R---F----
---------------------------VAAWLNVA-VWFSLLLIPLVQ------------
-------ASRLSSVCNHVREVGLELLARPF----GYANEPQSDLDTFLLFTSSLRMQAKL
CALPVTKR----------------------------------------------TV----
---------------------------V-------FV---FLFIGL--------------
SLFISVQ-----------------------------------------------------
-------------------------------------------L-------------D-I
VHFRP-------------------------------------------------------
-------------
>Lingula_anatina_XP_013411847.1_uncharacterized_protein_LOC106174721
------------------------------------------------------------
------------------------------------------------------------
------------------------------------------------------------
------------------------------------------------------------
------------------------------------------------------------
------------------------------------------------------------
------------------------------------------------------------
------------------------------------------------------------
------------------------------------------------------------
------------------------------------------------------------
------------------------------------------------------------
------------------------------------------------------------
------------------------------------------------------------
------------------------------------------------------------
------------------------------------------------------------
------------------------------------------------------------
------------------------------------------------------------
------------------------------------------------------------
--------------MASSS-------------------------------------GESE
PLV---------------------------------------S-----------------
----------------------VD-----------E------------------------
---------EKELVDYGA-----ASQTPP----------------------------PVR
VVNST---YRGGYEY--R--------------------KHRHHSDPDGGTVLEKIK----
--------QYMPAVHAQ---RGIFP---PDNPTTV------------S------------
----------------------LNKCKQQVLKPYLWILSLIGWRPIVL---TYEGS----
------KW-----------------------------------VDAVNVVYFVCVMFFIF
MGYVISFLACFRRDRGP---------------------------PVVPVPNL--------
-----------GNETKHGN-----------------------------------------
------------------------------------------------------------
----------------------------------------YSDCQ---------------
-----H-------------YMISQFIIPDILHEI-AYFYAWY--IIRIAK-SEQL-EMLM
EKAFLQSEMQHTG----------LSQTRLVKTL--RWFL-WLGFLWLVL--SFLDQVLHV
I-----SLYLSESDGGYLKVHFW-----------------------------VGDPGTDA
GR----------GILMCLMVIGNTVLDCVYVAVVINYSVQCSLVIYLLQGLCQKIKEKIV
DF-EQAMK-----------------EVMDLEENLHILNRSMGTA----------------
--VSILMFNFITLIILGFEGILTKE--------------------------STDN-----
-------------WLSV----------TVTLLATC-LWLSIMALPVAQ------------
-------ACRVSAWCRTLRKSGHEVRSRPF----VYSRTDREELDSFLMFTSTLDMRAKM
FGIPVKAS----------------------------------------------YV----
---------------------------F-------GI---VVLIAL--------------
ILLLLFQ-----------------------------------------------------
-------------------------------------------I-------------G-V
FSVWL-------------------------------------------------------
-------------
>Onthophagus_taurus_XP_022901794.1_uncharacterized_protein_LOC111414632_isoform_X1
------------------------------------------------------------
------------------------------------------------------------
------------------------------------------------------------
------------------------------------------------------------
------------------------------------------------------------
------------------------------------------------------------
--------------------------------------------------------MHAV
CTDIMNSVGG--------------------------------------------------
------------------------------------------------------------
----------------------------------------CVEKLK--------------
------------------------------------------------------------
------------------------------------------------------------
------------------------------------------------------------
------------------------------------------------------------
------------------------------------------------------------
------------------------------------------------------------
---------------------------------------LSGMGSN--------------
------------------------------------------------------------
----------------LNE-----------------------------------------
------------------------------------------------------------
-------------------------------------------NSIDENS----------
----------PSL-IYSI----------------------------------------GI
ITD------------------------------------SPENPENVT------------
-----------------------------HFSVTT------------A------------
----------------------LTYCKTKILKPYLRFLCITGLRSFVA-----DSS---D
RFTLK-GC--------------------------------------CCHLYIIALLILII
LGYLLQYTACFRRDRGFCYLIIQS------------------------------------
------------------------------------------------------------
--ETGTN-LLSDE-----------------------------------------------
------------------------------------ERF-KTVCE---------------
ESIIF------------------SYGIPHILHFF-GYAHAFH--VFRSSN-DDQL-PSLM
ESVFLTLTNLSNG---------FQSQKKLVRML--WIFV-AINILWMIS--SLSAVMVMM
-------------LDGTIEFK-W---------INY---------------------NDTN
IV----------LILKLLLVLSTLCHDVVQATVISNYCLQAQLLTNYVRFLKEKLLQHSV
LA-MEWMR-----------------DMEEFKKLLHFLNAKLSPS----------------
--VCIFTLLNVSRSITGTLWLFNLD--------------NV----------DRTN-----
----------------------SHTF-WICLINIL-LWVVLALSPFIQ------------
-------AARLTNSCYEIRGVGHELRARPYPVHSLHNDN-SRQLDTLMLYSSTLKYKATL
FGLSIKLC----------------------------------------------YI----
---------------------------Y-------FL---LTATSL--------------
LILALGQ-----------------------------------------------------
-------------------------------------------L-------------H-Y
LK----------------------------------------------------------
-------------
>Dermacentor_silvarum_XP_049522432.1_uncharacterized_protein_LOC119448724
------------------------------------------------------------
------------------------------------------------------------
------------------------------------------------------------
------------------------------------------------------------
------------------------------------------------------------
------------------------------------------------------------
------------------------------------------------------------
------------------------------------------------------------
------------------------------------------------------------
------------------------------------------------------------
------------------------------------------------------------
------------------------------------------------------------
------------------------------------------------------------
------------------------------------------------------------
------------------------------------------------------------
------------------------------------------------------------
------------------------------------------------------------
------------------------------------------------------------
-----------------ME--------------------------------IVVTPAEDT
--------------------------------------------PTTDG-----------
-----------------------------QEL-----KNERQHSSDASRASPPPPP----
-----TVGCRTDYAGMRSS----------------------------------------V
FLD---------------------------------------------------------
------------------------VHAPMEVSTSV------------V------------
----------------------LRFCRENVLSHYFRLLAMVGWRPLVD-----TSEHV-R
CQPAL-QT--------------------------------------LNVMHNLVLFILLV
LGHVLQYMSCFRRDGIT-------------------------------------------
------------------------------------------------------------
------------------------------------------------------------
-------------------------------------------CGS--------------
-------------------SWFAVYLLPAVMQVV-AYVVALM--HTRSHE-NEQF-QSLV
EKVFLQLT---------PTDVWNVSKKRIKRRL--HAVC-AAGVLWSVA--SLASQVLNV
Y------------AGGTLRLK-WMYVAEDDEEVH--------------------------
------------YFLFGALVTMQLFHDIVSMTIATSYAIHCQLLLVYLQNMSQAVRERRM
TF-LEFFR-----------------GVEEARKSVRYLNQKQALA----------------
--VTVQTIWVTSRTVVCFCALLGTPWTHWS---------------------R---F----
---------------------------LADWLNVL-VWLSLVLIPLVQ------------
-------ASRLSSTCRHVRELGLELTARPF----VYRDAPQSELDTFLLFTTSLRMQAKL
CALPVTKR----------------------------------------------TV----
---------------------------I-------FV---FLFIGI--------------
SLFISVQ-----------------------------------------------------
-------------------------------------------L-------------D-I
VGFRP-------------------------------------------------------
-------------
>Haliotis_rubra_XP_046577481.1_uncharacterized_protein_LOC124285315
------------------------------------------------------------
------------------------------------------------------------
------------------------------------------------------------
------------------------------------------------------------
------------------------------------------------------------
------------------------------------------------------------
------------------------------------------------------------
------------------------------------------------------------
------------------------------------------------------------
------------------------------------------------------------
------------------------------------------------------------
------------------------------------------------------------
------------------------------------------------------------
------------------MP-A--------------------------------------
------------------------------------------------------------
------------------------------------------------------------
---------------------------------------SHTCMDEA-------------
------------------------------------------------------------
---------------------------------------------------------ESQ
--------------------------------------------LSL-------------
------------------------------------------------------------
---------------------------------------------------------QMS
ISD---------------------------------------------------------
--------IGEG----------------SLNLTTS------------A------------
----------------------LRRCKQLVLRPYWMLLMFIGWRGFGR-----ESI--NS
GGRRW-KV--------------------------------------LNVVYPVLIILLLL
YTYIYEMVACEWKLDVKKDTQNSQ---------------------TTTTTTI--------
------------RPTPPSNVT------NSTT-EY--------------------------
--IPFFP-I-----------------DPAETIEA--------NL-T--------------
----------------------------------EPSSP-PIACE---------------
-------------------HVVTTYVIPNFLHFI-AYIMGFI--YFRIQD-NEHL-YALM
EKVFLQATPLQSR---------TASQKKMIRKL--RCFLVAGGTIWVLLQYTLCLQGLNM
KN-------SVQYPTSQGSHH-LPG--------DRV-------------------KRECH
W------------ILFVFELVGRMVLNAVNLAVVVNYATQCEMILFFVRGLTLRLQEKST
DL-RTAMK-----------------DVLMLRQTLSMLNGSISKM----------------
--TSLTSVILAELTIIGISILALN---------------------------KYN------
---------------------IVKVW-TYRSIFPV-IWAMMLSFPLFQ------------
-------AARVNSVCRRIKKISLEMRV--F----GYKNNSQLDLDSFLLFVGHTNLKAKL
FHIPIQPS----------------------------------------------YV----
---------------------------I-------SI---LVLGAF--------------
VLLILFQ-----------------------------------------------------
-------------------------------------------T-------------S-S
I----GPVDYIF------------------------------------------------
-------------
>Branchiostoma_floridae_XP_035693724.1_uncharacterized_protein_LOC118427870_isoform_X1
------------------------------------------------------------
--------------------------------MRDF------------------------
------------------------------------------------------------
------------------------------------------------------------
------------------------------------------------------------
------------------------------------------------------------
------------------------------------------------------------
------------------------------------------------------------
------------------------------------------------------------
---------------------------------------QSGMEMT--------------
------------------------------------------------------------
------------------------------------------------------------
------------------------------MSSPCENQPS----------------INSS
--------HNMAVEY------T--------------------------------------
------------------------------------------------------------
------------------------------------------------------------
-------------------------------------NMGADLSTESQ------------
------------------------------------------------------------
---------------DDRP---------------------------F-------REMMIA
--------------------------------------------SELSS----------S
VDD-----------------------------------PDITIIRDYTS-S---------
---------MSS-------------------------------------AV------KVE
ITD---------------------------------------------------------
--------ANDA----------------EFNYSTS------------A------------
---------------------ALRKCKKQVLQPYGRLLALIGWRALGR-----ESI---S
NNLGW-KV--------------------------------------LNVLYTIFILFLLI
FSYIFQVLVCQGRLNIHTDVKAPTE---------------------TPATQV--------
------------PQTSS-----------VTP-WS--------------------------
--INETN-M-----------------FTAQTIPTS------TNATT--------------
---------------------------------IDAYAQ-PAQCS---------------
-------------------HVFTTYVVPDILHFM-AYLLGFF--YFRIQD-NEQL-YALM
EKVFLKASVAQSR---------NVSRAKMIQMS--RIYL-IAGALWVVL--SLAVQGVFV
-----------------AAFG-VDK----MTFL----------------------GTAVQ
WK-------GWHIMLICLQMLGALVTNAVNYAVVVNYTTQCEMIIYYMKGIFRRLQEKST
DL-KLAMH-----------------DILDAGKSISQLNGQIAKM----------------
--TSLCAVNFAELSIIGLVILFLN---------------------------EFH------
---------------------SVLIW-VYRGTFPI-LWLVILIVPLVQ------------
-------AARLNSTIMSLKRIGLDMRV--F----GYQNSSQLERDSFLLFLLNLNFKAKL
FHIPIKPS----------------------------------------------YL----
---------------------------F-------GI---LVLVTF--------------
TLLLLLQ-----------------------------------------------------
-------------------------------------------T-------------S-V
I----GGSSIFL------------------------------------------------
-------------
>Pediculus_humanus_corporis_XP_002423465.1_conserved_hypothetical_protein
MSVIENN-----------------------------------------------------
------------------------------------------------------------
------------------------------------------------------------
------------------------------------------------------------
------------------------------------------------------------
------------------------------------------------------------
------------------------------------------------------------
------------------------------------------------------------
------------------------------------------------------------
------------------------------------------------------------
------------------------------------------------------------
------------------------------------------------------------
------------------------------------------------------------
------------------------------------------------------------
------------------------------------------------------------
------------------------------------------------------------
------------------------------------------------------------
------------------------------------------------------------
--------------LKETN-----------------------------------------
------------------------------------------------------------
---------------------------------------SVTTTSLNSGL----------
---------TTSNDLIS----------------------------------------RID
ITE------------------------------------LTSSPSEQS------------
------------------------------LSTSA------------V------------
----------------------LSACKQKILRPYLRLLSVIGLRSFGS-----DGP---N
TSKFI-CF--------------------------------------LNYGHLIIVFIFII
SGYVLQYMACFRRDQGFS------------------------------------------
------------------------------------------------------------
------------------------------------------------------------
-------------------------------------------CSES----------YNL
KNVTF------------------GFVLPSILHFL-GCAYALY--LFRFKE-SEQF-ERLM
ERTFLLSAHRANG-----------RKTSFVKRL--WVFI-YVSIGWVVT--SFCSILLLL
VF-----------NNNNVSFK-W-------------------------I-------NSNV
FN----------VGLDVLFVLTTLWQDIVQAALITSYCMQVLLLTTSLCILREKLLQHTI
DP-LSWIR-----------------EINECQNVLNYLNHDFSPA----------------
--VCIFIFLNISWIISWVISFLKTE--------------NL-----G----D--------
---------------------------DVSILAIMSLWSISALAPFIL------------
-------AANLNATCIKLRHLGHEVRIRPF----VYQDTPGEELDTILLYTATLRLKSKL
FAIPISGP----------------------------------------------YL-YT-
---------------------------C------------FTLLAM--------------
SVLVAGQ-----------------------------------------------------
-------------------------------------------S-------------S-L
L-----------------------------------------------------------
-------------
>Rhipicephalus_sanguineus_XP_037523870.1_uncharacterized_protein_LOC119401258_isoform_X1
------------------------------------------------------------
------------------------------------------------------------
------------------------------------------------------------
------------------------------------------------------------
------------------------------------------------------------
------------------------------------------------------------
------------------------------------------------------------
------------------------------------------------------------
------------------------------------------------------------
------------------------------------------------------------
------------------------------------------------------------
------------------------------------------------------------
------------------------------------------------------------
------------------------------------------------------------
------------------------------------------------------------
------------------------------------------------------------
------------------------------------------------------------
------------------------------------------------------------
---------------MTTE--------------------------------ILVTPAEDA
--------------------------------------------PLTCG-----------
-----------------------------QQL----REDESLQSSDSNSVSPQLQI----
-----VCS-NNSYVGIRSG----------------------------------------A
FLD---------------------------------------------------------
------------------------MHSPMEVSTSV------------V------------
----------------------LNFCRKNVLRHYFRLLAMVGWLPLVE-----ASEPV-R
CQPAL-QT--------------------------------------LNVMYNVVVFVVLL
MGQMLQYASCFRRDGIVNY-------------------------------RSSV------
------------------------------------------------------------
--LHFDT-LKHFGW------------------------VEGSDAT---------------
-------------------------------------------CGG--------------
-------------------SWFAVYVLPSAMQTS-AYVVALL--HMRSSE-YEQF-QALV
EKVFLQLT---------TSGVWNVARKRITRRL--HAVY-AAGVLWIIS--SLASQVLNI
Y------------AGGTLNFQ-WIYVSEGDEDVH--------------------------
------------YFLLAALVLMLMFHDVVSMTLATSYAIHCQLVLVYLQNMSQAVRERRT
TL-LEFYR-----------------GVGEARKSVRYLNKRHALA----------------
--VTVQTMWVASRTVVCFYALFGTPWTQWQ---------------------R---F----
---------------------------MAAWLNVA-VWFSLLLIPLVQ------------
-------ASRLSSECNHVREVGLEIMARPF----GYANVPSSELDTFLLFTSSLRMQAKL
CALPVTKR----------------------------------------------TV----
---------------------------V-------FL---FLFIGL--------------
SLFISVQ-----------------------------------------------------
-------------------------------------------L-------------D-I
VHFRP-------------------------------------------------------
-------------
>Limulus_polyphemus_XP_022252696.1_uncharacterized_protein_LOC111088082_isoform_X6
------------------------------------------------------------
------------------------------------------------------------
------------------------------------------------------------
------------------------------------------------------------
------------------------------------------------------------
------------------------------------------------------------
------------------------------------------------------------
------------------------------------------------------------
------------------------------------------------------------
------------------------------------------------------------
------------------------------------------------------------
------------------------------------------------------------
------------------------------------------------------------
------------------------------------------------------------
------------------------------------------------------------
------------------------------------------------------------
------------------------------------------------------------
------------------------------------------------------------
--------------MSGLA-----------------------------------------
------------------------------------------------------------
----------------------------------------MTMSTATTSSE---------
-----PCLGESSHVDIDE-----------------------------------GSFVNVD
ISH---------------------------------------------------------
----------------------IIDFQPVEISTSA------------I------------
----------------------LHYCKRKILIPYFKLLALLGWRPLYY-----PATPQ-D
VGMCV-KV--------------------------------------FNTGYTITVVLLIL
VGYVLQYAACFRRDGFGSY------------------------SKVEAEFKLTS------
------------------------------------------------------------
--VSPSS-LFYDQY------------------------SLEANMSFYNHLSF--------
--------------------------------PGESEI--QEYCND--------------
-------------------NV---------------------------------------
--VFLQAT---------VTHAWHVAQRKLIRTL--RTFL-GMGVFWALV--SVSPQILHL
I------------AGVKISFT-WMD------------------------------PHSYT
LR----------IVLITLLMVTLMWNDIICVAIATSYSIHCQLIISYLENIDHAVREKRV
SF-LEFYK-----------------EIMEARKFISYLNEDQAVG----------------
--VSLVILNYGCKTTTAVYGFLSGTSSYTS---------------------DVFIL----
---------------------------LSVSVSVF-LWIILVAFPVVQ------------
-------AARLTSSCWALKKLGHEIWIRPF----GYQDTIQEDLDSVLLFTTSLQMRAKL
FRTPVYGS----------------------------------------------SL----
---------------------------I-------LV---CRVATLPLEGHTQTEVAQVM
IVLQLWS-----------------------------------------------------
-------------------------------------------L-------------DCV
IHTRP---------------Q---------------------E----KISRSQTRPGSQ-
-K-----------
>Rhipicephalus_sanguineus_XP_037507499.2_uncharacterized_protein_LOC119383439
------------------------------------------------------------
------------------------------------------------------------
------------------------------------------------------------
------------------------------------------------------------
------------------------------------------------------------
------------------------------------------------------------
------------------------------------------------------------
------------------------------------------------------------
------------------------------------------------------------
------------------------------------------------------------
------------------------------------------------------------
------------------------------------------------------------
------------------------------------------------------------
------------------------------------------------------------
------------------------------------------------------------
------------------------------------------------------------
------------------------------------------------------------
------------------------------------------------------------
-----------------ME--------------------------------IFVTPAEDT
P---------------------------------LVATSVQEDVPTTNG-----------
-----------------------------QEL-----KDEFRLSSESSRASPSFPI----
-----VCG-NAGYVAVRPS----------------------------------------V
FLD---------------------------------------------------------
------------------------MHVPMEVSTSV------------V------------
----------------------LSFCQQNVLRQYYRLLAMVGWRPLVD-----TSEHV-R
CQPVL-QT--------------------------------------LNFMHNVVVFVVLV
LGHVLQYTACFRRDGMISY-------------------------------RSQA------
------------------------------------------------------------
--LD-SA-ITRNEF------------------------VQGKDMT---------------
-------------------------------------------CGS--------------
-------------------SSFAVYVLPAMMQMA-AYVVALM--HTRSHE-NEQF-QSLV
EKVFLQLT---------PTDVWNVAKKRITRRL--HAVY-AAGVLWIVA--SLASQVLNI
C------------AGGTLKLK-WMYVAEDDQEVH--------------------------
------------YFLLGALVAMILFRDVVSMTLATSYAIHCQLLLVYLQNMSQAVRERRI
TF-LEFFR-----------------GVEEARKSVRYLNQRQAFA----------------
--VTVQTIWVTSRMVVCFYALLGTPWTHWI---------------------R---F----
---------------------------LAAWLNVF-VWLSLVLIPLVQ------------
-------ASRLSSTCRHVRELGPELTARPF----VYRDVPQSELDSFLLFTTSLRMQAKL
CALPITKR----------------------------------------------TV----
---------------------------I-------FV---FLLIAI--------------
SLFICVQ-----------------------------------------------------
-------------------------------------------L-------------D-I
VRFRP-------------------------------------------------------
-------------
>Ixodes_scapularis_XP_040063431.1_uncharacterized_protein_LOC8040184
M-----------------------------------------------------------
------------------------------------------------------------
------------------------------------------------------------
------------------------------------------------------------
------------------------------------------------------------
------------------------------------------------------------
------------------------------------------------------------
------------------------------------------------------------
------------------------------------------------------------
----------------------------------------TVEKVTYKK-----------
------------------------------------------------------------
------------------------------------------------------------
------------------------------------------------------------
------------------------------------------------------------
------------------------------------------------------------
------------------------------------------------------------
----------------------------------VTIQVIYDKTSRF-------------
------------------------------------------------------------
--------------MIFME--------------------------------ITVTPATSD
FEG-------------------------------LEANI---------------------
-------------------------------------HRSRRRSSSSGSSSPAHIR----
-----SNLSDNSYVGIQSG----------------------------------------A
LLD---------------------------------------------------------
------------------------FQSPMEVSTSV------------V------------
----------------------LSFCRKHVLRHYFRLLMLVGWKPLLD-----TDRGD-P
CFVAL-SA--------------------------------------ANVAYSTAVFAVLV
MGHLLQYAACFRRDGVLSF-------------------------------RVKM------
------------------------------------------------------------
-----ST-LLTTSW------------------------IQESDKT---------------
-------------------------------------------CGG--------------
-------------------SVFAVYLLPATLQVS-SYIVALV--HMRSHD-DEQF-QALM
EKVFLQMT---------MTDVWHISKQRITQRL--RGVY-VAGIVWIFA--SIASQILNI
H------------VNGADNFE-WLFVPEDDVRLH--------------------------
------------HVLLGLLFLTVLFHDIVSMTIATTYAIHCQLVLVYLQHMCQAVREKRM
SF-RELYR-----------------GVEEARKSVKYLNQKQALG----------------
--VTIQMMWLCSRSAVCVYALLDTPWSQMT---------------------R---F----
---------------------------FSAWLNVL-LWLSLVLIPLFQ------------
-------ACRLSSTCNHVRELGLELMARPF----GYGDALEADLNTMLLFTSSLRMQAKL
CALPVTKR----------------------------------------------SV----
---------------------------V-------FV---FLLLGL--------------
SLFIAVQ-----------------------------------------------------
-------------------------------------------L-------------N-L
VRFSP-------------------------------------------------------
-------------
>Limulus_polyphemus_XP_022252695.1_uncharacterized_protein_LOC111088082_isoform_X5
------------------------------------------------------------
------------------------------------------------------------
------------------------------------------------------------
------------------------------------------------------------
------------------------------------------------------------
------------------------------------------------------------
------------------------------------------------------------
------------------------------------------------------------
------------------------------------------------------------
------------------------------------------------------------
------------------------------------------------------------
------------------------------------------------------------
------------------------------------------------------------
------------------------------------------------------------
------------------------------------------------------------
------------------------------------------------------------
------------------------------------------------------------
------------------------------------------------------------
--------------MSGLA-----------------------------------------
------------------------------------------------------------
----------------------------------------MTMSTATTSSE---------
-----PCLGESSHVDIDE-----------------------------------GSFVNVD
ISH---------------------------------------------------------
----------------------IIDFQPVEISTSA------------I------------
----------------------LHYCKRKILIPYFKLLALLGWRPLYY-----PATPQ-D
VGMCV-KV--------------------------------------FNTGYTITVVLLIL
VGYVLQYAACFRRDGFGSY------------------------SKVEAEFKLTS------
------------------------------------------------------------
--VSPSS-LFYDQY------------------------SLEANMSFYNHLSF--------
--------------------------------PGESEI--QEYCND--------------
-------------------NVVSVYLLPAFLHFV-SYMYVLY--QMRVPE-REQL-EHLL
ERVFLQAT---------VTHAWHVAQRKLIRTL---------------------------
--------------------------------------------------------SSYT
LR----------IVLITLLMVTLMWNDIICVAIATSYSIHCQLIISYLENIDHAVREKRV
SF-LEFYK-----------------EIMEARKFISYLNEDQAVG----------------
--VSLVILNYGCKTTTAVYGFLSGTSSYTS---------------------DVFIL----
---------------------------LSVSVSVF-LWIILVAFPVVQ------------
-------AARLTSSCWALKKLGHEIWIRPF----GYQDTIQEDLDSVLLFTTSLQMRAKL
FRTPVYGS----------------------------------------------SL----
---------------------------I-------LV---CRVATLPLEGHTQTEVAQVM
IVLQLWS-----------------------------------------------------
-------------------------------------------L-------------DCV
IHTRP---------------Q---------------------E----KISRSQTRPGSQ-
-K-----------
>Octopus_bimaculoides_XP_014777607.1_PREDICTED_uncharacterized_protein_LOC106874396
------------------------------------------------------------
------------------------------------------------------------
------------------------------------------------------------
------------------------------------------------------------
------------------------------------------------------------
------------------------------------------------------------
------------------------------------------------------------
------------------------------------------------------------
------------------------------------------------------------
--------------------------------------------MTLESTT---------
------------------------------------------------------------
------------------------------------------------------------
------------------------------TITEEPATNY----------------QSKA
-ADTE--ADNLERKY---------------------------------------------
------------------------------------------------------------
------------------------------------------------------------
------------------------------------------------------------
------------------------------------------------------------
-------------GTNDDE---------------------------MFN-KILRTHSDAA
--------------------------------------------SQVDM----------S
TFS-----------------------------------RNGEIYQFTTS-H---------
---------NSS-----------MTN-----------------------MS------QID
IMD---------------------------------------------------------
-------YN-------------------SYNITTV------------N------------
----------------------LRSCKQKILTPYLRLLKLVGWRPFAD-----DRY----
YRYWWVEF--------------------------------------INLVYPILVLLLLL
FIYAWQVGNCWWNLNARIYIKSHEHKHMH-----------------TSSSNK--------
------------SALTMSEDT---------------------------------------
------------------------------------------NLTTINKKG---------
----------------------------------------NVECQ---------------
-------------------QNMPTYLITDILHLI-MFCMGMV--FFRYHG-DEQV-CGLL
EKVFLEIESLRNR---------NVSNNIMVRKF--RIFM-GAGITWVLM--TVGLQILYF
-----------------WIYR-SHI----FITTESL-------------------SSATI
W------------SLVVLEVIGVFMINTVSLAAVCNYVIQCEAIILFVRGISLRFLDSGQ
DL-PKGMK-----------------QLVEIKCHLKMLNSSTGKM----------------
--TSLVTFIFAAFTVIGLNTLCMN---------------------------TAD------
---------------------QADIW-VYRSLFPL-VWGVMLFAPLIQ------------
-------AARVNSACKRFHNDALSFAA--N----GYKALPQAELDSYVLFTSNAKLRAKL
FQIPIMAH----------------------------------------------YL----
---------------------------V-------GV---LVFACF--------------
LFPILFQ-----------------------------------------------------
-------------------------------------------T-------------G-V
LKI--KPAKKSW------------------------------------Y-------S---
-------------
>Pomacea_canaliculata_XP_025078973.1_uncharacterized_protein_LOC112555045_isoform_X1
------------------------------------------------------------
------------------------------------------------------------
------------------------------------------------------------
------------------------------------------------------------
------------------------------------------------------------
------------------------------------------------------------
------------------------------------------------------------
------------------------------------------------------------
------------------------------------------------------------
--------------------------------------------MT-RDQM---------
------------------------------------------------------------
------------------------------------------------------------
------------------------------QRDPSNT--F----------------IAGS
FSDAR--------SYALMST-S--------------------------------------
------------------------------------------------------------
------------------------------------------------------------
-------------------------------------VNDDDASKAGHPK----------
------------------------------------------------------------
---------------SDKA---------------------------VVP-QDRSVVIEAA
--------------------------------------------VSTVN----------S
IAEE----------------------L-----------QHVSRMSNSDS-I---------
---------TKSY---NS-----RDSY----------------------GS------VVD
IRD---------------------------------------------------------
--------FSED----------------SINFTTS------------T------------
----------------------LRKCKHQVLKPYWGLLIFIGWRVFRH-----DVA--SA
RHLGI-HI--------------------------------------FNFLYPCLLILLLL
YTYMYEVVACEWKLNITKDTKIL-----------------------TTLRPV--------
------------STTTK-NAT------NITT-FA--------------------------
--TPFLT-I-----------------VPAKVPTH--------II----------------
------------------------------------NHS-PQPCE---------------
-------------------HIITTYLIPNILHFI-AYALGFY--FFRIQD-NEQL-YAMM
EKVFLQADHMQGG---------SSSQQRLVVKT--KRFL-VCGSVWVSM--TLGLQVLYV
-----------------WAFD-FPQ----LAIFEAY-------------------GPVFN
W------------TTFAIELVGRVILNSVILAVVMNYSMQCEMVMFYLRGLTLRLQEKST
DI-KTAMK-----------------DILLLRQSLGLLNGTISKM----------------
--TSLVLVILAELTVIGFSILAVN---------------------------AYD------
---------------------IPKVW-TYRSVFPV-VWALMLGFPLFQ------------
-------AARVNSVCLRLRKISLEMRV--F----GYKNSSLLELDSFLQFVHCTKLKAKL
FHIPILPS----------------------------------------------YI----
---------------------------I-------SF---CILTSF--------------
IFLILFQ-----------------------------------------------------
-------------------------------------------T-------------N-S
I----GPKNYFV------------------------------------------------
-------------
>Diabrotica_virgifera_virgifera_XP_028130497.1_uncharacterized_protein_LOC114326357
------------------------------------------------------------
----------------------------------------------MYI-----------
------------------------------------------------------------
------------------------------------------------------------
------------------------------------------------------------
------------------------------------------------------------
------------------------------------------------------------
------------------------------------------------------------
------------------------------------------------------------
------------------------------------------------------------
------------------------------------------------------------
------------------------------------------------------------
------------------------------------------------------------
------------------------------------------------------------
------------------------------------------------------------
------------------------------------------------------------
---------------------------------------THSSDKT--------------
------------------------------------------------------------
--------------VKVKD----------M-----------------------FPMASEQ
LL----------------------------------------T----------------S
S------------------------------------------SSL--------------
----------EDT----------------------------------------------E
IVS------------------------------------VA-VPDSST------------
-----------------------------HLSVTT------------V------------
----------------------LNYCKSKILRPYLRFLGFMGLRPLFG----EQQD---A
FTGCW-KF--------------------------------------VNVLYTSFILVILV
MGYILQYMSCFRRERGFYYVFR--------------------------------------
------------------------------------------------------------
--TSNRT-LYAEY-----------------------------------------------
-----------------------------------TYNY-KETCD---------------
GSIAF------------------SFILPSLLHFV-AYLHIMF--VFRNTD-DEQL-PVLM
ERVFLASTTISNG---------FISQRKLLKTL--WLFI-TSSIIWISL--SFAVANYML
-------------VHGEVHFK-W-------------------------------IGTSVT
SS----------ILLKVLLIMCSLWHDLVQSTIVSNYCLQAQLLSSYVKFMREKLLQFPV
QP-LEWMR-----------------DIEDFKKLLKYFNSKISPS----------------
--VCLLTIMDASFALSGTLWMVRFYQNHK---------DEM----------DLYS-----
--------------FS-----------LVNIFNVI-LWALIALAPFVQ------------
-------SNKNTNNGEKV----NWLQIKCF---KYLKSKPDSGLCRYGYSSDYKEIKAMV
LRLPIA------------------------------------------------------
----------------------------------------FSIGLI--------------
EAYVLG------------------------------------------------------
------------------------------------------------------------
------------------------------------------------------------
-------------
>Patiria_miniata_XP_038050585.1_uncharacterized_protein_LOC119723793
------------------------------------------------------------
------------------------------------------------------------
------------------------------------------------------------
------------------------------------------------------------
------------------------------------------------------------
------------------------------------------------------------
------------------------------------------------------------
------------------------------------------------------------
------------------------------------------------------------
------------------------------------------------------------
------------------------------------------------------------
------------------------------------------------------------
------------------------------------------------------------
------------------------------------------------------------
------------------------------------------------------------
------------------------------------------------------------
------------------------------------------------------------
------------------------------------------------------------
--------------MNALS-----VG----------------------------RPMDDR
------------------------------------------------------------
-----------------------------------------MFHSNHANTT---------
-----EALNTSTSDERDR------DSYS---------------------SS------LCE
ITD---------------------------------------------------------
-------CESRDGT--------------NLYHTTT------------I------------
----------------------LRVCRQQVLKPYWKLLFVIGWRPFGR-----DRI---N
YHCGW-KA--------------------------------------LNIVYPILLVALMF
YVYVYRILSCQGKYDVPFV---------------------------IQPTKMSPNFGLPA
DP--------APTPTTPSGYVP--------------------------------------
--IEPAIDS---------------------------------------------------
----------------------------------------YHACT---------------
-------------------HLISSYILPDVLHFV-AFLLGFW--YFRIQD-NEQM-DALI
QQAFLHATPTTHG---------SNTQSTMIRAM--KWIL-IGGALWVLA--MMGVLALFL
-----------------TAFG-LQN-------------------------TIYKFFTVQA
WN----------IVLLCVHAFGCLIYNSIIAAVVVNYSVQCETIICFVRSIQEQLLEKTG
DL-RMIMH-----------------DILKVWQATQQLNGPMAKM----------------
--MSLLVFNFAAMVVAGISLLLFHQPR------------------------GDEI-----
---------------------SALVT-TYRVCFFL-LWLAILVFPYVQ------------
-------AARLSSIYNKFEQAALEMRV--F----GYLTSTPRDLDSFLQFVTQAKCKVRL
LFIPANTS----------------------------------------------NV----
---------------------------Y-------GI---LLLTAF--------------
LLIILVQ-----------------------------------------------------
-------------------------------------------T-------------G-V
IV---APSTYL-------------------------------------------------
-------------
>Asterias_rubens_XP_033637999.1_uncharacterized_protein_LOC117298778
MLT---------------------------------------------------------
------------------------------------------------------------
------------------------------------------------------------
------------------------------------------------------------
------------------------------------------------------------
------------------------------------------------------------
------------------------------------------------------------
------------------------------------------------------------
------------------------------------------------------------
------------------------------------------------------------
------------------------------------------------------------
------------------------------------------------------------
------------------------------------------------------------
------------------------------------------------------------
------------------------------------------------------------
------------------------------------------------------------
------------------------------------------------------------
------------------------------------------------------------
----------TLSSMNGSR----------------------S--------SSTLRLMDDR
------------------------------------------------------------
-----------------------------------------MFSSDSS------------
---------AGGFEERGREDEFLNDSYT---------------------SS------IVE
ITD---------------------------------------------------------
-------IDSRGNN--------------TPYHTTV------------I------------
----------------------LKRCRQQVLMPYWKLLFLIGWRPFGR-----DRI---N
YHWGW-RI--------------------------------------LNLIYPVLLVALMF
YVYTYRILSCQSRYDVPIA---------------------------IVTTTIPVTNSSP-
----------ALTTTIPANSS--------------------------------------Y
D-LTPSVDT---------------------------------------------------
----------------------------------------YHLCT---------------
-------------------HLATSYILPDILHFM-AFLLGFW--YFRVQD-NEQM-DALI
QQAFLHATPNQHG---------SNTQAMMIKTM--KWIL-VGGALWVLV--AIGKNILFL
-----------------VAFG-LDN-------------------------TVYPFFTEDA
WN-------GVNIALLCLNMFGCLIYNLINTAVVVNYTVQCETIICFVRSIRERLLEKTS
DL-RMIMH-----------------DILKVWQATQQLNGPMAKM----------------
--MSLCAFNFASLVIVGISLLLFHRN--------------------------VQT-----
---------------------TPLVV-TYRMCYLL-VWLTILVFPFVQ------------
-------AARLSATYNKFEQAALEMRV--F----GYQTASPQELDSFLQFVSTAKCKVRL
LFIPVMNA----------------------------------------------NV----
---------------------------Y-------GT---LLLVSF--------------
LLLILVQ-----------------------------------------------------
-------------------------------------------T-------------G-V
IK---GPSNYL-------------------------------------------------
-------------
>Stegodyphus_dumicola_XP_035208617.1_uncharacterized_protein_LOC118183255_isoform_X1
------------------------------------------------------------
--------------------------------MKKITQSM--------------------
------------------------------------------------------------
------------------------------------------------------------
------------------------------------------------------------
------------------------------------------------------------
------------------------------------------------------------
------------------------------------------------------------
------------------------------------------------------------
-------------------------------------------QLPLEE-----------
------------------------------------------------------------
------------------------------------------------------------
------------------------------LVTDRSSPP---------------------
-------VAATNFHDRIHCS----------------------------------------
------------------------------------------------------------
------------------------------------------------------------
------------------------------------------------------------
------------------------------------------------------------
--------------FTEED---------------------------YLR-RTTYGSIQDA
R-------------------------------------------RSSCC----------V
AGEH----------------------F---------------MTSVSEDFI---------
---------RRS----LS-----MDS-----------------------MV------HVD
ISD---------------------------------------------------------
-------INGEG----------------EAPYVPL------------S------------
----------------------LRKCQRTIIAPYSCLLSFIGWRPWFK-----ESL--SR
RSKFW-WY--------------------------------------FNIFYPAVVIVFIV
SHYVLQVLNCQGKFNIHVDVEPSP----------------------PVPTPQ--------
------------EVNMQGNCTWGLVTFSCRA-KY--------------------------
--IVAS-------------------------MDQ--------------------------
---------------------------------SYRPQD-SVDCQ---------------
-------------------HIVPTYIVPSFVHFL-AFAYGFY--HFRLVE-CEQL-YSLM
ERVFLQS---HST---------HGLQNTLVRNS--RLFF-AAAILWLLC--QIGLEVLYN
-----------------FTFP-QRR----LEFL----------------------GLTYK
Y------------VFLGIKFAGSILVQGVNVAVSINYCVQCETLILYIKGICLRLHEKSM
EL-KSAMH-----------------DILGVREYISLLNGNVAKM----------------
--MGLCIVNFTELTILGTALLFLN---------------------------KIP------
---------------------TAIVI-SYRVLFPS-LWFIALIVPLIQ------------
-------AARLTRIGSKLRQISFEMRV--F----GYQACSMLELDSFVLFVNGATLRSKL
FGVTIRSA----------------------------------------------TV----
---------------------------I-------MT---LGLSVF--------------
VLLTLMV-----------------------------------------------------
-------------------------------------------V-------------D-L
L----TVSGYKK------------------------------------F-------F---
-------------
>Anneissia_japonica_XP_033117936.1_uncharacterized_protein_LOC117117656
------------------------------------------------------------
------------------------------------------------------------
------------------------------------------------------------
------------------------------------------------------------
------------------------------------------------------------
------------------------------------------------------------
------------------------------------------------------------
------------------------------------------------------------
------------------------------------------------------------
------------------------------------------------------------
------------------------------------------------------------
------------------------------------------------------------
------------------------------MAEPQTSINY----------------DFPS
------------------------------------------------------------
------------------------------------------------------------
------------------------------------------------------------
------------------------------------------------------------
------------------------------------------------------------
--------------IHENQ---------------------------ELL-YESYTSSQDS
------------------------------------------------------------
------------------------------------------------------------
-------------------------------------------------AI------RVE
ISD---------------------------------------------------------
-------VEKSG----------------EYFLTGI-------------------------
----------------------LRRCNQQVLKPYWRLLLFIGWRPFAR-----DRVLHPS
SCKCW------------------------------------------NVLYPLLITCLLV
FSYAYDILVC--------------------------------------------------
----------------------------VSA-PV--------------------------
--LESTV-Y-----------------DPQSGSLA--------NATTPFRKNL--------
-------------------------------------------CH---------------
-------------------NMFSIVIMPSCLHFL-AFLYGFW--YIRTQE-NEQI-YALI
EQVFLQANSKARG---------SVTQATVIKSL--RFIL-FCGAVWTFA--ALGINVLYV
-----------------RAFG-FAN----VTIATNR-------------------NELLT
A------------SLLVIDLVGSTIQHLINTAIVVNFTVQCEVIIYYMRIIGTRMQEKSS
EL-RTIMN-----------------DILRVKQSISRLNGPIANM----------------
--TSLSIFYFSLRFIIGLCLLILN---------------------------DDR------
---------------------RLVVW-SYWSTYCL-IWFVIMVCPLFQ------------
-------AARVNATCDMYKQEGHEVKV--F----GYLSSTQVELDSFLLFITSAKLKVKL
FCMPIKKS----------------------------------------------YI----
---------------------------C-------GV---FIIGLL--------------
SLAILLL-----------------------------------------------------
-------------------------------------------T-------------K-V
I----KPVDTLF------------------------------------F-----------
-------------
>Pomacea_canaliculata_XP_025078975.1_uncharacterized_protein_LOC112555045_isoform_X2
------------------------------------------------------------
------------------------------------------------------------
------------------------------------------------------------
------------------------------------------------------------
------------------------------------------------------------
------------------------------------------------------------
------------------------------------------------------------
------------------------------------------------------------
------------------------------------------------------------
--------------------------------------------MT-RDQM---------
------------------------------------------------------------
------------------------------------------------------------
------------------------------QRDPSNT--F----------------IAGS
FSDAR--------SYALMST-S--------------------------------------
------------------------------------------------------------
------------------------------------------------------------
-------------------------------------VNDDDASKAGHPK----------
------------------------------------------------------------
---------------SDKA---------------------------VVP-QDRSVVIEAA
--------------------------------------------VST-------------
------------------------------------------------------------
------------------------------------------------------------
IRD---------------------------------------------------------
--------FSED----------------SINFTTS------------T------------
----------------------LRKCKHQVLKPYWGLLIFIGWRVFRH-----DVA--SA
RHLGI-HI--------------------------------------FNFLYPCLLILLLL
YTYMYEVVACEWKLNITKDTKIL-----------------------TTLRPV--------
------------STTTK-NAT------NITT-FA--------------------------
--TPFLT-I-----------------VPAKVPTH--------II----------------
------------------------------------NHS-PQPCE---------------
-------------------HIITTYLIPNILHFI-AYALGFY--FFRIQD-NEQL-YAMM
EKVFLQADHMQGG---------SSSQQRLVVKT--KRFL-VCGSVWVSM--TLGLQVLYV
-----------------WAFD-FPQ----LAIFEAY-------------------GPVFN
W------------TTFAIELVGRVILNSVILAVVMNYSMQCEMVMFYLRGLTLRLQEKST
DI-KTAMK-----------------DILLLRQSLGLLNGTISKM----------------
--TSLVLVILAELTVIGFSILAVN---------------------------AYD------
---------------------IPKVW-TYRSVFPV-VWALMLGFPLFQ------------
-------AARVNSVCLRLRKISLEMRV--F----GYKNSSLLELDSFLQFVHCTKLKAKL
FHIPILPS----------------------------------------------YI----
---------------------------I-------SF---CILTSF--------------
IFLILFQ-----------------------------------------------------
-------------------------------------------T-------------N-S
I----GPKNYFV------------------------------------------------
-------------
>Centruroides_sculpturatus_XP_023209572.1_uncharacterized_protein_LOC111612574_isoform_X1
------------------------------------------------------------
--------------------------------MISETSTHPF------------------
------------------------------------------------------------
------------------------------------------------------------
------------------------------------------------------------
------------------------------------------------------------
------------------------------------------------------------
------------------------------------------------------------
------------------------------------------------------------
---------------------------------------RNVVELRALETN---------
------------------------------------------------------------
------------------------------------------------------------
------------------------------MRTKSSSDSM----------------LMNR
------EVREMNPRYRHLMT----------------------------------------
------------------------------------------------------------
------------------------------------------------------------
------------------------------------------------------------
------------------------------------------------------------
--------------VSGET---------------------------FAA-YSSARQITES
--------------------------------------------SPPCC----------A
VGEH----------------------M---------------LTSTNRDFL---------
---------ARS----LS-----INS-----------------------IV------DVD
IND---------------------------------------------------------
-------ISGNE----------------EMLATTY------------S------------
----------------------LRRCKKAVLQPYTWLLLLIGWRAYGK-----ERV--VR
YPLIW-QV--------------------------------------INILYPIFVIVIFL
YTNIMQAITCHGKLDPKTDTVPAT----------------------TVPA----------
---------------------------TTRP-PY--------------------------
--M------------------------PFFYING--------------------------
---------------------------------QAKATS-AEECS---------------
-------------------HIIIIYIVPSILHFI-AFLYGFH--YFRIQE-NEQL-YSLM
ERVFVQA---QTA---------AGMQDVLIRNS--RLFL-LAAVIWLIA--NIGLEILYS
-----------------FAFE-SLS----SSFIQHLN----------------IENESVR
Y------------ILIILRFLGLILTQGVNVAVIINYCTQCEMLVMHIRGICLHLHEKTL
DI-KNAMH-----------------EILGVKEFISLLNGTLGKM----------------
--TALCIIGFTELIFIGFGLLLCN---------------------------QVH------
---------------------KATVW-SYRVTFVI-VWVVASLFPIIQ------------
-------AARVSKAGRKLTQISLEMRV--F----GYQASSQMELDSFILFNNTAKLRAKL
FGVAILPG----------------------------------------------SV----
---------------------------V-------IT---IILIFF--------------
VILLLII-----------------------------------------------------
-------------------------------------------T-------------D-M
V----PISTIWR------------------------------------F-------L---
-------------
>Dendronephthya_gigantea_XP_028401306.1_uncharacterized_protein_LOC114524431
------------------------------------------------------------
--------------------------------MTD-------------------------
------------------------------------------------------------
------------------------------------------------------------
------------------------------------------------------------
------------------------------------------------------------
------------------------------------------------------------
------------------------------------------------------------
------------------------------------------------------------
-------------------------------------------QMSI-------------
------------------------------------------------------------
------------------------------------------------------------
------------------------------------------------------------
------------------------------------------------------------
------------------------------------------------------------
------------------------------------------------------------
---------------------------------------QIENSTTLP------------
------------------------------------------------------------
--------------IN---------------------------------------DTDD-
------------------------------------------------------------
-----------------------------------------NIDIMSSTEL---------
---------KMNASD--V-----GEI-----------------------S-------NTE
ICD---------------------------------------------------------
-------SSLVQ-I----------THG-SLNPTTV------------S------------
----------------------LLRCKKQIVIPYYKLLGIIAWRPFGG-----MSRT--Q
YALIM-KL--------------------------------------INIVYPVLIVSLLL
FSYVTSAVACRGETSRGLSLNMTHE---------------IKLNTPIPAKNI---TISPM
RH----------------NQV------HSSD-G---------------------------
--IKSSS-H-----------------E---------------------------------
------------D-------------------DPWEPAY-NE-CK---------------
-------------------HIFGTFILPSMLHLS-AYLIGFY--LYRVRQ-HEGL-YVLM
EKVFLQSS----------------KQKRLYVTL--WCFV-ILGMVWLIL--DMGVFVLFF
-----------------FAFG-PET----VTGFRH--------------------NKVLL
V------------ATATLMTIGQLVLDLVNVVIILSYAAQCQLVIHYIDSITRRIEEKST
HL-QSIMK-----------------DILDVKNTLGRMNSLLSHM----------------
--VSLCIFTLLESVVLGLIYLLIN---------------------------EGQ------
--------------------QSLEVT-LYRASYVF-ISFLALFFPILQ------------
-------AARVTSLASQFKQISLDVRV--F----GHQTSSQLELDSFLVFVQSADLKAKL
FLAPVRGS----------------------------------------------LL----
---------------------------S-------GI---TLLIVF--------------
TLLFLMH-----------------------------------------------------
-------------------------------------------T-------------G-Q
IA---SGTKLF-------------------------------------------------
-------------
>Homarus_americanus_XP_042203985.1_uncharacterized_protein_LOC121853712
M-----------------------------------------------------------
------------------------------------------------------------
------------------------------------------------------------
------------------------------------------------------------
------------------------------------------------------------
------------------------------------------------------------
------------------------------------------------------------
------------------------------------------------------------
------------------------------------------------------------
------------------------------------------------------------
------------------------------------------------------------
------------------------------------------------------------
------------------------------------------------------------
------------------------------------------------------------
------------------------------------------------------------
------------------------------------------------------------
------------------------------------------------------------
------------------------------------------------------------
--------------INASE--------------------------------GGVRVREGS
VES---------------------------------------T-----------------
---------------------------------DDERVPHSRISSLEVRVHPMAAS----
-------VEPPGAIAVD-------TNGDEV-FSQE----------------------AVM
ITE---------------------------------------------------------
-------------------------CDGESYNTAA------------T------------
----------------------LHYCRRMILKPRDIIFAVLGYRSWNK-----DGA---E
QSLCL-KV--------------------------------------FNVVYFIFFLLCLC
IGPVLQYNICLKRDQGVGNDVQ--------------------------------------
------------------------------------------------------------
--IHFG------------------------------------NSSVYSDG----------
-------------D--------------------------SHLCS---------------
GSLIF------------------IYIVPSLMFFF-AFLVTCI--ILRLGE-SEHL-QTLL
ERVYLLAS---------CSPWELVKQRRLWCIF--VGWL-MMGVMCLTL--SLGSMILHL
S------------AATQISYT-FIQ------------------------------PQSET
AK----------ILLCGGALASLWLEDIVMVTAVLLYCTQCHLLSRLLEIIRMTLYQGAT
SL-MGIKK-----------------QIDETSRFLRHLNQELGSS----------------
--VGLYLCLAAFRAITASSSLFSTIKHYEL------PGMSAALASGSMHI-DSRNSQGFY
TFEYTTVEEARL-WLHI----------SAIITNLL-PWLLLTIMPLCM------------
-------AAWVSSNYRALSKAGSQLHGRPF----GYQSTPQPDIDSFLLYVSSLHLQAKI
LWIPVRTY----------------------------------------------FL----
---------------------------V-------SI---LVLTVM--------------
TIVVLSY--------LY-------------------------------------------
-------------------------------------------L----------------
------------------------------------------------------------
-------------
>Trichoplax_adhaerens_XP_002111738.1_hypothetical_protein_TRIADDRAFT_56084
------------------------------------------------------------
------------------------------------------------------------
------------------------------------------------------------
------------------------------------------------------------
------------------------------------------------------------
------------------------------------------------------------
------------------------------------------------------------
------------------------------------------------------------
------------------------------------------------------------
------------------------------------------------------------
------------------------------------------------------------
------------------------------------------------------------
------------------------------------------------------------
------------------------------------------------------------
------------------------------------------------------------
------------------------------------------------------------
------------------------------------------------------------
------------------------------------------------------------
--------------MPMNE-------------------------------------HEDQ
IQI---------------------------------------T-----------------
---------------------------------------SRQSSSTSRNAF---------
-----I---TNEYDDIMN-----GNSLDN------------------------DE--TVI
VSH---------------------------------------------------------
--------NSAS-------------GYIGGYPTSI------------A------------
----------------------LDRCKRHVLAPYLRFISFLGWLPIFRVGPS-------N
QSFCE-SA--------------------------------------INFVYPVLVICFIF
GAYTIQCFTCFRRDTPF-------------------------------------------
------------------------------------------------------------
--IKTIN----G------------------------------------------------
----------------------------------------SVHCSD--------------
-------------------SIISQYIIPDILHSV-AYFYCFY--LYRFAG-SEHL-QTNM
QRTFLQARPTDFG---------ENSQKKLIRIL--RVFL-YSGIAIVGA--SFLIQLFHL
I--------IRINRDQGLALL-W------HPMIKI-------HDSRL-------------
------------IVLGFFLLAGFIMLDSVYIALVINYASHCQLLIVYIRGLKQKIIERTC
NL-ENAMK-----------------EIQNTAGYVAELNDVIAPA----------------
--ASIILFNFATSSILGLNALILGRQ------------DDF----------DVAT-----
-----------------Y---------ADTILSIL-LWLTLLSIPFVQ------------
-------ASRLTSYCRSLKKLGIRVRVRPF----VYQNEPREDLDSFLQFTSEIKMRAKL
FKVPVVSS----------------------------------------------TL----
---------------------------F-------FM---LVTIAL--------------
VALILFQ-----------------------------------------------------
-------------------------------------------L-------------G-I
LSIW------FAPQ----------------------------------------------
-N-----------
>Hydra_vulgaris_XP_047130200.1_uncharacterized_protein_LOC105847333_isoform_X1
------------------------------------------------------------
-------------------------------MLRNISK----------------------
------------------------------------------------------------
------------------------------------------------------------
------------------------------------------------------------
------------------------------------------------------------
------------------------------------------------------------
------------------------------------------------------------
------------------------------------------------------------
---------------------------------------EGFKRMNESSHVS--------
------------------------------------------------------------
------------------------------------------------------------
------------------------------------------------------------
------------------------------------------------------------
------------------------------------------------------------
------------------------------------------------------------
------------------------------------------------------------
------------------------------------------------------------
----------ELGEFNYNK------------------------------------KLPEE
P-------------------------------------------NSL-------------
-----------------------------------------QVRSRSPESI---------
---------NSSYAD--L-----FE------------------------TS------GVE
IND---------------------------------------------------------
-------YLGSSS------------QDIVVNHVTY------------N------------
----------------------LNKCKEKVVIPYYRLLCFIGWRPFGK-----QFH---Q
PNYCV-SL--------------------------------------LNIIYTIMIFAILL
FWYFIQLYNCVGHLVL-----------------------------IQPAFPILK------
------------PNATTINWT-------------------------N-------------
--------T-----------------VPSNNFHL--------DLSS--------------
-------------------------------------------CR---------------
-------------------HALSTYIIPDILHFL-AFVIGFY--YFRVKE-HEAL-YALM
EKVYLQST----------------CPIKMTTSL--RIFL-ASGLLWFLF--SLGI-----
-----------------MAFS-FQA-------FKND------------------IFILKN
WK-------SY--AVMVLIFLSNALANCVALAVVLSYCGQCKLLVYYLDGVMERLEAKST
EL-KIAMK-----------------DVLAIKSHFNQLNGLFSFS----------------
--TSCIVFNMIILVLITSVLLI-----------------------------DYQ------
------------------PLQPIEHL-IYRICFGI-QWTVILLFVLVQ------------
-------AASLTSRSEKLKEKALTIRV--F----GYQSNTEAEIDSFLNFLNMTRLEAEI
FAIPVKSR----------------------------------------------YL----
---------------------------W-------GI---LIIMIQ--------------
SLIIVLQ-----------------------------------------------------
-------------------------------------------T-------------G-P
LF---NNSKWM-------------------------------------------------
-------------
>Anneissia_japonica_XP_033097402.1_uncharacterized_protein_LOC117101541
M-----------------------------------------------------------
------------------------------------------------------------
------------------------------------------------------------
------------------------------------------------------------
------------------------------------------------------------
------------------------------------------------------YHG---
------------------------------------------------------------
------------------------------------------------------------
------------------------------------------------------------
------------------------------------------------------------
------------------------------------------------------------
------------------------------------------------------------
------------------------------------------------------------
------------------------------------------------------------
------------------------------------------------------------
------------------------------------------------------------
------------------------------------------------------------
------EKYPILG-----------------------------------------------
[truncated: 166,736 more chars]
