# Supplementary material for: Structural screens identify candidate human homologs of insect chemoreceptors and cryptic Drosophila gustatory receptor-like proteins
Source: eLife. 2023 Feb 20;12:e85537. doi: 10.7554/eLife.85537 (PMC9998090; doi:10.7554/eLife.85537)
Supplement: Figure 3—figure supplement 1—source data 4. [file elife-85537-fig3-figsupp1-data4.zip › Figure3S1SourceData4Figure3S1Btreeml.txt]

(Osmia__lignaria__XP_034184817.1__nucleolar__protein__10:0.0630250093,(((((Nomia__melanderi__XP_031829944.1__nucleolar__protein__10:0.0799328358,Megalopta__genalis__XP_033337655.1__nucleolar__protein__10-like:0.1229789466)100:0.0325787851,Dufourea__novaeangliae__XP_015437512.1__PREDICTED__uncharacterized__protein__LOC107192703:0.1107980328)98:0.0281033327,Colletes__gigas__XP_043260274.1__uncharacterized__protein__LOC122401919__isoform__X1:0.1434012771)100:0.0390904805,(((((((((Temnothorax__curvispinosus__XP_024893629.1__nucleolar__protein__10__isoform__X2:0.0470221504,Vollenhovia__emeryi__XP_011860146.1__PREDICTED__uncharacterized__protein__LOC105557504__isoform__X1:0.0955830739)56:0.0143606332,Pogonomyrmex__barbatus__XP_011645000.1__uncharacterized__protein__LOC105432077__isoform__X5:0.1020959635)53:0.0069982053,(Cyphomyrmex__costatus__XP_018404472.1__PREDICTED__nucleolar__protein__10-like:0.0629495579,(Acromyrmex__echinatior__XP_011069242.1__PREDICTED__uncharacterized__protein__LOC105155051__isoform__X1:0.0000024639,Acromyrmex__echinatior__XP_011069244.1__PREDICTED__uncharacterized__protein__LOC105155051__isoform__X3:0.0000024639)100:0.0525796967)100:0.0770123579)57:0.0126760456,(Solenopsis__invicta__XP_025994470.1__uncharacterized__protein__LOC105198870__isoform__X2:0.0038860505,Solenopsis__invicta__XP_039308645.1__uncharacterized__protein__LOC120358427__isoform__X3:0.0000024639)100:0.0773877772)100:0.0307851883,(Nylanderia__fulva__XP_029159185.1__uncharacterized__protein__LOC114931378__isoform__X1:0.0738860762,Camponotus__floridanus__XP_019884172.1__uncharacterized__protein__LOC105254788__isoform__X1:0.1100181421)100:0.0844509604)90:0.0206807128,(Linepithema__humile__XP_012220691.1__PREDICTED__nucleolar__protein__10-like:0.1166757381,Pseudomyrmex__gracilis__XP_020291315.1__uncharacterized__protein__LOC109858456__isoform__X3:0.3284152083)90:0.0344834560)70:0.0126468891,Ooceraea__biroi__XP_026825825.1__nucleolar__protein__10:0.1288770219)100:0.0786753691,(Odontomachus__brunneus__XP_032674302.1__nucleolar__protein__10:0.0385968831,Dinoponera__quadriceps__XP_014479584.1__PREDICTED__uncharacterized__protein__LOC106746937__isoform__X1:0.1137382278)100:0.0935072190)100:0.0965586435,(((Vespa__mandarinia__XP_035718937.1__nucleolar__protein__10-like:0.0123761125,(Vespa__crabro__XP_046826044.1__uncharacterized__protein__LOC124427312__isoform__X3:0.0034755427,Vespa__crabro__XP_046826053.1__uncharacterized__protein__LOC124427312__isoform__X4:0.0000024639)100:0.0180817477)100:0.0809789291,Polistes__canadensis__XP_014599963.1__PREDICTED__nucleolar__protein__10:0.1191209085)100:0.1454966566,((((Diachasma__alloeum__XP_015109041.1__nucleolar__protein__10:0.2011627811,((Cotesia__glomerata__XP_044595983.1__uncharacterized__protein__LOC123272982__isoform__X1:0.0665839817,Microplitis__demolitor__XP_014297986.1__PREDICTED__uncharacterized__protein__LOC106693692__isoform__X2:0.1345531252)100:0.2072461196,(Aphidius__gifuensis__XP_044014924.1__uncharacterized__protein__LOC122857018__isoform__X1:0.0000021512,Aphidius__gifuensis__XP_044014932.1__uncharacterized__protein__LOC122857018__isoform__X2:0.0000024639)100:0.2877295865)82:0.0373897720)100:0.0755725616,Venturia__canescens__XP_043274644.1__uncharacterized__protein__LOC122410520__isoform__X1:0.2921787108)98:0.0643739222,((Belonocnema__kinseyi__XP_033228994.1__nucleolar__protein__10:0.1157889271,Leptopilina__heterotoma__XP_043480134.1__uncharacterized__protein__LOC122509890__isoform__X1:0.2270127602)100:0.2517868811,((Nasonia__vitripennis__XP_016838148.1__uncharacterized__protein__LOC107980718__isoform__X1:0.1302980250,(Trichogramma__pretiosum__XP_014232196.1__uncharacterized__protein__LOC106656066__isoform__X1:0.4777397995,Copidosoma__floridanum__XP_014206076.1__uncharacterized__protein__LOC106637704:0.5637439367)97:0.0542487881)98:0.0699430829,Ceratosolen__solmsi__marchali__XP_011502951.1__PREDICTED__uncharacterized__protein__LOC105366268:0.2636948111)100:0.3159744033)95:0.0812152467)87:0.0399114073,((((((((((((Helicoverpa__armigera__XP_049708453.1__nucleolar__protein__10:0.0620798548,Trichoplusia__ni__XP_026738334.1__nucleolar__protein__10:0.0925881284)100:0.0480073076,((Bombyx__mori__XP_037866491.1__nucleolar__protein__10:0.0011412973,Bombyx__mandarina__XP_028043208.1__nucleolar__protein__10:0.0023699661)100:0.1667623324,Manduca__sexta__XP_037297624.1__nucleolar__protein__10:0.1187158778)100:0.0418358593)100:0.0390956327,(Ostrinia__furnacalis__XP_028178940.1__nucleolar__protein__10:0.0837589070,Plutella__xylostella__XP_048484281.1__uncharacterized__protein__LOC105387429__isoform__X1:0.2822191586)99:0.0326021805)97:0.0228362577,(((((Bicyclus__anynana__XP_023948526.1__nucleolar__protein__10:0.1167525959,(Vanessa__tameamea__XP_026487555.1__nucleolar__protein__10:0.0456366041,Melitaea__cinxia__XP_045459319.1__uncharacterized__protein__LOC123669773:0.1248121021)96:0.0344118153)94:0.0258848443,Aricia__agestis__XP_041978163.1__nucleolar__protein__10:0.1861548246)50:0.0214354883,(Zerene__cesonia__XP_038214034.1__nucleolar__protein__10:0.0843067310,Pieris__napi__XP_047515670.1__uncharacterized__protein__LOC125056560__isoform__X1:0.1531044632)99:0.0557195010)27:0.0083494485,Danaus__plexippus__plexippus__XP_032510659.1__uncharacterized__protein__LOC116765319:0.1350699296)57:0.0279632819,Papilio__xuthus__XP_013180970.1__PREDICTED__nucleolar__protein__10:0.1771849391)85:0.0507592900)75:0.0144424986,(Amyelois__transitella__XP_013193243.1__PREDICTED__nucleolar__protein__10-like:0.1664176593,Galleria__mellonella__XP_026757091.1__uncharacterized__protein__LOC113516815__isoform__X1:0.2462639116)44:0.0198733737)38:0.0082660212,Leguminivora__glycinivorella__XP_047987327.1__uncharacterized__protein__LOC125227146:0.2795292725)40:0.0106538407,(Hyposmocoma__kahamanoa__XP_026324663.1__nucleolar__protein__10:0.1118656175,Pectinophora__gossypiella__XP_049867839.1__uncharacterized__protein__LOC126368028__isoform__X1:0.1446873525)92:0.0142379931)100:0.4620400353,((((((((((((Drosophila__kikkawai__XP_017038511.1__uncharacterized__protein__LOC108086161__isoform__X1:0.0434731025,(Drosophila__ananassae__XP_032305924.2__uncharacterized__protein__LOC6494180__isoform__X1:0.1492868505,Drosophila__bipectinata__XP_017087387.2__uncharacterized__protein__LOC108118952:0.0499785852)100:0.0375271717)100:0.0549917793,(Drosophila__miranda__XP_017146569.2__uncharacterized__protein__LOC108158607__isoform__X2:0.0867847661,Drosophila__subobscura__XP_034652590.1__uncharacterized__protein__LOC117891294:0.0739604908)100:0.0868680134)99:0.0285432907,(Drosophila__busckii__XP_017839376.1__uncharacterized__protein__LOC108597363:0.0706876686,(Drosophila__mojavensis__XP_002006873.2__uncharacterized__protein__LOC6581115__isoform__X1:0.1350440278,Drosophila__innubila__XP_034477993.1__uncharacterized__protein__LOC117784378:0.0886590294)100:0.1108826883)100:0.0865008970)98:0.0411515668,Drosophila__willistoni__XP_002062725.1__uncharacterized__protein__LOC6639865:0.1118485121)98:0.0675088124,Scaptodrosophila__lebanonensis__XP_030375457.1__uncharacterized__protein__LOC115624764:0.1343583604)100:0.4502868262,(((Musca__domestica__XP_011295853.1__PREDICTED__uncharacterized__protein__LOC101900519__isoform__X1:0.2127348755,Stomoxys__calcitrans__XP_013113255.1__PREDICTED__uncharacterized__protein__LOC106091318:0.2113078382)100:0.2513756978,(((Lucilia__sericata__XP_037820627.1__uncharacterized__protein__LOC119609783__isoform__X1:0.0000024639,Lucilia__sericata__XP_037820637.1__uncharacterized__protein__LOC119609783__isoform__X2:0.0000024639)90:0.0000024639,Lucilia__sericata__XP_037820646.1__uncharacterized__protein__LOC119609783__isoform__X3:0.0000024639)87:0.0000020941,Lucilia__sericata__XP_037820655.1__uncharacterized__protein__LOC119609783__isoform__X4:0.0000024639)100:0.4141282541)99:0.1563524987,Glossina__fuscipes__XP_037898676.1__uncharacterized__protein__LOC119643397:1.3684983723)100:0.2006490966)99:0.0889955898,(Rhagoletis__zephyria__XP_017466575.1__PREDICTED__uncharacterized__protein__LOC108359283:0.1124090234,(Zeugodacus__cucurbitae__XP_011179507.1__uncharacterized__protein__LOC105210334:0.1329562934,Ceratitis__capitata__XP_004517650.1__uncharacterized__protein__LOC101453730:0.1806306211)97:0.0467935628)100:0.6171252775)100:0.2196256496,Teleopsis__dalmanni__XP_037953943.1__uncharacterized__protein__LOC119684066:1.3562451479)100:0.3963327775,Hermetia__illucens__XP_037917761.1__uncharacterized__protein__LOC119655775__isoform__X1:0.7049587702)100:0.2668372377,(Bradysia__coprophila__XP_037042344.1__uncharacterized__protein__LOC119078748__isoform__X1:0.6809453196,Contarinia__nasturtii__XP_031630458.1__uncharacterized__protein__LOC116345334__isoform__X1:0.6385421238)100:0.3627032094)100:0.2490195043,(((((Anopheles__stephensi__XP_035898570.1__uncharacterized__protein__LOC118506046:0.0918807324,Anopheles__maculipalpis__XP_050067239.1__uncharacterized__protein__LOC126556082:0.0643346413)98:0.0438524653,(Anopheles__gambiae__str.__PEST__XP_314507.4__AGAP010540-PA:0.0225891942,Anopheles__merus__XP_041784107.1__uncharacterized__protein__LOC121599995:0.0166345324)100:0.1360916099)97:0.0245514454,Anopheles__funestus__XP_049294385.1__uncharacterized__protein__LOC125769628:0.0991027577)98:0.1402311866,(Anopheles__albimanus__XP_035786205.1__uncharacterized__protein__LOC118463619:0.0761952932,Anopheles__darlingi__XP_049538662.1__uncharacterized__protein__LOC125953252:0.0543901020)100:0.2214750718)100:0.3028114418,((Aedes__aegypti__XP_021705968.1__uncharacterized__protein__LOC5565490:0.1229390962,Aedes__albopictus__XP_029719584.1__uncharacterized__protein__LOC109418674:0.0238537944)100:0.2891118165,Culex__quinquefasciatus__XP_038110207.1__uncharacterized__protein__LOC6044177:0.2515438932)100:0.3448849680)100:0.5754639230)100:0.8565319877,Ctenocephalides__felis__XP_026469894.1__uncharacterized__protein__LOC113373835:1.0992613502)98:0.3949024248)89:0.1104042263,(((Zootermopsis__nevadensis__XP_021925747.1__nucleolar__protein__10:0.1094119376,Cryptotermes__secundus__XP_033606504.1__uncharacterized__protein__LOC111862296__isoform__X1:0.2112662152)100:0.4443972109,((Photinus__pyralis__XP_031331838.1__nucleolar__protein__10-like:0.3744899366,(((((Anoplophora__glabripennis__XP_018577167.1__uncharacterized__protein__LOC108915584:0.5243652391,(Aethina__tumida__XP_049821826.1__uncharacterized__protein__LOC126265241__isoform__X1:0.7746460376,(Leptinotarsa__decemlineata__XP_023019496.1__uncharacterized__protein__LOC111508285__isoform__X1:0.6193245610,Diabrotica__virgifera__virgifera__XP_028130497.1__uncharacterized__protein__LOC114326357:1.1653214653)100:0.1921685214)73:0.0529485154)99:0.1484446277,(Tribolium__madens__XP_044267264.1__uncharacterized__protein__LOC123013033__isoform__X1:0.6244438263,Dendroctonus__ponderosae__XP_019767314.1__uncharacterized__protein__LOC109542509:1.2562762036)98:0.1472462163)96:0.0561967529,(Harmonia__axyridis__XP_045472084.1__uncharacterized__protein__LOC123678871__isoform__X1:0.1576784155,Coccinella__septempunctata__XP_044750271.1__uncharacterized__protein__LOC123310715__isoform__X1:0.1446344710)100:1.0796360090)97:0.0469553963,(Nicrophorus__vespilloides__XP_017769853.1__PREDICTED__uncharacterized__protein__LOC108557720:0.6511344985,Onthophagus__taurus__XP_022901794.1__uncharacterized__protein__LOC111414632__isoform__X1:1.1702020943)100:0.2506382304)100:0.2024295791,Agrilus__planipennis__XP_018336497.2__uncharacterized__protein__LOC108744996:0.9496311530)100:0.2199104259)100:0.1571311461,Chrysoperla__carnea__XP_044739766.1__uncharacterized__protein__LOC123301098__isoform__X1:0.9542322703)89:0.0696579338)71:0.0438369415,(((((((((Limulus__polyphemus__XP_022252939.1__uncharacterized__protein__LOC106468871__isoform__X1:0.2609400296,((Limulus__polyphemus__XP_022252691.1__uncharacterized__protein__LOC111088082__isoform__X1:0.0000024639,Limulus__polyphemus__XP_022252696.1__uncharacterized__protein__LOC111088082__isoform__X6:0.0000024639)55:0.0000024639,Limulus__polyphemus__XP_022252695.1__uncharacterized__protein__LOC111088082__isoform__X5:0.0030067702)100:0.4431690219)81:0.2066434601,Centruroides__sculpturatus__XP_023213784.1__uncharacterized__protein__LOC111616623:1.0029684067)100:0.4522301314,((((Dermacentor__andersoni__XP_050052729.1__uncharacterized__protein__LOC126548543:0.1074155047,Rhipicephalus__sanguineus__XP_037523870.1__uncharacterized__protein__LOC119401258__isoform__X1:0.1516760491)100:0.1052864669,(Dermacentor__silvarum__XP_049522432.1__uncharacterized__protein__LOC119448724:0.1605218962,Rhipicephalus__sanguineus__XP_037507499.2__uncharacterized__protein__LOC119383439:0.1674694458)100:0.1917998096)100:0.2291499162,Ixodes__scapularis__XP_040063431.1__uncharacterized__protein__LOC8040184:0.5249571347)100:0.6099184679,(Galendromus__occidentalis__XP_003741559.1__uncharacterized__protein__LOC100898501:0.4010117521,Varroa__jacobsoni__XP_022699270.1__uncharacterized__protein__LOC111266228__isoform__X1:0.6020895710)100:1.3386868690)100:0.9212593042)82:0.1470644607,(Tetranychus__urticae__XP_015787787.1__uncharacterized__protein__LOC107364862:1.4112621157,(Dermatophagoides__farinae__XP_046916914.1__uncharacterized__protein__LOC124497307:0.1361746531,Dermatophagoides__pteronyssinus__XP_027200299.1__uncharacterized__protein__LOC113794376:0.1709334810)100:2.1518034930)83:0.3523637366)100:0.3210341449,((((((((((((((((Haliotis__rufescens__XP_046326722.2__uncharacterized__protein__LOC124111153__isoform__X1:0.0512602200,Haliotis__rubra__XP_046577481.1__uncharacterized__protein__LOC124285315:0.1253568699)100:0.2942541655,Gigantopelta__aegis__XP_041358803.1__uncharacterized__protein__LOC121375421:0.3131094360)96:0.0758414360,Lottia__gigantea__XP_009062887.1__hypothetical__protein__LOTGIDRAFT_235407:0.4847564786)99:0.0892636304,((Biomphalaria__glabrata__XP_013067519.1__PREDICTED__uncharacterized__protein__LOC106055683__isoform__X1:0.3042500417,Aplysia__californica__XP_012939037.1__uncharacterized__protein__LOC106012012:0.3005367835)100:0.4484677099,(Pomacea__canaliculata__XP_025078973.1__uncharacterized__protein__LOC112555045__isoform__X1:0.0000021894,Pomacea__canaliculata__XP_025078975.1__uncharacterized__protein__LOC112555045__isoform__X2:0.0000021347)100:0.6392873166)100:0.1075629336)100:0.1992677360,((Crassostrea__gigas__XP_011448530.2__uncharacterized__protein__LOC105343036__isoform__X1:0.0862508883,Crassostrea__virginica__XP_022286592.1__uncharacterized__protein__LOC111099567__isoform__X1:0.1286904684)100:0.3830127312,(Pecten__maximus__XP_033760317.1__uncharacterized__protein__LOC117342308__isoform__X1:0.0747665000,Mizuhopecten__yessoensis__XP_021370515.1__uncharacterized__protein__LOC110461386:0.0824903873)100:0.3027194275)100:0.2089040758)100:0.1713479124,(Octopus__bimaculoides__XP_014777607.1__PREDICTED__uncharacterized__protein__LOC106874396:0.0094363667,Octopus__sinensis__XP_036359178.1__uncharacterized__protein__LOC115212387__isoform__X2:0.0420209001)100:2.0260547520)78:0.0875050410,Lingula__anatina__XP_013411859.1__uncharacterized__protein__LOC106174731:0.8651202392)100:0.2967992794,Branchiostoma__floridae__XP_035693724.1__uncharacterized__protein__LOC118427870__isoform__X1:0.7706345272)83:0.0607645390,(((Patiria__miniata__XP_038050585.1__uncharacterized__protein__LOC119723793:0.1502949468,Acanthaster__planci__XP_022093404.1__uncharacterized__protein__LOC110980762:0.2248414660)100:0.3350774539,Asterias__rubens__XP_033637999.1__uncharacterized__protein__LOC117298778:0.2264477854)100:0.8142375870,Anneissia__japonica__XP_033117936.1__uncharacterized__protein__LOC117117656:1.1671120244)100:0.4505876100)85:0.1704286390,(((Stegodyphus__dumicola__XP_035208617.1__uncharacterized__protein__LOC118183255__isoform__X1:0.1218406080,Parasteatoda__tepidariorum__XP_042910878.1__uncharacterized__protein__LOC107448002:0.3740888944)100:0.9078190306,Centruroides__sculpturatus__XP_023209572.1__uncharacterized__protein__LOC111612574__isoform__X1:0.6979069049)100:0.3792742902,(Rhipicephalus__microplus__XP_037284070.1__uncharacterized__protein__LOC119176822:0.1422746420,(Dermacentor__andersoni__XP_050047306.1__uncharacterized__protein__LOC126544127__isoform__X1:0.0676210753,Dermacentor__silvarum__XP_049525454.1__uncharacterized__protein__LOC119445794__isoform__X1:0.2598014479)100:0.0622105833)100:1.6830062900)100:0.5311701042)97:0.1885398747,(((Dendronephthya__gigantea__XP_028401306.1__uncharacterized__protein__LOC114524431:0.2880339482,Xenia__sp.__Carnegie-2017__XP_046852973.1__uncharacterized__protein__LOC124446188__isoform__X1:0.4637207989)100:1.0679772700,((((Pocillopora__damicornis__XP_027059634.1__uncharacterized__protein__LOC113686238:0.1343469965,Stylophora__pistillata__XP_022788616.1__uncharacterized__protein__LOC111328447:0.1277713789)100:0.2340203771,Orbicella__faveolata__XP_020602998.1__uncharacterized__protein__LOC110042022__isoform__X1:0.2055037513)98:0.0838583830,((Pocillopora__damicornis__XP_027059635.1__uncharacterized__protein__LOC113686239:0.1807276614,Stylophora__pistillata__XP_022788603.1__uncharacterized__protein__LOC111328438__isoform__X1:0.2338254802)100:0.9705539709,Acropora__digitifera__XP_015759569.1__PREDICTED__uncharacterized__protein__LOC107338834:0.4279792758)97:0.0776199096)100:0.4581339598,(Nematostella__vectensis__XP_032237954.1__uncharacterized__protein__LOC5512677__isoform__X1:0.4743991365,Actinia__tenebrosa__XP_031565572.1__uncharacterized__protein__LOC116300777:0.4473741257)100:0.3180308283)100:0.3896769871)99:0.2839640904,(Hydra__vulgaris__XP_047130200.1__uncharacterized__protein__LOC105847333__isoform__X1:0.0000023364,Hydra__vulgaris__XP_047130201.1__uncharacterized__protein__LOC105847333__isoform__X2:0.0000024639)100:1.6703887960)99:0.2134583779)100:0.7395300005,(Capsaspora__owczarzaki__ATCC__30864__XP_011270556.1__hypothetical__protein__CAOG_08894:0.9903047183,Sphaeroforma__arctica__JP610__XP_014148959.1__hypothetical__protein__SARC_12411:2.1933729655)100:1.4024098780)86:0.1827486015,((Amphimedon__queenslandica__XP_011406043.2__PREDICTED__uncharacterized__protein__LOC100635115__isoform__X1:0.6615621709,Amphimedon__queenslandica__XP_019854712.1__PREDICTED__uncharacterized__protein__LOC109583715:1.1277915565)100:0.8062751087,(Amphimedon__queenslandica__XP_019858188.1__PREDICTED__uncharacterized__protein__LOC105315319:0.9994051961,Amphimedon__queenslandica__XP_019856102.1__PREDICTED__uncharacterized__protein__LOC105313927:1.0706422327)100:1.0374218790)100:0.6378135217)97:0.3501017837,(Anneissia__japonica__XP_033097402.1__uncharacterized__protein__LOC117101541:1.1415679704,(Patiria__miniata__XP_038050357.1__uncharacterized__protein__LOC119723652:0.2926308784,Acanthaster__planci__XP_022105051.1__uncharacterized__protein__LOC110986987:0.1176200824)100:1.8974901940)100:0.4994251911)80:0.0644958626,(Lingula__anatina__XP_013411847.1__uncharacterized__protein__LOC106174721:1.4709576021,Trichoplax__adhaerens__XP_002111738.1__hypothetical__protein__TRIADDRAFT_56084:1.3297405899)94:0.3160783094)86:0.1131125054,Priapulus__caudatus__XP_014670003.1__PREDICTED__uncharacterized__protein__LOC106811008:1.4493916535)94:0.3412855286)94:0.3236733030,((((Homarus__americanus__XP_042203985.1__uncharacterized__protein__LOC121853712:0.2792326362,Procambarus__clarkii__XP_045600808.1__uncharacterized__protein__LOC123759652:0.2750734494)100:0.1418409399,(Portunus__trituberculatus__XP_045121747.1__uncharacterized__protein__LOC123510547__isoform__X1:0.0000023859,Portunus__trituberculatus__XP_045121749.1__uncharacterized__protein__LOC123510547__isoform__X3:0.2007454806)100:0.6484354135)100:0.3210879337,(Penaeus__chinensis__XP_047488058.1__uncharacterized__protein__LOC125038571:0.0959263889,Penaeus__japonicus__XP_042877061.1__uncharacterized__protein__LOC122256435:0.1468007928)100:0.4226614791)100:1.6121353190,(((Trypanosoma__brucei__brucei__TREU927__XP_845058.1:0.0034417327,Trypanosoma__brucei__gambiense__DAL972__XP_011773686.1:0.0019626235)100:0.8554556317,((Trypanosoma__grayi__XP_009312037.1:0.4342435096,Trypanosoma__theileri__XP_028884034.1:0.5268537412)91:0.1071571552,((Trypanosoma__conorhini__XP_029227242.1:0.1941043122,Trypanosoma__rangeli__XP_029234838.1:0.2103990300)100:0.1733564272,Trypanosoma__cruzi__strain__CL__Brener__XP_803355.1:0.3069253085)100:0.3246105543)92:0.1511430186)54:0.3801088070,(((Leishmania__mexicana__MHOM_GT_2001_U1103__XP_003873693.1:0.0686107650,(Leishmania__major__strain__Friedlin__XP_001682088.1:0.0620833595,(Leishmania__donovani__XP_003859699.1:0.0074756664,Leishmania__infantum__JPCM5__XP_001464500.1:0.0046852599)100:0.0269311279)100:0.0195862749)100:0.1339673770,(Leishmania__braziliensis__MHOM_BR_75_M2904__XP_001563616.1:0.0021960071,Leishmania__panamensis__XP_010697540.1:0.0037705933)100:0.2562735287)98:0.1637290437,Leptomonas__pyrrhocoris__XP_015656207.1:0.3101495955)100:0.9940588108)100:5.9898471400)85:0.2203718007)64:0.1815326860,(Folsomia__candida__XP_035708530.1__uncharacterized__protein__LOC110851020__isoform__X2:0.0019020342,Folsomia__candida__XP_021954338.2__uncharacterized__protein__LOC110851020__isoform__X1:0.0004751824)100:1.8822828440)80:0.1823259713,(Daphnia__pulicaria__XP_046636006.1__uncharacterized__protein__LOC124314721__isoform__X1:0.0830509131,Daphnia__magna__XP_032779289.2__uncharacterized__protein__LOC116917802__isoform__X1:0.1238095466)100:1.9509896440)100:0.5552905420,Pediculus__humanus__corporis__XP_002423465.1__conserved__hypothetical__protein:1.2509191254)85:0.3455094382)70:0.0365451155)85:0.0688502873,(Frankliniella__occidentalis__XP_026288080.1__uncharacterized__protein__LOC113213279__isoform__X1:0.0840203183,Thrips__palmi__XP_034237129.1__uncharacterized__protein__LOC117642744__isoform__X1:0.0927794324)100:0.8382156972)100:0.1645048213,(Diprion__similis__XP_046736029.1__uncharacterized__protein__LOC124405285__isoform__X1:0.1359648155,Athalia__rosae__XP_012256482.1__uncharacterized__protein__LOC105686350__isoform__X1:0.1447465896)100:0.2073167368)76:0.0711691199,(Orussus__abietinus__XP_012284877.1__uncharacterized__protein__LOC105702128__isoform__X1:0.2646800062,Cephus__cinctus__XP_015595026.1__uncharacterized__protein__LOC107267607__isoform__X1:0.3171315941)70:0.0444906354)68:0.0236663142)100:0.0845861328)96:0.0308913518)100:0.0911359392)100:0.0250993387,((((Bombus__vosnesenskii__XP_033360883.1__nucleolar__protein__10:0.0620795254,Frieseomelitta__varia__XP_043515142.1__uncharacterized__protein__LOC122531361__isoform__X1:0.2157306367)100:0.0435472996,Ceratina__calcarata__XP_026673666.1__uncharacterized__protein__LOC113464974:0.2419475788)88:0.0233031763,(Eufriesea__mexicana__XP_017756008.1__PREDICTED__nucleolar__protein__10:0.0726896453,Apis__dorsata__XP_006607284.1__nucleolar__protein__10:0.1626082207)88:0.0191013494)100:0.0282943809,Habropoda__laboriosa__XP_017787420.1__PREDICTED__nucleolar__protein__10:0.1205008248)100:0.0245482493)100:0.0587907067,Megachile__rotundata__XP_012135819.1__PREDICTED__uncharacterized__protein__LOC105661900__isoform__X1:0.1419291090);
