# Supplementary material for: Structural screens identify candidate human homologs of insect chemoreceptors and cryptic Drosophila gustatory receptor-like proteins
Source: eLife. 2023 Feb 20;12:e85537. doi: 10.7554/eLife.85537 (PMC9998090; doi:10.7554/eLife.85537)
Supplement: Figure 3—figure supplement 1—source data 5. [file elife-85537-fig3-figsupp1-data5.zip › Figure3S1SourceData5Figure3S1Btreespeciesawareml.txt]

((((Sphaeroforma_arctica_JP610_XP_014148959.1_hypothetical_protein_SARC_12411:2.1933729655[&&NHX:S=Sphaeroforma_arctica_JP610:Nset=<Sphaeroforma_arctica_JP610>:H=N],Capsaspora_owczarzaki_ATCC_30864_XP_011270556.1_hypothetical_protein_CAOG_08894:0.9903047183[&&NHX:S=Capsaspora_owczarzaki_ATCC_30864:Nset=<Capsaspora_owczarzaki_ATCC_30864>:H=N])n8327:1.402409878[&&NHX:S=n11745:Nset=<Sphaeroforma_arctica_JP610@Capsaspora_owczarzaki_ATCC_30864>:H=N:D=N:B=100.0],(((((((Acanthaster_planci_XP_022093404.1_uncharacterized_protein_LOC110980762:0.224841466[&&NHX:S=Acanthaster_planci:Nset=<Acanthaster_planci>:H=N],Patiria_miniata_XP_038050585.1_uncharacterized_protein_LOC119723793:0.1502949468[&&NHX:S=Patiria_miniata:Nset=<Patiria_miniata>:H=N])n8283:0.3350774539[&&NHX:S=Valvatida:Nset=<Acanthaster_planci@Patiria_miniata>:H=N:D=N:B=100.0],Asterias_rubens_XP_033637999.1_uncharacterized_protein_LOC117298778:0.2264477854[&&NHX:S=Asterias_rubens:Nset=<Asterias_rubens>:H=N])n8285:0.814237587[&&NHX:S=Asteroidea:Nset=<Valvatida@Asterias_rubens>:H=N:D=N:B=100.0],Anneissia_japonica_XP_033117936.1_uncharacterized_protein_LOC117117656:1.1671120244[&&NHX:S=Anneissia_japonica:Nset=<Anneissia_japonica>:H=N])n8287:0.45058761[&&NHX:S=Echinodermata:Nset=<Asteroidea@Anneissia_japonica>:H=N:D=N:B=100.0],Branchiostoma_floridae_XP_035693724.1_uncharacterized_protein_LOC118427870_isoform_X1:0.7706345272[&&NHX:S=Branchiostoma_floridae:Nset=<Branchiostoma_floridae>:H=N])r193937[&&NHX:S=Deuterostomia:Nset=<Branchiostoma_floridae@Echinodermata>:H=N:D=N],((((((((Haliotis_rubra_XP_046577481.1_uncharacterized_protein_LOC124285315:0.1253568699[&&NHX:S=Haliotis_rubra:Nset=<Haliotis_rubra>:H=N],Haliotis_rufescens_XP_046326722.2_uncharacterized_protein_LOC124111153_isoform_X1:0.05126022[&&NHX:S=Haliotis_rufescens:Nset=<Haliotis_rufescens>:H=N])n8252:0.2942541655[&&NHX:S=Haliotis:Nset=<Haliotis_rubra@Haliotis_rufescens>:H=N:D=N:B=100.0],Gigantopelta_aegis_XP_041358803.1_uncharacterized_protein_LOC121375421:0.313109436[&&NHX:S=Gigantopelta_aegis:Nset=<Gigantopelta_aegis>:H=N])n8254:0.075841436[&&NHX:S=Gastropoda:Nset=<Gigantopelta_aegis@n11784>:H=N:D=N:B=96.0],Lottia_gigantea_XP_009062887.1_hypothetical_protein_LOTGIDRAFT_235407:0.4847564786[&&NHX:S=Lottia_gigantea:Nset=<Lottia_gigantea>:H=N])n8256:0.0892636304[&&NHX:S=Gastropoda:Nset=<Gigantopelta_aegis@n11784>:H=N:D=Y:B=99.0],((Aplysia_californica_XP_012939037.1_uncharacterized_protein_LOC106012012:0.3005367835[&&NHX:S=Aplysia_californica:Nset=<Aplysia_californica>:H=N],Biomphalaria_glabrata_XP_013067519.1_PREDICTED_uncharacterized_protein_LOC106055683_isoform_X1:0.3042500417[&&NHX:S=Biomphalaria_glabrata:Nset=<Biomphalaria_glabrata>:H=N])n8259:0.4484677099[&&NHX:S=Euthyneura:Nset=<Biomphalaria_glabrata@Aplysia_californica>:H=N:D=N:B=100.0],(Pomacea_canaliculata_XP_025078975.1_uncharacterized_protein_LOC112555045_isoform_X2:2.1347E-6[&&NHX:S=Pomacea_canaliculata:Nset=<Pomacea_canaliculata>:H=N],Pomacea_canaliculata_XP_025078973.1_uncharacterized_protein_LOC112555045_isoform_X1:2.1894E-6[&&NHX:S=Pomacea_canaliculata:Nset=<Pomacea_canaliculata>:H=N])n8262:0.6392873166[&&NHX:S=Pomacea_canaliculata:Nset=<Pomacea_canaliculata>:H=N:D=Y:B=100.0])n8263:0.1075629336[&&NHX:S=n11782:Nset=<Euthyneura@n11778>:H=N:D=N:B=100.0])n8264:0.199267736[&&NHX:S=Gastropoda:Nset=<Gigantopelta_aegis@n11784>:H=N:D=Y:B=100.0],((Crassostrea_virginica_XP_022286592.1_uncharacterized_protein_LOC111099567_isoform_X1:0.1286904684[&&NHX:S=Crassostrea_virginica:Nset=<Crassostrea_virginica>:H=N],Crassostrea_gigas_XP_011448530.2_uncharacterized_protein_LOC105343036_isoform_X1:0.0862508883[&&NHX:S=Crassostrea_gigas:Nset=<Crassostrea_gigas>:H=N])n8267:0.3830127312[&&NHX:S=Crassostrea:Nset=<Crassostrea_virginica@Crassostrea_gigas>:H=N:D=N:B=100.0],(Mizuhopecten_yessoensis_XP_021370515.1_uncharacterized_protein_LOC110461386:0.0824903873[&&NHX:S=Mizuhopecten_yessoensis:Nset=<Mizuhopecten_yessoensis>:H=N],Pecten_maximus_XP_033760317.1_uncharacterized_protein_LOC117342308_isoform_X1:0.0747665[&&NHX:S=Pecten_maximus:Nset=<Pecten_maximus>:H=N])n8270:0.3027194275[&&NHX:S=Pectinidae:Nset=<Mizuhopecten_yessoensis@Pecten_maximus>:H=N:D=N:B=100.0])n8271:0.2089040758[&&NHX:S=Pteriomorphia:Nset=<Pectinidae@Crassostrea>:H=N:D=N:B=100.0])n8272:0.1713479124[&&NHX:S=Mollusca:Nset=<n11790@Pteriomorphia>:H=N:D=N:B=100.0],(Octopus_sinensis_XP_036359178.1_uncharacterized_protein_LOC115212387_isoform_X2:0.0420209001[&&NHX:S=Octopus_sinensis:Nset=<Octopus_sinensis>:H=N],Octopus_bimaculoides_XP_014777607.1_PREDICTED_uncharacterized_protein_LOC106874396:0.0094363667[&&NHX:S=Octopus_bimaculoides:Nset=<Octopus_bimaculoides>:H=N])n8275:2.026054752[&&NHX:S=Octopus:Nset=<Octopus_sinensis@Octopus_bimaculoides>:H=N:D=N:B=100.0])r193946[&&NHX:S=Mollusca:Nset=<n11790@Pteriomorphia>:H=N:D=Y],Lingula_anatina_XP_013411859.1_uncharacterized_protein_LOC106174731:0.8651202392[&&NHX:S=Lingula_anatina:Nset=<Lingula_anatina>:H=N])n8278:0.2967992794[&&NHX:S=Lophotrochozoa:Nset=<Mollusca@Lingula_anatina>:H=N:D=N:B=100.0],(((Parasteatoda_tepidariorum_XP_042910878.1_uncharacterized_protein_LOC107448002:0.3740888944[&&NHX:S=Parasteatoda_tepidariorum:Nset=<Parasteatoda_tepidariorum>:H=N],Stegodyphus_dumicola_XP_035208617.1_uncharacterized_protein_LOC118183255_isoform_X1:0.121840608[&&NHX:S=Stegodyphus_dumicola:Nset=<Stegodyphus_dumicola>:H=N])n8291:0.9078190306[&&NHX:S=Entelegynae:Nset=<Stegodyphus_dumicola@Parasteatoda_tepidariorum>:H=N:D=N:B=100.0],Centruroides_sculpturatus_XP_023209572.1_uncharacterized_protein_LOC111612574_isoform_X1:0.6979069049[&&NHX:S=Centruroides_sculpturatus:Nset=<Centruroides_sculpturatus>:H=N])n8293:0.3792742902[&&NHX:S=Arachnida:Nset=<n11821@Entelegynae>:H=N:D=N:B=100.0],((Dermacentor_silvarum_XP_049525454.1_uncharacterized_protein_LOC119445794_isoform_X1:0.2598014479[&&NHX:S=Dermacentor_silvarum:Nset=<Dermacentor_silvarum>:H=N],Dermacentor_andersoni_XP_050047306.1_uncharacterized_protein_LOC126544127_isoform_X1:0.0676210753[&&NHX:S=Dermacentor_andersoni:Nset=<Dermacentor_andersoni>:H=N])n8296:0.0622105833[&&NHX:S=Dermacentor:Nset=<Dermacentor_andersoni@Dermacentor_silvarum>:H=N:D=N:B=100.0],Rhipicephalus_microplus_XP_037284070.1_uncharacterized_protein_LOC119176822:0.142274642[&&NHX:S=Rhipicephalus_microplus:Nset=<Rhipicephalus_microplus>:H=N])n8298:1.68300629[&&NHX:S=Rhipicephalinae:Nset=<Rhipicephalus@Dermacentor>:H=N:D=N:B=100.0])n8299:0.5311701042[&&NHX:S=Arachnida:Nset=<n11821@Entelegynae>:H=N:D=Y:B=100.0])r193938[&&NHX:S=Protostomia:Nset=<Lophotrochozoa@Ecdysozoa>:H=N:D=N])n8300:0.1885398747[&&NHX:S=Bilateria:Nset=<Deuterostomia@Protostomia>:H=N:D=N:B=97.0],(((Xenia_sp._Carnegie-2017_XP_046852973.1_uncharacterized_protein_LOC124446188_isoform_X1:0.4637207989[&&NHX:S=Xenia_sp._Carnegie-2017:Nset=<Xenia_sp._Carnegie-2017>:H=N],Dendronephthya_gigantea_XP_028401306.1_uncharacterized_protein_LOC114524431:0.2880339482[&&NHX:S=Dendronephthya_gigantea:Nset=<Dendronephthya_gigantea>:H=N])n8303:1.06797727[&&NHX:S=Alcyoniina:Nset=<Xenia_sp._Carnegie-2017@Dendronephthya_gigantea>:H=N:D=N:B=100.0],((((Stylophora_pistillata_XP_022788616.1_uncharacterized_protein_LOC111328447:0.1277713789[&&NHX:S=Stylophora_pistillata:Nset=<Stylophora_pistillata>:H=N],Pocillopora_damicornis_XP_027059634.1_uncharacterized_protein_LOC113686238:0.1343469965[&&NHX:S=Pocillopora_damicornis:Nset=<Pocillopora_damicornis>:H=N])n8306:0.2340203771[&&NHX:S=Pocilloporidae:Nset=<Pocillopora_damicornis@Stylophora_pistillata>:H=N:D=N:B=100.0],Orbicella_faveolata_XP_020602998.1_uncharacterized_protein_LOC110042022_isoform_X1:0.2055037513[&&NHX:S=Orbicella_faveolata:Nset=<Orbicella_faveolata>:H=N])n8308:0.083858383[&&NHX:S=Scleractinia:Nset=<Orbicella_faveolata@Astrocoeniina>:H=N:D=N:B=98.0],((Stylophora_pistillata_XP_022788603.1_uncharacterized_protein_LOC111328438_isoform_X1:0.2338254802[&&NHX:S=Stylophora_pistillata:Nset=<Stylophora_pistillata>:H=N],Pocillopora_damicornis_XP_027059635.1_uncharacterized_protein_LOC113686239:0.1807276614[&&NHX:S=Pocillopora_damicornis:Nset=<Pocillopora_damicornis>:H=N])n8311:0.9705539709[&&NHX:S=Pocilloporidae:Nset=<Pocillopora_damicornis@Stylophora_pistillata>:H=N:D=N:B=100.0],Acropora_digitifera_XP_015759569.1_PREDICTED_uncharacterized_protein_LOC107338834:0.4279792758[&&NHX:S=Acropora_digitifera:Nset=<Acropora_digitifera>:H=N])n8313:0.0776199096[&&NHX:S=Astrocoeniina:Nset=<Pocilloporidae@Acropora_digitifera>:H=N:D=N:B=97.0])n8314:0.4581339598[&&NHX:S=Scleractinia:Nset=<Orbicella_faveolata@Astrocoeniina>:H=N:D=Y:B=100.0],(Actinia_tenebrosa_XP_031565572.1_uncharacterized_protein_LOC116300777:0.4473741257[&&NHX:S=Actinia_tenebrosa:Nset=<Actinia_tenebrosa>:H=N],Nematostella_vectensis_XP_032237954.1_uncharacterized_protein_LOC5512677_isoform_X1:0.4743991365[&&NHX:S=Nematostella_vectensis:Nset=<Nematostella_vectensis>:H=N])n8317:0.3180308283[&&NHX:S=Actiniaria:Nset=<Actinia_tenebrosa@Nematostella_vectensis>:H=N:D=N:B=100.0])n8318:0.3896769871[&&NHX:S=Hexacorallia:Nset=<Scleractinia@Actiniaria>:H=N:D=N:B=100.0])n8319:0.2839640904[&&NHX:S=Anthozoa:Nset=<Alcyoniina@Hexacorallia>:H=N:D=N:B=99.0],(Hydra_vulgaris_XP_047130201.1_uncharacterized_protein_LOC105847333_isoform_X2:2.4639E-6[&&NHX:S=Hydra_vulgaris:Nset=<Hydra_vulgaris>:H=N],Hydra_vulgaris_XP_047130200.1_uncharacterized_protein_LOC105847333_isoform_X1:2.3364E-6[&&NHX:S=Hydra_vulgaris:Nset=<Hydra_vulgaris>:H=N])n8322:1.670388796[&&NHX:S=Hydra_vulgaris:Nset=<Hydra_vulgaris>:H=N:D=Y:B=100.0])n8323:0.2134583779[&&NHX:S=Cnidaria:Nset=<Hydra_vulgaris@Anthozoa>:H=N:D=N:B=99.0])n8324:0.7395300005[&&NHX:S=Eumetazoa:Nset=<Bilateria@n11764>:H=N:D=N:B=100.0],((Amphimedon_queenslandica_XP_019854712.1_PREDICTED_uncharacterized_protein_LOC109583715:1.1277915565[&&NHX:S=Amphimedon_queenslandica:Nset=<Amphimedon_queenslandica>:H=N],Amphimedon_queenslandica_XP_011406043.2_PREDICTED_uncharacterized_protein_LOC100635115_isoform_X1:0.6615621709[&&NHX:S=Amphimedon_queenslandica:Nset=<Amphimedon_queenslandica>:H=N])n8331:0.8062751087[&&NHX:S=Amphimedon_queenslandica:Nset=<Amphimedon_queenslandica>:H=N:D=Y:B=100.0],(Amphimedon_queenslandica_XP_019856102.1_PREDICTED_uncharacterized_protein_LOC105313927:1.0706422327[&&NHX:S=Amphimedon_queenslandica:Nset=<Amphimedon_queenslandica>:H=N],Amphimedon_queenslandica_XP_019858188.1_PREDICTED_uncharacterized_protein_LOC105315319:0.9994051961[&&NHX:S=Amphimedon_queenslandica:Nset=<Amphimedon_queenslandica>:H=N])n8334:1.037421879[&&NHX:S=Amphimedon_queenslandica:Nset=<Amphimedon_queenslandica>:H=N:D=Y:B=100.0])n8335:0.6378135217[&&NHX:S=Amphimedon_queenslandica:Nset=<Amphimedon_queenslandica>:H=N:D=Y:B=100.0])r193935[&&NHX:S=Metazoa:Nset=<Amphimedon_queenslandica@Eumetazoa>:H=N:D=N])n8336:0.3501017837[&&NHX:S=Opisthokonta:Nset=<Metazoa@n11745>:H=N:D=N:B=97.0],(Trichoplax_adhaerens_XP_002111738.1_hypothetical_protein_TRIADDRAFT_56084:1.3297405899[&&NHX:S=Trichoplax_adhaerens:Nset=<Trichoplax_adhaerens>:H=N],(((Acanthaster_planci_XP_022105051.1_uncharacterized_protein_LOC110986987:0.1176200824[&&NHX:S=Acanthaster_planci:Nset=<Acanthaster_planci>:H=N],Patiria_miniata_XP_038050357.1_uncharacterized_protein_LOC119723652:0.2926308784[&&NHX:S=Patiria_miniata:Nset=<Patiria_miniata>:H=N])n8339:1.897490194[&&NHX:S=Valvatida:Nset=<Acanthaster_planci@Patiria_miniata>:H=N:D=N:B=100.0],Anneissia_japonica_XP_033097402.1_uncharacterized_protein_LOC117101541:1.1415679704[&&NHX:S=Anneissia_japonica:Nset=<Anneissia_japonica>:H=N])n8341:0.4994251911[&&NHX:S=Echinodermata:Nset=<Asteroidea@Anneissia_japonica>:H=N:D=N:B=100.0],(Lingula_anatina_XP_013411847.1_uncharacterized_protein_LOC106174721:1.4709576021[&&NHX:S=Lingula_anatina:Nset=<Lingula_anatina>:H=N],((((Centruroides_sculpturatus_XP_023213784.1_uncharacterized_protein_LOC111616623:1.0029684067[&&NHX:S=Centruroides_sculpturatus:Nset=<Centruroides_sculpturatus>:H=N],(((Limulus_polyphemus_XP_022252696.1_uncharacterized_protein_LOC111088082_isoform_X6:2.4639E-6[&&NHX:S=Limulus_polyphemus:Nset=<Limulus_polyphemus>:H=N],Limulus_polyphemus_XP_022252691.1_uncharacterized_protein_LOC111088082_isoform_X1:2.4639E-6[&&NHX:S=Limulus_polyphemus:Nset=<Limulus_polyphemus>:H=N])r193967[&&NHX:S=Limulus_polyphemus:Nset=<Limulus_polyphemus>:H=N:D=Y],Limulus_polyphemus_XP_022252695.1_uncharacterized_protein_LOC111088082_isoform_X5:0.0030067702[&&NHX:S=Limulus_polyphemus:Nset=<Limulus_polyphemus>:H=N])n8225:0.4431690219[&&NHX:S=Limulus_polyphemus:Nset=<Limulus_polyphemus>:H=N:D=Y:B=100.0],Limulus_polyphemus_XP_022252939.1_uncharacterized_protein_LOC106468871_isoform_X1:0.2609400296[&&NHX:S=Limulus_polyphemus:Nset=<Limulus_polyphemus>:H=N])r193965[&&NHX:S=Limulus_polyphemus:Nset=<Limulus_polyphemus>:H=N:D=Y])n8229:0.4522301314[&&NHX:S=Chelicerata:Nset=<Limulus_polyphemus@Arachnida>:H=N:D=N:B=100.0],(((Dermatophagoides_pteronyssinus_XP_027200299.1_uncharacterized_protein_LOC113794376:0.170933481[&&NHX:S=Dermatophagoides_pteronyssinus:Nset=<Dermatophagoides_pteronyssinus>:H=N],Dermatophagoides_farinae_XP_046916914.1_uncharacterized_protein_LOC124497307:0.1361746531[&&NHX:S=Dermatophagoides_farinae:Nset=<Dermatophagoides_farinae>:H=N])n8246:2.151803493[&&NHX:S=Dermatophagoides:Nset=<Dermatophagoides_pteronyssinus@Dermatophagoides_farinae>:H=N:D=N:B=100.0],Tetranychus_urticae_XP_015787787.1_uncharacterized_protein_LOC107364862:1.4112621157[&&NHX:S=Tetranychus_urticae:Nset=<Tetranychus_urticae>:H=N])r193956[&&NHX:S=Acariformes:Nset=<Tetranychus_urticae@Dermatophagoides>:H=N:D=N],((((Rhipicephalus_sanguineus_XP_037523870.1_uncharacterized_protein_LOC119401258_isoform_X1:0.1516760491[&&NHX:S=Rhipicephalus_sanguineus:Nset=<Rhipicephalus_sanguineus>:H=N],Dermacentor_andersoni_XP_050052729.1_uncharacterized_protein_LOC126548543:0.1074155047[&&NHX:S=Dermacentor_andersoni:Nset=<Dermacentor_andersoni>:H=N])n8232:0.1052864669[&&NHX:S=Rhipicephalinae:Nset=<Rhipicephalus@Dermacentor>:H=N:D=N:B=100.0],(Rhipicephalus_sanguineus_XP_037507499.2_uncharacterized_protein_LOC119383439:0.1674694458[&&NHX:S=Rhipicephalus_sanguineus:Nset=<Rhipicephalus_sanguineus>:H=N],Dermacentor_silvarum_XP_049522432.1_uncharacterized_protein_LOC119448724:0.1605218962[&&NHX:S=Dermacentor_silvarum:Nset=<Dermacentor_silvarum>:H=N])n8235:0.1917998096[&&NHX:S=Rhipicephalinae:Nset=<Rhipicephalus@Dermacentor>:H=N:D=N:B=100.0])n8236:0.2291499162[&&NHX:S=Rhipicephalinae:Nset=<Rhipicephalus@Dermacentor>:H=N:D=Y:B=100.0],Ixodes_scapularis_XP_040063431.1_uncharacterized_protein_LOC8040184:0.5249571347[&&NHX:S=Ixodes_scapularis:Nset=<Ixodes_scapularis>:H=N])n8238:0.6099184679[&&NHX:S=Ixodidae:Nset=<Rhipicephalinae@Ixodes_scapularis>:H=N:D=N:B=100.0],(Varroa_jacobsoni_XP_022699270.1_uncharacterized_protein_LOC111266228_isoform_X1:0.602089571[&&NHX:S=Varroa_jacobsoni:Nset=<Varroa_jacobsoni>:H=N],Galendromus_occidentalis_XP_003741559.1_uncharacterized_protein_LOC100898501:0.4010117521[&&NHX:S=Galendromus_occidentalis:Nset=<Galendromus_occidentalis>:H=N])n8241:1.338686869[&&NHX:S=Gamasina:Nset=<Varroa_jacobsoni@Galendromus_occidentalis>:H=N:D=N:B=100.0])n8242:0.9212593042[&&NHX:S=Parasitiformes:Nset=<Ixodidae@Gamasina>:H=N:D=N:B=100.0])r193955[&&NHX:S=Acari:Nset=<Parasitiformes@Acariformes>:H=N:D=N])n8249:0.3210341449[&&NHX:S=Chelicerata:Nset=<Limulus_polyphemus@Arachnida>:H=N:D=Y:B=100.0],(((Daphnia_magna_XP_032779289.2_uncharacterized_protein_LOC116917802_isoform_X1:0.1238095466[&&NHX:S=Daphnia_magna:Nset=<Daphnia_magna>:H=N],Daphnia_pulicaria_XP_046636006.1_uncharacterized_protein_LOC124314721_isoform_X1:0.0830509131[&&NHX:S=Daphnia_pulicaria:Nset=<Daphnia_pulicaria>:H=N])n8396:1.950989644[&&NHX:S=Daphnia:Nset=<Daphnia_pulicaria@Daphnia_magna>:H=N:D=N:B=100.0],(((Procambarus_clarkii_XP_045600808.1_uncharacterized_protein_LOC123759652:0.2750734494[&&NHX:S=Procambarus_clarkii:Nset=<Procambarus_clarkii>:H=N],Homarus_americanus_XP_042203985.1_uncharacterized_protein_LOC121853712:0.2792326362[&&NHX:S=Homarus_americanus:Nset=<Homarus_americanus>:H=N])n8352:0.1418409399[&&NHX:S=Astacidea:Nset=<Homarus_americanus@Procambarus_clarkii>:H=N:D=N:B=100.0],(Portunus_trituberculatus_XP_045121749.1_uncharacterized_protein_LOC123510547_isoform_X3:0.2007454806[&&NHX:S=Portunus_trituberculatus:Nset=<Portunus_trituberculatus>:H=N],Portunus_trituberculatus_XP_045121747.1_uncharacterized_protein_LOC123510547_isoform_X1:2.3859E-6[&&NHX:S=Portunus_trituberculatus:Nset=<Portunus_trituberculatus>:H=N])n8355:0.6484354135[&&NHX:S=Portunus_trituberculatus:Nset=<Portunus_trituberculatus>:H=N:D=Y:B=100.0])n8356:0.3210879337[&&NHX:S=Pleocyemata:Nset=<Portunus_trituberculatus@Astacidea>:H=N:D=N:B=100.0],(Penaeus_japonicus_XP_042877061.1_uncharacterized_protein_LOC122256435:0.1468007928[&&NHX:S=Penaeus_japonicus:Nset=<Penaeus_japonicus>:H=N],Penaeus_chinensis_XP_047488058.1_uncharacterized_protein_LOC125038571:0.0959263889[&&NHX:S=Penaeus_chinensis:Nset=<Penaeus_chinensis>:H=N])n8359:0.4226614791[&&NHX:S=Penaeus:Nset=<Penaeus_japonicus@Penaeus_chinensis>:H=N:D=N:B=100.0])n8360:1.612135319[&&NHX:S=Decapoda:Nset=<Pleocyemata@Penaeus>:H=N:D=N:B=100.0])r193931[&&NHX:S=Crustacea:Nset=<Daphnia@Decapoda>:H=N:D=N],((((Cryptotermes_secundus_XP_033606504.1_uncharacterized_protein_LOC111862296_isoform_X1:0.2112662152[&&NHX:S=Cryptotermes_secundus:Nset=<Cryptotermes_secundus>:H=N],Zootermopsis_nevadensis_XP_021925747.1_nucleolar_protein_10:0.1094119376[&&NHX:S=Zootermopsis_nevadensis:Nset=<Zootermopsis_nevadensis>:H=N])n8194:0.4443972109[&&NHX:S=Termitoidae:Nset=<Cryptotermes_secundus@Zootermopsis_nevadensis>:H=N:D=N:B=100.0],((((((((((((((((Drosophila_bipectinata_XP_017087387.2_uncharacterized_protein_LOC108118952:0.0499785852[&&NHX:S=Drosophila_bipectinata:Nset=<Drosophila_bipectinata>:H=N],Drosophila_ananassae_XP_032305924.2_uncharacterized_protein_LOC6494180_isoform_X1:0.1492868505[&&NHX:S=Drosophila_ananassae:Nset=<Drosophila_ananassae>:H=N])n8124:0.0375271717[&&NHX:S=ananassae_subgroup:Nset=<Drosophila_bipectinata@Drosophila_ananassae>:H=N:D=N:B=100.0],Drosophila_kikkawai_XP_017038511.1_uncharacterized_protein_LOC108086161_isoform_X1:0.0434731025[&&NHX:S=Drosophila_kikkawai:Nset=<Drosophila_kikkawai>:H=N])n8126:0.0549917793[&&NHX:S=melanogaster_group:Nset=<ananassae_subgroup@Drosophila_kikkawai>:H=N:D=N:B=100.0],(Drosophila_subobscura_XP_034652590.1_uncharacterized_protein_LOC117891294:0.0739604908[&&NHX:S=Drosophila_subobscura:Nset=<Drosophila_subobscura>:H=N],Drosophila_miranda_XP_017146569.2_uncharacterized_protein_LOC108158607_isoform_X2:0.0867847661[&&NHX:S=Drosophila_miranda:Nset=<Drosophila_miranda>:H=N])n8129:0.0868680134[&&NHX:S=obscura_group:Nset=<Drosophila_miranda@Drosophila_subobscura>:H=N:D=N:B=100.0])n8130:0.0285432907[&&NHX:S=Sophophora:Nset=<obscura_group@n11880>:H=N:D=N:B=99.0],((Drosophila_innubila_XP_034477993.1_uncharacterized_protein_LOC117784378:0.0886590294[&&NHX:S=Drosophila_innubila:Nset=<Drosophila_innubila>:H=N],Drosophila_mojavensis_XP_002006873.2_uncharacterized_protein_LOC6581115_isoform_X1:0.1350440278[&&NHX:S=Drosophila_mojavensis:Nset=<Drosophila_mojavensis>:H=N])n8133:0.1108826883[&&NHX:S=Drosophila:Nset=<Drosophila_innubila@Drosophila_mojavensis>:H=N:D=N:B=100.0],Drosophila_busckii_XP_017839376.1_uncharacterized_protein_LOC108597363:0.0706876686[&&NHX:S=Drosophila_busckii:Nset=<Drosophila_busckii>:H=N])n8135:0.086500897[&&NHX:S=n11890:Nset=<Drosophila_busckii@n11888>:H=N:D=N:B=100.0])n8136:0.0411515668[&&NHX:S=n11890:Nset=<Drosophila_busckii@n11888>:H=N:D=Y:B=98.0],Drosophila_willistoni_XP_002062725.1_uncharacterized_protein_LOC6639865:0.1118485121[&&NHX:S=Drosophila_willistoni:Nset=<Drosophila_willistoni>:H=N])n8138:0.0675088124[&&NHX:S=n11890:Nset=<Drosophila_busckii@n11888>:H=N:D=Y:B=98.0],Scaptodrosophila_lebanonensis_XP_030375457.1_uncharacterized_protein_LOC115624764:0.1343583604[&&NHX:S=Scaptodrosophila_lebanonensis:Nset=<Scaptodrosophila_lebanonensis>:H=N])n8140:0.4502868262[&&NHX:S=Drosophilinae:Nset=<Scaptodrosophila_lebanonensis@n11890>:H=N:D=N:B=100.0],(((Stomoxys_calcitrans_XP_013113255.1_PREDICTED_uncharacterized_protein_LOC106091318:0.2113078382[&&NHX:S=Stomoxys_calcitrans:Nset=<Stomoxys_calcitrans>:H=N],Musca_domestica_XP_011295853.1_PREDICTED_uncharacterized_protein_LOC101900519_isoform_X1:0.2127348755[&&NHX:S=Musca_domestica:Nset=<Musca_domestica>:H=N])n8143:0.2513756978[&&NHX:S=Muscinae:Nset=<Musca_domestica@Stomoxys_calcitrans>:H=N:D=N:B=100.0],(((Lucilia_sericata_XP_037820637.1_uncharacterized_protein_LOC119609783_isoform_X2:2.4639E-6[&&NHX:S=Lucilia_sericata:Nset=<Lucilia_sericata>:H=N],Lucilia_sericata_XP_037820627.1_uncharacterized_protein_LOC119609783_isoform_X1:2.4639E-6[&&NHX:S=Lucilia_sericata:Nset=<Lucilia_sericata>:H=N])r193981[&&NHX:S=Lucilia_sericata:Nset=<Lucilia_sericata>:H=N:D=Y],Lucilia_sericata_XP_037820646.1_uncharacterized_protein_LOC119609783_isoform_X3:2.4639E-6[&&NHX:S=Lucilia_sericata:Nset=<Lucilia_sericata>:H=N])r193980[&&NHX:S=Lucilia_sericata:Nset=<Lucilia_sericata>:H=N:D=Y],Lucilia_sericata_XP_037820655.1_uncharacterized_protein_LOC119609783_isoform_X4:2.4639E-6[&&NHX:S=Lucilia_sericata:Nset=<Lucilia_sericata>:H=N])n8150:0.4141282541[&&NHX:S=Lucilia_sericata:Nset=<Lucilia_sericata>:H=N:D=Y:B=100.0])n8151:0.1563524987[&&NHX:S=n11871:Nset=<Muscinae@Lucilia_sericata>:H=N:D=N:B=99.0],Glossina_fuscipes_XP_037898676.1_uncharacterized_protein_LOC119643397:1.3684983723[&&NHX:S=Glossina_fuscipes:Nset=<Glossina_fuscipes>:H=N])n8153:0.2006490966[&&NHX:S=Calyptratae:Nset=<Glossina_fuscipes@n11871>:H=N:D=N:B=100.0])n8154:0.0889955898[&&NHX:S=Schizophora:Nset=<Calyptratae@Acalyptratae>:H=N:D=N:B=99.0],((Ceratitis_capitata_XP_004517650.1_uncharacterized_protein_LOC101453730:0.1806306211[&&NHX:S=Ceratitis_capitata:Nset=<Ceratitis_capitata>:H=N],Zeugodacus_cucurbitae_XP_011179507.1_uncharacterized_protein_LOC105210334:0.1329562934[&&NHX:S=Zeugodacus_cucurbitae:Nset=<Zeugodacus_cucurbitae>:H=N])n8157:0.0467935628[&&NHX:S=Dacinae:Nset=<Ceratitis_capitata@Zeugodacus_cucurbitae>:H=N:D=N:B=97.0],Rhagoletis_zephyria_XP_017466575.1_PREDICTED_uncharacterized_protein_LOC108359283:0.1124090234[&&NHX:S=Rhagoletis_zephyria:Nset=<Rhagoletis_zephyria>:H=N])n8159:0.6171252775[&&NHX:S=Tephritidae:Nset=<Dacinae@Rhagoletis_zephyria>:H=N:D=N:B=100.0])n8160:0.2196256496[&&NHX:S=Schizophora:Nset=<Calyptratae@Acalyptratae>:H=N:D=Y:B=100.0],Teleopsis_dalmanni_XP_037953943.1_uncharacterized_protein_LOC119684066:1.3562451479[&&NHX:S=Teleopsis_dalmanni:Nset=<Teleopsis_dalmanni>:H=N])n8162:0.3963327775[&&NHX:S=Schizophora:Nset=<Calyptratae@Acalyptratae>:H=N:D=Y:B=100.0],Hermetia_illucens_XP_037917761.1_uncharacterized_protein_LOC119655775_isoform_X1:0.7049587702[&&NHX:S=Hermetia_illucens:Nset=<Hermetia_illucens>:H=N])n8164:0.2668372377[&&NHX:S=Brachycera:Nset=<Hermetia_illucens@Schizophora>:H=N:D=N:B=100.0],(Contarinia_nasturtii_XP_031630458.1_uncharacterized_protein_LOC116345334_isoform_X1:0.6385421238[&&NHX:S=Contarinia_nasturtii:Nset=<Contarinia_nasturtii>:H=N],Bradysia_coprophila_XP_037042344.1_uncharacterized_protein_LOC119078748_isoform_X1:0.6809453196[&&NHX:S=Bradysia_coprophila:Nset=<Bradysia_coprophila>:H=N])n8167:0.3627032094[&&NHX:S=Sciaroidea:Nset=<Bradysia_coprophila@Contarinia_nasturtii>:H=N:D=N:B=100.0])n8168:0.2490195043[&&NHX:S=Diptera:Nset=<Nematocera@Brachycera>:H=N:D=N:B=100.0],(((((Anopheles_maculipalpis_XP_050067239.1_uncharacterized_protein_LOC126556082:0.0643346413[&&NHX:S=Anopheles_maculipalpis:Nset=<Anopheles_maculipalpis>:H=N],Anopheles_stephensi_XP_035898570.1_uncharacterized_protein_LOC118506046:0.0918807324[&&NHX:S=Anopheles_stephensi:Nset=<Anopheles_stephensi>:H=N])n8171:0.0438524653[&&NHX:S=Neocellia:Nset=<Anopheles_stephensi@Anopheles_maculipalpis>:H=N:D=N:B=98.0],(Anopheles_merus_XP_041784107.1_uncharacterized_protein_LOC121599995:0.0166345324[&&NHX:S=Anopheles_merus:Nset=<Anopheles_merus>:H=N],Anopheles_gambiae_str._PEST_XP_314507.4_AGAP010540-PA:0.0225891942[&&NHX:S=Anopheles_gambiae_str._PEST:Nset=<Anopheles_gambiae_str._PEST>:H=N])n8174:0.1360916099[&&NHX:S=gambiae_species_complex:Nset=<Anopheles_merus@Anopheles_gambiae_str._PEST>:H=N:D=N:B=100.0])n8175:0.0245514454[&&NHX:S=n11861:Nset=<Neocellia@gambiae_species_complex>:H=N:D=N:B=97.0],Anopheles_funestus_XP_049294385.1_uncharacterized_protein_LOC125769628:0.0991027577[&&NHX:S=Anopheles_funestus:Nset=<Anopheles_funestus>:H=N])n8177:0.1402311866[&&NHX:S=Cellia:Nset=<Anopheles_funestus@n11861>:H=N:D=N:B=98.0],(Anopheles_darlingi_XP_049538662.1_uncharacterized_protein_LOC125953252:0.054390102[&&NHX:S=Anopheles_darlingi:Nset=<Anopheles_darlingi>:H=N],Anopheles_albimanus_XP_035786205.1_uncharacterized_protein_LOC118463619:0.0761952932[&&NHX:S=Anopheles_albimanus:Nset=<Anopheles_albimanus>:H=N])n8180:0.2214750718[&&NHX:S=Nyssorhynchus:Nset=<Anopheles_darlingi@Anopheles_albimanus>:H=N:D=N:B=100.0])n8181:0.3028114418[&&NHX:S=Anopheles:Nset=<Nyssorhynchus@Cellia>:H=N:D=N:B=100.0],((Aedes_albopictus_XP_029719584.1_uncharacterized_protein_LOC109418674:0.0238537944[&&NHX:S=Aedes_albopictus:Nset=<Aedes_albopictus>:H=N],Aedes_aegypti_XP_021705968.1_uncharacterized_protein_LOC5565490:0.1229390962[&&NHX:S=Aedes_aegypti:Nset=<Aedes_aegypti>:H=N])n8184:0.2891118165[&&NHX:S=Stegomyia:Nset=<Aedes_aegypti@Aedes_albopictus>:H=N:D=N:B=100.0],Culex_quinquefasciatus_XP_038110207.1_uncharacterized_protein_LOC6044177:0.2515438932[&&NHX:S=Culex_quinquefasciatus:Nset=<Culex_quinquefasciatus>:H=N])n8186:0.344884968[&&NHX:S=Culicinae:Nset=<Culex_quinquefasciatus@Stegomyia>:H=N:D=N:B=100.0])n8187:0.575463923[&&NHX:S=Culicidae:Nset=<Anopheles@Culicinae>:H=N:D=N:B=100.0])n8188:0.8565319877[&&NHX:S=Diptera:Nset=<Nematocera@Brachycera>:H=N:D=Y:B=100.0],Ctenocephalides_felis_XP_026469894.1_uncharacterized_protein_LOC113373835:1.0992613502[&&NHX:S=Ctenocephalides_felis:Nset=<Ctenocephalides_felis>:H=N])n8190:0.3949024248[&&NHX:S=n11994:Nset=<Ctenocephalides_felis@n11992>:H=N:D=N:B=98.0],(Chrysoperla_carnea_XP_044739766.1_uncharacterized_protein_LOC123301098_isoform_X1:0.9542322703[&&NHX:S=Chrysoperla_carnea:Nset=<Chrysoperla_carnea>:H=N],(((((((Leptopilina_heterotoma_XP_043480134.1_uncharacterized_protein_LOC122509890_isoform_X1:0.2270127602[&&NHX:S=Leptopilina_heterotoma:Nset=<Leptopilina_heterotoma>:H=N],Belonocnema_kinseyi_XP_033228994.1_nucleolar_protein_10:0.1157889271[&&NHX:S=Belonocnema_kinseyi:Nset=<Belonocnema_kinseyi>:H=N])n8073:0.2517868811[&&NHX:S=Cynipoidea:Nset=<Belonocnema_kinseyi@Leptopilina_heterotoma>:H=N:D=N:B=100.0],(((Copidosoma_floridanum_XP_014206076.1_uncharacterized_protein_LOC106637704:0.5637439367[&&NHX:S=Copidosoma_floridanum:Nset=<Copidosoma_floridanum>:H=N],Trichogramma_pretiosum_XP_014232196.1_uncharacterized_protein_LOC106656066_isoform_X1:0.4777397995[&&NHX:S=Trichogramma_pretiosum:Nset=<Trichogramma_pretiosum>:H=N])n8076:0.0542487881[&&NHX:S=Chalcidoidea:Nset=<Trichogramma_pretiosum@n11924>:H=N:D=N:B=97.0],Nasonia_vitripennis_XP_016838148.1_uncharacterized_protein_LOC107980718_isoform_X1:0.130298025[&&NHX:S=Nasonia_vitripennis:Nset=<Nasonia_vitripennis>:H=N])n8078:0.0699430829[&&NHX:S=Chalcidoidea:Nset=<Trichogramma_pretiosum@n11924>:H=N:D=Y:B=98.0],Ceratosolen_solmsi_marchali_XP_011502951.1_PREDICTED_uncharacterized_protein_LOC105366268:0.2636948111[&&NHX:S=Ceratosolen_solmsi_marchali:Nset=<Ceratosolen_solmsi_marchali>:H=N])n8080:0.3159744033[&&NHX:S=Chalcidoidea:Nset=<Trichogramma_pretiosum@n11924>:H=N:D=Y:B=100.0])n8081:0.0812152467[&&NHX:S=Parasitoida:Nset=<n11919@Chalcidoidea>:H=N:D=N:B=95.0],((((Aphidius_gifuensis_XP_044014932.1_uncharacterized_protein_LOC122857018_isoform_X2:2.4639E-6[&&NHX:S=Aphidius_gifuensis:Nset=<Aphidius_gifuensis>:H=N],Aphidius_gifuensis_XP_044014924.1_uncharacterized_protein_LOC122857018_isoform_X1:2.1512E-6[&&NHX:S=Aphidius_gifuensis:Nset=<Aphidius_gifuensis>:H=N])n8065:0.2877295865[&&NHX:S=Aphidius_gifuensis:Nset=<Aphidius_gifuensis>:H=N:D=Y:B=100.0],Diachasma_alloeum_XP_015109041.1_nucleolar_protein_10:0.2011627811[&&NHX:S=Diachasma_alloeum:Nset=<Diachasma_alloeum>:H=N])r193992[&&NHX:S=n11909:Nset=<Aphidius_gifuensis@Diachasma_alloeum>:H=N:D=N],(Microplitis_demolitor_XP_014297986.1_PREDICTED_uncharacterized_protein_LOC106693692_isoform_X2:0.1345531252[&&NHX:S=Microplitis_demolitor:Nset=<Microplitis_demolitor>:H=N],Cotesia_glomerata_XP_044595983.1_uncharacterized_protein_LOC123272982_isoform_X1:0.0665839817[&&NHX:S=Cotesia_glomerata:Nset=<Cotesia_glomerata>:H=N])n8062:0.2072461196[&&NHX:S=Microgastrinae:Nset=<Cotesia_glomerata@Microplitis_demolitor>:H=N:D=N:B=100.0])n8068:0.0755725616[&&NHX:S=Braconidae:Nset=<n11909@Microgastrinae>:H=N:D=N:B=100.0],Venturia_canescens_XP_043274644.1_uncharacterized_protein_LOC122410520_isoform_X1:0.2921787108[&&NHX:S=Venturia_canescens:Nset=<Venturia_canescens>:H=N])n8070:0.0643739222[&&NHX:S=Ichneumonoidea:Nset=<Braconidae@Venturia_canescens>:H=N:D=N:B=98.0])r193986[&&NHX:S=Parasitoida:Nset=<n11919@Chalcidoidea>:H=N:D=Y],((((((((Frieseomelitta_varia_XP_043515142.1_uncharacterized_protein_LOC122531361_isoform_X1:0.2157306367[&&NHX:S=Frieseomelitta_varia:Nset=<Frieseomelitta_varia>:H=N],Bombus_vosnesenskii_XP_033360883.1_nucleolar_protein_10:0.0620795254[&&NHX:S=Bombus_vosnesenskii:Nset=<Bombus_vosnesenskii>:H=N])n8420:0.0435472996[&&NHX:S=Apinae:Nset=<Frieseomelitta_varia@n11974>:H=N:D=N:B=100.0],(Eufriesea_mexicana_XP_017756008.1_PREDICTED_nucleolar_protein_10:0.0726896453[&&NHX:S=Eufriesea_mexicana:Nset=<Eufriesea_mexicana>:H=N],Apis_dorsata_XP_006607284.1_nucleolar_protein_10:0.1626082207[&&NHX:S=Apis_dorsata:Nset=<Apis_dorsata>:H=N])r193996[&&NHX:S=n11974:Nset=<n11973@n11970>:H=N:D=N])r193994[&&NHX:S=Apinae:Nset=<Frieseomelitta_varia@n11974>:H=N:D=Y],Ceratina_calcarata_XP_026673666.1_uncharacterized_protein_LOC113464974:0.2419475788[&&NHX:S=Ceratina_calcarata:Nset=<Ceratina_calcarata>:H=N])n8426:0.0282943809[&&NHX:S=Apidae:Nset=<Apinae@Ceratina_calcarata>:H=N:D=N:B=100.0],Habropoda_laboriosa_XP_017787420.1_PREDICTED_nucleolar_protein_10:0.1205008248[&&NHX:S=Habropoda_laboriosa:Nset=<Habropoda_laboriosa>:H=N])n8428:0.0245482493[&&NHX:S=Apidae:Nset=<Apinae@Ceratina_calcarata>:H=N:D=Y:B=100.0],(Osmia_lignaria_XP_034184817.1_nucleolar_protein_10:0.0630250093[&&NHX:S=Osmia_lignaria:Nset=<Osmia_lignaria>:H=N],Megachile_rotundata_XP_012135819.1_PREDICTED_uncharacterized_protein_LOC105661900_isoform_X1:0.141929109[&&NHX:S=Megachile_rotundata:Nset=<Megachile_rotundata>:H=N])n8433:0.0587907067[&&NHX:S=Megachilinae:Nset=<Megachile_rotundata@Osmia_lignaria>:H=N:D=N:B=100.0])n8429:0.0250993387[&&NHX:S=n11979:Nset=<n11967@Apidae>:H=N:D=N:B=100.0],(((Megalopta_genalis_XP_033337655.1_nucleolar_protein_10-like:0.1229789466[&&NHX:S=Megalopta_genalis:Nset=<Megalopta_genalis>:H=N],Nomia_melanderi_XP_031829944.1_nucleolar_protein_10:0.0799328358[&&NHX:S=Nomia_melanderi:Nset=<Nomia_melanderi>:H=N])n8019:0.0325787851[&&NHX:S=Halictidae:Nset=<Megalopta_genalis@n11964>:H=N:D=N:B=100.0],Dufourea_novaeangliae_XP_015437512.1_PREDICTED_uncharacterized_protein_LOC107192703:0.1107980328[&&NHX:S=Dufourea_novaeangliae:Nset=<Dufourea_novaeangliae>:H=N])n8021:0.0281033327[&&NHX:S=Halictidae:Nset=<Megalopta_genalis@n11964>:H=N:D=Y:B=98.0],Colletes_gigas_XP_043260274.1_uncharacterized_protein_LOC122401919_isoform_X1:0.1434012771[&&NHX:S=Colletes_gigas:Nset=<Colletes_gigas>:H=N])n8023:0.0390904805[&&NHX:S=Apoidea:Nset=<n11979@Colletes_gigas>:H=N:D=N:B=100.0])n8417:0.0911359392[&&NHX:S=Apoidea:Nset=<n11979@Colletes_gigas>:H=N:D=Y:B=100.0],(((((Linepithema_humile_XP_012220691.1_PREDICTED_nucleolar_protein_10-like:0.1166757381[&&NHX:S=Linepithema_humile:Nset=<Linepithema_humile>:H=N],Pseudomyrmex_gracilis_XP_020291315.1_uncharacterized_protein_LOC109858456_isoform_X3:0.3284152083[&&NHX:S=Pseudomyrmex_gracilis:Nset=<Pseudomyrmex_gracilis>:H=N])r194007[&&NHX:S=n11938:Nset=<Pseudomyrmex_gracilis@Linepithema_humile>:H=N:D=N],(Camponotus_floridanus_XP_019884172.1_uncharacterized_protein_LOC105254788_isoform_X1:0.1100181421[&&NHX:S=Camponotus_floridanus:Nset=<Camponotus_floridanus>:H=N],Nylanderia_fulva_XP_029159185.1_uncharacterized_protein_LOC114931378_isoform_X1:0.0738860762[&&NHX:S=Nylanderia_fulva:Nset=<Nylanderia_fulva>:H=N])n8041:0.0844509604[&&NHX:S=Formicinae:Nset=<Camponotus_floridanus@Nylanderia_fulva>:H=N:D=N:B=100.0])r194004[&&NHX:S=n11943:Nset=<n11939@Formicinae>:H=N:D=N],((Temnothorax_curvispinosus_XP_024893629.1_nucleolar_protein_10_isoform_X2:0.0470221504[&&NHX:S=Temnothorax_curvispinosus:Nset=<Temnothorax_curvispinosus>:H=N],Vollenhovia_emeryi_XP_011860146.1_PREDICTED_uncharacterized_protein_LOC105557504_isoform_X1:0.0955830739[&&NHX:S=Vollenhovia_emeryi:Nset=<Vollenhovia_emeryi>:H=N])r194009[&&NHX:S=n11946:Nset=<Temnothorax_curvispinosus@Vollenhovia_emeryi>:H=N:D=N],((((Acromyrmex_echinatior_XP_011069244.1_PREDICTED_uncharacterized_protein_LOC105155051_isoform_X3:2.4639E-6[&&NHX:S=Acromyrmex_echinatior:Nset=<Acromyrmex_echinatior>:H=N],Acromyrmex_echinatior_XP_011069242.1_PREDICTED_uncharacterized_protein_LOC105155051_isoform_X1:2.4639E-6[&&NHX:S=Acromyrmex_echinatior:Nset=<Acromyrmex_echinatior>:H=N])n8031:0.0525796967[&&NHX:S=Acromyrmex_echinatior:Nset=<Acromyrmex_echinatior>:H=N:D=Y:B=100.0],Cyphomyrmex_costatus_XP_018404472.1_PREDICTED_nucleolar_protein_10-like:0.0629495579[&&NHX:S=Cyphomyrmex_costatus:Nset=<Cyphomyrmex_costatus>:H=N])n8033:0.0770123579[&&NHX:S=Attini:Nset=<Acromyrmex_echinatior@Cyphomyrmex_costatus>:H=N:D=N:B=100.0],(Solenopsis_invicta_XP_039308645.1_uncharacterized_protein_LOC120358427_isoform_X3:2.4639E-6[&&NHX:S=Solenopsis_invicta:Nset=<Solenopsis_invicta>:H=N],Solenopsis_invicta_XP_025994470.1_uncharacterized_protein_LOC105198870_isoform_X2:0.0038860505[&&NHX:S=Solenopsis_invicta:Nset=<Solenopsis_invicta>:H=N])n8037:0.0773877772[&&NHX:S=Solenopsis_invicta:Nset=<Solenopsis_invicta>:H=N:D=Y:B=100.0])r194011[&&NHX:S=n11951:Nset=<Solenopsis_invicta@Attini>:H=N:D=N],Pogonomyrmex_barbatus_XP_011645000.1_uncharacterized_protein_LOC105432077_isoform_X5:0.1020959635[&&NHX:S=Pogonomyrmex_barbatus:Nset=<Pogonomyrmex_barbatus>:H=N])r194010[&&NHX:S=n11953:Nset=<n11951@Pogonomyrmex_barbatus>:H=N:D=N])n8038:0.0307851883[&&NHX:S=Myrmicinae:Nset=<n11953@n11946>:H=N:D=N:B=100.0])r194003[&&NHX:S=n11955:Nset=<Myrmicinae@n11943>:H=N:D=N],Ooceraea_biroi_XP_026825825.1_nucleolar_protein_10:0.1288770219[&&NHX:S=Ooceraea_biroi:Nset=<Ooceraea_biroi>:H=N])n8048:0.0786753691[&&NHX:S=Formicidae:Nset=<Ooceraea_biroi@n11955>:H=N:D=N:B=100.0],(Dinoponera_quadriceps_XP_014479584.1_PREDICTED_uncharacterized_protein_LOC106746937_isoform_X1:0.1137382278[&&NHX:S=Dinoponera_quadriceps:Nset=<Dinoponera_quadriceps>:H=N],Odontomachus_brunneus_XP_032674302.1_nucleolar_protein_10:0.0385968831[&&NHX:S=Odontomachus_brunneus:Nset=<Odontomachus_brunneus>:H=N])n8051:0.093507219[&&NHX:S=Ponerini:Nset=<Odontomachus_brunneus@Dinoponera_quadriceps>:H=N:D=N:B=100.0])n8052:0.0965586435[&&NHX:S=Formicidae:Nset=<Ooceraea_biroi@n11955>:H=N:D=Y:B=100.0])n8416:0.0308913518[&&NHX:S=Aculeata:Nset=<Apoidea@n11958>:H=N:D=N:B=96.0],(((Vespa_crabro_XP_046826053.1_uncharacterized_protein_LOC124427312_isoform_X4:2.4639E-6[&&NHX:S=Vespa_crabro:Nset=<Vespa_crabro>:H=N],Vespa_crabro_XP_046826044.1_uncharacterized_protein_LOC124427312_isoform_X3:0.0034755427[&&NHX:S=Vespa_crabro:Nset=<Vespa_crabro>:H=N])n8055:0.0180817477[&&NHX:S=Vespa_crabro:Nset=<Vespa_crabro>:H=N:D=Y:B=100.0],Vespa_mandarinia_XP_035718937.1_nucleolar_protein_10-like:0.0123761125[&&NHX:S=Vespa_mandarinia:Nset=<Vespa_mandarinia>:H=N])n8057:0.0809789291[&&NHX:S=Vespa:Nset=<Vespa_mandarinia@Vespa_crabro>:H=N:D=N:B=100.0],Polistes_canadensis_XP_014599963.1_PREDICTED_nucleolar_protein_10:0.1191209085[&&NHX:S=Polistes_canadensis:Nset=<Polistes_canadensis>:H=N])n8059:0.1454966566[&&NHX:S=Vespidae:Nset=<Vespa@Polistes_canadensis>:H=N:D=N:B=100.0])n8415:0.0845861328[&&NHX:S=Aculeata:Nset=<Apoidea@n11958>:H=N:D=Y:B=100.0])r193985[&&NHX:S=Apocrita:Nset=<Aculeata@Parasitoida>:H=N:D=N],Orussus_abietinus_XP_012284877.1_uncharacterized_protein_LOC105702128_isoform_X1:0.2646800062[&&NHX:S=Orussus_abietinus:Nset=<Orussus_abietinus>:H=N])r193984[&&NHX:S=n11985:Nset=<Apocrita@Orussus_abietinus>:H=N:D=N],Cephus_cinctus_XP_015595026.1_uncharacterized_protein_LOC107267607_isoform_X1:0.3171315941[&&NHX:S=Cephus_cinctus:Nset=<Cephus_cinctus>:H=N])r193983[&&NHX:S=n11987:Nset=<n11985@Cephus_cinctus>:H=N:D=N],(Athalia_rosae_XP_012256482.1_uncharacterized_protein_LOC105686350_isoform_X1:0.1447465896[&&NHX:S=Athalia_rosae:Nset=<Athalia_rosae>:H=N],Diprion_similis_XP_046736029.1_uncharacterized_protein_LOC124405285_isoform_X1:0.1359648155[&&NHX:S=Diprion_similis:Nset=<Diprion_similis>:H=N])n8408:0.2073167368[&&NHX:S=Tenthredinoidea:Nset=<Athalia_rosae@Diprion_similis>:H=N:D=N:B=100.0])n8409:0.1645048213[&&NHX:S=Hymenoptera:Nset=<n11987@Tenthredinoidea>:H=N:D=N:B=100.0])r193974[&&NHX:S=n11992:Nset=<Hymenoptera@n11906>:H=N:D=N])r193972[&&NHX:S=n11994:Nset=<Ctenocephalides_felis@n11992>:H=N:D=Y],(((((Trichoplusia_ni_XP_026738334.1_nucleolar_protein_10:0.0925881284[&&NHX:S=Trichoplusia_ni:Nset=<Trichoplusia_ni>:H=N],Helicoverpa_armigera_XP_049708453.1_nucleolar_protein_10:0.0620798548[&&NHX:S=Helicoverpa_armigera:Nset=<Helicoverpa_armigera>:H=N])n8085:0.0480073076[&&NHX:S=Noctuidae:Nset=<Trichoplusia_ni@Helicoverpa_armigera>:H=N:D=N:B=100.0],((Bombyx_mandarina_XP_028043208.1_nucleolar_protein_10:0.0023699661[&&NHX:S=Bombyx_mandarina:Nset=<Bombyx_mandarina>:H=N],Bombyx_mori_XP_037866491.1_nucleolar_protein_10:0.0011412973[&&NHX:S=Bombyx_mori:Nset=<Bombyx_mori>:H=N])n8088:0.1667623324[&&NHX:S=Bombyx:Nset=<Bombyx_mandarina@Bombyx_mori>:H=N:D=N:B=100.0],Manduca_sexta_XP_037297624.1_nucleolar_protein_10:0.1187158778[&&NHX:S=Manduca_sexta:Nset=<Manduca_sexta>:H=N])n8090:0.0418358593[&&NHX:S=Bombycoidea:Nset=<Manduca_sexta@Bombyx>:H=N:D=N:B=100.0])n8091:0.0390956327[&&NHX:S=Obtectomera:Nset=<Noctuidae@n12021>:H=N:D=N:B=100.0],(Plutella_xylostella_XP_048484281.1_uncharacterized_protein_LOC105387429_isoform_X1:0.2822191586[&&NHX:S=Plutella_xylostella:Nset=<Plutella_xylostella>:H=N],Ostrinia_furnacalis_XP_028178940.1_nucleolar_protein_10:0.083758907[&&NHX:S=Ostrinia_furnacalis:Nset=<Ostrinia_furnacalis>:H=N])n8094:0.0326021805[&&NHX:S=n12029:Nset=<n12028@Obtectomera>:H=N:D=N:B=99.0])n8095:0.0228362577[&&NHX:S=n12029:Nset=<n12028@Obtectomera>:H=N:D=Y:B=97.0],((((((Pieris_napi_XP_047515670.1_uncharacterized_protein_LOC125056560_isoform_X1:0.1531044632[&&NHX:S=Pieris_napi:Nset=<Pieris_napi>:H=N],Zerene_cesonia_XP_038214034.1_nucleolar_protein_10:0.084306731[&&NHX:S=Zerene_cesonia:Nset=<Zerene_cesonia>:H=N])n8105:0.055719501[&&NHX:S=Pieridae:Nset=<Pieris_napi@Zerene_cesonia>:H=N:D=N:B=99.0],(((Melitaea_cinxia_XP_045459319.1_uncharacterized_protein_LOC123669773:0.1248121021[&&NHX:S=Melitaea_cinxia:Nset=<Melitaea_cinxia>:H=N],Vanessa_tameamea_XP_026487555.1_nucleolar_protein_10:0.0456366041[&&NHX:S=Vanessa_tameamea:Nset=<Vanessa_tameamea>:H=N])n8098:0.0344118153[&&NHX:S=Nymphalinae:Nset=<Vanessa_tameamea@Melitaea_cinxia>:H=N:D=N:B=96.0],Danaus_plexippus_plexippus_XP_032510659.1_uncharacterized_protein_LOC116765319:0.1350699296[&&NHX:S=Danaus_plexippus_plexippus:Nset=<Danaus_plexippus_plexippus>:H=N])r194021[&&NHX:S=n12002:Nset=<Danaus_plexippus_plexippus@Nymphalinae>:H=N:D=N],Bicyclus_anynana_XP_023948526.1_nucleolar_protein_10:0.1167525959[&&NHX:S=Bicyclus_anynana:Nset=<Bicyclus_anynana>:H=N])r194020[&&NHX:S=Nymphalidae:Nset=<Bicyclus_anynana@n12002>:H=N:D=N])r194019[&&NHX:S=n12005:Nset=<Pieridae@Nymphalidae>:H=N:D=N],Aricia_agestis_XP_041978163.1_nucleolar_protein_10:0.1861548246[&&NHX:S=Aricia_agestis:Nset=<Aricia_agestis>:H=N])r194018[&&NHX:S=n12007:Nset=<n12005@Aricia_agestis>:H=N:D=N],Papilio_xuthus_XP_013180970.1_PREDICTED_nucleolar_protein_10:0.1771849391[&&NHX:S=Papilio_xuthus:Nset=<Papilio_xuthus>:H=N])r194017[&&NHX:S=Papilionoidea:Nset=<n12007@Papilio_xuthus>:H=N:D=N],(Amyelois_transitella_XP_013193243.1_PREDICTED_nucleolar_protein_10-like:0.1664176593[&&NHX:S=Amyelois_transitella:Nset=<Amyelois_transitella>:H=N],Galleria_mellonella_XP_026757091.1_uncharacterized_protein_LOC113516815_isoform_X1:0.2462639116[&&NHX:S=Galleria_mellonella:Nset=<Galleria_mellonella>:H=N])r194025[&&NHX:S=Pyralidae:Nset=<Amyelois_transitella@Galleria_mellonella>:H=N:D=N])r194016[&&NHX:S=n12021:Nset=<n12020@Papilionoidea>:H=N:D=N],Leguminivora_glycinivorella_XP_047987327.1_uncharacterized_protein_LOC125227146:0.2795292725[&&NHX:S=Leguminivora_glycinivorella:Nset=<Leguminivora_glycinivorella>:H=N])r194014[&&NHX:S=n12029:Nset=<n12028@Obtectomera>:H=N:D=N])r194013[&&NHX:S=n12029:Nset=<n12028@Obtectomera>:H=N:D=Y],(Hyposmocoma_kahamanoa_XP_026324663.1_nucleolar_protein_10:0.1118656175[&&NHX:S=Hyposmocoma_kahamanoa:Nset=<Hyposmocoma_kahamanoa>:H=N],Pectinophora_gossypiella_XP_049867839.1_uncharacterized_protein_LOC126368028_isoform_X1:0.1446873525[&&NHX:S=Pectinophora_gossypiella:Nset=<Pectinophora_gossypiella>:H=N])r194030[&&NHX:S=Gelechioidea:Nset=<Hyposmocoma_kahamanoa@Pectinophora_gossypiella>:H=N:D=N])n8121:0.4620400353[&&NHX:S=Ditrysia:Nset=<n12029@Gelechioidea>:H=N:D=N:B=100.0])r193971[&&NHX:S=n12034:Nset=<n11994@Ditrysia>:H=N:D=N],((((((Aethina_tumida_XP_049821826.1_uncharacterized_protein_LOC126265241_isoform_X1:0.7746460376[&&NHX:S=Aethina_tumida:Nset=<Aethina_tumida>:H=N],((Diabrotica_virgifera_virgifera_XP_028130497.1_uncharacterized_protein_LOC114326357:1.1653214653[&&NHX:S=Diabrotica_virgifera_virgifera:Nset=<Diabrotica_virgifera_virgifera>:H=N],Leptinotarsa_decemlineata_XP_023019496.1_uncharacterized_protein_LOC111508285_isoform_X1:0.619324561[&&NHX:S=Leptinotarsa_decemlineata:Nset=<Leptinotarsa_decemlineata>:H=N])n8197:0.1921685214[&&NHX:S=Chrysomelidae:Nset=<Diabrotica_virgifera_virgifera@Leptinotarsa_decemlineata>:H=N:D=N:B=100.0],Anoplophora_glabripennis_XP_018577167.1_uncharacterized_protein_LOC108915584:0.5243652391[&&NHX:S=Anoplophora_glabripennis:Nset=<Anoplophora_glabripennis>:H=N])r194036[&&NHX:S=Chrysomeloidea:Nset=<Anoplophora_glabripennis@Chrysomelidae>:H=N:D=N])n8201:0.1484446277[&&NHX:S=Cucujiformia:Nset=<n12046@Chrysomeloidea>:H=N:D=N:B=99.0],(Dendroctonus_ponderosae_XP_019767314.1_uncharacterized_protein_LOC109542509:1.2562762036[&&NHX:S=Dendroctonus_ponderosae:Nset=<Dendroctonus_ponderosae>:H=N],Tribolium_madens_XP_044267264.1_uncharacterized_protein_LOC123013033_isoform_X1:0.6244438263[&&NHX:S=Tribolium_madens:Nset=<Tribolium_madens>:H=N])n8204:0.1472462163[&&NHX:S=n12046:Nset=<n12044@Dendroctonus_ponderosae>:H=N:D=N:B=98.0])n8205:0.0561967529[&&NHX:S=Cucujiformia:Nset=<n12046@Chrysomeloidea>:H=N:D=Y:B=96.0],(Coccinella_septempunctata_XP_044750271.1_uncharacterized_protein_LOC123310715_isoform_X1:0.144634471[&&NHX:S=Coccinella_septempunctata:Nset=<Coccinella_septempunctata>:H=N],Harmonia_axyridis_XP_045472084.1_uncharacterized_protein_LOC123678871_isoform_X1:0.1576784155[&&NHX:S=Harmonia_axyridis:Nset=<Harmonia_axyridis>:H=N])n8208:1.079636009[&&NHX:S=Coccinellini:Nset=<Coccinella_septempunctata@Harmonia_axyridis>:H=N:D=N:B=100.0])n8209:0.0469553963[&&NHX:S=Cucujiformia:Nset=<n12046@Chrysomeloidea>:H=N:D=Y:B=97.0],(Onthophagus_taurus_XP_022901794.1_uncharacterized_protein_LOC111414632_isoform_X1:1.1702020943[&&NHX:S=Onthophagus_taurus:Nset=<Onthophagus_taurus>:H=N],Nicrophorus_vespilloides_XP_017769853.1_PREDICTED_uncharacterized_protein_LOC108557720:0.6511344985[&&NHX:S=Nicrophorus_vespilloides:Nset=<Nicrophorus_vespilloides>:H=N])n8212:0.2506382304[&&NHX:S=Polyphaga:Nset=<n12055@Nicrophorus_vespilloides>:H=N:D=N:B=100.0])n8213:0.2024295791[&&NHX:S=Polyphaga:Nset=<n12055@Nicrophorus_vespilloides>:H=N:D=Y:B=100.0],Agrilus_planipennis_XP_018336497.2_uncharacterized_protein_LOC108744996:0.949631153[&&NHX:S=Agrilus_planipennis:Nset=<Agrilus_planipennis>:H=N])n8215:0.2199104259[&&NHX:S=Polyphaga:Nset=<n12055@Nicrophorus_vespilloides>:H=N:D=Y:B=100.0],Photinus_pyralis_XP_031331838.1_nucleolar_protein_10-like:0.3744899366[&&NHX:S=Photinus_pyralis:Nset=<Photinus_pyralis>:H=N])n8217:0.1571311461[&&NHX:S=Polyphaga:Nset=<n12055@Nicrophorus_vespilloides>:H=N:D=Y:B=100.0])r193970[&&NHX:S=Endopterygota:Nset=<n12034@Polyphaga>:H=N:D=N])r193969[&&NHX:S=n12059:Nset=<Termitoidae@Endopterygota>:H=N:D=N],((Thrips_palmi_XP_034237129.1_uncharacterized_protein_LOC117642744_isoform_X1:0.0927794324[&&NHX:S=Thrips_palmi:Nset=<Thrips_palmi>:H=N],Frankliniella_occidentalis_XP_026288080.1_uncharacterized_protein_LOC113213279_isoform_X1:0.0840203183[&&NHX:S=Frankliniella_occidentalis:Nset=<Frankliniella_occidentalis>:H=N])n8404:0.8382156972[&&NHX:S=Thripinae:Nset=<Thrips_palmi@Frankliniella_occidentalis>:H=N:D=N:B=100.0],Pediculus_humanus_corporis_XP_002423465.1_conserved_hypothetical_protein:1.2509191254[&&NHX:S=Pediculus_humanus_corporis:Nset=<Pediculus_humanus_corporis>:H=N])r193978[&&NHX:S=Paraneoptera:Nset=<Pediculus_humanus_corporis@Thripinae>:H=N:D=N])n8399:0.555290542[&&NHX:S=Neoptera:Nset=<Paraneoptera@n12059>:H=N:D=N:B=100.0],(Folsomia_candida_XP_021954338.2_uncharacterized_protein_LOC110851020_isoform_X1:4.751824E-4[&&NHX:S=Folsomia_candida:Nset=<Folsomia_candida>:H=N],Folsomia_candida_XP_035708530.1_uncharacterized_protein_LOC110851020_isoform_X2:0.0019020342[&&NHX:S=Folsomia_candida:Nset=<Folsomia_candida>:H=N])n8392:1.882282844[&&NHX:S=Folsomia_candida:Nset=<Folsomia_candida>:H=N:D=Y:B=100.0])r193932[&&NHX:S=Hexapoda:Nset=<Neoptera@Folsomia_candida>:H=N:D=N])r193930[&&NHX:S=Pancrustacea:Nset=<Hexapoda@Crustacea>:H=N:D=N])r193929[&&NHX:S=Arthropoda:Nset=<Pancrustacea@Chelicerata>:H=N:D=N],Priapulus_caudatus_XP_014670003.1_PREDICTED_uncharacterized_protein_LOC106811008:1.4493916535[&&NHX:S=Priapulus_caudatus:Nset=<Priapulus_caudatus>:H=N])r193928[&&NHX:S=Ecdysozoa:Nset=<Priapulus_caudatus@Arthropoda>:H=N:D=N])r193925[&&NHX:S=Protostomia:Nset=<Lophotrochozoa@Ecdysozoa>:H=N:D=N])r193922[&&NHX:S=Bilateria:Nset=<Deuterostomia@Protostomia>:H=N:D=N])r193919[&&NHX:S=Eumetazoa:Nset=<Bilateria@n11764>:H=N:D=N])n8388:5.98984714[&&NHX:S=Opisthokonta:Nset=<Metazoa@n11745>:H=N:D=Y:B=100.0],((((((Leishmania_infantum_JPCM5_XP_001464500.1:0.0046852599[&&NHX:S=Leishmania_infantum:Nset=<Leishmania_infantum>:H=N],Leishmania_donovani_XP_003859699.1:0.0074756664[&&NHX:S=Leishmania_donovani:Nset=<Leishmania_donovani>:H=N])n8376:0.0269311279[&&NHX:S=Leishmania_donovani_species_complex:Nset=<Leishmania_infantum@Leishmania_donovani>:H=N:D=N:B=100.0],Leishmania_major_strain_Friedlin_XP_001682088.1:0.0620833595[&&NHX:S=Leishmania_major_strain_Friedlin:Nset=<Leishmania_major_strain_Friedlin>:H=N])n8378:0.0195862749[&&NHX:S=Leishmania:Nset=<Leishmania_major_strain_Friedlin@n11723>:H=N:D=N:B=100.0],Leishmania_mexicana_XP_003873693.1:0.068610765[&&NHX:S=Leishmania_mexicana:Nset=<Leishmania_mexicana>:H=N])n8380:0.133967377[&&NHX:S=Leishmania:Nset=<Leishmania_major_strain_Friedlin@n11723>:H=N:D=Y:B=100.0],(Leishmania_panamensis_XP_010697540.1:0.0037705933[&&NHX:S=Leishmania_panamensis:Nset=<Leishmania_panamensis>:H=N],Leishmania_braziliensis_XP_001563616.1:0.0021960071[&&NHX:S=Leishmania_braziliensis:Nset=<Leishmania_braziliensis>:H=N])n8383:0.2562735287[&&NHX:S=Viannia:Nset=<Leishmania_panamensis@Leishmania_braziliensis>:H=N:D=N:B=100.0])n8384:0.1637290437[&&NHX:S=n11726:Nset=<Leishmania@Viannia>:H=N:D=N:B=98.0],Leptomonas_pyrrhocoris_XP_015656207.1:0.3101495955[&&NHX:S=Leptomonas_pyrrhocoris:Nset=<Leptomonas_pyrrhocoris>:H=N])n8386:0.9940588108[&&NHX:S=Leishmaniinae:Nset=<Leptomonas_pyrrhocoris@n11726>:H=N:D=N:B=100.0],((((Trypanosoma_rangeli_XP_029234838.1:0.21039903[&&NHX:S=Trypanosoma_rangeli:Nset=<Trypanosoma_rangeli>:H=N],Trypanosoma_conorhini_XP_029227242.1:0.1941043122[&&NHX:S=Trypanosoma_conorhini:Nset=<Trypanosoma_conorhini>:H=N])n8369:0.1733564272[&&NHX:S=n11735:Nset=<Trypanosoma_rangeli@Trypanosoma_with_unspecified_subgenus>:H=N:D=N:B=100.0],Trypanosoma_cruzi_strain_CL_Brener_XP_803355.1:0.3069253085[&&NHX:S=Trypanosoma_cruzi_strain_CL_Brener:Nset=<Trypanosoma_cruzi_strain_CL_Brener>:H=N])n8371:0.3246105543[&&NHX:S=n11737:Nset=<n11735@Trypanosoma_cruzi_strain_CL_Brener>:H=N:D=N:B=100.0],(Trypanosoma_grayi_XP_009312037.1:0.4342435096[&&NHX:S=Trypanosoma_grayi:Nset=<Trypanosoma_grayi>:H=N],Trypanosoma_theileri_XP_028884034.1:0.5268537412[&&NHX:S=Trypanosoma_theileri:Nset=<Trypanosoma_theileri>:H=N])r194042[&&NHX:S=Trypanosoma_with_unspecified_subgenus:Nset=<Trypanosoma_theileri@n11731>:H=N:D=N])r194039[&&NHX:S=n11737:Nset=<n11735@Trypanosoma_cruzi_strain_CL_Brener>:H=N:D=Y],(Trypanosoma_brucei_gambiense_DAL972_XP_011773686.1:0.0019626235[&&NHX:S=Trypanosoma_brucei_gambiense_DAL972:Nset=<Trypanosoma_brucei_gambiense_DAL972>:H=N],Trypanosoma_brucei_brucei_TREU927_XP_845058.1:0.0034417327[&&NHX:S=Trypanosoma_brucei_brucei_TREU927:Nset=<Trypanosoma_brucei_brucei_TREU927>:H=N])n8363:0.8554556317[&&NHX:S=Trypanosoma_brucei:Nset=<Trypanosoma_brucei_brucei_TREU927@Trypanosoma_brucei_gambiense_DAL972>:H=N:D=N:B=100.0])r194038[&&NHX:S=Trypanosoma:Nset=<n11737@Trypanosoma_brucei>:H=N:D=N])n8387:5.98984714[&&NHX:S=Trypanosomatidae:Nset=<Leishmaniinae@Trypanosoma>:H=N:D=N:B=100.0])n198324[&&NHX:S=n12078:Nset=<Trypanosomatidae@Opisthokonta>:H=N:D=N];
[&&NOTUNG-SPECIES-TREE(((((Leishmania_braziliensis:4.0,Leishmania_panamensis:4.0)Viannia:4.0,(((Leishmania_infantum:4.0,Leishmania_donovani:4.0)Leishmania_donovani_species_complex:4.0,Leishmania_mexicana:4.0)n11723:0.0,Leishmania_major_strain_Friedlin:4.0)Leishmania:4.0)n11726:4.0,Leptomonas_pyrrhocoris:4.0)Leishmaniinae:4.0,(((((Trypanosoma_grayi:4.0,Trypanosoma_conorhini:4.0)n11731:0.0,Trypanosoma_theileri:4.0)Trypanosoma_with_unspecified_subgenus:4.0,Trypanosoma_rangeli:4.0)n11735:0.0,Trypanosoma_cruzi_strain_CL_Brener:4.0)n11737:0.0,(Trypanosoma_brucei_gambiense_DAL972:4.0,Trypanosoma_brucei_brucei_TREU927:4.0)Trypanosoma_brucei:4.0)Trypanosoma:4.0)Trypanosomatidae:4.0,((Capsaspora_owczarzaki_ATCC_30864:4.0,Sphaeroforma_arctica_JP610:4.0)n11745:0.0,((((((Xenia_sp._Carnegie-2017:4.0,Dendronephthya_gigantea:4.0)Alcyoniina:4.0,((Nematostella_vectensis:4.0,Actinia_tenebrosa:4.0)Actiniaria:4.0,(((Stylophora_pistillata:4.0,Pocillopora_damicornis:4.0)Pocilloporidae:4.0,Acropora_digitifera:4.0)Astrocoeniina:4.0,Orbicella_faveolata:4.0)Scleractinia:4.0)Hexacorallia:4.0)Anthozoa:4.0,Hydra_vulgaris:4.0)Cnidaria:4.0,Trichoplax_adhaerens:4.0)n11764:0.0,(((((Acanthaster_planci:4.0,Patiria_miniata:4.0)Valvatida:4.0,Asterias_rubens:4.0)Asteroidea:4.0,Anneissia_japonica:4.0)Echinodermata:4.0,Branchiostoma_floridae:4.0)Deuterostomia:4.0,(((((((((Haliotis_rubra:4.0,Haliotis_rufescens:4.0)Haliotis:4.0,Pomacea_canaliculata:4.0)n11778:0.0,(Biomphalaria_glabrata:4.0,Aplysia_californica:4.0)Euthyneura:4.0)n11782:0.0,Lottia_gigantea:4.0)n11784:0.0,Gigantopelta_aegis:4.0)Gastropoda:4.0,(Octopus_sinensis:4.0,Octopus_bimaculoides:4.0)Octopus:4.0)n11790:0.0,((Crassostrea_gigas:4.0,Crassostrea_virginica:4.0)Crassostrea:4.0,(Pecten_maximus:4.0,Mizuhopecten_yessoensis:4.0)Pectinidae:4.0)Pteriomorphia:4.0)Mollusca:4.0,Lingula_anatina:4.0)Lophotrochozoa:4.0,((((((((Dermatophagoides_pteronyssinus:4.0,Dermatophagoides_farinae:4.0)Dermatophagoides:4.0,Tetranychus_urticae:4.0)Acariformes:4.0,((Varroa_jacobsoni:4.0,Galendromus_occidentalis:4.0)Gamasina:4.0,(((Rhipicephalus_sanguineus:4.0,Rhipicephalus_microplus:4.0)Rhipicephalus:4.0,(Dermacentor_silvarum:4.0,Dermacentor_andersoni:4.0)Dermacentor:4.0)Rhipicephalinae:4.0,Ixodes_scapularis:4.0)Ixodidae:4.0)Parasitiformes:4.0)Acari:4.0,Centruroides_sculpturatus:4.0)n11821:0.0,(Stegodyphus_dumicola:4.0,Parasteatoda_tepidariorum:4.0)Entelegynae:4.0)Arachnida:4.0,Limulus_polyphemus:4.0)Chelicerata:4.0,(((Daphnia_magna:4.0,Daphnia_pulicaria:4.0)Daphnia:4.0,((Penaeus_chinensis:4.0,Penaeus_japonicus:4.0)Penaeus:4.0,((Procambarus_clarkii:4.0,Homarus_americanus:4.0)Astacidea:4.0,Portunus_trituberculatus:4.0)Pleocyemata:4.0)Decapoda:4.0)Crustacea:4.0,((((Zootermopsis_nevadensis:4.0,Cryptotermes_secundus:4.0)Termitoidae:4.0,((((((((Contarinia_nasturtii:4.0,Bradysia_coprophila:4.0)Sciaroidea:4.0,(((Aedes_albopictus:4.0,Aedes_aegypti:4.0)Stegomyia:4.0,Culex_quinquefasciatus:4.0)Culicinae:4.0,((Anopheles_darlingi:4.0,Anopheles_albimanus:4.0)Nyssorhynchus:4.0,(((Anopheles_gambiae_str._PEST:4.0,Anopheles_merus:4.0)gambiae_species_complex:4.0,(Anopheles_maculipalpis:4.0,Anopheles_stephensi:4.0)Neocellia:4.0)n11861:0.0,Anopheles_funestus:4.0)Cellia:4.0)Anopheles:4.0)Culicidae:4.0)Nematocera:4.0,(((((Stomoxys_calcitrans:4.0,Musca_domestica:4.0)Muscinae:4.0,Lucilia_sericata:4.0)n11871:0.0,Glossina_fuscipes:4.0)Calyptratae:4.0,(((((((((Drosophila_bipectinata:4.0,Drosophila_ananassae:4.0)ananassae_subgroup:4.0,Drosophila_kikkawai:4.0)melanogaster_group:4.0,Drosophila_willistoni:4.0)n11880:0.0,(Drosophila_subobscura:4.0,Drosophila_miranda:4.0)obscura_group:4.0)Sophophora:4.0,(Drosophila_innubila:4.0,Drosophila_mojavensis:4.0)Drosophila:4.0)n11888:0.0,Drosophila_busckii:4.0)n11890:4.0,Scaptodrosophila_lebanonensis:4.0)Drosophilinae:4.0,Teleopsis_dalmanni:4.0)n11894:0.0,((Zeugodacus_cucurbitae:4.0,Ceratitis_capitata:4.0)Dacinae:4.0,Rhagoletis_zephyria:4.0)Tephritidae:4.0)Acalyptratae:4.0)Schizophora:4.0,Hermetia_illucens:4.0)Brachycera:4.0)Diptera:4.0,Chrysoperla_carnea:4.0)n11906:0.0,(((((((((Aphidius_gifuensis:4.0,Diachasma_alloeum:4.0)n11909:0.0,(Microplitis_demolitor:4.0,Cotesia_glomerata:4.0)Microgastrinae:4.0)Braconidae:4.0,Venturia_canescens:4.0)Ichneumonoidea:4.0,(Belonocnema_kinseyi:4.0,Leptopilina_heterotoma:4.0)Cynipoidea:4.0)n11919:0.0,(((Ceratosolen_solmsi_marchali:4.0,Copidosoma_floridanum:4.0)n11922:0.0,Nasonia_vitripennis:4.0)n11924:0.0,Trichogramma_pretiosum:4.0)Chalcidoidea:4.0)Parasitoida:4.0,((((Vespa_mandarinia:4.0,Vespa_crabro:4.0)Vespa:4.0,Polistes_canadensis:4.0)Vespidae:4.0,(((((Dinoponera_quadriceps:4.0,Odontomachus_brunneus:4.0)Ponerini:4.0,(Linepithema_humile:4.0,Pseudomyrmex_gracilis:4.0)n11938:0.0)n11939:0.0,(Nylanderia_fulva:4.0,Camponotus_floridanus:4.0)Formicinae:4.0)n11943:0.0,((Temnothorax_curvispinosus:4.0,Vollenhovia_emeryi:4.0)n11946:0.0,(((Cyphomyrmex_costatus:4.0,Acromyrmex_echinatior:4.0)Attini:4.0,Solenopsis_invicta:4.0)n11951:0.0,Pogonomyrmex_barbatus:4.0)n11953:0.0)Myrmicinae:4.0)n11955:0.0,Ooceraea_biroi:4.0)Formicidae:4.0)n11958:0.0,((((Osmia_lignaria:4.0,Megachile_rotundata:4.0)Megachilinae:4.0,((Nomia_melanderi:4.0,Dufourea_novaeangliae:4.0)n11964:0.0,Megalopta_genalis:4.0)Halictidae:4.0)n11967:0.0,((((Habropoda_laboriosa:4.0,Eufriesea_mexicana:4.0)n11970:0.0,(Bombus_vosnesenskii:4.0,Apis_dorsata:4.0)n11973:0.0)n11974:0.0,Frieseomelitta_varia:4.0)Apinae:4.0,Ceratina_calcarata:4.0)Apidae:4.0)n11979:0.0,Colletes_gigas:4.0)Apoidea:4.0)Aculeata:4.0)Apocrita:4.0,Orussus_abietinus:4.0)n11985:0.0,Cephus_cinctus:4.0)n11987:0.0,(Diprion_similis:4.0,Athalia_rosae:4.0)Tenthredinoidea:4.0)Hymenoptera:4.0)n11992:0.0,Ctenocephalides_felis:4.0)n11994:0.0,((((((((Pieris_napi:4.0,Zerene_cesonia:4.0)Pieridae:4.0,(((Vanessa_tameamea:4.0,Melitaea_cinxia:4.0)Nymphalinae:4.0,Danaus_plexippus_plexippus:4.0)n12002:0.0,Bicyclus_anynana:4.0)Nymphalidae:4.0)n12005:0.0,Aricia_agestis:4.0)n12007:0.0,Papilio_xuthus:4.0)Papilionoidea:4.0,(((Bombyx_mandarina:4.0,Bombyx_mori:4.0)Bombyx:4.0,Manduca_sexta:4.0)Bombycoidea:4.0,((Amyelois_transitella:4.0,Galleria_mellonella:4.0)Pyralidae:4.0,Ostrinia_furnacalis:4.0)Pyraloidea:4.0)n12020:0.0)n12021:0.0,(Helicoverpa_armigera:4.0,Trichoplusia_ni:4.0)Noctuidae:4.0)Obtectomera:4.0,(Leguminivora_glycinivorella:4.0,Plutella_xylostella:4.0)n12028:0.0)n12029:0.0,(Hyposmocoma_kahamanoa:4.0,Pectinophora_gossypiella:4.0)Gelechioidea:4.0)Ditrysia:4.0)n12034:0.0,(((Agrilus_planipennis:4.0,Photinus_pyralis:4.0)Elateriformia:4.0,((((((Harmonia_axyridis:4.0,Coccinella_septempunctata:4.0)Coccinellini:4.0,Tribolium_madens:4.0)n12042:0.0,Aethina_tumida:4.0)n12044:0.0,Dendroctonus_ponderosae:4.0)n12046:0.0,((Diabrotica_virgifera_virgifera:4.0,Leptinotarsa_decemlineata:4.0)Chrysomelidae:4.0,Anoplophora_glabripennis:4.0)Chrysomeloidea:4.0)Cucujiformia:4.0,Onthophagus_taurus:4.0)n12054:0.0)n12055:0.0,Nicrophorus_vespilloides:4.0)Polyphaga:4.0)Endopterygota:4.0)n12059:0.0,((Thrips_palmi:4.0,Frankliniella_occidentalis:4.0)Thripinae:4.0,Pediculus_humanus_corporis:4.0)Paraneoptera:4.0)Neoptera:4.0,Folsomia_candida:4.0)Hexapoda:4.0)Pancrustacea:4.0)Arthropoda:4.0,Priapulus_caudatus:4.0)Ecdysozoa:4.0)Protostomia:4.0)Bilateria:4.0)Eumetazoa:4.0,Amphimedon_queenslandica:4.0)Metazoa:4.0)Opisthokonta:4.0)n12078]
[&&NOTUNG-PARAMETERS:T=95.0:VERSION=2.7:SPECIESTAG=PRE:CL=1.0:CD=1.5:CCD=0.0:CT=3.0]
