# Supplementary material for: Structural screens identify candidate human homologs of insect chemoreceptors and cryptic Drosophila gustatory receptor-like proteins
Source: eLife. 2023 Feb 20;12:e85537. doi: 10.7554/eLife.85537 (PMC9998090; doi:10.7554/eLife.85537)
Supplement: Figure 3—figure supplement 1—source data 6. [file elife-85537-fig3-figsupp1-data6.zip › Figure3S1SourceData6Figure3S1Btreebayes.txt]

#NEXUS
[ID: 7416380788]
begin taxa;
	dimensions ntax=209;
	taxlabels
		Osmia_lignaria_XP_034184817.1
		Nomia_melanderi_XP_031829944.1
		Temnothorax_curvispinosus_XP_024893629.1
		Megalopta_genalis_XP_033337655.1
		Bombus_vosnesenskii_XP_033360883.1
		Odontomachus_brunneus_XP_032674302.1
		Eufriesea_mexicana_XP_017756008.1
		Ooceraea_biroi_XP_026825825.1
		Vespa_mandarinia_XP_035718937.1
		Polistes_canadensis_XP_014599963.1
		Habropoda_laboriosa_XP_017787420.1
		Diachasma_alloeum_XP_015109041.1
		Cyphomyrmex_costatus_XP_018404472.1
		Helicoverpa_armigera_XP_049708453.1
		Trichoplusia_ni_XP_026738334.1
		Linepithema_humile_XP_012220691.1
		Dinoponera_quadriceps_XP_014479584.1
		Megachile_rotundata_XP_012135819.1
		Bombyx_mori_XP_037866491.1
		Apis_dorsata_XP_006607284.1
		Manduca_sexta_XP_037297624.1
		Ostrinia_furnacalis_XP_028178940.1
		Dufourea_novaeangliae_XP_015437512.1
		Colletes_gigas_XP_043260274.1
		Ceratina_calcarata_XP_026673666.1
		Bombyx_mandarina_XP_028043208.1
		Vollenhovia_emeryi_XP_011860146.1
		Orussus_abietinus_XP_012284877.1
		Belonocnema_kinseyi_XP_033228994.1
		Hyposmocoma_kahamanoa_XP_026324663.1
		Diprion_similis_XP_046736029.1
		Venturia_canescens_XP_043274644.1
		Pseudomyrmex_gracilis_XP_020291315.1
		Cephus_cinctus_XP_015595026.1
		Cotesia_glomerata_XP_044595983.1
		Nasonia_vitripennis_XP_016838148.1
		Amyelois_transitella_XP_013193243.1
		Bicyclus_anynana_XP_023948526.1
		Aricia_agestis_XP_041978163.1
		Aphidius_gifuensis_XP_044014924.1
		Zerene_cesonia_XP_038214034.1
		Athalia_rosae_XP_012256482.1
		Papilio_xuthus_XP_013180970.1
		Acromyrmex_echinatior_XP_011069242.1
		Nylanderia_fulva_XP_029159185.1
		Microplitis_demolitor_XP_014297986.1
		Frieseomelitta_varia_XP_043515142.1
		Pogonomyrmex_barbatus_XP_011645000.1
		Camponotus_floridanus_XP_019884172.1
		Leptopilina_heterotoma_XP_043480134.1
		Pectinophora_gossypiella_XP_049867839.1
		Vanessa_tameamea_XP_026487555.1
		Plutella_xylostella_XP_048484281.1
		Pieris_napi_XP_047515670.1
		Danaus_plexippus_plexippus_XP_032510659.1
		Leguminivora_glycinivorella_XP_047987327.1
		Ceratosolen_solmsi_marchali_XP_011502951.1
		Trichogramma_pretiosum_XP_014232196.1
		Galleria_mellonella_XP_026757091.1
		Aphidius_gifuensis_XP_044014932.1
		Zootermopsis_nevadensis_XP_021925747.1
		Melitaea_cinxia_XP_045459319.1
		Vespa_crabro_XP_046826044.1
		Photinus_pyralis_XP_031331838.1
		Acromyrmex_echinatior_XP_011069244.1
		Vespa_crabro_XP_046826053.1
		Copidosoma_floridanum_XP_014206076.1
		Frankliniella_occidentalis_XP_026288080.1
		Thrips_palmi_XP_034237129.1
		Drosophila_kikkawai_XP_017038511.1
		Cryptotermes_secundus_XP_033606504.1
		Drosophila_ananassae_XP_032305924.2
		Solenopsis_invicta_XP_025994470.1
		Drosophila_miranda_XP_017146569.2
		Drosophila_subobscura_XP_034652590.1
		Drosophila_busckii_XP_017839376.1
		Musca_domestica_XP_011295853.1
		Chrysoperla_carnea_XP_044739766.1
		Drosophila_mojavensis_XP_002006873.2
		Drosophila_willistoni_XP_002062725.1
		Hermetia_illucens_XP_037917761.1
		Anoplophora_glabripennis_XP_018577167.1
		Drosophila_innubila_XP_034477993.1
		Tribolium_madens_XP_044267264.1
		Lucilia_sericata_XP_037820627.1
		Nicrophorus_vespilloides_XP_017769853.1
		Aethina_tumida_XP_049821826.1
		Scaptodrosophila_lebanonensis_XP_030375457.1
		Leptinotarsa_decemlineata_XP_023019496.1
		Stomoxys_calcitrans_XP_013113255.1
		Ctenocephalides_felis_XP_026469894.1
		Agrilus_planipennis_XP_018336497.2
		Rhagoletis_zephyria_XP_017466575.1
		Zeugodacus_cucurbitae_XP_011179507.1
		Ceratitis_capitata_XP_004517650.1
		Drosophila_bipectinata_XP_017087387.2
		Dendroctonus_ponderosae_XP_019767314.1
		Lucilia_sericata_XP_037820637.1
		Anopheles_stephensi_XP_035898570.1
		Limulus_polyphemus_XP_022252939.1
		Harmonia_axyridis_XP_045472084.1
		Anopheles_maculipalpis_XP_050067239.1
		Anopheles_albimanus_XP_035786205.1
		Anopheles_gambiae_str._PEST_XP_314507.4
		Bradysia_coprophila_XP_037042344.1
		Aedes_aegypti_XP_021705968.1
		Coccinella_septempunctata_XP_044750271.1
		Contarinia_nasturtii_XP_031630458.1
		Anopheles_darlingi_XP_049538662.1
		Anopheles_merus_XP_041784107.1
		Anopheles_funestus_XP_049294385.1
		Haliotis_rufescens_XP_046326722.2
		Gigantopelta_aegis_XP_041358803.1
		Culex_quinquefasciatus_XP_038110207.1
		Limulus_polyphemus_XP_022252691.1
		Crassostrea_gigas_XP_011448530.2
		Pecten_maximus_XP_033760317.1
		Crassostrea_virginica_XP_022286592.1
		Lucilia_sericata_XP_037820646.1
		Mizuhopecten_yessoensis_XP_021370515.1
		Teleopsis_dalmanni_XP_037953943.1
		Biomphalaria_glabrata_XP_013067519.1
		Dermacentor_andersoni_XP_050052729.1
		Lingula_anatina_XP_013411847.1
		Onthophagus_taurus_XP_022901794.1
		Dermacentor_silvarum_XP_049522432.1
		Haliotis_rubra_XP_046577481.1
		Branchiostoma_floridae_XP_035693724.1
		Pediculus_humanus_corporis_XP_002423465.1
		Rhipicephalus_sanguineus_XP_037523870.1
		Limulus_polyphemus_XP_022252696.1
		Rhipicephalus_sanguineus_XP_037507499.2
		Ixodes_scapularis_XP_040063431.1
		Limulus_polyphemus_XP_022252695.1
		Octopus_bimaculoides_XP_014777607.1
		Pomacea_canaliculata_XP_025078973.1
		Diabrotica_virgifera_virgifera_XP_028130497.1
		Patiria_miniata_XP_038050585.1
		Asterias_rubens_XP_033637999.1
		Stegodyphus_dumicola_XP_035208617.1
		Anneissia_japonica_XP_033117936.1
		Pomacea_canaliculata_XP_025078975.1
		Centruroides_sculpturatus_XP_023209572.1
		Dendronephthya_gigantea_XP_028401306.1
		Homarus_americanus_XP_042203985.1
		Trichoplax_adhaerens_XP_002111738.1
		Hydra_vulgaris_XP_047130200.1
		Anneissia_japonica_XP_033097402.1
		Xenia_sp._Carnegie-2017_XP_046852973.1
		Folsomia_candida_XP_035708530.1
		Solenopsis_invicta_XP_039308645.1
		Lingula_anatina_XP_013411859.1
		Pocillopora_damicornis_XP_027059634.1
		Daphnia_pulicaria_XP_046636006.1
		Portunus_trituberculatus_XP_045121747.1
		Rhipicephalus_microplus_XP_037284070.1
		Daphnia_magna_XP_032779289.2
		Procambarus_clarkii_XP_045600808.1
		Aedes_albopictus_XP_029719584.1
		Acanthaster_planci_XP_022093404.1
		Dermacentor_andersoni_XP_050047306.1
		Amphimedon_queenslandica_XP_011406043.2
		Penaeus_chinensis_XP_047488058.1
		Glossina_fuscipes_XP_037898676.1
		Pocillopora_damicornis_XP_027059635.1
		Stylophora_pistillata_XP_022788603.1
		Galendromus_occidentalis_XP_003741559.1
		Priapulus_caudatus_XP_014670003.1
		Capsaspora_owczarzaki_ATCC_30864_XP_011270556.1
		Varroa_jacobsoni_XP_022699270.1
		Lottia_gigantea_XP_009062887.1
		Hydra_vulgaris_XP_047130201.1
		Aplysia_californica_XP_012939037.1
		Amphimedon_queenslandica_XP_019854712.1
		Amphimedon_queenslandica_XP_019858188.1
		Acropora_digitifera_XP_015759569.1
		Octopus_sinensis_XP_036359178.1
		Nematostella_vectensis_XP_032237954.1
		Orbicella_faveolata_XP_020602998.1
		Folsomia_candida_XP_021954338.2
		Amphimedon_queenslandica_XP_019856102.1
		Penaeus_japonicus_XP_042877061.1
		Patiria_miniata_XP_038050357.1
		Acanthaster_planci_XP_022105051.1
		Tetranychus_urticae_XP_015787787.1
		Parasteatoda_tepidariorum_XP_042910878.1
		Portunus_trituberculatus_XP_045121749.1
		Lucilia_sericata_XP_037820655.1
		Dermatophagoides_farinae_XP_046916914.1
		Stylophora_pistillata_XP_022788616.1
		Dermatophagoides_pteronyssinus_XP_027200299.1
		Actinia_tenebrosa_XP_031565572.1
		Sphaeroforma_arctica_JP610_XP_014148959.1
		Dermacentor_silvarum_XP_049525454.1
		Centruroides_sculpturatus_XP_023213784.1
		Trypanosoma_brucei_brucei_TREU927_XP_845058.1
		Trypanosoma_brucei_gambiense_DAL972_XP_011773686.1
		Trypanosoma_grayi_XP_009312037.1
		Trypanosoma_theileri_XP_028884034.1
		Trypanosoma_conorhini_XP_029227242.1
		Trypanosoma_rangeli_XP_029234838.1
		Leishmania_mexicana_MHOM_GT_2001_U1103_XP_003873693.1
		Leishmania_braziliensis_MHOM_BR_75_M2904_XP_001563616.1
		Leishmania_panamensis_XP_010697540.1
		Leptomonas_pyrrhocoris_XP_015656207.1
		Leishmania_major_strain_Friedlin_XP_001682088.1
		Leishmania_donovani_XP_003859699.1
		Leishmania_infantum_JPCM5_XP_001464500.1
		Trypanosoma_cruzi_strain_CL_Brener_XP_803355.1
		;
end;
begin trees;
	translate
		1	Osmia_lignaria_XP_034184817.1,
		2	Nomia_melanderi_XP_031829944.1,
		3	Temnothorax_curvispinosus_XP_024893629.1,
		4	Megalopta_genalis_XP_033337655.1,
		5	Bombus_vosnesenskii_XP_033360883.1,
		6	Odontomachus_brunneus_XP_032674302.1,
		7	Eufriesea_mexicana_XP_017756008.1,
		8	Ooceraea_biroi_XP_026825825.1,
		9	Vespa_mandarinia_XP_035718937.1,
		10	Polistes_canadensis_XP_014599963.1,
		11	Habropoda_laboriosa_XP_017787420.1,
		12	Diachasma_alloeum_XP_015109041.1,
		13	Cyphomyrmex_costatus_XP_018404472.1,
		14	Helicoverpa_armigera_XP_049708453.1,
		15	Trichoplusia_ni_XP_026738334.1,
		16	Linepithema_humile_XP_012220691.1,
		17	Dinoponera_quadriceps_XP_014479584.1,
		18	Megachile_rotundata_XP_012135819.1,
		19	Bombyx_mori_XP_037866491.1,
		20	Apis_dorsata_XP_006607284.1,
		21	Manduca_sexta_XP_037297624.1,
		22	Ostrinia_furnacalis_XP_028178940.1,
		23	Dufourea_novaeangliae_XP_015437512.1,
		24	Colletes_gigas_XP_043260274.1,
		25	Ceratina_calcarata_XP_026673666.1,
		26	Bombyx_mandarina_XP_028043208.1,
		27	Vollenhovia_emeryi_XP_011860146.1,
		28	Orussus_abietinus_XP_012284877.1,
		29	Belonocnema_kinseyi_XP_033228994.1,
		30	Hyposmocoma_kahamanoa_XP_026324663.1,
		31	Diprion_similis_XP_046736029.1,
		32	Venturia_canescens_XP_043274644.1,
		33	Pseudomyrmex_gracilis_XP_020291315.1,
		34	Cephus_cinctus_XP_015595026.1,
		35	Cotesia_glomerata_XP_044595983.1,
		36	Nasonia_vitripennis_XP_016838148.1,
		37	Amyelois_transitella_XP_013193243.1,
		38	Bicyclus_anynana_XP_023948526.1,
		39	Aricia_agestis_XP_041978163.1,
		40	Aphidius_gifuensis_XP_044014924.1,
		41	Zerene_cesonia_XP_038214034.1,
		42	Athalia_rosae_XP_012256482.1,
		43	Papilio_xuthus_XP_013180970.1,
		44	Acromyrmex_echinatior_XP_011069242.1,
		45	Nylanderia_fulva_XP_029159185.1,
		46	Microplitis_demolitor_XP_014297986.1,
		47	Frieseomelitta_varia_XP_043515142.1,
		48	Pogonomyrmex_barbatus_XP_011645000.1,
		49	Camponotus_floridanus_XP_019884172.1,
		50	Leptopilina_heterotoma_XP_043480134.1,
		51	Pectinophora_gossypiella_XP_049867839.1,
		52	Vanessa_tameamea_XP_026487555.1,
		53	Plutella_xylostella_XP_048484281.1,
		54	Pieris_napi_XP_047515670.1,
		55	Danaus_plexippus_plexippus_XP_032510659.1,
		56	Leguminivora_glycinivorella_XP_047987327.1,
		57	Ceratosolen_solmsi_marchali_XP_011502951.1,
		58	Trichogramma_pretiosum_XP_014232196.1,
		59	Galleria_mellonella_XP_026757091.1,
		60	Aphidius_gifuensis_XP_044014932.1,
		61	Zootermopsis_nevadensis_XP_021925747.1,
		62	Melitaea_cinxia_XP_045459319.1,
		63	Vespa_crabro_XP_046826044.1,
		64	Photinus_pyralis_XP_031331838.1,
		65	Acromyrmex_echinatior_XP_011069244.1,
		66	Vespa_crabro_XP_046826053.1,
		67	Copidosoma_floridanum_XP_014206076.1,
		68	Frankliniella_occidentalis_XP_026288080.1,
		69	Thrips_palmi_XP_034237129.1,
		70	Drosophila_kikkawai_XP_017038511.1,
		71	Cryptotermes_secundus_XP_033606504.1,
		72	Drosophila_ananassae_XP_032305924.2,
		73	Solenopsis_invicta_XP_025994470.1,
		74	Drosophila_miranda_XP_017146569.2,
		75	Drosophila_subobscura_XP_034652590.1,
		76	Drosophila_busckii_XP_017839376.1,
		77	Musca_domestica_XP_011295853.1,
		78	Chrysoperla_carnea_XP_044739766.1,
		79	Drosophila_mojavensis_XP_002006873.2,
		80	Drosophila_willistoni_XP_002062725.1,
		81	Hermetia_illucens_XP_037917761.1,
		82	Anoplophora_glabripennis_XP_018577167.1,
		83	Drosophila_innubila_XP_034477993.1,
		84	Tribolium_madens_XP_044267264.1,
		85	Lucilia_sericata_XP_037820627.1,
		86	Nicrophorus_vespilloides_XP_017769853.1,
		87	Aethina_tumida_XP_049821826.1,
		88	Scaptodrosophila_lebanonensis_XP_030375457.1,
		89	Leptinotarsa_decemlineata_XP_023019496.1,
		90	Stomoxys_calcitrans_XP_013113255.1,
		91	Ctenocephalides_felis_XP_026469894.1,
		92	Agrilus_planipennis_XP_018336497.2,
		93	Rhagoletis_zephyria_XP_017466575.1,
		94	Zeugodacus_cucurbitae_XP_011179507.1,
		95	Ceratitis_capitata_XP_004517650.1,
		96	Drosophila_bipectinata_XP_017087387.2,
		97	Dendroctonus_ponderosae_XP_019767314.1,
		98	Lucilia_sericata_XP_037820637.1,
		99	Anopheles_stephensi_XP_035898570.1,
		100	Limulus_polyphemus_XP_022252939.1,
		101	Harmonia_axyridis_XP_045472084.1,
		102	Anopheles_maculipalpis_XP_050067239.1,
		103	Anopheles_albimanus_XP_035786205.1,
		104	Anopheles_gambiae_str._PEST_XP_314507.4,
		105	Bradysia_coprophila_XP_037042344.1,
		106	Aedes_aegypti_XP_021705968.1,
		107	Coccinella_septempunctata_XP_044750271.1,
		108	Contarinia_nasturtii_XP_031630458.1,
		109	Anopheles_darlingi_XP_049538662.1,
		110	Anopheles_merus_XP_041784107.1,
		111	Anopheles_funestus_XP_049294385.1,
		112	Haliotis_rufescens_XP_046326722.2,
		113	Gigantopelta_aegis_XP_041358803.1,
		114	Culex_quinquefasciatus_XP_038110207.1,
		115	Limulus_polyphemus_XP_022252691.1,
		116	Crassostrea_gigas_XP_011448530.2,
		117	Pecten_maximus_XP_033760317.1,
		118	Crassostrea_virginica_XP_022286592.1,
		119	Lucilia_sericata_XP_037820646.1,
		120	Mizuhopecten_yessoensis_XP_021370515.1,
		121	Teleopsis_dalmanni_XP_037953943.1,
		122	Biomphalaria_glabrata_XP_013067519.1,
		123	Dermacentor_andersoni_XP_050052729.1,
		124	Lingula_anatina_XP_013411847.1,
		125	Onthophagus_taurus_XP_022901794.1,
		126	Dermacentor_silvarum_XP_049522432.1,
		127	Haliotis_rubra_XP_046577481.1,
		128	Branchiostoma_floridae_XP_035693724.1,
		129	Pediculus_humanus_corporis_XP_002423465.1,
		130	Rhipicephalus_sanguineus_XP_037523870.1,
		131	Limulus_polyphemus_XP_022252696.1,
		132	Rhipicephalus_sanguineus_XP_037507499.2,
		133	Ixodes_scapularis_XP_040063431.1,
		134	Limulus_polyphemus_XP_022252695.1,
		135	Octopus_bimaculoides_XP_014777607.1,
		136	Pomacea_canaliculata_XP_025078973.1,
		137	Diabrotica_virgifera_virgifera_XP_028130497.1,
		138	Patiria_miniata_XP_038050585.1,
		139	Asterias_rubens_XP_033637999.1,
		140	Stegodyphus_dumicola_XP_035208617.1,
		141	Anneissia_japonica_XP_033117936.1,
		142	Pomacea_canaliculata_XP_025078975.1,
		143	Centruroides_sculpturatus_XP_023209572.1,
		144	Dendronephthya_gigantea_XP_028401306.1,
		145	Homarus_americanus_XP_042203985.1,
		146	Trichoplax_adhaerens_XP_002111738.1,
		147	Hydra_vulgaris_XP_047130200.1,
		148	Anneissia_japonica_XP_033097402.1,
		149	Xenia_sp._Carnegie-2017_XP_046852973.1,
		150	Folsomia_candida_XP_035708530.1,
		151	Solenopsis_invicta_XP_039308645.1,
		152	Lingula_anatina_XP_013411859.1,
		153	Pocillopora_damicornis_XP_027059634.1,
		154	Daphnia_pulicaria_XP_046636006.1,
		155	Portunus_trituberculatus_XP_045121747.1,
		156	Rhipicephalus_microplus_XP_037284070.1,
		157	Daphnia_magna_XP_032779289.2,
		158	Procambarus_clarkii_XP_045600808.1,
		159	Aedes_albopictus_XP_029719584.1,
		160	Acanthaster_planci_XP_022093404.1,
		161	Dermacentor_andersoni_XP_050047306.1,
		162	Amphimedon_queenslandica_XP_011406043.2,
		163	Penaeus_chinensis_XP_047488058.1,
		164	Glossina_fuscipes_XP_037898676.1,
		165	Pocillopora_damicornis_XP_027059635.1,
		166	Stylophora_pistillata_XP_022788603.1,
		167	Galendromus_occidentalis_XP_003741559.1,
		168	Priapulus_caudatus_XP_014670003.1,
		169	Capsaspora_owczarzaki_ATCC_30864_XP_011270556.1,
		170	Varroa_jacobsoni_XP_022699270.1,
		171	Lottia_gigantea_XP_009062887.1,
		172	Hydra_vulgaris_XP_047130201.1,
		173	Aplysia_californica_XP_012939037.1,
		174	Amphimedon_queenslandica_XP_019854712.1,
		175	Amphimedon_queenslandica_XP_019858188.1,
		176	Acropora_digitifera_XP_015759569.1,
		177	Octopus_sinensis_XP_036359178.1,
		178	Nematostella_vectensis_XP_032237954.1,
		179	Orbicella_faveolata_XP_020602998.1,
		180	Folsomia_candida_XP_021954338.2,
		181	Amphimedon_queenslandica_XP_019856102.1,
		182	Penaeus_japonicus_XP_042877061.1,
		183	Patiria_miniata_XP_038050357.1,
		184	Acanthaster_planci_XP_022105051.1,
		185	Tetranychus_urticae_XP_015787787.1,
		186	Parasteatoda_tepidariorum_XP_042910878.1,
		187	Portunus_trituberculatus_XP_045121749.1,
		188	Lucilia_sericata_XP_037820655.1,
		189	Dermatophagoides_farinae_XP_046916914.1,
		190	Stylophora_pistillata_XP_022788616.1,
		191	Dermatophagoides_pteronyssinus_XP_027200299.1,
		192	Actinia_tenebrosa_XP_031565572.1,
		193	Sphaeroforma_arctica_JP610_XP_014148959.1,
		194	Dermacentor_silvarum_XP_049525454.1,
		195	Centruroides_sculpturatus_XP_023213784.1,
		196	Trypanosoma_brucei_brucei_TREU927_XP_845058.1,
		197	Trypanosoma_brucei_gambiense_DAL972_XP_011773686.1,
		198	Trypanosoma_grayi_XP_009312037.1,
		199	Trypanosoma_theileri_XP_028884034.1,
		200	Trypanosoma_conorhini_XP_029227242.1,
		201	Trypanosoma_rangeli_XP_029234838.1,
		202	Leishmania_mexicana_MHOM_GT_2001_U1103_XP_003873693.1,
		203	Leishmania_braziliensis_MHOM_BR_75_M2904_XP_001563616.1,
		204	Leishmania_panamensis_XP_010697540.1,
		205	Leptomonas_pyrrhocoris_XP_015656207.1,
		206	Leishmania_major_strain_Friedlin_XP_001682088.1,
		207	Leishmania_donovani_XP_003859699.1,
		208	Leishmania_infantum_JPCM5_XP_001464500.1,
		209	Trypanosoma_cruzi_strain_CL_Brener_XP_803355.1
		;
tree con_50_majrule = [&U] (1[&prob=1.00000000e+000,prob_stddev=0.00000000e+000,prob_range={1.00000000e+000,1.00000000e+000},prob(percent)="100",prob+-sd="100+-0"]:4.761895e-002[&length_mean=4.89781025e-002,length_median=4.76189500e-002,length_95%HPD={3.05795900e-002,7.51287900e-002}],18[&prob=1.00000000e+000,prob_stddev=0.00000000e+000,prob_range={1.00000000e+000,1.00000000e+000},prob(percent)="…
end;
