# Supplementary material for: Structural screens identify candidate human homologs of insect chemoreceptors and cryptic Drosophila gustatory receptor-like proteins
Source: eLife. 2023 Feb 20;12:e85537. doi: 10.7554/eLife.85537 (PMC9998090; doi:10.7554/eLife.85537)
Supplement: Figure 3—figure supplement 1—source data 7. [file elife-85537-fig3-figsupp1-data7.zip › Figure3S1SourceData7Figure3S1Btreespeciesawarebayes.txt]

(((Capsaspora_owczarzaki_ATCC_30864_XP_011270556.1:0.5630142[&&NHX:S=Capsaspora_owczarzaki_ATCC_30864:Nset=<Capsaspora_owczarzaki_ATCC_30864>:H=N],Sphaeroforma_arctica_JP610_XP_014148959.1:0.7879121[&&NHX:S=Sphaeroforma_arctica_JP610:Nset=<Sphaeroforma_arctica_JP610>:H=N])n276:0.5615643[&&NHX:S=n9436:Nset=<Sphaeroforma_arctica_JP610@Capsaspora_owczarzaki_ATCC_30864>:H=N:D=N:B=1.0],((((((Hydra_vulgaris_XP_047130200.1:0.001736366[&&NHX:S=Hydra_vulgaris:Nset=<Hydra_vulgaris>:H=N],Hydra_vulgaris_XP_047130201.1:0.001641261[&&NHX:S=Hydra_vulgaris:Nset=<Hydra_vulgaris>:H=N])n314:0.7606033[&&NHX:S=Hydra_vulgaris:Nset=<Hydra_vulgaris>:H=N:D=Y:B=1.0],((Dendronephthya_gigantea_XP_028401306.1:0.164332[&&NHX:S=Dendronephthya_gigantea:Nset=<Dendronephthya_gigantea>:H=N],Xenia_sp._Carnegie-2017_XP_046852973.1:0.2624528[&&NHX:S=Xenia_sp._Carnegie-2017:Nset=<Xenia_sp._Carnegie-2017>:H=N])n317:0.5135997[&&NHX:S=Alcyoniina:Nset=<Dendronephthya_gigantea@Xenia_sp._Carnegie-2017>:H=N:D=N:B=1.0],((Nematostella_vectensis_XP_032237954.1:0.2895701[&&NHX:S=Nematostella_vectensis:Nset=<Nematostella_vectensis>:H=N],Actinia_tenebrosa_XP_031565572.1:0.2918281[&&NHX:S=Actinia_tenebrosa:Nset=<Actinia_tenebrosa>:H=N])n320:0.1908178[&&NHX:S=Actiniaria:Nset=<Nematostella_vectensis@Actinia_tenebrosa>:H=N:D=N:B=1.0],(((Pocillopora_damicornis_XP_027059634.1:0.0839972[&&NHX:S=Pocillopora_damicornis:Nset=<Pocillopora_damicornis>:H=N],Stylophora_pistillata_XP_022788616.1:0.08714326[&&NHX:S=Stylophora_pistillata:Nset=<Stylophora_pistillata>:H=N])n326:0.1514781[&&NHX:S=Pocilloporidae:Nset=<Pocillopora_damicornis@Stylophora_pistillata>:H=N:D=N:B=1.0],Orbicella_faveolata_XP_020602998.1:0.1334372[&&NHX:S=Orbicella_faveolata:Nset=<Orbicella_faveolata>:H=N])n328:0.06584905[&&NHX:S=Scleractinia:Nset=<Astrocoeniina@Orbicella_faveolata>:H=N:D=N:B=0.98844376],((Pocillopora_damicornis_XP_027059635.1:0.1225347[&&NHX:S=Pocillopora_damicornis:Nset=<Pocillopora_damicornis>:H=N],Stylophora_pistillata_XP_022788603.1:0.1327334[&&NHX:S=Stylophora_pistillata:Nset=<Stylophora_pistillata>:H=N])n323:0.4715049[&&NHX:S=Pocilloporidae:Nset=<Pocillopora_damicornis@Stylophora_pistillata>:H=N:D=N:B=1.0],Acropora_digitifera_XP_015759569.1:0.2868604[&&NHX:S=Acropora_digitifera:Nset=<Acropora_digitifera>:H=N])r189071[&&NHX:S=Astrocoeniina:Nset=<Acropora_digitifera@Pocilloporidae>:H=N:D=N])n331:0.2220297[&&NHX:S=Scleractinia:Nset=<Astrocoeniina@Orbicella_faveolata>:H=N:D=Y:B=1.0])n332:0.1983876[&&NHX:S=Hexacorallia:Nset=<Scleractinia@Actiniaria>:H=N:D=N:B=1.0])n333:0.1375455[&&NHX:S=Anthozoa:Nset=<Hexacorallia@Alcyoniina>:H=N:D=N:B=1.0])n334:0.1265136[&&NHX:S=Cnidaria:Nset=<Hydra_vulgaris@Anthozoa>:H=N:D=N:B=1.0],(((Rhipicephalus_microplus_XP_037284070.1:0.08946584[&&NHX:S=Rhipicephalus_microplus:Nset=<Rhipicephalus_microplus>:H=N],(Dermacentor_silvarum_XP_049525454.1:0.169472[&&NHX:S=Dermacentor_silvarum:Nset=<Dermacentor_silvarum>:H=N],Dermacentor_andersoni_XP_050047306.1:0.04448492[&&NHX:S=Dermacentor_andersoni:Nset=<Dermacentor_andersoni>:H=N])r189076[&&NHX:S=Dermacentor:Nset=<Dermacentor_andersoni@Dermacentor_silvarum>:H=N:D=N])n339:0.8615054[&&NHX:S=Rhipicephalinae:Nset=<Rhipicephalus@Dermacentor>:H=N:D=N:B=1.0],((Stegodyphus_dumicola_XP_035208617.1:0.08828014[&&NHX:S=Stegodyphus_dumicola:Nset=<Stegodyphus_dumicola>:H=N],Parasteatoda_tepidariorum_XP_042910878.1:0.2231318[&&NHX:S=Parasteatoda_tepidariorum:Nset=<Parasteatoda_tepidariorum>:H=N])n342:0.4658371[&&NHX:S=Entelegynae:Nset=<Stegodyphus_dumicola@Parasteatoda_tepidariorum>:H=N:D=N:B=1.0],Centruroides_sculpturatus_XP_023209572.1:0.4030204[&&NHX:S=Centruroides_sculpturatus:Nset=<Centruroides_sculpturatus>:H=N])n344:0.1808697[&&NHX:S=Arachnida:Nset=<n9512@Entelegynae>:H=N:D=N:B=1.0])n345:0.250957[&&NHX:S=Arachnida:Nset=<n9512@Entelegynae>:H=N:D=Y:B=1.0],(((((Patiria_miniata_XP_038050585.1:0.08910927[&&NHX:S=Patiria_miniata:Nset=<Patiria_miniata>:H=N],Acanthaster_planci_XP_022093404.1:0.1365522[&&NHX:S=Acanthaster_planci:Nset=<Acanthaster_planci>:H=N])n348:0.1735621[&&NHX:S=Valvatida:Nset=<Acanthaster_planci@Patiria_miniata>:H=N:D=N:B=1.0],Asterias_rubens_XP_033637999.1:0.1420254[&&NHX:S=Asterias_rubens:Nset=<Asterias_rubens>:H=N])n350:0.3604113[&&NHX:S=Asteroidea:Nset=<Valvatida@Asterias_rubens>:H=N:D=N:B=1.0],Anneissia_japonica_XP_033117936.1:0.5494181[&&NHX:S=Anneissia_japonica:Nset=<Anneissia_japonica>:H=N])n352:0.2268697[&&NHX:S=Echinodermata:Nset=<Anneissia_japonica@Asteroidea>:H=N:D=N:B=1.0],Branchiostoma_floridae_XP_035693724.1:0.4058946[&&NHX:S=Branchiostoma_floridae:Nset=<Branchiostoma_floridae>:H=N])r189078[&&NHX:S=Deuterostomia:Nset=<Branchiostoma_floridae@Echinodermata>:H=N:D=N],(((((Pecten_maximus_XP_033760317.1:0.0495213[&&NHX:S=Pecten_maximus:Nset=<Pecten_maximus>:H=N],Mizuhopecten_yessoensis_XP_021370515.1:0.05725451[&&NHX:S=Mizuhopecten_yessoensis:Nset=<Mizuhopecten_yessoensis>:H=N])n358:0.1988414[&&NHX:S=Pectinidae:Nset=<Mizuhopecten_yessoensis@Pecten_maximus>:H=N:D=N:B=1.0],(Crassostrea_gigas_XP_011448530.2:0.06244458[&&NHX:S=Crassostrea_gigas:Nset=<Crassostrea_gigas>:H=N],Crassostrea_virginica_XP_022286592.1:0.07524302[&&NHX:S=Crassostrea_virginica:Nset=<Crassostrea_virginica>:H=N])n361:0.207044[&&NHX:S=Crassostrea:Nset=<Crassostrea_gigas@Crassostrea_virginica>:H=N:D=N:B=1.0])n362:0.1186592[&&NHX:S=Pteriomorphia:Nset=<Crassostrea@Pectinidae>:H=N:D=N:B=1.0],(((Pomacea_canaliculata_XP_025078973.1:0.001615848[&&NHX:S=Pomacea_canaliculata:Nset=<Pomacea_canaliculata>:H=N],Pomacea_canaliculata_XP_025078975.1:0.001477727[&&NHX:S=Pomacea_canaliculata:Nset=<Pomacea_canaliculata>:H=N])n365:0.3656022[&&NHX:S=Pomacea_canaliculata:Nset=<Pomacea_canaliculata>:H=N:D=Y:B=1.0],(Biomphalaria_glabrata_XP_013067519.1:0.1847014[&&NHX:S=Biomphalaria_glabrata:Nset=<Biomphalaria_glabrata>:H=N],Aplysia_californica_XP_012939037.1:0.1461077[&&NHX:S=Aplysia_californica:Nset=<Aplysia_californica>:H=N])n368:0.2427424[&&NHX:S=Euthyneura:Nset=<Biomphalaria_glabrata@Aplysia_californica>:H=N:D=N:B=1.0])n369:0.07787304[&&NHX:S=n9473:Nset=<Euthyneura@n9469>:H=N:D=N:B=1.0],(((Haliotis_rufescens_XP_046326722.2:0.03783313[&&NHX:S=Haliotis_rufescens:Nset=<Haliotis_rufescens>:H=N],Haliotis_rubra_XP_046577481.1:0.07434168[&&NHX:S=Haliotis_rubra:Nset=<Haliotis_rubra>:H=N])n372:0.1590498[&&NHX:S=Haliotis:Nset=<Haliotis_rubra@Haliotis_rufescens>:H=N:D=N:B=1.0],Lottia_gigantea_XP_009062887.1:0.270656[&&NHX:S=Lottia_gigantea:Nset=<Lottia_gigantea>:H=N])n374:0.05062399[&&NHX:S=n9475:Nset=<Lottia_gigantea@n9473>:H=N:D=N:B=0.963020031],Gigantopelta_aegis_XP_041358803.1:0.1797736[&&NHX:S=Gigantopelta_aegis:Nset=<Gigantopelta_aegis>:H=N])n376:0.07512007[&&NHX:S=Gastropoda:Nset=<n9475@Gigantopelta_aegis>:H=N:D=N:B=1.0])n377:0.1192115[&&NHX:S=Gastropoda:Nset=<n9475@Gigantopelta_aegis>:H=N:D=Y:B=1.0])n378:0.1333085[&&NHX:S=Mollusca:Nset=<n9481@Pteriomorphia>:H=N:D=N:B=1.0],(Octopus_bimaculoides_XP_014777607.1:0.01377179[&&NHX:S=Octopus_bimaculoides:Nset=<Octopus_bimaculoides>:H=N],Octopus_sinensis_XP_036359178.1:0.02415914[&&NHX:S=Octopus_sinensis:Nset=<Octopus_sinensis>:H=N])n355:0.9172113[&&NHX:S=Octopus:Nset=<Octopus_sinensis@Octopus_bimaculoides>:H=N:D=N:B=1.0])r189082[&&NHX:S=Mollusca:Nset=<n9481@Pteriomorphia>:H=N:D=Y],Lingula_anatina_XP_013411859.1:0.4898807[&&NHX:S=Lingula_anatina:Nset=<Lingula_anatina>:H=N])n381:0.1638837[&&NHX:S=Lophotrochozoa:Nset=<Lingula_anatina@Mollusca>:H=N:D=N:B=1.0])n384:0.1198184[&&NHX:S=Bilateria:Nset=<Deuterostomia@Protostomia>:H=N:D=N:B=1.0])n385:0.1062208[&&NHX:S=Bilateria:Nset=<Deuterostomia@Protostomia>:H=N:D=Y:B=0.955315871])n386:0.3718439[&&NHX:S=Eumetazoa:Nset=<Bilateria@n9455>:H=N:D=N:B=1.0],(Lingula_anatina_XP_013411847.1:0.6527517[&&NHX:S=Lingula_anatina:Nset=<Lingula_anatina>:H=N],Trichoplax_adhaerens_XP_002111738.1:0.5485585[&&NHX:S=Trichoplax_adhaerens:Nset=<Trichoplax_adhaerens>:H=N])n265:0.1532797[&&NHX:S=Eumetazoa:Nset=<Bilateria@n9455>:H=N:D=N:B=1.0])r189053[&&NHX:S=Eumetazoa:Nset=<Bilateria@n9455>:H=N:D=Y],(((Patiria_miniata_XP_038050357.1:0.1447002[&&NHX:S=Patiria_miniata:Nset=<Patiria_miniata>:H=N],Acanthaster_planci_XP_022105051.1:0.08535086[&&NHX:S=Acanthaster_planci:Nset=<Acanthaster_planci>:H=N])n268:0.7841301[&&NHX:S=Valvatida:Nset=<Acanthaster_planci@Patiria_miniata>:H=N:D=N:B=1.0],Anneissia_japonica_XP_033097402.1:0.4941427[&&NHX:S=Anneissia_japonica:Nset=<Anneissia_japonica>:H=N])n270:0.2265814[&&NHX:S=Echinodermata:Nset=<Anneissia_japonica@Asteroidea>:H=N:D=N:B=1.0],(((((Dermatophagoides_farinae_XP_046916914.1:0.099255[&&NHX:S=Dermatophagoides_farinae:Nset=<Dermatophagoides_farinae>:H=N],Dermatophagoides_pteronyssinus_XP_027200299.1:0.1116522[&&NHX:S=Dermatophagoides_pteronyssinus:Nset=<Dermatophagoides_pteronyssinus>:H=N])n236:0.9929598[&&NHX:S=Dermatophagoides:Nset=<Dermatophagoides_pteronyssinus@Dermatophagoides_farinae>:H=N:D=N:B=1.0],Tetranychus_urticae_XP_015787787.1:0.578913[&&NHX:S=Tetranychus_urticae:Nset=<Tetranychus_urticae>:H=N])n238:0.1640616[&&NHX:S=Acariformes:Nset=<Tetranychus_urticae@Dermatophagoides>:H=N:D=N:B=1.0],(((((Limulus_polyphemus_XP_022252691.1:0.001553363[&&NHX:S=Limulus_polyphemus:Nset=<Limulus_polyphemus>:H=N],Limulus_polyphemus_XP_022252696.1:0.001575611[&&NHX:S=Limulus_polyphemus:Nset=<Limulus_polyphemus>:H=N])r189088[&&NHX:S=Limulus_polyphemus:Nset=<Limulus_polyphemus>:H=N:D=Y],Limulus_polyphemus_XP_022252695.1:0.003742229[&&NHX:S=Limulus_polyphemus:Nset=<Limulus_polyphemus>:H=N])n243:0.2419181[&&NHX:S=Limulus_polyphemus:Nset=<Limulus_polyphemus>:H=N:D=Y:B=1.0],Limulus_polyphemus_XP_022252939.1:0.1748046[&&NHX:S=Limulus_polyphemus:Nset=<Limulus_polyphemus>:H=N])n245:0.1236762[&&NHX:S=Limulus_polyphemus:Nset=<Limulus_polyphemus>:H=N:D=Y:B=0.999229584],Centruroides_sculpturatus_XP_023213784.1:0.489606[&&NHX:S=Centruroides_sculpturatus:Nset=<Centruroides_sculpturatus>:H=N])n247:0.2083948[&&NHX:S=Chelicerata:Nset=<Limulus_polyphemus@Arachnida>:H=N:D=N:B=1.0],((Galendromus_occidentalis_XP_003741559.1:0.2339145[&&NHX:S=Galendromus_occidentalis:Nset=<Galendromus_occidentalis>:H=N],Varroa_jacobsoni_XP_022699270.1:0.2804878[&&NHX:S=Varroa_jacobsoni:Nset=<Varroa_jacobsoni>:H=N])n250:0.5689964[&&NHX:S=Gamasina:Nset=<Galendromus_occidentalis@Varroa_jacobsoni>:H=N:D=N:B=1.0],(((Dermacentor_silvarum_XP_049522432.1:0.09403261[&&NHX:S=Dermacentor_silvarum:Nset=<Dermacentor_silvarum>:H=N],Rhipicephalus_sanguineus_XP_037507499.2:0.1009349[&&NHX:S=Rhipicephalus_sanguineus:Nset=<Rhipicephalus_sanguineus>:H=N])n253:0.1062713[&&NHX:S=Rhipicephalinae:Nset=<Rhipicephalus@Dermacentor>:H=N:D=N:B=1.0],(Dermacentor_andersoni_XP_050052729.1:0.06896042[&&NHX:S=Dermacentor_andersoni:Nset=<Dermacentor_andersoni>:H=N],Rhipicephalus_sanguineus_XP_037523870.1:0.08890658[&&NHX:S=Rhipicephalus_sanguineus:Nset=<Rhipicephalus_sanguineus>:H=N])n256:0.06857866[&&NHX:S=Rhipicephalinae:Nset=<Rhipicephalus@Dermacentor>:H=N:D=N:B=1.0])n257:0.1422394[&&NHX:S=Rhipicephalinae:Nset=<Rhipicephalus@Dermacentor>:H=N:D=Y:B=1.0],Ixodes_scapularis_XP_040063431.1:0.2708003[&&NHX:S=Ixodes_scapularis:Nset=<Ixodes_scapularis>:H=N])n259:0.2927476[&&NHX:S=Ixodidae:Nset=<Ixodes_scapularis@Rhipicephalinae>:H=N:D=N:B=1.0])n260:0.3751948[&&NHX:S=Parasitiformes:Nset=<Ixodidae@Gamasina>:H=N:D=N:B=1.0])n261:0.129368[&&NHX:S=Chelicerata:Nset=<Limulus_polyphemus@Arachnida>:H=N:D=Y:B=1.0])n262:0.1416335[&&NHX:S=Chelicerata:Nset=<Limulus_polyphemus@Arachnida>:H=N:D=Y:B=1.0],(((((Zootermopsis_nevadensis_XP_021925747.1:0.08233374[&&NHX:S=Zootermopsis_nevadensis:Nset=<Zootermopsis_nevadensis>:H=N],Cryptotermes_secundus_XP_033606504.1:0.1075195[&&NHX:S=Cryptotermes_secundus:Nset=<Cryptotermes_secundus>:H=N])n85:0.2638152[&&NHX:S=Termitoidae:Nset=<Cryptotermes_secundus@Zootermopsis_nevadensis>:H=N:D=N:B=1.0],(((((((((Aedes_aegypti_XP_021705968.1:0.07496545[&&NHX:S=Aedes_aegypti:Nset=<Aedes_aegypti>:H=N],Aedes_albopictus_XP_029719584.1:0.02377425[&&NHX:S=Aedes_albopictus:Nset=<Aedes_albopictus>:H=N])n150:0.1637149[&&NHX:S=Stegomyia:Nset=<Aedes_albopictus@Aedes_aegypti>:H=N:D=N:B=1.0],Culex_quinquefasciatus_XP_038110207.1:0.1476146[&&NHX:S=Culex_quinquefasciatus:Nset=<Culex_quinquefasciatus>:H=N])n152:0.1925509[&&NHX:S=Culicinae:Nset=<Stegomyia@Culex_quinquefasciatus>:H=N:D=N:B=1.0],((Anopheles_albimanus_XP_035786205.1:0.05503771[&&NHX:S=Anopheles_albimanus:Nset=<Anopheles_albimanus>:H=N],Anopheles_darlingi_XP_049538662.1:0.03926206[&&NHX:S=Anopheles_darlingi:Nset=<Anopheles_darlingi>:H=N])n155:0.1390099[&&NHX:S=Nyssorhynchus:Nset=<Anopheles_albimanus@Anopheles_darlingi>:H=N:D=N:B=1.0],(((Anopheles_gambiae_str._PEST_XP_314507.4:0.01605589[&&NHX:S=Anopheles_gambiae_str._PEST:Nset=<Anopheles_gambiae_str._PEST>:H=N],Anopheles_merus_XP_041784107.1:0.01203532[&&NHX:S=Anopheles_merus:Nset=<Anopheles_merus>:H=N])n158:0.09140275[&&NHX:S=gambiae_species_complex:Nset=<Anopheles_gambiae_str._PEST@Anopheles_merus>:H=N:D=N:B=1.0],(Anopheles_stephensi_XP_035898570.1:0.06215496[&&NHX:S=Anopheles_stephensi:Nset=<Anopheles_stephensi>:H=N],Anopheles_maculipalpis_XP_050067239.1:0.04966279[&&NHX:S=Anopheles_maculipalpis:Nset=<Anopheles_maculipalpis>:H=N])n161:0.03120682[&&NHX:S=Neocellia:Nset=<Anopheles_stephensi@Anopheles_maculipalpis>:H=N:D=N:B=1.0])n162:0.02484314[&&NHX:S=n9552:Nset=<Neocellia@gambiae_species_complex>:H=N:D=N:B=0.959938367],Anopheles_funestus_XP_049294385.1:0.06827505[&&NHX:S=Anopheles_funestus:Nset=<Anopheles_funestus>:H=N])n164:0.08512238[&&NHX:S=Cellia:Nset=<n9552@Anopheles_funestus>:H=N:D=N:B=1.0])n165:0.1625408[&&NHX:S=Anopheles:Nset=<Nyssorhynchus@Cellia>:H=N:D=N:B=1.0])n166:0.2588318[&&NHX:S=Culicidae:Nset=<Culicinae@Anopheles>:H=N:D=N:B=1.0],((Bradysia_coprophila_XP_037042344.1:0.3464645[&&NHX:S=Bradysia_coprophila:Nset=<Bradysia_coprophila>:H=N],Contarinia_nasturtii_XP_031630458.1:0.3116939[&&NHX:S=Contarinia_nasturtii:Nset=<Contarinia_nasturtii>:H=N])n169:0.1876192[&&NHX:S=Sciaroidea:Nset=<Bradysia_coprophila@Contarinia_nasturtii>:H=N:D=N:B=1.0],((((((Musca_domestica_XP_011295853.1:0.1443564[&&NHX:S=Musca_domestica:Nset=<Musca_domestica>:H=N],Stomoxys_calcitrans_XP_013113255.1:0.1412327[&&NHX:S=Stomoxys_calcitrans:Nset=<Stomoxys_calcitrans>:H=N])n177:0.1624584[&&NHX:S=Muscinae:Nset=<Stomoxys_calcitrans@Musca_domestica>:H=N:D=N:B=1.0],(((Lucilia_sericata_XP_037820627.1:0.001094293[&&NHX:S=Lucilia_sericata:Nset=<Lucilia_sericata>:H=N],Lucilia_sericata_XP_037820637.1:0.001586811[&&NHX:S=Lucilia_sericata:Nset=<Lucilia_sericata>:H=N])r189110[&&NHX:S=Lucilia_sericata:Nset=<Lucilia_sericata>:H=N:D=Y],Lucilia_sericata_XP_037820646.1:0.00138716[&&NHX:S=Lucilia_sericata:Nset=<Lucilia_sericata>:H=N])r189109[&&NHX:S=Lucilia_sericata:Nset=<Lucilia_sericata>:H=N:D=Y],Lucilia_sericata_XP_037820655.1:0.001686808[&&NHX:S=Lucilia_sericata:Nset=<Lucilia_sericata>:H=N])n184:0.2338264[&&NHX:S=Lucilia_sericata:Nset=<Lucilia_sericata>:H=N:D=Y:B=1.0])n185:0.09679756[&&NHX:S=n9562:Nset=<Muscinae@Lucilia_sericata>:H=N:D=N:B=1.0],Glossina_fuscipes_XP_037898676.1:0.6033385[&&NHX:S=Glossina_fuscipes:Nset=<Glossina_fuscipes>:H=N])n187:0.1117404[&&NHX:S=Calyptratae:Nset=<n9562@Glossina_fuscipes>:H=N:D=N:B=1.0],((((((Drosophila_mojavensis_XP_002006873.2:0.0864176[&&NHX:S=Drosophila_mojavensis:Nset=<Drosophila_mojavensis>:H=N],Drosophila_innubila_XP_034477993.1:0.0592844[&&NHX:S=Drosophila_innubila:Nset=<Drosophila_innubila>:H=N])n190:0.07120561[&&NHX:S=Drosophila:Nset=<Drosophila_mojavensis@Drosophila_innubila>:H=N:D=N:B=1.0],Drosophila_busckii_XP_017839376.1:0.04145898[&&NHX:S=Drosophila_busckii:Nset=<Drosophila_busckii>:H=N])n192:0.05501119[&&NHX:S=n9581:Nset=<n9579@Drosophila_busckii>:H=N:D=N:B=1.0],((Drosophila_miranda_XP_017146569.2:0.05194435[&&NHX:S=Drosophila_miranda:Nset=<Drosophila_miranda>:H=N],Drosophila_subobscura_XP_034652590.1:0.0484699[&&NHX:S=Drosophila_subobscura:Nset=<Drosophila_subobscura>:H=N])n195:0.05288412[&&NHX:S=obscura_group:Nset=<Drosophila_subobscura@Drosophila_miranda>:H=N:D=N:B=1.0],((Drosophila_ananassae_XP_032305924.2:0.08841834[&&NHX:S=Drosophila_ananassae:Nset=<Drosophila_ananassae>:H=N],Drosophila_bipectinata_XP_017087387.2:0.02984409[&&NHX:S=Drosophila_bipectinata:Nset=<Drosophila_bipectinata>:H=N])n198:0.02263448[&&NHX:S=ananassae_subgroup:Nset=<Drosophila_bipectinata@Drosophila_ananassae>:H=N:D=N:B=1.0],Drosophila_kikkawai_XP_017038511.1:0.03062257[&&NHX:S=Drosophila_kikkawai:Nset=<Drosophila_kikkawai>:H=N])n200:0.03517486[&&NHX:S=melanogaster_group:Nset=<Drosophila_kikkawai@ananassae_subgroup>:H=N:D=N:B=1.0])n201:0.02192658[&&NHX:S=Sophophora:Nset=<n9571@obscura_group>:H=N:D=N:B=0.994607088])n202:0.02873881[&&NHX:S=n9581:Nset=<n9579@Drosophila_busckii>:H=N:D=Y:B=0.982280431],Drosophila_willistoni_XP_002062725.1:0.06438765[&&NHX:S=Drosophila_willistoni:Nset=<Drosophila_willistoni>:H=N])n204:0.04523112[&&NHX:S=n9581:Nset=<n9579@Drosophila_busckii>:H=N:D=Y:B=0.99229584],Scaptodrosophila_lebanonensis_XP_030375457.1:0.07867914[&&NHX:S=Scaptodrosophila_lebanonensis:Nset=<Scaptodrosophila_lebanonensis>:H=N])n206:0.2634552[&&NHX:S=Drosophilinae:Nset=<n9581@Scaptodrosophila_lebanonensis>:H=N:D=N:B=1.0],((Zeugodacus_cucurbitae_XP_011179507.1:0.09340445[&&NHX:S=Zeugodacus_cucurbitae:Nset=<Zeugodacus_cucurbitae>:H=N],Ceratitis_capitata_XP_004517650.1:0.1280589[&&NHX:S=Ceratitis_capitata:Nset=<Ceratitis_capitata>:H=N])n172:0.03462132[&&NHX:S=Dacinae:Nset=<Ceratitis_capitata@Zeugodacus_cucurbitae>:H=N:D=N:B=0.956086287],Rhagoletis_zephyria_XP_017466575.1:0.07875191[&&NHX:S=Rhagoletis_zephyria:Nset=<Rhagoletis_zephyria>:H=N])n174:0.3550601[&&NHX:S=Tephritidae:Nset=<Dacinae@Rhagoletis_zephyria>:H=N:D=N:B=1.0])r189105[&&NHX:S=Acalyptratae:Nset=<Tephritidae@n9585>:H=N:D=N])n208:0.1160381[&&NHX:S=Schizophora:Nset=<Calyptratae@Acalyptratae>:H=N:D=N:B=0.995377504],Teleopsis_dalmanni_XP_037953943.1:0.6699327[&&NHX:S=Teleopsis_dalmanni:Nset=<Teleopsis_dalmanni>:H=N])n210:0.206132[&&NHX:S=Schizophora:Nset=<Calyptratae@Acalyptratae>:H=N:D=Y:B=1.0],Hermetia_illucens_XP_037917761.1:0.3981052[&&NHX:S=Hermetia_illucens:Nset=<Hermetia_illucens>:H=N])n212:0.1219205[&&NHX:S=Brachycera:Nset=<Schizophora@Hermetia_illucens>:H=N:D=N:B=1.0])n213:0.1289326[&&NHX:S=Diptera:Nset=<Brachycera@Nematocera>:H=N:D=N:B=1.0])n214:0.3946788[&&NHX:S=Diptera:Nset=<Brachycera@Nematocera>:H=N:D=Y:B=1.0],Chrysoperla_carnea_XP_044739766.1:0.4633237[&&NHX:S=Chrysoperla_carnea:Nset=<Chrysoperla_carnea>:H=N])r189095[&&NHX:S=n9597:Nset=<Diptera@Chrysoperla_carnea>:H=N:D=N],(((((((Belonocnema_kinseyi_XP_033228994.1:0.09371897[&&NHX:S=Belonocnema_kinseyi:Nset=<Belonocnema_kinseyi>:H=N],Leptopilina_heterotoma_XP_043480134.1:0.1285859[&&NHX:S=Leptopilina_heterotoma:Nset=<Leptopilina_heterotoma>:H=N])n56:0.1578465[&&NHX:S=Cynipoidea:Nset=<Leptopilina_heterotoma@Belonocnema_kinseyi>:H=N:D=N:B=1.0],(((Ceratosolen_solmsi_marchali_XP_011502951.1:0.1464968[&&NHX:S=Ceratosolen_solmsi_marchali:Nset=<Ceratosolen_solmsi_marchali>:H=N],Copidosoma_floridanum_XP_014206076.1:0.2859775[&&NHX:S=Copidosoma_floridanum:Nset=<Copidosoma_floridanum>:H=N])r189117[&&NHX:S=n9613:Nset=<Copidosoma_floridanum@Ceratosolen_solmsi_marchali>:H=N:D=N],Nasonia_vitripennis_XP_016838148.1:0.08196937[&&NHX:S=Nasonia_vitripennis:Nset=<Nasonia_vitripennis>:H=N])r189116[&&NHX:S=n9615:Nset=<Nasonia_vitripennis@n9613>:H=N:D=N],Trichogramma_pretiosum_XP_014232196.1:0.2660641[&&NHX:S=Trichogramma_pretiosum:Nset=<Trichogramma_pretiosum>:H=N])n63:0.170176[&&NHX:S=Chalcidoidea:Nset=<Trichogramma_pretiosum@n9615>:H=N:D=N:B=1.0])n64:0.05959096[&&NHX:S=Parasitoida:Nset=<n9610@Chalcidoidea>:H=N:D=N:B=1.0],((((Aphidius_gifuensis_XP_044014924.1:0.001306729[&&NHX:S=Aphidius_gifuensis:Nset=<Aphidius_gifuensis>:H=N],Aphidius_gifuensis_XP_044014932.1:0.001671949[&&NHX:S=Aphidius_gifuensis:Nset=<Aphidius_gifuensis>:H=N])n67:0.1653908[&&NHX:S=Aphidius_gifuensis:Nset=<Aphidius_gifuensis>:H=N:D=Y:B=1.0],Diachasma_alloeum_XP_015109041.1:0.1378997[&&NHX:S=Diachasma_alloeum:Nset=<Diachasma_alloeum>:H=N])r189119[&&NHX:S=n9600:Nset=<Diachasma_alloeum@Aphidius_gifuensis>:H=N:D=N],(Cotesia_glomerata_XP_044595983.1:0.04664835[&&NHX:S=Cotesia_glomerata:Nset=<Cotesia_glomerata>:H=N],Microplitis_demolitor_XP_014297986.1:0.07331328[&&NHX:S=Microplitis_demolitor:Nset=<Microplitis_demolitor>:H=N])n70:0.1176369[&&NHX:S=Microgastrinae:Nset=<Cotesia_glomerata@Microplitis_demolitor>:H=N:D=N:B=1.0])n73:0.05464717[&&NHX:S=Braconidae:Nset=<n9600@Microgastrinae>:H=N:D=N:B=1.0],Venturia_canescens_XP_043274644.1:0.1644316[&&NHX:S=Venturia_canescens:Nset=<Venturia_canescens>:H=N])n75:0.04242912[&&NHX:S=Ichneumonoidea:Nset=<Braconidae@Venturia_canescens>:H=N:D=N:B=1.0])n76:0.03203269[&&NHX:S=Parasitoida:Nset=<n9610@Chalcidoidea>:H=N:D=Y:B=0.955315871],(((((Vespa_crabro_XP_046826044.1:0.00397079[&&NHX:S=Vespa_crabro:Nset=<Vespa_crabro>:H=N],Vespa_crabro_XP_046826053.1:0.001638871[&&NHX:S=Vespa_crabro:Nset=<Vespa_crabro>:H=N])n49:0.01282335[&&NHX:S=Vespa_crabro:Nset=<Vespa_crabro>:H=N:D=Y:B=1.0],Vespa_mandarinia_XP_035718937.1:0.0114139[&&NHX:S=Vespa_mandarinia:Nset=<Vespa_mandarinia>:H=N])n51:0.06288133[&&NHX:S=Vespa:Nset=<Vespa_mandarinia@Vespa_crabro>:H=N:D=N:B=1.0],Polistes_canadensis_XP_014599963.1:0.08880536[&&NHX:S=Polistes_canadensis:Nset=<Polistes_canadensis>:H=N])n53:0.1024629[&&NHX:S=Vespidae:Nset=<Vespa@Polistes_canadensis>:H=N:D=N:B=1.0],((Odontomachus_brunneus_XP_032674302.1:0.03430733[&&NHX:S=Odontomachus_brunneus:Nset=<Odontomachus_brunneus>:H=N],Dinoponera_quadriceps_XP_014479584.1:0.07388225[&&NHX:S=Dinoponera_quadriceps:Nset=<Dinoponera_quadriceps>:H=N])n20:0.07033102[&&NHX:S=Ponerini:Nset=<Odontomachus_brunneus@Dinoponera_quadriceps>:H=N:D=N:B=1.0],((((Nylanderia_fulva_XP_029159185.1:0.04988525[&&NHX:S=Nylanderia_fulva:Nset=<Nylanderia_fulva>:H=N],Camponotus_floridanus_XP_019884172.1:0.06876753[&&NHX:S=Camponotus_floridanus:Nset=<Camponotus_floridanus>:H=N])n26:0.05512432[&&NHX:S=Formicinae:Nset=<Camponotus_floridanus@Nylanderia_fulva>:H=N:D=N:B=1.0],((((Acromyrmex_echinatior_XP_011069242.1:0.001656903[&&NHX:S=Acromyrmex_echinatior:Nset=<Acromyrmex_echinatior>:H=N],Acromyrmex_echinatior_XP_011069244.1:0.001380617[&&NHX:S=Acromyrmex_echinatior:Nset=<Acromyrmex_echinatior>:H=N])n36:0.03631424[&&NHX:S=Acromyrmex_echinatior:Nset=<Acromyrmex_echinatior>:H=N:D=Y:B=1.0],Cyphomyrmex_costatus_XP_018404472.1:0.04685338[&&NHX:S=Cyphomyrmex_costatus:Nset=<Cyphomyrmex_costatus>:H=N])n38:0.05498743[&&NHX:S=Attini:Nset=<Cyphomyrmex_costatus@Acromyrmex_echinatior>:H=N:D=N:B=1.0],Temnothorax_curvispinosus_XP_024893629.1:0.04419561[&&NHX:S=Temnothorax_curvispinosus:Nset=<Temnothorax_curvispinosus>:H=N])n40:0.01705243[&&NHX:S=Myrmicinae:Nset=<n9637@n9644>:H=N:D=N:B=0.98459168],(Vollenhovia_emeryi_XP_011860146.1:0.05943414[&&NHX:S=Vollenhovia_emeryi:Nset=<Vollenhovia_emeryi>:H=N],((Solenopsis_invicta_XP_025994470.1:0.004653183[&&NHX:S=Solenopsis_invicta:Nset=<Solenopsis_invicta>:H=N],Solenopsis_invicta_XP_039308645.1:0.001669897[&&NHX:S=Solenopsis_invicta:Nset=<Solenopsis_invicta>:H=N])n29:0.04993528[&&NHX:S=Solenopsis_invicta:Nset=<Solenopsis_invicta>:H=N:D=Y:B=1.0],Pogonomyrmex_barbatus_XP_011645000.1:0.06263097[&&NHX:S=Pogonomyrmex_barbatus:Nset=<Pogonomyrmex_barbatus>:H=N])r189134[&&NHX:S=n9644:Nset=<Pogonomyrmex_barbatus@n9642>:H=N:D=N])r189131[&&NHX:S=Myrmicinae:Nset=<n9637@n9644>:H=N:D=N])n41:0.02149842[&&NHX:S=Myrmicinae:Nset=<n9637@n9644>:H=N:D=Y:B=1.0])n42:0.01429256[&&NHX:S=n9646:Nset=<n9634@Myrmicinae>:H=N:D=N:B=0.953775039],(Linepithema_humile_XP_012220691.1:0.07890731[&&NHX:S=Linepithema_humile:Nset=<Linepithema_humile>:H=N],Pseudomyrmex_gracilis_XP_020291315.1:0.1887628[&&NHX:S=Pseudomyrmex_gracilis:Nset=<Pseudomyrmex_gracilis>:H=N])n23:0.03100334[&&NHX:S=n9629:Nset=<Pseudomyrmex_gracilis@Linepithema_humile>:H=N:D=N:B=1.0])r189123[&&NHX:S=n9646:Nset=<n9634@Myrmicinae>:H=N:D=Y],Ooceraea_biroi_XP_026825825.1:0.1013693[&&NHX:S=Ooceraea_biroi:Nset=<Ooceraea_biroi>:H=N])n45:0.05833034[&&NHX:S=Formicidae:Nset=<n9646@Ooceraea_biroi>:H=N:D=N:B=1.0])n46:0.06932329[&&NHX:S=Formicidae:Nset=<n9646@Ooceraea_biroi>:H=N:D=Y:B=1.0])r189121[&&NHX:S=n9649:Nset=<Formicidae@Vespidae>:H=N:D=N],(((Osmia_lignaria_XP_034184817.1:0.04761895[&&NHX:S=Osmia_lignaria:Nset=<Osmia_lignaria>:H=N],Megachile_rotundata_XP_012135819.1:0.08759379[&&NHX:S=Megachile_rotundata:Nset=<Megachile_rotundata>:H=N])n416:0.04132462[&&NHX:S=Megachilinae:Nset=<Megachile_rotundata@Osmia_lignaria>:H=N:D=N:B=1.0],((((Bombus_vosnesenskii_XP_033360883.1:0.04884904[&&NHX:S=Bombus_vosnesenskii:Nset=<Bombus_vosnesenskii>:H=N],Frieseomelitta_varia_XP_043515142.1:0.1250075[&&NHX:S=Frieseomelitta_varia:Nset=<Frieseomelitta_varia>:H=N])n5:0.03144713[&&NHX:S=Apinae:Nset=<Frieseomelitta_varia@n9665>:H=N:D=N:B=1.0],Ceratina_calcarata_XP_026673666.1:0.1470346[&&NHX:S=Ceratina_calcarata:Nset=<Ceratina_calcarata>:H=N])n7:0.01839795[&&NHX:S=Apidae:Nset=<Ceratina_calcarata@Apinae>:H=N:D=N:B=0.99229584],(Eufriesea_mexicana_XP_017756008.1:0.05807168[&&NHX:S=Eufriesea_mexicana:Nset=<Eufriesea_mexicana>:H=N],Apis_dorsata_XP_006607284.1:0.1217997[&&NHX:S=Apis_dorsata:Nset=<Apis_dorsata>:H=N])r189140[&&NHX:S=n9665:Nset=<n9661@n9664>:H=N:D=N])n8:0.02424944[&&NHX:S=Apidae:Nset=<Ceratina_calcarata@Apinae>:H=N:D=Y:B=1.0],Habropoda_laboriosa_XP_017787420.1:0.09374407[&&NHX:S=Habropoda_laboriosa:Nset=<Habropoda_laboriosa>:H=N])n10:0.02050988[&&NHX:S=Apidae:Nset=<Ceratina_calcarata@Apinae>:H=N:D=Y:B=1.0])n412:0.02084218[&&NHX:S=n9670:Nset=<Apidae@n9658>:H=N:D=N:B=1.0],(((Nomia_melanderi_XP_031829944.1:0.05891067[&&NHX:S=Nomia_melanderi:Nset=<Nomia_melanderi>:H=N],Megalopta_genalis_XP_033337655.1:0.09089476[&&NHX:S=Megalopta_genalis:Nset=<Megalopta_genalis>:H=N])n13:0.02414073[&&NHX:S=Halictidae:Nset=<Megalopta_genalis@n9655>:H=N:D=N:B=1.0],Dufourea_novaeangliae_XP_015437512.1:0.06839935[&&NHX:S=Dufourea_novaeangliae:Nset=<Dufourea_novaeangliae>:H=N])n15:0.02217821[&&NHX:S=Halictidae:Nset=<Megalopta_genalis@n9655>:H=N:D=Y:B=0.99229584],Colletes_gigas_XP_043260274.1:0.08545466[&&NHX:S=Colletes_gigas:Nset=<Colletes_gigas>:H=N])n17:0.0318387[&&NHX:S=Apoidea:Nset=<n9670@Colletes_gigas>:H=N:D=N:B=1.0])n411:0.06807252[&&NHX:S=Apoidea:Nset=<n9670@Colletes_gigas>:H=N:D=Y:B=1.0])n409:0.06354322[&&NHX:S=Aculeata:Nset=<n9649@Apoidea>:H=N:D=N:B=1.0])r189114[&&NHX:S=Apocrita:Nset=<Aculeata@Parasitoida>:H=N:D=N],Orussus_abietinus_XP_012284877.1:0.1559015[&&NHX:S=Orussus_abietinus:Nset=<Orussus_abietinus>:H=N])r189113[&&NHX:S=n9676:Nset=<Orussus_abietinus@Apocrita>:H=N:D=N],Cephus_cinctus_XP_015595026.1:0.1808895[&&NHX:S=Cephus_cinctus:Nset=<Cephus_cinctus>:H=N])r189112[&&NHX:S=n9678:Nset=<n9676@Cephus_cinctus>:H=N:D=N],(Diprion_similis_XP_046736029.1:0.08083947[&&NHX:S=Diprion_similis:Nset=<Diprion_similis>:H=N],Athalia_rosae_XP_012256482.1:0.08711548[&&NHX:S=Athalia_rosae:Nset=<Athalia_rosae>:H=N])n79:0.1006028[&&NHX:S=Tenthredinoidea:Nset=<Athalia_rosae@Diprion_similis>:H=N:D=N:B=1.0])n403:0.1085859[&&NHX:S=Hymenoptera:Nset=<n9678@Tenthredinoidea>:H=N:D=N:B=1.0])r189094[&&NHX:S=n9683:Nset=<Hymenoptera@n9597>:H=N:D=N],Ctenocephalides_felis_XP_026469894.1:0.4997113[&&NHX:S=Ctenocephalides_felis:Nset=<Ctenocephalides_felis>:H=N])r189093[&&NHX:S=n9685:Nset=<n9683@Ctenocephalides_felis>:H=N:D=N],(((Ostrinia_furnacalis_XP_028178940.1:0.05771465[&&NHX:S=Ostrinia_furnacalis:Nset=<Ostrinia_furnacalis>:H=N],Plutella_xylostella_XP_048484281.1:0.1711673[&&NHX:S=Plutella_xylostella:Nset=<Plutella_xylostella>:H=N])n114:0.02898127[&&NHX:S=n9720:Nset=<n9719@Obtectomera>:H=N:D=N:B=0.961479199],((((Helicoverpa_armigera_XP_049708453.1:0.05095847[&&NHX:S=Helicoverpa_armigera:Nset=<Helicoverpa_armigera>:H=N],Trichoplusia_ni_XP_026738334.1:0.07154619[&&NHX:S=Trichoplusia_ni:Nset=<Trichoplusia_ni>:H=N])n117:0.03794868[&&NHX:S=Noctuidae:Nset=<Helicoverpa_armigera@Trichoplusia_ni>:H=N:D=N:B=1.0],((Bombyx_mori_XP_037866491.1:0.001372492[&&NHX:S=Bombyx_mori:Nset=<Bombyx_mori>:H=N],Bombyx_mandarina_XP_028043208.1:0.002384648[&&NHX:S=Bombyx_mandarina:Nset=<Bombyx_mandarina>:H=N])n120:0.1254954[&&NHX:S=Bombyx:Nset=<Bombyx_mori@Bombyx_mandarina>:H=N:D=N:B=1.0],Manduca_sexta_XP_037297624.1:0.09268433[&&NHX:S=Manduca_sexta:Nset=<Manduca_sexta>:H=N])n122:0.03064089[&&NHX:S=Bombycoidea:Nset=<Bombyx@Manduca_sexta>:H=N:D=N:B=1.0])n123:0.02956679[&&NHX:S=Obtectomera:Nset=<Noctuidae@n9712>:H=N:D=N:B=1.0],(((((Zerene_cesonia_XP_038214034.1:0.06083713[&&NHX:S=Zerene_cesonia:Nset=<Zerene_cesonia>:H=N],Pieris_napi_XP_047515670.1:0.08716704[&&NHX:S=Pieris_napi:Nset=<Pieris_napi>:H=N])n127:0.03831053[&&NHX:S=Pieridae:Nset=<Pieris_napi@Zerene_cesonia>:H=N:D=N:B=1.0],(((Melitaea_cinxia_XP_045459319.1:0.07031791[&&NHX:S=Melitaea_cinxia:Nset=<Melitaea_cinxia>:H=N],Vanessa_tameamea_XP_026487555.1:0.03548739[&&NHX:S=Vanessa_tameamea:Nset=<Vanessa_tameamea>:H=N])n130:0.02868635[&&NHX:S=Nymphalinae:Nset=<Vanessa_tameamea@Melitaea_cinxia>:H=N:D=N:B=1.0],Bicyclus_anynana_XP_023948526.1:0.08842098[&&NHX:S=Bicyclus_anynana:Nset=<Bicyclus_anynana>:H=N])n132:0.02155406[&&NHX:S=Nymphalidae:Nset=<Bicyclus_anynana@n9693>:H=N:D=N:B=0.969953775],Danaus_plexippus_plexippus_XP_032510659.1:0.08041315[&&NHX:S=Danaus_plexippus_plexippus:Nset=<Danaus_plexippus_plexippus>:H=N])r189163[&&NHX:S=Nymphalidae:Nset=<Bicyclus_anynana@n9693>:H=N:D=Y])r189162[&&NHX:S=n9696:Nset=<Nymphalidae@Pieridae>:H=N:D=N],Aricia_agestis_XP_041978163.1:0.1355092[&&NHX:S=Aricia_agestis:Nset=<Aricia_agestis>:H=N])n137:0.02551615[&&NHX:S=n9698:Nset=<Aricia_agestis@n9696>:H=N:D=N:B=1.0],Papilio_xuthus_XP_013180970.1:0.1241095[&&NHX:S=Papilio_xuthus:Nset=<Papilio_xuthus>:H=N])n139:0.03784017[&&NHX:S=Papilionoidea:Nset=<Papilio_xuthus@n9698>:H=N:D=N:B=1.0],(Amyelois_transitella_XP_013193243.1:0.1256581[&&NHX:S=Amyelois_transitella:Nset=<Amyelois_transitella>:H=N],Galleria_mellonella_XP_026757091.1:0.1413543[&&NHX:S=Galleria_mellonella:Nset=<Galleria_mellonella>:H=N])r189156[&&NHX:S=Pyralidae:Nset=<Amyelois_transitella@Galleria_mellonella>:H=N:D=N])r189152[&&NHX:S=n9712:Nset=<Papilionoidea@n9711>:H=N:D=N])r189150[&&NHX:S=Obtectomera:Nset=<Noctuidae@n9712>:H=N:D=Y],Leguminivora_glycinivorella_XP_047987327.1:0.1405372[&&NHX:S=Leguminivora_glycinivorella:Nset=<Leguminivora_glycinivorella>:H=N])r189149[&&NHX:S=n9720:Nset=<n9719@Obtectomera>:H=N:D=N])r189148[&&NHX:S=n9720:Nset=<n9719@Obtectomera>:H=N:D=Y],(Hyposmocoma_kahamanoa_XP_026324663.1:0.07894273[&&NHX:S=Hyposmocoma_kahamanoa:Nset=<Hyposmocoma_kahamanoa>:H=N],Pectinophora_gossypiella_XP_049867839.1:0.08689238[&&NHX:S=Pectinophora_gossypiella:Nset=<Pectinophora_gossypiella>:H=N])n111:0.01988391[&&NHX:S=Gelechioidea:Nset=<Pectinophora_gossypiella@Hyposmocoma_kahamanoa>:H=N:D=N:B=0.980739599])n147:0.2965273[&&NHX:S=Ditrysia:Nset=<n9720@Gelechioidea>:H=N:D=N:B=1.0])r189092[&&NHX:S=n9725:Nset=<n9685@Ditrysia>:H=N:D=N],((((Nicrophorus_vespilloides_XP_017769853.1:0.3157307[&&NHX:S=Nicrophorus_vespilloides:Nset=<Nicrophorus_vespilloides>:H=N],Onthophagus_taurus_XP_022901794.1:0.5362728[&&NHX:S=Onthophagus_taurus:Nset=<Onthophagus_taurus>:H=N])n88:0.1403462[&&NHX:S=Polyphaga:Nset=<Nicrophorus_vespilloides@n9746>:H=N:D=N:B=1.0],((Aethina_tumida_XP_049821826.1:0.3869912[&&NHX:S=Aethina_tumida:Nset=<Aethina_tumida>:H=N],((Leptinotarsa_decemlineata_XP_023019496.1:0.3277401[&&NHX:S=Leptinotarsa_decemlineata:Nset=<Leptinotarsa_decemlineata>:H=N],Diabrotica_virgifera_virgifera_XP_028130497.1:0.5622902[&&NHX:S=Diabrotica_virgifera_virgifera:Nset=<Diabrotica_virgifera_virgifera>:H=N])n97:0.08610881[&&NHX:S=Chrysomelidae:Nset=<Leptinotarsa_decemlineata@Diabrotica_virgifera_virgifera>:H=N:D=N:B=0.997688752],Anoplophora_glabripennis_XP_018577167.1:0.2587633[&&NHX:S=Anoplophora_glabripennis:Nset=<Anoplophora_glabripennis>:H=N])r189190[&&NHX:S=Chrysomeloidea:Nset=<Anoplophora_glabripennis@Chrysomelidae>:H=N:D=N])n101:0.07779381[&&NHX:S=Cucujiformia:Nset=<n9737@Chrysomeloidea>:H=N:D=N:B=0.967642527],((Tribolium_madens_XP_044267264.1:0.3180763[&&NHX:S=Tribolium_madens:Nset=<Tribolium_madens>:H=N],Dendroctonus_ponderosae_XP_019767314.1:0.5872465[&&NHX:S=Dendroctonus_ponderosae:Nset=<Dendroctonus_ponderosae>:H=N])n94:0.08009086[&&NHX:S=n9737:Nset=<Dendroctonus_ponderosae@n9735>:H=N:D=N:B=0.997688752],(Harmonia_axyridis_XP_045472084.1:0.08920491[&&NHX:S=Harmonia_axyridis:Nset=<Harmonia_axyridis>:H=N],Coccinella_septempunctata_XP_044750271.1:0.08300291[&&NHX:S=Coccinella_septempunctata:Nset=<Coccinella_septempunctata>:H=N])n91:0.5252394[&&NHX:S=Coccinellini:Nset=<Harmonia_axyridis@Coccinella_septempunctata>:H=N:D=N:B=1.0])r189175[&&NHX:S=n9737:Nset=<Dendroctonus_ponderosae@n9735>:H=N:D=Y])r189173[&&NHX:S=Cucujiformia:Nset=<n9737@Chrysomeloidea>:H=N:D=Y])n104:0.1049559[&&NHX:S=Polyphaga:Nset=<Nicrophorus_vespilloides@n9746>:H=N:D=Y:B=1.0],Agrilus_planipennis_XP_018336497.2:0.455386[&&NHX:S=Agrilus_planipennis:Nset=<Agrilus_planipennis>:H=N])n106:0.1317572[&&NHX:S=Polyphaga:Nset=<Nicrophorus_vespilloides@n9746>:H=N:D=Y:B=1.0],Photinus_pyralis_XP_031331838.1:0.2558176[&&NHX:S=Photinus_pyralis:Nset=<Photinus_pyralis>:H=N])r189096[&&NHX:S=Polyphaga:Nset=<Nicrophorus_vespilloides@n9746>:H=N:D=Y])r189091[&&NHX:S=Endopterygota:Nset=<n9725@Polyphaga>:H=N:D=N])r189090[&&NHX:S=n9750:Nset=<Termitoidae@Endopterygota>:H=N:D=N],((Frankliniella_occidentalis_XP_026288080.1:0.05175124[&&NHX:S=Frankliniella_occidentalis:Nset=<Frankliniella_occidentalis>:H=N],Thrips_palmi_XP_034237129.1:0.05848685[&&NHX:S=Thrips_palmi:Nset=<Thrips_palmi>:H=N])n82:0.3979122[&&NHX:S=Thripinae:Nset=<Thrips_palmi@Frankliniella_occidentalis>:H=N:D=N:B=1.0],Pediculus_humanus_corporis_XP_002423465.1:0.5432755[&&NHX:S=Pediculus_humanus_corporis:Nset=<Pediculus_humanus_corporis>:H=N])r189103[&&NHX:S=Paraneoptera:Nset=<Thripinae@Pediculus_humanus_corporis>:H=N:D=N])n395:0.2348328[&&NHX:S=Neoptera:Nset=<n9750@Paraneoptera>:H=N:D=N:B=1.0],(Daphnia_pulicaria_XP_046636006.1:0.06913163[&&NHX:S=Daphnia_pulicaria:Nset=<Daphnia_pulicaria>:H=N],Daphnia_magna_XP_032779289.2:0.05694339[&&NHX:S=Daphnia_magna:Nset=<Daphnia_magna>:H=N])n219:0.7978606[&&NHX:S=Daphnia:Nset=<Daphnia_pulicaria@Daphnia_magna>:H=N:D=N:B=1.0])n393:0.126789[&&NHX:S=Pancrustacea:Nset=<Crustacea@Hexapoda>:H=N:D=N:B=0.967642527],(((Penaeus_chinensis_XP_047488058.1:0.08382547[&&NHX:S=Penaeus_chinensis:Nset=<Penaeus_chinensis>:H=N],Penaeus_japonicus_XP_042877061.1:0.08577076[&&NHX:S=Penaeus_japonicus:Nset=<Penaeus_japonicus>:H=N])n225:0.236612[&&NHX:S=Penaeus:Nset=<Penaeus_japonicus@Penaeus_chinensis>:H=N:D=N:B=1.0],((Portunus_trituberculatus_XP_045121747.1:0.009330913[&&NHX:S=Portunus_trituberculatus:Nset=<Portunus_trituberculatus>:H=N],Portunus_trituberculatus_XP_045121749.1:0.1251177[&&NHX:S=Portunus_trituberculatus:Nset=<Portunus_trituberculatus>:H=N])n228:0.3193936[&&NHX:S=Portunus_trituberculatus:Nset=<Portunus_trituberculatus>:H=N:D=Y:B=1.0],(Homarus_americanus_XP_042203985.1:0.1796242[&&NHX:S=Homarus_americanus:Nset=<Homarus_americanus>:H=N],Procambarus_clarkii_XP_045600808.1:0.1511797[&&NHX:S=Procambarus_clarkii:Nset=<Procambarus_clarkii>:H=N])n231:0.09907586[&&NHX:S=Astacidea:Nset=<Homarus_americanus@Procambarus_clarkii>:H=N:D=N:B=1.0])n232:0.1524604[&&NHX:S=Pleocyemata:Nset=<Portunus_trituberculatus@Astacidea>:H=N:D=N:B=1.0])n233:0.7391109[&&NHX:S=Decapoda:Nset=<Pleocyemata@Penaeus>:H=N:D=N:B=1.0],(Folsomia_candida_XP_035708530.1:0.002165531[&&NHX:S=Folsomia_candida:Nset=<Folsomia_candida>:H=N],Folsomia_candida_XP_021954338.2:0.001848252[&&NHX:S=Folsomia_candida:Nset=<Folsomia_candida>:H=N])n222:0.8817871[&&NHX:S=Folsomia_candida:Nset=<Folsomia_candida>:H=N:D=Y:B=1.0])r189064[&&NHX:S=Pancrustacea:Nset=<Crustacea@Hexapoda>:H=N:D=N])r189063[&&NHX:S=Pancrustacea:Nset=<Crustacea@Hexapoda>:H=N:D=Y])r189062[&&NHX:S=Arthropoda:Nset=<Pancrustacea@Chelicerata>:H=N:D=N],Priapulus_caudatus_XP_014670003.1:0.6780656[&&NHX:S=Priapulus_caudatus:Nset=<Priapulus_caudatus>:H=N])r189061[&&NHX:S=Ecdysozoa:Nset=<Arthropoda@Priapulus_caudatus>:H=N:D=N])r189056[&&NHX:S=Bilateria:Nset=<Deuterostomia@Protostomia>:H=N:D=N])r189052[&&NHX:S=Eumetazoa:Nset=<Bilateria@n9455>:H=N:D=Y],((Amphimedon_queenslandica_XP_019858188.1:0.4594785[&&NHX:S=Amphimedon_queenslandica:Nset=<Amphimedon_queenslandica>:H=N],Amphimedon_queenslandica_XP_019856102.1:0.5671703[&&NHX:S=Amphimedon_queenslandica:Nset=<Amphimedon_queenslandica>:H=N])n279:0.4681274[&&NHX:S=Amphimedon_queenslandica:Nset=<Amphimedon_queenslandica>:H=N:D=Y:B=1.0],(Amphimedon_queenslandica_XP_011406043.2:0.3190053[&&NHX:S=Amphimedon_queenslandica:Nset=<Amphimedon_queenslandica>:H=N],Amphimedon_queenslandica_XP_019854712.1:0.4849525[&&NHX:S=Amphimedon_queenslandica:Nset=<Amphimedon_queenslandica>:H=N])n282:0.3466662[&&NHX:S=Amphimedon_queenslandica:Nset=<Amphimedon_queenslandica>:H=N:D=Y:B=1.0])n283:0.2066971[&&NHX:S=Amphimedon_queenslandica:Nset=<Amphimedon_queenslandica>:H=N:D=Y:B=0.998459168])r189051[&&NHX:S=Metazoa:Nset=<Amphimedon_queenslandica@Eumetazoa>:H=N:D=N])n311:1.940857[&&NHX:S=Opisthokonta:Nset=<Metazoa@n9436>:H=N:D=N:B=1.0],((((Leishmania_braziliensis_MHOM_BR_75_M2904_XP_001563616.1:0.002944524[&&NHX:S=Leishmania_braziliensis_MHOM_BR_75_M2904:Nset=<Leishmania_braziliensis_MHOM_BR_75_M2904>:H=N],Leishmania_panamensis_XP_010697540.1:0.003332428[&&NHX:S=Leishmania_panamensis:Nset=<Leishmania_panamensis>:H=N])n286:0.1610244[&&NHX:S=Viannia:Nset=<Leishmania_panamensis@Leishmania_braziliensis_MHOM_BR_75_M2904>:H=N:D=N:B=1.0],(((Leishmania_donovani_XP_003859699.1:0.005870534[&&NHX:S=Leishmania_donovani:Nset=<Leishmania_donovani>:H=N],Leishmania_infantum_JPCM5_XP_001464500.1:0.004640176[&&NHX:S=Leishmania_infantum:Nset=<Leishmania_infantum>:H=N])n289:0.02090913[&&NHX:S=Leishmania_donovani_species_complex:Nset=<Leishmania_infantum@Leishmania_donovani>:H=N:D=N:B=1.0],Leishmania_major_strain_Friedlin_XP_001682088.1:0.04482627[&&NHX:S=Leishmania_major_strain_Friedlin:Nset=<Leishmania_major_strain_Friedlin>:H=N])n291:0.01742932[&&NHX:S=Leishmania:Nset=<n9414@Leishmania_major_strain_Friedlin>:H=N:D=N:B=1.0],Leishmania_mexicana_MHOM_GT_2001_U1103_XP_003873693.1:0.04624036[&&NHX:S=Leishmania_mexicana_MHOM_GT_2001_U1103:Nset=<Leishmania_mexicana_MHOM_GT_2001_U1103>:H=N])n293:0.09678159[&&NHX:S=Leishmania:Nset=<n9414@Leishmania_major_strain_Friedlin>:H=N:D=Y:B=1.0])n294:0.1133427[&&NHX:S=n9417:Nset=<Viannia@Leishmania>:H=N:D=N:B=1.0],Leptomonas_pyrrhocoris_XP_015656207.1:0.207867[&&NHX:S=Leptomonas_pyrrhocoris:Nset=<Leptomonas_pyrrhocoris>:H=N])n296:0.5402665[&&NHX:S=Leishmaniinae:Nset=<Leptomonas_pyrrhocoris@n9417>:H=N:D=N:B=1.0],((Trypanosoma_brucei_brucei_TREU927_XP_845058.1:0.003138951[&&NHX:S=Trypanosoma_brucei_brucei_TREU927:Nset=<Trypanosoma_brucei_brucei_TREU927>:H=N],Trypanosoma_brucei_gambiense_DAL972_XP_011773686.1:0.00258267[&&NHX:S=Trypanosoma_brucei_gambiense_DAL972:Nset=<Trypanosoma_brucei_gambiense_DAL972>:H=N])n299:0.5134548[&&NHX:S=Trypanosoma_brucei:Nset=<Trypanosoma_brucei_gambiense_DAL972@Trypanosoma_brucei_brucei_TREU927>:H=N:D=N:B=1.0],((Trypanosoma_grayi_XP_009312037.1:0.2795656[&&NHX:S=Trypanosoma_grayi:Nset=<Trypanosoma_grayi>:H=N],Trypanosoma_theileri_XP_028884034.1:0.3416108[&&NHX:S=Trypanosoma_theileri:Nset=<Trypanosoma_theileri>:H=N])n302:0.07757549[&&NHX:S=Trypanosoma_with_unspecified_subgenus:Nset=<n9422@Trypanosoma_theileri>:H=N:D=N:B=0.999229584],((Trypanosoma_conorhini_XP_029227242.1:0.1374772[&&NHX:S=Trypanosoma_conorhini:Nset=<Trypanosoma_conorhini>:H=N],Trypanosoma_rangeli_XP_029234838.1:0.1436561[&&NHX:S=Trypanosoma_rangeli:Nset=<Trypanosoma_rangeli>:H=N])n305:0.1189153[&&NHX:S=n9426:Nset=<Trypanosoma_rangeli@Trypanosoma_with_unspecified_subgenus>:H=N:D=N:B=1.0],Trypanosoma_cruzi_strain_CL_Brener_XP_803355.1:0.236116[&&NHX:S=Trypanosoma_cruzi_strain_CL_Brener:Nset=<Trypanosoma_cruzi_strain_CL_Brener>:H=N])n307:0.1968006[&&NHX:S=n9428:Nset=<Trypanosoma_cruzi_strain_CL_Brener@n9426>:H=N:D=N:B=1.0])n308:0.08742685[&&NHX:S=n9428:Nset=<Trypanosoma_cruzi_strain_CL_Brener@n9426>:H=N:D=Y:B=0.977657935])n309:0.2270273[&&NHX:S=Trypanosoma:Nset=<Trypanosoma_brucei@n9428>:H=N:D=N:B=1.0])n310:1.940857[&&NHX:S=Trypanosomatidae:Nset=<Leishmaniinae@Trypanosoma>:H=N:D=N:B=1.0])n192404[&&NHX:S=n9769:Nset=<Opisthokonta@Trypanosomatidae>:H=N:D=N];
[&&NOTUNG-SPECIES-TREE(((((Leishmania_braziliensis_MHOM_BR_75_M2904:4.0,Leishmania_panamensis:4.0)Viannia:4.0,(((Leishmania_infantum:4.0,Leishmania_donovani:4.0)Leishmania_donovani_species_complex:4.0,Leishmania_mexicana_MHOM_GT_2001_U1103:4.0)n9414:0.0,Leishmania_major_strain_Friedlin:4.0)Leishmania:4.0)n9417:4.0,Leptomonas_pyrrhocoris:4.0)Leishmaniinae:4.0,(((((Trypanosoma_grayi:4.0,Trypanosoma_conorhini:4.0)n9422:0.0,Trypanosoma_theileri:4.0)Trypanosoma_with_unspecified_subgenus:4.0,Trypanosoma_rangeli:4.0)n9426:0.0,Trypanosoma_cruzi_strain_CL_Brener:4.0)n9428:0.0,(Trypanosoma_brucei_gambiense_DAL972:4.0,Trypanosoma_brucei_brucei_TREU927:4.0)Trypanosoma_brucei:4.0)Trypanosoma:4.0)Trypanosomatidae:4.0,((Capsaspora_owczarzaki_ATCC_30864:4.0,Sphaeroforma_arctica_JP610:4.0)n9436:0.0,((((((Xenia_sp._Carnegie-2017:4.0,Dendronephthya_gigantea:4.0)Alcyoniina:4.0,((Nematostella_vectensis:4.0,Actinia_tenebrosa:4.0)Actiniaria:4.0,(((Stylophora_pistillata:4.0,Pocillopora_damicornis:4.0)Pocilloporidae:4.0,Acropora_digitifera:4.0)Astrocoeniina:4.0,Orbicella_faveolata:4.0)Scleractinia:4.0)Hexacorallia:4.0)Anthozoa:4.0,Hydra_vulgaris:4.0)Cnidaria:4.0,Trichoplax_adhaerens:4.0)n9455:0.0,(((((Acanthaster_planci:4.0,Patiria_miniata:4.0)Valvatida:4.0,Asterias_rubens:4.0)Asteroidea:4.0,Anneissia_japonica:4.0)Echinodermata:4.0,Branchiostoma_floridae:4.0)Deuterostomia:4.0,(((((((((Haliotis_rubra:4.0,Haliotis_rufescens:4.0)Haliotis:4.0,Pomacea_canaliculata:4.0)n9469:0.0,(Biomphalaria_glabrata:4.0,Aplysia_californica:4.0)Euthyneura:4.0)n9473:0.0,Lottia_gigantea:4.0)n9475:0.0,Gigantopelta_aegis:4.0)Gastropoda:4.0,(Octopus_sinensis:4.0,Octopus_bimaculoides:4.0)Octopus:4.0)n9481:0.0,((Crassostrea_gigas:4.0,Crassostrea_virginica:4.0)Crassostrea:4.0,(Pecten_maximus:4.0,Mizuhopecten_yessoensis:4.0)Pectinidae:4.0)Pteriomorphia:4.0)Mollusca:4.0,Lingula_anatina:4.0)Lophotrochozoa:4.0,((((((((Dermatophagoides_pteronyssinus:4.0,Dermatophagoides_farinae:4.0)Dermatophagoides:4.0,Tetranychus_urticae:4.0)Acariformes:4.0,((Varroa_jacobsoni:4.0,Galendromus_occidentalis:4.0)Gamasina:4.0,(((Rhipicephalus_sanguineus:4.0,Rhipicephalus_microplus:4.0)Rhipicephalus:4.0,(Dermacentor_silvarum:4.0,Dermacentor_andersoni:4.0)Dermacentor:4.0)Rhipicephalinae:4.0,Ixodes_scapularis:4.0)Ixodidae:4.0)Parasitiformes:4.0)Acari:4.0,Centruroides_sculpturatus:4.0)n9512:0.0,(Stegodyphus_dumicola:4.0,Parasteatoda_tepidariorum:4.0)Entelegynae:4.0)Arachnida:4.0,Limulus_polyphemus:4.0)Chelicerata:4.0,(((Daphnia_magna:4.0,Daphnia_pulicaria:4.0)Daphnia:4.0,((Penaeus_chinensis:4.0,Penaeus_japonicus:4.0)Penaeus:4.0,((Procambarus_clarkii:4.0,Homarus_americanus:4.0)Astacidea:4.0,Portunus_trituberculatus:4.0)Pleocyemata:4.0)Decapoda:4.0)Crustacea:4.0,((((Zootermopsis_nevadensis:4.0,Cryptotermes_secundus:4.0)Termitoidae:4.0,((((((((Contarinia_nasturtii:4.0,Bradysia_coprophila:4.0)Sciaroidea:4.0,(((Aedes_albopictus:4.0,Aedes_aegypti:4.0)Stegomyia:4.0,Culex_quinquefasciatus:4.0)Culicinae:4.0,((Anopheles_darlingi:4.0,Anopheles_albimanus:4.0)Nyssorhynchus:4.0,(((Anopheles_gambiae_str._PEST:4.0,Anopheles_merus:4.0)gambiae_species_complex:4.0,(Anopheles_maculipalpis:4.0,Anopheles_stephensi:4.0)Neocellia:4.0)n9552:0.0,Anopheles_funestus:4.0)Cellia:4.0)Anopheles:4.0)Culicidae:4.0)Nematocera:4.0,(((((Stomoxys_calcitrans:4.0,Musca_domestica:4.0)Muscinae:4.0,Lucilia_sericata:4.0)n9562:0.0,Glossina_fuscipes:4.0)Calyptratae:4.0,(((((((((Drosophila_bipectinata:4.0,Drosophila_ananassae:4.0)ananassae_subgroup:4.0,Drosophila_kikkawai:4.0)melanogaster_group:4.0,Drosophila_willistoni:4.0)n9571:0.0,(Drosophila_subobscura:4.0,Drosophila_miranda:4.0)obscura_group:4.0)Sophophora:4.0,(Drosophila_innubila:4.0,Drosophila_mojavensis:4.0)Drosophila:4.0)n9579:0.0,Drosophila_busckii:4.0)n9581:4.0,Scaptodrosophila_lebanonensis:4.0)Drosophilinae:4.0,Teleopsis_dalmanni:4.0)n9585:0.0,((Zeugodacus_cucurbitae:4.0,Ceratitis_capitata:4.0)Dacinae:4.0,Rhagoletis_zephyria:4.0)Tephritidae:4.0)Acalyptratae:4.0)Schizophora:4.0,Hermetia_illucens:4.0)Brachycera:4.0)Diptera:4.0,Chrysoperla_carnea:4.0)n9597:0.0,(((((((((Aphidius_gifuensis:4.0,Diachasma_alloeum:4.0)n9600:0.0,(Microplitis_demolitor:4.0,Cotesia_glomerata:4.0)Microgastrinae:4.0)Braconidae:4.0,Venturia_canescens:4.0)Ichneumonoidea:4.0,(Belonocnema_kinseyi:4.0,Leptopilina_heterotoma:4.0)Cynipoidea:4.0)n9610:0.0,(((Ceratosolen_solmsi_marchali:4.0,Copidosoma_floridanum:4.0)n9613:0.0,Nasonia_vitripennis:4.0)n9615:0.0,Trichogramma_pretiosum:4.0)Chalcidoidea:4.0)Parasitoida:4.0,((((Vespa_mandarinia:4.0,Vespa_crabro:4.0)Vespa:4.0,Polistes_canadensis:4.0)Vespidae:4.0,(((((Dinoponera_quadriceps:4.0,Odontomachus_brunneus:4.0)Ponerini:4.0,(Linepithema_humile:4.0,Pseudomyrmex_gracilis:4.0)n9629:0.0)n9630:0.0,(Nylanderia_fulva:4.0,Camponotus_floridanus:4.0)Formicinae:4.0)n9634:0.0,((Temnothorax_curvispinosus:4.0,Vollenhovia_emeryi:4.0)n9637:0.0,(((Cyphomyrmex_costatus:4.0,Acromyrmex_echinatior:4.0)Attini:4.0,Solenopsis_invicta:4.0)n9642:0.0,Pogonomyrmex_barbatus:4.0)n9644:0.0)Myrmicinae:4.0)n9646:0.0,Ooceraea_biroi:4.0)Formicidae:4.0)n9649:0.0,((((Osmia_lignaria:4.0,Megachile_rotundata:4.0)Megachilinae:4.0,((Nomia_melanderi:4.0,Dufourea_novaeangliae:4.0)n9655:0.0,Megalopta_genalis:4.0)Halictidae:4.0)n9658:0.0,((((Habropoda_laboriosa:4.0,Eufriesea_mexicana:4.0)n9661:0.0,(Bombus_vosnesenskii:4.0,Apis_dorsata:4.0)n9664:0.0)n9665:0.0,Frieseomelitta_varia:4.0)Apinae:4.0,Ceratina_calcarata:4.0)Apidae:4.0)n9670:0.0,Colletes_gigas:4.0)Apoidea:4.0)Aculeata:4.0)Apocrita:4.0,Orussus_abietinus:4.0)n9676:0.0,Cephus_cinctus:4.0)n9678:0.0,(Diprion_similis:4.0,Athalia_rosae:4.0)Tenthredinoidea:4.0)Hymenoptera:4.0)n9683:0.0,Ctenocephalides_felis:4.0)n9685:0.0,((((((((Pieris_napi:4.0,Zerene_cesonia:4.0)Pieridae:4.0,(((Vanessa_tameamea:4.0,Melitaea_cinxia:4.0)Nymphalinae:4.0,Danaus_plexippus_plexippus:4.0)n9693:0.0,Bicyclus_anynana:4.0)Nymphalidae:4.0)n9696:0.0,Aricia_agestis:4.0)n9698:0.0,Papilio_xuthus:4.0)Papilionoidea:4.0,(((Bombyx_mandarina:4.0,Bombyx_mori:4.0)Bombyx:4.0,Manduca_sexta:4.0)Bombycoidea:4.0,((Amyelois_transitella:4.0,Galleria_mellonella:4.0)Pyralidae:4.0,Ostrinia_furnacalis:4.0)Pyraloidea:4.0)n9711:0.0)n9712:0.0,(Helicoverpa_armigera:4.0,Trichoplusia_ni:4.0)Noctuidae:4.0)Obtectomera:4.0,(Leguminivora_glycinivorella:4.0,Plutella_xylostella:4.0)n9719:0.0)n9720:0.0,(Hyposmocoma_kahamanoa:4.0,Pectinophora_gossypiella:4.0)Gelechioidea:4.0)Ditrysia:4.0)n9725:0.0,(((Agrilus_planipennis:4.0,Photinus_pyralis:4.0)Elateriformia:4.0,((((((Harmonia_axyridis:4.0,Coccinella_septempunctata:4.0)Coccinellini:4.0,Tribolium_madens:4.0)n9733:0.0,Aethina_tumida:4.0)n9735:0.0,Dendroctonus_ponderosae:4.0)n9737:0.0,((Diabrotica_virgifera_virgifera:4.0,Leptinotarsa_decemlineata:4.0)Chrysomelidae:4.0,Anoplophora_glabripennis:4.0)Chrysomeloidea:4.0)Cucujiformia:4.0,Onthophagus_taurus:4.0)n9745:0.0)n9746:0.0,Nicrophorus_vespilloides:4.0)Polyphaga:4.0)Endopterygota:4.0)n9750:0.0,((Thrips_palmi:4.0,Frankliniella_occidentalis:4.0)Thripinae:4.0,Pediculus_humanus_corporis:4.0)Paraneoptera:4.0)Neoptera:4.0,Folsomia_candida:4.0)Hexapoda:4.0)Pancrustacea:4.0)Arthropoda:4.0,Priapulus_caudatus:4.0)Ecdysozoa:4.0)Protostomia:4.0)Bilateria:4.0)Eumetazoa:4.0,Amphimedon_queenslandica:4.0)Metazoa:4.0)Opisthokonta:4.0)n9769]
[&&NOTUNG-PARAMETERS:T=0.95:VERSION=2.7:SPECIESTAG=PRE:CL=1.0:CD=1.5:CCD=0.0:CT=3.0]
