# Supplementary material for: Structural screens identify candidate human homologs of insect chemoreceptors and cryptic Drosophila gustatory receptor-like proteins
Source: eLife. 2023 Feb 20;12:e85537. doi: 10.7554/eLife.85537 (PMC9998090; doi:10.7554/eLife.85537)
Supplement: Figure 3—figure supplement 1—source data 8. [file elife-85537-fig3-figsupp1-data8.zip › Figure3S1SourceData8Figure3S1Ctreeconsensus.txt]

((((((((((((((((((((((Acromyrmex_echinatior_XP_011069242.1_PREDICTED_uncharacterized_protein_LOC105155051_isoform_X1,Acromyrmex_echinatior_XP_011069244.1_PREDICTED_uncharacterized_protein_LOC105155051_isoform_X3)1,Cyphomyrmex_costatus_XP_018404472.1_PREDICTED_nucleolar_protein_10-like)1,Vollenhovia_emeryi_XP_011860146.1_PREDICTED_uncharacterized_protein_LOC105557504_isoform_X1,Temnothorax_curvispinosus_XP_024893629.1_nucleolar_protein_10_isoform_X2,Pogonomyrmex_barbatus_XP_011645000.1_uncharacterized_protein_LOC105432077_isoform_X5,Solenopsis_invicta_XP_025994470.1_uncharacterized_protein_LOC105198870_isoform_X2,Solenopsis_invicta_XP_039308645.1_uncharacterized_protein_LOC120358427_isoform_X3)1,(Nylanderia_fulva_XP_029159185.1_uncharacterized_protein_LOC114931378_isoform_X1,Camponotus_floridanus_XP_019884172.1_uncharacterized_protein_LOC105254788_isoform_X1)1,(Pseudomyrmex_gracilis_XP_020291315.1_uncharacterized_protein_LOC109858456_isoform_X3,Linepithema_humile_XP_012220691.1_PREDICTED_nucleolar_protein_10-like)1)1,Ooceraea_biroi_XP_026825825.1_nucleolar_protein_10)1,(Odontomachus_brunneus_XP_032674302.1_nucleolar_protein_10,Dinoponera_quadriceps_XP_014479584.1_PREDICTED_uncharacterized_protein_LOC106746937_isoform_X1)1)1,(((Vespa_crabro_XP_046826044.1_uncharacterized_protein_LOC124427312_isoform_X3,Vespa_crabro_XP_046826053.1_uncharacterized_protein_LOC124427312_isoform_X4)1,Vespa_mandarinia_XP_035718937.1_nucleolar_protein_10-like)1,Polistes_canadensis_XP_014599963.1_PREDICTED_nucleolar_protein_10)1,((Bombus_vosnesenskii_XP_033360883.1_nucleolar_protein_10,Frieseomelitta_varia_XP_043515142.1_uncharacterized_protein_LOC122531361_isoform_X1)1,Apis_dorsata_XP_006607284.1_nucleolar_protein_10,Eufriesea_mexicana_XP_017756008.1_PREDICTED_nucleolar_protein_10)1,Colletes_gigas_XP_043260274.1_uncharacterized_protein_LOC122401919_isoform_X1,Dufourea_novaeangliae_XP_015437512.1_PREDICTED_uncharacterized_protein_LOC107192703,Nomia_melanderi_XP_031829944.1_nucleolar_protein_10,Megalopta_genalis_XP_033337655.1_nucleolar_protein_10-like,Megachile_rotundata_XP_012135819.1_PREDICTED_uncharacterized_protein_LOC105661900_isoform_X1,Osmia_lignaria_XP_034184817.1_nucleolar_protein_10,Habropoda_laboriosa_XP_017787420.1_PREDICTED_nucleolar_protein_10,Ceratina_calcarata_XP_026673666.1_uncharacterized_protein_LOC113464974)1,(((((Aphidius_gifuensis_XP_044014924.1_uncharacterized_protein_LOC122857018_isoform_X1,Aphidius_gifuensis_XP_044014932.1_uncharacterized_protein_LOC122857018_isoform_X2)1,Diachasma_alloeum_XP_015109041.1_nucleolar_protein_10)1,(Cotesia_glomerata_XP_044595983.1_uncharacterized_protein_LOC123272982_isoform_X1,Microplitis_demolitor_XP_014297986.1_PREDICTED_uncharacterized_protein_LOC106693692_isoform_X2)1)1,Venturia_canescens_XP_043274644.1_uncharacterized_protein_LOC122410520_isoform_X1)1,((((Trichogramma_pretiosum_XP_014232196.1_uncharacterized_protein_LOC106656066_isoform_X1,Copidosoma_floridanum_XP_014206076.1_uncharacterized_protein_LOC106637704)1,Nasonia_vitripennis_XP_016838148.1_uncharacterized_protein_LOC107980718_isoform_X1)1,Ceratosolen_solmsi_marchali_XP_011502951.1_PREDICTED_uncharacterized_protein_LOC105366268)1,(Belonocnema_kinseyi_XP_033228994.1_nucleolar_protein_10,Leptopilina_heterotoma_XP_043480134.1_uncharacterized_protein_LOC122509890_isoform_X1)1)1)1)1,Orussus_abietinus_XP_012284877.1_uncharacterized_protein_LOC105702128_isoform_X1)1,Cephus_cinctus_XP_015595026.1_uncharacterized_protein_LOC107267607_isoform_X1)1,(Diprion_similis_XP_046736029.1_uncharacterized_protein_LOC124405285_isoform_X1,Athalia_rosae_XP_012256482.1_uncharacterized_protein_LOC105686350_isoform_X1)1)1,Ctenocephalides_felis_XP_026469894.1_uncharacterized_protein_LOC113373835,Culex_quinquefasciatus_XP_038110207.1_uncharacterized_protein_LOC6044177,Aedes_aegypti_XP_021705968.1_uncharacterized_protein_LOC5565490,Aedes_albopictus_XP_029719584.1_uncharacterized_protein_LOC109418674,Anopheles_albimanus_XP_035786205.1_uncharacterized_protein_LOC118463619,Anopheles_darlingi_XP_049538662.1_uncharacterized_protein_LOC125953252,Anopheles_funestus_XP_049294385.1_uncharacterized_protein_LOC125769628,Anopheles_gambiae_str._PEST_XP_314507.4_AGAP010540-PA,Anopheles_merus_XP_041784107.1_uncharacterized_protein_LOC121599995,Anopheles_stephensi_XP_035898570.1_uncharacterized_protein_LOC118506046,Anopheles_maculipalpis_XP_050067239.1_uncharacterized_protein_LOC126556082,Bradysia_coprophila_XP_037042344.1_uncharacterized_protein_LOC119078748_isoform_X1,Contarinia_nasturtii_XP_031630458.1_uncharacterized_protein_LOC116345334_isoform_X1,Hermetia_illucens_XP_037917761.1_uncharacterized_protein_LOC119655775_isoform_X1,Teleopsis_dalmanni_XP_037953943.1_uncharacterized_protein_LOC119684066,Rhagoletis_zephyria_XP_017466575.1_PREDICTED_uncharacterized_protein_LOC108359283,Zeugodacus_cucurbitae_XP_011179507.1_uncharacterized_protein_LOC105210334,Ceratitis_capitata_XP_004517650.1_uncharacterized_protein_LOC101453730,Glossina_fuscipes_XP_037898676.1_uncharacterized_protein_LOC119643397,Musca_domestica_XP_011295853.1_PREDICTED_uncharacterized_protein_LOC101900519_isoform_X1,Stomoxys_calcitrans_XP_013113255.1_PREDICTED_uncharacterized_protein_LOC106091318,Lucilia_sericata_XP_037820655.1_uncharacterized_protein_LOC119609783_isoform_X4,Lucilia_sericata_XP_037820646.1_uncharacterized_protein_LOC119609783_isoform_X3,Lucilia_sericata_XP_037820627.1_uncharacterized_protein_LOC119609783_isoform_X1,Lucilia_sericata_XP_037820637.1_uncharacterized_protein_LOC119609783_isoform_X2,Scaptodrosophila_lebanonensis_XP_030375457.1_uncharacterized_protein_LOC115624764,Drosophila_willistoni_XP_002062725.1_uncharacterized_protein_LOC6639865,Drosophila_busckii_XP_017839376.1_uncharacterized_protein_LOC108597363,Drosophila_mojavensis_XP_002006873.2_uncharacterized_protein_LOC6581115_isoform_X1,Drosophila_innubila_XP_034477993.1_uncharacterized_protein_LOC117784378,Drosophila_miranda_XP_017146569.2_uncharacterized_protein_LOC108158607_isoform_X2,Drosophila_subobscura_XP_034652590.1_uncharacterized_protein_LOC117891294,Drosophila_kikkawai_XP_017038511.1_uncharacterized_protein_LOC108086161_isoform_X1,Drosophila_ananassae_XP_032305924.2_uncharacterized_protein_LOC6494180_isoform_X1,Drosophila_bipectinata_XP_017087387.2_uncharacterized_protein_LOC108118952,Chrysoperla_carnea_XP_044739766.1_uncharacterized_protein_LOC123301098_isoform_X1)1,(((((((((Vanessa_tameamea_XP_026487555.1_nucleolar_protein_10,Melitaea_cinxia_XP_045459319.1_uncharacterized_protein_LOC123669773)1,Danaus_plexippus_plexippus_XP_032510659.1_uncharacterized_protein_LOC116765319)1,Bicyclus_anynana_XP_023948526.1_nucleolar_protein_10)1,(Zerene_cesonia_XP_038214034.1_nucleolar_protein_10,Pieris_napi_XP_047515670.1_uncharacterized_protein_LOC125056560_isoform_X1)1)1,Aricia_agestis_XP_041978163.1_nucleolar_protein_10)1,Papilio_xuthus_XP_013180970.1_PREDICTED_nucleolar_protein_10)1,(Galleria_mellonella_XP_026757091.1_uncharacterized_protein_LOC113516815_isoform_X1,Amyelois_transitella_XP_013193243.1_PREDICTED_nucleolar_protein_10-like)1)1,(Ostrinia_furnacalis_XP_028178940.1_nucleolar_protein_10,Plutella_xylostella_XP_048484281.1_uncharacterized_protein_LOC105387429_isoform_X1)1,Helicoverpa_armigera_XP_049708453.1_nucleolar_protein_10,Trichoplusia_ni_XP_026738334.1_nucleolar_protein_10,Manduca_sexta_XP_037297624.1_nucleolar_protein_10,Bombyx_mori_XP_037866491.1_nucleolar_protein_10,Bombyx_mandarina_XP_028043208.1_nucleolar_protein_10,Leguminivora_glycinivorella_XP_047987327.1_uncharacterized_protein_LOC125227146)1,(Pectinophora_gossypiella_XP_049867839.1_uncharacterized_protein_LOC126368028_isoform_X1,Hyposmocoma_kahamanoa_XP_026324663.1_nucleolar_protein_10)1)1)1,(((((((Leptinotarsa_decemlineata_XP_023019496.1_uncharacterized_protein_LOC111508285_isoform_X1,Diabrotica_virgifera_virgifera_XP_028130497.1_uncharacterized_protein_LOC114326357)1,Anoplophora_glabripennis_XP_018577167.1_uncharacterized_protein_LOC108915584)1,Aethina_tumida_XP_049821826.1_uncharacterized_protein_LOC126265241_isoform_X1)1,(Harmonia_axyridis_XP_045472084.1_uncharacterized_protein_LOC123678871_isoform_X1,Coccinella_septempunctata_XP_044750271.1_uncharacterized_protein_LOC123310715_isoform_X1)1,(Tribolium_madens_XP_044267264.1_uncharacterized_protein_LOC123013033_isoform_X1,Dendroctonus_ponderosae_XP_019767314.1_uncharacterized_protein_LOC109542509)1)1,(Nicrophorus_vespilloides_XP_017769853.1_PREDICTED_uncharacterized_protein_LOC108557720,Onthophagus_taurus_XP_022901794.1_uncharacterized_protein_LOC111414632_isoform_X1)1)1,Agrilus_planipennis_XP_018336497.2_uncharacterized_protein_LOC108744996)1,Photinus_pyralis_XP_031331838.1_nucleolar_protein_10-like)1)1,(Zootermopsis_nevadensis_XP_021925747.1_nucleolar_protein_10,Cryptotermes_secundus_XP_033606504.1_uncharacterized_protein_LOC111862296_isoform_X1)1)1,((Frankliniella_occidentalis_XP_026288080.1_uncharacterized_protein_LOC113213279_isoform_X1,Thrips_palmi_XP_034237129.1_uncharacterized_protein_LOC117642744_isoform_X1)1,Pediculus_humanus_corporis_XP_002423465.1_conserved_hypothetical_protein)1)1,(Folsomia_candida_XP_035708530.1_uncharacterized_protein_LOC110851020_isoform_X2,Folsomia_candida_XP_021954338.2_uncharacterized_protein_LOC110851020_isoform_X1)1)1,((((Portunus_trituberculatus_XP_045121747.1_uncharacterized_protein_LOC123510547_isoform_X1,Portunus_trituberculatus_XP_045121749.1_uncharacterized_protein_LOC123510547_isoform_X3)1,(Homarus_americanus_XP_042203985.1_uncharacterized_protein_LOC121853712,Procambarus_clarkii_XP_045600808.1_uncharacterized_protein_LOC123759652)1)1,(Penaeus_chinensis_XP_047488058.1_uncharacterized_protein_LOC125038571,Penaeus_japonicus_XP_042877061.1_uncharacterized_protein_LOC122256435)1)1,(Daphnia_pulicaria_XP_046636006.1_uncharacterized_protein_LOC124314721_isoform_X1,Daphnia_magna_XP_032779289.2_uncharacterized_protein_LOC116917802_isoform_X1)1)1)1,(((((Dermacentor_silvarum_XP_049522432.1_uncharacterized_protein_LOC119448724,Rhipicephalus_sanguineus_XP_037507499.2_uncharacterized_protein_LOC119383439)1,(Dermacentor_andersoni_XP_050052729.1_uncharacterized_protein_LOC126548543,Rhipicephalus_sanguineus_XP_037523870.1_uncharacterized_protein_LOC119401258_isoform_X1)1)1,Ixodes_scapularis_XP_040063431.1_uncharacterized_protein_LOC8040184)1,(Galendromus_occidentalis_XP_003741559.1_uncharacterized_protein_LOC100898501,Varroa_jacobsoni_XP_022699270.1_uncharacterized_protein_LOC111266228_isoform_X1)1)1,((Dermatophagoides_farinae_XP_046916914.1_uncharacterized_protein_LOC124497307,Dermatophagoides_pteronyssinus_XP_027200299.1_uncharacterized_protein_LOC113794376)1,Tetranychus_urticae_XP_015787787.1_uncharacterized_protein_LOC107364862)1,Centruroides_sculpturatus_XP_023213784.1_uncharacterized_protein_LOC111616623,Limulus_polyphemus_XP_022252939.1_uncharacterized_protein_LOC106468871_isoform_X1,Limulus_polyphemus_XP_022252695.1_uncharacterized_protein_LOC111088082_isoform_X5,Limulus_polyphemus_XP_022252691.1_uncharacterized_protein_LOC111088082_isoform_X1,Limulus_polyphemus_XP_022252696.1_uncharacterized_protein_LOC111088082_isoform_X6)1)1,Priapulus_caudatus_XP_014670003.1_PREDICTED_uncharacterized_protein_LOC106811008)1,((Amphimedon_queenslandica_XP_019858188.1_PREDICTED_uncharacterized_protein_LOC105315319,Amphimedon_queenslandica_XP_019856102.1_PREDICTED_uncharacterized_protein_LOC105313927)1,(Amphimedon_queenslandica_XP_011406043.2_PREDICTED_uncharacterized_protein_LOC100635115_isoform_X1,Amphimedon_queenslandica_XP_019854712.1_PREDICTED_uncharacterized_protein_LOC109583715)1)1,((Patiria_miniata_XP_038050585.1_uncharacterized_protein_LOC119723793,Acanthaster_planci_XP_022093404.1_uncharacterized_protein_LOC110980762)1,Asterias_rubens_XP_033637999.1_uncharacterized_protein_LOC117298778)1,((Dermacentor_andersoni_XP_050047306.1_uncharacterized_protein_LOC126544127_isoform_X1,Dermacentor_silvarum_XP_049525454.1_uncharacterized_protein_LOC119445794_isoform_X1)1,Rhipicephalus_microplus_XP_037284070.1_uncharacterized_protein_LOC119176822)1,(Capsaspora_owczarzaki_ATCC_30864_XP_011270556.1_hypothetical_protein_CAOG_08894,Sphaeroforma_arctica_JP610_XP_014148959.1_hypothetical_protein_SARC_12411)1,(Hydra_vulgaris_XP_047130200.1_uncharacterized_protein_LOC105847333_isoform_X1,Hydra_vulgaris_XP_047130201.1_uncharacterized_protein_LOC105847333_isoform_X2)1,(Dendronephthya_gigantea_XP_028401306.1_uncharacterized_protein_LOC114524431,Xenia_sp._Carnegie-2017_XP_046852973.1_uncharacterized_protein_LOC124446188_isoform_X1)1,(Nematostella_vectensis_XP_032237954.1_uncharacterized_protein_LOC5512677_isoform_X1,Actinia_tenebrosa_XP_031565572.1_uncharacterized_protein_LOC116300777)1,(Pecten_maximus_XP_033760317.1_uncharacterized_protein_LOC117342308_isoform_X1,Mizuhopecten_yessoensis_XP_021370515.1_uncharacterized_protein_LOC110461386)1,(Crassostrea_gigas_XP_011448530.2_uncharacterized_protein_LOC105343036_isoform_X1,Crassostrea_virginica_XP_022286592.1_uncharacterized_protein_LOC111099567_isoform_X1)1,(Pomacea_canaliculata_XP_025078973.1_uncharacterized_protein_LOC112555045_isoform_X1,Pomacea_canaliculata_XP_025078975.1_uncharacterized_protein_LOC112555045_isoform_X2)1,(Haliotis_rufescens_XP_046326722.2_uncharacterized_protein_LOC124111153_isoform_X1,Haliotis_rubra_XP_046577481.1_uncharacterized_protein_LOC124285315)1,Acropora_digitifera_XP_015759569.1_PREDICTED_uncharacterized_protein_LOC107338834,Pocillopora_damicornis_XP_027059635.1_uncharacterized_protein_LOC113686239,Stylophora_pistillata_XP_022788603.1_uncharacterized_protein_LOC111328438_isoform_X1,Orbicella_faveolata_XP_020602998.1_uncharacterized_protein_LOC110042022_isoform_X1,Pocillopora_damicornis_XP_027059634.1_uncharacterized_protein_LOC113686238,Stylophora_pistillata_XP_022788616.1_uncharacterized_protein_LOC111328447,Branchiostoma_floridae_XP_035693724.1_uncharacterized_protein_LOC118427870_isoform_X1,Anneissia_japonica_XP_033117936.1_uncharacterized_protein_LOC117117656,Centruroides_sculpturatus_XP_023209572.1_uncharacterized_protein_LOC111612574_isoform_X1,Stegodyphus_dumicola_XP_035208617.1_uncharacterized_protein_LOC118183255_isoform_X1,Parasteatoda_tepidariorum_XP_042910878.1_uncharacterized_protein_LOC107448002,Lingula_anatina_XP_013411859.1_uncharacterized_protein_LOC106174731,Octopus_bimaculoides_XP_014777607.1_PREDICTED_uncharacterized_protein_LOC106874396,Octopus_sinensis_XP_036359178.1_uncharacterized_protein_LOC115212387_isoform_X2,Biomphalaria_glabrata_XP_013067519.1_PREDICTED_uncharacterized_protein_LOC106055683_isoform_X1,Aplysia_californica_XP_012939037.1_uncharacterized_protein_LOC106012012,Lottia_gigantea_XP_009062887.1_hypothetical_protein_LOTGIDRAFT_235407,Gigantopelta_aegis_XP_041358803.1_uncharacterized_protein_LOC121375421,Trichoplax_adhaerens_XP_002111738.1_hypothetical_protein_TRIADDRAFT_56084,Anneissia_japonica_XP_033097402.1_uncharacterized_protein_LOC117101541,Patiria_miniata_XP_038050357.1_uncharacterized_protein_LOC119723652,Acanthaster_planci_XP_022105051.1_uncharacterized_protein_LOC110986987,Lingula_anatina_XP_013411847.1_uncharacterized_protein_LOC106174721)1,(((((Trypanosoma_conorhini_XP_029227242.1,Trypanosoma_rangeli_XP_029234838.1)1,Trypanosoma_cruzi_strain_CL_Brener_XP_803355.1)1,(Trypanosoma_theileri_XP_028884034.1,Trypanosoma_grayi_XP_009312037.1)1)1,(Trypanosoma_brucei_brucei_TREU927_XP_845058.1,Trypanosoma_brucei_gambiense_DAL972_XP_011773686.1)1)1,(((((Leishmania_donovani_XP_003859699.1,Leishmania_infantum_JPCM5_XP_001464500.1)1,Leishmania_major_strain_Friedlin_XP_001682088.1)1,Leishmania_mexicana_XP_003873693.1)1,(Leishmania_braziliensis_XP_001563616.1,Leishmania_panamensis_XP_010697540.1)1)1,Leptomonas_pyrrhocoris_XP_015656207.1)1)1)1;
