# Supplementary material for: Structural screens identify candidate human homologs of insect chemoreceptors and cryptic Drosophila gustatory receptor-like proteins
Source: eLife. 2023 Feb 20;12:e85537. doi: 10.7554/eLife.85537 (PMC9998090; doi:10.7554/eLife.85537)
Supplement: Figure 3—figure supplement 6—source data 1. [file elife-85537-fig3-figsupp6-data1.zip › Figure3S6SourceData1Figure3S6Bseqdatabase.txt]

>Drosophila_persimilis_XP_002028510.1_putative_gustatory_receptor_36a
MVDWAGLVLKCSYYYGHVIGLTNFEFDWATGRVYTSQRSTVYAMCMGVMYPVLLVYRCVGRAKINLMFEK
ANMLHEYVMVLVRGLRIVAGLSTLIGRWQKRRRVMGLTRSVFRLFRERPEVLLMCRRGILVKVFIGVVTD
SLHVLFSVDTMGSHMDTGLLIGQFLMYSLTSIVNLAVAQHSLTMLFLRARYQLLNRELRQVIDESSGLSH
RPPRRGVFICRCCCLADRLDAIASQQGKLQAMVVQIGQVFAIQGLLVYSGYYLSTVAVGYLTYSIFKNGP
EALGITPMGLVLIAVWCCFYYTDALLNLFVMLNILEEHKATARLLEERTLFAEGLDVRLEQAFESLQLQL
IRNPLELNIMQIFPVTRGSTTAMFGSVLTHCIFLIQYDMEHF

>Drosophila_sechellia_XP_002038896.1_putative_gustatory_receptor_36c
MDLESFLLGAVYHYGLLIGLSTFEFDWNTGLVFTTKWSTFYAIAMDSCIFALYIYHWTGNTNIVNKIFGR
ANMLHEYVVAIMTGLRIATGLFILIHRWYQRCKMMDLTASVVRMYVARPQVRRMSRWGILTKFISGTMID
GLQMAMVLNAMGRIDSQFYLGLGLQYWVSVILNMTMIQQYMIMLFVRTQFQLINTELRQVIEEAKELLLS
PRHQGVFMTKCCSLADQLENIARVQSQLHTIVDQVEKVYGIQGAMIYGGYYLSSVGSCYLAYSILKHGYE
NLNMALSAVILSYAWCFFYYLDGMLNLSVMLHVQDDYREMLQILGERTIFVGLDVRLEEAFENLNLQLVR
NPLEIKVVKLYDVTRSNTLAMFGNLITHSIFLIQYDIEHF

>Drosophila_yakuba_XP_002090482.1_putative_gustatory_receptor_36b
MVDWVGLLLRAVHIYCYLIGLSNFEYDCRTGRVFTSWRCTIYALMVNTPISITIVYYFTVHSNTNIIFQS
ANKLHEYVIIIMSGLKIAAGLITLLNRWLQRDQMMRLVKDVIRLYMINPHLKNLIRWGILLKAFFSFAMD
LLQVALSVDALDRQGTAEIMGLVVKLCVSFIMNLAISQHFLVMLLIRAQYRIINGKLRKVIEESRRLSFL
QQRNGAFMTRCCYLSDQLEVIGEVQSKIQSMVRQLAYSGYYISVVGTSYMCYSVYKYGHHNLKISVQTSI
IACIWITLFYLDAVINCNNMLYVLKHHKDFLGLLEERTVFASTLDVRLEESFESLQLQIVRNPLKINVMG
MFPITRGTIAAMLGSIILNSIFLIQFDMEYF

>Drosophila_simulans_XP_002079711.1_putative_gustatory_receptor_36b
MVDWVVLLLKAVHIYCYLIGLSNFEYDCRTGRVFTSWRCTIYAFMANILILITTIYHFTAHSNNNLIFQS
ANKLHEYVIIVMSGLKIVAGLITVLNRWLQRGQMMQLVKDVIRLYMINPQSKSMIRWGVILKAFISFAMD
LFQVRLSVDALERQGTADLMGLFVKLCVSFIMNLAISQHFLVMLLIRAQYRIINAKLRKVIEESRNLSFL
QHRNGGFMTRCCYLSDQLEDIGEVQSKLQSMVGQLGEVFGMQGLMAYSGYYLSIVGTSYMSYSIYKYGPQ
NLKLSPKTSIIACIWITLFYLDALVNCNNMLCVLDHHKDFLGLLEERTVFASSLDIRLEESFESLQLQLA
RNPLKINVMGMFPITRGSTAAMCASIIVNSIFLIQFDMEFF

>Drosophila_erecta_XP_001974462.2_putative_gustatory_receptor_36c
MDLESFLLGAVYYYGLFIGLSNFEFDWNTGRVFTSKRSTLYAIGTDSCISVLYIYYWTGNANIVDAIFGK
ANLLHEYIVVIMTGLRITTGLFTLIHRWYQRCKMMDLTAKVVRMYMARPQVKRMSRWGILIKFISGSVTD
GLQMAIILNTMGRVEPQFFLGLGLQYWISVILNMAMVQQYMIMLFVRTQFQLLNSELRQVMEETKEVQLN
RRHQGVFMTRCCSLADQLEDIARIQDELQTIVNQLEKVFAIRAAMIYGGYYLSSVGTSYLAYSILKHGYE
NMNMTLSTVILVFCWCFFYYLDGLLNLYGMLHVQDDYREMMQILGERTLFVGLDVRLDEAFENLNLQLIR
NPLEIKVVELYDVTRRSTLAMIGNLITHSIFLIQYDMEHF

>Drosophila_simulans_XP_002079712.2_putative_gustatory_receptor_36c
MDLESFLLGAVYHYGLLIGLSTFEFDWNTGRVFTTKWSTFYAIAMDSCIFVLYIYHWTGNTNIVNTIFGR
ANMLHEYVVAIMTGLRIATGLFILIHRWYQRCKMMDLTASVVRMYVARPQVGRMSRWGILTKFISGTMTD
GLQMAMVLNAMGHIDSQFYLGLGLQYWVSVILNMTMIQQYMIMLFVRTQFQLINTELRQVIEEAKELLLS
PRHQGVFMTKCCSLADQLENIARVQSQLHTIVDQMEKVYGIQGAMIYGGYYLSSVGTCYLAYSILKHGYE
NLNMALSAVILSYAWCLFYYLDGMLNLSVMLHVQDDYREMLQILGERTIFVGLDVRLEEAFENLNLQLIR
NPLEIKVVKLYDVTRSNTLAMFGNLITHSIFLIQYDIEHF

>Drosophila_suzukii_XP_016933589.1_putative_gustatory_receptor_36b
MFDWVGLLLRGVYFYCHFIGLSNFVYDWRTGRVFTSLRTTLQAFTINALMVMALIFYWTGQSNANFVFRS
ANKLHEYVFIIMSGLRITAGLVTVLNRWLQRSQTMKLSREIICLYMANPQVKKMIRWGLLLKFFTGGGTD
LFQVVNSVSALGRLDSSAIIGVTLHTCVSFILNLAIAQHYFIMLFVRGQYKIVNIRLRQVINESLRLSYL
QKRGGAFMTRCCYLSDQLEDIGKVQSQLQSILVEVAEGFGIQGLMAYAGYYISCIGAYYMAYSVYKYGHE
TLNMSVKTMILAGVWCFFYYLDGSINCFNMLYVRDHHNEMLRLLEERTVFASRLDVRLEESFESLQLQLL
RNPLTLDVMGMFPITRSATAAMIGSIIANSIFLIQFDMKYF

>Drosophila_suzukii_XP_016935022.1_putative_gustatory_receptor_36a
MSDWVGWLLKAVYYYGHLIGLFNFEIDWHTGRVFTSARSSLYAFTVNVVIFMVLFLQISKQTKPSVYIGK
ANKLHVIVINVMVGLRIASGLCTVINRWRQRTQFMRLVRKVLRLLLQKPQVKIMSRWGILIKVIIAVVTD
LLQMAITWDSVGRVDSNQSLGMTLQFWMAAIINLAISQHYLVTLFVRAFYHLLNTELRKVISECRMLSYI
TVRKGAFMTRCCSLADQVDNIAKLQSQLQSIVTQLNAVAGVQGLMVYGGYYIFSISTTYLTYSLFKNGIE
NLQLSLRAVILSLSWCFFYYLDAMINLFVALNLQDDHKEMIRLLEERTLFASGLDARLEESFESIQLQLI
RNPFKIEVLEKFSITRSSTSAMFGSLITHTIFLIQYDMEYF

>Drosophila_kikkawai_XP_017025363.1_putative_gustatory_receptor_36c
MVHWVHLLLKSSYFYGLVIGVSNFEFDWRTGRIFTTARSTLYAIVNNGIIVLLLVVYMHGGSDFAARLFK
ANKLNEYVVIIMTGLRIAAGALTVFSRWSQRCELKKLVRNVISLVQAKPQLLQMSRWGILIKIFTGSVTD
LLHMAITFDQISVVESRLFVGLCLQFWMAALLNLALSQHFLVLLLARAQYNMVNTELRQVIDESRHLSNH
RPRNGTLMSRCCHLADKLEDMGKVQSKLQAIISQLGEIFAFQGIMVYAGYYITSVGGCYLTYSIITNGIE
KIGLTQTNIILSFIWCFFYYLDAIINLFIVLNVQDDHKKMMRLLEERTLFASGLDVRLEETFESLQLQLI
RNPLKMEVMKLFSVTRSMTTAMCGSLITHSIFLIQYDMEYF

>Drosophila_kikkawai_XP_017025364.1_putative_gustatory_receptor_36c
MLDWVGLLLRTVLLYSKAIGVTNFEFDWSSGRVFTTSLSTLYATVVNFIVVTLLGYQFTGSSRLFGNVSK
LHEYVIIVLTVLRIIAGLITLLNRWRQRCQLMKLTSRFIRLFLSRPEALRISRWAILGKFLVASLTDFLQ
IAISLEAIGRVDSTLFLGMGLQFYLSAILNLAIAQHFLVMLFVRTDYQLLIRELRQVIGESKGLSYHQQR
KGAFMTRCCDLADQVEDIARRQNELNSIVDQLHEIFGIQGLMVYVGYYISVVSTTYLTYSVFKYGYTDMG
LTHRSVFLALTWCFFYYLDAILNFFTTLSVLDGHKELVRLMEDRTLFAIGLDIRLEQSFESLQLQLARNP
LRMQIMKMCTISHSGTLAMFGSLVTHSIILIQYDMENF

>Drosophila_kikkawai_XP_017025555.1_putative_gustatory_receptor_36a
MLDWAGLVLKAIYYYGHLIGLSNFEFDWRTGRVFTAARSTLFAIVANAIIVILLGFLLTRPINFSLIFGN
SNRLHELVIITMTSLRLTAGLSTVLNRWRQRSQMKDLVKRILRLFLARPQVKRMSRWGLLIKFLPITVTD
ILQVAITLDAIGRGDSTFFLGMGLQLWVSGILNLAISQHFLVMLFVRAQYQLLNIELRKVIDESTELSYH
APRKAAFMTRCCNLADRLEDVAKLQSQLQTIVTQLGEVFGIQGIMVYGGYYISSVAASYMTYSIVKNGPE
NLGMTYRSTVLVFTWCIFYYWDAILNLFIMLYVQDDHKEMIHLLEKRTLFASGLDVRLEESFESLQLQLI
RNPLKIEVLKIFSINRDSTSAMFGSLITHSIFLIQYDIQFF

>Drosophila_biarmipes_XP_016963032.1_putative_gustatory_receptor_36c
MVDLESFLLVFVYYYGHAIGVSNFEFNWQTGRVFTATRSTFYAIAINCVLFTLFIYHWTEYWNIINFIFG
KSTKLHEYVIVIMTCLRIVIGLFTLIHRWYQRCKMMDLTRMVVRVFVARPQAKRLSRWRILTKFLSGTMT
DILQMSVLLDAMGRVGSQFDSGMGLQYWTAAILNLAVSQHYLILIFVRAQYQLLNTELRQVIEESKELSW
NPPRQGVFMTRCCSLADQLDDLAMLQSQLQAIVNRVEEVFGVQGALVYAGYYLSSVSSVYLTYSILTYGY
DNMNMTLTSMMLSSAWYFFYYFDGMLNMSSMLYVQDDQAEMLRLLDHRTLFAPGLDIRLEEALESLHLQL
IRNPLKIDVLKMYYVTRGTTMAMLGNIITHSVLLIQYDMENYQ

>Drosophila_biarmipes_XP_016963385.1_putative_gustatory_receptor_36a
MRLVKIWLKVLLKKPQVIRISRWGILFKFIMAIMTDLLQLAITWNAMGHAKANQATLIALQFWMSAMVNL
AIAQRYLVIVLVRAHYHLLNIELRQVIDESRILSSQPRRKGAFMTKCCSLADQVDNIAKLQSQLQMIVSH
LEEVFGIEALLVYSGYYIFSIAITYMIYSILKYGLDNLEMTLTSTVLSFTWCFFFYLDAILNLFNTLNLQ
DDHKKLARLLEERTLFDHTLDVRLEESFESMQLQLIRNPFKIEIVKLFPVSRNSAMAMFGSLVTHSVFLI
QYDMEYF

>Drosophila_biarmipes_XP_016963440.1_putative_gustatory_receptor_36a
MSDWVGLLLKAVYYYGRIIGLGNFDIDWRKGRVFTALRSSLYVLAINVIILVVMFLQIFKRTDPNVVFEK
ANALHQTLIIVVVGIKLASGLCTVINRWRQRAKFMRLARKMLQLSLEKPQVKRMSRWGILIKVVIAIVTD
LLQMAISWDSADRVDSNQFLGMIFQFWLSAIINLAISQHYLVTLFVRAYYNLLNTELRTVINESKMLSYF
TVRRGVFMTRCCFLADKVDSIAKLQYRLQTIINQMNAVVGVQGLLVYAGYYIFSISTTYVTYSIHKNGIE
NLQLTIKSVILAFCWCFFYYLDATINLFIMINLLDDHKEMLRLLEERTLFAPGLDARLEESFESIQLQLV
RNPFKIEVLKMFSITRSSTTAMFGSLITHSIFLIQCDMEYF

>Drosophila_biarmipes_XP_016963445.1_putative_gustatory_receptor_36b
MFDWVGLLLKAVYFYCHFIGLSNFEYDWRTGRVFTSWRNTLYAITINALIVIAFIMYWTGQSITNYVFRS
ANKLHEYVVIIMYGLKVTAGLLTLLNRWLQRGQTIQLAKDIIRLYMSNPQVKKMIQRGVLLKAFSGGGTV
LFQVIISVGALSRLGLSQIVGVSLHTFISFILNLAISQHFFIMLFVRGQYQIVNIQLRQVIEESLRLSYL
QKKGGNFMTRCCHLSDVLEDIGKFQSQLQSILVQVGEVFGIQGLMSYSGYYISCVAAYYLSYSMYKYGHE
TLNTSYKTMIVAGIFAFFYYLDGSMNCMNMLFVWDHHKEMLRLLEERTVFASRLDVRLEESFERLQLQLV
GNPLTMNVLGIFPITRSSTAAMVGSIITNSILLIQFDMTYF

>Drosophila_erecta_XP_001974463.3_LOW_QUALITY_PROTEIN_putative_gustatory_receptor_36b
MVDGVGLLLRAVQTYCYLIGLSNFEYDCRTGRVFTTWRCTIYALMVNILFSMSTIYSFTAHSNTSVVFQS
ANKLHEYVIIIMSGLKIAAGLITLLNRWLQRDQMMHLVKDVIRLYLINPQSKNLTRWGILLKVFISLAMD
LFQVALSVNVLDHQGTAETMDLAVKMCVSFIMNLAISQHFLVMLFIRAQYRIVNAKLRKVIEESRRLSFL
QQRNGAFMTRCCYLSDQLADIGQVQSQLQSMLGQLGEVFGLQGXEYYMSIVGTSYMSYSIYKYGHHNLKI
SAKTSIIACIWITLFYLDAVINSKNVLYVLDHHKEFLVLLEERTLFASNLDVRLEESFESLQLQLVRNPL
KINIMGLFPITRGSIAAMCGSIIVNSIFLIQFDMEFF

>Drosophila_sechellia_XP_032583400.1_putative_gustatory_receptor_36a
MFDWVGLLLKTAYYYGQIIGLCNFKIDWQRGRVVAAQRSIIFAIAINVLICMVVLLQITKKFNLDAYFSR
ANQQHQYVIIVMVSLRMASGLSTILNRWRQRAQRMRMAEFVFRLFLKKPQVKQMSRWAILVKLSVAVVSD
FLQMAISIDSVGRLGSKQFVGMVLAFWMSAIINMALSQYYLIILFVRAYYHLLKTKLRQVIHESQMLSET
YPRRGAFMTKCCFLADRIDNIAKLQNELQSIVTQLNQMFDLQGMMVYVGYYIFFTSTNYITYSLAKNGLE
QLHLTVRAVTLGFSWWMDAILNLFVILNLLDDHKELERLLEDRTLFTSALDVRLEQSFESIQLQLIRNPF
KFEVLDIFTITRSSFAAMMGSIITHSIFLI

>Drosophila_sechellia_XP_032569810.1_putative_gustatory_receptor_36b
MVDWVVLLLKAVHIYCYLIGLSNFEYDCRTGRVFTSWRCTIYAFMANILILITTIYHFTAHSNNNLIFQS
ANKLHEYVIIVMSGLKIVAGLITVLNRWLQRGQMMKLVKDVIRLYMINPQSKSMIRWGVILKAFISFAMD
LFQVRLSVDALERLGTADMMGLFVKLCVSFIMNLAISQHFLVMLLIRAQYRIINAKLRKVIEESRNLSFL
QHRNGGFMTRCCYLSDQLEDIGEVQSKLQSMVGQLGEVFGMQGLMAYSGYYLSIVGTSYMSYSIYKYGPQ
NLKLSPKTSIIACIWITLFYLDAFVNCNNILCVLDHHKDFLGLLEERTVFASSLDIRLEKSFESLQLQLA
RNPLKINIMGMFPITRGSTAAMCASIIVNSIFLIQFDMEFF

>Drosophila_mauritiana_XP_033173344.1_putative_gustatory_receptor_36b
MVDWVVMLLKAVHIYCYLIGLSNFEYDCRTGRVFTSWRCTIYAFMANILILITIIYHFTAYSNNNLLFQS
ANKLHEYVIIVMSGLKIVTGLITVLNRWLQRGQMMQLVKDVIRLYMINPQSKSMIRLGVMLKAFISFAMD
LFQVKLSVDALERHGTADMMDLFVKLCVSFIMNLAISQHFLVMLLIRAQYRIINAKLRKVIEESRNLSFL
QHRNGGFMTRCCYLSDQLEDIGEVQSKLQSMVGQLGEVFGMQGLMAYSGYYLSIVGTSYMSYSIYKYGPQ
NLKLSPKSSIIACIWITLFYLDALVNCNNMLCVLDHHKDFLGLLEERTVFASSLDIRLEESFESLQLQLA
RNPLKINVMGMFPITRGSTAAMCASIIVNSIFLIQFDMEFF

>Drosophila_mauritiana_XP_033173959.1_putative_gustatory_receptor_36c
MDLESFLLGAVYHYGLLIGLSTFEFDWNTGRVFTTKWSTFYAIALDSCIFTLYIYHWTGNTNIVNTIFGR
ANMLHEYVVAIMTGLRIATGLFILIHRWYQRCKMMDLTASVVRMYVARPQVRRMSRWGILTKFISGTVTD
GLQMAMVLIAMGRIDSQFYLGLGLQYWMSVILNITMIQQYMIMLFVRTQLQLINTELRQVIEEAKELLLS
PRHQGVFMTKCCSLADQIENIARVQSQLHTIVDQMEKVYGIQGAMIYVGYYLSSVGTCYLAYSILKHGYE
NLNMTLSAVILSYAWCFFYYLNGMLNLSVMLHVQDDYREMLQILGERTIFVGLDVRLEEAFENLNLQLIR
NPLEIKVVKLYDVTRSNTLAMFGNLITHSIFLIQYDIEHF

>Drosophila_mauritiana_XP_033174233.1_LOW_QUALITY_PROTEIN_putative_gustatory_receptor_36a_partial_
MFDWVGLLLKAAYYYGQIIGLCNFKIYXQRGRVVAAQRSIIFAIAINVLICMVVLLQISKKFNLDAYFSR
ANQYVIIVMVSLRMASGLSPILNRWRQRAQLMRMAECVFRLFLKKPQVKQMSRWASLVKLSVAVVSDFLQ
MAISIDSVGRFGSKQFVGMALEFWMSAIINLALSQYYLIILFVGAYNHLLKTELRQVIHESQMLSETYQR
RGAFMTKCCFLADRIDNVAKLQNELQSIVTQLNQMFDLQGMMVYXGYYIFFICTNYITYSLAKNGIEQLH
LTVRAVALGFSWCFFYYMDAILNLFVILNLLDDHKELERILEDRTLFTSALDVRLEQSFESIQLQLIRNP
FKFEVLDIFTITRSSSGAMMGSIITHSIFLIQYDRN

>Drosophila_pseudoobscura_XP_001355878.2_putative_gustatory_receptor_36a
MVDWAGLVLKCSYYYGHVIGLTNFEFDWATGRVYTSQRSTVYAMCMGVIYPVLLVCRWVGRARINLMFEK
ANMLHEYVMVLVGGLRIVAGLSTLIGRWQKRRRVMGLTRSVFRLFRERPEVLLMCRRGILVKVFIGVVTD
SLHVLFSVDTMGSHMDTGLLIGQFLMYSLTSIVNLAVAQHSLTMLFLRARYQLLNRELRQVIDESSGLSH
RPPRRGVFICRCCCLADRLDAIASQQGKLQAMVVQIGQVFAIQGLLVYSGYYLSTVAVGYLTYSIFKNGP
EALGITPMGLVLIAVWCCFYYTDAMLNLFVMLNILEEHKATARLLEERTLFASGLDVRLEQAFESLQLQL
IRNPLELNIMQIFPVTRGSTTAMFGSVLTHCIFLIQYDMEHF

>Drosophila_miranda_XP_017150891.2_putative_gustatory_receptor_36a
MVDWAGLVLKCSYYYGHLIGLTNFEFDWATGRVYTSQRSTVYAMCIGVMFPVLLAYRWVGRGKFNLMFEN
ANMLHEYVMVLVRGLRIVAGLFTLIGRWQKRRHVMGLTRSVFRLFRERPEVLLMCRRGILIKVFIAVVTD
SLHVLFSVDTMASHMDTGLLIGQFLMYSLTSIVNLAVAQHSLAMLFLRARYQLLNRELRQVIDESSGLSH
RPPRRGVFICRCCCLADRLDAIASQQGRLQAMVVKIGQVFAIQGLLVYSGYYLSTVAVGYLTYSIVKNGP
EALGITPMGLVLIAVWCCFYYTDALLNLFVILNILEEHRATTRLLEERTLFAEGLDVRLEQAFESLQLQL
IRNPLELNIMQIFPVTRSSTTAMFGSVLTHCIFLIQYDMEHF

>Drosophila_guanche_XP_034129583.1_putative_gustatory_receptor_36c
MVEWASLVLKSIYYYGHLIGVSNFDFDWKTGRAYTSKMSTFYAIFVGLMFPTLLVFHWYGRTQFKVIFGN
VNMLHEYVMVLMSGLRISAGLITLLSQWLMRRQVMQLSRSLFRLYLERPEVKRMCRRGILTKFCIAIATD
CIQVWISLDALDSNVDLSMLFGQFLVYSMTSILNLAVTQHSFVMLFIRARYLLLNRELREVIDEAHGLSH
RPPRRGVFICRCCSLADRVEAIASLQGKLQSMVQHIRDLYAIQGLLVFSGYYLSTVGTGYLGYTIVKLGL
KDLGMSYRRLALIVCWCFFYYLDAFLNLFVTFYVLDEHQKTIVLMEKRTLFAAGLDVRLEEAFESLQLQL
IRNPLKLTVMKVFPISRSSTTAMFGSILSNCLFLIQYDMEYF

>Drosophila_subobscura_XP_034667746.1_putative_gustatory_receptor_36a
MVDWVSFVHKCIYYYGHLIGLSNFELDWKIGRAYTTKRSTAYAIFIGLMFPTLLVFHWSGRTQFKAVFGN
ANLLHEYVMVLMSGLRISAGLLTLLSQWRSRRQVMQLSRSLFRLYQERTEVKRMCQRGILTKFCIAIATD
CVQVWISLDALDSNVDFSMLFGQFLVYSLTSIVNLAVTQHYFVMLFIRARYLLLNRELRKVIDEANELSH
RPPRRGVFICRCCALADRVEAIASLQGRLQSMVQKIRDLYAIQGLLVFSGYYLSTVGTGYLGYTIVKHGL
KDLGMSYRRLALIVFWFFFYYLDSLLNLFVVLYSLEEHQKTINFMEERTLFASGLDVRLEEALESLQLQL
IRNPLKLTVMKSIPISRITTTSMLGSILSNCIYLIQYDMEYF

>Drosophila_subobscura_XP_034668350.1_putative_gustatory_receptor_36c
MVDWVSLVLKSIYYYGHLIGLSNFDFDWKTGRAYTSKRSTFYAIFVGLMFPTLLVFHWSGRTQFKVIFGN
ANMLHEYVMVLMSGLRISAGLLTLLSQWRSRRQVMQLSRSLFRLYQERTEVKRMCQRGILTKFCIAIATD
CVQVWLSLDALDSNVDFSMLFGQFLVYSLTSIVNLAVTQHYFVMLFIRARYLLLNRELREVIDEANELSH
RPPRRGVFICRCCALADRVEAIASLQGKLQSMVQKIRDLYAIQGLLVFSGYYLSTVGTGYLGYTIVKHGL
KDLGMSYRRLALIVCWCLFYYLDALLNLFVTFYFLDEHQKTIVLMEKRTLFAPGLDVRLEEAFESLQLQL
IRNPLKLIVMKVFPISRSSTTAMFGSILSNCIFLIQYDMEYF

>Drosophila_suzukii_XP_036678610.1_putative_gustatory_receptor_36c_isoform_X2
MVDVESFILGFVYYYGHVIGVSNFEFNWHTGRVYTAKKSTFYAVAINSTIFILCTYHWTGHTNIINLIFG
KANQLHEFVTVIMTGLRIAIGLFTLIHRWYQRCKIMDLTRMVIQVFHARPQVKRMSRWGILVKFISGSVT
DLLQMAVLLDAMDRVGSQFYLGMGLQYWTSAILNLAISQHYLIMLFIRTQYQLLNTELRKVIEESNELSW
NPPRQGTFMTRCCNLADQLEDLAKVQSQLQLIMKQLEEVFGVQGALVYGGYYLSSVSYIYLIYSILKYGY
ENMNMTLTSVILSLVWCFFYYLDGMLNMSVMLYVQDDHEEMLRLLEERTLFAPGLDVRLEEAFEKLQLQL
IRNPFKIDVMKLYDVNRGTTMAMFANLLSHSIFLIQYDMENFEKESM

>Drosophila_subpulchrella_XP_037708462.1_putative_gustatory_receptor_36a
MLFAKFMLRVFLKNPELRRISRWRILLKITVVIVTDLLQVAITWWAMKHSKDPQTTLLALQTWMSAIVNL
AITQHYLITLSVQAHYHLLNIELRQVIDECRMLSFHPQRRGAFMTRCCSLADQVENIAKFQSQLQLIVNH
LDVFGIEGLILYGGYYILSIAAAYMIYSIFNSGHESLQMTFMSMIISSILCFFYYMDAILDLKNKLNLLD
DHETMLLLLEERTLFAHTLDVRLEQTVSCFWHNHG

>Drosophila_subpulchrella_XP_037708463.1_putative_gustatory_receptor_36a
MVWQIWVSAIVKLAITQHYLITLSVQAHYHLLNMELRQVIDECRMLSFHPQRRGAFMTRCCSLADQVENM
AMFQSQLQSIVNHLEKVCGIEGLILYGGYYLLSIATAYMIYSIFKNGHESLQLTFMSMIISFFLCFLFYM
DIILDLINIFNLLDDHDTMIRQLEERTLFAHTLDVRLEQSVSCFWHNHE

>Drosophila_subpulchrella_XP_037708466.1_putative_gustatory_receptor_36c
MVDVESFVLGFVYYYGHVIGVSNFGFNWHTGRVYTAKWSTFYAVAIDSIVFILYTYHWTGPTNIINLIFG
KANKLHEYVTGIMTVLRITIGLFTLIHRWYQRCKMMDLTRMILRVYVARPQVKRLSRWGILVKFISGSVT
DFLQMVVLLDAMGRVGPQFYLGMGLQYWTSAILNVAISQHYLIMLFVRTQYQLLNTELRKVIEESKELSW
NPPRQGTFMTKCCNLADQLEDLAKLQSQVQLIVNQLEEVFGIQGALVYGGYYLSSVSYTYLIYSILKYGY
ENMNMTLTSVILSLVWCFFYYFDGMLNLSIMLYVQDDHQEMLRLLEQRTLFAPGLDVRLEEAFEKLQLQL
IRNPFKIDVMKLYDVTRGTTMAMFGNLLSHSIFLIQYDMENFD

>Drosophila_subpulchrella_XP_037711817.1_putative_gustatory_receptor_36a
MSDWVGSLLKAVYYYGHLIGLCNFEIDWRTGRVFTSSRSSFYAFSINVVIFMVLFLQMSKQTNPNVFFGK
ANKLHITVIIAMVALRTASGLCTVINRWRQRTQFMRLARKELRLILKRPQVKMMSRWGILVKVIIAIATD
LLQMAITWDSVGRVDSNQSLGTTLQFWLAAIINLAISQHYLVTLFVRAFYHLLNTELRQVISECRMLSYL
TVRKGAFMTRCCSLADQVDNIAKLQSQLQSIMTQLNAVVGVQGLMVFSGYYIFSISTTYLTYSTFKNGIE
NLQLSLRAVILSLIWCFFYYLDATINLFVVLNLQDDHKEMIRLLEERTLFASGLDVRLEKSLESIQLQLI
RNPFKIEVLEKFSITRSSTSAMFGSLITHTIFLIQYDMENF

>Drosophila_subpulchrella_XP_037711828.1_putative_gustatory_receptor_36b
MFDWVGLLLRVVYFYSHFIGLSNFVYDWRTGRVFTSLRTTLQAITINALTVMALIFYWTGQSNANFVFRS
ANKLHEYVVIIMSGLRITAGLVTVLNRWLQRSQTMKLSREIVCLYMANPQVKKMIRWGLLLKFFTGGVTD
LFQVVISVSALGQLDSSAIVGVTLHTLISFILNLAISQHYFIILFVRGQYEIVNIKLRQVIIESLRLSYL
QRREGAFMTRCCHLSDQLEDIGKVQSQLQSILVEVAEIFGIQGLMAYAGYYISCIGDYYMTYSIYRYGPE
TLNMSVRTMFLAGSWCFFYYLDGTINCLNMLYVRDHHNKMLRLLEERTVFASRLDVRLEESFESLQLQLL
QKPLTMDIMGMFPITRSATAAMIGSIIANSIFLIQFDMEYF

>Drosophila_yakuba_XP_002090481.3_putative_gustatory_receptor_36c
MDVESFLLGAVYYYGLFIGLSTFEFDWNTGRVFTSKLSTLYPLATDSCIFILYIYHWTGNAMYAIFSKAN
MLHEYVVIIMTGLKIATGLFTLINRWYQRSEMMILTAKVLRMFMARPQVKRMSRWGILTKFISGSLTDGL
QMAIVLNTMGRVDSQFFLGLGLQYWMSVILNMALVQQYMIMLFVRTQFQLLNTELRQVIEDTKELQLNRR
HQGVFITRCCSLADQLENIARVQSQLQTIVNQLEKAFDIQGALIYGGYYLSSVGNSYMAYSIFKHGYENM
NMALSTVILTFLWCFFYYLDGLLNLRVMLHIQDDYREVIQILGERTLFVGLDVRLEEAFENLNLQLIRNP
LEIKVIELYSVTRSTTMSMFGNLFTHSILLIEYDMEHF

>Drosophila_obscura_XP_022228042.2_putative_gustatory_receptor_36a
MTAVLNFAVSQHYLVMLFLRARYQLLNRELRQVIDESMGLSHRPPRRGVFICKCCCLADRVEAIASLQGK
LQSMVVKLGQLYAIQGMLVFSGYYLSSVGTGYLAYTMVKHGIDDLGITVRGLVLILFWCLFYYMDTFLNL
FVMLYVLEEHKETVHLMEKRTLFASGLDVRLEEAFESLQLQLVRNPLQLTVMNVFPISRSSTTAMVSSIL
TNCIFLIQYDMEYF

>Drosophila_bipectinata_XP_043069727.1_putative_gustatory_receptor_36a
MAPTPPIDDLGEDGVPAFFAQATNDEDVPGLNHLGFRQIQGMAFQFAMAALTSFAITQHYLVMLFVRIQY
QILNSELKLVIEESRWLSYHSPRNGVFMTRCCYLADQLENISNWQDQIQSIVTYLGEVFGVQGLLAYSGN
YINSVGTTYLTFSLYKYGRDTIGLPLKSLILSFIWCFFDYLNALRSHFLMLSIEDEHQKTMRLLEERTVF
APGLDVRLEQSFEAFQFQLARNPLKMHVMNMFPISHTFTTAMFSSLAMNTIYLIQYDMENF

>Drosophila_bipectinata_XP_043069728.1_putative_gustatory_receptor_36a
MFDWDGWLLKFVYFYGFLVGISNFEIDWSTRRVFTTKRSTIFAVTHNVLCVMLLFNYWQLFQKFSSFFGQ
ANSLHKFLIILMSGLKVVFVIRWRLRRKLMRIMRRLFRLYVTSSHTKKMAGMAILIKILNVCFADCMQIA
MGVSTLSHHGSAPVLGISLQYSMIFLMTVATTQYYLIMLFIRIQYATLNSELRCLIEETRTLSYRSRRKG
AFMTKCCDLSDRLDDLAKRQDEIQSIVIRISKEFGVQGLLVYTGYYINSIITIYMTYSLLRNGFESQGVS
LSMLIFLYIWSFFYYADALRNLFVVLGIQNEHKALIRTLEERTGFPPGLDIRLELSFENFQFQLIRNPFT
MSVMNIIPIDHRFTTSMFASLFMNSICLIQYDMGNF

>Drosophila_bipectinata_XP_043069729.1_putative_gustatory_receptor_36a
MFDWDGWLLKVVYYYGFLVGISNFEVDWNRCRVFKTRRSTIFAIVHNVLAWVLVLNYWKGRVSFNVLFGK
ANKLHEYVVVIMSGLRVASGLLTITTRWRRRRQIMRILRRLFRLYLAKPQVKRMSRRAILIKFLNVCITD
LLQITLGLDALHRVGPDLILGMALQFCMVSLMTVAISQYYLVMLFIRTQYVMLNSELRSVIEEARGLRYR
PHRNGVFMTKCCDLSDRLDDLAQQQDEIQSIVASIAGAFGMQGLLVYTAYYLSAISTAYLTYSLVKHGIE
NLGMTLGTVAVSLTWCFFYYVDALRNLFVVLSIQNEHRTLIRIIEERTVFLPGLDIRLELSFENFQFQLI
RNPFTMSVMKIFPINHGFTTLMFASLFMNSIYLIQYDMANF

>Drosophila_bipectinata_XP_017107024.2_putative_gustatory_receptor_36b
MDECVSRLLWSASLYGHIVGLSNFEFDWRKGRVYTTSRSTLLAILANVLVVVLLVVYYTFRTDLTVNFAS
ATKLHEYVFIVMTGLRVLAGVLTIINRWRQRRQMMHLVRCVIRVYRAKPQVKRMVRWSILLKIFIGVSTN
SLQFALAAHSSLYVGPVQLMGMVLQFMTTALMNLAVSQYYLIMLVVRANYLLLNKELRAIIDECKHLSYH
SRRNGVFMTKCCFLADQLDNIARIQSDLNSIVTQIQEVFGLQGLMVYTGYYITSIGVNYFLFSMYKYEGT
NIRVTYITRTLAFSWMALYYVDALINLAIVLQVQGDEEKMNRLLAERTLFAPGLDVRLEESFENMQIQLV
RNPLKMYVMKLFPSNRGGTTAMLSSLFMNSIYLIQYDMANF

>Drosophila_bipectinata_XP_043069860.1_putative_gustatory_receptor_36a
MFDWVGWLLRAVYIYGFLIGVSNFEIDWRAGRVLKSIRSTAYAATINILTVLVLGFQVGTDTNLNVIFGN
ANKLHEYVIIVMSVLRIISGLTVLLTRWQQRCKLMTLVRILFRLYLEKPQIKRMSRWAILTKTITVTLKD
FLQIALALEALGRLGARQALGMYMQFGMAALMSYALSQHYLIMLFVRVEYQILNSELEQVIEESCWLSYH
SPRNGVFMTKCCYLADRLEDIGKRQDEVQSIVTYLGEVFAVQGLLAFTENYISSVGTTYLIFSLFKYGRE
RLGMPLNAVIFSICWCFFHYLDSFRSHFLMLSILDEHRRMAGLLKKSSMFAPGLDVRLEQSFETYLFQLA
RNPLKMHVMQMFPISHTFTTAMFGSIAMNSIYLIQYDMENF


>Drosophila_teissieri_XP_043644883.1_putative_gustatory_receptor_36b
MVDWVGLLLRAVRIYCYLIGLSNFEYDCRTGRVFTSWRCTIYTLMVNILVLITIVYYFTAYSNTNIIFQS
ANKLHEYVIIIMSGLKIAAGLITLLNRWLQRDQMMHLVKDVIRLYMLNPQSKSLTRWGILLKAFTSTALD
LLQVALSVDAWDHQGSEEMMGLVVKLSVSFIMNLAIAQHFLVMLLLRAQYRSVNGKLRKVIEESRRLSFL
QQRNGAFMTRCCYLSDQLEDIGEVQSQIQSMVRQLGEVFGMQGLGAYSGYYISFVGITYMSYSIYKYGQH
NLKISVHTSIIACLWIIIYYLDAMINCSNMLYVLEHHRDFLGLMEERTLFASGLDVRLEESFESLQLQLV
RNPLKINVMDMFPVTRGTIAAMCGSIILNSIFLIQFDMAYF

>Drosophila_teissieri_XP_043644886.1_putative_gustatory_receptor_36c
MDLESFLLGAVYYYGLFIGLSTFEFDWNTGRVFTSKWSTLYPIATDSCIFILYMYHWTGNINIANGIFSK
ASLLHEYVVIIITGLKILTGLFTLIHRWYQRGEMMDLAAKVIRMFMARPQVKRMSRWGILTKFISGSLTD
ALQMAIFLNTMSRVDPQSFLGLGLQYWMSAILNIAMVQQYMIILFIRTQFQLLNTELRQVVEEARELQLN
PRHQGVFMTRCCSLADQLENIARVQSQLQTIVSQLEKAFAIRGALIYGGYYLSSVGNSYMAYSILKHGYE
NMNMTLSTVILVFLWCFFYYLDGMLNLRVMLDIQDDYREMMQILAERTLFVGLDVRLEEAFECLNLQLIR
NPLEIKVAELYSVTRSTTMAMFGNLITHSIFLIQYDMEHY

>Drosophila_biarmipes_XP_043950313.1_putative_gustatory_receptor_36b
MLSYLPQRKGTFMTRCCYLSDRLDNIARLQSKLQSNVSQLGEVFGFQGMTVYSEYYITSVVTSYLTYSLF
KYGPESLNLTLKTVILACSWTFFYFLDGVLNLFIIFFVLADHKEMGRHLEERTLFASRLDVRLEESFESL
QLQLARNPFEINVMKLFPVNRSATAAMCGSIISHSIFLIQCDMEYFKTPL

>Drosophila_takahashii_XP_017004940.2_putative_gustatory_receptor_36c
MVDVESLILGAVYYYGHLIGVSNFEFNWQTGRVFTAKRSTFYAVAINSLVCILYTYHWTGHTNIINLGFG
KANKLHEYVVVLMSGLRIGIGLFTLIHRWYQRCKMMDLTRKVLRVFIARPQVKRLSRWGILAKFLSGSVT
DLLQMAFVLDAIGRVDSQFYLGMGLQFWMSAILNLAVSQHYLIMLFVRTQYKLLNAELQQVIEESKELSW
NPRRQGVFMTRCCFLADQLDNIAKLQSQLQKIVNQLEEVFGIQGALVYMGYYMSSVSTSYLTYSILKIGY
QNMQMTLTIVILSIVWSFFYYLDGMLNLSVMLHVQDDHKDMGRLLEQRTLFAPGLDVRLEEAFESLQLQL
IRNPLKIDLMHLYDVTRGSTMTMFGNLITHSIFLIQYDMENF

>Drosophila_takahashii_XP_044249639.1_putative_gustatory_receptor_36a
MFDWVGLLLKVVYYYGHLIGLSNFEFEWTGRVFKTRRSALYAIAIDVILVILIVLQISKPTEFNLIFGKA
NKLHHYVIIIVFGLRVVAGLSTVFIRWSRRKQMMLLAKKVLGVFLKNPHLRKISRWGILIKVTIAIVTDL
LQMAINWNALGYAKANQTILMALQFWVSAIVNLAVAQRYLLTLFVRAHYHLLNTELRQVIKESRMLSYHP
QRRGAFMTRCCSLADQVESIAKFQSELQSIVNQLDEVFGIQGLMVYFGYYIFSIATAYITYSILKNGHEN
LELSVTSMILSFTWCFFYFLDAILNLFNTLNLLEDHTKMIRLLEERTLFAFTLDVRLEQSVNFIQLQLIR
NPFKMEIMKFFPITRSSTTAMFGSLITHSIFLIQYDMEYF

>Drosophila_takahashii_XP_017004948.2_putative_gustatory_receptor_36b
MFDWVGVLLTAIYFYCHFIGLSNFVYDWRTGHVFTSLPITLYAITINAGISTALVIYWTGKSKTNLVFES
ANKLHEYVIIVMSGLRIIEGLVTVLNRWLQRSQTMHLVRDIVRLYKANPQVKKMTRWGILLKVFSSSGTD
LLQLLLSIGAMNRLSSEEIIGVSLHTCISFTLNLAIAQHYFVMLFVRAQYKIVNIKLRQVVEESRRLSCL
QRRGGAFMTRCCYLSDQLEDIAKAQSQLQMILNQVGEVFGIQGLMSYAGYYISSVGAYYLTYSIHKYGPE
ALHMSAKTMILATFWSFFYYLDATLNCFNMLYMWDHHKEMLRLLEERIEFASRLDVRLEESFESLQLQLV
RNPLKMDVMGIFDITRSSTAAMIGSVIANSIFLIQFDMEYF

>Drosophila_takahashii_XP_017004949.2_putative_gustatory_receptor_36a
MTDWVCLLLKAVYYYGHLIGLGNFEIDWRTGRVYTSPSSTIYALATNVSIFIVLLWQILEQTDPNVFFGN
ANKLLVAVILVLVGLRVASGLLTVHNRWHQRAKFIRLARKVLRLFLEKPQVKRMCRWRILIKFIIAIVTD
LLQVAITWDSVGRVDCNQFIGMTLQFWMSTIINLAISQHYLVALFVRANYHLLNTELRRVVNESRILSYL
PQRKGAFMTRCCSLADQLDNIAKLQSQLQSIVTELNAVAGAQGLMVYGGYYLSSIATYYLTYSILKNGLE
NLQLTVQAVILAFSWCFFYYLDAMINLFTMFNLLDDHKEMIRILQERTLFASGLDVRLEESFESFQFQVI
RNPFQIEVMEIFSITRSSISAMYGSLVTHTIFLIQYDLEYF

>Drosophila_simulans_XP_002079710.2_putative_gustatory_receptor_36a
MEMFDWVGLLLKAAYYYGQIIGLCNFKIDWQRGRVVAAQRSIIFAIAINVLICMVVLLQISKKFNLDSYF
SKVNQLHQYVIIVMVSLRMASGVSTILNRWHQRAQLMRMAECVFRLFLKKPQVKQMSRWAILVKLSVAVV
SDFLQMAISIDSVGRLGSKQFVGMALEFWMSAIINMALSQYYLIILFVRAYYHLLKTELRQVIHESQMLS
ETYPRRGAFMTKCCFLADRIDNIAKLQNELQSIVAQLNQMFDLQGMMVYVGYYIFFISTNYITYSLAKNG
IEQLHLTVRAVALGFSWCFFYYMDAILNLFVILNLLDDHKELERILEDRTLFTSALDVRLEQSFESIQLQ
LIRNPFKFEVLDIFTITRSSSAAMMGSIITHSIFLIQYDMEYF

>Drosophila_biarmipes_XP_043950065.2_putative_gustatory_receptor_36a
MVLQLWMSNIVHLAVTQHYLITLSVRAQYHVLNRELRQVVEESRVLSFQPRRRGGFMTRCCSLADKVENI
AKVQSELQSIMNQLGEIFGIEGLMLSGGFYILSVATVYFIYSILKCGHESLQLSFISMLLSFTLCFFSFL
DAGINLFNILNLLDDHKKMERLLEERTVFAQTLDVRLEQSFESMQLQLIRNPLKIDILKIFQITRIAIAA
LVGSLIQHSIFLIQFDMEYF

>Drosophila_melanogaster_NP_724038.2_gustatory_receptor_36a
MFDWVGLLLKVLYYYGQIIGLINFEIDWQRGRVVAAQRGILFAIAINVLICMVLLLQISKKFNLDVYFGR
ANQLHQYVIIVMVSLRMASGISAILNRWRQRAQLMRLVECVLRLFLKKPHVKQMSRWAILVKFSVGVVSN
FLQMAISMESLDRLGFNEFVGMASDFWMSAIINMAISQHYLVILFVRAYYHLLKTEVRQAIHESQMLSEI
YPRRAAFMTKCCYLADRIDNIAKLQNQLQSIVTQLNQVFGIQGIMVYGGYYIFSVATTYITYSLAINGIE
ELHLSVRAAALVFSWFLFYYTSAILNLFVMLKLFDDHKEMERILEERTLFTSALDVRLEQSFESIQLQLI
RNPLKIEVLDIFTITRSSSAAMIGSIITNSIFLIQYDMEYF

>Drosophila_melanogaster_NP_724040.1_gustatory_receptor_36c
MDLESFLLGAVYYYGLFIGLSNFEFDWNTGRVFTKKWSTLYAIALDSCIFALYIYHWTGNTNIVNAIFGR
ANMLHEYVVAILTGLRIVTGLFTLILRWYQRCKMMDLASKVVRMYVARPQVRRMSRWGILTKFIFGSITD
GLQMAMVLSAMGSVDSQFYLGLGLQYWMFVILNMAMMQQHMIMLFVRTQFQLINTELRQVIDEAKDLLLS
PRHQGVFMTKCCSLADQIENIARIQSQLQTIMNQMEEVFGIQGAMTYGGYYLSSVGTCYLAYSILKHGYE
NLSMTLSTVILAYSWCFFYYLDGMLNLSVMLHVQDDYWEMLQILGKRTIFVGLDVRLEEAFENLNLQLIR
NPLKITVVKLYDVTRSNTMAMFGNLITHSIFLIQYDIEHF

>Drosophila_melanogaster_NP_724039.1_gustatory_receptor_36b
MVDWVVLLLKAVHIYCYLIGLSNFEFDCRTGRVFKSRRCTIYAFMANIFILITIIYNFTAHGDTNLLFQS
ANKLHEYVIIIMSGLKIVAGLITVLNRWLQRGQMMQLVKDVIRLYMINPQLKSMIRWGILLKAFISFAIE
LLQVTLSVDALDRQGTAEMMGLLVKLCVSFIMNLAISQHFLVILLIRAQYRIMNAKLRMVIEESRRLSFL
QLRNGAFMTRCCYLSDQLEDIGEVQSQLQSMVGQLDEVFGMQGLMAYSEYYLSIVGTSYMSYSIYKYGPH
NLKLSAKTSIIVCILITLFYLDALVNCNNMLRVLDHHKDFLGLLEERTVFASSLDIRLEESFESLQLQLA
RNPLKINVMGMFPITRGSTAAMCASVIVNSIFLIQFDMEFF
