# Supplementary material for: Structural screens identify candidate human homologs of insect chemoreceptors and cryptic Drosophila gustatory receptor-like proteins
Source: eLife. 2023 Feb 20;12:e85537. doi: 10.7554/eLife.85537 (PMC9998090; doi:10.7554/eLife.85537)
Supplement: Figure 3—figure supplement 6—source data 2. [file elife-85537-fig3-figsupp6-data2.zip › Figure3S6SourceData2Figure3S6Balignment.txt]

>Drosophila_persimilis_XP_002028510.1_putative_gustatory_receptor_36a
--MVDWAGLVLKCSYYYGHVIGLTNFEFDWATGRVYTSQRSTVYAMCMGVMYPVLLVYRC
VGRAK-INLMFEKANMLHEYVMVLVRGLRIVAGLSTLIGRWQKRRRVMGLTRSVFRLFRE
RPEVLLMCRRGILVKVFIGVVTDSLHVLFSVDTMGSHMDTGLLIGQFLMYSLTSIVNLAV
AQHSLTMLFLRARYQLLNRELRQVIDESSGLSHRPPRRGVFICRCCCLADRLDAIASQQG
KLQAMVVQIGQVFAIQGLLVYSGYYLSTVAVGYLTYSIFKNGPEALGITPMGLVLIAVWC
CFYYTDALLNLFVMLNILEEHKATARLLEERTLFAEGLDVRLEQAFESLQLQLIRNPLEL
NIMQIFPVTRGSTTAMFGSVLTHCIFLIQYDMEHF-----
>Drosophila_sechellia_XP_002038896.1_putative_gustatory_receptor_36c
---MDLESFLLGAVYHYGLLIGLSTFEFDWNTGLVFTTKWSTFYAIAMDSCIFALYIYHW
TGNTNIVNKIFGRANMLHEYVVAIMTGLRIATGLFILIHRWYQRCKMMDLTASVVRMYVA
RPQVRRMSRWGILTKFISGTMIDGLQMAMVLNAM-GRIDSQFYLGLGLQYWVSVILNMTM
IQQYMIMLFVRTQFQLINTELRQVIEEAKELLLSPRHQGVFMTKCCSLADQLENIARVQS
QLHTIVDQVEKVYGIQGAMIYGGYYLSSVGSCYLAYSILKHGYENLNMALSAVILSYAWC
FFYYLDGMLNLSVMLHVQDDYREMLQILGERTIFV-GLDVRLEEAFENLNLQLVRNPLEI
KVVKLYDVTRSNTLAMFGNLITHSIFLIQYDIEHF-----
>Drosophila_yakuba_XP_002090482.1_putative_gustatory_receptor_36b
--MVDWVGLLLRAVHIYCYLIGLSNFEYDCRTGRVFTSWRCTIYALMVNTPISITIVYYF
TVHSN-TNIIFQSANKLHEYVIIIMSGLKIAAGLITLLNRWLQRDQMMRLVKDVIRLYMI
NPHLKNLIRWGILLKAFFSFAMDLLQVALSVDAL-DRQGTAEIMGLVVKLCVSFIMNLAI
SQHFLVMLLIRAQYRIINGKLRKVIEESRRLSFLQQRNGAFMTRCCYLSDQLEVIGEVQS
KIQSMVRQL----------AYSGYYISVVGTSYMCYSVYKYGHHNLKISVQTSIIACIWI
TLFYLDAVINCNNMLYVLKHHKDFLGLLEERTVFASTLDVRLEESFESLQLQIVRNPLKI
NVMGMFPITRGTIAAMLGSIILNSIFLIQFDMEYF-----
>Drosophila_simulans_XP_002079711.1_putative_gustatory_receptor_36b
--MVDWVVLLLKAVHIYCYLIGLSNFEYDCRTGRVFTSWRCTIYAFMANILILITTIYHF
TAHSN-NNLIFQSANKLHEYVIIVMSGLKIVAGLITVLNRWLQRGQMMQLVKDVIRLYMI
NPQSKSMIRWGVILKAFISFAMDLFQVRLSVDAL-ERQGTADLMGLFVKLCVSFIMNLAI
SQHFLVMLLIRAQYRIINAKLRKVIEESRNLSFLQHRNGGFMTRCCYLSDQLEDIGEVQS
KLQSMVGQLGEVFGMQGLMAYSGYYLSIVGTSYMSYSIYKYGPQNLKLSPKTSIIACIWI
TLFYLDALVNCNNMLCVLDHHKDFLGLLEERTVFASSLDIRLEESFESLQLQLARNPLKI
NVMGMFPITRGSTAAMCASIIVNSIFLIQFDMEFF-----
>Drosophila_erecta_XP_001974462.2_putative_gustatory_receptor_36c
---MDLESFLLGAVYYYGLFIGLSNFEFDWNTGRVFTSKRSTLYAIGTDSCISVLYIYYW
TGNANIVDAIFGKANLLHEYIVVIMTGLRITTGLFTLIHRWYQRCKMMDLTAKVVRMYMA
RPQVKRMSRWGILIKFISGSVTDGLQMAIILNTM-GRVEPQFFLGLGLQYWISVILNMAM
VQQYMIMLFVRTQFQLLNSELRQVMEETKEVQLNRRHQGVFMTRCCSLADQLEDIARIQD
ELQTIVNQLEKVFAIRAAMIYGGYYLSSVGTSYLAYSILKHGYENMNMTLSTVILVFCWC
FFYYLDGLLNLYGMLHVQDDYREMMQILGERTLFV-GLDVRLDEAFENLNLQLIRNPLEI
KVVELYDVTRRSTLAMIGNLITHSIFLIQYDMEHF-----
>Drosophila_simulans_XP_002079712.2_putative_gustatory_receptor_36c
---MDLESFLLGAVYHYGLLIGLSTFEFDWNTGRVFTTKWSTFYAIAMDSCIFVLYIYHW
TGNTNIVNTIFGRANMLHEYVVAIMTGLRIATGLFILIHRWYQRCKMMDLTASVVRMYVA
RPQVGRMSRWGILTKFISGTMTDGLQMAMVLNAM-GHIDSQFYLGLGLQYWVSVILNMTM
IQQYMIMLFVRTQFQLINTELRQVIEEAKELLLSPRHQGVFMTKCCSLADQLENIARVQS
QLHTIVDQMEKVYGIQGAMIYGGYYLSSVGTCYLAYSILKHGYENLNMALSAVILSYAWC
LFYYLDGMLNLSVMLHVQDDYREMLQILGERTIFV-GLDVRLEEAFENLNLQLIRNPLEI
KVVKLYDVTRSNTLAMFGNLITHSIFLIQYDIEHF-----
>Drosophila_suzukii_XP_016933589.1_putative_gustatory_receptor_36b
--MFDWVGLLLRGVYFYCHFIGLSNFVYDWRTGRVFTSLRTTLQAFTINALMVMALIFYW
TGQSN-ANFVFRSANKLHEYVFIIMSGLRITAGLVTVLNRWLQRSQTMKLSREIICLYMA
NPQVKKMIRWGLLLKFFTGGGTDLFQVVNSVSAL-GRLDSSAIIGVTLHTCVSFILNLAI
AQHYFIMLFVRGQYKIVNIRLRQVINESLRLSYLQKRGGAFMTRCCYLSDQLEDIGKVQS
QLQSILVEVAEGFGIQGLMAYAGYYISCIGAYYMAYSVYKYGHETLNMSVKTMILAGVWC
FFYYLDGSINCFNMLYVRDHHNEMLRLLEERTVFASRLDVRLEESFESLQLQLLRNPLTL
DVMGMFPITRSATAAMIGSIIANSIFLIQFDMKYF-----
>Drosophila_suzukii_XP_016935022.1_putative_gustatory_receptor_36a
--MSDWVGWLLKAVYYYGHLIGLFNFEIDWHTGRVFTSARSSLYAFTVNVVIFMVLFLQI
SKQTK-PSVYIGKANKLHVIVINVMVGLRIASGLCTVINRWRQRTQFMRLVRKVLRLLLQ
KPQVKIMSRWGILIKVIIAVVTDLLQMAITWDSV-GRVDSNQSLGMTLQFWMAAIINLAI
SQHYLVTLFVRAFYHLLNTELRKVISECRMLSYITVRKGAFMTRCCSLADQVDNIAKLQS
QLQSIVTQLNAVAGVQGLMVYGGYYIFSISTTYLTYSLFKNGIENLQLSLRAVILSLSWC
FFYYLDAMINLFVALNLQDDHKEMIRLLEERTLFASGLDARLEESFESIQLQLIRNPFKI
EVLEKFSITRSSTSAMFGSLITHTIFLIQYDMEYF-----
>Drosophila_kikkawai_XP_017025363.1_putative_gustatory_receptor_36c
--MVHWVHLLLKSSYFYGLVIGVSNFEFDWRTGRIFTTARSTLYAIVNNGIIVLLLVVYM
HGGSD-FAARLFKANKLNEYVVIIMTGLRIAAGALTVFSRWSQRCELKKLVRNVISLVQA
KPQLLQMSRWGILIKIFTGSVTDLLHMAITFDQI-SVVESRLFVGLCLQFWMAALLNLAL
SQHFLVLLLARAQYNMVNTELRQVIDESRHLSNHRPRNGTLMSRCCHLADKLEDMGKVQS
KLQAIISQLGEIFAFQGIMVYAGYYITSVGGCYLTYSIITNGIEKIGLTQTNIILSFIWC
FFYYLDAIINLFIVLNVQDDHKKMMRLLEERTLFASGLDVRLEETFESLQLQLIRNPLKM
EVMKLFSVTRSMTTAMCGSLITHSIFLIQYDMEYF-----
>Drosophila_kikkawai_XP_017025364.1_putative_gustatory_receptor_36c
--MLDWVGLLLRTVLLYSKAIGVTNFEFDWSSGRVFTTSLSTLYATVVNFIVVTLLGYQF
TGSSR----LFGNVSKLHEYVIIVLTVLRIIAGLITLLNRWRQRCQLMKLTSRFIRLFLS
RPEALRISRWAILGKFLVASLTDFLQIAISLEAI-GRVDSTLFLGMGLQFYLSAILNLAI
AQHFLVMLFVRTDYQLLIRELRQVIGESKGLSYHQQRKGAFMTRCCDLADQVEDIARRQN
ELNSIVDQLHEIFGIQGLMVYVGYYISVVSTTYLTYSVFKYGYTDMGLTHRSVFLALTWC
FFYYLDAILNFFTTLSVLDGHKELVRLMEDRTLFAIGLDIRLEQSFESLQLQLARNPLRM
QIMKMCTISHSGTLAMFGSLVTHSIILIQYDMENF-----
>Drosophila_kikkawai_XP_017025555.1_putative_gustatory_receptor_36a
--MLDWAGLVLKAIYYYGHLIGLSNFEFDWRTGRVFTAARSTLFAIVANAIIVILLGFLL
TRPIN-FSLIFGNSNRLHELVIITMTSLRLTAGLSTVLNRWRQRSQMKDLVKRILRLFLA
RPQVKRMSRWGLLIKFLPITVTDILQVAITLDAI-GRGDSTFFLGMGLQLWVSGILNLAI
SQHFLVMLFVRAQYQLLNIELRKVIDESTELSYHAPRKAAFMTRCCNLADRLEDVAKLQS
QLQTIVTQLGEVFGIQGIMVYGGYYISSVAASYMTYSIVKNGPENLGMTYRSTVLVFTWC
IFYYWDAILNLFIMLYVQDDHKEMIHLLEKRTLFASGLDVRLEESFESLQLQLIRNPLKI
EVLKIFSINRDSTSAMFGSLITHSIFLIQYDIQFF-----
>Drosophila_biarmipes_XP_016963032.1_putative_gustatory_receptor_36c
--MVDLESFLLVFVYYYGHAIGVSNFEFNWQTGRVFTATRSTFYAIAINCVLFTLFIYHW
TEYWNIINFIFGKSTKLHEYVIVIMTCLRIVIGLFTLIHRWYQRCKMMDLTRMVVRVFVA
RPQAKRLSRWRILTKFLSGTMTDILQMSVLLDAM-GRVGSQFDSGMGLQYWTAAILNLAV
SQHYLILIFVRAQYQLLNTELRQVIEESKELSWNPPRQGVFMTRCCSLADQLDDLAMLQS
QLQAIVNRVEEVFGVQGALVYAGYYLSSVSSVYLTYSILTYGYDNMNMTLTSMMLSSAWY
FFYYFDGMLNMSSMLYVQDDQAEMLRLLDHRTLFAPGLDIRLEEALESLHLQLIRNPLKI
DVLKMYYVTRGTTMAMLGNIITHSVLLIQYDMENYQ----
>Drosophila_biarmipes_XP_016963385.1_putative_gustatory_receptor_36a
------------------------------------------------------------
-----------------------------------------------MRLVKIWLKVLLK
KPQVIRISRWGILFKFIMAIMTDLLQLAITWNAM-GHAKANQATLIALQFWMSAMVNLAI
AQRYLVIVLVRAHYHLLNIELRQVIDESRILSSQPRRKGAFMTKCCSLADQVDNIAKLQS
QLQMIVSHLEEVFGIEALLVYSGYYIFSIAITYMIYSILKYGLDNLEMTLTSTVLSFTWC
FFFYLDAILNLFNTLNLQDDHKKLARLLEERTLFDHTLDVRLEESFESMQLQLIRNPFKI
EIVKLFPVSRNSAMAMFGSLVTHSVFLIQYDMEYF-----
>Drosophila_biarmipes_XP_016963440.1_putative_gustatory_receptor_36a
--MSDWVGLLLKAVYYYGRIIGLGNFDIDWRKGRVFTALRSSLYVLAINVIILVVMFLQI
FKRTD-PNVVFEKANALHQTLIIVVVGIKLASGLCTVINRWRQRAKFMRLARKMLQLSLE
KPQVKRMSRWGILIKVVIAIVTDLLQMAISWDSA-DRVDSNQFLGMIFQFWLSAIINLAI
SQHYLVTLFVRAYYNLLNTELRTVINESKMLSYFTVRRGVFMTRCCFLADKVDSIAKLQY
RLQTIINQMNAVVGVQGLLVYAGYYIFSISTTYVTYSIHKNGIENLQLTIKSVILAFCWC
FFYYLDATINLFIMINLLDDHKEMLRLLEERTLFAPGLDARLEESFESIQLQLVRNPFKI
EVLKMFSITRSSTTAMFGSLITHSIFLIQCDMEYF-----
>Drosophila_biarmipes_XP_016963445.1_putative_gustatory_receptor_36b
--MFDWVGLLLKAVYFYCHFIGLSNFEYDWRTGRVFTSWRNTLYAITINALIVIAFIMYW
TGQSI-TNYVFRSANKLHEYVVIIMYGLKVTAGLLTLLNRWLQRGQTIQLAKDIIRLYMS
NPQVKKMIQRGVLLKAFSGGGTVLFQVIISVGAL-SRLGLSQIVGVSLHTFISFILNLAI
SQHFFIMLFVRGQYQIVNIQLRQVIEESLRLSYLQKKGGNFMTRCCHLSDVLEDIGKFQS
QLQSILVQVGEVFGIQGLMSYSGYYISCVAAYYLSYSMYKYGHETLNTSYKTMIVAGIFA
FFYYLDGSMNCMNMLFVWDHHKEMLRLLEERTVFASRLDVRLEESFERLQLQLVGNPLTM
NVLGIFPITRSSTAAMVGSIITNSILLIQFDMTYF-----
>Drosophila_erecta_XP_001974463.3_LOW_QUALITY_PROTEIN_putative_gustatory_receptor_36b
--MVDGVGLLLRAVQTYCYLIGLSNFEYDCRTGRVFTTWRCTIYALMVNILFSMSTIYSF
TAHSN-TSVVFQSANKLHEYVIIIMSGLKIAAGLITLLNRWLQRDQMMHLVKDVIRLYLI
NPQSKNLTRWGILLKVFISLAMDLFQVALSVNVL-DHQGTAETMDLAVKMCVSFIMNLAI
SQHFLVMLFIRAQYRIVNAKLRKVIEESRRLSFLQQRNGAFMTRCCYLSDQLADIGQVQS
QLQSMLGQLGEVFGLQG----XEYYMSIVGTSYMSYSIYKYGHHNLKISAKTSIIACIWI
TLFYLDAVINSKNVLYVLDHHKEFLVLLEERTLFASNLDVRLEESFESLQLQLVRNPLKI
NIMGLFPITRGSIAAMCGSIIVNSIFLIQFDMEFF-----
>Drosophila_sechellia_XP_032583400.1_putative_gustatory_receptor_36a
--MFDWVGLLLKTAYYYGQIIGLCNFKIDWQRGRVVAAQRSIIFAIAINVLICMVVLLQI
TKKFN-LDAYFSRANQQHQYVIIVMVSLRMASGLSTILNRWRQRAQRMRMAEFVFRLFLK
KPQVKQMSRWAILVKLSVAVVSDFLQMAISIDSV-GRLGSKQFVGMVLAFWMSAIINMAL
SQYYLIILFVRAYYHLLKTKLRQVIHESQMLSETYPRRGAFMTKCCFLADRIDNIAKLQN
ELQSIVTQLNQMFDLQGMMVYVGYYIFFTSTNYITYSLAKNGLEQLHLTVRAVTLGFSW-
---WMDAILNLFVILNLLDDHKELERLLEDRTLFTSALDVRLEQSFESIQLQLIRNPFKF
EVLDIFTITRSSFAAMMGSIITHSIFLI------------
>Drosophila_sechellia_XP_032569810.1_putative_gustatory_receptor_36b
--MVDWVVLLLKAVHIYCYLIGLSNFEYDCRTGRVFTSWRCTIYAFMANILILITTIYHF
TAHSN-NNLIFQSANKLHEYVIIVMSGLKIVAGLITVLNRWLQRGQMMKLVKDVIRLYMI
NPQSKSMIRWGVILKAFISFAMDLFQVRLSVDAL-ERLGTADMMGLFVKLCVSFIMNLAI
SQHFLVMLLIRAQYRIINAKLRKVIEESRNLSFLQHRNGGFMTRCCYLSDQLEDIGEVQS
KLQSMVGQLGEVFGMQGLMAYSGYYLSIVGTSYMSYSIYKYGPQNLKLSPKTSIIACIWI
TLFYLDAFVNCNNILCVLDHHKDFLGLLEERTVFASSLDIRLEKSFESLQLQLARNPLKI
NIMGMFPITRGSTAAMCASIIVNSIFLIQFDMEFF-----
>Drosophila_mauritiana_XP_033173344.1_putative_gustatory_receptor_36b
--MVDWVVMLLKAVHIYCYLIGLSNFEYDCRTGRVFTSWRCTIYAFMANILILITIIYHF
TAYSN-NNLLFQSANKLHEYVIIVMSGLKIVTGLITVLNRWLQRGQMMQLVKDVIRLYMI
NPQSKSMIRLGVMLKAFISFAMDLFQVKLSVDAL-ERHGTADMMDLFVKLCVSFIMNLAI
SQHFLVMLLIRAQYRIINAKLRKVIEESRNLSFLQHRNGGFMTRCCYLSDQLEDIGEVQS
KLQSMVGQLGEVFGMQGLMAYSGYYLSIVGTSYMSYSIYKYGPQNLKLSPKSSIIACIWI
TLFYLDALVNCNNMLCVLDHHKDFLGLLEERTVFASSLDIRLEESFESLQLQLARNPLKI
NVMGMFPITRGSTAAMCASIIVNSIFLIQFDMEFF-----
>Drosophila_mauritiana_XP_033173959.1_putative_gustatory_receptor_36c
---MDLESFLLGAVYHYGLLIGLSTFEFDWNTGRVFTTKWSTFYAIALDSCIFTLYIYHW
TGNTNIVNTIFGRANMLHEYVVAIMTGLRIATGLFILIHRWYQRCKMMDLTASVVRMYVA
RPQVRRMSRWGILTKFISGTVTDGLQMAMVLIAM-GRIDSQFYLGLGLQYWMSVILNITM
IQQYMIMLFVRTQLQLINTELRQVIEEAKELLLSPRHQGVFMTKCCSLADQIENIARVQS
QLHTIVDQMEKVYGIQGAMIYVGYYLSSVGTCYLAYSILKHGYENLNMTLSAVILSYAWC
FFYYLNGMLNLSVMLHVQDDYREMLQILGERTIFV-GLDVRLEEAFENLNLQLIRNPLEI
KVVKLYDVTRSNTLAMFGNLITHSIFLIQYDIEHF-----
>Drosophila_mauritiana_XP_033174233.1_LOW_QUALITY_PROTEIN_putative_gustatory_receptor_36a_partial_
--MFDWVGLLLKAAYYYGQIIGLCNFKIYXQRGRVVAAQRSIIFAIAINVLICMVVLLQI
SKKFN-LDAYFSRAN---QYVIIVMVSLRMASGLSPILNRWRQRAQLMRMAECVFRLFLK
KPQVKQMSRWASLVKLSVAVVSDFLQMAISIDSV-GRFGSKQFVGMALEFWMSAIINLAL
SQYYLIILFVGAYNHLLKTELRQVIHESQMLSETYQRRGAFMTKCCFLADRIDNVAKLQN
ELQSIVTQLNQMFDLQGMMVYXGYYIFFICTNYITYSLAKNGIEQLHLTVRAVALGFSWC
FFYYMDAILNLFVILNLLDDHKELERILEDRTLFTSALDVRLEQSFESIQLQLIRNPFKF
EVLDIFTITRSSSGAMMGSIITHSIFLIQYDRN-------
>Drosophila_pseudoobscura_XP_001355878.2_putative_gustatory_receptor_36a
--MVDWAGLVLKCSYYYGHVIGLTNFEFDWATGRVYTSQRSTVYAMCMGVIYPVLLVCRW
VGRAR-INLMFEKANMLHEYVMVLVGGLRIVAGLSTLIGRWQKRRRVMGLTRSVFRLFRE
RPEVLLMCRRGILVKVFIGVVTDSLHVLFSVDTMGSHMDTGLLIGQFLMYSLTSIVNLAV
AQHSLTMLFLRARYQLLNRELRQVIDESSGLSHRPPRRGVFICRCCCLADRLDAIASQQG
KLQAMVVQIGQVFAIQGLLVYSGYYLSTVAVGYLTYSIFKNGPEALGITPMGLVLIAVWC
CFYYTDAMLNLFVMLNILEEHKATARLLEERTLFASGLDVRLEQAFESLQLQLIRNPLEL
NIMQIFPVTRGSTTAMFGSVLTHCIFLIQYDMEHF-----
>Drosophila_miranda_XP_017150891.2_putative_gustatory_receptor_36a
--MVDWAGLVLKCSYYYGHLIGLTNFEFDWATGRVYTSQRSTVYAMCIGVMFPVLLAYRW
VGRGK-FNLMFENANMLHEYVMVLVRGLRIVAGLFTLIGRWQKRRHVMGLTRSVFRLFRE
RPEVLLMCRRGILIKVFIAVVTDSLHVLFSVDTMASHMDTGLLIGQFLMYSLTSIVNLAV
AQHSLAMLFLRARYQLLNRELRQVIDESSGLSHRPPRRGVFICRCCCLADRLDAIASQQG
RLQAMVVKIGQVFAIQGLLVYSGYYLSTVAVGYLTYSIVKNGPEALGITPMGLVLIAVWC
CFYYTDALLNLFVILNILEEHRATTRLLEERTLFAEGLDVRLEQAFESLQLQLIRNPLEL
NIMQIFPVTRSSTTAMFGSVLTHCIFLIQYDMEHF-----
>Drosophila_guanche_XP_034129583.1_putative_gustatory_receptor_36c
--MVEWASLVLKSIYYYGHLIGVSNFDFDWKTGRAYTSKMSTFYAIFVGLMFPTLLVFHW
YGRTQ-FKVIFGNVNMLHEYVMVLMSGLRISAGLITLLSQWLMRRQVMQLSRSLFRLYLE
RPEVKRMCRRGILTKFCIAIATDCIQVWISLDALDSNVDLSMLFGQFLVYSMTSILNLAV
TQHSFVMLFIRARYLLLNRELREVIDEAHGLSHRPPRRGVFICRCCSLADRVEAIASLQG
KLQSMVQHIRDLYAIQGLLVFSGYYLSTVGTGYLGYTIVKLGLKDLGMSYRRLALIVCWC
FFYYLDAFLNLFVTFYVLDEHQKTIVLMEKRTLFAAGLDVRLEEAFESLQLQLIRNPLKL
TVMKVFPISRSSTTAMFGSILSNCLFLIQYDMEYF-----
>Drosophila_subobscura_XP_034667746.1_putative_gustatory_receptor_36a
--MVDWVSFVHKCIYYYGHLIGLSNFELDWKIGRAYTTKRSTAYAIFIGLMFPTLLVFHW
SGRTQ-FKAVFGNANLLHEYVMVLMSGLRISAGLLTLLSQWRSRRQVMQLSRSLFRLYQE
RTEVKRMCQRGILTKFCIAIATDCVQVWISLDALDSNVDFSMLFGQFLVYSLTSIVNLAV
TQHYFVMLFIRARYLLLNRELRKVIDEANELSHRPPRRGVFICRCCALADRVEAIASLQG
RLQSMVQKIRDLYAIQGLLVFSGYYLSTVGTGYLGYTIVKHGLKDLGMSYRRLALIVFWF
FFYYLDSLLNLFVVLYSLEEHQKTINFMEERTLFASGLDVRLEEALESLQLQLIRNPLKL
TVMKSIPISRITTTSMLGSILSNCIYLIQYDMEYF-----
>Drosophila_subobscura_XP_034668350.1_putative_gustatory_receptor_36c
--MVDWVSLVLKSIYYYGHLIGLSNFDFDWKTGRAYTSKRSTFYAIFVGLMFPTLLVFHW
SGRTQ-FKVIFGNANMLHEYVMVLMSGLRISAGLLTLLSQWRSRRQVMQLSRSLFRLYQE
RTEVKRMCQRGILTKFCIAIATDCVQVWLSLDALDSNVDFSMLFGQFLVYSLTSIVNLAV
TQHYFVMLFIRARYLLLNRELREVIDEANELSHRPPRRGVFICRCCALADRVEAIASLQG
KLQSMVQKIRDLYAIQGLLVFSGYYLSTVGTGYLGYTIVKHGLKDLGMSYRRLALIVCWC
LFYYLDALLNLFVTFYFLDEHQKTIVLMEKRTLFAPGLDVRLEEAFESLQLQLIRNPLKL
IVMKVFPISRSSTTAMFGSILSNCIFLIQYDMEYF-----
>Drosophila_suzukii_XP_036678610.1_putative_gustatory_receptor_36c_isoform_X2
--MVDVESFILGFVYYYGHVIGVSNFEFNWHTGRVYTAKKSTFYAVAINSTIFILCTYHW
TGHTNIINLIFGKANQLHEFVTVIMTGLRIAIGLFTLIHRWYQRCKIMDLTRMVIQVFHA
RPQVKRMSRWGILVKFISGSVTDLLQMAVLLDAM-DRVGSQFYLGMGLQYWTSAILNLAI
SQHYLIMLFIRTQYQLLNTELRKVIEESNELSWNPPRQGTFMTRCCNLADQLEDLAKVQS
QLQLIMKQLEEVFGVQGALVYGGYYLSSVSYIYLIYSILKYGYENMNMTLTSVILSLVWC
FFYYLDGMLNMSVMLYVQDDHEEMLRLLEERTLFAPGLDVRLEEAFEKLQLQLIRNPFKI
DVMKLYDVNRGTTMAMFANLLSHSIFLIQYDMENFEKESM
>Drosophila_subpulchrella_XP_037708462.1_putative_gustatory_receptor_36a
------------------------------------------------------------
-----------------------------------------------MLFAKFMLRVFLK
NPELRRISRWRILLKITVVIVTDLLQVAITWWAM-KHSKDPQTTLLALQTWMSAIVNLAI
TQHYLITLSVQAHYHLLNIELRQVIDECRMLSFHPQRRGAFMTRCCSLADQVENIAKFQS
QLQLIVNHL-DVFGIEGLILYGGYYILSIAAAYMIYSIFNSGHESLQMTFMSMIISSILC
FFYYMDAILDLKNKLNLLDDHETMLLLLEERTLFAHTLDVRLEQTVSCF-----------
-------------------WHNHG----------------
>Drosophila_subpulchrella_XP_037708463.1_putative_gustatory_receptor_36a
------------------------------------------------------------
------------------------------------------------------------
---------------------------------------------MVWQIWVSAIVKLAI
TQHYLITLSVQAHYHLLNMELRQVIDECRMLSFHPQRRGAFMTRCCSLADQVENMAMFQS
QLQSIVNHLEKVCGIEGLILYGGYYLLSIATAYMIYSIFKNGHESLQLTFMSMIISFFLC
FLFYMDIILDLINIFNLLDDHDTMIRQLEERTLFAHTLDVRLEQSVSCF-----------
-------------------WHNHE----------------
>Drosophila_subpulchrella_XP_037708466.1_putative_gustatory_receptor_36c
--MVDVESFVLGFVYYYGHVIGVSNFGFNWHTGRVYTAKWSTFYAVAIDSIVFILYTYHW
TGPTNIINLIFGKANKLHEYVTGIMTVLRITIGLFTLIHRWYQRCKMMDLTRMILRVYVA
RPQVKRLSRWGILVKFISGSVTDFLQMVVLLDAM-GRVGPQFYLGMGLQYWTSAILNVAI
SQHYLIMLFVRTQYQLLNTELRKVIEESKELSWNPPRQGTFMTKCCNLADQLEDLAKLQS
QVQLIVNQLEEVFGIQGALVYGGYYLSSVSYTYLIYSILKYGYENMNMTLTSVILSLVWC
FFYYFDGMLNLSIMLYVQDDHQEMLRLLEQRTLFAPGLDVRLEEAFEKLQLQLIRNPFKI
DVMKLYDVTRGTTMAMFGNLLSHSIFLIQYDMENFD----
>Drosophila_subpulchrella_XP_037711817.1_putative_gustatory_receptor_36a
--MSDWVGSLLKAVYYYGHLIGLCNFEIDWRTGRVFTSSRSSFYAFSINVVIFMVLFLQM
SKQTN-PNVFFGKANKLHITVIIAMVALRTASGLCTVINRWRQRTQFMRLARKELRLILK
RPQVKMMSRWGILVKVIIAIATDLLQMAITWDSV-GRVDSNQSLGTTLQFWLAAIINLAI
SQHYLVTLFVRAFYHLLNTELRQVISECRMLSYLTVRKGAFMTRCCSLADQVDNIAKLQS
QLQSIMTQLNAVVGVQGLMVFSGYYIFSISTTYLTYSTFKNGIENLQLSLRAVILSLIWC
FFYYLDATINLFVVLNLQDDHKEMIRLLEERTLFASGLDVRLEKSLESIQLQLIRNPFKI
EVLEKFSITRSSTSAMFGSLITHTIFLIQYDMENF-----
>Drosophila_subpulchrella_XP_037711828.1_putative_gustatory_receptor_36b
--MFDWVGLLLRVVYFYSHFIGLSNFVYDWRTGRVFTSLRTTLQAITINALTVMALIFYW
TGQSN-ANFVFRSANKLHEYVVIIMSGLRITAGLVTVLNRWLQRSQTMKLSREIVCLYMA
NPQVKKMIRWGLLLKFFTGGVTDLFQVVISVSAL-GQLDSSAIVGVTLHTLISFILNLAI
SQHYFIILFVRGQYEIVNIKLRQVIIESLRLSYLQRREGAFMTRCCHLSDQLEDIGKVQS
QLQSILVEVAEIFGIQGLMAYAGYYISCIGDYYMTYSIYRYGPETLNMSVRTMFLAGSWC
FFYYLDGTINCLNMLYVRDHHNKMLRLLEERTVFASRLDVRLEESFESLQLQLLQKPLTM
DIMGMFPITRSATAAMIGSIIANSIFLIQFDMEYF-----
>Drosophila_yakuba_XP_002090481.3_putative_gustatory_receptor_36c
---MDVESFLLGAVYYYGLFIGLSTFEFDWNTGRVFTSKLSTLYPLATDSCIFILYIYHW
TGNA--MYAIFSKANMLHEYVVIIMTGLKIATGLFTLINRWYQRSEMMILTAKVLRMFMA
RPQVKRMSRWGILTKFISGSLTDGLQMAIVLNTM-GRVDSQFFLGLGLQYWMSVILNMAL
VQQYMIMLFVRTQFQLLNTELRQVIEDTKELQLNRRHQGVFITRCCSLADQLENIARVQS
QLQTIVNQLEKAFDIQGALIYGGYYLSSVGNSYMAYSIFKHGYENMNMALSTVILTFLWC
FFYYLDGLLNLRVMLHIQDDYREVIQILGERTLFV-GLDVRLEEAFENLNLQLIRNPLEI
KVIELYSVTRSTTMSMFGNLFTHSILLIEYDMEHF-----
>Drosophila_obscura_XP_022228042.2_putative_gustatory_receptor_36a
------------------------------------------------------------
------------------------------------------------------------
---------------------------------------------------MTAVLNFAV
SQHYLVMLFLRARYQLLNRELRQVIDESMGLSHRPPRRGVFICKCCCLADRVEAIASLQG
KLQSMVVKLGQLYAIQGMLVFSGYYLSSVGTGYLAYTMVKHGIDDLGITVRGLVLILFWC
LFYYMDTFLNLFVMLYVLEEHKETVHLMEKRTLFASGLDVRLEEAFESLQLQLVRNPLQL
TVMNVFPISRSSTTAMVSSILTNCIFLIQYDMEYF-----
>Drosophila_bipectinata_XP_043069727.1_putative_gustatory_receptor_36a
--M---------------------------------------------------------
----------------------------------------------------------AP
TPPIDDLGEDGVPAFFAQATNDE------DVPGL-NHLGFRQIQGMAFQFAMAALTSFAI
TQHYLVMLFVRIQYQILNSELKLVIEESRWLSYHSPRNGVFMTRCCYLADQLENISNWQD
QIQSIVTYLGEVFGVQGLLAYSGNYINSVGTTYLTFSLYKYGRDTIGLPLKSLILSFIWC
FFDYLNALRSHFLMLSIEDEHQKTMRLLEERTVFAPGLDVRLEQSFEAFQFQLARNPLKM
HVMNMFPISHTFTTAMFSSLAMNTIYLIQYDMENF-----
>Drosophila_bipectinata_XP_043069728.1_putative_gustatory_receptor_36a
--MFDWDGWLLKFVYFYGFLVGISNFEIDWSTRRVFTTKRSTIFAVTHNVLCVMLLFNYW
QLFQK-FSSFFGQANSLHKFLIILMSGLKV-----VFVIRWRLRRKLMRIMRRLFRLYVT
SSHTKKMAGMAILIKILNVCFADCMQIAMGVSTL-SHHGSAPVLGISLQYSMIFLMTVAT
TQYYLIMLFIRIQYATLNSELRCLIEETRTLSYRSRRKGAFMTKCCDLSDRLDDLAKRQD
EIQSIVIRISKEFGVQGLLVYTGYYINSIITIYMTYSLLRNGFESQGVSLSMLIFLYIWS
FFYYADALRNLFVVLGIQNEHKALIRTLEERTGFPPGLDIRLELSFENFQFQLIRNPFTM
SVMNIIPIDHRFTTSMFASLFMNSICLIQYDMGNF-----
>Drosophila_bipectinata_XP_043069729.1_putative_gustatory_receptor_36a
--MFDWDGWLLKVVYYYGFLVGISNFEVDWNRCRVFKTRRSTIFAIVHNVLAWVLVLNYW
KGRVS-FNVLFGKANKLHEYVVVIMSGLRVASGLLTITTRWRRRRQIMRILRRLFRLYLA
KPQVKRMSRRAILIKFLNVCITDLLQITLGLDAL-HRVGPDLILGMALQFCMVSLMTVAI
SQYYLVMLFIRTQYVMLNSELRSVIEEARGLRYRPHRNGVFMTKCCDLSDRLDDLAQQQD
EIQSIVASIAGAFGMQGLLVYTAYYLSAISTAYLTYSLVKHGIENLGMTLGTVAVSLTWC
FFYYVDALRNLFVVLSIQNEHRTLIRIIEERTVFLPGLDIRLELSFENFQFQLIRNPFTM
SVMKIFPINHGFTTLMFASLFMNSIYLIQYDMANF-----
>Drosophila_bipectinata_XP_017107024.2_putative_gustatory_receptor_36b
--MDECVSRLLWSASLYGHIVGLSNFEFDWRKGRVYTTSRSTLLAILANVLVVVLLVVYY
TFRTD-LTVNFASATKLHEYVFIVMTGLRVLAGVLTIINRWRQRRQMMHLVRCVIRVYRA
KPQVKRMVRWSILLKIFIGVSTNSLQFALAAHSS-LYVGPVQLMGMVLQFMTTALMNLAV
SQYYLIMLVVRANYLLLNKELRAIIDECKHLSYHSRRNGVFMTKCCFLADQLDNIARIQS
DLNSIVTQIQEVFGLQGLMVYTGYYITSIGVNYFLFSMYKYEGTNIRVTYITRTLAFSWM
ALYYVDALINLAIVLQVQGDEEKMNRLLAERTLFAPGLDVRLEESFENMQIQLVRNPLKM
YVMKLFPSNRGGTTAMLSSLFMNSIYLIQYDMANF-----
>Drosophila_bipectinata_XP_043069860.1_putative_gustatory_receptor_36a
--MFDWVGWLLRAVYIYGFLIGVSNFEIDWRAGRVLKSIRSTAYAATINILTVLVLGFQV
GTDTN-LNVIFGNANKLHEYVIIVMSVLRIISGLTVLLTRWQQRCKLMTLVRILFRLYLE
KPQIKRMSRWAILTKTITVTLKDFLQIALALEAL-GRLGARQALGMYMQFGMAALMSYAL
SQHYLIMLFVRVEYQILNSELEQVIEESCWLSYHSPRNGVFMTKCCYLADRLEDIGKRQD
EVQSIVTYLGEVFAVQGLLAFTENYISSVGTTYLIFSLFKYGRERLGMPLNAVIFSICWC
FFHYLDSFRSHFLMLSILDEHRRMAGLLKKSSMFAPGLDVRLEQSFETYLFQLARNPLKM
HVMQMFPISHTFTTAMFGSIAMNSIYLIQYDMENF-----
>Drosophila_teissieri_XP_043644883.1_putative_gustatory_receptor_36b
--MVDWVGLLLRAVRIYCYLIGLSNFEYDCRTGRVFTSWRCTIYTLMVNILVLITIVYYF
TAYSN-TNIIFQSANKLHEYVIIIMSGLKIAAGLITLLNRWLQRDQMMHLVKDVIRLYML
NPQSKSLTRWGILLKAFTSTALDLLQVALSVDAW-DHQGSEEMMGLVVKLSVSFIMNLAI
AQHFLVMLLLRAQYRSVNGKLRKVIEESRRLSFLQQRNGAFMTRCCYLSDQLEDIGEVQS
QIQSMVRQLGEVFGMQGLGAYSGYYISFVGITYMSYSIYKYGQHNLKISVHTSIIACLWI
IIYYLDAMINCSNMLYVLEHHRDFLGLMEERTLFASGLDVRLEESFESLQLQLVRNPLKI
NVMDMFPVTRGTIAAMCGSIILNSIFLIQFDMAYF-----
>Drosophila_teissieri_XP_043644886.1_putative_gustatory_receptor_36c
---MDLESFLLGAVYYYGLFIGLSTFEFDWNTGRVFTSKWSTLYPIATDSCIFILYMYHW
TGNINIANGIFSKASLLHEYVVIIITGLKILTGLFTLIHRWYQRGEMMDLAAKVIRMFMA
RPQVKRMSRWGILTKFISGSLTDALQMAIFLNTM-SRVDPQSFLGLGLQYWMSAILNIAM
VQQYMIILFIRTQFQLLNTELRQVVEEARELQLNPRHQGVFMTRCCSLADQLENIARVQS
QLQTIVSQLEKAFAIRGALIYGGYYLSSVGNSYMAYSILKHGYENMNMTLSTVILVFLWC
FFYYLDGMLNLRVMLDIQDDYREMMQILAERTLFV-GLDVRLEEAFECLNLQLIRNPLEI
KVAELYSVTRSTTMAMFGNLITHSIFLIQYDMEHY-----
>Drosophila_biarmipes_XP_043950313.1_putative_gustatory_receptor_36b
------------------------------------------------------------
------------------------------------------------------------
------------------------------------------------------------
-----------------------------MLSYLPQRKGTFMTRCCYLSDRLDNIARLQS
KLQSNVSQLGEVFGFQGMTVYSEYYITSVVTSYLTYSLFKYGPESLNLTLKTVILACSWT
FFYFLDGVLNLFIIFFVLADHKEMGRHLEERTLFASRLDVRLEESFESLQLQLARNPFEI
NVMKLFPVNRSATAAMCGSIISHSIFLIQCDMEYFKT-PL
>Drosophila_takahashii_XP_017004940.2_putative_gustatory_receptor_36c
--MVDVESLILGAVYYYGHLIGVSNFEFNWQTGRVFTAKRSTFYAVAINSLVCILYTYHW
TGHTNIINLGFGKANKLHEYVVVLMSGLRIGIGLFTLIHRWYQRCKMMDLTRKVLRVFIA
RPQVKRLSRWGILAKFLSGSVTDLLQMAFVLDAI-GRVDSQFYLGMGLQFWMSAILNLAV
SQHYLIMLFVRTQYKLLNAELQQVIEESKELSWNPRRQGVFMTRCCFLADQLDNIAKLQS
QLQKIVNQLEEVFGIQGALVYMGYYMSSVSTSYLTYSILKIGYQNMQMTLTIVILSIVWS
FFYYLDGMLNLSVMLHVQDDHKDMGRLLEQRTLFAPGLDVRLEEAFESLQLQLIRNPLKI
DLMHLYDVTRGSTMTMFGNLITHSIFLIQYDMENF-----
>Drosophila_takahashii_XP_044249639.1_putative_gustatory_receptor_36a
--MFDWVGLLLKVVYYYGHLIGLSNFEFEW-TGRVFKTRRSALYAIAIDVILVILIVLQI
SKPTE-FNLIFGKANKLHHYVIIIVFGLRVVAGLSTVFIRWSRRKQMMLLAKKVLGVFLK
NPHLRKISRWGILIKVTIAIVTDLLQMAINWNAL-GYAKANQTILMALQFWVSAIVNLAV
AQRYLLTLFVRAHYHLLNTELRQVIKESRMLSYHPQRRGAFMTRCCSLADQVESIAKFQS
ELQSIVNQLDEVFGIQGLMVYFGYYIFSIATAYITYSILKNGHENLELSVTSMILSFTWC
FFYFLDAILNLFNTLNLLEDHTKMIRLLEERTLFAFTLDVRLEQSVNFIQLQLIRNPFKM
EIMKFFPITRSSTTAMFGSLITHSIFLIQYDMEYF-----
>Drosophila_takahashii_XP_017004948.2_putative_gustatory_receptor_36b
--MFDWVGVLLTAIYFYCHFIGLSNFVYDWRTGHVFTSLPITLYAITINAGISTALVIYW
TGKSK-TNLVFESANKLHEYVIIVMSGLRIIEGLVTVLNRWLQRSQTMHLVRDIVRLYKA
NPQVKKMTRWGILLKVFSSSGTDLLQLLLSIGAM-NRLSSEEIIGVSLHTCISFTLNLAI
AQHYFVMLFVRAQYKIVNIKLRQVVEESRRLSCLQRRGGAFMTRCCYLSDQLEDIAKAQS
QLQMILNQVGEVFGIQGLMSYAGYYISSVGAYYLTYSIHKYGPEALHMSAKTMILATFWS
FFYYLDATLNCFNMLYMWDHHKEMLRLLEERIEFASRLDVRLEESFESLQLQLVRNPLKM
DVMGIFDITRSSTAAMIGSVIANSIFLIQFDMEYF-----
>Drosophila_takahashii_XP_017004949.2_putative_gustatory_receptor_36a
--MTDWVCLLLKAVYYYGHLIGLGNFEIDWRTGRVYTSPSSTIYALATNVSIFIVLLWQI
LEQTD-PNVFFGNANKLLVAVILVLVGLRVASGLLTVHNRWHQRAKFIRLARKVLRLFLE
KPQVKRMCRWRILIKFIIAIVTDLLQVAITWDSV-GRVDCNQFIGMTLQFWMSTIINLAI
SQHYLVALFVRANYHLLNTELRRVVNESRILSYLPQRKGAFMTRCCSLADQLDNIAKLQS
QLQSIVTELNAVAGAQGLMVYGGYYLSSIATYYLTYSILKNGLENLQLTVQAVILAFSWC
FFYYLDAMINLFTMFNLLDDHKEMIRILQERTLFASGLDVRLEESFESFQFQVIRNPFQI
EVMEIFSITRSSISAMYGSLVTHTIFLIQYDLEYF-----
>Drosophila_simulans_XP_002079710.2_putative_gustatory_receptor_36a
MEMFDWVGLLLKAAYYYGQIIGLCNFKIDWQRGRVVAAQRSIIFAIAINVLICMVVLLQI
SKKFN-LDSYFSKVNQLHQYVIIVMVSLRMASGVSTILNRWHQRAQLMRMAECVFRLFLK
KPQVKQMSRWAILVKLSVAVVSDFLQMAISIDSV-GRLGSKQFVGMALEFWMSAIINMAL
SQYYLIILFVRAYYHLLKTELRQVIHESQMLSETYPRRGAFMTKCCFLADRIDNIAKLQN
ELQSIVAQLNQMFDLQGMMVYVGYYIFFISTNYITYSLAKNGIEQLHLTVRAVALGFSWC
FFYYMDAILNLFVILNLLDDHKELERILEDRTLFTSALDVRLEQSFESIQLQLIRNPFKF
EVLDIFTITRSSSAAMMGSIITHSIFLIQYDMEYF-----
>Drosophila_biarmipes_XP_043950065.2_putative_gustatory_receptor_36a
------------------------------------------------------------
------------------------------------------------------------
---------------------------------------------MVLQLWMSNIVHLAV
TQHYLITLSVRAQYHVLNRELRQVVEESRVLSFQPRRRGGFMTRCCSLADKVENIAKVQS
ELQSIMNQLGEIFGIEGLMLSGGFYILSVATVYFIYSILKCGHESLQLSFISMLLSFTLC
FFSFLDAGINLFNILNLLDDHKKMERLLEERTVFAQTLDVRLEQSFESMQLQLIRNPLKI
DILKIFQITRIAIAALVGSLIQHSIFLIQFDMEYF-----
>Drosophila_melanogaster_NP_724038.2_gustatory_receptor_36a
--MFDWVGLLLKVLYYYGQIIGLINFEIDWQRGRVVAAQRGILFAIAINVLICMVLLLQI
SKKFN-LDVYFGRANQLHQYVIIVMVSLRMASGISAILNRWRQRAQLMRLVECVLRLFLK
KPHVKQMSRWAILVKFSVGVVSNFLQMAISMESL-DRLGFNEFVGMASDFWMSAIINMAI
SQHYLVILFVRAYYHLLKTEVRQAIHESQMLSEIYPRRAAFMTKCCYLADRIDNIAKLQN
QLQSIVTQLNQVFGIQGIMVYGGYYIFSVATTYITYSLAINGIEELHLSVRAAALVFSWF
LFYYTSAILNLFVMLKLFDDHKEMERILEERTLFTSALDVRLEQSFESIQLQLIRNPLKI
EVLDIFTITRSSSAAMIGSIITNSIFLIQYDMEYF-----
>Drosophila_melanogaster_NP_724040.1_gustatory_receptor_36c
---MDLESFLLGAVYYYGLFIGLSNFEFDWNTGRVFTKKWSTLYAIALDSCIFALYIYHW
TGNTNIVNAIFGRANMLHEYVVAILTGLRIVTGLFTLILRWYQRCKMMDLASKVVRMYVA
RPQVRRMSRWGILTKFIFGSITDGLQMAMVLSAM-GSVDSQFYLGLGLQYWMFVILNMAM
MQQHMIMLFVRTQFQLINTELRQVIDEAKDLLLSPRHQGVFMTKCCSLADQIENIARIQS
QLQTIMNQMEEVFGIQGAMTYGGYYLSSVGTCYLAYSILKHGYENLSMTLSTVILAYSWC
FFYYLDGMLNLSVMLHVQDDYWEMLQILGKRTIFV-GLDVRLEEAFENLNLQLIRNPLKI
TVVKLYDVTRSNTMAMFGNLITHSIFLIQYDIEHF-----
>Drosophila_melanogaster_NP_724039.1_gustatory_receptor_36b
--MVDWVVLLLKAVHIYCYLIGLSNFEFDCRTGRVFKSRRCTIYAFMANIFILITIIYNF
TAHGD-TNLLFQSANKLHEYVIIIMSGLKIVAGLITVLNRWLQRGQMMQLVKDVIRLYMI
NPQLKSMIRWGILLKAFISFAIELLQVTLSVDAL-DRQGTAEMMGLLVKLCVSFIMNLAI
SQHFLVILLIRAQYRIMNAKLRMVIEESRRLSFLQLRNGAFMTRCCYLSDQLEDIGEVQS
QLQSMVGQLDEVFGMQGLMAYSEYYLSIVGTSYMSYSIYKYGPHNLKLSAKTSIIVCILI
TLFYLDALVNCNNMLRVLDHHKDFLGLLEERTVFASSLDIRLEESFESLQLQLARNPLKI
NVMGMFPITRGSTAAMCASVIVNSIFLIQFDMEFF-----
