# Supplementary material for: Structural screens identify candidate human homologs of insect chemoreceptors and cryptic Drosophila gustatory receptor-like proteins
Source: eLife. 2023 Feb 20;12:e85537. doi: 10.7554/eLife.85537 (PMC9998090; doi:10.7554/eLife.85537)
Supplement: Figure 3—figure supplement 6—source data 3. [file elife-85537-fig3-figsupp6-data3.zip › Figure3S6SourceData3Figure3S6Btreeml.txt]

(Drosophila_persimilis_XP_002028510.1_putative_gustatory_receptor_36a:0.0025529185,(((((((((((Drosophila_sechellia_XP_002038896.1_putative_gustatory_receptor_36c:0.0159753202,Drosophila_simulans_XP_002079712.2_putative_gustatory_receptor_36c:0.0096359740)99:0.0099976937,Drosophila_mauritiana_XP_033173959.1_putative_gustatory_receptor_36c:0.0183084730)100:0.0444963547,Drosophila_melanogaster_NP_724040.1_gustatory_receptor_36c:0.0699223848)100:0.0544922410,(Drosophila_erecta_XP_001974462.2_putative_gustatory_receptor_36c:0.0850963768,(Drosophila_yakuba_XP_002090481.3_putative_gustatory_receptor_36c:0.0707869172,Drosophila_teissieri_XP_043644886.1_putative_gustatory_receptor_36c:0.0787992525)100:0.0499740434)98:0.0285770050)100:0.1716934310,((Drosophila_biarmipes_XP_016963032.1_putative_gustatory_receptor_36c:0.1996315276,(Drosophila_suzukii_XP_036678610.1_putative_gustatory_receptor_36c_isoform_X2:0.0606172582,Drosophila_subpulchrella_XP_037708466.1_putative_gustatory_receptor_36c:0.0557737644)100:0.0462415718)100:0.0374188552,Drosophila_takahashii_XP_017004940.2_putative_gustatory_receptor_36c:0.1052151791)97:0.0414509600)100:0.2012484733,Drosophila_kikkawai_XP_017025364.1_putative_gustatory_receptor_36c:0.3982919068)50:0.0391737569,(Drosophila_kikkawai_XP_017025363.1_putative_gustatory_receptor_36c:0.3936350138,Drosophila_kikkawai_XP_017025555.1_putative_gustatory_receptor_36a:0.2137601986)64:0.0172671199)25:0.0278282962,(((((Drosophila_suzukii_XP_016935022.1_putative_gustatory_receptor_36a:0.0519545821,Drosophila_subpulchrella_XP_037711817.1_putative_gustatory_receptor_36a:0.0660677324)100:0.0585698690,Drosophila_biarmipes_XP_016963440.1_putative_gustatory_receptor_36a:0.1911544261)60:0.0234313041,Drosophila_takahashii_XP_017004949.2_putative_gustatory_receptor_36a:0.1782751370)97:0.0412596727,(((Drosophila_sechellia_XP_032583400.1_putative_gustatory_receptor_36a:0.0358770261,Drosophila_mauritiana_XP_033174233.1_LOW_QUALITY_PROTEIN_putative_gustatory_receptor_36a_partial_:0.0333423844)59:0.0000028381,Drosophila_simulans_XP_002079710.2_putative_gustatory_receptor_36a:0.0147215376)100:0.0735177719,Drosophila_melanogaster_NP_724038.2_gustatory_receptor_36a:0.1009772494)100:0.2464720541)100:0.0744793971,(Drosophila_biarmipes_XP_016963385.1_putative_gustatory_receptor_36a:0.2247551119,(((Drosophila_subpulchrella_XP_037708462.1_putative_gustatory_receptor_36a:0.0834928202,Drosophila_subpulchrella_XP_037708463.1_putative_gustatory_receptor_36a:0.1148484304)100:0.1508433099,Drosophila_biarmipes_XP_043950065.2_putative_gustatory_receptor_36a:0.2833116584)95:0.0853144931,Drosophila_takahashii_XP_044249639.1_putative_gustatory_receptor_36a:0.1066494048)88:0.0458587543)100:0.1163410519)100:0.1123873922)45:0.0489115245,((((((Drosophila_yakuba_XP_002090482.1_putative_gustatory_receptor_36b:0.0508240576,Drosophila_teissieri_XP_043644883.1_putative_gustatory_receptor_36b:0.1001219376)98:0.0264007345,Drosophila_erecta_XP_001974463.3_LOW_QUALITY_PROTEIN_putative_gustatory_receptor_36b:0.1072062475)96:0.0234877701,(((Drosophila_simulans_XP_002079711.1_putative_gustatory_receptor_36b:0.0024776230,Drosophila_sechellia_XP_032569810.1_putative_gustatory_receptor_36b:0.0150101560)99:0.0035506935,Drosophila_mauritiana_XP_033173344.1_putative_gustatory_receptor_36b:0.0242243632)100:0.0366037324,Drosophila_melanogaster_NP_724039.1_gustatory_receptor_36b:0.0575829860)100:0.0488775373)100:0.2394693299,(((Drosophila_suzukii_XP_016933589.1_putative_gustatory_receptor_36b:0.0388345627,Drosophila_subpulchrella_XP_037711828.1_putative_gustatory_receptor_36b:0.0648176104)100:0.0813158317,Drosophila_biarmipes_XP_016963445.1_putative_gustatory_receptor_36b:0.1670187235)97:0.0530903282,Drosophila_takahashii_XP_017004948.2_putative_gustatory_receptor_36b:0.1579354566)100:0.0994148652)100:0.1354010528,Drosophila_biarmipes_XP_043950313.1_putative_gustatory_receptor_36b:0.2923680644)86:0.1007174057,(((Drosophila_bipectinata_XP_043069727.1_putative_gustatory_receptor_36a:0.3029238695,Drosophila_bipectinata_XP_043069860.1_putative_gustatory_receptor_36a:0.2245947029)100:0.1624032674,(Drosophila_bipectinata_XP_043069728.1_putative_gustatory_receptor_36a:0.4027656827,Drosophila_bipectinata_XP_043069729.1_putative_gustatory_receptor_36a:0.1136909827)100:0.2748734159)96:0.1176105484,Drosophila_bipectinata_XP_017107024.2_putative_gustatory_receptor_36b:0.5432029573)94:0.0790499783)50:0.0211775610)100:0.3367758050,((Drosophila_guanche_XP_034129583.1_putative_gustatory_receptor_36c:0.0438775977,(Drosophila_subobscura_XP_034667746.1_putative_gustatory_receptor_36a:0.0905999623,Drosophila_subobscura_XP_034668350.1_putative_gustatory_receptor_36c:0.0094777055)90:0.0270739229)100:0.1494535537,Drosophila_obscura_XP_022228042.2_putative_gustatory_receptor_36a:0.1280208552)98:0.0758957561)100:0.2431706867,Drosophila_miranda_XP_017150891.2_putative_gustatory_receptor_36a:0.0147505102)99:0.0376058506,Drosophila_pseudoobscura_XP_001355878.2_putative_gustatory_receptor_36a:0.0152089878);
