# Supplementary material for: Structural screens identify candidate human homologs of insect chemoreceptors and cryptic Drosophila gustatory receptor-like proteins
Source: eLife. 2023 Feb 20;12:e85537. doi: 10.7554/eLife.85537 (PMC9998090; doi:10.7554/eLife.85537)
Supplement: Figure 3—figure supplement 6—source data 4. [file elife-85537-fig3-figsupp6-data4.zip › Figure3S6SourceData4Figure3S6Bspeciesawareml.txt]

((((Drosophila_guanche_XP_034129583.1_putative_gustatory_receptor_36c:0.0438775977[&&NHX:S=Drosophila_guanche:Nset=<Drosophila_guanche>:H=N],(Drosophila_subobscura_XP_034668350.1_putative_gustatory_receptor_36c:0.0094777055[&&NHX:S=Drosophila_subobscura:Nset=<Drosophila_subobscura>:H=N],Drosophila_subobscura_XP_034667746.1_putative_gustatory_receptor_36a:0.0905999623[&&NHX:S=Drosophila_subobscura:Nset=<Drosophila_subobscura>:H=N])r12522[&&NHX:S=Drosophila_subobscura:Nset=<Drosophila_subobscura>:H=N:D=Y])n91:0.1494535537[&&NHX:S=n625:Nset=<Drosophila_subobscura@n623>:H=N:D=N:B=100.0],Drosophila_obscura_XP_022228042.2_putative_gustatory_receptor_36a:0.1280208552[&&NHX:S=Drosophila_obscura:Nset=<Drosophila_obscura>:H=N])n93:0.0758957561[&&NHX:S=n625:Nset=<Drosophila_subobscura@n623>:H=N:D=Y:B=98.0],(Drosophila_miranda_XP_017150891.2_putative_gustatory_receptor_36a:0.0147505102[&&NHX:S=Drosophila_miranda:Nset=<Drosophila_miranda>:H=N],(Drosophila_pseudoobscura_XP_001355878.2_putative_gustatory_receptor_36a:0.0152089878[&&NHX:S=Drosophila_pseudoobscura:Nset=<Drosophila_pseudoobscura>:H=N],Drosophila_persimilis_XP_002028510.1_putative_gustatory_receptor_36a:0.0025529185[&&NHX:S=Drosophila_persimilis:Nset=<Drosophila_persimilis>:H=N])n100:0.0376058506[&&NHX:S=n617:Nset=<Drosophila_persimilis@Drosophila_pseudoobscura>:H=N:D=N:B=99.0])n96:0.2431706867[&&NHX:S=n619:Nset=<Drosophila_miranda@n617>:H=N:D=N:B=100.0])n94:0.336775805[&&NHX:S=n625:Nset=<Drosophila_subobscura@n623>:H=N:D=Y:B=100.0],((((((((((Drosophila_simulans_XP_002079712.2_putative_gustatory_receptor_36c:0.009635974[&&NHX:S=Drosophila_simulans:Nset=<Drosophila_simulans>:H=N],Drosophila_sechellia_XP_002038896.1_putative_gustatory_receptor_36c:0.0159753202[&&NHX:S=Drosophila_sechellia:Nset=<Drosophila_sechellia>:H=N])n2:0.0099976937[&&NHX:S=n640:Nset=<Drosophila_sechellia@Drosophila_simulans>:H=N:D=N:B=99.0],Drosophila_mauritiana_XP_033173959.1_putative_gustatory_receptor_36c:0.018308473[&&NHX:S=Drosophila_mauritiana:Nset=<Drosophila_mauritiana>:H=N])n4:0.0444963547[&&NHX:S=n642:Nset=<Drosophila_mauritiana@n640>:H=N:D=N:B=100.0],Drosophila_melanogaster_NP_724040.1_gustatory_receptor_36c:0.0699223848[&&NHX:S=Drosophila_melanogaster:Nset=<Drosophila_melanogaster>:H=N])n6:0.054492241[&&NHX:S=n644:Nset=<n642@Drosophila_melanogaster>:H=N:D=N:B=100.0],((Drosophila_teissieri_XP_043644886.1_putative_gustatory_receptor_36c:0.0787992525[&&NHX:S=Drosophila_teissieri:Nset=<Drosophila_teissieri>:H=N],Drosophila_yakuba_XP_002090481.3_putative_gustatory_receptor_36c:0.0707869172[&&NHX:S=Drosophila_yakuba:Nset=<Drosophila_yakuba>:H=N])n9:0.0499740434[&&NHX:S=n635:Nset=<Drosophila_yakuba@Drosophila_teissieri>:H=N:D=N:B=100.0],Drosophila_erecta_XP_001974462.2_putative_gustatory_receptor_36c:0.0850963768[&&NHX:S=Drosophila_erecta:Nset=<Drosophila_erecta>:H=N])n11:0.028577005[&&NHX:S=n637:Nset=<n635@Drosophila_erecta>:H=N:D=N:B=98.0])n12:0.171693431[&&NHX:S=n645:Nset=<n644@n637>:H=N:D=N:B=100.0],(((Drosophila_subpulchrella_XP_037708466.1_putative_gustatory_receptor_36c:0.0557737644[&&NHX:S=Drosophila_subpulchrella:Nset=<Drosophila_subpulchrella>:H=N],Drosophila_suzukii_XP_036678610.1_putative_gustatory_receptor_36c_isoform_X2:0.0606172582[&&NHX:S=Drosophila_suzukii:Nset=<Drosophila_suzukii>:H=N])n15:0.0462415718[&&NHX:S=n628:Nset=<Drosophila_suzukii@Drosophila_subpulchrella>:H=N:D=N:B=100.0],Drosophila_biarmipes_XP_016963032.1_putative_gustatory_receptor_36c:0.1996315276[&&NHX:S=Drosophila_biarmipes:Nset=<Drosophila_biarmipes>:H=N])n17:0.0374188552[&&NHX:S=n630:Nset=<n628@Drosophila_biarmipes>:H=N:D=N:B=100.0],Drosophila_takahashii_XP_017004940.2_putative_gustatory_receptor_36c:0.1052151791[&&NHX:S=Drosophila_takahashii:Nset=<Drosophila_takahashii>:H=N])n19:0.04145096[&&NHX:S=n632:Nset=<Drosophila_takahashii@n630>:H=N:D=N:B=97.0])n20:0.2012484733[&&NHX:S=n646:Nset=<n645@n632>:H=N:D=N:B=100.0],(((((Drosophila_subpulchrella_XP_037711817.1_putative_gustatory_receptor_36a:0.0660677324[&&NHX:S=Drosophila_subpulchrella:Nset=<Drosophila_subpulchrella>:H=N],Drosophila_suzukii_XP_016935022.1_putative_gustatory_receptor_36a:0.0519545821[&&NHX:S=Drosophila_suzukii:Nset=<Drosophila_suzukii>:H=N])n29:0.058569869[&&NHX:S=n628:Nset=<Drosophila_suzukii@Drosophila_subpulchrella>:H=N:D=N:B=100.0],Drosophila_biarmipes_XP_016963440.1_putative_gustatory_receptor_36a:0.1911544261[&&NHX:S=Drosophila_biarmipes:Nset=<Drosophila_biarmipes>:H=N])r12538[&&NHX:S=n630:Nset=<n628@Drosophila_biarmipes>:H=N:D=N],Drosophila_takahashii_XP_017004949.2_putative_gustatory_receptor_36a:0.178275137[&&NHX:S=Drosophila_takahashii:Nset=<Drosophila_takahashii>:H=N])n33:0.0412596727[&&NHX:S=n632:Nset=<Drosophila_takahashii@n630>:H=N:D=N:B=97.0],(((Drosophila_simulans_XP_002079710.2_putative_gustatory_receptor_36a:0.0147215376[&&NHX:S=Drosophila_simulans:Nset=<Drosophila_simulans>:H=N],Drosophila_sechellia_XP_032583400.1_putative_gustatory_receptor_36a:0.0358770261[&&NHX:S=Drosophila_sechellia:Nset=<Drosophila_sechellia>:H=N])r12540[&&NHX:S=n640:Nset=<Drosophila_sechellia@Drosophila_simulans>:H=N:D=N],Drosophila_mauritiana_XP_033174233.1_LOW_QUALITY_PROTEIN_putative_gustatory_receptor_36a_partial_:0.0333423844[&&NHX:S=Drosophila_mauritiana:Nset=<Drosophila_mauritiana>:H=N])n38:0.0735177719[&&NHX:S=n642:Nset=<Drosophila_mauritiana@n640>:H=N:D=N:B=100.0],Drosophila_melanogaster_NP_724038.2_gustatory_receptor_36a:0.1009772494[&&NHX:S=Drosophila_melanogaster:Nset=<Drosophila_melanogaster>:H=N])n40:0.2464720541[&&NHX:S=n644:Nset=<n642@Drosophila_melanogaster>:H=N:D=N:B=100.0])n41:0.0744793971[&&NHX:S=n646:Nset=<n645@n632>:H=N:D=N:B=100.0],((((Drosophila_subpulchrella_XP_037708463.1_putative_gustatory_receptor_36a:0.1148484304[&&NHX:S=Drosophila_subpulchrella:Nset=<Drosophila_subpulchrella>:H=N],Drosophila_subpulchrella_XP_037708462.1_putative_gustatory_receptor_36a:0.0834928202[&&NHX:S=Drosophila_subpulchrella:Nset=<Drosophila_subpulchrella>:H=N])n44:0.1508433099[&&NHX:S=Drosophila_subpulchrella:Nset=<Drosophila_subpulchrella>:H=N:D=Y:B=100.0],Drosophila_biarmipes_XP_043950065.2_putative_gustatory_receptor_36a:0.2833116584[&&NHX:S=Drosophila_biarmipes:Nset=<Drosophila_biarmipes>:H=N])n46:0.0853144931[&&NHX:S=n630:Nset=<n628@Drosophila_biarmipes>:H=N:D=N:B=95.0],Drosophila_biarmipes_XP_016963385.1_putative_gustatory_receptor_36a:0.2247551119[&&NHX:S=Drosophila_biarmipes:Nset=<Drosophila_biarmipes>:H=N])r12542[&&NHX:S=n630:Nset=<n628@Drosophila_biarmipes>:H=N:D=Y],Drosophila_takahashii_XP_044249639.1_putative_gustatory_receptor_36a:0.1066494048[&&NHX:S=Drosophila_takahashii:Nset=<Drosophila_takahashii>:H=N])n50:0.1163410519[&&NHX:S=n632:Nset=<Drosophila_takahashii@n630>:H=N:D=N:B=100.0])n51:0.1123873922[&&NHX:S=n646:Nset=<n645@n632>:H=N:D=Y:B=100.0])r12527[&&NHX:S=n646:Nset=<n645@n632>:H=N:D=Y],Drosophila_kikkawai_XP_017025364.1_putative_gustatory_receptor_36c:0.3982919068[&&NHX:S=Drosophila_kikkawai:Nset=<Drosophila_kikkawai>:H=N])r12526[&&NHX:S=n648:Nset=<n646@Drosophila_kikkawai>:H=N:D=N],(((((Drosophila_teissieri_XP_043644883.1_putative_gustatory_receptor_36b:0.1001219376[&&NHX:S=Drosophila_teissieri:Nset=<Drosophila_teissieri>:H=N],Drosophila_yakuba_XP_002090482.1_putative_gustatory_receptor_36b:0.0508240576[&&NHX:S=Drosophila_yakuba:Nset=<Drosophila_yakuba>:H=N])n55:0.0264007345[&&NHX:S=n635:Nset=<Drosophila_yakuba@Drosophila_teissieri>:H=N:D=N:B=98.0],Drosophila_erecta_XP_001974463.3_LOW_QUALITY_PROTEIN_putative_gustatory_receptor_36b:0.1072062475[&&NHX:S=Drosophila_erecta:Nset=<Drosophila_erecta>:H=N])n57:0.0234877701[&&NHX:S=n637:Nset=<n635@Drosophila_erecta>:H=N:D=N:B=96.0],(((Drosophila_sechellia_XP_032569810.1_putative_gustatory_receptor_36b:0.015010156[&&NHX:S=Drosophila_sechellia:Nset=<Drosophila_sechellia>:H=N],Drosophila_simulans_XP_002079711.1_putative_gustatory_receptor_36b:0.002477623[&&NHX:S=Drosophila_simulans:Nset=<Drosophila_simulans>:H=N])n60:0.0035506935[&&NHX:S=n640:Nset=<Drosophila_sechellia@Drosophila_simulans>:H=N:D=N:B=99.0],Drosophila_mauritiana_XP_033173344.1_putative_gustatory_receptor_36b:0.0242243632[&&NHX:S=Drosophila_mauritiana:Nset=<Drosophila_mauritiana>:H=N])n62:0.0366037324[&&NHX:S=n642:Nset=<Drosophila_mauritiana@n640>:H=N:D=N:B=100.0],Drosophila_melanogaster_NP_724039.1_gustatory_receptor_36b:0.057582986[&&NHX:S=Drosophila_melanogaster:Nset=<Drosophila_melanogaster>:H=N])n64:0.0488775373[&&NHX:S=n644:Nset=<n642@Drosophila_melanogaster>:H=N:D=N:B=100.0])n65:0.2394693299[&&NHX:S=n645:Nset=<n644@n637>:H=N:D=N:B=100.0],(((Drosophila_subpulchrella_XP_037711828.1_putative_gustatory_receptor_36b:0.0648176104[&&NHX:S=Drosophila_subpulchrella:Nset=<Drosophila_subpulchrella>:H=N],Drosophila_suzukii_XP_016933589.1_putative_gustatory_receptor_36b:0.0388345627[&&NHX:S=Drosophila_suzukii:Nset=<Drosophila_suzukii>:H=N])n68:0.0813158317[&&NHX:S=n628:Nset=<Drosophila_suzukii@Drosophila_subpulchrella>:H=N:D=N:B=100.0],Drosophila_biarmipes_XP_016963445.1_putative_gustatory_receptor_36b:0.1670187235[&&NHX:S=Drosophila_biarmipes:Nset=<Drosophila_biarmipes>:H=N])n70:0.0530903282[&&NHX:S=n630:Nset=<n628@Drosophila_biarmipes>:H=N:D=N:B=97.0],Drosophila_takahashii_XP_017004948.2_putative_gustatory_receptor_36b:0.1579354566[&&NHX:S=Drosophila_takahashii:Nset=<Drosophila_takahashii>:H=N])n72:0.0994148652[&&NHX:S=n632:Nset=<Drosophila_takahashii@n630>:H=N:D=N:B=100.0])n73:0.1354010528[&&NHX:S=n646:Nset=<n645@n632>:H=N:D=N:B=100.0],Drosophila_kikkawai_XP_017025555.1_putative_gustatory_receptor_36a:0.2137601986[&&NHX:S=Drosophila_kikkawai:Nset=<Drosophila_kikkawai>:H=N])r12528[&&NHX:S=n648:Nset=<n646@Drosophila_kikkawai>:H=N:D=N])r12525[&&NHX:S=n648:Nset=<n646@Drosophila_kikkawai>:H=N:D=Y],((Drosophila_bipectinata_XP_043069860.1_putative_gustatory_receptor_36a:0.2245947029[&&NHX:S=Drosophila_bipectinata:Nset=<Drosophila_bipectinata>:H=N],Drosophila_bipectinata_XP_043069727.1_putative_gustatory_receptor_36a:0.3029238695[&&NHX:S=Drosophila_bipectinata:Nset=<Drosophila_bipectinata>:H=N])n78:0.1624032674[&&NHX:S=Drosophila_bipectinata:Nset=<Drosophila_bipectinata>:H=N:D=Y:B=100.0],(Drosophila_bipectinata_XP_043069729.1_putative_gustatory_receptor_36a:0.1136909827[&&NHX:S=Drosophila_bipectinata:Nset=<Drosophila_bipectinata>:H=N],Drosophila_bipectinata_XP_043069728.1_putative_gustatory_receptor_36a:0.4027656827[&&NHX:S=Drosophila_bipectinata:Nset=<Drosophila_bipectinata>:H=N])n81:0.2748734159[&&NHX:S=Drosophila_bipectinata:Nset=<Drosophila_bipectinata>:H=N:D=Y:B=100.0])n82:0.1176105484[&&NHX:S=Drosophila_bipectinata:Nset=<Drosophila_bipectinata>:H=N:D=Y:B=96.0])r12524[&&NHX:S=n650:Nset=<n648@Drosophila_bipectinata>:H=N:D=N],((Drosophila_biarmipes_XP_043950313.1_putative_gustatory_receptor_36b:0.2923680644[&&NHX:S=Drosophila_biarmipes:Nset=<Drosophila_biarmipes>:H=N],Drosophila_kikkawai_XP_017025363.1_putative_gustatory_receptor_36c:0.3936350138[&&NHX:S=Drosophila_kikkawai:Nset=<Drosophila_kikkawai>:H=N])r12530[&&NHX:S=n648:Nset=<n646@Drosophila_kikkawai>:H=N:D=N],Drosophila_bipectinata_XP_017107024.2_putative_gustatory_receptor_36b:0.5432029573[&&NHX:S=Drosophila_bipectinata:Nset=<Drosophila_bipectinata>:H=N])r12529[&&NHX:S=n650:Nset=<n648@Drosophila_bipectinata>:H=N:D=N])n86:0.336775805[&&NHX:S=n650:Nset=<n648@Drosophila_bipectinata>:H=N:D=Y:B=100.0])n12607[&&NHX:S=n651:Nset=<n650@n625>:H=N:D=N];
[&&NOTUNG-SPECIES-TREE((((((Drosophila_pseudoobscura,Drosophila_persimilis)n617,Drosophila_miranda)n619,Drosophila_obscura)n621,Drosophila_guanche)n623,Drosophila_subobscura)n625,((((((Drosophila_subpulchrella,Drosophila_suzukii)n628,Drosophila_biarmipes)n630,Drosophila_takahashii)n632,(((Drosophila_teissieri,Drosophila_yakuba)n635,Drosophila_erecta)n637,(((Drosophila_simulans,Drosophila_sechellia)n640,Drosophila_mauritiana)n642,Drosophila_melanogaster)n644)n645)n646,Drosophila_kikkawai)n648,Drosophila_bipectinata)n650)n651]
[&&NOTUNG-PARAMETERS:T=95.0:VERSION=2.7:SPECIESTAG=PRE:CL=1.0:CD=1.5:CCD=0.0:CT=3.0]
