# Supplementary material for: Structural screens identify candidate human homologs of insect chemoreceptors and cryptic Drosophila gustatory receptor-like proteins
Source: eLife. 2023 Feb 20;12:e85537. doi: 10.7554/eLife.85537 (PMC9998090; doi:10.7554/eLife.85537)
Supplement: Figure 3—figure supplement 6—source data 5. [file elife-85537-fig3-figsupp6-data5.zip › Figure3S6SourceData5Figure3S6Btreebayes.txt]

#NEXUS
[ID: 4658380230]
begin taxa;
	dimensions ntax=51;
	taxlabels
		Drosophila_persimilis_XP_002028510.1_putative_gustatory_receptor_36a
		Drosophila_sechellia_XP_002038896.1_putative_gustatory_receptor_36c
		Drosophila_yakuba_XP_002090482.1_putative_gustatory_receptor_36b
		Drosophila_simulans_XP_002079711.1_putative_gustatory_receptor_36b
		Drosophila_erecta_XP_001974462.2_putative_gustatory_receptor_36c
		Drosophila_simulans_XP_002079712.2_putative_gustatory_receptor_36c
		Drosophila_suzukii_XP_016933589.1_putative_gustatory_receptor_36b
		Drosophila_suzukii_XP_016935022.1_putative_gustatory_receptor_36a
		Drosophila_kikkawai_XP_017025363.1_putative_gustatory_receptor_36c
		Drosophila_kikkawai_XP_017025364.1_putative_gustatory_receptor_36c
		Drosophila_kikkawai_XP_017025555.1_putative_gustatory_receptor_36a
		Drosophila_biarmipes_XP_016963032.1_putative_gustatory_receptor_36c
		Drosophila_biarmipes_XP_016963385.1_putative_gustatory_receptor_36a
		Drosophila_biarmipes_XP_016963440.1_putative_gustatory_receptor_36a
		Drosophila_biarmipes_XP_016963445.1_putative_gustatory_receptor_36b
		Drosophila_erecta_XP_001974463.3_LOW_QUALITY_PROTEIN_putative_gustatory_receptor_36b
		Drosophila_sechellia_XP_032583400.1_putative_gustatory_receptor_36a
		Drosophila_sechellia_XP_032569810.1_putative_gustatory_receptor_36b
		Drosophila_mauritiana_XP_033173344.1_putative_gustatory_receptor_36b
		Drosophila_mauritiana_XP_033173959.1_putative_gustatory_receptor_36c
		Drosophila_mauritiana_XP_033174233.1_LOW_QUALITY_PROTEIN_putative_gustatory_receptor_36a_partial_
		Drosophila_pseudoobscura_XP_001355878.2_putative_gustatory_receptor_36a
		Drosophila_miranda_XP_017150891.2_putative_gustatory_receptor_36a
		Drosophila_guanche_XP_034129583.1_putative_gustatory_receptor_36c
		Drosophila_subobscura_XP_034667746.1_putative_gustatory_receptor_36a
		Drosophila_subobscura_XP_034668350.1_putative_gustatory_receptor_36c
		Drosophila_suzukii_XP_036678610.1_putative_gustatory_receptor_36c_isoform_X2
		Drosophila_subpulchrella_XP_037708462.1_putative_gustatory_receptor_36a
		Drosophila_subpulchrella_XP_037708463.1_putative_gustatory_receptor_36a
		Drosophila_subpulchrella_XP_037708466.1_putative_gustatory_receptor_36c
		Drosophila_subpulchrella_XP_037711817.1_putative_gustatory_receptor_36a
		Drosophila_subpulchrella_XP_037711828.1_putative_gustatory_receptor_36b
		Drosophila_yakuba_XP_002090481.3_putative_gustatory_receptor_36c
		Drosophila_obscura_XP_022228042.2_putative_gustatory_receptor_36a
		Drosophila_bipectinata_XP_043069727.1_putative_gustatory_receptor_36a
		Drosophila_bipectinata_XP_043069728.1_putative_gustatory_receptor_36a
		Drosophila_bipectinata_XP_043069729.1_putative_gustatory_receptor_36a
		Drosophila_bipectinata_XP_017107024.2_putative_gustatory_receptor_36b
		Drosophila_bipectinata_XP_043069860.1_putative_gustatory_receptor_36a
		Drosophila_teissieri_XP_043644883.1_putative_gustatory_receptor_36b
		Drosophila_teissieri_XP_043644886.1_putative_gustatory_receptor_36c
		Drosophila_biarmipes_XP_043950313.1_putative_gustatory_receptor_36b
		Drosophila_takahashii_XP_017004940.2_putative_gustatory_receptor_36c
		Drosophila_takahashii_XP_044249639.1_putative_gustatory_receptor_36a
		Drosophila_takahashii_XP_017004948.2_putative_gustatory_receptor_36b
		Drosophila_takahashii_XP_017004949.2_putative_gustatory_receptor_36a
		Drosophila_simulans_XP_002079710.2_putative_gustatory_receptor_36a
		Drosophila_biarmipes_XP_043950065.2_putative_gustatory_receptor_36a
		Drosophila_melanogaster_NP_724038.2_gustatory_receptor_36a
		Drosophila_melanogaster_NP_724040.1_gustatory_receptor_36c
		Drosophila_melanogaster_NP_724039.1_gustatory_receptor_36b
		;
end;
begin trees;
	translate
		1	Drosophila_persimilis_XP_002028510.1_putative_gustatory_receptor_36a,
		2	Drosophila_sechellia_XP_002038896.1_putative_gustatory_receptor_36c,
		3	Drosophila_yakuba_XP_002090482.1_putative_gustatory_receptor_36b,
		4	Drosophila_simulans_XP_002079711.1_putative_gustatory_receptor_36b,
		5	Drosophila_erecta_XP_001974462.2_putative_gustatory_receptor_36c,
		6	Drosophila_simulans_XP_002079712.2_putative_gustatory_receptor_36c,
		7	Drosophila_suzukii_XP_016933589.1_putative_gustatory_receptor_36b,
		8	Drosophila_suzukii_XP_016935022.1_putative_gustatory_receptor_36a,
		9	Drosophila_kikkawai_XP_017025363.1_putative_gustatory_receptor_36c,
		10	Drosophila_kikkawai_XP_017025364.1_putative_gustatory_receptor_36c,
		11	Drosophila_kikkawai_XP_017025555.1_putative_gustatory_receptor_36a,
		12	Drosophila_biarmipes_XP_016963032.1_putative_gustatory_receptor_36c,
		13	Drosophila_biarmipes_XP_016963385.1_putative_gustatory_receptor_36a,
		14	Drosophila_biarmipes_XP_016963440.1_putative_gustatory_receptor_36a,
		15	Drosophila_biarmipes_XP_016963445.1_putative_gustatory_receptor_36b,
		16	Drosophila_erecta_XP_001974463.3_LOW_QUALITY_PROTEIN_putative_gustatory_receptor_36b,
		17	Drosophila_sechellia_XP_032583400.1_putative_gustatory_receptor_36a,
		18	Drosophila_sechellia_XP_032569810.1_putative_gustatory_receptor_36b,
		19	Drosophila_mauritiana_XP_033173344.1_putative_gustatory_receptor_36b,
		20	Drosophila_mauritiana_XP_033173959.1_putative_gustatory_receptor_36c,
		21	Drosophila_mauritiana_XP_033174233.1_LOW_QUALITY_PROTEIN_putative_gustatory_receptor_36a_partial_,
		22	Drosophila_pseudoobscura_XP_001355878.2_putative_gustatory_receptor_36a,
		23	Drosophila_miranda_XP_017150891.2_putative_gustatory_receptor_36a,
		24	Drosophila_guanche_XP_034129583.1_putative_gustatory_receptor_36c,
		25	Drosophila_subobscura_XP_034667746.1_putative_gustatory_receptor_36a,
		26	Drosophila_subobscura_XP_034668350.1_putative_gustatory_receptor_36c,
		27	Drosophila_suzukii_XP_036678610.1_putative_gustatory_receptor_36c_isoform_X2,
		28	Drosophila_subpulchrella_XP_037708462.1_putative_gustatory_receptor_36a,
		29	Drosophila_subpulchrella_XP_037708463.1_putative_gustatory_receptor_36a,
		30	Drosophila_subpulchrella_XP_037708466.1_putative_gustatory_receptor_36c,
		31	Drosophila_subpulchrella_XP_037711817.1_putative_gustatory_receptor_36a,
		32	Drosophila_subpulchrella_XP_037711828.1_putative_gustatory_receptor_36b,
		33	Drosophila_yakuba_XP_002090481.3_putative_gustatory_receptor_36c,
		34	Drosophila_obscura_XP_022228042.2_putative_gustatory_receptor_36a,
		35	Drosophila_bipectinata_XP_043069727.1_putative_gustatory_receptor_36a,
		36	Drosophila_bipectinata_XP_043069728.1_putative_gustatory_receptor_36a,
		37	Drosophila_bipectinata_XP_043069729.1_putative_gustatory_receptor_36a,
		38	Drosophila_bipectinata_XP_017107024.2_putative_gustatory_receptor_36b,
		39	Drosophila_bipectinata_XP_043069860.1_putative_gustatory_receptor_36a,
		40	Drosophila_teissieri_XP_043644883.1_putative_gustatory_receptor_36b,
		41	Drosophila_teissieri_XP_043644886.1_putative_gustatory_receptor_36c,
		42	Drosophila_biarmipes_XP_043950313.1_putative_gustatory_receptor_36b,
		43	Drosophila_takahashii_XP_017004940.2_putative_gustatory_receptor_36c,
		44	Drosophila_takahashii_XP_044249639.1_putative_gustatory_receptor_36a,
		45	Drosophila_takahashii_XP_017004948.2_putative_gustatory_receptor_36b,
		46	Drosophila_takahashii_XP_017004949.2_putative_gustatory_receptor_36a,
		47	Drosophila_simulans_XP_002079710.2_putative_gustatory_receptor_36a,
		48	Drosophila_biarmipes_XP_043950065.2_putative_gustatory_receptor_36a,
		49	Drosophila_melanogaster_NP_724038.2_gustatory_receptor_36a,
		50	Drosophila_melanogaster_NP_724040.1_gustatory_receptor_36c,
		51	Drosophila_melanogaster_NP_724039.1_gustatory_receptor_36b
		;
tree con_50_majrule = [&U] (1[&prob=1.00000000e+000,prob_stddev=0.00000000e+000,prob_range={1.00000000e+000,1.00000000e+000},prob(percent)="100",prob+-sd="100+-0"]:6.199040e-003[&length_mean=7.11047044e-003,length_median=6.19904000e-003,length_95%HPD={1.82655800e-003,1.29951900e-002}],22[&prob=1.00000000e+000,prob_stddev=0.00000000e+000,prob_range={1.00000000e+000,1.00000000e+000},prob(percent)="…
end;
