# Supplementary material for: Structural screens identify candidate human homologs of insect chemoreceptors and cryptic Drosophila gustatory receptor-like proteins
Source: eLife. 2023 Feb 20;12:e85537. doi: 10.7554/eLife.85537 (PMC9998090; doi:10.7554/eLife.85537)
Supplement: Figure 3—figure supplement 6—source data 6. [file elife-85537-fig3-figsupp6-data6.zip › Figure3S6SourceData6Figure3S6Bspeciesawarebayes.txt]

((((((((((Drosophila_subpulchrella_XP_037711828.1_putative_gustatory_receptor_36b:0.07466111[&&NHX:S=Drosophila_subpulchrella:Nset=<Drosophila_subpulchrella>:H=N],Drosophila_suzukii_XP_016933589.1_putative_gustatory_receptor_36b:0.03861454[&&NHX:S=Drosophila_suzukii:Nset=<Drosophila_suzukii>:H=N])n18:0.07893615[&&NHX:S=n628:Nset=<Drosophila_subpulchrella@Drosophila_suzukii>:H=N:D=N:B=1.0],Drosophila_biarmipes_XP_016963445.1_putative_gustatory_receptor_36b:0.1550758[&&NHX:S=Drosophila_biarmipes:Nset=<Drosophila_biarmipes>:H=N])n20:0.05504303[&&NHX:S=n630:Nset=<n628@Drosophila_biarmipes>:H=N:D=N:B=1.0],Drosophila_takahashii_XP_017004948.2_putative_gustatory_receptor_36b:0.1643901[&&NHX:S=Drosophila_takahashii:Nset=<Drosophila_takahashii>:H=N])r24339[&&NHX:S=n632:Nset=<n630@Drosophila_takahashii>:H=N:D=N],(((Drosophila_teissieri_XP_043644883.1_putative_gustatory_receptor_36b:0.1024844[&&NHX:S=Drosophila_teissieri:Nset=<Drosophila_teissieri>:H=N],Drosophila_yakuba_XP_002090482.1_putative_gustatory_receptor_36b:0.04955849[&&NHX:S=Drosophila_yakuba:Nset=<Drosophila_yakuba>:H=N])n25:0.03155614[&&NHX:S=n635:Nset=<Drosophila_teissieri@Drosophila_yakuba>:H=N:D=N:B=1.0],Drosophila_erecta_XP_001974463.3_LOW_QUALITY_PROTEIN_putative_gustatory_receptor_36b:0.1003189[&&NHX:S=Drosophila_erecta:Nset=<Drosophila_erecta>:H=N])r24341[&&NHX:S=n637:Nset=<n635@Drosophila_erecta>:H=N:D=N],(((Drosophila_sechellia_XP_032569810.1_putative_gustatory_receptor_36b:0.01474792[&&NHX:S=Drosophila_sechellia:Nset=<Drosophila_sechellia>:H=N],Drosophila_simulans_XP_002079711.1_putative_gustatory_receptor_36b:0.005143019[&&NHX:S=Drosophila_simulans:Nset=<Drosophila_simulans>:H=N])n30:0.007548841[&&NHX:S=n640:Nset=<Drosophila_sechellia@Drosophila_simulans>:H=N:D=N:B=0.96875],Drosophila_mauritiana_XP_033173344.1_putative_gustatory_receptor_36b:0.02827455[&&NHX:S=Drosophila_mauritiana:Nset=<Drosophila_mauritiana>:H=N])n32:0.03861044[&&NHX:S=n642:Nset=<Drosophila_mauritiana@n640>:H=N:D=N:B=1.0],Drosophila_melanogaster_NP_724039.1_gustatory_receptor_36b:0.06013533[&&NHX:S=Drosophila_melanogaster:Nset=<Drosophila_melanogaster>:H=N])n34:0.04634286[&&NHX:S=n644:Nset=<n642@Drosophila_melanogaster>:H=N:D=N:B=1.0])n35:0.2051378[&&NHX:S=n645:Nset=<n637@n644>:H=N:D=N:B=1.0])n36:0.1081171[&&NHX:S=n646:Nset=<n632@n645>:H=N:D=N:B=1.0],Drosophila_biarmipes_XP_043950313.1_putative_gustatory_receptor_36b:0.2411722[&&NHX:S=Drosophila_biarmipes:Nset=<Drosophila_biarmipes>:H=N])n38:0.08022993[&&NHX:S=n646:Nset=<n632@n645>:H=N:D=Y:B=1.0],Drosophila_kikkawai_XP_017025364.1_putative_gustatory_receptor_36c:0.3212378[&&NHX:S=Drosophila_kikkawai:Nset=<Drosophila_kikkawai>:H=N])r24335[&&NHX:S=n648:Nset=<Drosophila_kikkawai@n646>:H=N:D=N],(((((Drosophila_subpulchrella_XP_037708466.1_putative_gustatory_receptor_36c:0.05388835[&&NHX:S=Drosophila_subpulchrella:Nset=<Drosophila_subpulchrella>:H=N],Drosophila_suzukii_XP_036678610.1_putative_gustatory_receptor_36c_isoform_X2:0.06068935[&&NHX:S=Drosophila_suzukii:Nset=<Drosophila_suzukii>:H=N])n42:0.04429251[&&NHX:S=n628:Nset=<Drosophila_subpulchrella@Drosophila_suzukii>:H=N:D=N:B=1.0],Drosophila_biarmipes_XP_016963032.1_putative_gustatory_receptor_36c:0.1912059[&&NHX:S=Drosophila_biarmipes:Nset=<Drosophila_biarmipes>:H=N])n44:0.04676894[&&NHX:S=n630:Nset=<n628@Drosophila_biarmipes>:H=N:D=N:B=1.0],Drosophila_takahashii_XP_017004940.2_putative_gustatory_receptor_36c:0.1030963[&&NHX:S=Drosophila_takahashii:Nset=<Drosophila_takahashii>:H=N])n46:0.0507547[&&NHX:S=n632:Nset=<n630@Drosophila_takahashii>:H=N:D=N:B=0.96875],(((Drosophila_teissieri_XP_043644886.1_putative_gustatory_receptor_36c:0.08678871[&&NHX:S=Drosophila_teissieri:Nset=<Drosophila_teissieri>:H=N],Drosophila_yakuba_XP_002090481.3_putative_gustatory_receptor_36c:0.06790346[&&NHX:S=Drosophila_yakuba:Nset=<Drosophila_yakuba>:H=N])n49:0.05504429[&&NHX:S=n635:Nset=<Drosophila_teissieri@Drosophila_yakuba>:H=N:D=N:B=1.0],Drosophila_erecta_XP_001974462.2_putative_gustatory_receptor_36c:0.08991724[&&NHX:S=Drosophila_erecta:Nset=<Drosophila_erecta>:H=N])r24343[&&NHX:S=n637:Nset=<n635@Drosophila_erecta>:H=N:D=N],(((Drosophila_simulans_XP_002079712.2_putative_gustatory_receptor_36c:0.01071469[&&NHX:S=Drosophila_simulans:Nset=<Drosophila_simulans>:H=N],Drosophila_sechellia_XP_002038896.1_putative_gustatory_receptor_36c:0.01812019[&&NHX:S=Drosophila_sechellia:Nset=<Drosophila_sechellia>:H=N])n54:0.01176679[&&NHX:S=n640:Nset=<Drosophila_sechellia@Drosophila_simulans>:H=N:D=N:B=1.0],Drosophila_mauritiana_XP_033173959.1_putative_gustatory_receptor_36c:0.01880131[&&NHX:S=Drosophila_mauritiana:Nset=<Drosophila_mauritiana>:H=N])n56:0.04331672[&&NHX:S=n642:Nset=<Drosophila_mauritiana@n640>:H=N:D=N:B=1.0],Drosophila_melanogaster_NP_724040.1_gustatory_receptor_36c:0.07309306[&&NHX:S=Drosophila_melanogaster:Nset=<Drosophila_melanogaster>:H=N])n58:0.05140244[&&NHX:S=n644:Nset=<n642@Drosophila_melanogaster>:H=N:D=N:B=1.0])n59:0.1510923[&&NHX:S=n645:Nset=<n637@n644>:H=N:D=N:B=1.0])n60:0.1799987[&&NHX:S=n646:Nset=<n632@n645>:H=N:D=N:B=1.0],Drosophila_kikkawai_XP_017025363.1_putative_gustatory_receptor_36c:0.3335685[&&NHX:S=Drosophila_kikkawai:Nset=<Drosophila_kikkawai>:H=N])r24336[&&NHX:S=n648:Nset=<Drosophila_kikkawai@n646>:H=N:D=N])r24334[&&NHX:S=n648:Nset=<Drosophila_kikkawai@n646>:H=N:D=Y],((((((Drosophila_subpulchrella_XP_037708463.1_putative_gustatory_receptor_36a:0.09897661[&&NHX:S=Drosophila_subpulchrella:Nset=<Drosophila_subpulchrella>:H=N],Drosophila_subpulchrella_XP_037708462.1_putative_gustatory_receptor_36a:0.08344971[&&NHX:S=Drosophila_subpulchrella:Nset=<Drosophila_subpulchrella>:H=N])n65:0.142312[&&NHX:S=Drosophila_subpulchrella:Nset=<Drosophila_subpulchrella>:H=N:D=Y:B=1.0],Drosophila_biarmipes_XP_043950065.2_putative_gustatory_receptor_36a:0.2145095[&&NHX:S=Drosophila_biarmipes:Nset=<Drosophila_biarmipes>:H=N])n67:0.08480983[&&NHX:S=n630:Nset=<n628@Drosophila_biarmipes>:H=N:D=N:B=1.0],Drosophila_takahashii_XP_044249639.1_putative_gustatory_receptor_36a:0.09639441[&&NHX:S=Drosophila_takahashii:Nset=<Drosophila_takahashii>:H=N])n69:0.05486707[&&NHX:S=n632:Nset=<n630@Drosophila_takahashii>:H=N:D=N:B=1.0],Drosophila_biarmipes_XP_016963385.1_putative_gustatory_receptor_36a:0.1923857[&&NHX:S=Drosophila_biarmipes:Nset=<Drosophila_biarmipes>:H=N])n71:0.1064233[&&NHX:S=n632:Nset=<n630@Drosophila_takahashii>:H=N:D=Y:B=1.0],((((Drosophila_subpulchrella_XP_037711817.1_putative_gustatory_receptor_36a:0.06875729[&&NHX:S=Drosophila_subpulchrella:Nset=<Drosophila_subpulchrella>:H=N],Drosophila_suzukii_XP_016935022.1_putative_gustatory_receptor_36a:0.05365875[&&NHX:S=Drosophila_suzukii:Nset=<Drosophila_suzukii>:H=N])n74:0.06191468[&&NHX:S=n628:Nset=<Drosophila_subpulchrella@Drosophila_suzukii>:H=N:D=N:B=1.0],Drosophila_biarmipes_XP_016963440.1_putative_gustatory_receptor_36a:0.1814995[&&NHX:S=Drosophila_biarmipes:Nset=<Drosophila_biarmipes>:H=N])n76:0.0271744[&&NHX:S=n630:Nset=<n628@Drosophila_biarmipes>:H=N:D=N:B=0.96875],Drosophila_takahashii_XP_017004949.2_putative_gustatory_receptor_36a:0.1645676[&&NHX:S=Drosophila_takahashii:Nset=<Drosophila_takahashii>:H=N])n78:0.04220608[&&NHX:S=n632:Nset=<n630@Drosophila_takahashii>:H=N:D=N:B=1.0],(((Drosophila_simulans_XP_002079710.2_putative_gustatory_receptor_36a:0.01728102[&&NHX:S=Drosophila_simulans:Nset=<Drosophila_simulans>:H=N],Drosophila_sechellia_XP_032583400.1_putative_gustatory_receptor_36a:0.0417128[&&NHX:S=Drosophila_sechellia:Nset=<Drosophila_sechellia>:H=N])r24345[&&NHX:S=n640:Nset=<Drosophila_sechellia@Drosophila_simulans>:H=N:D=N],Drosophila_mauritiana_XP_033174233.1_LOW_QUALITY_PROTEIN_putative_gustatory_receptor_36a_partial_:0.03301346[&&NHX:S=Drosophila_mauritiana:Nset=<Drosophila_mauritiana>:H=N])n83:0.07164727[&&NHX:S=n642:Nset=<Drosophila_mauritiana@n640>:H=N:D=N:B=1.0],Drosophila_melanogaster_NP_724038.2_gustatory_receptor_36a:0.1032691[&&NHX:S=Drosophila_melanogaster:Nset=<Drosophila_melanogaster>:H=N])n85:0.2285159[&&NHX:S=n644:Nset=<n642@Drosophila_melanogaster>:H=N:D=N:B=1.0])n86:0.07384333[&&NHX:S=n646:Nset=<n632@n645>:H=N:D=N:B=1.0])n87:0.111094[&&NHX:S=n646:Nset=<n632@n645>:H=N:D=Y:B=1.0],Drosophila_kikkawai_XP_017025555.1_putative_gustatory_receptor_36a:0.2161207[&&NHX:S=Drosophila_kikkawai:Nset=<Drosophila_kikkawai>:H=N])r24337[&&NHX:S=n648:Nset=<Drosophila_kikkawai@n646>:H=N:D=N])r24333[&&NHX:S=n648:Nset=<Drosophila_kikkawai@n646>:H=N:D=Y],(((Drosophila_bipectinata_XP_043069860.1_putative_gustatory_receptor_36a:0.2131983[&&NHX:S=Drosophila_bipectinata:Nset=<Drosophila_bipectinata>:H=N],Drosophila_bipectinata_XP_043069727.1_putative_gustatory_receptor_36a:0.2583227[&&NHX:S=Drosophila_bipectinata:Nset=<Drosophila_bipectinata>:H=N])n9:0.1556602[&&NHX:S=Drosophila_bipectinata:Nset=<Drosophila_bipectinata>:H=N:D=Y:B=1.0],(Drosophila_bipectinata_XP_043069729.1_putative_gustatory_receptor_36a:0.1233297[&&NHX:S=Drosophila_bipectinata:Nset=<Drosophila_bipectinata>:H=N],Drosophila_bipectinata_XP_043069728.1_putative_gustatory_receptor_36a:0.3523667[&&NHX:S=Drosophila_bipectinata:Nset=<Drosophila_bipectinata>:H=N])n12:0.2241668[&&NHX:S=Drosophila_bipectinata:Nset=<Drosophila_bipectinata>:H=N:D=Y:B=1.0])r24347[&&NHX:S=Drosophila_bipectinata:Nset=<Drosophila_bipectinata>:H=N:D=Y],Drosophila_bipectinata_XP_017107024.2_putative_gustatory_receptor_36b:0.4318869[&&NHX:S=Drosophila_bipectinata:Nset=<Drosophila_bipectinata>:H=N])n15:0.07063584[&&NHX:S=Drosophila_bipectinata:Nset=<Drosophila_bipectinata>:H=N:D=Y:B=0.96875])n39:0.2790315[&&NHX:S=n650:Nset=<n648@Drosophila_bipectinata>:H=N:D=N:B=1.0],((Drosophila_miranda_XP_017150891.2_putative_gustatory_receptor_36a:0.02109915[&&NHX:S=Drosophila_miranda:Nset=<Drosophila_miranda>:H=N],(Drosophila_pseudoobscura_XP_001355878.2_putative_gustatory_receptor_36a:0.01766966[&&NHX:S=Drosophila_pseudoobscura:Nset=<Drosophila_pseudoobscura>:H=N],Drosophila_persimilis_XP_002028510.1_putative_gustatory_receptor_36a:0.00619904[&&NHX:S=Drosophila_persimilis:Nset=<Drosophila_persimilis>:H=N])n100:0.0398339[&&NHX:S=n617:Nset=<Drosophila_pseudoobscura@Drosophila_persimilis>:H=N:D=N:B=1.0])n96:0.227297[&&NHX:S=n619:Nset=<n617@Drosophila_miranda>:H=N:D=N:B=1.0],(((Drosophila_subobscura_XP_034668350.1_putative_gustatory_receptor_36c:0.01064647[&&NHX:S=Drosophila_subobscura:Nset=<Drosophila_subobscura>:H=N],Drosophila_subobscura_XP_034667746.1_putative_gustatory_receptor_36a:0.08958824[&&NHX:S=Drosophila_subobscura:Nset=<Drosophila_subobscura>:H=N])n2:0.0296146[&&NHX:S=Drosophila_subobscura:Nset=<Drosophila_subobscura>:H=N:D=Y:B=1.0],Drosophila_guanche_XP_034129583.1_putative_gustatory_receptor_36c:0.04029722[&&NHX:S=Drosophila_guanche:Nset=<Drosophila_guanche>:H=N])n4:0.1386322[&&NHX:S=n625:Nset=<n623@Drosophila_subobscura>:H=N:D=N:B=1.0],Drosophila_obscura_XP_022228042.2_putative_gustatory_receptor_36a:0.1115826[&&NHX:S=Drosophila_obscura:Nset=<Drosophila_obscura>:H=N])n6:0.08688417[&&NHX:S=n625:Nset=<n623@Drosophila_subobscura>:H=N:D=Y:B=1.0])n94:0.2790315[&&NHX:S=n625:Nset=<n623@Drosophila_subobscura>:H=N:D=Y:B=1.0])n24715[&&NHX:S=n651:Nset=<n650@n625>:H=N:D=N];
[&&NOTUNG-SPECIES-TREE((((((Drosophila_pseudoobscura,Drosophila_persimilis)n617,Drosophila_miranda)n619,Drosophila_obscura)n621,Drosophila_guanche)n623,Drosophila_subobscura)n625,((((((Drosophila_subpulchrella,Drosophila_suzukii)n628,Drosophila_biarmipes)n630,Drosophila_takahashii)n632,(((Drosophila_teissieri,Drosophila_yakuba)n635,Drosophila_erecta)n637,(((Drosophila_simulans,Drosophila_sechellia)n640,Drosophila_mauritiana)n642,Drosophila_melanogaster)n644)n645)n646,Drosophila_kikkawai)n648,Drosophila_bipectinata)n650)n651]
[&&NOTUNG-PARAMETERS:T=0.95:VERSION=2.7:SPECIESTAG=PRE:CL=1.0:CD=1.5:CCD=0.0:CT=3.0]
