# Supplementary material for: Structural screens identify candidate human homologs of insect chemoreceptors and cryptic Drosophila gustatory receptor-like proteins
Source: eLife. 2023 Feb 20;12:e85537. doi: 10.7554/eLife.85537 (PMC9998090; doi:10.7554/eLife.85537)
Supplement: Figure 3—figure supplement 6—source data 7. [file elife-85537-fig3-figsupp6-data7.zip › Figure3S6SourceData7Figure3S6Cseqdatabase.txt]

>Drosophila_mauritiana_XP_033151184.1_uncharacterized_protein_CG31750
MPEKGHEIPLRNSRKKWLSRLLRWSVSSICWISYIIYRGVVVGQIKFYPRKGKMIIHPRNIWTKRIALLLKILTLLCNYS
FTEYLCMAFLPILPKKSESFFDNLIEAIAVQLSLWNTARLYSWLNSLSWNRSFVDRVNDVIRVNAHLNSILGPLSLDGIS
LLILYVVHLQFTLLQTINHSYIVPMLNTLLLGLICNVYVAYQMLLLSWIAAINHFLKDCQEEQEPNRKQRKKLLRLLRIY
AKISNVHQDIKVLWLPVASMLFSNIVELVRNWSYIIEWIFFHRHKTVMQKWSFVFWRYLGSGFAPLLRMLLIGLCNDRLV
QMQDFLNLQLLIIDLRHTKFKQLDGNFVSQLKNLQTCFDLQLRAQPIRNQIMSVNQECGCPFALDFFFCTVLNSISCVQY
KMANGINSD
>Drosophila_melanogaster_NP_724041.1_uncharacterized_protein_Dmel_CG31750
MPEKKGHEIPLRNSRKKWLSHLLRWSVSSICWISYIIYRGVVVGQMKFDPRNRKMIIHPRNIWTKRISLLLKILAMLWDY
YFIQYLCSAILPIFSNKSERFFNNLIEAIAVQLSLWNTARLYSWLNSLSWNRSFVDRVNDVIRLNGHLKSILGPLSLDSI
SLLILYVVHLQFTVLQTINHPYMIPMVNTLLLGLICNVYVAYQMLLLSWIAAINNFLKYSQPEQQPNRKQRKNLLRLLRI
YAKISNVHQDIKVLWLPVASMLFSNIVELVRNWSYIIEWIFFHRRKTVMQKWSFIFWKYLGGGLAPLLRMLLIGLCNDRL
VQMQDFLNLQLLIIDLRHTKFKQLDGNFVSQFKSLQTCFDLQLRAQPIRNQIMSLNQECGCPFALDFFFCTVLNSISCVQ
YKMANEINND
>Drosophila_simulans_XP_002079713.3_uncharacterized_protein_CG31750
MPEKGHEIPLRKSRKKWLSRILRWSVSLICWISYIIYRGVVVGQIKFDARKVKMVIHPRNIWTKRIALLLKILTLLWNYS
FAQYLCMAFLPILPNKSGRLFDNLIDAIAVQLSLWNTARLYSWLNSLSWNRSFVDRVNDVIRVNAHLNSILGPLSLDGIS
LLILYVVHLQFTLLQTINHSYLVPMLNTLLLGLICNVYVAYQMLLLSWIAAINHFLKDCQQEQQPNRKQRKKLLRLLRIY
AKISNVHQDIKVLWLPVASMLFSNIVELVRNWSYIIEWIFFHRHKTVMQKWSFVFWRYLGSGFAPLLMMLLIGLCNDRLV
QMQDFLNLQLLIIDLRHTKLKQLDGNFVSQLKNLQTCFDLQLRAQPIRNQIMSVNQECGCPFALDFFFCTVLNSISCVQY
KVANGINSD
>Drosophila_erecta_XP_001974461.1_uncharacterized_protein_CG31750
MPKKGHGNPLRNSRNKWLSRILRWSVSFICWTSYIIYRGLVVGKIKFDPRKGKMIIHPRNNWTKRVALILKICLLVHDYS
FASYLLLAIVPIFVKSPERLFEIIMESIKMQITLWNTARLYSWLNSPSWNRSFVNRANDVIRINADLKSILGPLSLEGIS
LLIIYILHLQFILLKNINFPYIIPILYTLFLELVCNAYVAYQVLLLSWIAAIIQFLKDYQQEQQPSRKQRKKLLRLMRIY
AKISNVHQDIKLLWLPVASMLFSNIVELVGSWSYLIRCIVFHNRRIMINKWGIYFWKHLGGGIAPLLRMLLIGLFNDRLV
QMQESLNLQLLIIDLKHPKMKELDVNFTRELQKLQTCFDLQLRAQPIRNQIMSVNQVCGCSFAMDFFFCTVVNSISCVQY
EIANGQDILYD
>Drosophila_subpulchrella_XP_037708465.1_uncharacterized_protein_CG31750
MDTELVRTNKMWLSRLLRWSVLGICWTSYIFYRGCVIGQIKYDREKGKLIIQPRNIWTKRIALCLKIIAFSLNYFGIPYF
SIAFILFLPMEISKTMFSAPKFFEILMSSVIVQLSIINSIRLCYWMSSLPWNRSFVGLVNDVIDITNLMESTVGPLYLEG
IFLLILHTFQFGLTMLQIVGYSQMQFHIFSLYNLLLELFFNIFVVYQLLLLSWIATLNRFLKIYLQDRKQIKRQRLKVIK
LFRLYSRISNVHTSIHVIWLPVIGMLFSDILLLVSSSAFIIRSIIFKHWITNVILDRKYWMAALGAQSSFLRILFIGLGN
DQLALLQCFIRLQLLVIDLCYSTHDQQDQNFVWDVKTLQICFDLQLRVQPIRNRIMSVHQECGCPFVLDFFFCILINALC
CAQYGMSFKVHSLIFSDVIS
>Drosophila_guanche_XP_034128550.1_uncharacterized_protein_CG31750
MPVEGHTESGSKWQTRLLRWTVLGIGWTLYLFCRGCVIGQMKYDPLQGQMIIRARGLLTKRIALILKLAVLISDYFGAIY
ICMAIVPLLPDIDNHKRNHRRIFESLVTIIIMVLAYWNVGRLLYWLSSLGYNRSIVRVVNEVIRLHSLIDRCFGPLCLTQ
LHLLFVLLAELHMTVLHFFNCLRIQMCLFLYNIVLLEIFFSAYIAYQLLLLSWLSSFSLFLHRFRTPSRGQRSKLLRLFR
LYARVSNGHQAIMELWLPVASMLFSSIVGMVVDCSVIVNCILFNHSLDMGQKWELIFRHLGSCLAPLLRMLLIGMCNDCL
TRLEHLLSLQLLGIDLGNKLEADYQMDPRQESFARQLRNLQTCFDLQTRAQPIRNHVMSVHQICGGPFFLEFFFCTLINS
FSCVQYVLSLGKKSENFQATAETVGTGVDYEESSLWA
>Drosophila_takahashii_XP_044249559.1_uncharacterized_protein_CG31750-like
MATSAERTLNKKWQSRLLRWSVLGLCWSSYILYRGCVIGQIKYDKEKGKLIIQRRNIWTKRIVLCLKLSVLYFSFESNEG
IFSSPKYFDTLMTGVIMQIAICNIIRLWNWMSSLSYNRSLVGLINEVIEVNTLMKETLGRPSLEGISLLILYIVQWDFTV
LQITGLSQLSLYVFPLYIILLELCFNIYVVYQLLLLSWIAAFNRFLKIYLQERKPTKRQHLKVLRLLRLYSRIANINQEI
QLLWLPVIGMLFTDILLLVINWAFIIKNIMEYHLFADDKFYRKCLRAAVGGQASFLRILFIGLCNDRLCILQTLLRVQLL
IVDLRFSLHLQRHQNFVRDVQTLQSCFDVQFRVQPIRNRIMNANLECGGSFVLDFFFCTLLNALCFAQYEITVDADTLIY
AEDR
>Drosophila_suzukii_XP_016933963.1_uncharacterized_protein_CG31750
MWQSRLLRWSVLGICWTSYIFYRGCVIGQIKFDTEKKKLIIQPRNIWTKRIALCLKIIAFSLNYFGIPYFSIAFVLFLPK
ELSKTMFSAPKFFEILLSSVIMQLSIINTIRLCYWMSSPPWNRSFVGLVNDVIDITKLMEDTVGPLYLEGISLLILHTFQ
IGLTILQIVGYTRMQFHIFSLYNLLLELFFNLFVVYQLLLLSWIAAFSRFLKIYLQERKLTKRKGLQVLQLFRLYSRISN
VHRSIQLIWLPVIGMLFSDILLLVSSWAFIIKSIIFNRWITNESLDRKYWIAALGAQASFFRILLIGLGNDRLALLQCFL
RLQLLVIDLSYLTHDQQDQNFDWDVKTLQCCFDLQLRVQPIRNRIISVYQECGCPFVLDFFFCTLINALCCAQYGMSFDI
HSLIFSDVIK
>Drosophila_pseudoobscura_XP_001355880.3_uncharacterized_protein_CG31750
MPGEGHNWRTPLLRWTVLGIGWSLYLFCRGCVIGQMKYDPRQRRLIIRARGILTKRLALVIKLFVLLSDYFGLIYILLAV
FPLLGDTEDSRRKGRQIFQSLVTLVGMALAYWNIGRLLYWLSSLGHNRSIVRVVNEVIRLHGLIDRRFGPLLLADLHILI
VFVAELHMTVLHLFNCLRFQMILFLYNIVLLEVFFGAYMAYQLLLLSWLSSFSRFLQGYHRGERSRLRRLFGLYARVSNG
HQAIMELWLPVASMLFSSIVVMVVDCASIIHCILFKHSLDMRQKWHEVLNHLGGCLAPLLRMLLIGLCNDRLTRLEHLLS
LQLLGIDLGLEDHQKKDPEQERSSARQWRHLQICFELQTRAQPIRNHIMSVHQTCGGPFVLEFFFCTLVNSFSCVQYVLS
MGTQSEKFQGFFYSR
>Drosophila_persimilis_XP_002028509.1_uncharacterized_protein_CG31750
MPGEGHNWRTPLLRWTVLGIGWSLYLFCRGCVIGQMKYDPRQRRLIIRARGILTKRLALVIKLFVLLSDYFGLIYILLAV
FPLLGDTEDSRRKGRQIFQSLVTLVGMALAYWNIGRLLYWLSSLGHNRSIVRVVNEVIRLHGLIDRRFGPLLLADLHILI
VLVAELHMTVLHLFNCLRFQMILFLYNIVLLEVFFGAYMAYQLLLLSWLSSFSRFLQGYHRGERSRLRRLFGLYARVSNG
HQAIMELWLPVATMLFSSIVVMVVDCASIIHCILFKHSLDMRQKWHEVLNHLGGCLAPLLRMLLIGLCNDRLARLEHLLS
LQLLGIDLGLEDHQKNDPEQERSSARQWRHLQICFELQTRAQPIRNHIMSVHQTCGGPFVLEFFFCTLVNSFSCVQYVLS
MGTQSEKFQGFFYSR
>Drosophila_miranda_XP_017150890.2_uncharacterized_protein_CG31750
MPGEGHNWRTPLLRWTVLGIGWSLYLFCRGCVIGQMKYDPPQRRLIIRARGILTKRLALVIKLFVLLSDYFGVVYILLAV
VPLLGDTEDSRRKGREIFQSLVILVGMALAYWNIGRLLYWLSSLGHNRSIVRVVNEVIRLHGLIDRRFGPLLLADLHILI
VFVAELHLTVLHLFNCLRLQMILFLYNIVLLEVFFGAYVAYQLLLLSWLSSFSRFLQGYHRGERSRLRRLFRLYARVSNG
HQAIMELWLPVATMLFSSIVVMVVDCASIIHCILFKHNLDMRQKWDEVLSHLGGCLAPLLRMLLIGLCNDRLTRLEHLLS
LQLLGIDLGIEDHQKKDPEQEKSFARQWRHLQICFDLQTRAQPIRNHIMSVHQTCGGPFVLEFFFCTLINSFSCVQYVLS
MGTQSEKFQGFFYSH
>Drosophila_obscura_XP_022228023.2_uncharacterized_protein_CG31750
MPGEGHWGRSAKWQTRLLRWTVLGIGWTLYLFCRGCVIGQMKYDPARGQMIIRARGLLAKRIALLIKLAVLLSDYFGAFY
ILGAILPLLPEIDDHKRNGRRIFESLVTLVGMVLAYWNIGLLLYWLSSLRYNRSIVRVVNEVIRLHALIDRCFGPLLVAE
LHILVVFVAELHMTVLHLFNCLRIEMFLFLYNIVLLEVFFCAYMAYQMLLLSWLSSFSLFLHRYRLQGTSARGQRTKLLR
LFRLYARVSNGHQAIMQLWLPVASMLFSSIVIMVVDCATIVNCILFKHNLDMRQKWDEIFSHLGACLSPLLRMLLLGLCN
DSLTRLENLLSLQLLGTDLGHHQLEGDYRKDSEQEGFVRHLRNLQICFDLQTRAQPIRNHIMSVNQICGCPFFLDFFFCT
LINSFSCVQYVLSLGPQSENFQGFFSS
>Drosophila_subobscura_XP_034667748.1_uncharacterized_protein_CG31750
MPVEGHTESGSKWQTRLLRWTVLGIGWTLYLFCRGCVIGQMKYDPLQGQMIVRARRLLTKRIALILKLALLISDYFGAIY
ICMAIVPLLPDIDNHRRNARRMLESLVTLIIMVLGYWNVGRLLYWLSSLGYNRSIVRVVNEVIRLHSLIDRCFGPLCLTE
LHLLFVLLAELHMTVLHFFNCLRIQLSLFLYNIVLLEIFFSAYIAYQLLLLSWLSSFSLFLHRYRTSTRGQRSKLLRLFR
LYARVSNGHQAIMELWLPVASMLFSSILVMVVDCSVIVNCILFNHSLDMGQKWELIFRHLGGCLAPLLRMLLIGLCNDCL
ARLEHLLSLQLLGIDLGNQLEDDYQMDPRQESFARQLRNLQICFDLQTRAQPIRNHVMSVHQICGGPFFLEFLFCTLINS
FSCVQYVLSLGKQSENFQGFFYE
>Drosophila_grimshawi_XP_032592453.1_uncharacterized_protein_CG31750-like
MEMEKFLFNIIYILSRTIYWICRFCVFGYFSFNEKSGKLYICQHSVLRKIVASIVKIFLVFTDNANYVYLVMTAYMALFE
RLREKMSGYNFYVPISIFSHANLHYYKMVYILHSRKISASYVSVINEVIEIHRIMISTFDSIYFTVEINILIIFLLESIL
NVLQIWNQLSTTIIWITIYQQLLFELFYWAYFVYQLILISWHKVLLRCLKSSLHNLENGHRHQQQIILFYGLYFRIWKLH
SRVTKLWLKIAGALFGSTLALSYSICEELFNIIYTQSQPTEKWHFYLRFQIGHCLAPPMRIFLLGLCNNRIEELTILLSQ
QIILIHLLQGQKSLNQVQSVQEILSEQLLECKFNCFVLQQIRPIRNYIWYVGQTINNEFLLLYLWTSFLNAMSNLQYDLA
NAND
>Drosophila_yakuba_XP_002090483.2_uncharacterized_protein_CG31750
MHLTIWNVFRLFYWLSSLSWNRQFVELVNNVIHVTTQIDGMFGPLYLEGTSLLILYIVQLDLTLLQMVWFSQVRLHIFSL
YNLILELFFNTYVVYELLLLSWIAAFNRFLKDIQHLWLPLTSVIFSDILMLVSNWSYAISCFLLDNFADGGDCNWKYGIP
VTAGQASLLRIVFLGLCNDRLALQQCFFRLHLLVISLKNQDQLDQNFVWDVNNLQACFDLQLWAQPIRNQIMSVNQEFGC
SFVLDFFFCALLNALGCVQYRLSVNIRSYHFLDTMT
>Drosophila_virilis_XP_032294383.1_uncharacterized_protein_CG31750
MLGNISEKSAGYNFYLETSIYCNVNYQCLRMIYLLHSWPISGAYVMVINKIMELHRNMCSTFDRSNFTLEHNILIISVVE
FSLTLLQIWNQMMTSYILLVFVYHLVLFELFYWAYFLYQLILIAWHQVLLNLLSSYAGNRRPNKRDRHQLMLFYGFYFRM
CAIHGHITQHWLKIAGGLFASIAILSADISEELFDIIYKQKSPLEKWKYFVVYKIGNCLTPIVKIFLLGLCNNRIEKLTK
LLGQQIYLIELLHWKRSLDKLPSIKRKPFTSLLASKSVILDGAVGAVPIRVER
>Drosophila_mojavensis_XP_032584457.1_uncharacterized_protein_CG31750
MVDSPLEAQREDFDNYVFFSTWLMNNWMLLHLFRLAHNQKYSADCQLTINDIIKLNKTVHMCFGSWSLRTKLDILLIFHL
QYALTTLQLRKIWDQYFCETYIILLFEIYFCAYFVYQLLLLAWLGALHKNLSTYYLNPRQGHFPSSHSRRQLIQFFSVYW
RIKSVHQCVRKLWRRVPAVLFLFLLKQTQYLAYNLYNMINHRPINHLIEFECCVVPMLKIFILAICNKRIQMLNQQLREY
LLRIELLHWNWLESGLESAVAVPFAKILSQLLVLSAAAGRPDGNVQWQNGI
>Drosophila_arizonae_XP_017856849.1_PREDICTED_uncharacterized_protein_CG31750
MVDSPLEAQREDFDNYLFFTTWLMNNWMLLHLLRLAHNRKYSADCQLTINDIIKLNETVHSCFGSWSLRTKLDILLLFHL
QYALTTLQLRKIWDQYFCETYIILLFEIYFCAYFVYQLLLLAWLGALHKNLSTYYLNPQQGHFPSSHSRRQLIQFFSVYW
RIKSVHQCVRKLWGRVPGVLFLFLLKQFQYLAYNIYNINNHRPINHLIEFECCVVPVLKIFILAICNKRIQMLNQQLREY
LLRIELLHWNWLESGLESAVAIPFAKILSQLLVLSAAAGRPDGSIQW
>Drosophila_bipectinata_XP_043069726.1_uncharacterized_protein_CG31750
MIYYRDQRFSDHKLFGSVIISIAMVLYLVKTILLIAWLKSLEWNKYAVQLANEVISLTNFMESSFGRLSWECSYFIFFFW
VLFPMTVFESYNYFAVPMRLYAFSTILLQIIYNAYAVYQMLLLSWIQTLNSFLKLNLLGIDLNNIKNEYGVDINTNEKRK
NQLDHIDLHSQVQSFGKEIIIMNNACGCNFVLNFFFCVLMTALSFVQFSLSTGHRFVNL
>Drosophila_erecta_XP_001974464.2_uncharacterized_protein_CG31750
MSSVSWNRQFVQLVNNVIRVTTQIDATVAPLYLEGTSLLILYIVQLDLTLLQMVGYSQIELHIFSLYNLM
LELYFNTYVVYELLLLSWIAAFNRFLKKYAQEWNPSKKQRAHFLELFNLYSRIGIIHQNIQHLWLPLASV
IFSDILMLVTNWAFVISCFLSDNFAEGGICNWKYEIPVIAAQASLLRILFIGLCNDRLALQQCFLRLQLL
VISLKEQDQLDQSFAWDVNNLQTCFDIQLWAQPIRNQIMSSNQECGCSFVLDFFFCALLNALGCVQYRIS
VNIHPFHFLDTIT
>Drosophila_kikkawai_XP_017025365.1_uncharacterized_protein_CG31750-like
MALPVLQQCQKIRQILHLYSRISNAHQDIIVLWLPVANVLFSNVVMMMGHWASIINVVLYNHDLDTAGKW
NWVLKRHLGGALGPLLKILLIGLCNDRLAQLDRRLSLQLLLIDLRLLGDGDRSHTFAKELTILLRAQPLR
NPIMCKHQICDSPFVLEFVFCVLVNALSYVQYGMSMAITLDFQSSIRLMAIKY
>Drosophila_kikkawai_XP_017025366.1_uncharacterized_protein_CG31750-like
MALHVLQQRQKIRQILHLYSRIINGHQDIIVLWLPVANVLFSNVVMMMGHWASIINVVLYNHDLDTAGKW
NWVHQRHLGGALGPLLKILLIGLCNDRLAQLDRRLSLQLLLIDLRLLGDGDRSHTFAKELTILLRAQPLR
NPIMCKHQICDSPFVLEFVFCVLVNALSYVQYGISVGKNIDFQHKLSLLPE
>Drosophila_kikkawai_XP_017025368.1_uncharacterized_protein_CG31750-like
MPEEKYGSTRRASCGKWRSRLLRWSVLGIGWSTYIVYRSFVVGQIKYDALTGKMIIRPRNMWIKRIALVL
KISAMCVDNFGLVYLTIACFPLLFISSGDLNHPKRLFEDLVEAVIFQIAFWNIGRLYYWLRSLSWNRSLV
LSVNEVICVMSLIEETFGPLPIDGPVLLIIFVVQFDLTVLQIAEYLYGKMFVLALHTILLALFYNAYIAY
QLLLLSWMATFNRFSKGYHQKGTPTWQERQQLQHLFCLYSRVSNGHQNIMVLWLPVATMLFSNIVVLVAH
WSIVIYCVLFIDSMNAVEKWQDFLREQLGGSLTPLLRILLIGLCNDRLAKLERFLSLQLLFIDLRYSGCP
EVRKGKDLEQTCFDIQLRAQPIRNQIMSMQHVCGCPFVLEFFFCTFLNALNCVQYAVANGINIKNF
>Drosophila_takahashii_XP_017004943.1_uncharacterized_protein_CG31750
MSEEVDGCTQRNTSKRWQSRIQRWSVLAICWFSYIFYRGCVVGQIKYDPKKAKMIIQHRNIWTKRIALCI
KMFGLSLDLFLIETIFSAVRPFTARDKSLRYISQLFNKLVLAIALQLSLWNTSRLYLWLSSLSWNRSFVA
AVNDVIHVVILVDDIFGPLFLEYLPLLILYILQLHLTLLQIFSYTYVISVLNILLLELFYNVYVAYQLLL
LSCIAAFNCFLKSYLQEQTPSRRQRLKLIRLFRLYAKISNGHQDIKVLWLPVASMLFSNIVELVVHWSSI
IGCILFSHQLNLVEKWGFIFWKHLGPGLAPLLRILFVGLCNDRLQQMLNFLNLQLLIVNLNQPNELEETF
CYEIKKLQTCFDVQLRAQPIRNQIMSDHQVCGCAFVLDFFFCTILNSVSCVQYEISSGSGFRGG
>Drosophila_biarmipes_XP_016963336.1_uncharacterized_protein_CG31750_isoform_X1
MKTVRNSHKIWQTRVLRWSVLGICWTSYIIYRSCVIGQIKYDKEKGKLVIQPRNIWTKRIVLCLKIIVLY
LNYCGIPYIMIAIIPLLPREIFKAAFSSPKYFEILMGMVIIQLTMFNTIRLCYWMSSLSWNRSFVGLAND
VIHLITLMEVNVGPLYLERISLLILHFLQLGLTLVQVVGYSQMQLHLCSLYNLLLELFFNMFVVYQLLIL
SWMAAFCRFLKIYLQEPTIGQRLKVLRLFRLYARISNVHQNIQLMWLPVINMLFSDILMLVSHWSFIIKS
IILNRLEDDLNSKYWKAAFGAQASLLRILFIGLCNDQLALLQSFIRLQLLAIDLCFSKLDQLDLNFVWEA
KILQTCFDLQSRAQPIKNRIMSIYQECGCPFVLNFFFCAMINAFCCAQYDIFFSVDSVISPML
>Drosophila_hydei_XP_023170503.2_uncharacterized_protein_CG31750-like
MTARLNRKHREQQSRVYSEEILFHRTVYVLSRILYQICRSCTFGYFNYNPETNKLYICRHENLKKYFTYA
VKAMLLFMDYLNYLYVEVKFEAYIFHDCDLVSSGYSFYLEVLNYINVNWHFTKIIVLLHSWKTNESFVST
INKILEIHQNMISSFNKTCFTFDYNILLISSLEFSFTVVQLWNQIMRKKHFLVLKYRIILFEFIYWAYFL
YQLILITWHQVLLSSISSCNCRKRNCKRLIKIYKIYFRICEVHGEITQLWLGISGGLFACISLLSADISE
ELYDVIYQEKSTAEKWKFFLYLKVGNCVAPLLKVFLLGLCTNRIEYLTKFLSQQIYIIELLESGQQNAYT
KVLDCQFDCFCLQQHFCPIRNHIWHKGQSINIEFLLLFMWIAFLNAMSNLQYALTEENGINHFY
>Drosophila_hydei_XP_030080387.1_uncharacterized_protein_CG31750-like
MMMEWPFDSKREGFEAYLLTWTWWTQNWLLLRLFRLTHSRQYSKACQLTINNIIKLNKTVHLCFGRWTLR
TQLHILLLYHLQYALTTLQFRNIWDQPWCHTYIILLLEVPFCAYFVYQLLLMAWLGALLTNLSTYYLNPR
LGLFPSSQSRRQLIQFYRVYISINSVQQRVHKLWLRVSVVLFVLLLQQTQELASNLYNMIYHQPINQKIE
YECCVAPVLKIFLLAVCNKRIKMLKQQLREHLFRTEFLHWHWFASGVQSAVGIPFAKILSRKVR
>Drosophila_sechellia_XP_002038898.2_LOW_QUALITY_PROTEIN_uncharacterized_protein_CG31750
MPEKGHEIPLRNSRKKWLSRILRWSVSSICWISYIIYRGVVVGQIKLDPRKGKMVIHPRNIWTKRIALLL
KILTLLWNYSFSQYLCMAFLPILPQKSERLFDNLIEAIAVQLSLWNTARLYSWLNSLSWNRSFVDRVNDV
ILVNAHLNSILGPLSLDGISLLVLYVVHLQFTLLQTINHTYLVPMLNTLLLGLICNVYVAYQMLLLSWIA
GSFSEGKKNTVAITKFYTRYLKREQQPNRKQRKKLLRILRIYAKISSVHQXLWLPVASMLFSNIVELVRN
WSYIIEWIFFHRRKTVMQKWSFVFWRYLGSGFAPLLRMLLIGLCNDRLVQMQDFLNLQLLIIDLRHTKFK
QLNGNFVSQLKNLQICFDLQLRAQPIRNQIMSVNQECGCPFALDFFFCTVLNSISCVQYKMTNGINSD
>Drosophila_yakuba_XP_043062897.1_LOW_QUALITY_PROTEIN_uncharacterized_protein_CG31750
MDSFSGYIMPEKGHGIPLRNSRNIGLSRLLRWSVSSICWTSYIIYRGWVVGQIKFDPRSGKMIIHPRNIW
TKRVALLGKISALVHDNSFKAYLFVAFTLMFLKRQETLIETIAVQISLLNTGRLYYWLNSLSWNRSFVNR
VNDVIRVDAHRLVQMQGLLNLQLLIIDLRNQKXKQLDFSFTSELKNLQTCFDLQLRAQPIXNQIMSVNHV
CGCPFVLDFFFCTVLNSISCVQYNGKWR
>Drosophila_grimshawi_XP_043070523.1_uncharacterized_protein_CG31750_isoform_X2
MNSYVRNMENGQHLNRRDQQQIILFYGLYFRIWKLHSRVTKLWLKIAGPLFSSIFSLTLNMSEELFDIIY
KQGQPMEKWHSFLTFHIGHCLAPPMRIFLLGFCNNRIEELTILLHRQIMLINLLHGKNQKYSAEEIIFTR
LMDCEQQTRPIRNHIWHVGQTINNEFLLLYLWIGFLNAMSDLQYEFANVHEKVNEVLPFRNKIQ
>Drosophila_teissieri_XP_043644915.1_uncharacterized_protein_CG31750
MPEKGHGIPLRNSRNKWLSRLLRWSVSSICWTSYIIYRGWVVGQIKFDPREGKMIIHPRNIWTKRVALLV
KIFALVCDYSIIAYLIMAFIPMFITPEESLFDNLIDAIGVQISLWNTGRLYYWLNSLSWNRSFVNRVNDV
IRVDAHLKSILGPPTLEGISLLILYVLHLQFALLQTFNHPYIMVILNTLLLELVCNAYVAYQMLLLSWIA
AINRFLKDFQQEQQPNRKQRKKLLRLLRVYAKISNVHQDIKLLWLPVASMLFSNIVELVDNWSSIIGCLF
FHHLNVMEKWSIIFWKYLGGALAPLLRILLIGLFNDRLVQVQGFLNFQLLLIDLRHEKTKQQDMSFTSEL
KNLQTCFDLQLRAQPIRNQIMSVNQVCGRPFVLNFFFCTVLNSISCVQYIMANGHKLL
>Drosophila_teissieri_XP_043644917.1_uncharacterized_protein_CG31750-like
MIIQPRNVWTKRLALGLKIILLFLNQFGIDYIVLAVAPFIPLKNGGLLFRSPRFFDVLMSAIIMHVTIWN
VFRLFCWMSSLSWNRQFVELVNNVIHVTTRIDGIVGPLSLEGTSLLILYIVQLDLTLLQMVGYSQVGLHL
FSLYNLILELFFNTYVVYELLLLSWIAAFNRFLKVYAQEWNPSKMQRLKFLELFNLYSRIGIIHQEIQHL
WLPLASVIFSDILMLVSNWSFVISCFLFDNFAEGGDCSWKYGIPVTAAQASLLRILFLGLCNDRLALQQC
FLRLQLLVISLKVQDQLDQKFKWDVNNLQTCFNLQLWAQPIRNQIMSVNQECGCSFVLDFFFCALLNALG
CVQYRLSVNIRSFHFLDTIT
>Drosophila_takahashii_XP_017004944.2_uncharacterized_protein_CG31750-like
MPEEGHGCTHRNSANKWKARVLRWSVFVICWFSYIFYRGCVVGQMKYDPKKGKMVIIPRNIWTKRIALCL
KIFAMFLNNFLFESLLAAILPLIPLRDGSPQDINDLLYNLEGAIAVQLLLWNTARLYSWLSSLSWNRFFV
TAVNDVILVVTLVADTFEPHTLDDLPLLILYILQLVFTLLQIFSYSYVISLLNILLLELFYNVYVAYQFL
LLSCIAAFNRFLESYLQNQTPSRTQRLQLIQLYRLYAKISNGHQDIKVLWLPVASMLFSNIVELVVHWSS
IIGCILFSHHLNLVEKWGFIFWKHLGPGLAPLLRILFVGLCNDRLQQMLNFLNLQLLIVNLNQPNYNELE
EKFYYEIKKMQTCFDLQLRAQPIRNQIMSDHQVCGCAFVLDFFFCTILNSVSTVQYEIANGTTLN
