# Supplementary material for: Structural screens identify candidate human homologs of insect chemoreceptors and cryptic Drosophila gustatory receptor-like proteins
Source: eLife. 2023 Feb 20;12:e85537. doi: 10.7554/eLife.85537 (PMC9998090; doi:10.7554/eLife.85537)
Supplement: Figure 3—figure supplement 6—source data 8. [file elife-85537-fig3-figsupp6-data8.zip › Figure3S6SourceData8Figure3S6Calignment.txt]

>Drosophila_mauritiana_XP_033151184.1_uncharacterized_protein_CG31750
--------MPE-KGHEIPLRNSRKKWLSR------LLRWSVSSICWISYIIYRGVVVGQI
KFYPRKGKMIIHPRNIWTKRIALLLKILTLLCNYSFTEYLCMAFLPILP-------KKSE
SFFDNLIEAIAVQLSLWNTARLYSWLNSLSWNRSFVDRVNDVIRVNAHLNSILGPLSLD-
GISLLILYVVHLQFTLLQTINHSY-----IVPMLNTLLLGLICNVYVAYQMLLLSWIA--
---------AINHFL-KDCQEEQE----PNRKQRKKLLRLLRIYAKISNVHQDIKVLWLP
VASMLFSNIVELVRNWSYIIEWIFFHRHKTVMQKWSFVFWRYLGSGFAPLLRMLLIGLCN
DRLVQMQDFLNLQLLIIDLR-------HTKFKQLDGNFVSQLKNLQTCFDLQLRAQPIRN
QIMSVNQECGCPFALDFFFCTVLNSISCVQYKMANGINSD--------------------
------
>Drosophila_melanogaster_NP_724041.1_uncharacterized_protein_Dmel_CG31750
--------MPEKKGHEIPLRNSRKKWLSH------LLRWSVSSICWISYIIYRGVVVGQM
KFDPRNRKMIIHPRNIWTKRISLLLKILAMLWDYYFIQYLCSAILPIFS-------NKSE
RFFNNLIEAIAVQLSLWNTARLYSWLNSLSWNRSFVDRVNDVIRLNGHLKSILGPLSLD-
SISLLILYVVHLQFTVLQTINHPY-----MIPMVNTLLLGLICNVYVAYQMLLLSWIA--
---------AINNFL-KYSQPEQQ----PNRKQRKNLLRLLRIYAKISNVHQDIKVLWLP
VASMLFSNIVELVRNWSYIIEWIFFHRRKTVMQKWSFIFWKYLGGGLAPLLRMLLIGLCN
DRLVQMQDFLNLQLLIIDLR-------HTKFKQLDGNFVSQFKSLQTCFDLQLRAQPIRN
QIMSLNQECGCPFALDFFFCTVLNSISCVQYKMANEINND--------------------
------
>Drosophila_simulans_XP_002079713.3_uncharacterized_protein_CG31750
--------MPE-KGHEIPLRKSRKKWLSR------ILRWSVSLICWISYIIYRGVVVGQI
KFDARKVKMVIHPRNIWTKRIALLLKILTLLWNYSFAQYLCMAFLPILP-------NKSG
RLFDNLIDAIAVQLSLWNTARLYSWLNSLSWNRSFVDRVNDVIRVNAHLNSILGPLSLD-
GISLLILYVVHLQFTLLQTINHSY-----LVPMLNTLLLGLICNVYVAYQMLLLSWIA--
---------AINHFL-KDCQQEQQ----PNRKQRKKLLRLLRIYAKISNVHQDIKVLWLP
VASMLFSNIVELVRNWSYIIEWIFFHRHKTVMQKWSFVFWRYLGSGFAPLLMMLLIGLCN
DRLVQMQDFLNLQLLIIDLR-------HTKLKQLDGNFVSQLKNLQTCFDLQLRAQPIRN
QIMSVNQECGCPFALDFFFCTVLNSISCVQYKVANGINSD--------------------
------
>Drosophila_erecta_XP_001974461.1_uncharacterized_protein_CG31750
--------MPK-KGHGNPLRNSRNKWLSR------ILRWSVSFICWTSYIIYRGLVVGKI
KFDPRKGKMIIHPRNNWTKRVALILKICLLVHDYSFASYLLLAIVPIFV-------KSPE
RLFEIIMESIKMQITLWNTARLYSWLNSPSWNRSFVNRANDVIRINADLKSILGPLSLE-
GISLLIIYILHLQFILLKNINFPY-----IIPILYTLFLELVCNAYVAYQVLLLSWIA--
---------AIIQFL-KDYQQEQQ----PSRKQRKKLLRLMRIYAKISNVHQDIKLLWLP
VASMLFSNIVELVGSWSYLIRCIVFHNRRIMINKWGIYFWKHLGGGIAPLLRMLLIGLFN
DRLVQMQESLNLQLLIIDLK-------HPKMKELDVNFTRELQKLQTCFDLQLRAQPIRN
QIMSVNQVCGCSFAMDFFFCTVVNSISCVQYEIANGQDIL----------------YD--
------
>Drosophila_subpulchrella_XP_037708465.1_uncharacterized_protein_CG31750
--------MDT------ELVRTNKMWLSR------LLRWSVLGICWTSYIFYRGCVIGQI
KYDREKGKLIIQPRNIWTKRIALCLKIIAFSLNYFGIPYFSIAFILFLPMEISKTMFSAP
KFFEILMSSVIVQLSIINSIRLCYWMSSLPWNRSFVGLVNDVIDITNLMESTVGPLYLE-
GIFLLILHTFQFGLTMLQIVGYSQMQ--FHIFSLYNLLLELFFNIFVVYQLLLLSWIA--
---------TLNRFL-KIYLQDRK----QIKRQRLKVIKLFRLYSRISNVHTSIHVIWLP
VIGMLFSDILLLVSSSAFIIRSIIFKHWIT-NVILDRKYWMAALGAQSSFLRILFIGLGN
DQLALLQCFIRLQLLVIDLC-------YSTHDQQDQNFVWDVKTLQICFDLQLRVQPIRN
RIMSVHQECGCPFVLDFFFCILINALCCAQYGMSFKVHSLI----FSDVIS---------
------
>Drosophila_guanche_XP_034128550.1_uncharacterized_protein_CG31750
--------MPV-EGH----TESGSKWQTR------LLRWTVLGIGWTLYLFCRGCVIGQM
KYDPLQGQMIIRARGLLTKRIALILKLAVLISDYFGAIYICMAIVPLLP-DIDNHKRNHR
RIFESLVTIIIMVLAYWNVGRLLYWLSSLGYNRSIVRVVNEVIRLHSLIDRCFGPLCLT-
QLHLLFVLLAELHMTVLHFFNCLRIQ--MCLFLYNIVLLEIFFSAYIAYQLLLLSWLS--
---------SFSLFL-HRFR---T----PSRGQRSKLLRLFRLYARVSNGHQAIMELWLP
VASMLFSSIVGMVVDCSVIVNCILFNHSLDMGQKWELIF-RHLGSCLAPLLRMLLIGMCN
DCLTRLEHLLSLQLLGIDLG-NKLEADYQMDPRQE-SFARQLRNLQTCFDLQTRAQPIRN
HVMSVHQICGGPFFLEFFFCTLINSFSCVQYVLSLGKKSEN----FQATAETVGTGVDYE
ESSLWA
>Drosophila_takahashii_XP_044249559.1_uncharacterized_protein_CG31750-like
--------MAT-----SAERTLNKKWQSR------LLRWSVLGLCWSSYILYRGCVIGQI
KYDKEKGKLIIQRRNIWTKRIVLCLKLSVLYFSF----------------ESNEGIFSSP
KYFDTLMTGVIMQIAICNIIRLWNWMSSLSYNRSLVGLINEVIEVNTLMKETLGRPSLE-
GISLLILYIVQWDFTVLQITGLSQLS--LYVFPLYIILLELCFNIYVVYQLLLLSWIA--
---------AFNRFL-KIYLQERK----PTKRQHLKVLRLLRLYSRIANINQEIQLLWLP
VIGMLFTDILLLVINWAFIIKNIMEYHLFA-DDKFYRKCLRAAVGGQASFLRILFIGLCN
DRLCILQTLLRVQLLIVDLR-------FSLHLQRHQNFVRDVQTLQSCFDVQFRVQPIRN
RIMNANLECGGSFVLDFFFCTLLNALCFAQYEITVDADTLI----YAE---DR-------
------
>Drosophila_suzukii_XP_016933963.1_uncharacterized_protein_CG31750
------------------------MWQSR------LLRWSVLGICWTSYIFYRGCVIGQI
KFDTEKKKLIIQPRNIWTKRIALCLKIIAFSLNYFGIPYFSIAFVLFLPKELSKTMFSAP
KFFEILLSSVIMQLSIINTIRLCYWMSSPPWNRSFVGLVNDVIDITKLMEDTVGPLYLE-
GISLLILHTFQIGLTILQIVGYTRMQ--FHIFSLYNLLLELFFNLFVVYQLLLLSWIA--
---------AFSRFL-KIYLQERK----LTKRKGLQVLQLFRLYSRISNVHRSIQLIWLP
VIGMLFSDILLLVSSWAFIIKSIIFNRWIT-NESLDRKYWIAALGAQASFFRILLIGLGN
DRLALLQCFLRLQLLVIDLS-------YLTHDQQDQNFDWDVKTLQCCFDLQLRVQPIRN
RIISVYQECGCPFVLDFFFCTLINALCCAQYGMSFDIHSLI----FSDVIK---------
------
>Drosophila_pseudoobscura_XP_001355880.3_uncharacterized_protein_CG31750
--------MPG-EGH---------NWRTP------LLRWTVLGIGWSLYLFCRGCVIGQM
KYDPRQRRLIIRARGILTKRLALVIKLFVLLSDYFGLIYILLAVFPLLG-DTEDSRRKGR
QIFQSLVTLVGMALAYWNIGRLLYWLSSLGHNRSIVRVVNEVIRLHGLIDRRFGPLLLA-
DLHILIVFVAELHMTVLHLFNCLRFQ--MILFLYNIVLLEVFFGAYMAYQLLLLSWLS--
---------SFSRFL-QGYH----------RGERSRLRRLFGLYARVSNGHQAIMELWLP
VASMLFSSIVVMVVDCASIIHCILFKHSLDMRQKWHEVL-NHLGGCLAPLLRMLLIGLCN
DRLTRLEHLLSLQLLGIDLG---LEDHQKKDPEQERSSARQWRHLQICFELQTRAQPIRN
HIMSVHQTCGGPFVLEFFFCTLVNSFSCVQYVLSMGTQSEK----FQGFFYSR-------
------
>Drosophila_persimilis_XP_002028509.1_uncharacterized_protein_CG31750
--------MPG-EGH---------NWRTP------LLRWTVLGIGWSLYLFCRGCVIGQM
KYDPRQRRLIIRARGILTKRLALVIKLFVLLSDYFGLIYILLAVFPLLG-DTEDSRRKGR
QIFQSLVTLVGMALAYWNIGRLLYWLSSLGHNRSIVRVVNEVIRLHGLIDRRFGPLLLA-
DLHILIVLVAELHMTVLHLFNCLRFQ--MILFLYNIVLLEVFFGAYMAYQLLLLSWLS--
---------SFSRFL-QGYH----------RGERSRLRRLFGLYARVSNGHQAIMELWLP
VATMLFSSIVVMVVDCASIIHCILFKHSLDMRQKWHEVL-NHLGGCLAPLLRMLLIGLCN
DRLARLEHLLSLQLLGIDLG---LEDHQKNDPEQERSSARQWRHLQICFELQTRAQPIRN
HIMSVHQTCGGPFVLEFFFCTLVNSFSCVQYVLSMGTQSEK----FQGFFYSR-------
------
>Drosophila_miranda_XP_017150890.2_uncharacterized_protein_CG31750
--------MPG-EGH---------NWRTP------LLRWTVLGIGWSLYLFCRGCVIGQM
KYDPPQRRLIIRARGILTKRLALVIKLFVLLSDYFGVVYILLAVVPLLG-DTEDSRRKGR
EIFQSLVILVGMALAYWNIGRLLYWLSSLGHNRSIVRVVNEVIRLHGLIDRRFGPLLLA-
DLHILIVFVAELHLTVLHLFNCLRLQ--MILFLYNIVLLEVFFGAYVAYQLLLLSWLS--
---------SFSRFL-QGYH----------RGERSRLRRLFRLYARVSNGHQAIMELWLP
VATMLFSSIVVMVVDCASIIHCILFKHNLDMRQKWDEVL-SHLGGCLAPLLRMLLIGLCN
DRLTRLEHLLSLQLLGIDLG---IEDHQKKDPEQEKSFARQWRHLQICFDLQTRAQPIRN
HIMSVHQTCGGPFVLEFFFCTLINSFSCVQYVLSMGTQSEK----FQGFFYSH-------
------
>Drosophila_obscura_XP_022228023.2_uncharacterized_protein_CG31750
--------MPG-EGH----WGRSAKWQTR------LLRWTVLGIGWTLYLFCRGCVIGQM
KYDPARGQMIIRARGLLAKRIALLIKLAVLLSDYFGAFYILGAILPLLP-EIDDHKRNGR
RIFESLVTLVGMVLAYWNIGLLLYWLSSLRYNRSIVRVVNEVIRLHALIDRCFGPLLVA-
ELHILVVFVAELHMTVLHLFNCLRIE--MFLFLYNIVLLEVFFCAYMAYQMLLLSWLS--
---------SFSLFL-HRYRLQGT----SARGQRTKLLRLFRLYARVSNGHQAIMQLWLP
VASMLFSSIVIMVVDCATIVNCILFKHNLDMRQKWDEIF-SHLGACLSPLLRMLLLGLCN
DSLTRLENLLSLQLLGTDLGHHQLEGDYRKDSEQE-GFVRHLRNLQICFDLQTRAQPIRN
HIMSVNQICGCPFFLDFFFCTLINSFSCVQYVLSLGPQSEN----FQGFFSS--------
------
>Drosophila_subobscura_XP_034667748.1_uncharacterized_protein_CG31750
--------MPV-EGH----TESGSKWQTR------LLRWTVLGIGWTLYLFCRGCVIGQM
KYDPLQGQMIVRARRLLTKRIALILKLALLISDYFGAIYICMAIVPLLP-DIDNHRRNAR
RMLESLVTLIIMVLGYWNVGRLLYWLSSLGYNRSIVRVVNEVIRLHSLIDRCFGPLCLT-
ELHLLFVLLAELHMTVLHFFNCLRIQ--LSLFLYNIVLLEIFFSAYIAYQLLLLSWLS--
---------SFSLFL-HRYR---T----STRGQRSKLLRLFRLYARVSNGHQAIMELWLP
VASMLFSSILVMVVDCSVIVNCILFNHSLDMGQKWELIF-RHLGGCLAPLLRMLLIGLCN
DCLARLEHLLSLQLLGIDLG-NQLEDDYQMDPRQE-SFARQLRNLQICFDLQTRAQPIRN
HVMSVHQICGGPFFLEFLFCTLINSFSCVQYVLSLGKQSEN----FQGFFYE--------
------
>Drosophila_grimshawi_XP_032592453.1_uncharacterized_protein_CG31750-like
--------MEM---------------------EKFLFN-IIYILSRTIYWICRFCVFGYF
SFNEKSGKLYICQHSVLRKIVASIVKIFLVFTDNANYVYLVMTAYMALF----ERLREKM
SGYNFYVPISIFSHANLHYYKMVYILHSRKISASYVSVINEVIEIHRIMISTFDSIYFTV
EINILIIFLLESILNVLQIWNQLSTT-IIWITIYQQLLFELFYWAYFVYQLILISWHK--
---------VLLRCL-KSSLHNLE----NGHRHQQQIILFYGLYFRIWKLHSRVTKLWLK
IAGALFGSTLALSYSICEELFNIIYTQSQP-TEKWHFYLRFQIGHCLAPPMRIFLLGLCN
NRIEELTILLSQQIILIHLL-QGQKSLNQVQSVQEILSEQLLECKFNCFVLQ-QIRPIRN
YIWYVGQTINNEFLLLYLWTSFLNAMSNLQYDLANAND----------------------
------
>Drosophila_yakuba_XP_002090483.2_uncharacterized_protein_CG31750
------------------------------------------------------------
------------------------------------------------------------
-----------MHLTIWNVFRLFYWLSSLSWNRQFVELVNNVIHVTTQIDGMFGPLYLE-
GTSLLILYIVQLDLTLLQMVWFSQVR--LHIFSLYNLILELFFNTYVVYELLLLSWIA--
---------AFNRFL-K-----------------------------------DIQHLWLP
LTSVIFSDILMLVSNWSYAISCFLLDNFAD-GGDCNWKYGIPVTAGQASLLRIVFLGLCN
DRLALQQCFFRLHLLVISLK---------NQDQLDQNFVWDVNNLQACFDLQLWAQPIRN
QIMSVNQEFGCSFVLDFFFCALLNALGCVQYRLSVNIRSYH----FLDTMT---------
------
>Drosophila_virilis_XP_032294383.1_uncharacterized_protein_CG31750
--------ML--------------------------------------------------
-----------------------------------------------------GNISEKS
AGYNFYLETSIYCNVNYQCLRMIYLLHSWPISGAYVMVINKIMELHRNMCSTFDRSNFTL
EHNILIISVVEFSLTLLQIWNQMMTSYILLVFVYHLVLFELFYWAYFLYQLILIAWHQ--
---------VLLNLL-SSYAGNRR----PNKRDRHQLMLFYGFYFRMCAIHGHITQHWLK
IAGGLFASIAILSADISEELFDIIYKQKSP-LEKWKYFVVYKIGNCLTPIVKIFLLGLCN
NRIEKLTKLLGQQIYLIELL-HWKRSLDKLPSIKRKPFTSLLASKSVILDGAVGAVPIR-
------------------------------------------------------------
---VER
>Drosophila_mojavensis_XP_032584457.1_uncharacterized_protein_CG31750
--------MVD-------------------------------------------------
-----------------------------------------------------SPLEAQR
EDFDNYVFFSTWLMNNWMLLHLFRLAHNQKYSADCQLTINDIIKLNKTVHMCFGSWSLRT
KLDILLIFHLQYALTTLQLRKIWDQY---FCETYIILLFEIYFCAYFVYQLLLLAWLG--
---------ALHKNL-STYYLNPRQGHFPSSHSRRQLIQFFSVYWRIKSVHQCVRKLWRR
VPAVLFLFLLKQTQYLAYNLYNMINHRPINHLIEFE--------CCVVPMLKIFILAICN
KRIQMLNQQLREYLLRIELL-HWNWLESGLESAVAVPFAKILSQLLV-------------
----LSAAAGRP-------------DGNVQWQ----------------------------
-NGI--
>Drosophila_arizonae_XP_017856849.1_PREDICTED_uncharacterized_protein_CG31750
--------MVD-------------------------------------------------
-----------------------------------------------------SPLEAQR
EDFDNYLFFTTWLMNNWMLLHLLRLAHNRKYSADCQLTINDIIKLNETVHSCFGSWSLRT
KLDILLLFHLQYALTTLQLRKIWDQY---FCETYIILLFEIYFCAYFVYQLLLLAWLG--
---------ALHKNL-STYYLNPQQGHFPSSHSRRQLIQFFSVYWRIKSVHQCVRKLWGR
VPGVLFLFLLKQFQYLAYNIYNINNHRPINHLIEFE--------CCVVPVLKIFILAICN
KRIQMLNQQLREYLLRIELL-HWNWLESGLESAVAIPFAKILSQLLV-------------
----LSAAAGRP-------------DGSIQW-----------------------------
------
>Drosophila_bipectinata_XP_043069726.1_uncharacterized_protein_CG31750
--------MIY----------------------------------------YR-------
-----------------------------------------------------DQRFSDH
KLFGSVIISIAMVLYLVKTILLIAWLKSLEWNKYAVQLANEVISLTNFMESSFGRLSWE-
CSYFIFFFWVLFPMTVFESYNYFAVP--MRLYAFSTILLQIIYNAYAVYQMLLLSWIQ--
---------TLNSFL---------------------------------------------
------------------------------------------------------------
----------KLNLLGIDLN------NIKNEYGVDINTNEKRKNQLDHIDLHSQVQSFGK
EIIIMNNACGCNFVLNFFFCVLMTALSFVQFSLSTGHRFVN----L--------------
------
>Drosophila_erecta_XP_001974464.2_uncharacterized_protein_CG31750
------------------------------------------------------------
------------------------------------------------------------
-------------------------MSSVSWNRQFVQLVNNVIRVTTQIDATVAPLYLE-
GTSLLILYIVQLDLTLLQMVGYSQIE--LHIFSLYNLMLELYFNTYVVYELLLLSWIA--
---------AFNRFL-KKYAQEWN----PSKKQRAHFLELFNLYSRIGIIHQNIQHLWLP
LASVIFSDILMLVTNWAFVISCFLSDNFAE-GGICNWKYEIPVIAAQASLLRILFIGLCN
DRLALQQCFLRLQLLVISLK---------EQDQLDQSFAWDVNNLQTCFDIQLWAQPIRN
QIMSSNQECGCSFVLDFFFCALLNALGCVQYRISVNIHPFH----FLDTIT---------
------
>Drosophila_kikkawai_XP_017025365.1_uncharacterized_protein_CG31750-like
--------MAL-------------------------------------------------
------------------------------------------------------------
------------------------------------------------------------
------------------------------------------------------------
----------------------------PVLQQCQKIRQILHLYSRISNAHQDIIVLWLP
VANVLFSNVVMMMGHWASIINVVLYNHDLDTAGKWNWVLKRHLGGALGPLLKILLIGLCN
DRLAQLDRRLSLQLLLIDLR-------LLGDGDRSHTFAKELTIL-------LRAQPLRN
PIMCKHQICDSPFVLEFVFCVLVNALSYVQYGMSMAITLD-----FQSSIRLMAIKY---
------
>Drosophila_kikkawai_XP_017025366.1_uncharacterized_protein_CG31750-like
--------MAL-------------------------------------------------
------------------------------------------------------------
------------------------------------------------------------
------------------------------------------------------------
----------------------------HVLQQRQKIRQILHLYSRIINGHQDIIVLWLP
VANVLFSNVVMMMGHWASIINVVLYNHDLDTAGKWNWVHQRHLGGALGPLLKILLIGLCN
DRLAQLDRRLSLQLLLIDLR-------LLGDGDRSHTFAKELTIL-------LRAQPLRN
PIMCKHQICDSPFVLEFVFCVLVNALSYVQYGISVGKNID-----FQHKLSLLPE-----
------
>Drosophila_kikkawai_XP_017025368.1_uncharacterized_protein_CG31750-like
--------MPE-EKYGSTRRASCGKWRSR------LLRWSVLGIGWSTYIVYRSFVVGQI
KYDALTGKMIIRPRNMWIKRIALVLKISAMCVDNFGLVYLTIACFPLLF-ISSGDLNHPK
RLFEDLVEAVIFQIAFWNIGRLYYWLRSLSWNRSLVLSVNEVICVMSLIEETFGPLPID-
GPVLLIIFVVQFDLTVLQIAEYLYGK--MFVLALHTILLALFYNAYIAYQLLLLSWMA--
---------TFNRFS-KGYHQKGT----PTWQERQQLQHLFCLYSRVSNGHQNIMVLWLP
VATMLFSNIVVLVAHWSIVIYCVLFIDSMNAVEKWQDFLREQLGGSLTPLLRILLIGLCN
DRLAKLERFLSLQLLFIDLR-------YSGCPEVRKGKDLE----QTCFDIQLRAQPIRN
QIMSMQHVCGCPFVLEFFFCTFLNALNCVQYAVANGINIKN----F--------------
------
>Drosophila_takahashii_XP_017004943.1_uncharacterized_protein_CG31750
--------MSE-EVDGCTQRNTSKRWQSR------IQRWSVLAICWFSYIFYRGCVVGQI
KYDPKKAKMIIQHRNIWTKRIALCIKMFGLSLDLFLIETIFSAVRPFTA--RDKSLRYIS
QLFNKLVLAIALQLSLWNTSRLYLWLSSLSWNRSFVAAVNDVIHVVILVDDIFGPLFLE-
YLPLLILYILQLHLTLLQIFSYTY-----VISVLNILLLELFYNVYVAYQLLLLSCIA--
---------AFNCFL-KSYLQEQT----PSRRQRLKLIRLFRLYAKISNGHQDIKVLWLP
VASMLFSNIVELVVHWSSIIGCILFSHQLNLVEKWGFIFWKHLGPGLAPLLRILFVGLCN
DRLQQMLNFLNLQLLIVNLN-------QP--NELEETFCYEIKKLQTCFDVQLRAQPIRN
QIMSDHQVCGCAFVLDFFFCTILNSVSCVQYEISSGSGFRG----G--------------
------
>Drosophila_biarmipes_XP_016963336.1_uncharacterized_protein_CG31750_isoform_X1
--------MKT-------VRNSHKIWQTR------VLRWSVLGICWTSYIIYRSCVIGQI
KYDKEKGKLVIQPRNIWTKRIVLCLKIIVLYLNYCGIPYIMIAIIPLLPREIFKAAFSSP
KYFEILMGMVIIQLTMFNTIRLCYWMSSLSWNRSFVGLANDVIHLITLMEVNVGPLYLE-
RISLLILHFLQLGLTLVQVVGYSQMQ--LHLCSLYNLLLELFFNMFVVYQLLILSWMA--
---------AFCRFL-KIYLQE------PTIGQRLKVLRLFRLYARISNVHQNIQLMWLP
VINMLFSDILMLVSHWSFIIKSIILNRLED---DLNSKYWKAAFGAQASLLRILFIGLCN
DQLALLQSFIRLQLLAIDLC-------FSKLDQLDLNFVWEAKILQTCFDLQSRAQPIKN
RIMSIYQECGCPFVLNFFFCAMINAFCCAQYDIFFSVDSVISPML---------------
------
>Drosophila_hydei_XP_023170503.2_uncharacterized_protein_CG31750-like
--------MTA------RLNRKHREQQSRVYSEEILFHRTVYVLSRILYQICRSCTFGYF
NYNPETNKLYICRHENLKKYFTYAVKAMLLFMDYLNYLYVEVKFEAYIF----HDCDLVS
SGYSFYLEVLNYINVNWHFTKIIVLLHSWKTNESFVSTINKILEIHQNMISSFNKTCFTF
DYNILLISSLEFSFTVVQLWNQIMRKKHFLVLKYRIILFEFIYWAYFLYQLILITWHQ--
---------VLLSSI-SSCN--------CRKRNCKRLIKIYKIYFRICEVHGEITQLWLG
ISGGLFACISLLSADISEELYDVIYQEKST-AEKWKFFLYLKVGNCVAPLLKVFLLGLCT
NRIEYLTKFLSQQIYIIELL----------ESGQQNAYTKVLDCQFDCFCLQQHFCPIRN
HIWHKGQSINIEFLLLFMWIAFLNAMSNLQYALTEENGINH----F----------Y---
------
>Drosophila_hydei_XP_030080387.1_uncharacterized_protein_CG31750-like
M-------MME-------------------------------------------------
-----------------------------------------------------WPFDSKR
EGFEAYLLTWTWWTQNWLLLRLFRLTHSRQYSKACQLTINNIIKLNKTVHLCFGRWTLRT
QLHILLLYHLQYALTTLQFRNIWDQP---WCHTYIILLLEVPFCAYFVYQLLLMAWLG--
---------ALLTNL-STYYLNPRLGLFPSSQSRRQLIQFYRVYISINSVQQRVHKLWLR
VSVVLFVLLLQQTQELASNLYNMIYHQPINQKIEYE--------CCVAPVLKIFLLAVCN
KRIKMLKQQLREHLFRTEFL-HWHWFASGVQSAVGIPFAKILSRKVR-------------
------------------------------------------------------------
------
>Drosophila_sechellia_XP_002038898.2_LOW_QUALITY_PROTEIN_uncharacterized_protein_CG31750
--------MPE-KGHEIPLRNSRKKWLSR------ILRWSVSSICWISYIIYRGVVVGQI
KLDPRKGKMVIHPRNIWTKRIALLLKILTLLWNYSFSQYLCMAFLPILP-------QKSE
RLFDNLIEAIAVQLSLWNTARLYSWLNSLSWNRSFVDRVNDVILVNAHLNSILGPLSLD-
GISLLVLYVVHLQFTLLQTINHTY-----LVPMLNTLLLGLICNVYVAYQMLLLSWIAGS
FSEGKKNTVAITKFYTRYLKREQQ----PNRKQRKKLLRILRIYAKISSVHQ---XLWLP
VASMLFSNIVELVRNWSYIIEWIFFHRRKTVMQKWSFVFWRYLGSGFAPLLRMLLIGLCN
DRLVQMQDFLNLQLLIIDLR-------HTKFKQLNGNFVSQLKNLQICFDLQLRAQPIRN
QIMSVNQECGCPFALDFFFCTVLNSISCVQYKMTNGINSD--------------------
------
>Drosophila_yakuba_XP_043062897.1_LOW_QUALITY_PROTEIN_uncharacterized_protein_CG31750
MDSFSGYIMPE-KGHGIPLRNSRNIGLSR------LLRWSVSSICWTSYIIYRGWVVGQI
KFDPRSGKMIIHPRNIWTKRVALLGKISALVHDNSFKAYLFVAFTLMFL-------KRQE
T----LIETIAVQISLLNTGRLYYWLNSLSWNRSFVNRVNDVIRVDAH------------
------------------------------------------------------------
------------------------------------------------------------
------------------------------------------------------------
-RLVQMQGLLNLQLLIIDLR-------NQKXKQLDFSFTSELKNLQTCFDLQLRAQPIXN
QIMSVNHVCGCPFVLDFFFCTVLNSISCVQYNGKWR------------------------
------
>Drosophila_grimshawi_XP_043070523.1_uncharacterized_protein_CG31750_isoform_X2
--------M---------------------------------------------------
------------------------------------------------------------
------------------------------------------------------------
------------------------------------------------------------
----------------NSYVRNMENGQHLNRRDQQQIILFYGLYFRIWKLHSRVTKLWLK
IAGPLFSSIFSLTLNMSEELFDIIYKQGQP-MEKWHSFLTFHIGHCLAPPMRIFLLGFCN
NRIEELTILLHRQIMLINLL-HGK---NQKYSAEEIIFTRLMDC-------EQQTRPIRN
HIWHVGQTINNEFLLLYLWIGFLNAMSDLQYEFANVHEKVNEVLPFRNKIQ---------
------
>Drosophila_teissieri_XP_043644915.1_uncharacterized_protein_CG31750
--------MPE-KGHGIPLRNSRNKWLSR------LLRWSVSSICWTSYIIYRGWVVGQI
KFDPREGKMIIHPRNIWTKRVALLVKIFALVCDYSIIAYLIMAFIPMFI-------TPEE
SLFDNLIDAIGVQISLWNTGRLYYWLNSLSWNRSFVNRVNDVIRVDAHLKSILGPPTLE-
GISLLILYVLHLQFALLQTFNHPY-----IMVILNTLLLELVCNAYVAYQMLLLSWIA--
---------AINRFL-KDFQQEQQ----PNRKQRKKLLRLLRVYAKISNVHQDIKLLWLP
VASMLFSNIVELVDNWSSIIGCLFFHH-LNVMEKWSIIFWKYLGGALAPLLRILLIGLFN
DRLVQVQGFLNFQLLLIDLR-------HEKTKQQDMSFTSELKNLQTCFDLQLRAQPIRN
QIMSVNQVCGRPFVLNFFFCTVLNSISCVQYIMANGHKLL--------------------
------
>Drosophila_teissieri_XP_043644917.1_uncharacterized_protein_CG31750-like
------------------------------------------------------------
--------MIIQPRNVWTKRLALGLKIILLFLNQFGIDYIVLAVAPFIPLKNGGLLFRSP
RFFDVLMSAIIMHVTIWNVFRLFCWMSSLSWNRQFVELVNNVIHVTTRIDGIVGPLSLE-
GTSLLILYIVQLDLTLLQMVGYSQVG--LHLFSLYNLILELFFNTYVVYELLLLSWIA--
---------AFNRFL-KVYAQEWN----PSKMQRLKFLELFNLYSRIGIIHQEIQHLWLP
LASVIFSDILMLVSNWSFVISCFLFDNFAE-GGDCSWKYGIPVTAAQASLLRILFLGLCN
DRLALQQCFLRLQLLVISLK---------VQDQLDQKFKWDVNNLQTCFNLQLWAQPIRN
QIMSVNQECGCSFVLDFFFCALLNALGCVQYRLSVNIRSFH----FLDTIT---------
------
>Drosophila_takahashii_XP_017004944.2_uncharacterized_protein_CG31750-like
--------MPE-EGHGCTHRNSANKWKAR------VLRWSVFVICWFSYIFYRGCVVGQM
KYDPKKGKMVIIPRNIWTKRIALCLKIFAMFLNNFLFESLLAAILPLIP-LRDGSPQDIN
DLLYNLEGAIAVQLLLWNTARLYSWLSSLSWNRFFVTAVNDVILVVTLVADTFEPHTLD-
DLPLLILYILQLVFTLLQIFSYSY-----VISLLNILLLELFYNVYVAYQFLLLSCIA--
---------AFNRFL-ESYLQNQT----PSRTQRLQLIQLYRLYAKISNGHQDIKVLWLP
VASMLFSNIVELVVHWSSIIGCILFSHHLNLVEKWGFIFWKHLGPGLAPLLRILFVGLCN
DRLQQMLNFLNLQLLIVNLN-------QPNYNELEEKFYYEIKKMQTCFDLQLRAQPIRN
QIMSDHQVCGCAFVLDFFFCTILNSVSTVQYEIANGTTLN--------------------
------
