# Supplementary material for: Structural screens identify candidate human homologs of insect chemoreceptors and cryptic Drosophila gustatory receptor-like proteins
Source: eLife. 2023 Feb 20;12:e85537. doi: 10.7554/eLife.85537 (PMC9998090; doi:10.7554/eLife.85537)
Supplement: Figure 3—figure supplement 6—source data 9. [file elife-85537-fig3-figsupp6-data9.zip › Figure3S6SourceData9Figure3S6Ctreeml.txt]

(Drosophila_mauritiana_XP_033151184.1_uncharacterized_protein_CG31750:0.0176183821,(Drosophila_melanogaster_NP_724041.1_uncharacterized_protein_Dmel_CG31750:0.0838813775,((Drosophila_erecta_XP_001974461.1_uncharacterized_protein_CG31750:0.2326285885,(Drosophila_yakuba_XP_043062897.1_LOW_QUALITY_PROTEIN_uncharacterized_protein_CG31750:0.1279402062,Drosophila_teissieri_XP_043644915.1_uncharacterized_protein_CG31750:0.0823419217)98:0.0574739470)60:0.0480763662,((((((Drosophila_subpulchrella_XP_037708465.1_uncharacterized_protein_CG31750:0.0830173885,Drosophila_suzukii_XP_016933963.1_uncharacterized_protein_CG31750:0.0824216272)100:0.1169630332,Drosophila_biarmipes_XP_016963336.1_uncharacterized_protein_CG31750_isoform_X1:0.2396377051)92:0.0556383435,Drosophila_takahashii_XP_044249559.1_uncharacterized_protein_CG31750-like:0.3892138426)99:0.1035371542,((Drosophila_yakuba_XP_002090483.2_uncharacterized_protein_CG31750:0.0853887417,Drosophila_teissieri_XP_043644917.1_uncharacterized_protein_CG31750-like:0.0475403671)97:0.0263431767,Drosophila_erecta_XP_001974464.2_uncharacterized_protein_CG31750:0.0942913318)100:0.2999705650)99:0.3292001081,(((((((Drosophila_guanche_XP_034128550.1_uncharacterized_protein_CG31750:0.0481873090,Drosophila_subobscura_XP_034667748.1_uncharacterized_protein_CG31750:0.0335550839)100:0.1151510022,Drosophila_obscura_XP_022228023.2_uncharacterized_protein_CG31750:0.1125246274)79:0.0493659485,((Drosophila_pseudoobscura_XP_001355880.3_uncharacterized_protein_CG31750:0.0020360235,Drosophila_persimilis_XP_002028509.1_uncharacterized_protein_CG31750:0.0082165695)98:0.0331232807,Drosophila_miranda_XP_017150890.2_uncharacterized_protein_CG31750:0.0177350279)100:0.1113530827)94:0.2042178381,(((Drosophila_grimshawi_XP_032592453.1_uncharacterized_protein_CG31750-like:0.2544180357,Drosophila_grimshawi_XP_043070523.1_uncharacterized_protein_CG31750_isoform_X2:0.1747916447)99:0.2865488441,(Drosophila_virilis_XP_032294383.1_uncharacterized_protein_CG31750:0.3217310091,Drosophila_hydei_XP_023170503.2_uncharacterized_protein_CG31750-like:0.5841339687)98:0.1687377765)100:0.6339005251,((Drosophila_mojavensis_XP_032584457.1_uncharacterized_protein_CG31750:0.0133148827,Drosophila_arizonae_XP_017856849.1_PREDICTED_uncharacterized_protein_CG31750:0.0567707900)100:0.2716062954,Drosophila_hydei_XP_030080387.1_uncharacterized_protein_CG31750-like:0.1849379821)100:1.0078511740)100:1.2358671900)93:0.2090887556,Drosophila_bipectinata_XP_043069726.1_uncharacterized_protein_CG31750:1.3877525610)49:0.0772241251,(Drosophila_kikkawai_XP_017025365.1_uncharacterized_protein_CG31750-like:0.0489743653,Drosophila_kikkawai_XP_017025366.1_uncharacterized_protein_CG31750-like:0.0711209331)100:0.5622157900)33:0.0383205055,Drosophila_kikkawai_XP_017025368.1_uncharacterized_protein_CG31750-like:0.4408413874)66:0.1397084678)97:0.1222218604,(Drosophila_takahashii_XP_017004943.1_uncharacterized_protein_CG31750:0.1388723355,Drosophila_takahashii_XP_017004944.2_uncharacterized_protein_CG31750-like:0.1499547501)100:0.1952657854)100:0.2697440234)100:0.0960523013)88:0.0278936070,(Drosophila_simulans_XP_002079713.3_uncharacterized_protein_CG31750:0.0286834916,Drosophila_sechellia_XP_002038898.2_LOW_QUALITY_PROTEIN_uncharacterized_protein_CG31750:0.0552967615)87:0.0100634293);
