# Supplementary material for: Structural screens identify candidate human homologs of insect chemoreceptors and cryptic Drosophila gustatory receptor-like proteins
Source: eLife. 2023 Feb 20;12:e85537. doi: 10.7554/eLife.85537 (PMC9998090; doi:10.7554/eLife.85537)
Supplement: Figure 3—figure supplement 6—source data 10. [file elife-85537-fig3-figsupp6-data10.zip › Figure3S6SourceData10Figure3S6Cspeciesawareml.txt]

((((Drosophila_subobscura_XP_034667748.1_uncharacterized_protein_CG31750:0.0335550839[&&NHX:S=Drosophila_subobscura:Nset=<Drosophila_subobscura>:H=N],Drosophila_guanche_XP_034128550.1_uncharacterized_protein_CG31750:0.048187309[&&NHX:S=Drosophila_guanche:Nset=<Drosophila_guanche>:H=N])n20:0.1151510022[&&NHX:S=n409:Nset=<n407@Drosophila_subobscura>:H=N:D=N:B=100.0],(((Drosophila_takahashii_XP_017004944.2_uncharacterized_protein_CG31750-like:0.1499547501[&&NHX:S=Drosophila_takahashii:Nset=<Drosophila_takahashii>:H=N],Drosophila_takahashii_XP_017004943.1_uncharacterized_protein_CG31750:0.1388723355[&&NHX:S=Drosophila_takahashii:Nset=<Drosophila_takahashii>:H=N])n54:0.1952657854[&&NHX:S=Drosophila_takahashii:Nset=<Drosophila_takahashii>:H=N:D=Y:B=100.0],(((Drosophila_teissieri_XP_043644915.1_uncharacterized_protein_CG31750:0.0823419217[&&NHX:S=Drosophila_teissieri:Nset=<Drosophila_teissieri>:H=N],Drosophila_yakuba_XP_043062897.1_LOW_QUALITY_PROTEIN_uncharacterized_protein_CG31750:0.1279402062[&&NHX:S=Drosophila_yakuba:Nset=<Drosophila_yakuba>:H=N])n2:0.057473947[&&NHX:S=n419:Nset=<Drosophila_teissieri@Drosophila_yakuba>:H=N:D=N:B=98.0],Drosophila_erecta_XP_001974461.1_uncharacterized_protein_CG31750:0.2326285885[&&NHX:S=Drosophila_erecta:Nset=<Drosophila_erecta>:H=N])r6288[&&NHX:S=n421:Nset=<n419@Drosophila_erecta>:H=N:D=N],(((Drosophila_simulans_XP_002079713.3_uncharacterized_protein_CG31750:0.0286834916[&&NHX:S=Drosophila_simulans:Nset=<Drosophila_simulans>:H=N],Drosophila_sechellia_XP_002038898.2_LOW_QUALITY_PROTEIN_uncharacterized_protein_CG31750:0.0552967615[&&NHX:S=Drosophila_sechellia:Nset=<Drosophila_sechellia>:H=N])r6291[&&NHX:S=n424:Nset=<Drosophila_sechellia@Drosophila_simulans>:H=N:D=N],Drosophila_mauritiana_XP_033151184.1_uncharacterized_protein_CG31750:0.0176183821[&&NHX:S=Drosophila_mauritiana:Nset=<Drosophila_mauritiana>:H=N])r6290[&&NHX:S=n426:Nset=<Drosophila_mauritiana@n424>:H=N:D=N],Drosophila_melanogaster_NP_724041.1_uncharacterized_protein_Dmel_CG31750:0.0838813775[&&NHX:S=Drosophila_melanogaster:Nset=<Drosophila_melanogaster>:H=N])n58:0.0960523013[&&NHX:S=n428:Nset=<n426@Drosophila_melanogaster>:H=N:D=N:B=100.0])n56:0.2697440234[&&NHX:S=n429:Nset=<n428@n421>:H=N:D=N:B=100.0])n55:0.1222218604[&&NHX:S=n430:Nset=<n416@n429>:H=N:D=N:B=97.0],(Drosophila_kikkawai_XP_017025366.1_uncharacterized_protein_CG31750-like:0.0711209331[&&NHX:S=Drosophila_kikkawai:Nset=<Drosophila_kikkawai>:H=N],Drosophila_kikkawai_XP_017025365.1_uncharacterized_protein_CG31750-like:0.0489743653[&&NHX:S=Drosophila_kikkawai:Nset=<Drosophila_kikkawai>:H=N])n47:0.56221579[&&NHX:S=Drosophila_kikkawai:Nset=<Drosophila_kikkawai>:H=N:D=Y:B=100.0])r6277[&&NHX:S=n432:Nset=<n430@Drosophila_kikkawai>:H=N:D=N])r6275[&&NHX:S=n435:Nset=<n409@n434>:H=N:D=N],((((Drosophila_persimilis_XP_002028509.1_uncharacterized_protein_CG31750:0.0082165695[&&NHX:S=Drosophila_persimilis:Nset=<Drosophila_persimilis>:H=N],Drosophila_pseudoobscura_XP_001355880.3_uncharacterized_protein_CG31750:0.0020360235[&&NHX:S=Drosophila_pseudoobscura:Nset=<Drosophila_pseudoobscura>:H=N])n25:0.0331232807[&&NHX:S=n401:Nset=<Drosophila_persimilis@Drosophila_pseudoobscura>:H=N:D=N:B=98.0],Drosophila_miranda_XP_017150890.2_uncharacterized_protein_CG31750:0.0177350279[&&NHX:S=Drosophila_miranda:Nset=<Drosophila_miranda>:H=N])n27:0.1113530827[&&NHX:S=n403:Nset=<n401@Drosophila_miranda>:H=N:D=N:B=100.0],Drosophila_obscura_XP_022228023.2_uncharacterized_protein_CG31750:0.1125246274[&&NHX:S=Drosophila_obscura:Nset=<Drosophila_obscura>:H=N])r6282[&&NHX:S=n405:Nset=<Drosophila_obscura@n403>:H=N:D=N],((((((Drosophila_suzukii_XP_016933963.1_uncharacterized_protein_CG31750:0.0824216272[&&NHX:S=Drosophila_suzukii:Nset=<Drosophila_suzukii>:H=N],Drosophila_subpulchrella_XP_037708465.1_uncharacterized_protein_CG31750:0.0830173885[&&NHX:S=Drosophila_subpulchrella:Nset=<Drosophila_subpulchrella>:H=N])n7:0.1169630332[&&NHX:S=n412:Nset=<Drosophila_suzukii@Drosophila_subpulchrella>:H=N:D=N:B=100.0],Drosophila_biarmipes_XP_016963336.1_uncharacterized_protein_CG31750_isoform_X1:0.2396377051[&&NHX:S=Drosophila_biarmipes:Nset=<Drosophila_biarmipes>:H=N])r6293[&&NHX:S=n414:Nset=<Drosophila_biarmipes@n412>:H=N:D=N],Drosophila_takahashii_XP_044249559.1_uncharacterized_protein_CG31750-like:0.3892138426[&&NHX:S=Drosophila_takahashii:Nset=<Drosophila_takahashii>:H=N])n11:0.1035371542[&&NHX:S=n416:Nset=<n414@Drosophila_takahashii>:H=N:D=N:B=99.0],((Drosophila_teissieri_XP_043644917.1_uncharacterized_protein_CG31750-like:0.0475403671[&&NHX:S=Drosophila_teissieri:Nset=<Drosophila_teissieri>:H=N],Drosophila_yakuba_XP_002090483.2_uncharacterized_protein_CG31750:0.0853887417[&&NHX:S=Drosophila_yakuba:Nset=<Drosophila_yakuba>:H=N])n14:0.0263431767[&&NHX:S=n419:Nset=<Drosophila_teissieri@Drosophila_yakuba>:H=N:D=N:B=97.0],Drosophila_erecta_XP_001974464.2_uncharacterized_protein_CG31750:0.0942913318[&&NHX:S=Drosophila_erecta:Nset=<Drosophila_erecta>:H=N])n16:0.299970565[&&NHX:S=n421:Nset=<n419@Drosophila_erecta>:H=N:D=N:B=100.0])n17:0.3292001081[&&NHX:S=n430:Nset=<n416@n429>:H=N:D=N:B=99.0],Drosophila_kikkawai_XP_017025368.1_uncharacterized_protein_CG31750-like:0.4408413874[&&NHX:S=Drosophila_kikkawai:Nset=<Drosophila_kikkawai>:H=N])r6286[&&NHX:S=n432:Nset=<n430@Drosophila_kikkawai>:H=N:D=N],Drosophila_bipectinata_XP_043069726.1_uncharacterized_protein_CG31750:1.387752561[&&NHX:S=Drosophila_bipectinata:Nset=<Drosophila_bipectinata>:H=N])r6285[&&NHX:S=n434:Nset=<n432@Drosophila_bipectinata>:H=N:D=N])r6279[&&NHX:S=n435:Nset=<n409@n434>:H=N:D=N])n42:1.23586719[&&NHX:S=n435:Nset=<n409@n434>:H=N:D=Y:B=100.0],(((Drosophila_grimshawi_XP_043070523.1_uncharacterized_protein_CG31750_isoform_X2:0.1747916447[&&NHX:S=Drosophila_grimshawi:Nset=<Drosophila_grimshawi>:H=N],Drosophila_grimshawi_XP_032592453.1_uncharacterized_protein_CG31750-like:0.2544180357[&&NHX:S=Drosophila_grimshawi:Nset=<Drosophila_grimshawi>:H=N])n31:0.2865488441[&&NHX:S=Drosophila_grimshawi:Nset=<Drosophila_grimshawi>:H=N:D=Y:B=99.0],(Drosophila_hydei_XP_023170503.2_uncharacterized_protein_CG31750-like:0.5841339687[&&NHX:S=Drosophila_hydei:Nset=<Drosophila_hydei>:H=N],Drosophila_virilis_XP_032294383.1_uncharacterized_protein_CG31750:0.3217310091[&&NHX:S=Drosophila_virilis:Nset=<Drosophila_virilis>:H=N])n34:0.1687377765[&&NHX:S=n396:Nset=<n394@Drosophila_virilis>:H=N:D=N:B=98.0])n35:0.6339005251[&&NHX:S=n398:Nset=<Drosophila_grimshawi@n396>:H=N:D=N:B=100.0],((Drosophila_arizonae_XP_017856849.1_PREDICTED_uncharacterized_protein_CG31750:0.05677079[&&NHX:S=Drosophila_arizonae:Nset=<Drosophila_arizonae>:H=N],Drosophila_mojavensis_XP_032584457.1_uncharacterized_protein_CG31750:0.0133148827[&&NHX:S=Drosophila_mojavensis:Nset=<Drosophila_mojavensis>:H=N])n38:0.2716062954[&&NHX:S=n392:Nset=<Drosophila_arizonae@Drosophila_mojavensis>:H=N:D=N:B=100.0],Drosophila_hydei_XP_030080387.1_uncharacterized_protein_CG31750-like:0.1849379821[&&NHX:S=Drosophila_hydei:Nset=<Drosophila_hydei>:H=N])n40:1.007851174[&&NHX:S=n394:Nset=<n392@Drosophila_hydei>:H=N:D=N:B=100.0])n41:1.23586719[&&NHX:S=n398:Nset=<Drosophila_grimshawi@n396>:H=N:D=Y:B=100.0])n6313[&&NHX:S=n436:Nset=<n435@n398>:H=N:D=N];
[&&NOTUNG-SPECIES-TREE(((((Drosophila_arizonae,Drosophila_mojavensis)n392,Drosophila_hydei)n394,Drosophila_virilis)n396,Drosophila_grimshawi)n398,((((((Drosophila_pseudoobscura,Drosophila_persimilis)n401,Drosophila_miranda)n403,Drosophila_obscura)n405,Drosophila_guanche)n407,Drosophila_subobscura)n409,((((((Drosophila_subpulchrella,Drosophila_suzukii)n412,Drosophila_biarmipes)n414,Drosophila_takahashii)n416,(((Drosophila_teissieri,Drosophila_yakuba)n419,Drosophila_erecta)n421,(((Drosophila_simulans,Drosophila_sechellia)n424,Drosophila_mauritiana)n426,Drosophila_melanogaster)n428)n429)n430,Drosophila_kikkawai)n432,Drosophila_bipectinata)n434)n435)n436]
[&&NOTUNG-PARAMETERS:T=95.0:VERSION=2.7:SPECIESTAG=PRE:CL=1.0:CD=1.5:CCD=0.0:CT=3.0]
