# Supplementary material for: Structural screens identify candidate human homologs of insect chemoreceptors and cryptic Drosophila gustatory receptor-like proteins
Source: eLife. 2023 Feb 20;12:e85537. doi: 10.7554/eLife.85537 (PMC9998090; doi:10.7554/eLife.85537)
Supplement: Figure 3—figure supplement 6—source data 11. [file elife-85537-fig3-figsupp6-data11.zip › Figure3S6SourceData11Figure3S6Ctreebayes.txt]

#NEXUS
[ID: 4354176219]
begin taxa;
	dimensions ntax=33;
	taxlabels
		Drosophila_mauritiana_XP_033151184.1_uncharacterized_protein_CG31750
		Drosophila_melanogaster_NP_724041.1_uncharacterized_protein_Dmel_CG31750
		Drosophila_simulans_XP_002079713.3_uncharacterized_protein_CG31750
		Drosophila_erecta_XP_001974461.1_uncharacterized_protein_CG31750
		Drosophila_subpulchrella_XP_037708465.1_uncharacterized_protein_CG31750
		Drosophila_guanche_XP_034128550.1_uncharacterized_protein_CG31750
		Drosophila_takahashii_XP_044249559.1_uncharacterized_protein_CG31750-like
		Drosophila_suzukii_XP_016933963.1_uncharacterized_protein_CG31750
		Drosophila_pseudoobscura_XP_001355880.3_uncharacterized_protein_CG31750
		Drosophila_persimilis_XP_002028509.1_uncharacterized_protein_CG31750
		Drosophila_miranda_XP_017150890.2_uncharacterized_protein_CG31750
		Drosophila_obscura_XP_022228023.2_uncharacterized_protein_CG31750
		Drosophila_subobscura_XP_034667748.1_uncharacterized_protein_CG31750
		Drosophila_grimshawi_XP_032592453.1_uncharacterized_protein_CG31750-like
		Drosophila_yakuba_XP_002090483.2_uncharacterized_protein_CG31750
		Drosophila_virilis_XP_032294383.1_uncharacterized_protein_CG31750
		Drosophila_mojavensis_XP_032584457.1_uncharacterized_protein_CG31750
		Drosophila_arizonae_XP_017856849.1_PREDICTED_uncharacterized_protein_CG31750
		Drosophila_bipectinata_XP_043069726.1_uncharacterized_protein_CG31750
		Drosophila_erecta_XP_001974464.2_uncharacterized_protein_CG31750
		Drosophila_kikkawai_XP_017025365.1_uncharacterized_protein_CG31750-like
		Drosophila_kikkawai_XP_017025366.1_uncharacterized_protein_CG31750-like
		Drosophila_kikkawai_XP_017025368.1_uncharacterized_protein_CG31750-like
		Drosophila_takahashii_XP_017004943.1_uncharacterized_protein_CG31750
		Drosophila_biarmipes_XP_016963336.1_uncharacterized_protein_CG31750_isoform_X1
		Drosophila_hydei_XP_023170503.2_uncharacterized_protein_CG31750-like
		Drosophila_hydei_XP_030080387.1_uncharacterized_protein_CG31750-like
		Drosophila_sechellia_XP_002038898.2_LOW_QUALITY_PROTEIN_uncharacterized_protein_CG31750
		Drosophila_yakuba_XP_043062897.1_LOW_QUALITY_PROTEIN_uncharacterized_protein_CG31750
		Drosophila_grimshawi_XP_043070523.1_uncharacterized_protein_CG31750_isoform_X2
		Drosophila_teissieri_XP_043644915.1_uncharacterized_protein_CG31750
		Drosophila_teissieri_XP_043644917.1_uncharacterized_protein_CG31750-like
		Drosophila_takahashii_XP_017004944.2_uncharacterized_protein_CG31750-like
		;
end;
begin trees;
	translate
		1	Drosophila_mauritiana_XP_033151184.1_uncharacterized_protein_CG31750,
		2	Drosophila_melanogaster_NP_724041.1_uncharacterized_protein_Dmel_CG31750,
		3	Drosophila_simulans_XP_002079713.3_uncharacterized_protein_CG31750,
		4	Drosophila_erecta_XP_001974461.1_uncharacterized_protein_CG31750,
		5	Drosophila_subpulchrella_XP_037708465.1_uncharacterized_protein_CG31750,
		6	Drosophila_guanche_XP_034128550.1_uncharacterized_protein_CG31750,
		7	Drosophila_takahashii_XP_044249559.1_uncharacterized_protein_CG31750-like,
		8	Drosophila_suzukii_XP_016933963.1_uncharacterized_protein_CG31750,
		9	Drosophila_pseudoobscura_XP_001355880.3_uncharacterized_protein_CG31750,
		10	Drosophila_persimilis_XP_002028509.1_uncharacterized_protein_CG31750,
		11	Drosophila_miranda_XP_017150890.2_uncharacterized_protein_CG31750,
		12	Drosophila_obscura_XP_022228023.2_uncharacterized_protein_CG31750,
		13	Drosophila_subobscura_XP_034667748.1_uncharacterized_protein_CG31750,
		14	Drosophila_grimshawi_XP_032592453.1_uncharacterized_protein_CG31750-like,
		15	Drosophila_yakuba_XP_002090483.2_uncharacterized_protein_CG31750,
		16	Drosophila_virilis_XP_032294383.1_uncharacterized_protein_CG31750,
		17	Drosophila_mojavensis_XP_032584457.1_uncharacterized_protein_CG31750,
		18	Drosophila_arizonae_XP_017856849.1_PREDICTED_uncharacterized_protein_CG31750,
		19	Drosophila_bipectinata_XP_043069726.1_uncharacterized_protein_CG31750,
		20	Drosophila_erecta_XP_001974464.2_uncharacterized_protein_CG31750,
		21	Drosophila_kikkawai_XP_017025365.1_uncharacterized_protein_CG31750-like,
		22	Drosophila_kikkawai_XP_017025366.1_uncharacterized_protein_CG31750-like,
		23	Drosophila_kikkawai_XP_017025368.1_uncharacterized_protein_CG31750-like,
		24	Drosophila_takahashii_XP_017004943.1_uncharacterized_protein_CG31750,
		25	Drosophila_biarmipes_XP_016963336.1_uncharacterized_protein_CG31750_isoform_X1,
		26	Drosophila_hydei_XP_023170503.2_uncharacterized_protein_CG31750-like,
		27	Drosophila_hydei_XP_030080387.1_uncharacterized_protein_CG31750-like,
		28	Drosophila_sechellia_XP_002038898.2_LOW_QUALITY_PROTEIN_uncharacterized_protein_CG31750,
		29	Drosophila_yakuba_XP_043062897.1_LOW_QUALITY_PROTEIN_uncharacterized_protein_CG31750,
		30	Drosophila_grimshawi_XP_043070523.1_uncharacterized_protein_CG31750_isoform_X2,
		31	Drosophila_teissieri_XP_043644915.1_uncharacterized_protein_CG31750,
		32	Drosophila_teissieri_XP_043644917.1_uncharacterized_protein_CG31750-like,
		33	Drosophila_takahashii_XP_017004944.2_uncharacterized_protein_CG31750-like
		;
   tree con_50_majrule = [&U] (1[&prob=1.00000000e+000,prob_stddev=0.00000000e+000,prob_range={1.00000000e+000,1.00000000e+000},prob(percent)="100",prob+-sd="100+-0"]:2.022416e-002[&length_mean=2.01111504e-002,length_median=2.02241600e-002,length_95%HPD={9.14271900e-003,3.23783700e-002}],(2[&prob=1.00000000e+000,prob_stddev=0.00000000e+000,prob_range={1.00000000e+000,1.00000000e+000},prob(percent)="100",prob+-sd="100+-0"]:7.223843e-002[&length_mean=7.54280841e-002,length_median=7.22384300e-002,length_95%HPD={5.43495400e-002,1.01204600e-001}],((4[&prob=1.00000000e+000,prob_stddev=0.00000000e+000,prob_range={1.00000000e+000,1.00000000e+000},prob(percent)="100",prob+-sd="100+-0"]:2.031763e-001[&length_mean=2.04269194e-001,length_median=2.03176300e-001,length_95%HPD={1.69650200e-001,2.41492600e-001}],(29[&prob=1.00000000e+000,prob_stddev=0.00000000e+000,prob_range={1.00000000e+000,1.00000000e+000},prob(percent)="100",prob+-sd="100+-0"]:1.188345e-001[&length_mean=1.20746615e-001,length_median=1.18834500e-001,length_95%HPD={6.40577900e-002,1.56675800e-001}],31[&prob=1.00000000e+000,prob_stddev=0.00000000e+000,prob_range={1.00000000e+000,1.00000000e+000},prob(percent)="100",prob+-sd="100+-0"]:7.357757e-002[&length_mean=7.23556559e-002,length_median=7.35775700e-002,length_95%HPD={3.38823000e-002,1.00641900e-001}])[&prob=1.00000000e+000,prob_stddev=0.00000000e+000,prob_range={1.00000000e+000,1.00000000e+000},prob(percent)="100",prob+-sd="100+-0"]:5.108588e-002[&length_mean=5.04415644e-002,length_median=5.10858800e-002,length_95%HPD={2.57218500e-002,6.84128200e-002}])[&prob=1.00000000e+000,prob_stddev=0.00000000e+000,prob_range={1.00000000e+000,1.00000000e+000},prob(percent)="100",prob+-sd="100+-0"]:4.678058e-002[&length_mean=4.95923709e-002,length_median=4.67805800e-002,length_95%HPD={2.60614500e-002,7.09246900e-002}],((((((5[&prob=1.00000000e+000,prob_stddev=0.00000000e+000,prob_range={1.00000000e+000,1.00000000e+000},prob(percent)="100",prob+-sd="100+-0"]:8.135423e-002[&length_mean=7.94817638e-002,length_median=8.13542300e-002,length_95%HPD={5.08102200e-002,1.04054100e-001}],8[&prob=1.00000000e+000,prob_stddev=0.00000000e+000,prob_range={1.00000000e+000,1.00000000e+000},prob(percent)="100",prob+-sd="100+-0"]:8.060860e-002[&length_mean=8.05902922e-002,length_median=8.06086000e-002,length_95%HPD={4.69185300e-002,1.04298400e-001}])[&prob=1.00000000e+000,prob_stddev=0.00000000e+000,prob_range={1.00000000e+000,1.00000000e+000},prob(percent)="100",prob+-sd="100+-0"]:1.253039e-001[&length_mean=1.22577373e-001,length_median=1.25303900e-001,length_95%HPD={8.42260800e-002,1.56584300e-001}],25[&prob=1.00000000e+000,prob_stddev=0.00000000e+000,prob_range={1.00000000e+000,1.00000000e+000},prob(percent)="100",prob+-sd="100+-0"]:2.220113e-001[&length_mean=2.18723369e-001,length_median=2.22011300e-001,length_95%HPD={1.78405300e-001,2.46829800e-001}])[&prob=1.00000000e+000,prob_stddev=0.00000000e+000,prob_range={1.00000000e+000,1.00000000e+000},prob(percent)="100",prob+-sd="100+-0"]:5.252807e-002[&length_mean=5.45290509e-002,length_median=5.25280700e-002,length_95%HPD={1.74428500e-002,7.47782600e-002}],7[&prob=1.00000000e+000,prob_stddev=0.00000000e+000,prob_range={1.00000000e+000,1.00000000e+000},prob(percent)="100",prob+-sd="100+-0"]:3.282474e-001[&length_mean=3.34591313e-001,length_median=3.28247400e-001,length_95%HPD={2.79752400e-001,3.94493600e-001}])[&prob=1.00000000e+000,prob_stddev=0.00000000e+000,prob_range={1.00000000e+000,1.00000000e+000},prob(percent)="100",prob+-sd="100+-0"]:1.100116e-001[&length_mean=1.05642911e-001,length_median=1.10011600e-001,length_95%HPD={4.99569800e-002,1.33406800e-001}],((15[&prob=1.00000000e+000,prob_stddev=0.00000000e+000,prob_range={1.00000000e+000,1.00000000e+000},prob(percent)="100",prob+-sd="100+-0"]:7.656259e-002[&length_mean=7.80324791e-002,length_median=7.65625900e-002,length_95%HPD={5.52068600e-002,1.08143100e-001}],32[&prob=1.00000000e+000,prob_stddev=0.00000000e+000,prob_range={1.00000000e+000,1.00000000e+000},prob(percent)="100",prob+-sd="100+-0"]:4.815692e-002[&length_mean=5.17129072e-002,length_median=4.81569200e-002,length_95%HPD={3.38050200e-002,8.07124500e-002}])[&prob=9.68750000e-001,prob_stddev=4.41941738e-002,prob_range={9.37500000e-001,1.00000000e+000},prob(percent)="97",prob+-sd="97+-4"]:2.934917e-002[&length_mean=2.84205998e-002,length_median=2.93491700e-002,length_95%HPD={2.98521300e-003,4.83568500e-002}],20[&prob=1.00000000e+000,prob_stddev=0.00000000e+000,prob_range={1.00000000e+000,1.00000000e+000},prob(percent)="100",prob+-sd="100+-0"]:8.055399e-002[&length_mean=8.18450328e-002,length_median=8.05539900e-002,length_95%HPD={4.57203300e-002,1.08065400e-001}])[&prob=1.00000000e+000,prob_stddev=0.00000000e+000,prob_range={1.00000000e+000,1.00000000e+000},prob(percent)="100",prob+-sd="100+-0"]:2.493448e-001[&length_mean=2.44765366e-001,length_median=2.49344800e-001,length_95%HPD={1.87637300e-001,2.94333900e-001}])[&prob=1.00000000e+000,prob_stddev=0.00000000e+000,prob_range={1.00000000e+000,1.00000000e+000},prob(percent)="100",prob+-sd="100+-0"]:2.276688e-001[&length_mean=2.31732903e-001,length_median=2.27668800e-001,length_95%HPD={1.50154500e-001,3.14369500e-001}],((((((6[&prob=1.00000000e+000,prob_stddev=0.00000000e+000,prob_range={1.00000000e+000,1.00000000e+000},prob(percent)="100",prob+-sd="100+-0"]:4.933186e-002[&length_mean=5.56394488e-002,length_median=4.93318600e-002,length_95%HPD={3.69339800e-002,8.79611700e-002}],13[&prob=1.00000000e+000,prob_stddev=0.00000000e+000,prob_range={1.00000000e+000,1.00000000e+000},prob(percent)="100",prob+-sd="100+-0"]:3.510904e-002[&length_mean=3.47522403e-002,length_median=3.51090400e-002,length_95%HPD={1.55667400e-002,4.97083300e-002}])[&prob=1.00000000e+000,prob_stddev=0.00000000e+000,prob_range={1.00000000e+000,1.00000000e+000},prob(percent)="100",prob+-sd="100+-0"]:1.078256e-001[&length_mean=1.11376207e-001,length_median=1.07825600e-001,length_95%HPD={6.56289400e-002,1.41409300e-001}],12[&prob=1.00000000e+000,prob_stddev=0.00000000e+000,prob_range={1.00000000e+000,1.00000000e+000},prob(percent)="100",prob+-sd="100+-0"]:1.075230e-001[&length_mean=1.10365001e-001,length_median=1.07523000e-001,length_95%HPD={8.52375500e-002,1.37926000e-001}])[&prob=1.00000000e+000,prob_stddev=0.00000000e+000,prob_range={1.00000000e+000,1.00000000e+000},prob(percent)="100",prob+-sd="100+-0"]:4.923440e-002[&length_mean=5.20648944e-002,length_median=4.92344000e-002,length_95%HPD={2.39631700e-002,7.99278300e-002}],((9[&prob=1.00000000e+000,prob_stddev=0.00000000e+000,prob_range={1.00000000e+000,1.00000000e+000},prob(percent)="100",prob+-sd="100+-0"]:4.633443e-003[&length_mean=5.38518972e-003,length_median=4.63344300e-003,length_95%HPD={1.33119200e-004,1.00804700e-002}],10[&prob=1.00000000e+000,prob_stddev=0.00000000e+000,prob_range={1.00000000e+000,1.00000000e+000},prob(percent)="100",prob+-sd="100+-0"]:1.175008e-002[&length_mean=1.18573186e-002,length_median=1.17500800e-002,length_95%HPD={4.04260800e-003,2.38576100e-002}])[&prob=1.00000000e+000,prob_stddev=0.00000000e+000,prob_range={1.00000000e+000,1.00000000e+000},prob(percent)="100",prob+-sd="100+-0"]:2.897600e-002[&length_mean=2.95962284e-002,length_median=2.89760000e-002,length_95%HPD={1.38597600e-002,4.49801000e-002}],11[&prob=1.00000000e+000,prob_stddev=0.00000000e+000,prob_range={1.00000000e+000,1.00000000e+000},prob(percent)="100",prob+-sd="100+-0"]:2.417307e-002[&length_mean=2.48083758e-002,length_median=2.41730700e-002,length_95%HPD={8.35833000e-003,3.86430400e-002}])[&prob=1.00000000e+000,prob_stddev=0.00000000e+000,prob_range={1.00000000e+000,1.00000000e+000},prob(percent)="100",prob+-sd="100+-0"]:9.339017e-002[&length_mean=9.55707528e-002,length_median=9.33901700e-002,length_95%HPD={5.02656900e-002,1.31982800e-001}])[&prob=1.00000000e+000,prob_stddev=0.00000000e+000,prob_range={1.00000000e+000,1.00000000e+000},prob(percent)="100",prob+-sd="100+-0"]:2.178703e-001[&length_mean=2.23056874e-001,length_median=2.17870300e-001,length_95%HPD={1.42209700e-001,3.09911800e-001}],(((14[&prob=1.00000000e+000,prob_stddev=0.00000000e+000,prob_range={1.00000000e+000,1.00000000e+000},prob(percent)="100",prob+-sd="100+-0"]:2.225633e-001[&length_mean=2.06717784e-001,length_median=2.22563300e-001,length_95%HPD={1.32966000e-001,2.59180100e-001}],30[&prob=1.00000000e+000,prob_stddev=0.00000000e+000,prob_range={1.00000000e+000,1.00000000e+000},prob(percent)="100",prob+-sd="100+-0"]:1.744509e-001[&length_mean=1.73077682e-001,length_median=1.74450900e-001,length_95%HPD={9.73644300e-002,2.45842300e-001}])[&prob=1.00000000e+000,prob_stddev=0.00000000e+000,prob_range={1.00000000e+000,1.00000000e+000},prob(percent)="100",prob+-sd="100+-0"]:1.980296e-001[&length_mean=2.04108641e-001,length_median=1.98029600e-001,length_95%HPD={1.03453500e-001,2.82311600e-001}],(16[&prob=1.00000000e+000,prob_stddev=0.00000000e+000,prob_range={1.00000000e+000,1.00000000e+000},prob(percent)="100",prob+-sd="100+-0"]:2.806618e-001[&length_mean=2.82352828e-001,length_median=2.80661800e-001,length_95%HPD={2.33168600e-001,3.67751900e-001}],26[&prob=1.00000000e+000,prob_stddev=0.00000000e+000,prob_range={1.00000000e+000,1.00000000e+000},prob(percent)="100",prob+-sd="100+-0"]:4.522105e-001[&length_mean=4.52708419e-001,length_median=4.52210500e-001,length_95%HPD={3.34996100e-001,5.26994600e-001}])[&prob=1.00000000e+000,prob_stddev=0.00000000e+000,prob_range={1.00000000e+000,1.00000000e+000},prob(percent)="100",prob+-sd="100+-0"]:1.422850e-001[&length_mean=1.44372590e-001,length_median=1.42285000e-001,length_95%HPD={6.92347800e-002,2.25825200e-001}])[&prob=1.00000000e+000,prob_stddev=0.00000000e+000,prob_range={1.00000000e+000,1.00000000e+000},prob(percent)="100",prob+-sd="100+-0"]:4.208899e-001[&length_mean=4.23533978e-001,length_median=4.20889900e-001,length_95%HPD={2.82486100e-001,5.31028100e-001}],((17[&prob=1.00000000e+000,prob_stddev=0.00000000e+000,prob_range={1.00000000e+000,1.00000000e+000},prob(percent)="100",prob+-sd="100+-0"]:2.529689e-002[&length_mean=2.64300425e-002,length_median=2.52968900e-002,length_95%HPD={5.16034600e-003,4.50950400e-002}],18[&prob=1.00000000e+000,prob_stddev=0.00000000e+000,prob_range={1.00000000e+000,1.00000000e+000},prob(percent)="100",prob+-sd="100+-0"]:4.564563e-002[&length_mean=5.25745291e-002,length_median=4.56456300e-002,length_95%HPD={2.90960000e-002,8.09620500e-002}])[&prob=1.00000000e+000,prob_stddev=0.00000000e+000,prob_range={1.00000000e+000,1.00000000e+000},prob(percent)="100",prob+-sd="100+-0"]:2.160175e-001[&length_mean=2.25219794e-001,length_median=2.16017500e-001,length_95%HPD={1.31423500e-001,3.34650000e-001}],27[&prob=1.00000000e+000,prob_stddev=0.00000000e+000,prob_range={1.00000000e+000,1.00000000e+000},prob(percent)="100",prob+-sd="100+-0"]:1.835608e-001[&length_mean=1.86881178e-001,length_median=1.83560800e-001,length_95%HPD={1.06728800e-001,2.75887400e-001}])[&prob=1.00000000e+000,prob_stddev=0.00000000e+000,prob_range={1.00000000e+000,1.00000000e+000},prob(percent)="100",prob+-sd="100+-0"]:7.129374e-001[&length_mean=7.48239828e-001,length_median=7.12937400e-001,length_95%HPD={5.45217100e-001,9.49198200e-001}])[&prob=1.00000000e+000,prob_stddev=0.00000000e+000,prob_range={1.00000000e+000,1.00000000e+000},prob(percent)="100",prob+-sd="100+-0"]:7.462855e-001[&length_mean=7.36331216e-001,length_median=7.46285500e-001,length_95%HPD={5.50290400e-001,8.38819200e-001}])[&prob=9.06250000e-001,prob_stddev=1.32582521e-001,prob_range={8.12500000e-001,1.00000000e+000},prob(percent)="91",prob+-sd="91+-13"]:1.177586e-001[&length_mean=1.28264457e-001,length_median=1.17758600e-001,length_95%HPD={2.41646800e-002,2.01610500e-001}],19[&prob=1.00000000e+000,prob_stddev=0.00000000e+000,prob_range={1.00000000e+000,1.00000000e+000},prob(percent)="100",prob+-sd="100+-0"]:9.861119e-001[&length_mean=9.85416041e-001,length_median=9.86111900e-001,length_95%HPD={8.29537100e-001,1.22821400e+000}])[&prob=7.18750000e-001,prob_stddev=4.41941738e-002,prob_range={6.87500000e-001,7.50000000e-001},prob(percent)="72",prob+-sd="72+-4"]:1.209289e-001[&length_mean=1.17828786e-001,length_median=1.20928900e-001,length_95%HPD={4.81882200e-002,1.93189800e-001}],((21[&prob=1.00000000e+000,prob_stddev=0.00000000e+000,prob_range={1.00000000e+000,1.00000000e+000},prob(percent)="100",prob+-sd="100+-0"]:4.519788e-002[&length_mean=4.63008941e-002,length_median=4.51978800e-002,length_95%HPD={1.67010800e-002,7.79637900e-002}],22[&prob=1.00000000e+000,prob_stddev=0.00000000e+000,prob_range={1.00000000e+000,1.00000000e+000},prob(percent)="100",prob+-sd="100+-0"]:7.271273e-002[&length_mean=7.05400366e-002,length_median=7.27127300e-002,length_95%HPD={2.39919300e-002,1.10076100e-001}])[&prob=1.00000000e+000,prob_stddev=0.00000000e+000,prob_range={1.00000000e+000,1.00000000e+000},prob(percent)="100",prob+-sd="100+-0"]:4.098574e-001[&length_mean=4.04080497e-001,length_median=4.09857400e-001,length_95%HPD={2.91520600e-001,4.91904000e-001}],23[&prob=1.00000000e+000,prob_stddev=0.00000000e+000,prob_range={1.00000000e+000,1.00000000e+000},prob(percent)="100",prob+-sd="100+-0"]:3.343333e-001[&length_mean=3.32138506e-001,length_median=3.34333300e-001,length_95%HPD={2.47526100e-001,3.93929000e-001}])[&prob=5.31250000e-001,prob_stddev=1.32582521e-001,prob_range={4.37500000e-001,6.25000000e-001},prob(percent)="53",prob+-sd="53+-13"]:5.440644e-002[&length_mean=5.77001943e-002,length_median=5.44064400e-002,length_95%HPD={9.83836700e-004,1.33321700e-001}])[&prob=7.50000000e-001,prob_stddev=8.83883476e-002,prob_range={6.87500000e-001,8.12500000e-001},prob(percent)="75",prob+-sd="75+-9"]:1.225550e-001[&length_mean=1.26239312e-001,length_median=1.22555000e-001,length_95%HPD={8.84391000e-002,1.73973200e-001}])[&prob=1.00000000e+000,prob_stddev=0.00000000e+000,prob_range={1.00000000e+000,1.00000000e+000},prob(percent)="100",prob+-sd="100+-0"]:8.803334e-002[&length_mean=9.15390472e-002,length_median=8.80333400e-002,length_95%HPD={5.67205700e-002,1.48517200e-001}],(24[&prob=1.00000000e+000,prob_stddev=0.00000000e+000,prob_range={1.00000000e+000,1.00000000e+000},prob(percent)="100",prob+-sd="100+-0"]:1.267107e-001[&length_mean=1.27342181e-001,length_median=1.26710700e-001,length_95%HPD={9.19589300e-002,1.56632000e-001}],33[&prob=1.00000000e+000,prob_stddev=0.00000000e+000,prob_range={1.00000000e+000,1.00000000e+000},prob(percent)="100",prob+-sd="100+-0"]:1.301895e-001[&length_mean=1.29160417e-001,length_median=1.30189500e-001,length_95%HPD={9.69236000e-002,1.71222900e-001}])[&prob=1.00000000e+000,prob_stddev=0.00000000e+000,prob_range={1.00000000e+000,1.00000000e+000},prob(percent)="100",prob+-sd="100+-0"]:1.614348e-001[&length_mean=1.63619166e-001,length_median=1.61434800e-001,length_95%HPD={1.16591500e-001,2.00152600e-001}])[&prob=1.00000000e+000,prob_stddev=0.00000000e+000,prob_range={1.00000000e+000,1.00000000e+000},prob(percent)="100",prob+-sd="100+-0"]:2.221612e-001[&length_mean=2.16856153e-001,length_median=2.22161200e-001,length_95%HPD={1.37880900e-001,2.54102500e-001}])[&prob=1.00000000e+000,prob_stddev=0.00000000e+000,prob_range={1.00000000e+000,1.00000000e+000},prob(percent)="100",prob+-sd="100+-0"]:8.731352e-002[&length_mean=8.57136578e-002,length_median=8.73135200e-002,length_95%HPD={5.49956600e-002,1.12371700e-001}])[&prob=1.00000000e+000,prob_stddev=0.00000000e+000,prob_range={1.00000000e+000,1.00000000e+000},prob(percent)="100",prob+-sd="100+-0"]:2.744466e-002[&length_mean=2.85575966e-002,length_median=2.74446600e-002,length_95%HPD={1.34220000e-002,4.13665100e-002}],(3[&prob=1.00000000e+000,prob_stddev=0.00000000e+000,prob_range={1.00000000e+000,1.00000000e+000},prob(percent)="100",prob+-sd="100+-0"]:2.920389e-002[&length_mean=2.92430713e-002,length_median=2.92038900e-002,length_95%HPD={1.55350300e-002,4.00033900e-002}],28[&prob=1.00000000e+000,prob_stddev=0.00000000e+000,prob_range={1.00000000e+000,1.00000000e+000},prob(percent)="100",prob+-sd="100+-0"]:5.014898e-002[&length_mean=5.13573756e-002,length_median=5.01489800e-002,length_95%HPD={3.46518300e-002,6.52378400e-002}])[&prob=1.00000000e+000,prob_stddev=0.00000000e+000,prob_range={1.00000000e+000,1.00000000e+000},prob(percent)="100",prob+-sd="100+-0"]:1.214153e-002[&length_mean=1.18033555e-002,length_median=1.21415300e-002,length_95%HPD={2.00087300e-003,1.85089200e-002}]);
end;
