# Supplementary material for: Structural screens identify candidate human homologs of insect chemoreceptors and cryptic Drosophila gustatory receptor-like proteins
Source: eLife. 2023 Feb 20;12:e85537. doi: 10.7554/eLife.85537 (PMC9998090; doi:10.7554/eLife.85537)
Supplement: Figure 3—figure supplement 6—source data 12. [file elife-85537-fig3-figsupp6-data12.zip › Figure3S6SourceData12Figure3S6Cspeciesawarebayes.txt]

((((Drosophila_arizonae_XP_017856849.1_PREDICTED_uncharacterized_protein_CG31750:0.04564563[&&NHX:S=Drosophila_arizonae:Nset=<Drosophila_arizonae>:H=N],Drosophila_mojavensis_XP_032584457.1_uncharacterized_protein_CG31750:0.02529689[&&NHX:S=Drosophila_mojavensis:Nset=<Drosophila_mojavensis>:H=N])n2:0.2160175[&&NHX:S=n522:Nset=<Drosophila_arizonae@Drosophila_mojavensis>:H=N:D=N:B=1.0],Drosophila_hydei_XP_030080387.1_uncharacterized_protein_CG31750-like:0.1835608[&&NHX:S=Drosophila_hydei:Nset=<Drosophila_hydei>:H=N])n4:0.7129374[&&NHX:S=n524:Nset=<n522@Drosophila_hydei>:H=N:D=N:B=1.0],((Drosophila_virilis_XP_032294383.1_uncharacterized_protein_CG31750:0.2806618[&&NHX:S=Drosophila_virilis:Nset=<Drosophila_virilis>:H=N],Drosophila_hydei_XP_023170503.2_uncharacterized_protein_CG31750-like:0.4522105[&&NHX:S=Drosophila_hydei:Nset=<Drosophila_hydei>:H=N])n7:0.142285[&&NHX:S=n526:Nset=<Drosophila_virilis@n524>:H=N:D=N:B=1.0],(Drosophila_grimshawi_XP_043070523.1_uncharacterized_protein_CG31750_isoform_X2:0.1744509[&&NHX:S=Drosophila_grimshawi:Nset=<Drosophila_grimshawi>:H=N],Drosophila_grimshawi_XP_032592453.1_uncharacterized_protein_CG31750-like:0.2225633[&&NHX:S=Drosophila_grimshawi:Nset=<Drosophila_grimshawi>:H=N])n10:0.1980296[&&NHX:S=Drosophila_grimshawi:Nset=<Drosophila_grimshawi>:H=N:D=Y:B=1.0])n11:0.4208899[&&NHX:S=n528:Nset=<n526@Drosophila_grimshawi>:H=N:D=N:B=1.0])n12:0.37314275[&&NHX:S=n528:Nset=<n526@Drosophila_grimshawi>:H=N:D=Y:B=1.0],((((Drosophila_subobscura_XP_034667748.1_uncharacterized_protein_CG31750:0.03510904[&&NHX:S=Drosophila_subobscura:Nset=<Drosophila_subobscura>:H=N],Drosophila_guanche_XP_034128550.1_uncharacterized_protein_CG31750:0.04933186[&&NHX:S=Drosophila_guanche:Nset=<Drosophila_guanche>:H=N])n15:0.1078256[&&NHX:S=n539:Nset=<Drosophila_subobscura@n537>:H=N:D=N:B=1.0],Drosophila_obscura_XP_022228023.2_uncharacterized_protein_CG31750:0.107523[&&NHX:S=Drosophila_obscura:Nset=<Drosophila_obscura>:H=N])n17:0.0492344[&&NHX:S=n539:Nset=<Drosophila_subobscura@n537>:H=N:D=Y:B=1.0],((Drosophila_persimilis_XP_002028509.1_uncharacterized_protein_CG31750:0.01175008[&&NHX:S=Drosophila_persimilis:Nset=<Drosophila_persimilis>:H=N],Drosophila_pseudoobscura_XP_001355880.3_uncharacterized_protein_CG31750:0.004633443[&&NHX:S=Drosophila_pseudoobscura:Nset=<Drosophila_pseudoobscura>:H=N])n20:0.028976[&&NHX:S=n531:Nset=<Drosophila_persimilis@Drosophila_pseudoobscura>:H=N:D=N:B=1.0],Drosophila_miranda_XP_017150890.2_uncharacterized_protein_CG31750:0.02417307[&&NHX:S=Drosophila_miranda:Nset=<Drosophila_miranda>:H=N])n22:0.09339017[&&NHX:S=n533:Nset=<n531@Drosophila_miranda>:H=N:D=N:B=1.0])n23:0.2178703[&&NHX:S=n539:Nset=<Drosophila_subobscura@n537>:H=N:D=Y:B=1.0],((((((Drosophila_teissieri_XP_043644917.1_uncharacterized_protein_CG31750-like:0.04815692[&&NHX:S=Drosophila_teissieri:Nset=<Drosophila_teissieri>:H=N],Drosophila_yakuba_XP_002090483.2_uncharacterized_protein_CG31750:0.07656259[&&NHX:S=Drosophila_yakuba:Nset=<Drosophila_yakuba>:H=N])n31:0.02934917[&&NHX:S=n549:Nset=<Drosophila_yakuba@Drosophila_teissieri>:H=N:D=N:B=0.96875],Drosophila_erecta_XP_001974464.2_uncharacterized_protein_CG31750:0.08055399[&&NHX:S=Drosophila_erecta:Nset=<Drosophila_erecta>:H=N])n33:0.2493448[&&NHX:S=n551:Nset=<Drosophila_erecta@n549>:H=N:D=N:B=1.0],(((Drosophila_suzukii_XP_016933963.1_uncharacterized_protein_CG31750:0.0806086[&&NHX:S=Drosophila_suzukii:Nset=<Drosophila_suzukii>:H=N],Drosophila_subpulchrella_XP_037708465.1_uncharacterized_protein_CG31750:0.08135423[&&NHX:S=Drosophila_subpulchrella:Nset=<Drosophila_subpulchrella>:H=N])n36:0.1253039[&&NHX:S=n542:Nset=<Drosophila_suzukii@Drosophila_subpulchrella>:H=N:D=N:B=1.0],Drosophila_biarmipes_XP_016963336.1_uncharacterized_protein_CG31750_isoform_X1:0.2220113[&&NHX:S=Drosophila_biarmipes:Nset=<Drosophila_biarmipes>:H=N])n38:0.05252807[&&NHX:S=n544:Nset=<Drosophila_biarmipes@n542>:H=N:D=N:B=1.0],Drosophila_takahashii_XP_044249559.1_uncharacterized_protein_CG31750-like:0.3282474[&&NHX:S=Drosophila_takahashii:Nset=<Drosophila_takahashii>:H=N])n40:0.1100116[&&NHX:S=n546:Nset=<Drosophila_takahashii@n544>:H=N:D=N:B=1.0])n41:0.2276688[&&NHX:S=n560:Nset=<n559@n546>:H=N:D=N:B=1.0],((Drosophila_takahashii_XP_017004944.2_uncharacterized_protein_CG31750-like:0.1301895[&&NHX:S=Drosophila_takahashii:Nset=<Drosophila_takahashii>:H=N],Drosophila_takahashii_XP_017004943.1_uncharacterized_protein_CG31750:0.1267107[&&NHX:S=Drosophila_takahashii:Nset=<Drosophila_takahashii>:H=N])n44:0.1614348[&&NHX:S=Drosophila_takahashii:Nset=<Drosophila_takahashii>:H=N:D=Y:B=1.0],(((Drosophila_teissieri_XP_043644915.1_uncharacterized_protein_CG31750:0.07357757[&&NHX:S=Drosophila_teissieri:Nset=<Drosophila_teissieri>:H=N],Drosophila_yakuba_XP_043062897.1_LOW_QUALITY_PROTEIN_uncharacterized_protein_CG31750:0.1188345[&&NHX:S=Drosophila_yakuba:Nset=<Drosophila_yakuba>:H=N])n47:0.05108588[&&NHX:S=n549:Nset=<Drosophila_yakuba@Drosophila_teissieri>:H=N:D=N:B=1.0],Drosophila_erecta_XP_001974461.1_uncharacterized_protein_CG31750:0.2031763[&&NHX:S=Drosophila_erecta:Nset=<Drosophila_erecta>:H=N])n49:0.04678058[&&NHX:S=n551:Nset=<Drosophila_erecta@n549>:H=N:D=N:B=1.0],(((Drosophila_sechellia_XP_002038898.2_LOW_QUALITY_PROTEIN_uncharacterized_protein_CG31750:0.05014898[&&NHX:S=Drosophila_sechellia:Nset=<Drosophila_sechellia>:H=N],Drosophila_simulans_XP_002079713.3_uncharacterized_protein_CG31750:0.02920389[&&NHX:S=Drosophila_simulans:Nset=<Drosophila_simulans>:H=N])n52:0.01214153[&&NHX:S=n554:Nset=<Drosophila_sechellia@Drosophila_simulans>:H=N:D=N:B=1.0],Drosophila_mauritiana_XP_033151184.1_uncharacterized_protein_CG31750:0.02022416[&&NHX:S=Drosophila_mauritiana:Nset=<Drosophila_mauritiana>:H=N])r5630[&&NHX:S=n556:Nset=<n554@Drosophila_mauritiana>:H=N:D=N],Drosophila_melanogaster_NP_724041.1_uncharacterized_protein_Dmel_CG31750:0.07223843[&&NHX:S=Drosophila_melanogaster:Nset=<Drosophila_melanogaster>:H=N])n56:0.08731352[&&NHX:S=n558:Nset=<Drosophila_melanogaster@n556>:H=N:D=N:B=1.0])n57:0.2221612[&&NHX:S=n559:Nset=<n551@n558>:H=N:D=N:B=1.0])n58:0.08803334[&&NHX:S=n560:Nset=<n546@n559>:H=N:D=N:B=1.0])n59:0.122555[&&NHX:S=n560:Nset=<n559@n546>:H=N:D=Y:B=1.0],((Drosophila_kikkawai_XP_017025366.1_uncharacterized_protein_CG31750-like:0.07271273[&&NHX:S=Drosophila_kikkawai:Nset=<Drosophila_kikkawai>:H=N],Drosophila_kikkawai_XP_017025365.1_uncharacterized_protein_CG31750-like:0.04519788[&&NHX:S=Drosophila_kikkawai:Nset=<Drosophila_kikkawai>:H=N])n26:0.4098574[&&NHX:S=Drosophila_kikkawai:Nset=<Drosophila_kikkawai>:H=N:D=Y:B=1.0],Drosophila_kikkawai_XP_017025368.1_uncharacterized_protein_CG31750-like:0.3343333[&&NHX:S=Drosophila_kikkawai:Nset=<Drosophila_kikkawai>:H=N])r5628[&&NHX:S=Drosophila_kikkawai:Nset=<Drosophila_kikkawai>:H=N:D=Y])r5627[&&NHX:S=n562:Nset=<n560@Drosophila_kikkawai>:H=N:D=N],Drosophila_bipectinata_XP_043069726.1_uncharacterized_protein_CG31750:0.9861119[&&NHX:S=Drosophila_bipectinata:Nset=<Drosophila_bipectinata>:H=N])r5626[&&NHX:S=n564:Nset=<Drosophila_bipectinata@n562>:H=N:D=N])n63:0.37314275[&&NHX:S=n565:Nset=<n564@n539>:H=N:D=N:B=1.0])n64[&&NHX:S=n566:Nset=<n565@n528>:H=N:D=N];
[&&NOTUNG-SPECIES-TREE(((((Drosophila_arizonae,Drosophila_mojavensis)n522,Drosophila_hydei)n524,Drosophila_virilis)n526,Drosophila_grimshawi)n528,((((((Drosophila_pseudoobscura,Drosophila_persimilis)n531,Drosophila_miranda)n533,Drosophila_obscura)n535,Drosophila_guanche)n537,Drosophila_subobscura)n539,((((((Drosophila_subpulchrella,Drosophila_suzukii)n542,Drosophila_biarmipes)n544,Drosophila_takahashii)n546,(((Drosophila_teissieri,Drosophila_yakuba)n549,Drosophila_erecta)n551,(((Drosophila_simulans,Drosophila_sechellia)n554,Drosophila_mauritiana)n556,Drosophila_melanogaster)n558)n559)n560,Drosophila_kikkawai)n562,Drosophila_bipectinata)n564)n565)n566]
[&&NOTUNG-PARAMETERS:T=0.95:VERSION=2.7:SPECIESTAG=PRE:CL=1.0:CD=1.5:CCD=0.0:CT=3.0]
