# Supplementary material for: Structural screens identify candidate human homologs of insect chemoreceptors and cryptic Drosophila gustatory receptor-like proteins
Source: eLife. 2023 Feb 20;12:e85537. doi: 10.7554/eLife.85537 (PMC9998090; doi:10.7554/eLife.85537)
Supplement: Figure 4—source data 2. — The first column is the source node, the second column is the target node, and the third column is the E-value derived from MMSeqs2 and gs2. [file elife-85537-fig4-data2.zip › Figure4SourceData2Figure4Anetwork.txt]

Source	Target	Evalue
257	428	4.1089957567679e-319
257	210	4.29000000000809e-313
257	289	2.57399999999991e-311
257	54	1.249e-278
257	63	3.211e-278
257	190	2.685e-273
257	212	6.906e-273
257	274	1.874e-263
257	301	4.817e-263
257	322	9.974e-245
257	307	1.237e-243
257	351	1.769e-234
257	512	1.085e-226
257	719	2.922e-214
257	144	5.338e-174
257	127	2.081e-171
257	199	5.337e-171
257	308	8.104e-169
257	255	5.33e-168
257	258	8.986e-167
257	205	8.986e-167
257	259	8.087e-166
257	276	8.087e-166
257	123	1.515e-165
257	209	1.515e-165
257	244	3.495e-164
257	207	4.783e-164
257	380	2.297e-163
257	154	8.059e-163
257	265	2.066e-162
257	139	7.249e-162
257	100	2.543e-161
257	213	8.922e-161
257	187	1.221e-160
257	103	4.283e-160
257	152	1.502e-159
257	388	2.814e-159
257	102	3.851e-159
257	80	3.851e-159
257	170	1.351e-158
257	151	2.53e-158
257	253	2.53e-158
257	381	6.483e-158
257	120	1.214e-157
257	105	1.662e-157
257	107	1.662e-157
257	149	2.274e-157
257	158	5.237e-156
257	225	7.167e-156
257	169	7.167e-156
257	162	9.807e-156
257	470	9.807e-156
257	142	1.836e-155
257	230	8.812e-155
257	131	8.812e-155
257	604	1.65e-154
257	215	1.083e-153
257	117	1.083e-153
257	299	3.798e-153
257	246	4.667e-152
257	160	2.75e-150
257	356	2.75e-150
257	397	2.75e-150
257	440	8.653e-149
257	429	1.62e-148
257	287	9.535e-147
257	285	2.191e-145
257	111	2.191e-145
257	115	2.191e-145
257	126	4.1e-145
257	138	4.1e-145
257	134	4.1e-145
257	326	7.674e-145
257	124	7.674e-145
257	447	1.965e-144
257	456	1.965e-144
257	238	3.677e-144
257	136	6.882e-144
257	98	1.762e-143
257	294	2.161e-142
257	369	1.938e-141
257	386	2.65e-141
257	60	6.785e-141
257	62	6.785e-141
257	66	2.376e-140
257	43	4.445e-140
257	104	6.08e-140
257	71	2.129e-139
257	74	2.129e-139
257	85	7.452e-139
257	125	2.609e-138
257	722	3.568e-138
257	581	3.196e-137
257	269	3.196e-137
257	639	5.868e-134
257	475	7.676e-128
257	1049	5.155e-119
257	241	3.636e-108
257	595	4.816e-100
257	1062	2.758e-98
257	883	8.461e-97
257	543	1.776e-92
257	1003	3.684e-88
257	496	4.087e-75
257	529	4.087e-75
257	563	8.955e-74
257	682	2.26e-73
257	621	1.077e-70
257	11	5.024e-70
257	1	5.024e-70
257	202	9.3e-70
257	145	1.722e-69
257	135	1.722e-69
257	112	4.335e-69
257	79	5.898e-69
257	95	5.898e-69
257	87	5.898e-69
257	35	5.898e-69
257	495	5.898e-69
257	61	8.024e-69
257	40	1.091e-68
257	12	1.091e-68
257	4	2.747e-68
257	34	5.083e-68
257	113	5.083e-68
257	189	9.403e-68
257	42	1.279e-67
257	118	1.279e-67
257	37	2.366e-67
257	200	2.366e-67
257	68	2.366e-67
257	38	2.366e-67
257	221	2.366e-67
257	137	2.366e-67
257	261	4.375e-67
257	235	4.375e-67
257	228	4.375e-67
257	247	4.375e-67
257	271	4.375e-67
257	172	4.375e-67
257	206	4.375e-67
257	17	4.375e-67
257	204	8.091e-67
257	805	2.034e-66
257	33	2.034e-66
257	64	2.034e-66
257	9	2.034e-66
257	5	2.034e-66
257	8	2.034e-66
257	15	2.766e-66
257	3	2.766e-66
257	26	2.766e-66
257	30	2.766e-66
257	10	2.766e-66
257	32	3.761e-66
257	41	3.761e-66
257	22	3.761e-66
257	78	3.761e-66
257	989	5.114e-66
257	383	5.114e-66
257	14	6.953e-66
257	24	6.953e-66
257	16	1.285e-65
257	236	1.285e-65
257	177	3.229e-65
257	58	3.229e-65
257	211	3.229e-65
257	192	3.229e-65
257	29	3.229e-65
257	92	4.389e-65
257	179	4.389e-65
257	25	8.11e-65
257	314	1.102e-64
257	290	1.102e-64
257	114	1.498e-64
257	250	2.037e-64
257	267	2.768e-64
257	251	2.768e-64
257	109	2.768e-64
257	165	3.762e-64
257	403	3.762e-64
257	93	3.762e-64
257	335	3.762e-64
257	143	3.762e-64
257	240	3.762e-64
257	243	3.762e-64
257	232	9.443e-64
257	31	1.283e-63
257	275	1.744e-63
257	99	2.37e-63
257	52	2.37e-63
257	222	5.945e-63
257	178	8.078e-63
257	480	1.097e-62
257	55	1.491e-62
257	27	1.491e-62
257	21	1.491e-62
257	155	2.026e-62
257	18	2.026e-62
257	1172	3.739e-62
257	67	3.739e-62
257	201	3.739e-62
257	128	5.079e-62
257	1150	9.371e-62
257	65	9.371e-62
257	193	9.371e-62
257	110	1.273e-61
257	23	1.273e-61
257	90	1.273e-61
257	44	1.273e-61
257	19	1.273e-61
257	106	1.273e-61
257	59	1.273e-61
257	20	1.729e-61
257	13	2.348e-61
257	7	2.348e-61
257	539	3.19e-61
257	6	3.19e-61
257	150	3.19e-61
257	181	3.19e-61
257	233	3.19e-61
257	183	4.332e-61
257	96	1.473e-60
257	452	2.001e-60
257	147	2.717e-60
257	116	2.717e-60
257	991	6.801e-60
257	508	6.801e-60
257	338	1.702e-59
257	249	1.702e-59
257	300	2.31e-59
257	378	2.31e-59
257	868	4.258e-59
257	86	4.258e-59
257	348	7.845e-59
257	408	7.845e-59
257	218	4.152e-57
257	957	5.632e-57
257	856	1.187e-55
257	97	4.014e-55
257	875	7.379e-55
257	513	1e-54
257	409	1.356e-54
257	771	1.839e-54
257	500	1.14e-53
257	1178	1.545e-53
257	780	2.094e-53
257	789	2.838e-53
257	426	3.846e-53
257	332	1.296e-52
257	903	1.756e-52
257	879	2.379e-52
257	807	1.085e-51
257	814	6.689e-51
257	396	6.689e-51
257	540	1.226e-50
257	1342	5.573e-50
257	636	7.543e-50
257	550	1.021e-49
257	667	4.633e-49
257	853	2.84e-48
257	962	3.841e-48
257	623	5.195e-48
257	527	7.026e-48
257	926	1.285e-47
257	474	2.349e-47
257	849	4.295e-47
257	850	1.434e-46
257	851	1.938e-46
257	827	3.54e-46
257	952	6.465e-46
257	781	6.465e-46
257	1019	2.154e-45
257	1022	9.687e-45
257	760	1.308e-44
257	1362	4.349e-44
257	921	5.871e-44
257	833	1.07e-43
257	773	1.444e-43
257	828	2.631e-43
257	931	2.631e-43
257	891	2.631e-43
257	834	2.631e-43
257	1093	4.792e-43
257	1039	4.792e-43
257	894	6.466e-43
257	904	2.89e-42
257	594	7.09e-42
257	799	1.133e-39
257	752	2.769e-39
257	748	3.729e-39
257	798	5.021e-39
257	1042	1.411e-36
257	1174	2.711e-35
257	1099	1.184e-34
257	978	1.59e-34
257	1195	7.27e-33
257	1187	1.409e-30
257	1104	8.557e-26
289	210	9.79599999803157e-315
289	257	3.52700000000008e-311
289	428	7.618e-306
289	54	8.104e-281
289	63	2.084e-280
289	190	1.743e-275
289	212	4.483e-275
289	274	5.873e-265
289	301	1.51e-264
289	307	1.102e-245
289	322	1.102e-245
289	351	3.67e-235
289	512	3.41e-228
289	719	4.428e-215
289	144	8.113e-175
289	199	4.808e-173
289	258	2.848e-171
289	255	3.51e-170
289	127	3.16e-169
289	308	8.104e-169
289	276	7.295e-168
289	205	1.367e-167
289	209	2.304e-166
289	259	5.908e-166
289	207	9.959e-165
289	380	1.678e-163
289	123	1.678e-163
289	244	5.889e-163
289	154	1.358e-161
289	265	3.48e-161
289	139	8.922e-161
289	100	3.13e-160
289	187	4.283e-160
289	253	8.022e-160
289	213	2.814e-159
289	103	3.851e-159
289	388	9.87e-159
289	152	3.462e-158
289	102	3.462e-158
289	80	3.462e-158
289	131	4.738e-158
289	170	3.112e-157
289	151	4.258e-157
289	470	2.044e-156
289	149	3.827e-156
289	120	7.167e-156
289	105	9.807e-156
289	107	9.807e-156
289	381	8.812e-155
289	604	5.785e-154
289	158	5.785e-154
289	169	7.916e-154
289	162	1.083e-153
289	225	1.482e-153
289	142	2.775e-153
289	230	7.111e-153
289	117	1.331e-152
289	246	3.063e-151
289	215	4.191e-151
289	299	5.735e-151
289	160	2.75e-150
289	440	1.805e-149
289	356	6.324e-149
289	397	2.216e-148
289	429	1.304e-146
289	287	1.601e-145
289	285	4.1e-145
289	238	1.436e-144
289	126	1.436e-144
289	138	1.436e-144
289	134	1.436e-144
289	447	3.677e-144
289	326	6.882e-144
289	111	6.882e-144
289	115	6.882e-144
289	124	1.762e-143
289	456	2.411e-143
289	136	2.411e-143
289	98	1.58e-142
289	294	7.569e-142
289	386	9.281e-141
289	43	1.556e-139
289	60	2.129e-139
289	62	2.129e-139
289	66	5.448e-139
289	104	5.448e-139
289	369	1.907e-138
289	722	6.676e-138
289	71	6.676e-138
289	74	6.676e-138
289	85	1.708e-137
289	125	2.337e-137
289	269	3.914e-136
289	581	3.505e-135
289	639	2.512e-132
289	475	5.016e-127
289	1049	3.772e-119
289	241	1.426e-108
289	595	4.503e-102
289	883	1.308e-97
289	1062	4.009e-96
289	543	5.421e-91
289	1003	1.275e-87
289	496	1.219e-73
289	529	1.219e-73
289	682	1.958e-72
289	1	1.695e-71
289	563	3.139e-71
289	621	3.692e-70
289	11	3.692e-70
289	202	3.187e-69
289	495	4.335e-69
289	40	8.024e-69
289	12	8.024e-69
289	145	1.091e-68
289	135	1.091e-68
289	79	2.747e-68
289	61	2.747e-68
289	261	3.737e-68
289	112	3.737e-68
289	95	3.737e-68
289	87	3.737e-68
289	235	3.737e-68
289	228	3.737e-68
289	247	3.737e-68
289	189	3.737e-68
289	35	6.914e-68
289	221	4.375e-67
289	137	4.375e-67
289	34	5.95e-67
289	113	5.95e-67
289	37	5.95e-67
289	200	5.95e-67
289	68	5.95e-67
289	38	5.95e-67
289	271	5.95e-67
289	33	8.091e-67
289	64	8.091e-67
289	5	8.091e-67
289	8	8.091e-67
289	42	1.496e-66
289	118	1.496e-66
289	14	1.496e-66
289	15	1.496e-66
289	4	1.496e-66
289	3	1.496e-66
289	26	1.496e-66
289	30	1.496e-66
289	10	1.496e-66
289	204	2.034e-66
289	2	2.034e-66
289	22	2.766e-66
289	172	2.766e-66
289	206	2.766e-66
289	989	3.761e-66
289	177	3.761e-66
289	24	5.114e-66
289	109	5.114e-66
289	805	6.953e-66
289	78	6.953e-66
289	250	9.453e-66
289	16	9.453e-66
289	232	1.747e-65
289	275	1.747e-65
289	236	1.747e-65
289	17	1.747e-65
289	92	2.375e-65
289	383	2.375e-65
289	25	4.389e-65
289	179	4.389e-65
289	58	5.966e-65
289	32	5.966e-65
289	41	5.966e-65
289	114	8.11e-65
289	9	1.102e-64
289	314	1.498e-64
289	290	1.498e-64
289	243	1.498e-64
289	165	2.037e-64
289	93	2.037e-64
289	143	2.037e-64
289	480	2.037e-64
289	403	3.762e-64
289	335	3.762e-64
289	240	3.762e-64
289	283	5.113e-64
289	178	9.443e-64
289	116	1.283e-63
289	29	1.283e-63
289	99	1.744e-63
289	52	1.744e-63
289	222	2.37e-63
289	128	3.22e-63
289	27	5.945e-63
289	21	5.945e-63
289	147	1.097e-62
289	18	1.097e-62
289	506	1.491e-62
289	155	3.739e-62
289	183	5.079e-62
289	59	5.079e-62
289	452	5.079e-62
289	67	6.899e-62
289	23	6.899e-62
289	44	6.899e-62
289	19	6.899e-62
289	201	6.899e-62
289	20	9.371e-62
289	13	1.273e-61
289	7	1.273e-61
289	1172	1.729e-61
289	65	1.729e-61
289	193	1.729e-61
289	96	2.348e-61
289	110	2.348e-61
289	90	2.348e-61
289	55	2.348e-61
289	106	2.348e-61
289	6	2.348e-61
289	181	2.348e-61
289	233	2.348e-61
289	150	3.19e-61
289	1150	4.332e-61
289	338	2.001e-60
289	249	2.001e-60
289	539	3.689e-60
289	245	9.234e-60
289	378	1.254e-59
289	991	1.254e-59
289	86	1.702e-59
289	300	1.702e-59
289	297	4.258e-59
289	408	4.258e-59
289	348	5.779e-59
289	218	4.903e-58
289	508	1.662e-57
289	868	1.907e-56
289	346	2.587e-56
289	771	6.455e-56
289	97	1.187e-55
289	957	1e-54
289	856	1.839e-54
289	780	1.839e-54
289	875	2.493e-54
289	332	2.493e-54
289	500	3.379e-54
289	409	3.379e-54
289	1178	1.545e-53
289	426	2.838e-53
289	789	7.061e-53
289	513	1.296e-52
289	636	4.365e-52
289	903	1.469e-51
289	814	6.689e-51
289	807	2.247e-50
289	879	5.573e-50
289	396	5.573e-50
289	540	7.543e-50
289	667	6.268e-49
289	1342	1.147e-48
289	853	2.84e-48
289	550	2.84e-48
289	962	7.026e-48
289	623	7.026e-48
289	926	1.285e-47
289	850	2.349e-47
289	851	4.295e-47
289	952	7.849e-47
289	474	7.849e-47
289	527	1.938e-46
289	849	8.736e-46
289	1022	1.595e-45
289	827	2.91e-45
289	1019	3.931e-45
289	833	7.173e-45
289	760	1.767e-44
289	781	1.767e-44
289	834	3.221e-44
289	1362	1.07e-43
289	773	1.07e-43
289	891	1.444e-43
289	1039	3.551e-43
289	594	3.551e-43
289	931	4.792e-43
289	921	6.466e-43
289	894	1.177e-42
289	904	1.588e-42
289	1093	1.289e-41
289	799	2.769e-39
289	752	2.22e-38
289	798	2.988e-38
289	748	2.988e-38
289	1042	2.385e-37
289	1174	5.164e-34
289	978	9.3e-34
289	1195	3.013e-33
289	1099	1.307e-32
289	1187	1.052e-30
289	1104	4.807e-25
577	617	5.386e-267
577	602	1.935e-263
577	614	7.672e-261
577	644	6.299e-259
577	609	2.755e-257
577	599	1.205e-255
577	613	2.261e-255
577	598	2.261e-255
577	610	3.098e-255
577	611	3.098e-255
577	619	5.815e-255
577	603	7.967e-255
577	637	1.092e-254
577	580	1.523e-251
577	622	1.25e-249
577	646	1.712e-249
577	676	2.388e-246
577	661	2.388e-246
577	683	1.153e-245
577	712	3.33e-243
577	655	2.201e-242
577	660	7.753e-242
577	729	3.932e-232
577	579	1.152e-226
577	546	3.007e-223
577	680	3.421e-218
577	642	6.418e-218
577	684	1.089e-216
577	709	3.834e-216
577	698	1.849e-215
577	691	6.507e-215
577	762	8.913e-215
577	704	1.221e-214
577	525	2.151e-204
577	859	1.436e-200
577	565	1.504e-185
577	1211	2.299e-183
577	832	4.917e-163
577	819	8.3e-162
577	553	2.914e-161
577	848	3.235e-159
577	886	1.4e-157
577	887	1.916e-157
577	1048	3.981e-155
577	964	5.449e-155
577	497	4.412e-153
577	940	2.851e-143
577	1044	3.505e-142
577	486	2.045e-137
577	514	8.086e-110
577	871	1.137e-96
577	568	1.206e-70
577	487	1.109e-63
577	937	3.82e-61
577	815	7.05e-59
577	910	1.302e-58
577	821	1.769e-58
577	701	8.188e-58
577	491	1.112e-57
577	770	1.511e-57
577	845	6.987e-57
577	493	6.987e-57
577	723	9.49e-57
577	874	1.289e-56
577	944	1.75e-56
577	865	2.377e-56
577	901	2.377e-56
577	725	3.228e-56
577	846	4.384e-56
577	960	4.384e-56
577	823	4.384e-56
577	993	5.953e-56
577	861	5.953e-56
577	858	1.097e-55
577	612	1.097e-55
577	792	1.49e-55
577	905	1.49e-55
577	869	1.49e-55
577	467	2.023e-55
577	818	3.729e-55
577	759	5.062e-55
577	801	6.872e-55
577	794	6.872e-55
577	802	6.872e-55
577	809	9.328e-55
577	1000	1.266e-54
577	987	1.266e-54
577	724	2.333e-54
577	825	2.333e-54
577	872	3.166e-54
577	629	3.166e-54
577	434	3.166e-54
577	994	4.297e-54
577	839	4.297e-54
577	939	5.832e-54
577	1013	5.832e-54
577	919	7.914e-54
577	472	1.074e-53
577	908	1.978e-53
577	862	1.978e-53
577	929	3.641e-53
577	914	3.641e-53
577	857	3.641e-53
577	22	3.641e-53
577	1090	4.94e-53
577	1086	4.94e-53
577	25	4.94e-53
577	1041	4.94e-53
577	889	9.092e-53
577	24	9.092e-53
577	16	1.233e-52
577	731	2.27e-52
577	239	2.27e-52
577	895	3.079e-52
577	787	3.079e-52
577	101	3.079e-52
577	831	4.176e-52
577	855	5.664e-52
577	965	7.682e-52
577	837	7.682e-52
577	227	7.682e-52
577	279	7.682e-52
577	907	1.042e-51
577	835	1.042e-51
577	880	1.413e-51
577	14	1.413e-51
577	23	1.916e-51
577	44	1.916e-51
577	19	1.916e-51
577	983	2.598e-51
577	379	2.598e-51
577	897	3.523e-51
577	936	3.523e-51
577	803	4.777e-51
577	197	6.477e-51
577	448	6.477e-51
577	1061	8.782e-51
577	108	8.782e-51
577	967	1.614e-50
577	930	2.188e-50
577	135	4.02e-50
577	537	4.02e-50
577	272	5.449e-50
577	490	7.386e-50
577	689	3.376e-49
577	635	3.376e-49
577	649	4.575e-49
577	627	6.198e-49
577	281	8.398e-49
577	1075	1.138e-48
577	1155	2.088e-48
577	202	3.831e-48
577	653	5.189e-48
577	86	7.029e-48
577	575	1.289e-47
577	979	2.364e-47
577	220	3.201e-47
577	494	3.201e-47
577	995	4.334e-47
577	65	4.334e-47
577	193	4.334e-47
577	1	4.334e-47
577	693	5.868e-47
577	383	5.868e-47
577	133	1.076e-46
577	306	1.456e-46
577	686	1.971e-46
577	161	1.971e-46
577	665	4.887e-46
577	675	6.614e-46
577	241	6.614e-46
577	67	6.614e-46
577	201	6.614e-46
577	540	1.211e-45
577	1157	1.211e-45
577	721	1.211e-45
577	495	1.639e-45
577	164	2.218e-45
577	390	2.218e-45
577	6	2.218e-45
577	713	3.001e-45
577	1018	3.001e-45
577	155	7.429e-45
577	48	7.429e-45
577	51	2.487e-44
577	454	2.487e-44
577	385	4.548e-44
577	230	4.548e-44
577	31	1.124e-43
577	375	1.52e-43
577	196	1.52e-43
577	136	2.778e-43
577	75	3.755e-43
577	451	5.076e-43
577	588	1.253e-42
577	1124	1.253e-42
577	1131	1.253e-42
577	182	1.693e-42
577	1095	2.288e-42
577	299	2.288e-42
577	84	2.288e-42
577	432	3.091e-42
577	76	3.091e-42
577	72	4.177e-42
577	439	5.643e-42
577	371	5.643e-42
577	503	7.623e-42
577	1194	1.03e-41
577	1132	1.879e-41
577	462	1.879e-41
577	213	1.879e-41
577	478	2.537e-41
577	461	3.426e-41
577	120	3.426e-41
577	103	4.627e-41
577	1109	6.248e-41
577	107	8.436e-41
577	207	8.436e-41
577	102	1.139e-40
577	209	1.139e-40
577	246	2.802e-40
577	457	3.782e-40
577	854	3.782e-40
577	1133	5.104e-40
577	215	6.889e-40
577	169	6.889e-40
577	151	6.889e-40
577	269	9.296e-40
577	496	1.254e-39
577	529	1.254e-39
577	162	1.254e-39
577	105	1.693e-39
577	149	1.693e-39
577	142	2.284e-39
577	632	5.606e-39
577	463	5.606e-39
577	158	7.562e-39
577	131	1.02e-38
577	764	1.375e-38
577	1222	1.855e-38
577	117	4.547e-38
577	581	6.129e-38
577	917	1.501e-37
577	1333	1.501e-37
577	255	2.023e-37
577	563	3.674e-37
577	470	4.95e-37
577	170	8.985e-37
577	265	1.21e-36
577	677	1.63e-36
577	244	2.957e-36
577	326	3.983e-36
577	205	5.363e-36
577	440	1.309e-35
577	621	1.762e-35
577	1325	4.295e-35
577	527	4.295e-35
577	456	7.777e-35
577	380	1.408e-34
577	1003	6.196e-34
577	788	8.332e-34
577	287	1.506e-33
577	690	1.506e-33
577	735	2.025e-33
577	736	2.025e-33
577	756	3.658e-33
577	790	2.152e-32
577	453	1.694e-31
577	595	2.275e-31
577	700	4.097e-31
577	475	1.328e-30
577	829	1.932e-28
577	1063	1.113e-27
577	841	1.993e-27
577	786	2.666e-27
577	816	2.666e-27
577	1189	3.567e-27
577	943	4.772e-27
577	808	4.772e-27
577	785	8.538e-27
577	791	8.538e-27
577	776	8.538e-27
577	710	1.527e-26
577	711	1.527e-26
577	844	1.527e-26
577	1047	1.527e-26
577	822	2.042e-26
577	883	3.649e-26
577	706	6.612e-25
577	981	1.573e-24
577	991	1.573e-24
577	1178	1.185e-23
577	989	1.185e-23
577	1146	1.581e-23
577	805	5e-23
577	1127	1.175e-21
577	774	2.774e-21
577	754	3.693e-21
577	777	8.708e-21
609	614	6.94e-262
609	577	2.76e-259
609	617	3.782e-259
609	599	7.102e-259
609	644	1.334e-258
609	603	2.504e-258
609	610	6.443e-258
609	602	8.829e-258
609	613	1.658e-257
609	622	1.658e-257
609	598	1.658e-257
609	611	2.272e-257
609	619	8.01e-257
609	637	8.01e-257
609	646	1.539e-253
609	661	7.603e-250
609	676	2.68e-249
609	683	1.295e-248
609	580	3.331e-248
609	660	1.174e-247
609	655	1.609e-247
609	712	3.755e-246
609	729	4.421e-238
609	579	4.709e-229
609	546	6.586e-226
609	680	8.346e-222
609	709	2.147e-221
609	642	5.521e-221
609	698	1.036e-220
609	684	5.004e-220
609	704	6.856e-220
609	691	1.598e-218
609	762	2.719e-217
609	525	2.607e-207
609	859	2.404e-203
609	565	2.365e-187
609	1211	5.124e-179
609	819	1.264e-162
609	832	3.246e-162
609	553	4.446e-162
609	886	3.629e-160
609	887	3.278e-159
609	848	2.162e-158
609	964	1.426e-157
609	497	3.306e-156
609	1048	2.695e-154
609	940	9.651e-145
609	1044	2.014e-142
609	486	4.66e-141
609	514	6.101e-111
609	871	4.511e-97
609	568	5.905e-73
609	937	1.033e-62
609	487	1.033e-62
609	815	9.015e-62
609	701	7.862e-61
609	725	6.848e-60
609	846	9.329e-60
609	874	1.731e-59
609	910	2.358e-59
609	792	3.212e-59
609	960	8.115e-59
609	759	1.105e-58
609	821	1.105e-58
609	825	2.792e-58
609	467	2.792e-58
609	861	3.802e-58
609	845	7.051e-58
609	872	7.051e-58
609	818	7.051e-58
609	801	9.602e-58
609	839	9.602e-58
609	794	9.602e-58
609	944	9.602e-58
609	493	9.602e-58
609	809	1.307e-57
609	770	1.78e-57
609	491	1.78e-57
609	993	2.424e-57
609	823	4.494e-57
609	857	8.331e-57
609	994	1.134e-56
609	905	1.134e-56
609	889	1.134e-56
609	723	1.134e-56
609	612	1.544e-56
609	724	2.102e-56
609	804	3.895e-56
609	858	5.303e-56
609	434	5.303e-56
609	865	9.825e-56
609	731	1.337e-55
609	901	1.82e-55
609	33	1.82e-55
609	64	1.82e-55
609	8	1.82e-55
609	1000	2.478e-55
609	939	2.478e-55
609	862	2.478e-55
609	880	3.372e-55
609	908	3.372e-55
609	1013	3.372e-55
609	5	3.372e-55
609	919	6.246e-55
609	869	6.246e-55
609	965	8.5e-55
609	1090	1.574e-54
609	967	2.142e-54
609	629	2.142e-54
609	239	2.142e-54
609	22	2.915e-54
609	101	2.915e-54
609	1086	3.966e-54
609	930	3.966e-54
609	25	3.966e-54
609	1041	3.966e-54
609	227	3.966e-54
609	929	5.397e-54
609	914	5.397e-54
609	787	5.397e-54
609	987	5.397e-54
609	831	7.343e-54
609	24	7.343e-54
609	537	7.343e-54
609	895	9.99e-54
609	855	9.99e-54
609	803	9.99e-54
609	936	9.99e-54
609	16	9.99e-54
609	1061	1.359e-53
609	837	1.359e-53
609	490	1.359e-53
609	379	1.359e-53
609	835	1.849e-53
609	689	3.423e-53
609	23	3.423e-53
609	44	3.423e-53
609	19	3.423e-53
609	197	3.423e-53
609	279	4.656e-53
609	108	8.616e-53
609	897	1.594e-52
609	14	1.594e-52
609	272	2.949e-52
609	9	5.455e-52
609	983	1.009e-51
609	135	1.866e-51
609	979	4.69e-51
609	562	8.671e-51
609	86	2.179e-50
609	995	2.962e-50
609	281	4.026e-50
609	1075	5.473e-50
609	306	5.473e-50
609	653	7.44e-50
609	1155	1.011e-49
609	540	1.011e-49
609	65	1.374e-49
609	193	1.374e-49
609	1018	4.689e-49
609	220	6.372e-49
609	67	2.172e-48
609	201	2.172e-48
609	494	2.951e-48
609	1157	2.951e-48
609	202	7.4e-48
609	161	3.422e-47
609	824	4.648e-47
609	510	4.648e-47
609	133	4.648e-47
609	528	8.573e-47
609	1	1.164e-46
609	6	1.581e-46
609	51	2.147e-46
609	721	2.147e-46
609	48	2.915e-46
609	241	3.958e-46
609	665	7.296e-46
609	713	9.905e-46
609	31	9.905e-46
609	675	1.345e-45
609	196	1.825e-45
609	375	3.363e-45
609	164	4.565e-45
609	136	4.565e-45
609	1124	4.565e-45
609	1131	4.565e-45
609	439	8.409e-45
609	451	8.409e-45
609	1095	1.141e-44
609	495	1.141e-44
609	432	1.549e-44
609	155	1.549e-44
609	75	1.549e-44
609	454	1.549e-44
609	182	2.102e-44
609	84	2.102e-44
609	1194	2.852e-44
609	76	2.852e-44
609	371	5.251e-44
609	503	5.251e-44
609	1109	9.665e-44
609	230	1.311e-43
609	72	1.311e-43
609	462	2.413e-43
609	280	2.413e-43
609	478	6.021e-43
609	461	1.107e-42
609	457	2.036e-42
609	299	3.744e-42
609	269	5.076e-42
609	496	1.714e-41
609	529	1.714e-41
609	246	1.714e-41
609	463	4.269e-41
609	120	5.785e-41
609	303	7.84e-41
609	213	7.84e-41
609	103	1.062e-40
609	207	1.44e-40
609	105	1.951e-40
609	107	1.951e-40
609	102	2.643e-40
609	142	3.58e-40
609	209	3.58e-40
609	854	6.571e-40
609	117	6.571e-40
609	764	6.571e-40
609	581	8.9e-40
609	1133	1.206e-39
609	215	1.206e-39
609	169	1.206e-39
609	158	1.206e-39
609	151	2.211e-39
609	162	4.055e-39
609	563	5.491e-39
609	149	5.491e-39
609	1333	7.436e-39
609	131	1.007e-38
609	1222	1.007e-38
609	621	1.845e-38
609	917	6.194e-38
609	677	8.382e-38
609	326	1.134e-37
609	170	2.077e-37
609	527	2.81e-37
609	205	5.143e-37
609	255	6.957e-37
609	550	6.957e-37
609	265	9.411e-37
609	470	9.411e-37
609	456	1.273e-36
609	244	2.328e-36
609	735	3.148e-36
609	736	3.148e-36
609	925	1.422e-35
609	788	1.923e-35
609	287	2.599e-35
609	756	6.414e-35
609	690	6.414e-35
609	1325	1.171e-34
609	1003	2.137e-34
609	453	5.268e-34
609	475	2.365e-33
609	595	3.193e-33
609	700	1.93e-32
609	790	6.393e-32
609	884	1.269e-30
609	741	1.269e-30
609	816	2.305e-30
609	808	4.185e-30
609	829	5.638e-30
609	943	2.498e-29
609	785	2.498e-29
609	1063	2.498e-29
609	791	2.498e-29
609	776	2.498e-29
609	841	4.529e-29
609	786	6.097e-29
609	1189	2e-28
609	710	2e-28
609	711	2e-28
609	822	2.691e-28
609	1047	3.621e-28
609	706	2.881e-27
609	844	2.881e-27
609	883	5.207e-27
609	981	4.117e-26
609	991	4.117e-26
609	774	7.425e-26
609	754	9.971e-26
609	1146	1.797e-25
609	989	3.238e-25
609	805	4.346e-25
609	777	1.889e-24
609	1178	4.555e-24
609	779	1.971e-23
609	961	2.641e-23
609	1127	4.897e-22
897	862	2.011e-270
897	1155	1.664e-217
897	983	1.244e-189
897	1000	5.476e-185
897	1035	5.041e-178
897	910	3.785e-166
897	1041	5.242e-157
897	1086	1.841e-156
897	1124	2.047e-154
897	1131	2.047e-154
897	612	1.266e-123
897	1222	2.048e-116
897	721	3.064e-114
897	627	1.69e-90
897	649	1.497e-89
897	956	2.791e-89
897	635	1.325e-88
897	713	2.639e-86
897	693	4.919e-86
897	675	5.239e-84
897	665	4.623e-83
897	977	4.623e-83
897	686	1.036e-81
897	824	9.649e-79
897	802	1.316e-78
897	929	5.464e-77
897	914	5.464e-77
897	907	1.386e-76
897	811	1.386e-76
897	804	1.455e-74
897	653	6.858e-74
897	845	8.186e-73
897	965	1.116e-72
897	923	1.116e-72
897	1132	4.592e-71
897	854	7.447e-70
897	562	6.899e-65
897	1194	1.51e-63
897	568	2.093e-61
897	514	1.145e-59
897	553	1.824e-58
897	498	8.479e-58
897	483	1.153e-57
897	492	1.568e-57
897	502	9.897e-57
897	398	1.829e-56
897	327	2.486e-56
897	937	4.592e-56
897	363	4.592e-56
897	384	6.241e-56
897	424	8.482e-56
897	517	8.482e-56
897	268	1.153e-55
897	490	1.153e-55
897	523	1.566e-55
897	564	2.129e-55
897	979	3.931e-55
897	537	3.931e-55
897	367	5.341e-55
897	584	1.34e-54
897	1157	1.82e-54
897	725	2.473e-54
897	358	3.359e-54
897	821	4.564e-54
897	538	6.199e-54
897	298	6.199e-54
897	341	8.421e-54
897	382	8.421e-54
897	486	8.421e-54
897	515	1.144e-53
897	936	2.11e-53
897	411	2.11e-53
897	967	2.866e-53
897	803	2.866e-53
897	266	3.892e-53
897	994	5.286e-53
897	712	5.286e-53
897	491	9.749e-53
897	930	1.798e-52
897	669	1.798e-52
897	993	3.314e-52
897	510	3.314e-52
897	995	4.499e-52
897	919	4.499e-52
897	295	6.109e-52
897	305	6.109e-52
897	1061	8.293e-52
897	324	8.293e-52
897	815	1.126e-51
897	571	1.126e-51
897	544	1.126e-51
897	528	1.126e-51
897	565	1.126e-51
897	701	1.528e-51
897	549	1.528e-51
897	302	1.528e-51
897	328	1.528e-51
897	874	2.075e-51
897	846	2.075e-51
897	573	2.075e-51
897	858	2.075e-51
897	360	2.075e-51
897	871	2.075e-51
897	889	2.816e-51
897	579	2.816e-51
897	472	2.816e-51
897	556	3.822e-51
897	724	5.188e-51
897	414	5.188e-51
897	198	5.188e-51
897	696	5.188e-51
897	487	5.188e-51
897	880	7.042e-51
897	418	7.042e-51
897	370	7.042e-51
897	546	7.042e-51
897	1090	9.557e-51
897	818	9.557e-51
897	315	9.557e-51
897	318	9.557e-51
897	625	1.297e-50
897	801	1.297e-50
897	759	1.297e-50
897	905	1.297e-50
897	855	1.297e-50
897	895	1.76e-50
897	323	1.76e-50
897	770	2.388e-50
897	731	2.388e-50
897	574	2.388e-50
897	536	2.388e-50
897	825	3.241e-50
897	857	3.241e-50
897	960	3.241e-50
897	872	4.398e-50
897	368	4.398e-50
897	823	5.967e-50
897	224	5.967e-50
897	145	5.967e-50
897	454	5.967e-50
897	753	8.096e-50
897	723	8.096e-50
897	467	8.096e-50
897	794	1.098e-49
897	674	1.098e-49
897	839	1.49e-49
897	901	2.022e-49
897	533	2.022e-49
897	416	2.022e-49
897	493	2.022e-49
897	792	2.742e-49
897	288	2.742e-49
897	473	2.742e-49
897	809	3.72e-49
897	865	3.72e-49
897	908	3.72e-49
897	831	3.72e-49
897	587	3.72e-49
897	548	3.72e-49
897	869	5.046e-49
897	583	6.844e-49
897	861	6.844e-49
897	837	1.259e-48
897	640	1.259e-48
897	1013	1.259e-48
897	697	1.707e-48
897	944	1.707e-48
897	554	2.316e-48
897	239	3.14e-48
897	489	5.774e-48
897	101	5.774e-48
897	629	1.061e-47
897	78	1.061e-47
897	272	1.061e-47
897	20	1.439e-47
897	197	1.439e-47
897	422	2.645e-47
897	279	2.645e-47
897	835	4.86e-47
897	11	4.86e-47
897	227	4.86e-47
897	379	4.86e-47
897	519	6.587e-47
897	79	6.587e-47
897	61	6.587e-47
897	578	6.587e-47
897	448	6.587e-47
897	787	8.928e-47
897	202	8.928e-47
897	434	1.21e-46
897	38	1.64e-46
897	1095	2.222e-46
897	439	3.011e-46
897	534	3.011e-46
897	281	3.011e-46
897	110	4.081e-46
897	90	4.081e-46
897	55	4.081e-46
897	106	4.081e-46
897	188	4.081e-46
897	31	5.529e-46
897	1109	7.492e-46
897	42	7.492e-46
897	118	7.492e-46
897	987	1.015e-45
897	1	1.015e-45
897	1018	1.375e-45
897	172	1.375e-45
897	206	1.375e-45
897	306	1.375e-45
897	575	1.375e-45
897	535	1.863e-45
897	2	2.523e-45
897	4	2.523e-45
897	108	2.523e-45
897	664	3.418e-45
897	273	3.418e-45
897	503	3.418e-45
897	256	6.271e-45
897	153	6.271e-45
897	6	6.271e-45
897	191	8.493e-45
897	34	1.15e-44
897	113	1.15e-44
897	204	1.15e-44
897	464	1.558e-44
897	291	1.558e-44
897	278	1.558e-44
897	282	1.558e-44
897	569	2.109e-44
897	65	2.109e-44
897	254	2.109e-44
897	193	2.109e-44
897	39	2.109e-44
897	471	2.856e-44
897	310	2.856e-44
897	155	2.856e-44
897	137	3.867e-44
897	264	5.236e-44
897	13	5.236e-44
897	7	5.236e-44
897	412	7.089e-44
897	477	7.089e-44
897	271	9.596e-44
897	469	1.299e-43
897	476	1.299e-43
897	97	1.299e-43
897	231	1.299e-43
897	338	1.758e-43
897	67	1.758e-43
897	35	1.758e-43
897	249	1.758e-43
897	201	1.758e-43
897	222	2.38e-43
897	214	3.222e-43
897	92	3.222e-43
897	196	5.901e-43
897	383	5.901e-43
897	226	7.985e-43
897	286	1.08e-42
897	236	1.08e-42
897	479	1.08e-42
897	336	1.462e-42
897	495	1.462e-42
897	263	2.676e-42
897	179	4.898e-42
897	192	4.898e-42
897	705	6.625e-42
897	468	6.625e-42
897	211	6.625e-42
897	121	8.962e-42
897	119	8.962e-42
897	223	1.212e-41
897	313	2.217e-41
897	182	2.217e-41
897	742	2.998e-41
897	480	4.054e-41
897	195	5.481e-41
897	168	5.481e-41
897	488	1.002e-40
897	499	1.002e-40
897	590	1.831e-40
897	161	2.037e-39
897	133	2.037e-39
897	596	2.752e-39
897	589	1.671e-38
897	650	3.046e-38
897	462	4.113e-38
897	69	7.496e-38
897	932	2.488e-37
897	624	6.113e-37
897	918	1.642e-35
897	1133	1.642e-35
897	1027	2.983e-35
897	933	2.983e-35
897	1149	7.92e-34
897	648	4.717e-33
897	667	2.801e-32
897	1148	2.229e-31
322	351	1.467e-308
322	307	6.068e-300
322	512	2.182e-296
322	719	1.026e-266
322	63	2.352e-249
322	54	6.047e-249
322	210	2.681e-244
322	212	3.672e-244
322	190	9.439e-244
322	289	1.771e-243
322	257	2.196e-242
322	428	2.498e-237
322	301	8.918e-234
322	274	2.292e-233
322	144	6.857e-170
322	255	3.294e-169
322	127	1.583e-168
322	199	1.041e-167
322	308	2.661e-164
322	205	4.985e-164
322	388	1.278e-163
322	259	2.394e-163
322	258	2.947e-162
322	209	1.936e-161
322	154	6.792e-161
322	380	2.383e-160
322	253	2.142e-159
322	139	4.012e-159
322	187	1.926e-158
322	276	1.926e-158
322	244	4.936e-158
322	123	6.754e-158
322	207	6.754e-158
322	100	1.731e-157
322	152	2.369e-157
322	103	6.07e-157
322	213	1.556e-156
322	265	2.913e-156
322	170	3.986e-156
322	102	5.455e-156
322	80	5.455e-156
322	230	5.455e-156
322	107	4.901e-155
322	151	6.707e-155
322	149	6.025e-154
322	299	6.025e-154
322	131	8.245e-154
322	105	1.128e-153
322	120	2.89e-153
322	162	5.412e-153
322	604	1.013e-152
322	142	2.596e-152
322	158	3.552e-152
322	225	9.1e-152
322	169	3.19e-151
322	246	1.53e-150
322	215	2.864e-150
322	160	5.361e-150
322	381	7.335e-150
322	470	1.106e-147
322	285	6.508e-146
322	440	8.904e-146
322	356	1.495e-144
322	397	1.834e-143
322	326	3.432e-143
322	117	4.695e-143
322	429	2.016e-141
322	386	2.016e-141
322	294	8.653e-140
322	238	3.029e-139
322	111	5.668e-139
322	115	5.668e-139
322	98	1.06e-138
322	124	1.45e-138
322	447	1.984e-138
322	126	2.977e-136
322	138	2.977e-136
322	134	2.977e-136
322	287	5.568e-136
322	104	1.425e-135
322	581	2.665e-135
322	136	4.985e-135
322	60	1.744e-134
322	62	1.744e-134
322	66	4.461e-134
322	125	6.101e-134
322	456	1.561e-133
322	369	2.134e-133
322	43	2.134e-133
322	71	5.459e-133
322	74	5.459e-133
322	85	1.396e-132
322	722	1.91e-132
322	639	2.856e-130
322	269	3.491e-129
322	475	2.956e-122
322	1049	1.952e-113
322	241	2.021e-108
322	1062	6.022e-99
322	595	2.092e-98
322	883	1.424e-90
322	543	5.455e-86
322	1003	1.383e-85
322	261	5.988e-71
322	235	5.988e-71
322	228	5.988e-71
322	247	5.988e-71
322	496	2.794e-70
322	529	2.794e-70
322	95	7.038e-70
322	87	7.038e-70
322	112	1.773e-69
322	61	2.411e-69
322	79	6.071e-69
322	221	6.071e-69
322	137	6.071e-69
322	200	8.259e-69
322	189	1.528e-68
322	1	2.079e-68
322	271	2.828e-68
322	145	1.316e-67
322	563	2.434e-67
322	34	2.434e-67
322	113	2.434e-67
322	15	2.434e-67
322	3	2.434e-67
322	26	2.434e-67
322	30	2.434e-67
322	10	2.434e-67
322	11	3.31e-67
322	202	4.501e-67
322	480	4.501e-67
322	92	6.121e-67
322	135	6.121e-67
322	42	8.324e-67
322	118	8.324e-67
322	27	8.324e-67
322	21	8.324e-67
322	18	1.132e-66
322	236	2.093e-66
322	143	2.093e-66
322	192	2.845e-66
322	4	2.845e-66
322	13	2.845e-66
322	7	2.845e-66
322	40	3.869e-66
322	14	3.869e-66
322	22	3.869e-66
322	12	3.869e-66
322	179	3.869e-66
322	6	3.869e-66
322	37	5.26e-66
322	38	5.26e-66
322	314	7.151e-66
322	68	7.151e-66
322	290	7.151e-66
322	495	7.151e-66
322	24	9.722e-66
322	211	9.722e-66
322	251	9.722e-66
322	17	9.722e-66
322	403	1.322e-65
322	335	1.322e-65
322	16	1.322e-65
322	240	1.322e-65
322	243	1.322e-65
322	172	1.322e-65
322	989	3.32e-65
322	340	3.32e-65
322	267	3.32e-65
322	206	3.32e-65
322	9	3.32e-65
322	155	4.513e-65
322	48	4.513e-65
322	51	4.513e-65
322	621	6.135e-65
322	114	6.135e-65
322	109	6.135e-65
322	25	1.133e-64
322	29	1.133e-64
322	177	1.541e-64
322	232	1.541e-64
322	33	2.094e-64
322	64	2.094e-64
322	28	2.094e-64
322	5	2.094e-64
322	8	2.094e-64
322	250	3.867e-64
322	99	3.867e-64
322	52	3.867e-64
322	204	9.706e-64
322	222	2.435e-63
322	383	2.435e-63
322	78	3.309e-63
322	514	6.109e-63
322	682	8.3e-63
322	58	1.532e-62
322	32	1.532e-62
322	41	1.532e-62
322	181	1.532e-62
322	218	2.081e-62
322	275	2.827e-62
322	233	3.841e-62
322	432	5.217e-62
322	110	5.217e-62
322	90	5.217e-62
322	55	5.217e-62
322	106	5.217e-62
322	153	5.217e-62
322	283	7.087e-62
322	178	9.626e-62
322	23	9.626e-62
322	44	9.626e-62
322	19	9.626e-62
322	150	9.626e-62
322	59	9.626e-62
322	31	1.776e-61
322	128	3.276e-61
322	191	4.449e-61
322	313	6.042e-61
322	412	8.205e-61
322	97	1.114e-60
322	67	1.513e-60
322	201	1.513e-60
322	65	2.054e-60
322	193	2.054e-60
322	20	2.79e-60
322	188	2.79e-60
322	245	1.747e-59
322	116	2.371e-59
322	96	3.219e-59
322	147	4.37e-59
322	338	4.37e-59
322	249	4.37e-59
322	234	5.931e-59
322	539	2.731e-58
322	183	3.707e-58
322	1172	1.257e-57
322	1150	1.257e-57
322	426	2.313e-57
322	86	2.313e-57
322	508	7.836e-57
322	346	2.653e-56
322	409	4.114e-55
322	216	3.938e-53
322	1178	7.23e-53
322	332	7.23e-53
322	500	3.299e-52
322	513	4.468e-52
322	856	1.503e-51
322	789	2.299e-50
322	396	1.044e-49
322	875	2.587e-49
322	777	1.173e-48
322	1342	1.586e-48
322	780	1.586e-48
322	667	1.586e-48
322	771	9.709e-48
322	648	9.709e-48
322	623	9.709e-48
322	773	1.775e-47
322	550	4.387e-47
322	474	4.885e-46
322	903	4.012e-45
322	814	5.419e-45
322	926	9.884e-45
322	807	8.084e-44
322	1362	1.473e-43
322	962	1.473e-43
322	952	3.62e-43
322	879	3.62e-43
322	594	2.183e-42
322	1039	2.945e-42
322	1019	2.945e-42
322	850	2.945e-42
322	853	2.945e-42
322	1022	3.972e-42
322	828	3.972e-42
322	760	3.972e-42
322	851	3.972e-42
322	849	3.972e-42
322	921	1.314e-41
322	891	1.771e-41
322	833	2.388e-41
322	781	2.388e-41
322	827	2.388e-41
322	834	3.219e-41
322	931	1.062e-40
322	894	3.503e-40
322	904	3.503e-40
322	798	1.802e-37
322	799	1.802e-37
322	748	5.897e-37
322	752	1.066e-36
322	1042	5.238e-34
322	978	5.732e-32
322	1099	2.474e-31
322	1174	1.426e-30
322	1104	8.613e-25
610	603	8.044e-270
610	619	3.887e-269
610	599	1.371e-268
610	613	7.473e-266
610	611	4.948e-265
610	598	4.948e-265
610	637	2.973e-263
610	609	4.702e-258
610	644	1.658e-257
610	577	2.272e-257
610	617	3.113e-257
610	614	5.846e-257
610	602	3.87e-256
610	622	1.295e-248
610	646	1.174e-247
610	676	3.406e-245
610	661	8.763e-245
610	683	5.8e-244
610	712	2.045e-243
610	580	3.839e-243
610	660	2.863e-240
610	655	3.923e-240
610	729	3.713e-233
610	546	5.087e-233
610	579	2.104e-224
610	680	1.448e-217
610	709	9.579e-217
610	684	4.625e-216
610	642	1.629e-215
610	698	5.203e-214
610	691	1.338e-213
610	704	3.441e-213
610	762	5.852e-212
610	525	1.786e-200
610	859	6.292e-200
610	565	5.053e-182
610	1211	7.969e-174
610	832	2.933e-161
610	819	2.65e-160
610	553	9.319e-160
610	886	2.393e-159
610	887	4.054e-158
610	848	1.952e-157
610	964	9.402e-157
610	497	3.691e-154
610	1048	2.433e-153
610	940	1.631e-143
610	1044	7.077e-142
610	486	1.33e-138
610	514	5.47e-110
610	871	8.433e-97
610	568	3.36e-71
610	487	1.033e-62
610	815	1.407e-62
610	937	1.918e-62
610	701	3.108e-61
610	846	3.69e-60
610	725	3.69e-60
610	874	6.848e-60
610	792	1.271e-59
610	910	1.271e-59
610	821	1.271e-59
610	770	1.105e-58
610	759	1.105e-58
610	467	1.105e-58
610	818	2.05e-58
610	825	2.05e-58
610	872	2.792e-58
610	493	2.792e-58
610	801	3.802e-58
610	839	3.802e-58
610	794	3.802e-58
610	809	5.178e-58
610	434	5.178e-58
610	861	7.051e-58
610	723	7.051e-58
610	845	9.602e-58
610	993	2.424e-57
610	944	2.424e-57
610	491	2.424e-57
610	724	3.301e-57
610	857	3.301e-57
610	905	6.119e-57
610	823	6.119e-57
610	960	1.134e-56
610	612	1.544e-56
610	731	2.102e-56
610	804	2.862e-56
610	994	3.895e-56
610	858	7.218e-56
610	908	9.825e-56
610	880	1.337e-55
610	889	1.337e-55
610	472	1.337e-55
610	865	4.589e-55
610	901	4.589e-55
610	1000	8.5e-55
610	1013	8.5e-55
610	787	1.157e-54
610	965	1.574e-54
610	837	1.574e-54
610	629	1.574e-54
610	835	2.142e-54
610	855	2.142e-54
610	831	2.142e-54
610	22	2.142e-54
610	869	2.915e-54
610	25	2.915e-54
610	929	3.966e-54
610	914	3.966e-54
610	1041	3.966e-54
610	239	3.966e-54
610	1086	5.397e-54
610	919	5.397e-54
610	939	5.397e-54
610	24	5.397e-54
610	101	5.397e-54
610	16	7.343e-54
610	689	9.99e-54
610	448	1.359e-53
610	1061	2.516e-53
610	1090	2.516e-53
610	987	2.516e-53
610	907	3.423e-53
610	895	4.656e-53
610	862	4.656e-53
610	14	4.656e-53
610	279	6.334e-53
610	227	8.616e-53
610	930	1.172e-52
610	967	1.594e-52
610	108	1.594e-52
610	803	2.949e-52
610	936	2.949e-52
610	23	2.949e-52
610	44	2.949e-52
610	19	2.949e-52
610	379	2.949e-52
610	537	5.455e-52
610	197	7.419e-52
610	897	1.009e-51
610	490	1.009e-51
610	288	1.372e-51
610	983	2.537e-51
610	272	6.377e-51
610	562	1.603e-50
610	979	2.962e-50
610	502	2.962e-50
610	65	5.473e-50
610	193	5.473e-50
610	86	5.473e-50
610	1155	2.539e-49
610	281	3.45e-49
610	653	3.45e-49
610	67	6.372e-49
610	201	6.372e-49
610	1075	1.177e-48
610	575	2.172e-48
610	220	7.4e-48
610	451	2.52e-47
610	306	2.52e-47
610	1018	3.422e-47
610	410	3.422e-47
610	1157	3.422e-47
610	494	4.648e-47
610	540	4.648e-47
610	995	8.573e-47
610	635	8.573e-47
610	649	1.164e-46
610	161	3.958e-46
610	133	3.958e-46
610	202	3.958e-46
610	627	5.374e-46
610	385	7.296e-46
610	489	7.296e-46
610	6	7.296e-46
610	625	9.905e-46
610	721	1.345e-45
610	155	1.825e-45
610	51	1.825e-45
610	693	2.478e-45
610	48	2.478e-45
610	503	4.565e-45
610	1095	8.409e-45
610	686	1.141e-44
610	320	1.549e-44
610	1	1.549e-44
610	454	1.549e-44
610	390	2.102e-44
610	1124	2.102e-44
610	1131	2.102e-44
610	383	2.102e-44
610	241	2.852e-44
610	164	3.87e-44
610	1109	5.251e-44
610	713	1.311e-43
610	371	1.311e-43
610	196	1.311e-43
610	495	1.311e-43
610	432	1.779e-43
610	75	1.779e-43
610	76	2.413e-43
610	84	2.413e-43
610	1194	3.273e-43
610	1132	6.021e-43
[truncated: 998,000+ more rows]
