# Supplementary material for: Structural screens identify candidate human homologs of insect chemoreceptors and cryptic Drosophila gustatory receptor-like proteins
Source: eLife. 2023 Feb 20;12:e85537. doi: 10.7554/eLife.85537 (PMC9998090; doi:10.7554/eLife.85537)
Supplement: Figure 4—source data 3. — The first column is the node identifier (ID) and the second column is the sequence name (SEQ). [file elife-85537-fig4-data3.zip › Figure4SourceData3Figure4Anetworkannotation.txt]

ID	SEQ
1	Frankliniella_occidentalis_XP_026280349.1_uncharacterized_protein_LOC113207840
2	Odontomachus_brunneus_XP_032670843.1_gustatory_receptor_for_sugar_taste_64f-like_isoform_X2
3	Ooceraea_biroi_XP_011340013.1_gustatory_receptor_for_sugar_taste_64f_isoform_X4
4	Athalia_rosae_XP_048514513.1_gustatory_receptor_5a_for_trehalose-like_isoform_X4
5	Monomorium_pharaonis_XP_028050888.1_gustatory_receptor_for_sugar_taste_64f_isoform_X2
6	Nasonia_vitripennis_XP_031780272.2_gustatory_receptor_for_sugar_taste_64f_isoform_X9
7	Nasonia_vitripennis_XP_031780270.1_gustatory_receptor_for_sugar_taste_64f_isoform_X7
8	Monomorium_pharaonis_XP_012530686.1_gustatory_receptor_for_sugar_taste_64f_isoform_X1
9	Athalia_rosae_XP_048514511.1_gustatory_receptor_5a_for_trehalose-like_isoform_X2
10	Ooceraea_biroi_XP_011340007.1_gustatory_receptor_for_sugar_taste_64f_isoform_X1
11	Harpegnathos_saltator_XP_011149359.2_gustatory_receptor_for_sugar_taste_64f_isoform_X2
12	Harpegnathos_saltator_XP_025163962.1_gustatory_receptor_for_sugar_taste_64e_isoform_X1
13	Nasonia_vitripennis_XP_032452333.1_gustatory_receptor_for_sugar_taste_64f_isoform_X10
14	Diprion_similis_XP_046734696.1_gustatory_receptor_for_sugar_taste_64f-like
15	Ooceraea_biroi_XP_011340014.1_gustatory_receptor_for_sugar_taste_64f_isoform_X5
16	Neodiprion_virginianus_XP_046608414.1_gustatory_receptor_5a_for_trehalose-like
17	Athalia_rosae_XP_048514512.1_gustatory_receptor_5a_for_trehalose-like_isoform_X3
18	Nasonia_vitripennis_XP_031780269.1_gustatory_receptor_for_sugar_taste_64f_isoform_X6
19	Wasmannia_auropunctata_XP_011689862.1_PREDICTED_gustatory_receptor_for_sugar_taste_64f-like_isoform_X1
20	Wasmannia_auropunctata_XP_011689865.1_PREDICTED_gustatory_receptor_for_sugar_taste_64f-like_isoform_X3
21	Nasonia_vitripennis_XP_031780265.1_gustatory_receptor_for_sugar_taste_64f_isoform_X2
22	Neodiprion_pinetum_XP_046470247.1_gustatory_receptor_5a_for_trehalose-like
23	Wasmannia_auropunctata_XP_011689866.1_PREDICTED_gustatory_receptor_for_sugar_taste_64f-like_isoform_X4
24	Neodiprion_fabricii_XP_046412059.1_gustatory_receptor_for_sugar_taste_64f-like
25	Neodiprion_lecontei_XP_046587481.1_gustatory_receptor_5a_for_trehalose-like
26	Ooceraea_biroi_XP_011340011.1_gustatory_receptor_for_sugar_taste_64f_isoform_X2
27	Nasonia_vitripennis_XP_031780271.1_gustatory_receptor_for_sugar_taste_64f_isoform_X8
28	Nasonia_vitripennis_XP_031780267.1_gustatory_receptor_for_sugar_taste_64f_isoform_X4
29	Athalia_rosae_XP_048514510.1_gustatory_receptor_5a_for_trehalose-like_isoform_X1
30	Ooceraea_biroi_XP_011340012.1_gustatory_receptor_for_sugar_taste_64f_isoform_X3
31	Bemisia_tabaci_XP_018911724.1_PREDICTED_gustatory_receptor_5a_for_trehalose-like
32	Vollenhovia_emeryi_XP_011881614.1_PREDICTED_gustatory_receptor_for_sugar_taste_64f-like_isoform_X2
33	Monomorium_pharaonis_XP_012530688.1_gustatory_receptor_for_sugar_taste_64f_isoform_X5
34	Cataglyphis_hispanica_XP_050444756.1_gustatory_receptor_for_sugar_taste_64f-like_isoform_X2
35	Formica_exsecta_XP_029662116.1_gustatory_receptor_for_sugar_taste_64f-like
36	Frieseomelitta_varia_XP_043525137.1_gustatory_receptor_for_sugar_taste_64f-like_isoform_X2
37	Pogonomyrmex_barbatus_XP_011647788.1_gustatory_receptor_for_sugar_taste_64f-like_isoform_X3
38	Pogonomyrmex_barbatus_XP_011647786.1_gustatory_receptor_for_sugar_taste_64f-like_isoform_X1
39	Frieseomelitta_varia_XP_043525138.1_gustatory_receptor_for_sugar_taste_64f-like_isoform_X3
40	Harpegnathos_saltator_XP_025163963.1_gustatory_receptor_for_sugar_taste_64f_isoform_X3
41	Vollenhovia_emeryi_XP_011881612.1_PREDICTED_gustatory_receptor_for_sugar_taste_64f-like_isoform_X1
42	Cataglyphis_hispanica_XP_050444760.1_gustatory_receptor_for_sugar_taste_64f-like_isoform_X4
43	Trichogramma_pretiosum_XP_014232824.1_gustatory_receptor_for_sugar_taste_64f-like
44	Wasmannia_auropunctata_XP_011689863.1_PREDICTED_gustatory_receptor_for_sugar_taste_64f-like_isoform_X2
45	Nasonia_vitripennis_XP_031780266.1_gustatory_receptor_for_sugar_taste_64f_isoform_X3
46	Frieseomelitta_varia_XP_043525134.1_gustatory_receptor_for_sugar_taste_64f-like_isoform_X1
47	Nasonia_vitripennis_XP_031780263.1_gustatory_receptor_for_sugar_taste_64f_isoform_X1
48	Bombus_impatiens_XP_033179016.1_gustatory_receptor_for_sugar_taste_64f-like_isoform_X2
49	Bombus_impatiens_XP_033179017.1_gustatory_receptor_for_sugar_taste_64f-like_isoform_X3
50	Bombus_pyrosoma_XP_043604123.1_gustatory_receptor_for_sugar_taste_64f-like_isoform_X3
51	Bombus_affinis_XP_050598456.1_gustatory_receptor_for_sugar_taste_64f-like_isoform_X3
52	Pseudomyrmex_gracilis_XP_020278409.1_gustatory_receptor_for_sugar_taste_64e-like_isoform_X1
53	Bombus_affinis_XP_050598457.1_gustatory_receptor_for_sugar_taste_64f-like_isoform_X4
54	Vespula_vulgaris_XP_050856305.1_gustatory_receptor_for_sugar_taste_64a-like_isoform_X2
55	Temnothorax_curvispinosus_XP_024873602.1_gustatory_receptor_for_sugar_taste_64f-like_isoform_X2
56	Habropoda_laboriosa_XP_017793583.1_PREDICTED_gustatory_receptor_5a_for_trehalose-like
57	Nasonia_vitripennis_XP_031780268.1_gustatory_receptor_for_sugar_taste_64f_isoform_X5
58	Vollenhovia_emeryi_XP_011881615.1_PREDICTED_gustatory_receptor_for_sugar_taste_64f-like_isoform_X3
59	Trichogramma_pretiosum_XP_014232823.1_gustatory_receptor_for_sugar_taste_64f-like
60	Neodiprion_lecontei_XP_046588928.1_gustatory_receptor_5a_for_trehalose-like_isoform_X2
61	Dinoponera_quadriceps_XP_014475214.1_PREDICTED_gustatory_receptor_for_sugar_taste_64f-like_isoform_X3
62	Neodiprion_fabricii_XP_046409931.1_gustatory_receptor_5a_for_trehalose-like_isoform_X2
63	Vespula_pensylvanica_XP_043675727.1_gustatory_receptor_for_sugar_taste_64a-like_isoform_X2
64	Monomorium_pharaonis_XP_028050889.1_gustatory_receptor_for_sugar_taste_64f_isoform_X4
65	Camponotus_floridanus_XP_025270626.1_gustatory_receptor_for_sugar_taste_64e-like_isoform_X4
66	Neodiprion_virginianus_XP_046608081.1_gustatory_receptor_5a_for_trehalose-like_isoform_X2
67	Camponotus_floridanus_XP_025270623.1_gustatory_receptor_for_sugar_taste_64e-like_isoform_X3
68	Pogonomyrmex_barbatus_XP_011647787.1_gustatory_receptor_for_sugar_taste_64f-like_isoform_X2
69	Cotesia_glomerata_XP_044595733.1_gustatory_receptor_for_sugar_taste_64f-like_isoform_X1
70	Bombus_impatiens_XP_024226288.1_gustatory_receptor_for_sugar_taste_64f-like_isoform_X1
71	Neodiprion_lecontei_XP_046588929.1_gustatory_receptor_5a_for_trehalose-like_isoform_X3
72	Bombus_pyrosoma_XP_043604122.1_gustatory_receptor_for_sugar_taste_64f-like_isoform_X2
73	Bombus_pyrosoma_XP_043604121.1_gustatory_receptor_for_sugar_taste_64f-like_isoform_X1
74	Neodiprion_fabricii_XP_046409932.1_gustatory_receptor_5a_for_trehalose-like_isoform_X3
75	Bombus_huntii_XP_050493997.1_gustatory_receptor_for_sugar_taste_64f-like_isoform_X2
76	Bombus_affinis_XP_050598454.1_gustatory_receptor_for_sugar_taste_64f-like_isoform_X1
77	Bombus_affinis_XP_050598455.1_gustatory_receptor_for_sugar_taste_64f-like_isoform_X2
78	Linepithema_humile_XP_012217698.1_PREDICTED_gustatory_receptor_for_sugar_taste_64f-like
79	Dinoponera_quadriceps_XP_014475216.1_PREDICTED_gustatory_receptor_for_sugar_taste_64f-like_isoform_X5
80	Apis_mellifera_XP_397125.5_gustatory_receptor_for_sugar_taste_64f
81	Bombus_vosnesenskii_XP_033360389.1_gustatory_receptor_for_sugar_taste_64f-like_isoform_X4
82	Bombus_huntii_XP_050493996.1_gustatory_receptor_for_sugar_taste_64f-like_isoform_X1
83	Bombus_vancouverensis_nearcticus_XP_033205387.1_gustatory_receptor_for_sugar_taste_64f-like
84	Bombus_terrestris_XP_048269965.1_gustatory_receptor_for_sugar_taste_64f-like
85	Neodiprion_virginianus_XP_046608082.1_gustatory_receptor_5a_for_trehalose-like_isoform_X3
86	Monomorium_pharaonis_XP_036145425.1_gustatory_receptor_for_sugar_taste_64f_isoform_X3
87	Dinoponera_quadriceps_XP_014475212.1_PREDICTED_gustatory_receptor_for_sugar_taste_64f-like_isoform_X1
88	Rhagoletis_zephyria_XP_017472227.1_PREDICTED_gustatory_receptor_5a_for_trehalose-like
89	Bombus_bifarius_XP_033311927.1_gustatory_receptor_for_sugar_taste_64f-like
90	Temnothorax_curvispinosus_XP_024873604.1_gustatory_receptor_for_sugar_taste_64f-like_isoform_X3
91	Drosophila_mojavensis_XP_002009143.2_gustatory_receptor_for_sugar_taste_64f
92	Nomia_melanderi_XP_031833945.1_gustatory_receptor_for_sugar_taste_64f-like_isoform_X2
93	Nomia_melanderi_XP_031833946.1_gustatory_receptor_for_sugar_taste_64f-like_isoform_X3
94	Drosophila_arizonae_XP_017863777.1_PREDICTED_gustatory_receptor_for_sugar_taste_64f
95	Dinoponera_quadriceps_XP_014475213.1_PREDICTED_gustatory_receptor_for_sugar_taste_64f-like_isoform_X2
96	Trachymyrmex_septentrionalis_XP_018345493.1_PREDICTED_gustatory_receptor_5a_for_trehalose-like
97	Schistocerca_serialis_cubense_XP_049948247.1_gustatory_receptor_for_sugar_taste_64a-like
98	Diprion_similis_XP_046736250.1_gustatory_receptor_5a_for_trehalose-like
99	Pseudomyrmex_gracilis_XP_020278415.1_gustatory_receptor_for_sugar_taste_64e-like_isoform_X2
100	Apis_dorsata_XP_006622054.1_gustatory_receptor_for_sugar_taste_64f-like
101	Bactrocera_tryoni_XP_039965713.1_gustatory_receptor_for_sugar_taste_64f-like
102	Bombus_affinis_XP_050598460.1_gustatory_receptor_5a_for_trehalose-like_isoform_X2
103	Bombus_terrestris_XP_020723090.1_gustatory_receptor_for_sugar_taste_64f-like_isoform_X2
104	Nasonia_vitripennis_XP_008208306.2_gustatory_receptor_2_isoform_X2
105	Bombus_impatiens_XP_024226293.1_gustatory_receptor_for_sugar_taste_64f-like
106	Temnothorax_curvispinosus_XP_024873601.1_gustatory_receptor_for_sugar_taste_64f-like_isoform_X1
107	Bombus_huntii_XP_050493999.1_gustatory_receptor_for_sugar_taste_64f-like_isoform_X2
108	Bactrocera_dorsalis_XP_049315199.1_gustatory_receptor_for_sugar_taste_64f
109	Schistocerca_americana_XP_046989039.1_gustatory_receptor_for_sugar_taste_64e-like
110	Temnothorax_curvispinosus_XP_024873607.1_gustatory_receptor_for_sugar_taste_64f-like_isoform_X4
111	Neodiprion_lecontei_XP_046588925.1_gustatory_receptor_5a_for_trehalose-like_isoform_X1
112	Dinoponera_quadriceps_XP_014475215.1_PREDICTED_gustatory_receptor_for_sugar_taste_64f-like_isoform_X4
113	Cataglyphis_hispanica_XP_050444753.1_gustatory_receptor_for_sugar_taste_64f-like_isoform_X1
114	Polistes_dominula_XP_015182359.1_PREDICTED_gustatory_receptor_5a_for_trehalose-like
115	Neodiprion_fabricii_XP_046409928.1_gustatory_receptor_5a_for_trehalose-like_isoform_X1
116	Atta_cephalotes_XP_012055333.1_PREDICTED_gustatory_receptor_5a_for_trehalose-like
117	Cephus_cinctus_XP_024941450.1_gustatory_receptor_for_sugar_taste_64f_isoform_X2
118	Cataglyphis_hispanica_XP_050444758.1_gustatory_receptor_for_sugar_taste_64f-like_isoform_X3
119	Microplitis_demolitor_XP_008547395.1_PREDICTED_gustatory_receptor_for_sugar_taste_64e-like_isoform_X1
120	Bombus_pyrosoma_XP_043604126.1_gustatory_receptor_5a_for_trehalose-like_isoform_X2
121	Microplitis_demolitor_XP_008547398.1_PREDICTED_gustatory_receptor_for_sugar_taste_64e-like_isoform_X2
122	Rhagoletis_pomonella_XP_036337263.1_gustatory_receptor_5a_for_trehalose-like
123	Vollenhovia_emeryi_XP_011881611.1_PREDICTED_gustatory_receptor_for_sugar_taste_64e-like
124	Neodiprion_virginianus_XP_046608077.1_gustatory_receptor_5a_for_trehalose-like_isoform_X1
125	Nasonia_vitripennis_XP_016837021.1_gustatory_receptor_2_isoform_X1
126	Athalia_rosae_XP_020707499.2_gustatory_receptor_5a_for_trehalose-like_isoform_X4
127	Odontomachus_brunneus_XP_032670845.1_gustatory_receptor_for_sugar_taste_64f-like
128	Trachymyrmex_zeteki_XP_018315902.1_PREDICTED_gustatory_receptor_5a_for_trehalose-like
129	Venturia_canescens_XP_043276376.1_gustatory_receptor_for_sugar_taste_64e-like_isoform_X2
130	Pieris_rapae_XP_045488437.1_gustatory_receptor_for_sugar_taste_64f
131	Orussus_abietinus_XP_012278986.1_gustatory_receptor_5a_for_trehalose
132	Zerene_cesonia_XP_038209594.1_gustatory_receptor_for_sugar_taste_64f-like
133	Bactrocera_dorsalis_XP_049315202.1_gustatory_receptor_for_sugar_taste_64e
134	Athalia_rosae_XP_048514877.1_gustatory_receptor_5a_for_trehalose-like_isoform_X1
135	Cephus_cinctus_XP_015596523.1_gustatory_receptor_for_sugar_taste_64f_isoform_X1
136	Athalia_rosae_XP_048514878.1_gustatory_receptor_for_sugar_taste_64e-like_isoform_X2
137	Vespa_crabro_XP_046825825.1_gustatory_receptor_5a_for_trehalose-like_isoform_X1
138	Athalia_rosae_XP_048514879.1_gustatory_receptor_5a_for_trehalose-like_isoform_X3
139	Apis_cerana_XP_016920944.1_gustatory_receptor_for_sugar_taste_64f-like
140	Bactrocera_dorsalis_XP_011213356.3_gustatory_receptor_5a_for_trehalose_isoform_X2
141	Drosophila_novamexicana_XP_030571636.1_gustatory_receptor_for_sugar_taste_64f_isoform_X1
142	Bombus_vancouverensis_nearcticus_XP_033205386.1_gustatory_receptor_for_sugar_taste_64f-like
143	Nomia_melanderi_XP_031833944.1_gustatory_receptor_for_sugar_taste_64f-like_isoform_X1
144	Dinoponera_quadriceps_XP_014475081.1_PREDICTED_gustatory_receptor_for_sugar_taste_64a-like
145	Cephus_cinctus_XP_015596524.1_gustatory_receptor_for_sugar_taste_64f_isoform_X2
146	Ceratitis_capitata_XP_012159838.2_gustatory_receptor_5a_for_trehalose-like
147	Atta_colombica_XP_018045894.1_PREDICTED_gustatory_receptor_for_sugar_taste_64f-like
148	Drosophila_virilis_XP_002047774.1_gustatory_receptor_for_sugar_taste_64f_isoform_X1
149	Bombus_affinis_XP_050598459.1_gustatory_receptor_5a_for_trehalose-like_isoform_X1
150	Belonocnema_kinseyi_XP_033228442.1_gustatory_receptor_for_sugar_taste_64f-like_isoform_X3
151	Bombus_terrestris_XP_048269966.1_gustatory_receptor_for_sugar_taste_64f-like_isoform_X1
152	Megachile_rotundata_XP_012145444.1_PREDICTED_gustatory_receptor_for_sugar_taste_64f-like_isoform_X1
153	Myzus_persicae_XP_022180783.1_gustatory_receptor_for_sugar_taste_64f-like_isoform_X1
154	Eufriesea_mexicana_XP_017755948.1_PREDICTED_gustatory_receptor_for_sugar_taste_64f-like
155	Ceratosolen_solmsi_marchali_XP_011502898.1_PREDICTED_gustatory_receptor_for_sugar_taste_64f-like
156	Maniola_jurtina_XP_045761213.1_gustatory_receptor_for_sugar_taste_64e-like
157	Maniola_hyperantus_XP_034824133.1_gustatory_receptor_for_sugar_taste_64f-like
158	Bombus_vosnesenskii_XP_033360336.1_gustatory_receptor_for_sugar_taste_64f-like
159	Osmia_bicornis_bicornis_XP_029042187.1_gustatory_receptor_for_sugar_taste_64f-like
160	Nomia_melanderi_XP_031833758.1_gustatory_receptor_for_sugar_taste_64f-like
161	Bactrocera_tryoni_XP_039965719.1_gustatory_receptor_for_sugar_taste_64e
162	Bombus_huntii_XP_050493998.1_gustatory_receptor_for_sugar_taste_64f-like_isoform_X1
163	Drosophila_grimshawi_XP_001985338.1_gustatory_receptor_for_sugar_taste_64f
164	Drosophila_busckii_XP_017844529.1_gustatory_receptor_for_sugar_taste_64f
165	Nomia_melanderi_XP_031833947.1_gustatory_receptor_for_sugar_taste_64f-like_isoform_X4
166	Osmia_lignaria_XP_034176735.1_gustatory_receptor_for_sugar_taste_64f-like_isoform_X1
167	Drosophila_innubila_XP_034482124.1_gustatory_receptor_for_sugar_taste_64f
168	Drosophila_persimilis_XP_002028272.1_gustatory_receptor_for_sugar_taste_64f
169	Bombus_pyrosoma_XP_043604125.1_gustatory_receptor_5a_for_trehalose-like_isoform_X1
170	Megachile_rotundata_XP_003705354.1_PREDICTED_gustatory_receptor_for_sugar_taste_64f-like_isoform_X2
171	Drosophila_pseudoobscura_XP_033241090.1_gustatory_receptor_for_sugar_taste_64f_isoform_X2
172	Vespula_pensylvanica_XP_043675729.1_gustatory_receptor_5a_for_trehalose-like
173	Colletes_gigas_XP_043256396.1_gustatory_receptor_for_sugar_taste_64f-like
174	Bactrocera_tryoni_XP_039965716.1_gustatory_receptor_5a_for_trehalose-like
175	Pieris_napi_XP_047521451.1_gustatory_receptor_for_sugar_taste_64f-like
176	Pieris_brassicae_XP_045524105.1_gustatory_receptor_for_sugar_taste_64f-like_isoform_X1
177	Cyphomyrmex_costatus_XP_018399230.1_PREDICTED_gustatory_receptor_for_sugar_taste_64f-like
178	Trachymyrmex_cornetzi_XP_018364542.1_PREDICTED_gustatory_receptor_for_sugar_taste_64f-like
179	Apis_dorsata_XP_006618646.2_gustatory_receptor_for_sugar_taste_64f-like_isoform_X2
180	Colias_croceus_XP_045503557.1_gustatory_receptor_for_sugar_taste_64f-like
181	Belonocnema_kinseyi_XP_033228441.1_gustatory_receptor_for_sugar_taste_64f-like_isoform_X2
182	Zeugodacus_cucurbitae_XP_028895660.1_gustatory_receptor_for_sugar_taste_64e-like_isoform_X1
183	Thrips_palmi_XP_034232225.1_gustatory_receptor_for_sugar_taste_64e-like
184	Drosophila_willistoni_XP_002068911.2_gustatory_receptor_for_sugar_taste_64f
185	Melitaea_cinxia_XP_045450099.1_gustatory_receptor_for_sugar_taste_64f-like
186	Drosophila_miranda_XP_033242684.1_gustatory_receptor_for_sugar_taste_64f_isoform_X1
187	Apis_florea_XP_003696536.2_gustatory_receptor_for_sugar_taste_64f
188	Diuraphis_noxia_XP_015369414.1_PREDICTED_gustatory_receptor_for_sugar_taste_64f-like_isoform_X1
189	Orussus_abietinus_XP_023290777.1_gustatory_receptor_5a_for_trehalose
190	Vespula_vulgaris_XP_050856304.1_gustatory_receptor_5a_for_trehalose-like_isoform_X1
191	Acyrthosiphon_pisum_XP_001942787.2_gustatory_receptor_for_sugar_taste_64f-like
192	Apis_mellifera_XP_006567793.3_gustatory_receptor_for_sugar_taste_64f_isoform_X2
193	Camponotus_floridanus_XP_025270622.1_gustatory_receptor_for_sugar_taste_64e-like_isoform_X2
194	Drosophila_pseudoobscura_XP_033241089.1_gustatory_receptor_for_sugar_taste_64f_isoform_X1
195	Drosophila_kikkawai_XP_017020335.1_gustatory_receptor_for_sugar_taste_64f
196	Bactrocera_oleae_XP_014092167.2_gustatory_receptor_for_sugar_taste_64e_isoform_X1
197	Rhagoletis_pomonella_XP_036337262.1_gustatory_receptor_for_sugar_taste_64f-like
198	Drosophila_serrata_XP_020801492.1_gustatory_receptor_for_sugar_taste_64a
199	Pseudomyrmex_gracilis_XP_020278417.1_gustatory_receptor_for_sugar_taste_64a-like
200	Vespa_mandarinia_XP_035739092.1_gustatory_receptor_5a_for_trehalose-like_isoform_X1
201	Camponotus_floridanus_XP_025270621.1_gustatory_receptor_for_sugar_taste_64e-like_isoform_X1
202	Adelges_cooleyi_XP_050434748.1_gustatory_receptor_for_sugar_taste_64f-like
203	Venturia_canescens_XP_043276375.1_gustatory_receptor_for_sugar_taste_64e-like_isoform_X1
204	Rhopalosiphum_maidis_XP_026821627.1_gustatory_receptor_for_sugar_taste_64f-like_isoform_X1
205	Pogonomyrmex_barbatus_XP_025075848.1_gustatory_receptor_for_sugar_taste_64a-like
206	Vespula_vulgaris_XP_050856307.1_gustatory_receptor_5a_for_trehalose-like
207	Ooceraea_biroi_XP_011340002.1_gustatory_receptor_for_sugar_taste_64f_isoform_X1
208	Bactrocera_neohumeralis_XP_050333641.1_gustatory_receptor_5a_for_trehalose-like
209	Wasmannia_auropunctata_XP_011689867.1_PREDICTED_gustatory_receptor_for_sugar_taste_64f-like
210	Vespa_crabro_XP_046825824.1_gustatory_receptor_for_sugar_taste_64f-like
211	Apis_cerana_XP_016912131.1_gustatory_receptor_for_sugar_taste_64f-like_isoform_X2
212	Vespula_pensylvanica_XP_043675725.1_gustatory_receptor_for_sugar_taste_64a-like_isoform_X1
213	Habropoda_laboriosa_XP_017793582.1_PREDICTED_gustatory_receptor_for_sugar_taste_64f-like
214	Drosophila_takahashii_XP_017009649.1_gustatory_receptor_for_sugar_taste_64f
215	Bombus_pyrosoma_XP_043604127.1_gustatory_receptor_for_sugar_taste_64f-like_isoform_X3
216	Galleria_mellonella_XP_026764715.2_gustatory_receptor_for_sugar_taste_64f-like
217	Scaptodrosophila_lebanonensis_XP_030373432.1_gustatory_receptor_for_sugar_taste_64f
218	Schistocerca_nitens_XP_049799629.1_gustatory_receptor_for_sugar_taste_64f-like
219	Vanessa_cardui_XP_046975960.1_gustatory_receptor_for_sugar_taste_64f-like_isoform_X1
220	Chelonus_insularis_XP_034949661.1_gustatory_receptor_for_sugar_taste_64f-like_isoform_X1
221	Vespa_crabro_XP_046825826.1_gustatory_receptor_5a_for_trehalose-like_isoform_X2
222	Polistes_fuscatus_XP_043500327.1_gustatory_receptor_for_sugar_taste_64f-like
223	Drosophila_obscura_XP_022221834.2_gustatory_receptor_for_sugar_taste_64f
224	Drosophila_kikkawai_XP_017020413.1_gustatory_receptor_for_sugar_taste_64a
225	Cyphomyrmex_costatus_XP_018399259.1_PREDICTED_gustatory_receptor_5a_for_trehalose-like
226	Drosophila_subpulchrella_XP_037719823.1_gustatory_receptor_for_sugar_taste_64f
227	Rhagoletis_pomonella_XP_036337011.1_gustatory_receptor_for_sugar_taste_64f-like
228	Solenopsis_invicta_XP_039303812.1_gustatory_receptor_for_sugar_taste_64f_isoform_X2
229	Eufriesea_mexicana_XP_017755956.1_PREDICTED_gustatory_receptor_for_sugar_taste_64f-like
230	Frieseomelitta_varia_XP_043525133.1_gustatory_receptor_5a_for_trehalose-like_isoform_X2
231	Drosophila_suzukii_XP_036671172.1_gustatory_receptor_for_sugar_taste_64f
232	Schistocerca_piceifrons_XP_047106931.1_gustatory_receptor_for_sugar_taste_64e-like
233	Belonocnema_kinseyi_XP_033228438.1_gustatory_receptor_for_sugar_taste_64f-like_isoform_X1
234	Diuraphis_noxia_XP_015369415.1_PREDICTED_gustatory_receptor_for_sugar_taste_64f-like_isoform_X2
235	Solenopsis_invicta_XP_039303814.1_gustatory_receptor_for_sugar_taste_64f_isoform_X3
236	Apis_florea_XP_003696418.2_gustatory_receptor_for_sugar_taste_64f-like_isoform_X2
237	Nymphalis_io_XP_050352701.1_gustatory_receptor_for_sugar_taste_64f-like
238	Leptopilina_heterotoma_XP_043464388.1_gustatory_receptor_for_sugar_taste_64f-like
239	Bactrocera_neohumeralis_XP_050334304.1_uncharacterized_protein_LOC126761912
240	Apis_dorsata_XP_031367754.1_gustatory_receptor_for_sugar_taste_64f-like_isoform_X1
241	Frankliniella_occidentalis_XP_026280636.1_gustatory_receptor_for_sugar_taste_64e-like
242	Vanessa_atalanta_XP_047535878.1_gustatory_receptor_for_sugar_taste_64f-like_isoform_X1
243	Apis_laboriosa_XP_043793387.1_gustatory_receptor_for_sugar_taste_64f-like_isoform_X1
244	Osmia_bicornis_bicornis_XP_029042192.2_gustatory_receptor_for_sugar_taste_64f-like
245	Ooceraea_biroi_XP_011340016.1_gustatory_receptor_for_sugar_taste_64f_isoform_X6
246	Venturia_canescens_XP_043276378.1_gustatory_receptor_for_sugar_taste_64e-like
247	Solenopsis_invicta_XP_025992857.1_gustatory_receptor_for_sugar_taste_64f_isoform_X1
248	Scaptodrosophila_lebanonensis_XP_030378343.1_gustatory_receptor_5a_for_trehalose
249	Nylanderia_fulva_XP_029177345.1_gustatory_receptor_for_sugar_taste_64e-like_isoform_X1
250	Schistocerca_serialis_cubense_XP_049951766.1_gustatory_receptor_5a_for_trehalose-like
251	Apis_mellifera_XP_016767961.2_gustatory_receptor_for_sugar_taste_64f_isoform_X1
252	Drosophila_ananassae_XP_001956759.1_gustatory_receptor_for_sugar_taste_64f
253	Camponotus_floridanus_XP_011266525.2_gustatory_receptor_for_sugar_taste_64e
254	Drosophila_eugracilis_XP_017070733.1_gustatory_receptor_for_sugar_taste_64f
255	Nylanderia_fulva_XP_029177344.1_gustatory_receptor_for_sugar_taste_64a-like
256	Drosophila_ficusphila_XP_017060148.1_gustatory_receptor_for_sugar_taste_64f
257	Vespa_velutina_XP_047354718.1_gustatory_receptor_for_sugar_taste_64f-like_isoform_X2
258	Formica_exsecta_XP_029662120.1_gustatory_receptor_for_sugar_taste_64a-like
259	Harpegnathos_saltator_XP_025163965.1_gustatory_receptor_for_sugar_taste_64f-like
260	Bactrocera_oleae_XP_014092180.1_gustatory_receptor_5a_for_trehalose
261	Solenopsis_invicta_XP_039303815.1_gustatory_receptor_for_sugar_taste_64f_isoform_X4
262	Plutella_xylostella_XP_048482089.1_gustatory_receptor_for_sugar_taste_64e
263	Drosophila_bipectinata_XP_017092339.2_uncharacterized_protein_LOC108122302
264	Drosophila_melanogaster_NP_728924.2_gustatory_receptor_64f
265	Osmia_lignaria_XP_034176740.1_gustatory_receptor_for_sugar_taste_64f-like
266	Drosophila_erecta_XP_001971818.1_gustatory_receptor_for_sugar_taste_64a
267	Apis_cerana_XP_016912129.1_gustatory_receptor_for_sugar_taste_64f-like_isoform_X1
268	Ceratitis_capitata_XP_023158524.1_gustatory_receptor_for_sugar_taste_64a
269	Diachasma_alloeum_XP_015113624.1_gustatory_receptor_for_sugar_taste_64e
270	Vanessa_tameamea_XP_026484710.1_gustatory_receptor_for_sugar_taste_64f-like
271	Vespa_velutina_XP_047354719.1_gustatory_receptor_5a_for_trehalose-like
272	Bactrocera_oleae_XP_036220060.1_gustatory_receptor_for_sugar_taste_64f
273	Drosophila_novamexicana_XP_030567701.1_gustatory_receptor_5a_for_trehalose
274	Vespula_vulgaris_XP_050856306.1_gustatory_receptor_5a_for_trehalose-like_isoform_X3
275	Schistocerca_nitens_XP_049800294.1_gustatory_receptor_5a_for_trehalose-like
276	Cataglyphis_hispanica_XP_050444796.1_gustatory_receptor_for_sugar_taste_64a-like
277	Bicyclus_anynana_XP_023954368.1_gustatory_receptor_for_sugar_taste_64f-like
278	Drosophila_simulans_XP_044779068.1_gustatory_receptor_for_sugar_taste_64f
279	Zeugodacus_cucurbitae_XP_028895609.1_uncharacterized_protein_LOC114803917
280	Manduca_sexta_XP_030022956.2_gustatory_receptor_for_sugar_taste_64f
281	Musca_domestica_XP_005175752.1_PREDICTED_gustatory_receptor_for_sugar_taste_64f
282	Drosophila_teissieri_XP_043649943.1_gustatory_receptor_for_sugar_taste_64f
283	Schistocerca_cancellata_XP_049771840.1_gustatory_receptor_for_sugar_taste_64e-like
284	Vanessa_tameamea_XP_026484657.1_gustatory_receptor_for_sugar_taste_64e-like
285	Ceratina_calcarata_XP_017879827.1_gustatory_receptor_5a_for_trehalose-like_isoform_X2
286	Drosophila_mojavensis_XP_002010992.1_gustatory_receptor_5a_for_trehalose
287	Cephus_cinctus_XP_024941451.1_gustatory_receptor_for_sugar_taste_64f_isoform_X3
288	Teleopsis_dalmanni_XP_037946086.1_uncharacterized_protein_LOC119678365
289	Vespa_mandarinia_XP_035739091.1_gustatory_receptor_for_sugar_taste_64a-like
290	Apis_florea_XP_012345927.1_gustatory_receptor_for_sugar_taste_64f-like_isoform_X1
291	Drosophila_yakuba_XP_002093626.1_gustatory_receptor_for_sugar_taste_64f_isoform_X2
292	Drosophila_virilis_XP_002056800.2_gustatory_receptor_5a_for_trehalose
293	Bactrocera_tryoni_XP_039965715.1_gustatory_receptor_5a_for_trehalose-like
294	Belonocnema_kinseyi_XP_033228446.1_gustatory_receptor_for_sugar_taste_64f-like
295	Drosophila_takahashii_XP_016993424.2_gustatory_receptor_for_sugar_taste_64a
296	Drosophila_innubila_XP_034481335.1_gustatory_receptor_for_sugar_taste_64a
297	Odontomachus_brunneus_XP_032670842.1_gustatory_receptor_for_sugar_taste_64f-like_isoform_X1
298	Drosophila_navojoa_XP_017957734.1_gustatory_receptor_for_sugar_taste_64a
299	Frieseomelitta_varia_XP_043525132.1_gustatory_receptor_5a_for_trehalose-like_isoform_X1
300	Leptopilina_heterotoma_XP_043464386.1_gustatory_receptor_for_sugar_taste_64f_isoform_X4
301	Vespula_pensylvanica_XP_043675728.1_gustatory_receptor_5a_for_trehalose-like_isoform_X3
302	Drosophila_ficusphila_XP_017059516.1_gustatory_receptor_for_sugar_taste_64a-like
303	Helicoverpa_armigera_XP_049697772.1_gustatory_receptor_5a_for_trehalose
304	Bactrocera_neohumeralis_XP_050333627.1_gustatory_receptor_5a_for_trehalose-like
305	Drosophila_biarmipes_XP_016965161.1_gustatory_receptor_for_sugar_taste_64a
306	Ceratitis_capitata_XP_012159837.1_gustatory_receptor_for_sugar_taste_64f
307	Polistes_fuscatus_XP_043500317.1_gustatory_receptor_5a_for_trehalose-like
308	Temnothorax_curvispinosus_XP_024873649.1_gustatory_receptor_for_sugar_taste_64a-like
309	Drosophila_eugracilis_XP_017070735.1_gustatory_receptor_for_sugar_taste_64e_isoform_X2
310	Drosophila_erecta_XP_001971823.1_gustatory_receptor_for_sugar_taste_64f
311	Helicoverpa_zea_XP_047033852.1_gustatory_receptor_5a_for_trehalose-like
312	Drosophila_rhopaloa_XP_016988503.2_gustatory_receptor_for_sugar_taste_64e_isoform_X2
313	Diachasma_alloeum_XP_015113645.2_gustatory_receptor_for_sugar_taste_64f
314	Apis_florea_XP_012345928.1_gustatory_receptor_for_sugar_taste_64f-like_isoform_X3
315	Drosophila_persimilis_XP_002028268.1_gustatory_receptor_for_sugar_taste_64a
316	Drosophila_arizonae_XP_017871043.1_PREDICTED_gustatory_receptor_5a_for_trehalose
317	Drosophila_eugracilis_XP_017070734.1_gustatory_receptor_for_sugar_taste_64e_isoform_X1
318	Drosophila_pseudoobscura_XP_001353665.2_gustatory_receptor_for_sugar_taste_64a_isoform_X1
319	Drosophila_rhopaloa_XP_016988502.2_gustatory_receptor_for_sugar_taste_64e_isoform_X1
320	Drosophila_elegans_XP_017127825.2_uncharacterized_protein_LOC108146358
321	Drosophila_serrata_XP_020806287.1_gustatory_receptor_5a_for_trehalose
322	Polistes_dominula_XP_015182355.1_PREDICTED_gustatory_receptor_5a_for_trehalose-like_isoform_X1
323	Drosophila_ficusphila_XP_017059518.1_gustatory_receptor_for_sugar_taste_64a
324	Drosophila_simulans_XP_016030316.3_gustatory_receptor_for_sugar_taste_64a
325	Drosophila_obscura_XP_022221833.1_gustatory_receptor_for_sugar_taste_64e_isoform_X1
326	Cotesia_glomerata_XP_044596360.1_gustatory_receptor_for_sugar_taste_64a-like
327	Drosophila_novamexicana_XP_030571631.1_gustatory_receptor_for_sugar_taste_64a_isoform_X1
328	Drosophila_teissieri_XP_043649937.1_gustatory_receptor_for_sugar_taste_64a_isoform_X1
329	Drosophila_ananassae_XP_001956758.1_gustatory_receptor_for_sugar_taste_64e
330	Spodoptera_frugiperda_XP_035430301.2_gustatory_receptor_for_sugar_taste_64e-like
331	Myzus_persicae_XP_022180782.1_gustatory_receptor_for_sugar_taste_64f-like
332	Schistocerca_cancellata_XP_049771842.1_gustatory_receptor_for_sugar_taste_64e-like
333	Papilio_machaon_XP_014354747.2_gustatory_receptor_5a_for_trehalose
334	Drosophila_takahashii_XP_017009653.1_gustatory_receptor_for_sugar_taste_64e_isoform_X2
335	Apis_dorsata_XP_031367755.1_gustatory_receptor_for_sugar_taste_64f-like_isoform_X3
336	Drosophila_navojoa_XP_017965287.1_gustatory_receptor_5a_for_trehalose
337	Vanessa_atalanta_XP_047534393.1_gustatory_receptor_for_sugar_taste_64e-like
338	Nylanderia_fulva_XP_029177346.1_gustatory_receptor_for_sugar_taste_64f-like_isoform_X2
339	Drosophila_mauritiana_XP_033157218.1_gustatory_receptor_for_sugar_taste_64e
340	Apis_cerana_XP_016912132.1_gustatory_receptor_for_sugar_taste_64f-like_isoform_X3
341	Drosophila_elegans_XP_017127823.1_gustatory_receptor_for_sugar_taste_64a
342	Drosophila_takahashii_XP_017009651.1_gustatory_receptor_for_sugar_taste_64e_isoform_X1
343	Vanessa_cardui_XP_046974840.1_gustatory_receptor_for_sugar_taste_64e-like
344	Drosophila_kikkawai_XP_017020312.1_gustatory_receptor_for_sugar_taste_64e_isoform_X2
345	Drosophila_kikkawai_XP_041631338.1_gustatory_receptor_for_sugar_taste_64e_isoform_X1
346	Pseudomyrmex_gracilis_XP_020278416.1_gustatory_receptor_for_sugar_taste_64f-like_isoform_X3
347	Drosophila_serrata_XP_020801489.1_gustatory_receptor_for_sugar_taste_64e
348	Leptopilina_heterotoma_XP_043464384.1_gustatory_receptor_for_sugar_taste_64f_isoform_X2
349	Drosophila_pseudoobscura_XP_033241088.1_gustatory_receptor_for_sugar_taste_64e_isoform_X6
350	Drosophila_sechellia_XP_002035267.1_gustatory_receptor_for_sugar_taste_64e_isoform_X2
351	Polistes_dominula_XP_015182357.1_PREDICTED_gustatory_receptor_5a_for_trehalose-like_isoform_X2
352	Drosophila_biarmipes_XP_016964757.1_gustatory_receptor_for_sugar_taste_64e_isoform_X2
353	Drosophila_erecta_XP_001976992.2_gustatory_receptor_5a_for_trehalose
354	Drosophila_sechellia_XP_032574233.1_gustatory_receptor_for_sugar_taste_64e_isoform_X1
355	Drosophila_pseudoobscura_XP_033241084.1_gustatory_receptor_for_sugar_taste_64e_isoform_X2
356	Atta_cephalotes_XP_012055154.1_PREDICTED_gustatory_receptor_for_sugar_taste_64e-like
357	Drosophila_yakuba_XP_015049675.2_gustatory_receptor_for_sugar_taste_64e
358	Drosophila_eugracilis_XP_017070741.1_gustatory_receptor_for_sugar_taste_64a
359	Drosophila_persimilis_XP_026849866.1_gustatory_receptor_for_sugar_taste_64e
360	Drosophila_pseudoobscura_XP_033241095.1_gustatory_receptor_for_sugar_taste_64a_isoform_X2
361	Drosophila_miranda_XP_033242686.1_gustatory_receptor_for_sugar_taste_64e_isoform_X2
362	Trichoplusia_ni_XP_026726448.1_gustatory_receptor_for_sugar_taste_64f-like
363	Bactrocera_dorsalis_XP_049315201.1_gustatory_receptor_for_sugar_taste_64a
364	Drosophila_ficusphila_XP_017060150.1_gustatory_receptor_for_sugar_taste_64e_isoform_X2
365	Pectinophora_gossypiella_XP_049887821.1_gustatory_receptor_for_sugar_taste_64f-like
366	Drosophila_ficusphila_XP_017060149.1_gustatory_receptor_for_sugar_taste_64e_isoform_X1
367	Bactrocera_tryoni_XP_039964231.1_gustatory_receptor_for_sugar_taste_64a-like
368	Drosophila_sechellia_XP_002035263.1_gustatory_receptor_for_sugar_taste_64a
369	Copidosoma_floridanum_XP_023246192.1_gustatory_receptor_for_sugar_taste_64a-like
370	Drosophila_melanogaster_NP_728920.1_gustatory_receptor_64a
371	Drosophila_albomicans_XP_034099183.1_gustatory_receptor_5a_for_trehalose
372	Drosophila_melanogaster_NP_728923.2_gustatory_receptor_64e_isoform_A
373	Drosophila_melanogaster_NP_001027106.1_gustatory_receptor_64e_isoform_B
374	Drosophila_biarmipes_XP_016949344.1_gustatory_receptor_5a_for_trehalose_isoform_X1
375	Drosophila_ananassae_XP_001964085.1_gustatory_receptor_5a_for_trehalose
376	Photinus_pyralis_XP_031343087.1_gustatory_receptor_for_sugar_taste_64f-like
377	Spodoptera_litura_XP_022826944.1_gustatory_receptor_for_sugar_taste_64e-like
378	Leptopilina_heterotoma_XP_043464385.1_gustatory_receptor_for_sugar_taste_64f_isoform_X3
379	Rhagoletis_zephyria_XP_017472226.1_PREDICTED_uncharacterized_protein_LOC108363387
380	Solenopsis_invicta_XP_039303810.1_gustatory_receptor_for_sugar_taste_64e_isoform_X1
381	Trachymyrmex_zeteki_XP_018315865.1_PREDICTED_gustatory_receptor_for_sugar_taste_64e-like
382	Drosophila_rhopaloa_XP_016988472.1_gustatory_receptor_for_sugar_taste_64a
383	Aphis_gossypii_XP_050054950.1_uncharacterized_protein_LOC114127427
384	Bactrocera_oleae_XP_014092182.2_gustatory_receptor_for_sugar_taste_64a_isoform_X1
385	Drosophila_innubila_XP_034481338.1_gustatory_receptor_for_sugar_taste_64e
386	Ceratina_calcarata_XP_017879826.1_gustatory_receptor_5a_for_trehalose-like_isoform_X1
387	Drosophila_teissieri_XP_043649935.1_gustatory_receptor_for_sugar_taste_64e
388	Monomorium_pharaonis_XP_012530682.1_gustatory_receptor_for_sugar_taste_64e
389	Drosophila_subpulchrella_XP_037725043.1_gustatory_receptor_5a_for_trehalose
390	Acyrthosiphon_pisum_XP_008186707.1_gustatory_receptor_for_sugar_taste_64f-like_isoform_X1
391	Anopheles_aquasalis_XP_050086240.1_gustatory_receptor_for_sugar_taste_64e-like
392	Drosophila_suzukii_XP_016932570.2_gustatory_receptor_for_sugar_taste_64e_isoform_X1
393	Drosophila_grimshawi_XP_043071516.1_gustatory_receptor_for_sugar_taste_64a
394	Drosophila_yakuba_XP_039229467.1_gustatory_receptor_for_sugar_taste_64f_isoform_X1
395	Helicoverpa_zea_XP_047033895.1_gustatory_receptor_for_sugar_taste_64e-like
396	Frankliniella_occidentalis_XP_026278048.1_gustatory_receptor_for_sugar_taste_64e-like_isoform_X1
397	Atta_colombica_XP_018046252.1_PREDICTED_gustatory_receptor_for_sugar_taste_64e-like
398	Bactrocera_latifrons_XP_018783856.1_PREDICTED_gustatory_receptor_for_sugar_taste_64a
399	Ceratitis_capitata_XP_020716144.1_gustatory_receptor_5a_for_trehalose-like_isoform_X1
400	Drosophila_erecta_XP_015013816.1_gustatory_receptor_for_sugar_taste_64e
401	Drosophila_suzukii_XP_016936634.1_gustatory_receptor_5a_for_trehalose
402	Ostrinia_furnacalis_XP_028179060.1_gustatory_receptor_for_sugar_taste_64e-like
403	Apis_dorsata_XP_031367756.1_gustatory_receptor_for_sugar_taste_64f-like_isoform_X4
404	Helicoverpa_armigera_XP_049697977.1_gustatory_receptor_for_sugar_taste_64e
405	Acyrthosiphon_pisum_XP_016662919.1_gustatory_receptor_for_sugar_taste_64e-like_isoform_X2
406	Trichoplusia_ni_XP_026726621.1_gustatory_receptor_for_sugar_taste_64e-like
407	Drosophila_busckii_XP_017850553.1_gustatory_receptor_5a_for_trehalose
408	Leptopilina_heterotoma_XP_043464381.1_gustatory_receptor_for_sugar_taste_64f_isoform_X1
409	Athalia_rosae_XP_048514514.1_gustatory_receptor_for_sugar_taste_64f-like_isoform_X5
410	Drosophila_virilis_XP_032290822.1_gustatory_receptor_for_sugar_taste_64a_isoform_X1
411	Drosophila_bipectinata_XP_017092349.2_gustatory_receptor_for_sugar_taste_64a
412	Fopius_arisanus_XP_011304456.1_PREDICTED_gustatory_receptor_for_sugar_taste_64f-like
413	Drosophila_sechellia_XP_002036888.1_gustatory_receptor_5a_for_trehalose
414	Drosophila_suzukii_XP_016932575.2_gustatory_receptor_for_sugar_taste_64a_isoform_X1
415	Vanessa_atalanta_XP_047535888.1_gustatory_receptor_for_sugar_taste_64f-like_isoform_X2
416	Drosophila_santomea_XP_039487027.1_gustatory_receptor_for_sugar_taste_64a
417	Zootermopsis_nevadensis_XP_021936076.1_gustatory_receptor_for_sugar_taste_64f-like_isoform_X1
418	Drosophila_subpulchrella_XP_037719824.1_gustatory_receptor_for_sugar_taste_64a
419	Cryptotermes_secundus_XP_023708030.1_gustatory_receptor_for_sugar_taste_64f
420	Drosophila_mauritiana_XP_033169693.1_gustatory_receptor_5a_for_trehalose
421	Vespa_crabro_XP_046825827.1_gustatory_receptor_5a_for_trehalose-like_isoform_X3
422	Drosophila_guanche_XP_034133709.1_gustatory_receptor_for_sugar_taste_64a_isoform_X1
423	Drosophila_simulans_XP_016038216.1_gustatory_receptor_5a_for_trehalose
424	Drosophila_ananassae_XP_001956754.1_gustatory_receptor_for_sugar_taste_64a
425	Drosophila_yakuba_XP_002099984.1_gustatory_receptor_5a_for_trehalose
426	Schistocerca_gregaria_XP_049855446.1_gustatory_receptor_for_sugar_taste_64a-like
427	Drosophila_santomea_XP_039498156.1_gustatory_receptor_5a_for_trehalose
428	Vespa_velutina_XP_047354716.1_gustatory_receptor_for_sugar_taste_64f-like_isoform_X1
429	Acromyrmex_echinatior_XP_011062451.1_PREDICTED_gustatory_receptor_for_sugar_taste_64e-like
430	Drosophila_melanogaster_NP_511050.1_gustatory_receptor_5a
431	Drosophila_teissieri_XP_043658448.1_gustatory_receptor_5a_for_trehalose
432	Bombus_vosnesenskii_XP_033360387.1_gustatory_receptor_for_sugar_taste_64f-like_isoform_X2
433	Bombus_vosnesenskii_XP_033360388.1_gustatory_receptor_for_sugar_taste_64f-like_isoform_X3
434	Hermetia_illucens_XP_037906238.1_uncharacterized_protein_LOC119648542
435	Drosophila_innubila_XP_034478714.1_gustatory_receptor_5a_for_trehalose
436	Nematostella_vectensis_XP_048580785.1_uncharacterized_protein_LOC5512107
437	Leguminivora_glycinivorella_XP_048006563.1_gustatory_receptor_for_sugar_taste_64f-like
438	Dinoponera_quadriceps_XP_014475218.1_PREDICTED_gustatory_receptor_for_sugar_taste_64f-like_isoform_X6
439	Papilio_xuthus_XP_013168119.1_PREDICTED_gustatory_receptor_for_sugar_taste_64e-like
440	Nylanderia_fulva_XP_029167705.1_gustatory_receptor_for_sugar_taste_64a-like
441	Aricia_agestis_XP_041973591.1_gustatory_receptor_for_sugar_taste_64e-like
442	Maniola_hyperantus_XP_034824132.1_gustatory_receptor_for_sugar_taste_64e-like
443	Diuraphis_noxia_XP_015369418.1_PREDICTED_gustatory_receptor_for_sugar_taste_64f-like
444	Melitaea_cinxia_XP_045450109.1_gustatory_receptor_for_sugar_taste_64e-like
445	Drosophila_navojoa_XP_017957739.1_gustatory_receptor_for_sugar_taste_64e
446	Vespa_mandarinia_XP_035739093.1_gustatory_receptor_5a_for_trehalose-like_isoform_X2
447	Ceratosolen_solmsi_marchali_XP_011502851.1_PREDICTED_gustatory_receptor_for_sugar_taste_64f-like
448	Drosophila_sechellia_XP_032573797.1_uncharacterized_protein_LOC6610700
449	Drosophila_virilis_XP_032290821.1_gustatory_receptor_for_sugar_taste_64f_isoform_X2
450	Drosophila_arizonae_XP_017863779.1_PREDICTED_gustatory_receptor_for_sugar_taste_64e
451	Papilio_machaon_XP_045542501.1_gustatory_receptor_for_sugar_taste_64e-like
452	Copidosoma_floridanum_XP_023246190.1_gustatory_receptor_for_sugar_taste_64f-like
453	Frankliniella_occidentalis_XP_026278343.1_gustatory_receptor_5a_for_trehalose-like
454	Rhagoletis_pomonella_XP_036337009.1_uncharacterized_protein_LOC118747126
455	Drosophila_miranda_XP_033242685.1_gustatory_receptor_for_sugar_taste_64f_isoform_X2
456	Cephus_cinctus_XP_015596525.1_gustatory_receptor_for_sugar_taste_64f_isoform_X1
457	Bombus_vosnesenskii_XP_033360386.1_gustatory_receptor_for_sugar_taste_64f-like_isoform_X1
458	Pararge_aegeria_XP_039765307.1_gustatory_receptor_5a_for_trehalose-like
459	Culex_quinquefasciatus_XP_038116181.1_gustatory_receptor_for_sugar_taste_64f
460	Colias_croceus_XP_045503547.1_gustatory_receptor_for_sugar_taste_64e-like
461	Nilaparvata_lugens_XP_022186608.2_gustatory_receptor_for_sugar_taste_64f-like
462	Zeugodacus_cucurbitae_XP_028895661.1_gustatory_receptor_for_sugar_taste_64e-like_isoform_X2
463	Bicyclus_anynana_XP_023954343.1_gustatory_receptor_for_sugar_taste_64f-like
464	Drosophila_obscura_XP_022221836.1_gustatory_receptor_for_sugar_taste_64a
465	Plutella_xylostella_XP_048481653.1_gustatory_receptor_for_sugar_taste_64e
466	Bicyclus_anynana_XP_023954337.1_gustatory_receptor_for_sugar_taste_64e-like
467	Drosophila_simulans_XP_016030319.3_uncharacterized_protein_LOC6736705
468	Anopheles_funestus_XP_049283480.1_gustatory_receptor_for_sugar_taste_64e-like
469	Anopheles_gambiae_str._PEST_XP_307760.4_AGAP003253-PA
470	Ooceraea_biroi_XP_011340003.1_gustatory_receptor_for_sugar_taste_64f_isoform_X2
471	Anopheles_merus_XP_041788705.1_gustatory_receptor_for_sugar_taste_64e-like
472	Drosophila_biarmipes_XP_016966590.2_uncharacterized_protein_LOC108035460
473	Drosophila_rhopaloa_XP_044313693.1_uncharacterized_protein_LOC108037533
474	Dufourea_novaeangliae_XP_015433561.1_PREDICTED_gustatory_receptor_for_sugar_taste_64f
475	Aphidius_gifuensis_XP_044014079.1_gustatory_receptor_for_sugar_taste_64e-like
476	Anopheles_coluzzii_XP_049461124.1_gustatory_receptor_for_sugar_taste_64e-like
477	Anopheles_stephensi_XP_035890506.1_gustatory_receptor_for_sugar_taste_64e-like
478	Chelonus_insularis_XP_034949685.1_gustatory_receptor_for_sugar_taste_64f-like_isoform_X2
479	Anopheles_maculipalpis_XP_050079398.1_gustatory_receptor_for_sugar_taste_64e-like
480	Cryptotermes_secundus_XP_033606047.1_uncharacterized_protein_LOC111875633
481	Bactrocera_oleae_XP_036220109.1_gustatory_receptor_for_sugar_taste_64e_isoform_X2
482	Drosophila_hydei_XP_023167990.1_gustatory_receptor_for_sugar_taste_64f
483	Drosophila_pseudoobscura_XP_001353668.4_gustatory_receptor_for_sugar_taste_61a_isoform_X2
484	Spodoptera_frugiperda_XP_035429297.2_gustatory_receptor_for_sugar_taste_64f-like
485	Cryptotermes_secundus_XP_023720513.1_gustatory_receptor_for_sugar_taste_64f_isoform_X1
486	Drosophila_willistoni_XP_046868044.1_uncharacterized_protein_LOC124460691
487	Bradysia_coprophila_XP_037048336.1_uncharacterized_protein_LOC119082792
488	Zootermopsis_nevadensis_XP_021925955.1_gustatory_receptor_for_sugar_taste_64f-like_isoform_X2
489	Aedes_albopictus_XP_029728072.1_gustatory_receptor_for_sugar_taste_64f-like
490	Drosophila_virilis_XP_002047775.3_gustatory_receptor_for_sugar_taste_64e
491	Ceratitis_capitata_XP_020716139.1_gustatory_receptor_for_sugar_taste_64e-like
492	Drosophila_miranda_XP_017136212.1_gustatory_receptor_for_sugar_taste_61a
493	Drosophila_subpulchrella_XP_037722483.1_gustatory_receptor_for_sugar_taste_64e-like
494	Culex_quinquefasciatus_XP_038116182.1_gustatory_receptor_for_sugar_taste_64a
495	Daktulosphaira_vitifoliae_XP_050540082.1_gustatory_receptor_for_sugar_taste_64f
496	Sipha_flava_XP_025411657.1_gustatory_receptor_for_sugar_taste_64f-like_isoform_X2
497	Drosophila_albomicans_XP_034109906.1_uncharacterized_protein_LOC117571716
498	Drosophila_persimilis_XP_002028267.2_gustatory_receptor_for_sugar_taste_61a_isoform_X1
499	Zootermopsis_nevadensis_XP_021925945.1_gustatory_receptor_for_sugar_taste_64e-like_isoform_X1
500	Schistocerca_gregaria_XP_049852677.1_gustatory_receptor_for_sugar_taste_64e-like
501	Colias_croceus_XP_045507472.1_gustatory_receptor_for_sugar_taste_64f-like
502	Drosophila_willistoni_XP_002062464.1_gustatory_receptor_for_sugar_taste_61a
503	Papilio_polytes_XP_013148432.1_PREDICTED_gustatory_receptor_for_sugar_taste_64e-like
504	Colias_croceus_XP_045503638.1_gustatory_receptor_for_sugar_taste_64e-like
505	Drosophila_obscura_XP_041449816.1_gustatory_receptor_for_sugar_taste_64e_isoform_X2
506	Zootermopsis_nevadensis_XP_021934317.1_uncharacterized_protein_LOC110836912
507	Anopheles_gambiae_str._PEST_XP_307768.1_AGAP003260-PA
508	Melanaphis_sacchari_XP_025193951.1_uncharacterized_protein_LOC112593663
509	Leguminivora_glycinivorella_XP_048004985.1_gustatory_receptor_5a_for_trehalose-like
510	Drosophila_subobscura_XP_034656087.1_gustatory_receptor_for_sugar_taste_61a
511	Nymphalis_io_XP_050350514.1_gustatory_receptor_for_sugar_taste_64e-like
512	Polistes_dominula_XP_015182358.1_PREDICTED_gustatory_receptor_5a_for_trehalose-like_isoform_X3
513	Thrips_palmi_XP_034231707.1_gustatory_receptor_for_sugar_taste_64f-like
514	Lucilia_cuprina_XP_046808423.1_uncharacterized_protein_LOC111690035
515	Drosophila_arizonae_XP_017860803.1_PREDICTED_gustatory_receptor_for_sugar_taste_64a
516	Pieris_rapae_XP_045488436.1_gustatory_receptor_for_sugar_taste_64f-like
517	Drosophila_obscura_XP_022221843.2_gustatory_receptor_for_sugar_taste_61a
518	Hyposmocoma_kahamanoa_XP_026323936.1_gustatory_receptor_for_sugar_taste_64f-like
519	Cryptotermes_secundus_XP_023711366.1_gustatory_receptor_for_sugar_taste_64f
520	Papilio_xuthus_XP_013163369.1_PREDICTED_gustatory_receptor_for_sugar_taste_64f-like
521	Aricia_agestis_XP_041973952.1_uncharacterized_protein_LOC121729495
522	Zootermopsis_nevadensis_XP_021926058.1_gustatory_receptor_for_sugar_taste_64e-like_isoform_X1
523	Drosophila_pseudoobscura_XP_033241091.1_gustatory_receptor_for_sugar_taste_61a_isoform_X1
524	Pieris_napi_XP_047521214.1_gustatory_receptor_for_sugar_taste_64f-like
525	Scaptodrosophila_lebanonensis_XP_030372204.1_uncharacterized_protein_LOC115622411
526	Maniola_jurtina_XP_045761107.1_gustatory_receptor_for_sugar_taste_64e-like
527	Thrips_palmi_XP_034240279.1_gustatory_receptor_5a_for_trehalose-like
528	Drosophila_guanche_XP_034133541.1_gustatory_receptor_for_sugar_taste_61a
529	Sipha_flava_XP_025411656.1_gustatory_receptor_for_sugar_taste_64f-like_isoform_X1
530	Tribolium_castaneum_XP_015836176.1_PREDICTED_gustatory_receptor_for_sugar_taste_64e-like_isoform_X2
531	Aedes_aegypti_NP_001345151.1_gustatory_receptor_7
532	Drosophila_hydei_XP_023168134.2_gustatory_receptor_for_sugar_taste_64a
533	Drosophila_mauritiana_XP_033157992.1_gustatory_receptor_for_sugar_taste_61a
534	Aedes_aegypti_NP_001345180.1_gustatory_receptor_4
535	Aedes_albopictus_XP_019545551.2_gustatory_receptor_for_sugar_taste_64f-like
536	Drosophila_simulans_XP_016029754.1_gustatory_receptor_for_sugar_taste_61a
537	Drosophila_novamexicana_XP_030571451.1_gustatory_receptor_for_sugar_taste_64e-like
538	Drosophila_takahashii_XP_016994153.2_gustatory_receptor_for_sugar_taste_61a
539	Dinoponera_quadriceps_XP_014475219.1_PREDICTED_gustatory_receptor_for_sugar_taste_64f-like_isoform_X7
540	Ctenocephalides_felis_XP_026467563.1_gustatory_receptor_for_sugar_taste_64f-like
541	Tribolium_madens_XP_044254899.1_gustatory_receptor_for_sugar_taste_64e-like
542	Zootermopsis_nevadensis_XP_021926063.1_gustatory_receptor_for_sugar_taste_64f-like_isoform_X2
543	Venturia_canescens_XP_043276372.1_gustatory_receptor_for_sugar_taste_64e-like_isoform_X1
544	Drosophila_suzukii_XP_016933699.1_gustatory_receptor_for_sugar_taste_61a
545	Drosophila_elegans_XP_017112648.2_gustatory_receptor_5a_for_trehalose
546	Drosophila_yakuba_XP_039229755.1_uncharacterized_protein_LOC6532885
547	Drosophila_kikkawai_XP_017017964.2_gustatory_receptor_5a_for_trehalose
548	Drosophila_melanogaster_NP_001261226.1_gustatory_receptor_61a_isoform_B
549	Drosophila_subpulchrella_XP_037722699.1_gustatory_receptor_for_sugar_taste_61a
550	Linepithema_humile_XP_012236014.1_PREDICTED_gustatory_receptor_for_sugar_taste_64f-like
551	Rhopalosiphum_maidis_XP_026821645.1_gustatory_receptor_for_sugar_taste_64f-like
552	Pieris_brassicae_XP_045524617.1_gustatory_receptor_for_sugar_taste_64f-like
553	Zeugodacus_cucurbitae_XP_011181424.2_uncharacterized_protein_LOC105211604
554	Drosophila_erecta_XP_001971062.2_gustatory_receptor_for_sugar_taste_61a
555	Anopheles_albimanus_XP_035779313.1_gustatory_receptor_for_sugar_taste_64a-like
556	Drosophila_sechellia_XP_002034834.1_gustatory_receptor_for_sugar_taste_61a
557	Zerene_cesonia_XP_038209593.1_gustatory_receptor_for_sugar_taste_64e-like
558	Teleopsis_dalmanni_XP_037940356.1_gustatory_receptor_5a_for_trehalose-like
559	Frieseomelitta_varia_XP_043525141.1_gustatory_receptor_for_sugar_taste_64f-like_isoform_X6
560	Anopheles_stephensi_XP_035900725.1_gustatory_receptor_for_sugar_taste_64a-like_isoform_X2
561	Stomoxys_calcitrans_XP_013117704.1_PREDICTED_gustatory_receptor_5a_for_trehalose
562	Anopheles_darlingi_XP_049534160.1_uncharacterized_protein_LOC125950328
563	Melanaphis_sacchari_XP_025204513.1_gustatory_receptor_for_sugar_taste_64f-like
564	Drosophila_bipectinata_XP_017092338.2_gustatory_receptor_for_sugar_taste_61a
565	Scaptodrosophila_lebanonensis_XP_030372203.1_uncharacterized_protein_LOC115622410
566	Linepithema_humile_XP_012224855.1_PREDICTED_gustatory_receptor_for_sugar_taste_43a_isoform_X1
567	Tribolium_castaneum_XP_015836175.1_PREDICTED_gustatory_receptor_for_sugar_taste_64e-like_isoform_X1
568	Bradysia_coprophila_XP_037048444.1_uncharacterized_protein_LOC119082852
569	Zootermopsis_nevadensis_XP_021936907.1_gustatory_receptor_5a_for_trehalose-like_isoform_X2
570	Pararge_aegeria_XP_039765309.1_uncharacterized_protein_LOC120637550
571	Drosophila_eugracilis_XP_017066425.1_gustatory_receptor_for_sugar_taste_61a
572	Drosophila_biarmipes_XP_043949671.1_gustatory_receptor_5a_for_trehalose_isoform_X2
573	Drosophila_rhopaloa_XP_016988471.1_gustatory_receptor_for_sugar_taste_61a
574	Drosophila_ficusphila_XP_017059522.1_gustatory_receptor_for_sugar_taste_61a
575	Contarinia_nasturtii_XP_031638768.1_gustatory_receptor_for_sugar_taste_64f-like
576	Tribolium_madens_XP_044268749.1_uncharacterized_protein_LOC123013938
577	Drosophila_suzukii_XP_036671173.1_gustatory_receptor_for_sugar_taste_64b
578	Anopheles_albimanus_XP_035779312.1_uncharacterized_protein_LOC118459742
579	Drosophila_subobscura_XP_034656089.1_uncharacterized_protein_LOC117893547
580	Drosophila_guanche_XP_034133708.1_gustatory_receptor_for_sugar_taste_64b
581	Microplitis_demolitor_XP_014297970.1_PREDICTED_gustatory_receptor_for_sugar_taste_64f-like_isoform_X1
582	Diuraphis_noxia_XP_015369416.1_PREDICTED_gustatory_receptor_for_sugar_taste_64f-like_isoform_X3
583	Drosophila_kikkawai_XP_017020313.1_gustatory_receptor_for_sugar_taste_61a
584	Drosophila_elegans_XP_017126641.1_gustatory_receptor_for_sugar_taste_61a
585	Bombyx_mandarina_XP_028037694.1_gustatory_receptor_for_sugar_taste_64e-like
586	Drosophila_eugracilis_XP_017064703.2_gustatory_receptor_5a_for_trehalose
587	Drosophila_innubila_XP_034481334.1_gustatory_receptor_for_sugar_taste_61a
588	Acyrthosiphon_pisum_XP_029344589.1_gustatory_receptor_for_sugar_taste_64f-like_isoform_X3
589	Harmonia_axyridis_XP_045471606.1_gustatory_receptor_for_sugar_taste_64e-like_isoform_X1
590	Drosophila_guanche_XP_034133710.1_gustatory_receptor_for_sugar_taste_64a_isoform_X2
591	Formica_exsecta_XP_029665838.1_gustatory_receptor_for_sugar_taste_43a-like_isoform_X1
592	Zootermopsis_nevadensis_XP_021936906.1_gustatory_receptor_5a_for_trehalose-like_isoform_X1
593	Vollenhovia_emeryi_XP_011862327.1_PREDICTED_gustatory_receptor_for_sugar_taste_43a
594	Acromyrmex_echinatior_XP_011062452.1_PREDICTED_gustatory_receptor_5a_for_trehalose-like
595	Aphidius_gifuensis_XP_044014156.1_gustatory_receptor_for_sugar_taste_64f-like
596	Cryptotermes_secundus_XP_023720516.1_gustatory_receptor_for_sugar_taste_64e_isoform_X1
597	Galleria_mellonella_XP_026764494.1_gustatory_receptor_for_sugar_taste_64b-like
598	Drosophila_santomea_XP_039486582.1_gustatory_receptor_for_sugar_taste_64b
599	Drosophila_sechellia_XP_002035264.1_gustatory_receptor_for_sugar_taste_64b
600	Cryptotermes_secundus_XP_033610194.1_gustatory_receptor_for_sugar_taste_64e_isoform_X2
601	Leptopilina_heterotoma_XP_043464387.1_gustatory_receptor_for_sugar_taste_64f_isoform_X5
602	Drosophila_takahashii_XP_017009655.2_gustatory_receptor_for_sugar_taste_64b
603	Drosophila_mauritiana_XP_033160476.1_gustatory_receptor_for_sugar_taste_64b
604	Linepithema_humile_XP_012217564.1_PREDICTED_gustatory_receptor_for_sugar_taste_64f-like
605	Pseudomyrmex_gracilis_XP_020277873.1_gustatory_receptor_for_sugar_taste_43a-like_isoform_X2
606	Photinus_pyralis_XP_031346284.1_gustatory_receptor_for_sugar_taste_64f-like_isoform_X1
607	Bactrocera_dorsalis_XP_011213355.2_gustatory_receptor_5a_for_trehalose-like
608	Vespa_crabro_XP_046825828.1_gustatory_receptor_5a_for_trehalose-like_isoform_X4
609	Drosophila_ficusphila_XP_017059520.1_gustatory_receptor_for_sugar_taste_64b
610	Drosophila_simulans_XP_016030317.1_gustatory_receptor_for_sugar_taste_64b
611	Drosophila_yakuba_XP_002093622.1_gustatory_receptor_for_sugar_taste_64b
612	Anopheles_coluzzii_XP_049463390.1_uncharacterized_protein_LOC120947662
613	Drosophila_teissieri_XP_043649941.1_gustatory_receptor_for_sugar_taste_64b
614	Drosophila_rhopaloa_XP_016988474.2_gustatory_receptor_for_sugar_taste_64b
615	Belonocnema_kinseyi_XP_033228443.1_gustatory_receptor_for_sugar_taste_64f-like_isoform_X4
616	Linepithema_humile_XP_012224856.1_PREDICTED_gustatory_receptor_for_sugar_taste_43a_isoform_X2
617	Drosophila_subpulchrella_XP_037719825.1_gustatory_receptor_for_sugar_taste_64b
618	Aethina_tumida_XP_049822393.1_gustatory_receptor_for_sugar_taste_64f-like
619	Drosophila_melanogaster_NP_728921.1_gustatory_receptor_64b
620	Drosophila_willistoni_XP_002064071.2_gustatory_receptor_5a_for_trehalose
621	Adelges_cooleyi_XP_050424675.1_gustatory_receptor_for_sugar_taste_64f-like
622	Drosophila_kikkawai_XP_017020336.1_gustatory_receptor_for_sugar_taste_64b
623	Belonocnema_kinseyi_XP_033228444.1_gustatory_receptor_for_sugar_taste_64f-like_isoform_X5
624	Pectinophora_gossypiella_XP_049888084.1_gustatory_receptor_for_sugar_taste_64e-like
625	Rhagoletis_zephyria_XP_017472223.1_PREDICTED_gustatory_receptor_for_sugar_taste_64a
626	Aedes_aegypti_NP_001345107.1_gustatory_receptor_5
627	Anopheles_arabiensis_XP_040155576.1_gustatory_receptor_for_sugar_taste_64a-like
628	Pseudomyrmex_gracilis_XP_020277872.1_gustatory_receptor_for_sugar_taste_43a-like_isoform_X1
629	Bradysia_coprophila_XP_037024150.1_gustatory_receptor_for_sugar_taste_64a-like
630	Bactrocera_oleae_XP_036220151.1_gustatory_receptor_5a_for_trehalose
631	Wasmannia_auropunctata_XP_011686315.1_PREDICTED_gustatory_receptor_for_sugar_taste_43a_isoform_X1
632	Drosophila_busckii_XP_033149613.1_gustatory_receptor_for_sugar_taste_64a
633	Tribolium_madens_XP_044268788.1_gustatory_receptor_for_sugar_taste_64f-like
634	Frankliniella_occidentalis_XP_026273220.1_gustatory_receptor_5a_for_trehalose-like
635	Anopheles_gambiae_str._PEST_XP_316432.1_AGAP006399-PA
636	Tribolium_castaneum_XP_008194198.2_PREDICTED_uncharacterized_protein_LOC661376
637	Drosophila_erecta_XP_001971819.1_gustatory_receptor_for_sugar_taste_64b
638	Drosophila_takahashii_XP_044250017.1_gustatory_receptor_5a_for_trehalose
639	Megachile_rotundata_XP_012145445.1_PREDICTED_gustatory_receptor_for_sugar_taste_64f-like_isoform_X3
640	Scaptodrosophila_lebanonensis_XP_030372206.1_gustatory_receptor_for_sugar_taste_61a
641	Megachile_rotundata_XP_003701221.2_PREDICTED_gustatory_receptor_for_sugar_taste_43a-like_isoform_X2
642	Drosophila_navojoa_XP_017957736.1_gustatory_receptor_for_sugar_taste_64b
643	Tribolium_castaneum_XP_015835226.1_PREDICTED_gustatory_receptor_for_sugar_taste_64f-like
644	Drosophila_eugracilis_XP_017070743.1_gustatory_receptor_for_sugar_taste_64b
645	Megachile_rotundata_XP_012135817.1_PREDICTED_gustatory_receptor_for_sugar_taste_43a-like_isoform_X1
646	Drosophila_serrata_XP_020801494.1_gustatory_receptor_for_sugar_taste_64b
647	Bactrocera_oleae_XP_036220087.1_gustatory_receptor_for_sugar_taste_64a_isoform_X2
648	Myzus_persicae_XP_022180784.1_gustatory_receptor_for_sugar_taste_64f-like_isoform_X2
649	Anopheles_coluzzii_XP_040224945.2_gustatory_receptor_for_sugar_taste_64a-like
650	Harmonia_axyridis_XP_045471607.1_gustatory_receptor_for_sugar_taste_64e-like_isoform_X2
651	Anopheles_gambiae_str._PEST_XP_307767.2_AGAP003259-PA
652	Trachymyrmex_zeteki_XP_018305842.1_PREDICTED_gustatory_receptor_for_sugar_taste_43a-like
653	Anopheles_aquasalis_XP_050086252.1_uncharacterized_protein_LOC126571617
654	Anopheles_funestus_XP_049286123.1_uncharacterized_protein_LOC125765244
655	Drosophila_bipectinata_XP_017092350.2_gustatory_receptor_for_sugar_taste_64b
656	Megalopta_genalis_XP_033337497.1_gustatory_receptor_for_sugar_taste_43a-like_isoform_X3
657	Trachymyrmex_cornetzi_XP_018364743.1_PREDICTED_gustatory_receptor_for_sugar_taste_43a-like
658	Anopheles_gambiae_str._PEST_XP_307053.2_AGAP012713-PA
659	Camponotus_floridanus_XP_025263751.1_gustatory_receptor_for_sugar_taste_43a-like_isoform_X1
660	Drosophila_ananassae_XP_001956755.1_gustatory_receptor_for_sugar_taste_64b
661	Drosophila_subobscura_XP_034657001.1_gustatory_receptor_for_sugar_taste_64b
662	Odontomachus_brunneus_XP_032676527.1_gustatory_receptor_for_sugar_taste_43a-like_isoform_X2
663	Chrysoperla_carnea_XP_044732177.1_gustatory_receptor_5a_for_trehalose-like
664	Drosophila_grimshawi_XP_001997418.2_gustatory_receptor_for_sugar_taste_61a
665	Culex_pipiens_pallens_XP_039439971.1_gustatory_receptor_for_sugar_taste_64a-like_isoform_X2
666	Chrysoperla_carnea_XP_044744043.1_gustatory_receptor_for_sugar_taste_64f-like
667	Rhopalosiphum_maidis_XP_026821636.1_gustatory_receptor_for_sugar_taste_64f-like_isoform_X3
668	Homalodisca_vitripennis_XP_046667850.1_gustatory_receptor_for_sugar_taste_64f-like
669	Drosophila_serrata_XP_020801479.1_gustatory_receptor_for_sugar_taste_61a
670	Drosophila_hydei_XP_023168135.2_gustatory_receptor_for_sugar_taste_61a
671	Odontomachus_brunneus_XP_032676526.1_gustatory_receptor_for_sugar_taste_43a-like_isoform_X1
672	Hermetia_illucens_XP_037906242.1_gustatory_receptor_for_sugar_taste_64a-like
673	Drosophila_grimshawi_XP_032599242.2_gustatory_receptor_for_sugar_taste_64e
674	Drosophila_santomea_XP_039486792.1_gustatory_receptor_for_sugar_taste_61a_isoform_X1
675	Culex_quinquefasciatus_XP_001866970.2_gustatory_receptor_for_sugar_taste_64a
676	Drosophila_pseudoobscura_XP_001353667.2_gustatory_receptor_for_sugar_taste_64b
677	Daktulosphaira_vitifoliae_XP_050526310.1_gustatory_receptor_for_sugar_taste_64f-like_isoform_X1
678	Danaus_plexippus_plexippus_XP_032514423.1_gustatory_receptor_5a_for_trehalose-like
679	Ooceraea_biroi_XP_011330350.1_gustatory_receptor_for_sugar_taste_43a_isoform_X1
680	Drosophila_arizonae_XP_017863783.1_PREDICTED_gustatory_receptor_for_sugar_taste_64b
681	Agrilus_planipennis_XP_025832380.1_gustatory_receptor_for_sugar_taste_64e-like
682	Chrysoperla_carnea_XP_044739849.1_gustatory_receptor_for_sugar_taste_64a-like
683	Drosophila_persimilis_XP_002028269.1_gustatory_receptor_for_sugar_taste_64b
684	Drosophila_mojavensis_XP_002009140.1_gustatory_receptor_for_sugar_taste_64b
685	Anopheles_albimanus_XP_035779898.1_gustatory_receptor_for_sugar_taste_64a-like
686	Anopheles_funestus_XP_049299261.1_gustatory_receptor_for_sugar_taste_64a-like
687	Bombyx_mandarina_XP_028037658.1_gustatory_receptor_for_sugar_taste_64f-like
688	Leptidea_sinapis_XP_050681753.1_gustatory_receptor_for_sugar_taste_64e-like
689	Drosophila_kikkawai_XP_017020338.1_gustatory_receptor_for_sugar_taste_64d
690	Acyrthosiphon_pisum_XP_016660313.2_gustatory_receptor_for_sugar_taste_64f-like
691	Drosophila_innubila_XP_034482125.1_gustatory_receptor_for_sugar_taste_64b
692	Drosophila_rhopaloa_XP_016986403.2_gustatory_receptor_5a_for_trehalose
693	Anopheles_maculipalpis_XP_050076248.1_gustatory_receptor_for_sugar_taste_64a-like
694	Nematostella_vectensis_XP_032236982.1_uncharacterized_protein_LOC116617902
695	Cataglyphis_hispanica_XP_050466135.1_gustatory_receptor_for_sugar_taste_43a-like_isoform_X1
696	Teleopsis_dalmanni_XP_037946062.1_gustatory_receptor_for_sugar_taste_64a-like
697	Drosophila_yakuba_XP_002099718.3_gustatory_receptor_for_sugar_taste_61a_isoform_X2
698	Drosophila_novamexicana_XP_030571638.1_gustatory_receptor_for_sugar_taste_64b
699	Drosophila_albomicans_XP_034101791.1_gustatory_receptor_for_sugar_taste_61a
700	Bemisia_tabaci_XP_018903763.1_PREDICTED_gustatory_receptor_for_sugar_taste_64f-like
701	Drosophila_ananassae_XP_001956756.1_gustatory_receptor_for_sugar_taste_64c
702	Culex_quinquefasciatus_XP_001864744.2_gustatory_receptor_for_sugar_taste_64a
703	Osmia_lignaria_XP_034184748.1_gustatory_receptor_for_sugar_taste_43a-like_isoform_X2
704	Drosophila_virilis_XP_002047777.1_gustatory_receptor_for_sugar_taste_64b
705	Anthonomus_grandis_grandis_XP_050307283.1_gustatory_receptor_for_sugar_taste_64e-like
706	Thrips_palmi_XP_034231685.1_gustatory_receptor_5a_for_trehalose-like
707	Camponotus_floridanus_XP_011265175.3_gustatory_receptor_for_sugar_taste_43a
708	Harpegnathos_saltator_XP_025162241.1_gustatory_receptor_for_sugar_taste_43a
709	Drosophila_hydei_XP_023167994.2_gustatory_receptor_for_sugar_taste_64b
710	Maniola_jurtina_XP_045761220.1_gustatory_receptor_for_sugar_taste_64a-like_isoform_X2
711	Maniola_jurtina_XP_045761218.1_gustatory_receptor_for_sugar_taste_64a-like_isoform_X1
712	Drosophila_obscura_XP_041449797.1_uncharacterized_protein_LOC111073700
713	Anopheles_stephensi_XP_035904742.1_gustatory_receptor_for_sugar_taste_64a-like
714	Drosophila_pseudoobscura_XP_033241085.1_gustatory_receptor_for_sugar_taste_64e_isoform_X3
715	Hyposmocoma_kahamanoa_XP_026323293.1_gustatory_receptor_for_sugar_taste_64f-like
716	Anopheles_maculipalpis_XP_050070134.1_gustatory_receptor_for_sugar_taste_64a-like
717	Drosophila_arizonae_XP_017860802.1_PREDICTED_gustatory_receptor_for_sugar_taste_61a
718	Drosophila_pseudoobscura_XP_033241083.1_gustatory_receptor_for_sugar_taste_64e_isoform_X1
719	Polistes_canadensis_XP_014604652.1_PREDICTED_gustatory_receptor_for_sugar_taste_64a-like
720	Camponotus_floridanus_XP_025263756.1_gustatory_receptor_for_sugar_taste_43a
721	Anopheles_stephensi_XP_035890507.1_uncharacterized_protein_LOC118502392
722	Solenopsis_invicta_XP_039303811.1_gustatory_receptor_for_sugar_taste_64e_isoform_X2
723	Drosophila_persimilis_XP_026849861.1_gustatory_receptor_for_sugar_taste_64c-like
724	Drosophila_eugracilis_XP_017070800.1_gustatory_receptor_for_sugar_taste_64d
725	Drosophila_elegans_XP_017127821.1_gustatory_receptor_for_sugar_taste_64c
726	Aedes_aegypti_NP_001345147.1_gustatory_receptor_6
727	Anopheles_gambiae_str._PEST_XP_307762.3_AGAP003254-PA
728	Zerene_cesonia_XP_038209591.1_gustatory_receptor_for_sugar_taste_64f-like
729	Drosophila_willistoni_XP_002062466.1_gustatory_receptor_for_sugar_taste_64b
730	Nylanderia_fulva_XP_029178697.1_gustatory_receptor_for_sugar_taste_43a-like
731	Drosophila_eugracilis_XP_017070742.1_gustatory_receptor_for_sugar_taste_64c
732	Tribolium_madens_XP_044268801.1_gustatory_receptor_for_sugar_taste_64f-like
733	Colletes_gigas_XP_043265030.1_gustatory_receptor_for_sugar_taste_43a-like
734	Nylanderia_fulva_XP_029178945.1_gustatory_receptor_for_sugar_taste_43a-like
735	Nilaparvata_lugens_XP_039296158.1_gustatory_receptor_for_sugar_taste_64f-like_isoform_X2
736	Nilaparvata_lugens_XP_039296157.1_gustatory_receptor_for_sugar_taste_64f-like_isoform_X1
737	Camponotus_floridanus_XP_025263741.1_gustatory_receptor_for_sugar_taste_43a
738	Anoplophora_glabripennis_XP_023309960.1_gustatory_receptor_for_sugar_taste_64f-like
739	Nylanderia_fulva_XP_029179006.1_gustatory_receptor_for_sugar_taste_43a-like
740	Maniola_hyperantus_XP_034841014.1_gustatory_receptor_for_sugar_taste_64a-like
741	Amyelois_transitella_XP_013196848.1_PREDICTED_gustatory_receptor_for_sugar_taste_64a-like
742	Coccinella_septempunctata_XP_044750456.1_uncharacterized_protein_LOC123310843
743	Anopheles_stephensi_XP_035900724.1_gustatory_receptor_for_sugar_taste_64a-like_isoform_X1
744	Spodoptera_litura_XP_022826955.1_gustatory_receptor_for_sugar_taste_64f-like
745	Hyalella_azteca_XP_018012342.1_gustatory_receptor_for_sugar_taste_64e-like
746	Culex_pipiens_pallens_XP_039433525.1_uncharacterized_protein_LOC120415947
747	Drosophila_serrata_XP_020801495.1_gustatory_receptor_for_sugar_taste_64f
748	Helicoverpa_zea_XP_047033873.1_gustatory_receptor_for_sugar_taste_64a-like
749	Contarinia_nasturtii_XP_031630218.1_gustatory_receptor_for_sugar_taste_64f-like
750	Anopheles_merus_XP_041766264.1_gustatory_receptor_for_sugar_taste_64e-like
751	Agrilus_planipennis_XP_025834950.1_gustatory_receptor_for_sugar_taste_64e-like_isoform_X1
752	Helicoverpa_armigera_XP_049697985.1_gustatory_receptor_for_sugar_taste_64a
753	Drosophila_ananassae_XP_032310803.1_gustatory_receptor_for_sugar_taste_61a
754	Helicoverpa_zea_XP_047040598.1_gustatory_receptor_for_sugar_taste_64a-like
755	Leptidea_sinapis_XP_050665897.1_gustatory_receptor_for_sugar_taste_64e-like
756	Myzus_persicae_XP_022161086.1_gustatory_receptor_for_sugar_taste_64f-like_isoform_X1
757	Osmia_lignaria_XP_034184747.1_gustatory_receptor_for_sugar_taste_43a-like_isoform_X1
758	Drosophila_ficusphila_XP_017054476.2_gustatory_receptor_5a_for_trehalose
759	Drosophila_biarmipes_XP_016965150.1_gustatory_receptor_for_sugar_taste_64c
760	Trichoplusia_ni_XP_026727422.1_gustatory_receptor_for_sugar_taste_64a-like
761	Drosophila_yakuba_XP_039229652.1_gustatory_receptor_for_sugar_taste_61a_isoform_X1
762	Drosophila_grimshawi_XP_001985089.2_gustatory_receptor_for_sugar_taste_64b
763	Orussus_abietinus_XP_012270798.1_gustatory_receptor_for_sugar_taste_43a
764	Thrips_palmi_XP_034236157.1_gustatory_receptor_5a_for_trehalose-like
765	Thrips_palmi_XP_034242833.1_gustatory_receptor_for_sugar_taste_64f-like
766	Frankliniella_occidentalis_XP_026276955.1_gustatory_receptor_for_sugar_taste_64f-like
767	Drosophila_navojoa_XP_017955369.1_gustatory_receptor_for_sugar_taste_61a
768	Pieris_rapae_XP_022122919.2_gustatory_receptor_for_sugar_taste_64a-like
769	Manduca_sexta_XP_030022933.1_gustatory_receptor_for_sugar_taste_64f-like
770	Drosophila_pseudoobscura_XP_001353666.3_gustatory_receptor_for_sugar_taste_64c
771	Bombyx_mori_XP_037871940.1_gustatory_receptor_for_sugar_taste_64a
772	Leptidea_sinapis_XP_050681789.1_gustatory_receptor_for_sugar_taste_64e-like
773	Tribolium_castaneum_XP_008194199.2_PREDICTED_gustatory_receptor_for_sugar_taste_64e
774	Helicoverpa_armigera_XP_049697991.1_gustatory_receptor_for_sugar_taste_64a
775	Galleria_mellonella_XP_026764722.1_gustatory_receptor_for_sugar_taste_64f-like
776	Nymphalis_io_XP_050350247.1_gustatory_receptor_for_sugar_taste_64a-like_isoform_X1
777	Pectinophora_gossypiella_XP_049888082.1_gustatory_receptor_for_sugar_taste_64a-like
778	Maniola_jurtina_XP_045761109.1_gustatory_receptor_for_sugar_taste_64a-like
779	Spodoptera_litura_XP_022823780.1_gustatory_receptor_for_sugar_taste_64f-like
780	Bombyx_mandarina_XP_028037655.1_gustatory_receptor_for_sugar_taste_64a-like
781	Pieris_brassicae_XP_045524519.1_gustatory_receptor_for_sugar_taste_64a-like
782	Spodoptera_frugiperda_XP_035430302.2_gustatory_receptor_for_sugar_taste_64f-like
783	Ostrinia_furnacalis_XP_028179059.1_gustatory_receptor_5a_for_trehalose-like
784	Tribolium_madens_XP_044268678.1_gustatory_receptor_for_sugar_taste_64e-like
785	Nymphalis_io_XP_050350273.1_gustatory_receptor_for_sugar_taste_64a-like_isoform_X4
786	Vanessa_cardui_XP_046974790.1_gustatory_receptor_for_sugar_taste_64a-like
787	Drosophila_santomea_XP_039485261.1_gustatory_receptor_for_sugar_taste_64d
788	Aphis_gossypii_XP_027839680.2_gustatory_receptor_for_sugar_taste_64f-like
789	Hyposmocoma_kahamanoa_XP_026323299.1_gustatory_receptor_for_sugar_taste_64a-like
790	Halyomorpha_halys_XP_014291691.1_gustatory_receptor_for_sugar_taste_64f-like
791	Nymphalis_io_XP_050350257.1_gustatory_receptor_for_sugar_taste_64a-like_isoform_X2
792	Drosophila_ficusphila_XP_017059515.1_gustatory_receptor_for_sugar_taste_64c
793	Culex_quinquefasciatus_XP_001864741.1_gustatory_receptor_for_sugar_taste_64f
794	Drosophila_sechellia_XP_002035265.2_gustatory_receptor_for_sugar_taste_64c
795	Helicoverpa_zea_XP_047033862.1_gustatory_receptor_for_sugar_taste_64f-like
796	Camponotus_floridanus_XP_025263749.1_gustatory_receptor_for_sugar_taste_43a_isoform_X1
797	Plutella_xylostella_XP_048482087.1_gustatory_receptor_for_sugar_taste_64f
798	Spodoptera_frugiperda_XP_035429284.2_gustatory_receptor_for_sugar_taste_64a-like
799	Spodoptera_litura_XP_022825792.1_gustatory_receptor_5a_for_trehalose-like_isoform_X1
800	Ostrinia_furnacalis_XP_028178842.1_gustatory_receptor_for_sugar_taste_64f-like
801	Drosophila_teissieri_XP_043649940.1_gustatory_receptor_for_sugar_taste_64c
802	Aedes_aegypti_NP_001345044.1_gustatory_receptor_9
803	Drosophila_albomicans_XP_034101792.1_gustatory_receptor_for_sugar_taste_64c-like
804	Anopheles_gambiae_str._PEST_XP_307763.1_AGAP003255-PA
805	Aphidius_gifuensis_XP_044007076.1_gustatory_receptor_for_sugar_taste_64f-like
806	Sitophilus_oryzae_XP_030761238.1_gustatory_receptor_for_sugar_taste_64e-like
807	Papilio_machaon_XP_045542502.1_gustatory_receptor_for_sugar_taste_64a
808	Melitaea_cinxia_XP_045450127.1_gustatory_receptor_for_sugar_taste_64a-like
809	Drosophila_mauritiana_XP_033159871.1_gustatory_receptor_for_sugar_taste_64c
810	Hyposmocoma_kahamanoa_XP_026323295.1_gustatory_receptor_for_sugar_taste_64f-like
811	Aedes_aegypti_XP_001661473.2_gustatory_receptor_for_sugar_taste_64a
812	Cephus_cinctus_XP_015591956.1_gustatory_receptor_for_sugar_taste_43a_isoform_X6
813	Vespula_vulgaris_XP_050850713.1_gustatory_receptor_for_sugar_taste_43a-like
814	Zerene_cesonia_XP_038209585.1_gustatory_receptor_for_sugar_taste_64a-like
815	Drosophila_bipectinata_XP_017092343.2_gustatory_receptor_for_sugar_taste_64c
816	Bicyclus_anynana_XP_023954382.1_gustatory_receptor_for_sugar_taste_64a-like
817	Anopheles_gambiae_str._PEST_XP_003436428.1_AGAP003259-PB
818	Drosophila_santomea_XP_039485070.1_gustatory_receptor_for_sugar_taste_64c
819	Bactrocera_oleae_XP_036220169.1_gustatory_receptor_for_sugar_taste_64b
820	Danaus_plexippus_plexippus_XP_032517244.1_gustatory_receptor_for_sugar_taste_64e-like
821	Rhagoletis_zephyria_XP_017472225.1_PREDICTED_gustatory_receptor_for_sugar_taste_64c-like
822	Aricia_agestis_XP_041973948.1_gustatory_receptor_for_sugar_taste_64a-like
823	Drosophila_subobscura_XP_034656999.1_gustatory_receptor_for_sugar_taste_64d
824	Aedes_albopictus_XP_029734555.1_gustatory_receptor_for_sugar_taste_64a-like
825	Drosophila_rhopaloa_XP_044313581.1_gustatory_receptor_for_sugar_taste_64c
826	Diabrotica_virgifera_virgifera_XP_050518351.1_gustatory_receptor_for_sugar_taste_64e-like
827	Pieris_rapae_XP_022122933.2_gustatory_receptor_for_sugar_taste_64a-like
828	Tribolium_madens_XP_044268784.1_gustatory_receptor_for_sugar_taste_64e-like
829	Pararge_aegeria_XP_039745126.1_gustatory_receptor_for_sugar_taste_64a-like
830	Halyomorpha_halys_XP_014277282.1_gustatory_receptor_for_sugar_taste_64f-like
831	Drosophila_teissieri_XP_043649939.1_gustatory_receptor_for_sugar_taste_64d
832	Bactrocera_tryoni_XP_039965717.1_gustatory_receptor_for_sugar_taste_64b-like
833	Pararge_aegeria_XP_039765306.1_gustatory_receptor_for_sugar_taste_64a-like
834	Spodoptera_frugiperda_XP_035429285.2_gustatory_receptor_for_sugar_taste_64a-like
835	Drosophila_mauritiana_XP_033160020.1_gustatory_receptor_for_sugar_taste_64d
836	Tribolium_castaneum_XP_008194196.2_PREDICTED_gustatory_receptor_for_sugar_taste_64f
837	Drosophila_melanogaster_NP_001027105.2_gustatory_receptor_64d_isoform_C
838	Nematostella_vectensis_XP_032220933.2_uncharacterized_protein_LOC116603584
839	Drosophila_subpulchrella_XP_037722482.1_gustatory_receptor_for_sugar_taste_64c
840	Nicrophorus_vespilloides_XP_017784287.1_PREDICTED_uncharacterized_protein_LOC108567973
841	Vanessa_tameamea_XP_026484626.1_gustatory_receptor_for_sugar_taste_64a-like
842	Dendroctonus_ponderosae_XP_019756417.1_gustatory_receptor_for_sugar_taste_64e
843	Spodoptera_frugiperda_XP_035430548.1_gustatory_receptor_5a_for_trehalose-like
844	Plutella_xylostella_XP_037964510.2_gustatory_receptor_for_sugar_taste_64a
845	Anopheles_maculipalpis_XP_050079397.1_gustatory_receptor_for_sugar_taste_64b-like
846	Drosophila_kikkawai_XP_017020337.1_gustatory_receptor_for_sugar_taste_64c
847	Spodoptera_litura_XP_022818462.1_gustatory_receptor_5a_for_trehalose-like
848	Bactrocera_tryoni_XP_039964233.1_gustatory_receptor_for_sugar_taste_64b-like
849	Pieris_napi_XP_047521175.1_gustatory_receptor_for_sugar_taste_64a-like
850	Helicoverpa_zea_XP_047040608.1_gustatory_receptor_for_sugar_taste_64a-like
851	Helicoverpa_armigera_XP_021182097.2_gustatory_receptor_for_sugar_taste_64a
852	Nematostella_vectensis_XP_048575358.1_uncharacterized_protein_LOC116613959_isoform_X1
853	Colias_croceus_XP_045507437.1_gustatory_receptor_for_sugar_taste_64a-like
854	Culex_pipiens_pallens_XP_039439970.1_gustatory_receptor_for_sugar_taste_64a-like_isoform_X1
855	Drosophila_erecta_XP_001971821.1_gustatory_receptor_for_sugar_taste_64d
856	Hyposmocoma_kahamanoa_XP_026323300.1_gustatory_receptor_for_sugar_taste_64a-like
857	Drosophila_takahashii_XP_017009654.2_gustatory_receptor_for_sugar_taste_64c
858	Drosophila_guanche_XP_034133711.1_gustatory_receptor_for_sugar_taste_64d
859	Drosophila_busckii_XP_017840477.1_gustatory_receptor_for_sugar_taste_64b
860	Ceratina_calcarata_XP_026673733.1_gustatory_receptor_for_sugar_taste_43a
861	Drosophila_obscura_XP_022221838.1_gustatory_receptor_for_sugar_taste_64d-like
862	Aedes_aegypti_NP_001345051.1_gustatory_receptor_10
863	Anthonomus_grandis_grandis_XP_050306849.1_gustatory_receptor_for_sugar_taste_64f-like
864	Tribolium_castaneum_XP_015835200.1_PREDICTED_chymotrypsin-like_proteinase_5A_isoform_X3
865	Drosophila_persimilis_XP_026849865.1_gustatory_receptor_for_sugar_taste_64d_isoform_X2
866	Dinoponera_quadriceps_XP_014476530.1_PREDICTED_gustatory_receptor_for_sugar_taste_43a-like
867	Zootermopsis_nevadensis_XP_021936077.1_gustatory_receptor_for_sugar_taste_64f-like_isoform_X2
868	Schistocerca_serialis_cubense_XP_049947864.1_gustatory_receptor_5a_for_trehalose-like
869	Drosophila_miranda_XP_017136211.1_gustatory_receptor_for_sugar_taste_64d
870	Zerene_cesonia_XP_038209592.1_gustatory_receptor_for_sugar_taste_64f-like
871	Bactrocera_neohumeralis_XP_050334303.1_uncharacterized_protein_LOC126761911
872	Drosophila_suzukii_XP_036671176.1_gustatory_receptor_for_sugar_taste_64c
873	Vespula_pensylvanica_XP_043669066.1_gustatory_receptor_for_sugar_taste_43a-like
874	Drosophila_erecta_XP_001971820.1_gustatory_receptor_for_sugar_taste_64c
875	Onthophagus_taurus_XP_022908857.1_gustatory_receptor_for_sugar_taste_64f-like
876	Tribolium_castaneum_XP_015835198.1_PREDICTED_chymotrypsin-like_proteinase_5A_isoform_X1
877	Sitophilus_oryzae_XP_030761254.1_gustatory_receptor_for_sugar_taste_64e-like_isoform_X1
878	Pieris_napi_XP_047521449.1_gustatory_receptor_for_sugar_taste_64a-like
879	Papilio_polytes_XP_013148431.1_PREDICTED_gustatory_receptor_for_sugar_taste_64a-like
880	Drosophila_serrata_XP_020801493.1_gustatory_receptor_for_sugar_taste_64c
881	Helicoverpa_armigera_XP_049697983.1_gustatory_receptor_for_sugar_taste_64f
882	Formica_exsecta_XP_029665839.1_gustatory_receptor_for_sugar_taste_43a-like_isoform_X2
883	Fopius_arisanus_XP_011304457.1_PREDICTED_gustatory_receptor_for_sugar_taste_64f-like
884	Homalodisca_vitripennis_XP_046661519.1_gustatory_receptor_for_sugar_taste_64f-like
885	Camponotus_floridanus_XP_025261972.1_gustatory_receptor_for_sugar_taste_43a
886	Rhagoletis_zephyria_XP_017472222.1_PREDICTED_gustatory_receptor_for_sugar_taste_64b
887	Ceratitis_capitata_XP_020716138.1_gustatory_receptor_for_sugar_taste_64b
888	Vespa_crabro_XP_046817087.1_gustatory_receptor_for_sugar_taste_43a-like_isoform_X1
889	Bactrocera_dorsalis_XP_011213354.2_gustatory_receptor_for_sugar_taste_64c-like
890	Cephus_cinctus_XP_024939268.1_gustatory_receptor_for_sugar_taste_43a_isoform_X4
891	Vanessa_tameamea_XP_026484619.1_gustatory_receptor_for_sugar_taste_64a-like
892	Megalopta_genalis_XP_033337496.1_gustatory_receptor_for_sugar_taste_43a-like_isoform_X2
893	Nylanderia_fulva_XP_029179078.1_gustatory_receptor_for_sugar_taste_43a-like
894	Vanessa_cardui_XP_046972835.1_gustatory_receptor_for_sugar_taste_64a-like
895	Drosophila_bipectinata_XP_017092344.2_gustatory_receptor_for_sugar_taste_64d
896	Diabrotica_virgifera_virgifera_XP_050518353.1_gustatory_receptor_5a_for_trehalose-like
897	Aedes_albopictus_XP_029718762.1_gustatory_receptor_for_sugar_taste_64b-like
898	Vespa_mandarinia_XP_035722630.1_gustatory_receptor_for_sugar_taste_43a-like_isoform_X1
899	Neodiprion_pinetum_XP_046470993.1_gustatory_receptor_for_sugar_taste_43a-like_isoform_X2
900	Ostrinia_furnacalis_XP_028178841.1_gustatory_receptor_for_sugar_taste_64f-like
901	Drosophila_pseudoobscura_XP_002134986.2_gustatory_receptor_for_sugar_taste_64d
902	Drosophila_pseudoobscura_XP_033241086.1_gustatory_receptor_for_sugar_taste_64e_isoform_X4
903	Papilio_xuthus_XP_013168118.1_PREDICTED_gustatory_receptor_for_sugar_taste_64a-like
904	Spodoptera_litura_XP_022826921.1_gustatory_receptor_for_sugar_taste_64a-like
905	Drosophila_guanche_XP_034133713.1_gustatory_receptor_for_sugar_taste_64c-like
906	Homalodisca_vitripennis_XP_046661531.1_gustatory_receptor_for_sugar_taste_64f-like
907	Culex_quinquefasciatus_XP_001866665.1_gustatory_receptor_for_sugar_taste_64f
908	Drosophila_ficusphila_XP_017060152.1_gustatory_receptor_for_sugar_taste_64d
909	Colias_croceus_XP_045503615.1_gustatory_receptor_for_sugar_taste_64f-like
910	Anopheles_maculipalpis_XP_050079396.1_gustatory_receptor_for_sugar_taste_64b-like
911	Neodiprion_fabricii_XP_046417854.1_gustatory_receptor_for_sugar_taste_43a-like_isoform_X1
912	Helicoverpa_zea_XP_047036862.1_gustatory_receptor_5a_for_trehalose-like
913	Vespa_velutina_XP_047352202.1_gustatory_receptor_for_sugar_taste_43a-like_isoform_X1
914	Aedes_albopictus_XP_019545558.2_gustatory_receptor_for_sugar_taste_64a-like
915	Tribolium_castaneum_XP_015835199.1_PREDICTED_chymotrypsin-like_proteinase_5A_isoform_X2
916	Bicyclus_anynana_XP_023954395.1_gustatory_receptor_for_sugar_taste_64a-like
917	Agrilus_planipennis_XP_018319540.1_gustatory_receptor_for_sugar_taste_64f-like
918	Aedes_albopictus_XP_029718774.1_gustatory_receptor_for_sugar_taste_64f-like
919	Drosophila_ananassae_XP_001956757.3_gustatory_receptor_for_sugar_taste_64d
920	Diprion_similis_XP_046738257.1_gustatory_receptor_for_sugar_taste_43a-like_isoform_X1
921	Leptidea_sinapis_XP_050665900.1_gustatory_receptor_for_sugar_taste_64a-like
922	Helicoverpa_armigera_XP_049697986.1_gustatory_receptor_5a_for_trehalose
923	Anopheles_merus_XP_041769664.1_gustatory_receptor_for_sugar_taste_64a-like
924	Photinus_pyralis_XP_031346293.1_gustatory_receptor_for_sugar_taste_64f-like_isoform_X2
925	Trichoplusia_ni_XP_026726620.1_uncharacterized_protein_LOC113493038
926	Nymphalis_io_XP_050352677.1_gustatory_receptor_for_sugar_taste_64a-like
927	Polistes_fuscatus_XP_043500806.1_gustatory_receptor_for_sugar_taste_43a-like
928	Bombus_affinis_XP_050597291.1_gustatory_receptor_for_sugar_taste_43a-like
929	Aedes_albopictus_XP_019544357.2_gustatory_receptor_for_sugar_taste_64a-like
930	Drosophila_hydei_XP_023167993.2_gustatory_receptor_for_sugar_taste_64c
931	Vanessa_atalanta_XP_047534394.1_gustatory_receptor_for_sugar_taste_64a-like
932	Drosophila_santomea_XP_039486793.1_gustatory_receptor_for_sugar_taste_61a_isoform_X2
933	Drosophila_santomea_XP_039486795.1_gustatory_receptor_for_sugar_taste_61a_isoform_X3
934	Dendroctonus_ponderosae_XP_048524367.1_gustatory_receptor_for_sugar_taste_64e
935	Apis_cerana_XP_028525710.1_gustatory_receptor_for_sugar_taste_43a_isoform_X1
936	Drosophila_mojavensis_XP_032586845.1_gustatory_receptor_for_sugar_taste_64c_isoform_X2
937	Teleopsis_dalmanni_XP_037946050.1_gustatory_receptor_for_sugar_taste_64c-like
938	Vespa_crabro_XP_046817091.1_gustatory_receptor_for_sugar_taste_43a-like_isoform_X2
939	Drosophila_serrata_XP_020801490.1_gustatory_receptor_for_sugar_taste_64d_isoform_X1
940	Stomoxys_calcitrans_XP_013117746.1_PREDICTED_gustatory_receptor_for_sugar_taste_64b-like
941	Culex_quinquefasciatus_XP_001864742.2_gustatory_receptor_for_sugar_taste_64f
942	Culex_pipiens_pallens_XP_039433496.1_gustatory_receptor_for_sugar_taste_64f-like
943	Ostrinia_furnacalis_XP_028179080.1_gustatory_receptor_for_sugar_taste_64a-like
944	Drosophila_suzukii_XP_036671171.1_gustatory_receptor_for_sugar_taste_64d_isoform_X2
945	Bombus_terrestris_XP_012173302.2_gustatory_receptor_for_sugar_taste_43a
946	Penaeus_chinensis_XP_047497179.1_gustatory_receptor_for_sugar_taste_64e-like
947	Fopius_arisanus_XP_011306489.1_PREDICTED_gustatory_receptor_for_sugar_taste_43a-like_isoform_X1
948	Apis_laboriosa_XP_043786166.1_gustatory_receptor_for_sugar_taste_43a-like
949	Apis_dorsata_XP_006607241.1_gustatory_receptor_for_sugar_taste_43a-like
950	Colias_croceus_XP_045503541.1_gustatory_receptor_for_sugar_taste_64f-like
951	Leptinotarsa_decemlineata_XP_023022940.1_gustatory_receptor_for_sugar_taste_64f-like
952	Thrips_palmi_XP_034238157.1_gustatory_receptor_for_sugar_taste_64f-like
953	Nylanderia_fulva_XP_029179082.1_gustatory_receptor_for_sugar_taste_43a-like
954	Vespa_velutina_XP_047352205.1_gustatory_receptor_for_sugar_taste_43a-like_isoform_X2
955	Apis_cerana_XP_028525711.1_gustatory_receptor_for_sugar_taste_43a_isoform_X2
956	Anopheles_aquasalis_XP_050093978.1_gustatory_receptor_for_sugar_taste_64a-like
957	Schistocerca_piceifrons_XP_047106482.1_gustatory_receptor_5a_for_trehalose-like
958	Anthonomus_grandis_grandis_XP_050309714.1_gustatory_receptor_for_sugar_taste_64f-like
959	Camponotus_floridanus_XP_025263752.1_gustatory_receptor_for_sugar_taste_43a-like_isoform_X2
960	Bactrocera_oleae_XP_036220140.1_gustatory_receptor_for_sugar_taste_64c-like
961	Spodoptera_frugiperda_XP_035430303.1_gustatory_receptor_for_sugar_taste_64a-like
962	Melitaea_cinxia_XP_045450118.1_gustatory_receptor_for_sugar_taste_64a-like
963	Polistes_canadensis_XP_014600196.1_PREDICTED_gustatory_receptor_for_sugar_taste_43a-like_isoform_X2
964	Rhagoletis_pomonella_XP_036337006.1_gustatory_receptor_for_sugar_taste_64b
965	Culex_pipiens_pallens_XP_039433514.1_gustatory_receptor_for_sugar_taste_61a-like
966	Bombus_pyrosoma_XP_043602616.1_gustatory_receptor_for_sugar_taste_43a-like_isoform_X2
967	Drosophila_navojoa_XP_017957735.1_gustatory_receptor_for_sugar_taste_64c_isoform_X2
968	Coccinella_septempunctata_XP_044751776.1_gustatory_receptor_for_sugar_taste_64f-like_isoform_X1
969	Athalia_rosae_XP_012269825.3_gustatory_receptor_for_sugar_taste_43a-like_isoform_X1
970	Eufriesea_mexicana_XP_017756033.1_PREDICTED_gustatory_receptor_for_sugar_taste_43a-like
971	Frieseomelitta_varia_XP_043515460.1_gustatory_receptor_for_sugar_taste_43a-like_isoform_X2
972	Fopius_arisanus_XP_011306496.1_PREDICTED_gustatory_receptor_for_sugar_taste_43a-like_isoform_X2
973	Frieseomelitta_varia_XP_043515452.1_gustatory_receptor_for_sugar_taste_43a-like_isoform_X1
974	Chelonus_insularis_XP_034948469.1_gustatory_receptor_for_sugar_taste_43a-like
975	Bombus_huntii_XP_050492519.1_gustatory_receptor_for_sugar_taste_43a-like_isoform_X3
976	Anopheles_maculipalpis_XP_050070240.1_gustatory_receptor_for_sugar_taste_64a-like
977	Anopheles_darlingi_XP_049542684.1_gustatory_receptor_for_sugar_taste_64b-like
978	Spodoptera_litura_XP_022825800.1_gustatory_receptor_for_sugar_taste_64a-like_isoform_X2
979	Drosophila_grimshawi_XP_043071511.1_gustatory_receptor_for_sugar_taste_64c
980	Trichogramma_pretiosum_XP_023314881.1_gustatory_receptor_for_sugar_taste_43a-like
981	Colias_croceus_XP_045503452.1_gustatory_receptor_for_sugar_taste_64a-like
982	Ooceraea_biroi_XP_011330351.1_gustatory_receptor_for_sugar_taste_43a_isoform_X2
983	Culex_pipiens_pallens_XP_039433510.1_gustatory_receptor_for_sugar_taste_64b-like
984	Habropoda_laboriosa_XP_017787497.1_PREDICTED_gustatory_receptor_for_sugar_taste_43a-like
985	Diabrotica_virgifera_virgifera_XP_050518348.1_gustatory_receptor_5a_for_trehalose
986	Bicyclus_anynana_XP_023954407.1_gustatory_receptor_5a_for_trehalose-like
987	Drosophila_persimilis_XP_026849863.1_gustatory_receptor_for_sugar_taste_64d_isoform_X1
988	Dufourea_novaeangliae_XP_015437464.1_PREDICTED_gustatory_receptor_for_sugar_taste_43a-like
989	Aphidius_gifuensis_XP_044001645.1_gustatory_receptor_for_sugar_taste_64f-like
990	Photinus_pyralis_XP_031331999.1_gustatory_receptor_for_sugar_taste_64a-like
991	Colias_croceus_XP_045503606.1_gustatory_receptor_for_sugar_taste_64a-like
992	Harmonia_axyridis_XP_045471837.1_uncharacterized_protein_LOC123678726
993	Drosophila_takahashii_XP_017009656.2_gustatory_receptor_for_sugar_taste_64d
994	Drosophila_busckii_XP_017840476.1_gustatory_receptor_for_sugar_taste_64c
995	Drosophila_innubila_XP_034481336.1_gustatory_receptor_for_sugar_taste_64c-like
996	Ooceraea_biroi_XP_011330352.1_gustatory_receptor_for_sugar_taste_43a_isoform_X3
997	Vanessa_cardui_XP_046975378.1_gustatory_receptor_for_sugar_taste_64f-like
998	Copidosoma_floridanum_XP_014219005.1_gustatory_receptor_for_sugar_taste_43a-like
999	Aphidius_gifuensis_XP_044002770.1_gustatory_receptor_for_sugar_taste_43a-like
1000	Culex_quinquefasciatus_XP_038116186.1_gustatory_receptor_for_sugar_taste_64b
1001	Bombyx_mori_XP_037871621.1_gustatory_receptor_for_sugar_taste_64f
1002	Bombus_vosnesenskii_XP_033360820.1_gustatory_receptor_for_sugar_taste_43a-like_isoform_X2
1003	Thrips_palmi_XP_034232466.1_gustatory_receptor_for_sugar_taste_64e-like
1004	Bombus_impatiens_XP_003486787.1_gustatory_receptor_for_sugar_taste_43a_isoform_X2
1005	Homalodisca_vitripennis_XP_046658269.1_gustatory_receptor_for_sugar_taste_64f-like
1006	Polistes_canadensis_XP_014600195.1_PREDICTED_gustatory_receptor_for_sugar_taste_43a-like_isoform_X1
1007	Stylophora_pistillata_XP_022785374.1_uncharacterized_protein_LOC111325762_isoform_X1
1008	Bombus_huntii_XP_050492520.1_gustatory_receptor_for_sugar_taste_43a-like_isoform_X4
1009	Bombyx_mandarina_XP_028037695.1_gustatory_receptor_for_sugar_taste_64f-like
1010	Anopheles_funestus_XP_049283461.1_gustatory_receptor_for_sugar_taste_64a-like
1011	Drosophila_novamexicana_XP_030571637.1_gustatory_receptor_for_sugar_taste_64f_isoform_X2
1012	Leptidea_sinapis_XP_050665607.1_gustatory_receptor_for_sugar_taste_64f-like
1013	Drosophila_suzukii_XP_036671170.1_gustatory_receptor_for_sugar_taste_64d_isoform_X1
1014	Drosophila_yakuba_XP_039229653.1_gustatory_receptor_for_sugar_taste_61a_isoform_X3
1015	Cryptotermes_secundus_XP_033610193.1_gustatory_receptor_for_sugar_taste_64f_isoform_X2
1016	Thrips_palmi_XP_034232806.1_gustatory_receptor_for_sugar_taste_64d-like_isoform_X1
1017	Dendroctonus_ponderosae_XP_048520674.1_uncharacterized_protein_LOC109539949
1018	Drosophila_navojoa_XP_030239294.1_gustatory_receptor_for_sugar_taste_64c_isoform_X1
1019	Aricia_agestis_XP_041973951.1_gustatory_receptor_for_sugar_taste_64a-like
1020	Vanessa_tameamea_XP_026485040.1_gustatory_receptor_for_sugar_taste_64f-like
1021	Sitophilus_oryzae_XP_030761256.1_gustatory_receptor_for_sugar_taste_64e-like_isoform_X2
1022	Aricia_agestis_XP_041973611.1_gustatory_receptor_for_sugar_taste_64f-like
1023	Aricia_agestis_XP_041973949.1_gustatory_receptor_for_sugar_taste_64f-like
1024	Zerene_cesonia_XP_038209586.1_gustatory_receptor_for_sugar_taste_64a-like
1025	Helicoverpa_zea_XP_047033906.1_gustatory_receptor_5a_for_trehalose-like
1026	Frankliniella_occidentalis_XP_026294158.1_gustatory_receptor_for_sugar_taste_64f-like
1027	Drosophila_santomea_XP_039486796.1_gustatory_receptor_for_sugar_taste_61a_isoform_X4
1028	Ostrinia_furnacalis_XP_028178845.1_gustatory_receptor_for_sugar_taste_64f-like
1029	Drosophila_virilis_XP_015030600.1_gustatory_receptor_for_sugar_taste_64f_isoform_X3
1030	Apis_mellifera_XP_016768876.1_gustatory_receptor_for_sugar_taste_43a
1031	Tribolium_castaneum_XP_015835640.1_PREDICTED_gustatory_receptor_for_sugar_taste_64e-like
1032	Venturia_canescens_XP_043289008.1_gustatory_receptor_for_sugar_taste_43a_isoform_X1
1033	Maniola_jurtina_XP_045761141.1_gustatory_receptor_for_sugar_taste_64f-like
1034	Haliotis_rubra_XP_046582476.1_uncharacterized_protein_LOC124289844
1035	Culex_pipiens_pallens_XP_039433495.1_gustatory_receptor_for_sugar_taste_64b-like
1036	Drosophila_yakuba_XP_039229654.1_gustatory_receptor_for_sugar_taste_61a_isoform_X4
1037	Leguminivora_glycinivorella_XP_048006537.1_gustatory_receptor_for_sugar_taste_64a-like
1038	Aplysia_californica_XP_035827658.1_uncharacterized_protein_LOC101849151_isoform_X1
1039	Pectinophora_gossypiella_XP_049888081.1_gustatory_receptor_for_sugar_taste_64a-like
1040	Spodoptera_frugiperda_XP_050553314.1_gustatory_receptor_for_sugar_taste_64f-like
1041	Anopheles_gambiae_str._PEST_XP_307764.3_AGAP003256-PA
1042	Danaus_plexippus_plexippus_XP_032514368.1_gustatory_receptor_for_sugar_taste_64a-like
1043	Aphis_gossypii_XP_050058208.1_gustatory_receptor_for_sugar_taste_61a-like_isoform_X1
1044	Bactrocera_latifrons_XP_018783855.1_PREDICTED_gustatory_receptor_for_sugar_taste_64b
1045	Photinus_pyralis_XP_031343094.1_gustatory_receptor_for_sugar_taste_64f-like
1046	Plutella_xylostella_XP_048481652.1_uncharacterized_protein_LOC105390456
1047	Myzus_persicae_XP_022161087.1_gustatory_receptor_for_sugar_taste_64f-like_isoform_X2
1048	Bactrocera_dorsalis_XP_049313798.1_gustatory_receptor_for_sugar_taste_64b
1049	Trachymyrmex_septentrionalis_XP_018345334.1_PREDICTED_gustatory_receptor_for_sugar_taste_64e-like
1050	Amyelois_transitella_XP_013189983.1_PREDICTED_gustatory_receptor_for_sugar_taste_64f-like
1051	Folsomia_candida_XP_035707262.1_gustatory_receptor_for_sugar_taste_64a-like
1052	Photinus_pyralis_XP_031344575.1_gustatory_receptor_for_sugar_taste_64e-like
1053	Culex_quinquefasciatus_XP_001866661.2_gustatory_receptor_for_sugar_taste_64a
1054	Polistes_dominula_XP_015177238.1_PREDICTED_gustatory_receptor_for_sugar_taste_43a-like
1055	Nylanderia_fulva_XP_029179083.1_gustatory_receptor_for_sugar_taste_43a-like
1056	Actinia_tenebrosa_XP_031574524.1_uncharacterized_protein_LOC116308271
1057	Diaphorina_citri_XP_017300309.2_gustatory_receptor_for_sugar_taste_64f-like
1058	Lucilia_cuprina_XP_046808422.1_gustatory_receptor_for_sugar_taste_61a-like
1059	Pocillopora_damicornis_XP_027059167.1_uncharacterized_protein_LOC113685807
1060	Acanthaster_planci_XP_022090696.1_uncharacterized_protein_LOC110979311
1061	Zeugodacus_cucurbitae_XP_028895662.1_gustatory_receptor_for_sugar_taste_64c-like
1062	Microplitis_demolitor_XP_014297971.1_PREDICTED_gustatory_receptor_for_sugar_taste_64e-like_isoform_X2
1063	Rhopalosiphum_maidis_XP_026822156.1_gustatory_receptor_for_sugar_taste_64f-like
1064	Anopheles_gambiae_str._PEST_XP_307766.1_AGAP003258-PA
1065	Megalopta_genalis_XP_033337492.1_gustatory_receptor_for_sugar_taste_43a-like_isoform_X1
1066	Lytechinus_variegatus_XP_041470436.1_uncharacterized_protein_LOC121419993
1067	Pararge_aegeria_XP_039765305.1_gustatory_receptor_for_sugar_taste_64e-like
1068	Apis_florea_XP_031771579.1_gustatory_receptor_for_sugar_taste_43a
1069	Crassostrea_gigas_XP_034311585.1_uncharacterized_protein_LOC105341976_isoform_X2
1070	Culex_pipiens_pallens_XP_039433512.1_gustatory_receptor_for_sugar_taste_64a-like
1071	Aedes_albopictus_XP_029718703.1_gustatory_receptor_for_sugar_taste_64a-like
1072	Lytechinus_variegatus_XP_041464229.1_uncharacterized_protein_LOC121415159_isoform_X1
1073	Camponotus_floridanus_XP_025263750.1_gustatory_receptor_for_sugar_taste_43a_isoform_X2
1074	Aphis_gossypii_XP_050058244.1_gustatory_receptor_for_sugar_taste_61a-like_isoform_X2
1075	Drosophila_serrata_XP_020801491.1_gustatory_receptor_for_sugar_taste_64d_isoform_X2
1076	Lytechinus_variegatus_XP_041470415.1_uncharacterized_protein_LOC121419973
1077	Aplysia_californica_XP_035827660.1_uncharacterized_protein_LOC101849151_isoform_X3
1078	Zootermopsis_nevadensis_XP_021936078.1_gustatory_receptor_for_sugar_taste_64f-like_isoform_X3
1079	Cotesia_glomerata_XP_044577355.1_gustatory_receptor_for_sugar_taste_43a-like
1080	Pecten_maximus_XP_033735172.1_uncharacterized_protein_LOC117323814
1081	Homalodisca_vitripennis_XP_046660504.1_gustatory_receptor_for_sugar_taste_64f-like
1082	Vespa_velutina_XP_047352206.1_gustatory_receptor_for_sugar_taste_43a-like_isoform_X3
1083	Vespa_velutina_XP_047352207.1_gustatory_receptor_for_sugar_taste_43a-like_isoform_X4
1084	Tribolium_castaneum_XP_015835714.1_PREDICTED_gustatory_receptor_for_sugar_taste_64e-like_isoform_X2
1085	Anoplophora_glabripennis_XP_018561572.1_gustatory_receptor_for_sugar_taste_64e-like
1086	Anopheles_coluzzii_XP_049461123.1_gustatory_receptor_for_sugar_taste_64b-like
1087	Leptinotarsa_decemlineata_XP_023022939.1_gustatory_receptor_for_sugar_taste_64f-like
1088	Nasonia_vitripennis_NP_001164386.1_gustatory_receptor_3
1089	Strongylocentrotus_purpuratus_XP_003730759.2_uncharacterized_protein_LOC100890476
1090	Stomoxys_calcitrans_XP_013117749.1_PREDICTED_gustatory_receptor_for_sugar_taste_64c-like_isoform_X1
1091	Anopheles_albimanus_XP_035779919.1_gustatory_receptor_for_sugar_taste_64a-like
1092	Stylophora_pistillata_XP_022789583.1_uncharacterized_protein_LOC111329216_isoform_X2
1093	Leguminivora_glycinivorella_XP_048005964.1_gustatory_receptor_for_sugar_taste_64a-like
1094	Lytechinus_variegatus_XP_041464230.1_uncharacterized_protein_LOC121415159_isoform_X2
1095	Drosophila_yakuba_XP_002093624.3_gustatory_receptor_for_sugar_taste_64d
1096	Mizuhopecten_yessoensis_XP_021356018.1_uncharacterized_protein_LOC110452061
1097	Vanessa_atalanta_XP_047534391.1_gustatory_receptor_for_sugar_taste_64f-like
1098	Agrilus_planipennis_XP_025834951.1_gustatory_receptor_for_sugar_taste_64e-like_isoform_X2
1099	Frankliniella_occidentalis_XP_026273127.1_gustatory_receptor_for_sugar_taste_64e-like
1100	Haliotis_rufescens_XP_046339200.2_uncharacterized_protein_LOC124120425
1101	Pectinophora_gossypiella_XP_049884259.1_gustatory_receptor_for_sugar_taste_64e-like
1102	Harmonia_axyridis_XP_045471836.1_gustatory_receptor_for_sugar_taste_64e-like
1103	Crassostrea_gigas_XP_034311583.1_uncharacterized_protein_LOC105341976_isoform_X1
1104	Colias_croceus_XP_045503473.1_uncharacterized_protein_K02A2.6-like
1105	Cryptotermes_secundus_XP_023720518.1_gustatory_receptor_for_sugar_taste_64e_isoform_X3
1106	Tribolium_castaneum_XP_015835713.1_PREDICTED_gustatory_receptor_for_sugar_taste_64e-like_isoform_X1
1107	Patella_vulgata_XP_050407227.1_uncharacterized_protein_LOC126822381_isoform_X4
1108	Drosophila_miranda_XP_017136206.1_gustatory_receptor_for_sugar_taste_64e_isoform_X1
1109	Drosophila_simulans_XP_002083560.1_gustatory_receptor_for_sugar_taste_64d
1110	Lytechinus_variegatus_XP_041463739.1_uncharacterized_protein_LOC121414740
1111	Patella_vulgata_XP_050407226.1_uncharacterized_protein_LOC126822381_isoform_X3
1112	Vanessa_cardui_XP_046974874.1_gustatory_receptor_for_sugar_taste_64f-like
1113	Leptinotarsa_decemlineata_XP_023022941.1_gustatory_receptor_for_sugar_taste_64f-like
1114	Dendroctonus_ponderosae_XP_019760210.2_gustatory_receptor_for_sugar_taste_64f
1115	Folsomia_candida_XP_021947687.2_uncharacterized_protein_LOC110845553
1116	Bombus_pyrosoma_XP_043602615.1_gustatory_receptor_for_sugar_taste_43a-like_isoform_X1
1117	Leptopilina_heterotoma_XP_043474839.1_gustatory_receptor_for_sugar_taste_43a-like
1118	Bombus_huntii_XP_050492517.1_gustatory_receptor_for_sugar_taste_43a-like_isoform_X1
1119	Drosophila_pseudoobscura_XP_033241087.1_gustatory_receptor_for_sugar_taste_64e_isoform_X5
1120	Drosophila_suzukii_XP_036671174.1_gustatory_receptor_for_sugar_taste_64e_isoform_X2
1121	Harmonia_axyridis_XP_045471843.1_gustatory_receptor_for_sugar_taste_64e-like
1122	Drosophila_suzukii_XP_036671175.1_gustatory_receptor_for_sugar_taste_64a_isoform_X2
1123	Nasonia_vitripennis_XP_031777853.1_gustatory_receptor_3_isoform_X1
1124	Culex_quinquefasciatus_XP_038116177.1_gustatory_receptor_for_sugar_taste_64b_isoform_X2
1125	Papilio_polytes_XP_013148433.1_PREDICTED_gustatory_receptor_for_sugar_taste_64a-like
1126	Crassostrea_virginica_XP_022317347.1_gustatory_receptor_68a-like
1127	Thrips_palmi_XP_034232332.1_gustatory_receptor_for_sugar_taste_64e-like
1128	Sitophilus_oryzae_XP_030761257.1_gustatory_receptor_for_sugar_taste_64a-like
1129	Folsomia_candida_XP_035715189.1_gustatory_receptor_for_sugar_taste_64b
1130	Papilio_machaon_XP_045542499.1_gustatory_receptor_for_sugar_taste_64a-like
1131	Culex_quinquefasciatus_XP_038116176.1_gustatory_receptor_for_sugar_taste_64b_isoform_X1
1132	Culex_pipiens_pallens_XP_039433515.1_gustatory_receptor_for_sugar_taste_64f-like
1133	Contarinia_nasturtii_XP_031638769.1_gustatory_receptor_for_sugar_taste_64f-like
1134	Diprion_similis_XP_046738259.1_gustatory_receptor_for_sugar_taste_43a-like_isoform_X2
1135	Aethina_tumida_XP_049822390.1_gustatory_receptor_5a_for_trehalose-like
1136	Pocillopora_damicornis_XP_027055516.1_uncharacterized_protein_LOC113682554
1137	Drosophila_virilis_XP_032290823.1_gustatory_receptor_for_sugar_taste_64a_isoform_X2
1138	Neodiprion_fabricii_XP_046417855.1_gustatory_receptor_for_sugar_taste_43a-like_isoform_X2
1139	Leguminivora_glycinivorella_XP_048006545.1_gustatory_receptor_for_sugar_taste_64f-like
1140	Bombus_vosnesenskii_XP_033360819.1_gustatory_receptor_for_sugar_taste_43a-like_isoform_X1
1141	Bombus_impatiens_XP_033174847.1_gustatory_receptor_for_sugar_taste_43a_isoform_X1
1142	Stylophora_pistillata_XP_022789529.1_uncharacterized_protein_LOC111329184
1143	Orbicella_faveolata_XP_020626219.1_uncharacterized_protein_LOC110063561
1144	Coccinella_septempunctata_XP_044750450.1_gustatory_receptor_for_sugar_taste_64f
1145	Bombus_huntii_XP_050492518.1_gustatory_receptor_for_sugar_taste_43a-like_isoform_X2
1146	Vanessa_atalanta_XP_047541189.1_gustatory_receptor_for_sugar_taste_64a-like
1147	Patella_vulgata_XP_050407229.1_uncharacterized_protein_LOC126822383
1148	Teleopsis_dalmanni_XP_037946074.1_gustatory_receptor_for_sugar_taste_61a
1149	Rhagoletis_pomonella_XP_036337008.1_gustatory_receptor_for_sugar_taste_64a
1150	Venturia_canescens_XP_043276373.1_gustatory_receptor_for_sugar_taste_64e-like_isoform_X2
1151	Papilio_xuthus_XP_013163288.1_PREDICTED_gustatory_receptor_for_sugar_taste_64a-like
1152	Galleria_mellonella_XP_031769969.1_gustatory_receptor_for_sugar_taste_64a-like
1153	Tribolium_castaneum_XP_015835647.1_PREDICTED_gustatory_receptor_for_sugar_taste_64e_isoform_X3
1154	Rhipicephalus_sanguineus_XP_049270078.1_uncharacterized_protein_LOC119385819
1155	Aedes_albopictus_XP_029728070.1_gustatory_receptor_for_sugar_taste_64b-like
1156	Aricia_agestis_XP_041973947.1_gustatory_receptor_for_sugar_taste_64f-like
1157	Hermetia_illucens_XP_037906237.1_gustatory_receptor_for_sugar_taste_64c-like
1158	Manduca_sexta_XP_037300642.1_gustatory_receptor_for_sugar_taste_64f
1159	Crassostrea_gigas_XP_011441440.2_uncharacterized_protein_LOC105338147_isoform_X3
1160	Pocillopora_damicornis_XP_027055515.1_uncharacterized_protein_LOC113682553
1161	Aphidius_gifuensis_XP_044007211.1_gustatory_receptor_for_sugar_taste_64f-like
1162	Sitophilus_oryzae_XP_030761275.1_gustatory_receptor_for_sugar_taste_64f-like
1163	Lingula_anatina_XP_013393145.1_uncharacterized_protein_LOC106160919
1164	Anoplophora_glabripennis_XP_023309959.1_gustatory_receptor_for_sugar_taste_64e-like
1165	Acropora_digitifera_XP_015768204.1_PREDICTED_uncharacterized_protein_LOC107346863
1166	Patiria_miniata_XP_038058171.1_uncharacterized_protein_LOC119729607
1167	Vespa_velutina_XP_047352208.1_gustatory_receptor_for_sugar_taste_43a-like_isoform_X5
1168	Thrips_palmi_XP_034232807.1_gustatory_receptor_for_sugar_taste_64d-like_isoform_X2
1169	Strongylocentrotus_purpuratus_XP_011667752.2_uncharacterized_protein_LOC105439903
1170	Vespa_mandarinia_XP_035722633.1_gustatory_receptor_for_sugar_taste_43a-like_isoform_X2
1171	Schistocerca_gregaria_XP_049855240.1_gustatory_receptor_for_sugar_taste_64e-like
1172	Venturia_canescens_XP_043276374.1_gustatory_receptor_for_sugar_taste_64e-like_isoform_X3
1173	Lytechinus_variegatus_XP_041460494.1_uncharacterized_protein_LOC121411727
1174	Folsomia_candida_XP_035707271.1_gustatory_receptor_for_sugar_taste_64e-like
1175	Ostrea_edulis_XP_048762293.1_gustatory_receptor_68a-like
1176	Biomphalaria_glabrata_XP_013082211.1_PREDICTED_uncharacterized_protein_LOC106067566
1177	Pieris_rapae_XP_045488435.1_gustatory_receptor_for_sugar_taste_64f-like
1178	Aphidius_gifuensis_XP_044001646.1_gustatory_receptor_5a_for_trehalose-like
1179	Stylophora_pistillata_XP_022805439.1_uncharacterized_protein_LOC111342607_isoform_X1
1180	Cataglyphis_hispanica_XP_050444761.1_gustatory_receptor_for_sugar_taste_64a-like_isoform_X5
1181	Diabrotica_virgifera_virgifera_XP_050518350.1_gustatory_receptor_for_sugar_taste_64a-like
1182	Anoplophora_glabripennis_XP_023309956.1_gustatory_receptor_for_sugar_taste_64f-like
1183	Asterias_rubens_XP_033641401.1_uncharacterized_protein_LOC117301489
1184	Stylophora_pistillata_XP_022789582.1_uncharacterized_protein_LOC111329216_isoform_X1
1185	Sipha_flava_XP_025419807.1_gustatory_receptor_for_sugar_taste_61a-like
1186	Acropora_millepora_XP_044178364.1_uncharacterized_protein_LOC114960001
1187	Folsomia_candida_XP_021963608.2_gustatory_receptor_for_sugar_taste_64f
1188	Bicyclus_anynana_XP_023954354.1_gustatory_receptor_for_sugar_taste_64f-like
1189	Leptidea_sinapis_XP_050665901.1_gustatory_receptor_for_sugar_taste_64a-like
1190	Nomia_melanderi_XP_031830271.1_gustatory_receptor_for_sugar_taste_43a-like
1191	Diabrotica_virgifera_virgifera_XP_050508145.1_gustatory_receptor_for_sugar_taste_64f-like
1192	Microplitis_demolitor_XP_008547649.1_PREDICTED_gustatory_receptor_for_sugar_taste_43a-like
1193	Pecten_maximus_XP_033725061.1_uncharacterized_protein_LOC117315034
1194	Culex_quinquefasciatus_XP_038116185.1_gustatory_receptor_for_sugar_taste_61a
1195	Danaus_plexippus_plexippus_XP_032514455.1_gustatory_receptor_for_sugar_taste_64f-like_isoform_X1
1196	Hyposmocoma_kahamanoa_XP_026323298.1_gustatory_receptor_5a_for_trehalose-like
1197	Crassostrea_virginica_XP_022334296.1_uncharacterized_protein_LOC111131177
1198	Haliotis_rufescens_XP_048259371.1_uncharacterized_protein_LOC125384378
1199	Pecten_maximus_XP_033725060.1_uncharacterized_protein_LOC117315032
1200	Agrilus_planipennis_XP_025832054.1_gustatory_receptor_for_sugar_taste_64e-like
1201	Sitophilus_oryzae_XP_030761258.1_gustatory_receptor_for_sugar_taste_64a-like
1202	Anoplophora_glabripennis_XP_023310770.1_gustatory_receptor_for_sugar_taste_64e-like
1203	Pecten_maximus_XP_033725999.1_uncharacterized_protein_LOC117315756
1204	Leptinotarsa_decemlineata_XP_023022942.1_gustatory_receptor_for_sugar_taste_64e-like
1205	Manduca_sexta_XP_037300714.1_gustatory_receptor_for_sugar_taste_64f
1206	Schistocerca_cancellata_XP_049772235.1_gustatory_receptor_for_sugar_taste_64e-like
1207	Tribolium_castaneum_XP_015835644.1_PREDICTED_gustatory_receptor_for_sugar_taste_64f_isoform_X1
1208	Maniola_hyperantus_XP_034824135.1_gustatory_receptor_for_sugar_taste_64e-like
1209	Manduca_sexta_XP_030022957.1_gustatory_receptor_5a_for_trehalose-like
1210	Photinus_pyralis_XP_031349723.1_gustatory_receptor_for_sugar_taste_64f-like
1211	Drosophila_elegans_XP_041564060.1_gustatory_receptor_for_sugar_taste_64b
1212	Patella_vulgata_XP_050410343.1_uncharacterized_protein_LOC126824933
1213	Vanessa_tameamea_XP_026485041.1_gustatory_receptor_for_sugar_taste_64f-like
1214	Coccinella_septempunctata_XP_044751777.1_gustatory_receptor_for_sugar_taste_64f-like_isoform_X2
1215	Dermacentor_silvarum_XP_037563034.1_uncharacterized_protein_LOC119442287
1216	Aethina_tumida_XP_049822391.1_gustatory_receptor_for_sugar_taste_64f-like
1217	Orbicella_faveolata_XP_020613084.1_uncharacterized_protein_LOC110051386
1218	Bombyx_mandarina_XP_028037656.1_gustatory_receptor_for_sugar_taste_64e-like
1219	Lingula_anatina_XP_013393155.2_uncharacterized_protein_LOC106160930
1220	Patella_vulgata_XP_050407225.1_uncharacterized_protein_LOC126822381_isoform_X2
1221	Aedes_aegypti_NP_001345159.1_gustatory_receptor_8
1222	Anopheles_funestus_XP_049286122.1_gustatory_receptor_for_sugar_taste_61a-like
1223	Leptidea_sinapis_XP_050665899.1_gustatory_receptor_for_sugar_taste_64b-like
1224	Tribolium_castaneum_XP_015835646.1_PREDICTED_gustatory_receptor_for_sugar_taste_64e_isoform_X2
1225	Haliotis_rufescens_XP_048259664.1_uncharacterized_protein_LOC124120242
1226	Drosophila_elegans_XP_017126832.2_gustatory_and_odorant_receptor_63a
1227	Pocillopora_damicornis_XP_027059188.1_uncharacterized_protein_LOC113685825
1228	Pogonomyrmex_barbatus_XP_011640848.1_putative_gustatory_receptor_28a_isoform_X1
1229	Leptopilina_heterotoma_XP_043470101.1_gustatory_receptor_for_sugar_taste_43a-like_isoform_X1
1230	Leptinotarsa_decemlineata_XP_023029909.1_gustatory_receptor_for_sugar_taste_64e-like
1231	Formica_exsecta_XP_029665840.1_gustatory_receptor_for_sugar_taste_43a-like_isoform_X3
1232	Bombyx_mori_NP_001124344.1_gustatory_receptor_8
1233	Patella_vulgata_XP_050407224.1_uncharacterized_protein_LOC126822381_isoform_X1
1234	Tribolium_madens_XP_044254925.1_gustatory_receptor_for_sugar_taste_64e-like
1235	Agrilus_planipennis_XP_018335552.1_gustatory_receptor_for_sugar_taste_64a-like
1236	Vollenhovia_emeryi_XP_011875522.1_PREDICTED_putative_gustatory_receptor_28a
1237	Drosophila_ananassae_XP_001957102.1_gustatory_and_odorant_receptor_63a
1238	Coccinella_septempunctata_XP_044750461.1_gustatory_receptor_for_sugar_taste_64b-like
1239	Drosophila_bipectinata_XP_017098353.1_gustatory_and_odorant_receptor_63a
1240	Haliotis_rufescens_XP_046326178.2_putative_gustatory_receptor_28b
1241	Drosophila_mauritiana_XP_033158719.1_gustatory_and_odorant_receptor_63a
1242	Drosophila_teissieri_XP_043647624.1_gustatory_and_odorant_receptor_63a
1243	Drosophila_santomea_XP_039488368.1_gustatory_and_odorant_receptor_63a
1244	Drosophila_serrata_XP_020801541.1_gustatory_and_odorant_receptor_63a
1245	Drosophila_kikkawai_XP_017030526.1_gustatory_and_odorant_receptor_63a
1246	Drosophila_yakuba_XP_002093595.1_gustatory_and_odorant_receptor_63a
1247	Aedes_albopictus_XP_029728076.1_gustatory_receptor_for_sugar_taste_64a-like
1248	Drosophila_pseudoobscura_XP_001353551.3_gustatory_and_odorant_receptor_63a
1249	Drosophila_persimilis_XP_002021392.2_gustatory_and_odorant_receptor_63a
1250	Lottia_gigantea_XP_009051427.1_hypothetical_protein_LOTGIDRAFT_152656
1251	Drosophila_biarmipes_XP_016965108.2_gustatory_and_odorant_receptor_63a
1252	Drosophila_obscura_XP_022217971.2_gustatory_and_odorant_receptor_63a
1253	Photinus_pyralis_XP_031345952.1_gustatory_receptor_for_sugar_taste_64f-like_isoform_X1
1254	Drosophila_rhopaloa_XP_016974855.1_gustatory_and_odorant_receptor_63a
1255	Drosophila_subobscura_XP_034659032.1_gustatory_and_odorant_receptor_63a
1256	Homarus_americanus_XP_042241205.1_gustatory_receptor_for_sugar_taste_64a-like
1257	Stylophora_pistillata_XP_022785493.1_uncharacterized_protein_LOC111325842
1258	Ixodes_scapularis_XP_040357681.1_uncharacterized_protein_LOC121046965
1259	Pieris_brassicae_XP_045524113.1_gustatory_receptor_for_sugar_taste_64f-like
1260	Drosophila_takahashii_XP_017004165.2_gustatory_and_odorant_receptor_63a
1261	Haliotis_rubra_XP_046576986.1_putative_gustatory_receptor_28b
1262	Crassostrea_gigas_XP_011441449.3_uncharacterized_protein_LOC105338156
1263	Drosophila_sechellia_XP_002035239.1_gustatory_and_odorant_receptor_63a
1264	Tribolium_castaneum_XP_015835648.1_PREDICTED_gustatory_receptor_for_sugar_taste_64e_isoform_X4
1265	Leptidea_sinapis_XP_050681790.1_gustatory_receptor_for_sugar_taste_64e-like
1266	Drosophila_willistoni_XP_002068548.3_gustatory_and_odorant_receptor_63a
1267	Drosophila_ficusphila_XP_017056902.2_gustatory_and_odorant_receptor_63a
1268	Drosophila_guanche_XP_034133769.1_gustatory_and_odorant_receptor_63a
1269	Drosophila_subpulchrella_XP_037721470.1_gustatory_and_odorant_receptor_63a
1270	Pocillopora_damicornis_XP_027053305.1_uncharacterized_protein_LOC113680475
1271	Haliotis_rufescens_XP_048242383.1_uncharacterized_protein_LOC124135524
1272	Drosophila_suzukii_XP_016932532.2_gustatory_and_odorant_receptor_63a
1273	Spodoptera_litura_XP_022827072.1_gustatory_receptor_5a_for_trehalose-like
1274	Drosophila_melanogaster_NP_001137883.1_gustatory_receptor_63a
1275	Drosophila_erecta_XP_001971793.3_gustatory_and_odorant_receptor_63a
1276	Drosophila_eugracilis_XP_017071310.2_gustatory_and_odorant_receptor_63a
1277	Drosophila_arizonae_XP_017863710.1_PREDICTED_gustatory_and_odorant_receptor_63a
1278	Wasmannia_auropunctata_XP_011686319.1_PREDICTED_gustatory_receptor_for_sugar_taste_43a_isoform_X3
1279	Tribolium_castaneum_XP_015836177.1_PREDICTED_gustatory_receptor_for_sugar_taste_64b
1280	Stylophora_pistillata_XP_022805431.1_uncharacterized_protein_LOC111342600
1281	Lottia_gigantea_XP_009064913.1_hypothetical_protein_LOTGIDRAFT_168741
1282	Acropora_millepora_XP_029206293.2_uncharacterized_protein_LOC114970098
1283	Dermacentor_andersoni_XP_050045387.1_uncharacterized_protein_LOC126542378
1284	Drosophila_navojoa_XP_017957590.1_gustatory_and_odorant_receptor_63a_isoform_X1
1285	Temnothorax_curvispinosus_XP_024880056.1_putative_gustatory_receptor_28a_isoform_X1
1286	Mercenaria_mercenaria_XP_045187895.1_uncharacterized_protein_LOC123545641_isoform_X1
1287	Crassostrea_gigas_XP_011441439.2_uncharacterized_protein_LOC105338147_isoform_X1
1288	Drosophila_mojavensis_XP_043866332.1_gustatory_and_odorant_receptor_63a
1289	Camponotus_floridanus_XP_025263753.1_gustatory_receptor_for_sugar_taste_43a-like_isoform_X3
1290	Harpegnathos_saltator_XP_025156310.1_uncharacterized_protein_LOC105189421
1291	Neodiprion_pinetum_XP_046471183.1_putative_gustatory_receptor_28b_isoform_X6
1292	Drosophila_hydei_XP_023174030.2_gustatory_and_odorant_receptor_63a
1293	Neodiprion_virginianus_XP_046608802.1_putative_gustatory_receptor_28b_isoform_X3
1294	Trachymyrmex_cornetzi_XP_018367108.1_PREDICTED_putative_gustatory_receptor_28b
1295	Photinus_pyralis_XP_031330697.1_gustatory_receptor_for_sugar_taste_43a-like
1296	Anthonomus_grandis_grandis_XP_050303721.1_gustatory_receptor_for_sugar_taste_64f-like
1297	Bemisia_tabaci_XP_018914560.1_PREDICTED_gustatory_receptor_for_sugar_taste_64f-like
1298	Cephus_cinctus_XP_015591954.1_gustatory_receptor_for_sugar_taste_43a_isoform_X3
1299	Aphidius_gifuensis_XP_044014080.1_uncharacterized_protein_LOC122856474
1300	Nymphalis_io_XP_050352690.1_gustatory_receptor_5a_for_trehalose-like
1301	Leptidea_sinapis_XP_050665586.1_gustatory_receptor_for_sugar_taste_61a-like_isoform_X2
1302	Neodiprion_lecontei_XP_046590727.1_putative_gustatory_receptor_28b_isoform_X7
1303	Stylophora_pistillata_XP_022785363.1_uncharacterized_protein_LOC111325757
1304	Neodiprion_fabricii_XP_046415208.1_putative_gustatory_receptor_28b_isoform_X6
1305	Drosophila_innubila_XP_034482428.1_gustatory_and_odorant_receptor_63a
1306	Haliotis_rubra_XP_046582505.1_uncharacterized_protein_LOC124289873
1307	Leptidea_sinapis_XP_050665585.1_gustatory_receptor_for_sugar_taste_61a-like_isoform_X1
1308	Bactrocera_oleae_XP_014095104.1_gustatory_and_odorant_receptor_63a
1309	Crassostrea_gigas_XP_019926942.2_uncharacterized_protein_LOC105338147_isoform_X2
1310	Bactrocera_dorsalis_XP_011212836.2_gustatory_and_odorant_receptor_63a
1311	Rhagoletis_pomonella_XP_036337010.1_gustatory_receptor_for_sugar_taste_64e-like
1312	Monomorium_pharaonis_XP_012539968.2_putative_gustatory_receptor_28a_isoform_X2
1313	Ceratitis_capitata_XP_020716145.1_gustatory_receptor_5a_for_trehalose-like_isoform_X2
1314	Odontomachus_brunneus_XP_032689562.1_putative_gustatory_receptor_28b_isoform_X1
1315	Nilaparvata_lugens_XP_039297485.1_gustatory_receptor_for_sugar_taste_64a-like_isoform_X1
1316	Bactrocera_latifrons_XP_018793345.1_PREDICTED_gustatory_and_odorant_receptor_63a
1317	Stylophora_pistillata_XP_022785487.1_uncharacterized_protein_LOC111325839
1318	Anneissia_japonica_XP_033123658.1_uncharacterized_protein_LOC117122239_isoform_X1
1319	Bactrocera_tryoni_XP_039964488.1_gustatory_and_odorant_receptor_63a
1320	Mercenaria_mercenaria_XP_045182101.1_uncharacterized_protein_LOC123540846
1321	Photinus_pyralis_XP_031343096.1_gustatory_receptor_for_sugar_taste_64a-like
1322	Drosophila_busckii_XP_017841397.1_gustatory_and_odorant_receptor_63a
1323	Pocillopora_damicornis_XP_027053309.1_uncharacterized_protein_LOC113680479
1324	Solenopsis_invicta_XP_039308158.1_putative_gustatory_receptor_28b
1325	Rhagoletis_pomonella_XP_036337005.1_gustatory_receptor_for_sugar_taste_64c
1326	Drosophila_grimshawi_XP_001984391.1_gustatory_and_odorant_receptor_63a
1327	Centruroides_sculpturatus_XP_023220592.1_gustatory_receptor_for_sugar_taste_64e-like
1328	Orbicella_faveolata_XP_020601189.1_uncharacterized_protein_LOC110040313
1329	Drosophila_albomicans_XP_034101774.1_gustatory_and_odorant_receptor_63a_isoform_X1
1330	Zeugodacus_cucurbitae_XP_011187146.1_gustatory_and_odorant_receptor_63a
1331	Camponotus_floridanus_XP_019885475.1_putative_gustatory_receptor_28b_isoform_X1
1332	Galendromus_occidentalis_XP_003743154.1_uncharacterized_protein_LOC100898984
1333	Stomoxys_calcitrans_XP_013117750.1_PREDICTED_gustatory_receptor_for_sugar_taste_64c-like_isoform_X2
1334	Trachymyrmex_septentrionalis_XP_018346346.1_PREDICTED_putative_gustatory_receptor_28b
1335	Temnothorax_curvispinosus_XP_024890361.1_putative_gustatory_receptor_28a
1336	Pocillopora_damicornis_XP_027059194.1_uncharacterized_protein_LOC113685831
1337	Temnothorax_curvispinosus_XP_024890378.1_putative_gustatory_receptor_28b
1338	Anopheles_coluzzii_XP_040228429.2_gustatory_receptor_for_sugar_taste_43a_isoform_X2
1339	Linepithema_humile_XP_012229082.1_PREDICTED_putative_gustatory_receptor_28a_isoform_X1
1340	Frankliniella_occidentalis_XP_026273129.1_gustatory_receptor_for_sugar_taste_64f-like
1341	Pieris_napi_XP_047521450.1_gustatory_receptor_5a_for_trehalose-like
1342	Aphidius_gifuensis_XP_044019406.1_gustatory_receptor_for_sugar_taste_64f-like
1343	Drosophila_virilis_XP_002046557.1_gustatory_and_odorant_receptor_63a
1344	Wasmannia_auropunctata_XP_011703401.1_PREDICTED_uncharacterized_protein_LOC105459234
1345	Chrysoperla_carnea_XP_044738933.1_gustatory_receptor_for_sugar_taste_43a-like
1346	Drosophila_novamexicana_XP_030567181.1_gustatory_and_odorant_receptor_63a
1347	Stylophora_pistillata_XP_022805429.1_uncharacterized_protein_LOC111342597
1348	Neodiprion_virginianus_XP_046609383.1_gustatory_receptor_for_sugar_taste_43a-like
1349	Pocillopora_damicornis_XP_027059172.1_uncharacterized_protein_LOC113685810
1350	Neodiprion_pinetum_XP_046470992.1_gustatory_receptor_for_sugar_taste_43a-like_isoform_X1
1351	Formica_exsecta_XP_029658596.1_putative_gustatory_receptor_28a_isoform_X1
1352	Monomorium_pharaonis_XP_012536589.2_putative_gustatory_receptor_28a_isoform_X1
1353	Atta_colombica_XP_018053562.1_PREDICTED_putative_gustatory_receptor_28b
1354	Atta_cephalotes_XP_012059156.1_PREDICTED_putative_gustatory_receptor_28b
1355	Ceratitis_capitata_XP_004524608.1_gustatory_and_odorant_receptor_63a
1356	Anopheles_merus_XP_041770344.1_gustatory_receptor_for_sugar_taste_43a_isoform_X2
1357	Thrips_palmi_XP_034231696.1_gustatory_receptor_for_sugar_taste_64f-like
1358	Mercenaria_mercenaria_XP_045182138.1_uncharacterized_protein_LOC123540875
1359	Venturia_canescens_XP_043284463.1_putative_gustatory_receptor_28b
1360	Anopheles_arabiensis_XP_040152075.1_gustatory_receptor_for_sugar_taste_43a_isoform_X5
1361	Belonocnema_kinseyi_XP_033223109.1_gustatory_receptor_for_sugar_taste_43a-like
1362	Aphidius_gifuensis_XP_044019408.1_gustatory_receptor_for_sugar_taste_64f-like
1363	Sitophilus_oryzae_XP_030761276.1_uncharacterized_protein_LOC115886322
1364	Ooceraea_biroi_XP_019888560.1_putative_gustatory_receptor_28a
1365	Vollenhovia_emeryi_XP_011875523.1_PREDICTED_putative_gustatory_receptor_28a
1366	Haliotis_rubra_XP_046566492.1_uncharacterized_protein_LOC124275060
1367	Centruroides_sculpturatus_XP_023219397.1_uncharacterized_protein_LOC111621471
1368	Venturia_canescens_XP_043283779.1_gustatory_receptor_68a-like
1369	Cephus_cinctus_XP_024939265.1_gustatory_receptor_for_sugar_taste_43a_isoform_X1
1370	Agrilus_planipennis_XP_018335527.1_gustatory_receptor_for_sugar_taste_64f-like
1371	Anopheles_funestus_XP_049292714.1_gustatory_receptor_for_sugar_taste_43a_isoform_X3
1372	Anopheles_maculipalpis_XP_050076241.1_gustatory_receptor_for_sugar_taste_43a
1373	Homalodisca_vitripennis_XP_046680510.1_putative_gustatory_receptor_28a_isoform_X1
1374	Odontomachus_brunneus_XP_032689561.1_putative_gustatory_receptor_28b
1375	Trachymyrmex_zeteki_XP_018317401.1_PREDICTED_putative_gustatory_receptor_28a
1376	Pseudomyrmex_gracilis_XP_020292580.1_putative_gustatory_receptor_28b_isoform_X2
1377	Nilaparvata_lugens_XP_039297498.1_gustatory_receptor_for_sugar_taste_64a-like_isoform_X2
1378	Solenopsis_invicta_XP_039308136.1_putative_gustatory_receptor_28a_isoform_X1
1379	Diabrotica_virgifera_virgifera_XP_028135349.1_gustatory_receptor_for_sugar_taste_43a-like
1380	Cephus_cinctus_XP_024939267.1_gustatory_receptor_for_sugar_taste_43a_isoform_X2
1381	Plutella_xylostella_XP_048481651.1_gustatory_receptor_for_sugar_taste_64e-like
1382	Anopheles_gambiae_str._PEST_XP_318100.4_AGAP004727-PA
1383	Megalopta_genalis_XP_033341491.1_putative_gustatory_receptor_28b_isoform_X2
1384	Anopheles_coluzzii_XP_040228427.2_gustatory_receptor_for_sugar_taste_43a_isoform_X1
1385	Stylophora_pistillata_XP_022805436.1_uncharacterized_protein_LOC111342604
1386	Cyphomyrmex_costatus_XP_018396779.1_PREDICTED_putative_gustatory_receptor_28a
1387	Drosophila_hydei_XP_023167328.1_gustatory_receptor_for_sugar_taste_43a_isoform_X2
1388	Stylophora_pistillata_XP_022805444.1_uncharacterized_protein_LOC111342611_isoform_X1
1389	Daphnia_magna_XP_032782370.2_gustatory_receptor_for_sugar_taste_64e
1390	Drosophila_navojoa_XP_030242100.1_gustatory_receptor_for_sugar_taste_43a_isoform_X1
1391	Manduca_sexta_XP_037300715.1_gustatory_receptor_for_sugar_taste_64f
1392	Anneissia_japonica_XP_033123715.1_uncharacterized_protein_LOC117122281
1393	Rhagoletis_zephyria_XP_017489601.1_PREDICTED_gustatory_and_odorant_receptor_63a-like
1394	Haliotis_rubra_XP_046546283.1_uncharacterized_protein_LOC124256340
1395	Anopheles_stephensi_XP_035912689.1_gustatory_receptor_for_sugar_taste_43a_isoform_X5
1396	Drosophila_navojoa_XP_017961809.1_gustatory_receptor_for_sugar_taste_43a_isoform_X3
1397	Haliotis_rufescens_XP_048247448.1_uncharacterized_protein_LOC124118100_isoform_X1
1398	Nylanderia_fulva_XP_029156597.1_putative_gustatory_receptor_28a_isoform_X1
1399	Anopheles_merus_XP_041770343.1_gustatory_receptor_for_sugar_taste_43a_isoform_X1
1400	Trachymyrmex_zeteki_XP_018301279.1_PREDICTED_putative_gustatory_receptor_28b
1401	Frankliniella_occidentalis_XP_026285909.1_uncharacterized_protein_LOC113211674
1402	Drosophila_grimshawi_XP_001986068.1_gustatory_receptor_for_sugar_taste_43a
1403	Drosophila_navojoa_XP_017961808.1_gustatory_receptor_for_sugar_taste_43a_isoform_X2
1404	Odontomachus_brunneus_XP_032662649.1_uncharacterized_protein_LOC116840260
1405	Rhagoletis_zephyria_XP_017477626.1_PREDICTED_gustatory_and_odorant_receptor_63a-like
1406	Cryptotermes_secundus_XP_023704213.2_putative_gustatory_receptor_28a
1407	Anopheles_arabiensis_XP_040152073.1_gustatory_receptor_for_sugar_taste_43a_isoform_X3
1408	Haliotis_rufescens_XP_046353842.1_uncharacterized_protein_LOC124133453
1409	Pecten_maximus_XP_033735134.1_gustatory_receptor_for_sugar_taste_61a-like
1410	Pararge_aegeria_XP_039760027.1_gustatory_and_odorant_receptor_24
1411	Pomacea_canaliculata_XP_025101953.1_uncharacterized_protein_LOC112568716
1412	Orbicella_faveolata_XP_020626217.1_uncharacterized_protein_LOC110063558
1413	Daphnia_pulicaria_XP_046636928.1_uncharacterized_protein_LOC124315343
1414	Haliotis_rufescens_XP_048251869.1_uncharacterized_protein_LOC125379978
1415	Homalodisca_vitripennis_XP_046684309.1_uncharacterized_protein_LOC124370040
1416	Drosophila_mojavensis_XP_032586534.1_gustatory_receptor_for_sugar_taste_43a_isoform_X2
1417	Dinoponera_quadriceps_XP_014478670.1_PREDICTED_putative_gustatory_receptor_28b_isoform_X1
1418	Photinus_pyralis_XP_031336347.1_gustatory_receptor_for_sugar_taste_64f-like
1419	Drosophila_arizonae_XP_017868984.1_PREDICTED_gustatory_receptor_for_sugar_taste_43a_isoform_X2
1420	Amyelois_transitella_XP_013185991.1_PREDICTED_gustatory_and_odorant_receptor_24
1421	Neodiprion_pinetum_XP_046471178.1_putative_gustatory_receptor_28b_isoform_X1
1422	Drosophila_mojavensis_XP_043866956.1_gustatory_receptor_for_sugar_taste_43a_isoform_X1
1423	Strongylocentrotus_purpuratus_XP_030833169.1_uncharacterized_protein_LOC115920745
1424	Odontomachus_brunneus_XP_032689563.1_putative_gustatory_receptor_28b_isoform_X2
1425	Drosophila_hydei_XP_023167329.1_gustatory_receptor_for_sugar_taste_43a_isoform_X3
1426	Drosophila_innubila_XP_034478521.1_gustatory_receptor_for_sugar_taste_43a
1427	Anthonomus_grandis_grandis_XP_050302234.1_gustatory_receptor_for_sugar_taste_43a-like_isoform_X1
1428	Drosophila_arizonae_XP_017868983.1_PREDICTED_gustatory_receptor_for_sugar_taste_43a_isoform_X1
1429	Homalodisca_vitripennis_XP_046681298.1_gustatory_receptor_for_bitter_taste_66a-like
1430	Aphidius_gifuensis_XP_044021150.1_gustatory_receptor_for_sugar_taste_64f-like
1431	Solenopsis_invicta_XP_011176328.2_gustatory_and_pheromone_receptor_32a-like
1432	Pectinophora_gossypiella_XP_049884271.1_gustatory_receptor_for_sugar_taste_64f-like
1433	Pogonomyrmex_barbatus_XP_011640850.1_putative_gustatory_receptor_28b_isoform_X3
1434	Drosophila_hydei_XP_030079440.1_gustatory_receptor_5a_for_trehalose
1435	Haliotis_rufescens_XP_048247449.1_uncharacterized_protein_LOC124118100_isoform_X2
1436	Maniola_jurtina_XP_045778933.1_gustatory_and_odorant_receptor_24
1437	Haliotis_rufescens_XP_046356037.2_uncharacterized_protein_LOC124134964
1438	Venturia_canescens_XP_043284088.1_gustatory_receptor_family_protein_3-like
1439	Drosophila_novamexicana_XP_030556311.1_gustatory_receptor_for_sugar_taste_43a
1440	Haliotis_rubra_XP_046565863.1_uncharacterized_protein_LOC124274542
1441	Homalodisca_vitripennis_XP_046681314.1_gustatory_receptor_for_sugar_taste_43a-like
1442	Neodiprion_lecontei_XP_046590723.1_putative_gustatory_receptor_28b_isoform_X2
1443	Drosophila_virilis_XP_002049784.1_gustatory_receptor_for_sugar_taste_43a_isoform_X2
1444	Haliotis_rubra_XP_046566520.1_uncharacterized_protein_LOC124275071_isoform_X3
1445	Plutella_xylostella_XP_048478104.1_gustatory_and_odorant_receptor_24
1446	Haliotis_rubra_XP_046566512.1_uncharacterized_protein_LOC124275071_isoform_X2
1447	Megalopta_genalis_XP_033333261.1_putative_gustatory_receptor_28b_isoform_X1
1448	Dermatophagoides_farinae_XP_046912470.1_gustatory_receptor_for_sugar_taste_64a-like
1449	Folsomia_candida_XP_021947777.1_gustatory_receptor_for_sugar_taste_64a
1450	Neodiprion_fabricii_XP_046415203.1_putative_gustatory_receptor_28b_isoform_X2
1451	Maniola_jurtina_XP_045761108.1_gustatory_receptor_for_sugar_taste_64f-like
1452	Anopheles_darlingi_XP_049541254.1_gustatory_receptor_for_sugar_taste_43a
1453	Anopheles_aquasalis_XP_050093853.1_gustatory_receptor_for_sugar_taste_43a
1454	Ostrinia_furnacalis_XP_028179334.1_gustatory_and_odorant_receptor_24-like_isoform_X1
1455	Maniola_hyperantus_XP_034835820.1_gustatory_and_odorant_receptor_24
1456	Haliotis_rubra_XP_046566504.1_uncharacterized_protein_LOC124275071_isoform_X1
1457	Anopheles_coluzzii_XP_040228428.2_gustatory_receptor_for_sugar_taste_43a_isoform_X3
1458	Homalodisca_vitripennis_XP_046683316.1_uncharacterized_protein_LOC124369369
1459	Nymphalis_io_XP_050354524.1_gustatory_and_odorant_receptor_24
1460	Zeugodacus_cucurbitae_XP_011189783.1_gustatory_receptor_for_sugar_taste_43a
1461	Drosophila_albomicans_XP_034101776.1_gustatory_and_odorant_receptor_63a_isoform_X2
1462	Haliotis_rufescens_XP_046336131.2_uncharacterized_protein_LOC124118100_isoform_X3
1463	Bactrocera_tryoni_XP_039952235.1_putative_gustatory_receptor_28b_isoform_X3
1464	Danaus_plexippus_plexippus_XP_032526693.1_gustatory_receptor_for_sugar_taste_43a-like_isoform_X2
1465	Culex_quinquefasciatus_XP_038110039.1_gustatory_receptor_for_sugar_taste_43a_isoform_X4
1466	Linepithema_humile_XP_012229371.1_PREDICTED_uncharacterized_protein_LOC105676211
1467	Teleopsis_dalmanni_XP_037947265.1_gustatory_and_odorant_receptor_63a-like
1468	Teleopsis_dalmanni_XP_037947297.1_gustatory_and_odorant_receptor_63a-like
1469	Anopheles_stephensi_XP_035912688.1_gustatory_receptor_for_sugar_taste_43a_isoform_X4
1470	Musca_domestica_XP_019890708.1_PREDICTED_gustatory_receptor_for_sugar_taste_43a-like
1471	Acromyrmex_echinatior_XP_011050393.1_PREDICTED_putative_gustatory_receptor_28b
1472	Wasmannia_auropunctata_XP_011700479.1_PREDICTED_uncharacterized_protein_LOC105457488
1473	Gigantopelta_aegis_XP_041354740.1_uncharacterized_protein_LOC121372476_isoform_X2
1474	Bicyclus_anynana_XP_023954419.1_gustatory_receptor_for_sugar_taste_61a-like
1475	Homalodisca_vitripennis_XP_046676794.1_putative_gustatory_receptor_28b
1476	Drosophila_albomicans_XP_034107671.1_gustatory_receptor_for_sugar_taste_43a
1477	Homalodisca_vitripennis_XP_046681255.1_putative_gustatory_receptor_28b
1478	Homalodisca_vitripennis_XP_046681296.1_putative_gustatory_receptor_28b
1479	Haliotis_rufescens_XP_048247284.1_uncharacterized_protein_LOC125377548
1480	Homalodisca_vitripennis_XP_046681301.1_putative_gustatory_receptor_28b
1481	Lytechinus_variegatus_XP_041464231.1_uncharacterized_protein_LOC121415160
1482	Dermatophagoides_pteronyssinus_XP_027195398.1_uncharacterized_protein_LOC113789992
1483	Vanessa_cardui_XP_046972159.1_gustatory_and_odorant_receptor_24
1484	Daphnia_pulex_XP_046454481.1_uncharacterized_protein_LOC124202225
1485	Lucilia_sericata_XP_037817724.1_gustatory_receptor_for_sugar_taste_43a_isoform_X1
1486	Bactrocera_oleae_XP_014098210.1_gustatory_receptor_for_sugar_taste_43a_isoform_X2
1487	Odontomachus_brunneus_XP_032668138.1_putative_gustatory_receptor_28a
1488	Bicyclus_anynana_XP_023940247.1_gustatory_and_odorant_receptor_24
1489	Atta_cephalotes_XP_012055797.1_PREDICTED_putative_gustatory_receptor_28b
1490	Crassostrea_gigas_XP_011455385.3_uncharacterized_protein_LOC105347846
1491	Lucilia_sericata_XP_037814449.1_gustatory_and_odorant_receptor_63a
1492	Anoplophora_glabripennis_XP_018574194.1_gustatory_receptor_for_sugar_taste_43a-like
1493	Pogonomyrmex_barbatus_XP_011630755.2_uncharacterized_protein_LOC105422893
1494	Vollenhovia_emeryi_XP_011862692.1_PREDICTED_uncharacterized_protein_LOC105559196
1495	Megachile_rotundata_XP_012151665.1_PREDICTED_putative_gustatory_receptor_28b
1496	Daphnia_pulicaria_XP_046656320.1_uncharacterized_protein_LOC124349612
1497	Anopheles_arabiensis_XP_040152074.1_gustatory_receptor_for_sugar_taste_43a_isoform_X4
1498	Drosophila_takahashii_XP_017004586.2_putative_gustatory_receptor_28b_isoform_X1
1499	Harpegnathos_saltator_XP_011137907.1_uncharacterized_protein_LOC105182276_isoform_X1
1500	Neodiprion_virginianus_XP_046630141.1_putative_gustatory_receptor_28b
1501	Dinoponera_quadriceps_XP_014480185.1_PREDICTED_putative_gustatory_receptor_28b
1502	Lucilia_sericata_XP_037817726.1_gustatory_receptor_for_sugar_taste_43a_isoform_X2
1503	Ceratitis_capitata_XP_020712583.1_gustatory_receptor_for_sugar_taste_43a_isoform_X2
1504	Daphnia_pulex_XP_046458761.1_gustatory_receptor_for_sugar_taste_64b-like
1505	Neodiprion_lecontei_XP_046589649.1_putative_gustatory_receptor_28b
1506	Bactrocera_oleae_XP_014098209.1_gustatory_receptor_for_sugar_taste_43a_isoform_X1
1507	Neodiprion_pinetum_XP_046493086.1_putative_gustatory_receptor_28b
1508	Vanessa_atalanta_XP_047537573.1_gustatory_and_odorant_receptor_24
1509	Culex_quinquefasciatus_XP_038110038.1_gustatory_receptor_for_sugar_taste_43a_isoform_X3
1510	Anopheles_aquasalis_XP_050083770.1_gustatory_and_odorant_receptor_24
1511	Drosophila_subpulchrella_XP_037709807.1_putative_gustatory_receptor_28b_isoform_X1
1512	Glossina_fuscipes_XP_037881226.1_gustatory_and_odorant_receptor_63a
1513	Pieris_rapae_XP_022118212.2_gustatory_and_odorant_receptor_24
1514	Haliotis_rufescens_XP_046356141.2_uncharacterized_protein_LOC124135033_isoform_X1
1515	Bactrocera_oleae_XP_036214738.1_putative_gustatory_receptor_28b_isoform_X2
1516	Colias_croceus_XP_045504138.1_gustatory_and_odorant_receptor_24
1517	Anopheles_albimanus_XP_035791054.1_gustatory_receptor_for_sugar_taste_43a-like
1518	Zeugodacus_cucurbitae_XP_028895205.1_putative_gustatory_receptor_28b_isoform_X1
1519	Vanessa_tameamea_XP_026497405.1_gustatory_and_odorant_receptor_24
1520	Frankliniella_occidentalis_XP_026294365.1_uncharacterized_protein_LOC113218290
1521	Drosophila_ananassae_XP_014761401.1_putative_gustatory_receptor_28b_isoform_X1
1522	Neodiprion_fabricii_XP_046426975.1_putative_gustatory_receptor_28b
1523	Scaptodrosophila_lebanonensis_XP_030385835.1_gustatory_and_odorant_receptor_63a
1524	Zerene_cesonia_XP_038207281.1_gustatory_and_odorant_receptor_24
1525	Daphnia_magna_XP_032791062.2_uncharacterized_protein_LOC116928093
1526	Drosophila_bipectinata_XP_043068546.1_putative_gustatory_receptor_28b_isoform_X1
1527	Drosophila_yakuba_XP_002089457.2_gustatory_receptor_for_sugar_taste_43a_isoform_X6
1528	Osmia_lignaria_XP_034172643.1_putative_gustatory_receptor_28b
1529	Bactrocera_neohumeralis_XP_050318814.1_putative_gustatory_receptor_28b_isoform_X3
1530	Drosophila_mauritiana_XP_033156347.1_gustatory_receptor_for_sugar_taste_43a_isoform_X4
1531	Aplysia_californica_XP_012942212.2_uncharacterized_protein_LOC101849397_isoform_X1
1532	Culex_pipiens_pallens_XP_039438224.1_gustatory_receptor_for_sugar_taste_43a_isoform_X5
1533	Bactrocera_dorsalis_XP_019844778.2_putative_gustatory_receptor_28b_isoform_X1
1534	Lucilia_cuprina_XP_023292169.2_gustatory_and_odorant_receptor_63a
1535	Drosophila_melanogaster_NP_523650.2_gustatory_receptor_43a_isoform_A
1536	Melitaea_cinxia_XP_045454518.1_gustatory_and_odorant_receptor_24
1537	Aedes_albopictus_XP_019528669.2_gustatory_receptor_for_sugar_taste_43a-like
1538	Culex_quinquefasciatus_XP_038110023.1_gustatory_receptor_for_sugar_taste_43a_isoform_X1
1539	Homalodisca_vitripennis_XP_046681292.1_gustatory_receptor_for_sugar_taste_43a-like
1540	Drosophila_simulans_XP_002080411.1_gustatory_receptor_for_sugar_taste_43a_isoform_X6
1541	Culex_quinquefasciatus_XP_038110033.1_gustatory_receptor_for_sugar_taste_43a_isoform_X2
1542	Drosophila_erecta_XP_026834345.1_gustatory_receptor_for_sugar_taste_43a_isoform_X3
1543	Drosophila_teissieri_XP_043642653.1_gustatory_receptor_for_sugar_taste_43a_isoform_X3
1544	Drosophila_teissieri_XP_043640424.1_putative_gustatory_receptor_28b_isoform_X1
1545	Drosophila_bipectinata_XP_017093912.2_gustatory_receptor_for_sugar_taste_43a_isoform_X3
1546	Aplysia_californica_XP_035827659.1_uncharacterized_protein_LOC101849151_isoform_X2
1547	Hyposmocoma_kahamanoa_XP_026332325.1_gustatory_and_odorant_receptor_24
1548	Anopheles_albimanus_XP_035776498.1_gustatory_and_odorant_receptor_24-like
1549	Drosophila_miranda_XP_033249823.1_putative_gustatory_receptor_28b_isoform_X1
1550	Wasmannia_auropunctata_XP_011693447.1_PREDICTED_uncharacterized_protein_LOC105453306
1551	Pectinophora_gossypiella_XP_049878938.1_gustatory_receptor_for_sugar_taste_43a-like
1552	Ostrea_edulis_XP_048770479.1_uncharacterized_protein_LOC125676695
1553	Drosophila_pseudoobscura_XP_015035527.1_putative_gustatory_receptor_28b_isoform_X1
1554	Megalopta_genalis_XP_033341490.1_putative_gustatory_receptor_28a_isoform_X1
1555	Aedes_aegypti_NP_001345882.1_gustatory_receptor_34_isoform_2
1556	Maniola_hyperantus_XP_034824136.1_uncharacterized_protein_LOC117981973
1557	Diachasma_alloeum_XP_015116465.2_uncharacterized_protein_LOC107040760
1558	Musca_domestica_NP_001273828.1_gustatory_and_odorant_receptor_63a-like
1559	Pieris_napi_XP_047511222.1_gustatory_and_odorant_receptor_24
1560	Pieris_brassicae_XP_045517392.1_gustatory_and_odorant_receptor_24
1561	Homalodisca_vitripennis_XP_046658338.1_putative_gustatory_receptor_2a
1562	Rhagoletis_zephyria_XP_017475345.1_PREDICTED_gustatory_receptor_for_sugar_taste_43a
1563	Centruroides_sculpturatus_XP_023226706.1_gustatory_receptor_for_sugar_taste_64e-like
1564	Tribolium_castaneum_XP_015840750.1_PREDICTED_putative_gustatory_receptor_28b_isoform_X1
1565	Daphnia_magna_XP_045035375.1_uncharacterized_protein_LOC116931967_isoform_X1
1566	Venturia_canescens_XP_043285603.1_putative_gustatory_receptor_28b
1567	Danaus_plexippus_plexippus_XP_032526692.1_gustatory_receptor_for_sugar_taste_43a-like_isoform_X1
1568	Ooceraea_biroi_XP_011348100.1_uncharacterized_protein_LOC105285549
1569	Neodiprion_virginianus_XP_046608801.1_putative_gustatory_receptor_28b_isoform_X2
1570	Haliotis_rubra_XP_046571684.1_uncharacterized_protein_LOC124279850
1571	Homalodisca_vitripennis_XP_046678938.1_gustatory_receptor_for_sugar_taste_43a-like
1572	Drosophila_mauritiana_XP_033156346.1_gustatory_receptor_for_sugar_taste_43a_isoform_X3
1573	Homalodisca_vitripennis_XP_046681306.1_gustatory_receptor_for_sugar_taste_43a-like
1574	Drosophila_sechellia_XP_032572914.1_gustatory_receptor_for_sugar_taste_43a_isoform_X6
1575	Bactrocera_tryoni_XP_039955594.1_gustatory_receptor_for_sugar_taste_43a_isoform_X2
1576	Frankliniella_occidentalis_XP_026294359.1_gustatory_receptor_5a_for_trehalose-like_isoform_X2
1577	Haliotis_rubra_XP_046546281.1_uncharacterized_protein_LOC124256339_isoform_X1
1578	Bactrocera_tryoni_XP_039952234.1_putative_gustatory_receptor_28b_isoform_X2
1579	Drosophila_virilis_XP_032292789.1_gustatory_receptor_for_sugar_taste_43a_isoform_X1
1580	Patella_vulgata_XP_050410820.1_uncharacterized_protein_LOC126825273
1581	Drosophila_hydei_XP_023167327.1_gustatory_receptor_for_sugar_taste_43a_isoform_X1
1582	Bactrocera_dorsalis_XP_049308430.1_gustatory_receptor_for_sugar_taste_43a
1583	Bactrocera_dorsalis_XP_049310814.1_putative_gustatory_receptor_2a
1584	Manduca_sexta_XP_030031458.1_gustatory_and_odorant_receptor_24
1585	Bactrocera_neohumeralis_XP_050326570.1_gustatory_receptor_for_sugar_taste_43a
1586	Zootermopsis_nevadensis_XP_021920273.1_uncharacterized_protein_LOC110830103
1587	Fopius_arisanus_XP_011298956.1_PREDICTED_uncharacterized_protein_LOC105264072
1588	Tribolium_madens_XP_044258466.1_putative_gustatory_receptor_28b
1589	Strongylocentrotus_purpuratus_XP_030832841.1_uncharacterized_protein_LOC105442954
1590	Ceratitis_capitata_XP_012163053.1_gustatory_receptor_for_sugar_taste_43a_isoform_X1
1591	Thrips_palmi_XP_034238825.1_uncharacterized_protein_LOC117643822
1592	Dermacentor_andersoni_XP_050030808.1_uncharacterized_protein_LOC126527110
1593	Diprion_similis_XP_046753386.1_putative_gustatory_receptor_28b
1594	Culex_pipiens_pallens_XP_039438223.1_gustatory_receptor_for_sugar_taste_43a_isoform_X4
1595	Solenopsis_invicta_XP_011168007.2_uncharacterized_protein_LOC105201625
1596	Drosophila_kikkawai_XP_017019619.1_putative_gustatory_receptor_28b_isoform_X1
1597	Temnothorax_curvispinosus_XP_024874159.1_uncharacterized_protein_LOC112456086
1598	Drosophila_elegans_XP_017115506.1_putative_gustatory_receptor_28b_isoform_X1
1599	Bactrocera_tryoni_XP_039955593.1_gustatory_receptor_for_sugar_taste_43a_isoform_X1
1600	Daphnia_pulex_XP_046450202.1_gustatory_receptor_for_sugar_taste_64c-like
1601	Bactrocera_latifrons_XP_018796745.1_PREDICTED_putative_gustatory_receptor_28b
1602	Haliotis_rufescens_XP_048251867.1_uncharacterized_protein_LOC124135032
1603	Athalia_rosae_XP_048515132.1_putative_gustatory_receptor_28b
1604	Drosophila_suzukii_XP_016931950.1_putative_gustatory_receptor_28b_isoform_X1
1605	Bicyclus_anynana_XP_023933759.1_gustatory_receptor_for_sugar_taste_43a-like_isoform_X1
1606	Osmia_bicornis_bicornis_XP_029034045.2_putative_gustatory_receptor_28b_isoform_X1
1607	Temnothorax_curvispinosus_XP_024874157.1_uncharacterized_protein_LOC112456085_isoform_X1
1608	Aphidius_gifuensis_XP_044005840.1_gustatory_receptor_for_sugar_taste_64f-like
1609	Rhipicephalus_microplus_XP_037272945.1_uncharacterized_protein_LOC119164846
1610	Anopheles_stephensi_XP_035899864.1_gustatory_and_odorant_receptor_24
1611	Drosophila_albomicans_XP_034100072.1_putative_gustatory_receptor_28b_isoform_X1
1612	Drosophila_rhopaloa_XP_044315975.1_putative_gustatory_receptor_28b_isoform_X1
1613	Homalodisca_vitripennis_XP_046666428.1_gustatory_receptor_for_sugar_taste_43a-like
1614	Homalodisca_vitripennis_XP_046681354.1_putative_gustatory_receptor_28b
1615	Ceratitis_capitata_XP_023159347.1_putative_gustatory_receptor_28b
1616	Melitaea_cinxia_XP_045454314.1_gustatory_receptor_for_sugar_taste_43a-like
1617	Orbicella_faveolata_XP_020613068.1_uncharacterized_protein_LOC110051371
1618	Danaus_plexippus_plexippus_XP_032522740.1_gustatory_and_odorant_receptor_24
1619	Cephus_cinctus_XP_024941242.1_uncharacterized_protein_LOC107268219_isoform_X1
1620	Drosophila_serrata_XP_020815193.1_gustatory_receptor_for_sugar_taste_43a_isoform_X3
1621	Drosophila_erecta_XP_015014849.1_putative_gustatory_receptor_28b_isoform_X1
1622	Drosophila_sechellia_XP_032583361.1_putative_gustatory_receptor_28b_isoform_X2
1623	Bradysia_coprophila_XP_037049389.1_gustatory_receptor_for_sugar_taste_43a-like
1624	Drosophila_biarmipes_XP_016963276.1_putative_gustatory_receptor_28b_isoform_X1
1625	Solenopsis_invicta_XP_011158961.2_uncharacterized_protein_LOC105195286_isoform_X1
1626	Athalia_rosae_XP_048506410.1_gustatory_receptor_for_sugar_taste_43a-like_isoform_X2
1627	Aricia_agestis_XP_041983185.1_gustatory_and_odorant_receptor_24
1628	Solenopsis_invicta_XP_011173265.1_uncharacterized_protein_LOC105205564
1629	Formica_exsecta_XP_029659890.1_putative_gustatory_receptor_28b
1630	Osmia_lignaria_XP_034172642.1_putative_gustatory_receptor_28b
1631	Harpegnathos_saltator_XP_025155279.1_putative_gustatory_receptor_28a
1632	Centruroides_sculpturatus_XP_023214086.1_uncharacterized_protein_LOC111616968
1633	Papilio_polytes_XP_013139549.1_PREDICTED_gustatory_and_odorant_receptor_24
1634	Drosophila_serrata_XP_020803622.1_putative_gustatory_receptor_28b_isoform_X1
1635	Drosophila_ficusphila_XP_017060411.1_putative_gustatory_receptor_28b_isoform_X1
1636	Manduca_sexta_XP_037292511.1_gustatory_receptor_for_sugar_taste_43a-like
1637	Bactrocera_neohumeralis_XP_050318813.1_putative_gustatory_receptor_28b_isoform_X2
1638	Leptidea_sinapis_XP_050672436.1_gustatory_and_odorant_receptor_24_isoform_X1
1639	Solenopsis_invicta_XP_039305878.1_gustatory_receptor_23a-like
1640	Gigantopelta_aegis_XP_041354739.1_uncharacterized_protein_LOC121372476_isoform_X1
1641	Hermetia_illucens_XP_037907286.1_gustatory_and_odorant_receptor_63a
1642	Atta_colombica_XP_018060097.1_PREDICTED_putative_gustatory_receptor_28a
1643	Manduca_sexta_XP_030037493.1_gustatory_receptor_for_sugar_taste_43a
1644	Orbicella_faveolata_XP_020626228.1_uncharacterized_protein_LOC110063571
1645	Bicyclus_anynana_XP_023933760.1_gustatory_receptor_for_sugar_taste_43a-like_isoform_X2
1646	Cyphomyrmex_costatus_XP_018392500.1_PREDICTED_uncharacterized_protein_LOC108771657
1647	Trichoplusia_ni_XP_026735682.1_gustatory_and_odorant_receptor_24
1648	Homalodisca_vitripennis_XP_046681309.1_putative_gustatory_receptor_28b
1649	Cataglyphis_hispanica_XP_050445043.1_putative_gustatory_receptor_28b
1650	Haliotis_rubra_XP_046550735.1_uncharacterized_protein_LOC124260453
1651	Bactrocera_latifrons_XP_018786267.1_PREDICTED_gustatory_receptor_for_sugar_taste_43a-like
1652	Daphnia_pulex_XP_046458760.1_gustatory_receptor_for_sugar_taste_64e-like
1653	Monomorium_pharaonis_XP_012539759.1_uncharacterized_protein_LOC105838615_isoform_X2
1654	Bombyx_mori_XP_004931409.3_gustatory_and_odorant_receptor_24
1655	Diachasma_alloeum_XP_028981807.1_putative_gustatory_receptor_28b
1656	Neodiprion_pinetum_XP_046471179.1_putative_gustatory_receptor_28b_isoform_X2
1657	Venturia_canescens_XP_043289654.1_gustatory_receptor_68a-like
1658	Anopheles_darlingi_XP_049532444.1_gustatory_receptor_5a_for_trehalose-like
1659	Aedes_aegypti_NP_001345061.1_gustatory_receptor_34_isoform_1
1660	Drosophila_yakuba_XP_015053536.1_putative_gustatory_receptor_28b_isoform_X1
1661	Monomorium_pharaonis_XP_036142171.1_uncharacterized_protein_LOC105833308
1662	Maniola_jurtina_XP_045770967.1_gustatory_receptor_for_sugar_taste_43a-like_isoform_X1
1663	Venturia_canescens_XP_043289333.1_putative_gustatory_receptor_28b
1664	Anopheles_coluzzii_XP_040228871.2_gustatory_and_odorant_receptor_24
1665	Anopheles_funestus_XP_049277498.1_gustatory_and_odorant_receptor_24
1666	Anopheles_darlingi_XP_049530021.1_gustatory_and_odorant_receptor_24
1667	Ooceraea_biroi_XP_011349384.1_putative_gustatory_receptor_28b
1668	Culex_quinquefasciatus_XP_038120095.1_putative_gustatory_receptor_2a_isoform_X1
1669	Aricia_agestis_XP_041972558.1_gustatory_receptor_for_sugar_taste_43a-like
1670	Drosophila_simulans_XP_016023949.1_putative_gustatory_receptor_28b_isoform_X1
1671	Monomorium_pharaonis_XP_012522586.2_gustatory_and_pheromone_receptor_32a
1672	Maniola_jurtina_XP_045770969.1_gustatory_receptor_for_sugar_taste_43a-like_isoform_X3
1673	Drosophila_santomea_XP_039490440.1_putative_gustatory_receptor_28b_isoform_X1
1674	Belonocnema_kinseyi_XP_033231712.1_gustatory_and_pheromone_receptor_32a-like
1675	Nilaparvata_lugens_XP_039292100.1_putative_gustatory_receptor_2a
1676	Ceratina_calcarata_XP_017880159.1_putative_gustatory_receptor_28b_isoform_X2
1677	Drosophila_melanogaster_NP_995642.1_gustatory_receptor_28b_isoform_C
1678	Folsomia_candida_XP_021947086.2_uncharacterized_protein_LOC110845035
1679	Tribolium_castaneum_XP_015837372.1_PREDICTED_putative_gustatory_receptor_28b
1680	Maniola_jurtina_XP_045770968.1_gustatory_receptor_for_sugar_taste_43a-like_isoform_X2
1681	Bactrocera_tryoni_XP_039960334.1_putative_gustatory_receptor_2a
1682	Tribolium_madens_XP_044265411.1_putative_gustatory_receptor_28b
1683	Homalodisca_vitripennis_XP_046681302.1_gustatory_receptor_for_sugar_taste_43a-like
1684	Vanessa_tameamea_XP_026498319.1_gustatory_receptor_for_sugar_taste_43a-like
1685	Neodiprion_virginianus_XP_046608799.1_putative_gustatory_receptor_28b_isoform_X1
1686	Pogonomyrmex_barbatus_XP_011638215.1_uncharacterized_protein_LOC105427920
1687	Trichoplax_adhaerens_XP_002117254.1_predicted_protein
1688	Drosophila_navojoa_XP_030239107.1_putative_gustatory_receptor_28b_isoform_X2
1689	Aedes_aegypti_NP_001345057.1_gustatory_receptor_3
1690	Stylophora_pistillata_XP_022805445.1_uncharacterized_protein_LOC111342611_isoform_X2
1691	Anneissia_japonica_XP_033110873.1_uncharacterized_protein_LOC117111935
1692	Diprion_similis_XP_046751357.1_putative_gustatory_receptor_28b
1693	Temnothorax_curvispinosus_XP_024872057.1_uncharacterized_protein_LOC112454738
1694	Trachymyrmex_septentrionalis_XP_018340170.1_PREDICTED_uncharacterized_protein_LOC108747284
1695	Neodiprion_lecontei_XP_046590724.1_putative_gustatory_receptor_28b_isoform_X3
1696	Anopheles_maculipalpis_XP_050071949.1_gustatory_and_odorant_receptor_24
1697	Neodiprion_virginianus_XP_046629084.1_gustatory_and_pheromone_receptor_32a-like
1698	Formica_exsecta_XP_029674518.1_uncharacterized_protein_LOC115242398_isoform_X1
1699	Dufourea_novaeangliae_XP_015432847.1_PREDICTED_putative_gustatory_receptor_28b
1700	Temnothorax_curvispinosus_XP_024869327.1_uncharacterized_protein_LOC112453020
1701	Drosophila_mojavensis_XP_032584909.1_putative_gustatory_receptor_28b_isoform_X1
1702	Penaeus_chinensis_XP_047472615.1_uncharacterized_protein_LOC125027565
1703	Chrysoperla_carnea_XP_044744025.1_gustatory_receptor_for_sugar_taste_64e-like
1704	Pectinophora_gossypiella_XP_049884522.1_gustatory_and_odorant_receptor_24
1705	Teleopsis_dalmanni_XP_037955267.1_gustatory_receptor_for_sugar_taste_43a
1706	Culex_pipiens_pallens_XP_039446312.1_gustatory_and_odorant_receptor_24
1707	Homalodisca_vitripennis_XP_046663123.1_gustatory_receptor_23a-like
1708	Drosophila_mauritiana_XP_033165851.1_putative_gustatory_receptor_28b_isoform_X1
1709	Venturia_canescens_XP_043288356.1_gustatory_receptor_23a-like
1710	Acropora_digitifera_XP_015776177.1_PREDICTED_uncharacterized_protein_LOC107354236
1711	Folsomia_candida_XP_035705886.1_gustatory_receptor_for_sugar_taste_64e-like
1712	Hermetia_illucens_XP_037918590.1_putative_gustatory_receptor_2a
1713	Cataglyphis_hispanica_XP_050458575.1_uncharacterized_protein_LOC126855197
1714	Aphis_gossypii_XP_027846833.1_gustatory_receptor_for_sugar_taste_43a-like
1715	Helicoverpa_armigera_XP_049693572.1_gustatory_and_odorant_receptor_24
1716	Venturia_canescens_XP_043285759.1_putative_gustatory_receptor_28b
1717	Parasteatoda_tepidariorum_XP_042905599.1_uncharacterized_protein_LOC122270814
1718	Monomorium_pharaonis_XP_028046915.2_putative_gustatory_receptor_28b_isoform_X1
1719	Drosophila_subpulchrella_XP_037713630.1_gustatory_receptor_for_sugar_taste_43a
1720	Neodiprion_fabricii_XP_046415205.1_putative_gustatory_receptor_28b_isoform_X3
1721	Haliotis_rubra_XP_046566556.1_uncharacterized_protein_LOC124275114_isoform_X1
1722	Drosophila_biarmipes_XP_016958679.1_gustatory_receptor_for_sugar_taste_43a_isoform_X2
1723	Tribolium_castaneum_XP_015836206.1_PREDICTED_gustatory_receptor_for_sugar_taste_43a
1724	Tribolium_madens_XP_044264733.1_putative_gustatory_receptor_28b
1725	Drosophila_virilis_XP_032294482.1_putative_gustatory_receptor_28b_isoform_X2
1726	Daphnia_magna_XP_032795549.2_uncharacterized_protein_LOC116931967_isoform_X2
1727	Drosophila_novamexicana_XP_030556991.1_putative_gustatory_receptor_28b
1728	Rhipicephalus_sanguineus_XP_049275913.1_uncharacterized_protein_LOC119406958
1729	Athalia_rosae_XP_012258509.3_putative_gustatory_receptor_28b
1730	Drosophila_subobscura_XP_034667793.1_putative_gustatory_receptor_28b
1731	Camponotus_floridanus_XP_011268680.1_uncharacterized_protein_LOC105258842_isoform_X2
1732	Trachymyrmex_cornetzi_XP_018368584.1_PREDICTED_uncharacterized_protein_LOC108764731
1733	Drosophila_guanche_XP_034130397.1_gustatory_receptor_for_sugar_taste_43a
1734	Glossina_fuscipes_XP_037882141.1_putative_gustatory_receptor_28b
1735	Helicoverpa_zea_XP_047034721.1_gustatory_and_odorant_receptor_24
1736	Fopius_arisanus_XP_011313079.1_PREDICTED_putative_gustatory_receptor_23a_isoform_B
1737	Pseudomyrmex_gracilis_XP_020292579.1_putative_gustatory_receptor_28b_isoform_X1
1738	Aedes_albopictus_XP_029707802.1_gustatory_and_odorant_receptor_24-like
1739	Linepithema_humile_XP_012229639.1_PREDICTED_putative_gustatory_receptor_28a
1740	Tribolium_castaneum_XP_008190649.2_PREDICTED_gustatory_receptor_for_sugar_taste_43a_isoform_X1
1741	Vollenhovia_emeryi_XP_011880416.1_PREDICTED_uncharacterized_protein_LOC105568946
1742	Tribolium_madens_XP_044260995.1_gustatory_receptor_for_sugar_taste_43a-like
1743	Lottia_gigantea_XP_009051992.1_hypothetical_protein_LOTGIDRAFT_159430
1744	Lucilia_cuprina_XP_046812333.1_putative_gustatory_receptor_28b
1745	Bactrocera_dorsalis_XP_049307291.1_putative_gustatory_receptor_28b_isoform_X2
1746	Homalodisca_vitripennis_XP_046681316.1_gustatory_receptor_for_sugar_taste_43a-like
1747	Rhagoletis_zephyria_XP_017479655.1_PREDICTED_putative_gustatory_receptor_28b
1748	Ceratina_calcarata_XP_026669520.1_putative_gustatory_receptor_28b_isoform_X3
1749	Coccinella_septempunctata_XP_044751778.1_gustatory_receptor_for_sugar_taste_64f-like_isoform_X3
1750	Aedes_albopictus_XP_019556273.1_gustatory_and_odorant_receptor_24-like
1751	Drosophila_rhopaloa_XP_016970477.1_gustatory_receptor_for_sugar_taste_43a_isoform_X3
1752	Atta_cephalotes_XP_012055796.1_PREDICTED_putative_gustatory_receptor_28a
1753	Athalia_rosae_XP_020709176.2_putative_gustatory_receptor_28b_isoform_X2
1754	Drosophila_navojoa_XP_030239108.1_putative_gustatory_receptor_28b_isoform_X3
1755	Zeugodacus_cucurbitae_XP_028895208.1_putative_gustatory_receptor_28b_isoform_X4
1756	Trachymyrmex_zeteki_XP_018308151.1_PREDICTED_uncharacterized_protein_LOC108725560
1757	Culex_quinquefasciatus_XP_001848689.1_gustatory_and_odorant_receptor_24
1758	Rhagoletis_pomonella_XP_036334658.1_gustatory_receptor_for_sugar_taste_43a-like
1759	Nylanderia_fulva_XP_029161528.1_putative_gustatory_receptor_28b
1760	Anopheles_merus_XP_041763098.1_gustatory_and_odorant_receptor_24
1761	Limulus_polyphemus_XP_022253597.1_uncharacterized_protein_LOC111088269
1762	Leptopilina_heterotoma_XP_043480192.1_putative_gustatory_receptor_28b
1763	Bactrocera_latifrons_XP_018794455.1_PREDICTED_putative_gustatory_receptor_2a
1764	Dermacentor_silvarum_XP_049513419.1_uncharacterized_protein_LOC119465834
1765	Pieris_brassicae_XP_045516863.1_gustatory_receptor_for_sugar_taste_43a-like
1766	Acromyrmex_echinatior_XP_011059676.1_PREDICTED_uncharacterized_protein_LOC105149154
1767	Drosophila_obscura_XP_022223635.2_gustatory_receptor_for_sugar_taste_43a
1768	Pogonomyrmex_barbatus_XP_011630312.1_putative_gustatory_receptor_28b
1769	Anopheles_arabiensis_XP_040155008.1_gustatory_and_odorant_receptor_24
1770	Bactrocera_tryoni_XP_039952236.1_putative_gustatory_receptor_28b_isoform_X4
1771	Tribolium_castaneum_XP_975520.3_PREDICTED_putative_gustatory_receptor_28b
1772	Frankliniella_occidentalis_XP_026273130.1_gustatory_receptor_for_sugar_taste_64e-like
1773	Bactrocera_neohumeralis_XP_050318815.1_putative_gustatory_receptor_28b_isoform_X4
1774	Trachymyrmex_cornetzi_XP_018369802.1_PREDICTED_uncharacterized_protein_LOC108765537
1775	Drosophila_eugracilis_XP_017079216.1_gustatory_receptor_for_sugar_taste_43a_isoform_X3
1776	Neodiprion_fabricii_XP_046435258.1_gustatory_and_pheromone_receptor_32a-like
1777	Drosophila_arizonae_XP_017857910.1_PREDICTED_putative_gustatory_receptor_28b_isoform_X1
1778	Ceratitis_capitata_XP_020717315.1_putative_gustatory_receptor_2a
1779	Vollenhovia_emeryi_XP_011873108.1_PREDICTED_putative_gustatory_receptor_28b
1780	Wasmannia_auropunctata_XP_011705728.1_PREDICTED_putative_gustatory_receptor_28a
1781	Drosophila_busckii_XP_017840197.1_putative_gustatory_receptor_28b_isoform_X2
1782	Drosophila_suzukii_XP_016941188.1_gustatory_receptor_for_sugar_taste_43a_isoform_X4
1783	Pseudomyrmex_gracilis_XP_020283876.1_uncharacterized_protein_LOC109854811
1784	Monomorium_pharaonis_XP_012524234.1_putative_gustatory_receptor_28a
1785	Temnothorax_curvispinosus_XP_024872629.1_putative_gustatory_receptor_28b
1786	Anopheles_gambiae_str._PEST_XP_321150.4_AGAP001915-PA
1787	Monomorium_pharaonis_XP_036142172.1_uncharacterized_protein_LOC118645392_isoform_X1
1788	Linepithema_humile_XP_012229375.1_PREDICTED_putative_gustatory_receptor_2a
1789	Vollenhovia_emeryi_XP_011880784.1_PREDICTED_uncharacterized_protein_LOC105569181_isoform_X1
1790	Drosophila_persimilis_XP_002015598.1_gustatory_receptor_for_sugar_taste_43a
1791	Drosophila_simulans_XP_039148195.1_gustatory_receptor_for_sugar_taste_43a_isoform_X4
1792	Atta_colombica_XP_018057637.1_PREDICTED_uncharacterized_protein_LOC108693276
1793	Onthophagus_taurus_XP_022904370.1_gustatory_and_odorant_receptor_24
1794	Tribolium_madens_XP_044267011.1_gustatory_and_odorant_receptor_24
1795	Penaeus_japonicus_XP_042884751.1_uncharacterized_protein_LOC122261286
1796	Monomorium_pharaonis_XP_036139554.1_uncharacterized_protein_LOC105838596
1797	Camponotus_floridanus_XP_011252401.1_putative_gustatory_receptor_28a_isoform_X1
1798	Gigantopelta_aegis_XP_041353563.1_uncharacterized_protein_LOC121371614
1799	Drosophila_serrata_XP_020806173.1_putative_gustatory_receptor_2a
1800	Drosophila_obscura_XP_041452295.1_uncharacterized_protein_LOC111077763
1801	Atta_colombica_XP_018060098.1_PREDICTED_putative_gustatory_receptor_28b
1802	Agrilus_planipennis_XP_018334365.1_gustatory_receptor_for_sugar_taste_43a-like_isoform_X1
1803	Venturia_canescens_XP_043289332.1_uncharacterized_protein_LOC122419111
1804	Zeugodacus_cucurbitae_XP_011194022.1_putative_gustatory_receptor_2a
1805	Drosophila_ananassae_XP_001962839.1_gustatory_and_pheromone_receptor_32a
1806	Atta_cephalotes_XP_012063532.1_PREDICTED_uncharacterized_protein_LOC105626849
1807	Anthonomus_grandis_grandis_XP_050306870.1_gustatory_and_odorant_receptor_24
1808	Drosophila_grimshawi_XP_032591702.2_putative_gustatory_receptor_28b
1809	Cyphomyrmex_costatus_XP_018394380.1_PREDICTED_putative_gustatory_receptor_28a
1810	Cryptotermes_secundus_XP_033611065.1_gustatory_receptor_68a-like
1811	Drosophila_pseudoobscura_XP_033233832.1_gustatory_receptor_for_sugar_taste_43a
1812	Homalodisca_vitripennis_XP_046660804.1_putative_gustatory_receptor_28b
1813	Diabrotica_virgifera_virgifera_XP_028127820.1_gustatory_and_odorant_receptor_24
1814	Diabrotica_virgifera_virgifera_XP_050499573.1_uncharacterized_protein_LOC126880034_isoform_X2
1815	Drosophila_santomea_XP_039486797.1_gustatory_receptor_for_sugar_taste_61a_isoform_X5
1816	Trachymyrmex_septentrionalis_XP_018349253.1_PREDICTED_putative_gustatory_receptor_28a
1817	Helicoverpa_zea_XP_047033314.1_gustatory_receptor_for_sugar_taste_43a-like_isoform_X2
1818	Nomia_melanderi_XP_031846910.1_putative_gustatory_receptor_28b
1819	Anopheles_albimanus_XP_035774935.1_gustatory_and_odorant_receptor_22_isoform_X2
1820	Homalodisca_vitripennis_XP_046681300.1_gustatory_receptor_for_sugar_taste_43a-like
1821	Anoplophora_glabripennis_XP_023312177.1_gustatory_receptor_for_sugar_taste_64b-like
1822	Atta_cephalotes_XP_012056601.1_PREDICTED_putative_gustatory_receptor_28a
1823	Spodoptera_litura_XP_022815658.1_gustatory_and_odorant_receptor_24
1824	Solenopsis_invicta_XP_011165426.2_gustatory_receptor_23a
1825	Megalopta_genalis_XP_033332408.1_putative_gustatory_receptor_28b
1826	Homalodisca_vitripennis_XP_046681308.1_putative_gustatory_receptor_28b
1827	Pseudomyrmex_gracilis_XP_020294023.1_putative_gustatory_receptor_28b
1828	Helicoverpa_armigera_XP_049699156.1_gustatory_receptor_for_sugar_taste_43a_isoform_X2
1829	Spodoptera_frugiperda_XP_050556320.1_gustatory_and_odorant_receptor_24
1830	Drosophila_bipectinata_XP_017098888.2_putative_gustatory_receptor_28b_isoform_X3
1831	Centruroides_sculpturatus_XP_023217679.1_uncharacterized_protein_LOC111620068
1832	Bactrocera_oleae_XP_014087310.1_putative_gustatory_receptor_28b_isoform_X1
1833	Rhagoletis_pomonella_XP_036333547.1_gustatory_receptor_for_sugar_taste_43a-like_isoform_X2
1834	Bradysia_coprophila_XP_037039145.1_putative_gustatory_receptor_28a
1835	Bombus_pyrosoma_XP_043589165.1_putative_gustatory_receptor_28a_isoform_X2
1836	Homalodisca_vitripennis_XP_046662088.1_putative_gustatory_receptor_28b
1837	Daktulosphaira_vitifoliae_XP_050519914.1_gustatory_receptor_68a-like
1838	Rhipicephalus_sanguineus_XP_037523895.1_gustatory_receptor_68a
1839	Haliotis_rufescens_XP_046353357.2_uncharacterized_protein_LOC124133143
1840	Drosophila_subobscura_XP_034653657.1_gustatory_receptor_for_sugar_taste_43a
1841	Bombus_vancouverensis_nearcticus_XP_033194146.1_putative_gustatory_receptor_28b
1842	Drosophila_suzukii_XP_036669908.1_gustatory_receptor_for_sugar_taste_43a_isoform_X3
1843	Spodoptera_litura_XP_022831987.1_gustatory_receptor_for_sugar_taste_43a-like
1844	Schistocerca_cancellata_XP_049772352.1_gustatory_receptor_for_sugar_taste_43a-like
1845	Drosophila_hydei_XP_023174419.2_putative_gustatory_receptor_2a_isoform_X2
1846	Tribolium_madens_XP_044260828.1_gustatory_receptor_for_sugar_taste_43a-like
1847	Osmia_lignaria_XP_034172641.1_putative_gustatory_receptor_28b
1848	Drosophila_sechellia_XP_032572912.1_gustatory_receptor_for_sugar_taste_43a_isoform_X4
1849	Homalodisca_vitripennis_XP_046663071.1_putative_gustatory_receptor_28b
1850	Daphnia_pulicaria_XP_046647723.1_gustatory_receptor_for_sugar_taste_64e-like
1851	Drosophila_kikkawai_XP_017024188.1_putative_gustatory_receptor_2a
1852	Diuraphis_noxia_XP_015367652.1_PREDICTED_gustatory_receptor_for_sugar_taste_64f-like
1853	Stomoxys_calcitrans_XP_013109055.1_PREDICTED_gustatory_receptor_for_sugar_taste_43a
1854	Zeugodacus_cucurbitae_XP_028895206.1_putative_gustatory_receptor_28b_isoform_X2
1855	Patella_vulgata_XP_050409395.1_uncharacterized_protein_LOC126824239
1856	Acromyrmex_echinatior_XP_011063341.1_PREDICTED_putative_gustatory_receptor_28b
1857	Bactrocera_dorsalis_XP_049307556.1_gustatory_receptor_for_sugar_taste_43a
1858	Drosophila_willistoni_XP_002074297.1_gustatory_and_pheromone_receptor_32a
1859	Bombus_bifarius_XP_033303055.1_putative_gustatory_receptor_28b
1860	Tribolium_castaneum_XP_015840755.1_PREDICTED_putative_gustatory_receptor_28b_isoform_X1
1861	Folsomia_candida_XP_021949804.1_uncharacterized_protein_LOC110847219
1862	Atta_colombica_XP_018060102.1_PREDICTED_putative_gustatory_receptor_28a
1863	Ooceraea_biroi_XP_011342092.1_uncharacterized_protein_LOC105282078
1864	Neodiprion_lecontei_XP_015524571.1_uncharacterized_protein_LOC107227825
1865	Neodiprion_virginianus_XP_046614757.1_uncharacterized_protein_LOC124302533
1866	Neodiprion_fabricii_XP_046420838.1_uncharacterized_protein_LOC124179967
1867	Onthophagus_taurus_XP_022912983.1_putative_gustatory_receptor_28b
1868	Drosophila_subpulchrella_XP_037725845.1_putative_gustatory_receptor_2a_isoform_X2
1869	Bactrocera_tryoni_XP_039956771.1_gustatory_receptor_for_sugar_taste_43a-like
1870	Rhagoletis_pomonella_XP_036338634.1_putative_gustatory_receptor_2a
1871	Spodoptera_frugiperda_XP_035448630.2_gustatory_receptor_for_sugar_taste_43a_isoform_X1
1872	Dermacentor_andersoni_XP_050046787.1_uncharacterized_protein_LOC126543726
1873	Drosophila_bipectinata_XP_017108855.2_gustatory_and_pheromone_receptor_32a
1874	Nymphalis_io_XP_050353008.1_gustatory_receptor_for_sugar_taste_43a-like
1875	Drosophila_miranda_XP_017149672.2_gustatory_receptor_for_sugar_taste_43a
1876	Maniola_jurtina_XP_045770970.1_gustatory_receptor_for_sugar_taste_43a-like_isoform_X4
1877	Orussus_abietinus_XP_023288956.1_gustatory_receptor_23a-like
1878	Harmonia_axyridis_XP_045472107.1_putative_gustatory_receptor_28a
1879	Athalia_rosae_XP_020706667.2_putative_gustatory_receptor_28b
1880	Drosophila_ananassae_XP_014761402.1_putative_gustatory_receptor_28b_isoform_X4
1881	Contarinia_nasturtii_XP_031624051.1_gustatory_and_odorant_receptor_22_isoform_X1
1882	Haliotis_rufescens_XP_046366381.2_uncharacterized_protein_LOC124142140
1883	Cataglyphis_hispanica_XP_050452569.1_uncharacterized_protein_LOC126852125
1884	Diabrotica_virgifera_virgifera_XP_050499575.1_uncharacterized_protein_LOC126880034_isoform_X3
1885	Diprion_similis_XP_046740683.1_putative_gustatory_receptor_28b
1886	Atta_colombica_XP_018058031.1_PREDICTED_putative_gustatory_receptor_28a
1887	Diachasma_alloeum_XP_015114217.1_putative_gustatory_receptor_28b
1888	Drosophila_albomicans_XP_034118514.1_putative_gustatory_receptor_2a
1889	Rhopalosiphum_maidis_XP_026807230.1_gustatory_receptor_for_sugar_taste_43a-like
1890	Contarinia_nasturtii_XP_031624052.1_gustatory_and_odorant_receptor_22_isoform_X2
1891	Solenopsis_invicta_XP_039306012.1_uncharacterized_protein_LOC120357952
1892	Bombus_affinis_XP_050587484.1_putative_gustatory_receptor_28b
1893	Pieris_rapae_XP_045487176.1_gustatory_receptor_for_sugar_taste_43a-like
1894	Aedes_aegypti_NP_001345045.1_gustatory_receptor_1
1895	Drosophila_arizonae_XP_017871712.1_PREDICTED_putative_gustatory_receptor_2a_isoform_X2
1896	Tribolium_castaneum_XP_008193365.2_PREDICTED_gustatory_receptor_for_sugar_taste_43a
1897	Diabrotica_virgifera_virgifera_XP_050499576.1_uncharacterized_protein_LOC126880034_isoform_X4
1898	Sitophilus_oryzae_XP_030757091.1_gustatory_receptor_5a_for_trehalose-like
1899	Harmonia_axyridis_XP_045482799.1_putative_gustatory_receptor_28b
1900	Hermetia_illucens_XP_037903807.1_putative_gustatory_receptor_28b_isoform_X1
1901	Nicrophorus_vespilloides_XP_017774851.1_PREDICTED_gustatory_and_odorant_receptor_24
1902	Bombus_terrestris_XP_003397918.3_putative_gustatory_receptor_28b
1903	Drosophila_subpulchrella_XP_037709810.1_putative_gustatory_receptor_28b_isoform_X4
1904	Monomorium_pharaonis_XP_012532805.3_putative_gustatory_receptor_28a
1905	Drosophila_guanche_XP_034136022.1_putative_gustatory_receptor_2a
1906	Vanessa_cardui_XP_046964138.1_gustatory_receptor_for_sugar_taste_43a-like
1907	Anthonomus_grandis_grandis_XP_050300875.1_uncharacterized_protein_LOC126739296
1908	Drosophila_grimshawi_XP_001993306.1_putative_gustatory_receptor_28b
1909	Athalia_rosae_XP_048510231.1_putative_gustatory_receptor_28b
1910	Habropoda_laboriosa_XP_017798954.1_PREDICTED_putative_gustatory_receptor_28b
1911	Drosophila_biarmipes_XP_016947915.1_putative_gustatory_receptor_2a
1912	Drosophila_willistoni_XP_023037857.2_gustatory_receptor_for_sugar_taste_43a
1913	Bombus_vosnesenskii_XP_033350973.1_putative_gustatory_receptor_28b
1914	Monomorium_pharaonis_XP_012534532.1_uncharacterized_protein_LOC105835628
1915	Bombus_huntii_XP_050473897.1_putative_gustatory_receptor_28b
1916	Drosophila_ananassae_XP_001963890.2_putative_gustatory_receptor_2a_isoform_X1
1917	Solenopsis_invicta_XP_039314541.1_uncharacterized_protein_LOC120359743_isoform_X2
1918	Solenopsis_invicta_XP_039306008.1_uncharacterized_protein_LOC105195378_isoform_X1
1919	Stylophora_pistillata_XP_022805440.1_uncharacterized_protein_LOC111342607_isoform_X2
1920	Aedes_albopictus_XP_029714703.1_gustatory_and_odorant_receptor_22
1921	Myzus_persicae_XP_022179784.1_gustatory_receptor_for_sugar_taste_43a-like
1922	Osmia_lignaria_XP_034172644.1_putative_gustatory_receptor_28b
1923	Drosophila_yakuba_XP_002087334.3_putative_gustatory_receptor_2a_isoform_X4
1924	Drosophila_teissieri_XP_043662380.1_gustatory_and_pheromone_receptor_32a
1925	Chelonus_insularis_XP_034938559.1_putative_gustatory_receptor_28b
1926	Drosophila_mojavensis_XP_002010043.3_putative_gustatory_receptor_2a
1927	Frankliniella_occidentalis_XP_026288626.1_uncharacterized_protein_LOC113213705
1928	Aedes_albopictus_XP_029714772.1_gustatory_and_odorant_receptor_22-like
1929	Drosophila_santomea_XP_039497263.1_putative_gustatory_receptor_2a_isoform_X2
1930	Drosophila_teissieri_XP_043660383.1_putative_gustatory_receptor_2a_isoform_X2
1931	Portunus_trituberculatus_XP_045116719.1_uncharacterized_protein_LOC123507672
1932	Dendroctonus_ponderosae_XP_019755108.1_gustatory_and_odorant_receptor_24
1933	Drosophila_santomea_XP_043862295.1_gustatory_receptor_for_sugar_taste_43a_isoform_X2
1934	Acropora_digitifera_XP_015776144.1_PREDICTED_uncharacterized_protein_LOC107354215
1935	Habropoda_laboriosa_XP_017795711.1_PREDICTED_putative_gustatory_receptor_28a
1936	Haliotis_rufescens_XP_048247465.1_uncharacterized_protein_LOC125377575
1937	Aedes_albopictus_XP_029721665.1_gustatory_and_odorant_receptor_22
1938	Tribolium_madens_XP_044258468.1_putative_gustatory_receptor_28b_isoform_X1
1939	Bactrocera_tryoni_XP_039952233.1_putative_gustatory_receptor_28b_isoform_X1
1940	Stomoxys_calcitrans_XP_013097301.1_PREDICTED_gustatory_and_odorant_receptor_21a-like
1941	Pseudomyrmex_gracilis_XP_020294950.1_uncharacterized_protein_LOC109860349
1942	Solenopsis_invicta_XP_011158962.2_uncharacterized_protein_LOC105195287
1943	Neodiprion_fabricii_XP_046434918.1_putative_gustatory_receptor_2a_isoform_X2
1944	Harpegnathos_saltator_XP_011153499.1_putative_gustatory_receptor_28b
1945	Ctenocephalides_felis_XP_026465010.1_putative_gustatory_receptor_28b
1946	Drosophila_santomea_XP_039488754.2_gustatory_receptor_for_sugar_taste_43a_isoform_X3
1947	Rhagoletis_zephyria_XP_017474702.1_PREDICTED_putative_gustatory_receptor_2a
1948	Drosophila_pseudoobscura_XP_015035525.2_putative_gustatory_receptor_28b_isoform_X3
1949	Drosophila_suzukii_XP_016931974.1_putative_gustatory_receptor_28b_isoform_X5
1950	Drosophila_biarmipes_XP_016963278.1_putative_gustatory_receptor_28b_isoform_X4
1951	Homalodisca_vitripennis_XP_046681361.1_putative_gustatory_receptor_28b
1952	Frieseomelitta_varia_XP_043507149.1_putative_gustatory_receptor_28b_isoform_X1
1953	Drosophila_ficusphila_XP_017060412.1_putative_gustatory_receptor_28b_isoform_X3
1954	Trachymyrmex_cornetzi_XP_018368169.1_PREDICTED_putative_gustatory_receptor_28a
1955	Drosophila_takahashii_XP_017002241.2_gustatory_receptor_for_sugar_taste_43a
1956	Tribolium_castaneum_XP_001814661.1_PREDICTED_gustatory_and_odorant_receptor_24
1957	Drosophila_bipectinata_XP_017092933.2_putative_gustatory_receptor_2a
1958	Drosophila_santomea_XP_043862294.1_gustatory_receptor_for_sugar_taste_43a_isoform_X1
1959	Apis_mellifera_XP_016773569.1_putative_gustatory_receptor_28b
1960	Orbicella_faveolata_XP_020613082.1_uncharacterized_protein_LOC110051384
1961	Solenopsis_invicta_XP_039306009.1_uncharacterized_protein_LOC105195378_isoform_X2
1962	Drosophila_melanogaster_NP_995640.1_gustatory_receptor_28b_isoform_E
1963	Wasmannia_auropunctata_XP_011685771.1_PREDICTED_uncharacterized_protein_LOC105448726
1964	Homarus_americanus_XP_042223625.1_uncharacterized_protein_LOC121867673
1965	Pararge_aegeria_XP_039751992.1_gustatory_receptor_for_sugar_taste_43a-like
1966	Homalodisca_vitripennis_XP_046674649.1_gustatory_receptor_for_sugar_taste_43a-like
1967	Polistes_fuscatus_XP_043493620.1_uncharacterized_protein_LOC122518638
1968	Drosophila_persimilis_XP_002021945.1_putative_gustatory_receptor_2a
1969	Drosophila_pseudoobscura_XP_002133615.3_putative_gustatory_receptor_2a_isoform_X2
1970	Solenopsis_invicta_XP_011162919.1_putative_gustatory_receptor_28a
1971	Aedes_aegypti_NP_001345203.1_gustatory_receptor_20_isoform_a
1972	Frieseomelitta_varia_XP_043507150.1_putative_gustatory_receptor_28b_isoform_X2
1973	Rhagoletis_pomonella_XP_036337481.1_gustatory_and_odorant_receptor_63a
1974	Wasmannia_auropunctata_XP_011705887.1_PREDICTED_putative_gustatory_receptor_28a_isoform_X1
1975	Vollenhovia_emeryi_XP_011859883.1_PREDICTED_uncharacterized_protein_LOC105557295
1976	Belonocnema_kinseyi_XP_033231710.1_putative_gustatory_receptor_28b
1977	Haliotis_rubra_XP_046559754.1_uncharacterized_protein_LOC124268774
1978	Haliotis_rubra_XP_046566565.1_uncharacterized_protein_LOC124275114_isoform_X2
1979	Formica_exsecta_XP_029673755.1_uncharacterized_protein_LOC115241920
1980	Monomorium_pharaonis_XP_036148753.1_gustatory_receptor_for_sugar_taste_43a-like
1981	Bombus_impatiens_XP_003492350.2_putative_gustatory_receptor_28b
1982	Drosophila_navojoa_XP_030246037.1_putative_gustatory_receptor_2a
1983	Temnothorax_curvispinosus_XP_024892213.1_putative_gustatory_receptor_28b
1984	Leptinotarsa_decemlineata_XP_023022354.1_gustatory_and_odorant_receptor_24
1985	Aethina_tumida_XP_049825873.1_gustatory_receptor_for_sugar_taste_43a-like
1986	Drosophila_ficusphila_XP_017054701.1_putative_gustatory_receptor_2a_isoform_X2
1987	Drosophila_simulans_XP_016023953.2_putative_gustatory_receptor_28b_isoform_X2
1988	Papilio_xuthus_XP_013166081.1_PREDICTED_gustatory_and_odorant_receptor_24-like
1989	Diabrotica_virgifera_virgifera_XP_050499577.1_uncharacterized_protein_LOC126880034_isoform_X5
1990	Ceratina_calcarata_XP_017880151.1_putative_gustatory_receptor_28b_isoform_X1
1991	Drosophila_erecta_XP_001970641.2_gustatory_receptor_for_sugar_taste_43a_isoform_X2
1992	Bactrocera_dorsalis_XP_049307293.1_putative_gustatory_receptor_28b_isoform_X3
1993	Lucilia_cuprina_XP_023300973.2_putative_gustatory_receptor_2a
1994	Habropoda_laboriosa_XP_017792901.1_PREDICTED_uncharacterized_protein_LOC108574773
1995	Daphnia_pulex_XP_046459668.1_uncharacterized_protein_LOC124206077_isoform_X1
1996	Leptopilina_heterotoma_XP_043466048.1_putative_gustatory_receptor_28b
1997	Dufourea_novaeangliae_XP_015436050.1_PREDICTED_putative_gustatory_receptor_28b
1998	Dinoponera_quadriceps_XP_014478671.1_PREDICTED_putative_gustatory_receptor_28b_isoform_X2
1999	Drosophila_takahashii_XP_016998575.2_putative_gustatory_receptor_2a_isoform_X2
[truncated: 6,457 more rows]
