# Supplementary material for: Structural screens identify candidate human homologs of insect chemoreceptors and cryptic Drosophila gustatory receptor-like proteins
Source: eLife. 2023 Feb 20;12:e85537. doi: 10.7554/eLife.85537 (PMC9998090; doi:10.7554/eLife.85537)
Supplement: Figure 4—source data 4. [file elife-85537-fig4-data4.zip › Figure4SourceData4Figure4Atreegs.txt]

/usr/bin/mmseqs
((((((((((("Leopardus_geoffroyi_XP_045334653.1_protein_PHTF1_isoform_X2
","Lynx_canadensis_XP_030180178.1_putative_homeodomain_transcription_factor_1_isoform_X3
")0.73,"Panthera_pardus_XP_019313433.1_PREDICTED_putative_homeodomain_transcription_factor_1_isoform_X2
")1.00,(("Marmota_marmota_marmota_XP_048670495.1_protein_PHTF1_isoform_X4
",(("Marmota_marmota_marmota_XP_048670494.1_protein_PHTF1_isoform_X3
","Marmota_monax_XP_046314247.1_protein_PHTF1_isoform_X3
")0.87,(("Ictidomys_tridecemlineatus_XP_040143293.1_protein_PHTF1_isoform_X3
",(((("Urocitellus_parryii_XP_026249976.1_putative_homeodomain_transcription_factor_1_isoform_X2
","Ictidomys_tridecemlineatus_XP_005337696.1_protein_PHTF1_isoform_X1
")0.95,"Marmota_marmota_marmota_XP_015357684.1_protein_PHTF1_isoform_X1
")0.99,("Marmota_marmota_marmota_XP_048670493.1_protein_PHTF1_isoform_X2
","Marmota_monax_XP_046314246.1_protein_PHTF1_isoform_X2
")0.98)0.99,"Neosciurus_carolinensis_XP_047409335.1_protein_PHTF1_isoform_X3
")0.95)0.87,(((("Urocitellus_parryii_XP_026249977.1_putative_homeodomain_transcription_factor_1_isoform_X3
","Ictidomys_tridecemlineatus_XP_013219410.1_protein_PHTF1_isoform_X2
")0.99,"Marmota_flaviventris_XP_027796025.1_putative_homeodomain_transcription_factor_1
")0.99,"Neosciurus_carolinensis_XP_047409350.1_protein_PHTF1_isoform_X5
")0.84,"Urocitellus_parryii_XP_026249975.1_putative_homeodomain_transcription_factor_1_isoform_X1
")0.74)0.68)0.72)0.69,("Neosciurus_carolinensis_XP_047409357.1_protein_PHTF1_isoform_X6
",(("Neosciurus_carolinensis_XP_047409325.1_protein_PHTF1_isoform_X2
","Neosciurus_carolinensis_XP_047409321.1_protein_PHTF1_isoform_X1
")0.90,"Neosciurus_carolinensis_XP_047409343.1_protein_PHTF1_isoform_X4
")0.77)0.76)0.68)0.60,((("Lemur_catta_XP_045402799.1_protein_PHTF1_isoform_X1
",(("Cebus_imitator_XP_037592948.1_putative_homeodomain_transcription_factor_1_isoform_X1
",("Sapajus_apella_XP_032105606.1_putative_homeodomain_transcription_factor_1_isoform_X4
","Sapajus_apella_XP_032105601.1_putative_homeodomain_transcription_factor_1_isoform_X1
")0.63)0.33,(("Perognathus_longimembris_pacificus_XP_048219165.1_protein_PHTF1_isoform_X1
",("Cercocebus_atys_XP_011938724.1_PREDICTED_putative_homeodomain_transcription_factor_1_isoform_X5
","Erinaceus_europaeus_XP_007530254.1_PREDICTED_putative_homeodomain_transcription_factor_1
")0.07)0.08,(("Phyllostomus_discolor_XP_035870859.1_putative_homeodomain_transcription_factor_1_isoform_X2
","Desmodus_rotundus_XP_045059664.1_protein_PHTF1_isoform_X2
")0.08,("Cebus_imitator_XP_017379753.1_putative_homeodomain_transcription_factor_1_isoform_X2
","Sapajus_apella_XP_032105603.1_putative_homeodomain_transcription_factor_1_isoform_X2
")0.21)0.16)0.13)0.20)0.29,(("Myotis_davidii_XP_015418939.1_PREDICTED_putative_homeodomain_transcription_factor_1_isoform_X2
","Otolemur_garnettii_XP_023371245.1_putative_homeodomain_transcription_factor_1
")0.15,((("Propithecus_coquereli_XP_012500038.1_PREDICTED_putative_homeodomain_transcription_factor_1
",(("Echinops_telfairi_XP_045147874.1_protein_PHTF1_isoform_X3
",(((("Dipodomys_ordii_XP_012880155.1_PREDICTED_putative_homeodomain_transcription_factor_1_isoform_X2
","Dipodomys_spectabilis_XP_042548242.1_protein_PHTF1_isoform_X2
")0.17,"Cebus_imitator_XP_037592952.1_putative_homeodomain_transcription_factor_1_isoform_X4
")0.10,"Pteropus_vampyrus_XP_023390723.1_putative_homeodomain_transcription_factor_1
")0.08,("Perognathus_longimembris_pacificus_XP_048219169.1_protein_PHTF1_isoform_X3
","Perognathus_longimembris_pacificus_XP_048219168.1_protein_PHTF1_isoform_X2
")0.05)0.21)0.19,((("Microcaecilia_unicolor_XP_030076683.1_putative_homeodomain_transcription_factor_1_isoform_X3
","Geotrypetes_seraphini_XP_033774167.1_putative_homeodomain_transcription_factor_1
")0.56,"Polypterus_senegalus_XP_039605236.1_protein_PHTF1-like_isoform_X2
")0.49,"Xenopus_tropicalis_NP_001116961.1_protein_PHTF1
")0.36)0.21)0.20,((("Miniopterus_natalensis_XP_016078833.1_PREDICTED_putative_homeodomain_transcription_factor_1
",("Molossus_molossus_XP_036128823.1_putative_homeodomain_transcription_factor_1_isoform_X2
","Molossus_molossus_XP_036128821.1_putative_homeodomain_transcription_factor_1_isoform_X1
")0.73)0.72,(((("Sorex_araneus_XP_004616315.1_PREDICTED_putative_homeodomain_transcription_factor_1
",(("Neophocaena_asiaeorientalis_asiaeorientalis_XP_024620561.1_putative_homeodomain_transcription_factor_1_isoform_X1
","Phocoena_sinus_XP_032479628.1_putative_homeodomain_transcription_factor_1_isoform_X1
")0.98,"Neophocaena_asiaeorientalis_asiaeorientalis_XP_024620563.1_putative_homeodomain_transcription_factor_1_isoform_X3
")0.87)0.61,(("Mus_caroli_XP_029331532.1_putative_homeodomain_transcription_factor_1_isoform_X3
",("Mus_musculus_XP_006501189.1_putative_homeodomain_transcription_factor_1_isoform_X2
",((("Mus_caroli_XP_029331531.1_putative_homeodomain_transcription_factor_1_isoform_X2
","Mus_musculus_XP_036018822.1_putative_homeodomain_transcription_factor_1_isoform_X1
")0.99,("Mus_caroli_XP_021014398.1_putative_homeodomain_transcription_factor_1_isoform_X1
","Mus_musculus_NP_001156939.1_protein_PHTF1_isoform_a
")0.98)0.61,("Microtus_oregoni_XP_041493853.1_protein_PHTF1_isoform_X2
","Microtus_oregoni_XP_041493851.1_protein_PHTF1_isoform_X1
")0.31)0.72)0.78)0.82,("Jaculus_jaculus_XP_044994542.1_protein_PHTF1_isoform_X3
","Lutra_lutra_XP_047582805.1_protein_PHTF1_isoform_X2
")0.16)0.78)0.80,"Jaculus_jaculus_XP_004667610.1_protein_PHTF1_isoform_X1
")0.81,"Jaculus_jaculus_XP_044994541.1_protein_PHTF1_isoform_X2
")0.81)0.84,("Lemur_catta_XP_045402802.1_protein_PHTF1_isoform_X2
",((("Dasypus_novemcinctus_XP_023445872.1_putative_homeodomain_transcription_factor_1_isoform_X4
",("Delphinapterus_leucas_XP_030615713.1_putative_homeodomain_transcription_factor_1_isoform_X4
",((("Balaenoptera_musculus_XP_036682475.1_putative_homeodomain_transcription_factor_1_isoform_X2
",("Carlito_syrichta_XP_021568171.1_putative_homeodomain_transcription_factor_1
","Homo_sapiens_NP_001309981.1_protein_PHTF1_isoform_g
")0.55)0.35,((("Balaenoptera_musculus_XP_036682467.1_putative_homeodomain_transcription_factor_1_isoform_X1
","Monodon_monoceros_XP_029085350.1_putative_homeodomain_transcription_factor_1_isoform_X4
")0.26,("Ovis_aries_XP_042108722.1_protein_PHTF1_isoform_X2
","Bison_bison_bison_XP_010829085.1_PREDICTED_putative_homeodomain_transcription_factor_1_isoform_X2
")0.19)0.39,"Myotis_myotis_XP_036199578.1_putative_homeodomain_transcription_factor_1_isoform_X9
")0.31)0.31,("Eptesicus_fuscus_XP_028009902.1_putative_homeodomain_transcription_factor_1
",(("Delphinapterus_leucas_XP_030615714.1_putative_homeodomain_transcription_factor_1_isoform_X5
",(((((("Lutra_lutra_XP_047582807.1_protein_PHTF1_isoform_X4
",(("Hylobates_moloch_XP_032010854.1_putative_homeodomain_transcription_factor_1_isoform_X5
","Nomascus_leucogenys_XP_030680678.1_putative_homeodomain_transcription_factor_1_isoform_X5
")0.95,"Homo_sapiens_NP_001309976.1_protein_PHTF1_isoform_d
")0.94)0.86,("Rousettus_aegyptiacus_XP_015979813.1_putative_homeodomain_transcription_factor_1_isoform_X2
","Pteropus_alecto_XP_024894233.1_putative_homeodomain_transcription_factor_1_isoform_X2
")0.87)0.79,"Mirounga_angustirostris_XP_045752892.1_protein_PHTF1_isoform_X7
")0.67,((("Hylobates_moloch_XP_032010853.1_putative_homeodomain_transcription_factor_1_isoform_X4
","Nomascus_leucogenys_XP_030680677.1_putative_homeodomain_transcription_factor_1_isoform_X4
")0.80,"Pan_troglodytes_XP_009427188.1_putative_homeodomain_transcription_factor_1_isoform_X5
")0.72,("Rhinopithecus_roxellana_XP_030790974.1_putative_homeodomain_transcription_factor_1_isoform_X4
",(("Chlorocebus_sabaeus_XP_037854006.1_putative_homeodomain_transcription_factor_1_isoform_X6
","Papio_anubis_XP_009213960.1_putative_homeodomain_transcription_factor_1_isoform_X5
")0.91,"Piliocolobus_tephrosceles_XP_023078578.1_putative_homeodomain_transcription_factor_1_isoform_X5
")0.81)0.89)0.93)0.45,((("Tursiops_truncatus_XP_019775072.1_putative_homeodomain_transcription_factor_1_isoform_X2
","Globicephala_melas_XP_030724942.1_putative_homeodomain_transcription_factor_1_isoform_X2
")0.69,"Lagenorhynchus_obliquidens_XP_026946745.1_putative_homeodomain_transcription_factor_1_isoform_X2
")0.90,("Vicugna_pacos_XP_015102974.1_putative_homeodomain_transcription_factor_1_isoform_X3
",("Camelus_dromedarius_XP_031313712.1_putative_homeodomain_transcription_factor_1_isoform_X3
","Camelus_bactrianus_XP_010966790.1_protein_PHTF1_isoform_X3
")0.77)0.93)0.47)0.31,((("Bos_taurus_XP_024845324.1_putative_homeodomain_transcription_factor_1_isoform_X5
",(((("Bubalus_bubalis_XP_044800469.1_protein_PHTF1_isoform_X3
","Bos_indicus_x_Bos_taurus_XP_027391918.1_putative_homeodomain_transcription_factor_1_isoform_X4
")0.86,"Bos_taurus_XP_024845323.1_putative_homeodomain_transcription_factor_1_isoform_X4
")0.84,"Oryx_dammah_XP_040086948.1_protein_PHTF1_isoform_X3
")0.83,"Sus_scrofa_XP_020946388.1_putative_homeodomain_transcription_factor_1_isoform_X2
")0.76)0.63,"Hyaena_hyaena_XP_039105043.1_protein_PHTF1_isoform_X4
")0.58,(("Myotis_myotis_XP_036199577.1_putative_homeodomain_transcription_factor_1_isoform_X8
","Myotis_myotis_XP_036199576.1_putative_homeodomain_transcription_factor_1_isoform_X7
")0.10,"Myotis_myotis_XP_036199570.1_putative_homeodomain_transcription_factor_1_isoform_X3
")0.21)0.41)0.22)0.21,("Physeter_catodon_XP_028344783.1_putative_homeodomain_transcription_factor_1_isoform_X3
",(("Delphinapterus_leucas_XP_030615712.1_putative_homeodomain_transcription_factor_1_isoform_X3
","Balaenoptera_acutorostrata_scammoni_XP_007169432.1_putative_homeodomain_transcription_factor_1_isoform_X2
")0.66,((((("Myotis_myotis_XP_036199572.1_putative_homeodomain_transcription_factor_1_isoform_X5
",("Myotis_davidii_XP_006763087.1_PREDICTED_putative_homeodomain_transcription_factor_1_isoform_X1
",("Myotis_lucifugus_XP_006092570.1_putative_homeodomain_transcription_factor_1_isoform_X3
","Myotis_myotis_XP_036199571.1_putative_homeodomain_transcription_factor_1_isoform_X4
")0.60)0.71)0.67,("Myotis_myotis_XP_036199569.1_putative_homeodomain_transcription_factor_1_isoform_X2
","Myotis_myotis_XP_036199568.1_putative_homeodomain_transcription_factor_1_isoform_X1
")0.74)0.59,(("Papio_anubis_XP_009213968.1_putative_homeodomain_transcription_factor_1_isoform_X6
","Macaca_fascicularis_XP_015286398.1_protein_PHTF1_isoform_X2
")0.03,((("Cercocebus_atys_XP_011938722.1_PREDICTED_putative_homeodomain_transcription_factor_1_isoform_X3
",(("Callithrix_jacchus_XP_002751300.2_putative_homeodomain_transcription_factor_1_isoform_X1
","Saimiri_boliviensis_boliviensis_XP_039316736.1_protein_PHTF1_isoform_X1
")0.40,(((((("Hylobates_moloch_XP_032010847.1_putative_homeodomain_transcription_factor_1_isoform_X1
","Nomascus_leucogenys_XP_003268046.1_putative_homeodomain_transcription_factor_1_isoform_X1
")0.79,((("Pan_troglodytes_XP_009427168.1_putative_homeodomain_transcription_factor_1_isoform_X1
",("Gorilla_gorilla_gorilla_XP_030864953.1_putative_homeodomain_transcription_factor_1_isoform_X1
","Homo_sapiens_NP_001309970.1_protein_PHTF1_isoform_a
")0.55)0.86,"Pan_paniscus_XP_024781755.2_putative_homeodomain_transcription_factor_1_isoform_X1
")0.97,"Pongo_abelii_XP_002810456.1_putative_homeodomain_transcription_factor_1_isoform_X1
")0.85)0.79,(("Rhinopithecus_bieti_XP_017725247.1_PREDICTED_putative_homeodomain_transcription_factor_1_isoform_X4
","Rhinopithecus_roxellana_XP_010370287.1_putative_homeodomain_transcription_factor_1_isoform_X1
")0.46,("Piliocolobus_tephrosceles_XP_023078571.1_putative_homeodomain_transcription_factor_1_isoform_X1
",("Trachypithecus_francoisi_XP_033054332.1_putative_homeodomain_transcription_factor_1_isoform_X1
",(("Chlorocebus_sabaeus_XP_037853997.1_putative_homeodomain_transcription_factor_1_isoform_X1
","Macaca_mulatta_XP_001109827.1_putative_homeodomain_transcription_factor_1_isoform_X1
")0.97,"Mandrillus_leucophaeus_XP_011856159.1_PREDICTED_putative_homeodomain_transcription_factor_1
")0.91)0.90)0.82)0.93)0.97,"Chlorocebus_sabaeus_XP_037854000.1_putative_homeodomain_transcription_factor_1_isoform_X2
")0.93,("Theropithecus_gelada_XP_025219938.1_putative_homeodomain_transcription_factor_1_isoform_X1
","Colobus_angolensis_palliatus_XP_011788532.1_PREDICTED_putative_homeodomain_transcription_factor_1
")0.79)0.92,"Macaca_fascicularis_XP_045240916.1_protein_PHTF1_isoform_X5
")0.89)0.92)0.90,("Gorilla_gorilla_gorilla_XP_030864964.1_putative_homeodomain_transcription_factor_1_isoform_X3
","Callithrix_jacchus_XP_035108389.1_putative_homeodomain_transcription_factor_1_isoform_X3
")0.36)0.84,(((("Rhinolophus_sinicus_XP_019585940.1_PREDICTED_putative_homeodomain_transcription_factor_1_isoform_X2
","Rhinolophus_ferrumequinum_XP_032949853.1_putative_homeodomain_transcription_factor_1_isoform_X2
")0.46,"Hipposideros_armiger_XP_019514743.1_PREDICTED_putative_homeodomain_transcription_factor_1_isoform_X2
")0.46,("Manis_pentadactyla_XP_036779298.1_putative_homeodomain_transcription_factor_1_isoform_X2
","Manis_javanica_XP_017507520.1_putative_homeodomain_transcription_factor_1_isoform_X2
")0.59)0.41,((("Manis_pentadactyla_XP_036779301.1_putative_homeodomain_transcription_factor_1_isoform_X4
","Manis_javanica_XP_017507521.1_putative_homeodomain_transcription_factor_1_isoform_X4
")0.57,("Pteropus_giganteus_XP_039697181.1_protein_PHTF1_isoform_X2
","Pteropus_alecto_XP_015450831.1_putative_homeodomain_transcription_factor_1_isoform_X1
")0.60)0.30,((((("Leptonychotes_weddellii_XP_030872769.1_putative_homeodomain_transcription_factor_1_isoform_X3
","Mirounga_leonina_XP_034846162.1_putative_homeodomain_transcription_factor_1_isoform_X4
")0.49,"Phoca_vitulina_XP_032277090.1_putative_homeodomain_transcription_factor_1_isoform_X3
")0.53,"Leptonychotes_weddellii_XP_030872762.1_putative_homeodomain_transcription_factor_1_isoform_X1
")0.49,(("Suricata_suricatta_XP_029802057.1_putative_homeodomain_transcription_factor_1_isoform_X2
","Suricata_suricatta_XP_029802058.1_putative_homeodomain_transcription_factor_1_isoform_X3
")0.07,(((((((("Rhinolophus_sinicus_XP_019585939.1_PREDICTED_putative_homeodomain_transcription_factor_1_isoform_X1
","Rhinolophus_ferrumequinum_XP_032949852.1_putative_homeodomain_transcription_factor_1_isoform_X1
")0.45,"Hipposideros_armiger_XP_019514741.1_PREDICTED_putative_homeodomain_transcription_factor_1_isoform_X1
")0.38,"Suncus_etruscus_XP_049621646.1_protein_PHTF1
")0.27,("Octodon_degus_XP_004641755.1_putative_homeodomain_transcription_factor_1_isoform_X1
",(("Manis_pentadactyla_XP_036779297.1_putative_homeodomain_transcription_factor_1_isoform_X1
","Manis_javanica_XP_017507519.1_putative_homeodomain_transcription_factor_1_isoform_X1
")0.60,("Microcebus_murinus_XP_012633889.1_putative_homeodomain_transcription_factor_1
",("Equus_caballus_XP_001499497.1_putative_homeodomain_transcription_factor_1
","Ceratotherium_simum_simum_XP_014635496.1_PREDICTED_putative_homeodomain_transcription_factor_1
")0.43)0.31)0.26)0.21)0.21,(("Pteropus_giganteus_XP_039697180.1_protein_PHTF1_isoform_X1
","Pteropus_alecto_XP_015450832.1_putative_homeodomain_transcription_factor_1_isoform_X3
")0.75,"Rousettus_aegyptiacus_XP_015979812.1_putative_homeodomain_transcription_factor_1_isoform_X1
")0.76)0.26,"Manis_pentadactyla_XP_036779300.1_putative_homeodomain_transcription_factor_1_isoform_X3
")0.25,("Condylura_cristata_XP_004689692.1_PREDICTED_putative_homeodomain_transcription_factor_1_isoform_X1
",("Talpa_occidentalis_XP_037356902.1_putative_homeodomain_transcription_factor_1_isoform_X2
","Talpa_occidentalis_XP_037356901.1_putative_homeodomain_transcription_factor_1_isoform_X1
")0.17)0.31)0.28,(((("Prionailurus_viverrinus_XP_047724903.1_protein_PHTF1_isoform_X2
",(((("Panthera_uncia_XP_049474354.1_protein_PHTF1_isoform_X1
",("Leopardus_geoffroyi_XP_045334655.1_protein_PHTF1_isoform_X4
",("Lynx_rufus_XP_046939655.1_protein_PHTF1
","Panthera_pardus_XP_019313435.1_PREDICTED_putative_homeodomain_transcription_factor_1_isoform_X4
")0.81)0.79)0.69,"Panthera_tigris_XP_042854163.1_protein_PHTF1_isoform_X1
")0.82,"Prionailurus_bengalensis_XP_043431817.1_protein_PHTF1_isoform_X2
")0.98,(("Leopardus_geoffroyi_XP_045334654.1_protein_PHTF1_isoform_X3
","Panthera_pardus_XP_019313434.1_PREDICTED_putative_homeodomain_transcription_factor_1_isoform_X3
")0.86,"Prionailurus_bengalensis_XP_043431816.1_protein_PHTF1_isoform_X1
")0.90)0.91)0.84,"Suricata_suricatta_XP_029802056.1_putative_homeodomain_transcription_factor_1_isoform_X1
")0.77,(("Ursus_maritimus_XP_008695983.1_protein_PHTF1_isoform_X3
",((("Vulpes_lagopus_XP_041613243.1_protein_PHTF1_isoform_X2
","Canis_lupus_familiaris_XP_005630681.1_protein_PHTF1_isoform_X1
")0.13,("Ursus_maritimus_XP_008695982.1_protein_PHTF1_isoform_X1
","Ailuropoda_melanoleuca_XP_002918292.1_putative_homeodomain_transcription_factor_1
")0.86)0.45,(((("Leptonychotes_weddellii_XP_006728532.1_putative_homeodomain_transcription_factor_1_isoform_X2
","Neomonachus_schauinslandi_XP_021545948.1_protein_PHTF1
")0.91,"Phoca_vitulina_XP_032277083.1_putative_homeodomain_transcription_factor_1_isoform_X2
")0.82,("Zalophus_californianus_XP_027465978.1_putative_homeodomain_transcription_factor_1_isoform_X1
","Callorhinus_ursinus_XP_025728237.1_putative_homeodomain_transcription_factor_1_isoform_X1
")0.88)0.86,"Phoca_vitulina_XP_032277074.1_putative_homeodomain_transcription_factor_1_isoform_X1
")0.92)0.57)0.52,("Enhydra_lutris_kenyoni_XP_022352850.1_putative_homeodomain_transcription_factor_1_isoform_X1
",((("Neogale_vison_XP_044094878.1_protein_PHTF1_isoform_X1
",(("Enhydra_lutris_kenyoni_XP_022352852.1_putative_homeodomain_transcription_factor_1_isoform_X3
","Meles_meles_XP_045883171.1_protein_PHTF1_isoform_X1
")0.12,(("Mustela_putorius_furo_XP_004769890.1_protein_PHTF1
","Mustela_erminea_XP_032216830.1_putative_homeodomain_transcription_factor_1
")0.60,("Lontra_canadensis_XP_032737298.1_putative_homeodomain_transcription_factor_1
","Lutra_lutra_XP_047582804.1_protein_PHTF1_isoform_X1
")0.62)0.80)0.86)0.97,"Enhydra_lutris_kenyoni_XP_022352851.1_putative_homeodomain_transcription_factor_1_isoform_X2
")0.96,"Meles_meles_XP_045883180.1_protein_PHTF1_isoform_X2
")0.88)0.81)0.62)0.70,(("Hyaena_hyaena_XP_039105041.1_protein_PHTF1_isoform_X2
","Hyaena_hyaena_XP_039105040.1_protein_PHTF1_isoform_X1
")0.23,"Hyaena_hyaena_XP_039105042.1_protein_PHTF1_isoform_X3
")0.18)0.70)0.78)0.79)0.82,("Talpa_occidentalis_XP_037356903.1_putative_homeodomain_transcription_factor_1_isoform_X3
","Canis_lupus_familiaris_XP_022260571.1_protein_PHTF1_isoform_X4
")0.21)0.80)0.82)0.85)0.88)0.89)0.87,(((("Monodon_monoceros_XP_029085347.1_putative_homeodomain_transcription_factor_1_isoform_X2
",(("Physeter_catodon_XP_007108857.1_putative_homeodomain_transcription_factor_1_isoform_X4
",(("Lipotes_vexillifer_XP_007462531.1_PREDICTED_putative_homeodomain_transcription_factor_1
",((("Lagenorhynchus_obliquidens_XP_026946744.1_putative_homeodomain_transcription_factor_1_isoform_X1
",("Globicephala_melas_XP_030724941.1_putative_homeodomain_transcription_factor_1_isoform_X1
","Orcinus_orca_XP_033291634.1_protein_PHTF1_isoform_X1
")0.57)0.53,"Tursiops_truncatus_XP_019775071.1_putative_homeodomain_transcription_factor_1_isoform_X1
")0.56,"Balaenoptera_acutorostrata_scammoni_XP_007169431.1_putative_homeodomain_transcription_factor_1_isoform_X1
")0.59)0.60,(("Monodon_monoceros_XP_029085343.1_putative_homeodomain_transcription_factor_1_isoform_X1
","Delphinapterus_leucas_XP_030615710.1_putative_homeodomain_transcription_factor_1_isoform_X1
")0.67,("Neophocaena_asiaeorientalis_asiaeorientalis_XP_024620562.1_putative_homeodomain_transcription_factor_1_isoform_X2
","Phocoena_sinus_XP_032479632.1_putative_homeodomain_transcription_factor_1_isoform_X2
")0.89)0.88)0.97)0.92,"Balaenoptera_musculus_XP_036682485.1_putative_homeodomain_transcription_factor_1_isoform_X3
")0.94)0.99,("Physeter_catodon_XP_028344782.1_putative_homeodomain_transcription_factor_1_isoform_X1
","Physeter_catodon_XP_007108856.1_putative_homeodomain_transcription_factor_1_isoform_X2
")0.23)0.90,((("Sus_scrofa_XP_020946380.1_putative_homeodomain_transcription_factor_1_isoform_X1
","Phacochoerus_africanus_XP_047640931.1_protein_PHTF1
")0.91,((("Camelus_dromedarius_XP_010974521.1_putative_homeodomain_transcription_factor_1_isoform_X1
","Camelus_bactrianus_XP_010966781.1_protein_PHTF1_isoform_X1
")0.93,"Vicugna_pacos_XP_015102972.1_putative_homeodomain_transcription_factor_1_isoform_X1
")0.97,(("Camelus_dromedarius_XP_031313711.1_putative_homeodomain_transcription_factor_1_isoform_X2
","Camelus_bactrianus_XP_010966786.1_protein_PHTF1_isoform_X2
")0.91,"Vicugna_pacos_XP_015102973.1_putative_homeodomain_transcription_factor_1_isoform_X2
")0.97)0.98)0.90,((("Bubalus_bubalis_XP_025145209.1_putative_homeodomain_transcription_factor_1_isoform_X1
","Bos_taurus_XP_024845315.1_putative_homeodomain_transcription_factor_1_isoform_X1
")0.43,(((((("Bos_taurus_NP_001069545.1_protein_PHTF1
","Bos_mutus_XP_005887161.1_PREDICTED_putative_homeodomain_transcription_factor_1
")0.99,"Bison_bison_bison_XP_010829084.1_PREDICTED_putative_homeodomain_transcription_factor_1_isoform_X1
")0.95,"Bubalus_bubalis_XP_025145210.2_protein_PHTF1_isoform_X1
")0.99,"Capra_hircus_XP_005677923.1_PREDICTED_putative_homeodomain_transcription_factor_1_isoform_X1
")0.93,"Oryx_dammah_XP_040086938.1_protein_PHTF1_isoform_X1
")0.77,("Cervus_canadensis_XP_043316126.1_protein_PHTF1
","Odocoileus_virginianus_texanus_XP_020763649.1_putative_homeodomain_transcription_factor_1_isoform_X1
")0.79)0.79)0.99,"Odocoileus_virginianus_texanus_XP_020763666.1_putative_homeodomain_transcription_factor_1_isoform_X2
")0.97)0.85)0.76,"Odocoileus_virginianus_texanus_XP_020763681.1_putative_homeodomain_transcription_factor_1_isoform_X4
")0.76)0.66,(((("Cricetulus_griseus_XP_027249654.1_putative_homeodomain_transcription_factor_1_isoform_X2
",(("Mesocricetus_auratus_XP_012973551.1_protein_PHTF1_isoform_X4
",("Myodes_glareolus_XP_048298231.1_protein_PHTF1_isoform_X3
","Arvicola_amphibius_XP_038166923.1_protein_PHTF1_isoform_X2
")0.70)0.75,("Peromyscus_leucopus_XP_037062852.1_putative_homeodomain_transcription_factor_1_isoform_X2
","Peromyscus_maniculatus_bairdii_XP_015854713.1_protein_PHTF1_isoform_X2
")0.89)0.83)0.86,((((("Rattus_norvegicus_XP_006233126.1_protein_PHTF1_isoform_X3
","Rattus_rattus_XP_032753480.1_putative_homeodomain_transcription_factor_1_isoform_X2
")0.93,("Arvicanthis_niloticus_XP_034355796.1_putative_homeodomain_transcription_factor_1_isoform_X2
","Grammomys_surdaster_XP_028611458.1_putative_homeodomain_transcription_factor_1_isoform_X3
")0.73)0.93,"Mastomys_coucha_XP_031230916.1_putative_homeodomain_transcription_factor_1_isoform_X2
")0.88,"Mus_pahari_XP_029393293.1_putative_homeodomain_transcription_factor_1_isoform_X2
")0.86,"Grammomys_surdaster_XP_028611457.1_putative_homeodomain_transcription_factor_1_isoform_X2
")0.75)0.95,(((("Grammomys_surdaster_XP_028611461.1_putative_homeodomain_transcription_factor_1_isoform_X4
","Cricetulus_griseus_XP_027249656.1_putative_homeodomain_transcription_factor_1_isoform_X3
")0.43,"Nannospalax_galili_XP_008832200.1_putative_homeodomain_transcription_factor_1_isoform_X2
")0.63,"Microtus_ochrogaster_XP_026633171.1_putative_homeodomain_transcription_factor_1_isoform_X2
")0.59,(("Castor_canadensis_XP_020021945.1_putative_homeodomain_transcription_factor_1_isoform_X2
","Castor_canadensis_XP_020021943.1_putative_homeodomain_transcription_factor_1_isoform_X1
")0.50,("Cricetulus_griseus_XP_035306766.1_putative_homeodomain_transcription_factor_1_isoform_X4
",(((("Myodes_glareolus_XP_048298228.1_protein_PHTF1_isoform_X1
",(("Nannospalax_galili_XP_008832199.1_putative_homeodomain_transcription_factor_1_isoform_X1
",(((("Mesocricetus_auratus_XP_005076609.1_protein_PHTF1_isoform_X2
",("Myodes_glareolus_XP_048298229.1_protein_PHTF1_isoform_X2
","Arvicola_amphibius_XP_038166921.1_protein_PHTF1_isoform_X1
")0.70)0.67,"Microtus_ochrogaster_XP_005369810.1_putative_homeodomain_transcription_factor_1_isoform_X1
")0.74,"Cricetulus_griseus_XP_007644492.1_putative_homeodomain_transcription_factor_1_isoform_X1
")0.65,("Peromyscus_leucopus_XP_028715181.1_putative_homeodomain_transcription_factor_1_isoform_X1
",("Peromyscus_maniculatus_bairdii_XP_006980870.1_protein_PHTF1_isoform_X1
","Onychomys_torridus_XP_036045325.1_putative_homeodomain_transcription_factor_1
")0.77)0.94)0.84)0.82,"Meriones_unguiculatus_XP_021489895.1_putative_homeodomain_transcription_factor_1_isoform_X1
")0.79)0.77,"Mesocricetus_auratus_XP_040608051.1_protein_PHTF1_isoform_X1
")0.72,"Peromyscus_leucopus_XP_037062854.1_putative_homeodomain_transcription_factor_1_isoform_X3
")0.68,(((("Arvicanthis_niloticus_XP_034355794.1_putative_homeodomain_transcription_factor_1_isoform_X1
","Grammomys_surdaster_XP_028611455.1_putative_homeodomain_transcription_factor_1_isoform_X1
")0.77,(("Rattus_norvegicus_NP_001178031.1_protein_PHTF1
","Rattus_rattus_XP_032753479.1_putative_homeodomain_transcription_factor_1_isoform_X1
")0.94,"Rattus_norvegicus_XP_006233125.1_protein_PHTF1_isoform_X2
")0.81)0.90,"Mastomys_coucha_XP_031230914.1_putative_homeodomain_transcription_factor_1_isoform_X1
")0.89,"Mus_pahari_XP_021052382.1_putative_homeodomain_transcription_factor_1_isoform_X1
")0.90)0.94)0.92)0.88)0.84)0.84,(("Piliocolobus_tephrosceles_XP_023078573.1_putative_homeodomain_transcription_factor_1_isoform_X2
",(("Chlorocebus_sabaeus_XP_037854001.1_putative_homeodomain_transcription_factor_1_isoform_X3
","Cercocebus_atys_XP_011938720.1_PREDICTED_putative_homeodomain_transcription_factor_1_isoform_X2
")0.89,"Trachypithecus_francoisi_XP_033054335.1_putative_homeodomain_transcription_factor_1_isoform_X2
")0.91)0.91,"Myotis_lucifugus_XP_014314446.1_putative_homeodomain_transcription_factor_1_isoform_X4
")0.68)0.76)0.86)0.87)0.87)0.95)0.96)0.98)0.98)0.98,("Mirounga_angustirostris_XP_045752891.1_protein_PHTF1_isoform_X6
","Manis_javanica_XP_036861297.1_putative_homeodomain_transcription_factor_1_isoform_X3
")0.46)0.99,"Heterocephalus_glaber_XP_021121371.1_putative_homeodomain_transcription_factor_1_isoform_X6
")0.99)0.98)0.97)0.95,(((("Heterocephalus_glaber_XP_021121370.1_putative_homeodomain_transcription_factor_1_isoform_X5
",(("Heterocephalus_glaber_XP_021121365.1_putative_homeodomain_transcription_factor_1_isoform_X2
",("Heterocephalus_glaber_XP_021121361.1_putative_homeodomain_transcription_factor_1_isoform_X1
","Heterocephalus_glaber_XP_021121368.1_putative_homeodomain_transcription_factor_1_isoform_X3
")0.72)0.99,"Heterocephalus_glaber_XP_021121369.1_putative_homeodomain_transcription_factor_1_isoform_X4
")0.83)0.80,("Heterocephalus_glaber_XP_021121374.1_putative_homeodomain_transcription_factor_1_isoform_X9
","Heterocephalus_glaber_XP_021121373.1_putative_homeodomain_transcription_factor_1_isoform_X8
")0.88)0.78,("Pipistrellus_kuhlii_XP_036308773.1_protein_PHTF1_isoform_X2
",((("Sturnira_hondurensis_XP_036894624.1_protein_PHTF1_isoform_X1
","Artibeus_jamaicensis_XP_037008385.1_putative_homeodomain_transcription_factor_1_isoform_X1
")0.67,"Phyllostomus_hastatus_XP_045672594.1_protein_PHTF1_isoform_X1
")0.80,("Elephantulus_edwardii_XP_006895765.1_PREDICTED_putative_homeodomain_transcription_factor_1
","Dasypus_novemcinctus_XP_004463040.1_putative_homeodomain_transcription_factor_1_isoform_X1
")0.44)0.69)0.64)0.84,"Enhydra_lutris_kenyoni_XP_022352854.1_putative_homeodomain_transcription_factor_1_isoform_X5
")0.79)0.94)0.94)0.93,"Desmodus_rotundus_XP_024426193.1_protein_PHTF1_isoform_X1
")0.93)0.95,(((((((("Peromyscus_leucopus_XP_028715185.1_putative_homeodomain_transcription_factor_1_isoform_X4
","Peromyscus_maniculatus_bairdii_XP_042135572.1_protein_PHTF1_isoform_X3
")0.90,"Mesocricetus_auratus_XP_040608054.1_protein_PHTF1_isoform_X6
")0.82,(((("Rattus_rattus_XP_032753481.1_putative_homeodomain_transcription_factor_1_isoform_X3
","Rattus_norvegicus_XP_006233127.1_protein_PHTF1_isoform_X4
")0.98,"Grammomys_surdaster_XP_028611462.1_putative_homeodomain_transcription_factor_1_isoform_X5
")0.93,"Mastomys_coucha_XP_031230918.1_putative_homeodomain_transcription_factor_1_isoform_X3
")0.95,(("Mus_caroli_XP_021014401.1_putative_homeodomain_transcription_factor_1_isoform_X4
","Mus_musculus_NP_001156941.1_protein_PHTF1_isoform_c
")0.87,"Mus_pahari_XP_021052380.1_putative_homeodomain_transcription_factor_1_isoform_X4
")0.62)0.85)0.85,(("Octodon_degus_XP_004641756.1_putative_homeodomain_transcription_factor_1_isoform_X2
",("Jaculus_jaculus_XP_004667611.1_protein_PHTF1_isoform_X5
",((((("Tupaia_chinensis_XP_006149682.1_putative_homeodomain_transcription_factor_1_isoform_X3
",("Equus_asinus_XP_044605069.1_protein_PHTF1_isoform_X2
","Canis_lupus_familiaris_XP_022260570.1_protein_PHTF1_isoform_X3
")0.49)0.39,("Chinchilla_lanigera_XP_005389036.1_PREDICTED_putative_homeodomain_transcription_factor_1_isoform_X4
","Ictidomys_tridecemlineatus_XP_021590461.1_protein_PHTF1_isoform_X4
")0.17)0.40,"Ochotona_princeps_XP_004581966.1_putative_homeodomain_transcription_factor_1_isoform_X2
")0.39,"Dasypus_novemcinctus_XP_023445871.1_putative_homeodomain_transcription_factor_1_isoform_X3
")0.40,"Loxodonta_africana_XP_010587888.1_putative_homeodomain_transcription_factor_1_isoform_X3
")0.38)0.35)0.36,((("Piliocolobus_tephrosceles_XP_023078577.1_putative_homeodomain_transcription_factor_1_isoform_X4
",((("Trachypithecus_francoisi_XP_033054337.1_putative_homeodomain_transcription_factor_1_isoform_X4
","Papio_anubis_XP_009213955.1_putative_homeodomain_transcription_factor_1_isoform_X4
")0.97,"Chlorocebus_sabaeus_XP_037854005.1_putative_homeodomain_transcription_factor_1_isoform_X5
")0.98,"Rhinopithecus_roxellana_XP_030790973.1_putative_homeodomain_transcription_factor_1_isoform_X3
")0.94)0.95,"Pan_troglodytes_XP_016780856.1_putative_homeodomain_transcription_factor_1_isoform_X3
")0.93,("Nomascus_leucogenys_XP_030680676.1_putative_homeodomain_transcription_factor_1_isoform_X3
","Hylobates_moloch_XP_032010852.1_putative_homeodomain_transcription_factor_1_isoform_X3
")0.91)0.98)0.84)0.87,("Ornithorhynchus_anatinus_XP_028925416.1_protein_PHTF1_isoform_X2
","Ornithorhynchus_anatinus_XP_028925415.1_protein_PHTF1_isoform_X1
")0.30)0.82,"Latimeria_chalumnae_XP_014347724.1_PREDICTED_putative_homeodomain_transcription_factor_1_isoform_X1
")0.80,"Hyaena_hyaena_XP_039105044.1_protein_PHTF1_isoform_X5
")0.78,(((((("Ochotona_princeps_XP_004581965.1_putative_homeodomain_transcription_factor_1_isoform_X1
","Ochotona_curzoniae_XP_040854894.1_protein_PHTF1_isoform_X2
")0.91,"Ochotona_curzoniae_XP_040854893.1_protein_PHTF1_isoform_X1
")0.75,("Phyllostomus_discolor_XP_028358530.1_putative_homeodomain_transcription_factor_1_isoform_X1
",(((("Galeopterus_variegatus_XP_008572696.1_PREDICTED_putative_homeodomain_transcription_factor_1
","Tupaia_chinensis_XP_006149681.1_putative_homeodomain_transcription_factor_1_isoform_X1
")0.43,"Cavia_porcellus_XP_003479286.1_putative_homeodomain_transcription_factor_1_isoform_X1
")0.48,("Chinchilla_lanigera_XP_005389035.1_PREDICTED_putative_homeodomain_transcription_factor_1_isoform_X3
",("Chinchilla_lanigera_XP_013371878.1_PREDICTED_putative_homeodomain_transcription_factor_1_isoform_X2
","Chinchilla_lanigera_XP_005389034.1_PREDICTED_putative_homeodomain_transcription_factor_1_isoform_X1
")0.45)0.38)0.52,(("Fukomys_damarensis_XP_010629563.1_putative_homeodomain_transcription_factor_1_isoform_X3
",("Fukomys_damarensis_XP_010629562.1_putative_homeodomain_transcription_factor_1_isoform_X2
","Fukomys_damarensis_XP_010629559.1_putative_homeodomain_transcription_factor_1_isoform_X1
")0.41)0.95,"Fukomys_damarensis_XP_010629564.1_putative_homeodomain_transcription_factor_1_isoform_X4
")0.79)0.75)0.70)0.75,("Trichechus_manatus_latirostris_XP_023590681.1_putative_homeodomain_transcription_factor_1_isoform_X5
",("Echinops_telfairi_XP_004699221.1_protein_PHTF1_isoform_X2
",(((("Elephas_maximus_indicus_XP_049735999.1_protein_PHTF1_isoform_X1
","Loxodonta_africana_XP_003409638.1_putative_homeodomain_transcription_factor_1_isoform_X1
")0.95,"Orycteropus_afer_afer_XP_007947252.1_protein_PHTF1
")0.67,"Chrysochloris_asiatica_XP_006865962.1_PREDICTED_putative_homeodomain_transcription_factor_1
")0.58,("Trichechus_manatus_latirostris_XP_023590680.1_putative_homeodomain_transcription_factor_1_isoform_X4
",(("Trichechus_manatus_latirostris_XP_023590678.1_putative_homeodomain_transcription_factor_1_isoform_X2
","Trichechus_manatus_latirostris_XP_023590675.1_putative_homeodomain_transcription_factor_1_isoform_X1
")0.74,"Trichechus_manatus_latirostris_XP_023590679.1_putative_homeodomain_transcription_factor_1_isoform_X3
")0.59)0.50)0.78)0.75)0.70)0.89,(("Trichosurus_vulpecula_XP_036623750.1_putative_homeodomain_transcription_factor_1_isoform_X4
",(("Sarcophilus_harrisii_XP_031823179.1_putative_homeodomain_transcription_factor_1_isoform_X3
",("Sarcophilus_harrisii_XP_031823178.1_putative_homeodomain_transcription_factor_1_isoform_X2
","Sarcophilus_harrisii_XP_031823181.1_putative_homeodomain_transcription_factor_1_isoform_X6
")0.77)0.80,(((("Gracilinanus_agilis_XP_044528302.1_protein_PHTF1_isoform_X1
","Gracilinanus_agilis_XP_044528303.1_protein_PHTF1_isoform_X2
")0.73,"Monodelphis_domestica_XP_007485223.1_PREDICTED_putative_homeodomain_transcription_factor_1_isoform_X1
")0.88,"Monodelphis_domestica_XP_007485224.1_PREDICTED_putative_homeodomain_transcription_factor_1_isoform_X2
")0.70,("Phascolarctos_cinereus_XP_020857722.1_putative_homeodomain_transcription_factor_1_isoform_X2
",("Vombatus_ursinus_XP_027716198.1_putative_homeodomain_transcription_factor_1_isoform_X2
",("Phascolarctos_cinereus_XP_020857711.1_putative_homeodomain_transcription_factor_1_isoform_X1
",(("Trichosurus_vulpecula_XP_036623747.1_putative_homeodomain_transcription_factor_1_isoform_X1
","Vombatus_ursinus_XP_027716197.1_putative_homeodomain_transcription_factor_1_isoform_X1
")0.12,("Sarcophilus_harrisii_XP_003769841.1_putative_homeodomain_transcription_factor_1_isoform_X1
","Dromiciops_gliroides_XP_043860506.1_protein_PHTF1_isoform_X1
")0.39)0.64)0.80)0.89)0.79)0.80)0.90)0.88,("Echinops_telfairi_XP_045147875.1_protein_PHTF1_isoform_X4
","Echinops_telfairi_XP_045147873.1_protein_PHTF1_isoform_X1
")0.48)0.81)0.92,("Gracilinanus_agilis_XP_044528304.1_protein_PHTF1_isoform_X3
","Trichosurus_vulpecula_XP_036623748.1_putative_homeodomain_transcription_factor_1_isoform_X2
")0.93)0.89)0.58)0.93,"Tachyglossus_aculeatus_XP_038604913.1_protein_PHTF1_isoform_X1
")0.93,(("Phascolarctos_cinereus_XP_020857729.1_putative_homeodomain_transcription_factor_1_isoform_X3
",("Dromiciops_gliroides_XP_043860507.1_protein_PHTF1_isoform_X2
",("Vombatus_ursinus_XP_027716199.1_putative_homeodomain_transcription_factor_1_isoform_X3
","Sarcophilus_harrisii_XP_003769840.1_putative_homeodomain_transcription_factor_1_isoform_X5
")0.32)0.70)0.84,"Monodelphis_domestica_XP_007485225.1_PREDICTED_putative_homeodomain_transcription_factor_1_isoform_X3
")0.94)0.94,"Drosophila_melanogaster_FBpp0080339_Or35a-PB
")0.94,((((("Microcaecilia_unicolor_XP_030076679.1_putative_homeodomain_transcription_factor_1_isoform_X1
",((("Cuculus_canorus_XP_009568093.1_PREDICTED_putative_homeodomain_transcription_factor_1
",(("Apteryx_rowi_XP_025933048.1_putative_homeodomain_transcription_factor_1_isoform_X1
",(((("Cebus_imitator_XP_037592953.1_putative_homeodomain_transcription_factor_1_isoform_X5
","Cebus_imitator_XP_017379758.1_putative_homeodomain_transcription_factor_1_isoform_X7
")0.92,"Apteryx_rowi_XP_025933050.1_putative_homeodomain_transcription_factor_1_isoform_X2
")0.56,(("Gavia_stellata_XP_009810921.1_PREDICTED_putative_homeodomain_transcription_factor_2
",(("Calidris_pugnax_XP_014803991.1_PREDICTED_putative_homeodomain_transcription_factor_1_isoform_X2
","Calidris_pugnax_XP_014803990.1_PREDICTED_putative_homeodomain_transcription_factor_1_isoform_X1
")0.99,("Gallus_gallus_XP_004935055.1_protein_PHTF1_isoform_X1
",(("Apteryx_rowi_XP_025933052.1_putative_homeodomain_transcription_factor_1_isoform_X4
",(("Aquila_chrysaetos_chrysaetos_XP_029856865.2_protein_PHTF1_isoform_X7
",(("Strigops_habroptila_XP_030329471.1_putative_homeodomain_transcription_factor_1_isoform_X2
",((("Dromaius_novaehollandiae_XP_025967608.1_putative_homeodomain_transcription_factor_1_isoform_X2
","Dromaius_novaehollandiae_XP_025967607.1_putative_homeodomain_transcription_factor_1_isoform_X1
")0.74,"Dromaius_novaehollandiae_XP_025967611.1_putative_homeodomain_transcription_factor_1_isoform_X4
")0.62,((((((("Aquila_chrysaetos_chrysaetos_XP_029856861.2_protein_PHTF1_isoform_X1
","Haliaeetus_leucocephalus_XP_010577021.1_PREDICTED_putative_homeodomain_transcription_factor_1_isoform_X1
")0.89,"Accipiter_gentilis_XP_049687649.1_protein_PHTF1_isoform_X1
")0.92,((((("Aquila_chrysaetos_chrysaetos_XP_040975507.1_protein_PHTF1_isoform_X2
","Haliaeetus_leucocephalus_XP_010577028.1_PREDICTED_putative_homeodomain_transcription_factor_1_isoform_X2
")0.95,"Accipiter_gentilis_XP_049687650.1_protein_PHTF1_isoform_X2
")0.98,"Nipponia_nippon_XP_009460704.1_PREDICTED_putative_homeodomain_transcription_factor_1_isoform_X1
")0.88,"Aquila_chrysaetos_chrysaetos_XP_029856864.2_protein_PHTF1_isoform_X5
")0.87,("Aptenodytes_forsteri_XP_009270997.1_PREDICTED_putative_homeodomain_transcription_factor_1
","Egretta_garzetta_XP_035750759.1_putative_homeodomain_transcription_factor_1
")0.42)0.66)0.74,(("Strigops_habroptila_XP_030329470.1_putative_homeodomain_transcription_factor_1_isoform_X1
","Melopsittacus_undulatus_XP_030910575.2_putative_homeodomain_transcription_factor_1
")0.46,("Dromaius_novaehollandiae_XP_025967609.1_putative_homeodomain_transcription_factor_1_isoform_X3
","Nothoprocta_perdicaria_XP_025899991.1_putative_homeodomain_transcription_factor_1_isoform_X1
")0.26)0.26)0.69,("Cygnus_atratus_XP_035417474.1_putative_homeodomain_transcription_factor_1_isoform_X1
",(("Oxyura_jamaicensis_XP_035202692.1_putative_homeodomain_transcription_factor_1
",("Anser_cygnoides_XP_047926785.1_protein_PHTF1_isoform_X1
","Cygnus_atratus_XP_035417475.1_putative_homeodomain_transcription_factor_1_isoform_X2
")0.95)0.76,("Aythya_fuligula_XP_032059258.1_putative_homeodomain_transcription_factor_1_isoform_X1
","Anas_platyrhynchos_XP_038024485.1_protein_PHTF1
")0.42)0.94)0.87)0.77,"Columba_livia_XP_021154008.1_putative_homeodomain_transcription_factor_1
")0.75,("Calypte_anna_XP_030321239.1_putative_homeodomain_transcription_factor_1_isoform_X2
","Calypte_anna_XP_030321238.1_putative_homeodomain_transcription_factor_1_isoform_X1
")0.48)0.76)0.83)0.81,("Coturnix_japonica_XP_015740724.1_putative_homeodomain_transcription_factor_1
",(("Phasianus_colchicus_XP_031461570.1_putative_homeodomain_transcription_factor_1
","Gallus_gallus_XP_040547709.1_protein_PHTF1_isoform_X2
")0.56,"Numida_meleagris_XP_021232650.1_putative_homeodomain_transcription_factor_1_isoform_X1
")0.64)0.87)0.93)0.92,((("Corvus_brachyrhynchos_XP_017582632.1_PREDICTED_putative_homeodomain_transcription_factor_1
","Corvus_moneduloides_XP_031988777.1_putative_homeodomain_transcription_factor_1_isoform_X1
")0.40,(("Parus_major_XP_015505939.1_putative_homeodomain_transcription_factor_1_isoform_X3
",("Pseudopodoces_humilis_XP_014114384.1_PREDICTED_putative_homeodomain_transcription_factor_1
","Parus_major_XP_015505936.1_putative_homeodomain_transcription_factor_1_isoform_X1
")0.90)0.58,(("Catharus_ustulatus_XP_032936174.1_protein_PHTF1
",("Sturnus_vulgaris_XP_014728249.1_PREDICTED_putative_homeodomain_transcription_factor_1
","Ficedula_albicollis_XP_005059480.1_PREDICTED_putative_homeodomain_transcription_factor_1_isoform_X1
")0.30)0.61,("Corvus_kubaryi_XP_041869392.1_protein_PHTF1
","Corvus_moneduloides_XP_031988778.1_putative_homeodomain_transcription_factor_1_isoform_X2
")0.95)0.53)0.66)0.77,((((((("Serinus_canaria_XP_009096579.1_putative_homeodomain_transcription_factor_1
",(("Zonotrichia_albicollis_XP_014126629.1_putative_homeodomain_transcription_factor_1
","Molothrus_ater_XP_036254352.1_putative_homeodomain_transcription_factor_1_isoform_X1
")0.62,"Camarhynchus_parvulus_XP_030821485.1_putative_homeodomain_transcription_factor_1
")0.68)0.81,"Motacilla_alba_alba_XP_038018537.1_protein_PHTF1_isoform_X2
")0.78,("Molothrus_ater_XP_036254353.1_putative_homeodomain_transcription_factor_1_isoform_X2
","Geospiza_fortis_XP_014165995.1_putative_homeodomain_transcription_factor_1_isoform_X1
")0.50)0.79,("Pyrgilauda_ruficollis_XP_041323660.1_protein_PHTF1_isoform_X1
","Onychostruthus_taczanowskii_XP_041283099.1_protein_PHTF1
")0.87)0.82,"Motacilla_alba_alba_XP_038018536.1_protein_PHTF1_isoform_X1
")0.77,("Taeniopygia_guttata_XP_030111677.1_protein_PHTF1_isoform_X1
",("Taeniopygia_guttata_XP_030111678.1_protein_PHTF1_isoform_X3
","Taeniopygia_guttata_XP_012426449.2_protein_PHTF1_isoform_X2
")0.79)0.74)0.79,"Pyrgilauda_ruficollis_XP_041323670.1_protein_PHTF1_isoform_X2
")0.76)0.94)0.91)0.92,("Cyanistes_caeruleus_XP_023797998.1_putative_homeodomain_transcription_factor_1
","Parus_major_XP_015505938.1_putative_homeodomain_transcription_factor_1_isoform_X2
")0.93)0.92)0.91)0.90)0.89,(("Centrocercus_urophasianus_XP_042689517.1_protein_PHTF1
","Lagopus_leucura_XP_042740352.1_protein_PHTF1
")0.97,"Lagopus_muta_XP_048781706.1_protein_PHTF1
")1.00)0.90)0.91,("Alligator_sinensis_XP_025047739.1_putative_homeodomain_transcription_factor_1_isoform_X4
",(((("Falco_rusticolus_XP_037266392.1_putative_homeodomain_transcription_factor_1_isoform_X12
",("Falco_rusticolus_XP_037266396.1_putative_homeodomain_transcription_factor_1_isoform_X16
",((("Falco_peregrinus_XP_013160529.1_putative_homeodomain_transcription_factor_1_isoform_X9
","Falco_naumanni_XP_040472491.1_protein_PHTF1_isoform_X10
")0.99,"Falco_peregrinus_XP_027652846.1_putative_homeodomain_transcription_factor_1_isoform_X8
")0.92,"Tyto_alba_XP_042656063.1_protein_PHTF1_isoform_X1
")0.87)0.86)0.89,(("Tyto_alba_XP_042656066.1_protein_PHTF1_isoform_X4
","Tyto_alba_XP_042656064.1_protein_PHTF1_isoform_X2
")0.98,"Tyto_alba_XP_042656068.1_protein_PHTF1_isoform_X5
")0.84)0.81,(((("Lepidothrix_coronata_XP_017676846.1_PREDICTED_putative_homeodomain_transcription_factor_1_isoform_X5
","Pipra_filicauda_XP_027602029.1_protein_PHTF1-like_isoform_X1
")0.29,("Chiroxiphia_lanceolata_XP_032566286.1_putative_homeodomain_transcription_factor_1_isoform_X7
",("Corapipo_altera_XP_027515786.1_putative_homeodomain_transcription_factor_1_isoform_X4
","Neopelma_chrysocephalum_XP_027551087.1_putative_homeodomain_transcription_factor_1_isoform_X6
")0.44)0.44)0.96,"Pipra_filicauda_XP_039237867.1_protein_PHTF1-like_isoform_X2
")0.95,((("Lonchura_striata_domestica_XP_021391700.1_putative_homeodomain_transcription_factor_1_isoform_X1
","Lonchura_striata_domestica_XP_021391701.1_putative_homeodomain_transcription_factor_1_isoform_X2
")0.77,"Hirundo_rustica_XP_039941712.1_protein_PHTF1
")0.67,("Passer_montanus_XP_039551821.1_protein_PHTF1_isoform_X2
","Passer_montanus_XP_039551820.1_protein_PHTF1_isoform_X1
")0.38)0.59)0.88)0.84,"Geospiza_fortis_XP_030919796.1_putative_homeodomain_transcription_factor_1_isoform_X2
")0.82)0.81)0.94)0.94,((((("Neopelma_chrysocephalum_XP_027551080.1_putative_homeodomain_transcription_factor_1_isoform_X1
",((("Falco_rusticolus_XP_037266390.1_putative_homeodomain_transcription_factor_1_isoform_X10
","Falco_naumanni_XP_040472488.1_protein_PHTF1_isoform_X8
")0.99,"Falco_naumanni_XP_040472482.1_protein_PHTF1_isoform_X4
")0.96,((((("Falco_rusticolus_XP_037266383.1_putative_homeodomain_transcription_factor_1_isoform_X4
","Falco_naumanni_XP_040472480.1_protein_PHTF1_isoform_X2
")0.99,"Falco_naumanni_XP_040472478.1_protein_PHTF1_isoform_X1
")0.95,"Aquila_chrysaetos_chrysaetos_XP_040975514.1_protein_PHTF1_isoform_X11
")0.82,"Falco_rusticolus_XP_037266380.1_putative_homeodomain_transcription_factor_1_isoform_X1
")0.67,(("Falco_rusticolus_XP_037266384.1_putative_homeodomain_transcription_factor_1_isoform_X5
","Falco_naumanni_XP_040472483.1_protein_PHTF1_isoform_X5
")0.32,((("Falco_rusticolus_XP_037266386.1_putative_homeodomain_transcription_factor_1_isoform_X7
","Falco_naumanni_XP_040472484.1_protein_PHTF1_isoform_X6
")0.96,("Falco_rusticolus_XP_037266389.1_putative_homeodomain_transcription_factor_1_isoform_X9
",("Falco_rusticolus_XP_037266387.1_putative_homeodomain_transcription_factor_1_isoform_X8
","Falco_naumanni_XP_040472487.1_protein_PHTF1_isoform_X7
")0.57)0.97)0.80,"Falco_rusticolus_XP_037266391.1_putative_homeodomain_transcription_factor_1_isoform_X11
")0.75)0.99)0.85)0.92)0.89,"Falco_rusticolus_XP_037266382.1_putative_homeodomain_transcription_factor_1_isoform_X3
")0.92,(((("Falco_peregrinus_XP_027652838.1_putative_homeodomain_transcription_factor_1_isoform_X1
","Falco_naumanni_XP_040472490.1_protein_PHTF1_isoform_X9
")0.98,"Falco_cherrug_XP_014142050.1_putative_homeodomain_transcription_factor_1_isoform_X2
")0.88,("Falco_cherrug_XP_014142051.1_putative_homeodomain_transcription_factor_1_isoform_X3
",(("Falco_peregrinus_XP_027652842.1_putative_homeodomain_transcription_factor_1_isoform_X5
","Falco_cherrug_XP_014142054.1_putative_homeodomain_transcription_factor_1_isoform_X6
")0.93,"Falco_cherrug_XP_014142055.1_putative_homeodomain_transcription_factor_1_isoform_X7
")0.73)0.94)0.92,"Falco_rusticolus_XP_037266385.1_putative_homeodomain_transcription_factor_1_isoform_X6
")0.99)0.91,("Apteryx_rowi_XP_025933055.1_putative_homeodomain_transcription_factor_1_isoform_X5
","Apteryx_rowi_XP_025933051.1_putative_homeodomain_transcription_factor_1_isoform_X3
")0.64)0.93,("Chiroxiphia_lanceolata_XP_032566280.1_putative_homeodomain_transcription_factor_1_isoform_X1
","Pipra_filicauda_XP_027602023.2_protein_PHTF1-like_isoform_X4
")0.96)0.95)0.92)0.91,"Oryctolagus_cuniculus_XP_008262867.1_PREDICTED_putative_homeodomain_transcription_factor_1
")0.91,((("Calypte_anna_XP_030321240.1_putative_homeodomain_transcription_factor_1_isoform_X3
",(("Falco_peregrinus_XP_013160530.1_putative_homeodomain_transcription_factor_1_isoform_X10
","Falco_naumanni_XP_040472492.1_protein_PHTF1_isoform_X11
")0.88,("Tyto_alba_XP_042656065.1_protein_PHTF1_isoform_X3
","Nipponia_nippon_XP_009460705.1_PREDICTED_putative_homeodomain_transcription_factor_1_isoform_X2
")0.43)0.81)0.79,"Falco_rusticolus_XP_037266393.1_putative_homeodomain_transcription_factor_1_isoform_X13
")0.82,("Caretta_caretta_XP_048682962.1_protein_PHTF1_isoform_X2
",(((("Pelodiscus_sinensis_XP_025038256.1_putative_homeodomain_transcription_factor_1_isoform_X2
","Pelodiscus_sinensis_XP_006118850.1_putative_homeodomain_transcription_factor_1_isoform_X4
")0.47,"Pelodiscus_sinensis_XP_025038257.1_putative_homeodomain_transcription_factor_1_isoform_X3
")0.93,"Pelodiscus_sinensis_XP_025038255.1_putative_homeodomain_transcription_factor_1_isoform_X1
")0.95,((("Caretta_caretta_XP_048682964.1_protein_PHTF1_isoform_X4
","Terrapene_carolina_triunguis_XP_026516811.1_putative_homeodomain_transcription_factor_1_isoform_X3
")0.36,((((("Mauremys_reevesii_XP_039389459.1_protein_PHTF1_isoform_X2
","Mauremys_mutica_XP_044869142.1_protein_PHTF1_isoform_X1
")0.66,"Gopherus_evgoodei_XP_030417615.1_putative_homeodomain_transcription_factor_1_isoform_X1
")0.80,("Terrapene_carolina_triunguis_XP_026516808.1_putative_homeodomain_transcription_factor_1_isoform_X1
",(("Chelonia_mydas_XP_037740813.1_protein_PHTF1_isoform_X1
","Caretta_caretta_XP_048682960.1_protein_PHTF1_isoform_X1
")0.66,"Dermochelys_coriacea_XP_038235408.1_protein_PHTF1_isoform_X1
")0.80)0.62)0.61,(("Chrysemys_picta_bellii_XP_005303591.1_protein_PHTF1_isoform_X4
","Chrysemys_picta_bellii_XP_005303594.1_protein_PHTF1_isoform_X5
")0.92,"Trachemys_scripta_elegans_XP_034626506.1_putative_homeodomain_transcription_factor_1_isoform_X1
")0.92)0.81,("Caretta_caretta_XP_048682963.1_protein_PHTF1_isoform_X3
","Terrapene_carolina_triunguis_XP_026516810.1_putative_homeodomain_transcription_factor_1_isoform_X2
")0.48)0.72)0.72,((("Chrysemys_picta_bellii_XP_042708582.1_protein_PHTF1_isoform_X1
","Chrysemys_picta_bellii_XP_042708585.1_protein_PHTF1_isoform_X2
")0.91,"Chrysemys_picta_bellii_XP_042708586.1_protein_PHTF1_isoform_X3
")0.73,"Mauremys_reevesii_XP_039389456.1_protein_PHTF1_isoform_X1
")0.69)0.81)0.79)0.78)0.81)0.91)0.90,((("Varanus_komodoensis_XP_044303381.1_protein_PHTF1_isoform_X1
","Pogona_vitticeps_XP_020636239.1_putative_homeodomain_transcription_factor_1_isoform_X2
")0.14,"Anolis_carolinensis_XP_008108258.1_PREDICTED_putative_homeodomain_transcription_factor_1_isoform_X1
")0.35,"Thamnophis_sirtalis_XP_013926172.1_PREDICTED_putative_homeodomain_transcription_factor_1_isoform_X2
")0.46)0.90,(("Tinamus_guttatus_XP_010209326.1_PREDICTED_putative_homeodomain_transcription_factor_2_isoform_X2
",("Chelonia_mydas_XP_043408096.1_protein_PHTF2_isoform_X5
",(((((("Coregonus_clupeaformis_XP_045064725.1_protein_PHTF2-like_isoform_X5
",(((("Coregonus_clupeaformis_XP_045064728.1_protein_PHTF2-like_isoform_X8
","Coregonus_clupeaformis_XP_045064729.1_protein_PHTF2-like_isoform_X9
")0.51,("Coregonus_clupeaformis_XP_045064720.1_protein_PHTF2-like_isoform_X1
","Coregonus_clupeaformis_XP_045064724.1_protein_PHTF2-like_isoform_X4
")0.51)0.60,(((((("Oncorhynchus_kisutch_XP_031676530.1_putative_homeodomain_transcription_factor_2_isoform_X5
","Oncorhynchus_mykiss_XP_036801187.1_putative_homeodomain_transcription_factor_2_isoform_X5
")0.73,"Oncorhynchus_tshawytscha_XP_042169172.1_protein_PHTF2-like_isoform_X4
")0.88,"Salmo_trutta_XP_029603094.1_putative_homeodomain_transcription_factor_2_isoform_X6
")0.88,((("Oncorhynchus_tshawytscha_XP_042169171.1_protein_PHTF2-like_isoform_X3
",("Oncorhynchus_kisutch_XP_031676528.1_putative_homeodomain_transcription_factor_2_isoform_X4
","Oncorhynchus_mykiss_XP_036801186.1_putative_homeodomain_transcription_factor_2_isoform_X4
")0.94)0.93,"Salmo_trutta_XP_029603093.1_putative_homeodomain_transcription_factor_2_isoform_X5
")0.90,("Salmo_trutta_XP_029603077.1_putative_homeodomain_transcription_factor_2_isoform_X1
",(("Oncorhynchus_kisutch_XP_031676505.1_putative_homeodomain_transcription_factor_2_isoform_X1
","Oncorhynchus_mykiss_XP_036801181.1_putative_homeodomain_transcription_factor_2_isoform_X1
")0.77,"Oncorhynchus_tshawytscha_XP_042169124.1_protein_PHTF2-like_isoform_X1
")0.88)0.85)0.75)0.71,(("Salmo_trutta_XP_029603097.1_putative_homeodomain_transcription_factor_2_isoform_X9
",(("Oncorhynchus_kisutch_XP_031676533.1_putative_homeodomain_transcription_factor_2_isoform_X8
","Oncorhynchus_mykiss_XP_036801189.1_putative_homeodomain_transcription_factor_2_isoform_X7
")0.60,"Oncorhynchus_tshawytscha_XP_042169174.1_protein_PHTF2-like_isoform_X6
")0.82)0.90,"Oncorhynchus_mykiss_XP_036801190.1_putative_homeodomain_transcription_factor_2_isoform_X8
")0.87)0.75,"Oncorhynchus_mykiss_XP_036801194.1_putative_homeodomain_transcription_factor_2_isoform_X12
")0.74)0.71,((((("Oncorhynchus_mykiss_XP_036801193.1_putative_homeodomain_transcription_factor_2_isoform_X11
","Oncorhynchus_tshawytscha_XP_042169176.1_protein_PHTF2-like_isoform_X8
")0.78,"Oncorhynchus_kisutch_XP_031676537.1_putative_homeodomain_transcription_factor_2_isoform_X12
")0.99,"Salmo_trutta_XP_029603099.1_putative_homeodomain_transcription_factor_2_isoform_X11
")0.93,"Oncorhynchus_mykiss_XP_036801195.1_putative_homeodomain_transcription_factor_2_isoform_X13
")0.97,"Coregonus_clupeaformis_XP_045064734.1_protein_PHTF2-like_isoform_X14
")0.93)0.69)0.70,"Oncorhynchus_mykiss_XP_036801192.1_putative_homeodomain_transcription_factor_2_isoform_X10
")0.70,(((("Ictalurus_punctatus_XP_017349353.1_protein_PHTF2_isoform_X4
",(((("Gadus_morhua_XP_030209807.1_putative_homeodomain_transcription_factor_2_isoform_X3
","Gadus_morhua_XP_030209808.1_putative_homeodomain_transcription_factor_2_isoform_X4
")0.11,((((((("Astatotilapia_calliptera_XP_026003170.1_putative_homeodomain_transcription_factor_2_isoform_X3
","Maylandia_zebra_XP_014265089.1_putative_homeodomain_transcription_factor_2_isoform_X3
")0.60,"Simochromis_diagramma_XP_039891181.1_protein_PHTF2-like_isoform_X3
")0.81,"Oreochromis_niloticus_XP_005451746.1_putative_homeodomain_transcription_factor_2_isoform_X3
")0.78,(((("Anarrhichthys_ocellatus_XP_031714841.1_putative_homeodomain_transcription_factor_2_isoform_X6
","Anarrhichthys_ocellatus_XP_031714840.1_putative_homeodomain_transcription_factor_2_isoform_X5
")0.22,("Pungitius_pungitius_XP_037318321.1_putative_homeodomain_transcription_factor_2_isoform_X4
","Gasterosteus_aculeatus_aculeatus_XP_040029461.1_protein_PHTF2-like_isoform_X3
")0.23)0.19,(("Etheostoma_spectabile_XP_032360684.1_putative_homeodomain_transcription_factor_2_isoform_X3
","Etheostoma_cragini_XP_034719773.1_putative_homeodomain_transcription_factor_2_isoform_X3
")0.43,(("Perca_fluviatilis_XP_039647856.1_protein_PHTF2-like_isoform_X3
","Perca_flavescens_XP_028427014.1_putative_homeodomain_transcription_factor_2_isoform_X3
")0.74,"Sander_lucioperca_XP_031169159.1_putative_homeodomain_transcription_factor_2_isoform_X3
")0.58)0.80)0.44,((("Hippoglossus_hippoglossus_XP_034434907.1_putative_homeodomain_transcription_factor_2_isoform_X3
","Hippoglossus_stenolepis_XP_035002955.1_protein_PHTF2_isoform_X6
")0.71,"Hippoglossus_stenolepis_XP_035002954.1_protein_PHTF2_isoform_X5
")0.62,(("Oryzias_melastigma_XP_036066038.1_putative_homeodomain_transcription_factor_2_isoform_X4
",(((("Austrofundulus_limnaeus_XP_013869960.1_PREDICTED_putative_homeodomain_transcription_factor_2_isoform_X4
","Kryptolebias_marmoratus_XP_017270344.1_putative_homeodomain_transcription_factor_2_isoform_X3
")0.41,"Nothobranchius_furzeri_XP_015814016.1_PREDICTED_putative_homeodomain_transcription_factor_2_isoform_X3
")0.39,(((("Larimichthys_crocea_XP_019119658.1_putative_homeodomain_transcription_factor_2_isoform_X4
",(((((("Micropterus_salmoides_XP_038594451.1_protein_PHTF2-like_isoform_X3
",((("Sphaeramia_orbicularis_XP_030005785.1_putative_homeodomain_transcription_factor_2_isoform_X3
",(((("Chelmon_rostratus_XP_041819740.1_protein_PHTF2-like_isoform_X4
","Cheilinus_undulatus_XP_041636502.1_protein_PHTF2-like_isoform_X4
")0.17,(("Seriola_dumerili_XP_022604918.1_putative_homeodomain_transcription_factor_2_isoform_X3
","Seriola_lalandi_dorsalis_XP_023273650.1_putative_homeodomain_transcription_factor_2_isoform_X3
")0.84,"Toxotes_jaculatrix_XP_040885903.1_protein_PHTF2-like_isoform_X3
")0.67)0.63,"Scatophagus_argus_XP_046234714.1_protein_PHTF2-like_isoform_X3
")0.58,("Thunnus_albacares_XP_044198916.1_protein_PHTF2-like_isoform_X3
","Epinephelus_lanceolatus_XP_033470526.1_putative_homeodomain_transcription_factor_2_isoform_X3
")0.14)0.67)0.64,("Sparus_aurata_XP_030296161.1_putative_homeodomain_transcription_factor_2_isoform_X3
","Acanthopagrus_latus_XP_036977445.1_putative_homeodomain_transcription_factor_2_isoform_X3
")0.66)0.75,"Myripristis_murdjan_XP_029901378.1_putative_homeodomain_transcription_factor_2_isoform_X3
")0.75)0.76,("Stegastes_partitus_XP_008281173.1_PREDICTED_putative_homeodomain_transcription_factor_2_isoform_X3
","Amphiprion_ocellaris_XP_023121872.1_putative_homeodomain_transcription_factor_2_isoform_X3
")0.51)0.83,"Parambassis_ranga_XP_028286360.1_putative_homeodomain_transcription_factor_2_isoform_X3
")0.81,"Paralichthys_olivaceus_XP_019947891.1_PREDICTED_putative_homeodomain_transcription_factor_2_isoform_X3
")0.78,"Mastacembelus_armatus_XP_026182509.1_putative_homeodomain_transcription_factor_2_isoform_X3
")0.75,("Mugil_cephalus_XP_047431066.1_protein_PHTF2-like_isoform_X3
","Salarias_fasciatus_XP_029969084.1_putative_homeodomain_transcription_factor_2_isoform_X3
")0.11)0.76)0.78,"Solea_senegalensis_XP_043877631.1_protein_PHTF2-like_isoform_X3
")0.78,(("Gymnodraco_acuticeps_XP_034066638.1_putative_homeodomain_transcription_factor_2_isoform_X3
","Cottoperca_gobio_XP_029317758.1_putative_homeodomain_transcription_factor_2_isoform_X3
")0.19,"Sebastes_umbrosus_XP_037616696.1_putative_homeodomain_transcription_factor_2_isoform_X3
")0.20)0.76,"Cynoglossus_semilaevis_XP_008313962.1_putative_homeodomain_transcription_factor_2_isoform_X3
")0.74)0.73,"Takifugu_rubripes_XP_029681473.1_putative_homeodomain_transcription_factor_2_isoform_X3
")0.70)0.68,"Syngnathus_scovelli_XP_049616820.1_protein_PHTF2-like_isoform_X5
")0.66)0.65)0.85)0.93,"Scophthalmus_maximus_XP_035504068.2_protein_PHTF2_isoform_X6
")0.91,("Anarrhichthys_ocellatus_XP_031714836.1_putative_homeodomain_transcription_factor_2_isoform_X1
","Hippoglossus_stenolepis_XP_035002948.1_protein_PHTF2_isoform_X1
")0.38)0.91,(((("Cyprinodon_variegatus_XP_015245830.1_PREDICTED_putative_homeodomain_transcription_factor_2_isoform_X3
","Cyprinodon_tularosa_XP_038155764.1_protein_PHTF2-like_isoform_X3
")0.97,"Fundulus_heteroclitus_XP_036004851.1_putative_homeodomain_transcription_factor_2_isoform_X3
")0.70,"Girardinichthys_multiradiatus_XP_047245713.1_protein_PHTF2-like_isoform_X3
")0.84,((("Poecilia_formosa_XP_007540575.1_PREDICTED_putative_homeodomain_transcription_factor_2_isoform_X3
","Poecilia_mexicana_XP_014848069.1_PREDICTED_putative_homeodomain_transcription_factor_2_isoform_X3
")0.90,"Poecilia_reticulata_XP_008398975.1_PREDICTED_putative_homeodomain_transcription_factor_2_isoform_X3
")0.91,(("Xiphophorus_couchianus_XP_027899692.1_putative_homeodomain_transcription_factor_2_isoform_X3
","Xiphophorus_maculatus_XP_023205919.1_putative_homeodomain_transcription_factor_2_isoform_X3
")0.85,"Gambusia_affinis_XP_043964908.1_protein_PHTF2-like_isoform_X3
")0.50)0.94)0.97)0.93)0.91,"Oryzias_latipes_XP_023808308.1_putative_homeodomain_transcription_factor_2_isoform_X4
")0.91,((("Syngnathus_acus_XP_037099757.1_putative_homeodomain_transcription_factor_2_isoform_X1
","Syngnathus_scovelli_XP_049616818.1_protein_PHTF2-like_isoform_X3
")0.65,"Syngnathus_scovelli_XP_049616814.1_protein_PHTF2-like_isoform_X1
")0.70,"Syngnathus_acus_XP_037099760.1_putative_homeodomain_transcription_factor_2_isoform_X4
")0.55)0.89)0.88,(("Trematomus_bernacchii_XP_033989318.1_putative_homeodomain_transcription_factor_2_isoform_X3
","Siniperca_chuatsi_XP_044041375.1_protein_PHTF2-like_isoform_X6
")0.58,"Ictalurus_punctatus_XP_017349354.1_protein_PHTF2_isoform_X5
")0.33)0.88,"Neolamprologus_brichardi_XP_006781208.1_putative_homeodomain_transcription_factor_2
")0.87,"Megalobrama_amblycephala_XP_048012142.1_putative_homeodomain_transcription_factor_2_isoform_X3
")0.86)0.68,(("Microcebus_murinus_XP_012602913.1_putative_homeodomain_transcription_factor_2_isoform_X6
","Dermochelys_coriacea_XP_043353582.1_protein_PHTF2_isoform_X5
")0.02,((((((((("Papio_anubis_XP_031521129.1_putative_homeodomain_transcription_factor_2_isoform_X3
","Macaca_nemestrina_XP_011728868.1_putative_homeodomain_transcription_factor_2_isoform_X3
")0.84,("Trachypithecus_francoisi_XP_033050813.1_putative_homeodomain_transcription_factor_2_isoform_X3
","Rhinopithecus_roxellana_XP_010384601.1_putative_homeodomain_transcription_factor_2_isoform_X3
")0.85)0.93,"Macaca_fascicularis_XP_045244584.1_protein_PHTF2_isoform_X5
")0.87,"Callorhinchus_milii_XP_042191014.1_protein_PHTF2_isoform_X6
")0.71,("Callorhinchus_milii_XP_007889104.1_protein_PHTF2_isoform_X5
",("Pogona_vitticeps_XP_020645677.1_putative_homeodomain_transcription_factor_2_isoform_X2
",(((("Gopherus_evgoodei_XP_030413947.1_putative_homeodomain_transcription_factor_2_isoform_X2
",("Dermochelys_coriacea_XP_043353567.1_protein_PHTF2_isoform_X4
",(("Caretta_caretta_XP_048692423.1_protein_PHTF2_isoform_X4
","Chelonia_mydas_XP_037745153.1_protein_PHTF2_isoform_X4
")0.70,"Terrapene_carolina_triunguis_XP_024052744.2_putative_homeodomain_transcription_factor_2_isoform_X3
")0.67)0.87)0.94,"Alligator_sinensis_XP_025065393.1_putative_homeodomain_transcription_factor_2_isoform_X3
")0.85,((("Zootoca_vivipara_XP_034982607.1_putative_homeodomain_transcription_factor_2_isoform_X3
","Podarcis_muralis_XP_028603439.1_putative_homeodomain_transcription_factor_2_isoform_X3
")0.85,("Sceloporus_undulatus_XP_042324740.1_protein_PHTF2_isoform_X5
","Varanus_komodoensis_XP_044279334.1_protein_PHTF2_isoform_X2
")0.34)0.53,("Sphaerodactylus_townsendi_XP_048355418.1_protein_PHTF2_isoform_X4
","Gekko_japonicus_XP_015270566.1_PREDICTED_putative_homeodomain_transcription_factor_2_isoform_X3
")0.32)0.74)0.76,((((((("Anser_cygnoides_XP_013035885.1_protein_PHTF2_isoform_X3
",("Cygnus_olor_XP_040404831.1_protein_PHTF2_isoform_X3
","Cygnus_atratus_XP_035405153.1_putative_homeodomain_transcription_factor_2_isoform_X2
")0.41)0.85,"Cygnus_olor_XP_040404835.1_protein_PHTF2_isoform_X4
")0.77,("Oxyura_jamaicensis_XP_035171445.1_putative_homeodomain_transcription_factor_2_isoform_X5
","Anas_platyrhynchos_XP_027315510.1_protein_PHTF2_isoform_X5
")0.75)0.70,(((("Calidris_pugnax_XP_014819679.1_PREDICTED_putative_homeodomain_transcription_factor_2_isoform_X2
",("Egretta_garzetta_XP_035752768.1_putative_homeodomain_transcription_factor_2_isoform_X3
","Accipiter_gentilis_XP_049669998.1_protein_PHTF2_isoform_X3
")0.43)0.63,("Calypte_anna_XP_030303786.1_putative_homeodomain_transcription_factor_2_isoform_X3
",(("Pygoscelis_adeliae_XP_009326628.1_PREDICTED_putative_homeodomain_transcription_factor_2_isoform_X3
","Aptenodytes_forsteri_XP_019330140.1_PREDICTED_putative_homeodomain_transcription_factor_2_isoform_X3
")0.79,"Aquila_chrysaetos_chrysaetos_XP_029870614.1_protein_PHTF2_isoform_X3
")0.60)0.65)0.60,("Falco_rusticolus_XP_037245086.1_putative_homeodomain_transcription_factor_2_isoform_X2
","Falco_naumanni_XP_040451536.1_protein_PHTF2_isoform_X2
")0.89)0.64,(("Lepidothrix_coronata_XP_017667008.1_PREDICTED_putative_homeodomain_transcription_factor_2_isoform_X3
","Neopelma_chrysocephalum_XP_027535234.1_putative_homeodomain_transcription_factor_2_isoform_X4
")0.87,"Corapipo_altera_XP_027495751.1_putative_homeodomain_transcription_factor_2_isoform_X3
")0.90)0.67)0.63,("Nothoprocta_perdicaria_XP_025902195.1_putative_homeodomain_transcription_factor_2_isoform_X2
",("Struthio_camelus_australis_XP_009667749.1_PREDICTED_putative_homeodomain_transcription_factor_2_isoform_X3
",("Apteryx_rowi_XP_025923500.1_putative_homeodomain_transcription_factor_2_isoform_X3
","Dromaius_novaehollandiae_XP_025950813.1_putative_homeodomain_transcription_factor_2_isoform_X3
")0.55)0.87)0.84)0.66,((("Centrocercus_urophasianus_XP_042671786.1_protein_PHTF2_isoform_X2
","Lagopus_muta_XP_048804252.1_protein_PHTF2_isoform_X2
")0.94,"Numida_meleagris_XP_021240174.1_putative_homeodomain_transcription_factor_2_isoform_X2
")0.92,(("Gallus_gallus_XP_046788852.1_protein_PHTF2_isoform_X2
","Gallus_gallus_XP_046763045.1_protein_PHTF2_isoform_X2
")0.94,"Coturnix_japonica_XP_015736574.1_putative_homeodomain_transcription_factor_2_isoform_X3
")0.95)0.73)0.69,(((("Taeniopygia_guttata_XP_030147375.3_protein_PHTF2_isoform_X3
","Pseudopodoces_humilis_XP_014110663.1_PREDICTED_putative_homeodomain_transcription_factor_2_isoform_X3
")0.64,"Hirundo_rustica_XP_039918167.1_protein_PHTF2_isoform_X3
")0.74,(("Ficedula_albicollis_XP_005039246.1_PREDICTED_putative_homeodomain_transcription_factor_2_isoform_X2
","Sturnus_vulgaris_XP_014724551.1_PREDICTED_putative_homeodomain_transcription_factor_2_isoform_X3
")0.81,("Serinus_canaria_XP_030093929.1_putative_homeodomain_transcription_factor_2_isoform_X2
",("Cyanistes_caeruleus_XP_023774749.1_putative_homeodomain_transcription_factor_2_isoform_X3
","Parus_major_XP_033370426.1_putative_homeodomain_transcription_factor_2_isoform_X3
")0.67)0.42)0.61)0.59,(("Pyrgilauda_ruficollis_XP_041330499.1_protein_PHTF2_isoform_X3
","Passer_montanus_XP_039579604.1_protein_PHTF2_isoform_X3
")0.88,"Motacilla_alba_alba_XP_038009873.1_protein_PHTF2_isoform_X3
")0.79)0.77)0.77)0.76)0.76)0.74)0.70,(((("Saimiri_boliviensis_boliviensis_XP_010343026.1_protein_PHTF2_isoform_X4
",("Cebus_imitator_XP_017378619.1_putative_homeodomain_transcription_factor_2_isoform_X3
","Sapajus_apella_XP_032132314.1_putative_homeodomain_transcription_factor_2_isoform_X4
")0.77)0.96,"Aotus_nancymaae_XP_012321977.1_putative_homeodomain_transcription_factor_2_isoform_X3
")0.87,"Callithrix_jacchus_XP_009000820.1_putative_homeodomain_transcription_factor_2_isoform_X3
")0.95,"Canis_lupus_familiaris_XP_038279839.1_protein_PHTF2_isoform_X3
")0.83)0.66,("Dromiciops_gliroides_XP_043823263.1_protein_PHTF2_isoform_X3
",(("Castor_canadensis_XP_020042878.1_putative_homeodomain_transcription_factor_2_isoform_X3
","Rhinolophus_sinicus_XP_019600115.1_PREDICTED_putative_homeodomain_transcription_factor_2_isoform_X4
")0.20,(("Mirounga_leonina_XP_034876332.1_putative_homeodomain_transcription_factor_2_isoform_X3
","Mirounga_angustirostris_XP_045720773.1_protein_PHTF2_isoform_X3
")0.98,"Halichoerus_grypus_XP_035956215.1_putative_homeodomain_transcription_factor_2_isoform_X3
")0.96)0.68)0.60)0.69,((((((("Vombatus_ursinus_XP_027694501.1_putative_homeodomain_transcription_factor_2_isoform_X3
","Trichosurus_vulpecula_XP_036614835.1_putative_homeodomain_transcription_factor_2_isoform_X3
")0.76,"Sarcophilus_harrisii_XP_031794542.1_putative_homeodomain_transcription_factor_2_isoform_X3
")0.97,("Ornithorhynchus_anatinus_XP_028933513.1_protein_PHTF2_isoform_X2
","Tachyglossus_aculeatus_XP_038597192.1_protein_PHTF2_isoform_X2
")0.94)0.73,"Geotrypetes_seraphini_XP_033814472.1_putative_homeodomain_transcription_factor_2_isoform_X2
")0.66,((((("Piliocolobus_tephrosceles_XP_023049251.2_putative_homeodomain_transcription_factor_2_isoform_X3
","Callithrix_jacchus_XP_035109884.1_putative_homeodomain_transcription_factor_2_isoform_X4
")0.25,"Otolemur_garnettii_XP_023375133.1_putative_homeodomain_transcription_factor_2_isoform_X2
")0.23,(("Phocoena_sinus_XP_032498189.1_putative_homeodomain_transcription_factor_2_isoform_X2
",((("Delphinapterus_leucas_XP_022410147.1_putative_homeodomain_transcription_factor_2_isoform_X2
","Neophocaena_asiaeorientalis_asiaeorientalis_XP_024593869.1_putative_homeodomain_transcription_factor_2_isoform_X2
")0.87,"Physeter_catodon_XP_023971720.1_putative_homeodomain_transcription_factor_2_isoform_X4
")0.57,("Orcinus_orca_XP_033295689.1_protein_PHTF2_isoform_X3
","Lagenorhynchus_obliquidens_XP_026979605.1_putative_homeodomain_transcription_factor_2_isoform_X3
")0.96)0.81)0.98,("Rousettus_aegyptiacus_XP_016001444.1_putative_homeodomain_transcription_factor_2_isoform_X3
","Canis_lupus_dingo_XP_048952373.1_protein_PHTF2_isoform_X2
")0.29)0.87)0.79,((("Myotis_lucifugus_XP_023606877.1_putative_homeodomain_transcription_factor_2_isoform_X2
","Eptesicus_fuscus_XP_028014059.1_putative_homeodomain_transcription_factor_2_isoform_X2
")0.91,"Pipistrellus_kuhlii_XP_036285514.1_protein_PHTF2_isoform_X2
")0.90,"Miniopterus_natalensis_XP_016075071.1_PREDICTED_putative_homeodomain_transcription_factor_2_isoform_X2
")0.77)0.98,"Chlorocebus_sabaeus_XP_037860463.1_putative_homeodomain_transcription_factor_2_isoform_X3
")0.97)0.92,("Callithrix_jacchus_XP_035109886.1_putative_homeodomain_transcription_factor_2_isoform_X7
","Phocoena_sinus_XP_032498192.1_putative_homeodomain_transcription_factor_2_isoform_X4
")0.93)0.92,"Carcharodon_carcharias_XP_041059385.1_protein_PHTF2-like_isoform_X3
")0.89)0.70,((((((("Stylophora_pistillata_XP_022799975.1_putative_homeodomain_transcription_factor_2
","Pocillopora_damicornis_XP_027043981.1_putative_homeodomain_transcription_factor_2
")0.98,"Acropora_millepora_XP_044170509.1_protein_PHTF2-like
")0.84,(("Exaiptasia_diaphana_XP_028514381.1_putative_homeodomain_transcription_factor_2
","Actinia_tenebrosa_XP_031565652.1_putative_homeodomain_transcription_factor_2
")0.68,("Nematostella_vectensis_XP_048590014.1_protein_PHTF2_isoform_X1
","Nematostella_vectensis_XP_048590015.1_protein_PHTF2_isoform_X2
")0.48)0.58)0.62,"Dendronephthya_gigantea_XP_028405988.1_putative_homeodomain_transcription_factor_1
")0.62,((("Phytophthora_infestans_T30-4_XP_002908424.1_homeodomain_transcription_factor_putative
","Phytophthora_parasitica_INRA-310_XP_008890810.1_hypothetical_protein_PPTG_00978
")0.94,"Plasmopara_halstedii_XP_024586637.1_homeodomain_transcription_factor_2_isoform_x3
")0.96,(("Saprolegnia_parasitica_CBS_223.65_XP_012201034.1_hypothetical_protein_SPRG_06258
","Saprolegnia_diclina_VS20_XP_008605627.1_hypothetical_protein_SDRG_01853
")0.48,(("Aphanomyces_invadans_XP_008862764.1_hypothetical_protein_H310_01438
","Aphanomyces_invadans_XP_008862765.1_hypothetical_protein_variant
")0.96,"Aphanomyces_astaci_XP_009821277.1_hypothetical_protein_H257_00342
")0.98)0.85)0.64)0.49,("Syngnathus_acus_XP_037099759.1_putative_homeodomain_transcription_factor_2_isoform_X3
",((((((("Hippoglossus_hippoglossus_XP_034434906.1_putative_homeodomain_transcription_factor_2_isoform_X2
","Hippoglossus_stenolepis_XP_035002953.1_protein_PHTF2_isoform_X4
")0.99,"Paralichthys_olivaceus_XP_019947890.1_PREDICTED_putative_homeodomain_transcription_factor_2_isoform_X2
")0.80,"Cynoglossus_semilaevis_XP_008313961.1_putative_homeodomain_transcription_factor_2_isoform_X2
")0.69,("Scophthalmus_maximus_XP_035504061.2_protein_PHTF2_isoform_X5
","Scophthalmus_maximus_XP_035504037.2_protein_PHTF2_isoform_X2
")0.53)0.62,(((("Syngnathus_acus_XP_037099761.1_putative_homeodomain_transcription_factor_2_isoform_X5
","Syngnathus_scovelli_XP_049616821.1_protein_PHTF2-like_isoform_X6
")0.28,"Syngnathus_scovelli_XP_049616817.1_protein_PHTF2-like_isoform_X2
")0.29,((("Melanotaenia_boesemani_XP_041833615.1_putative_homeodomain_transcription_factor_2_isoform_X3
",((("Betta_splendens_XP_029016565.1_protein_PHTF2-like_isoform_X2
",((((((((("Xiphias_gladius_XP_040000873.1_protein_PHTF2-like_isoform_X2
","Epinephelus_fuscoguttatus_XP_049422602.1_protein_PHTF2-like_isoform_X2
")0.44,"Thunnus_maccoyii_XP_042258897.1_protein_PHTF2-like_isoform_X2
")0.51,"Acanthochromis_polyacanthus_XP_022066432.1_putative_homeodomain_transcription_factor_2_isoform_X3
")0.64,"Anabas_testudineus_XP_026218428.1_putative_homeodomain_transcription_factor_2_isoform_X2
")0.78,"Micropterus_dolomieu_XP_045928508.1_protein_PHTF2-like_isoform_X2
")0.80,"Oreochromis_aureus_XP_039456913.1_protein_PHTF2_isoform_X2
")0.74,"Thalassophryne_amazonica_XP_034019768.1_putative_homeodomain_transcription_factor_2_isoform_X2
")0.66,("Hippoglossus_hippoglossus_XP_034434908.1_putative_homeodomain_transcription_factor_2_isoform_X4
","Cyclopterus_lumpus_XP_034382129.1_putative_homeodomain_transcription_factor_2_isoform_X2
")0.12)0.64,(("Notolabrus_celidotus_XP_034529520.1_putative_homeodomain_transcription_factor_2_isoform_X3
","Notolabrus_celidotus_XP_034529521.1_putative_homeodomain_transcription_factor_2_isoform_X4
")0.73,"Labrus_bergylta_XP_020494445.1_putative_homeodomain_transcription_factor_2_isoform_X2
")0.49)0.85)0.84,"Gambusia_affinis_XP_043964909.1_protein_PHTF2-like_isoform_X4
")0.84,"Periophthalmus_magnuspinnatus_XP_033845992.1_putative_homeodomain_transcription_factor_2_isoform_X2
")0.85)0.89,("Anarrhichthys_ocellatus_XP_031714837.1_putative_homeodomain_transcription_factor_2_isoform_X2
","Hippoglossus_stenolepis_XP_035002951.1_protein_PHTF2_isoform_X2
")0.70)0.83,("Esox_lucius_XP_010893476.2_putative_homeodomain_transcription_factor_2_isoform_X2
","Esox_lucius_XP_010893479.2_putative_homeodomain_transcription_factor_2_isoform_X6
")0.96)0.76)0.69,("Gadus_morhua_XP_030209806.1_putative_homeodomain_transcription_factor_2_isoform_X2
","Gadus_morhua_XP_030209810.1_putative_homeodomain_transcription_factor_2_isoform_X6
")0.66)0.64)0.55,("Sinocyclocheilus_anshuiensis_XP_016348507.1_PREDICTED_putative_homeodomain_transcription_factor_2
",(((((("Coregonus_clupeaformis_XP_045064723.1_protein_PHTF2-like_isoform_X3
","Coregonus_clupeaformis_XP_045064727.1_protein_PHTF2-like_isoform_X7
")0.84,("Coregonus_clupeaformis_XP_045064732.1_protein_PHTF2-like_isoform_X12
","Coregonus_clupeaformis_XP_045064733.1_protein_PHTF2-like_isoform_X13
")0.39)0.68,((("Salvelinus_namaycush_XP_038833655.1_putative_homeodomain_transcription_factor_2
",(("Oncorhynchus_kisutch_XP_031676535.1_putative_homeodomain_transcription_factor_2_isoform_X10
",(("Oncorhynchus_kisutch_XP_031676539.1_putative_homeodomain_transcription_factor_2_isoform_X14
","Oncorhynchus_mykiss_XP_036812747.1_putative_homeodomain_transcription_factor_2_isoform_X11
")0.99,"Oncorhynchus_kisutch_XP_031671447.1_putative_homeodomain_transcription_factor_2_isoform_X9
")0.70)0.61,("Oncorhynchus_kisutch_XP_031671446.1_putative_homeodomain_transcription_factor_2_isoform_X8
","Oncorhynchus_kisutch_XP_031676534.1_putative_homeodomain_transcription_factor_2_isoform_X9
")0.51)0.63)0.66,("Salmo_salar_XP_045556227.1_protein_PHTF2
",(("Salmo_trutta_XP_029603101.1_putative_homeodomain_transcription_factor_2_isoform_X12
","Oncorhynchus_mykiss_XP_036801196.1_putative_homeodomain_transcription_factor_2_isoform_X14
")0.75,((("Oncorhynchus_kisutch_XP_031671421.1_putative_homeodomain_transcription_factor_2_isoform_X1
","Oncorhynchus_kisutch_XP_031671440.1_putative_homeodomain_transcription_factor_2_isoform_X3
")0.26,("Oncorhynchus_kisutch_XP_031676527.1_putative_homeodomain_transcription_factor_2_isoform_X3
","Oncorhynchus_mykiss_XP_036801184.1_putative_homeodomain_transcription_factor_2_isoform_X3
")0.90)0.42,("Oncorhynchus_kisutch_XP_031671444.1_putative_homeodomain_transcription_factor_2_isoform_X7
",(("Oncorhynchus_kisutch_XP_031671441.1_putative_homeodomain_transcription_factor_2_isoform_X4
","Oncorhynchus_kisutch_XP_031671442.1_putative_homeodomain_transcription_factor_2_isoform_X5
")0.42,"Oncorhynchus_kisutch_XP_031671439.1_putative_homeodomain_transcription_factor_2_isoform_X2
")0.30)0.24)0.49)0.55)0.55)0.62,"Oncorhynchus_mykiss_XP_036801197.1_putative_homeodomain_transcription_factor_2_isoform_X15
")0.61)0.63,"Salmo_trutta_XP_029603092.1_putative_homeodomain_transcription_factor_2_isoform_X4
")0.66,"Oncorhynchus_kisutch_XP_031671443.1_putative_homeodomain_transcription_factor_2_isoform_X6
")0.67,(("Oncorhynchus_kisutch_XP_031671448.1_putative_homeodomain_transcription_factor_2_isoform_X10
",("Oncorhynchus_kisutch_XP_031671449.1_putative_homeodomain_transcription_factor_2_isoform_X11
","Oncorhynchus_kisutch_XP_031671450.1_putative_homeodomain_transcription_factor_2_isoform_X12
")0.42)0.68,"Coregonus_clupeaformis_XP_045076360.1_protein_PHTF2-like
")0.51)0.61)0.59)0.46,(((("Hydra_vulgaris_XP_047144885.1_protein_PHTF1_isoform_X2
","Hydra_vulgaris_XP_047144884.1_protein_PHTF2_isoform_X1
")0.86,((((("Astyanax_mexicanus_XP_049330252.1_protein_PHTF2_isoform_X1
","Colossoma_macropomum_XP_036432629.1_putative_homeodomain_transcription_factor_2_isoform_X1
")0.64,"Electrophorus_electricus_XP_026886313.1_putative_homeodomain_transcription_factor_2_isoform_X1
")0.62,(((("Paramormyrops_kingsleyae_XP_023666235.1_putative_homeodomain_transcription_factor_2_isoform_X1
","Paramormyrops_kingsleyae_XP_023666238.1_putative_homeodomain_transcription_factor_2_isoform_X2
")0.07,"Brienomyrus_brachyistius_XP_048863644.1_protein_PHTF2-like_isoform_X1
")0.48,"Brienomyrus_brachyistius_XP_048863646.1_protein_PHTF2-like_isoform_X2
")0.39,((("Astyanax_mexicanus_XP_049330253.1_protein_PHTF2_isoform_X2
","Colossoma_macropomum_XP_036432636.1_putative_homeodomain_transcription_factor_2_isoform_X3
")0.60,"Scleropages_formosus_XP_029103415.1_putative_homeodomain_transcription_factor_2_isoform_X2
")0.32,(("Sinocyclocheilus_anshuiensis_XP_016358854.1_PREDICTED_putative_homeodomain_transcription_factor_2_isoform_X5
","Hypomesus_transpacificus_XP_046878410.1_protein_PHTF2-like_isoform_X2
")0.01,("Scleropages_formosus_XP_029103411.1_putative_homeodomain_transcription_factor_2_isoform_X1
",("Hypomesus_transpacificus_XP_046878406.1_protein_PHTF2-like_isoform_X1
",(((("Sinocyclocheilus_anshuiensis_XP_016358850.1_PREDICTED_putative_homeodomain_transcription_factor_2_isoform_X1
","Sinocyclocheilus_anshuiensis_XP_016358853.1_PREDICTED_putative_homeodomain_transcription_factor_2_isoform_X4
")0.06,(("Sinocyclocheilus_grahami_XP_016111862.1_PREDICTED_putative_homeodomain_transcription_factor_2_isoform_X1
","Sinocyclocheilus_grahami_XP_016111863.1_PREDICTED_putative_homeodomain_transcription_factor_2_isoform_X2
")0.20,"Sinocyclocheilus_grahami_XP_016111864.1_PREDICTED_putative_homeodomain_transcription_factor_2_isoform_X3
")0.19)0.34,"Puntigrus_tetrazona_XP_043086703.1_putative_homeodomain_transcription_factor_2_isoform_X2
")0.33,((((("Electrophorus_electricus_XP_026886316.1_putative_homeodomain_transcription_factor_2_isoform_X3
","Electrophorus_electricus_XP_026886317.1_putative_homeodomain_transcription_factor_2_isoform_X4
")0.80,"Electrophorus_electricus_XP_026886314.1_putative_homeodomain_transcription_factor_2_isoform_X2
")0.51,("Colossoma_macropomum_XP_036432635.1_putative_homeodomain_transcription_factor_2_isoform_X2
",("Pygocentrus_nattereri_XP_017561903.1_putative_homeodomain_transcription_factor_2_isoform_X1
","Pygocentrus_nattereri_XP_037398652.1_putative_homeodomain_transcription_factor_2_isoform_X2
")0.16)0.41)0.40,((("Denticeps_clupeoides_XP_028810123.1_putative_homeodomain_transcription_factor_2_isoform_X2
","Denticeps_clupeoides_XP_028810124.1_putative_homeodomain_transcription_factor_2_isoform_X3
")0.15,"Denticeps_clupeoides_XP_028810122.1_putative_homeodomain_transcription_factor_2_isoform_X1
")0.13,(("Lepisosteus_oculatus_XP_015208133.1_PREDICTED_putative_homeodomain_transcription_factor_2_isoform_X1
","Lepisosteus_oculatus_XP_015208134.1_PREDICTED_putative_homeodomain_transcription_factor_2_isoform_X2
")0.16,((("Megalops_cyprinoides_XP_036373478.1_putative_homeodomain_transcription_factor_2_isoform_X1
","Megalops_cyprinoides_XP_036373479.1_putative_homeodomain_transcription_factor_2_isoform_X2
")0.14,("Anguilla_anguilla_XP_035282410.1_putative_homeodomain_transcription_factor_2_isoform_X1
","Anguilla_anguilla_XP_035282413.1_putative_homeodomain_transcription_factor_2_isoform_X2
")0.16)0.42,("Chanos_chanos_XP_030634043.1_putative_homeodomain_transcription_factor_2_isoform_X2
","Chanos_chanos_XP_030634037.1_putative_homeodomain_transcription_factor_2_isoform_X1
")0.14)0.31)0.33)0.37)0.39,(("Tachysurus_fulvidraco_XP_047660067.1_protein_PHTF2_isoform_X1
","Tachysurus_fulvidraco_XP_027006802.1_protein_PHTF2_isoform_X2
")0.14,((("Ictalurus_punctatus_XP_017349352.1_protein_PHTF2_isoform_X3
","Ictalurus_punctatus_XP_017349355.1_protein_PHTF2_isoform_X6
")0.15,("Pangasianodon_hypophthalmus_XP_026799261.1_putative_homeodomain_transcription_factor_2_isoform_X1
","Pangasianodon_hypophthalmus_XP_026799264.1_putative_homeodomain_transcription_factor_2_isoform_X2
")0.16)0.27,"Silurus_meridionalis_XP_046728772.1_protein_PHTF2-like_isoform_X1
")0.33)0.51)0.38)0.40)0.41)0.41)0.39)0.41)0.39)0.39,"Gadus_morhua_XP_030209809.1_putative_homeodomain_transcription_factor_2_isoform_X5
")0.38,(((((((("Polyodon_spathula_XP_041113427.1_protein_PHTF2-like_isoform_X3
","Polyodon_spathula_XP_041113428.1_protein_PHTF2-like_isoform_X4
")0.12,("Polyodon_spathula_XP_041113429.1_protein_PHTF2-like_isoform_X5
","Polyodon_spathula_XP_041113431.1_protein_PHTF2-like_isoform_X6
")0.11)0.42,("Polyodon_spathula_XP_041113423.1_protein_PHTF2-like_isoform_X1
","Polyodon_spathula_XP_041113426.1_protein_PHTF2-like_isoform_X2
")0.94)0.37,"Polyodon_spathula_XP_041113433.1_protein_PHTF2-like_isoform_X8
")0.44,(((("Acipenser_ruthenus_XP_033882301.2_putative_homeodomain_transcription_factor_2_isoform_X1
","Acipenser_ruthenus_XP_033882304.2_putative_homeodomain_transcription_factor_2_isoform_X2
")0.11,"Acipenser_ruthenus_XP_033882306.2_putative_homeodomain_transcription_factor_2_isoform_X4
")0.25,("Polyodon_spathula_XP_041110865.1_protein_PHTF2-like_isoform_X9
","Polyodon_spathula_XP_041110867.1_protein_PHTF2-like_isoform_X10
")0.14)0.17,((("Acipenser_ruthenus_XP_034782327.1_putative_homeodomain_transcription_factor_2_isoform_X3
","Acipenser_ruthenus_XP_033889171.2_putative_homeodomain_transcription_factor_2_isoform_X4
")0.11,("Acipenser_ruthenus_XP_034782326.1_putative_homeodomain_transcription_factor_2_isoform_X1
","Acipenser_ruthenus_XP_033889170.2_putative_homeodomain_transcription_factor_2_isoform_X2
")0.03)0.16,"Acipenser_ruthenus_XP_034782329.1_putative_homeodomain_transcription_factor_2_isoform_X6
")0.14)0.24)0.33,(("Polyodon_spathula_XP_041110859.1_protein_PHTF2-like_isoform_X3
","Polyodon_spathula_XP_041110861.1_protein_PHTF2-like_isoform_X5
")0.10,"Polyodon_spathula_XP_041110862.1_protein_PHTF2-like_isoform_X6
")0.21)0.38,"Acipenser_ruthenus_XP_033882305.2_putative_homeodomain_transcription_factor_2_isoform_X3
")0.38,(("Polypterus_senegalus_XP_039616972.1_protein_PHTF2-like_isoform_X1
","Polypterus_senegalus_XP_039616975.1_protein_PHTF2-like_isoform_X2
")0.13,("Erpetoichthys_calabaricus_XP_028667621.1_putative_homeodomain_transcription_factor_2_isoform_X1
","Erpetoichthys_calabaricus_XP_028667636.1_putative_homeodomain_transcription_factor_2_isoform_X2
")0.13)0.43)0.38)0.44)0.43,("Schistosoma_haematobium_XP_012798396.2_putative_homeodomain_transcription_factor_phtf
",((((("Polyodon_spathula_XP_041083348.1_protein_PHTF1-like_isoform_X3
",("Polyodon_spathula_XP_041083347.1_protein_PHTF1-like_isoform_X2
","Polyodon_spathula_XP_041083346.1_protein_PHTF1-like_isoform_X1
")0.77)0.57,"Polyodon_spathula_XP_041083349.1_protein_PHTF1-like_isoform_X4
")0.41,("Polyodon_spathula_XP_041092056.1_protein_PHTF1-like_isoform_X2
","Polyodon_spathula_XP_041092055.1_protein_PHTF1-like_isoform_X1
")0.34)0.53,("Echinococcus_granulosus_XP_024349886.1_Putative_homeodomain_transcription_factor
",(((((("Daphnia_pulex_XP_046455125.1_protein_PHTF2-like_isoform_X2
","Daphnia_pulex_XP_046455124.1_protein_PHTF2-like_isoform_X1
")0.87,"Daphnia_magna_XP_032795481.2_protein_PHTF2
")0.43,"Aplysia_californica_XP_035826994.1_putative_homeodomain_transcription_factor
")0.29,((("Clupea_harengus_XP_031438327.1_protein_PHTF2_isoform_X1
","Clupea_harengus_XP_031438330.1_protein_PHTF2_isoform_X2
")0.04,"Clupea_harengus_XP_031438331.1_protein_PHTF2_isoform_X3
")0.34,(("Strongylocentrotus_purpuratus_XP_030829926.1_putative_homeodomain_transcription_factor_2_isoform_X2
",("Strongylocentrotus_purpuratus_XP_030829925.1_putative_homeodomain_transcription_factor_2_isoform_X1
","Strongylocentrotus_purpuratus_XP_003723276.3_putative_homeodomain_transcription_factor_2
")0.99)0.67,("Lytechinus_variegatus_XP_041471645.1_protein_PHTF1-like_isoform_X1
","Lytechinus_variegatus_XP_041471670.1_protein_PHTF1-like_isoform_X2
")0.17)0.48)0.29)0.20,(("Ixodes_scapularis_XP_040062052.1_protein_PHTF2_isoform_X1
","Ixodes_scapularis_XP_029848457.2_protein_PHTF2_isoform_X2
")0.84,"Rhipicephalus_sanguineus_XP_037500323.1_protein_phtf
")0.91)0.18,(("Octopus_sinensis_XP_029634264.1_putative_homeodomain_transcription_factor_2_isoform_X1
","Octopus_sinensis_XP_036357270.1_putative_homeodomain_transcription_factor_2_isoform_X2
")0.67,"Octopus_sinensis_XP_029634267.1_putative_homeodomain_transcription_factor_2_isoform_X5
")0.59)0.16)0.16)0.16,((("Microcebus_murinus_XP_012602926.1_putative_homeodomain_transcription_factor_2_isoform_X8
",(("Oncorhynchus_gorbuscha_XP_046191662.1_protein_PHTF2-like_isoform_X1
","Oncorhynchus_gorbuscha_XP_046191668.1_protein_PHTF2-like_isoform_X4
")0.38,"Oncorhynchus_gorbuscha_XP_046191671.1_protein_PHTF2-like_isoform_X7
")0.38)0.28,((((("Ictidomys_tridecemlineatus_XP_040147621.1_protein_PHTF2_isoform_X2
","Marmota_monax_XP_046320111.1_protein_PHTF2_isoform_X2
")0.85,"Desmodus_rotundus_XP_045049927.1_protein_PHTF2_isoform_X3
")0.43,((("Urocitellus_parryii_XP_026240769.1_putative_homeodomain_transcription_factor_2_isoform_X1
",(("Ictidomys_tridecemlineatus_XP_013211514.1_protein_PHTF2_isoform_X1
","Urocitellus_parryii_XP_026240771.1_putative_homeodomain_transcription_factor_2_isoform_X2
")0.92,("Marmota_marmota_marmota_XP_015343882.1_protein_PHTF2_isoform_X1
","Marmota_flaviventris_XP_027782142.1_putative_homeodomain_transcription_factor_2
")0.99)0.97)0.83,("Neosciurus_carolinensis_XP_047417697.1_protein_PHTF2_isoform_X1
","Neosciurus_carolinensis_XP_047417700.1_protein_PHTF2_isoform_X2
")0.33)0.85,"Microcebus_murinus_XP_012602908.1_putative_homeodomain_transcription_factor_2_isoform_X5
")0.73)0.56,(("Austrofundulus_limnaeus_XP_013869961.1_PREDICTED_putative_homeodomain_transcription_factor_2_isoform_X5
",((("Paramormyrops_kingsleyae_XP_023666239.1_putative_homeodomain_transcription_factor_2_isoform_X3
",((("Paramormyrops_kingsleyae_XP_023666240.1_putative_homeodomain_transcription_factor_2_isoform_X4
",("Polyodon_spathula_XP_041110868.1_protein_PHTF2-like_isoform_X11
",(("Acipenser_ruthenus_XP_034782328.1_putative_homeodomain_transcription_factor_2_isoform_X5
","Acipenser_ruthenus_XP_033882307.2_putative_homeodomain_transcription_factor_2_isoform_X5
")0.80,"Polyodon_spathula_XP_041113432.1_protein_PHTF2-like_isoform_X7
")0.60)0.75)0.56,"Puntigrus_tetrazona_XP_043086705.1_putative_homeodomain_transcription_factor_2_isoform_X4
")0.46,"Brienomyrus_brachyistius_XP_048863647.1_protein_PHTF2-like_isoform_X3
")0.38)0.33,(((("Cervus_canadensis_XP_043318877.1_protein_PHTF2_isoform_X5
","Suricata_suricatta_XP_029783827.1_putative_homeodomain_transcription_factor_2_isoform_X3
")0.69,"Cricetulus_griseus_XP_027249259.1_putative_homeodomain_transcription_factor_2_isoform_X3
")0.56,("Chrysochloris_asiatica_XP_006834419.1_PREDICTED_putative_homeodomain_transcription_factor_2_isoform_X5
",("Sus_scrofa_XP_020958207.1_putative_homeodomain_transcription_factor_2_isoform_X5
",(("Desmodus_rotundus_XP_045049946.1_protein_PHTF2_isoform_X7
",("Neosciurus_carolinensis_XP_047417702.1_protein_PHTF2_isoform_X4
","Choloepus_didactylus_XP_037692435.1_putative_homeodomain_transcription_factor_2_isoform_X4
")0.29)0.36,("Mustela_erminea_XP_032159966.1_putative_homeodomain_transcription_factor_2_isoform_X5
","Lontra_canadensis_XP_032729166.1_putative_homeodomain_transcription_factor_2_isoform_X5
")0.97)0.56)0.70)0.76)0.70,(((("Bufo_gargarizans_XP_044139415.1_protein_PHTF1_isoform_X1
","Bufo_gargarizans_XP_044139416.1_protein_PHTF1_isoform_X2
")0.41,"Bufo_gargarizans_XP_044139417.1_protein_PHTF1_isoform_X3
")0.56,(("Bufo_bufo_XP_040279834.1_protein_PHTF1_isoform_X1
","Bufo_bufo_XP_040279835.1_protein_PHTF1_isoform_X2
")0.30,"Bufo_bufo_XP_040279836.1_protein_PHTF1_isoform_X3
")0.40)0.59,((("Oncorhynchus_gorbuscha_XP_046191667.1_protein_PHTF2-like_isoform_X3
","Bufo_bufo_XP_040268990.1_protein_PHTF2_isoform_X2
")0.00,(((((("Talpa_occidentalis_XP_037366893.1_putative_homeodomain_transcription_factor_2_isoform_X2
","Zalophus_californianus_XP_027430317.1_putative_homeodomain_transcription_factor_2_isoform_X2
")0.30,(("Rousettus_aegyptiacus_XP_016001443.1_putative_homeodomain_transcription_factor_2_isoform_X2
","Pteropus_giganteus_XP_039704945.1_protein_PHTF2_isoform_X2
")0.59,"Desmodus_rotundus_XP_045049932.1_protein_PHTF2_isoform_X4
")0.47)0.87,"Choloepus_didactylus_XP_037692433.1_putative_homeodomain_transcription_factor_2_isoform_X2
")0.92,("Meriones_unguiculatus_XP_021518499.1_putative_homeodomain_transcription_factor_2
","Rattus_norvegicus_XP_038963178.1_protein_PHTF2_isoform_X5
")0.56)0.67,("Cervus_canadensis_XP_043332921.1_protein_PHTF2-like
","Mus_musculus_XP_030110645.1_putative_homeodomain_transcription_factor_2_isoform_X6
")0.86)0.53,(("Megalobrama_amblycephala_XP_048012143.1_putative_homeodomain_transcription_factor_2_isoform_X4
",(((("Xenopus_laevis_XP_041441084.1_putative_homeodomain_transcription_factor_2_L_homeolog_isoform_X3
","Rana_temporaria_XP_040199400.1_protein_PHTF2_isoform_X3
")0.32,"Microcaecilia_unicolor_XP_030071613.1_putative_homeodomain_transcription_factor_2_isoform_X3
")0.39,"Oncorhynchus_gorbuscha_XP_046191670.1_protein_PHTF2-like_isoform_X6
")0.26,("Oncorhynchus_gorbuscha_XP_046191666.1_protein_PHTF2-like_isoform_X2
","Oncorhynchus_gorbuscha_XP_046191669.1_protein_PHTF2-like_isoform_X5
")0.61)0.21)0.18,((("Corvus_hawaiiensis_XP_048156883.1_protein_PHTF2_isoform_X3
",("Pterocles_gutturalis_XP_010078647.1_PREDICTED_putative_homeodomain_transcription_factor_2
",((("Hirundo_rustica_XP_039918169.1_protein_PHTF2_isoform_X4
","Mauremys_mutica_XP_044885575.1_protein_PHTF2_isoform_X3
")0.61,"Phaethon_lepturus_XP_010291620.1_PREDICTED_putative_homeodomain_transcription_factor_2
")0.37,"Cariama_cristata_XP_009696541.1_PREDICTED_putative_homeodomain_transcription_factor_2
")0.32)0.42)0.40,("Oncorhynchus_kisutch_XP_031676538.1_putative_homeodomain_transcription_factor_2_isoform_X13
",("Cyprinus_carpio_XP_042577441.1_protein_PHTF2-like_isoform_X3
",(("Esox_lucius_XP_010893475.2_putative_homeodomain_transcription_factor_2_isoform_X1
","Esox_lucius_XP_010893477.2_putative_homeodomain_transcription_factor_2_isoform_X3
")0.73,"Esox_lucius_XP_010893478.2_putative_homeodomain_transcription_factor_2_isoform_X4
")0.78)0.59)0.47)0.25,(("Protobothrops_mucrosquamatus_XP_015683136.1_putative_homeodomain_transcription_factor_2
",(("Gallus_gallus_XP_015131223.1_protein_PHTF2_isoform_X3
","Gallus_gallus_XP_046763047.1_protein_PHTF2_isoform_X3
")1.00,"Merops_nubicus_XP_008935705.1_PREDICTED_putative_homeodomain_transcription_factor_2
")0.97)0.71,(((((((((("Astyanax_mexicanus_XP_049330254.1_protein_PHTF2_isoform_X3
",("Pygocentrus_nattereri_XP_037398654.1_putative_homeodomain_transcription_factor_2_isoform_X3
","Colossoma_macropomum_XP_036432637.1_putative_homeodomain_transcription_factor_2_isoform_X4
")0.85)0.87,"Electrophorus_electricus_XP_026886318.1_putative_homeodomain_transcription_factor_2_isoform_X5
")0.83,("Silurus_meridionalis_XP_046728773.1_protein_PHTF2-like_isoform_X2
",("Tachysurus_fulvidraco_XP_047660074.1_protein_PHTF2_isoform_X3
","Pangasianodon_hypophthalmus_XP_026799265.1_putative_homeodomain_transcription_factor_2_isoform_X3
")0.70)0.36)0.67,((("Megalops_cyprinoides_XP_036373480.1_putative_homeodomain_transcription_factor_2_isoform_X3
","Anguilla_anguilla_XP_035282414.1_putative_homeodomain_transcription_factor_2_isoform_X3
")0.83,"Scleropages_formosus_XP_029103416.1_putative_homeodomain_transcription_factor_2_isoform_X3
")0.48,("Lepisosteus_oculatus_XP_015208135.1_PREDICTED_putative_homeodomain_transcription_factor_2_isoform_X3
","Lepisosteus_oculatus_XP_015208136.1_PREDICTED_putative_homeodomain_transcription_factor_2_isoform_X4
")0.03)0.45)0.63,"Hypomesus_transpacificus_XP_046878412.1_protein_PHTF2-like_isoform_X3
")0.68,"Rhinatrema_bivittatum_XP_029470977.1_putative_homeodomain_transcription_factor_2_isoform_X1
")0.63,"Polypterus_senegalus_XP_039616978.1_protein_PHTF2-like_isoform_X3
")0.62,"Papio_anubis_XP_031521133.1_putative_homeodomain_transcription_factor_2_isoform_X6
")0.58,"Myodes_glareolus_XP_048289492.1_protein_PHTF2_isoform_X3
")0.55,"Sinocyclocheilus_anshuiensis_XP_016358855.1_PREDICTED_putative_homeodomain_transcription_factor_2_isoform_X6
")0.52)0.43)0.31)0.28)0.25)0.25,(("Callorhinchus_milii_XP_007889101.1_protein_PHTF2_isoform_X2
","Callorhinchus_milii_XP_007889098.1_protein_PHTF2_isoform_X1
")0.49,"Neosciurus_carolinensis_XP_047417701.1_protein_PHTF2_isoform_X3
")0.28)0.25)0.23)0.23)0.25,(((("Coregonus_clupeaformis_XP_045064722.1_protein_PHTF2-like_isoform_X2
","Coregonus_clupeaformis_XP_045064726.1_protein_PHTF2-like_isoform_X6
")0.59,("Coregonus_clupeaformis_XP_045064730.1_protein_PHTF2-like_isoform_X10
","Coregonus_clupeaformis_XP_045064731.1_protein_PHTF2-like_isoform_X11
")0.50)0.58,((("Oncorhynchus_tshawytscha_XP_042169175.1_protein_PHTF2-like_isoform_X7
",("Oncorhynchus_kisutch_XP_031676536.1_putative_homeodomain_transcription_factor_2_isoform_X11
","Oncorhynchus_mykiss_XP_036801191.1_putative_homeodomain_transcription_factor_2_isoform_X9
")0.96)0.95,"Salmo_trutta_XP_029603098.1_putative_homeodomain_transcription_factor_2_isoform_X10
")0.99,((("Oncorhynchus_tshawytscha_XP_042169173.1_protein_PHTF2-like_isoform_X5
",("Oncorhynchus_kisutch_XP_031676532.1_putative_homeodomain_transcription_factor_2_isoform_X7
","Oncorhynchus_mykiss_XP_036801188.1_putative_homeodomain_transcription_factor_2_isoform_X6
")0.66)0.89,"Salmo_trutta_XP_029603096.1_putative_homeodomain_transcription_factor_2_isoform_X8
")0.88,(((("Oncorhynchus_kisutch_XP_031676525.1_putative_homeodomain_transcription_factor_2_isoform_X2
","Oncorhynchus_mykiss_XP_036801183.1_putative_homeodomain_transcription_factor_2_isoform_X2
")0.53,"Oncorhynchus_tshawytscha_XP_042169170.1_protein_PHTF2-like_isoform_X2
")0.89,"Salmo_trutta_XP_029603091.1_putative_homeodomain_transcription_factor_2_isoform_X3
")0.86,"Oncorhynchus_kisutch_XP_031676531.1_putative_homeodomain_transcription_factor_2_isoform_X6
")0.79)0.74)0.61)0.56,(("Scophthalmus_maximus_XP_035504053.2_protein_PHTF2_isoform_X4
","Syngnathus_scovelli_XP_049616819.1_protein_PHTF2-like_isoform_X4
")0.01,"Megalobrama_amblycephala_XP_048012133.1_putative_homeodomain_transcription_factor_2_isoform_X1
")0.01)0.48)0.21)0.21,"Capsaspora_owczarzaki_ATCC_30864_XP_004349107.2_Phtf1_protein
")0.21)0.21,((("Lepisosteus_oculatus_XP_015197824.1_PREDICTED_putative_homeodomain_transcription_factor_1_isoform_X1
","Lepisosteus_oculatus_XP_006628458.1_PREDICTED_putative_homeodomain_transcription_factor_1_isoform_X2
")0.14,(("Bos_taurus_XP_024845321.1_putative_homeodomain_transcription_factor_1_isoform_X2
",(((("Bubalus_bubalis_XP_044800468.1_protein_PHTF1_isoform_X2
","Bos_taurus_XP_024845322.1_putative_homeodomain_transcription_factor_1_isoform_X3
")0.98,"Capra_hircus_XP_017901422.1_PREDICTED_putative_homeodomain_transcription_factor_1_isoform_X2
")0.93,"Odocoileus_virginianus_texanus_XP_020763673.1_putative_homeodomain_transcription_factor_1_isoform_X3
")0.80,"Oryx_dammah_XP_040086947.1_protein_PHTF1_isoform_X2
")0.84)0.99,(("Heterocephalus_glaber_XP_021121372.1_putative_homeodomain_transcription_factor_1_isoform_X7
","Callorhinus_ursinus_XP_025728241.1_putative_homeodomain_transcription_factor_1_isoform_X3
")0.06,(("Meriones_unguiculatus_XP_021489896.1_putative_homeodomain_transcription_factor_1_isoform_X2
","Cricetulus_griseus_XP_027249657.1_putative_homeodomain_transcription_factor_1_isoform_X5
")0.24,"Mus_musculus_XP_036018823.1_putative_homeodomain_transcription_factor_1_isoform_X3
")0.14)0.14)0.57)0.48,((((("Anneissia_japonica_XP_033127674.1_putative_homeodomain_transcription_factor_1
",((("Rhinatrema_bivittatum_XP_029428855.1_putative_homeodomain_transcription_factor_1_isoform_X3
","Microcaecilia_unicolor_XP_030076682.1_putative_homeodomain_transcription_factor_1_isoform_X2
")0.04,"Asterias_rubens_XP_033640557.1_putative_homeodomain_transcription_factor_2
")0.03,"Ciona_intestinalis_XP_026693792.1_putative_homeodomain_transcription_factor_1
")0.03)0.02,(((((("Carcharodon_carcharias_XP_041052172.1_protein_PHTF1-like_isoform_X1
","Carcharodon_carcharias_XP_041052173.1_protein_PHTF1-like_isoform_X2
")0.98,"Carcharodon_carcharias_XP_041052174.1_protein_PHTF1-like_isoform_X3
")0.73,("Scyliorhinus_canicula_XP_038675981.1_protein_PHTF1-like_isoform_X2
","Scyliorhinus_canicula_XP_038675978.1_protein_PHTF1-like_isoform_X1
")0.57)0.71,"Amblyraja_radiata_XP_032898193.1_protein_PHTF1_isoform_X1
")0.71,(("Chiloscyllium_plagiosum_XP_043572280.1_putative_homeodomain_transcription_factor_1_isoform_X1
",("Chiloscyllium_plagiosum_XP_043572282.1_putative_homeodomain_transcription_factor_1_isoform_X3
","Chiloscyllium_plagiosum_XP_043572281.1_putative_homeodomain_transcription_factor_1_isoform_X2
")0.30)0.64,(("Stegostoma_fasciatum_XP_048409037.1_protein_PHTF1-like_isoform_X2
","Stegostoma_fasciatum_XP_048409036.1_protein_PHTF1-like_isoform_X1
")0.99,"Rhincodon_typus_XP_048467757.1_protein_PHTF1-like
")0.75)0.78)0.80,"Amblyraja_radiata_XP_032898194.1_protein_PHTF1_isoform_X2
")0.77)0.56,("Notothenia_coriiceps_XP_010783871.1_PREDICTED_putative_homeodomain_transcription_factor_2_isoform_X2
","Pseudochaenichthys_georgianus_XP_033968307.1_putative_homeodomain_transcription_factor_2_isoform_X2
")0.99)0.50,(((((("Chiloscyllium_plagiosum_XP_043569737.1_protein_PHTF2-like
",("Bufo_gargarizans_XP_044136074.1_protein_PHTF2_isoform_X1
",("Microcaecilia_unicolor_XP_030071611.1_putative_homeodomain_transcription_factor_2_isoform_X1
",(((("Xenopus_laevis_XP_041441080.1_putative_homeodomain_transcription_factor_2_L_homeolog_isoform_X1
","Rana_temporaria_XP_040199398.1_protein_PHTF2_isoform_X1
")0.16,(((((("Monodelphis_domestica_XP_007504109.1_PREDICTED_putative_homeodomain_transcription_factor_2_isoform_X1
","Gracilinanus_agilis_XP_044535859.1_protein_PHTF2
")0.93,"Dromiciops_gliroides_XP_043823260.1_protein_PHTF2_isoform_X1
")0.69,"Mastomys_coucha_XP_031235926.1_putative_homeodomain_transcription_factor_2_isoform_X1
")0.54,"Nanorana_parkeri_XP_018415922.1_PREDICTED_putative_homeodomain_transcription_factor_2
")0.45,"Rhinatrema_bivittatum_XP_029470978.1_putative_homeodomain_transcription_factor_2_isoform_X2
")0.36,("Pseudonaja_textilis_XP_026556925.1_putative_homeodomain_transcription_factor_2_isoform_X1
","Notechis_scutatus_XP_026532947.1_putative_homeodomain_transcription_factor_2_isoform_X1
")0.84)0.31)0.31,"Rhinopithecus_bieti_XP_017735925.1_PREDICTED_putative_homeodomain_transcription_factor_2
")0.29,"Crotalus_tigris_XP_039210448.1_protein_PHTF2_isoform_X1
")0.30)0.33)0.31)0.30,"Crotalus_tigris_XP_039210449.1_protein_PHTF2_isoform_X2
")0.29,((("Bufo_bufo_XP_040268989.1_protein_PHTF2_isoform_X1
","Bufo_gargarizans_XP_044136075.1_protein_PHTF2_isoform_X2
")0.82,(("Xenopus_laevis_XP_018111250.1_protein_PHTF2_isoform_X1
","Xenopus_laevis_XP_018106526.1_putative_homeodomain_transcription_factor_2_L_homeolog_isoform_X2
")0.17,("Xenopus_tropicalis_XP_017947815.1_putative_homeodomain_transcription_factor_2_isoform_X2
","Xenopus_tropicalis_XP_004913085.1_putative_homeodomain_transcription_factor_2_isoform_X1
")0.69)0.68)0.53,("Neopelma_chrysocephalum_XP_027535235.1_putative_homeodomain_transcription_factor_2_isoform_X5
","Pipra_filicauda_XP_027585827.1_protein_PHTF2_isoform_X3
")0.97)0.39)0.28,((("Choloepus_didactylus_XP_037682268.1_putative_homeodomain_transcription_factor_1_isoform_X4
","Choloepus_didactylus_XP_037682267.1_putative_homeodomain_transcription_factor_1_isoform_X3
")0.52,"Pipistrellus_kuhlii_XP_045442817.1_protein_PHTF1_isoform_X1
")0.27,(("Pimephales_promelas_XP_039516519.1_putative_homeodomain_transcription_factor_2_isoform_X3
",("Pimephales_promelas_XP_039516518.1_putative_homeodomain_transcription_factor_2_isoform_X2
","Pimephales_promelas_XP_039516516.1_putative_homeodomain_transcription_factor_2_isoform_X1
")0.24)0.18,((((("Lepisosteus_oculatus_XP_015197827.1_PREDICTED_putative_homeodomain_transcription_factor_1_isoform_X3
",(((("Vombatus_ursinus_XP_027716200.1_putative_homeodomain_transcription_factor_1_isoform_X4
",("Dermochelys_coriacea_XP_043356563.1_protein_PHTF1_isoform_X2
",("Chelonia_mydas_XP_037740815.1_protein_PHTF1_isoform_X2
",(((("Crocodylus_porosus_XP_019402355.1_PREDICTED_putative_homeodomain_transcription_factor_1_isoform_X1
","Gavialis_gangeticus_XP_019369638.1_PREDICTED_putative_homeodomain_transcription_factor_1_isoform_X3
")0.94,("Alligator_sinensis_XP_025047736.1_putative_homeodomain_transcription_factor_1_isoform_X1
","Alligator_sinensis_XP_025047738.1_putative_homeodomain_transcription_factor_1_isoform_X3
")0.94)0.94,"Gopherus_evgoodei_XP_030417618.1_putative_homeodomain_transcription_factor_1_isoform_X2
")0.72,"Myotis_lucifugus_XP_023612820.1_putative_homeodomain_transcription_factor_1_isoform_X2
")0.59)0.51)0.47)0.43,("Choloepus_didactylus_XP_037682266.1_putative_homeodomain_transcription_factor_1_isoform_X2
","Choloepus_didactylus_XP_037682264.1_putative_homeodomain_transcription_factor_1_isoform_X1
")0.92)0.36,("Mesocricetus_auratus_XP_040608055.1_protein_PHTF1_isoform_X7
","Cricetulus_griseus_XP_027249660.1_putative_homeodomain_transcription_factor_1_isoform_X8
")0.32)0.31,("Dipodomys_ordii_XP_012880154.1_PREDICTED_putative_homeodomain_transcription_factor_1_isoform_X1
","Dipodomys_spectabilis_XP_042548240.1_protein_PHTF1_isoform_X1
")0.24)0.30)0.28,"Amblyraja_radiata_XP_032895740.1_protein_PHTF2_isoform_X5
")0.27,((("Petromyzon_marinus_XP_032810133.1_putative_homeodomain_transcription_factor_2_isoform_X3
",(("Petromyzon_marinus_XP_032810132.1_putative_homeodomain_transcription_factor_2_isoform_X2
","Petromyzon_marinus_XP_032810140.1_putative_homeodomain_transcription_factor_2_isoform_X7
")0.87,"Petromyzon_marinus_XP_032810131.1_putative_homeodomain_transcription_factor_2_isoform_X1
")0.78)0.85,"Petromyzon_marinus_XP_032810134.1_putative_homeodomain_transcription_factor_2_isoform_X4
")0.73,(((("Scleropages_formosus_XP_018580746.1_putative_homeodomain_transcription_factor_2_isoform_X4
","Scleropages_formosus_XP_018580744.1_putative_homeodomain_transcription_factor_2_isoform_X2
")0.09,("Mugil_cephalus_XP_047439707.1_putative_homeodomain_transcription_factor_1_isoform_X3
",("Cottoperca_gobio_XP_029288477.1_putative_homeodomain_transcription_factor_1_isoform_X2
",(("Silurus_meridionalis_XP_046730939.1_putative_homeodomain_transcription_factor_1_isoform_X2
","Ictalurus_punctatus_XP_017305704.1_putative_homeodomain_transcription_factor_1_isoform_X2
")0.97,("Clupea_harengus_XP_012682955.2_putative_homeodomain_transcription_factor_1_isoform_X2
","Chanos_chanos_XP_030632855.1_putative_homeodomain_transcription_factor_1
")0.48)0.76)0.59)0.48)0.35,"Scophthalmus_maximus_XP_035504045.2_protein_PHTF2_isoform_X3
")0.30,(((("Polyodon_spathula_XP_041110857.1_protein_PHTF2-like_isoform_X1
","Polyodon_spathula_XP_041110858.1_protein_PHTF2-like_isoform_X2
")0.17,"Polyodon_spathula_XP_041110863.1_protein_PHTF2-like_isoform_X7
")0.32,"Myotis_brandtii_XP_005860047.1_PREDICTED_putative_homeodomain_transcription_factor_1_isoform_X2
")0.21,(("Callithrix_jacchus_XP_035108391.1_putative_homeodomain_transcription_factor_1_isoform_X6
",("Nanorana_parkeri_XP_018420080.1_PREDICTED_putative_homeodomain_transcription_factor_1
",(((("Prionailurus_bengalensis_XP_043431820.1_protein_PHTF1_isoform_X5
",("Leopardus_geoffroyi_XP_045334651.1_protein_PHTF1_isoform_X1
","Panthera_pardus_XP_019313432.1_PREDICTED_putative_homeodomain_transcription_factor_1_isoform_X1
")0.91)1.00,(((("Cricetulus_griseus_XP_027249658.1_putative_homeodomain_transcription_factor_1_isoform_X6
","Nannospalax_galili_XP_029419848.1_putative_homeodomain_transcription_factor_1_isoform_X3
")0.70,("Odobenus_rosmarus_divergens_XP_004401361.1_PREDICTED_putative_homeodomain_transcription_factor_1_isoform_X1
",(("Callithrix_jacchus_XP_009000163.2_putative_homeodomain_transcription_factor_1_isoform_X4
","Saimiri_boliviensis_boliviensis_XP_039316739.1_protein_PHTF1_isoform_X3
")0.75,(("Pan_troglodytes_XP_016780859.1_putative_homeodomain_transcription_factor_1_isoform_X4
","Pan_paniscus_XP_034786238.1_putative_homeodomain_transcription_factor_1_isoform_X3
")0.99,"Pongo_abelii_XP_024087699.1_putative_homeodomain_transcription_factor_1_isoform_X2
")0.99)0.89)0.81)0.84,(("Orcinus_orca_XP_049566165.1_protein_PHTF1_isoform_X3
","Balaenoptera_acutorostrata_scammoni_XP_007169433.1_putative_homeodomain_transcription_factor_1_isoform_X3
")0.96,"Sus_scrofa_XP_020946389.1_putative_homeodomain_transcription_factor_1_isoform_X3
")0.75)0.91,("Tursiops_truncatus_XP_019775075.1_putative_homeodomain_transcription_factor_1_isoform_X4
",("Papio_anubis_XP_017801461.1_putative_homeodomain_transcription_factor_1_isoform_X8
","Macaca_fascicularis_XP_045240894.1_protein_PHTF1_isoform_X3
")0.04)0.15)0.74)0.65,("Arvicola_amphibius_XP_038169380.1_protein_PHTF1-like
","Mastomys_coucha_XP_031230919.1_putative_homeodomain_transcription_factor_1_isoform_X4
")0.12)0.61,((("Phascolarctos_cinereus_XP_020857746.1_putative_homeodomain_transcription_factor_1_isoform_X5
","Phascolarctos_cinereus_XP_020857731.1_putative_homeodomain_transcription_factor_1_isoform_X4
")0.74,(("Dromiciops_gliroides_XP_043860510.1_protein_PHTF1_isoform_X5
","Dromiciops_gliroides_XP_043860509.1_protein_PHTF1_isoform_X4
")0.47,"Dromiciops_gliroides_XP_043860508.1_protein_PHTF1_isoform_X3
")0.63)0.67,"Mesocricetus_auratus_XP_040608053.1_protein_PHTF1_isoform_X3
")0.53)0.51)0.50)0.51,(((("Sinocyclocheilus_grahami_XP_016111600.1_PREDICTED_putative_homeodomain_transcription_factor_2
",(("Cyprinus_carpio_XP_042577437.1_protein_PHTF2-like_isoform_X1
","Cyprinus_carpio_XP_042577439.1_protein_PHTF2-like_isoform_X2
")0.27,"Cyprinus_carpio_XP_042591971.1_protein_PHTF2-like
")0.21)0.17,"Carcharodon_carcharias_XP_041052176.1_protein_PHTF1-like_isoform_X4
")0.15,((("Xiphophorus_hellerii_XP_032406301.1_putative_homeodomain_transcription_factor_1_isoform_X2
","Xiphophorus_couchianus_XP_027859623.1_putative_homeodomain_transcription_factor_1_isoform_X2
")0.73,"Gambusia_affinis_XP_043978427.1_putative_homeodomain_transcription_factor_1_isoform_X2
")0.71,((("Physeter_catodon_XP_028345948.1_putative_homeodomain_transcription_factor_2_isoform_X3
",(((("Erpetoichthys_calabaricus_XP_028652360.1_putative_homeodomain_transcription_factor_1
","Polypterus_senegalus_XP_039605235.1_protein_PHTF1-like_isoform_X1
")0.96,"Oncorhynchus_gorbuscha_XP_046191676.1_protein_PHTF2-like
")0.50,((("Alligator_sinensis_XP_025047737.1_putative_homeodomain_transcription_factor_1_isoform_X2
","Gekko_japonicus_XP_015266958.1_PREDICTED_putative_homeodomain_transcription_factor_1
")0.01,("Sphaerodactylus_townsendi_XP_048354524.1_protein_PHTF1_isoform_X2
","Sphaerodactylus_townsendi_XP_048354523.1_protein_PHTF1_isoform_X1
")0.51)0.20,(("Parambassis_ranga_XP_028261170.1_putative_homeodomain_transcription_factor_1_isoform_X1
",((((("Rhinatrema_bivittatum_XP_029428853.1_putative_homeodomain_transcription_factor_1_isoform_X1
","Rhinatrema_bivittatum_XP_029428854.1_putative_homeodomain_transcription_factor_1_isoform_X2
")0.74,"Gracilinanus_agilis_XP_044538865.1_protein_PHTF1-like
")0.42,"Crocodylus_porosus_XP_019402356.1_PREDICTED_putative_homeodomain_transcription_factor_1_isoform_X2
")0.28,(((("Mus_musculus_XP_036018824.1_putative_homeodomain_transcription_factor_1_isoform_X4
","Mus_musculus_NP_001156940.1_protein_PHTF1_isoform_b
")0.86,"Sapajus_apella_XP_032105610.1_putative_homeodomain_transcription_factor_1_isoform_X7
")0.81,("Boleophthalmus_pectinirostris_XP_020774264.1_putative_homeodomain_transcription_factor_1_isoform_X1
",(((((("Mus_musculus_XP_036018827.1_putative_homeodomain_transcription_factor_1_isoform_X10
",(((((("Chelonoidis_abingdonii_XP_032622485.1_putative_homeodomain_transcription_factor_1_isoform_X1
",(("Apteryx_rowi_XP_025933058.1_putative_homeodomain_transcription_factor_1_isoform_X8
","Accipiter_gentilis_XP_049687652.1_protein_PHTF1_isoform_X3
")0.84,"Geospiza_fortis_XP_030919797.1_putative_homeodomain_transcription_factor_1_isoform_X3
")0.64)0.77,"Leptosomus_discolor_XP_009960366.1_PREDICTED_putative_homeodomain_transcription_factor_1
")0.82,("Meleagris_gallopavo_XP_019478749.1_putative_homeodomain_transcription_factor_1_isoform_X1
","Apteryx_mantelli_mantelli_XP_013799038.1_PREDICTED_putative_homeodomain_transcription_factor_1
")0.72)0.63,"Jaculus_jaculus_XP_044994546.1_protein_PHTF1_isoform_X7
")0.57,"Crotalus_tigris_XP_039218377.1_protein_PHTF1_isoform_X3
")0.52,"Sarcophilus_harrisii_XP_031823180.1_putative_homeodomain_transcription_factor_1_isoform_X4
")0.46)0.44,"Charadrius_vociferus_XP_009886775.1_PREDICTED_putative_homeodomain_transcription_factor_1
")0.40,"Sapajus_apella_XP_032105607.1_putative_homeodomain_transcription_factor_1_isoform_X5
")0.37,("Xenopus_tropicalis_XP_012811003.1_putative_homeodomain_transcription_factor_1_isoform_X1
",("Myotis_brandtii_XP_005860048.1_PREDICTED_putative_homeodomain_transcription_factor_1_isoform_X1
",("Latimeria_chalumnae_XP_005987681.1_PREDICTED_putative_homeodomain_transcription_factor_1_isoform_X2
",(("Jaculus_jaculus_XP_044994544.1_protein_PHTF1_isoform_X6
","Gracilinanus_agilis_XP_044528305.1_protein_PHTF1_isoform_X4
")0.22,"Python_bivittatus_XP_025030954.1_putative_homeodomain_transcription_factor_1_isoform_X3
")0.11)0.08)0.07)0.06)0.30,("Paramormyrops_kingsleyae_XP_023672537.1_putative_homeodomain_transcription_factor_2
","Mus_musculus_XP_036018825.1_putative_homeodomain_transcription_factor_1_isoform_X5
")0.00)0.28,("Xenopus_tropicalis_XP_012815470.1_putative_homeodomain_transcription_factor_2_isoform_X3
",("Tachyglossus_aculeatus_XP_038604915.1_protein_PHTF1_isoform_X2
","Ochotona_princeps_XP_004581967.1_putative_homeodomain_transcription_factor_1_isoform_X3
")0.02)0.02)0.27)0.26)0.24,((("Falco_rusticolus_XP_037266381.1_putative_homeodomain_transcription_factor_1_isoform_X2
","Falco_naumanni_XP_040472481.1_protein_PHTF1_isoform_X3
")0.72,"Falco_peregrinus_XP_027652841.1_putative_homeodomain_transcription_factor_1_isoform_X4
")0.78,(("Neopelma_chrysocephalum_XP_027551082.1_putative_homeodomain_transcription_factor_1_isoform_X3
","Neopelma_chrysocephalum_XP_027551081.1_putative_homeodomain_transcription_factor_1_isoform_X2
")0.31,"Neopelma_chrysocephalum_XP_027551083.1_putative_homeodomain_transcription_factor_1_isoform_X4
")0.28)0.53)0.28)0.29,"Sphaerodactylus_townsendi_XP_048355417.1_protein_PHTF2_isoform_X3
")0.30)0.30,(((((("Aquila_chrysaetos_chrysaetos_XP_040975511.1_protein_PHTF1_isoform_X8
","Haliaeetus_albicilla_XP_009918667.1_PREDICTED_putative_homeodomain_transcription_factor_1_isoform_X3
")0.93,"Haliaeetus_albicilla_XP_009918666.1_PREDICTED_putative_homeodomain_transcription_factor_1_isoform_X2
")0.96,"Haliaeetus_albicilla_XP_009918665.1_PREDICTED_putative_homeodomain_transcription_factor_1_isoform_X1
")0.71,"Athene_cunicularia_XP_026720031.1_putative_homeodomain_transcription_factor_1
")0.56,"Aquila_chrysaetos_chrysaetos_XP_029856863.2_protein_PHTF1_isoform_X3
")0.51,"Trichechus_manatus_latirostris_XP_023580803.1_putative_homeodomain_transcription_factor_2
")0.43)0.39)0.41)0.41,((("Xenopus_laevis_XP_041437996.1_protein_PHTF1-like_isoform_X2
","Xenopus_laevis_XP_041437995.1_protein_PHTF1-like_isoform_X1
")0.97,"Xenopus_laevis_XP_041437997.1_protein_PHTF1-like_isoform_X3
")0.94,("Tachyglossus_aculeatus_XP_038604916.1_protein_PHTF1_isoform_X3
",(("Polyodon_spathula_XP_041110864.1_protein_PHTF2-like_isoform_X8
","Polyodon_spathula_XP_041110860.1_protein_PHTF2-like_isoform_X4
")0.41,"Chelonoidis_abingdonii_XP_032637232.1_putative_homeodomain_transcription_factor_2
")0.20)0.14)0.32)0.40)0.40,("Protopterus_annectens_XP_043944256.1_protein_PHTF2_isoform_X2
","Protopterus_annectens_XP_043944255.1_protein_PHTF2_isoform_X1
")0.68)0.40,("Aquila_chrysaetos_chrysaetos_XP_040975509.1_protein_PHTF1_isoform_X6
","Aquila_chrysaetos_chrysaetos_XP_040975508.1_protein_PHTF1_isoform_X4
")0.44)0.40)0.40)0.39,(("Chiroxiphia_lanceolata_XP_032566282.1_putative_homeodomain_transcription_factor_1_isoform_X3
","Chiroxiphia_lanceolata_XP_032566281.1_putative_homeodomain_transcription_factor_1_isoform_X2
")0.33,(("Corapipo_altera_XP_027515784.1_putative_homeodomain_transcription_factor_1_isoform_X2
",("Corapipo_altera_XP_027515785.1_putative_homeodomain_transcription_factor_1_isoform_X3
","Corapipo_altera_XP_027515782.1_putative_homeodomain_transcription_factor_1_isoform_X1
")0.60)0.55,((("Lepidothrix_coronata_XP_017676840.1_PREDICTED_putative_homeodomain_transcription_factor_1_isoform_X2
","Lepidothrix_coronata_XP_017676839.1_PREDICTED_putative_homeodomain_transcription_factor_1_isoform_X1
")0.29,"Chiroxiphia_lanceolata_XP_032566283.1_putative_homeodomain_transcription_factor_1_isoform_X4
")0.37,"Lepidothrix_coronata_XP_017676841.1_PREDICTED_putative_homeodomain_transcription_factor_1_isoform_X3
")0.50)0.60)0.63)0.40)0.54)0.54)0.53)0.53)0.56,("Scleropages_formosus_XP_018603079.2_putative_homeodomain_transcription_factor_2
",((("Ictidomys_tridecemlineatus_XP_040147622.1_protein_PHTF2_isoform_X3
","Marmota_monax_XP_046320112.1_protein_PHTF2_isoform_X3
")0.98,("Arvicola_amphibius_XP_038171344.1_protein_PHTF2_isoform_X2
","Arvicola_amphibius_XP_038171341.1_protein_PHTF2_isoform_X1
")0.33)0.51,(("Callorhinchus_milii_XP_007889103.1_protein_PHTF2_isoform_X4
","Callorhinchus_milii_XP_007889102.1_protein_PHTF2_isoform_X3
")0.53,"Brienomyrus_brachyistius_XP_048886049.1_protein_PHTF2-like
")0.28)0.28)0.25)0.55,"Cricetulus_griseus_XP_027249659.1_putative_homeodomain_transcription_factor_1_isoform_X7
")0.54)0.54)0.53)0.54,((("Alosa_sapidissima_XP_041935120.1_protein_PHTF2-like_isoform_X1
","Alosa_sapidissima_XP_041935123.1_protein_PHTF2-like_isoform_X2
")0.17,"Alosa_sapidissima_XP_041935124.1_protein_PHTF2-like_isoform_X3
")0.31,"Alosa_sapidissima_XP_041935125.1_protein_PHTF2-like_isoform_X4
")0.44)0.54,((((((("Zootoca_vivipara_XP_034978155.1_putative_homeodomain_transcription_factor_1_isoform_X1
","Zootoca_vivipara_XP_034978157.1_putative_homeodomain_transcription_factor_1_isoform_X2
")0.84,("Lacerta_agilis_XP_033008874.1_putative_homeodomain_transcription_factor_1_isoform_X2
","Lacerta_agilis_XP_033008872.1_putative_homeodomain_transcription_factor_1_isoform_X1
")0.51)0.65,("Podarcis_muralis_XP_028590354.1_putative_homeodomain_transcription_factor_1_isoform_X2
","Podarcis_muralis_XP_028590351.1_putative_homeodomain_transcription_factor_1_isoform_X1
")0.61)0.81,("Pogona_vitticeps_XP_020636238.1_putative_homeodomain_transcription_factor_1_isoform_X1
","Anolis_carolinensis_XP_008108259.1_PREDICTED_putative_homeodomain_transcription_factor_1_isoform_X2
")0.16)0.69,((((("Notechis_scutatus_XP_026530942.1_putative_homeodomain_transcription_factor_1_isoform_X1
","Pseudonaja_textilis_XP_026568730.1_putative_homeodomain_transcription_factor_1_isoform_X1
")0.99,"Pantherophis_guttatus_XP_034270169.1_putative_homeodomain_transcription_factor_1_isoform_X1
")0.88,"Protobothrops_mucrosquamatus_XP_015675421.1_putative_homeodomain_transcription_factor_1
")0.98,"Thamnophis_sirtalis_XP_013926171.1_PREDICTED_putative_homeodomain_transcription_factor_1_isoform_X1
")0.88,("Python_bivittatus_XP_025030946.1_putative_homeodomain_transcription_factor_1_isoform_X1
","Python_bivittatus_XP_025030953.1_putative_homeodomain_transcription_factor_1_isoform_X2
")0.87)0.89)0.78,"Crotalus_tigris_XP_039218370.1_protein_PHTF1_isoform_X1
")0.75,"Megalobrama_amblycephala_XP_048012140.1_putative_homeodomain_transcription_factor_2_isoform_X2
")0.71)0.54)0.55,("Opisthorchis_viverrini_XP_009163798.1_hypothetical_protein_T265_01493
",(("Acanthaster_planci_XP_022102790.1_putative_homeodomain_transcription_factor_2_isoform_X2
","Acanthaster_planci_XP_022102789.1_putative_homeodomain_transcription_factor_2_isoform_X1
")1.00,"Patiria_miniata_XP_038052025.1_protein_PHTF2-like
")0.95)0.64)0.55)0.53)0.54)0.54,"Choloepus_didactylus_XP_037682269.1_putative_homeodomain_transcription_factor_1_isoform_X5
")0.54)0.54)0.54)0.50,(((((("Tetranychus_urticae_XP_015783754.1_putative_homeodomain_transcription_factor_2
",((("Haliotis_rufescens_XP_046377057.2_protein_PHTF1-like_isoform_X1
","Haliotis_rufescens_XP_046377058.2_protein_PHTF1-like_isoform_X2
")0.99,"Haliotis_rufescens_XP_046377059.2_protein_PHTF1-like_isoform_X3
")0.99,(((("Parasteatoda_tepidariorum_XP_042898912.1_protein_PHTF2_isoform_X2
","Parasteatoda_tepidariorum_XP_042898913.1_protein_PHTF2_isoform_X3
")0.87,"Parasteatoda_tepidariorum_XP_042898907.1_protein_PHTF2_isoform_X1
")0.89,(((("Pollicipes_pollicipes_XP_037082119.1_putative_homeodomain_transcription_factor
",(("Octopus_sinensis_XP_029634266.1_putative_homeodomain_transcription_factor_2_isoform_X3
","Gigantopelta_aegis_XP_041360505.1_protein_PHTF2-like
")0.05,("Penaeus_japonicus_XP_042857046.1_protein_phtf-like
","Priapulus_caudatus_XP_014662892.1_PREDICTED_putative_homeodomain_transcription_factor
")0.30)0.15)0.16,"Lingula_anatina_XP_023932399.1_uncharacterized_protein_LOC106151370
")0.16,"Amphibalanus_amphitrite_XP_043215047.1_protein_PHTF2-like
")0.16,(("Portunus_trituberculatus_XP_045121761.1_protein_PHTF2-like_isoform_X2
","Portunus_trituberculatus_XP_045121760.1_protein_PHTF2-like_isoform_X1
")0.62,"Portunus_trituberculatus_XP_045121765.1_protein_PHTF2-like_isoform_X4
")0.79)0.27)0.28,"Eurytemora_affinis_XP_023335420.1_putative_homeodomain_transcription_factor
")0.29)0.37)0.36,((("Mizuhopecten_yessoensis_XP_021374925.1_putative_homeodomain_transcription_factor_1_isoform_X4
","Mizuhopecten_yessoensis_XP_021374924.1_putative_homeodomain_transcription_factor_1_isoform_X3
")0.97,("Mizuhopecten_yessoensis_XP_021374921.1_putative_homeodomain_transcription_factor_1_isoform_X1
","Mizuhopecten_yessoensis_XP_021374923.1_putative_homeodomain_transcription_factor_1_isoform_X2
")0.89)0.95,("Pecten_maximus_XP_033727835.1_putative_homeodomain_transcription_factor_2_isoform_X1
","Pecten_maximus_XP_033727837.1_putative_homeodomain_transcription_factor_2_isoform_X2
")0.92)0.95)0.40,(("Penaeus_monodon_XP_037803599.1_putative_homeodomain_transcription_factor
","Penaeus_vannamei_XP_027230930.1_putative_homeodomain_transcription_factor
")0.40,("Homarus_americanus_XP_042229126.1_protein_PHTF2-like_isoform_X1
",(("Procambarus_clarkii_XP_045600914.1_protein_PHTF1-like_isoform_X1
","Procambarus_clarkii_XP_045600916.1_protein_PHTF1-like_isoform_X3
")0.36,("Procambarus_clarkii_XP_045600917.1_protein_phtf-like_isoform_X4
","Procambarus_clarkii_XP_045600918.1_protein_PHTF2-like_isoform_X5
")0.65)0.85)0.77)0.72)0.41,(("Biomphalaria_glabrata_XP_013077544.1_PREDICTED_uncharacterized_protein_LOC106063654_isoform_X2
","Biomphalaria_glabrata_XP_013077536.1_PREDICTED_uncharacterized_protein_LOC106063654_isoform_X1
")0.66,("Biomphalaria_glabrata_XP_013077546.1_PREDICTED_putative_homeodomain_transcription_factor_2_isoform_X4
","Biomphalaria_glabrata_XP_013077545.1_PREDICTED_uncharacterized_protein_LOC106063654_isoform_X3
")0.84)0.92)0.44,(("Crassostrea_gigas_XP_034313661.1_putative_homeodomain_transcription_factor_2_isoform_X3
",("Crassostrea_gigas_XP_034313614.1_putative_homeodomain_transcription_factor_2_isoform_X1
","Crassostrea_gigas_XP_034313657.1_putative_homeodomain_transcription_factor_2_isoform_X2
")0.73)0.97,(("Crassostrea_virginica_XP_022327644.1_putative_homeodomain_transcription_factor_2_isoform_X1
","Crassostrea_virginica_XP_022327659.1_putative_homeodomain_transcription_factor_2_isoform_X2
")0.95,("Ostrea_edulis_XP_048780347.1_protein_PHTF2-like_isoform_X1
","Ostrea_edulis_XP_048780349.1_protein_PHTF2-like_isoform_X2
")0.95)0.78)0.81)0.47,(("Daphnia_pulicaria_XP_046654833.1_protein_PHTF2-like_isoform_X2
","Daphnia_pulicaria_XP_046654831.1_protein_PHTF2-like_isoform_X1
")0.75,("Daphnia_pulex_XP_046455128.1_protein_PHTF2-like_isoform_X4
","Daphnia_pulex_XP_046455126.1_protein_PHTF2-like_isoform_X3
")0.95)0.92)0.47)0.48)0.49)0.49)0.50,"Crassostrea_gigas_XP_034313664.1_putative_homeodomain_transcription_factor_2_isoform_X4
")0.50)0.56)0.56)0.63,(("Gadus_morhua_XP_030209805.1_putative_homeodomain_transcription_factor_2_isoform_X1
","Syngnathus_acus_XP_037099758.1_putative_homeodomain_transcription_factor_2_isoform_X2
")0.10,(((("Girardinichthys_multiradiatus_XP_047245710.1_protein_PHTF2-like_isoform_X1
",(("Cyprinodon_variegatus_XP_015245828.1_PREDICTED_putative_homeodomain_transcription_factor_2_isoform_X1
","Cyprinodon_tularosa_XP_038155762.1_protein_PHTF2-like_isoform_X1
")0.95,"Fundulus_heteroclitus_XP_012706534.2_putative_homeodomain_transcription_factor_2_isoform_X1
")0.57)0.54,((("Poecilia_mexicana_XP_014848067.1_PREDICTED_putative_homeodomain_transcription_factor_2_isoform_X1
","Poecilia_formosa_XP_007540558.1_PREDICTED_putative_homeodomain_transcription_factor_2_isoform_X1
")0.62,"Poecilia_reticulata_XP_008398973.1_PREDICTED_putative_homeodomain_transcription_factor_2_isoform_X1
")0.53,(("Xiphophorus_couchianus_XP_027899687.1_putative_homeodomain_transcription_factor_2_isoform_X1
","Xiphophorus_maculatus_XP_023205916.1_putative_homeodomain_transcription_factor_2_isoform_X1
")0.83,"Gambusia_affinis_XP_043964903.1_protein_PHTF2-like_isoform_X1
")0.50)0.53)0.48,((((("Maylandia_zebra_XP_014265086.2_putative_homeodomain_transcription_factor_2_isoform_X1
",(("Astatotilapia_calliptera_XP_026003167.1_putative_homeodomain_transcription_factor_2_isoform_X1
","Haplochromis_burtoni_XP_042078915.1_protein_PHTF2_isoform_X1
")0.81,"Simochromis_diagramma_XP_039891177.1_protein_PHTF2-like_isoform_X1
")0.74)0.96,"Oreochromis_niloticus_XP_005451744.1_putative_homeodomain_transcription_factor_2_isoform_X1
")0.82,(((((((("Mastacembelus_armatus_XP_026182505.1_putative_homeodomain_transcription_factor_2_isoform_X1
",("Mugil_cephalus_XP_047431064.1_protein_PHTF2-like_isoform_X1
",(("Stegastes_partitus_XP_008281171.1_PREDICTED_putative_homeodomain_transcription_factor_2_isoform_X1
","Amphiprion_ocellaris_XP_023121870.1_putative_homeodomain_transcription_factor_2_isoform_X1
")0.39,"Salarias_fasciatus_XP_029969081.1_putative_homeodomain_transcription_factor_2_isoform_X1
")0.24)0.17)0.14,("Siniperca_chuatsi_XP_044041372.1_protein_PHTF2-like_isoform_X4
",("Larimichthys_crocea_XP_027127900.1_putative_homeodomain_transcription_factor_2_isoform_X1
",("Micropterus_salmoides_XP_038594447.1_protein_PHTF2-like_isoform_X1
",("Echeneis_naucrates_XP_029351503.1_putative_homeodomain_transcription_factor_2
",(((("Cheilinus_undulatus_XP_041636494.1_protein_PHTF2-like_isoform_X1
",((((("Seriola_dumerili_XP_022604916.1_putative_homeodomain_transcription_factor_2_isoform_X1
","Seriola_lalandi_dorsalis_XP_023273647.1_putative_homeodomain_transcription_factor_2_isoform_X1
")0.75,"Toxotes_jaculatrix_XP_040885901.1_protein_PHTF2-like_isoform_X1
")0.55,"Chelmon_rostratus_XP_041819736.1_protein_PHTF2-like_isoform_X1
")0.50,"Scatophagus_argus_XP_046234710.1_protein_PHTF2-like_isoform_X1
")0.43,("Thunnus_albacares_XP_044198914.1_protein_PHTF2-like_isoform_X1
","Epinephelus_lanceolatus_XP_033470524.1_putative_homeodomain_transcription_factor_2_isoform_X1
")0.12)0.44)0.50,"Sphaeramia_orbicularis_XP_030005781.1_putative_homeodomain_transcription_factor_2_isoform_X1
")0.49,("Acanthopagrus_latus_XP_036977440.1_putative_homeodomain_transcription_factor_2_isoform_X1
","Sparus_aurata_XP_030296158.1_putative_homeodomain_transcription_factor_2_isoform_X1
")0.59)0.58,"Myripristis_murdjan_XP_029901375.1_putative_homeodomain_transcription_factor_2_isoform_X1
")0.57)0.64)0.64)0.62)0.59)0.58,("Paralichthys_olivaceus_XP_019947889.1_PREDICTED_putative_homeodomain_transcription_factor_2_isoform_X1
","Solea_senegalensis_XP_043877629.1_protein_PHTF2-like_isoform_X1
")0.05)0.53,(("Gymnodraco_acuticeps_XP_034066636.1_putative_homeodomain_transcription_factor_2_isoform_X1
","Cottoperca_gobio_XP_029317756.1_putative_homeodomain_transcription_factor_2_isoform_X1
")0.10,("Anarrhichthys_ocellatus_XP_031714838.1_putative_homeodomain_transcription_factor_2_isoform_X3
","Sebastes_umbrosus_XP_037616694.1_putative_homeodomain_transcription_factor_2_isoform_X1
")0.07)0.14)0.51,(("Etheostoma_spectabile_XP_032360682.1_putative_homeodomain_transcription_factor_2_isoform_X1
","Sander_lucioperca_XP_031169156.1_putative_homeodomain_transcription_factor_2_isoform_X1
")0.20,("Perca_fluviatilis_XP_039647853.1_protein_PHTF2-like_isoform_X1
","Perca_flavescens_XP_028427012.1_putative_homeodomain_transcription_factor_2_isoform_X1
")0.78)0.52)0.49,((("Austrofundulus_limnaeus_XP_013869957.1_PREDICTED_putative_homeodomain_transcription_factor_2_isoform_X1
","Kryptolebias_marmoratus_XP_017270339.1_putative_homeodomain_transcription_factor_2_isoform_X1
")0.25,"Nothobranchius_furzeri_XP_015813999.1_PREDICTED_putative_homeodomain_transcription_factor_2_isoform_X1
")0.24,("Takifugu_rubripes_XP_029681469.1_putative_homeodomain_transcription_factor_2_isoform_X1
",("Cynoglossus_semilaevis_XP_008313958.1_putative_homeodomain_transcription_factor_2_isoform_X1
",(("Chelmon_rostratus_XP_041819739.1_protein_PHTF2-like_isoform_X3
","Cheilinus_undulatus_XP_041636501.1_protein_PHTF2-like_isoform_X3
")0.53,"Larimichthys_crocea_XP_019119656.1_putative_homeodomain_transcription_factor_2_isoform_X3
")0.40)0.27)0.21)0.16)0.48,("Hippoglossus_hippoglossus_XP_034434900.1_putative_homeodomain_transcription_factor_2_isoform_X1
","Hippoglossus_stenolepis_XP_035002952.1_protein_PHTF2_isoform_X3
")0.94)0.46,(("Pungitius_pungitius_XP_037318319.1_putative_homeodomain_transcription_factor_2_isoform_X2
","Pungitius_pungitius_XP_037318316.1_putative_homeodomain_transcription_factor_2_isoform_X1
")0.67,"Hippocampus_comes_XP_019749144.1_PREDICTED_putative_homeodomain_transcription_factor_2
")0.36)0.44)0.46,"Scophthalmus_maximus_XP_035504027.2_protein_PHTF2_isoform_X1
")0.45,("Oryzias_melastigma_XP_036066036.1_putative_homeodomain_transcription_factor_2_isoform_X1
",(("Oryzias_latipes_XP_023808304.1_putative_homeodomain_transcription_factor_2_isoform_X1
","Oryzias_latipes_XP_023808307.1_putative_homeodomain_transcription_factor_2_isoform_X3
")0.35,"Oryzias_melastigma_XP_036066037.1_putative_homeodomain_transcription_factor_2_isoform_X3
")0.38)0.53)0.45)0.45,((("Parambassis_ranga_XP_028286334.1_putative_homeodomain_transcription_factor_2_isoform_X1
","Etheostoma_cragini_XP_034719771.1_putative_homeodomain_transcription_factor_2_isoform_X1
")0.01,"Gasterosteus_aculeatus_aculeatus_XP_040029458.1_protein_PHTF2-like_isoform_X1
")0.03,"Ictalurus_punctatus_XP_017349349.1_protein_PHTF2_isoform_X1
")0.02)0.46)0.45)0.71,(("Solea_senegalensis_XP_043877630.1_protein_PHTF2-like_isoform_X2
",("Puntigrus_tetrazona_XP_043086700.1_putative_homeodomain_transcription_factor_2_isoform_X1
",(((("Pundamilia_nyererei_XP_013764216.1_PREDICTED_putative_homeodomain_transcription_factor_2
",("Thunnus_maccoyii_XP_042258900.1_protein_PHTF2-like_isoform_X5
","Thunnus_maccoyii_XP_042258899.1_protein_PHTF2-like_isoform_X4
")0.68)0.59,"Fundulus_heteroclitus_XP_036004852.1_putative_homeodomain_transcription_factor_2_isoform_X4
")0.42,"Thunnus_maccoyii_XP_042258898.1_protein_PHTF2-like_isoform_X3
")0.40,("Trematomus_bernacchii_XP_033989316.1_putative_homeodomain_transcription_factor_2_isoform_X1
",((("Puntigrus_tetrazona_XP_043086704.1_putative_homeodomain_transcription_factor_2_isoform_X3
","Ictalurus_punctatus_XP_017349351.1_protein_PHTF2_isoform_X2
")0.14,(("Girardinichthys_multiradiatus_XP_047245712.1_protein_PHTF2-like_isoform_X2
",(("Cyprinodon_variegatus_XP_015245829.1_PREDICTED_putative_homeodomain_transcription_factor_2_isoform_X2
","Cyprinodon_tularosa_XP_038155763.1_protein_PHTF2-like_isoform_X2
")0.94,"Fundulus_heteroclitus_XP_012706542.2_putative_homeodomain_transcription_factor_2_isoform_X2
")0.56)0.53,((("Poecilia_mexicana_XP_014848068.1_PREDICTED_putative_homeodomain_transcription_factor_2_isoform_X2
","Poecilia_formosa_XP_007540567.1_PREDICTED_putative_homeodomain_transcription_factor_2_isoform_X2
")0.58,"Poecilia_reticulata_XP_008398974.1_PREDICTED_putative_homeodomain_transcription_factor_2_isoform_X2
")0.52,(("Xiphophorus_couchianus_XP_027899691.1_putative_homeodomain_transcription_factor_2_isoform_X2
","Xiphophorus_maculatus_XP_014331548.1_putative_homeodomain_transcription_factor_2_isoform_X2
")0.92,"Gambusia_affinis_XP_043964907.1_protein_PHTF2-like_isoform_X2
")0.50)0.53)0.49)0.40,(("Oryzias_melastigma_XP_024140755.1_putative_homeodomain_transcription_factor_2_isoform_X2
",("Oryzias_latipes_XP_023808306.1_putative_homeodomain_transcription_factor_2_isoform_X2
","Oryzias_latipes_XP_023808309.1_putative_homeodomain_transcription_factor_2_isoform_X5
")0.33)0.33,((("Simochromis_diagramma_XP_039891180.1_protein_PHTF2-like_isoform_X2
",("Maylandia_zebra_XP_014265088.2_putative_homeodomain_transcription_factor_2_isoform_X2
",("Astatotilapia_calliptera_XP_026003169.1_putative_homeodomain_transcription_factor_2_isoform_X2
","Haplochromis_burtoni_XP_042078917.1_protein_PHTF2_isoform_X2
")0.58)0.65)0.93,("Oreochromis_niloticus_XP_005451745.1_putative_homeodomain_transcription_factor_2_isoform_X2
","Oreochromis_aureus_XP_031582460.1_protein_PHTF2_isoform_X1
")0.89)0.71,((("Pungitius_pungitius_XP_037318322.1_putative_homeodomain_transcription_factor_2_isoform_X5
","Pungitius_pungitius_XP_037318320.1_putative_homeodomain_transcription_factor_2_isoform_X3
")0.68,((((("Etheostoma_cragini_XP_034719772.1_putative_homeodomain_transcription_factor_2_isoform_X2
",(("Etheostoma_spectabile_XP_032360683.1_putative_homeodomain_transcription_factor_2_isoform_X2
","Sander_lucioperca_XP_031169158.1_putative_homeodomain_transcription_factor_2_isoform_X2
")0.16,("Perca_fluviatilis_XP_039647854.1_protein_PHTF2-like_isoform_X2
","Perca_flavescens_XP_028427013.1_putative_homeodomain_transcription_factor_2_isoform_X2
")0.79)0.52)0.51,((("Anarrhichthys_ocellatus_XP_031714839.1_putative_homeodomain_transcription_factor_2_isoform_X4
","Cyclopterus_lumpus_XP_034382127.1_putative_homeodomain_transcription_factor_2_isoform_X1
")0.15,"Gasterosteus_aculeatus_aculeatus_XP_040029460.1_protein_PHTF2-like_isoform_X2
")0.13,(("Gymnodraco_acuticeps_XP_034066637.1_putative_homeodomain_transcription_factor_2_isoform_X2
","Cottoperca_gobio_XP_029317757.1_putative_homeodomain_transcription_factor_2_isoform_X2
")0.08,"Sebastes_umbrosus_XP_037616695.1_putative_homeodomain_transcription_factor_2_isoform_X2
")0.09)0.16)0.26,"Takifugu_rubripes_XP_029681472.1_putative_homeodomain_transcription_factor_2_isoform_X2
")0.24,("Betta_splendens_XP_029016561.1_protein_PHTF2-like_isoform_X1
",((("Thalassophryne_amazonica_XP_034019767.1_putative_homeodomain_transcription_factor_2_isoform_X1
",(("Micropterus_dolomieu_XP_045928505.1_protein_PHTF2-like_isoform_X1
","Micropterus_salmoides_XP_038594450.1_protein_PHTF2-like_isoform_X2
")0.57,(("Larimichthys_crocea_XP_019119655.1_putative_homeodomain_transcription_factor_2_isoform_X2
",(("Thunnus_maccoyii_XP_042258896.1_protein_PHTF2-like_isoform_X1
","Thunnus_albacares_XP_044198915.1_protein_PHTF2-like_isoform_X2
")0.59,(((("Acanthopagrus_latus_XP_036977444.1_putative_homeodomain_transcription_factor_2_isoform_X2
","Sparus_aurata_XP_030296160.1_putative_homeodomain_transcription_factor_2_isoform_X2
")0.57,("Epinephelus_lanceolatus_XP_033470525.1_putative_homeodomain_transcription_factor_2_isoform_X2
","Epinephelus_fuscoguttatus_XP_049422601.1_protein_PHTF2-like_isoform_X1
")0.76)0.41,("Sphaeramia_orbicularis_XP_030005784.1_putative_homeodomain_transcription_factor_2_isoform_X2
",("Cheilinus_undulatus_XP_041636500.1_protein_PHTF2-like_isoform_X2
",(("Xiphias_gladius_XP_040000857.1_protein_PHTF2-like_isoform_X1
",((("Seriola_dumerili_XP_022604917.1_putative_homeodomain_transcription_factor_2_isoform_X2
","Seriola_lalandi_dorsalis_XP_023273649.1_putative_homeodomain_transcription_factor_2_isoform_X2
")0.82,"Toxotes_jaculatrix_XP_040885902.1_protein_PHTF2-like_isoform_X2
")0.56,"Chelmon_rostratus_XP_041819738.1_protein_PHTF2-like_isoform_X2
")0.52)0.55,"Scatophagus_argus_XP_046234711.1_protein_PHTF2-like_isoform_X2
")0.54)0.56)0.50)0.59,"Myripristis_murdjan_XP_029901377.1_putative_homeodomain_transcription_factor_2_isoform_X2
")0.58)0.67)0.64,(("Mugil_cephalus_XP_047431065.1_protein_PHTF2-like_isoform_X2
",("Salarias_fasciatus_XP_029969083.1_putative_homeodomain_transcription_factor_2_isoform_X2
",(((("Amphiprion_ocellaris_XP_023121871.1_putative_homeodomain_transcription_factor_2_isoform_X2
","Acanthochromis_polyacanthus_XP_022066430.1_putative_homeodomain_transcription_factor_2_isoform_X1
")0.54,"Stegastes_partitus_XP_008281172.1_PREDICTED_putative_homeodomain_transcription_factor_2_isoform_X2
")0.59,"Anabas_testudineus_XP_026218427.1_putative_homeodomain_transcription_factor_2_isoform_X1
")0.41,"Parambassis_ranga_XP_028286351.1_putative_homeodomain_transcription_factor_2_isoform_X2
")0.33)0.30)0.26,("Mastacembelus_armatus_XP_026182508.1_putative_homeodomain_transcription_factor_2_isoform_X2
","Monopterus_albus_XP_020455189.1_putative_homeodomain_transcription_factor_2
")0.05)0.20)0.59)0.61)0.59,"Acanthochromis_polyacanthus_XP_022066431.1_putative_homeodomain_transcription_factor_2_isoform_X2
")0.58,(("Notolabrus_celidotus_XP_034529516.1_putative_homeodomain_transcription_factor_2_isoform_X1
","Notolabrus_celidotus_XP_034529519.1_putative_homeodomain_transcription_factor_2_isoform_X2
")0.33,"Labrus_bergylta_XP_020494442.1_putative_homeodomain_transcription_factor_2_isoform_X1
")0.24)0.59)0.57)0.54,(("Melanotaenia_boesemani_XP_041833612.1_putative_homeodomain_transcription_factor_2_isoform_X1
","Melanotaenia_boesemani_XP_041833614.1_putative_homeodomain_transcription_factor_2_isoform_X2
")0.08,(((("Austrofundulus_limnaeus_XP_013869958.1_PREDICTED_putative_homeodomain_transcription_factor_2_isoform_X2
","Kryptolebias_marmoratus_XP_017270343.1_putative_homeodomain_transcription_factor_2_isoform_X2
")0.16,"Nematolebias_whitei_XP_037551831.1_putative_homeodomain_transcription_factor_2
")0.32,"Nothobranchius_furzeri_XP_015814008.1_PREDICTED_putative_homeodomain_transcription_factor_2_isoform_X2
")0.31,"Periophthalmus_magnuspinnatus_XP_033845991.1_putative_homeodomain_transcription_factor_2_isoform_X1
")0.25)0.21)0.53)0.52,((("Siniperca_chuatsi_XP_044041370.1_protein_PHTF2-like_isoform_X2
","Siniperca_chuatsi_XP_044041371.1_protein_PHTF2-like_isoform_X3
")0.37,"Siniperca_chuatsi_XP_044041369.1_protein_PHTF2-like_isoform_X1
")0.45,("Siniperca_chuatsi_XP_044041376.1_protein_PHTF2-like_isoform_X7
","Siniperca_chuatsi_XP_044041374.1_protein_PHTF2-like_isoform_X5
")0.06)0.40)0.54)0.56)0.56)0.53)0.53)0.55)0.54)0.54,(("Notothenia_coriiceps_XP_010783869.1_PREDICTED_putative_homeodomain_transcription_factor_2_isoform_X1
","Pseudochaenichthys_georgianus_XP_033968305.1_putative_homeodomain_transcription_factor_2_isoform_X1
")1.00,"Austrofundulus_limnaeus_XP_013869959.1_PREDICTED_putative_homeodomain_transcription_factor_2_isoform_X3
")0.92)0.53)0.81)0.81)0.81,"Trematomus_bernacchii_XP_033989317.1_putative_homeodomain_transcription_factor_2_isoform_X2
")0.81)0.89,(((("Salvelinus_namaycush_XP_038871243.1_protein_PHTF2-like
",((("Oryzias_melastigma_XP_024148275.1_putative_homeodomain_transcription_factor_1_isoform_X2
",("Gadus_morhua_XP_030230699.1_putative_homeodomain_transcription_factor_1_isoform_X1
",(((((((("Oncorhynchus_mykiss_XP_021465384.2_putative_homeodomain_transcription_factor_2
","Oncorhynchus_tshawytscha_XP_024282848.1_protein_PHTF2
")0.40,((("Oncorhynchus_gorbuscha_XP_046198539.1_protein_PHTF1-like
","Oncorhynchus_kisutch_XP_020338890.1_putative_homeodomain_transcription_factor_1
")0.90,"Oncorhynchus_keta_XP_035652675.1_putative_homeodomain_transcription_factor_2
")0.98,"Oncorhynchus_nerka_XP_029531539.1_putative_homeodomain_transcription_factor_2_isoform_X2
")0.83)0.99,"Oncorhynchus_nerka_XP_029531512.1_putative_homeodomain_transcription_factor_2_isoform_X1
")0.97,("Salmo_trutta_XP_029550193.1_putative_homeodomain_transcription_factor_2
","Salmo_salar_XP_014022172.1_protein_PHTF2-like
")0.98)1.00,("Coregonus_clupeaformis_XP_041747521.2_protein_PHTF2-like_isoform_X2
","Coregonus_clupeaformis_XP_041747520.2_protein_PHTF2-like_isoform_X1
")0.97)0.88,("Esox_lucius_XP_010880047.1_putative_homeodomain_transcription_factor_1_isoform_X2
","Esox_lucius_XP_010880042.1_putative_homeodomain_transcription_factor_1_isoform_X1
")0.97)0.78,("Hypomesus_transpacificus_XP_046881601.1_putative_homeodomain_transcription_factor_1_isoform_X2
","Hypomesus_transpacificus_XP_046881599.1_putative_homeodomain_transcription_factor_1_isoform_X1
")0.87)0.71,((((("Oncorhynchus_kisutch_XP_020346694.1_putative_homeodomain_transcription_factor_2
",("Oncorhynchus_keta_XP_035633461.1_putative_homeodomain_transcription_factor_2
",(("Oncorhynchus_mykiss_XP_021425206.1_putative_homeodomain_transcription_factor_2
",("Oncorhynchus_nerka_XP_029539383.1_putative_homeodomain_transcription_factor_2_isoform_X1
","Oncorhynchus_tshawytscha_XP_024235554.1_protein_PHTF2
")0.55)0.82,"Oncorhynchus_gorbuscha_XP_046167673.1_protein_PHTF2-like
")0.81)0.82)0.89,"Salvelinus_namaycush_XP_038864665.1_protein_PHTF2-like
")0.96,"Coregonus_clupeaformis_XP_041744379.1_protein_PHTF2
")0.85,(("Salmo_trutta_XP_029630943.1_putative_homeodomain_transcription_factor_2_isoform_X1
","Salmo_salar_XP_013988992.1_protein_PHTF1
")0.69,"Salmo_trutta_XP_029630944.1_putative_homeodomain_transcription_factor_1_isoform_X2
")0.47)0.97,"Oncorhynchus_nerka_XP_029539385.1_putative_homeodomain_transcription_factor_1_isoform_X2
")0.92)0.96)0.94)0.94,(((("Oryzias_melastigma_XP_036068811.1_putative_homeodomain_transcription_factor_1_isoform_X1
","Oryzias_latipes_XP_011473951.1_putative_homeodomain_transcription_factor_1
")0.88,"Gadus_morhua_XP_030230702.1_putative_homeodomain_transcription_factor_1_isoform_X2
")0.58,(((((("Xiphophorus_couchianus_XP_027859620.1_putative_homeodomain_transcription_factor_1_isoform_X1
","Xiphophorus_maculatus_XP_005802276.3_putative_homeodomain_transcription_factor_1
")0.99,("Anarrhichthys_ocellatus_XP_031727561.1_putative_homeodomain_transcription_factor_1
",(("Sebastes_umbrosus_XP_037628805.1_putative_homeodomain_transcription_factor_1_isoform_X1
","Sebastes_umbrosus_XP_037628822.1_putative_homeodomain_transcription_factor_1_isoform_X2
")1.00,"Cottoperca_gobio_XP_029288476.1_putative_homeodomain_transcription_factor_2_isoform_X1
")0.79)0.95)0.87,(("Syngnathus_acus_XP_037106830.1_putative_homeodomain_transcription_factor_1
",("Fundulus_heteroclitus_XP_036007957.1_putative_homeodomain_transcription_factor_1_isoform_X1
",((("Fundulus_heteroclitus_XP_036007961.1_putative_homeodomain_transcription_factor_1_isoform_X4
","Fundulus_heteroclitus_XP_036007959.1_putative_homeodomain_transcription_factor_1_isoform_X3
")0.91,"Fundulus_heteroclitus_XP_036007958.1_putative_homeodomain_transcription_factor_1_isoform_X2
")0.69,(("Gasterosteus_aculeatus_aculeatus_XP_040060770.1_putative_homeodomain_transcription_factor_1_isoform_X2
","Gasterosteus_aculeatus_aculeatus_XP_040060769.1_putative_homeodomain_transcription_factor_1_isoform_X1
")0.82,(((((((("Poecilia_formosa_XP_007547033.1_PREDICTED_putative_homeodomain_transcription_factor_2
","Poecilia_latipinna_XP_014878208.1_PREDICTED_putative_homeodomain_transcription_factor_2
")0.96,"Poecilia_mexicana_XP_014843694.1_PREDICTED_putative_homeodomain_transcription_factor_1
")0.97,("Xiphophorus_hellerii_XP_032406299.1_putative_homeodomain_transcription_factor_1_isoform_X1
","Gambusia_affinis_XP_043978426.1_putative_homeodomain_transcription_factor_1_isoform_X1
")0.48)0.97,"Girardinichthys_multiradiatus_XP_047204343.1_putative_homeodomain_transcription_factor_1_isoform_X1
")0.87,("Cyprinodon_tularosa_XP_038147158.1_putative_homeodomain_transcription_factor_1
","Cyprinodon_variegatus_XP_015230794.1_PREDICTED_putative_homeodomain_transcription_factor_2
")0.93)0.86,(("Nothobranchius_furzeri_XP_015814038.1_PREDICTED_putative_homeodomain_transcription_factor_1_isoform_X2
","Nothobranchius_furzeri_XP_015814037.1_PREDICTED_putative_homeodomain_transcription_factor_1_isoform_X1
")0.80,(("Kryptolebias_marmoratus_XP_037831001.1_putative_homeodomain_transcription_factor_1_isoform_X1
","Kryptolebias_marmoratus_XP_017264388.1_putative_homeodomain_transcription_factor_1_isoform_X2
")0.49,"Nematolebias_whitei_XP_037535245.1_putative_homeodomain_transcription_factor_1
")0.59)0.57)0.73,(("Simochromis_diagramma_XP_039861886.1_putative_homeodomain_transcription_factor_1
",(("Maylandia_zebra_XP_004547538.2_putative_homeodomain_transcription_factor_1
","Haplochromis_burtoni_XP_042074927.1_putative_homeodomain_transcription_factor_1
")0.39,"Pundamilia_nyererei_XP_005729770.1_PREDICTED_putative_homeodomain_transcription_factor_1
")0.95)0.97,("Oreochromis_niloticus_XP_003453750.2_putative_homeodomain_transcription_factor_1
","Oreochromis_aureus_XP_031595715.1_putative_homeodomain_transcription_factor_1
")0.93)0.97)0.62,((("Xiphias_gladius_XP_039971569.1_putative_homeodomain_transcription_factor_1_isoform_X2
",(((((("Notolabrus_celidotus_XP_034548675.1_putative_homeodomain_transcription_factor_1_isoform_X1
","Notolabrus_celidotus_XP_034548683.1_putative_homeodomain_transcription_factor_1_isoform_X2
")0.45,("Labrus_bergylta_XP_020499079.1_putative_homeodomain_transcription_factor_2
","Cheilinus_undulatus_XP_041639934.1_putative_homeodomain_transcription_factor_1
")0.18)0.34,("Thalassophryne_amazonica_XP_034021733.1_putative_homeodomain_transcription_factor_1_isoform_X1
","Thalassophryne_amazonica_XP_034021735.1_putative_homeodomain_transcription_factor_1_isoform_X2
")0.58)0.26,("Cynoglossus_semilaevis_XP_008319136.1_putative_homeodomain_transcription_factor_2_isoform_X2
","Cynoglossus_semilaevis_XP_016892473.1_putative_homeodomain_transcription_factor_1_isoform_X1
")0.56)0.21,((("Archocentrus_centrarchus_XP_030584560.1_putative_homeodomain_transcription_factor_1_isoform_X2
","Archocentrus_centrarchus_XP_030584558.1_putative_homeodomain_transcription_factor_1_isoform_X1
")0.65,(((("Paralichthys_olivaceus_XP_019952103.1_PREDICTED_putative_homeodomain_transcription_factor_2
","Hippoglossus_hippoglossus_XP_034440604.1_putative_homeodomain_transcription_factor_1
")0.27,((("Acanthochromis_polyacanthus_XP_022046881.1_putative_homeodomain_transcription_factor_2
","Amphiprion_ocellaris_XP_023120701.1_putative_homeodomain_transcription_factor_1
")0.53,("Stegastes_partitus_XP_008277467.1_PREDICTED_putative_homeodomain_transcription_factor_1_isoform_X1
","Stegastes_partitus_XP_008277475.1_PREDICTED_putative_homeodomain_transcription_factor_1_isoform_X2
")0.39)0.60,("Betta_splendens_XP_029006190.1_putative_homeodomain_transcription_factor_1
",("Melanotaenia_boesemani_XP_041836669.1_putative_homeodomain_transcription_factor_1
",((("Micropterus_dolomieu_XP_045931355.1_putative_homeodomain_transcription_factor_1
","Micropterus_salmoides_XP_038551702.1_putative_homeodomain_transcription_factor_1
")0.57,("Mastacembelus_armatus_XP_026163608.1_putative_homeodomain_transcription_factor_2
",((((("Epinephelus_lanceolatus_XP_033482049.1_putative_homeodomain_transcription_factor_1
","Epinephelus_fuscoguttatus_XP_049427169.1_putative_homeodomain_transcription_factor_1
")0.66,("Plectropomus_leopardus_XP_042365098.1_putative_homeodomain_transcription_factor_1_isoform_X2
","Plectropomus_leopardus_XP_042365090.1_putative_homeodomain_transcription_factor_1_isoform_X1
")0.60)0.49,(((((("Larimichthys_crocea_XP_019119400.1_putative_homeodomain_transcription_factor_1
","Morone_saxatilis_XP_035517590.1_putative_homeodomain_transcription_factor_1
")0.07,("Scatophagus_argus_XP_046238743.1_putative_homeodomain_transcription_factor_1
",("Chelmon_rostratus_XP_041800681.1_putative_homeodomain_transcription_factor_1
","Siniperca_chuatsi_XP_044023964.1_putative_homeodomain_transcription_factor_1
")0.19)0.27)0.28,("Scophthalmus_maximus_XP_035486745.2_putative_homeodomain_transcription_factor_1
",(("Toxotes_jaculatrix_XP_040889648.1_putative_homeodomain_transcription_factor_1
","Lates_calcarifer_XP_018539367.1_PREDICTED_putative_homeodomain_transcription_factor_1
")0.28,"Xiphias_gladius_XP_039971564.1_putative_homeodomain_transcription_factor_1_isoform_X1
")0.18)0.17)0.28,(("Parambassis_ranga_XP_028261171.1_putative_homeodomain_transcription_factor_2_isoform_X2
","Salarias_fasciatus_XP_029947327.1_putative_homeodomain_transcription_factor_1
")0.08,"Anabas_testudineus_XP_026203541.1_putative_homeodomain_transcription_factor_1
")0.06)0.22,("Seriola_lalandi_dorsalis_XP_023257981.1_putative_homeodomain_transcription_factor_2_isoform_X1
","Seriola_dumerili_XP_022617094.1_putative_homeodomain_transcription_factor_2
")0.61)0.27,("Sphaeramia_orbicularis_XP_029990207.1_putative_homeodomain_transcription_factor_1
","Myripristis_murdjan_XP_029907143.1_putative_homeodomain_transcription_factor_1
")0.05)0.26)0.45,("Thunnus_albacares_XP_044204327.1_putative_homeodomain_transcription_factor_1
","Thunnus_maccoyii_XP_042262114.1_putative_homeodomain_transcription_factor_1
")0.59)0.51,("Solea_senegalensis_XP_043880604.1_putative_homeodomain_transcription_factor_1
","Echeneis_naucrates_XP_029359061.1_putative_homeodomain_transcription_factor_1
")0.01)0.54)0.54)0.61,("Sparus_aurata_XP_030275578.1_putative_homeodomain_transcription_factor_1
","Acanthopagrus_latus_XP_036957529.1_putative_homeodomain_transcription_factor_1
")0.48)0.67)0.67)0.66)0.75)0.78,("Mugil_cephalus_XP_047439705.1_putative_homeodomain_transcription_factor_1_isoform_X1
","Mugil_cephalus_XP_047439706.1_putative_homeodomain_transcription_factor_1_isoform_X2
")0.21)0.78,("Cyclopterus_lumpus_XP_034387794.1_putative_homeodomain_transcription_factor_1
","Pungitius_pungitius_XP_037346171.1_putative_homeodomain_transcription_factor_1
")0.10)0.79)0.78,("Monopterus_albus_XP_020446293.1_putative_homeodomain_transcription_factor_1_isoform_X2
","Monopterus_albus_XP_020446208.1_putative_homeodomain_transcription_factor_1_isoform_X1
")0.29)0.78)0.86,("Trematomus_bernacchii_XP_033994956.1_putative_homeodomain_transcription_factor_1
",("Pseudochaenichthys_georgianus_XP_033938939.1_putative_homeodomain_transcription_factor_1
","Gymnodraco_acuticeps_XP_034056889.1_putative_homeodomain_transcription_factor_1
")0.62)0.70)0.90)0.91,"Notothenia_coriiceps_XP_010765587.1_PREDICTED_putative_homeodomain_transcription_factor_1
")0.90,((((("Perca_flavescens_XP_028432240.1_putative_homeodomain_transcription_factor_1
","Perca_fluviatilis_XP_039653635.1_putative_homeodomain_transcription_factor_1_isoform_X2
")0.91,"Sander_lucioperca_XP_031157833.1_putative_homeodomain_transcription_factor_1_isoform_X1
")0.90,"Perca_fluviatilis_XP_039653634.1_putative_homeodomain_transcription_factor_1_isoform_X1
")0.79,("Etheostoma_cragini_XP_034725924.1_putative_homeodomain_transcription_factor_1_isoform_X1
","Etheostoma_spectabile_XP_032369853.1_putative_homeodomain_transcription_factor_1_isoform_X1
")0.92)0.93,(("Etheostoma_cragini_XP_034725925.1_putative_homeodomain_transcription_factor_1_isoform_X2
","Etheostoma_spectabile_XP_032369854.1_putative_homeodomain_transcription_factor_1_isoform_X2
")0.90,"Sander_lucioperca_XP_031157834.1_putative_homeodomain_transcription_factor_1_isoform_X2
")0.91)0.88)0.93)0.96)0.97)0.97)0.97)0.98,(("Seriola_lalandi_dorsalis_XP_023257982.1_putative_homeodomain_transcription_factor_2_isoform_X2
","Neolamprologus_brichardi_XP_035760365.1_putative_homeodomain_transcription_factor_1
")0.01,("Denticeps_clupeoides_XP_028854599.1_putative_homeodomain_transcription_factor_2_isoform_X2
","Denticeps_clupeoides_XP_028854601.1_putative_homeodomain_transcription_factor_1_isoform_X3
")0.23)0.09)0.95)0.95,"Rhincodon_typus_XP_048466322.1_protein_PHTF2_isoform_X3
")0.95,"Hippocampus_comes_XP_019712038.1_PREDICTED_putative_homeodomain_transcription_factor_1
")0.95,("Amblyraja_radiata_XP_032895738.1_protein_PHTF2_isoform_X3
","Amblyraja_radiata_XP_032895739.1_protein_PHTF2_isoform_X4
")0.94)0.95)0.94,(("Takifugu_rubripes_XP_029682951.1_putative_homeodomain_transcription_factor_2_isoform_X2
","Takifugu_rubripes_XP_029682949.1_putative_homeodomain_transcription_factor_1_isoform_X2
")0.99,("Takifugu_rubripes_XP_029682950.1_putative_homeodomain_transcription_factor_2_isoform_X1
","Takifugu_rubripes_XP_011611873.2_putative_homeodomain_transcription_factor_1_isoform_X1
")1.00)0.83)0.94)0.96,"Syngnathus_scovelli_XP_049590071.1_putative_homeodomain_transcription_factor_1
")0.96)0.95,(("Periophthalmus_magnuspinnatus_XP_033822536.1_putative_homeodomain_transcription_factor_1_isoform_X2
","Periophthalmus_magnuspinnatus_XP_033822535.1_putative_homeodomain_transcription_factor_1_isoform_X1
")1.00,"Boleophthalmus_pectinirostris_XP_020774265.1_putative_homeodomain_transcription_factor_1_isoform_X2
")0.84)0.95,(("Pomacea_canaliculata_XP_025088884.1_putative_homeodomain_transcription_factor_2_isoform_X3
",("Pomacea_canaliculata_XP_025088883.1_putative_homeodomain_transcription_factor_2_isoform_X2
","Pomacea_canaliculata_XP_025088881.1_putative_homeodomain_transcription_factor_2_isoform_X1
")1.00)0.73,"Pomacea_canaliculata_XP_025088885.1_putative_homeodomain_transcription_factor_2_isoform_X4
")0.75)0.94,(((("Carassius_auratus_XP_026106866.1_putative_homeodomain_transcription_factor_1
","Carassius_auratus_XP_026131131.1_putative_homeodomain_transcription_factor_1
")0.88,(("Anguilla_anguilla_XP_035244614.1_putative_homeodomain_transcription_factor_1_isoform_X3
","Scleropages_formosus_XP_018580747.1_putative_homeodomain_transcription_factor_1_isoform_X5
")0.24,("Paramormyrops_kingsleyae_XP_023696299.1_putative_homeodomain_transcription_factor_1
","Brienomyrus_brachyistius_XP_048879941.1_putative_homeodomain_transcription_factor_1
")0.98)0.62)0.55,((("Tachysurus_fulvidraco_XP_027032159.1_putative_homeodomain_transcription_factor_1_isoform_X2
","Tachysurus_fulvidraco_XP_027032153.1_putative_homeodomain_transcription_factor_1_isoform_X1
")0.98,("Ictalurus_punctatus_XP_047005531.1_putative_homeodomain_transcription_factor_1_isoform_X3
","Ictalurus_punctatus_XP_047005532.1_putative_homeodomain_transcription_factor_1_isoform_X4
")0.28)0.62,(("Astyanax_mexicanus_XP_022538481.2_putative_homeodomain_transcription_factor_1_isoform_X2
",(((("Electrophorus_electricus_XP_026852228.2_putative_homeodomain_transcription_factor_1
",(("Pygocentrus_nattereri_XP_017567967.1_putative_homeodomain_transcription_factor_1
","Colossoma_macropomum_XP_036415443.1_putative_homeodomain_transcription_factor_1
")0.97,"Astyanax_mexicanus_XP_007247766.3_putative_homeodomain_transcription_factor_1_isoform_X1
")0.74)0.78,("Silurus_meridionalis_XP_046730936.1_putative_homeodomain_transcription_factor_1_isoform_X1
",(("Pangasianodon_hypophthalmus_XP_034170277.1_putative_homeodomain_transcription_factor_1_isoform_X1
","Pangasianodon_hypophthalmus_XP_034170279.1_putative_homeodomain_transcription_factor_1_isoform_X2
")0.99,"Ictalurus_punctatus_XP_017305703.1_putative_homeodomain_transcription_factor_1_isoform_X1
")0.69)0.80)0.67,("Denticeps_clupeoides_XP_028854598.1_putative_homeodomain_transcription_factor_2_isoform_X1
","Megalops_cyprinoides_XP_036386945.1_putative_homeodomain_transcription_factor_1
")0.11)0.55,((("Alosa_sapidissima_XP_041944131.1_putative_homeodomain_transcription_factor_1_isoform_X2
","Alosa_alosa_XP_048111137.1_putative_homeodomain_transcription_factor_1_isoform_X2
")0.79,("Alosa_sapidissima_XP_041944130.1_putative_homeodomain_transcription_factor_1_isoform_X1
","Alosa_alosa_XP_048111136.1_putative_homeodomain_transcription_factor_1_isoform_X1
")0.76)0.99,"Clupea_harengus_XP_012682948.2_putative_homeodomain_transcription_factor_1_isoform_X1
")0.82)0.50)0.48,(("Anguilla_anguilla_XP_035244612.1_putative_homeodomain_transcription_factor_1_isoform_X2
","Anguilla_anguilla_XP_035244611.1_putative_homeodomain_transcription_factor_1_isoform_X1
")0.99,((("Pimephales_promelas_XP_039529583.1_putative_homeodomain_transcription_factor_1_isoform_X3
","Sinocyclocheilus_grahami_XP_016088662.1_PREDICTED_putative_homeodomain_transcription_factor_1
")0.54,(((("Pimephales_promelas_XP_039529581.1_putative_homeodomain_transcription_factor_1_isoform_X1
","Pimephales_promelas_XP_039529582.1_putative_homeodomain_transcription_factor_1_isoform_X2
")0.77,("Megalobrama_amblycephala_XP_048028586.1_putative_homeodomain_transcription_factor_1_isoform_X1
","Megalobrama_amblycephala_XP_048028587.1_putative_homeodomain_transcription_factor_1_isoform_X2
")0.35)0.50,"Danio_rerio_NP_001107901.1_putative_homeodomain_transcription_factor_1
")0.47,(("Sinocyclocheilus_rhinocerous_XP_016380354.1_PREDICTED_putative_homeodomain_transcription_factor_2
","Carassius_auratus_XP_026077212.1_putative_homeodomain_transcription_factor_1
")0.31,(((("Sinocyclocheilus_anshuiensis_XP_016299178.1_PREDICTED_putative_homeodomain_transcription_factor_1
","Sinocyclocheilus_grahami_XP_016134268.1_PREDICTED_putative_homeodomain_transcription_factor_1
")0.66,"Sinocyclocheilus_rhinocerous_XP_016394385.1_PREDICTED_putative_homeodomain_transcription_factor_1
")0.96,"Cyprinus_carpio_XP_042590286.1_protein_PHTF2-like
")0.74,"Puntigrus_tetrazona_XP_043108120.1_putative_homeodomain_transcription_factor_1
")0.67)0.70)0.76)0.77,"Cyprinus_carpio_XP_018931011.2_protein_PHTF2-like
")0.83)0.76)0.70)0.78)0.89,("Scleropages_formosus_XP_018580739.1_putative_homeodomain_transcription_factor_2_isoform_X1
","Scleropages_formosus_XP_018580745.1_putative_homeodomain_transcription_factor_2_isoform_X3
")0.94)0.87)0.92)0.95,((((("Alligator_mississippiensis_XP_014461980.1_PREDICTED_putative_homeodomain_transcription_factor_2_isoform_X1
","Alligator_sinensis_XP_025065392.1_putative_homeodomain_transcription_factor_2_isoform_X2
")0.90,("Crocodylus_porosus_XP_019399165.1_PREDICTED_putative_homeodomain_transcription_factor_2_isoform_X1
","Gavialis_gangeticus_XP_019365020.1_PREDICTED_putative_homeodomain_transcription_factor_2_isoform_X1
")0.51)1.00,(("Crocodylus_porosus_XP_019399167.1_PREDICTED_putative_homeodomain_transcription_factor_2_isoform_X2
","Alligator_mississippiensis_XP_019343048.1_PREDICTED_putative_homeodomain_transcription_factor_2_isoform_X2
")0.95,"Gavialis_gangeticus_XP_019365021.1_PREDICTED_putative_homeodomain_transcription_factor_2_isoform_X2
")1.00)1.00,((((("Dermochelys_coriacea_XP_043353586.1_protein_PHTF2_isoform_X6
","Chelonia_mydas_XP_037745156.1_protein_PHTF2_isoform_X6
")0.62,"Chrysemys_picta_bellii_XP_042715323.1_protein_PHTF2_isoform_X5
")0.98,(("Trachemys_scripta_elegans_XP_034621742.1_putative_homeodomain_transcription_factor_2_isoform_X3
","Chrysemys_picta_bellii_XP_042715322.1_protein_PHTF2_isoform_X4
")0.93,"Terrapene_carolina_triunguis_XP_029766670.1_putative_homeodomain_transcription_factor_2_isoform_X4
")0.99)0.88,((("Chrysemys_picta_bellii_XP_042715324.1_protein_PHTF2_isoform_X6
","Terrapene_carolina_triunguis_XP_024052746.2_putative_homeodomain_transcription_factor_2_isoform_X5
")0.52,(("Chrysemys_picta_bellii_XP_042715325.1_protein_PHTF2_isoform_X7
",("Chrysemys_picta_bellii_XP_042715326.1_protein_PHTF2_isoform_X8
","Terrapene_carolina_triunguis_XP_029766671.1_putative_homeodomain_transcription_factor_2_isoform_X6
")0.80)0.99,("Dermochelys_coriacea_XP_038252616.1_protein_PHTF2_isoform_X7
",("Caretta_caretta_XP_048692425.1_protein_PHTF2_isoform_X6
","Chelonia_mydas_XP_043408104.1_protein_PHTF2_isoform_X7
")0.96)0.98)0.90)0.94,"Mauremys_mutica_XP_044885564.1_protein_PHTF2_isoform_X2
")0.93)0.96,(((((("Chrysemys_picta_bellii_XP_042715320.1_protein_PHTF2_isoform_X2
",(((("Trachemys_scripta_elegans_XP_034621714.1_putative_homeodomain_transcription_factor_2_isoform_X1
","Chrysemys_picta_bellii_XP_005305827.1_protein_PHTF2_isoform_X1
")0.96,"Terrapene_carolina_triunguis_XP_024052742.2_putative_homeodomain_transcription_factor_2_isoform_X1
")0.97,("Dermochelys_coriacea_XP_038252599.1_protein_PHTF2_isoform_X1
",("Caretta_caretta_XP_048692414.1_protein_PHTF2_isoform_X1
","Chelonia_mydas_XP_007063857.3_protein_PHTF2_isoform_X1
")0.85)0.81)0.77,(("Mauremys_mutica_XP_044885532.1_protein_PHTF2_isoform_X1
","Mauremys_reevesii_XP_039373799.1_protein_PHTF2
")0.95,"Gopherus_evgoodei_XP_030413763.1_putative_homeodomain_transcription_factor_2_isoform_X1
")0.86)1.00)0.99,(("Dermochelys_coriacea_XP_043353565.1_protein_PHTF2_isoform_X2
","Terrapene_carolina_triunguis_XP_029766669.1_putative_homeodomain_transcription_factor_2_isoform_X2
")0.24,("Caretta_caretta_XP_048692421.1_protein_PHTF2_isoform_X2
","Chelonia_mydas_XP_037745152.1_protein_PHTF2_isoform_X2
")0.87)0.99)0.99,(("Dermochelys_coriacea_XP_043353566.1_protein_PHTF2_isoform_X3
",("Caretta_caretta_XP_048692422.1_protein_PHTF2_isoform_X3
","Chelonia_mydas_XP_007063855.3_protein_PHTF2_isoform_X3
")0.91)0.89,("Trachemys_scripta_elegans_XP_034621732.1_putative_homeodomain_transcription_factor_2_isoform_X2
","Chrysemys_picta_bellii_XP_023964928.1_protein_PHTF2_isoform_X3
")0.99)0.99)0.90,(((((("Sceloporus_undulatus_XP_042324736.1_protein_PHTF2_isoform_X2
","Sceloporus_undulatus_XP_042324737.1_protein_PHTF2_isoform_X3
")0.97,"Sceloporus_undulatus_XP_042324735.1_protein_PHTF2_isoform_X1
")0.83,"Sceloporus_undulatus_XP_042324738.1_protein_PHTF2_isoform_X4
")0.87,"Varanus_komodoensis_XP_044279330.1_protein_PHTF2_isoform_X1
")0.85,(("Zootoca_vivipara_XP_034982604.1_putative_homeodomain_transcription_factor_2_isoform_X1
","Zootoca_vivipara_XP_034982606.1_putative_homeodomain_transcription_factor_2_isoform_X2
")0.83,("Podarcis_muralis_XP_028603434.1_putative_homeodomain_transcription_factor_2_isoform_X1
","Podarcis_muralis_XP_028603438.1_putative_homeodomain_transcription_factor_2_isoform_X2
")0.79)0.98)0.86,(("Sphaerodactylus_townsendi_XP_048355415.1_protein_PHTF2_isoform_X1
","Sphaerodactylus_townsendi_XP_048355416.1_protein_PHTF2_isoform_X2
")0.80,"Gekko_japonicus_XP_015270564.1_PREDICTED_putative_homeodomain_transcription_factor_2_isoform_X1
")0.73)0.96)0.92,("Tinamus_guttatus_XP_010209325.1_PREDICTED_putative_homeodomain_transcription_factor_2_isoform_X1
",(("Gallus_gallus_XP_046763046.1_protein_PHTF2_isoform_X6
",(((("Gallus_gallus_XP_046763044.1_protein_PHTF2_isoform_X5
",((((("Cygnus_olor_XP_040404825.1_protein_PHTF2_isoform_X2
","Anser_cygnoides_XP_013035884.1_protein_PHTF2_isoform_X2
")0.77,(((("Anas_platyrhynchos_XP_027315495.1_protein_PHTF2_isoform_X3
",((("Cygnus_olor_XP_040404791.1_protein_PHTF2_isoform_X1
","Cygnus_atratus_XP_035405148.1_putative_homeodomain_transcription_factor_2_isoform_X1
")0.58,(("Aythya_fuligula_XP_032036785.1_putative_homeodomain_transcription_factor_2_isoform_X1
","Anas_platyrhynchos_XP_027315502.1_protein_PHTF2_isoform_X4
")0.95,"Anser_cygnoides_XP_013035882.1_protein_PHTF2_isoform_X1
")0.78)0.85,"Oxyura_jamaicensis_XP_035171444.1_putative_homeodomain_transcription_factor_2_isoform_X4
")0.80)0.88,"Oxyura_jamaicensis_XP_035171442.1_putative_homeodomain_transcription_factor_2_isoform_X3
")0.89,("Anas_platyrhynchos_XP_021123938.2_protein_PHTF2_isoform_X1
","Anas_platyrhynchos_XP_027315483.1_protein_PHTF2_isoform_X2
")0.83)0.78,("Oxyura_jamaicensis_XP_035171439.1_putative_homeodomain_transcription_factor_2_isoform_X1
","Oxyura_jamaicensis_XP_035171441.1_putative_homeodomain_transcription_factor_2_isoform_X2
")0.81)0.83)0.95,((((("Phasianus_colchicus_XP_031448619.1_putative_homeodomain_transcription_factor_2
",("Centrocercus_urophasianus_XP_042671784.1_protein_PHTF2_isoform_X1
","Lagopus_muta_XP_048804242.1_protein_PHTF2_isoform_X1
")0.85)0.86,"Coturnix_japonica_XP_015736493.1_putative_homeodomain_transcription_factor_2_isoform_X2
")0.79,"Gallus_gallus_NP_001006226.2_protein_PHTF2
")0.90,"Numida_meleagris_XP_021240171.1_putative_homeodomain_transcription_factor_2_isoform_X1
")0.93,(("Gallus_gallus_XP_015131218.1_protein_PHTF2_isoform_X1
","Gallus_gallus_XP_046763042.1_protein_PHTF2_isoform_X1
")0.86,"Coturnix_japonica_XP_015736324.1_putative_homeodomain_transcription_factor_2_isoform_X1
")0.81)0.97)0.82,("Apteryx_mantelli_mantelli_XP_013798952.1_PREDICTED_putative_homeodomain_transcription_factor_2
",((((("Dromaius_novaehollandiae_XP_025950805.1_putative_homeodomain_transcription_factor_2_isoform_X1
","Apteryx_rowi_XP_025923498.1_putative_homeodomain_transcription_factor_2_isoform_X1
")0.47,"Struthio_camelus_australis_XP_009667745.1_PREDICTED_putative_homeodomain_transcription_factor_2_isoform_X1
")0.77,"Nothoprocta_perdicaria_XP_025902194.1_putative_homeodomain_transcription_factor_2_isoform_X1
")0.77,"Dromaius_novaehollandiae_XP_025950812.1_putative_homeodomain_transcription_factor_2_isoform_X2
")0.65,("Struthio_camelus_australis_XP_009667748.1_PREDICTED_putative_homeodomain_transcription_factor_2_isoform_X2
","Apteryx_rowi_XP_025923499.1_putative_homeodomain_transcription_factor_2_isoform_X2
")0.70)0.61)0.53)0.75,(("Accipiter_gentilis_XP_049669997.1_protein_PHTF2_isoform_X2
",((("Falco_naumanni_XP_040451535.1_protein_PHTF2_isoform_X1
","Falco_peregrinus_XP_027651203.1_putative_homeodomain_transcription_factor_2
")0.61,"Falco_cherrug_XP_027667248.1_putative_homeodomain_transcription_factor_2
")0.80,("Egretta_garzetta_XP_035752767.1_putative_homeodomain_transcription_factor_2_isoform_X2
",((((((("Tyto_alba_XP_032852181.1_protein_PHTF2
",(("Calidris_pugnax_XP_014819676.1_PREDICTED_putative_homeodomain_transcription_factor_2_isoform_X1
","Athene_cunicularia_XP_026724294.1_putative_homeodomain_transcription_factor_2
")0.06,("Nipponia_nippon_XP_009461181.1_PREDICTED_putative_homeodomain_transcription_factor_2
",("Charadrius_vociferus_XP_009881222.1_PREDICTED_putative_homeodomain_transcription_factor_2
",(("Accipiter_gentilis_XP_049669995.1_protein_PHTF2_isoform_X1
","Haliaeetus_leucocephalus_XP_010579233.1_PREDICTED_putative_homeodomain_transcription_factor_2
")0.86,"Aquila_chrysaetos_chrysaetos_XP_029870611.1_protein_PHTF2_isoform_X2
")0.80)0.66)0.58)0.47)0.45,"Cuculus_canorus_XP_009559675.1_PREDICTED_putative_homeodomain_transcription_factor_2
")0.43,("Melopsittacus_undulatus_XP_005148444.1_putative_homeodomain_transcription_factor_2
","Strigops_habroptila_XP_030333906.1_putative_homeodomain_transcription_factor_2
")0.53)0.52,"Columba_livia_XP_005512134.1_putative_homeodomain_transcription_factor_2
")0.53,("Calypte_anna_XP_030303778.1_putative_homeodomain_transcription_factor_2_isoform_X2
",(("Egretta_garzetta_XP_009639668.1_putative_homeodomain_transcription_factor_2_isoform_X1
","Phalacrocorax_carbo_XP_009501619.1_PREDICTED_putative_homeodomain_transcription_factor_2
")0.17,("Pygoscelis_adeliae_XP_009326627.1_PREDICTED_putative_homeodomain_transcription_factor_2_isoform_X2
","Aptenodytes_forsteri_XP_019330139.1_PREDICTED_putative_homeodomain_transcription_factor_2_isoform_X2
")0.12)0.25)0.21)0.76,("Colius_striatus_XP_010206334.1_PREDICTED_putative_homeodomain_transcription_factor_2
","Eurypyga_helias_XP_010148498.1_PREDICTED_putative_homeodomain_transcription_factor_2
")0.07)0.76,("Dryobates_pubescens_XP_009900579.1_PREDICTED_putative_homeodomain_transcription_factor_2
",("Mesitornis_unicolor_XP_010191967.1_PREDICTED_putative_homeodomain_transcription_factor_2
",("Calypte_anna_XP_030303770.1_putative_homeodomain_transcription_factor_2_isoform_X1
",(("Pygoscelis_adeliae_XP_009326625.1_PREDICTED_putative_homeodomain_transcription_factor_2_isoform_X1
","Aptenodytes_forsteri_XP_019330136.1_PREDICTED_putative_homeodomain_transcription_factor_2_isoform_X1
")0.20,"Aquila_chrysaetos_chrysaetos_XP_029870607.1_protein_PHTF2_isoform_X1
")0.16)0.18)0.20)0.20)0.83)0.81)0.92)0.89,(((("Pipra_filicauda_XP_027585825.1_protein_PHTF2_isoform_X2
","Lepidothrix_coronata_XP_017667007.1_PREDICTED_putative_homeodomain_transcription_factor_2_isoform_X2
")0.40,"Neopelma_chrysocephalum_XP_027535233.1_putative_homeodomain_transcription_factor_2_isoform_X3
")0.93,"Corapipo_altera_XP_027495750.1_putative_homeodomain_transcription_factor_2_isoform_X2
")0.87,(("Manacus_vitellinus_XP_008927131.1_putative_homeodomain_transcription_factor_2_isoform_X1
","Neopelma_chrysocephalum_XP_027535231.1_putative_homeodomain_transcription_factor_2_isoform_X2
")0.85,"Corapipo_altera_XP_027495748.1_putative_homeodomain_transcription_factor_2_isoform_X1
")0.75)0.88)0.96)0.90)0.90,("Nestor_notabilis_XP_010014650.1_PREDICTED_putative_homeodomain_transcription_factor_2
","Accipiter_gentilis_XP_049669999.1_protein_PHTF2_isoform_X4
")0.58)0.92,"Apteryx_rowi_XP_025923501.1_putative_homeodomain_transcription_factor_2_isoform_X4
")0.91,(((((("Corvus_kubaryi_XP_041874381.1_protein_PHTF2_isoform_X2
","Corvus_cornix_cornix_XP_010393969.1_protein_PHTF2_isoform_X2
")0.67,"Corvus_moneduloides_XP_031961973.1_putative_homeodomain_transcription_factor_2_isoform_X2
")0.87,"Sturnus_vulgaris_XP_014724550.1_PREDICTED_putative_homeodomain_transcription_factor_2_isoform_X2
")0.62,(((((("Catharus_ustulatus_XP_032914577.1_protein_PHTF2
","Sturnus_vulgaris_XP_014724548.1_PREDICTED_putative_homeodomain_transcription_factor_2_isoform_X1
")0.76,"Ficedula_albicollis_XP_005039244.1_PREDICTED_putative_homeodomain_transcription_factor_2_isoform_X1
")0.82,((("Corvus_brachyrhynchos_XP_017601465.1_PREDICTED_putative_homeodomain_transcription_factor_2_isoform_X1
","Corvus_kubaryi_XP_041874378.1_protein_PHTF2_isoform_X1
")0.91,"Corvus_moneduloides_XP_031961970.1_putative_homeodomain_transcription_factor_2_isoform_X1
")0.95,"Hirundo_rustica_XP_039918166.1_protein_PHTF2_isoform_X2
")0.83)0.74,(("Hirundo_rustica_XP_039918165.1_protein_PHTF2_isoform_X1
","Pseudopodoces_humilis_XP_014110661.1_PREDICTED_putative_homeodomain_transcription_factor_2_isoform_X1
")0.22,("Taeniopygia_guttata_XP_030147365.3_protein_PHTF2_isoform_X2
",(("Pseudopodoces_humilis_XP_005526077.1_PREDICTED_putative_homeodomain_transcription_factor_2_isoform_X2
","Parus_major_XP_033370424.1_putative_homeodomain_transcription_factor_2_isoform_X1
")0.93,"Cyanistes_caeruleus_XP_023774746.1_putative_homeodomain_transcription_factor_2_isoform_X1
")0.94)0.73)0.59)0.90,("Lonchura_striata_domestica_XP_021384531.1_putative_homeodomain_transcription_factor_2
","Taeniopygia_guttata_XP_030147336.3_protein_PHTF2_isoform_X1
")0.83)0.92,((((("Motacilla_alba_alba_XP_038009872.1_protein_PHTF2_isoform_X2
","Serinus_canaria_XP_009085104.1_putative_homeodomain_transcription_factor_2_isoform_X1
")0.78,"Molothrus_ater_XP_036257153.1_putative_homeodomain_transcription_factor_2_isoform_X2
")0.52,("Camarhynchus_parvulus_XP_030815908.1_putative_homeodomain_transcription_factor_2_isoform_X1
","Geospiza_fortis_XP_030914886.1_putative_homeodomain_transcription_factor_2
")0.90)0.56,"Zonotrichia_albicollis_XP_005482690.1_putative_homeodomain_transcription_factor_2
")0.54,(("Molothrus_ater_XP_036257152.1_putative_homeodomain_transcription_factor_2_isoform_X1
","Motacilla_alba_alba_XP_038009866.1_protein_PHTF2_isoform_X1
")0.15,(("Passer_montanus_XP_039579602.1_protein_PHTF2_isoform_X1
","Pyrgilauda_ruficollis_XP_041330495.1_protein_PHTF2_isoform_X1
")0.84,("Passer_montanus_XP_039579603.1_protein_PHTF2_isoform_X2
","Pyrgilauda_ruficollis_XP_041330498.1_protein_PHTF2_isoform_X2
")0.88)0.47)0.47)0.93)0.93)0.98,"Onychostruthus_taczanowskii_XP_041261227.1_protein_PHTF2_isoform_X2
")0.97,("Cyanistes_caeruleus_XP_023774747.1_putative_homeodomain_transcription_factor_2_isoform_X2
","Parus_major_XP_033370425.1_putative_homeodomain_transcription_factor_2_isoform_X2
")0.76)0.96)0.99)0.99,"Onychostruthus_taczanowskii_XP_041261226.1_protein_PHTF2_isoform_X1
")0.99)0.99)0.99,"Gekko_japonicus_XP_015270565.1_PREDICTED_putative_homeodomain_transcription_factor_2_isoform_X2
")0.99)0.99)0.99,("Petromyzon_marinus_XP_032810136.1_putative_homeodomain_transcription_factor_2_isoform_X5
",((((((("Stegostoma_fasciatum_XP_048410281.1_protein_PHTF2-like_isoform_X1
","Stegostoma_fasciatum_XP_048410282.1_protein_PHTF2-like_isoform_X2
")0.76,"Rhincodon_typus_XP_048466320.1_protein_PHTF2_isoform_X1
")0.93,"Carcharodon_carcharias_XP_041059382.1_protein_PHTF2-like_isoform_X1
")0.93,("Myodes_glareolus_XP_048289489.1_protein_PHTF2_isoform_X1
","Microtus_oregoni_XP_041489667.1_protein_PHTF2_isoform_X1
")0.99)0.80,((("Pan_troglodytes_XP_016813131.1_putative_homeodomain_transcription_factor_2_isoform_X5
",("Pan_troglodytes_XP_016813132.1_putative_homeodomain_transcription_factor_2_isoform_X6
","Pan_troglodytes_XP_016813127.1_putative_homeodomain_transcription_factor_2_isoform_X1
")0.57)1.00,(("Vulpes_lagopus_XP_041578689.1_protein_PHTF2_isoform_X3
",((((("Camelus_ferus_XP_032340035.1_putative_homeodomain_transcription_factor_2_isoform_X3
","Camelus_dromedarius_XP_031310625.1_putative_homeodomain_transcription_factor_2_isoform_X3
")0.97,("Camelus_ferus_XP_032340036.1_putative_homeodomain_transcription_factor_2_isoform_X4
","Camelus_dromedarius_XP_031310626.1_putative_homeodomain_transcription_factor_2_isoform_X4
")0.98)0.98,("Pan_paniscus_XP_034820212.1_putative_homeodomain_transcription_factor_2_isoform_X4
",((("Hylobates_moloch_XP_032617131.1_putative_homeodomain_transcription_factor_2_isoform_X2
","Nomascus_leucogenys_XP_030681763.1_putative_homeodomain_transcription_factor_2_isoform_X3
")0.96,(("Pan_paniscus_XP_034820214.1_putative_homeodomain_transcription_factor_2_isoform_X5
","Homo_sapiens_NP_001353013.1_protein_PHTF2_isoform_8
")0.92,"Homo_sapiens_XP_011514724.1_protein_PHTF2_isoform_X2
")0.84)0.97,("Bubalus_bubalis_XP_044803087.1_protein_PHTF2_isoform_X4
",("Sus_scrofa_XP_020958204.1_putative_homeodomain_transcription_factor_2_isoform_X3
","Sus_scrofa_XP_020958206.1_putative_homeodomain_transcription_factor_2_isoform_X4
")0.93)0.94)0.87)0.81)0.89,((((((("Mus_musculus_XP_036021353.1_putative_homeodomain_transcription_factor_2_isoform_X1
","Mus_musculus_NP_766580.3_protein_PHTF2
")0.61,("Mus_caroli_XP_029333447.1_putative_homeodomain_transcription_factor_2_isoform_X1
","Mus_caroli_XP_021018820.1_putative_homeodomain_transcription_factor_2_isoform_X2
")0.63)0.92,("Mus_pahari_XP_029390816.1_putative_homeodomain_transcription_factor_2_isoform_X1
","Mus_pahari_XP_021044315.1_putative_homeodomain_transcription_factor_2_isoform_X2
")0.81)0.81,((("Rattus_norvegicus_NP_001100047.2_protein_PHTF2
","Rattus_rattus_XP_032762954.1_putative_homeodomain_transcription_factor_2_isoform_X1
")0.91,"Rattus_norvegicus_XP_017448007.1_protein_PHTF2_isoform_X1
")0.91,(("Cricetulus_griseus_XP_003504480.1_putative_homeodomain_transcription_factor_2_isoform_X1
",("Mesocricetus_auratus_XP_040591062.1_protein_PHTF2_isoform_X2
","Mesocricetus_auratus_XP_005080932.1_protein_PHTF2_isoform_X1
")0.70)0.63,"Grammomys_surdaster_XP_028633945.1_putative_homeodomain_transcription_factor_2_isoform_X1
")0.47)0.44)0.67,((("Microtus_ochrogaster_XP_013205899.1_putative_homeodomain_transcription_factor_2
","Microtus_oregoni_XP_041489670.1_protein_PHTF2_isoform_X2
")0.85,"Myodes_glareolus_XP_048289491.1_protein_PHTF2_isoform_X2
")0.88,(((("Peromyscus_maniculatus_bairdii_XP_015864795.1_protein_PHTF2_isoform_X2
","Peromyscus_leucopus_XP_028710962.1_putative_homeodomain_transcription_factor_2_isoform_X1
")0.95,"Peromyscus_maniculatus_bairdii_XP_006991124.1_protein_PHTF2_isoform_X1
")0.95,"Onychomys_torridus_XP_036037132.1_putative_homeodomain_transcription_factor_2_isoform_X1
")0.83,"Peromyscus_leucopus_XP_028710963.1_putative_homeodomain_transcription_factor_2_isoform_X2
")0.74)0.51)0.95,(("Equus_przewalskii_XP_008520523.1_PREDICTED_putative_homeodomain_transcription_factor_2_isoform_X2
","Bos_taurus_XP_005205405.1_putative_homeodomain_transcription_factor_2_isoform_X2
")0.07,(((("Pipistrellus_kuhlii_XP_045434465.1_protein_PHTF2_isoform_X4
","Myotis_lucifugus_XP_023606879.1_putative_homeodomain_transcription_factor_2_isoform_X4
")0.73,"Lynx_rufus_XP_046953339.1_protein_PHTF2_isoform_X3
")0.72,((((((("Prionailurus_viverrinus_XP_047700495.1_protein_PHTF2_isoform_X1
",((("Leopardus_geoffroyi_XP_045350534.1_protein_PHTF2_isoform_X2
","Acinonyx_jubatus_XP_014925217.1_putative_homeodomain_transcription_factor_2_isoform_X2
")0.53,"Hyaena_hyaena_XP_039095050.1_protein_PHTF2_isoform_X1
")0.96,("Panthera_uncia_XP_049498813.1_protein_PHTF2
","Panthera_pardus_XP_019306830.1_PREDICTED_putative_homeodomain_transcription_factor_2_isoform_X2
")0.54)0.89)0.99,(("Leopardus_geoffroyi_XP_045350533.1_protein_PHTF2_isoform_X1
","Acinonyx_jubatus_XP_014925216.1_putative_homeodomain_transcription_factor_2_isoform_X1
")0.95,"Panthera_pardus_XP_019306829.1_PREDICTED_putative_homeodomain_transcription_factor_2_isoform_X1
")0.95)0.94,"Puma_concolor_XP_025785600.1_putative_homeodomain_transcription_factor_2
")0.85,(("Vulpes_lagopus_XP_041578686.1_protein_PHTF2_isoform_X1
","Canis_lupus_familiaris_XP_003432350.1_protein_PHTF2_isoform_X1
")0.86,("Vulpes_vulpes_XP_025861892.1_putative_homeodomain_transcription_factor_2
","Canis_lupus_dingo_XP_025305167.1_protein_PHTF2_isoform_X1
")0.90)0.67)0.80,"Suricata_suricatta_XP_029783807.1_putative_homeodomain_transcription_factor_2_isoform_X1
")0.85,((((("Enhydra_lutris_kenyoni_XP_022371136.1_putative_homeodomain_transcription_factor_2_isoform_X2
","Lontra_canadensis_XP_032729160.1_putative_homeodomain_transcription_factor_2_isoform_X1
")0.96,"Mustela_erminea_XP_032159961.1_putative_homeodomain_transcription_factor_2_isoform_X1
")0.80,"Lutra_lutra_XP_047550613.1_protein_PHTF2_isoform_X1
")0.89,("Halichoerus_grypus_XP_035956212.1_putative_homeodomain_transcription_factor_2_isoform_X1
",(("Mirounga_leonina_XP_034876327.1_putative_homeodomain_transcription_factor_2_isoform_X1
","Mirounga_angustirostris_XP_045720768.1_protein_PHTF2_isoform_X1
")0.95,("Odobenus_rosmarus_divergens_XP_004393686.1_PREDICTED_putative_homeodomain_transcription_factor_2_isoform_X1
",("Ursus_americanus_XP_045649349.1_protein_PHTF2_isoform_X1
","Ursus_arctos_XP_044241892.1_protein_PHTF2_isoform_X1
")0.61)0.71)0.78)0.78)0.99,("Neomonachus_schauinslandi_XP_021545195.1_putative_homeodomain_transcription_factor_2
",(((("Enhydra_lutris_kenyoni_XP_022371135.1_putative_homeodomain_transcription_factor_2_isoform_X1
","Lontra_canadensis_XP_032729163.1_putative_homeodomain_transcription_factor_2_isoform_X2
")0.88,"Lutra_lutra_XP_047550615.1_protein_PHTF2_isoform_X2
")0.65,(("Mustela_putorius_furo_XP_004739663.1_protein_PHTF2_isoform_X1
","Mustela_erminea_XP_032159963.1_putative_homeodomain_transcription_factor_2_isoform_X2
")0.93,"Neogale_vison_XP_044101825.1_protein_PHTF2_isoform_X1
")0.80)0.81,("Phoca_vitulina_XP_032258183.1_putative_homeodomain_transcription_factor_2
",((("Ailuropoda_melanoleuca_XP_011223819.1_putative_homeodomain_transcription_factor_2
","Ursus_arctos_XP_026360180.1_protein_PHTF2_isoform_X2
")0.39,"Ursus_americanus_XP_045649350.1_protein_PHTF2_isoform_X2
")0.49,((("Mirounga_leonina_XP_034876331.1_putative_homeodomain_transcription_factor_2_isoform_X2
","Mirounga_angustirostris_XP_045720772.1_protein_PHTF2_isoform_X2
")0.86,("Neomonachus_schauinslandi_XP_044776154.1_protein_PHTF2
","Meles_meles_XP_045877578.1_protein_PHTF2_isoform_X1
")0.51)0.47,(("Zalophus_californianus_XP_027430316.1_putative_homeodomain_transcription_factor_2_isoform_X1
","Eumetopias_jubatus_XP_027974971.1_putative_homeodomain_transcription_factor_2_isoform_X1
")0.63,("Odobenus_rosmarus_divergens_XP_004393687.1_PREDICTED_putative_homeodomain_transcription_factor_2_isoform_X2
","Callorhinus_ursinus_XP_025728565.1_putative_homeodomain_transcription_factor_2_isoform_X1
")0.47)0.49)0.64)0.90)0.92)0.98)0.94)0.94)0.97,((((("Lipotes_vexillifer_XP_007450156.1_PREDICTED_putative_homeodomain_transcription_factor_2_isoform_X4
","Bos_mutus_XP_005895325.1_PREDICTED_putative_homeodomain_transcription_factor_2_isoform_X3
")0.72,"Homo_sapiens_NP_001353010.1_protein_PHTF2_isoform_5
")0.52,("Rhinolophus_sinicus_XP_019600114.1_PREDICTED_putative_homeodomain_transcription_factor_2_isoform_X3
","Rhinolophus_sinicus_XP_019600116.1_PREDICTED_putative_homeodomain_transcription_factor_2_isoform_X5
")0.79)0.67,"Elephantulus_edwardii_XP_006882659.1_PREDICTED_putative_homeodomain_transcription_factor_2_isoform_X3
")0.76,(((("Elephas_maximus_indicus_XP_049750258.1_protein_PHTF2_isoform_X2
",((((((("Nannospalax_galili_XP_008829003.1_putative_homeodomain_transcription_factor_2_isoform_X1
","Castor_canadensis_XP_020042869.1_putative_homeodomain_transcription_factor_2_isoform_X2
")0.02,"Jaculus_jaculus_XP_044991688.1_protein_PHTF2_isoform_X1
")0.07,("Dipodomys_ordii_XP_012890736.1_PREDICTED_putative_homeodomain_transcription_factor_2_isoform_X2
",("Perognathus_longimembris_pacificus_XP_048195840.1_protein_PHTF2_isoform_X2
","Dipodomys_ordii_XP_012890735.1_PREDICTED_putative_homeodomain_transcription_factor_2_isoform_X1
")0.16)0.20)0.15,(((("Orcinus_orca_XP_049570894.1_protein_PHTF2_isoform_X2
","Globicephala_melas_XP_030690149.1_putative_homeodomain_transcription_factor_2_isoform_X2
")0.43,"Lagenorhynchus_obliquidens_XP_026979604.1_putative_homeodomain_transcription_factor_2_isoform_X2
")0.49,"Capra_hircus_XP_017902762.1_PREDICTED_putative_homeodomain_transcription_factor_2_isoform_X2
")0.39,(((("Carlito_syrichta_XP_008049308.2_putative_homeodomain_transcription_factor_2
",(((("Pteropus_alecto_XP_006925805.1_putative_homeodomain_transcription_factor_2_isoform_X1
",("Pteropus_giganteus_XP_039704943.1_protein_PHTF2_isoform_X1
","Pteropus_vampyrus_XP_011363516.1_putative_homeodomain_transcription_factor_2_isoform_X1
")0.45)0.78,"Rousettus_aegyptiacus_XP_016001442.1_putative_homeodomain_transcription_factor_2_isoform_X1
")0.63,(((((((("Rhinolophus_ferrumequinum_XP_032944788.1_putative_homeodomain_transcription_factor_2_isoform_X2
","Rhinolophus_sinicus_XP_019600113.1_PREDICTED_putative_homeodomain_transcription_factor_2_isoform_X2
")0.59,("Miniopterus_natalensis_XP_016075070.1_PREDICTED_putative_homeodomain_transcription_factor_2_isoform_X1
","Galeopterus_variegatus_XP_008575700.1_PREDICTED_putative_homeodomain_transcription_factor_2
")0.04)0.23,(((("Talpa_occidentalis_XP_037366849.1_putative_homeodomain_transcription_factor_2_isoform_X1
","Ceratotherium_simum_simum_XP_004439384.1_PREDICTED_putative_homeodomain_transcription_factor_2_isoform_X2
")0.10,"Oryctolagus_cuniculus_XP_002712065.1_PREDICTED_putative_homeodomain_transcription_factor_2_isoform_X2
")0.12,"Loxodonta_africana_XP_003407043.1_putative_homeodomain_transcription_factor_2
")0.14,("Lemur_catta_XP_045421526.1_protein_PHTF2_isoform_X2
","Propithecus_coquereli_XP_012505756.1_PREDICTED_putative_homeodomain_transcription_factor_2
")0.38)0.29)0.29,"Sorex_araneus_XP_004602191.1_PREDICTED_putative_homeodomain_transcription_factor_2
")0.26,("Otolemur_garnettii_XP_023375127.1_putative_homeodomain_transcription_factor_2_isoform_X1
","Tupaia_chinensis_XP_027629114.1_putative_homeodomain_transcription_factor_2_isoform_X1
")0.08)0.26,"Elephantulus_edwardii_XP_006882658.1_PREDICTED_putative_homeodomain_transcription_factor_2_isoform_X2
")0.24,"Choloepus_didactylus_XP_037692430.1_putative_homeodomain_transcription_factor_2_isoform_X1
")0.23,"Echinops_telfairi_XP_030741092.2_protein_PHTF2_isoform_X1
")0.22)0.33,(((("Myotis_brandtii_XP_005862975.1_PREDICTED_putative_homeodomain_transcription_factor_2_isoform_X1
","Eptesicus_fuscus_XP_008147906.1_putative_homeodomain_transcription_factor_2_isoform_X1
")0.50,"Myotis_davidii_XP_006774975.1_PREDICTED_putative_homeodomain_transcription_factor_2_isoform_X1
")0.56,"Pipistrellus_kuhlii_XP_036285512.1_protein_PHTF2_isoform_X1
")0.52,("Molossus_molossus_XP_036102811.1_putative_homeodomain_transcription_factor_2_isoform_X1
","Molossus_molossus_XP_036102812.1_putative_homeodomain_transcription_factor_2_isoform_X2
")0.25)0.40)0.36)0.34,((("Camelus_ferus_XP_032340027.1_putative_homeodomain_transcription_factor_2_isoform_X1
","Camelus_dromedarius_XP_010983090.1_putative_homeodomain_transcription_factor_2_isoform_X1
")0.55,("Camelus_bactrianus_XP_010944947.1_protein_PHTF2_isoform_X2
","Camelus_dromedarius_XP_031310624.1_putative_homeodomain_transcription_factor_2_isoform_X2
")0.54)0.45,((("Erinaceus_europaeus_XP_007530855.1_PREDICTED_putative_homeodomain_transcription_factor_2
",("Castor_canadensis_XP_020042857.1_putative_homeodomain_transcription_factor_2_isoform_X1
",(("Rhinolophus_ferrumequinum_XP_032944787.1_putative_homeodomain_transcription_factor_2_isoform_X1
","Rhinolophus_sinicus_XP_019600112.1_PREDICTED_putative_homeodomain_transcription_factor_2_isoform_X1
")0.48,("Oryctolagus_cuniculus_XP_008256525.1_PREDICTED_putative_homeodomain_transcription_factor_2_isoform_X1
",("Ceratotherium_simum_simum_XP_004439383.1_PREDICTED_putative_homeodomain_transcription_factor_2_isoform_X1
","Lemur_catta_XP_045421524.1_protein_PHTF2_isoform_X1
")0.11)0.13)0.23)0.19)0.17,("Orycteropus_afer_afer_XP_007942938.1_protein_PHTF2
","Elephantulus_edwardii_XP_006882657.1_PREDICTED_putative_homeodomain_transcription_factor_2_isoform_X1
")0.06)0.16,((("Manis_pentadactyla_XP_036748352.1_putative_homeodomain_transcription_factor_2_isoform_X3
","Manis_pentadactyla_XP_036748353.1_putative_homeodomain_transcription_factor_2_isoform_X4
")0.31,("Manis_pentadactyla_XP_036748350.1_putative_homeodomain_transcription_factor_2_isoform_X1
","Manis_pentadactyla_XP_036748351.1_putative_homeodomain_transcription_factor_2_isoform_X2
")0.33)0.36,"Manis_javanica_XP_036877397.1_putative_homeodomain_transcription_factor_2_isoform_X6
")0.43)0.20)0.19)0.43,(((("Capra_hircus_XP_017902761.1_PREDICTED_putative_homeodomain_transcription_factor_2_isoform_X1
","Ovis_aries_XP_027824363.2_protein_PHTF2_isoform_X2
")0.65,"Oryx_dammah_XP_040116679.1_protein_PHTF2_isoform_X2
")0.72,(("Bubalus_bubalis_XP_006049935.1_protein_PHTF2_isoform_X3
","Bos_mutus_XP_005895324.1_PREDICTED_putative_homeodomain_transcription_factor_2_isoform_X2
")0.83,(("Cervus_canadensis_XP_043318875.1_protein_PHTF2_isoform_X4
","Cervus_elaphus_XP_043727572.1_protein_PHTF2_isoform_X4
")0.90,"Odocoileus_virginianus_texanus_XP_020759033.1_putative_homeodomain_transcription_factor_2_isoform_X1
")0.84)0.74)0.73,((((("Orcinus_orca_XP_004263445.1_protein_PHTF2_isoform_X1
","Globicephala_melas_XP_030690147.1_putative_homeodomain_transcription_factor_2_isoform_X1
")0.45,"Lagenorhynchus_obliquidens_XP_026979603.1_putative_homeodomain_transcription_factor_2_isoform_X1
")0.86,"Tursiops_truncatus_XP_004320435.1_putative_homeodomain_transcription_factor_2_isoform_X1
")0.88,((("Balaenoptera_acutorostrata_scammoni_XP_007187172.1_putative_homeodomain_transcription_factor_2_isoform_X2
","Physeter_catodon_XP_023971719.1_putative_homeodomain_transcription_factor_2_isoform_X2
")0.68,(("Delphinapterus_leucas_XP_022410143.1_putative_homeodomain_transcription_factor_2_isoform_X1
",("Monodon_monoceros_XP_029088977.1_putative_homeodomain_transcription_factor_2_isoform_X1
","Neophocaena_asiaeorientalis_asiaeorientalis_XP_024593867.1_putative_homeodomain_transcription_factor_2_isoform_X1
")0.65)0.87,"Phocoena_sinus_XP_032498186.1_putative_homeodomain_transcription_factor_2_isoform_X1
")0.77)0.70,"Lipotes_vexillifer_XP_007450154.1_PREDICTED_putative_homeodomain_transcription_factor_2_isoform_X2
")0.62)0.85,("Phacochoerus_africanus_XP_047610158.1_protein_PHTF2_isoform_X2
","Sus_scrofa_XP_005667760.1_putative_homeodomain_transcription_factor_2_isoform_X2
")0.75)0.77)0.75)0.60,((((("Cervus_canadensis_XP_043318874.1_protein_PHTF2_isoform_X3
","Cervus_elaphus_XP_043727571.1_protein_PHTF2_isoform_X3
")0.75,("Bubalus_bubalis_XP_006049934.1_protein_PHTF2_isoform_X2
","Bos_taurus_NP_001178245.1_protein_PHTF2
")0.74)0.58,("Ovis_aries_XP_027824360.2_protein_PHTF2_isoform_X1
","Oryx_dammah_XP_040116677.1_protein_PHTF2_isoform_X1
")0.57)0.63,("Lipotes_vexillifer_XP_007450153.1_PREDICTED_putative_homeodomain_transcription_factor_2_isoform_X1
",(("Phacochoerus_africanus_XP_047610157.1_protein_PHTF2_isoform_X1
","Sus_scrofa_XP_020958200.1_putative_homeodomain_transcription_factor_2_isoform_X1
")0.70,"Balaenoptera_acutorostrata_scammoni_XP_007187171.1_putative_homeodomain_transcription_factor_2_isoform_X1
")0.44)0.35)0.63,"Bubalus_bubalis_XP_044803086.1_protein_PHTF2_isoform_X1
")0.62)0.76)0.78)0.79,("Equus_quagga_XP_046525529.1_protein_PHTF2_isoform_X4
",((("Equus_caballus_NP_001296158.1_protein_PHTF2
","Equus_asinus_XP_044625259.1_protein_PHTF2_isoform_X2
")0.47,"Equus_quagga_XP_046525526.1_protein_PHTF2_isoform_X2
")0.72,(("Equus_przewalskii_XP_008520524.1_PREDICTED_putative_homeodomain_transcription_factor_2_isoform_X3
","Equus_asinus_XP_044625257.1_protein_PHTF2_isoform_X1
")0.57,"Equus_quagga_XP_046525525.1_protein_PHTF2_isoform_X1
")0.74)0.65)0.59)0.80,((("Phyllostomus_discolor_XP_028381168.1_putative_homeodomain_transcription_factor_2_isoform_X2
","Phyllostomus_hastatus_XP_045684061.1_protein_PHTF2_isoform_X1
")0.45,"Phyllostomus_discolor_XP_028381170.1_putative_homeodomain_transcription_factor_2_isoform_X1
")0.40,("Artibeus_jamaicensis_XP_037018115.1_putative_homeodomain_transcription_factor_2_isoform_X1
",("Desmodus_rotundus_XP_024414758.1_protein_PHTF2_isoform_X1
","Desmodus_rotundus_XP_024414766.1_protein_PHTF2_isoform_X2
")0.21)0.27)0.49)0.84,((("Cervus_canadensis_XP_043318872.1_protein_PHTF2_isoform_X1
","Cervus_elaphus_XP_043727568.1_protein_PHTF2_isoform_X1
")0.55,("Cervus_canadensis_XP_043318873.1_protein_PHTF2_isoform_X2
","Cervus_elaphus_XP_043727570.1_protein_PHTF2_isoform_X2
")0.57)0.59,(("Equus_przewalskii_XP_008520522.1_PREDICTED_putative_homeodomain_transcription_factor_2_isoform_X1
","Equus_quagga_XP_046525527.1_protein_PHTF2_isoform_X3
")0.02,"Bos_taurus_XP_005205404.1_putative_homeodomain_transcription_factor_2_isoform_X1
")0.07)0.32)0.81)0.81,((((("Perognathus_longimembris_pacificus_XP_048195838.1_protein_PHTF2_isoform_X1
",(("Sapajus_apella_XP_032132313.1_putative_homeodomain_transcription_factor_2_isoform_X3
",((((("Sapajus_apella_XP_032132311.1_putative_homeodomain_transcription_factor_2_isoform_X2
","Cebus_imitator_XP_017378618.1_putative_homeodomain_transcription_factor_2_isoform_X2
")0.86,"Saimiri_boliviensis_boliviensis_XP_003921187.1_protein_PHTF2_isoform_X2
")0.85,"Aotus_nancymaae_XP_012321976.1_putative_homeodomain_transcription_factor_2_isoform_X2
")0.78,"Callithrix_jacchus_XP_009000819.1_putative_homeodomain_transcription_factor_2_isoform_X2
")0.88,(("Aotus_nancymaae_XP_012321974.1_putative_homeodomain_transcription_factor_2_isoform_X1
",(("Cebus_imitator_XP_017378617.1_putative_homeodomain_transcription_factor_2_isoform_X1
","Sapajus_apella_XP_032132310.1_putative_homeodomain_transcription_factor_2_isoform_X1
")0.85,"Saimiri_boliviensis_boliviensis_XP_003921188.1_protein_PHTF2_isoform_X1
")0.83)0.79,"Callithrix_jacchus_XP_003733657.1_putative_homeodomain_transcription_factor_2_isoform_X1
")0.87)0.65)0.65,(((("Pan_troglodytes_XP_001158958.1_putative_homeodomain_transcription_factor_2_isoform_X3
",("Gorilla_gorilla_gorilla_XP_018887283.2_putative_homeodomain_transcription_factor_2_isoform_X1
","Pongo_abelii_XP_024105403.1_putative_homeodomain_transcription_factor_2_isoform_X1
")0.59)0.59,"Homo_sapiens_NP_001120829.1_protein_PHTF2_isoform_1
")0.70,"Nomascus_leucogenys_XP_030681761.1_putative_homeodomain_transcription_factor_2_isoform_X1
")0.64,((("Gorilla_gorilla_gorilla_XP_018887284.2_putative_homeodomain_transcription_factor_2_isoform_X2
","Pongo_abelii_XP_024105404.1_putative_homeodomain_transcription_factor_2_isoform_X2
")0.46,(("Pan_troglodytes_XP_001159146.1_putative_homeodomain_transcription_factor_2_isoform_X4
","Pan_paniscus_XP_008967527.2_putative_homeodomain_transcription_factor_2_isoform_X2
")0.52,"Homo_sapiens_NP_001120830.1_protein_PHTF2_isoform_2
")0.46)0.86,("Nomascus_leucogenys_XP_003268242.1_putative_homeodomain_transcription_factor_2_isoform_X2
","Hylobates_moloch_XP_032617128.1_putative_homeodomain_transcription_factor_2_isoform_X1
")0.80)0.76)0.64)0.80)0.77,"Homo_sapiens_NP_001353018.1_protein_PHTF2_isoform_10
")0.74,"Saimiri_boliviensis_boliviensis_XP_010343020.1_protein_PHTF2_isoform_X3
")0.71,("Pan_troglodytes_XP_016813130.1_putative_homeodomain_transcription_factor_2_isoform_X2
","Pan_paniscus_XP_034820208.1_putative_homeodomain_transcription_factor_2_isoform_X1
")0.54)0.66,("Ochotona_curzoniae_XP_040827087.1_protein_PHTF2_isoform_X1
","Ochotona_princeps_XP_004591403.1_putative_homeodomain_transcription_factor_2
")0.17)0.62)0.90,"Homo_sapiens_XP_047276594.1_protein_PHTF2_isoform_X3
")0.90,(("Heterocephalus_glaber_XP_004839799.1_putative_homeodomain_transcription_factor_2_isoform_X2
",(("Heterocephalus_glaber_XP_004839796.1_putative_homeodomain_transcription_factor_2_isoform_X1
","Fukomys_damarensis_XP_010635182.1_putative_homeodomain_transcription_factor_2_isoform_X1
")0.29,((("Octodon_degus_XP_004639308.1_putative_homeodomain_transcription_factor_2_isoform_X1
","Octodon_degus_XP_023580057.1_putative_homeodomain_transcription_factor_2_isoform_X2
")0.49,"Octodon_degus_XP_023580059.1_putative_homeodomain_transcription_factor_2_isoform_X3
")0.41,("Chinchilla_lanigera_XP_005377263.1_PREDICTED_putative_homeodomain_transcription_factor_2_isoform_X1
","Chinchilla_lanigera_XP_005377264.1_PREDICTED_putative_homeodomain_transcription_factor_2_isoform_X2
")0.51)0.47)0.50)0.43,("Cavia_porcellus_XP_013007927.1_putative_homeodomain_transcription_factor_2_isoform_X1
","Cavia_porcellus_XP_013007929.1_putative_homeodomain_transcription_factor_2_isoform_X2
")0.40)0.40)0.91)0.88)0.96)0.96,("Pan_paniscus_XP_034820211.1_putative_homeodomain_transcription_factor_2_isoform_X3
","Homo_sapiens_NP_001382200.1_protein_PHTF2_isoform_12
")0.41)0.97)0.98)0.97,"Vulpes_lagopus_XP_041578690.1_protein_PHTF2_isoform_X4
")0.97)0.99,"Homo_sapiens_XP_047276596.1_protein_PHTF2_isoform_X5
")0.99)0.99,"Octodon_degus_XP_023580060.1_putative_homeodomain_transcription_factor_2_isoform_X4
")0.99)0.99,(("Cricetulus_griseus_XP_035306439.1_putative_homeodomain_transcription_factor_2_isoform_X2
",(((("Leopardus_geoffroyi_XP_045350539.1_protein_PHTF2_isoform_X7
","Felis_catus_XP_019680940.1_protein_PHTF2_isoform_X5
")0.99,"Panthera_pardus_XP_019306833.1_PREDICTED_putative_homeodomain_transcription_factor_2_isoform_X5
")1.00,"Prionailurus_viverrinus_XP_047700511.1_protein_PHTF2_isoform_X3
")0.99,(("Panthera_pardus_XP_019306832.1_PREDICTED_putative_homeodomain_transcription_factor_2_isoform_X4
","Panthera_leo_XP_042772348.1_protein_PHTF2_isoform_X2
")0.78,("Leopardus_geoffroyi_XP_045350537.1_protein_PHTF2_isoform_X5
","Leopardus_geoffroyi_XP_045350538.1_protein_PHTF2_isoform_X6
")0.78)0.99)1.00)0.97,((((("Gorilla_gorilla_gorilla_XP_030869190.1_putative_homeodomain_transcription_factor_2_isoform_X3
","Homo_sapiens_NP_001353011.1_protein_PHTF2_isoform_6
")0.91,"Nomascus_leucogenys_XP_030681766.1_putative_homeodomain_transcription_factor_2_isoform_X5
")0.99,(("Monodon_monoceros_XP_029088983.1_putative_homeodomain_transcription_factor_2_isoform_X2
","Balaenoptera_acutorostrata_scammoni_XP_028023519.1_putative_homeodomain_transcription_factor_2_isoform_X3
")0.98,("Ursus_arctos_XP_044241912.1_protein_PHTF2_isoform_X6
","Acinonyx_jubatus_XP_026927545.1_putative_homeodomain_transcription_factor_2_isoform_X5
")0.82)0.97)1.00,("Mus_pahari_XP_029390819.1_putative_homeodomain_transcription_factor_2_isoform_X5
","Mus_musculus_XP_036021357.1_putative_homeodomain_transcription_factor_2_isoform_X5
")0.96)0.98,"Onychomys_torridus_XP_036037136.1_putative_homeodomain_transcription_factor_2_isoform_X2
")0.92)0.91)1.00)0.99,"Alligator_sinensis_XP_006028290.1_putative_homeodomain_transcription_factor_2_isoform_X1
")0.99,((((((("Mus_caroli_XP_029333449.1_putative_homeodomain_transcription_factor_2_isoform_X4
","Mus_musculus_XP_006535864.1_putative_homeodomain_transcription_factor_2_isoform_X3
")0.58,("Mus_caroli_XP_029333448.1_putative_homeodomain_transcription_factor_2_isoform_X3
","Mus_musculus_XP_036021354.1_putative_homeodomain_transcription_factor_2_isoform_X2
")0.51)0.96,("Mus_pahari_XP_029390818.1_putative_homeodomain_transcription_factor_2_isoform_X4
","Mus_pahari_XP_029390817.1_putative_homeodomain_transcription_factor_2_isoform_X3
")0.87)0.82,((("Grammomys_surdaster_XP_028633946.1_putative_homeodomain_transcription_factor_2_isoform_X2
","Onychomys_torridus_XP_036037137.1_putative_homeodomain_transcription_factor_2_isoform_X3
")0.20,"Mesocricetus_auratus_XP_040591063.1_protein_PHTF2_isoform_X3
")0.40,("Rattus_norvegicus_XP_038963176.1_protein_PHTF2_isoform_X3
","Rattus_rattus_XP_032762956.1_putative_homeodomain_transcription_factor_2_isoform_X2
")0.88)0.61)0.94,(("Equus_przewalskii_XP_008520528.1_PREDICTED_putative_homeodomain_transcription_factor_2_isoform_X5
",(("Octodon_degus_XP_023580062.1_putative_homeodomain_transcription_factor_2_isoform_X5
","Chinchilla_lanigera_XP_005377265.1_PREDICTED_putative_homeodomain_transcription_factor_2_isoform_X3
")0.56,"Cavia_porcellus_XP_013007930.1_putative_homeodomain_transcription_factor_2_isoform_X3
")0.33)0.26,(("Ochotona_curzoniae_XP_040827095.1_protein_PHTF2_isoform_X2
",((("Fukomys_damarensis_XP_010635195.1_putative_homeodomain_transcription_factor_2_isoform_X2
","Jaculus_jaculus_XP_044991690.1_protein_PHTF2_isoform_X2
")0.03,(((((((((("Nomascus_leucogenys_XP_030681765.1_putative_homeodomain_transcription_factor_2_isoform_X4
","Hylobates_moloch_XP_032617133.1_putative_homeodomain_transcription_factor_2_isoform_X3
")0.69,"Homo_sapiens_NP_001382199.1_protein_PHTF2_isoform_11
")0.66,(("Sapajus_apella_XP_032132316.1_putative_homeodomain_transcription_factor_2_isoform_X6
","Cebus_imitator_XP_037592496.1_putative_homeodomain_transcription_factor_2_isoform_X5
")0.86,"Callithrix_jacchus_XP_035109885.1_putative_homeodomain_transcription_factor_2_isoform_X6
")0.80)0.67,("Elephas_maximus_indicus_XP_049750259.1_protein_PHTF2_isoform_X3
","Tupaia_chinensis_XP_027629117.1_putative_homeodomain_transcription_factor_2_isoform_X2
")0.12)0.55,"Manis_pentadactyla_XP_036748356.1_putative_homeodomain_transcription_factor_2_isoform_X6
")0.50,"Choloepus_didactylus_XP_037692434.1_putative_homeodomain_transcription_factor_2_isoform_X3
")0.45,"Perognathus_longimembris_pacificus_XP_048195842.1_protein_PHTF2_isoform_X4
")0.41,("Equus_asinus_XP_044625263.1_protein_PHTF2_isoform_X4
","Equus_quagga_XP_046525531.1_protein_PHTF2_isoform_X6
")0.50)0.37,(((("Ovis_aries_XP_027824365.2_protein_PHTF2_isoform_X4
","Capra_hircus_XP_017902763.1_PREDICTED_putative_homeodomain_transcription_factor_2_isoform_X3
")0.76,"Oryx_dammah_XP_040116681.1_protein_PHTF2_isoform_X4
")0.80,(("Phocoena_sinus_XP_032498191.1_putative_homeodomain_transcription_factor_2_isoform_X3
",("Delphinapterus_leucas_XP_022410148.1_putative_homeodomain_transcription_factor_2_isoform_X3
","Neophocaena_asiaeorientalis_asiaeorientalis_XP_024593870.1_putative_homeodomain_transcription_factor_2_isoform_X3
")0.83)0.74,(("Globicephala_melas_XP_030690152.1_putative_homeodomain_transcription_factor_2_isoform_X4
","Orcinus_orca_XP_033295690.1_protein_PHTF2_isoform_X4
")0.72,"Lagenorhynchus_obliquidens_XP_026979606.1_putative_homeodomain_transcription_factor_2_isoform_X4
")0.90)0.91)0.68,(("Camelus_bactrianus_XP_010944950.1_protein_PHTF2_isoform_X4
","Camelus_dromedarius_XP_031310628.1_putative_homeodomain_transcription_factor_2_isoform_X6
")0.56,(((("Pteropus_alecto_XP_006925806.1_putative_homeodomain_transcription_factor_2_isoform_X2
",("Pteropus_giganteus_XP_039704946.1_protein_PHTF2_isoform_X3
","Pteropus_vampyrus_XP_011363517.1_putative_homeodomain_transcription_factor_2_isoform_X2
")0.42)0.83,"Rousettus_aegyptiacus_XP_016001445.1_putative_homeodomain_transcription_factor_2_isoform_X4
")0.68,("Talpa_occidentalis_XP_037366902.1_putative_homeodomain_transcription_factor_2_isoform_X3
","Desmodus_rotundus_XP_045049941.1_protein_PHTF2_isoform_X6
")0.01)0.49,"Echinops_telfairi_XP_045144716.1_protein_PHTF2_isoform_X2
")0.41)0.32)0.39)0.49,((("Prionailurus_viverrinus_XP_047700505.1_protein_PHTF2_isoform_X2
",("Leopardus_geoffroyi_XP_045350536.1_protein_PHTF2_isoform_X4
","Felis_catus_XP_044908237.1_protein_PHTF2_isoform_X4
")0.82)0.83,("Canis_lupus_dingo_XP_035557289.1_protein_PHTF2_isoform_X3
","Vulpes_lagopus_XP_041578692.1_protein_PHTF2_isoform_X6
")0.84)0.58,(((("Mustela_erminea_XP_032159965.1_putative_homeodomain_transcription_factor_2_isoform_X4
","Mustela_putorius_furo_XP_004739664.1_protein_PHTF2_isoform_X2
")0.74,"Neogale_vison_XP_044101826.1_protein_PHTF2_isoform_X2
")0.71,("Lutra_lutra_XP_047550617.1_protein_PHTF2_isoform_X4
","Lontra_canadensis_XP_032729165.1_putative_homeodomain_transcription_factor_2_isoform_X4
")0.40)0.70,(("Callorhinus_ursinus_XP_025728566.1_putative_homeodomain_transcription_factor_2_isoform_X2
","Eumetopias_jubatus_XP_027974980.1_putative_homeodomain_transcription_factor_2_isoform_X2
")0.77,"Ursus_arctos_XP_044241906.1_protein_PHTF2_isoform_X4
")0.85)0.73)0.56)0.64)0.62,("Pipistrellus_kuhlii_XP_036285515.1_protein_PHTF2_isoform_X3
",(("Myotis_brandtii_XP_005862977.1_PREDICTED_putative_homeodomain_transcription_factor_2_isoform_X2
","Eptesicus_fuscus_XP_028014063.1_putative_homeodomain_transcription_factor_2_isoform_X3
")0.51,"Myotis_davidii_XP_006774976.1_PREDICTED_putative_homeodomain_transcription_factor_2_isoform_X2
")0.57)0.57)0.68)0.67,((((("Leopardus_geoffroyi_XP_045350535.1_protein_PHTF2_isoform_X3
","Acinonyx_jubatus_XP_014925218.1_putative_homeodomain_transcription_factor_2_isoform_X3
")0.76,"Panthera_pardus_XP_019306831.1_PREDICTED_putative_homeodomain_transcription_factor_2_isoform_X3
")0.80,("Canis_lupus_familiaris_XP_038279840.1_protein_PHTF2_isoform_X4
","Vulpes_lagopus_XP_041578691.1_protein_PHTF2_isoform_X5
")0.82)0.55,((("Mustela_erminea_XP_032159964.1_putative_homeodomain_transcription_factor_2_isoform_X3
","Lontra_canadensis_XP_032729164.1_putative_homeodomain_transcription_factor_2_isoform_X3
")0.46,"Lutra_lutra_XP_047550616.1_protein_PHTF2_isoform_X3
")0.60,"Ursus_arctos_XP_044241903.1_protein_PHTF2_isoform_X3
")0.66)0.50,((("Camelus_ferus_XP_032340037.1_putative_homeodomain_transcription_factor_2_isoform_X5
","Camelus_dromedarius_XP_031310627.1_putative_homeodomain_transcription_factor_2_isoform_X5
")0.59,("Phyllostomus_discolor_XP_035866599.1_putative_homeodomain_transcription_factor_2_isoform_X3
","Desmodus_rotundus_XP_045049937.1_protein_PHTF2_isoform_X5
")0.34)0.28,((((("Callithrix_jacchus_XP_009000821.1_putative_homeodomain_transcription_factor_2_isoform_X5
",((("Sapajus_apella_XP_032132315.1_putative_homeodomain_transcription_factor_2_isoform_X5
","Cebus_imitator_XP_017378620.1_putative_homeodomain_transcription_factor_2_isoform_X4
")0.80,"Saimiri_boliviensis_boliviensis_XP_010343031.1_protein_PHTF2_isoform_X5
")0.83,"Aotus_nancymaae_XP_012321978.1_putative_homeodomain_transcription_factor_2_isoform_X4
")0.77)0.83,"Homo_sapiens_XP_011514725.1_protein_PHTF2_isoform_X4
")0.80,((("Ovis_aries_XP_027824364.2_protein_PHTF2_isoform_X3
","Oryx_dammah_XP_040116680.1_protein_PHTF2_isoform_X3
")0.61,("Oryctolagus_cuniculus_XP_008256528.1_PREDICTED_putative_homeodomain_transcription_factor_2_isoform_X3
","Rhinolophus_sinicus_XP_019600117.1_PREDICTED_putative_homeodomain_transcription_factor_2_isoform_X6
")0.14)0.29,"Manis_pentadactyla_XP_036748354.1_putative_homeodomain_transcription_factor_2_isoform_X5
")0.24)0.45,"Perognathus_longimembris_pacificus_XP_048195841.1_protein_PHTF2_isoform_X3
")0.42,("Equus_asinus_XP_044625261.1_protein_PHTF2_isoform_X3
","Equus_quagga_XP_046525530.1_protein_PHTF2_isoform_X5
")0.52)0.38)0.33)0.46)0.96)0.97)0.99,(("Rattus_rattus_XP_032762957.1_putative_homeodomain_transcription_factor_2_isoform_X3
",((((("Cebus_imitator_XP_037592497.1_putative_homeodomain_transcription_factor_2_isoform_X6
","Sapajus_apella_XP_032132317.1_putative_homeodomain_transcription_factor_2_isoform_X7
")0.97,"Callithrix_jacchus_XP_035109890.1_putative_homeodomain_transcription_factor_2_isoform_X9
")0.93,(("Nomascus_leucogenys_XP_030681767.1_putative_homeodomain_transcription_factor_2_isoform_X6
","Hylobates_moloch_XP_032617134.1_putative_homeodomain_transcription_factor_2_isoform_X4
")0.91,"Homo_sapiens_NP_001353014.1_protein_PHTF2_isoform_9
")0.81)0.93,(((("Physeter_catodon_XP_028345949.1_putative_homeodomain_transcription_factor_2_isoform_X5
",(("Monodon_monoceros_XP_029088985.1_putative_homeodomain_transcription_factor_2_isoform_X4
","Delphinapterus_leucas_XP_030617321.1_putative_homeodomain_transcription_factor_2_isoform_X4
")0.80,"Phocoena_sinus_XP_032498194.1_putative_homeodomain_transcription_factor_2_isoform_X5
")0.72)0.70,(("Globicephala_melas_XP_030690153.1_putative_homeodomain_transcription_factor_2_isoform_X5
","Lagenorhynchus_obliquidens_XP_026979607.1_putative_homeodomain_transcription_factor_2_isoform_X5
")0.92,"Tursiops_truncatus_XP_033718822.1_putative_homeodomain_transcription_factor_2_isoform_X2
")0.93)0.99,("Acinonyx_jubatus_XP_026927547.1_putative_homeodomain_transcription_factor_2_isoform_X6
","Eumetopias_jubatus_XP_027974987.1_putative_homeodomain_transcription_factor_2_isoform_X3
")0.66)0.84,("Eptesicus_fuscus_XP_028014087.1_putative_homeodomain_transcription_factor_2_isoform_X5
","Phyllostomus_discolor_XP_035866601.1_putative_homeodomain_transcription_factor_2_isoform_X5
")0.37)0.81)0.97,"Monodon_monoceros_XP_029088984.1_putative_homeodomain_transcription_factor_2_isoform_X3
")0.99)0.99,"Leopardus_geoffroyi_XP_045350542.1_protein_PHTF2_isoform_X9
")0.99)0.99,((((("Ornithorhynchus_anatinus_XP_007669151.1_protein_PHTF2_isoform_X1
","Tachyglossus_aculeatus_XP_038597189.1_protein_PHTF2_isoform_X1
")0.99,"Chaetura_pelagica_XP_010000094.1_PREDICTED_putative_homeodomain_transcription_factor_2
")0.63,(((("Pseudonaja_textilis_XP_026556931.1_putative_homeodomain_transcription_factor_2_isoform_X2
","Notechis_scutatus_XP_026532948.1_putative_homeodomain_transcription_factor_2_isoform_X2
")0.98,"Thamnophis_elegans_XP_032077672.1_putative_homeodomain_transcription_factor_2
")0.66,"Python_bivittatus_XP_007421688.1_putative_homeodomain_transcription_factor_2
")0.54,"Pantherophis_guttatus_XP_034274974.1_putative_homeodomain_transcription_factor_2_isoform_X2
")0.54)0.62,"Pogona_vitticeps_XP_020645676.1_putative_homeodomain_transcription_factor_2_isoform_X1
")0.56,((((("Meleagris_gallopavo_XP_019466679.1_putative_homeodomain_transcription_factor_2
","Tauraco_erythrolophus_XP_009978759.1_PREDICTED_putative_homeodomain_transcription_factor_2
")1.00,("Leptonychotes_weddellii_XP_030882438.1_putative_homeodomain_transcription_factor_2
","Physeter_catodon_XP_028345947.1_putative_homeodomain_transcription_factor_2_isoform_X1
")0.12)0.44,(("Chrysochloris_asiatica_XP_006834418.1_PREDICTED_putative_homeodomain_transcription_factor_2_isoform_X4
","Chrysochloris_asiatica_XP_006834416.1_PREDICTED_putative_homeodomain_transcription_factor_2_isoform_X2
")0.96,((("Peromyscus_leucopus_XP_028710964.1_putative_homeodomain_transcription_factor_2_isoform_X3
",(("Vicugna_pacos_XP_015105234.1_putative_homeodomain_transcription_factor_2_isoform_X6
",("Vicugna_pacos_XP_015105233.1_putative_homeodomain_transcription_factor_2_isoform_X4
",(("Vicugna_pacos_XP_006216587.1_putative_homeodomain_transcription_factor_2_isoform_X2
","Condylura_cristata_XP_004676954.1_PREDICTED_putative_homeodomain_transcription_factor_2
")0.30,("Microcebus_murinus_XP_012602859.1_putative_homeodomain_transcription_factor_2_isoform_X2
","Microcebus_murinus_XP_012602891.1_putative_homeodomain_transcription_factor_2_isoform_X4
")0.67)0.41)0.50)0.60,"Vicugna_pacos_XP_031535610.1_putative_homeodomain_transcription_factor_2_isoform_X8
")0.64)0.56,("Rhincodon_typus_XP_048466321.1_protein_PHTF2_isoform_X2
","Mastomys_coucha_XP_031235928.1_putative_homeodomain_transcription_factor_2_isoform_X2
")0.02)0.47,"Neogale_vison_XP_044101827.1_protein_PHTF2_isoform_X3
")0.45)0.49)0.38,((("Carcharodon_carcharias_XP_041059386.1_protein_PHTF2-like_isoform_X4
",((("Geotrypetes_seraphini_XP_033814471.1_putative_homeodomain_transcription_factor_2_isoform_X1
","Microcaecilia_unicolor_XP_030071612.1_putative_homeodomain_transcription_factor_2_isoform_X2
")0.75,"Scyliorhinus_canicula_XP_038667453.1_protein_PHTF2-like
")0.42,((("Sarcophilus_harrisii_XP_031794541.1_putative_homeodomain_transcription_factor_2_isoform_X2
",((("Monodelphis_domestica_XP_007504110.1_PREDICTED_putative_homeodomain_transcription_factor_2_isoform_X2
","Dromiciops_gliroides_XP_043823262.1_protein_PHTF2_isoform_X2
")0.23,("Sarcophilus_harrisii_XP_031794540.1_putative_homeodomain_transcription_factor_2_isoform_X1
",("Trichosurus_vulpecula_XP_036614832.1_putative_homeodomain_transcription_factor_2_isoform_X1
",("Phascolarctos_cinereus_XP_020840162.1_putative_homeodomain_transcription_factor_2_isoform_X1
","Vombatus_ursinus_XP_027694499.1_putative_homeodomain_transcription_factor_2_isoform_X1
")0.86)0.85)0.73)0.87,"Trichosurus_vulpecula_XP_036614834.1_putative_homeodomain_transcription_factor_2_isoform_X2
")0.75)0.75,"Vombatus_ursinus_XP_027694500.1_putative_homeodomain_transcription_factor_2_isoform_X2
")0.76,((("Phascolarctos_cinereus_XP_020840163.1_putative_homeodomain_transcription_factor_2_isoform_X2
","Vombatus_ursinus_XP_027694502.1_putative_homeodomain_transcription_factor_2_isoform_X4
")0.86,"Trichosurus_vulpecula_XP_036614836.1_putative_homeodomain_transcription_factor_2_isoform_X4
")0.85,("Dromiciops_gliroides_XP_043823265.1_protein_PHTF2_isoform_X5
","Sarcophilus_harrisii_XP_031794543.1_putative_homeodomain_transcription_factor_2_isoform_X4
")0.20)0.84)0.73)0.60)0.57,"Sphaerodactylus_townsendi_XP_048355419.1_protein_PHTF2_isoform_X5
")0.55,((("Xenopus_laevis_XP_018111253.1_protein_PHTF2_isoform_X3
","Xenopus_laevis_XP_018111251.1_protein_PHTF2_isoform_X2
")0.39,"Rana_temporaria_XP_040199399.1_protein_PHTF2_isoform_X2
")0.45,"Xenopus_tropicalis_XP_031754886.1_putative_homeodomain_transcription_factor_2_isoform_X4
")0.49)0.47)0.69,((("Amblyraja_radiata_XP_032895730.1_protein_PHTF2_isoform_X1
","Amblyraja_radiata_XP_032895736.1_protein_PHTF2_isoform_X2
")0.71,(((((("Bos_indicus_XP_019814162.1_PREDICTED_putative_homeodomain_transcription_factor_2_isoform_X1
",(((("Bos_indicus_XP_019814167.1_PREDICTED_putative_homeodomain_transcription_factor_2_isoform_X5
","Bubalus_bubalis_XP_025147789.1_putative_homeodomain_transcription_factor_2_isoform_X1
")0.99,("Bos_indicus_XP_019814171.1_PREDICTED_putative_homeodomain_transcription_factor_2_isoform_X7
","Bubalus_bubalis_XP_025147790.1_putative_homeodomain_transcription_factor_2_isoform_X3
")0.80)0.82,"Bos_indicus_XP_019814165.1_PREDICTED_putative_homeodomain_transcription_factor_2_isoform_X3
")0.69,(("Mandrillus_leucophaeus_XP_011840842.1_PREDICTED_putative_homeodomain_transcription_factor_2_isoform_X4
","Colobus_angolensis_palliatus_XP_011783100.1_PREDICTED_putative_homeodomain_transcription_factor_2_isoform_X3
")0.94,(((((((("Papio_anubis_XP_031521126.1_putative_homeodomain_transcription_factor_2_isoform_X2
","Macaca_mulatta_NP_001245061.1_protein_PHTF2
")0.70,"Chlorocebus_sabaeus_XP_007980590.1_putative_homeodomain_transcription_factor_2_isoform_X2
")0.66,(("Trachypithecus_francoisi_XP_033050811.1_putative_homeodomain_transcription_factor_2_isoform_X2
","Rhinopithecus_roxellana_XP_010384599.1_putative_homeodomain_transcription_factor_2_isoform_X2
")0.67,("Piliocolobus_tephrosceles_XP_023049249.2_putative_homeodomain_transcription_factor_2_isoform_X2
","Colobus_angolensis_palliatus_XP_011783099.1_PREDICTED_putative_homeodomain_transcription_factor_2_isoform_X2
")0.53)0.62)0.90,(("Papio_anubis_XP_021791823.1_putative_homeodomain_transcription_factor_2_isoform_X1
","Macaca_fascicularis_XP_005550440.1_protein_PHTF2_isoform_X3
")0.95,(("Piliocolobus_tephrosceles_XP_023049248.2_putative_homeodomain_transcription_factor_2_isoform_X1
","Colobus_angolensis_palliatus_XP_011783098.1_PREDICTED_putative_homeodomain_transcription_factor_2_isoform_X1
")0.57,("Trachypithecus_francoisi_XP_033050809.1_putative_homeodomain_transcription_factor_2_isoform_X1
","Rhinopithecus_roxellana_XP_010384597.1_putative_homeodomain_transcription_factor_2_isoform_X1
")0.55)0.61)0.94)0.81,("Macaca_mulatta_XP_028700602.1_putative_homeodomain_transcription_factor_2_isoform_X3
","Macaca_mulatta_XP_028700603.1_putative_homeodomain_transcription_factor_2_isoform_X4
")0.47)0.84,"Mandrillus_leucophaeus_XP_011840839.1_PREDICTED_putative_homeodomain_transcription_factor_2_isoform_X1
")0.82,"Cercocebus_atys_XP_011910131.1_PREDICTED_putative_homeodomain_transcription_factor_2_isoform_X3
")0.80,("Chlorocebus_sabaeus_XP_037860459.1_putative_homeodomain_transcription_factor_2_isoform_X1
","Macaca_fascicularis_XP_045244581.1_protein_PHTF2_isoform_X2
")0.96)0.82)0.77)0.81)0.82,((((("Trachypithecus_francoisi_XP_033050815.1_putative_homeodomain_transcription_factor_2_isoform_X4
","Rhinopithecus_roxellana_XP_030788587.1_putative_homeodomain_transcription_factor_2_isoform_X4
")0.86,("Papio_anubis_XP_031521130.1_putative_homeodomain_transcription_factor_2_isoform_X4
","Macaca_nemestrina_XP_011728869.1_putative_homeodomain_transcription_factor_2_isoform_X4
")0.87)0.88,((("Trachypithecus_francoisi_XP_033050816.1_putative_homeodomain_transcription_factor_2_isoform_X5
","Rhinopithecus_roxellana_XP_030788588.1_putative_homeodomain_transcription_factor_2_isoform_X5
")0.87,"Piliocolobus_tephrosceles_XP_031791918.1_putative_homeodomain_transcription_factor_2_isoform_X4
")0.69,(("Papio_anubis_XP_031521131.1_putative_homeodomain_transcription_factor_2_isoform_X5
","Macaca_mulatta_XP_028700606.1_putative_homeodomain_transcription_factor_2_isoform_X7
")0.71,"Chlorocebus_sabaeus_XP_007980595.1_putative_homeodomain_transcription_factor_2_isoform_X5
")0.70)0.91)0.85,"Bubalus_bubalis_XP_025147791.1_putative_homeodomain_transcription_factor_2_isoform_X5
")0.84,("Chlorocebus_sabaeus_XP_037860464.1_putative_homeodomain_transcription_factor_2_isoform_X4
","Macaca_fascicularis_XP_045244586.1_protein_PHTF2_isoform_X7
")1.00)0.85)0.82,("Chlorocebus_sabaeus_XP_037860465.1_putative_homeodomain_transcription_factor_2_isoform_X6
",(("Piliocolobus_tephrosceles_XP_031791919.1_putative_homeodomain_transcription_factor_2_isoform_X5
",("Rhinopithecus_roxellana_XP_030788590.1_putative_homeodomain_transcription_factor_2_isoform_X6
","Trachypithecus_francoisi_XP_033050820.1_putative_homeodomain_transcription_factor_2_isoform_X7
")0.87)0.62,("Papio_anubis_XP_031521134.1_putative_homeodomain_transcription_factor_2_isoform_X7
","Macaca_mulatta_XP_028700609.1_putative_homeodomain_transcription_factor_2_isoform_X9
")0.71)0.93)0.89)0.83,"Microcaecilia_unicolor_XP_030071615.1_putative_homeodomain_transcription_factor_2_isoform_X4
")0.82,(("Macaca_fascicularis_XP_045244588.1_protein_PHTF2_isoform_X9
","Macaca_fascicularis_XP_045244585.1_protein_PHTF2_isoform_X6
")0.80,"Macaca_fascicularis_XP_045244578.1_protein_PHTF2_isoform_X1
")0.81)0.84,("Microcebus_murinus_XP_012602830.1_putative_homeodomain_transcription_factor_2_isoform_X1
","Chrysochloris_asiatica_XP_006834415.1_PREDICTED_putative_homeodomain_transcription_factor_2_isoform_X1
")0.12)0.82)0.82,("Dromiciops_gliroides_XP_043823264.1_protein_PHTF2_isoform_X4
",(("Vicugna_pacos_XP_031535607.1_putative_homeodomain_transcription_factor_2_isoform_X3
",("Vicugna_pacos_XP_031535606.1_putative_homeodomain_transcription_factor_2_isoform_X1
","Microcebus_murinus_XP_012602873.1_putative_homeodomain_transcription_factor_2_isoform_X3
")0.31)0.59,("Vicugna_pacos_XP_031535608.1_putative_homeodomain_transcription_factor_2_isoform_X5
","Monodelphis_domestica_XP_007504111.1_PREDICTED_putative_homeodomain_transcription_factor_2_isoform_X3
")0.49)0.61)0.56)0.80)0.81)0.83)0.91)0.95)0.95)0.96)0.88)1.00,(((("Bombyx_mori_XP_037872807.1_putative_homeodomain_transcription_factor_isoform_X4
","Vanessa_tameamea_XP_026488496.1_putative_homeodomain_transcription_factor_isoform_X3
")0.73,(("Plutella_xylostella_XP_048482737.1_protein_PHTF2_isoform_X4
",("Plutella_xylostella_XP_048482736.1_protein_PHTF2_isoform_X3
",("Plutella_xylostella_XP_048482734.1_protein_PHTF2_isoform_X2
","Plutella_xylostella_XP_048482733.1_protein_PHTF2_isoform_X1
")0.88)1.00)0.90,"Galleria_mellonella_XP_031765166.1_putative_homeodomain_transcription_factor_isoform_X1
")0.93)0.85,(("Leguminivora_glycinivorella_XP_047995403.1_protein_PHTF2_isoform_X1
","Leguminivora_glycinivorella_XP_047995404.1_protein_PHTF2_isoform_X2
")0.81,(((("Bombyx_mori_XP_037872806.1_putative_homeodomain_transcription_factor_isoform_X3
",("Bombyx_mori_XP_037872803.1_putative_homeodomain_transcription_factor_isoform_X1
","Bombyx_mandarina_XP_028027076.1_putative_homeodomain_transcription_factor_2_isoform_X1
")0.97)0.78,("Bombyx_mori_XP_037872805.1_putative_homeodomain_transcription_factor_2_isoform_X2
","Bombyx_mandarina_XP_028027080.1_putative_homeodomain_transcription_factor_1_isoform_X2
")0.95)0.94,((((("Colias_croceus_XP_045497097.1_protein_phtf_isoform_X1
","Colias_croceus_XP_045497098.1_protein_PHTF2_isoform_X2
")0.93,("Zerene_cesonia_XP_038212174.1_protein_phtf_isoform_X1
","Zerene_cesonia_XP_038212175.1_protein_PHTF2_isoform_X2
")0.94)0.96,((("Pieris_rapae_XP_022130858.2_protein_PHTF2
","Pieris_brassicae_XP_045526058.1_protein_PHTF2_isoform_X1
")0.52,"Pieris_napi_XP_047516844.1_protein_PHTF2_isoform_X1
")0.96,"Amyelois_transitella_XP_013199955.1_PREDICTED_putative_homeodomain_transcription_factor
")0.66)0.81,((((((("Bicyclus_anynana_XP_023941323.1_putative_homeodomain_transcription_factor_1_isoform_X1
","Bicyclus_anynana_XP_023941324.1_putative_homeodomain_transcription_factor_isoform_X2
")0.59,"Bicyclus_anynana_XP_023941325.1_putative_homeodomain_transcription_factor_isoform_X3
")0.84,("Pararge_aegeria_XP_039754223.1_protein_PHTF1_isoform_X1
","Pararge_aegeria_XP_039754224.1_protein_phtf_isoform_X2
")0.84)0.69,("Maniola_jurtina_XP_045772268.1_protein_PHTF2_isoform_X1
",("Maniola_jurtina_XP_045772269.1_protein_phtf_isoform_X2
","Maniola_hyperantus_XP_034830901.1_putative_homeodomain_transcription_factor
")0.60)0.90)0.94,((((("Vanessa_tameamea_XP_026488493.1_putative_homeodomain_transcription_factor_1_isoform_X1
","Vanessa_tameamea_XP_026488495.1_putative_homeodomain_transcription_factor_1_isoform_X2
")0.52,("Vanessa_atalanta_XP_047529185.1_protein_PHTF1_isoform_X1
","Vanessa_atalanta_XP_047529187.1_protein_PHTF1_isoform_X2
")0.57)0.99,"Vanessa_cardui_XP_046959927.1_protein_PHTF1
")0.98,"Melitaea_cinxia_XP_045448572.1_protein_PHTF1
")0.87,(("Manduca_sexta_XP_030020553.1_putative_homeodomain_transcription_factor_2_isoform_X1
","Manduca_sexta_XP_030020554.1_putative_homeodomain_transcription_factor_2_isoform_X2
")0.82,(("Ostrinia_furnacalis_XP_028168395.1_putative_homeodomain_transcription_factor_2_isoform_X1
","Ostrinia_furnacalis_XP_028168397.1_putative_homeodomain_transcription_factor_2_isoform_X2
")0.92,"Galleria_mellonella_XP_031765167.1_putative_homeodomain_transcription_factor_isoform_X2
")0.60)0.60)0.50)0.67,(("Danaus_plexippus_plexippus_XP_032520351.1_putative_homeodomain_transcription_factor_isoform_X1
","Danaus_plexippus_plexippus_XP_032520360.1_putative_homeodomain_transcription_factor_isoform_X2
")0.93,("Danaus_plexippus_plexippus_XP_032520369.1_putative_homeodomain_transcription_factor_isoform_X3
","Danaus_plexippus_plexippus_XP_032520377.1_putative_homeodomain_transcription_factor_isoform_X4
")0.90)0.93)0.73,(("Aricia_agestis_XP_041978318.1_protein_PHTF1_isoform_X4
","Aricia_agestis_XP_041978312.1_protein_PHTF1_isoform_X1
")0.64,("Aricia_agestis_XP_041978315.1_protein_PHTF1_isoform_X2
","Aricia_agestis_XP_041978316.1_protein_phtf_isoform_X3
")0.96)0.90)0.70)0.85,"Vanessa_atalanta_XP_047529188.1_protein_phtf_isoform_X3
")0.87)0.95,((((("Trichoplusia_ni_XP_026724988.1_putative_homeodomain_transcription_factor_1_isoform_X2
","Trichoplusia_ni_XP_026724984.1_putative_homeodomain_transcription_factor_1_isoform_X1
")0.81,"Trichoplusia_ni_XP_026724989.1_putative_homeodomain_transcription_factor_2_isoform_X3
")0.89,("Spodoptera_litura_XP_022830806.1_putative_homeodomain_transcription_factor_2_isoform_X3
",("Spodoptera_litura_XP_022830804.1_putative_homeodomain_transcription_factor_2_isoform_X1
","Spodoptera_litura_XP_022830805.1_putative_homeodomain_transcription_factor_2_isoform_X2
")0.63)0.90)0.62,(((("Helicoverpa_zea_XP_047023851.1_protein_PHTF2_isoform_X2
","Helicoverpa_zea_XP_047023848.1_protein_PHTF2_isoform_X1
")0.31,("Helicoverpa_zea_XP_047023853.1_protein_PHTF2_isoform_X4
","Helicoverpa_zea_XP_047023852.1_protein_PHTF2_isoform_X3
")0.27)0.66,((("Helicoverpa_armigera_XP_049699734.1_protein_PHTF2_isoform_X4
","Helicoverpa_armigera_XP_049699732.1_protein_PHTF2_isoform_X3
")0.29,"Helicoverpa_armigera_XP_049699731.1_protein_PHTF2_isoform_X2
")0.39,"Helicoverpa_armigera_XP_049699729.1_protein_PHTF2_isoform_X1
")0.63)0.89,("Helicoverpa_armigera_XP_049699735.1_protein_PHTF1_isoform_X5
","Helicoverpa_zea_XP_047023854.1_protein_PHTF1_isoform_X5
")0.99)0.91)0.92,(("Papilio_machaon_XP_045535543.1_protein_phtf
","Papilio_xuthus_XP_013169496.1_PREDICTED_putative_homeodomain_transcription_factor_isoform_X1
")0.93,"Papilio_polytes_XP_013142957.1_PREDICTED_putative_homeodomain_transcription_factor
")0.94)0.86)0.95)0.95)0.95,((((((("Dermatophagoides_pteronyssinus_XP_027194175.1_putative_homeodomain_transcription_factor
","Dermatophagoides_farinae_XP_046914500.1_protein_PHTF2-like
")0.47,(("Folsomia_candida_XP_021948564.1_putative_homeodomain_transcription_factor_isoform_X2
","Folsomia_candida_XP_021948563.1_putative_homeodomain_transcription_factor_isoform_X1
")0.99,"Xenia_sp._Carnegie-2017_XP_046839134.1_protein_PHTF1-like
")0.50)0.28,((("Sitophilus_oryzae_XP_030758252.1_putative_homeodomain_transcription_factor_isoform_X2
","Sitophilus_oryzae_XP_030758251.1_putative_homeodomain_transcription_factor_isoform_X1
")0.97,(("Dendroctonus_ponderosae_XP_048518415.1_protein_phtf_isoform_X6
","Dendroctonus_ponderosae_XP_048518413.1_protein_PHTF2_isoform_X5
")0.84,"Dendroctonus_ponderosae_XP_048518418.1_protein_phtf_isoform_X7
")0.49)0.35,(((("Copidosoma_floridanum_XP_014218418.1_putative_homeodomain_transcription_factor_isoform_X2
",("Sipha_flava_XP_025423854.1_putative_homeodomain_transcription_factor
",(((("Acyrthosiphon_pisum_XP_008181443.1_putative_homeodomain_transcription_factor
","Myzus_persicae_XP_022176091.1_putative_homeodomain_transcription_factor
")0.66,"Diuraphis_noxia_XP_015379436.1_PREDICTED_putative_homeodomain_transcription_factor
")0.74,(("Melanaphis_sacchari_XP_025193462.1_putative_homeodomain_transcription_factor_isoform_X1
","Rhopalosiphum_maidis_XP_026816826.1_putative_homeodomain_transcription_factor
")0.42,"Aphis_gossypii_XP_027836181.1_putative_homeodomain_transcription_factor
")0.76)0.92,"Melanaphis_sacchari_XP_025193463.1_putative_homeodomain_transcription_factor_isoform_X2
")0.89)0.85)0.78,(((((((("Cimex_lectularius_XP_014253005.1_putative_homeodomain_transcription_factor_isoform_X1
","Cimex_lectularius_XP_014253008.1_putative_homeodomain_transcription_factor_isoform_X2
")0.77,"Cimex_lectularius_XP_014253009.1_putative_homeodomain_transcription_factor_isoform_X3
")0.86,"Halyomorpha_halys_XP_024216022.1_putative_homeodomain_transcription_factor
")0.80,(("Bemisia_tabaci_XP_018901174.1_PREDICTED_putative_homeodomain_transcription_factor_isoform_X2
","Bemisia_tabaci_XP_018901172.1_PREDICTED_putative_homeodomain_transcription_factor_isoform_X1
")0.94,("Diaphorina_citri_XP_026681066.1_putative_homeodomain_transcription_factor
",(("Nilaparvata_lugens_XP_039290801.1_protein_phtf
","Pediculus_humanus_corporis_XP_002424422.1_conserved_hypothetical_protein
")0.25,("Ctenocephalides_felis_XP_026478098.1_putative_homeodomain_transcription_factor
","Chrysoperla_carnea_XP_044743052.1_protein_phtf
")0.24)0.47)0.47)0.65)0.73,((("Zootermopsis_nevadensis_XP_021928816.1_putative_homeodomain_transcription_factor_isoform_X3
","Zootermopsis_nevadensis_XP_021928811.1_putative_homeodomain_transcription_factor_isoform_X1
")0.98,"Cryptotermes_secundus_XP_023707137.1_putative_homeodomain_transcription_factor
")0.78,(("Thrips_palmi_XP_034251145.1_putative_homeodomain_transcription_factor_isoform_X1
","Thrips_palmi_XP_034251149.1_putative_homeodomain_transcription_factor_isoform_X2
")0.97,("Frankliniella_occidentalis_XP_026274453.1_putative_homeodomain_transcription_factor_isoform_X2
","Frankliniella_occidentalis_XP_026274452.1_putative_homeodomain_transcription_factor_isoform_X1
")0.99)0.97)0.64)0.64,(("Schistocerca_nitens_XP_049802936.1_protein_phtf_isoform_X1
","Schistocerca_nitens_XP_049802938.1_protein_phtf_isoform_X2
")0.91,((("Schistocerca_nitens_XP_049802939.1_protein_phtf_isoform_X3
","Schistocerca_nitens_XP_049802941.1_protein_phtf_isoform_X5
")0.85,(("Schistocerca_americana_XP_046990193.1_protein_phtf
","Schistocerca_piceifrons_XP_047108069.1_protein_PHTF1_isoform_X1
")0.43,("Schistocerca_nitens_XP_049802940.1_protein_phtf_isoform_X4
","Schistocerca_cancellata_XP_049773621.1_protein_PHTF1
")0.47)0.93)0.71,"Schistocerca_piceifrons_XP_047108070.1_protein_phtf_isoform_X2
")0.78)0.68)0.72,("Agrilus_planipennis_XP_018327996.1_putative_homeodomain_transcription_factor
",(("Stomoxys_calcitrans_XP_013109409.1_PREDICTED_putative_homeodomain_transcription_factor_isoform_X1
","Stomoxys_calcitrans_XP_013109410.1_PREDICTED_putative_homeodomain_transcription_factor_isoform_X2
")0.99,"Musca_domestica_XP_005176509.1_PREDICTED_putative_homeodomain_transcription_factor
")0.99)0.73)0.73,("Onthophagus_taurus_XP_022910438.1_putative_homeodomain_transcription_factor_isoform_X1
","Onthophagus_taurus_XP_022910441.1_putative_homeodomain_transcription_factor_isoform_X2
")1.00)0.70)0.67,((((((("Dendroctonus_ponderosae_XP_048518396.1_protein_PHTF2_isoform_X1
","Dendroctonus_ponderosae_XP_048518398.1_protein_phtf_isoform_X2
")0.87,"Dendroctonus_ponderosae_XP_048518409.1_protein_phtf_isoform_X4
")0.90,"Dendroctonus_ponderosae_XP_048518401.1_protein_phtf_isoform_X3
")0.97,"Dendroctonus_ponderosae_XP_048518423.1_protein_phtf_isoform_X9
")0.76,("Leptinotarsa_decemlineata_XP_023018004.1_putative_homeodomain_transcription_factor
","Diabrotica_virgifera_virgifera_XP_028131496.1_putative_homeodomain_transcription_factor_isoform_X1
")0.58)0.55,(("Aethina_tumida_XP_019873421.1_PREDICTED_putative_homeodomain_transcription_factor_isoform_X2
","Aethina_tumida_XP_019873420.1_PREDICTED_putative_homeodomain_transcription_factor_isoform_X1
")0.91,"Aethina_tumida_XP_019873422.1_PREDICTED_putative_homeodomain_transcription_factor_isoform_X3
")0.91)0.43,(("Ischnura_elegans_XP_046395978.1_protein_phtf_isoform_X1
","Ischnura_elegans_XP_046395980.1_protein_phtf_isoform_X2
")0.34,"Ischnura_elegans_XP_046395981.1_protein_PHTF2_isoform_X3
")0.62)0.36)0.69,(("Bradysia_coprophila_XP_037026446.1_putative_homeodomain_transcription_factor_isoform_X2
","Bradysia_coprophila_XP_037026445.1_putative_homeodomain_transcription_factor_isoform_X1
")0.99,(("Tribolium_madens_XP_044258499.1_protein_phtf
","Tribolium_castaneum_XP_973928.2_PREDICTED_putative_homeodomain_transcription_factor
")0.94,"Photinus_pyralis_XP_031332968.1_putative_homeodomain_transcription_factor
")0.56)0.46)0.67)0.71)0.72,(("Coccinella_septempunctata_XP_044761756.1_protein_phtf_isoform_X1
",("Harmonia_axyridis_XP_045483771.1_protein_phtf_isoform_X2
","Harmonia_axyridis_XP_045483770.1_protein_phtf_isoform_X1
")0.22)0.36,((("Varroa_destructor_XP_022662242.1_putative_homeodomain_transcription_factor_isoform_X2
","Varroa_jacobsoni_XP_022691002.1_putative_homeodomain_transcription_factor_isoform_X2
")0.61,"Varroa_destructor_XP_022662241.1_putative_homeodomain_transcription_factor_isoform_X1
")1.00,"Galendromus_occidentalis_XP_018496384.1_putative_homeodomain_transcription_factor_1
")0.98)0.56)0.69,((((((("Polistes_dominula_XP_015178258.1_PREDICTED_putative_homeodomain_transcription_factor_isoform_X1
","Polistes_dominula_XP_015178259.1_PREDICTED_putative_homeodomain_transcription_factor_isoform_X2
")0.99,(("Polistes_fuscatus_XP_043485485.1_protein_phtf_isoform_X1
","Polistes_fuscatus_XP_043485486.1_protein_phtf_isoform_X2
")0.99,"Polistes_canadensis_XP_014609869.1_PREDICTED_putative_homeodomain_transcription_factor
")0.95)1.00,(((((("Vespa_crabro_XP_046834326.1_protein_phtf-like_isoform_X4
","Vespa_mandarinia_XP_035723920.1_putative_homeodomain_transcription_factor_isoform_X4
")0.96,("Vespa_crabro_XP_046834325.1_protein_phtf-like_isoform_X3
",(("Vespa_crabro_XP_046834324.1_protein_phtf-like_isoform_X2
","Vespa_mandarinia_XP_035723919.1_putative_homeodomain_transcription_factor_isoform_X3
")0.96,("Vespa_crabro_XP_046834327.1_protein_phtf-like_isoform_X5
","Vespa_mandarinia_XP_035723921.1_putative_homeodomain_transcription_factor_isoform_X5
")0.96)0.53)0.52)0.71,("Vespa_crabro_XP_046834328.1_protein_phtf-like_isoform_X6
","Vespa_mandarinia_XP_035723922.1_putative_homeodomain_transcription_factor_isoform_X6
")0.94)0.97,"Vespa_velutina_XP_047369362.1_protein_phtf_isoform_X5
")0.92,(("Vespula_pensylvanica_XP_043684515.1_protein_phtf_isoform_X5
","Vespula_pensylvanica_XP_043684514.1_protein_phtf_isoform_X4
")0.46,"Vespula_pensylvanica_XP_043684516.1_protein_phtf_isoform_X6
")0.88)0.99,(("Vespula_pensylvanica_XP_043684512.1_protein_phtf_isoform_X2
","Vespula_pensylvanica_XP_043684511.1_protein_phtf_isoform_X1
")0.54,"Vespula_pensylvanica_XP_043684513.1_protein_phtf_isoform_X3
")0.99)0.96)0.97,((((("Belonocnema_kinseyi_XP_033216559.1_putative_homeodomain_transcription_factor
",("Leptopilina_heterotoma_XP_043478134.1_protein_phtf_isoform_X2
","Leptopilina_heterotoma_XP_043478132.1_protein_phtf_isoform_X1
")0.67)0.72,("Nasonia_vitripennis_XP_008216637.1_putative_homeodomain_transcription_factor
","Ceratosolen_solmsi_marchali_XP_011498540.1_PREDICTED_putative_homeodomain_transcription_factor
")0.68)0.58,("Trichogramma_pretiosum_XP_014224552.1_putative_homeodomain_transcription_factor_isoform_X2
","Trichogramma_pretiosum_XP_014224551.1_putative_homeodomain_transcription_factor_isoform_X1
")0.95)0.44,((((("Chelonus_insularis_XP_034949879.1_putative_homeodomain_transcription_factor_isoform_X1
","Chelonus_insularis_XP_034949881.1_putative_homeodomain_transcription_factor_isoform_X2
")0.99,"Chelonus_insularis_XP_034949882.1_putative_homeodomain_transcription_factor_isoform_X3
")0.99,((("Microplitis_demolitor_XP_008560194.1_PREDICTED_putative_homeodomain_transcription_factor_isoform_X1
","Microplitis_demolitor_XP_008560195.1_PREDICTED_putative_homeodomain_transcription_factor_isoform_X2
")0.96,"Cotesia_glomerata_XP_044593393.1_protein_phtf
")0.97,"Venturia_canescens_XP_043268654.1_protein_phtf_isoform_X1
")0.68)0.69,("Aphidius_gifuensis_XP_044018625.1_protein_phtf_isoform_X2
","Aphidius_gifuensis_XP_044018624.1_protein_phtf_isoform_X1
")0.93)0.69,((("Diachasma_alloeum_XP_015117164.1_putative_homeodomain_transcription_factor_isoform_X1
","Diachasma_alloeum_XP_015117165.1_putative_homeodomain_transcription_factor_isoform_X2
")0.95,("Diachasma_alloeum_XP_015117166.1_putative_homeodomain_transcription_factor_isoform_X3
","Diachasma_alloeum_XP_015117167.1_putative_homeodomain_transcription_factor_isoform_X4
")0.97)0.99,"Fopius_arisanus_XP_011300541.1_PREDICTED_putative_homeodomain_transcription_factor
")0.98)0.81)0.87,((((("Pogonomyrmex_barbatus_XP_011630278.1_putative_homeodomain_transcription_factor
",(("Solenopsis_invicta_XP_025992671.1_protein_phtf
",("Wasmannia_auropunctata_XP_011698513.1_PREDICTED_putative_homeodomain_transcription_factor
","Vollenhovia_emeryi_XP_011863531.1_PREDICTED_putative_homeodomain_transcription_factor_isoform_X1
")0.81)0.67,"Monomorium_pharaonis_XP_012530431.2_putative_homeodomain_transcription_factor
")0.68)0.70,(("Cyphomyrmex_costatus_XP_018398890.1_PREDICTED_putative_homeodomain_transcription_factor
","Trachymyrmex_zeteki_XP_018317454.1_PREDICTED_putative_homeodomain_transcription_factor
")0.46,(("Atta_colombica_XP_018053047.1_PREDICTED_putative_homeodomain_transcription_factor
","Atta_cephalotes_XP_012061389.1_PREDICTED_putative_homeodomain_transcription_factor
")0.95,("Acromyrmex_echinatior_XP_011058666.1_PREDICTED_putative_homeodomain_transcription_factor
",("Trachymyrmex_septentrionalis_XP_018347892.1_PREDICTED_putative_homeodomain_transcription_factor
","Trachymyrmex_cornetzi_XP_018365285.1_PREDICTED_putative_homeodomain_transcription_factor
")0.75)0.65)0.96)0.99)0.90,(("Ooceraea_biroi_XP_011332938.1_putative_homeodomain_transcription_factor
",(("Camponotus_floridanus_XP_011269106.1_putative_homeodomain_transcription_factor
","Formica_exsecta_XP_029677908.1_putative_homeodomain_transcription_factor
")0.88,"Linepithema_humile_XP_012225904.1_PREDICTED_putative_homeodomain_transcription_factor
")0.69)0.71,"Pseudomyrmex_gracilis_XP_020278731.1_putative_homeodomain_transcription_factor
")0.67)0.99,(("Odontomachus_brunneus_XP_032666157.1_putative_homeodomain_transcription_factor_isoform_X2
",(("Odontomachus_brunneus_XP_032666156.1_putative_homeodomain_transcription_factor_isoform_X1
",(("Harpegnathos_saltator_XP_011151700.1_putative_homeodomain_transcription_factor_isoform_X1
","Harpegnathos_saltator_XP_011151702.1_putative_homeodomain_transcription_factor_isoform_X2
")0.99,"Dinoponera_quadriceps_XP_014471298.1_PREDICTED_putative_homeodomain_transcription_factor
")0.83)0.83,"Harpegnathos_saltator_XP_011151703.1_putative_homeodomain_transcription_factor_isoform_X3
")0.87)1.00,"Nylanderia_fulva_XP_029169459.1_putative_homeodomain_transcription_factor
")0.86)0.99,(((((((("Apis_laboriosa_XP_043799527.1_protein_phtf
",("Apis_dorsata_XP_006618551.1_putative_homeodomain_transcription_factor_isoform_X2
","Apis_dorsata_XP_006618550.1_putative_homeodomain_transcription_factor_isoform_X1
")0.77)0.97,(("Apis_florea_XP_012338849.1_putative_homeodomain_transcription_factor_isoform_X2
","Apis_florea_XP_003691552.1_putative_homeodomain_transcription_factor_isoform_X1
")0.95,("Apis_mellifera_XP_026298084.1_putative_homeodomain_transcription_factor_isoform_X1
","Apis_cerana_XP_016908323.1_putative_homeodomain_transcription_factor
")0.59)0.96)0.99,("Eufriesea_mexicana_XP_017761754.1_PREDICTED_putative_homeodomain_transcription_factor
","Habropoda_laboriosa_XP_017790476.1_PREDICTED_putative_homeodomain_transcription_factor
")0.33)0.82,(("Megachile_rotundata_XP_012150394.1_PREDICTED_putative_homeodomain_transcription_factor_isoform_X2
","Megachile_rotundata_XP_003707493.1_PREDICTED_putative_homeodomain_transcription_factor_isoform_X1
")0.63,("Osmia_bicornis_bicornis_XP_029047330.1_protein_phtf
","Osmia_lignaria_XP_034181176.1_putative_homeodomain_transcription_factor
")0.90)0.77)0.65,((("Frieseomelitta_varia_XP_043506622.1_protein_phtf_isoform_X2
","Frieseomelitta_varia_XP_043506621.1_protein_phtf_isoform_X1
")0.90,"Frieseomelitta_varia_XP_043506624.1_protein_phtf_isoform_X3
")0.97,(((("Bombus_impatiens_XP_012243110.1_putative_homeodomain_transcription_factor_isoform_X1
","Bombus_vancouverensis_nearcticus_XP_033198722.1_putative_homeodomain_transcription_factor_isoform_X1
")0.90,"Bombus_terrestris_XP_012166324.1_protein_phtf_isoform_X1
")0.79,"Bombus_vosnesenskii_XP_033360976.1_putative_homeodomain_transcription_factor_isoform_X1
")0.99,"Bombus_pyrosoma_XP_043587620.1_protein_phtf
")0.99)0.83)0.90,("Ceratina_calcarata_XP_026668015.1_putative_homeodomain_transcription_factor_isoform_X2
","Ceratina_calcarata_XP_017877353.1_putative_homeodomain_transcription_factor_isoform_X1
")0.53)0.94,("Colletes_gigas_XP_043250245.1_protein_phtf
",(("Megalopta_genalis_XP_033332804.1_putative_homeodomain_transcription_factor
","Nomia_melanderi_XP_031841862.1_putative_homeodomain_transcription_factor_isoform_X1
")0.81,"Dufourea_novaeangliae_XP_015429600.1_PREDICTED_putative_homeodomain_transcription_factor
")0.78)0.69)0.98,"Cephus_cinctus_XP_015593085.1_putative_homeodomain_transcription_factor_1
")0.95)0.77)0.81)0.96,((("Bombus_impatiens_XP_024224594.1_putative_homeodomain_transcription_factor_isoform_X2
","Bombus_vancouverensis_nearcticus_XP_033198730.1_putative_homeodomain_transcription_factor_isoform_X2
")0.91,"Bombus_vosnesenskii_XP_033360977.1_putative_homeodomain_transcription_factor_isoform_X2
")0.93,"Bombus_terrestris_XP_048264067.1_protein_phtf_isoform_X2
")1.00)0.97,"Megachile_rotundata_XP_012150396.1_PREDICTED_putative_homeodomain_transcription_factor_isoform_X4
")0.97,((((((("Neodiprion_fabricii_XP_046423128.1_protein_phtf_isoform_X2
","Neodiprion_virginianus_XP_046614051.1_protein_phtf_isoform_X2
")0.98,("Neodiprion_lecontei_XP_046593229.1_protein_phtf_isoform_X2
","Neodiprion_pinetum_XP_046477566.1_protein_phtf_isoform_X2
")0.99)1.00,(("Neodiprion_fabricii_XP_046423127.1_protein_phtf_isoform_X1
","Neodiprion_virginianus_XP_046614050.1_protein_phtf_isoform_X1
")0.99,("Neodiprion_lecontei_XP_046593228.1_protein_phtf_isoform_X1
","Neodiprion_pinetum_XP_046477565.1_protein_phtf_isoform_X1
")0.99)1.00)0.93,(("Neodiprion_fabricii_XP_046423129.1_protein_phtf_isoform_X3
","Neodiprion_virginianus_XP_046614052.1_protein_phtf_isoform_X3
")0.99,("Neodiprion_lecontei_XP_046593230.1_protein_phtf_isoform_X3
","Neodiprion_pinetum_XP_046477567.1_protein_phtf_isoform_X3
")0.99)1.00)0.93,("Diprion_similis_XP_046740761.1_protein_phtf_isoform_X1
","Diprion_similis_XP_046740762.1_protein_phtf_isoform_X2
")0.64)0.97,"Athalia_rosae_XP_012251467.2_protein_phtf
")0.97,(("Ceratina_calcarata_XP_017877354.1_putative_homeodomain_transcription_factor_isoform_X3
","Megachile_rotundata_XP_012150395.1_PREDICTED_putative_homeodomain_transcription_factor_isoform_X3
")0.63,"Vollenhovia_emeryi_XP_011863532.1_PREDICTED_putative_homeodomain_transcription_factor_isoform_X2
")0.68)0.93)0.90)0.98,"Coccinella_septempunctata_XP_044761757.1_protein_phtf_isoform_X2
")0.97,("Guillardia_theta_CCMP2712_XP_005836388.1_hypothetical_protein_GUITHDRAFT_136077
",((((((((((("Drosophila_suzukii_XP_016941191.1_putative_homeodomain_transcription_factor
","Drosophila_subpulchrella_XP_037713910.1_putative_homeodomain_transcription_factor
")0.94,"Drosophila_biarmipes_XP_016958676.1_protein_phtf
")0.88,"Drosophila_takahashii_XP_017003905.2_protein_phtf
")0.82,(("Drosophila_elegans_XP_017125816.1_protein_phtf
","Drosophila_rhopaloa_XP_016991627.1_protein_phtf
")0.54,"Drosophila_eugracilis_XP_017069457.1_protein_phtf
")0.59)0.96,((("Drosophila_teissieri_XP_043643113.1_protein_phtf
",("Drosophila_yakuba_XP_002089370.1_protein_phtf
","Drosophila_santomea_XP_039479332.1_protein_phtf
")0.98)0.82,"Drosophila_erecta_XP_001970732.1_putative_homeodomain_transcription_factor
")0.97,("Drosophila_melanogaster_NP_610232.1_phtf
",(("Drosophila_simulans_XP_016026150.1_protein_phtf
","Drosophila_mauritiana_XP_033155834.1_putative_homeodomain_transcription_factor
")0.93,"Drosophila_sechellia_XP_002032640.1_putative_homeodomain_transcription_factor
")0.99)0.97)0.98)0.96,("Drosophila_ananassae_XP_001961292.1_protein_phtf
","Drosophila_bipectinata_XP_017106977.2_protein_phtf
")0.92)0.90,("Drosophila_serrata_XP_020815368.1_putative_homeodomain_transcription_factor_isoform_X2
",("Drosophila_serrata_XP_020815366.1_putative_homeodomain_transcription_factor_isoform_X1
","Drosophila_kikkawai_XP_017016550.1_protein_phtf
")0.80)0.56)0.93,(((((("Drosophila_mojavensis_XP_002005002.2_protein_phtf
","Drosophila_arizonae_XP_017867349.1_PREDICTED_putative_homeodomain_transcription_factor
")0.96,"Drosophila_navojoa_XP_017960088.1_putative_homeodomain_transcription_factor
")0.97,(((("Drosophila_albomicans_XP_034110740.1_putative_homeodomain_transcription_factor
","Drosophila_innubila_XP_034478550.1_putative_homeodomain_transcription_factor
")0.22,("Drosophila_virilis_XP_002050476.2_putative_homeodomain_transcription_factor
","Drosophila_novamexicana_XP_030556188.1_putative_homeodomain_transcription_factor
")0.98)0.49,"Drosophila_grimshawi_XP_032590534.1_protein_phtf
")0.54,"Drosophila_busckii_XP_017839711.1_putative_homeodomain_transcription_factor
")0.64)0.85,("Scaptodrosophila_lebanonensis_XP_030370541.1_putative_homeodomain_transcription_factor
","Drosophila_willistoni_XP_002066051.1_protein_phtf
")0.25)0.76,"Drosophila_hydei_XP_023169115.2_putative_homeodomain_transcription_factor
")0.85,((((("Drosophila_persimilis_XP_002015515.1_putative_homeodomain_transcription_factor
","Drosophila_pseudoobscura_XP_015039057.2_putative_homeodomain_transcription_factor
")0.99,"Drosophila_miranda_XP_033246880.1_putative_homeodomain_transcription_factor
")1.00,"Drosophila_miranda_XP_033251000.1_putative_homeodomain_transcription_factor_isoform_X1
")1.00,"Drosophila_obscura_XP_022229009.2_protein_phtf
")0.95,("Drosophila_guanche_XP_034119854.1_putative_homeodomain_transcription_factor
","Drosophila_subobscura_XP_034651854.1_putative_homeodomain_transcription_factor
")0.99)1.00)0.58)0.99,("Schistocerca_nitens_XP_049802943.1_protein_phtf_isoform_X6
",(("Nomia_melanderi_XP_031841864.1_putative_homeodomain_transcription_factor_isoform_X3
","Copidosoma_floridanum_XP_014218410.1_putative_homeodomain_transcription_factor_isoform_X1
")0.42,((("Hermetia_illucens_XP_037926590.1_protein_phtf
",("Teleopsis_dalmanni_XP_037947353.1_protein_phtf
",(("Lucilia_sericata_XP_037806609.1_putative_homeodomain_transcription_factor
","Lucilia_cuprina_XP_023302552.2_protein_phtf
")0.99,"Glossina_fuscipes_XP_037888650.1_putative_homeodomain_transcription_factor
")0.83)0.86)0.81,("Bradysia_coprophila_XP_037043211.1_putative_homeodomain_transcription_factor
","Contarinia_nasturtii_XP_031641135.1_putative_homeodomain_transcription_factor
")0.50)0.82,"Nicrophorus_vespilloides_XP_017772738.1_PREDICTED_putative_homeodomain_transcription_factor
")0.83)0.78)0.80)0.94,((("Rhagoletis_pomonella_XP_036331014.1_putative_homeodomain_transcription_factor_isoform_X1
","Rhagoletis_zephyria_XP_017460806.1_PREDICTED_putative_homeodomain_transcription_factor
")1.00,"Ceratitis_capitata_XP_004521133.1_putative_homeodomain_transcription_factor
")0.82,(((("Bactrocera_tryoni_XP_039955099.1_protein_phtf
","Bactrocera_dorsalis_XP_049308287.1_protein_phtf
")0.59,"Bactrocera_latifrons_XP_018795894.1_PREDICTED_putative_homeodomain_transcription_factor
")0.89,("Bactrocera_oleae_XP_036223520.1_putative_homeodomain_transcription_factor_isoform_X1
","Bactrocera_oleae_XP_014085373.1_putative_homeodomain_transcription_factor_isoform_X2
")0.99)0.89,"Zeugodacus_cucurbitae_XP_011196587.1_putative_homeodomain_transcription_factor
")0.96)0.99)0.99,((("Aedes_aegypti_XP_021697972.1_putative_homeodomain_transcription_factor
",(("Aedes_albopictus_XP_019530962.2_putative_homeodomain_transcription_factor_isoform_X1
","Aedes_albopictus_XP_019530966.2_putative_homeodomain_transcription_factor_isoform_X2
")1.00,"Aedes_albopictus_XP_029734764.1_putative_homeodomain_transcription_factor_isoform_X3
")1.00)1.00,(("Culex_pipiens_pallens_XP_039428775.1_protein_phtf_isoform_X2
","Culex_pipiens_pallens_XP_039428773.1_protein_phtf_isoform_X1
")1.00,"Culex_pipiens_pallens_XP_039428776.1_protein_phtf_isoform_X3
")1.00)1.00,(((((("Anopheles_gambiae_str._PEST_XP_316489.4_AGAP006451-PA
","Anopheles_coluzzii_XP_040224673.2_protein_phtf_isoform_X1
")0.77,"Anopheles_merus_XP_041773711.1_protein_phtf_isoform_X1
")0.75,"Anopheles_arabiensis_XP_040172660.1_protein_phtf_isoform_X1
")1.00,(("Anopheles_arabiensis_XP_040172922.1_protein_phtf_isoform_X2
","Anopheles_merus_XP_041773713.1_protein_phtf_isoform_X2
")0.48,"Anopheles_coluzzii_XP_040224674.2_protein_phtf_isoform_X2
")1.00)1.00,(("Anopheles_stephensi_XP_035906315.1_putative_homeodomain_transcription_factor_isoform_X1
","Anopheles_stephensi_XP_035906317.1_putative_homeodomain_transcription_factor_isoform_X2
")0.95,("Anopheles_funestus_XP_049299112.1_protein_phtf_isoform_X1
","Anopheles_funestus_XP_049299113.1_protein_phtf_isoform_X2
")0.95)0.99)1.00,(("Anopheles_albimanus_XP_035792537.1_putative_homeodomain_transcription_factor
","Anopheles_darlingi_XP_049542301.1_protein_phtf_isoform_X2
")0.66,"Anopheles_darlingi_XP_049542299.1_protein_phtf_isoform_X1
")0.98)0.99)0.99)0.98)0.98)0.98)0.97)1.00,(((((((((("Drosophila_ananassae_XP_032305924.2_uncharacterized_protein_LOC6494180_isoform_X1
","Drosophila_bipectinata_XP_017090908.2_uncharacterized_protein_LOC108121373_isoform_X1
")0.79,(((("Drosophila_takahashii_XP_016998795.2_uncharacterized_protein_LOC108058532
",(("Drosophila_suzukii_XP_016930472.1_uncharacterized_protein_LOC108010148
","Drosophila_subpulchrella_XP_037717262.1_uncharacterized_protein_LOC119551788
")0.97,"Drosophila_biarmipes_XP_043948175.1_uncharacterized_protein_LOC108022987_isoform_X1
")0.78)0.92,"Drosophila_eugracilis_XP_017079239.1_uncharacterized_protein_LOC108113215_isoform_X2
")0.77,("Drosophila_ficusphila_XP_017054328.1_uncharacterized_protein_LOC108096894_isoform_X2
",("Drosophila_rhopaloa_XP_016980841.1_uncharacterized_protein_LOC108045886
","Drosophila_kikkawai_XP_041631919.1_uncharacterized_protein_LOC108086161_isoform_X2
")0.30)0.44)0.66,(((("Drosophila_simulans_XP_016029179.1_uncharacterized_protein_LOC6735793
","Drosophila_mauritiana_XP_033151725.1_uncharacterized_protein_LOC117135542
")0.96,"Drosophila_sechellia_XP_002040003.2_uncharacterized_protein_LOC6615629
")0.94,"Drosophila_melanogaster_NP_001261146.1_uncharacterized_protein_Dmel_CG3831_isoform_C
")0.97,("Drosophila_yakuba_XP_002092536.2_uncharacterized_protein_LOC6531746
","Drosophila_erecta_XP_001976325.2_uncharacterized_protein_LOC6547360
")0.44)0.98)0.93)0.99,(("Scaptodrosophila_lebanonensis_XP_030375457.1_uncharacterized_protein_LOC115624764
","Drosophila_willistoni_XP_002062725.1_uncharacterized_protein_LOC6639865
")0.38,("Drosophila_bipectinata_XP_017087387.2_uncharacterized_protein_LOC108118952
",((("Drosophila_serrata_XP_020803183.1_uncharacterized_protein_LOC110179923
","Drosophila_kikkawai_XP_017038511.1_uncharacterized_protein_LOC108086161_isoform_X1
")0.89,(("Drosophila_ananassae_XP_044571597.1_uncharacterized_protein_LOC6494180_isoform_X2
","Drosophila_bipectinata_XP_017090909.2_uncharacterized_protein_LOC108121373_isoform_X2
")0.91,(("Drosophila_biarmipes_XP_016947702.1_uncharacterized_protein_LOC108022987_isoform_X2
",((("Drosophila_santomea_XP_039482634.1_uncharacterized_protein_LOC120445969
","Drosophila_teissieri_XP_043645641.1_uncharacterized_protein_LOC122614936
")0.98,"Drosophila_melanogaster_NP_611741.1_uncharacterized_protein_Dmel_CG3831_isoform_A
")0.98,"Drosophila_eugracilis_XP_017079238.1_uncharacterized_protein_LOC108113215_isoform_X1
")0.92)0.85,("Drosophila_elegans_XP_017132076.1_uncharacterized_protein_LOC108149175
","Drosophila_ficusphila_XP_017054327.1_uncharacterized_protein_LOC108096894_isoform_X1
")0.50)0.97)0.88)0.99,"Drosophila_miranda_XP_017146569.2_uncharacterized_protein_LOC108158607_isoform_X2
")0.92)0.90)0.92)0.89,(("Drosophila_obscura_XP_022231271.2_uncharacterized_protein_LOC111080123
",("Drosophila_guanche_XP_034141606.1_uncharacterized_protein_LOC117592147
","Drosophila_subobscura_XP_034652590.1_uncharacterized_protein_LOC117891294
")0.98)0.94,((("Drosophila_pseudoobscura_XP_033233379.1_uncharacterized_protein_LOC4805555
","Drosophila_persimilis_XP_002028181.2_uncharacterized_protein_LOC6603195
")0.84,"Drosophila_miranda_XP_033246495.1_uncharacterized_protein_LOC117185700
")0.99,"Drosophila_miranda_XP_017146570.2_uncharacterized_protein_LOC108158607_isoform_X1
")0.94)0.99)0.99,(((((("Drosophila_novamexicana_XP_030554533.1_uncharacterized_protein_LOC115758117
","Drosophila_virilis_XP_015029460.1_uncharacterized_protein_LOC6626695_isoform_X1
")0.94,"Drosophila_virilis_XP_032292961.1_uncharacterized_protein_LOC6626695_isoform_X2
")0.87,"Drosophila_virilis_XP_002049420.2_uncharacterized_protein_LOC6626695_isoform_X3
")0.81,(("Drosophila_grimshawi_XP_001985743.2_uncharacterized_protein_LOC6559883
","Drosophila_innubila_XP_034477993.1_uncharacterized_protein_LOC117784378
")0.37,"Drosophila_albomicans_XP_034106277.1_uncharacterized_protein_LOC117569280
")0.53)0.80,"Drosophila_busckii_XP_017839376.1_uncharacterized_protein_LOC108597363
")0.79,(("Drosophila_hydei_XP_023171159.1_uncharacterized_protein_LOC111599686
",(("Drosophila_mojavensis_XP_015020096.1_uncharacterized_protein_LOC6581115_isoform_X2
","Drosophila_mojavensis_XP_002006873.2_uncharacterized_protein_LOC6581115_isoform_X1
")0.93,"Drosophila_navojoa_XP_030243929.1_uncharacterized_protein_LOC108654657_isoform_X1
")0.84)0.70,("Drosophila_navojoa_XP_017961632.1_uncharacterized_protein_LOC108654657_isoform_X2
","Drosophila_arizonae_XP_017866888.1_PREDICTED_uncharacterized_protein_LOC108616298
")0.79)0.72)0.98)1.00,((("Ceratitis_capitata_XP_004517650.1_uncharacterized_protein_LOC101453730
",("Zeugodacus_cucurbitae_XP_011179507.1_uncharacterized_protein_LOC105210334
",(("Bactrocera_tryoni_XP_039957423.1_uncharacterized_protein_LOC120772728
","Bactrocera_dorsalis_XP_049308240.1_uncharacterized_protein_LOC105226916
")0.99,"Bactrocera_oleae_XP_036231432.1_uncharacterized_protein_LOC118683220
")0.91)0.99)0.86,("Rhagoletis_pomonella_XP_036333830.1_uncharacterized_protein_LOC118744716
","Rhagoletis_zephyria_XP_017466575.1_PREDICTED_uncharacterized_protein_LOC108359283
")0.77)1.00,(((("Stomoxys_calcitrans_XP_013113255.1_PREDICTED_uncharacterized_protein_LOC106091318
",("Musca_domestica_XP_011295854.1_PREDICTED_uncharacterized_protein_LOC101900519_isoform_X2
","Musca_domestica_XP_011295853.1_PREDICTED_uncharacterized_protein_LOC101900519_isoform_X1
")0.84)0.99,("Lucilia_sericata_XP_037820664.1_uncharacterized_protein_LOC119609783_isoform_X5
",("Lucilia_sericata_XP_037820655.1_uncharacterized_protein_LOC119609783_isoform_X4
",(("Lucilia_sericata_XP_037820637.1_uncharacterized_protein_LOC119609783_isoform_X2
","Lucilia_sericata_XP_037820627.1_uncharacterized_protein_LOC119609783_isoform_X1
")0.98,"Lucilia_sericata_XP_037820646.1_uncharacterized_protein_LOC119609783_isoform_X3
")0.99)0.90)0.99)0.98,"Glossina_fuscipes_XP_037898676.1_uncharacterized_protein_LOC119643397
")0.97,(((("Hermetia_illucens_XP_037917763.1_uncharacterized_protein_LOC119655775_isoform_X2
","Hermetia_illucens_XP_037917761.1_uncharacterized_protein_LOC119655775_isoform_X1
")1.00,"Hermetia_illucens_XP_037917764.1_uncharacterized_protein_LOC119655775_isoform_X3
")1.00,(("Contarinia_nasturtii_XP_031630461.1_uncharacterized_protein_LOC116345334_isoform_X2
","Contarinia_nasturtii_XP_031630458.1_uncharacterized_protein_LOC116345334_isoform_X1
")0.95,("Bradysia_coprophila_XP_037042344.1_uncharacterized_protein_LOC119078748_isoform_X1
","Bradysia_coprophila_XP_037042345.1_uncharacterized_protein_LOC119078748_isoform_X2
")1.00)0.94)0.96,("Teleopsis_dalmanni_XP_037954802.1_uncharacterized_protein_LOC119684760
","Teleopsis_dalmanni_XP_037953943.1_uncharacterized_protein_LOC119684066
")0.86)0.89)0.77)1.00)1.00,((("Culex_pipiens_pallens_XP_039433839.1_uncharacterized_protein_LOC120416214
","Culex_quinquefasciatus_XP_038110207.1_uncharacterized_protein_LOC6044177
")1.00,("Aedes_albopictus_XP_029719584.1_uncharacterized_protein_LOC109418674
","Aedes_aegypti_XP_021705968.1_uncharacterized_protein_LOC5565490
")0.94)1.00,((((("Anopheles_arabiensis_XP_040165828.1_uncharacterized_protein_LOC120901735
","Anopheles_coluzzii_XP_040233835.2_uncharacterized_protein_LOC120956433
")0.90,"Anopheles_merus_XP_041784107.1_uncharacterized_protein_LOC121599995
")1.00,"Anopheles_gambiae_str._PEST_XP_314507.4_AGAP010540-PA
")0.98,(("Anopheles_maculipalpis_XP_050067239.1_uncharacterized_protein_LOC126556082
","Anopheles_stephensi_XP_035898570.1_uncharacterized_protein_LOC118506046
")0.71,"Anopheles_funestus_XP_049294385.1_uncharacterized_protein_LOC125769628
")0.74)1.00,(("Anopheles_albimanus_XP_035786205.1_uncharacterized_protein_LOC118463619
","Anopheles_aquasalis_XP_050092433.1_uncharacterized_protein_LOC126575669
")0.91,"Anopheles_darlingi_XP_049538662.1_uncharacterized_protein_LOC125953252
")1.00)1.00)1.00)1.00,(("Centruroides_sculpturatus_XP_023213784.1_uncharacterized_protein_LOC111616623
",((((((((((((("Limulus_polyphemus_XP_022252692.1_uncharacterized_protein_LOC111088082_isoform_X2
","Limulus_polyphemus_XP_022252691.1_uncharacterized_protein_LOC111088082_isoform_X1
")1.00,"Limulus_polyphemus_XP_022252696.1_uncharacterized_protein_LOC111088082_isoform_X6
")0.77,"Limulus_polyphemus_XP_022252695.1_uncharacterized_protein_LOC111088082_isoform_X5
")0.91,("Limulus_polyphemus_XP_022252697.1_uncharacterized_protein_LOC111088082_isoform_X7
","Limulus_polyphemus_XP_022252694.1_uncharacterized_protein_LOC111088082_isoform_X4
")0.95)1.00,"Limulus_polyphemus_XP_022252939.1_uncharacterized_protein_LOC106468871_isoform_X1
")1.00,("Tetranychus_urticae_XP_015787787.1_uncharacterized_protein_LOC107364862
",("Priapulus_caudatus_XP_014670003.1_PREDICTED_uncharacterized_protein_LOC106811008
",(("Trichoplax_adhaerens_XP_002111738.1_hypothetical_protein_TRIADDRAFT_56084
","Lingula_anatina_XP_013411847.1_uncharacterized_protein_LOC106174721
")0.38,"Anneissia_japonica_XP_033097402.1_uncharacterized_protein_LOC117101541
")0.59)0.88)0.83)0.84,("Dermatophagoides_pteronyssinus_XP_027200299.1_uncharacterized_protein_LOC113794376
","Dermatophagoides_farinae_XP_046916914.1_uncharacterized_protein_LOC124497307
")1.00)0.83,((("Ixodes_scapularis_XP_040063431.1_uncharacterized_protein_LOC8040184
",((("Rhipicephalus_sanguineus_XP_037523870.1_uncharacterized_protein_LOC119401258_isoform_X1
","Rhipicephalus_microplus_XP_037270083.1_uncharacterized_protein_LOC119161617
")0.84,"Dermacentor_andersoni_XP_050052729.1_uncharacterized_protein_LOC126548543
")0.93,("Rhipicephalus_sanguineus_XP_037507499.2_uncharacterized_protein_LOC119383439
","Dermacentor_silvarum_XP_049522432.1_uncharacterized_protein_LOC119448724
")0.90)0.84)0.87,"Galendromus_occidentalis_XP_003741559.1_uncharacterized_protein_LOC100898501
")0.86,("Folsomia_candida_XP_021954338.2_uncharacterized_protein_LOC110851020_isoform_X1
","Folsomia_candida_XP_035708530.1_uncharacterized_protein_LOC110851020_isoform_X2
")1.00)0.74)0.93,("Acanthaster_planci_XP_022105051.1_uncharacterized_protein_LOC110986987
","Patiria_miniata_XP_038050357.1_uncharacterized_protein_LOC119723652
")0.97)0.90,(("Amphimedon_queenslandica_XP_019856102.1_PREDICTED_uncharacterized_protein_LOC105313927
","Amphimedon_queenslandica_XP_019858188.1_PREDICTED_uncharacterized_protein_LOC105315319
")0.77,(("Amphimedon_queenslandica_XP_011406043.2_PREDICTED_uncharacterized_protein_LOC100635115_isoform_X1
","Amphimedon_queenslandica_XP_019856109.1_PREDICTED_uncharacterized_protein_LOC100635115_isoform_X2
")1.00,"Amphimedon_queenslandica_XP_019854712.1_PREDICTED_uncharacterized_protein_LOC109583715
")0.83)0.76)0.84,("Sphaeroforma_arctica_JP610_XP_014148959.1_hypothetical_protein_SARC_12411
","Capsaspora_owczarzaki_ATCC_30864_XP_011270556.1_hypothetical_protein_CAOG_08894
")0.49)0.82,(((("Penaeus_vannamei_XP_027207294.1_uncharacterized_protein_LOC113800691
","Penaeus_chinensis_XP_047488058.1_uncharacterized_protein_LOC125038571
")1.00,"Penaeus_japonicus_XP_042877061.1_uncharacterized_protein_LOC122256435
")1.00,(("Procambarus_clarkii_XP_045600808.1_uncharacterized_protein_LOC123759652
","Homarus_americanus_XP_042203985.1_uncharacterized_protein_LOC121853712
")0.97,("Portunus_trituberculatus_XP_045121749.1_uncharacterized_protein_LOC123510547_isoform_X3
","Portunus_trituberculatus_XP_045121747.1_uncharacterized_protein_LOC123510547_isoform_X1
")0.95)0.87)0.99,("Daphnia_magna_XP_032779289.2_uncharacterized_protein_LOC116917802_isoform_X1
",(("Daphnia_pulicaria_XP_046636007.1_uncharacterized_protein_LOC124314721_isoform_X2
","Daphnia_pulicaria_XP_046636006.1_uncharacterized_protein_LOC124314721_isoform_X1
")0.93,("Daphnia_pulex_XP_046445902.1_uncharacterized_protein_LOC124195509_isoform_X2
","Daphnia_pulex_XP_046445900.1_uncharacterized_protein_LOC124195509_isoform_X1
")0.93)1.00)1.00)0.79)0.79,(((("Odontomachus_brunneus_XP_032674302.1_nucleolar_protein_10
",(("Linepithema_humile_XP_012220691.1_PREDICTED_nucleolar_protein_10-like
","Ooceraea_biroi_XP_026825825.1_nucleolar_protein_10
")0.46,((("Trachymyrmex_zeteki_XP_018315384.1_PREDICTED_nucleolar_protein_10-like
",("Atta_colombica_XP_018057503.1_PREDICTED_nucleolar_protein_10-like
",("Trachymyrmex_septentrionalis_XP_018353586.1_PREDICTED_nucleolar_protein_10-like
","Trachymyrmex_cornetzi_XP_018363821.1_PREDICTED_nucleolar_protein_10-like
")0.65)0.67)0.96,"Cyphomyrmex_costatus_XP_018404472.1_PREDICTED_nucleolar_protein_10-like
")0.95,"Temnothorax_curvispinosus_XP_024893629.1_nucleolar_protein_10_isoform_X2
")0.95)0.92)0.87,(((("Apis_mellifera_XP_394714.3_nucleolar_protein_10
","Apis_dorsata_XP_006607284.1_nucleolar_protein_10
")0.51,"Apis_florea_XP_031771580.1_LOW_QUALITY_PROTEIN_nucleolar_protein_10
")0.96,((("Bombus_vancouverensis_nearcticus_XP_033201086.1_nucleolar_protein_10
","Bombus_vosnesenskii_XP_033360883.1_nucleolar_protein_10
")0.94,(("Megalopta_genalis_XP_033337655.1_nucleolar_protein_10-like
","Nomia_melanderi_XP_031829944.1_nucleolar_protein_10
")0.61,(("Eufriesea_mexicana_XP_017756008.1_PREDICTED_nucleolar_protein_10
","Osmia_lignaria_XP_034184817.1_nucleolar_protein_10
")0.31,"Habropoda_laboriosa_XP_017787420.1_PREDICTED_nucleolar_protein_10
")0.51)0.66)0.87,((("Polistes_dominula_XP_015176612.1_PREDICTED_nucleolar_protein_10
","Polistes_canadensis_XP_014599963.1_PREDICTED_nucleolar_protein_10
")0.94,"Vespa_mandarinia_XP_035718937.1_nucleolar_protein_10-like
")0.75,("Belonocnema_kinseyi_XP_033228994.1_nucleolar_protein_10
","Diachasma_alloeum_XP_015109041.1_nucleolar_protein_10
")0.24)0.52)0.82)0.86,("Photinus_pyralis_XP_031331838.1_nucleolar_protein_10-like
","Zootermopsis_nevadensis_XP_021925747.1_nucleolar_protein_10
")0.46)0.87)1.00,((((("Manduca_sexta_XP_037297624.1_nucleolar_protein_10
",(("Spodoptera_litura_XP_022833952.1_nucleolar_protein_10
","Helicoverpa_armigera_XP_049708453.1_nucleolar_protein_10
")0.57,"Trichoplusia_ni_XP_026738334.1_nucleolar_protein_10
")0.72)0.60,("Hyposmocoma_kahamanoa_XP_026324663.1_nucleolar_protein_10
","Ostrinia_furnacalis_XP_028178940.1_nucleolar_protein_10
")0.20)0.66,"Amyelois_transitella_XP_013193243.1_PREDICTED_nucleolar_protein_10-like
")0.62,("Bombyx_mandarina_XP_028043208.1_nucleolar_protein_10
","Bombyx_mori_XP_037866491.1_nucleolar_protein_10
")0.80)0.64,((("Zerene_cesonia_XP_038214034.1_nucleolar_protein_10
",("Vanessa_tameamea_XP_026487555.1_nucleolar_protein_10
",("Bicyclus_anynana_XP_023948526.1_nucleolar_protein_10
",(("Maniola_hyperantus_XP_034840383.1_nucleolar_protein_10
","Maniola_jurtina_XP_045765196.1_nucleolar_protein_10
")0.90,"Pararge_aegeria_XP_039764497.1_nucleolar_protein_10
")0.82)0.79)0.81)0.75,"Aricia_agestis_XP_041978163.1_nucleolar_protein_10
")0.71,("Papilio_polytes_XP_013133465.1_PREDICTED_nucleolar_protein_10
","Papilio_xuthus_XP_013180970.1_PREDICTED_nucleolar_protein_10
")0.77)0.65)1.00)1.00,(((((((("Acromyrmex_echinatior_XP_011069244.1_PREDICTED_uncharacterized_protein_LOC105155051_isoform_X3
",("Acromyrmex_echinatior_XP_011069242.1_PREDICTED_uncharacterized_protein_LOC105155051_isoform_X1
","Acromyrmex_echinatior_XP_011069243.1_PREDICTED_uncharacterized_protein_LOC105155051_isoform_X2
")0.54)0.64,"Atta_cephalotes_XP_012057016.1_PREDICTED_uncharacterized_protein_LOC105620119
")0.78,"Acromyrmex_echinatior_XP_011069245.1_PREDICTED_uncharacterized_protein_LOC105155051_isoform_X4
")0.77,((("Pseudomyrmex_gracilis_XP_020291315.1_uncharacterized_protein_LOC109858456_isoform_X3
",((((((("Pogonomyrmex_barbatus_XP_011644996.1_uncharacterized_protein_LOC105432077_isoform_X3
","Pogonomyrmex_barbatus_XP_011644994.1_uncharacterized_protein_LOC105432077_isoform_X1
")0.92,"Pogonomyrmex_barbatus_XP_011644995.1_uncharacterized_protein_LOC105432077_isoform_X2
")0.99,"Pogonomyrmex_barbatus_XP_011645000.1_uncharacterized_protein_LOC105432077_isoform_X5
")0.97,("Solenopsis_invicta_XP_025994469.1_uncharacterized_protein_LOC105198870_isoform_X1
","Monomorium_pharaonis_XP_012542069.1_uncharacterized_protein_LOC105839951
")0.36)0.71,("Vollenhovia_emeryi_XP_011860147.1_PREDICTED_uncharacterized_protein_LOC105557504_isoform_X2
","Vollenhovia_emeryi_XP_011860146.1_PREDICTED_uncharacterized_protein_LOC105557504_isoform_X1
")0.91)0.84,"Solenopsis_invicta_XP_025994470.1_uncharacterized_protein_LOC105198870_isoform_X2
")0.88,"Solenopsis_invicta_XP_039308645.1_uncharacterized_protein_LOC120358427_isoform_X3
")0.85)0.83,"Wasmannia_auropunctata_XP_011699859.1_PREDICTED_uncharacterized_protein_LOC105457101
")0.81,(((("Formica_exsecta_XP_029679879.1_uncharacterized_protein_LOC115245610_isoform_X2
","Formica_exsecta_XP_029679878.1_uncharacterized_protein_LOC115245610_isoform_X1
")0.98,"Formica_exsecta_XP_029679880.1_uncharacterized_protein_LOC115245610_isoform_X3
")0.82,("Camponotus_floridanus_XP_011261980.1_uncharacterized_protein_LOC105254788_isoform_X2
","Camponotus_floridanus_XP_019884172.1_uncharacterized_protein_LOC105254788_isoform_X1
")0.87)0.90,("Nylanderia_fulva_XP_029159186.1_uncharacterized_protein_LOC114931378_isoform_X2
","Nylanderia_fulva_XP_029159185.1_uncharacterized_protein_LOC114931378_isoform_X1
")0.96)0.98)0.88)1.00,((((("Harpegnathos_saltator_XP_011154728.1_uncharacterized_protein_LOC105192355_isoform_X1
","Harpegnathos_saltator_XP_011154730.1_uncharacterized_protein_LOC105192355_isoform_X2
")0.89,"Dinoponera_quadriceps_XP_014479584.1_PREDICTED_uncharacterized_protein_LOC106746937_isoform_X1
")0.89,(((("Frieseomelitta_varia_XP_043515142.1_uncharacterized_protein_LOC122531361_isoform_X1
","Frieseomelitta_varia_XP_043515151.1_uncharacterized_protein_LOC122531361_isoform_X2
")0.91,((("Bombus_impatiens_XP_012236806.1_uncharacterized_protein_LOC105680294_isoform_X2
","Bombus_impatiens_XP_012236805.1_uncharacterized_protein_LOC105680294_isoform_X1
")0.92,("Bombus_pyrosoma_XP_043602151.1_uncharacterized_protein_LOC122576230_isoform_X1
",("Bombus_terrestris_XP_012173256.1_uncharacterized_protein_LOC105666635_isoform_X2
","Bombus_terrestris_XP_012173255.1_uncharacterized_protein_LOC105666635_isoform_X1
")0.92)0.65)0.97,(("Bombus_pyrosoma_XP_043602152.1_uncharacterized_protein_LOC122576230_isoform_X2
","Bombus_terrestris_XP_012173257.1_uncharacterized_protein_LOC105666635_isoform_X3
")0.49,"Bombus_impatiens_XP_012236807.1_uncharacterized_protein_LOC105680294_isoform_X3
")0.95)0.84)0.78,((("Apis_laboriosa_XP_043786224.1_uncharacterized_protein_LOC122711484_isoform_X1
","Ceratina_calcarata_XP_026673666.1_uncharacterized_protein_LOC113464974
")0.23,("Megachile_rotundata_XP_012135819.1_PREDICTED_uncharacterized_protein_LOC105661900_isoform_X1
","Megachile_rotundata_XP_012135820.1_PREDICTED_uncharacterized_protein_LOC105661900_isoform_X2
")0.87)0.50,("Colletes_gigas_XP_043260274.1_uncharacterized_protein_LOC122401919_isoform_X1
","Dufourea_novaeangliae_XP_015437512.1_PREDICTED_uncharacterized_protein_LOC107192703
")0.69)0.78)0.92,"Apis_cerana_XP_016922364.2_uncharacterized_protein_LOC108004167_isoform_X1
")0.92)0.89,(((((("Vespa_velutina_XP_047370649.1_uncharacterized_protein_LOC124957628_isoform_X1
","Vespa_crabro_XP_046826034.1_uncharacterized_protein_LOC124427312_isoform_X2
")0.91,"Vespa_crabro_XP_046826025.1_uncharacterized_protein_LOC124427312_isoform_X1
")0.98,"Vespula_pensylvanica_XP_043685724.1_uncharacterized_protein_LOC122637576
")0.98,"Vespa_crabro_XP_046826044.1_uncharacterized_protein_LOC124427312_isoform_X3
")0.94,("Vespa_velutina_XP_047370650.1_uncharacterized_protein_LOC124957628_isoform_X2
","Vespa_crabro_XP_046826053.1_uncharacterized_protein_LOC124427312_isoform_X4
")0.92)0.90,("Polistes_fuscatus_XP_043496600.1_uncharacterized_protein_LOC122520568_isoform_X3
","Polistes_fuscatus_XP_043496597.1_uncharacterized_protein_LOC122520568_isoform_X1
")0.48)0.94)0.86,((((("Neodiprion_fabricii_XP_046413817.1_uncharacterized_protein_LOC124176495_isoform_X1
","Neodiprion_lecontei_XP_015515654.1_uncharacterized_protein_LOC107221248_isoform_X1
")0.92,"Neodiprion_virginianus_XP_046606579.1_uncharacterized_protein_LOC124298512_isoform_X1
")0.97,((("Neodiprion_fabricii_XP_046413823.1_uncharacterized_protein_LOC124176495_isoform_X2
","Neodiprion_virginianus_XP_046606584.1_uncharacterized_protein_LOC124298512_isoform_X2
")0.87,"Neodiprion_lecontei_XP_015515655.1_uncharacterized_protein_LOC107221248_isoform_X2
")0.99,("Diprion_similis_XP_046736034.1_uncharacterized_protein_LOC124405285_isoform_X2
","Diprion_similis_XP_046736029.1_uncharacterized_protein_LOC124405285_isoform_X1
")0.47)0.62)0.97,("Athalia_rosae_XP_012256482.1_uncharacterized_protein_LOC105686350_isoform_X1
","Athalia_rosae_XP_048508297.1_uncharacterized_protein_LOC105686350_isoform_X2
")0.91)0.94,(((((("Nasonia_vitripennis_XP_016838149.1_uncharacterized_protein_LOC107980718_isoform_X2
","Nasonia_vitripennis_XP_016838150.1_uncharacterized_protein_LOC107980718_isoform_X3
")0.92,"Nasonia_vitripennis_XP_016838148.1_uncharacterized_protein_LOC107980718_isoform_X1
")0.93,"Ceratosolen_solmsi_marchali_XP_011502951.1_PREDICTED_uncharacterized_protein_LOC105366268
")0.80,"Copidosoma_floridanum_XP_014206076.1_uncharacterized_protein_LOC106637704
")0.78,(((((("Orussus_abietinus_XP_012284885.1_uncharacterized_protein_LOC105702128_isoform_X2
","Orussus_abietinus_XP_023290815.1_uncharacterized_protein_LOC105702128_isoform_X3
")0.95,"Orussus_abietinus_XP_012284895.1_uncharacterized_protein_LOC105702128_isoform_X4
")0.94,"Orussus_abietinus_XP_012284877.1_uncharacterized_protein_LOC105702128_isoform_X1
")0.96,("Cephus_cinctus_XP_015595027.1_uncharacterized_protein_LOC107267607_isoform_X2
","Cephus_cinctus_XP_015595026.1_uncharacterized_protein_LOC107267607_isoform_X1
")0.88)0.74,("Leptopilina_heterotoma_XP_043480135.1_uncharacterized_protein_LOC122509890_isoform_X2
","Leptopilina_heterotoma_XP_043480134.1_uncharacterized_protein_LOC122509890_isoform_X1
")0.84)0.62,(("Venturia_canescens_XP_043274646.1_uncharacterized_protein_LOC122410520_isoform_X3
",("Venturia_canescens_XP_043274644.1_uncharacterized_protein_LOC122410520_isoform_X1
","Venturia_canescens_XP_043274645.1_uncharacterized_protein_LOC122410520_isoform_X2
")0.77)0.94,(("Fopius_arisanus_XP_011306073.1_PREDICTED_uncharacterized_protein_LOC105268321_isoform_X1
","Fopius_arisanus_XP_011306074.1_PREDICTED_uncharacterized_protein_LOC105268321_isoform_X2
")0.87,((("Cotesia_glomerata_XP_044595984.1_uncharacterized_protein_LOC123272982_isoform_X2
","Cotesia_glomerata_XP_044595983.1_uncharacterized_protein_LOC123272982_isoform_X1
")0.94,("Microplitis_demolitor_XP_014297986.1_PREDICTED_uncharacterized_protein_LOC106693692_isoform_X2
","Microplitis_demolitor_XP_014297985.1_PREDICTED_uncharacterized_protein_LOC106693692_isoform_X1
")0.84)0.94,("Aphidius_gifuensis_XP_044014932.1_uncharacterized_protein_LOC122857018_isoform_X2
","Aphidius_gifuensis_XP_044014924.1_uncharacterized_protein_LOC122857018_isoform_X1
")0.86)0.73)0.73)0.77)0.80)0.86,("Trichogramma_pretiosum_XP_023315956.1_uncharacterized_protein_LOC106656066_isoform_X2
","Trichogramma_pretiosum_XP_014232196.1_uncharacterized_protein_LOC106656066_isoform_X1
")0.79)0.85)0.76)0.99)0.99,((((("Frankliniella_occidentalis_XP_026288080.1_uncharacterized_protein_LOC113213279_isoform_X1
",("Thrips_palmi_XP_034237129.1_uncharacterized_protein_LOC117642744_isoform_X1
","Thrips_palmi_XP_034237132.1_uncharacterized_protein_LOC117642744_isoform_X3
")0.97)0.97,(("Cryptotermes_secundus_XP_023703335.1_uncharacterized_protein_LOC111862296_isoform_X2
","Cryptotermes_secundus_XP_033606504.1_uncharacterized_protein_LOC111862296_isoform_X1
")0.95,"Pediculus_humanus_corporis_XP_002423465.1_conserved_hypothetical_protein
")0.62)0.78,("Ctenocephalides_felis_XP_026469897.1_uncharacterized_protein_LOC113373839
","Ctenocephalides_felis_XP_026469894.1_uncharacterized_protein_LOC113373835
")0.98)0.67,(("Onthophagus_taurus_XP_022901795.1_uncharacterized_protein_LOC111414632_isoform_X2
","Onthophagus_taurus_XP_022901794.1_uncharacterized_protein_LOC111414632_isoform_X1
")0.98,((("Aethina_tumida_XP_049821827.1_uncharacterized_protein_LOC126265241_isoform_X2
","Aethina_tumida_XP_049821826.1_uncharacterized_protein_LOC126265241_isoform_X1
")0.99,(("Tribolium_madens_XP_044267264.1_uncharacterized_protein_LOC123013033_isoform_X1
","Tribolium_castaneum_XP_008193926.1_PREDICTED_uncharacterized_protein_LOC657651
")0.99,((("Nicrophorus_vespilloides_XP_017769853.1_PREDICTED_uncharacterized_protein_LOC108557720
",("Leptinotarsa_decemlineata_XP_023019496.1_uncharacterized_protein_LOC111508285_isoform_X1
","Anoplophora_glabripennis_XP_018577167.1_uncharacterized_protein_LOC108915584
")0.54)0.52,"Agrilus_planipennis_XP_018336497.2_uncharacterized_protein_LOC108744996
")0.57,"Dendroctonus_ponderosae_XP_019767314.1_uncharacterized_protein_LOC109542509
")0.53)0.68)0.91,"Diabrotica_virgifera_virgifera_XP_028130497.1_uncharacterized_protein_LOC114326357
")0.97)0.92)0.93,(("Chrysoperla_carnea_XP_044739766.1_uncharacterized_protein_LOC123301098_isoform_X1
","Chrysoperla_carnea_XP_044739781.1_uncharacterized_protein_LOC123301098_isoform_X2
")0.98,("Chrysoperla_carnea_XP_044739789.1_uncharacterized_protein_LOC123301098_isoform_X3
","Chrysoperla_carnea_XP_044739796.1_uncharacterized_protein_LOC123301098_isoform_X4
")0.98)1.00)0.94)0.99,((("Coccinella_septempunctata_XP_044750271.1_uncharacterized_protein_LOC123310715_isoform_X1
","Coccinella_septempunctata_XP_044750272.1_uncharacterized_protein_LOC123310715_isoform_X2
")1.00,"Coccinella_septempunctata_XP_044750273.1_uncharacterized_protein_LOC123310715_isoform_X3
")1.00,("Harmonia_axyridis_XP_045472084.1_uncharacterized_protein_LOC123678871_isoform_X1
","Harmonia_axyridis_XP_045472085.1_uncharacterized_protein_LOC123678871_isoform_X2
")1.00)1.00)0.99,(((((("Pieris_rapae_XP_022130930.2_uncharacterized_protein_LOC111004272_isoform_X1
","Pieris_napi_XP_047515670.1_uncharacterized_protein_LOC125056560_isoform_X1
")0.68,"Pieris_brassicae_XP_045521670.1_uncharacterized_protein_LOC123712556_isoform_X1
")0.58,(("Pieris_napi_XP_047515672.1_uncharacterized_protein_LOC125056560_isoform_X3
","Pieris_rapae_XP_022130931.2_uncharacterized_protein_LOC111004272_isoform_X2
")0.91,"Pieris_brassicae_XP_045521672.1_uncharacterized_protein_LOC123712556_isoform_X2
")0.72)0.98,"Pieris_rapae_XP_045487533.1_uncharacterized_protein_LOC111004272_isoform_X3
")0.97,((("Colias_croceus_XP_045510769.1_uncharacterized_protein_LOC123705792_isoform_X3
","Colias_croceus_XP_045510768.1_uncharacterized_protein_LOC123705792_isoform_X2
")0.94,"Colias_croceus_XP_045510767.1_uncharacterized_protein_LOC123705792_isoform_X1
")0.95,"Colias_croceus_XP_045510770.1_uncharacterized_protein_LOC123705792_isoform_X4
")0.95)0.81,((("Plutella_xylostella_XP_048484284.1_uncharacterized_protein_LOC105387429_isoform_X2
","Plutella_xylostella_XP_048484281.1_uncharacterized_protein_LOC105387429_isoform_X1
")0.81,(((((("Vanessa_atalanta_XP_047544872.1_uncharacterized_protein_LOC125077110
","Vanessa_cardui_XP_046961564.1_uncharacterized_protein_LOC124531142
")0.89,"Melitaea_cinxia_XP_045459319.1_uncharacterized_protein_LOC123669773
")0.73,"Danaus_plexippus_plexippus_XP_032510659.1_uncharacterized_protein_LOC116765319
")0.74,"Papilio_machaon_XP_045542672.1_uncharacterized_protein_LOC123723588
")0.70,(("Pectinophora_gossypiella_XP_049867848.1_uncharacterized_protein_LOC126368028_isoform_X2
","Pectinophora_gossypiella_XP_049867839.1_uncharacterized_protein_LOC126368028_isoform_X1
")0.83,"Leguminivora_glycinivorella_XP_047987327.1_uncharacterized_protein_LOC125227146
")0.52)0.62,(("Spodoptera_frugiperda_XP_035446211.1_uncharacterized_protein_LOC118273381_isoform_X2
",("Helicoverpa_zea_XP_047041827.1_uncharacterized_protein_LOC124645895_isoform_X2
","Spodoptera_frugiperda_XP_035446213.1_uncharacterized_protein_LOC118273381_isoform_X3
")0.40)0.73,"Spodoptera_frugiperda_XP_035446210.1_uncharacterized_protein_LOC118273381_isoform_X1
")0.94)0.75)0.73,(("Galleria_mellonella_XP_026757091.1_uncharacterized_protein_LOC113516815_isoform_X1
","Galleria_mellonella_XP_026757092.1_uncharacterized_protein_LOC113516815_isoform_X2
")0.86,"Galleria_mellonella_XP_031763688.1_uncharacterized_protein_LOC113516815_isoform_X3
")0.83)0.77)1.00)0.99)0.94)0.99)0.99,("Varroa_destructor_XP_022668759.1_uncharacterized_protein_LOC111253521_isoform_X2
",((("Varroa_jacobsoni_XP_022699273.1_uncharacterized_protein_LOC111266228_isoform_X4
","Varroa_jacobsoni_XP_022699271.1_uncharacterized_protein_LOC111266228_isoform_X2
")0.64,("Varroa_destructor_XP_022668749.1_uncharacterized_protein_LOC111253521_isoform_X1
","Varroa_jacobsoni_XP_022699272.1_uncharacterized_protein_LOC111266228_isoform_X3
")0.99)0.99,"Varroa_jacobsoni_XP_022699270.1_uncharacterized_protein_LOC111266228_isoform_X1
")0.90)1.00)0.99)0.99,(((((("Asterias_rubens_XP_033637999.1_uncharacterized_protein_LOC117298778
",("Acanthaster_planci_XP_022093404.1_uncharacterized_protein_LOC110980762
","Patiria_miniata_XP_038050585.1_uncharacterized_protein_LOC119723793
")0.95)1.00,((("Crassostrea_gigas_XP_011448530.2_uncharacterized_protein_LOC105343036_isoform_X1
",("Crassostrea_gigas_XP_011448701.2_uncharacterized_protein_LOC105343036_isoform_X3
","Crassostrea_gigas_XP_011448616.2_uncharacterized_protein_LOC105343036_isoform_X2
")0.97)1.00,("Crassostrea_virginica_XP_022286592.1_uncharacterized_protein_LOC111099567_isoform_X1
","Crassostrea_virginica_XP_022286593.1_uncharacterized_protein_LOC111099567_isoform_X2
")1.00)1.00,((((("Pecten_maximus_XP_033760317.1_uncharacterized_protein_LOC117342308_isoform_X1
","Pecten_maximus_XP_033760318.1_uncharacterized_protein_LOC117342308_isoform_X2
")0.98,"Mizuhopecten_yessoensis_XP_021370515.1_uncharacterized_protein_LOC110461386
")0.98,(((((("Haliotis_rubra_XP_046577481.1_uncharacterized_protein_LOC124285315
",(("Haliotis_rufescens_XP_046326723.2_uncharacterized_protein_LOC124111153_isoform_X2
","Haliotis_rufescens_XP_046326722.2_uncharacterized_protein_LOC124111153_isoform_X1
")0.99,"Haliotis_rufescens_XP_046326724.2_uncharacterized_protein_LOC124111153_isoform_X3
")0.86)0.99,"Gigantopelta_aegis_XP_041358803.1_uncharacterized_protein_LOC121375421
")0.89,"Lottia_gigantea_XP_009062887.1_hypothetical_protein_LOTGIDRAFT_235407
")0.84,"Mercenaria_mercenaria_XP_045201256.1_LOW_QUALITY_PROTEIN_uncharacterized_protein_LOC123554901
")0.76,"Lingula_anatina_XP_013411859.1_uncharacterized_protein_LOC106174731
")0.70,(("Biomphalaria_glabrata_XP_013067519.1_PREDICTED_uncharacterized_protein_LOC106055683_isoform_X1
","Biomphalaria_glabrata_XP_013067520.1_PREDICTED_uncharacterized_protein_LOC106055683_isoform_X2
")0.99,"Aplysia_californica_XP_012939037.1_uncharacterized_protein_LOC106012012
")0.73)0.79)0.67,(("Pomacea_canaliculata_XP_025078975.1_uncharacterized_protein_LOC112555045_isoform_X2
","Pomacea_canaliculata_XP_025078973.1_uncharacterized_protein_LOC112555045_isoform_X1
")0.81,"Pomacea_canaliculata_XP_025078976.1_uncharacterized_protein_LOC112555045_isoform_X3
")0.98)0.75,(("Centruroides_sculpturatus_XP_023209572.1_uncharacterized_protein_LOC111612574_isoform_X1
","Anneissia_japonica_XP_033117936.1_uncharacterized_protein_LOC117117656
")0.22,("Branchiostoma_belcheri_XP_019644074.1_PREDICTED_uncharacterized_protein_LOC109485082
","Branchiostoma_floridae_XP_035693724.1_uncharacterized_protein_LOC118427870_isoform_X1
")0.97)0.70)0.79)0.99)1.00,(("Stegodyphus_dumicola_XP_035208617.1_uncharacterized_protein_LOC118183255_isoform_X1
","Stegodyphus_dumicola_XP_035208618.1_uncharacterized_protein_LOC118183255_isoform_X2
")1.00,"Parasteatoda_tepidariorum_XP_042910878.1_uncharacterized_protein_LOC107448002
")1.00)0.98,(("Octopus_sinensis_XP_029637129.1_uncharacterized_protein_LOC115212387_isoform_X1
","Octopus_bimaculoides_XP_014777607.1_PREDICTED_uncharacterized_protein_LOC106874396
")0.98,"Octopus_sinensis_XP_036359178.1_uncharacterized_protein_LOC115212387_isoform_X2
")1.00)0.99,(((("Actinia_tenebrosa_XP_031558212.1_uncharacterized_protein_LOC116294704
","Actinia_tenebrosa_XP_031565572.1_uncharacterized_protein_LOC116300777
")1.00,("Nematostella_vectensis_XP_048587962.1_uncharacterized_protein_LOC5512677_isoform_X2
","Nematostella_vectensis_XP_032237954.1_uncharacterized_protein_LOC5512677_isoform_X1
")1.00)1.00,(((("Stylophora_pistillata_XP_022788604.1_uncharacterized_protein_LOC111328438_isoform_X2
","Stylophora_pistillata_XP_022788603.1_uncharacterized_protein_LOC111328438_isoform_X1
")1.00,"Pocillopora_damicornis_XP_027059635.1_uncharacterized_protein_LOC113686239
")1.00,("Acropora_digitifera_XP_015759569.1_PREDICTED_uncharacterized_protein_LOC107338834
",("Orbicella_faveolata_XP_020602998.1_uncharacterized_protein_LOC110042022_isoform_X1
",("Stylophora_pistillata_XP_022788616.1_uncharacterized_protein_LOC111328447
","Pocillopora_damicornis_XP_027059634.1_uncharacterized_protein_LOC113686238
")0.94)0.87)1.00)0.93,(("Xenia_sp._Carnegie-2017_XP_046852974.1_uncharacterized_protein_LOC124446188_isoform_X2
","Xenia_sp._Carnegie-2017_XP_046852973.1_uncharacterized_protein_LOC124446188_isoform_X1
")1.00,"Dendronephthya_gigantea_XP_028401306.1_uncharacterized_protein_LOC114524431
")0.99)0.80)0.99,(("Hydra_vulgaris_XP_047130201.1_uncharacterized_protein_LOC105847333_isoform_X2
","Hydra_vulgaris_XP_047130200.1_uncharacterized_protein_LOC105847333_isoform_X1
")0.86,"Hydra_vulgaris_XP_047130202.1_uncharacterized_protein_LOC105847333_isoform_X3
")1.00)0.98)0.96,(((("Dermacentor_andersoni_XP_050047306.1_uncharacterized_protein_LOC126544127_isoform_X1
","Dermacentor_andersoni_XP_050047307.1_uncharacterized_protein_LOC126544127_isoform_X2
")1.00,"Rhipicephalus_sanguineus_XP_037502868.2_uncharacterized_protein_LOC125756128
")0.80,"Rhipicephalus_microplus_XP_037284070.1_uncharacterized_protein_LOC119176822
")1.00,(("Dermacentor_silvarum_XP_049525463.1_uncharacterized_protein_LOC119445794_isoform_X4
","Dermacentor_silvarum_XP_049525457.1_uncharacterized_protein_LOC119445794_isoform_X2
")0.85,("Dermacentor_silvarum_XP_037566038.2_uncharacterized_protein_LOC119445794_isoform_X3
","Dermacentor_silvarum_XP_049525454.1_uncharacterized_protein_LOC119445794_isoform_X1
")0.83)1.00)0.90)0.96)1.00,(((((((((("Drosophila_ananassae_XP_032309223.1_uncharacterized_protein_CG1339
","Drosophila_bipectinata_XP_017099407.2_uncharacterized_protein_CG1339
")0.99,"Drosophila_kikkawai_XP_017026101.1_uncharacterized_protein_CG1339-like
")1.00,((("Drosophila_grimshawi_XP_032592453.1_uncharacterized_protein_CG31750-like
","Drosophila_hydei_XP_023170503.2_uncharacterized_protein_CG31750-like
")0.49,"Drosophila_virilis_XP_032294383.1_uncharacterized_protein_CG31750
")1.00,(("Drosophila_mojavensis_XP_032584457.1_uncharacterized_protein_CG31750
","Drosophila_arizonae_XP_017856849.1_PREDICTED_uncharacterized_protein_CG31750
")1.00,"Drosophila_hydei_XP_030080387.1_uncharacterized_protein_CG31750-like
")1.00)0.74)0.99,("Drosophila_bipectinata_XP_043069726.1_uncharacterized_protein_CG31750
",((((("Drosophila_erecta_XP_001974461.1_uncharacterized_protein_CG31750
","Drosophila_teissieri_XP_043644915.1_uncharacterized_protein_CG31750
")0.56,("Drosophila_melanogaster_NP_724041.1_uncharacterized_protein_Dmel_CG31750
",("Drosophila_simulans_XP_002079713.3_uncharacterized_protein_CG31750
","Drosophila_mauritiana_XP_033151184.1_uncharacterized_protein_CG31750
")0.99)0.99)1.00,(("Drosophila_takahashii_XP_017004943.1_uncharacterized_protein_CG31750
","Drosophila_takahashii_XP_017004944.2_uncharacterized_protein_CG31750-like
")0.98,"Drosophila_kikkawai_XP_017025368.1_uncharacterized_protein_CG31750-like
")0.79)0.97,(("Drosophila_takahashii_XP_044249559.1_uncharacterized_protein_CG31750-like
",(("Drosophila_suzukii_XP_016933963.1_uncharacterized_protein_CG31750
","Drosophila_subpulchrella_XP_037708465.1_uncharacterized_protein_CG31750
")1.00,("Drosophila_biarmipes_XP_016963337.1_uncharacterized_protein_CG31750_isoform_X2
","Drosophila_biarmipes_XP_016963336.1_uncharacterized_protein_CG31750_isoform_X1
")1.00)0.83)0.98,("Drosophila_yakuba_XP_002090483.2_uncharacterized_protein_CG31750
","Drosophila_teissieri_XP_043644917.1_uncharacterized_protein_CG31750-like
")0.95)0.97)1.00,((("Drosophila_persimilis_XP_002028509.1_uncharacterized_protein_CG31750
","Drosophila_pseudoobscura_XP_001355880.3_uncharacterized_protein_CG31750
")1.00,"Drosophila_miranda_XP_017150890.2_uncharacterized_protein_CG31750
")1.00,(("Drosophila_subobscura_XP_034667748.1_uncharacterized_protein_CG31750
","Drosophila_guanche_XP_034128550.1_uncharacterized_protein_CG31750
")0.99,"Drosophila_obscura_XP_022228023.2_uncharacterized_protein_CG31750
")0.96)1.00)1.00)1.00)1.00,((((((("Drosophila_mauritiana_XP_033156223.1_uncharacterized_protein_CG1339
","Drosophila_simulans_XP_002076208.2_uncharacterized_protein_CG1339
")0.94,"Drosophila_sechellia_XP_002032779.2_uncharacterized_protein_CG1339
")0.83,"Drosophila_melanogaster_NP_610307.2_uncharacterized_protein_Dmel_CG1339
")1.00,("Drosophila_erecta_XP_001970596.1_uncharacterized_protein_CG1339
",(("Drosophila_yakuba_XP_002089503.1_uncharacterized_protein_CG1339
","Drosophila_santomea_XP_039502721.1_uncharacterized_protein_CG1339
")1.00,"Drosophila_teissieri_XP_043641565.1_uncharacterized_protein_CG1339
")0.98)0.88)1.00,("Drosophila_kikkawai_XP_017033646.1_uncharacterized_protein_CG1339
",((("Drosophila_takahashii_XP_017014839.2_uncharacterized_protein_CG1339
",(("Drosophila_subpulchrella_XP_037714147.1_uncharacterized_protein_CG1339
","Drosophila_suzukii_XP_016940643.1_uncharacterized_protein_CG1339
")0.55,"Drosophila_biarmipes_XP_016957855.1_uncharacterized_protein_CG1339
")0.65)0.90,"Drosophila_eugracilis_XP_017077871.1_uncharacterized_protein_CG1339
")0.86,("Drosophila_ficusphila_XP_017061321.1_uncharacterized_protein_CG1339
","Drosophila_rhopaloa_XP_016989699.1_uncharacterized_protein_CG1339
")0.49)0.97)0.97)0.98,(((("Drosophila_miranda_XP_017152205.1_uncharacterized_protein_CG1339
","Drosophila_persimilis_XP_002019266.1_uncharacterized_protein_CG1339
")0.98,"Drosophila_pseudoobscura_XP_002133357.2_uncharacterized_protein_CG1339
")0.99,(("Drosophila_guanche_XP_034135028.1_uncharacterized_protein_CG1339
","Drosophila_subobscura_XP_034669559.1_uncharacterized_protein_CG1339
")0.99,"Drosophila_obscura_XP_022234912.2_uncharacterized_protein_CG1339
")0.89)1.00,(((("Drosophila_albomicans_XP_034098821.1_uncharacterized_protein_CG1339-like
","Drosophila_innubila_XP_034474217.1_uncharacterized_protein_CG1339
")0.57,(("Drosophila_navojoa_XP_030243013.1_uncharacterized_protein_CG1339
","Drosophila_mojavensis_XP_032585139.1_uncharacterized_protein_CG1339
")0.99,("Drosophila_hydei_XP_023175050.2_uncharacterized_protein_CG1339-like
","Drosophila_virilis_XP_002051340.2_uncharacterized_protein_CG1339
")0.39)0.83)0.93,"Drosophila_willistoni_XP_023031421.1_uncharacterized_protein_CG1339
")0.91,"Drosophila_albomicans_XP_034098824.1_uncharacterized_protein_CG1339-like
")0.93)0.79)0.99,"Drosophila_busckii_XP_017851843.1_uncharacterized_protein_CG1339
")1.00)1.00,(((((((("Drosophila_santomea_XP_039487059.1_uncharacterized_protein_LOC120448902
","Drosophila_yakuba_XP_015049383.1_uncharacterized_protein_LOC26536251
")0.99,"Drosophila_teissieri_XP_043650198.1_uncharacterized_protein_LOC122618122
")0.93,"Drosophila_erecta_XP_015014223.1_uncharacterized_protein_LOC26526118
")0.96,((("Drosophila_sechellia_XP_032575409.1_uncharacterized_protein_LOC116801250
","Drosophila_simulans_XP_016029956.1_uncharacterized_protein_LOC27207811
")0.82,"Drosophila_mauritiana_XP_033161606.1_uncharacterized_protein_LOC117141956
")1.00,"Drosophila_melanogaster_NP_001137870.1_uncharacterized_protein_Dmel_CG42357
")1.00)1.00,((("Drosophila_ficusphila_XP_017059368.1_uncharacterized_protein_LOC108100127
",((("Drosophila_elegans_XP_017126634.1_uncharacterized_protein_LOC108145610
","Drosophila_rhopaloa_XP_016969404.2_uncharacterized_protein_LOC108037363
")0.41,"Drosophila_eugracilis_XP_017079744.1_uncharacterized_protein_LOC108113598
")0.41,(("Drosophila_suzukii_XP_016933112.1_uncharacterized_protein_LOC108012323
","Drosophila_biarmipes_XP_016964839.1_uncharacterized_protein_LOC108034467
")0.52,"Drosophila_takahashii_XP_016996366.2_uncharacterized_protein_LOC108056857
")0.51)0.85)0.98,("Drosophila_kikkawai_XP_017022698.1_uncharacterized_protein_LOC108074976
","Drosophila_serrata_XP_020814341.1_uncharacterized_protein_LOC110188807
")0.90)0.86,("Drosophila_bipectinata_XP_017110027.2_uncharacterized_protein_LOC108134285
","Drosophila_ananassae_XP_001955925.2_uncharacterized_protein_LOC6507568
")0.96)0.74)1.00,(((("Drosophila_pseudoobscura_XP_033237393.1_uncharacterized_protein_LOC6900854
","Drosophila_persimilis_XP_026848980.1_uncharacterized_protein_LOC113566646
")0.80,"Drosophila_miranda_XP_017156869.1_uncharacterized_protein_LOC108165347
")1.00,(("Drosophila_guanche_XP_034133554.1_uncharacterized_protein_LOC117587157
","Drosophila_subobscura_XP_034656203.1_uncharacterized_protein_LOC117893630
")0.97,"Drosophila_obscura_XP_022232758.2_uncharacterized_protein_LOC111081116
")0.98)1.00,("Drosophila_willistoni_XP_046867696.1_uncharacterized_protein_LOC124460587
","Scaptodrosophila_lebanonensis_XP_030372246.1_uncharacterized_protein_LOC115622445
")0.53)0.92)0.98,(((("Drosophila_mojavensis_XP_032586911.1_uncharacterized_protein_LOC6582111
","Drosophila_arizonae_XP_017860661.1_PREDICTED_uncharacterized_protein_LOC108612294
")0.88,"Drosophila_navojoa_XP_030242528.1_uncharacterized_protein_LOC108650167
")1.00,((("Drosophila_virilis_XP_002047444.2_uncharacterized_protein_LOC6622203
","Drosophila_novamexicana_XP_030570115.1_uncharacterized_protein_LOC115769445
")1.00,"Drosophila_grimshawi_XP_032599141.1_uncharacterized_protein_LOC116806507
")0.80,("Drosophila_navojoa_XP_017954772.1_uncharacterized_protein_LOC108650166
","Drosophila_mojavensis_XP_043866168.1_uncharacterized_protein_LOC6582110
")1.00)0.92)0.82,("Drosophila_innubila_XP_034480925.1_uncharacterized_protein_LOC117786686
","Drosophila_albomicans_XP_034110704.1_uncharacterized_protein_LOC117572163
")0.82)0.91)1.00,((((("Drosophila_bipectinata_XP_043069744.1_uncharacterized_protein_LOC108134286
","Drosophila_ananassae_XP_032310643.1_uncharacterized_protein_LOC6507481
")0.90,((("Drosophila_takahashii_XP_016996365.2_uncharacterized_protein_LOC108056856
",("Drosophila_biarmipes_XP_016965224.1_uncharacterized_protein_LOC108034777
","Drosophila_suzukii_XP_016933110.2_uncharacterized_protein_LOC108012322
")0.87)0.99,"Drosophila_kikkawai_XP_017022697.1_uncharacterized_protein_LOC108074975
")0.86,(("Drosophila_erecta_XP_026833433.1_uncharacterized_protein_LOC26526321
",(("Drosophila_santomea_XP_039487060.1_uncharacterized_protein_LOC120448903
","Drosophila_yakuba_XP_015049385.1_uncharacterized_protein_LOC26535778
")0.98,"Drosophila_teissieri_XP_043647771.1_uncharacterized_protein_LOC122616396
")0.90)0.97,((("Drosophila_mauritiana_XP_033161789.1_uncharacterized_protein_LOC117142033
","Drosophila_sechellia_XP_002035019.2_uncharacterized_protein_LOC6610438
")0.67,"Drosophila_simulans_XP_016029958.1_uncharacterized_protein_LOC6736446
")0.96,"Drosophila_melanogaster_NP_001097479.2_uncharacterized_protein_Dmel_CG34259
")0.99)1.00)0.99)0.91,(("Drosophila_willistoni_XP_023033012.1_uncharacterized_protein_LOC26529986
",((("Drosophila_guanche_XP_034133555.1_uncharacterized_protein_LOC117587158
","Drosophila_subobscura_XP_034656199.1_uncharacterized_protein_LOC117893626
")0.98,"Drosophila_obscura_XP_041447952.1_uncharacterized_protein_LOC111081119
")1.00,("Drosophila_persimilis_XP_002024228.1_uncharacterized_protein_LOC6599095
","Drosophila_miranda_XP_017156870.1_uncharacterized_protein_LOC108165348
")1.00)0.86)0.89,"Scaptodrosophila_lebanonensis_XP_030372248.1_uncharacterized_protein_LOC115622447
")0.93)1.00,("Drosophila_hydei_XP_023176294.1_uncharacterized_protein_LOC111603068
",("Drosophila_novamexicana_XP_030570117.1_uncharacterized_protein_LOC115769447
","Drosophila_virilis_XP_002047443.1_uncharacterized_protein_LOC6624269
")1.00)1.00)1.00,(((((("Drosophila_sechellia_XP_032575370.1_uncharacterized_protein_LOC116801238
",("Drosophila_mauritiana_XP_033161790.1_uncharacterized_protein_LOC117142034
","Drosophila_simulans_XP_016029957.1_uncharacterized_protein_LOC27209301
")0.52)0.96,"Drosophila_melanogaster_NP_001137871.1_uncharacterized_protein_Dmel_CG42356
")0.99,((("Drosophila_santomea_XP_039487061.1_uncharacterized_protein_LOC120448904
","Drosophila_yakuba_XP_015049384.1_uncharacterized_protein_LOC26534495
")0.97,"Drosophila_teissieri_XP_043650188.1_uncharacterized_protein_LOC122618112
")0.98,"Drosophila_erecta_XP_015014291.1_uncharacterized_protein_LOC26526508
")0.91)0.96,((("Drosophila_eugracilis_XP_017079827.1_uncharacterized_protein_LOC108113661
",(("Drosophila_suzukii_XP_016933741.1_uncharacterized_protein_LOC108012813
","Drosophila_biarmipes_XP_016965228.1_uncharacterized_protein_LOC108034781
")0.67,"Drosophila_takahashii_XP_016996392.2_uncharacterized_protein_LOC108056878
")0.64)0.74,"Drosophila_rhopaloa_XP_016969407.2_uncharacterized_protein_LOC108037366
")0.74,("Drosophila_kikkawai_XP_017022873.1_uncharacterized_protein_LOC108075102
","Drosophila_ficusphila_XP_017059547.1_uncharacterized_protein_LOC108100273
")0.12)0.90)1.00,((("Drosophila_persimilis_XP_026849034.1_uncharacterized_protein_LOC6599094
","Drosophila_pseudoobscura_XP_002135213.3_uncharacterized_protein_LOC6900855
")0.99,"Drosophila_miranda_XP_017134569.1_uncharacterized_protein_LOC108150781
")1.00,(("Drosophila_subobscura_XP_034658241.1_uncharacterized_protein_LOC117895003
","Drosophila_guanche_XP_034133571.1_uncharacterized_protein_LOC117587168
")0.98,"Drosophila_obscura_XP_022232762.2_uncharacterized_protein_LOC111081120
")1.00)1.00)0.99,(((("Drosophila_virilis_XP_015031641.1_uncharacterized_protein_LOC26530729
","Drosophila_novamexicana_XP_030570116.1_uncharacterized_protein_LOC115769446
")1.00,"Drosophila_grimshawi_XP_032599140.1_uncharacterized_protein_LOC6557239
")0.91,("Drosophila_hydei_XP_023176293.2_uncharacterized_protein_LOC111603067
",("Drosophila_navojoa_XP_017954774.1_uncharacterized_protein_LOC108650169
","Drosophila_mojavensis_XP_015017774.1_uncharacterized_protein_LOC26527411
")0.99)0.91)0.90,(("Drosophila_willistoni_XP_023033013.1_uncharacterized_protein_LOC26529253
","Scaptodrosophila_lebanonensis_XP_030372247.1_uncharacterized_protein_LOC115622446
")0.45,("Drosophila_albomicans_XP_034110706.1_uncharacterized_protein_LOC117572165
","Drosophila_innubila_XP_034480929.1_uncharacterized_protein_LOC117786690
")0.79)0.51)0.98)1.00)1.00)0.84)0.90,((((((((("Drosophila_mojavensis_XP_002003054.1_uncharacterized_protein_LOC6577082
","Drosophila_arizonae_XP_017856801.1_PREDICTED_uncharacterized_protein_LOC108609592
")0.99,"Drosophila_navojoa_XP_030241084.1_uncharacterized_protein_LOC115562968
")1.00,("Drosophila_grimshawi_XP_043070671.1_uncharacterized_protein_LOC6561958
","Drosophila_novamexicana_XP_030556053.1_uncharacterized_protein_LOC115759291
")0.54)0.84,"Drosophila_busckii_XP_033149830.1_uncharacterized_protein_LOC108596071
")0.78,("Scaptodrosophila_lebanonensis_XP_030376899.1_uncharacterized_protein_LOC115625812
",(("Drosophila_albomicans_XP_034100766.1_uncharacterized_protein_LOC117565656_isoform_X2
","Drosophila_albomicans_XP_034100765.1_uncharacterized_protein_LOC117565656_isoform_X1
")0.99,"Drosophila_innubila_XP_034473886.1_uncharacterized_protein_LOC117781242
")0.74)0.53)0.95,(((((((("Drosophila_subpulchrella_XP_037708274.1_uncharacterized_protein_LOC119546211
","Drosophila_suzukii_XP_016936429.1_uncharacterized_protein_LOC108014728
")0.94,"Drosophila_biarmipes_XP_016963395.1_uncharacterized_protein_LOC108033561
")0.89,"Drosophila_takahashii_XP_017011758.2_uncharacterized_protein_LOC108067307
")0.88,("Drosophila_ficusphila_XP_017050391.1_uncharacterized_protein_LOC108094362
","Drosophila_eugracilis_XP_017081398.2_uncharacterized_protein_LOC108114797
")0.11)0.79,("Drosophila_elegans_XP_017111322.1_uncharacterized_protein_LOC108135209
","Drosophila_rhopaloa_XP_016982867.1_uncharacterized_protein_LOC108047270
")0.46)0.99,("Drosophila_ananassae_XP_001965165.2_uncharacterized_protein_LOC6504197
","Drosophila_bipectinata_XP_017095381.2_uncharacterized_protein_LOC108124284
")0.98)0.97,"Drosophila_willistoni_XP_002069368.2_uncharacterized_protein_LOC6646703
")0.94,(((("Drosophila_pseudoobscura_XP_015035332.2_uncharacterized_protein_LOC6903396
","Drosophila_miranda_XP_017150913.1_uncharacterized_protein_LOC108161202
")0.89,("Drosophila_pseudoobscura_XP_033236078.1_uncharacterized_protein_LOC26533926
",(("Drosophila_miranda_XP_033249322.1_uncharacterized_protein_LOC108161203_isoform_X1
","Drosophila_miranda_XP_017150914.1_uncharacterized_protein_LOC108161203_isoform_X2
")0.96,"Drosophila_persimilis_XP_026843124.1_uncharacterized_protein_LOC6593733
")0.86)0.73)0.89,"Drosophila_persimilis_XP_002018990.2_uncharacterized_protein_LOC6593621
")0.87,("Drosophila_obscura_XP_022234898.2_uncharacterized_protein_LOC111082949
",("Drosophila_guanche_XP_034140049.1_uncharacterized_protein_LOC117591058
","Drosophila_subobscura_XP_034667175.1_uncharacterized_protein_LOC117900799
")0.86)0.65)1.00)0.86)0.86,((((("Drosophila_sechellia_XP_032583155.1_uncharacterized_protein_LOC116803540
","Drosophila_mauritiana_XP_033173137.1_uncharacterized_protein_LOC117150384_isoform_X1
")0.67,"Drosophila_simulans_XP_039150496.1_uncharacterized_protein_LOC27207026_isoform_X2
")0.89,"Drosophila_simulans_XP_016025824.1_uncharacterized_protein_LOC27207026_isoform_X1
")0.99,("Drosophila_melanogaster_NP_001036380.2_uncharacterized_protein_Dmel_CG41434_isoform_B_
","Drosophila_melanogaster_NP_001260680.1_uncharacterized_protein_Dmel_CG41434_isoform_C_
")0.97)1.00,(("Drosophila_teissieri_XP_043644893.1_uncharacterized_protein_LOC122614388
",("Drosophila_santomea_XP_039480656.1_uncharacterized_protein_LOC120444783
","Drosophila_yakuba_XP_015052902.1_uncharacterized_protein_LOC26535445
")0.99)0.99,"Drosophila_erecta_XP_015012779.1_uncharacterized_protein_LOC26526310
")0.97)1.00)1.00,((("Rhagoletis_zephyria_XP_017486114.1_PREDICTED_uncharacterized_protein_LOC108374642
","Rhagoletis_pomonella_XP_036331215.1_uncharacterized_protein_LOC118742904_isoform_X1
")1.00,("Ceratitis_capitata_XP_004533546.1_uncharacterized_protein_LOC101462546
",((("Bactrocera_tryoni_XP_039955595.1_uncharacterized_protein_LOC120771590
","Bactrocera_dorsalis_XP_011205598.2_uncharacterized_protein_LOC105227787
")0.97,"Bactrocera_oleae_XP_014086100.1_uncharacterized_protein_LOC106614731
")0.79,"Zeugodacus_cucurbitae_XP_011181574.1_uncharacterized_protein_LOC105211693
")1.00)0.91)1.00,(("Stomoxys_calcitrans_XP_013111496.1_PREDICTED_uncharacterized_protein_LOC106090008
","Musca_domestica_XP_011292404.1_PREDICTED_uncharacterized_protein_LOC101887677
")0.98,(("Lucilia_sericata_XP_037825118.1_uncharacterized_protein_LOC119613231_isoform_X3
","Lucilia_sericata_XP_037825117.1_uncharacterized_protein_LOC119613231_isoform_X2
")0.82,("Lucilia_cuprina_XP_046810291.1_uncharacterized_protein_LOC111679481
","Lucilia_sericata_XP_037825116.1_uncharacterized_protein_LOC119613231_isoform_X1
")0.65)1.00)1.00)1.00)1.00,"Drosophila_melanogaster_FBpp0071643_Gr58c-PA
")0.99)0.80,((((((((((("Drosophila_sechellia_XP_032582868.1_uncharacterized_protein_LOC6614528
","Drosophila_simulans_XP_016025367.1_uncharacterized_protein_LOC6732653
")0.45,"Drosophila_mauritiana_XP_033174240.1_uncharacterized_protein_LOC117151097
")0.99,"Drosophila_melanogaster_NP_724093.2_uncharacterized_protein_Dmel_CG31785
")1.00,(("Drosophila_teissieri_XP_043645594.1_uncharacterized_protein_LOC122614915_isoform_X1
",("Drosophila_santomea_XP_039484350.1_uncharacterized_protein_LOC120447048_isoform_X1
","Drosophila_yakuba_XP_002090552.2_uncharacterized_protein_LOC6529555
")0.97)1.00,"Drosophila_erecta_XP_001974404.1_uncharacterized_protein_LOC6549433
")0.98)1.00,"Drosophila_santomea_XP_039484351.1_uncharacterized_protein_LOC120447048_isoform_X2
")0.97,((("Drosophila_takahashii_XP_017012244.2_uncharacterized_protein_LOC108067633
",("Drosophila_biarmipes_XP_016963695.1_uncharacterized_protein_LOC108033700
","Drosophila_suzukii_XP_016938706.1_uncharacterized_protein_LOC108016540
")0.72)0.94,("Drosophila_rhopaloa_XP_044315375.1_uncharacterized_protein_LOC108038158
","Drosophila_elegans_XP_017132413.1_uncharacterized_protein_LOC108149393
")0.87)0.96,("Drosophila_kikkawai_XP_017033739.1_uncharacterized_protein_LOC108082741
","Drosophila_serrata_XP_020812513.1_uncharacterized_protein_LOC110187467
")0.97)0.88)1.00,((("Drosophila_pseudoobscura_XP_033236243.1_uncharacterized_protein_LOC4817653
",("Drosophila_miranda_XP_033249855.1_uncharacterized_protein_LOC117189058
","Drosophila_persimilis_XP_026844833.1_uncharacterized_protein_LOC6595708
")0.56)1.00,("Drosophila_subobscura_XP_034667492.1_uncharacterized_protein_LOC117901004
","Drosophila_guanche_XP_034125707.1_uncharacterized_protein_LOC117582208
")1.00)1.00,("Drosophila_virilis_XP_032294104.1_uncharacterized_protein_LOC26531887
","Drosophila_mojavensis_XP_043865061.1_uncharacterized_protein_LOC26528144
")0.99)0.99)1.00,"Drosophila_arizonae_XP_017856848.1_PREDICTED_uncharacterized_protein_LOC108609639
")1.00,(((((("Tetranychus_urticae_XP_025017067.1_uncharacterized_protein_LOC112539092
",((((("Procambarus_clarkii_XP_045618629.1_uncharacterized_protein_LOC123770633
",("Portunus_trituberculatus_XP_045116719.1_uncharacterized_protein_LOC123507672
","Eriocheir_sinensis_XP_050715705.1_uncharacterized_protein_LOC126998278
")0.93)0.69,(("Penaeus_japonicus_XP_042884751.1_uncharacterized_protein_LOC122261286
","Penaeus_chinensis_XP_047472615.1_uncharacterized_protein_LOC125027565
")0.95,"Procambarus_clarkii_XP_045618597.1_uncharacterized_protein_LOC123770603
")0.77)0.72,((("Stegodyphus_dumicola_XP_035205892.1_uncharacterized_protein_LOC118180920
",("Dermacentor_andersoni_XP_050046665.1_uncharacterized_protein_LOC126543599
",("Colias_croceus_XP_045503473.1_uncharacterized_protein_K02A2.6-like
",(("Folsomia_candida_XP_021947687.2_uncharacterized_protein_LOC110845553
",(((("Homarus_americanus_XP_042241205.1_gustatory_receptor_for_sugar_taste_64a-like
","Hyalella_azteca_XP_018012342.1_gustatory_receptor_for_sugar_taste_64e-like
")0.20,("Folsomia_candida_XP_021947777.1_gustatory_receptor_for_sugar_taste_64a
","Folsomia_candida_XP_035715189.1_gustatory_receptor_for_sugar_taste_64b
")0.21)0.14,(("Tribolium_madens_XP_044268784.1_gustatory_receptor_for_sugar_taste_64e-like
","Tribolium_castaneum_XP_008194199.2_PREDICTED_gustatory_receptor_for_sugar_taste_64e
")0.95,("Zerene_cesonia_XP_038209591.1_gustatory_receptor_for_sugar_taste_64f-like
",(("Folsomia_candida_XP_035707262.1_gustatory_receptor_for_sugar_taste_64a-like
",("Folsomia_candida_XP_021963608.2_gustatory_receptor_for_sugar_taste_64f
",((("Folsomia_candida_XP_035707271.1_gustatory_receptor_for_sugar_taste_64e-like
","Penaeus_chinensis_XP_047497179.1_gustatory_receptor_for_sugar_taste_64e-like
")0.03,("Schistocerca_gregaria_XP_049855446.1_gustatory_receptor_for_sugar_taste_64a-like
","Schistocerca_nitens_XP_049799629.1_gustatory_receptor_for_sugar_taste_64f-like
")0.78)0.27,(("Aphidius_gifuensis_XP_044005840.1_gustatory_receptor_for_sugar_taste_64f-like
","Aphidius_gifuensis_XP_044007211.1_gustatory_receptor_for_sugar_taste_64f-like
")0.58,(((("Venturia_canescens_XP_043276374.1_gustatory_receptor_for_sugar_taste_64e-like_isoform_X3
","Venturia_canescens_XP_043276373.1_gustatory_receptor_for_sugar_taste_64e-like_isoform_X2
")0.97,"Venturia_canescens_XP_043276372.1_gustatory_receptor_for_sugar_taste_64e-like_isoform_X1
")0.67,("Aphidius_gifuensis_XP_044007076.1_gustatory_receptor_for_sugar_taste_64f-like
",("Chrysoperla_carnea_XP_044739849.1_gustatory_receptor_for_sugar_taste_64a-like
",(((((("Neodiprion_fabricii_XP_046409931.1_gustatory_receptor_5a_for_trehalose-like_isoform_X2
","Neodiprion_lecontei_XP_046588928.1_gustatory_receptor_5a_for_trehalose-like_isoform_X2
")0.95,"Neodiprion_virginianus_XP_046608081.1_gustatory_receptor_5a_for_trehalose-like_isoform_X2
")0.93,(("Neodiprion_fabricii_XP_046409932.1_gustatory_receptor_5a_for_trehalose-like_isoform_X3
","Neodiprion_lecontei_XP_046588929.1_gustatory_receptor_5a_for_trehalose-like_isoform_X3
")0.95,"Neodiprion_virginianus_XP_046608082.1_gustatory_receptor_5a_for_trehalose-like_isoform_X3
")0.92)0.98,(("Neodiprion_fabricii_XP_046409928.1_gustatory_receptor_5a_for_trehalose-like_isoform_X1
","Neodiprion_lecontei_XP_046588925.1_gustatory_receptor_5a_for_trehalose-like_isoform_X1
")0.97,"Neodiprion_virginianus_XP_046608077.1_gustatory_receptor_5a_for_trehalose-like_isoform_X1
")0.99)1.00,"Diprion_similis_XP_046736250.1_gustatory_receptor_5a_for_trehalose-like
")1.00,((("Athalia_rosae_XP_048514878.1_gustatory_receptor_for_sugar_taste_64e-like_isoform_X2
","Athalia_rosae_XP_048514877.1_gustatory_receptor_5a_for_trehalose-like_isoform_X1
")0.98,"Athalia_rosae_XP_048514879.1_gustatory_receptor_5a_for_trehalose-like_isoform_X3
")0.92,"Athalia_rosae_XP_020707499.2_gustatory_receptor_5a_for_trehalose-like_isoform_X4
")0.99)0.91)0.89)0.86)0.75,(("Schistocerca_piceifrons_XP_047106482.1_gustatory_receptor_5a_for_trehalose-like
","Schistocerca_serialis_cubense_XP_049947864.1_gustatory_receptor_5a_for_trehalose-like
")0.92,(("Onthophagus_taurus_XP_022908857.1_gustatory_receptor_for_sugar_taste_64f-like
","Thrips_palmi_XP_034232225.1_gustatory_receptor_for_sugar_taste_64e-like
")0.07,((((((("Bombus_huntii_XP_050493998.1_gustatory_receptor_for_sugar_taste_64f-like_isoform_X1
","Bombus_vosnesenskii_XP_033360336.1_gustatory_receptor_for_sugar_taste_64f-like
")0.98,"Bombus_vancouverensis_nearcticus_XP_033205386.1_gustatory_receptor_for_sugar_taste_64f-like
")1.00,("Bombus_huntii_XP_050493999.1_gustatory_receptor_for_sugar_taste_64f-like_isoform_X2
","Bombus_impatiens_XP_024226293.1_gustatory_receptor_for_sugar_taste_64f-like
")0.99)1.00,("Bombus_pyrosoma_XP_043604127.1_gustatory_receptor_for_sugar_taste_64f-like_isoform_X3
",(("Bombus_pyrosoma_XP_043604125.1_gustatory_receptor_5a_for_trehalose-like_isoform_X1
","Bombus_pyrosoma_XP_043604126.1_gustatory_receptor_5a_for_trehalose-like_isoform_X2
")0.90,(("Bombus_terrestris_XP_048269966.1_gustatory_receptor_for_sugar_taste_64f-like_isoform_X1
","Bombus_affinis_XP_050598459.1_gustatory_receptor_5a_for_trehalose-like_isoform_X1
")0.99,("Bombus_terrestris_XP_020723090.1_gustatory_receptor_for_sugar_taste_64f-like_isoform_X2
","Bombus_affinis_XP_050598460.1_gustatory_receptor_5a_for_trehalose-like_isoform_X2
")0.99)0.99)0.99)0.94)1.00,(((("Apis_dorsata_XP_006622054.1_gustatory_receptor_for_sugar_taste_64f-like
",("Apis_cerana_XP_016920944.1_gustatory_receptor_for_sugar_taste_64f-like
","Apis_mellifera_XP_397125.5_gustatory_receptor_for_sugar_taste_64f
")0.59)0.83,"Apis_florea_XP_003696536.2_gustatory_receptor_for_sugar_taste_64f
")1.00,(("Frieseomelitta_varia_XP_043525132.1_gustatory_receptor_5a_for_trehalose-like_isoform_X1
","Frieseomelitta_varia_XP_043525133.1_gustatory_receptor_5a_for_trehalose-like_isoform_X2
")0.98,("Nomia_melanderi_XP_031833758.1_gustatory_receptor_for_sugar_taste_64f-like
",("Habropoda_laboriosa_XP_017793582.1_PREDICTED_gustatory_receptor_for_sugar_taste_64f-like
","Eufriesea_mexicana_XP_017755948.1_PREDICTED_gustatory_receptor_for_sugar_taste_64f-like
")0.70)0.47)0.54)0.72,("Ceratina_calcarata_XP_017879826.1_gustatory_receptor_5a_for_trehalose-like_isoform_X1
","Ceratina_calcarata_XP_017879827.1_gustatory_receptor_5a_for_trehalose-like_isoform_X2
")0.96)0.74)0.90,(("Osmia_lignaria_XP_034176740.1_gustatory_receptor_for_sugar_taste_64f-like
","Osmia_bicornis_bicornis_XP_029042192.2_gustatory_receptor_for_sugar_taste_64f-like
")0.99,(("Megachile_rotundata_XP_003705354.1_PREDICTED_gustatory_receptor_for_sugar_taste_64f-like_isoform_X2
","Megachile_rotundata_XP_012145444.1_PREDICTED_gustatory_receptor_for_sugar_taste_64f-like_isoform_X1
")1.00,"Megachile_rotundata_XP_012145445.1_PREDICTED_gustatory_receptor_for_sugar_taste_64f-like_isoform_X3
")0.98)0.96)0.96,(((((("Vespula_pensylvanica_XP_043675728.1_gustatory_receptor_5a_for_trehalose-like_isoform_X3
","Vespula_vulgaris_XP_050856306.1_gustatory_receptor_5a_for_trehalose-like_isoform_X3
")0.94,("Vespula_pensylvanica_XP_043675727.1_gustatory_receptor_for_sugar_taste_64a-like_isoform_X2
","Vespula_vulgaris_XP_050856305.1_gustatory_receptor_for_sugar_taste_64a-like_isoform_X2
")0.96)0.94,("Vespula_pensylvanica_XP_043675725.1_gustatory_receptor_for_sugar_taste_64a-like_isoform_X1
","Vespula_vulgaris_XP_050856304.1_gustatory_receptor_5a_for_trehalose-like_isoform_X1
")0.98)1.00,(("Vespa_velutina_XP_047354718.1_gustatory_receptor_for_sugar_taste_64f-like_isoform_X2
",("Vespa_mandarinia_XP_035739091.1_gustatory_receptor_for_sugar_taste_64a-like
","Vespa_crabro_XP_046825824.1_gustatory_receptor_for_sugar_taste_64f-like
")0.72)0.93,"Vespa_velutina_XP_047354716.1_gustatory_receptor_for_sugar_taste_64f-like_isoform_X1
")1.00)1.00,(((("Polistes_dominula_XP_015182357.1_PREDICTED_gustatory_receptor_5a_for_trehalose-like_isoform_X2
","Polistes_dominula_XP_015182355.1_PREDICTED_gustatory_receptor_5a_for_trehalose-like_isoform_X1
")0.96,"Polistes_dominula_XP_015182358.1_PREDICTED_gustatory_receptor_5a_for_trehalose-like_isoform_X3
")0.88,"Polistes_fuscatus_XP_043500317.1_gustatory_receptor_5a_for_trehalose-like
")0.93,"Polistes_canadensis_XP_014604652.1_PREDICTED_gustatory_receptor_for_sugar_taste_64a-like
")1.00)1.00,((((("Solenopsis_invicta_XP_039303811.1_gustatory_receptor_for_sugar_taste_64e_isoform_X2
","Solenopsis_invicta_XP_039303810.1_gustatory_receptor_for_sugar_taste_64e_isoform_X1
")0.60,(("Ooceraea_biroi_XP_011340003.1_gustatory_receptor_for_sugar_taste_64f_isoform_X2
","Ooceraea_biroi_XP_011340002.1_gustatory_receptor_for_sugar_taste_64f_isoform_X1
")0.81,((("Harpegnathos_saltator_XP_025163965.1_gustatory_receptor_for_sugar_taste_64f-like
","Dinoponera_quadriceps_XP_014475081.1_PREDICTED_gustatory_receptor_for_sugar_taste_64a-like
")0.36,"Odontomachus_brunneus_XP_032670845.1_gustatory_receptor_for_sugar_taste_64f-like
")0.75,(((((("Wasmannia_auropunctata_XP_011689867.1_PREDICTED_gustatory_receptor_for_sugar_taste_64f-like
","Pogonomyrmex_barbatus_XP_025075848.1_gustatory_receptor_for_sugar_taste_64a-like
")0.12,"Pseudomyrmex_gracilis_XP_020278417.1_gustatory_receptor_for_sugar_taste_64a-like
")0.20,("Temnothorax_curvispinosus_XP_024873649.1_gustatory_receptor_for_sugar_taste_64a-like
","Vollenhovia_emeryi_XP_011881611.1_PREDICTED_gustatory_receptor_for_sugar_taste_64e-like
")0.56)0.47,"Monomorium_pharaonis_XP_012530682.1_gustatory_receptor_for_sugar_taste_64e
")0.48,"Linepithema_humile_XP_012217564.1_PREDICTED_gustatory_receptor_for_sugar_taste_64f-like
")0.48,(((("Cataglyphis_hispanica_XP_050444796.1_gustatory_receptor_for_sugar_taste_64a-like
","Formica_exsecta_XP_029662120.1_gustatory_receptor_for_sugar_taste_64a-like
")0.72,"Nylanderia_fulva_XP_029177344.1_gustatory_receptor_for_sugar_taste_64a-like
")0.63,"Camponotus_floridanus_XP_011266525.2_gustatory_receptor_for_sugar_taste_64e
")0.61,"Nylanderia_fulva_XP_029167705.1_gustatory_receptor_for_sugar_taste_64a-like
")0.56)0.67)0.82)0.88)0.96,(((("Trachymyrmex_zeteki_XP_018315865.1_PREDICTED_gustatory_receptor_for_sugar_taste_64e-like
","Cyphomyrmex_costatus_XP_018399259.1_PREDICTED_gustatory_receptor_5a_for_trehalose-like
")0.41,"Acromyrmex_echinatior_XP_011062451.1_PREDICTED_gustatory_receptor_for_sugar_taste_64e-like
")0.49,("Atta_colombica_XP_018046252.1_PREDICTED_gustatory_receptor_for_sugar_taste_64e-like
","Atta_cephalotes_XP_012055154.1_PREDICTED_gustatory_receptor_for_sugar_taste_64e-like
")0.96)0.87,"Trachymyrmex_septentrionalis_XP_018345334.1_PREDICTED_gustatory_receptor_for_sugar_taste_64e-like
")0.85)0.98,(((("Frankliniella_occidentalis_XP_026280636.1_gustatory_receptor_for_sugar_taste_64e-like
","Thrips_palmi_XP_034232466.1_gustatory_receptor_for_sugar_taste_64e-like
")0.88,(("Aphidius_gifuensis_XP_044014156.1_gustatory_receptor_for_sugar_taste_64f-like
",(((("Venturia_canescens_XP_043276378.1_gustatory_receptor_for_sugar_taste_64e-like
","Orussus_abietinus_XP_012278986.1_gustatory_receptor_5a_for_trehalose
")0.46,"Aphidius_gifuensis_XP_044014079.1_gustatory_receptor_for_sugar_taste_64e-like
")0.34,("Diachasma_alloeum_XP_015113624.1_gustatory_receptor_for_sugar_taste_64e
","Fopius_arisanus_XP_011304457.1_PREDICTED_gustatory_receptor_for_sugar_taste_64f-like
")0.74)0.47,("Belonocnema_kinseyi_XP_033228446.1_gustatory_receptor_for_sugar_taste_64f-like
","Leptopilina_heterotoma_XP_043464388.1_gustatory_receptor_for_sugar_taste_64f-like
")0.75)0.54)0.51,(("Microplitis_demolitor_XP_014297971.1_PREDICTED_gustatory_receptor_for_sugar_taste_64e-like_isoform_X2
","Microplitis_demolitor_XP_014297970.1_PREDICTED_gustatory_receptor_for_sugar_taste_64f-like_isoform_X1
")0.66,"Cotesia_glomerata_XP_044596360.1_gustatory_receptor_for_sugar_taste_64a-like
")0.70)0.64)0.65,(("Cephus_cinctus_XP_024941451.1_gustatory_receptor_for_sugar_taste_64f_isoform_X3
","Cephus_cinctus_XP_024941450.1_gustatory_receptor_for_sugar_taste_64f_isoform_X2
")0.98,"Cephus_cinctus_XP_015596525.1_gustatory_receptor_for_sugar_taste_64f_isoform_X1
")0.99)0.72,(("Nasonia_vitripennis_XP_016837021.1_gustatory_receptor_2_isoform_X1
","Nasonia_vitripennis_XP_008208306.2_gustatory_receptor_2_isoform_X2
")0.96,(("Ceratosolen_solmsi_marchali_XP_011502851.1_PREDICTED_gustatory_receptor_for_sugar_taste_64f-like
","Copidosoma_floridanum_XP_023246192.1_gustatory_receptor_for_sugar_taste_64a-like
")0.56,"Trichogramma_pretiosum_XP_014232824.1_gustatory_receptor_for_sugar_taste_64f-like
")0.66)0.80)0.96)0.93,(("Aphidius_gifuensis_XP_044019408.1_gustatory_receptor_for_sugar_taste_64f-like
","Aphidius_gifuensis_XP_044019406.1_gustatory_receptor_for_sugar_taste_64f-like
")0.80,("Aphidius_gifuensis_XP_044001646.1_gustatory_receptor_5a_for_trehalose-like
","Aphidius_gifuensis_XP_044001645.1_gustatory_receptor_for_sugar_taste_64f-like
")0.35)0.68)0.92)0.94)0.93)0.91)0.90)0.95)0.94)0.93)0.93)0.93,("Frankliniella_occidentalis_XP_026273127.1_gustatory_receptor_for_sugar_taste_64e-like
",(("Thrips_palmi_XP_034231707.1_gustatory_receptor_for_sugar_taste_64f-like
","Frankliniella_occidentalis_XP_026278048.1_gustatory_receptor_for_sugar_taste_64e-like_isoform_X1
")0.41,"Thrips_palmi_XP_034238157.1_gustatory_receptor_for_sugar_taste_64f-like
")0.34)0.29)0.91)0.90)0.89)0.88,"Maniola_hyperantus_XP_034824136.1_uncharacterized_protein_LOC117981973
")0.88)0.87,((((("Nilaparvata_lugens_XP_039296157.1_gustatory_receptor_for_sugar_taste_64f-like_isoform_X1
","Nilaparvata_lugens_XP_039296158.1_gustatory_receptor_for_sugar_taste_64f-like_isoform_X2
")1.00,((("Bemisia_tabaci_XP_018903763.1_PREDICTED_gustatory_receptor_for_sugar_taste_64f-like
",((("Acyrthosiphon_pisum_XP_016660313.2_gustatory_receptor_for_sugar_taste_64f-like
",(("Aphis_gossypii_XP_027839680.2_gustatory_receptor_for_sugar_taste_64f-like
","Myzus_persicae_XP_022161086.1_gustatory_receptor_for_sugar_taste_64f-like_isoform_X1
")0.78,"Melanaphis_sacchari_XP_025204513.1_gustatory_receptor_for_sugar_taste_64f-like
")0.69)0.73,("Rhopalosiphum_maidis_XP_026822156.1_gustatory_receptor_for_sugar_taste_64f-like
","Myzus_persicae_XP_022161087.1_gustatory_receptor_for_sugar_taste_64f-like_isoform_X2
")0.78)0.84,(("Daktulosphaira_vitifoliae_XP_050526310.1_gustatory_receptor_for_sugar_taste_64f-like_isoform_X1
","Adelges_cooleyi_XP_050424675.1_gustatory_receptor_for_sugar_taste_64f-like
")0.55,("Sipha_flava_XP_025411656.1_gustatory_receptor_for_sugar_taste_64f-like_isoform_X1
","Sipha_flava_XP_025411657.1_gustatory_receptor_for_sugar_taste_64f-like_isoform_X2
")0.91)0.73)0.74)0.76,"Homalodisca_vitripennis_XP_046667850.1_gustatory_receptor_for_sugar_taste_64f-like
")0.71,"Diaphorina_citri_XP_026676326.1_gustatory_receptor_for_sugar_taste_64e-like
")0.69)0.73,(("Homalodisca_vitripennis_XP_046661531.1_gustatory_receptor_for_sugar_taste_64f-like
","Homalodisca_vitripennis_XP_046661519.1_gustatory_receptor_for_sugar_taste_64f-like
")0.95,(("Thrips_palmi_XP_034232332.1_gustatory_receptor_for_sugar_taste_64e-like
",(("Thrips_palmi_XP_034231685.1_gustatory_receptor_5a_for_trehalose-like
",("Ctenocephalides_felis_XP_026467563.1_gustatory_receptor_for_sugar_taste_64f-like
","Tribolium_madens_XP_044268801.1_gustatory_receptor_for_sugar_taste_64f-like
")0.07)0.10,"Halyomorpha_halys_XP_014291691.1_gustatory_receptor_for_sugar_taste_64f-like
")0.18)0.26,(("Thrips_palmi_XP_034240279.1_gustatory_receptor_5a_for_trehalose-like
","Frankliniella_occidentalis_XP_026278343.1_gustatory_receptor_5a_for_trehalose-like
")0.35,"Thrips_palmi_XP_034236157.1_gustatory_receptor_5a_for_trehalose-like
")0.71)0.48)0.48)0.56,"Thrips_palmi_XP_034231696.1_gustatory_receptor_for_sugar_taste_64f-like
")0.56,("Galendromus_occidentalis_XP_028967815.1_uncharacterized_protein_LOC114828321
","Dermacentor_andersoni_XP_050031260.1_uncharacterized_protein_LOC126527472
")0.14)0.52)0.83)0.83)0.82)0.82,"Tetranychus_urticae_XP_015783832.1_uncharacterized_protein_LOC107361507
")0.82,("Plutella_xylostella_XP_048481652.1_uncharacterized_protein_LOC105390456
",((("Vanessa_atalanta_XP_047541189.1_gustatory_receptor_for_sugar_taste_64a-like
",(("Vanessa_tameamea_XP_026484626.1_gustatory_receptor_for_sugar_taste_64a-like
","Vanessa_cardui_XP_046974790.1_gustatory_receptor_for_sugar_taste_64a-like
")0.54,("Nymphalis_io_XP_050350273.1_gustatory_receptor_for_sugar_taste_64a-like_isoform_X4
",("Nymphalis_io_XP_050350257.1_gustatory_receptor_for_sugar_taste_64a-like_isoform_X2
","Nymphalis_io_XP_050350247.1_gustatory_receptor_for_sugar_taste_64a-like_isoform_X1
")0.96)0.87)0.96)0.90,((("Spodoptera_frugiperda_XP_035430303.1_gustatory_receptor_for_sugar_taste_64a-like
","Spodoptera_litura_XP_022823780.1_gustatory_receptor_for_sugar_taste_64f-like
")0.97,("Helicoverpa_armigera_XP_049697991.1_gustatory_receptor_for_sugar_taste_64a
","Helicoverpa_zea_XP_047040598.1_gustatory_receptor_for_sugar_taste_64a-like
")0.98)0.98,(("Papilio_machaon_XP_045542499.1_gustatory_receptor_for_sugar_taste_64a-like
",("Papilio_xuthus_XP_013163288.1_PREDICTED_gustatory_receptor_for_sugar_taste_64a-like
","Papilio_polytes_XP_013148433.1_PREDICTED_gustatory_receptor_for_sugar_taste_64a-like
")0.54)0.91,((("Pararge_aegeria_XP_039745126.1_gustatory_receptor_for_sugar_taste_64a-like
",(("Maniola_jurtina_XP_045761218.1_gustatory_receptor_for_sugar_taste_64a-like_isoform_X1
","Maniola_jurtina_XP_045761220.1_gustatory_receptor_for_sugar_taste_64a-like_isoform_X2
")0.97,"Maniola_hyperantus_XP_034841014.1_gustatory_receptor_for_sugar_taste_64a-like
")0.97)0.81,"Bicyclus_anynana_XP_023954382.1_gustatory_receptor_for_sugar_taste_64a-like
")0.94,(((("Galleria_mellonella_XP_031769969.1_gustatory_receptor_for_sugar_taste_64a-like
",((("Melitaea_cinxia_XP_045450127.1_gustatory_receptor_for_sugar_taste_64a-like
",("Aricia_agestis_XP_041973948.1_gustatory_receptor_for_sugar_taste_64a-like
",(("Hyposmocoma_kahamanoa_XP_026323299.1_gustatory_receptor_for_sugar_taste_64a-like
","Pectinophora_gossypiella_XP_049888082.1_gustatory_receptor_for_sugar_taste_64a-like
")0.43,"Ostrinia_furnacalis_XP_028179080.1_gustatory_receptor_for_sugar_taste_64a-like
")0.50)0.55)0.51,"Amyelois_transitella_XP_013196848.1_PREDICTED_gustatory_receptor_for_sugar_taste_64a-like
")0.51,("Bombyx_mandarina_XP_028037655.1_gustatory_receptor_for_sugar_taste_64a-like
","Bombyx_mori_XP_037871940.1_gustatory_receptor_for_sugar_taste_64a
")0.94)0.59)0.57,"Plutella_xylostella_XP_037964510.2_gustatory_receptor_for_sugar_taste_64a
")0.56,"Leguminivora_glycinivorella_XP_048006537.1_gustatory_receptor_for_sugar_taste_64a-like
")0.56,(("Colias_croceus_XP_045503606.1_gustatory_receptor_for_sugar_taste_64a-like
",("Zerene_cesonia_XP_038209586.1_gustatory_receptor_for_sugar_taste_64a-like
","Colias_croceus_XP_045503452.1_gustatory_receptor_for_sugar_taste_64a-like
")0.69)0.78,(("Pieris_napi_XP_047521449.1_gustatory_receptor_for_sugar_taste_64a-like
","Pieris_rapae_XP_022122919.2_gustatory_receptor_for_sugar_taste_64a-like
")0.90,"Leptidea_sinapis_XP_050665901.1_gustatory_receptor_for_sugar_taste_64a-like
")0.52)0.63)0.75)0.80)0.78)0.87)0.99,((((("Helicoverpa_armigera_XP_021182097.2_gustatory_receptor_for_sugar_taste_64a
","Helicoverpa_zea_XP_047040608.1_gustatory_receptor_for_sugar_taste_64a-like
")1.00,"Trichoplusia_ni_XP_026727422.1_gustatory_receptor_for_sugar_taste_64a-like
")0.80,("Spodoptera_litura_XP_022826921.1_gustatory_receptor_for_sugar_taste_64a-like
","Spodoptera_frugiperda_XP_035429285.2_gustatory_receptor_for_sugar_taste_64a-like
")0.99)0.99,((("Spodoptera_litura_XP_022825800.1_gustatory_receptor_for_sugar_taste_64a-like_isoform_X2
","Spodoptera_litura_XP_022825792.1_gustatory_receptor_5a_for_trehalose-like_isoform_X1
")0.73,"Spodoptera_frugiperda_XP_035429284.2_gustatory_receptor_for_sugar_taste_64a-like
")0.98,("Helicoverpa_armigera_XP_049697985.1_gustatory_receptor_for_sugar_taste_64a
","Helicoverpa_zea_XP_047033873.1_gustatory_receptor_for_sugar_taste_64a-like
")1.00)1.00)0.99,((("Papilio_polytes_XP_013148431.1_PREDICTED_gustatory_receptor_for_sugar_taste_64a-like
",("Papilio_xuthus_XP_013168118.1_PREDICTED_gustatory_receptor_for_sugar_taste_64a-like
","Papilio_machaon_XP_045542502.1_gustatory_receptor_for_sugar_taste_64a
")0.36)0.97,(((((((("Pieris_rapae_XP_022122933.2_gustatory_receptor_for_sugar_taste_64a-like
","Pieris_brassicae_XP_045524519.1_gustatory_receptor_for_sugar_taste_64a-like
")0.47,"Pieris_napi_XP_047521175.1_gustatory_receptor_for_sugar_taste_64a-like
")0.98,("Colias_croceus_XP_045507437.1_gustatory_receptor_for_sugar_taste_64a-like
","Zerene_cesonia_XP_038209585.1_gustatory_receptor_for_sugar_taste_64a-like
")0.90)0.78,"Leptidea_sinapis_XP_050665900.1_gustatory_receptor_for_sugar_taste_64a-like
")0.72,"Leptidea_sinapis_XP_050665899.1_gustatory_receptor_for_sugar_taste_64b-like
")0.68,((((("Melitaea_cinxia_XP_045450118.1_gustatory_receptor_for_sugar_taste_64a-like
",(("Bicyclus_anynana_XP_023954395.1_gustatory_receptor_for_sugar_taste_64a-like
","Pararge_aegeria_XP_039765306.1_gustatory_receptor_for_sugar_taste_64a-like
")0.58,"Maniola_jurtina_XP_045761109.1_gustatory_receptor_for_sugar_taste_64a-like
")0.83)0.65,"Aricia_agestis_XP_041973611.1_gustatory_receptor_for_sugar_taste_64f-like
")0.61,"Danaus_plexippus_plexippus_XP_032514368.1_gustatory_receptor_for_sugar_taste_64a-like
")0.57,"Aricia_agestis_XP_041973951.1_gustatory_receptor_for_sugar_taste_64a-like
")0.54,(("Pectinophora_gossypiella_XP_049888081.1_gustatory_receptor_for_sugar_taste_64a-like
","Hyposmocoma_kahamanoa_XP_026323300.1_gustatory_receptor_for_sugar_taste_64a-like
")0.70,(("Leguminivora_glycinivorella_XP_048005964.1_gustatory_receptor_for_sugar_taste_64a-like
","Manduca_sexta_XP_030022957.1_gustatory_receptor_5a_for_trehalose-like
")0.39,"Ostrinia_furnacalis_XP_028179059.1_gustatory_receptor_5a_for_trehalose-like
")0.50)0.57)0.56)0.77,"Danaus_plexippus_plexippus_XP_032514455.1_gustatory_receptor_for_sugar_taste_64f-like_isoform_X1
")0.81,(("Vanessa_cardui_XP_046972835.1_gustatory_receptor_for_sugar_taste_64a-like
",("Vanessa_atalanta_XP_047534394.1_gustatory_receptor_for_sugar_taste_64a-like
","Vanessa_tameamea_XP_026484619.1_gustatory_receptor_for_sugar_taste_64a-like
")0.40)0.86,"Nymphalis_io_XP_050352677.1_gustatory_receptor_for_sugar_taste_64a-like
")0.98)0.90)0.98,"Plutella_xylostella_XP_048481651.1_gustatory_receptor_for_sugar_taste_64e-like
")0.97)0.99)0.99)0.99)0.86)0.84,(("Daphnia_pulicaria_XP_046636892.1_uncharacterized_protein_LOC124315327_isoform_X1
","Daphnia_pulicaria_XP_046636894.1_uncharacterized_protein_LOC124315327_isoform_X2
")1.00,("Daphnia_pulicaria_XP_046647018.1_uncharacterized_protein_LOC124337045_isoform_X1
","Daphnia_pulex_XP_046459668.1_uncharacterized_protein_LOC124206077_isoform_X1
")0.63)0.73)0.83,(((((("Drosophila_elegans_XP_041564060.1_gustatory_receptor_for_sugar_taste_64b
",(((((("Drosophila_rhopaloa_XP_016988474.2_gustatory_receptor_for_sugar_taste_64b
",("Drosophila_subpulchrella_XP_037719825.1_gustatory_receptor_for_sugar_taste_64b
","Drosophila_takahashii_XP_017009655.2_gustatory_receptor_for_sugar_taste_64b
")0.57)0.70,"Drosophila_eugracilis_XP_017070743.1_gustatory_receptor_for_sugar_taste_64b
")0.76,"Drosophila_ficusphila_XP_017059520.1_gustatory_receptor_for_sugar_taste_64b
")0.94,(((("Drosophila_simulans_XP_016030317.1_gustatory_receptor_for_sugar_taste_64b
","Drosophila_mauritiana_XP_033160476.1_gustatory_receptor_for_sugar_taste_64b
")0.95,"Drosophila_melanogaster_NP_728921.1_gustatory_receptor_64b
")0.81,"Drosophila_sechellia_XP_002035264.1_gustatory_receptor_for_sugar_taste_64b
")0.99,((("Drosophila_teissieri_XP_043649941.1_gustatory_receptor_for_sugar_taste_64b
","Drosophila_yakuba_XP_002093622.1_gustatory_receptor_for_sugar_taste_64b
")0.97,"Drosophila_santomea_XP_039486582.1_gustatory_receptor_for_sugar_taste_64b
")0.99,"Drosophila_erecta_XP_001971819.1_gustatory_receptor_for_sugar_taste_64b
")0.96)0.99)0.85,"Drosophila_suzukii_XP_036671173.1_gustatory_receptor_for_sugar_taste_64b
")0.85,(((("Drosophila_ananassae_XP_001956755.1_gustatory_receptor_for_sugar_taste_64b
","Drosophila_bipectinata_XP_017092350.2_gustatory_receptor_for_sugar_taste_64b
")0.87,("Drosophila_serrata_XP_020801494.1_gustatory_receptor_for_sugar_taste_64b
","Drosophila_kikkawai_XP_017020336.1_gustatory_receptor_for_sugar_taste_64b
")0.84)0.56,"Drosophila_willistoni_XP_002062466.1_gustatory_receptor_for_sugar_taste_64b
")0.50,((("Drosophila_persimilis_XP_002028269.1_gustatory_receptor_for_sugar_taste_64b
","Drosophila_pseudoobscura_XP_001353667.2_gustatory_receptor_for_sugar_taste_64b
")0.94,"Drosophila_subobscura_XP_034657001.1_gustatory_receptor_for_sugar_taste_64b
")0.95,"Drosophila_guanche_XP_034133708.1_gustatory_receptor_for_sugar_taste_64b
")0.72)0.64)1.00)1.00,"Drosophila_obscura_XP_041449797.1_uncharacterized_protein_LOC111073700
")0.96,((((("Drosophila_mojavensis_XP_002009140.1_gustatory_receptor_for_sugar_taste_64b
","Drosophila_arizonae_XP_017863783.1_PREDICTED_gustatory_receptor_for_sugar_taste_64b
")0.97,"Drosophila_navojoa_XP_017957736.1_gustatory_receptor_for_sugar_taste_64b
")0.96,"Drosophila_hydei_XP_023167994.2_gustatory_receptor_for_sugar_taste_64b
")0.90,(("Drosophila_virilis_XP_002047777.1_gustatory_receptor_for_sugar_taste_64b
","Drosophila_novamexicana_XP_030571638.1_gustatory_receptor_for_sugar_taste_64b
")0.94,("Drosophila_grimshawi_XP_001985089.2_gustatory_receptor_for_sugar_taste_64b
","Drosophila_innubila_XP_034482125.1_gustatory_receptor_for_sugar_taste_64b
")0.22)0.51)0.92,"Drosophila_busckii_XP_017840477.1_gustatory_receptor_for_sugar_taste_64b
")1.00)0.98,("Stomoxys_calcitrans_XP_013117746.1_PREDICTED_gustatory_receptor_for_sugar_taste_64b-like
",(("Rhagoletis_pomonella_XP_036337006.1_gustatory_receptor_for_sugar_taste_64b
","Rhagoletis_zephyria_XP_017472222.1_PREDICTED_gustatory_receptor_for_sugar_taste_64b
")0.79,(("Bactrocera_latifrons_XP_018783855.1_PREDICTED_gustatory_receptor_for_sugar_taste_64b
",(("Bactrocera_tryoni_XP_039965717.1_gustatory_receptor_for_sugar_taste_64b-like
","Bactrocera_oleae_XP_036220169.1_gustatory_receptor_for_sugar_taste_64b
")0.96,"Bactrocera_dorsalis_XP_049313798.1_gustatory_receptor_for_sugar_taste_64b
")0.82)0.75,"Ceratitis_capitata_XP_020716138.1_gustatory_receptor_for_sugar_taste_64b
")0.82)1.00)0.94)0.96,(((((((("Drosophila_serrata_XP_020801493.1_gustatory_receptor_for_sugar_taste_64c
","Drosophila_kikkawai_XP_017020337.1_gustatory_receptor_for_sugar_taste_64c
")0.67,(("Drosophila_ficusphila_XP_017059515.1_gustatory_receptor_for_sugar_taste_64c
",("Drosophila_rhopaloa_XP_044313581.1_gustatory_receptor_for_sugar_taste_64c
",(((("Drosophila_takahashii_XP_017009654.2_gustatory_receptor_for_sugar_taste_64c
","Drosophila_subpulchrella_XP_037722482.1_gustatory_receptor_for_sugar_taste_64c
")0.37,"Drosophila_biarmipes_XP_016965150.1_gustatory_receptor_for_sugar_taste_64c
")0.80,"Drosophila_suzukii_XP_036671176.1_gustatory_receptor_for_sugar_taste_64c
")0.93,"Drosophila_eugracilis_XP_017070742.1_gustatory_receptor_for_sugar_taste_64c
")0.97)0.91)0.92,"Drosophila_elegans_XP_017127821.1_gustatory_receptor_for_sugar_taste_64c
")0.79)0.67,((("Drosophila_mauritiana_XP_033159871.1_gustatory_receptor_for_sugar_taste_64c
","Drosophila_sechellia_XP_002035265.2_gustatory_receptor_for_sugar_taste_64c
")0.82,("Drosophila_santomea_XP_039485070.1_gustatory_receptor_for_sugar_taste_64c
","Drosophila_teissieri_XP_043649940.1_gustatory_receptor_for_sugar_taste_64c
")0.94)0.97,"Drosophila_erecta_XP_001971820.1_gustatory_receptor_for_sugar_taste_64c
")0.91)0.99,("Drosophila_bipectinata_XP_017092343.2_gustatory_receptor_for_sugar_taste_64c
","Drosophila_ananassae_XP_001956756.1_gustatory_receptor_for_sugar_taste_64c
")0.95)1.00,(("Drosophila_pseudoobscura_XP_001353666.3_gustatory_receptor_for_sugar_taste_64c
","Drosophila_persimilis_XP_026849861.1_gustatory_receptor_for_sugar_taste_64c-like
")0.95,"Drosophila_guanche_XP_034133713.1_gustatory_receptor_for_sugar_taste_64c-like
")1.00)1.00,(("Teleopsis_dalmanni_XP_037946050.1_gustatory_receptor_for_sugar_taste_64c-like
","Rhagoletis_pomonella_XP_036337005.1_gustatory_receptor_for_sugar_taste_64c
")0.11,(((("Drosophila_navojoa_XP_017957735.1_gustatory_receptor_for_sugar_taste_64c_isoform_X2
","Drosophila_mojavensis_XP_032586845.1_gustatory_receptor_for_sugar_taste_64c_isoform_X2
")0.60,"Drosophila_hydei_XP_023167993.2_gustatory_receptor_for_sugar_taste_64c
")0.96,"Drosophila_navojoa_XP_030239294.1_gustatory_receptor_for_sugar_taste_64c_isoform_X1
")0.90,(("Drosophila_grimshawi_XP_043071511.1_gustatory_receptor_for_sugar_taste_64c
","Drosophila_busckii_XP_017840476.1_gustatory_receptor_for_sugar_taste_64c
")0.29,("Drosophila_innubila_XP_034481336.1_gustatory_receptor_for_sugar_taste_64c-like
","Drosophila_albomicans_XP_034101792.1_gustatory_receptor_for_sugar_taste_64c-like
")0.71)0.70)1.00)0.82)0.90,("Stomoxys_calcitrans_XP_013117750.1_PREDICTED_gustatory_receptor_for_sugar_taste_64c-like_isoform_X2
","Stomoxys_calcitrans_XP_013117749.1_PREDICTED_gustatory_receptor_for_sugar_taste_64c-like_isoform_X1
")0.97)0.87,((((("Drosophila_miranda_XP_017136211.1_gustatory_receptor_for_sugar_taste_64d
","Drosophila_persimilis_XP_026849865.1_gustatory_receptor_for_sugar_taste_64d_isoform_X2
")0.99,"Drosophila_pseudoobscura_XP_002134986.2_gustatory_receptor_for_sugar_taste_64d
")1.00,"Drosophila_persimilis_XP_026849863.1_gustatory_receptor_for_sugar_taste_64d_isoform_X1
")1.00,(("Drosophila_guanche_XP_034133711.1_gustatory_receptor_for_sugar_taste_64d
","Drosophila_subobscura_XP_034656999.1_gustatory_receptor_for_sugar_taste_64d
")0.94,"Drosophila_obscura_XP_022221838.1_gustatory_receptor_for_sugar_taste_64d-like
")0.89)1.00,((((("Drosophila_simulans_XP_002083560.1_gustatory_receptor_for_sugar_taste_64d
","Drosophila_yakuba_XP_002093624.3_gustatory_receptor_for_sugar_taste_64d
")0.84,(("Drosophila_melanogaster_NP_001027105.2_gustatory_receptor_64d_isoform_C
","Drosophila_mauritiana_XP_033160020.1_gustatory_receptor_for_sugar_taste_64d
")0.85,(("Drosophila_teissieri_XP_043649939.1_gustatory_receptor_for_sugar_taste_64d
","Drosophila_santomea_XP_039485261.1_gustatory_receptor_for_sugar_taste_64d
")0.95,"Drosophila_erecta_XP_001971821.1_gustatory_receptor_for_sugar_taste_64d
")0.76)0.98)0.91,("Drosophila_ficusphila_XP_017060152.1_gustatory_receptor_for_sugar_taste_64d
",("Drosophila_takahashii_XP_017009656.2_gustatory_receptor_for_sugar_taste_64d
","Drosophila_eugracilis_XP_017070800.1_gustatory_receptor_for_sugar_taste_64d
")0.74)0.80)0.91,("Drosophila_suzukii_XP_036671170.1_gustatory_receptor_for_sugar_taste_64d_isoform_X1
","Drosophila_suzukii_XP_036671171.1_gustatory_receptor_for_sugar_taste_64d_isoform_X2
")0.95)0.97,(("Drosophila_ananassae_XP_001956757.3_gustatory_receptor_for_sugar_taste_64d
","Drosophila_bipectinata_XP_017092344.2_gustatory_receptor_for_sugar_taste_64d
")0.96,(("Drosophila_serrata_XP_020801491.1_gustatory_receptor_for_sugar_taste_64d_isoform_X2
","Drosophila_serrata_XP_020801490.1_gustatory_receptor_for_sugar_taste_64d_isoform_X1
")0.92,"Drosophila_kikkawai_XP_017020338.1_gustatory_receptor_for_sugar_taste_64d
")0.89)0.89)1.00)0.93)0.88)0.67,(((("Tetranychus_urticae_XP_015789822.2_uncharacterized_protein_LOC107366714
",(("Nilaparvata_lugens_XP_039297502.1_gustatory_receptor_for_sugar_taste_64a-like_isoform_X3
",("Spodoptera_litura_XP_022827072.1_gustatory_receptor_5a_for_trehalose-like
",(((("Plutella_xylostella_XP_048481653.1_gustatory_receptor_for_sugar_taste_64e
",("Ostrinia_furnacalis_XP_028178842.1_gustatory_receptor_for_sugar_taste_64f-like
",((("Leptidea_sinapis_XP_050665607.1_gustatory_receptor_for_sugar_taste_64f-like
","Hyposmocoma_kahamanoa_XP_026323293.1_gustatory_receptor_for_sugar_taste_64f-like
")0.30,"Bombyx_mandarina_XP_028037658.1_gustatory_receptor_for_sugar_taste_64f-like
")0.29,(("Trichoplusia_ni_XP_026726448.1_gustatory_receptor_for_sugar_taste_64f-like
",(("Helicoverpa_zea_XP_047033852.1_gustatory_receptor_5a_for_trehalose-like
","Helicoverpa_armigera_XP_049697772.1_gustatory_receptor_5a_for_trehalose
")0.84,"Spodoptera_frugiperda_XP_035429297.2_gustatory_receptor_for_sugar_taste_64f-like
")0.63)0.76,(("Danaus_plexippus_plexippus_XP_032514423.1_gustatory_receptor_5a_for_trehalose-like
",(("Aricia_agestis_XP_041973591.1_gustatory_receptor_for_sugar_taste_64e-like
",("Leguminivora_glycinivorella_XP_048006563.1_gustatory_receptor_for_sugar_taste_64f-like
",((("Galleria_mellonella_XP_026764715.2_gustatory_receptor_for_sugar_taste_64f-like
",("Pectinophora_gossypiella_XP_049887821.1_gustatory_receptor_for_sugar_taste_64f-like
",("Manduca_sexta_XP_030022956.2_gustatory_receptor_for_sugar_taste_64f
","Melitaea_cinxia_XP_045450099.1_gustatory_receptor_for_sugar_taste_64f-like
")0.12)0.18)0.23,"Plutella_xylostella_XP_048482089.1_gustatory_receptor_for_sugar_taste_64e
")0.24,("Papilio_xuthus_XP_013163369.1_PREDICTED_gustatory_receptor_for_sugar_taste_64f-like
","Papilio_machaon_XP_014354747.2_gustatory_receptor_5a_for_trehalose
")0.64)0.37)0.36)0.34,(("Pararge_aegeria_XP_039765307.1_gustatory_receptor_5a_for_trehalose-like
","Bicyclus_anynana_XP_023954368.1_gustatory_receptor_for_sugar_taste_64f-like
")0.44,("Maniola_hyperantus_XP_034824133.1_gustatory_receptor_for_sugar_taste_64f-like
","Maniola_jurtina_XP_045761213.1_gustatory_receptor_for_sugar_taste_64e-like
")0.78)0.68)0.46)0.43,((("Pieris_brassicae_XP_045524105.1_gustatory_receptor_for_sugar_taste_64f-like_isoform_X1
","Pieris_napi_XP_047521451.1_gustatory_receptor_for_sugar_taste_64f-like
")0.83,"Pieris_rapae_XP_045488437.1_gustatory_receptor_for_sugar_taste_64f
")0.94,(("Colias_croceus_XP_045503557.1_gustatory_receptor_for_sugar_taste_64f-like
","Zerene_cesonia_XP_038209594.1_gustatory_receptor_for_sugar_taste_64f-like
")0.82,"Colias_croceus_XP_045507472.1_gustatory_receptor_for_sugar_taste_64f-like
")0.74)0.89)0.72)0.88)0.96)0.97)0.98,"Aricia_agestis_XP_041973952.1_uncharacterized_protein_LOC121729495
")0.96,(((("Vanessa_tameamea_XP_026484710.1_gustatory_receptor_for_sugar_taste_64f-like
","Vanessa_atalanta_XP_047535878.1_gustatory_receptor_for_sugar_taste_64f-like_isoform_X1
")0.81,"Vanessa_atalanta_XP_047535888.1_gustatory_receptor_for_sugar_taste_64f-like_isoform_X2
")0.73,"Vanessa_cardui_XP_046975960.1_gustatory_receptor_for_sugar_taste_64f-like_isoform_X1
")0.97,"Nymphalis_io_XP_050352701.1_gustatory_receptor_for_sugar_taste_64f-like
")0.97)1.00,(("Spodoptera_frugiperda_XP_050553314.1_gustatory_receptor_for_sugar_taste_64f-like
",((("Helicoverpa_zea_XP_047033906.1_gustatory_receptor_5a_for_trehalose-like
","Helicoverpa_armigera_XP_049697983.1_gustatory_receptor_for_sugar_taste_64f
")0.87,((("Maniola_jurtina_XP_045761108.1_gustatory_receptor_for_sugar_taste_64f-like
","Bicyclus_anynana_XP_023954354.1_gustatory_receptor_for_sugar_taste_64f-like
")0.40,"Pieris_rapae_XP_045488435.1_gustatory_receptor_for_sugar_taste_64f-like
")0.21,(("Aricia_agestis_XP_041973949.1_gustatory_receptor_for_sugar_taste_64f-like
",(("Ostrinia_furnacalis_XP_028178845.1_gustatory_receptor_for_sugar_taste_64f-like
","Vanessa_cardui_XP_046975378.1_gustatory_receptor_for_sugar_taste_64f-like
")0.13,("Galleria_mellonella_XP_026764494.1_gustatory_receptor_for_sugar_taste_64b-like
","Bombyx_mandarina_XP_028037694.1_gustatory_receptor_for_sugar_taste_64e-like
")0.45)0.38)0.47,"Manduca_sexta_XP_037300715.1_gustatory_receptor_for_sugar_taste_64f
")0.60)0.63)0.81,((((("Vanessa_atalanta_XP_047534393.1_gustatory_receptor_for_sugar_taste_64e-like
",("Vanessa_cardui_XP_046974840.1_gustatory_receptor_for_sugar_taste_64e-like
","Vanessa_tameamea_XP_026484657.1_gustatory_receptor_for_sugar_taste_64e-like
")0.96)0.96,"Nymphalis_io_XP_050350514.1_gustatory_receptor_for_sugar_taste_64e-like
")0.98,"Melitaea_cinxia_XP_045450109.1_gustatory_receptor_for_sugar_taste_64e-like
")0.98,(("Danaus_plexippus_plexippus_XP_032517244.1_gustatory_receptor_for_sugar_taste_64e-like
","Pararge_aegeria_XP_039765309.1_uncharacterized_protein_LOC120637550
")0.40,(("Bicyclus_anynana_XP_023954337.1_gustatory_receptor_for_sugar_taste_64e-like
","Bicyclus_anynana_XP_023954343.1_gustatory_receptor_for_sugar_taste_64f-like
")0.83,("Maniola_jurtina_XP_045761107.1_gustatory_receptor_for_sugar_taste_64e-like
","Maniola_hyperantus_XP_034824132.1_gustatory_receptor_for_sugar_taste_64e-like
")0.97)0.92)0.65)0.83,(((("Helicoverpa_armigera_XP_049697977.1_gustatory_receptor_for_sugar_taste_64e
","Helicoverpa_zea_XP_047033895.1_gustatory_receptor_for_sugar_taste_64e-like
")0.99,("Spodoptera_litura_XP_022826944.1_gustatory_receptor_for_sugar_taste_64e-like
","Spodoptera_frugiperda_XP_035430301.2_gustatory_receptor_for_sugar_taste_64e-like
")0.98)0.98,"Trichoplusia_ni_XP_026726621.1_gustatory_receptor_for_sugar_taste_64e-like
")0.95,((("Leptidea_sinapis_XP_050681789.1_gustatory_receptor_for_sugar_taste_64e-like
","Leptidea_sinapis_XP_050665897.1_gustatory_receptor_for_sugar_taste_64e-like
")0.98,"Leptidea_sinapis_XP_050681753.1_gustatory_receptor_for_sugar_taste_64e-like
")0.98,("Pectinophora_gossypiella_XP_049884259.1_gustatory_receptor_for_sugar_taste_64e-like
",(((("Pieris_napi_XP_047521214.1_gustatory_receptor_for_sugar_taste_64f-like
","Pieris_rapae_XP_045488436.1_gustatory_receptor_for_sugar_taste_64f-like
")0.91,"Pieris_brassicae_XP_045524617.1_gustatory_receptor_for_sugar_taste_64f-like
")0.99,("Colias_croceus_XP_045503638.1_gustatory_receptor_for_sugar_taste_64e-like
","Colias_croceus_XP_045503547.1_gustatory_receptor_for_sugar_taste_64e-like
")0.97)0.81,("Leguminivora_glycinivorella_XP_048004985.1_gustatory_receptor_5a_for_trehalose-like
",(("Hyposmocoma_kahamanoa_XP_026323936.1_gustatory_receptor_for_sugar_taste_64f-like
","Papilio_machaon_XP_045542501.1_gustatory_receptor_for_sugar_taste_64e-like
")0.30,"Ostrinia_furnacalis_XP_028179060.1_gustatory_receptor_for_sugar_taste_64e-like
")0.55)0.76)0.74)0.71)0.75)0.65)0.99)0.94)0.93,"Hyposmocoma_kahamanoa_XP_026323298.1_gustatory_receptor_5a_for_trehalose-like
")0.94)0.97)0.97)0.95,(((((("Maniola_jurtina_XP_045761141.1_gustatory_receptor_for_sugar_taste_64f-like
","Vanessa_tameamea_XP_026485040.1_gustatory_receptor_for_sugar_taste_64f-like
")0.13,"Pieris_napi_XP_047521450.1_gustatory_receptor_5a_for_trehalose-like
")0.21,("Bombyx_mandarina_XP_028037695.1_gustatory_receptor_for_sugar_taste_64f-like
","Bombyx_mori_XP_037871621.1_gustatory_receptor_for_sugar_taste_64f
")0.88)0.44,((("Helicoverpa_armigera_XP_049697986.1_gustatory_receptor_5a_for_trehalose
","Helicoverpa_zea_XP_047033862.1_gustatory_receptor_for_sugar_taste_64f-like
")1.00,("Spodoptera_frugiperda_XP_035430302.2_gustatory_receptor_for_sugar_taste_64f-like
","Spodoptera_litura_XP_022826955.1_gustatory_receptor_for_sugar_taste_64f-like
")1.00)0.98,"Trichoplusia_ni_XP_026726620.1_uncharacterized_protein_LOC113493038
")0.95)0.77,((((("Bicyclus_anynana_XP_023954419.1_gustatory_receptor_for_sugar_taste_61a-like
","Vanessa_tameamea_XP_026485041.1_gustatory_receptor_for_sugar_taste_64f-like
")0.55,"Aricia_agestis_XP_041973947.1_gustatory_receptor_for_sugar_taste_64f-like
")0.33,(("Bombyx_mori_NP_001124344.1_gustatory_receptor_8
","Bombyx_mandarina_XP_028037656.1_gustatory_receptor_for_sugar_taste_64e-like
")0.99,"Manduca_sexta_XP_037300714.1_gustatory_receptor_for_sugar_taste_64f
")0.85)0.56,"Pieris_brassicae_XP_045524113.1_gustatory_receptor_for_sugar_taste_64f-like
")0.68,(((("Colias_croceus_XP_045503541.1_gustatory_receptor_for_sugar_taste_64f-like
","Colias_croceus_XP_045503615.1_gustatory_receptor_for_sugar_taste_64f-like
")0.99,"Zerene_cesonia_XP_038209592.1_gustatory_receptor_for_sugar_taste_64f-like
")1.00,("Plutella_xylostella_XP_048482087.1_gustatory_receptor_for_sugar_taste_64f
",(("Manduca_sexta_XP_037300642.1_gustatory_receptor_for_sugar_taste_64f
",(("Spodoptera_litura_XP_022818462.1_gustatory_receptor_5a_for_trehalose-like
","Spodoptera_frugiperda_XP_035430548.1_gustatory_receptor_5a_for_trehalose-like
")1.00,"Helicoverpa_zea_XP_047036862.1_gustatory_receptor_5a_for_trehalose-like
")0.98)0.76,(("Ostrinia_furnacalis_XP_028178841.1_gustatory_receptor_for_sugar_taste_64f-like
","Galleria_mellonella_XP_026764722.1_gustatory_receptor_for_sugar_taste_64f-like
")0.33,"Amyelois_transitella_XP_013189983.1_PREDICTED_gustatory_receptor_for_sugar_taste_64f-like
")0.70)0.87)0.83)0.98,"Pectinophora_gossypiella_XP_049884271.1_gustatory_receptor_for_sugar_taste_64f-like
")0.96)0.85)0.83,("Leptidea_sinapis_XP_050665585.1_gustatory_receptor_for_sugar_taste_61a-like_isoform_X1
","Leptidea_sinapis_XP_050665586.1_gustatory_receptor_for_sugar_taste_61a-like_isoform_X2
")1.00)0.80)0.92)0.92,(("Folsomia_candida_XP_035704212.1_uncharacterized_protein_LOC118434544
",(("Acyrthosiphon_pisum_XP_016657079.2_gustatory_receptor_for_sugar_taste_64a-like
",((((((("Leptidea_sinapis_XP_050681790.1_gustatory_receptor_for_sugar_taste_64e-like
","Leguminivora_glycinivorella_XP_048006545.1_gustatory_receptor_for_sugar_taste_64f-like
")0.34,"Manduca_sexta_XP_030022933.1_gustatory_receptor_for_sugar_taste_64f-like
")0.34,((("Vanessa_cardui_XP_046974874.1_gustatory_receptor_for_sugar_taste_64f-like
","Vanessa_atalanta_XP_047534391.1_gustatory_receptor_for_sugar_taste_64f-like
")0.78,"Nymphalis_io_XP_050352690.1_gustatory_receptor_5a_for_trehalose-like
")0.83,("Maniola_hyperantus_XP_034824135.1_gustatory_receptor_for_sugar_taste_64e-like
",("Pararge_aegeria_XP_039765305.1_gustatory_receptor_for_sugar_taste_64e-like
","Bicyclus_anynana_XP_023954407.1_gustatory_receptor_5a_for_trehalose-like
")0.37)0.55)0.66)0.72,((("Frankliniella_occidentalis_XP_026294357.1_uncharacterized_protein_LOC113218288_isoform_X1
","Frankliniella_occidentalis_XP_026294359.1_gustatory_receptor_5a_for_trehalose-like_isoform_X2
")0.75,((("Cryptotermes_secundus_XP_023720518.1_gustatory_receptor_for_sugar_taste_64e_isoform_X3
","Zootermopsis_nevadensis_XP_021936078.1_gustatory_receptor_for_sugar_taste_64f-like_isoform_X3
")0.77,("Acyrthosiphon_pisum_XP_016662919.1_gustatory_receptor_for_sugar_taste_64e-like_isoform_X2
",("Folsomia_candida_XP_021968734.1_gustatory_receptor_5a_for_trehalose
",(((("Diuraphis_noxia_XP_015369416.1_PREDICTED_gustatory_receptor_for_sugar_taste_64f-like_isoform_X3
","Acyrthosiphon_pisum_XP_029344589.1_gustatory_receptor_for_sugar_taste_64f-like_isoform_X3
")0.07,"Melanaphis_sacchari_XP_025193951.1_uncharacterized_protein_LOC112593663
")0.13,"Schistocerca_cancellata_XP_049771842.1_gustatory_receptor_for_sugar_taste_64e-like
")0.11,("Rhipicephalus_microplus_XP_037271891.1_uncharacterized_protein_LOC119163925
",(("Photinus_pyralis_XP_031343086.1_gustatory_receptor_for_sugar_taste_64e-like
",(((("Photinus_pyralis_XP_031336347.1_gustatory_receptor_for_sugar_taste_64f-like
","Photinus_pyralis_XP_031345952.1_gustatory_receptor_for_sugar_taste_64f-like_isoform_X1
")0.05,(("Hyposmocoma_kahamanoa_XP_026323295.1_gustatory_receptor_for_sugar_taste_64f-like
",("Homalodisca_vitripennis_XP_046658269.1_gustatory_receptor_for_sugar_taste_64f-like
",(((((((("Papilio_polytes_XP_013148432.1_PREDICTED_gustatory_receptor_for_sugar_taste_64e-like
","Papilio_xuthus_XP_013168119.1_PREDICTED_gustatory_receptor_for_sugar_taste_64e-like
")0.66,"Pectinophora_gossypiella_XP_049888084.1_gustatory_receptor_for_sugar_taste_64e-like
")0.56,"Cryptotermes_secundus_XP_033606047.1_uncharacterized_protein_LOC111875633
")0.40,((("Zootermopsis_nevadensis_XP_021936077.1_gustatory_receptor_for_sugar_taste_64f-like_isoform_X2
","Zootermopsis_nevadensis_XP_021936076.1_gustatory_receptor_for_sugar_taste_64f-like_isoform_X1
")0.88,"Frankliniella_occidentalis_XP_026280349.1_uncharacterized_protein_LOC113207840
")0.46,((("Cryptotermes_secundus_XP_033610194.1_gustatory_receptor_for_sugar_taste_64e_isoform_X2
","Cryptotermes_secundus_XP_023720516.1_gustatory_receptor_for_sugar_taste_64e_isoform_X1
")0.94,("Zootermopsis_nevadensis_XP_021925945.1_gustatory_receptor_for_sugar_taste_64e-like_isoform_X1
","Zootermopsis_nevadensis_XP_021925955.1_gustatory_receptor_for_sugar_taste_64f-like_isoform_X2
")1.00)0.98,((("Zootermopsis_nevadensis_XP_021926063.1_gustatory_receptor_for_sugar_taste_64f-like_isoform_X2
","Zootermopsis_nevadensis_XP_021926058.1_gustatory_receptor_for_sugar_taste_64e-like_isoform_X1
")1.00,("Cryptotermes_secundus_XP_033610193.1_gustatory_receptor_for_sugar_taste_64f_isoform_X2
","Cryptotermes_secundus_XP_023720513.1_gustatory_receptor_for_sugar_taste_64f_isoform_X1
")0.46)0.99,(("Nilaparvata_lugens_XP_022186608.2_gustatory_receptor_for_sugar_taste_64f-like
",("Zootermopsis_nevadensis_XP_021936907.1_gustatory_receptor_5a_for_trehalose-like_isoform_X2
","Cryptotermes_secundus_XP_023708030.1_gustatory_receptor_for_sugar_taste_64f
")0.05)0.08,"Zootermopsis_nevadensis_XP_021934317.1_uncharacterized_protein_LOC110836912
")0.09)0.52)0.66)0.70)0.61,((("Schistocerca_gregaria_XP_049852677.1_gustatory_receptor_for_sugar_taste_64e-like
",("Schistocerca_nitens_XP_049800294.1_gustatory_receptor_5a_for_trehalose-like
",(("Schistocerca_serialis_cubense_XP_049951766.1_gustatory_receptor_5a_for_trehalose-like
","Schistocerca_piceifrons_XP_047106931.1_gustatory_receptor_for_sugar_taste_64e-like
")0.87,"Schistocerca_cancellata_XP_049771840.1_gustatory_receptor_for_sugar_taste_64e-like
")0.74)0.86)0.86,"Schistocerca_americana_XP_046989039.1_gustatory_receptor_for_sugar_taste_64e-like
")1.00,"Frankliniella_occidentalis_XP_026276955.1_gustatory_receptor_for_sugar_taste_64f-like
")0.84)0.62,((((("Belonocnema_kinseyi_XP_033228438.1_gustatory_receptor_for_sugar_taste_64f-like_isoform_X1
","Belonocnema_kinseyi_XP_033228441.1_gustatory_receptor_for_sugar_taste_64f-like_isoform_X2
")0.96,"Belonocnema_kinseyi_XP_033228442.1_gustatory_receptor_for_sugar_taste_64f-like_isoform_X3
")0.80,"Belonocnema_kinseyi_XP_033228444.1_gustatory_receptor_for_sugar_taste_64f-like_isoform_X5
")0.66,(("Trichogramma_pretiosum_XP_014232823.1_gustatory_receptor_for_sugar_taste_64f-like
","Nasonia_vitripennis_XP_031780269.1_gustatory_receptor_for_sugar_taste_64f_isoform_X6
")0.34,"Copidosoma_floridanum_XP_023246190.1_gustatory_receptor_for_sugar_taste_64f-like
")0.60)0.56,("Halyomorpha_halys_XP_014277282.1_gustatory_receptor_for_sugar_taste_64f-like
","Zootermopsis_nevadensis_XP_021936906.1_gustatory_receptor_5a_for_trehalose-like_isoform_X1
")0.07)0.46)0.69,"Cryptotermes_secundus_XP_023711366.1_gustatory_receptor_for_sugar_taste_64f
")0.72,(("Sitophilus_oryzae_XP_030761256.1_gustatory_receptor_for_sugar_taste_64e-like_isoform_X2
","Sitophilus_oryzae_XP_030761254.1_gustatory_receptor_for_sugar_taste_64e-like_isoform_X1
")0.93,(("Rhopalosiphum_maidis_XP_026821636.1_gustatory_receptor_for_sugar_taste_64f-like_isoform_X3
","Myzus_persicae_XP_022180784.1_gustatory_receptor_for_sugar_taste_64f-like_isoform_X2
")0.95,(((("Rhopalosiphum_maidis_XP_026821627.1_gustatory_receptor_for_sugar_taste_64f-like_isoform_X1
",(("Acyrthosiphon_pisum_XP_001942787.2_gustatory_receptor_for_sugar_taste_64f-like
","Myzus_persicae_XP_022180783.1_gustatory_receptor_for_sugar_taste_64f-like_isoform_X1
")0.89,("Diuraphis_noxia_XP_015369415.1_PREDICTED_gustatory_receptor_for_sugar_taste_64f-like_isoform_X2
","Diuraphis_noxia_XP_015369414.1_PREDICTED_gustatory_receptor_for_sugar_taste_64f-like_isoform_X1
")0.95)0.72)0.89,("Daktulosphaira_vitifoliae_XP_050540082.1_gustatory_receptor_for_sugar_taste_64f
","Adelges_cooleyi_XP_050434748.1_gustatory_receptor_for_sugar_taste_64f-like
")0.66)0.86,(((("Acyrthosiphon_pisum_XP_008186707.1_gustatory_receptor_for_sugar_taste_64f-like_isoform_X1
","Myzus_persicae_XP_022180782.1_gustatory_receptor_for_sugar_taste_64f-like
")0.22,"Diuraphis_noxia_XP_015369418.1_PREDICTED_gustatory_receptor_for_sugar_taste_64f-like
")0.45,"Rhopalosiphum_maidis_XP_026821645.1_gustatory_receptor_for_sugar_taste_64f-like
")0.61,"Aphis_gossypii_XP_050054950.1_uncharacterized_protein_LOC114127427
")0.48)0.76,"Bemisia_tabaci_XP_018911724.1_PREDICTED_gustatory_receptor_5a_for_trehalose-like
")0.74)0.74)0.67)0.70)0.71)0.70,("Schistocerca_cancellata_XP_049772235.1_gustatory_receptor_for_sugar_taste_64e-like
","Schistocerca_gregaria_XP_049855240.1_gustatory_receptor_for_sugar_taste_64e-like
")0.98)0.68)0.66,((("Thrips_palmi_XP_034232807.1_gustatory_receptor_for_sugar_taste_64d-like_isoform_X2
","Thrips_palmi_XP_034232806.1_gustatory_receptor_for_sugar_taste_64d-like_isoform_X1
")0.98,("Thrips_palmi_XP_034242833.1_gustatory_receptor_for_sugar_taste_64f-like
","Frankliniella_occidentalis_XP_026273220.1_gustatory_receptor_5a_for_trehalose-like
")0.52)0.88,"Frankliniella_occidentalis_XP_026285909.1_uncharacterized_protein_LOC113211674
")0.68)0.63,((((((((("Leptopilina_heterotoma_XP_043464381.1_gustatory_receptor_for_sugar_taste_64f_isoform_X1
","Leptopilina_heterotoma_XP_043464385.1_gustatory_receptor_for_sugar_taste_64f_isoform_X3
")0.80,"Leptopilina_heterotoma_XP_043464387.1_gustatory_receptor_for_sugar_taste_64f_isoform_X5
")0.83,"Belonocnema_kinseyi_XP_033228443.1_gustatory_receptor_for_sugar_taste_64f-like_isoform_X4
")0.74,"Nasonia_vitripennis_XP_031780266.1_gustatory_receptor_for_sugar_taste_64f_isoform_X3
")0.62,((("Osmia_lignaria_XP_034176735.1_gustatory_receptor_for_sugar_taste_64f-like_isoform_X1
","Osmia_bicornis_bicornis_XP_029042187.1_gustatory_receptor_for_sugar_taste_64f-like
")0.98,(((("Nasonia_vitripennis_XP_031780263.1_gustatory_receptor_for_sugar_taste_64f_isoform_X1
","Nasonia_vitripennis_XP_031780265.1_gustatory_receptor_for_sugar_taste_64f_isoform_X2
")0.74,("Nasonia_vitripennis_XP_031780268.1_gustatory_receptor_for_sugar_taste_64f_isoform_X5
","Nasonia_vitripennis_XP_031780271.1_gustatory_receptor_for_sugar_taste_64f_isoform_X8
")0.80)0.79,"Orussus_abietinus_XP_023290777.1_gustatory_receptor_5a_for_trehalose
")0.66,((((("Cataglyphis_hispanica_XP_050444761.1_gustatory_receptor_for_sugar_taste_64a-like_isoform_X5
",((((("Bombus_affinis_XP_050598455.1_gustatory_receptor_for_sugar_taste_64f-like_isoform_X2
",("Bombus_terrestris_XP_048269965.1_gustatory_receptor_for_sugar_taste_64f-like
","Bombus_affinis_XP_050598454.1_gustatory_receptor_for_sugar_taste_64f-like_isoform_X1
")0.93)0.80,("Bombus_affinis_XP_050598457.1_gustatory_receptor_for_sugar_taste_64f-like_isoform_X4
","Bombus_affinis_XP_050598456.1_gustatory_receptor_for_sugar_taste_64f-like_isoform_X3
")0.54)0.76,("Bombus_pyrosoma_XP_043604123.1_gustatory_receptor_for_sugar_taste_64f-like_isoform_X3
",(("Bombus_impatiens_XP_033179017.1_gustatory_receptor_for_sugar_taste_64f-like_isoform_X3
","Bombus_impatiens_XP_033179016.1_gustatory_receptor_for_sugar_taste_64f-like_isoform_X2
")0.54,(((("Bombus_bifarius_XP_033311927.1_gustatory_receptor_for_sugar_taste_64f-like
",(("Bombus_vancouverensis_nearcticus_XP_033205387.1_gustatory_receptor_for_sugar_taste_64f-like
","Bombus_huntii_XP_050493996.1_gustatory_receptor_for_sugar_taste_64f-like_isoform_X1
")0.91,"Bombus_vosnesenskii_XP_033360389.1_gustatory_receptor_for_sugar_taste_64f-like_isoform_X4
")0.88)0.98,"Bombus_huntii_XP_050493997.1_gustatory_receptor_for_sugar_taste_64f-like_isoform_X2
")0.88,"Bombus_impatiens_XP_024226288.1_gustatory_receptor_for_sugar_taste_64f-like_isoform_X1
")0.84,("Bombus_pyrosoma_XP_043604121.1_gustatory_receptor_for_sugar_taste_64f-like_isoform_X1
","Bombus_pyrosoma_XP_043604122.1_gustatory_receptor_for_sugar_taste_64f-like_isoform_X2
")0.48)0.67)0.72)0.72)0.84,(("Bombus_vosnesenskii_XP_033360388.1_gustatory_receptor_for_sugar_taste_64f-like_isoform_X3
","Bombus_vosnesenskii_XP_033360387.1_gustatory_receptor_for_sugar_taste_64f-like_isoform_X2
")0.58,"Bombus_vosnesenskii_XP_033360386.1_gustatory_receptor_for_sugar_taste_64f-like_isoform_X1
")0.79)0.82,(((("Frieseomelitta_varia_XP_043525138.1_gustatory_receptor_for_sugar_taste_64f-like_isoform_X3
",("Frieseomelitta_varia_XP_043525134.1_gustatory_receptor_for_sugar_taste_64f-like_isoform_X1
","Frieseomelitta_varia_XP_043525137.1_gustatory_receptor_for_sugar_taste_64f-like_isoform_X2
")0.98)0.91,"Frieseomelitta_varia_XP_043525141.1_gustatory_receptor_for_sugar_taste_64f-like_isoform_X6
")0.83,(((("Nomia_melanderi_XP_031833944.1_gustatory_receptor_for_sugar_taste_64f-like_isoform_X1
","Nomia_melanderi_XP_031833945.1_gustatory_receptor_for_sugar_taste_64f-like_isoform_X2
")0.93,("Nomia_melanderi_XP_031833947.1_gustatory_receptor_for_sugar_taste_64f-like_isoform_X4
","Nomia_melanderi_XP_031833946.1_gustatory_receptor_for_sugar_taste_64f-like_isoform_X3
")0.97)0.98,("Colletes_gigas_XP_043256396.1_gustatory_receptor_for_sugar_taste_64f-like
",("Eufriesea_mexicana_XP_017755956.1_PREDICTED_gustatory_receptor_for_sugar_taste_64f-like
","Habropoda_laboriosa_XP_017793583.1_PREDICTED_gustatory_receptor_5a_for_trehalose-like
")0.38)0.66)0.77,"Dufourea_novaeangliae_XP_015433561.1_PREDICTED_gustatory_receptor_for_sugar_taste_64f
")0.77)0.64,((((("Apis_cerana_XP_016912129.1_gustatory_receptor_for_sugar_taste_64f-like_isoform_X1
",(("Apis_laboriosa_XP_043793387.1_gustatory_receptor_for_sugar_taste_64f-like_isoform_X1
","Apis_dorsata_XP_031367754.1_gustatory_receptor_for_sugar_taste_64f-like_isoform_X1
")0.97,"Apis_mellifera_XP_016767961.2_gustatory_receptor_for_sugar_taste_64f_isoform_X1
")0.82)0.78,("Apis_mellifera_XP_006567793.3_gustatory_receptor_for_sugar_taste_64f_isoform_X2
","Apis_dorsata_XP_006618646.2_gustatory_receptor_for_sugar_taste_64f-like_isoform_X2
")0.73)0.76,"Apis_cerana_XP_016912131.1_gustatory_receptor_for_sugar_taste_64f-like_isoform_X2
")0.85,("Apis_florea_XP_012345927.1_gustatory_receptor_for_sugar_taste_64f-like_isoform_X1
","Apis_florea_XP_003696418.2_gustatory_receptor_for_sugar_taste_64f-like_isoform_X2
")0.44)0.98,((("Apis_cerana_XP_016912132.1_gustatory_receptor_for_sugar_taste_64f-like_isoform_X3
","Apis_dorsata_XP_031367755.1_gustatory_receptor_for_sugar_taste_64f-like_isoform_X3
")0.53,"Apis_florea_XP_012345928.1_gustatory_receptor_for_sugar_taste_64f-like_isoform_X3
")0.99,"Apis_dorsata_XP_031367756.1_gustatory_receptor_for_sugar_taste_64f-like_isoform_X4
")0.99)0.99)0.84)0.90)0.89,"Frankliniella_occidentalis_XP_026294158.1_gustatory_receptor_for_sugar_taste_64f-like
")0.88,"Homalodisca_vitripennis_XP_046660504.1_gustatory_receptor_for_sugar_taste_64f-like
")0.86,((((((("Acromyrmex_echinatior_XP_011062452.1_PREDICTED_gustatory_receptor_5a_for_trehalose-like
",((("Trachymyrmex_zeteki_XP_018315902.1_PREDICTED_gustatory_receptor_5a_for_trehalose-like
",((("Atta_colombica_XP_018045894.1_PREDICTED_gustatory_receptor_for_sugar_taste_64f-like
","Atta_cephalotes_XP_012055333.1_PREDICTED_gustatory_receptor_5a_for_trehalose-like
")0.42,"Trachymyrmex_septentrionalis_XP_018345493.1_PREDICTED_gustatory_receptor_5a_for_trehalose-like
")0.71,"Trachymyrmex_cornetzi_XP_018364542.1_PREDICTED_gustatory_receptor_for_sugar_taste_64f-like
")0.76)0.81,((((("Solenopsis_invicta_XP_039303814.1_gustatory_receptor_for_sugar_taste_64f_isoform_X3
","Solenopsis_invicta_XP_039303812.1_gustatory_receptor_for_sugar_taste_64f_isoform_X2
")0.82,"Solenopsis_invicta_XP_025992857.1_gustatory_receptor_for_sugar_taste_64f_isoform_X1
")0.93,"Solenopsis_invicta_XP_039303815.1_gustatory_receptor_for_sugar_taste_64f_isoform_X4
")0.92,(("Monomorium_pharaonis_XP_028050889.1_gustatory_receptor_for_sugar_taste_64f_isoform_X4
","Monomorium_pharaonis_XP_012530688.1_gustatory_receptor_for_sugar_taste_64f_isoform_X5
")0.66,(("Monomorium_pharaonis_XP_012530686.1_gustatory_receptor_for_sugar_taste_64f_isoform_X1
","Monomorium_pharaonis_XP_028050888.1_gustatory_receptor_for_sugar_taste_64f_isoform_X2
")0.82,"Monomorium_pharaonis_XP_036145425.1_gustatory_receptor_for_sugar_taste_64f_isoform_X3
")0.73)0.64)0.54,((((((((("Harpegnathos_saltator_XP_025163962.1_gustatory_receptor_for_sugar_taste_64e_isoform_X1
","Harpegnathos_saltator_XP_011149359.2_gustatory_receptor_for_sugar_taste_64f_isoform_X2
")0.67,"Harpegnathos_saltator_XP_025163963.1_gustatory_receptor_for_sugar_taste_64f_isoform_X3
")0.73,"Odontomachus_brunneus_XP_032670843.1_gustatory_receptor_for_sugar_taste_64f-like_isoform_X2
")0.62,"Linepithema_humile_XP_012217698.1_PREDICTED_gustatory_receptor_for_sugar_taste_64f-like
")0.51,"Odontomachus_brunneus_XP_032670842.1_gustatory_receptor_for_sugar_taste_64f-like_isoform_X1
")0.49,(("Nylanderia_fulva_XP_029177346.1_gustatory_receptor_for_sugar_taste_64f-like_isoform_X2
","Nylanderia_fulva_XP_029177345.1_gustatory_receptor_for_sugar_taste_64e-like_isoform_X1
")0.70,(("Camponotus_floridanus_XP_025270622.1_gustatory_receptor_for_sugar_taste_64e-like_isoform_X2
","Camponotus_floridanus_XP_025270626.1_gustatory_receptor_for_sugar_taste_64e-like_isoform_X4
")0.68,"Formica_exsecta_XP_029662116.1_gustatory_receptor_for_sugar_taste_64f-like
")0.66)0.62)0.45,("Pseudomyrmex_gracilis_XP_020278415.1_gustatory_receptor_for_sugar_taste_64e-like_isoform_X2
",("Pseudomyrmex_gracilis_XP_020278416.1_gustatory_receptor_for_sugar_taste_64f-like_isoform_X3
","Pseudomyrmex_gracilis_XP_020278409.1_gustatory_receptor_for_sugar_taste_64e-like_isoform_X1
")0.45)0.73)0.40,((("Wasmannia_auropunctata_XP_011689865.1_PREDICTED_gustatory_receptor_for_sugar_taste_64f-like_isoform_X3
",("Wasmannia_auropunctata_XP_011689866.1_PREDICTED_gustatory_receptor_for_sugar_taste_64f-like_isoform_X4
","Wasmannia_auropunctata_XP_011689862.1_PREDICTED_gustatory_receptor_for_sugar_taste_64f-like_isoform_X1
")0.90)0.74,"Wasmannia_auropunctata_XP_011689863.1_PREDICTED_gustatory_receptor_for_sugar_taste_64f-like_isoform_X2
")0.75,((("Pogonomyrmex_barbatus_XP_011647786.1_gustatory_receptor_for_sugar_taste_64f-like_isoform_X1
","Pogonomyrmex_barbatus_XP_011647788.1_gustatory_receptor_for_sugar_taste_64f-like_isoform_X3
")0.85,"Pogonomyrmex_barbatus_XP_011647787.1_gustatory_receptor_for_sugar_taste_64f-like_isoform_X2
")0.74,((("Temnothorax_curvispinosus_XP_024873601.1_gustatory_receptor_for_sugar_taste_64f-like_isoform_X1
","Temnothorax_curvispinosus_XP_024873604.1_gustatory_receptor_for_sugar_taste_64f-like_isoform_X3
")0.86,("Temnothorax_curvispinosus_XP_024873607.1_gustatory_receptor_for_sugar_taste_64f-like_isoform_X4
","Temnothorax_curvispinosus_XP_024873602.1_gustatory_receptor_for_sugar_taste_64f-like_isoform_X2
")0.60)0.81,("Cyphomyrmex_costatus_XP_018399230.1_PREDICTED_gustatory_receptor_for_sugar_taste_64f-like
",(("Vollenhovia_emeryi_XP_011881612.1_PREDICTED_gustatory_receptor_for_sugar_taste_64f-like_isoform_X1
","Vollenhovia_emeryi_XP_011881614.1_PREDICTED_gustatory_receptor_for_sugar_taste_64f-like_isoform_X2
")0.90,"Vollenhovia_emeryi_XP_011881615.1_PREDICTED_gustatory_receptor_for_sugar_taste_64f-like_isoform_X3
")0.81)0.55)0.58)0.60)0.61)0.75,"Linepithema_humile_XP_012236014.1_PREDICTED_gustatory_receptor_for_sugar_taste_64f-like
")0.72)0.81)0.84,("Ooceraea_biroi_XP_011340016.1_gustatory_receptor_for_sugar_taste_64f_isoform_X6
",((("Ooceraea_biroi_XP_011340011.1_gustatory_receptor_for_sugar_taste_64f_isoform_X2
",("Ooceraea_biroi_XP_011340012.1_gustatory_receptor_for_sugar_taste_64f_isoform_X3
","Ooceraea_biroi_XP_011340014.1_gustatory_receptor_for_sugar_taste_64f_isoform_X5
")0.62)0.95,"Ooceraea_biroi_XP_011340007.1_gustatory_receptor_for_sugar_taste_64f_isoform_X1
")0.90,"Ooceraea_biroi_XP_011340013.1_gustatory_receptor_for_sugar_taste_64f_isoform_X4
")0.85)0.94)0.93)0.93,(("Dinoponera_quadriceps_XP_014475218.1_PREDICTED_gustatory_receptor_for_sugar_taste_64f-like_isoform_X6
",(("Dinoponera_quadriceps_XP_014475215.1_PREDICTED_gustatory_receptor_for_sugar_taste_64f-like_isoform_X4
",(("Dinoponera_quadriceps_XP_014475213.1_PREDICTED_gustatory_receptor_for_sugar_taste_64f-like_isoform_X2
","Dinoponera_quadriceps_XP_014475212.1_PREDICTED_gustatory_receptor_for_sugar_taste_64f-like_isoform_X1
")0.96,"Dinoponera_quadriceps_XP_014475214.1_PREDICTED_gustatory_receptor_for_sugar_taste_64f-like_isoform_X3
")0.73)0.78,"Dinoponera_quadriceps_XP_014475216.1_PREDICTED_gustatory_receptor_for_sugar_taste_64f-like_isoform_X5
")0.95)0.94,"Dinoponera_quadriceps_XP_014475219.1_PREDICTED_gustatory_receptor_for_sugar_taste_64f-like_isoform_X7
")0.94)0.96,((("Cephus_cinctus_XP_015596524.1_gustatory_receptor_for_sugar_taste_64f_isoform_X2
","Cephus_cinctus_XP_015596523.1_gustatory_receptor_for_sugar_taste_64f_isoform_X1
")0.83,(((((("Microplitis_demolitor_XP_008547398.1_PREDICTED_gustatory_receptor_for_sugar_taste_64e-like_isoform_X2
","Microplitis_demolitor_XP_008547395.1_PREDICTED_gustatory_receptor_for_sugar_taste_64e-like_isoform_X1
")0.99,"Cotesia_glomerata_XP_044595733.1_gustatory_receptor_for_sugar_taste_64f-like_isoform_X1
")0.97,("Chelonus_insularis_XP_034949685.1_gustatory_receptor_for_sugar_taste_64f-like_isoform_X2
","Chelonus_insularis_XP_034949661.1_gustatory_receptor_for_sugar_taste_64f-like_isoform_X1
")0.98)0.76,("Fopius_arisanus_XP_011304456.1_PREDICTED_gustatory_receptor_for_sugar_taste_64f-like
","Diachasma_alloeum_XP_015113645.2_gustatory_receptor_for_sugar_taste_64f
")0.93)0.86,"Nasonia_vitripennis_XP_031780267.1_gustatory_receptor_for_sugar_taste_64f_isoform_X4
")0.76,("Venturia_canescens_XP_043276375.1_gustatory_receptor_for_sugar_taste_64e-like_isoform_X1
","Venturia_canescens_XP_043276376.1_gustatory_receptor_for_sugar_taste_64e-like_isoform_X2
")0.95)0.76)0.83,("Leptopilina_heterotoma_XP_043464384.1_gustatory_receptor_for_sugar_taste_64f_isoform_X2
","Leptopilina_heterotoma_XP_043464386.1_gustatory_receptor_for_sugar_taste_64f_isoform_X4
")0.78)0.79)0.83,(((("Vespula_vulgaris_XP_050856307.1_gustatory_receptor_5a_for_trehalose-like
","Vespula_pensylvanica_XP_043675729.1_gustatory_receptor_5a_for_trehalose-like
")0.97,"Polistes_dominula_XP_015182359.1_PREDICTED_gustatory_receptor_5a_for_trehalose-like
")0.71,("Polistes_fuscatus_XP_043500327.1_gustatory_receptor_for_sugar_taste_64f-like
",(("Vespa_velutina_XP_047354719.1_gustatory_receptor_5a_for_trehalose-like
","Vespa_crabro_XP_046825826.1_gustatory_receptor_5a_for_trehalose-like_isoform_X2
")0.95,("Vespa_mandarinia_XP_035739092.1_gustatory_receptor_5a_for_trehalose-like_isoform_X1
","Vespa_crabro_XP_046825825.1_gustatory_receptor_5a_for_trehalose-like_isoform_X1
")0.96)0.62)0.50)0.73,(("Vespa_mandarinia_XP_035739093.1_gustatory_receptor_5a_for_trehalose-like_isoform_X2
","Vespa_crabro_XP_046825827.1_gustatory_receptor_5a_for_trehalose-like_isoform_X3
")0.95,"Vespa_crabro_XP_046825828.1_gustatory_receptor_5a_for_trehalose-like_isoform_X4
")0.79)0.99)0.94,((((("Neodiprion_fabricii_XP_046412059.1_gustatory_receptor_for_sugar_taste_64f-like
","Neodiprion_pinetum_XP_046470247.1_gustatory_receptor_5a_for_trehalose-like
")0.84,"Neodiprion_lecontei_XP_046587481.1_gustatory_receptor_5a_for_trehalose-like
")0.93,"Neodiprion_virginianus_XP_046608414.1_gustatory_receptor_5a_for_trehalose-like
")1.00,"Diprion_similis_XP_046734696.1_gustatory_receptor_for_sugar_taste_64f-like
")1.00,((("Athalia_rosae_XP_048514511.1_gustatory_receptor_5a_for_trehalose-like_isoform_X2
","Athalia_rosae_XP_048514513.1_gustatory_receptor_5a_for_trehalose-like_isoform_X4
")0.39,("Athalia_rosae_XP_048514510.1_gustatory_receptor_5a_for_trehalose-like_isoform_X1
","Athalia_rosae_XP_048514512.1_gustatory_receptor_5a_for_trehalose-like_isoform_X3
")0.42)0.91,"Athalia_rosae_XP_048514514.1_gustatory_receptor_for_sugar_taste_64f-like_isoform_X5
")0.93)0.94)0.93,"Agrilus_planipennis_XP_018319540.1_gustatory_receptor_for_sugar_taste_64f-like
")0.92,"Photinus_pyralis_XP_031344575.1_gustatory_receptor_for_sugar_taste_64e-like
")0.91)0.90,("Nasonia_vitripennis_XP_032452333.1_gustatory_receptor_for_sugar_taste_64f_isoform_X10
","Nasonia_vitripennis_XP_031780270.1_gustatory_receptor_for_sugar_taste_64f_isoform_X7
")0.31)0.91)0.90)0.90,("Camponotus_floridanus_XP_025270621.1_gustatory_receptor_for_sugar_taste_64e-like_isoform_X1
","Camponotus_floridanus_XP_025270623.1_gustatory_receptor_for_sugar_taste_64e-like_isoform_X3
")0.95)0.89)0.89,"Frankliniella_occidentalis_XP_026273130.1_gustatory_receptor_for_sugar_taste_64e-like
")0.89,("Nilaparvata_lugens_XP_039297498.1_gustatory_receptor_for_sugar_taste_64a-like_isoform_X2
","Nilaparvata_lugens_XP_039297485.1_gustatory_receptor_for_sugar_taste_64a-like_isoform_X1
")0.99)0.88,(("Cataglyphis_hispanica_XP_050444758.1_gustatory_receptor_for_sugar_taste_64f-like_isoform_X3
","Cataglyphis_hispanica_XP_050444753.1_gustatory_receptor_for_sugar_taste_64f-like_isoform_X1
")0.93,("Cataglyphis_hispanica_XP_050444760.1_gustatory_receptor_for_sugar_taste_64f-like_isoform_X4
","Cataglyphis_hispanica_XP_050444756.1_gustatory_receptor_for_sugar_taste_64f-like_isoform_X2
")0.99)0.97)0.86,(("Tribolium_castaneum_XP_015835713.1_PREDICTED_gustatory_receptor_for_sugar_taste_64e-like_isoform_X1
","Tribolium_castaneum_XP_015835714.1_PREDICTED_gustatory_receptor_for_sugar_taste_64e-like_isoform_X2
")0.98,"Aethina_tumida_XP_049822392.1_uncharacterized_protein_LOC109600282
")0.54)0.86)0.80)0.80,"Folsomia_candida_XP_035705886.1_gustatory_receptor_for_sugar_taste_64e-like
")0.80)0.80)0.81)0.81)0.82)0.81,"Thrips_palmi_XP_034256241.1_uncharacterized_protein_LOC117654143
")0.81)0.81,((("Melanaphis_sacchari_XP_025195890.1_gustatory_receptor_for_sugar_taste_61a-like
",("Sipha_flava_XP_025419807.1_gustatory_receptor_for_sugar_taste_61a-like
",(("Aphis_gossypii_XP_050058244.1_gustatory_receptor_for_sugar_taste_61a-like_isoform_X2
","Aphis_gossypii_XP_050058208.1_gustatory_receptor_for_sugar_taste_61a-like_isoform_X1
")0.99,"Diuraphis_noxia_XP_015367652.1_PREDICTED_gustatory_receptor_for_sugar_taste_64f-like
")0.72)0.74)0.86,"Diaphorina_citri_XP_017300309.2_gustatory_receptor_for_sugar_taste_64f-like
")0.77,"Bemisia_tabaci_XP_018914560.1_PREDICTED_gustatory_receptor_for_sugar_taste_64f-like
")0.74)0.82)0.81,((((((((("Dendroctonus_ponderosae_XP_019756417.1_gustatory_receptor_for_sugar_taste_64e
","Sitophilus_oryzae_XP_030761238.1_gustatory_receptor_for_sugar_taste_64e-like
")0.94,"Sitophilus_oryzae_XP_030761275.1_gustatory_receptor_for_sugar_taste_64f-like
")0.92,"Aethina_tumida_XP_049822393.1_gustatory_receptor_for_sugar_taste_64f-like
")0.85,"Tribolium_castaneum_XP_015835199.1_PREDICTED_chymotrypsin-like_proteinase_5A_isoform_X2
")0.75,("Photinus_pyralis_XP_031343096.1_gustatory_receptor_for_sugar_taste_64a-like
",("Anthonomus_grandis_grandis_XP_050303721.1_gustatory_receptor_for_sugar_taste_64f-like
",((((("Tribolium_castaneum_XP_015835198.1_PREDICTED_chymotrypsin-like_proteinase_5A_isoform_X1
","Tribolium_castaneum_XP_015835200.1_PREDICTED_chymotrypsin-like_proteinase_5A_isoform_X3
")0.95,"Tribolium_madens_XP_044268678.1_gustatory_receptor_for_sugar_taste_64e-like
")0.97,((("Anoplophora_glabripennis_XP_023310770.1_gustatory_receptor_for_sugar_taste_64e-like
",("Leptinotarsa_decemlineata_XP_023029909.1_gustatory_receptor_for_sugar_taste_64e-like
","Diabrotica_virgifera_virgifera_XP_050508145.1_gustatory_receptor_for_sugar_taste_64f-like
")0.46)0.75,"Anoplophora_glabripennis_XP_023309959.1_gustatory_receptor_for_sugar_taste_64e-like
")0.73,"Harmonia_axyridis_XP_045471836.1_gustatory_receptor_for_sugar_taste_64e-like
")0.77)0.92,(("Leptinotarsa_decemlineata_XP_023022939.1_gustatory_receptor_for_sugar_taste_64f-like
",(("Anthonomus_grandis_grandis_XP_050309714.1_gustatory_receptor_for_sugar_taste_64f-like
","Dendroctonus_ponderosae_XP_048524367.1_gustatory_receptor_for_sugar_taste_64e
")0.74,("Diabrotica_virgifera_virgifera_XP_050518351.1_gustatory_receptor_for_sugar_taste_64e-like
","Anoplophora_glabripennis_XP_023309960.1_gustatory_receptor_for_sugar_taste_64f-like
")0.54)0.65)0.64,(("Tribolium_castaneum_XP_015835226.1_PREDICTED_gustatory_receptor_for_sugar_taste_64f-like
","Tribolium_madens_XP_044268788.1_gustatory_receptor_for_sugar_taste_64f-like
")0.94,"Anoplophora_glabripennis_XP_018561572.1_gustatory_receptor_for_sugar_taste_64e-like
")0.77)0.61)0.72,((((("Tribolium_castaneum_XP_008194198.2_PREDICTED_uncharacterized_protein_LOC661376
","Tribolium_madens_XP_044268749.1_uncharacterized_protein_LOC123013938
")0.79,"Tribolium_castaneum_XP_015835640.1_PREDICTED_gustatory_receptor_for_sugar_taste_64e-like
")0.61,(((("Leptinotarsa_decemlineata_XP_023022942.1_gustatory_receptor_for_sugar_taste_64e-like
",("Coccinella_septempunctata_XP_044750461.1_gustatory_receptor_for_sugar_taste_64b-like
","Harmonia_axyridis_XP_045471843.1_gustatory_receptor_for_sugar_taste_64e-like
")0.29)0.28,("Sitophilus_oryzae_XP_030761276.1_uncharacterized_protein_LOC115886322
","Dendroctonus_ponderosae_XP_048520674.1_uncharacterized_protein_LOC109539949
")0.34)0.30,(("Agrilus_planipennis_XP_025834951.1_gustatory_receptor_for_sugar_taste_64e-like_isoform_X2
","Agrilus_planipennis_XP_025834950.1_gustatory_receptor_for_sugar_taste_64e-like_isoform_X1
")0.72,(("Photinus_pyralis_XP_031346293.1_gustatory_receptor_for_sugar_taste_64f-like_isoform_X2
","Photinus_pyralis_XP_031346284.1_gustatory_receptor_for_sugar_taste_64f-like_isoform_X1
")0.93,(("Photinus_pyralis_XP_031343094.1_gustatory_receptor_for_sugar_taste_64f-like
","Nicrophorus_vespilloides_XP_017784287.1_PREDICTED_uncharacterized_protein_LOC108567973
")0.00,(((("Tribolium_castaneum_XP_015836177.1_PREDICTED_gustatory_receptor_for_sugar_taste_64b
","Tribolium_madens_XP_044254925.1_gustatory_receptor_for_sugar_taste_64e-like
")0.85,("Agrilus_planipennis_XP_018335527.1_gustatory_receptor_for_sugar_taste_64f-like
","Agrilus_planipennis_XP_018335552.1_gustatory_receptor_for_sugar_taste_64a-like
")0.40)0.37,((((("Photinus_pyralis_XP_031343087.1_gustatory_receptor_for_sugar_taste_64f-like
","Agrilus_planipennis_XP_025832380.1_gustatory_receptor_for_sugar_taste_64e-like
")0.16,"Photinus_pyralis_XP_031331999.1_gustatory_receptor_for_sugar_taste_64a-like
")0.28,"Agrilus_planipennis_XP_025832054.1_gustatory_receptor_for_sugar_taste_64e-like
")0.30,("Tribolium_madens_XP_044254899.1_gustatory_receptor_for_sugar_taste_64e-like
",("Tribolium_castaneum_XP_015836175.1_PREDICTED_gustatory_receptor_for_sugar_taste_64e-like_isoform_X1
","Tribolium_castaneum_XP_015836176.1_PREDICTED_gustatory_receptor_for_sugar_taste_64e-like_isoform_X2
")0.99)0.88)0.42,("Aethina_tumida_XP_049822391.1_gustatory_receptor_for_sugar_taste_64f-like
","Aethina_tumida_XP_049822390.1_gustatory_receptor_5a_for_trehalose-like
")0.97)0.36)0.34,("Coccinella_septempunctata_XP_044751776.1_gustatory_receptor_for_sugar_taste_64f-like_isoform_X1
",((((("Diabrotica_virgifera_virgifera_XP_050518348.1_gustatory_receptor_5a_for_trehalose
","Leptinotarsa_decemlineata_XP_023022941.1_gustatory_receptor_for_sugar_taste_64f-like
")0.57,"Anoplophora_glabripennis_XP_023309956.1_gustatory_receptor_for_sugar_taste_64f-like
")0.53,("Leptinotarsa_decemlineata_XP_023022940.1_gustatory_receptor_for_sugar_taste_64f-like
","Diabrotica_virgifera_virgifera_XP_050518353.1_gustatory_receptor_5a_for_trehalose-like
")0.65)0.73,"Tribolium_castaneum_XP_008194196.2_PREDICTED_gustatory_receptor_for_sugar_taste_64f
")0.64,("Anthonomus_grandis_grandis_XP_050306849.1_gustatory_receptor_for_sugar_taste_64f-like
","Dendroctonus_ponderosae_XP_019760210.2_gustatory_receptor_for_sugar_taste_64f
")0.74)0.71)0.67)0.72)0.76)0.81)0.83)0.88,"Harmonia_axyridis_XP_045471837.1_uncharacterized_protein_LOC123678726
")0.88)0.91,"Sitophilus_oryzae_XP_030757091.1_gustatory_receptor_5a_for_trehalose-like
")0.90,"Coccinella_septempunctata_XP_044750450.1_gustatory_receptor_for_sugar_taste_64f
")0.88)0.86)0.86)0.85)0.82,"Coccinella_septempunctata_XP_044751777.1_gustatory_receptor_for_sugar_taste_64f-like_isoform_X2
")0.82,("Sitophilus_oryzae_XP_030761258.1_gustatory_receptor_for_sugar_taste_64a-like
","Sitophilus_oryzae_XP_030761257.1_gustatory_receptor_for_sugar_taste_64a-like
")0.87)0.81,"Coccinella_septempunctata_XP_044751778.1_gustatory_receptor_for_sugar_taste_64f-like_isoform_X3
")0.81,("Dermacentor_andersoni_XP_050037859.1_gustatory_receptor_for_sugar_taste_64e-like
","Dermacentor_andersoni_XP_050023276.1_uncharacterized_protein_LOC126517564
")0.47)0.79)0.83,("Diabrotica_virgifera_virgifera_XP_050518350.1_gustatory_receptor_for_sugar_taste_64a-like
","Photinus_pyralis_XP_031343095.1_gustatory_receptor_for_sugar_taste_64e-like
")0.18)0.83,("Centruroides_sculpturatus_XP_023234269.1_uncharacterized_protein_LOC111633867
",((((("Agrilus_planipennis_XP_018319394.1_gustatory_receptor_for_sugar_taste_64f-like
",("Aphidius_gifuensis_XP_044021150.1_gustatory_receptor_for_sugar_taste_64f-like
",((((((("Bactrocera_oleae_XP_036220109.1_gustatory_receptor_for_sugar_taste_64e_isoform_X2
","Bactrocera_oleae_XP_014092167.2_gustatory_receptor_for_sugar_taste_64e_isoform_X1
")0.51,(("Bactrocera_tryoni_XP_039965719.1_gustatory_receptor_for_sugar_taste_64e
","Bactrocera_dorsalis_XP_049315202.1_gustatory_receptor_for_sugar_taste_64e
")0.99,"Zeugodacus_cucurbitae_XP_028895660.1_gustatory_receptor_for_sugar_taste_64e-like_isoform_X1
")0.79)0.89,"Rhagoletis_pomonella_XP_036337010.1_gustatory_receptor_for_sugar_taste_64e-like
")0.80,((((((("Drosophila_ficusphila_XP_017060149.1_gustatory_receptor_for_sugar_taste_64e_isoform_X1
","Drosophila_ficusphila_XP_017060150.1_gustatory_receptor_for_sugar_taste_64e_isoform_X2
")0.84,(("Drosophila_eugracilis_XP_017070734.1_gustatory_receptor_for_sugar_taste_64e_isoform_X1
","Drosophila_eugracilis_XP_017070735.1_gustatory_receptor_for_sugar_taste_64e_isoform_X2
")0.72,((("Drosophila_takahashii_XP_017009651.1_gustatory_receptor_for_sugar_taste_64e_isoform_X1
","Drosophila_takahashii_XP_017009653.1_gustatory_receptor_for_sugar_taste_64e_isoform_X2
")0.74,("Drosophila_rhopaloa_XP_016988502.2_gustatory_receptor_for_sugar_taste_64e_isoform_X1
","Drosophila_rhopaloa_XP_016988503.2_gustatory_receptor_for_sugar_taste_64e_isoform_X2
")0.69)0.56,("Drosophila_suzukii_XP_016932570.2_gustatory_receptor_for_sugar_taste_64e_isoform_X1
","Drosophila_biarmipes_XP_016964757.1_gustatory_receptor_for_sugar_taste_64e_isoform_X2
")0.42)0.75)0.94)0.97,"Drosophila_ananassae_XP_001956758.1_gustatory_receptor_for_sugar_taste_64e
")0.90,((("Drosophila_sechellia_XP_002035267.1_gustatory_receptor_for_sugar_taste_64e_isoform_X2
",(("Drosophila_melanogaster_NP_001027106.1_gustatory_receptor_64e_isoform_B
","Drosophila_sechellia_XP_032574233.1_gustatory_receptor_for_sugar_taste_64e_isoform_X1
")0.22,"Drosophila_mauritiana_XP_033157218.1_gustatory_receptor_for_sugar_taste_64e
")0.43)0.70,"Drosophila_melanogaster_NP_728923.2_gustatory_receptor_64e_isoform_A
")0.97,(("Drosophila_teissieri_XP_043649935.1_gustatory_receptor_for_sugar_taste_64e
","Drosophila_yakuba_XP_015049675.2_gustatory_receptor_for_sugar_taste_64e
")0.64,"Drosophila_erecta_XP_015013816.1_gustatory_receptor_for_sugar_taste_64e
")0.64)0.95)0.96,(("Drosophila_kikkawai_XP_041631338.1_gustatory_receptor_for_sugar_taste_64e_isoform_X1
","Drosophila_kikkawai_XP_017020312.1_gustatory_receptor_for_sugar_taste_64e_isoform_X2
")0.95,"Drosophila_serrata_XP_020801489.1_gustatory_receptor_for_sugar_taste_64e
")0.94)1.00,"Drosophila_subpulchrella_XP_037722483.1_gustatory_receptor_for_sugar_taste_64e-like
")0.96,((((("Drosophila_persimilis_XP_026849866.1_gustatory_receptor_for_sugar_taste_64e
","Drosophila_pseudoobscura_XP_033241088.1_gustatory_receptor_for_sugar_taste_64e_isoform_X6
")0.90,"Drosophila_miranda_XP_033242686.1_gustatory_receptor_for_sugar_taste_64e_isoform_X2
")1.00,"Drosophila_pseudoobscura_XP_033241084.1_gustatory_receptor_for_sugar_taste_64e_isoform_X2
")0.99,"Drosophila_obscura_XP_022221833.1_gustatory_receptor_for_sugar_taste_64e_isoform_X1
")0.96,(("Drosophila_arizonae_XP_017863779.1_PREDICTED_gustatory_receptor_for_sugar_taste_64e
","Drosophila_navojoa_XP_017957739.1_gustatory_receptor_for_sugar_taste_64e
")0.99,"Drosophila_innubila_XP_034481338.1_gustatory_receptor_for_sugar_taste_64e
")0.69)0.60)0.91)0.81,((("Drosophila_novamexicana_XP_030571451.1_gustatory_receptor_for_sugar_taste_64e-like
","Drosophila_virilis_XP_002047775.3_gustatory_receptor_for_sugar_taste_64e
")0.98,"Drosophila_simulans_XP_016030319.3_uncharacterized_protein_LOC6736705
")0.58,(("Harmonia_axyridis_XP_045471607.1_gustatory_receptor_for_sugar_taste_64e-like_isoform_X2
","Harmonia_axyridis_XP_045471606.1_gustatory_receptor_for_sugar_taste_64e-like_isoform_X1
")0.96,"Anthonomus_grandis_grandis_XP_050307283.1_gustatory_receptor_for_sugar_taste_64e-like
")0.52)0.26)0.71,"Scaptodrosophila_lebanonensis_XP_030372203.1_uncharacterized_protein_LOC115622410
")0.70,"Coccinella_septempunctata_XP_044750456.1_uncharacterized_protein_LOC123310843
")0.68)0.67)0.66,(("Drosophila_hydei_XP_030079440.1_gustatory_receptor_5a_for_trehalose
",("Drosophila_busckii_XP_017850553.1_gustatory_receptor_5a_for_trehalose
",(((((("Drosophila_arizonae_XP_017871043.1_PREDICTED_gustatory_receptor_5a_for_trehalose
","Drosophila_mojavensis_XP_002010992.1_gustatory_receptor_5a_for_trehalose
")0.99,"Drosophila_navojoa_XP_017965287.1_gustatory_receptor_5a_for_trehalose
")0.96,("Drosophila_willistoni_XP_002064071.2_gustatory_receptor_5a_for_trehalose
",(("Drosophila_innubila_XP_034478714.1_gustatory_receptor_5a_for_trehalose
","Drosophila_albomicans_XP_034099183.1_gustatory_receptor_5a_for_trehalose
")0.28,("Drosophila_virilis_XP_002056800.2_gustatory_receptor_5a_for_trehalose
","Drosophila_novamexicana_XP_030567701.1_gustatory_receptor_5a_for_trehalose
")0.96)0.58)0.51)0.69,(((((("Drosophila_rhopaloa_XP_016986403.2_gustatory_receptor_5a_for_trehalose
","Drosophila_takahashii_XP_044250017.1_gustatory_receptor_5a_for_trehalose
")0.41,("Drosophila_ficusphila_XP_017054476.2_gustatory_receptor_5a_for_trehalose
","Drosophila_eugracilis_XP_017064703.2_gustatory_receptor_5a_for_trehalose
")0.37)0.83,"Drosophila_elegans_XP_017112648.2_gustatory_receptor_5a_for_trehalose
")0.99,"Drosophila_kikkawai_XP_017017964.2_gustatory_receptor_5a_for_trehalose
")0.89,"Drosophila_serrata_XP_020806287.1_gustatory_receptor_5a_for_trehalose
")0.81,((("Drosophila_suzukii_XP_016936634.1_gustatory_receptor_5a_for_trehalose
","Drosophila_subpulchrella_XP_037725043.1_gustatory_receptor_5a_for_trehalose
")0.96,("Drosophila_biarmipes_XP_043949671.1_gustatory_receptor_5a_for_trehalose_isoform_X2
","Drosophila_biarmipes_XP_016949344.1_gustatory_receptor_5a_for_trehalose_isoform_X1
")0.57)0.95,(((((("Drosophila_simulans_XP_016038216.1_gustatory_receptor_5a_for_trehalose
","Drosophila_mauritiana_XP_033169693.1_gustatory_receptor_5a_for_trehalose
")0.49,"Drosophila_sechellia_XP_002036888.1_gustatory_receptor_5a_for_trehalose
")0.88,"Drosophila_melanogaster_NP_511050.1_gustatory_receptor_5a
")0.81,"Drosophila_erecta_XP_001976992.2_gustatory_receptor_5a_for_trehalose
")0.93,(("Drosophila_santomea_XP_039498156.1_gustatory_receptor_5a_for_trehalose
","Drosophila_yakuba_XP_002099984.1_gustatory_receptor_5a_for_trehalose
")0.98,"Drosophila_teissieri_XP_043658448.1_gustatory_receptor_5a_for_trehalose
")0.99)0.97,"Drosophila_ananassae_XP_001964085.1_gustatory_receptor_5a_for_trehalose
")0.86)0.80)0.94)0.82,"Bradysia_coprophila_XP_037048336.1_uncharacterized_protein_LOC119082792
")0.80,((("Drosophila_yakuba_XP_039229467.1_gustatory_receptor_for_sugar_taste_64f_isoform_X1
",("Drosophila_serrata_XP_020801495.1_gustatory_receptor_for_sugar_taste_64f
",((("Frankliniella_occidentalis_XP_026273129.1_gustatory_receptor_for_sugar_taste_64f-like
","Photinus_pyralis_XP_031349723.1_gustatory_receptor_for_sugar_taste_64f-like
")0.13,(((((((("Drosophila_pseudoobscura_XP_033241089.1_gustatory_receptor_for_sugar_taste_64f_isoform_X1
","Drosophila_willistoni_XP_002068911.2_gustatory_receptor_for_sugar_taste_64f
")0.11,"Scaptodrosophila_lebanonensis_XP_030373432.1_gustatory_receptor_for_sugar_taste_64f
")0.18,(("Drosophila_innubila_XP_034482124.1_gustatory_receptor_for_sugar_taste_64f
","Drosophila_busckii_XP_017844529.1_gustatory_receptor_for_sugar_taste_64f
")0.34,("Drosophila_grimshawi_XP_001985338.1_gustatory_receptor_for_sugar_taste_64f
",(("Drosophila_virilis_XP_002047774.1_gustatory_receptor_for_sugar_taste_64f_isoform_X1
","Drosophila_novamexicana_XP_030571636.1_gustatory_receptor_for_sugar_taste_64f_isoform_X1
")0.95,"Drosophila_virilis_XP_032290821.1_gustatory_receptor_for_sugar_taste_64f_isoform_X2
")0.81)0.68)0.66)0.62,(("Drosophila_arizonae_XP_017863777.1_PREDICTED_gustatory_receptor_for_sugar_taste_64f
","Drosophila_mojavensis_XP_002009143.2_gustatory_receptor_for_sugar_taste_64f
")0.90,"Drosophila_hydei_XP_023167990.1_gustatory_receptor_for_sugar_taste_64f
")0.70)0.81,(("Rhagoletis_pomonella_XP_036337011.1_gustatory_receptor_for_sugar_taste_64f-like
","Rhagoletis_pomonella_XP_036337262.1_gustatory_receptor_for_sugar_taste_64f-like
")0.91,"Ceratitis_capitata_XP_012159837.1_gustatory_receptor_for_sugar_taste_64f
")0.79)0.68,(((((("Drosophila_pseudoobscura_XP_033241090.1_gustatory_receptor_for_sugar_taste_64f_isoform_X2
","Drosophila_persimilis_XP_002028272.1_gustatory_receptor_for_sugar_taste_64f
")0.48,"Drosophila_miranda_XP_033242684.1_gustatory_receptor_for_sugar_taste_64f_isoform_X1
")1.00,"Drosophila_miranda_XP_033242685.1_gustatory_receptor_for_sugar_taste_64f_isoform_X2
")0.88,"Drosophila_obscura_XP_022221834.2_gustatory_receptor_for_sugar_taste_64f
")0.89,(((((("Drosophila_suzukii_XP_036671172.1_gustatory_receptor_for_sugar_taste_64f
","Drosophila_subpulchrella_XP_037719823.1_gustatory_receptor_for_sugar_taste_64f
")0.90,"Drosophila_takahashii_XP_017009649.1_gustatory_receptor_for_sugar_taste_64f
")0.75,("Drosophila_ficusphila_XP_017060148.1_gustatory_receptor_for_sugar_taste_64f
","Drosophila_eugracilis_XP_017070733.1_gustatory_receptor_for_sugar_taste_64f
")0.25)0.74,"Drosophila_kikkawai_XP_017020335.1_gustatory_receptor_for_sugar_taste_64f
")0.67,(("Drosophila_yakuba_XP_002093626.1_gustatory_receptor_for_sugar_taste_64f_isoform_X2
","Drosophila_teissieri_XP_043649943.1_gustatory_receptor_for_sugar_taste_64f
")0.73,(("Drosophila_simulans_XP_044779068.1_gustatory_receptor_for_sugar_taste_64f
","Drosophila_melanogaster_NP_728924.2_gustatory_receptor_64f
")0.86,"Drosophila_erecta_XP_001971823.1_gustatory_receptor_for_sugar_taste_64f
")0.58)0.80)0.95,"Drosophila_ananassae_XP_001956759.1_gustatory_receptor_for_sugar_taste_64f
")0.96)0.87,("Drosophila_elegans_XP_017127825.2_uncharacterized_protein_LOC108146358
","Drosophila_bipectinata_XP_017092339.2_uncharacterized_protein_LOC108122302
")0.63)0.81)0.81,"Drosophila_biarmipes_XP_016966590.2_uncharacterized_protein_LOC108035460
")0.79,((("Bradysia_coprophila_XP_037048444.1_uncharacterized_protein_LOC119082852
","Ceratitis_capitata_XP_020716139.1_gustatory_receptor_for_sugar_taste_64e-like
")0.06,("Drosophila_rhopaloa_XP_044313693.1_uncharacterized_protein_LOC108037533
","Drosophila_sechellia_XP_032573797.1_uncharacterized_protein_LOC6610700
")0.48)0.25,(("Aedes_albopictus_XP_029718774.1_gustatory_receptor_for_sugar_taste_64f-like
","Aedes_aegypti_NP_001345107.1_gustatory_receptor_5
")0.96,(((((("Aedes_aegypti_NP_001345180.1_gustatory_receptor_4
",("Aedes_albopictus_XP_019545551.2_gustatory_receptor_for_sugar_taste_64f-like
","Aedes_albopictus_XP_029728072.1_gustatory_receptor_for_sugar_taste_64f-like
")0.64)1.00,"Culex_quinquefasciatus_XP_038116181.1_gustatory_receptor_for_sugar_taste_64f
")0.98,(((("Contarinia_nasturtii_XP_031638768.1_gustatory_receptor_for_sugar_taste_64f-like
","Hermetia_illucens_XP_037906238.1_uncharacterized_protein_LOC119648542
")0.49,(("Drosophila_grimshawi_XP_032599242.2_gustatory_receptor_for_sugar_taste_64e
","Zeugodacus_cucurbitae_XP_028895661.1_gustatory_receptor_for_sugar_taste_64e-like_isoform_X2
")0.23,"Rhagoletis_zephyria_XP_017472226.1_PREDICTED_uncharacterized_protein_LOC108363387
")0.18)0.29,"Contarinia_nasturtii_XP_031638769.1_gustatory_receptor_for_sugar_taste_64f-like
")0.29,"Bactrocera_neohumeralis_XP_050334304.1_uncharacterized_protein_LOC126761912
")0.27)0.36,("Schistocerca_serialis_cubense_XP_049948247.1_gustatory_receptor_for_sugar_taste_64a-like
",(("Chrysoperla_carnea_XP_044744043.1_gustatory_receptor_for_sugar_taste_64f-like
","Zerene_cesonia_XP_038209593.1_gustatory_receptor_for_sugar_taste_64e-like
")0.09,("Ceratosolen_solmsi_marchali_XP_011502898.1_PREDICTED_gustatory_receptor_for_sugar_taste_64f-like
","Nasonia_vitripennis_XP_031780272.2_gustatory_receptor_for_sugar_taste_64f_isoform_X9
")0.57)0.27)0.25)0.28,("Teleopsis_dalmanni_XP_037940356.1_gustatory_receptor_5a_for_trehalose-like
",(("Scaptodrosophila_lebanonensis_XP_030378343.1_gustatory_receptor_5a_for_trehalose
",((("Bactrocera_oleae_XP_036220151.1_gustatory_receptor_5a_for_trehalose
","Bactrocera_dorsalis_XP_011213355.2_gustatory_receptor_5a_for_trehalose-like
")0.97,"Ceratitis_capitata_XP_012159838.2_gustatory_receptor_5a_for_trehalose-like
")0.64,"Stomoxys_calcitrans_XP_013117704.1_PREDICTED_gustatory_receptor_5a_for_trehalose
")0.54)0.46,"Ceratitis_capitata_XP_020716145.1_gustatory_receptor_5a_for_trehalose-like_isoform_X2
")0.43)0.36)0.32,"Contarinia_nasturtii_XP_031630218.1_gustatory_receptor_for_sugar_taste_64f-like
")0.32)0.31)0.30)0.58)0.58,(((("Anopheles_maculipalpis_XP_050079398.1_gustatory_receptor_for_sugar_taste_64e-like
","Anopheles_stephensi_XP_035890506.1_gustatory_receptor_for_sugar_taste_64e-like
")0.99,((("Anopheles_merus_XP_041788705.1_gustatory_receptor_for_sugar_taste_64e-like
",("Anopheles_coluzzii_XP_049461124.1_gustatory_receptor_for_sugar_taste_64e-like
","Anopheles_gambiae_str._PEST_XP_307760.4_AGAP003253-PA
")1.00)1.00,"Anopheles_funestus_XP_049283480.1_gustatory_receptor_for_sugar_taste_64e-like
")1.00,"Anopheles_aquasalis_XP_050086240.1_gustatory_receptor_for_sugar_taste_64e-like
")0.81)0.85,"Anopheles_albimanus_XP_035779312.1_uncharacterized_protein_LOC118459742
")0.78,"Chrysoperla_carnea_XP_044732177.1_gustatory_receptor_5a_for_trehalose-like
")0.69)0.61)0.62)0.63,"Anopheles_darlingi_XP_049532444.1_gustatory_receptor_5a_for_trehalose-like
")0.63,("Anopheles_merus_XP_041766264.1_gustatory_receptor_for_sugar_taste_64e-like
","Anopheles_gambiae_str._PEST_XP_307762.3_AGAP003254-PA
")0.93)0.63)0.68)0.68)0.68,"Chrysoperla_carnea_XP_044744025.1_gustatory_receptor_for_sugar_taste_64e-like
")0.69)0.71,("Drosophila_virilis_XP_015030600.1_gustatory_receptor_for_sugar_taste_64f_isoform_X3
","Drosophila_novamexicana_XP_030571637.1_gustatory_receptor_for_sugar_taste_64f_isoform_X2
")0.99)0.72,("Rhipicephalus_sanguineus_XP_037498782.1_uncharacterized_protein_LOC119372382
",((((("Bactrocera_dorsalis_XP_049315199.1_gustatory_receptor_for_sugar_taste_64f
","Bactrocera_tryoni_XP_039965713.1_gustatory_receptor_for_sugar_taste_64f-like
")0.98,"Bactrocera_oleae_XP_036220060.1_gustatory_receptor_for_sugar_taste_64f
")1.00,"Zeugodacus_cucurbitae_XP_028895609.1_uncharacterized_protein_LOC114803917
")0.81,"Musca_domestica_XP_005175752.1_PREDICTED_gustatory_receptor_for_sugar_taste_64f
")0.74,((((("Bactrocera_neohumeralis_XP_050333641.1_gustatory_receptor_5a_for_trehalose-like
","Bactrocera_tryoni_XP_039965716.1_gustatory_receptor_5a_for_trehalose-like
")0.99,"Bactrocera_dorsalis_XP_011213356.3_gustatory_receptor_5a_for_trehalose_isoform_X2
")0.98,"Bactrocera_oleae_XP_014092180.1_gustatory_receptor_5a_for_trehalose
")0.97,(("Rhagoletis_pomonella_XP_036337263.1_gustatory_receptor_5a_for_trehalose-like
","Rhagoletis_zephyria_XP_017472227.1_PREDICTED_gustatory_receptor_5a_for_trehalose-like
")0.98,"Ceratitis_capitata_XP_020716144.1_gustatory_receptor_5a_for_trehalose-like_isoform_X1
")0.76)0.94,("Bactrocera_neohumeralis_XP_050333627.1_gustatory_receptor_5a_for_trehalose-like
","Bactrocera_tryoni_XP_039965715.1_gustatory_receptor_5a_for_trehalose-like
")0.97)0.83)0.70)0.65)0.74,("Rhipicephalus_sanguineus_XP_037524907.2_uncharacterized_protein_LOC119401946
",((("Tribolium_castaneum_XP_015835646.1_PREDICTED_gustatory_receptor_for_sugar_taste_64e_isoform_X2
","Tribolium_castaneum_XP_015835644.1_PREDICTED_gustatory_receptor_for_sugar_taste_64f_isoform_X1
")0.24,"Tribolium_castaneum_XP_015835648.1_PREDICTED_gustatory_receptor_for_sugar_taste_64e_isoform_X4
")0.37,"Tribolium_castaneum_XP_015835647.1_PREDICTED_gustatory_receptor_for_sugar_taste_64e_isoform_X3
")0.62)0.48)0.74)0.74)0.90)0.90,(((((("Drosophila_pseudoobscura_XP_033241087.1_gustatory_receptor_for_sugar_taste_64e_isoform_X5
","Drosophila_miranda_XP_017136206.1_gustatory_receptor_for_sugar_taste_64e_isoform_X1
")0.88,"Drosophila_pseudoobscura_XP_033241086.1_gustatory_receptor_for_sugar_taste_64e_isoform_X4
")0.75,("Drosophila_pseudoobscura_XP_033241083.1_gustatory_receptor_for_sugar_taste_64e_isoform_X1
","Drosophila_pseudoobscura_XP_033241085.1_gustatory_receptor_for_sugar_taste_64e_isoform_X3
")0.97)0.83,"Drosophila_obscura_XP_041449816.1_gustatory_receptor_for_sugar_taste_64e_isoform_X2
")0.86,"Drosophila_suzukii_XP_036671174.1_gustatory_receptor_for_sugar_taste_64e_isoform_X2
")0.86,"Folsomia_candida_XP_035703881.1_uncharacterized_protein_LOC118434432
")0.79)0.90)0.90,(("Daphnia_pulex_XP_046458760.1_gustatory_receptor_for_sugar_taste_64e-like
","Daphnia_magna_XP_032782370.2_gustatory_receptor_for_sugar_taste_64e
")0.93,("Daphnia_pulicaria_XP_046647723.1_gustatory_receptor_for_sugar_taste_64e-like
","Daphnia_pulex_XP_046458761.1_gustatory_receptor_for_sugar_taste_64b-like
")0.84)0.47)0.90)0.92,("Limulus_polyphemus_XP_022253597.1_uncharacterized_protein_LOC111088269
",(((((((("Anopheles_coluzzii_XP_040224945.2_gustatory_receptor_for_sugar_taste_64a-like
","Anopheles_gambiae_str._PEST_XP_316432.1_AGAP006399-PA
")0.99,"Anopheles_arabiensis_XP_040155576.1_gustatory_receptor_for_sugar_taste_64a-like
")1.00,"Anopheles_merus_XP_041769664.1_gustatory_receptor_for_sugar_taste_64a-like
")0.98,(("Anopheles_stephensi_XP_035904742.1_gustatory_receptor_for_sugar_taste_64a-like
","Anopheles_maculipalpis_XP_050076248.1_gustatory_receptor_for_sugar_taste_64a-like
")0.83,"Anopheles_funestus_XP_049299261.1_gustatory_receptor_for_sugar_taste_64a-like
")0.99)1.00,("Anopheles_darlingi_XP_049542684.1_gustatory_receptor_for_sugar_taste_64b-like
","Anopheles_aquasalis_XP_050093978.1_gustatory_receptor_for_sugar_taste_64a-like
")1.00)1.00,"Culex_pipiens_pallens_XP_039439970.1_gustatory_receptor_for_sugar_taste_64a-like_isoform_X1
")0.90,((((("Culex_quinquefasciatus_XP_038116176.1_gustatory_receptor_for_sugar_taste_64b_isoform_X1
","Culex_quinquefasciatus_XP_038116177.1_gustatory_receptor_for_sugar_taste_64b_isoform_X2
")1.00,"Anopheles_funestus_XP_049286122.1_gustatory_receptor_for_sugar_taste_61a-like
")0.52,((("Culex_pipiens_pallens_XP_039433495.1_gustatory_receptor_for_sugar_taste_64b-like
","Culex_quinquefasciatus_XP_038116186.1_gustatory_receptor_for_sugar_taste_64b
")0.61,"Culex_pipiens_pallens_XP_039433510.1_gustatory_receptor_for_sugar_taste_64b-like
")0.95,(("Aedes_albopictus_XP_029718762.1_gustatory_receptor_for_sugar_taste_64b-like
","Aedes_aegypti_NP_001345051.1_gustatory_receptor_10
")0.88,"Aedes_albopictus_XP_029728070.1_gustatory_receptor_for_sugar_taste_64b-like
")1.00)0.96)0.68,"Anopheles_stephensi_XP_035890507.1_uncharacterized_protein_LOC118502392
")0.67,(((("Aedes_albopictus_XP_019544357.2_gustatory_receptor_for_sugar_taste_64a-like
","Aedes_albopictus_XP_019545558.2_gustatory_receptor_for_sugar_taste_64a-like
")1.00,"Aedes_aegypti_NP_001345044.1_gustatory_receptor_9
")0.96,(("Culex_pipiens_pallens_XP_039433515.1_gustatory_receptor_for_sugar_taste_64f-like
","Culex_quinquefasciatus_XP_001866665.1_gustatory_receptor_for_sugar_taste_64f
")0.98,("Culex_quinquefasciatus_XP_038116185.1_gustatory_receptor_for_sugar_taste_61a
","Culex_pipiens_pallens_XP_039433514.1_gustatory_receptor_for_sugar_taste_61a-like
")0.97)0.91)0.98,("Anopheles_maculipalpis_XP_050079397.1_gustatory_receptor_for_sugar_taste_64b-like
","Anopheles_gambiae_str._PEST_XP_307763.1_AGAP003255-PA
")1.00)0.99)0.79)0.69,(("Anopheles_albimanus_XP_035779919.1_gustatory_receptor_for_sugar_taste_64a-like
","Anopheles_gambiae_str._PEST_XP_307766.1_AGAP003258-PA
")0.65,((((("Drosophila_pseudoobscura_XP_033241094.1_gustatory_receptor_for_sugar_taste_61a_isoform_X5
","Drosophila_persimilis_XP_026849862.1_gustatory_receptor_for_sugar_taste_61a_isoform_X2
")1.00,(((("Scaptodrosophila_lebanonensis_XP_030372206.1_gustatory_receptor_for_sugar_taste_61a
","Drosophila_willistoni_XP_002062464.1_gustatory_receptor_for_sugar_taste_61a
")0.43,((("Drosophila_navojoa_XP_017955369.1_gustatory_receptor_for_sugar_taste_61a
","Drosophila_arizonae_XP_017860802.1_PREDICTED_gustatory_receptor_for_sugar_taste_61a
")0.85,"Drosophila_hydei_XP_023168135.2_gustatory_receptor_for_sugar_taste_61a
")0.99,("Drosophila_grimshawi_XP_001997418.2_gustatory_receptor_for_sugar_taste_61a
",("Drosophila_albomicans_XP_034101791.1_gustatory_receptor_for_sugar_taste_61a
","Drosophila_innubila_XP_034481334.1_gustatory_receptor_for_sugar_taste_61a
")0.84)0.78)0.84)0.95,("Teleopsis_dalmanni_XP_037946074.1_gustatory_receptor_for_sugar_taste_61a
","Lucilia_cuprina_XP_046808422.1_gustatory_receptor_for_sugar_taste_61a-like
")0.67)0.92,(((((("Drosophila_miranda_XP_017136212.1_gustatory_receptor_for_sugar_taste_61a
","Drosophila_pseudoobscura_XP_001353668.4_gustatory_receptor_for_sugar_taste_61a_isoform_X2
")0.47,"Drosophila_persimilis_XP_002028267.2_gustatory_receptor_for_sugar_taste_61a_isoform_X1
")1.00,"Drosophila_pseudoobscura_XP_033241091.1_gustatory_receptor_for_sugar_taste_61a_isoform_X1
")1.00,("Drosophila_obscura_XP_022221843.2_gustatory_receptor_for_sugar_taste_61a
",("Drosophila_guanche_XP_034133541.1_gustatory_receptor_for_sugar_taste_61a
","Drosophila_subobscura_XP_034656087.1_gustatory_receptor_for_sugar_taste_61a
")0.98)0.80)1.00,(((("Drosophila_sechellia_XP_002034834.1_gustatory_receptor_for_sugar_taste_61a
",(("Drosophila_simulans_XP_016029754.1_gustatory_receptor_for_sugar_taste_61a
","Drosophila_mauritiana_XP_033157992.1_gustatory_receptor_for_sugar_taste_61a
")0.93,"Drosophila_melanogaster_NP_001261226.1_gustatory_receptor_61a_isoform_B
")0.96)0.98,((("Drosophila_yakuba_XP_039229653.1_gustatory_receptor_for_sugar_taste_61a_isoform_X3
","Drosophila_yakuba_XP_039229652.1_gustatory_receptor_for_sugar_taste_61a_isoform_X1
")0.48,("Drosophila_yakuba_XP_002099718.3_gustatory_receptor_for_sugar_taste_61a_isoform_X2
","Drosophila_santomea_XP_039486792.1_gustatory_receptor_for_sugar_taste_61a_isoform_X1
")0.78)0.67,"Drosophila_erecta_XP_001971062.2_gustatory_receptor_for_sugar_taste_61a
")0.76)0.68,((((((("Drosophila_subpulchrella_XP_037722699.1_gustatory_receptor_for_sugar_taste_61a
","Drosophila_suzukii_XP_016933699.1_gustatory_receptor_for_sugar_taste_61a
")0.96,"Drosophila_takahashii_XP_016994153.2_gustatory_receptor_for_sugar_taste_61a
")0.84,"Drosophila_eugracilis_XP_017066425.1_gustatory_receptor_for_sugar_taste_61a
")0.83,("Drosophila_elegans_XP_017126641.1_gustatory_receptor_for_sugar_taste_61a
","Drosophila_rhopaloa_XP_016988471.1_gustatory_receptor_for_sugar_taste_61a
")0.63)0.85,"Drosophila_ficusphila_XP_017059522.1_gustatory_receptor_for_sugar_taste_61a
")0.84,("Drosophila_serrata_XP_020801479.1_gustatory_receptor_for_sugar_taste_61a
","Drosophila_kikkawai_XP_017020313.1_gustatory_receptor_for_sugar_taste_61a
")0.73)0.81,("Drosophila_ananassae_XP_032310803.1_gustatory_receptor_for_sugar_taste_61a
","Drosophila_bipectinata_XP_017092338.2_gustatory_receptor_for_sugar_taste_61a
")0.72)0.72)0.98,"Drosophila_santomea_XP_039486797.1_gustatory_receptor_for_sugar_taste_61a_isoform_X5
")0.95)0.96,(("Drosophila_santomea_XP_039486796.1_gustatory_receptor_for_sugar_taste_61a_isoform_X4
",("Drosophila_yakuba_XP_039229654.1_gustatory_receptor_for_sugar_taste_61a_isoform_X4
","Drosophila_santomea_XP_039486795.1_gustatory_receptor_for_sugar_taste_61a_isoform_X3
")0.95)0.87,"Drosophila_santomea_XP_039486793.1_gustatory_receptor_for_sugar_taste_61a_isoform_X2
")0.97)0.96)0.97)0.93,(((((((("Bactrocera_oleae_XP_036220140.1_gustatory_receptor_for_sugar_taste_64c-like
","Bactrocera_dorsalis_XP_011213354.2_gustatory_receptor_for_sugar_taste_64c-like
")0.99,"Zeugodacus_cucurbitae_XP_028895662.1_gustatory_receptor_for_sugar_taste_64c-like
")0.79,"Rhagoletis_zephyria_XP_017472225.1_PREDICTED_gustatory_receptor_for_sugar_taste_64c-like
")0.90,"Hermetia_illucens_XP_037906237.1_gustatory_receptor_for_sugar_taste_64c-like
")0.68,((("Anopheles_coluzzii_XP_049461123.1_gustatory_receptor_for_sugar_taste_64b-like
","Anopheles_gambiae_str._PEST_XP_307764.3_AGAP003256-PA
")0.98,"Anopheles_maculipalpis_XP_050079396.1_gustatory_receptor_for_sugar_taste_64b-like
")1.00,(("Aedes_albopictus_XP_029734555.1_gustatory_receptor_for_sugar_taste_64a-like
","Aedes_aegypti_XP_001661473.2_gustatory_receptor_for_sugar_taste_64a
")1.00,("Culex_quinquefasciatus_XP_001866970.2_gustatory_receptor_for_sugar_taste_64a
","Culex_pipiens_pallens_XP_039439971.1_gustatory_receptor_for_sugar_taste_64a-like_isoform_X2
")1.00)0.68)0.38)0.29,("Drosophila_willistoni_XP_046868044.1_uncharacterized_protein_LOC124460691
",("Bactrocera_neohumeralis_XP_050334303.1_uncharacterized_protein_LOC126761911
",(((("Drosophila_subobscura_XP_034656089.1_uncharacterized_protein_LOC117893547
","Drosophila_yakuba_XP_039229755.1_uncharacterized_protein_LOC6532885
")0.96,"Drosophila_albomicans_XP_034109906.1_uncharacterized_protein_LOC117571716
")0.63,("Drosophila_virilis_XP_032290823.1_gustatory_receptor_for_sugar_taste_64a_isoform_X2
",((((((("Rhagoletis_pomonella_XP_036337008.1_gustatory_receptor_for_sugar_taste_64a
","Hermetia_illucens_XP_037906242.1_gustatory_receptor_for_sugar_taste_64a-like
")0.08,((("Rhagoletis_zephyria_XP_017472223.1_PREDICTED_gustatory_receptor_for_sugar_taste_64a
",(((("Drosophila_grimshawi_XP_043071516.1_gustatory_receptor_for_sugar_taste_64a
","Drosophila_innubila_XP_034481335.1_gustatory_receptor_for_sugar_taste_64a
")0.44,("Drosophila_virilis_XP_032290822.1_gustatory_receptor_for_sugar_taste_64a_isoform_X1
","Drosophila_novamexicana_XP_030571631.1_gustatory_receptor_for_sugar_taste_64a_isoform_X1
")0.97)0.66,(("Drosophila_hydei_XP_023168134.2_gustatory_receptor_for_sugar_taste_64a
","Drosophila_arizonae_XP_017860803.1_PREDICTED_gustatory_receptor_for_sugar_taste_64a
")0.68,"Drosophila_navojoa_XP_017957734.1_gustatory_receptor_for_sugar_taste_64a
")0.97)0.92,"Drosophila_busckii_XP_033149613.1_gustatory_receptor_for_sugar_taste_64a
")0.97)0.89,"Teleopsis_dalmanni_XP_037946062.1_gustatory_receptor_for_sugar_taste_64a-like
")0.84,"Scaptodrosophila_lebanonensis_XP_030372204.1_uncharacterized_protein_LOC115622411
")0.78)0.72,"Teleopsis_dalmanni_XP_037946086.1_uncharacterized_protein_LOC119678365
")0.70,"Bradysia_coprophila_XP_037024150.1_gustatory_receptor_for_sugar_taste_64a-like
")0.69,"Lucilia_cuprina_XP_046808423.1_uncharacterized_protein_LOC111690035
")0.66,(((("Bactrocera_oleae_XP_036220087.1_gustatory_receptor_for_sugar_taste_64a_isoform_X2
","Bactrocera_oleae_XP_014092182.2_gustatory_receptor_for_sugar_taste_64a_isoform_X1
")0.67,("Bactrocera_tryoni_XP_039964231.1_gustatory_receptor_for_sugar_taste_64a-like
",("Bactrocera_latifrons_XP_018783856.1_PREDICTED_gustatory_receptor_for_sugar_taste_64a
","Bactrocera_dorsalis_XP_049315201.1_gustatory_receptor_for_sugar_taste_64a
")0.98)1.00)0.99,"Ceratitis_capitata_XP_023158524.1_gustatory_receptor_for_sugar_taste_64a
")0.97,"Zeugodacus_cucurbitae_XP_011181424.2_uncharacterized_protein_LOC105211604
")0.87)0.69,"Rhagoletis_pomonella_XP_036337009.1_uncharacterized_protein_LOC118747126
")0.69)0.71)0.67,("Drosophila_pseudoobscura_XP_033241095.1_gustatory_receptor_for_sugar_taste_64a_isoform_X2
",(((("Drosophila_ananassae_XP_001956754.1_gustatory_receptor_for_sugar_taste_64a
","Drosophila_bipectinata_XP_017092349.2_gustatory_receptor_for_sugar_taste_64a
")0.70,((("Drosophila_kikkawai_XP_017020413.1_gustatory_receptor_for_sugar_taste_64a
","Drosophila_serrata_XP_020801492.1_gustatory_receptor_for_sugar_taste_64a
")0.55,"Drosophila_ficusphila_XP_017059516.1_gustatory_receptor_for_sugar_taste_64a-like
")0.35,(((("Drosophila_rhopaloa_XP_016988472.1_gustatory_receptor_for_sugar_taste_64a
","Drosophila_elegans_XP_017127823.1_gustatory_receptor_for_sugar_taste_64a
")0.63,"Drosophila_ficusphila_XP_017059518.1_gustatory_receptor_for_sugar_taste_64a
")0.42,((("Drosophila_eugracilis_XP_017070741.1_gustatory_receptor_for_sugar_taste_64a
","Drosophila_biarmipes_XP_016965161.1_gustatory_receptor_for_sugar_taste_64a
")0.22,"Drosophila_takahashii_XP_016993424.2_gustatory_receptor_for_sugar_taste_64a
")0.29,("Drosophila_subpulchrella_XP_037719824.1_gustatory_receptor_for_sugar_taste_64a
","Drosophila_suzukii_XP_016932575.2_gustatory_receptor_for_sugar_taste_64a_isoform_X1
")0.87)0.59)0.60,(((("Drosophila_sechellia_XP_002035263.1_gustatory_receptor_for_sugar_taste_64a
","Drosophila_simulans_XP_016030316.3_gustatory_receptor_for_sugar_taste_64a
")0.57,"Drosophila_melanogaster_NP_728920.1_gustatory_receptor_64a
")0.93,("Drosophila_santomea_XP_039487027.1_gustatory_receptor_for_sugar_taste_64a
","Drosophila_teissieri_XP_043649937.1_gustatory_receptor_for_sugar_taste_64a_isoform_X1
")0.66)0.88,"Drosophila_erecta_XP_001971818.1_gustatory_receptor_for_sugar_taste_64a
")0.87)0.90)0.93)1.00,"Drosophila_suzukii_XP_036671175.1_gustatory_receptor_for_sugar_taste_64a_isoform_X2
")0.98,(("Drosophila_guanche_XP_034133710.1_gustatory_receptor_for_sugar_taste_64a_isoform_X2
","Drosophila_guanche_XP_034133709.1_gustatory_receptor_for_sugar_taste_64a_isoform_X1
")0.90,(("Drosophila_pseudoobscura_XP_001353665.2_gustatory_receptor_for_sugar_taste_64a_isoform_X1
","Drosophila_persimilis_XP_002028268.1_gustatory_receptor_for_sugar_taste_64a
")0.99,"Drosophila_obscura_XP_022221836.1_gustatory_receptor_for_sugar_taste_64a
")0.93)0.99)0.98)0.98)0.97)0.96)0.94)0.79,((((("Anopheles_coluzzii_XP_049463390.1_uncharacterized_protein_LOC120947662
",("Anopheles_aquasalis_XP_050086252.1_uncharacterized_protein_LOC126571617
","Anopheles_darlingi_XP_049534160.1_uncharacterized_protein_LOC125950328
")1.00)0.83,"Anopheles_funestus_XP_049286123.1_uncharacterized_protein_LOC125765244
")0.72,((("Aedes_aegypti_NP_001345151.1_gustatory_receptor_7
","Culex_quinquefasciatus_XP_038116182.1_gustatory_receptor_for_sugar_taste_64a
")0.39,(("Anopheles_albimanus_XP_035779313.1_gustatory_receptor_for_sugar_taste_64a-like
","Anopheles_gambiae_str._PEST_XP_307768.1_AGAP003260-PA
")0.40,("Anopheles_maculipalpis_XP_050070134.1_gustatory_receptor_for_sugar_taste_64a-like
",("Anopheles_stephensi_XP_035900724.1_gustatory_receptor_for_sugar_taste_64a-like_isoform_X1
","Anopheles_stephensi_XP_035900725.1_gustatory_receptor_for_sugar_taste_64a-like_isoform_X2
")0.85)0.93)1.00)0.86,(("Anopheles_funestus_XP_049283461.1_gustatory_receptor_for_sugar_taste_64a-like
","Anopheles_maculipalpis_XP_050070240.1_gustatory_receptor_for_sugar_taste_64a-like
")1.00,("Aedes_albopictus_XP_029718703.1_gustatory_receptor_for_sugar_taste_64a-like
","Culex_quinquefasciatus_XP_001864744.2_gustatory_receptor_for_sugar_taste_64a
")0.91)0.82)0.72)0.76,((("Culex_quinquefasciatus_XP_001864742.2_gustatory_receptor_for_sugar_taste_64f
","Culex_quinquefasciatus_XP_001864741.1_gustatory_receptor_for_sugar_taste_64f
")0.84,"Culex_pipiens_pallens_XP_039433525.1_uncharacterized_protein_LOC120415947
")0.60,"Anopheles_albimanus_XP_035779898.1_gustatory_receptor_for_sugar_taste_64a-like
")0.51)0.78,(("Aedes_albopictus_XP_029728076.1_gustatory_receptor_for_sugar_taste_64a-like
","Aedes_aegypti_NP_001345159.1_gustatory_receptor_8
")1.00,("Culex_pipiens_pallens_XP_039433512.1_gustatory_receptor_for_sugar_taste_64a-like
","Culex_quinquefasciatus_XP_001866661.2_gustatory_receptor_for_sugar_taste_64a
")1.00)0.89)0.88)0.77,"Aedes_aegypti_NP_001345147.1_gustatory_receptor_6
")0.77)0.88,"Bactrocera_tryoni_XP_039964233.1_gustatory_receptor_for_sugar_taste_64b-like
")0.87,((("Anopheles_gambiae_str._PEST_XP_307053.2_AGAP012713-PA
","Anopheles_gambiae_str._PEST_XP_307767.2_AGAP003259-PA
")1.00,"Anopheles_gambiae_str._PEST_XP_003436428.1_AGAP003259-PB
")0.97,"Culex_pipiens_pallens_XP_039433496.1_gustatory_receptor_for_sugar_taste_64f-like
")0.77)0.87)0.87)0.80)0.80)0.83,("Drosophila_biarmipes_XP_016955838.1_gustatory_receptor_for_sugar_taste_61a-like
","Drosophila_pseudoobscura_XP_033241092.1_gustatory_receptor_for_sugar_taste_61a_isoform_X3
")0.26)0.83)0.85)0.98)0.98,(("Spizellomyces_palustris_TPX68946.1_hypothetical_protein_SpCBS45565_g02777
","Spizellomyces_punctatus_DAOM_BR117_XP_016607089.1_uncharacterized_protein_SPPG_06000
")1.00,(((("Thecamonas_trahens_ATCC_50062_XP_013761079.1_hypothetical_protein_AMSG_02047
","Thecamonas_trahens_ATCC_50062_XP_013753662.1_hypothetical_protein_AMSG_10508
")1.00,("Thecamonas_trahens_ATCC_50062_XP_013759733.1_hypothetical_protein_AMSG_03829
",("Helobdella_robusta_XP_009025467.1_hypothetical_protein_HELRODRAFT_163318
",(("Vitrella_brassicaformis_CCMP3155_CEL93132.1_unnamed_protein_product
","Vitrella_brassicaformis_CCMP3155_CEM13019.1_unnamed_protein_product
")0.97,((((((((("Dermatophagoides_pteronyssinus_XP_027197697.1_uncharacterized_protein_LOC113792012_isoform_X3
","Dermatophagoides_pteronyssinus_XP_027197689.1_uncharacterized_protein_LOC113792012_isoform_X2
")1.00,"Dermatophagoides_pteronyssinus_XP_027197681.1_uncharacterized_protein_LOC113792012_isoform_X1
")0.97,("Dermatophagoides_farinae_XP_046913509.1_uncharacterized_protein_LOC124494392_isoform_X2
","Dermatophagoides_farinae_XP_046913507.1_uncharacterized_protein_LOC124494392_isoform_X1
")0.84)1.00,("Dermatophagoides_farinae_XP_046919893.1_uncharacterized_protein_LOC124499942
","Dermatophagoides_pteronyssinus_XP_027202591.1_uncharacterized_protein_LOC113796502
")1.00)0.98,(((((((("Pocillopora_damicornis_XP_027059194.1_uncharacterized_protein_LOC113685831
",("Pocillopora_damicornis_XP_027059172.1_uncharacterized_protein_LOC113685810
","Stylophora_pistillata_XP_022785487.1_uncharacterized_protein_LOC111325839
")0.69)0.99,"Stylophora_pistillata_XP_022805436.1_uncharacterized_protein_LOC111342604
")0.83,("Stylophora_pistillata_XP_022805445.1_uncharacterized_protein_LOC111342611_isoform_X2
","Stylophora_pistillata_XP_022805444.1_uncharacterized_protein_LOC111342611_isoform_X1
")0.96)0.98,("Orbicella_faveolata_XP_020613068.1_uncharacterized_protein_LOC110051371
",(((("Acropora_digitifera_XP_015776144.1_PREDICTED_uncharacterized_protein_LOC107354215
","Acropora_digitifera_XP_015776177.1_PREDICTED_uncharacterized_protein_LOC107354236
")0.70,"Pocillopora_damicornis_XP_027053309.1_uncharacterized_protein_LOC113680479
")0.57,"Acropora_millepora_XP_029206293.2_uncharacterized_protein_LOC114970098
")0.55,(("Stylophora_pistillata_XP_022805440.1_uncharacterized_protein_LOC111342607_isoform_X2
","Stylophora_pistillata_XP_022805439.1_uncharacterized_protein_LOC111342607_isoform_X1
")0.99,("Pocillopora_damicornis_XP_027059167.1_uncharacterized_protein_LOC113685807
","Stylophora_pistillata_XP_022785374.1_uncharacterized_protein_LOC111325762_isoform_X1
")0.94)0.95)0.84)0.89)0.98,"Actinia_tenebrosa_XP_031574524.1_uncharacterized_protein_LOC116308271
")0.97,(((("Orbicella_faveolata_XP_020613097.1_uncharacterized_protein_LOC110051405_isoform_X1
","Orbicella_faveolata_XP_020613098.1_uncharacterized_protein_LOC110051405_isoform_X2
")1.00,"Orbicella_faveolata_XP_020613082.1_uncharacterized_protein_LOC110051384
")0.89,(("Stylophora_pistillata_XP_022805429.1_uncharacterized_protein_LOC111342597
","Stylophora_pistillata_XP_022785363.1_uncharacterized_protein_LOC111325757
")0.41,("Stylophora_pistillata_XP_022785493.1_uncharacterized_protein_LOC111325842
","Pocillopora_damicornis_XP_027059188.1_uncharacterized_protein_LOC113685825
")0.99)0.66)0.98,(("Pocillopora_damicornis_XP_027053305.1_uncharacterized_protein_LOC113680475
","Stylophora_pistillata_XP_022805431.1_uncharacterized_protein_LOC111342600
")0.83,("Orbicella_faveolata_XP_020601189.1_uncharacterized_protein_LOC110040313
","Orbicella_faveolata_XP_020613084.1_uncharacterized_protein_LOC110051386
")0.99)0.98)0.96)0.97,((("Nematostella_vectensis_XP_032220933.2_uncharacterized_protein_LOC116603584
","Nematostella_vectensis_XP_048580785.1_uncharacterized_protein_LOC5512107
")0.66,("Nematostella_vectensis_XP_048575358.1_uncharacterized_protein_LOC116613959_isoform_X1
","Nematostella_vectensis_XP_032236982.1_uncharacterized_protein_LOC116617902
")0.94)0.97,(((((("Acropora_millepora_XP_044178364.1_uncharacterized_protein_LOC114960001
","Acropora_digitifera_XP_015768204.1_PREDICTED_uncharacterized_protein_LOC107346863
")0.99,(("Stylophora_pistillata_XP_022789529.1_uncharacterized_protein_LOC111329184
","Pocillopora_damicornis_XP_027055516.1_uncharacterized_protein_LOC113682554
")0.99,"Orbicella_faveolata_XP_020626219.1_uncharacterized_protein_LOC110063561
")0.92)0.82,("Pocillopora_damicornis_XP_027055515.1_uncharacterized_protein_LOC113682553
",("Stylophora_pistillata_XP_022789582.1_uncharacterized_protein_LOC111329216_isoform_X1
","Stylophora_pistillata_XP_022789583.1_uncharacterized_protein_LOC111329216_isoform_X2
")0.99)0.99)0.85,("Orbicella_faveolata_XP_020626228.1_uncharacterized_protein_LOC110063571
","Orbicella_faveolata_XP_020626217.1_uncharacterized_protein_LOC110063558
")0.99)0.99,"Trichoplax_adhaerens_XP_002117254.1_predicted_protein
")0.98,"Lytechinus_variegatus_XP_041463834.1_uncharacterized_protein_LOC121414845
")0.96)0.87)0.92,((("Dermatophagoides_pteronyssinus_XP_027194333.1_uncharacterized_protein_LOC113789046
","Dermatophagoides_farinae_XP_046908945.1_uncharacterized_protein_LOC124490471
")1.00,("Parasteatoda_tepidariorum_XP_042905599.1_uncharacterized_protein_LOC122270814
",(((("Octopus_sinensis_XP_036361418.1_uncharacterized_protein_LOC118764607_isoform_X2
","Octopus_sinensis_XP_036361417.1_uncharacterized_protein_LOC118764607_isoform_X1
")0.98,("Octopus_sinensis_XP_036361419.1_uncharacterized_protein_LOC118764607_isoform_X3
","Octopus_sinensis_XP_036361421.1_uncharacterized_protein_LOC118764608_isoform_X1
")0.63)0.69,"Homarus_americanus_XP_042223625.1_uncharacterized_protein_LOC121867673
")0.53,(((((("Centruroides_sculpturatus_XP_023217268.1_uncharacterized_protein_LOC111619718
","Centruroides_sculpturatus_XP_023230587.1_uncharacterized_protein_LOC111630681
")0.39,(("Dermatophagoides_pteronyssinus_XP_027195398.1_uncharacterized_protein_LOC113789992
","Dermatophagoides_farinae_XP_046912470.1_gustatory_receptor_for_sugar_taste_64a-like
")1.00,"Tetranychus_urticae_XP_015795876.1_uncharacterized_protein_LOC107372206
")0.74)0.71,((((((("Anneissia_japonica_XP_033123715.1_uncharacterized_protein_LOC117122281
","Anneissia_japonica_XP_033123658.1_uncharacterized_protein_LOC117122239_isoform_X1
")0.99,(("Lytechinus_variegatus_XP_041460494.1_uncharacterized_protein_LOC121411727
","Strongylocentrotus_purpuratus_XP_011667752.2_uncharacterized_protein_LOC105439903
")0.98,(("Strongylocentrotus_purpuratus_XP_030833169.1_uncharacterized_protein_LOC115920745
",(("Lytechinus_variegatus_XP_041464230.1_uncharacterized_protein_LOC121415159_isoform_X2
[truncated: 318,481 more chars]
