# Supplementary material for: Structural screens identify candidate human homologs of insect chemoreceptors and cryptic Drosophila gustatory receptor-like proteins
Source: eLife. 2023 Feb 20;12:e85537. doi: 10.7554/eLife.85537 (PMC9998090; doi:10.7554/eLife.85537)
Supplement: Source data 1. — Models of proteins analyzed in this work, either downloaded from the AlphaFold Protein Structure Database or, where not already available, predicted using the AlphaFold2 algorithm implemented in ColabFold (Mirdita et al., 2022). The four-letter code in the filename represents the first letter of the genus and the first three letters of the species (e.g., ‘Dmel’ = D. melanogaster); species names are given in full in the figures. [file elife-85537-data1.zip]

Archive with 41 entries (41 files):
- AbakOrco_61b81_unrelaxed_rank_1_model_2.pdb
- BmanGrlHz_AF-A0A6J2KNV4-F1-model_v4.pdb
- BtauRhodopsin_AF-P02699-F1-model_v4.pdb
- CpriGRL1_AF-A0A5B8MFA4-F1-model_v3.pdb
- CreiChR2_AF-Q8RUT8-F1-model_v4.pdb
- DmelGr64a_AF-P83293-F1-model_v4 copy.pdb
- DmelGrl36a_CG31750_AF-Q8INZ1-F1-model_v3.pdb
- DmelGrl36b_CG31785_AF-Q8INY2-F1-model_v3.pdb
- DmelGrl40a_CG41434_isoformB_AF-Q0E8M7-F1-model_v3.pdb
- DmelGrl43a_CG1339_AF-Q9V4Q0-F1-model_v3.pdb
- DmelGrl58a_CG13500_AF-Q9W2A4-F1-model_v3.pdb
- DmelGrl62a_CG42357_AF-B7Z0I0-F1-model_v3.pdb
- DmelGrl62b_CG42356_AF-B7Z0I1-F1-model_v3.pdb
- DmelGrl62c_CG34259_AF-Q6ILZ2-F1-model_v3.pdb
- DmelGrl65a_CG32395_AF-Q8IQ72-F1-model_v3.pdb
- DmelGrlHz_CG3831_AF-Q9W1W8-F1-model_v3.pdb
- DmelPhtf_AF-Q9V9A8-F1-model_v3.pdb
- EcolGlpG_AF-P09391-F1-model_v4.pdb
- HsapAdipR_AF-Q96A54-F1-model_v4.pdb
- HsapFrizzled4_AF-Q9ULV1-F1-model_v4.pdb
- HsapPHTF1_AF-Q9UMS5-F1-model_v4.pdb
- HsapPHTF2_AF-Q8N3S3-F1-model_v3.pdb
- LinfGRL1_AF-A4HWQ9-F1-model_v3.pdb
- MmusPiezo_AF-E2JF22-F1-model_v4.pdb
- MmusTRPV3_AF-Q8K424-F1-model_v4.pdb
- MpusGRL1_AF-C1MGH9-F1-model_v3.pdb
- NvecGRL1_AF-A7S7G0-F1-model_v4.pdb
- TbruGRL1_AF-Q57U78-F1-model_v3.pdb
- TcurGrlHz_AF-A0A6J1RFA0-F1-model_v4.pdb
- TtraGRL1_AF-A0A0L0DUY0-F1-model_v3.pdb
- TtraGRL2_AF-A0A0L0DQC1-F1-model_v3.pdb
- TtraGRL3_AF-A0A0L0D5B5-F1-model_v3.pdb
- TtraGRL4_AF-A0A0L0D5H0-F1-model_v3.pdb
- TtraGRL5_AF-A0A0L0DD38-F1-model_v3.pdb
- TtraGRL6_AF-A0A0L0DJ52-F1-model_v3.pdb
- VbraGRL1_AF-A0A0G4FIT4-F1-model_v3.pdb
- VbraGRL2_AF-A0A0G4ECU2-F1-model_v3.pdb
- VbraGRL3_AF-A0A0G4FWI7-F1-model_v3.pdb
- VbraGRL4_AF-A0A0G4EU86-F1-model_v3.pdb
- VbraGRL5_AF-A0A0G4FBY6-F1-model_v3.pdb
- VbraGRL6_AF-A0A0G4G8W6-F1-model_v3.pdb
