# Supplementary material for: Structural screens identify candidate human homologs of insect chemoreceptors and cryptic Drosophila gustatory receptor-like proteins
Source: eLife. 2023 Feb 20;12:e85537. doi: 10.7554/eLife.85537 (PMC9998090; doi:10.7554/eLife.85537)
Supplement: Source data 1. — Models of proteins analyzed in this work, either downloaded from the AlphaFold Protein Structure Database or, where not already available, predicted using the AlphaFold2 algorithm implemented in ColabFold (Mirdita et al., 2022). The four-letter code in the filename represents the first letter of the genus and the first three letters of the species (e.g., ‘Dmel’ = D. melanogaster); species names are given in full in the figures. [file elife-85537-data1.zip › AbakOrco_61b81_unrelaxed_rank_1_model_2.pdb]

MODEL     1                                                                     
ATOM      1  N   MET A   1     -28.573 -14.055  -7.785  1.00 35.85           N  
ATOM      2  CA  MET A   1     -28.578 -13.530  -6.422  1.00 35.85           C  
ATOM      3  C   MET A   1     -27.504 -12.462  -6.247  1.00 35.85           C  
ATOM      4  CB  MET A   1     -28.367 -14.657  -5.410  1.00 35.85           C  
ATOM      5  O   MET A   1     -26.338 -12.690  -6.574  1.00 35.85           O  
ATOM      6  CG  MET A   1     -29.603 -14.982  -4.587  1.00 35.85           C  
ATOM      7  SD  MET A   1     -29.282 -16.263  -3.313  1.00 35.85           S  
ATOM      8  CE  MET A   1     -30.950 -16.454  -2.625  1.00 35.85           C  
ATOM      9  N   LYS A   2     -27.722 -11.211  -6.683  1.00 38.47           N  
ATOM     10  CA  LYS A   2     -26.915  -9.996  -6.640  1.00 38.47           C  
ATOM     11  C   LYS A   2     -26.185  -9.867  -5.306  1.00 38.47           C  
ATOM     12  CB  LYS A   2     -27.787  -8.763  -6.880  1.00 38.47           C  
ATOM     13  O   LYS A   2     -26.793 -10.012  -4.243  1.00 38.47           O  
ATOM     14  CG  LYS A   2     -27.782  -8.273  -8.321  1.00 38.47           C  
ATOM     15  CD  LYS A   2     -28.640  -7.025  -8.490  1.00 38.47           C  
ATOM     16  CE  LYS A   2     -28.717  -6.591  -9.947  1.00 38.47           C  
ATOM     17  NZ  LYS A   2     -29.539  -5.356 -10.115  1.00 38.47           N  
ATOM     18  N   PHE A   3     -25.020 -10.501  -5.093  1.00 49.77           N  
ATOM     19  CA  PHE A   3     -24.098 -10.313  -3.979  1.00 49.77           C  
ATOM     20  C   PHE A   3     -24.165  -8.883  -3.456  1.00 49.77           C  
ATOM     21  CB  PHE A   3     -22.666 -10.651  -4.402  1.00 49.77           C  
ATOM     22  O   PHE A   3     -24.015  -7.929  -4.223  1.00 49.77           O  
ATOM     23  CG  PHE A   3     -21.961 -11.591  -3.461  1.00 49.77           C  
ATOM     24  CD1 PHE A   3     -21.172 -11.100  -2.428  1.00 49.77           C  
ATOM     25  CD2 PHE A   3     -22.087 -12.966  -3.610  1.00 49.77           C  
ATOM     26  CE1 PHE A   3     -20.518 -11.968  -1.556  1.00 49.77           C  
ATOM     27  CE2 PHE A   3     -21.437 -13.839  -2.743  1.00 49.77           C  
ATOM     28  CZ  PHE A   3     -20.653 -13.338  -1.717  1.00 49.77           C  
ATOM     29  N   LYS A   4     -25.014  -8.519  -2.497  1.00 56.06           N  
ATOM     30  CA  LYS A   4     -25.049  -7.204  -1.863  1.00 56.06           C  
ATOM     31  C   LYS A   4     -23.781  -6.950  -1.052  1.00 56.06           C  
ATOM     32  CB  LYS A   4     -26.280  -7.074  -0.964  1.00 56.06           C  
ATOM     33  O   LYS A   4     -23.381  -7.785  -0.238  1.00 56.06           O  
ATOM     34  CG  LYS A   4     -26.738  -5.639  -0.745  1.00 56.06           C  
ATOM     35  CD  LYS A   4     -28.054  -5.583   0.018  1.00 56.06           C  
ATOM     36  CE  LYS A   4     -28.482  -4.148   0.292  1.00 56.06           C  
ATOM     37  NZ  LYS A   4     -29.787  -4.087   1.016  1.00 56.06           N  
ATOM     38  N   HIS A   5     -22.893  -6.238  -1.712  1.00 68.01           N  
ATOM     39  CA  HIS A   5     -21.690  -5.784  -1.022  1.00 68.01           C  
ATOM     40  C   HIS A   5     -22.037  -5.080   0.285  1.00 68.01           C  
ATOM     41  CB  HIS A   5     -20.877  -4.851  -1.921  1.00 68.01           C  
ATOM     42  O   HIS A   5     -22.877  -4.177   0.305  1.00 68.01           O  
ATOM     43  CG  HIS A   5     -20.477  -5.470  -3.222  1.00 68.01           C  
ATOM     44  CD2 HIS A   5     -20.756  -5.116  -4.499  1.00 68.01           C  
ATOM     45  ND1 HIS A   5     -19.692  -6.600  -3.299  1.00 68.01           N  
ATOM     46  CE1 HIS A   5     -19.506  -6.915  -4.570  1.00 68.01           C  
ATOM     47  NE2 HIS A   5     -20.141  -6.030  -5.318  1.00 68.01           N  
ATOM     48  N   GLN A   6     -21.710  -5.738   1.488  1.00 73.75           N  
ATOM     49  CA  GLN A   6     -22.013  -5.153   2.789  1.00 73.75           C  
ATOM     50  C   GLN A   6     -20.738  -4.888   3.585  1.00 73.75           C  
ATOM     51  CB  GLN A   6     -22.948  -6.065   3.584  1.00 73.75           C  
ATOM     52  O   GLN A   6     -19.704  -5.510   3.334  1.00 73.75           O  
ATOM     53  CG  GLN A   6     -23.608  -5.383   4.775  1.00 73.75           C  
ATOM     54  CD  GLN A   6     -24.693  -6.232   5.411  1.00 73.75           C  
ATOM     55  NE2 GLN A   6     -25.333  -5.699   6.446  1.00 73.75           N  
ATOM     56  OE1 GLN A   6     -24.955  -7.357   4.974  1.00 73.75           O  
ATOM     57  N   GLY A   7     -20.718  -3.782   4.323  1.00 84.34           N  
ATOM     58  CA  GLY A   7     -19.652  -3.510   5.275  1.00 84.34           C  
ATOM     59  C   GLY A   7     -18.429  -2.878   4.638  1.00 84.34           C  
ATOM     60  O   GLY A   7     -18.550  -1.939   3.849  1.00 84.34           O  
ATOM     61  N   LEU A   8     -17.299  -3.368   5.012  1.00 86.31           N  
ATOM     62  CA  LEU A   8     -16.010  -2.835   4.584  1.00 86.31           C  
ATOM     63  C   LEU A   8     -15.784  -3.087   3.097  1.00 86.31           C  
ATOM     64  CB  LEU A   8     -14.875  -3.460   5.398  1.00 86.31           C  
ATOM     65  O   LEU A   8     -15.174  -2.265   2.409  1.00 86.31           O  
ATOM     66  CG  LEU A   8     -13.504  -2.793   5.273  1.00 86.31           C  
ATOM     67  CD1 LEU A   8     -13.582  -1.334   5.708  1.00 86.31           C  
ATOM     68  CD2 LEU A   8     -12.465  -3.547   6.096  1.00 86.31           C  
ATOM     69  N   VAL A   9     -16.294  -4.113   2.596  1.00 88.23           N  
ATOM     70  CA  VAL A   9     -16.178  -4.450   1.181  1.00 88.23           C  
ATOM     71  C   VAL A   9     -16.880  -3.388   0.338  1.00 88.23           C  
ATOM     72  CB  VAL A   9     -16.768  -5.846   0.880  1.00 88.23           C  
ATOM     73  O   VAL A   9     -16.336  -2.926  -0.669  1.00 88.23           O  
ATOM     74  CG1 VAL A   9     -16.800  -6.105  -0.625  1.00 88.23           C  
ATOM     75  CG2 VAL A   9     -15.964  -6.930   1.595  1.00 88.23           C  
ATOM     76  N   ALA A  10     -18.021  -2.951   0.775  1.00 87.02           N  
ATOM     77  CA  ALA A  10     -18.769  -1.924   0.055  1.00 87.02           C  
ATOM     78  C   ALA A  10     -18.036  -0.586   0.090  1.00 87.02           C  
ATOM     79  CB  ALA A  10     -20.170  -1.775   0.644  1.00 87.02           C  
ATOM     80  O   ALA A  10     -17.986   0.128  -0.915  1.00 87.02           O  
ATOM     81  N   ASP A  11     -17.433  -0.377   1.225  1.00 89.59           N  
ATOM     82  CA  ASP A  11     -16.740   0.892   1.422  1.00 89.59           C  
ATOM     83  C   ASP A  11     -15.482   0.971   0.561  1.00 89.59           C  
ATOM     84  CB  ASP A  11     -16.382   1.085   2.897  1.00 89.59           C  
ATOM     85  O   ASP A  11     -15.145   2.036   0.039  1.00 89.59           O  
ATOM     86  CG  ASP A  11     -17.599   1.294   3.780  1.00 89.59           C  
ATOM     87  OD1 ASP A  11     -18.689   1.604   3.254  1.00 89.59           O  
ATOM     88  OD2 ASP A  11     -17.466   1.150   5.015  1.00 89.59           O  
ATOM     89  N   LEU A  12     -14.883  -0.115   0.298  1.00 92.19           N  
ATOM     90  CA  LEU A  12     -13.602  -0.152  -0.399  1.00 92.19           C  
ATOM     91  C   LEU A  12     -13.774  -0.663  -1.826  1.00 92.19           C  
ATOM     92  CB  LEU A  12     -12.607  -1.037   0.356  1.00 92.19           C  
ATOM     93  O   LEU A  12     -12.802  -1.068  -2.466  1.00 92.19           O  
ATOM     94  CG  LEU A  12     -11.999  -0.442   1.627  1.00 92.19           C  
ATOM     95  CD1 LEU A  12     -11.317  -1.531   2.448  1.00 92.19           C  
ATOM     96  CD2 LEU A  12     -11.014   0.670   1.279  1.00 92.19           C  
ATOM     97  N   LEU A  13     -14.933  -0.584  -2.293  1.00 90.31           N  
ATOM     98  CA  LEU A  13     -15.232  -1.120  -3.617  1.00 90.31           C  
ATOM     99  C   LEU A  13     -14.384  -0.437  -4.685  1.00 90.31           C  
ATOM    100  CB  LEU A  13     -16.719  -0.947  -3.941  1.00 90.31           C  
ATOM    101  O   LEU A  13     -13.830  -1.102  -5.563  1.00 90.31           O  
ATOM    102  CG  LEU A  13     -17.234  -1.690  -5.175  1.00 90.31           C  
ATOM    103  CD1 LEU A  13     -17.085  -3.196  -4.987  1.00 90.31           C  
ATOM    104  CD2 LEU A  13     -18.688  -1.322  -5.452  1.00 90.31           C  
ATOM    105  N   PRO A  14     -14.321   0.884  -4.600  1.00 92.09           N  
ATOM    106  CA  PRO A  14     -13.454   1.529  -5.589  1.00 92.09           C  
ATOM    107  C   PRO A  14     -12.024   0.995  -5.556  1.00 92.09           C  
ATOM    108  CB  PRO A  14     -13.495   3.005  -5.185  1.00 92.09           C  
ATOM    109  O   PRO A  14     -11.404   0.817  -6.608  1.00 92.09           O  
ATOM    110  CG  PRO A  14     -14.778   3.160  -4.434  1.00 92.09           C  
ATOM    111  CD  PRO A  14     -15.076   1.870  -3.726  1.00 92.09           C  
ATOM    112  N   ASN A  15     -11.471   0.741  -4.405  1.00 91.50           N  
ATOM    113  CA  ASN A  15     -10.142   0.150  -4.285  1.00 91.50           C  
ATOM    114  C   ASN A  15     -10.083  -1.232  -4.929  1.00 91.50           C  
ATOM    115  CB  ASN A  15      -9.720   0.070  -2.816  1.00 91.50           C  
ATOM    116  O   ASN A  15      -9.132  -1.547  -5.647  1.00 91.50           O  
ATOM    117  CG  ASN A  15      -9.315   1.417  -2.251  1.00 91.50           C  
ATOM    118  ND2 ASN A  15     -10.042   1.880  -1.241  1.00 91.50           N  
ATOM    119  OD1 ASN A  15      -8.356   2.037  -2.718  1.00 91.50           O  
ATOM    120  N   ILE A  16     -11.114  -1.960  -4.645  1.00 91.38           N  
ATOM    121  CA  ILE A  16     -11.189  -3.336  -5.125  1.00 91.38           C  
ATOM    122  C   ILE A  16     -11.304  -3.344  -6.648  1.00 91.38           C  
ATOM    123  CB  ILE A  16     -12.380  -4.091  -4.494  1.00 91.38           C  
ATOM    124  O   ILE A  16     -10.652  -4.146  -7.322  1.00 91.38           O  
ATOM    125  CG1 ILE A  16     -12.155  -4.280  -2.989  1.00 91.38           C  
ATOM    126  CG2 ILE A  16     -12.595  -5.438  -5.189  1.00 91.38           C  
ATOM    127  CD1 ILE A  16     -13.364  -4.830  -2.246  1.00 91.38           C  
ATOM    128  N   ARG A  17     -12.010  -2.419  -7.179  1.00 91.05           N  
ATOM    129  CA  ARG A  17     -12.177  -2.345  -8.627  1.00 91.05           C  
ATOM    130  C   ARG A  17     -10.858  -2.004  -9.313  1.00 91.05           C  
ATOM    131  CB  ARG A  17     -13.242  -1.310  -8.994  1.00 91.05           C  
ATOM    132  O   ARG A  17     -10.550  -2.542 -10.378  1.00 91.05           O  
ATOM    133  CG  ARG A  17     -14.657  -1.724  -8.623  1.00 91.05           C  
ATOM    134  CD  ARG A  17     -15.170  -2.844  -9.518  1.00 91.05           C  
ATOM    135  NE  ARG A  17     -16.596  -3.086  -9.315  1.00 91.05           N  
ATOM    136  NH1 ARG A  17     -16.890  -4.248 -11.290  1.00 91.05           N  
ATOM    137  NH2 ARG A  17     -18.664  -3.910  -9.878  1.00 91.05           N  
ATOM    138  CZ  ARG A  17     -17.380  -3.747 -10.162  1.00 91.05           C  
ATOM    139  N   VAL A  18     -10.167  -1.093  -8.719  1.00 91.57           N  
ATOM    140  CA  VAL A  18      -8.857  -0.739  -9.257  1.00 91.57           C  
ATOM    141  C   VAL A  18      -7.941  -1.960  -9.228  1.00 91.57           C  
ATOM    142  CB  VAL A  18      -8.217   0.427  -8.471  1.00 91.57           C  
ATOM    143  O   VAL A  18      -7.234  -2.236 -10.200  1.00 91.57           O  
ATOM    144  CG1 VAL A  18      -6.755   0.610  -8.873  1.00 91.57           C  
ATOM    145  CG2 VAL A  18      -9.003   1.717  -8.697  1.00 91.57           C  
ATOM    146  N   MET A  19      -7.978  -2.657  -8.183  1.00 91.38           N  
ATOM    147  CA  MET A  19      -7.165  -3.863  -8.059  1.00 91.38           C  
ATOM    148  C   MET A  19      -7.549  -4.889  -9.121  1.00 91.38           C  
ATOM    149  CB  MET A  19      -7.316  -4.473  -6.665  1.00 91.38           C  
ATOM    150  O   MET A  19      -6.679  -5.521  -9.723  1.00 91.38           O  
ATOM    151  CG  MET A  19      -6.630  -3.674  -5.569  1.00 91.38           C  
ATOM    152  SD  MET A  19      -6.802  -4.454  -3.917  1.00 91.38           S  
ATOM    153  CE  MET A  19      -5.668  -5.858  -4.107  1.00 91.38           C  
ATOM    154  N   GLN A  20      -8.814  -5.015  -9.324  1.00 89.95           N  
ATOM    155  CA  GLN A  20      -9.296  -5.922 -10.361  1.00 89.95           C  
ATOM    156  C   GLN A  20      -8.882  -5.440 -11.748  1.00 89.95           C  
ATOM    157  CB  GLN A  20     -10.817  -6.064 -10.286  1.00 89.95           C  
ATOM    158  O   GLN A  20      -8.509  -6.244 -12.605  1.00 89.95           O  
ATOM    159  CG  GLN A  20     -11.307  -6.781  -9.036  1.00 89.95           C  
ATOM    160  CD  GLN A  20     -12.818  -6.755  -8.898  1.00 89.95           C  
ATOM    161  NE2 GLN A  20     -13.359  -7.692  -8.128  1.00 89.95           N  
ATOM    162  OE1 GLN A  20     -13.492  -5.898  -9.477  1.00 89.95           O  
ATOM    163  N   GLY A  21      -8.947  -4.186 -11.946  1.00 88.08           N  
ATOM    164  CA  GLY A  21      -8.579  -3.594 -13.222  1.00 88.08           C  
ATOM    165  C   GLY A  21      -7.111  -3.769 -13.562  1.00 88.08           C  
ATOM    166  O   GLY A  21      -6.756  -3.950 -14.728  1.00 88.08           O  
ATOM    167  N   VAL A  22      -6.280  -3.820 -12.603  1.00 89.64           N  
ATOM    168  CA  VAL A  22      -4.837  -3.853 -12.815  1.00 89.64           C  
ATOM    169  C   VAL A  22      -4.364  -5.300 -12.936  1.00 89.64           C  
ATOM    170  CB  VAL A  22      -4.079  -3.138 -11.674  1.00 89.64           C  
ATOM    171  O   VAL A  22      -3.238  -5.558 -13.367  1.00 89.64           O  
ATOM    172  CG1 VAL A  22      -2.569  -3.263 -11.868  1.00 89.64           C  
ATOM    173  CG2 VAL A  22      -4.491  -1.669 -11.599  1.00 89.64           C  
ATOM    174  N   GLY A  23      -5.234  -6.203 -12.613  1.00 85.43           N  
ATOM    175  CA  GLY A  23      -4.939  -7.607 -12.854  1.00 85.43           C  
ATOM    176  C   GLY A  23      -4.524  -8.353 -11.600  1.00 85.43           C  
ATOM    177  O   GLY A  23      -3.730  -9.294 -11.666  1.00 85.43           O  
ATOM    178  N   HIS A  24      -4.934  -7.852 -10.373  1.00 86.31           N  
ATOM    179  CA  HIS A  24      -4.709  -8.593  -9.137  1.00 86.31           C  
ATOM    180  C   HIS A  24      -5.611  -9.820  -9.058  1.00 86.31           C  
ATOM    181  CB  HIS A  24      -4.942  -7.692  -7.923  1.00 86.31           C  
ATOM    182  O   HIS A  24      -6.681  -9.850  -9.671  1.00 86.31           O  
ATOM    183  CG  HIS A  24      -3.711  -6.980  -7.459  1.00 86.31           C  
ATOM    184  CD2 HIS A  24      -3.407  -5.661  -7.424  1.00 86.31           C  
ATOM    185  ND1 HIS A  24      -2.611  -7.643  -6.959  1.00 86.31           N  
ATOM    186  CE1 HIS A  24      -1.682  -6.760  -6.634  1.00 86.31           C  
ATOM    187  NE2 HIS A  24      -2.140  -5.550  -6.907  1.00 86.31           N  
ATOM    188  N   PHE A  25      -5.093 -10.899  -8.365  1.00 85.44           N  
ATOM    189  CA  PHE A  25      -5.807 -12.169  -8.294  1.00 85.44           C  
ATOM    190  C   PHE A  25      -6.954 -12.089  -7.294  1.00 85.44           C  
ATOM    191  CB  PHE A  25      -4.853 -13.303  -7.910  1.00 85.44           C  
ATOM    192  O   PHE A  25      -7.032 -12.897  -6.366  1.00 85.44           O  
ATOM    193  CG  PHE A  25      -3.877 -13.670  -8.995  1.00 85.44           C  
ATOM    194  CD1 PHE A  25      -4.094 -14.784  -9.797  1.00 85.44           C  
ATOM    195  CD2 PHE A  25      -2.742 -12.900  -9.213  1.00 85.44           C  
ATOM    196  CE1 PHE A  25      -3.192 -15.126 -10.802  1.00 85.44           C  
ATOM    197  CE2 PHE A  25      -1.836 -13.235 -10.216  1.00 85.44           C  
ATOM    198  CZ  PHE A  25      -2.063 -14.349 -11.009  1.00 85.44           C  
ATOM    199  N   MET A  26      -7.712 -11.009  -7.472  1.00 84.14           N  
ATOM    200  CA  MET A  26      -8.936 -10.876  -6.687  1.00 84.14           C  
ATOM    201  C   MET A  26     -10.143 -11.377  -7.472  1.00 84.14           C  
ATOM    202  CB  MET A  26      -9.151  -9.420  -6.269  1.00 84.14           C  
ATOM    203  O   MET A  26     -10.650 -10.680  -8.352  1.00 84.14           O  
ATOM    204  CG  MET A  26     -10.302  -9.226  -5.294  1.00 84.14           C  
ATOM    205  SD  MET A  26      -9.825  -9.597  -3.561  1.00 84.14           S  
ATOM    206  CE  MET A  26      -8.902  -8.089  -3.154  1.00 84.14           C  
ATOM    207  N   PHE A  27     -10.639 -12.549  -7.146  1.00 81.62           N  
ATOM    208  CA  PHE A  27     -11.614 -13.234  -7.986  1.00 81.62           C  
ATOM    209  C   PHE A  27     -13.020 -13.081  -7.418  1.00 81.62           C  
ATOM    210  CB  PHE A  27     -11.261 -14.718  -8.120  1.00 81.62           C  
ATOM    211  O   PHE A  27     -14.008 -13.260  -8.134  1.00 81.62           O  
ATOM    212  CG  PHE A  27      -9.901 -14.967  -8.714  1.00 81.62           C  
ATOM    213  CD1 PHE A  27      -9.533 -14.377  -9.917  1.00 81.62           C  
ATOM    214  CD2 PHE A  27      -8.989 -15.793  -8.068  1.00 81.62           C  
ATOM    215  CE1 PHE A  27      -8.275 -14.605 -10.468  1.00 81.62           C  
ATOM    216  CE2 PHE A  27      -7.730 -16.026  -8.614  1.00 81.62           C  
ATOM    217  CZ  PHE A  27      -7.375 -15.432  -9.814  1.00 81.62           C  
ATOM    218  N   ASN A  28     -13.076 -12.657  -6.125  1.00 76.44           N  
ATOM    219  CA  ASN A  28     -14.376 -12.468  -5.492  1.00 76.44           C  
ATOM    220  C   ASN A  28     -14.947 -11.084  -5.787  1.00 76.44           C  
ATOM    221  CB  ASN A  28     -14.274 -12.689  -3.981  1.00 76.44           C  
ATOM    222  O   ASN A  28     -14.258 -10.230  -6.348  1.00 76.44           O  
ATOM    223  CG  ASN A  28     -14.035 -14.142  -3.619  1.00 76.44           C  
ATOM    224  ND2 ASN A  28     -13.642 -14.386  -2.374  1.00 76.44           N  
ATOM    225  OD1 ASN A  28     -14.200 -15.037  -4.451  1.00 76.44           O  
ATOM    226  N   TYR A  29     -16.296 -10.896  -5.932  1.00 73.82           N  
ATOM    227  CA  TYR A  29     -17.010  -9.628  -6.029  1.00 73.82           C  
ATOM    228  C   TYR A  29     -17.195  -9.216  -7.484  1.00 73.82           C  
ATOM    229  CB  TYR A  29     -16.261  -8.531  -5.266  1.00 73.82           C  
ATOM    230  O   TYR A  29     -17.211  -8.024  -7.801  1.00 73.82           O  
ATOM    231  CG  TYR A  29     -15.935  -8.897  -3.839  1.00 73.82           C  
ATOM    232  CD1 TYR A  29     -16.948  -9.116  -2.907  1.00 73.82           C  
ATOM    233  CD2 TYR A  29     -14.616  -9.024  -3.418  1.00 73.82           C  
ATOM    234  CE1 TYR A  29     -16.652  -9.453  -1.590  1.00 73.82           C  
ATOM    235  CE2 TYR A  29     -14.309  -9.360  -2.104  1.00 73.82           C  
ATOM    236  OH  TYR A  29     -15.034  -9.904   0.104  1.00 73.82           O  
ATOM    237  CZ  TYR A  29     -15.332  -9.572  -1.199  1.00 73.82           C  
ATOM    238  N   TYR A  30     -17.198 -10.249  -8.501  1.00 68.21           N  
ATOM    239  CA  TYR A  30     -17.572 -10.074  -9.900  1.00 68.21           C  
ATOM    240  C   TYR A  30     -19.036 -10.433 -10.122  1.00 68.21           C  
ATOM    241  CB  TYR A  30     -16.681 -10.929 -10.806  1.00 68.21           C  
ATOM    242  O   TYR A  30     -19.616 -11.203  -9.353  1.00 68.21           O  
ATOM    243  CG  TYR A  30     -15.486 -10.190 -11.355  1.00 68.21           C  
ATOM    244  CD1 TYR A  30     -15.595  -9.401 -12.498  1.00 68.21           C  
ATOM    245  CD2 TYR A  30     -14.245 -10.278 -10.734  1.00 68.21           C  
ATOM    246  CE1 TYR A  30     -14.496  -8.719 -13.010  1.00 68.21           C  
ATOM    247  CE2 TYR A  30     -13.139  -9.601 -11.236  1.00 68.21           C  
ATOM    248  OH  TYR A  30     -12.183  -8.151 -12.874  1.00 68.21           O  
ATOM    249  CZ  TYR A  30     -13.274  -8.824 -12.373  1.00 68.21           C  
ATOM    250  N   SER A  31     -19.566  -9.686 -11.070  1.00 64.90           N  
ATOM    251  CA  SER A  31     -20.896 -10.070 -11.532  1.00 64.90           C  
ATOM    252  C   SER A  31     -20.879 -11.452 -12.178  1.00 64.90           C  
ATOM    253  CB  SER A  31     -21.437  -9.041 -12.525  1.00 64.90           C  
ATOM    254  O   SER A  31     -19.823 -11.939 -12.586  1.00 64.90           O  
ATOM    255  OG  SER A  31     -20.656  -9.023 -13.707  1.00 64.90           O  
ATOM    256  N   GLU A  32     -21.805 -12.359 -11.859  1.00 63.20           N  
ATOM    257  CA  GLU A  32     -21.924 -13.729 -12.348  1.00 63.20           C  
ATOM    258  C   GLU A  32     -21.471 -13.837 -13.801  1.00 63.20           C  
ATOM    259  CB  GLU A  32     -23.364 -14.228 -12.207  1.00 63.20           C  
ATOM    260  O   GLU A  32     -21.808 -12.986 -14.627  1.00 63.20           O  
ATOM    261  CG  GLU A  32     -23.785 -14.494 -10.769  1.00 63.20           C  
ATOM    262  CD  GLU A  32     -25.065 -15.307 -10.660  1.00 63.20           C  
ATOM    263  OE1 GLU A  32     -25.421 -15.730  -9.536  1.00 63.20           O  
ATOM    264  OE2 GLU A  32     -25.716 -15.525 -11.706  1.00 63.20           O  
ATOM    265  N   GLY A  33     -20.246 -14.623 -14.179  1.00 69.61           N  
ATOM    266  CA  GLY A  33     -19.825 -14.954 -15.531  1.00 69.61           C  
ATOM    267  C   GLY A  33     -18.551 -14.244 -15.949  1.00 69.61           C  
ATOM    268  O   GLY A  33     -18.022 -14.496 -17.034  1.00 69.61           O  
ATOM    269  N   LYS A  34     -17.953 -13.296 -15.177  1.00 77.48           N  
ATOM    270  CA  LYS A  34     -16.747 -12.538 -15.500  1.00 77.48           C  
ATOM    271  C   LYS A  34     -15.539 -13.077 -14.739  1.00 77.48           C  
ATOM    272  CB  LYS A  34     -16.945 -11.054 -15.185  1.00 77.48           C  
ATOM    273  O   LYS A  34     -14.427 -12.568 -14.890  1.00 77.48           O  
ATOM    274  CG  LYS A  34     -17.943 -10.356 -16.098  1.00 77.48           C  
ATOM    275  CD  LYS A  34     -17.979  -8.855 -15.841  1.00 77.48           C  
ATOM    276  CE  LYS A  34     -18.993  -8.158 -16.738  1.00 77.48           C  
ATOM    277  NZ  LYS A  34     -19.073  -6.694 -16.450  1.00 77.48           N  
ATOM    278  N   LYS A  35     -15.772 -14.114 -14.021  1.00 80.58           N  
ATOM    279  CA  LYS A  35     -14.698 -14.639 -13.183  1.00 80.58           C  
ATOM    280  C   LYS A  35     -13.638 -15.343 -14.026  1.00 80.58           C  
ATOM    281  CB  LYS A  35     -15.257 -15.601 -12.134  1.00 80.58           C  
ATOM    282  O   LYS A  35     -12.439 -15.165 -13.801  1.00 80.58           O  
ATOM    283  CG  LYS A  35     -16.025 -14.916 -11.013  1.00 80.58           C  
ATOM    284  CD  LYS A  35     -16.458 -15.911  -9.943  1.00 80.58           C  
ATOM    285  CE  LYS A  35     -17.282 -15.238  -8.854  1.00 80.58           C  
ATOM    286  NZ  LYS A  35     -17.737 -16.215  -7.820  1.00 80.58           N  
ATOM    287  N   PHE A  36     -14.130 -16.089 -15.014  1.00 84.81           N  
ATOM    288  CA  PHE A  36     -13.222 -16.879 -15.838  1.00 84.81           C  
ATOM    289  C   PHE A  36     -12.351 -15.976 -16.702  1.00 84.81           C  
ATOM    290  CB  PHE A  36     -14.006 -17.854 -16.721  1.00 84.81           C  
ATOM    291  O   PHE A  36     -11.129 -16.131 -16.737  1.00 84.81           O  
ATOM    292  CG  PHE A  36     -13.135 -18.733 -17.577  1.00 84.81           C  
ATOM    293  CD1 PHE A  36     -12.979 -18.473 -18.933  1.00 84.81           C  
ATOM    294  CD2 PHE A  36     -12.471 -19.821 -17.025  1.00 84.81           C  
ATOM    295  CE1 PHE A  36     -12.173 -19.285 -19.727  1.00 84.81           C  
ATOM    296  CE2 PHE A  36     -11.664 -20.637 -17.813  1.00 84.81           C  
ATOM    297  CZ  PHE A  36     -11.517 -20.368 -19.164  1.00 84.81           C  
ATOM    298  N   PRO A  37     -12.938 -15.011 -17.408  1.00 86.41           N  
ATOM    299  CA  PRO A  37     -12.118 -14.095 -18.204  1.00 86.41           C  
ATOM    300  C   PRO A  37     -11.142 -13.287 -17.352  1.00 86.41           C  
ATOM    301  CB  PRO A  37     -13.151 -13.181 -18.866  1.00 86.41           C  
ATOM    302  O   PRO A  37     -10.030 -12.988 -17.796  1.00 86.41           O  
ATOM    303  CG  PRO A  37     -14.378 -13.317 -18.023  1.00 86.41           C  
ATOM    304  CD  PRO A  37     -14.381 -14.684 -17.401  1.00 86.41           C  
ATOM    305  N   HIS A  38     -11.487 -12.939 -16.256  1.00 87.25           N  
ATOM    306  CA  HIS A  38     -10.612 -12.206 -15.348  1.00 87.25           C  
ATOM    307  C   HIS A  38      -9.418 -13.056 -14.929  1.00 87.25           C  
ATOM    308  CB  HIS A  38     -11.388 -11.745 -14.112  1.00 87.25           C  
ATOM    309  O   HIS A  38      -8.296 -12.553 -14.834  1.00 87.25           O  
ATOM    310  CG  HIS A  38     -10.577 -10.911 -13.172  1.00 87.25           C  
ATOM    311  CD2 HIS A  38     -10.202 -11.128 -11.890  1.00 87.25           C  
ATOM    312  ND1 HIS A  38     -10.056  -9.685 -13.525  1.00 87.25           N  
ATOM    313  CE1 HIS A  38      -9.393  -9.183 -12.497  1.00 87.25           C  
ATOM    314  NE2 HIS A  38      -9.465 -10.039 -11.492  1.00 87.25           N  
ATOM    315  N   ARG A  39      -9.685 -14.253 -14.661  1.00 88.55           N  
ATOM    316  CA  ARG A  39      -8.601 -15.164 -14.307  1.00 88.55           C  
ATOM    317  C   ARG A  39      -7.554 -15.227 -15.414  1.00 88.55           C  
ATOM    318  CB  ARG A  39      -9.147 -16.565 -14.022  1.00 88.55           C  
ATOM    319  O   ARG A  39      -6.353 -15.162 -15.144  1.00 88.55           O  
ATOM    320  CG  ARG A  39      -8.122 -17.516 -13.425  1.00 88.55           C  
ATOM    321  CD  ARG A  39      -8.752 -18.842 -13.022  1.00 88.55           C  
ATOM    322  NE  ARG A  39      -7.783 -19.725 -12.377  1.00 88.55           N  
ATOM    323  NH1 ARG A  39      -9.298 -21.416 -11.948  1.00 88.55           N  
ATOM    324  NH2 ARG A  39      -7.106 -21.646 -11.316  1.00 88.55           N  
ATOM    325  CZ  ARG A  39      -8.065 -20.927 -11.882  1.00 88.55           C  
ATOM    326  N   ILE A  40      -8.004 -15.336 -16.593  1.00 90.98           N  
ATOM    327  CA  ILE A  40      -7.110 -15.374 -17.745  1.00 90.98           C  
ATOM    328  C   ILE A  40      -6.331 -14.064 -17.837  1.00 90.98           C  
ATOM    329  CB  ILE A  40      -7.888 -15.628 -19.056  1.00 90.98           C  
ATOM    330  O   ILE A  40      -5.116 -14.071 -18.048  1.00 90.98           O  
ATOM    331  CG1 ILE A  40      -8.533 -17.019 -19.033  1.00 90.98           C  
ATOM    332  CG2 ILE A  40      -6.966 -15.473 -20.269  1.00 90.98           C  
ATOM    333  CD1 ILE A  40      -9.483 -17.279 -20.194  1.00 90.98           C  
ATOM    334  N   TYR A  41      -7.053 -13.004 -17.632  1.00 91.63           N  
ATOM    335  CA  TYR A  41      -6.436 -11.683 -17.664  1.00 91.63           C  
ATOM    336  C   TYR A  41      -5.328 -11.573 -16.623  1.00 91.63           C  
ATOM    337  CB  TYR A  41      -7.485 -10.593 -17.426  1.00 91.63           C  
ATOM    338  O   TYR A  41      -4.233 -11.089 -16.921  1.00 91.63           O  
ATOM    339  CG  TYR A  41      -6.896  -9.221 -17.205  1.00 91.63           C  
ATOM    340  CD1 TYR A  41      -7.040  -8.568 -15.982  1.00 91.63           C  
ATOM    341  CD2 TYR A  41      -6.197  -8.574 -18.218  1.00 91.63           C  
ATOM    342  CE1 TYR A  41      -6.500  -7.303 -15.775  1.00 91.63           C  
ATOM    343  CE2 TYR A  41      -5.653  -7.308 -18.021  1.00 91.63           C  
ATOM    344  OH  TYR A  41      -5.274  -5.430 -16.599  1.00 91.63           O  
ATOM    345  CZ  TYR A  41      -5.810  -6.682 -16.799  1.00 91.63           C  
ATOM    346  N   CYS A  42      -5.542 -12.038 -15.447  1.00 91.91           N  
ATOM    347  CA  CYS A  42      -4.579 -11.973 -14.354  1.00 91.91           C  
ATOM    348  C   CYS A  42      -3.338 -12.799 -14.669  1.00 91.91           C  
ATOM    349  CB  CYS A  42      -5.212 -12.464 -13.052  1.00 91.91           C  
ATOM    350  O   CYS A  42      -2.214 -12.356 -14.426  1.00 91.91           O  
ATOM    351  SG  CYS A  42      -6.477 -11.355 -12.394  1.00 91.91           S  
ATOM    352  N   ILE A  43      -3.546 -13.965 -15.243  1.00 93.14           N  
ATOM    353  CA  ILE A  43      -2.432 -14.850 -15.565  1.00 93.14           C  
ATOM    354  C   ILE A  43      -1.586 -14.232 -16.676  1.00 93.14           C  
ATOM    355  CB  ILE A  43      -2.927 -16.252 -15.984  1.00 93.14           C  
ATOM    356  O   ILE A  43      -0.356 -14.219 -16.594  1.00 93.14           O  
ATOM    357  CG1 ILE A  43      -3.552 -16.979 -14.788  1.00 93.14           C  
ATOM    358  CG2 ILE A  43      -1.781 -17.072 -16.585  1.00 93.14           C  
ATOM    359  CD1 ILE A  43      -4.248 -18.283 -15.150  1.00 93.14           C  
ATOM    360  N   VAL A  44      -2.290 -13.745 -17.639  1.00 94.18           N  
ATOM    361  CA  VAL A  44      -1.588 -13.120 -18.755  1.00 94.18           C  
ATOM    362  C   VAL A  44      -0.779 -11.926 -18.254  1.00 94.18           C  
ATOM    363  CB  VAL A  44      -2.569 -12.672 -19.862  1.00 94.18           C  
ATOM    364  O   VAL A  44       0.387 -11.761 -18.617  1.00 94.18           O  
ATOM    365  CG1 VAL A  44      -1.854 -11.808 -20.899  1.00 94.18           C  
ATOM    366  CG2 VAL A  44      -3.212 -13.888 -20.528  1.00 94.18           C  
ATOM    367  N   THR A  45      -1.402 -11.085 -17.461  1.00 93.95           N  
ATOM    368  CA  THR A  45      -0.713  -9.929 -16.899  1.00 93.95           C  
ATOM    369  C   THR A  45       0.509 -10.365 -16.096  1.00 93.95           C  
ATOM    370  CB  THR A  45      -1.652  -9.102 -16.001  1.00 93.95           C  
ATOM    371  O   THR A  45       1.579  -9.763 -16.208  1.00 93.95           O  
ATOM    372  CG2 THR A  45      -0.922  -7.910 -15.392  1.00 93.95           C  
ATOM    373  OG1 THR A  45      -2.754  -8.624 -16.784  1.00 93.95           O  
ATOM    374  N   LEU A  46       0.376 -11.378 -15.286  1.00 94.63           N  
ATOM    375  CA  LEU A  46       1.490 -11.895 -14.499  1.00 94.63           C  
ATOM    376  C   LEU A  46       2.622 -12.368 -15.405  1.00 94.63           C  
ATOM    377  CB  LEU A  46       1.025 -13.044 -13.601  1.00 94.63           C  
ATOM    378  O   LEU A  46       3.787 -12.034 -15.177  1.00 94.63           O  
ATOM    379  CG  LEU A  46       2.109 -13.746 -12.781  1.00 94.63           C  
ATOM    380  CD1 LEU A  46       2.743 -12.770 -11.796  1.00 94.63           C  
ATOM    381  CD2 LEU A  46       1.530 -14.952 -12.050  1.00 94.63           C  
ATOM    382  N   LEU A  47       2.274 -13.116 -16.438  1.00 95.47           N  
ATOM    383  CA  LEU A  47       3.283 -13.635 -17.355  1.00 95.47           C  
ATOM    384  C   LEU A  47       4.021 -12.497 -18.053  1.00 95.47           C  
ATOM    385  CB  LEU A  47       2.640 -14.556 -18.395  1.00 95.47           C  
ATOM    386  O   LEU A  47       5.246 -12.534 -18.184  1.00 95.47           O  
ATOM    387  CG  LEU A  47       2.170 -15.922 -17.893  1.00 95.47           C  
ATOM    388  CD1 LEU A  47       1.492 -16.696 -19.019  1.00 95.47           C  
ATOM    389  CD2 LEU A  47       3.341 -16.714 -17.322  1.00 95.47           C  
ATOM    390  N   LEU A  48       3.266 -11.510 -18.433  1.00 94.99           N  
ATOM    391  CA  LEU A  48       3.863 -10.370 -19.121  1.00 94.99           C  
ATOM    392  C   LEU A  48       4.801  -9.605 -18.193  1.00 94.99           C  
ATOM    393  CB  LEU A  48       2.774  -9.433 -19.651  1.00 94.99           C  
ATOM    394  O   LEU A  48       5.872  -9.163 -18.613  1.00 94.99           O  
ATOM    395  CG  LEU A  48       1.974  -9.936 -20.854  1.00 94.99           C  
ATOM    396  CD1 LEU A  48       0.863  -8.950 -21.200  1.00 94.99           C  
ATOM    397  CD2 LEU A  48       2.891 -10.159 -22.052  1.00 94.99           C  
ATOM    398  N   LEU A  49       4.379  -9.444 -16.931  1.00 95.38           N  
ATOM    399  CA  LEU A  49       5.212  -8.751 -15.954  1.00 95.38           C  
ATOM    400  C   LEU A  49       6.495  -9.529 -15.684  1.00 95.38           C  
ATOM    401  CB  LEU A  49       4.443  -8.541 -14.647  1.00 95.38           C  
ATOM    402  O   LEU A  49       7.580  -8.945 -15.630  1.00 95.38           O  
ATOM    403  CG  LEU A  49       3.332  -7.490 -14.674  1.00 95.38           C  
ATOM    404  CD1 LEU A  49       2.698  -7.354 -13.294  1.00 95.38           C  
ATOM    405  CD2 LEU A  49       3.876  -6.149 -15.154  1.00 95.38           C  
ATOM    406  N   LEU A  50       6.390 -10.834 -15.571  1.00 96.06           N  
ATOM    407  CA  LEU A  50       7.548 -11.674 -15.288  1.00 96.06           C  
ATOM    408  C   LEU A  50       8.502 -11.704 -16.478  1.00 96.06           C  
ATOM    409  CB  LEU A  50       7.105 -13.098 -14.939  1.00 96.06           C  
ATOM    410  O   LEU A  50       9.722 -11.701 -16.301  1.00 96.06           O  
ATOM    411  CG  LEU A  50       6.423 -13.282 -13.582  1.00 96.06           C  
ATOM    412  CD1 LEU A  50       5.974 -14.728 -13.406  1.00 96.06           C  
ATOM    413  CD2 LEU A  50       7.360 -12.866 -12.452  1.00 96.06           C  
ATOM    414  N   LEU A  51       7.861 -11.753 -17.621  1.00 95.70           N  
ATOM    415  CA  LEU A  51       8.681 -11.755 -18.828  1.00 95.70           C  
ATOM    416  C   LEU A  51       9.534 -10.494 -18.909  1.00 95.70           C  
ATOM    417  CB  LEU A  51       7.800 -11.870 -20.075  1.00 95.70           C  
ATOM    418  O   LEU A  51      10.743 -10.570 -19.137  1.00 95.70           O  
ATOM    419  CG  LEU A  51       8.524 -11.849 -21.421  1.00 95.70           C  
ATOM    420  CD1 LEU A  51       9.438 -13.062 -21.551  1.00 95.70           C  
ATOM    421  CD2 LEU A  51       7.520 -11.803 -22.568  1.00 95.70           C  
ATOM    422  N   GLN A  52       8.919  -9.345 -18.736  1.00 95.45           N  
ATOM    423  CA  GLN A  52       9.671  -8.095 -18.765  1.00 95.45           C  
ATOM    424  C   GLN A  52      10.713  -8.054 -17.651  1.00 95.45           C  
ATOM    425  CB  GLN A  52       8.727  -6.898 -18.645  1.00 95.45           C  
ATOM    426  O   GLN A  52      11.851  -7.634 -17.873  1.00 95.45           O  
ATOM    427  CG  GLN A  52       9.430  -5.549 -18.729  1.00 95.45           C  
ATOM    428  CD  GLN A  52       9.972  -5.255 -20.115  1.00 95.45           C  
ATOM    429  NE2 GLN A  52      10.953  -4.362 -20.190  1.00 95.45           N  
ATOM    430  OE1 GLN A  52       9.514  -5.827 -21.109  1.00 95.45           O  
ATOM    431  N   TYR A  53      10.340  -8.451 -16.487  1.00 96.34           N  
ATOM    432  CA  TYR A  53      11.264  -8.476 -15.359  1.00 96.34           C  
ATOM    433  C   TYR A  53      12.458  -9.377 -15.651  1.00 96.34           C  
ATOM    434  CB  TYR A  53      10.550  -8.950 -14.089  1.00 96.34           C  
ATOM    435  O   TYR A  53      13.597  -9.031 -15.330  1.00 96.34           O  
ATOM    436  CG  TYR A  53      11.387  -8.823 -12.840  1.00 96.34           C  
ATOM    437  CD1 TYR A  53      11.893  -9.952 -12.199  1.00 96.34           C  
ATOM    438  CD2 TYR A  53      11.672  -7.575 -12.296  1.00 96.34           C  
ATOM    439  CE1 TYR A  53      12.663  -9.840 -11.046  1.00 96.34           C  
ATOM    440  CE2 TYR A  53      12.441  -7.451 -11.143  1.00 96.34           C  
ATOM    441  OH  TYR A  53      13.693  -8.471  -9.386  1.00 96.34           O  
ATOM    442  CZ  TYR A  53      12.932  -8.588 -10.527  1.00 96.34           C  
ATOM    443  N   GLY A  54      12.222 -10.560 -16.257  1.00 95.81           N  
ATOM    444  CA  GLY A  54      13.280 -11.472 -16.661  1.00 95.81           C  
ATOM    445  C   GLY A  54      14.222 -10.875 -17.689  1.00 95.81           C  
ATOM    446  O   GLY A  54      15.441 -11.024 -17.581  1.00 95.81           O  
ATOM    447  N   MET A  55      13.624 -10.184 -18.623  1.00 94.61           N  
ATOM    448  CA  MET A  55      14.440  -9.541 -19.649  1.00 94.61           C  
ATOM    449  C   MET A  55      15.317  -8.450 -19.042  1.00 94.61           C  
ATOM    450  CB  MET A  55      13.555  -8.949 -20.748  1.00 94.61           C  
ATOM    451  O   MET A  55      16.453  -8.249 -19.474  1.00 94.61           O  
ATOM    452  CG  MET A  55      12.816  -9.994 -21.568  1.00 94.61           C  
ATOM    453  SD  MET A  55      12.116  -9.305 -23.118  1.00 94.61           S  
ATOM    454  CE  MET A  55      11.321 -10.788 -23.797  1.00 94.61           C  
ATOM    455  N   MET A  56      14.828  -7.791 -18.068  1.00 94.45           N  
ATOM    456  CA  MET A  56      15.616  -6.807 -17.333  1.00 94.45           C  
ATOM    457  C   MET A  56      16.786  -7.472 -16.616  1.00 94.45           C  
ATOM    458  CB  MET A  56      14.741  -6.060 -16.325  1.00 94.45           C  
ATOM    459  O   MET A  56      17.890  -6.926 -16.581  1.00 94.45           O  
ATOM    460  CG  MET A  56      13.730  -5.123 -16.966  1.00 94.45           C  
ATOM    461  SD  MET A  56      12.634  -4.321 -15.732  1.00 94.45           S  
ATOM    462  CE  MET A  56      13.860  -3.386 -14.774  1.00 94.45           C  
ATOM    463  N   ALA A  57      16.535  -8.603 -16.068  1.00 93.88           N  
ATOM    464  CA  ALA A  57      17.565  -9.349 -15.351  1.00 93.88           C  
ATOM    465  C   ALA A  57      18.678  -9.794 -16.295  1.00 93.88           C  
ATOM    466  CB  ALA A  57      16.953 -10.558 -14.647  1.00 93.88           C  
ATOM    467  O   ALA A  57      19.861  -9.704 -15.957  1.00 93.88           O  
ATOM    468  N   VAL A  58      18.272 -10.278 -17.433  1.00 93.70           N  
ATOM    469  CA  VAL A  58      19.251 -10.684 -18.436  1.00 93.70           C  
ATOM    470  C   VAL A  58      20.106  -9.485 -18.839  1.00 93.70           C  
ATOM    471  CB  VAL A  58      18.568 -11.294 -19.681  1.00 93.70           C  
ATOM    472  O   VAL A  58      21.328  -9.597 -18.955  1.00 93.70           O  
ATOM    473  CG1 VAL A  58      19.593 -11.566 -20.780  1.00 93.70           C  
ATOM    474  CG2 VAL A  58      17.826 -12.576 -19.307  1.00 93.70           C  
ATOM    475  N   ASN A  59      19.438  -8.338 -19.016  1.00 90.81           N  
ATOM    476  CA  ASN A  59      20.164  -7.116 -19.347  1.00 90.81           C  
ATOM    477  C   ASN A  59      21.172  -6.751 -18.262  1.00 90.81           C  
ATOM    478  CB  ASN A  59      19.189  -5.959 -19.577  1.00 90.81           C  
ATOM    479  O   ASN A  59      22.288  -6.324 -18.564  1.00 90.81           O  
ATOM    480  CG  ASN A  59      19.888  -4.685 -20.011  1.00 90.81           C  
ATOM    481  ND2 ASN A  59      19.850  -3.669 -19.157  1.00 90.81           N  
ATOM    482  OD1 ASN A  59      20.455  -4.615 -21.104  1.00 90.81           O  
ATOM    483  N   LEU A  60      20.820  -6.911 -17.043  1.00 90.74           N  
ATOM    484  CA  LEU A  60      21.702  -6.636 -15.914  1.00 90.74           C  
ATOM    485  C   LEU A  60      22.948  -7.514 -15.970  1.00 90.74           C  
ATOM    486  CB  LEU A  60      20.965  -6.859 -14.591  1.00 90.74           C  
ATOM    487  O   LEU A  60      24.062  -7.033 -15.750  1.00 90.74           O  
ATOM    488  CG  LEU A  60      21.753  -6.554 -13.316  1.00 90.74           C  
ATOM    489  CD1 LEU A  60      22.002  -5.055 -13.193  1.00 90.74           C  
ATOM    490  CD2 LEU A  60      21.013  -7.081 -12.091  1.00 90.74           C  
ATOM    491  N   MET A  61      22.777  -8.765 -16.366  1.00 89.08           N  
ATOM    492  CA  MET A  61      23.882  -9.715 -16.455  1.00 89.08           C  
ATOM    493  C   MET A  61      24.808  -9.366 -17.616  1.00 89.08           C  
ATOM    494  CB  MET A  61      23.354 -11.142 -16.618  1.00 89.08           C  
ATOM    495  O   MET A  61      26.030  -9.473 -17.494  1.00 89.08           O  
ATOM    496  CG  MET A  61      22.638 -11.675 -15.388  1.00 89.08           C  
ATOM    497  SD  MET A  61      22.121 -13.425 -15.579  1.00 89.08           S  
ATOM    498  CE  MET A  61      21.299 -13.692 -13.983  1.00 89.08           C  
ATOM    499  N   MET A  62      24.269  -8.850 -18.601  1.00 86.82           N  
ATOM    500  CA  MET A  62      25.040  -8.530 -19.799  1.00 86.82           C  
ATOM    501  C   MET A  62      25.843  -7.248 -19.603  1.00 86.82           C  
ATOM    502  CB  MET A  62      24.118  -8.389 -21.011  1.00 86.82           C  
ATOM    503  O   MET A  62      26.936  -7.105 -20.154  1.00 86.82           O  
ATOM    504  CG  MET A  62      23.532  -9.707 -21.492  1.00 86.82           C  
ATOM    505  SD  MET A  62      22.416  -9.495 -22.933  1.00 86.82           S  
ATOM    506  CE  MET A  62      23.638  -9.316 -24.262  1.00 86.82           C  
ATOM    507  N   GLU A  63      25.326  -6.375 -18.779  1.00 82.04           N  
ATOM    508  CA  GLU A  63      25.924  -5.054 -18.612  1.00 82.04           C  
ATOM    509  C   GLU A  63      26.685  -4.956 -17.292  1.00 82.04           C  
ATOM    510  CB  GLU A  63      24.851  -3.965 -18.682  1.00 82.04           C  
ATOM    511  O   GLU A  63      26.936  -3.857 -16.795  1.00 82.04           O  
ATOM    512  CG  GLU A  63      24.154  -3.874 -20.032  1.00 82.04           C  
ATOM    513  CD  GLU A  63      25.038  -3.293 -21.125  1.00 82.04           C  
ATOM    514  OE1 GLU A  63      24.717  -3.469 -22.322  1.00 82.04           O  
ATOM    515  OE2 GLU A  63      26.059  -2.657 -20.781  1.00 82.04           O  
ATOM    516  N   SER A  64      27.215  -6.005 -16.821  1.00 81.61           N  
ATOM    517  CA  SER A  64      27.831  -6.063 -15.499  1.00 81.61           C  
ATOM    518  C   SER A  64      29.261  -5.535 -15.532  1.00 81.61           C  
ATOM    519  CB  SER A  64      27.820  -7.496 -14.965  1.00 81.61           C  
ATOM    520  O   SER A  64      29.871  -5.315 -14.484  1.00 81.61           O  
ATOM    521  OG  SER A  64      28.539  -8.360 -15.828  1.00 81.61           O  
ATOM    522  N   ASP A  65      29.689  -5.142 -16.631  1.00 80.78           N  
ATOM    523  CA  ASP A  65      31.090  -4.757 -16.776  1.00 80.78           C  
ATOM    524  C   ASP A  65      31.324  -3.336 -16.268  1.00 80.78           C  
ATOM    525  CB  ASP A  65      31.530  -4.873 -18.237  1.00 80.78           C  
ATOM    526  O   ASP A  65      32.366  -3.047 -15.676  1.00 80.78           O  
ATOM    527  CG  ASP A  65      31.633  -6.312 -18.712  1.00 80.78           C  
ATOM    528  OD1 ASP A  65      31.831  -7.219 -17.875  1.00 80.78           O  
ATOM    529  OD2 ASP A  65      31.518  -6.540 -19.936  1.00 80.78           O  
ATOM    530  N   ASP A  66      30.347  -2.411 -16.383  1.00 79.84           N  
ATOM    531  CA  ASP A  66      30.409  -1.035 -15.900  1.00 79.84           C  
ATOM    532  C   ASP A  66      29.625  -0.875 -14.599  1.00 79.84           C  
ATOM    533  CB  ASP A  66      29.874  -0.069 -16.959  1.00 79.84           C  
ATOM    534  O   ASP A  66      28.433  -1.184 -14.545  1.00 79.84           O  
ATOM    535  CG  ASP A  66      30.112   1.389 -16.606  1.00 79.84           C  
ATOM    536  OD1 ASP A  66      29.757   1.810 -15.484  1.00 79.84           O  
ATOM    537  OD2 ASP A  66      30.656   2.123 -17.459  1.00 79.84           O  
ATOM    538  N   VAL A  67      30.275  -0.378 -13.550  1.00 81.66           N  
ATOM    539  CA  VAL A  67      29.712  -0.297 -12.207  1.00 81.66           C  
ATOM    540  C   VAL A  67      28.531   0.672 -12.198  1.00 81.66           C  
ATOM    541  CB  VAL A  67      30.771   0.144 -11.172  1.00 81.66           C  
ATOM    542  O   VAL A  67      27.513   0.414 -11.552  1.00 81.66           O  
ATOM    543  CG1 VAL A  67      30.142   0.307  -9.790  1.00 81.66           C  
ATOM    544  CG2 VAL A  67      31.921  -0.860 -11.125  1.00 81.66           C  
ATOM    545  N   ASP A  68      28.623   1.725 -12.956  1.00 80.92           N  
ATOM    546  CA  ASP A  68      27.561   2.725 -13.013  1.00 80.92           C  
ATOM    547  C   ASP A  68      26.314   2.164 -13.692  1.00 80.92           C  
ATOM    548  CB  ASP A  68      28.043   3.978 -13.748  1.00 80.92           C  
ATOM    549  O   ASP A  68      25.196   2.365 -13.213  1.00 80.92           O  
ATOM    550  CG  ASP A  68      29.061   4.777 -12.955  1.00 80.92           C  
ATOM    551  OD1 ASP A  68      29.039   4.725 -11.706  1.00 80.92           O  
ATOM    552  OD2 ASP A  68      29.892   5.468 -13.584  1.00 80.92           O  
ATOM    553  N   ASP A  69      26.498   1.457 -14.716  1.00 82.01           N  
ATOM    554  CA  ASP A  69      25.391   0.822 -15.425  1.00 82.01           C  
ATOM    555  C   ASP A  69      24.803  -0.327 -14.609  1.00 82.01           C  
ATOM    556  CB  ASP A  69      25.850   0.315 -16.793  1.00 82.01           C  
ATOM    557  O   ASP A  69      23.588  -0.532 -14.602  1.00 82.01           O  
ATOM    558  CG  ASP A  69      26.066   1.432 -17.799  1.00 82.01           C  
ATOM    559  OD1 ASP A  69      25.587   2.563 -17.566  1.00 82.01           O  
ATOM    560  OD2 ASP A  69      26.717   1.178 -18.835  1.00 82.01           O  
ATOM    561  N   LEU A  70      25.717  -0.970 -13.940  1.00 87.52           N  
ATOM    562  CA  LEU A  70      25.274  -2.055 -13.072  1.00 87.52           C  
ATOM    563  C   LEU A  70      24.398  -1.525 -11.942  1.00 87.52           C  
ATOM    564  CB  LEU A  70      26.478  -2.803 -12.492  1.00 87.52           C  
ATOM    565  O   LEU A  70      23.339  -2.089 -11.655  1.00 87.52           O  
ATOM    566  CG  LEU A  70      26.165  -3.949 -11.528  1.00 87.52           C  
ATOM    567  CD1 LEU A  70      25.415  -5.061 -12.254  1.00 87.52           C  
ATOM    568  CD2 LEU A  70      27.446  -4.483 -10.898  1.00 87.52           C  
ATOM    569  N   THR A  71      24.840  -0.457 -11.325  1.00 87.53           N  
ATOM    570  CA  THR A  71      24.107   0.146 -10.217  1.00 87.53           C  
ATOM    571  C   THR A  71      22.755   0.674 -10.686  1.00 87.53           C  
ATOM    572  CB  THR A  71      24.913   1.288  -9.571  1.00 87.53           C  
ATOM    573  O   THR A  71      21.729   0.421 -10.051  1.00 87.53           O  
ATOM    574  CG2 THR A  71      24.164   1.887  -8.385  1.00 87.53           C  
ATOM    575  OG1 THR A  71      26.174   0.780  -9.120  1.00 87.53           O  
ATOM    576  N   ALA A  72      22.697   1.408 -11.801  1.00 86.98           N  
ATOM    577  CA  ALA A  72      21.460   1.966 -12.340  1.00 86.98           C  
ATOM    578  C   ALA A  72      20.462   0.863 -12.681  1.00 86.98           C  
ATOM    579  CB  ALA A  72      21.753   2.814 -13.576  1.00 86.98           C  
ATOM    580  O   ALA A  72      19.281   0.958 -12.340  1.00 86.98           O  
ATOM    581  N   ASN A  73      20.893  -0.215 -13.353  1.00 90.39           N  
ATOM    582  CA  ASN A  73      20.032  -1.337 -13.713  1.00 90.39           C  
ATOM    583  C   ASN A  73      19.542  -2.087 -12.478  1.00 90.39           C  
ATOM    584  CB  ASN A  73      20.763  -2.292 -14.659  1.00 90.39           C  
ATOM    585  O   ASN A  73      18.405  -2.562 -12.446  1.00 90.39           O  
ATOM    586  CG  ASN A  73      20.885  -1.741 -16.066  1.00 90.39           C  
ATOM    587  ND2 ASN A  73      21.829  -2.275 -16.832  1.00 90.39           N  
ATOM    588  OD1 ASN A  73      20.138  -0.842 -16.461  1.00 90.39           O  
ATOM    589  N   THR A  74      20.427  -2.133 -11.454  1.00 93.52           N  
ATOM    590  CA  THR A  74      20.053  -2.780 -10.202  1.00 93.52           C  
ATOM    591  C   THR A  74      18.941  -2.003  -9.503  1.00 93.52           C  
ATOM    592  CB  THR A  74      21.262  -2.913  -9.258  1.00 93.52           C  
ATOM    593  O   THR A  74      17.988  -2.596  -8.993  1.00 93.52           O  
ATOM    594  CG2 THR A  74      20.865  -3.581  -7.945  1.00 93.52           C  
ATOM    595  OG1 THR A  74      22.274  -3.703  -9.895  1.00 93.52           O  
ATOM    596  N   ILE A  75      19.071  -0.705  -9.505  1.00 93.13           N  
ATOM    597  CA  ILE A  75      18.066   0.147  -8.879  1.00 93.13           C  
ATOM    598  C   ILE A  75      16.714  -0.068  -9.556  1.00 93.13           C  
ATOM    599  CB  ILE A  75      18.468   1.637  -8.944  1.00 93.13           C  
ATOM    600  O   ILE A  75      15.697  -0.244  -8.882  1.00 93.13           O  
ATOM    601  CG1 ILE A  75      19.692   1.900  -8.059  1.00 93.13           C  
ATOM    602  CG2 ILE A  75      17.294   2.531  -8.535  1.00 93.13           C  
ATOM    603  CD1 ILE A  75      20.305   3.280  -8.244  1.00 93.13           C  
ATOM    604  N   THR A  76      16.709  -0.042 -10.894  1.00 92.80           N  
ATOM    605  CA  THR A  76      15.476  -0.235 -11.649  1.00 92.80           C  
ATOM    606  C   THR A  76      14.883  -1.614 -11.370  1.00 92.80           C  
ATOM    607  CB  THR A  76      15.715  -0.072 -13.161  1.00 92.80           C  
ATOM    608  O   THR A  76      13.668  -1.752 -11.212  1.00 92.80           O  
ATOM    609  CG2 THR A  76      14.409  -0.192 -13.940  1.00 92.80           C  
ATOM    610  OG1 THR A  76      16.292   1.215 -13.412  1.00 92.80           O  
ATOM    611  N   MET A  77      15.724  -2.590 -11.259  1.00 94.66           N  
ATOM    612  CA  MET A  77      15.264  -3.941 -10.949  1.00 94.66           C  
ATOM    613  C   MET A  77      14.635  -3.997  -9.561  1.00 94.66           C  
ATOM    614  CB  MET A  77      16.421  -4.937 -11.039  1.00 94.66           C  
ATOM    615  O   MET A  77      13.589  -4.620  -9.373  1.00 94.66           O  
ATOM    616  CG  MET A  77      16.743  -5.376 -12.458  1.00 94.66           C  
ATOM    617  SD  MET A  77      15.543  -6.605 -13.104  1.00 94.66           S  
ATOM    618  CE  MET A  77      15.995  -8.050 -12.105  1.00 94.66           C  
ATOM    619  N   LEU A  78      15.332  -3.388  -8.595  1.00 94.88           N  
ATOM    620  CA  LEU A  78      14.819  -3.377  -7.229  1.00 94.88           C  
ATOM    621  C   LEU A  78      13.486  -2.640  -7.156  1.00 94.88           C  
ATOM    622  CB  LEU A  78      15.829  -2.726  -6.282  1.00 94.88           C  
ATOM    623  O   LEU A  78      12.584  -3.050  -6.422  1.00 94.88           O  
ATOM    624  CG  LEU A  78      17.069  -3.553  -5.939  1.00 94.88           C  
ATOM    625  CD1 LEU A  78      18.083  -2.700  -5.185  1.00 94.88           C  
ATOM    626  CD2 LEU A  78      16.683  -4.782  -5.123  1.00 94.88           C  
ATOM    627  N   PHE A  79      13.387  -1.569  -7.944  1.00 93.90           N  
ATOM    628  CA  PHE A  79      12.151  -0.798  -8.002  1.00 93.90           C  
ATOM    629  C   PHE A  79      10.992  -1.668  -8.474  1.00 93.90           C  
ATOM    630  CB  PHE A  79      12.312   0.410  -8.930  1.00 93.90           C  
ATOM    631  O   PHE A  79       9.920  -1.666  -7.866  1.00 93.90           O  
ATOM    632  CG  PHE A  79      11.083   1.272  -9.023  1.00 93.90           C  
ATOM    633  CD1 PHE A  79      10.133   1.049 -10.013  1.00 93.90           C  
ATOM    634  CD2 PHE A  79      10.876   2.307  -8.120  1.00 93.90           C  
ATOM    635  CE1 PHE A  79       8.994   1.846 -10.101  1.00 93.90           C  
ATOM    636  CE2 PHE A  79       9.740   3.107  -8.202  1.00 93.90           C  
ATOM    637  CZ  PHE A  79       8.801   2.876  -9.194  1.00 93.90           C  
ATOM    638  N   PHE A  80      11.177  -2.513  -9.503  1.00 95.46           N  
ATOM    639  CA  PHE A  80      10.097  -3.297 -10.089  1.00 95.46           C  
ATOM    640  C   PHE A  80       9.966  -4.645  -9.390  1.00 95.46           C  
ATOM    641  CB  PHE A  80      10.334  -3.505 -11.588  1.00 95.46           C  
ATOM    642  O   PHE A  80       9.061  -5.424  -9.698  1.00 95.46           O  
ATOM    643  CG  PHE A  80       9.979  -2.308 -12.430  1.00 95.46           C  
ATOM    644  CD1 PHE A  80       8.657  -1.907 -12.570  1.00 95.46           C  
ATOM    645  CD2 PHE A  80      10.970  -1.585 -13.081  1.00 95.46           C  
ATOM    646  CE1 PHE A  80       8.326  -0.800 -13.349  1.00 95.46           C  
ATOM    647  CE2 PHE A  80      10.647  -0.477 -13.860  1.00 95.46           C  
ATOM    648  CZ  PHE A  80       9.325  -0.087 -13.993  1.00 95.46           C  
ATOM    649  N   LEU A  81      10.865  -4.846  -8.468  1.00 95.59           N  
ATOM    650  CA  LEU A  81      10.727  -6.025  -7.620  1.00 95.59           C  
ATOM    651  C   LEU A  81       9.494  -5.914  -6.730  1.00 95.59           C  
ATOM    652  CB  LEU A  81      11.978  -6.213  -6.757  1.00 95.59           C  
ATOM    653  O   LEU A  81       8.822  -6.914  -6.466  1.00 95.59           O  
ATOM    654  CG  LEU A  81      12.008  -7.458  -5.868  1.00 95.59           C  
ATOM    655  CD1 LEU A  81      11.994  -8.720  -6.724  1.00 95.59           C  
ATOM    656  CD2 LEU A  81      13.231  -7.436  -4.958  1.00 95.59           C  
ATOM    657  N   HIS A  82       9.092  -4.713  -6.384  1.00 93.70           N  
ATOM    658  CA  HIS A  82       7.945  -4.473  -5.516  1.00 93.70           C  
ATOM    659  C   HIS A  82       6.655  -4.978  -6.155  1.00 93.70           C  
ATOM    660  CB  HIS A  82       7.821  -2.984  -5.190  1.00 93.70           C  
ATOM    661  O   HIS A  82       5.917  -5.754  -5.544  1.00 93.70           O  
ATOM    662  CG  HIS A  82       8.786  -2.515  -4.148  1.00 93.70           C  
ATOM    663  CD2 HIS A  82       9.852  -1.684  -4.233  1.00 93.70           C  
ATOM    664  ND1 HIS A  82       8.711  -2.913  -2.831  1.00 93.70           N  
ATOM    665  CE1 HIS A  82       9.690  -2.343  -2.149  1.00 93.70           C  
ATOM    666  NE2 HIS A  82      10.397  -1.593  -2.976  1.00 93.70           N  
ATOM    667  N   PRO A  83       6.345  -4.498  -7.329  1.00 94.66           N  
ATOM    668  CA  PRO A  83       5.098  -4.958  -7.945  1.00 94.66           C  
ATOM    669  C   PRO A  83       5.093  -6.460  -8.219  1.00 94.66           C  
ATOM    670  CB  PRO A  83       5.037  -4.164  -9.252  1.00 94.66           C  
ATOM    671  O   PRO A  83       4.048  -7.107  -8.114  1.00 94.66           O  
ATOM    672  CG  PRO A  83       6.446  -3.736  -9.505  1.00 94.66           C  
ATOM    673  CD  PRO A  83       7.133  -3.551  -8.183  1.00 94.66           C  
ATOM    674  N   ILE A  84       6.213  -7.078  -8.506  1.00 95.03           N  
ATOM    675  CA  ILE A  84       6.298  -8.513  -8.759  1.00 95.03           C  
ATOM    676  C   ILE A  84       5.980  -9.282  -7.480  1.00 95.03           C  
ATOM    677  CB  ILE A  84       7.693  -8.911  -9.292  1.00 95.03           C  
ATOM    678  O   ILE A  84       5.152 -10.196  -7.487  1.00 95.03           O  
ATOM    679  CG1 ILE A  84       7.955  -8.250 -10.650  1.00 95.03           C  
ATOM    680  CG2 ILE A  84       7.819 -10.434  -9.390  1.00 95.03           C  
ATOM    681  CD1 ILE A  84       6.953  -8.636 -11.730  1.00 95.03           C  
ATOM    682  N   VAL A  85       6.653  -8.858  -6.455  1.00 94.47           N  
ATOM    683  CA  VAL A  85       6.464  -9.524  -5.170  1.00 94.47           C  
ATOM    684  C   VAL A  85       5.009  -9.387  -4.726  1.00 94.47           C  
ATOM    685  CB  VAL A  85       7.407  -8.950  -4.089  1.00 94.47           C  
ATOM    686  O   VAL A  85       4.393 -10.361  -4.289  1.00 94.47           O  
ATOM    687  CG1 VAL A  85       7.014  -9.459  -2.704  1.00 94.47           C  
ATOM    688  CG2 VAL A  85       8.858  -9.310  -4.403  1.00 94.47           C  
ATOM    689  N   LYS A  86       4.456  -8.288  -4.874  1.00 93.57           N  
ATOM    690  CA  LYS A  86       3.093  -8.013  -4.428  1.00 93.57           C  
ATOM    691  C   LYS A  86       2.074  -8.772  -5.274  1.00 93.57           C  
ATOM    692  CB  LYS A  86       2.803  -6.512  -4.481  1.00 93.57           C  
ATOM    693  O   LYS A  86       1.076  -9.273  -4.751  1.00 93.57           O  
ATOM    694  CG  LYS A  86       3.520  -5.705  -3.409  1.00 93.57           C  
ATOM    695  CD  LYS A  86       3.197  -4.220  -3.518  1.00 93.57           C  
ATOM    696  CE  LYS A  86       3.927  -3.409  -2.456  1.00 93.57           C  
ATOM    697  NZ  LYS A  86       3.688  -1.943  -2.616  1.00 93.57           N  
ATOM    698  N   MET A  87       2.351  -8.833  -6.514  1.00 91.89           N  
ATOM    699  CA  MET A  87       1.462  -9.557  -7.417  1.00 91.89           C  
ATOM    700  C   MET A  87       1.434 -11.044  -7.077  1.00 91.89           C  
ATOM    701  CB  MET A  87       1.894  -9.361  -8.871  1.00 91.89           C  
ATOM    702  O   MET A  87       0.379 -11.678  -7.132  1.00 91.89           O  
ATOM    703  CG  MET A  87       0.844  -9.785  -9.885  1.00 91.89           C  
ATOM    704  SD  MET A  87      -0.704  -8.809  -9.744  1.00 91.89           S  
ATOM    705  CE  MET A  87      -1.820  -9.836 -10.740  1.00 91.89           C  
ATOM    706  N   ILE A  88       2.540 -11.603  -6.692  1.00 92.94           N  
ATOM    707  CA  ILE A  88       2.663 -13.015  -6.347  1.00 92.94           C  
ATOM    708  C   ILE A  88       2.156 -13.245  -4.925  1.00 92.94           C  
ATOM    709  CB  ILE A  88       4.122 -13.506  -6.481  1.00 92.94           C  
ATOM    710  O   ILE A  88       1.474 -14.237  -4.654  1.00 92.94           O  
ATOM    711  CG1 ILE A  88       4.569 -13.458  -7.947  1.00 92.94           C  
ATOM    712  CG2 ILE A  88       4.272 -14.918  -5.908  1.00 92.94           C  
ATOM    713  CD1 ILE A  88       6.056 -13.714  -8.150  1.00 92.94           C  
ATOM    714  N   TYR A  89       2.400 -12.276  -4.126  1.00 93.62           N  
ATOM    715  CA  TYR A  89       2.086 -12.383  -2.706  1.00 93.62           C  
ATOM    716  C   TYR A  89       0.581 -12.463  -2.484  1.00 93.62           C  
ATOM    717  CB  TYR A  89       2.664 -11.190  -1.937  1.00 93.62           C  
ATOM    718  O   TYR A  89       0.109 -13.257  -1.667  1.00 93.62           O  
ATOM    719  CG  TYR A  89       2.481 -11.286  -0.442  1.00 93.62           C  
ATOM    720  CD1 TYR A  89       1.396 -10.679   0.187  1.00 93.62           C  
ATOM    721  CD2 TYR A  89       3.392 -11.983   0.345  1.00 93.62           C  
ATOM    722  CE1 TYR A  89       1.225 -10.763   1.565  1.00 93.62           C  
ATOM    723  CE2 TYR A  89       3.230 -12.073   1.724  1.00 93.62           C  
ATOM    724  OH  TYR A  89       1.980 -11.547   3.688  1.00 93.62           O  
ATOM    725  CZ  TYR A  89       2.145 -11.461   2.323  1.00 93.62           C  
ATOM    726  N   PHE A  90      -0.165 -11.724  -3.140  1.00 92.11           N  
ATOM    727  CA  PHE A  90      -1.601 -11.611  -2.918  1.00 92.11           C  
ATOM    728  C   PHE A  90      -2.285 -12.960  -3.102  1.00 92.11           C  
ATOM    729  CB  PHE A  90      -2.214 -10.577  -3.867  1.00 92.11           C  
ATOM    730  O   PHE A  90      -3.048 -13.399  -2.239  1.00 92.11           O  
ATOM    731  CG  PHE A  90      -3.676 -10.319  -3.621  1.00 92.11           C  
ATOM    732  CD1 PHE A  90      -4.648 -11.061  -4.281  1.00 92.11           C  
ATOM    733  CD2 PHE A  90      -4.079  -9.333  -2.730  1.00 92.11           C  
ATOM    734  CE1 PHE A  90      -6.002 -10.824  -4.055  1.00 92.11           C  
ATOM    735  CE2 PHE A  90      -5.430  -9.091  -2.499  1.00 92.11           C  
ATOM    736  CZ  PHE A  90      -6.390  -9.836  -3.164  1.00 92.11           C  
ATOM    737  N   PRO A  91      -2.065 -13.652  -4.247  1.00 90.86           N  
ATOM    738  CA  PRO A  91      -2.755 -14.932  -4.421  1.00 90.86           C  
ATOM    739  C   PRO A  91      -2.335 -15.975  -3.388  1.00 90.86           C  
ATOM    740  CB  PRO A  91      -2.346 -15.364  -5.831  1.00 90.86           C  
ATOM    741  O   PRO A  91      -3.135 -16.836  -3.013  1.00 90.86           O  
ATOM    742  CG  PRO A  91      -1.119 -14.566  -6.134  1.00 90.86           C  
ATOM    743  CD  PRO A  91      -1.193 -13.271  -5.377  1.00 90.86           C  
ATOM    744  N   VAL A  92      -1.106 -15.924  -2.911  1.00 92.45           N  
ATOM    745  CA  VAL A  92      -0.597 -16.877  -1.930  1.00 92.45           C  
ATOM    746  C   VAL A  92      -1.331 -16.694  -0.603  1.00 92.45           C  
ATOM    747  CB  VAL A  92       0.926 -16.719  -1.723  1.00 92.45           C  
ATOM    748  O   VAL A  92      -1.627 -17.671   0.089  1.00 92.45           O  
ATOM    749  CG1 VAL A  92       1.406 -17.588  -0.562  1.00 92.45           C  
ATOM    750  CG2 VAL A  92       1.678 -17.072  -3.005  1.00 92.45           C  
ATOM    751  N   ARG A  93      -1.782 -15.511  -0.365  1.00 91.70           N  
ATOM    752  CA  ARG A  93      -2.395 -15.208   0.924  1.00 91.70           C  
ATOM    753  C   ARG A  93      -3.811 -14.670   0.743  1.00 91.70           C  
ATOM    754  CB  ARG A  93      -1.546 -14.198   1.699  1.00 91.70           C  
ATOM    755  O   ARG A  93      -4.297 -13.897   1.571  1.00 91.70           O  
ATOM    756  CG  ARG A  93      -0.155 -14.702   2.049  1.00 91.70           C  
ATOM    757  CD  ARG A  93      -0.179 -15.628   3.258  1.00 91.70           C  
ATOM    758  NE  ARG A  93      -0.135 -14.879   4.510  1.00 91.70           N  
ATOM    759  NH1 ARG A  93       0.745 -16.613   5.757  1.00 91.70           N  
ATOM    760  NH2 ARG A  93       0.298 -14.596   6.748  1.00 91.70           N  
ATOM    761  CZ  ARG A  93       0.302 -15.364   5.669  1.00 91.70           C  
ATOM    762  N   SER A  94      -4.434 -14.977  -0.267  1.00 89.66           N  
ATOM    763  CA  SER A  94      -5.725 -14.424  -0.666  1.00 89.66           C  
ATOM    764  C   SER A  94      -6.791 -14.692   0.390  1.00 89.66           C  
ATOM    765  CB  SER A  94      -6.167 -15.009  -2.008  1.00 89.66           C  
ATOM    766  O   SER A  94      -7.638 -13.836   0.656  1.00 89.66           O  
ATOM    767  OG  SER A  94      -6.287 -16.419  -1.928  1.00 89.66           O  
ATOM    768  N   LYS A  95      -6.693 -15.809   1.083  1.00 91.22           N  
ATOM    769  CA  LYS A  95      -7.691 -16.177   2.083  1.00 91.22           C  
ATOM    770  C   LYS A  95      -7.695 -15.189   3.245  1.00 91.22           C  
ATOM    771  CB  LYS A  95      -7.434 -17.594   2.601  1.00 91.22           C  
ATOM    772  O   LYS A  95      -8.758 -14.765   3.703  1.00 91.22           O  
ATOM    773  CG  LYS A  95      -7.746 -18.688   1.590  1.00 91.22           C  
ATOM    774  CD  LYS A  95      -7.556 -20.074   2.191  1.00 91.22           C  
ATOM    775  CE  LYS A  95      -7.786 -21.169   1.158  1.00 91.22           C  
ATOM    776  NZ  LYS A  95      -7.509 -22.526   1.718  1.00 91.22           N  
ATOM    777  N   ILE A  96      -6.568 -14.792   3.685  1.00 92.75           N  
ATOM    778  CA  ILE A  96      -6.428 -13.878   4.813  1.00 92.75           C  
ATOM    779  C   ILE A  96      -6.947 -12.495   4.424  1.00 92.75           C  
ATOM    780  CB  ILE A  96      -4.960 -13.786   5.288  1.00 92.75           C  
ATOM    781  O   ILE A  96      -7.551 -11.799   5.244  1.00 92.75           O  
ATOM    782  CG1 ILE A  96      -4.453 -15.165   5.724  1.00 92.75           C  
ATOM    783  CG2 ILE A  96      -4.822 -12.767   6.422  1.00 92.75           C  
ATOM    784  CD1 ILE A  96      -2.955 -15.217   5.994  1.00 92.75           C  
ATOM    785  N   PHE A  97      -6.693 -12.080   3.170  1.00 92.53           N  
ATOM    786  CA  PHE A  97      -7.177 -10.793   2.685  1.00 92.53           C  
ATOM    787  C   PHE A  97      -8.700 -10.753   2.684  1.00 92.53           C  
ATOM    788  CB  PHE A  97      -6.643 -10.513   1.276  1.00 92.53           C  
ATOM    789  O   PHE A  97      -9.301  -9.781   3.146  1.00 92.53           O  
ATOM    790  CG  PHE A  97      -5.279  -9.877   1.259  1.00 92.53           C  
ATOM    791  CD1 PHE A  97      -5.142  -8.495   1.222  1.00 92.53           C  
ATOM    792  CD2 PHE A  97      -4.134 -10.662   1.280  1.00 92.53           C  
ATOM    793  CE1 PHE A  97      -3.881  -7.903   1.206  1.00 92.53           C  
ATOM    794  CE2 PHE A  97      -2.870 -10.078   1.264  1.00 92.53           C  
ATOM    795  CZ  PHE A  97      -2.746  -8.699   1.226  1.00 92.53           C  
ATOM    796  N   TYR A  98      -9.300 -11.823   2.232  1.00 91.70           N  
ATOM    797  CA  TYR A  98     -10.757 -11.885   2.185  1.00 91.70           C  
ATOM    798  C   TYR A  98     -11.346 -11.935   3.590  1.00 91.70           C  
ATOM    799  CB  TYR A  98     -11.218 -13.104   1.381  1.00 91.70           C  
ATOM    800  O   TYR A  98     -12.375 -11.312   3.861  1.00 91.70           O  
ATOM    801  CG  TYR A  98     -10.989 -12.973  -0.105  1.00 91.70           C  
ATOM    802  CD1 TYR A  98     -11.592 -11.951  -0.835  1.00 91.70           C  
ATOM    803  CD2 TYR A  98     -10.171 -13.871  -0.782  1.00 91.70           C  
ATOM    804  CE1 TYR A  98     -11.385 -11.828  -2.205  1.00 91.70           C  
ATOM    805  CE2 TYR A  98      -9.957 -13.757  -2.152  1.00 91.70           C  
ATOM    806  OH  TYR A  98     -10.359 -12.616  -4.210  1.00 91.70           O  
ATOM    807  CZ  TYR A  98     -10.567 -12.734  -2.854  1.00 91.70           C  
ATOM    808  N   LYS A  99     -10.657 -12.661   4.405  1.00 91.91           N  
ATOM    809  CA  LYS A  99     -11.081 -12.725   5.801  1.00 91.91           C  
ATOM    810  C   LYS A  99     -11.050 -11.344   6.448  1.00 91.91           C  
ATOM    811  CB  LYS A  99     -10.195 -13.693   6.587  1.00 91.91           C  
ATOM    812  O   LYS A  99     -11.959 -10.984   7.199  1.00 91.91           O  
ATOM    813  CG  LYS A  99     -10.638 -13.906   8.027  1.00 91.91           C  
ATOM    814  CD  LYS A  99      -9.723 -14.884   8.754  1.00 91.91           C  
ATOM    815  CE  LYS A  99     -10.095 -15.010  10.225  1.00 91.91           C  
ATOM    816  NZ  LYS A  99      -9.194 -15.959  10.945  1.00 91.91           N  
ATOM    817  N   THR A 100     -10.041 -10.638   6.154  1.00 93.11           N  
ATOM    818  CA  THR A 100      -9.903  -9.294   6.705  1.00 93.11           C  
ATOM    819  C   THR A 100     -11.046  -8.398   6.237  1.00 93.11           C  
ATOM    820  CB  THR A 100      -8.556  -8.663   6.307  1.00 93.11           C  
ATOM    821  O   THR A 100     -11.633  -7.665   7.036  1.00 93.11           O  
ATOM    822  CG2 THR A 100      -8.394  -7.278   6.924  1.00 93.11           C  
ATOM    823  OG1 THR A 100      -7.488  -9.504   6.760  1.00 93.11           O  
ATOM    824  N   LEU A 101     -11.406  -8.470   5.041  1.00 90.53           N  
ATOM    825  CA  LEU A 101     -12.479  -7.668   4.463  1.00 90.53           C  
ATOM    826  C   LEU A 101     -13.830  -8.064   5.049  1.00 90.53           C  
ATOM    827  CB  LEU A 101     -12.505  -7.824   2.940  1.00 90.53           C  
ATOM    828  O   LEU A 101     -14.717  -7.220   5.201  1.00 90.53           O  
ATOM    829  CG  LEU A 101     -11.400  -7.103   2.166  1.00 90.53           C  
ATOM    830  CD1 LEU A 101     -11.352  -7.600   0.725  1.00 90.53           C  
ATOM    831  CD2 LEU A 101     -11.614  -5.593   2.210  1.00 90.53           C  
ATOM    832  N   ALA A 102     -13.902  -9.265   5.499  1.00 90.14           N  
ATOM    833  CA  ALA A 102     -15.180  -9.809   5.951  1.00 90.14           C  
ATOM    834  C   ALA A 102     -15.420  -9.494   7.424  1.00 90.14           C  
ATOM    835  CB  ALA A 102     -15.227 -11.318   5.718  1.00 90.14           C  
ATOM    836  O   ALA A 102     -16.544  -9.619   7.917  1.00 90.14           O  
ATOM    837  N   ILE A 103     -14.413  -8.993   8.100  1.00 90.21           N  
ATOM    838  CA  ILE A 103     -14.474  -8.782   9.542  1.00 90.21           C  
ATOM    839  C   ILE A 103     -15.520  -7.717   9.863  1.00 90.21           C  
ATOM    840  CB  ILE A 103     -13.098  -8.371  10.112  1.00 90.21           C  
ATOM    841  O   ILE A 103     -16.183  -7.782  10.901  1.00 90.21           O  
ATOM    842  CG1 ILE A 103     -12.140  -9.568  10.109  1.00 90.21           C  
ATOM    843  CG2 ILE A 103     -13.249  -7.794  11.523  1.00 90.21           C  
ATOM    844  CD1 ILE A 103     -10.710  -9.216  10.496  1.00 90.21           C  
ATOM    845  N   TRP A 104     -15.750  -6.858   8.878  1.00 89.30           N  
ATOM    846  CA  TRP A 104     -16.638  -5.735   9.166  1.00 89.30           C  
ATOM    847  C   TRP A 104     -17.936  -5.851   8.373  1.00 89.30           C  
ATOM    848  CB  TRP A 104     -15.946  -4.407   8.846  1.00 89.30           C  
ATOM    849  O   TRP A 104     -18.574  -4.842   8.065  1.00 89.30           O  
ATOM    850  CG  TRP A 104     -16.342  -3.281   9.754  1.00 89.30           C  
ATOM    851  CD1 TRP A 104     -17.316  -2.347   9.533  1.00 89.30           C  
ATOM    852  CD2 TRP A 104     -15.767  -2.968  11.027  1.00 89.30           C  
ATOM    853  CE2 TRP A 104     -16.443  -1.831  11.522  1.00 89.30           C  
ATOM    854  CE3 TRP A 104     -14.747  -3.540  11.798  1.00 89.30           C  
ATOM    855  NE1 TRP A 104     -17.382  -1.473  10.592  1.00 89.30           N  
ATOM    856  CH2 TRP A 104     -15.127  -1.834  13.489  1.00 89.30           C  
ATOM    857  CZ2 TRP A 104     -16.130  -1.255  12.755  1.00 89.30           C  
ATOM    858  CZ3 TRP A 104     -14.436  -2.965  13.025  1.00 89.30           C  
ATOM    859  N   ASN A 105     -18.437  -7.071   8.063  1.00 83.89           N  
ATOM    860  CA  ASN A 105     -19.650  -7.322   7.292  1.00 83.89           C  
ATOM    861  C   ASN A 105     -20.902  -7.174   8.152  1.00 83.89           C  
ATOM    862  CB  ASN A 105     -19.604  -8.713   6.656  1.00 83.89           C  
ATOM    863  O   ASN A 105     -21.954  -6.763   7.660  1.00 83.89           O  
ATOM    864  CG  ASN A 105     -18.703  -8.769   5.438  1.00 83.89           C  
ATOM    865  ND2 ASN A 105     -18.403  -9.977   4.977  1.00 83.89           N  
ATOM    866  OD1 ASN A 105     -18.280  -7.734   4.916  1.00 83.89           O  
ATOM    867  N   ASN A 106     -20.723  -7.374   9.462  1.00 77.08           N  
ATOM    868  CA  ASN A 106     -21.844  -7.248  10.388  1.00 77.08           C  
ATOM    869  C   ASN A 106     -21.501  -6.335  11.562  1.00 77.08           C  
ATOM    870  CB  ASN A 106     -22.279  -8.624  10.895  1.00 77.08           C  
ATOM    871  O   ASN A 106     -21.261  -6.810  12.673  1.00 77.08           O  
ATOM    872  CG  ASN A 106     -22.842  -9.501   9.794  1.00 77.08           C  
ATOM    873  ND2 ASN A 106     -22.518 -10.789   9.837  1.00 77.08           N  
ATOM    874  OD1 ASN A 106     -23.560  -9.026   8.911  1.00 77.08           O  
ATOM    875  N   PRO A 107     -21.533  -4.962  11.193  1.00 74.12           N  
ATOM    876  CA  PRO A 107     -21.133  -4.089  12.300  1.00 74.12           C  
ATOM    877  C   PRO A 107     -22.257  -3.860  13.307  1.00 74.12           C  
ATOM    878  CB  PRO A 107     -20.754  -2.782  11.598  1.00 74.12           C  
ATOM    879  O   PRO A 107     -23.433  -3.848  12.934  1.00 74.12           O  
ATOM    880  CG  PRO A 107     -21.476  -2.827  10.290  1.00 74.12           C  
ATOM    881  CD  PRO A 107     -21.751  -4.263   9.947  1.00 74.12           C  
ATOM    882  N   ASN A 108     -21.938  -4.074  14.629  1.00 76.69           N  
ATOM    883  CA  ASN A 108     -22.891  -3.773  15.691  1.00 76.69           C  
ATOM    884  C   ASN A 108     -23.131  -2.271  15.820  1.00 76.69           C  
ATOM    885  CB  ASN A 108     -22.410  -4.350  17.024  1.00 76.69           C  
ATOM    886  O   ASN A 108     -22.217  -1.472  15.607  1.00 76.69           O  
ATOM    887  CG  ASN A 108     -22.362  -5.866  17.021  1.00 76.69           C  
ATOM    888  ND2 ASN A 108     -21.598  -6.437  17.944  1.00 76.69           N  
ATOM    889  OD1 ASN A 108     -23.007  -6.518  16.195  1.00 76.69           O  
ATOM    890  N   SER A 109     -24.436  -1.826  15.786  1.00 78.01           N  
ATOM    891  CA  SER A 109     -24.749  -0.422  16.031  1.00 78.01           C  
ATOM    892  C   SER A 109     -25.661  -0.262  17.243  1.00 78.01           C  
ATOM    893  CB  SER A 109     -25.407   0.204  14.801  1.00 78.01           C  
ATOM    894  O   SER A 109     -26.438  -1.164  17.565  1.00 78.01           O  
ATOM    895  OG  SER A 109     -26.635  -0.440  14.505  1.00 78.01           O  
ATOM    896  N   HIS A 110     -25.279   0.702  18.032  1.00 83.49           N  
ATOM    897  CA  HIS A 110     -26.108   1.043  19.182  1.00 83.49           C  
ATOM    898  C   HIS A 110     -26.887   2.331  18.937  1.00 83.49           C  
ATOM    899  CB  HIS A 110     -25.249   1.181  20.440  1.00 83.49           C  
ATOM    900  O   HIS A 110     -26.321   3.326  18.478  1.00 83.49           O  
ATOM    901  CG  HIS A 110     -26.038   1.163  21.711  1.00 83.49           C  
ATOM    902  CD2 HIS A 110     -26.162   0.212  22.666  1.00 83.49           C  
ATOM    903  ND1 HIS A 110     -26.824   2.220  22.114  1.00 83.49           N  
ATOM    904  CE1 HIS A 110     -27.399   1.919  23.266  1.00 83.49           C  
ATOM    905  NE2 HIS A 110     -27.014   0.706  23.623  1.00 83.49           N  
ATOM    906  N   PRO A 111     -28.235   2.315  19.176  1.00 82.54           N  
ATOM    907  CA  PRO A 111     -29.085   3.470  18.876  1.00 82.54           C  
ATOM    908  C   PRO A 111     -28.579   4.758  19.521  1.00 82.54           C  
ATOM    909  CB  PRO A 111     -30.444   3.068  19.452  1.00 82.54           C  
ATOM    910  O   PRO A 111     -28.713   5.839  18.941  1.00 82.54           O  
ATOM    911  CG  PRO A 111     -30.393   1.577  19.546  1.00 82.54           C  
ATOM    912  CD  PRO A 111     -28.957   1.156  19.668  1.00 82.54           C  
ATOM    913  N   LEU A 112     -27.901   4.641  20.658  1.00 81.98           N  
ATOM    914  CA  LEU A 112     -27.423   5.818  21.375  1.00 81.98           C  
ATOM    915  C   LEU A 112     -26.255   6.466  20.639  1.00 81.98           C  
ATOM    916  CB  LEU A 112     -27.000   5.443  22.798  1.00 81.98           C  
ATOM    917  O   LEU A 112     -26.058   7.680  20.726  1.00 81.98           O  
ATOM    918  CG  LEU A 112     -28.130   5.194  23.798  1.00 81.98           C  
ATOM    919  CD1 LEU A 112     -27.571   4.630  25.100  1.00 81.98           C  
ATOM    920  CD2 LEU A 112     -28.908   6.480  24.057  1.00 81.98           C  
ATOM    921  N   PHE A 113     -25.606   5.658  19.906  1.00 87.78           N  
ATOM    922  CA  PHE A 113     -24.373   6.155  19.307  1.00 87.78           C  
ATOM    923  C   PHE A 113     -24.398   5.979  17.793  1.00 87.78           C  
ATOM    924  CB  PHE A 113     -23.158   5.434  19.899  1.00 87.78           C  
ATOM    925  O   PHE A 113     -23.349   5.983  17.145  1.00 87.78           O  
ATOM    926  CG  PHE A 113     -23.083   5.504  21.400  1.00 87.78           C  
ATOM    927  CD1 PHE A 113     -23.046   6.731  22.052  1.00 87.78           C  
ATOM    928  CD2 PHE A 113     -23.050   4.343  22.161  1.00 87.78           C  
ATOM    929  CE1 PHE A 113     -22.976   6.799  23.441  1.00 87.78           C  
ATOM    930  CE2 PHE A 113     -22.980   4.403  23.550  1.00 87.78           C  
ATOM    931  CZ  PHE A 113     -22.943   5.632  24.188  1.00 87.78           C  
ATOM    932  N   ALA A 114     -25.548   5.791  17.272  1.00 85.84           N  
ATOM    933  CA  ALA A 114     -25.714   5.546  15.842  1.00 85.84           C  
ATOM    934  C   ALA A 114     -25.253   6.747  15.022  1.00 85.84           C  
ATOM    935  CB  ALA A 114     -27.170   5.215  15.524  1.00 85.84           C  
ATOM    936  O   ALA A 114     -24.617   6.587  13.978  1.00 85.84           O  
ATOM    937  N   GLU A 115     -25.560   7.879  15.538  1.00 87.37           N  
ATOM    938  CA  GLU A 115     -25.172   9.094  14.828  1.00 87.37           C  
ATOM    939  C   GLU A 115     -23.656   9.263  14.810  1.00 87.37           C  
ATOM    940  CB  GLU A 115     -25.831  10.321  15.463  1.00 87.37           C  
ATOM    941  O   GLU A 115     -23.077   9.619  13.781  1.00 87.37           O  
ATOM    942  CG  GLU A 115     -25.596  11.612  14.693  1.00 87.37           C  
ATOM    943  CD  GLU A 115     -26.294  12.814  15.309  1.00 87.37           C  
ATOM    944  OE1 GLU A 115     -26.116  13.945  14.803  1.00 87.37           O  
ATOM    945  OE2 GLU A 115     -27.024  12.623  16.308  1.00 87.37           O  
ATOM    946  N   SER A 116     -23.090   9.112  15.980  1.00 89.24           N  
ATOM    947  CA  SER A 116     -21.635   9.183  16.074  1.00 89.24           C  
ATOM    948  C   SER A 116     -20.971   8.175  15.142  1.00 89.24           C  
ATOM    949  CB  SER A 116     -21.178   8.939  17.512  1.00 89.24           C  
ATOM    950  O   SER A 116     -20.011   8.506  14.443  1.00 89.24           O  
ATOM    951  OG  SER A 116     -19.763   8.952  17.600  1.00 89.24           O  
ATOM    952  N   ASN A 117     -21.473   6.976  15.149  1.00 89.71           N  
ATOM    953  CA  ASN A 117     -20.951   5.932  14.274  1.00 89.71           C  
ATOM    954  C   ASN A 117     -21.068   6.322  12.803  1.00 89.71           C  
ATOM    955  CB  ASN A 117     -21.672   4.607  14.530  1.00 89.71           C  
ATOM    956  O   ASN A 117     -20.124   6.143  12.032  1.00 89.71           O  
ATOM    957  CG  ASN A 117     -21.082   3.457  13.737  1.00 89.71           C  
ATOM    958  ND2 ASN A 117     -21.944   2.610  13.189  1.00 89.71           N  
ATOM    959  OD1 ASN A 117     -19.860   3.331  13.620  1.00 89.71           O  
ATOM    960  N   ALA A 118     -22.175   6.857  12.404  1.00 89.92           N  
ATOM    961  CA  ALA A 118     -22.402   7.261  11.019  1.00 89.92           C  
ATOM    962  C   ALA A 118     -21.440   8.372  10.606  1.00 89.92           C  
ATOM    963  CB  ALA A 118     -23.847   7.715  10.828  1.00 89.92           C  
ATOM    964  O   ALA A 118     -20.921   8.368   9.488  1.00 89.92           O  
ATOM    965  N   ARG A 119     -21.259   9.289  11.510  1.00 92.89           N  
ATOM    966  CA  ARG A 119     -20.361  10.408  11.243  1.00 92.89           C  
ATOM    967  C   ARG A 119     -18.943   9.918  10.967  1.00 92.89           C  
ATOM    968  CB  ARG A 119     -20.358  11.387  12.419  1.00 92.89           C  
ATOM    969  O   ARG A 119     -18.329  10.308   9.972  1.00 92.89           O  
ATOM    970  CG  ARG A 119     -19.472  12.604  12.205  1.00 92.89           C  
ATOM    971  CD  ARG A 119     -19.429  13.495  13.439  1.00 92.89           C  
ATOM    972  NE  ARG A 119     -18.456  14.574  13.291  1.00 92.89           N  
ATOM    973  NH1 ARG A 119     -18.743  15.403  15.428  1.00 92.89           N  
ATOM    974  NH2 ARG A 119     -17.252  16.397  13.998  1.00 92.89           N  
ATOM    975  CZ  ARG A 119     -18.153  15.455  14.239  1.00 92.89           C  
ATOM    976  N   PHE A 120     -18.383   9.088  11.811  1.00 93.31           N  
ATOM    977  CA  PHE A 120     -17.005   8.627  11.689  1.00 93.31           C  
ATOM    978  C   PHE A 120     -16.866   7.634  10.541  1.00 93.31           C  
ATOM    979  CB  PHE A 120     -16.532   7.986  12.998  1.00 93.31           C  
ATOM    980  O   PHE A 120     -15.801   7.527   9.931  1.00 93.31           O  
ATOM    981  CG  PHE A 120     -16.134   8.983  14.052  1.00 93.31           C  
ATOM    982  CD1 PHE A 120     -14.919   9.653  13.972  1.00 93.31           C  
ATOM    983  CD2 PHE A 120     -16.975   9.250  15.125  1.00 93.31           C  
ATOM    984  CE1 PHE A 120     -14.548  10.576  14.947  1.00 93.31           C  
ATOM    985  CE2 PHE A 120     -16.611  10.172  16.103  1.00 93.31           C  
ATOM    986  CZ  PHE A 120     -15.397  10.833  16.012  1.00 93.31           C  
ATOM    987  N   HIS A 121     -17.935   6.935  10.317  1.00 92.25           N  
ATOM    988  CA  HIS A 121     -17.948   6.087   9.131  1.00 92.25           C  
ATOM    989  C   HIS A 121     -17.846   6.919   7.857  1.00 92.25           C  
ATOM    990  CB  HIS A 121     -19.216   5.231   9.098  1.00 92.25           C  
ATOM    991  O   HIS A 121     -17.091   6.576   6.945  1.00 92.25           O  
ATOM    992  CG  HIS A 121     -19.317   4.355   7.890  1.00 92.25           C  
ATOM    993  CD2 HIS A 121     -20.110   4.437   6.796  1.00 92.25           C  
ATOM    994  ND1 HIS A 121     -18.537   3.232   7.718  1.00 92.25           N  
ATOM    995  CE1 HIS A 121     -18.846   2.660   6.566  1.00 92.25           C  
ATOM    996  NE2 HIS A 121     -19.798   3.372   5.987  1.00 92.25           N  
ATOM    997  N   ALA A 122     -18.610   7.967   7.727  1.00 93.55           N  
ATOM    998  CA  ALA A 122     -18.559   8.861   6.573  1.00 93.55           C  
ATOM    999  C   ALA A 122     -17.176   9.490   6.427  1.00 93.55           C  
ATOM   1000  CB  ALA A 122     -19.624   9.948   6.695  1.00 93.55           C  
ATOM   1001  O   ALA A 122     -16.659   9.615   5.314  1.00 93.55           O  
ATOM   1002  N   LEU A 123     -16.627   9.869   7.526  1.00 94.90           N  
ATOM   1003  CA  LEU A 123     -15.284  10.438   7.506  1.00 94.90           C  
ATOM   1004  C   LEU A 123     -14.270   9.420   6.995  1.00 94.90           C  
ATOM   1005  CB  LEU A 123     -14.884  10.917   8.904  1.00 94.90           C  
ATOM   1006  O   LEU A 123     -13.376   9.765   6.219  1.00 94.90           O  
ATOM   1007  CG  LEU A 123     -13.569  11.692   9.005  1.00 94.90           C  
ATOM   1008  CD1 LEU A 123     -13.667  13.004   8.235  1.00 94.90           C  
ATOM   1009  CD2 LEU A 123     -13.209  11.947  10.465  1.00 94.90           C  
ATOM   1010  N   ALA A 124     -14.421   8.195   7.469  1.00 95.34           N  
ATOM   1011  CA  ALA A 124     -13.529   7.129   7.019  1.00 95.34           C  
ATOM   1012  C   ALA A 124     -13.610   6.949   5.506  1.00 95.34           C  
ATOM   1013  CB  ALA A 124     -13.867   5.819   7.726  1.00 95.34           C  
ATOM   1014  O   ALA A 124     -12.583   6.833   4.833  1.00 95.34           O  
ATOM   1015  N   ILE A 125     -14.740   7.027   5.018  1.00 95.02           N  
ATOM   1016  CA  ILE A 125     -14.959   6.834   3.589  1.00 95.02           C  
ATOM   1017  C   ILE A 125     -14.325   7.984   2.810  1.00 95.02           C  
ATOM   1018  CB  ILE A 125     -16.464   6.727   3.257  1.00 95.02           C  
ATOM   1019  O   ILE A 125     -13.649   7.762   1.802  1.00 95.02           O  
ATOM   1020  CG1 ILE A 125     -17.046   5.430   3.831  1.00 95.02           C  
ATOM   1021  CG2 ILE A 125     -16.691   6.808   1.745  1.00 95.02           C  
ATOM   1022  CD1 ILE A 125     -18.556   5.308   3.675  1.00 95.02           C  
ATOM   1023  N   THR A 126     -14.570   9.162   3.268  1.00 96.31           N  
ATOM   1024  CA  THR A 126     -14.014  10.339   2.610  1.00 96.31           C  
ATOM   1025  C   THR A 126     -12.489  10.276   2.587  1.00 96.31           C  
ATOM   1026  CB  THR A 126     -14.466  11.635   3.308  1.00 96.31           C  
ATOM   1027  O   THR A 126     -11.868  10.526   1.552  1.00 96.31           O  
ATOM   1028  CG2 THR A 126     -13.872  12.863   2.626  1.00 96.31           C  
ATOM   1029  OG1 THR A 126     -15.896  11.722   3.263  1.00 96.31           O  
ATOM   1030  N   LYS A 127     -11.887   9.929   3.687  1.00 96.54           N  
ATOM   1031  CA  LYS A 127     -10.433   9.859   3.793  1.00 96.54           C  
ATOM   1032  C   LYS A 127      -9.870   8.747   2.913  1.00 96.54           C  
ATOM   1033  CB  LYS A 127     -10.010   9.642   5.247  1.00 96.54           C  
ATOM   1034  O   LYS A 127      -8.834   8.922   2.269  1.00 96.54           O  
ATOM   1035  CG  LYS A 127     -10.238  10.849   6.145  1.00 96.54           C  
ATOM   1036  CD  LYS A 127      -9.686  10.616   7.545  1.00 96.54           C  
ATOM   1037  CE  LYS A 127      -9.849  11.849   8.424  1.00 96.54           C  
ATOM   1038  NZ  LYS A 127      -9.375  11.602   9.818  1.00 96.54           N  
ATOM   1039  N   MET A 128     -10.530   7.607   2.923  1.00 96.42           N  
ATOM   1040  CA  MET A 128     -10.091   6.491   2.091  1.00 96.42           C  
ATOM   1041  C   MET A 128     -10.175   6.850   0.611  1.00 96.42           C  
ATOM   1042  CB  MET A 128     -10.931   5.244   2.375  1.00 96.42           C  
ATOM   1043  O   MET A 128      -9.273   6.525  -0.163  1.00 96.42           O  
ATOM   1044  CG  MET A 128     -10.657   4.617   3.732  1.00 96.42           C  
ATOM   1045  SD  MET A 128     -11.541   3.025   3.962  1.00 96.42           S  
ATOM   1046  CE  MET A 128     -13.236   3.631   4.189  1.00 96.42           C  
ATOM   1047  N   ARG A 129     -11.178   7.554   0.182  1.00 96.00           N  
ATOM   1048  CA  ARG A 129     -11.334   7.961  -1.211  1.00 96.00           C  
ATOM   1049  C   ARG A 129     -10.294   9.007  -1.596  1.00 96.00           C  
ATOM   1050  CB  ARG A 129     -12.742   8.507  -1.456  1.00 96.00           C  
ATOM   1051  O   ARG A 129      -9.725   8.952  -2.689  1.00 96.00           O  
ATOM   1052  CG  ARG A 129     -13.822   7.437  -1.487  1.00 96.00           C  
ATOM   1053  CD  ARG A 129     -15.166   8.003  -1.924  1.00 96.00           C  
ATOM   1054  NE  ARG A 129     -16.235   7.018  -1.791  1.00 96.00           N  
ATOM   1055  NH1 ARG A 129     -17.576   7.947  -3.427  1.00 96.00           N  
ATOM   1056  NH2 ARG A 129     -18.263   6.070  -2.305  1.00 96.00           N  
ATOM   1057  CZ  ARG A 129     -17.355   7.014  -2.508  1.00 96.00           C  
ATOM   1058  N   ARG A 130     -10.116   9.900  -0.745  1.00 96.79           N  
ATOM   1059  CA  ARG A 130      -9.097  10.916  -0.991  1.00 96.79           C  
ATOM   1060  C   ARG A 130      -7.722  10.280  -1.164  1.00 96.79           C  
ATOM   1061  CB  ARG A 130      -9.065  11.933   0.151  1.00 96.79           C  
ATOM   1062  O   ARG A 130      -6.963  10.664  -2.057  1.00 96.79           O  
ATOM   1063  CG  ARG A 130      -8.210  13.157  -0.139  1.00 96.79           C  
ATOM   1064  CD  ARG A 130      -8.276  14.172   0.994  1.00 96.79           C  
ATOM   1065  NE  ARG A 130      -7.346  15.277   0.782  1.00 96.79           N  
ATOM   1066  NH1 ARG A 130      -7.866  16.365   2.753  1.00 96.79           N  
ATOM   1067  NH2 ARG A 130      -6.300  17.247   1.330  1.00 96.79           N  
ATOM   1068  CZ  ARG A 130      -7.173  16.294   1.622  1.00 96.79           C  
ATOM   1069  N   LEU A 131      -7.467   9.352  -0.256  1.00 96.72           N  
ATOM   1070  CA  LEU A 131      -6.200   8.636  -0.350  1.00 96.72           C  
ATOM   1071  C   LEU A 131      -6.063   7.948  -1.703  1.00 96.72           C  
ATOM   1072  CB  LEU A 131      -6.082   7.604   0.775  1.00 96.72           C  
ATOM   1073  O   LEU A 131      -5.017   8.042  -2.350  1.00 96.72           O  
ATOM   1074  CG  LEU A 131      -4.859   6.686   0.728  1.00 96.72           C  
ATOM   1075  CD1 LEU A 131      -3.584   7.491   0.958  1.00 96.72           C  
ATOM   1076  CD2 LEU A 131      -4.988   5.571   1.760  1.00 96.72           C  
ATOM   1077  N   LEU A 132      -7.089   7.287  -2.128  1.00 96.28           N  
ATOM   1078  CA  LEU A 132      -7.083   6.584  -3.406  1.00 96.28           C  
ATOM   1079  C   LEU A 132      -6.831   7.551  -4.558  1.00 96.28           C  
ATOM   1080  CB  LEU A 132      -8.410   5.852  -3.621  1.00 96.28           C  
ATOM   1081  O   LEU A 132      -5.991   7.289  -5.422  1.00 96.28           O  
ATOM   1082  CG  LEU A 132      -8.580   5.135  -4.962  1.00 96.28           C  
ATOM   1083  CD1 LEU A 132      -7.545   4.024  -5.104  1.00 96.28           C  
ATOM   1084  CD2 LEU A 132      -9.993   4.577  -5.095  1.00 96.28           C  
ATOM   1085  N   PHE A 133      -7.477   8.713  -4.564  1.00 96.56           N  
ATOM   1086  CA  PHE A 133      -7.353   9.680  -5.649  1.00 96.56           C  
ATOM   1087  C   PHE A 133      -5.962  10.303  -5.661  1.00 96.56           C  
ATOM   1088  CB  PHE A 133      -8.417  10.774  -5.520  1.00 96.56           C  
ATOM   1089  O   PHE A 133      -5.369  10.488  -6.726  1.00 96.56           O  
ATOM   1090  CG  PHE A 133      -9.792  10.338  -5.949  1.00 96.56           C  
ATOM   1091  CD1 PHE A 133     -10.027   9.913  -7.251  1.00 96.56           C  
ATOM   1092  CD2 PHE A 133     -10.850  10.352  -5.049  1.00 96.56           C  
ATOM   1093  CE1 PHE A 133     -11.298   9.508  -7.651  1.00 96.56           C  
ATOM   1094  CE2 PHE A 133     -12.123   9.949  -5.442  1.00 96.56           C  
ATOM   1095  CZ  PHE A 133     -12.345   9.529  -6.743  1.00 96.56           C  
ATOM   1096  N   CYS A 134      -5.474  10.582  -4.515  1.00 96.49           N  
ATOM   1097  CA  CYS A 134      -4.153  11.193  -4.417  1.00 96.49           C  
ATOM   1098  C   CYS A 134      -3.073  10.240  -4.916  1.00 96.49           C  
ATOM   1099  CB  CYS A 134      -3.857  11.601  -2.974  1.00 96.49           C  
ATOM   1100  O   CYS A 134      -2.221  10.626  -5.718  1.00 96.49           O  
ATOM   1101  SG  CYS A 134      -4.800  13.037  -2.416  1.00 96.49           S  
ATOM   1102  N   VAL A 135      -3.121   9.002  -4.476  1.00 96.13           N  
ATOM   1103  CA  VAL A 135      -2.111   8.025  -4.873  1.00 96.13           C  
ATOM   1104  C   VAL A 135      -2.273   7.687  -6.353  1.00 96.13           C  
ATOM   1105  CB  VAL A 135      -2.199   6.740  -4.019  1.00 96.13           C  
ATOM   1106  O   VAL A 135      -1.283   7.529  -7.072  1.00 96.13           O  
ATOM   1107  CG1 VAL A 135      -1.285   5.654  -4.583  1.00 96.13           C  
ATOM   1108  CG2 VAL A 135      -1.843   7.041  -2.565  1.00 96.13           C  
ATOM   1109  N   ALA A 136      -3.495   7.596  -6.816  1.00 95.62           N  
ATOM   1110  CA  ALA A 136      -3.739   7.362  -8.237  1.00 95.62           C  
ATOM   1111  C   ALA A 136      -3.171   8.497  -9.085  1.00 95.62           C  
ATOM   1112  CB  ALA A 136      -5.235   7.203  -8.500  1.00 95.62           C  
ATOM   1113  O   ALA A 136      -2.545   8.253 -10.120  1.00 95.62           O  
ATOM   1114  N   GLY A 137      -3.449   9.742  -8.652  1.00 96.53           N  
ATOM   1115  CA  GLY A 137      -2.870  10.891  -9.329  1.00 96.53           C  
ATOM   1116  C   GLY A 137      -1.353  10.867  -9.354  1.00 96.53           C  
ATOM   1117  O   GLY A 137      -0.740  11.138 -10.388  1.00 96.53           O  
ATOM   1118  N   ALA A 138      -0.770  10.534  -8.211  1.00 95.26           N  
ATOM   1119  CA  ALA A 138       0.686  10.455  -8.124  1.00 95.26           C  
ATOM   1120  C   ALA A 138       1.231   9.353  -9.028  1.00 95.26           C  
ATOM   1121  CB  ALA A 138       1.120  10.216  -6.680  1.00 95.26           C  
ATOM   1122  O   ALA A 138       2.289   9.512  -9.643  1.00 95.26           O  
ATOM   1123  N   THR A 139       0.504   8.272  -9.125  1.00 95.39           N  
ATOM   1124  CA  THR A 139       0.904   7.157  -9.976  1.00 95.39           C  
ATOM   1125  C   THR A 139       0.883   7.566 -11.447  1.00 95.39           C  
ATOM   1126  CB  THR A 139      -0.013   5.938  -9.767  1.00 95.39           C  
ATOM   1127  O   THR A 139       1.836   7.301 -12.183  1.00 95.39           O  
ATOM   1128  CG2 THR A 139       0.423   4.766 -10.640  1.00 95.39           C  
ATOM   1129  OG1 THR A 139       0.039   5.539  -8.391  1.00 95.39           O  
ATOM   1130  N   ILE A 140      -0.142   8.228 -11.832  1.00 96.34           N  
ATOM   1131  CA  ILE A 140      -0.277   8.684 -13.211  1.00 96.34           C  
ATOM   1132  C   ILE A 140       0.819   9.698 -13.529  1.00 96.34           C  
ATOM   1133  CB  ILE A 140      -1.670   9.302 -13.468  1.00 96.34           C  
ATOM   1134  O   ILE A 140       1.456   9.625 -14.583  1.00 96.34           O  
ATOM   1135  CG1 ILE A 140      -2.755   8.223 -13.392  1.00 96.34           C  
ATOM   1136  CG2 ILE A 140      -1.702  10.017 -14.822  1.00 96.34           C  
ATOM   1137  CD1 ILE A 140      -4.175   8.772 -13.394  1.00 96.34           C  
ATOM   1138  N   PHE A 141       0.995  10.584 -12.598  1.00 95.81           N  
ATOM   1139  CA  PHE A 141       2.048  11.580 -12.757  1.00 95.81           C  
ATOM   1140  C   PHE A 141       3.409  10.911 -12.907  1.00 95.81           C  
ATOM   1141  CB  PHE A 141       2.065  12.542 -11.565  1.00 95.81           C  
ATOM   1142  O   PHE A 141       4.212  11.307 -13.754  1.00 95.81           O  
ATOM   1143  CG  PHE A 141       3.185  13.545 -11.610  1.00 95.81           C  
ATOM   1144  CD1 PHE A 141       4.306  13.394 -10.802  1.00 95.81           C  
ATOM   1145  CD2 PHE A 141       3.118  14.641 -12.461  1.00 95.81           C  
ATOM   1146  CE1 PHE A 141       5.345  14.321 -10.842  1.00 95.81           C  
ATOM   1147  CE2 PHE A 141       4.153  15.571 -12.506  1.00 95.81           C  
ATOM   1148  CZ  PHE A 141       5.264  15.410 -11.695  1.00 95.81           C  
ATOM   1149  N   SER A 142       3.649   9.920 -12.143  1.00 94.28           N  
ATOM   1150  CA  SER A 142       4.921   9.207 -12.195  1.00 94.28           C  
ATOM   1151  C   SER A 142       5.109   8.509 -13.538  1.00 94.28           C  
ATOM   1152  CB  SER A 142       5.008   8.184 -11.062  1.00 94.28           C  
ATOM   1153  O   SER A 142       6.205   8.522 -14.102  1.00 94.28           O  
ATOM   1154  OG  SER A 142       4.999   8.828  -9.800  1.00 94.28           O  
ATOM   1155  N   VAL A 143       4.055   7.943 -14.062  1.00 95.12           N  
ATOM   1156  CA  VAL A 143       4.110   7.253 -15.347  1.00 95.12           C  
ATOM   1157  C   VAL A 143       4.397   8.258 -16.461  1.00 95.12           C  
ATOM   1158  CB  VAL A 143       2.797   6.493 -15.641  1.00 95.12           C  
ATOM   1159  O   VAL A 143       5.241   8.011 -17.326  1.00 95.12           O  
ATOM   1160  CG1 VAL A 143       2.770   6.001 -17.087  1.00 95.12           C  
ATOM   1161  CG2 VAL A 143       2.631   5.324 -14.672  1.00 95.12           C  
ATOM   1162  N   ILE A 144       3.741   9.389 -16.381  1.00 94.81           N  
ATOM   1163  CA  ILE A 144       3.927  10.435 -17.382  1.00 94.81           C  
ATOM   1164  C   ILE A 144       5.357  10.965 -17.314  1.00 94.81           C  
ATOM   1165  CB  ILE A 144       2.917  11.588 -17.188  1.00 94.81           C  
ATOM   1166  O   ILE A 144       6.004  11.157 -18.346  1.00 94.81           O  
ATOM   1167  CG1 ILE A 144       1.498  11.117 -17.524  1.00 94.81           C  
ATOM   1168  CG2 ILE A 144       3.310  12.798 -18.041  1.00 94.81           C  
ATOM   1169  CD1 ILE A 144       0.411  12.123 -17.166  1.00 94.81           C  
ATOM   1170  N   SER A 145       5.775  11.200 -16.094  1.00 92.96           N  
ATOM   1171  CA  SER A 145       7.134  11.692 -15.889  1.00 92.96           C  
ATOM   1172  C   SER A 145       8.166  10.696 -16.408  1.00 92.96           C  
ATOM   1173  CB  SER A 145       7.384  11.974 -14.407  1.00 92.96           C  
ATOM   1174  O   SER A 145       9.110  11.078 -17.103  1.00 92.96           O  
ATOM   1175  OG  SER A 145       6.537  13.011 -13.942  1.00 92.96           O  
ATOM   1176  N   TRP A 146       7.990   9.416 -16.116  1.00 93.09           N  
ATOM   1177  CA  TRP A 146       8.897   8.365 -16.565  1.00 93.09           C  
ATOM   1178  C   TRP A 146       8.917   8.277 -18.087  1.00 93.09           C  
ATOM   1179  CB  TRP A 146       8.493   7.015 -15.967  1.00 93.09           C  
ATOM   1180  O   TRP A 146       9.986   8.199 -18.697  1.00 93.09           O  
ATOM   1181  CG  TRP A 146       9.551   5.958 -16.079  1.00 93.09           C  
ATOM   1182  CD1 TRP A 146      10.102   5.462 -17.228  1.00 93.09           C  
ATOM   1183  CD2 TRP A 146      10.183   5.265 -14.999  1.00 93.09           C  
ATOM   1184  CE2 TRP A 146      11.109   4.361 -15.567  1.00 93.09           C  
ATOM   1185  CE3 TRP A 146      10.057   5.320 -13.604  1.00 93.09           C  
ATOM   1186  NE1 TRP A 146      11.040   4.501 -16.926  1.00 93.09           N  
ATOM   1187  CH2 TRP A 146      11.761   3.593 -13.425  1.00 93.09           C  
ATOM   1188  CZ2 TRP A 146      11.904   3.519 -14.786  1.00 93.09           C  
ATOM   1189  CZ3 TRP A 146      10.850   4.481 -12.830  1.00 93.09           C  
ATOM   1190  N   THR A 147       7.776   8.370 -18.682  1.00 92.53           N  
ATOM   1191  CA  THR A 147       7.660   8.296 -20.134  1.00 92.53           C  
ATOM   1192  C   THR A 147       8.245   9.546 -20.787  1.00 92.53           C  
ATOM   1193  CB  THR A 147       6.193   8.125 -20.570  1.00 92.53           C  
ATOM   1194  O   THR A 147       8.949   9.454 -21.795  1.00 92.53           O  
ATOM   1195  CG2 THR A 147       6.084   7.960 -22.082  1.00 92.53           C  
ATOM   1196  OG1 THR A 147       5.644   6.965 -19.933  1.00 92.53           O  
ATOM   1197  N   GLY A 148       7.983  10.674 -20.208  1.00 91.04           N  
ATOM   1198  CA  GLY A 148       8.459  11.949 -20.720  1.00 91.04           C  
ATOM   1199  C   GLY A 148       9.972  12.054 -20.747  1.00 91.04           C  
ATOM   1200  O   GLY A 148      10.550  12.513 -21.734  1.00 91.04           O  
ATOM   1201  N   ILE A 149      10.587  11.499 -19.718  1.00 88.72           N  
ATOM   1202  CA  ILE A 149      12.036  11.618 -19.599  1.00 88.72           C  
ATOM   1203  C   ILE A 149      12.713  10.750 -20.657  1.00 88.72           C  
ATOM   1204  CB  ILE A 149      12.522  11.220 -18.188  1.00 88.72           C  
ATOM   1205  O   ILE A 149      13.839  11.033 -21.074  1.00 88.72           O  
ATOM   1206  CG1 ILE A 149      12.115  12.285 -17.163  1.00 88.72           C  
ATOM   1207  CG2 ILE A 149      14.039  11.004 -18.180  1.00 88.72           C  
ATOM   1208  CD1 ILE A 149      12.326  11.864 -15.715  1.00 88.72           C  
ATOM   1209  N   THR A 150      12.052   9.749 -21.159  1.00 87.07           N  
ATOM   1210  CA  THR A 150      12.583   8.820 -22.150  1.00 87.07           C  
ATOM   1211  C   THR A 150      12.824   9.528 -23.480  1.00 87.07           C  
ATOM   1212  CB  THR A 150      11.631   7.629 -22.365  1.00 87.07           C  
ATOM   1213  O   THR A 150      13.782   9.217 -24.191  1.00 87.07           O  
ATOM   1214  CG2 THR A 150      12.188   6.661 -23.404  1.00 87.07           C  
ATOM   1215  OG1 THR A 150      11.458   6.933 -21.124  1.00 87.07           O  
ATOM   1216  N   PHE A 151      12.107  10.678 -23.737  1.00 87.59           N  
ATOM   1217  CA  PHE A 151      12.155  11.271 -25.068  1.00 87.59           C  
ATOM   1218  C   PHE A 151      12.827  12.639 -25.026  1.00 87.59           C  
ATOM   1219  CB  PHE A 151      10.745  11.396 -25.653  1.00 87.59           C  
ATOM   1220  O   PHE A 151      12.984  13.291 -26.061  1.00 87.59           O  
ATOM   1221  CG  PHE A 151      10.080  10.073 -25.921  1.00 87.59           C  
ATOM   1222  CD1 PHE A 151      10.462   9.294 -27.007  1.00 87.59           C  
ATOM   1223  CD2 PHE A 151       9.072   9.608 -25.086  1.00 87.59           C  
ATOM   1224  CE1 PHE A 151       9.848   8.069 -27.257  1.00 87.59           C  
ATOM   1225  CE2 PHE A 151       8.454   8.385 -25.330  1.00 87.59           C  
ATOM   1226  CZ  PHE A 151       8.843   7.618 -26.416  1.00 87.59           C  
ATOM   1227  N   ILE A 152      13.391  13.046 -23.976  1.00 85.88           N  
ATOM   1228  CA  ILE A 152      13.950  14.382 -23.805  1.00 85.88           C  
ATOM   1229  C   ILE A 152      15.413  14.390 -24.244  1.00 85.88           C  
ATOM   1230  CB  ILE A 152      13.827  14.865 -22.343  1.00 85.88           C  
ATOM   1231  O   ILE A 152      15.855  15.310 -24.936  1.00 85.88           O  
ATOM   1232  CG1 ILE A 152      12.359  15.128 -21.989  1.00 85.88           C  
ATOM   1233  CG2 ILE A 152      14.679  16.116 -22.113  1.00 85.88           C  
ATOM   1234  CD1 ILE A 152      12.134  15.530 -20.538  1.00 85.88           C  
ATOM   1235  N   GLU A 153      16.189  13.371 -23.965  1.00 78.15           N  
ATOM   1236  CA  GLU A 153      17.608  13.314 -24.306  1.00 78.15           C  
ATOM   1237  C   GLU A 153      17.908  12.128 -25.218  1.00 78.15           C  
ATOM   1238  CB  GLU A 153      18.463  13.234 -23.039  1.00 78.15           C  
ATOM   1239  O   GLU A 153      17.122  11.182 -25.294  1.00 78.15           O  
ATOM   1240  CG  GLU A 153      19.934  13.549 -23.270  1.00 78.15           C  
ATOM   1241  CD  GLU A 153      20.752  13.568 -21.988  1.00 78.15           C  
ATOM   1242  OE1 GLU A 153      21.979  13.806 -22.054  1.00 78.15           O  
ATOM   1243  OE2 GLU A 153      20.160  13.342 -20.909  1.00 78.15           O  
ATOM   1244  N   ASP A 154      19.081  12.354 -26.047  1.00 76.18           N  
ATOM   1245  CA  ASP A 154      19.507  11.252 -26.905  1.00 76.18           C  
ATOM   1246  C   ASP A 154      19.906  10.034 -26.076  1.00 76.18           C  
ATOM   1247  CB  ASP A 154      20.671  11.686 -27.798  1.00 76.18           C  
ATOM   1248  O   ASP A 154      20.456  10.174 -24.982  1.00 76.18           O  
ATOM   1249  CG  ASP A 154      20.262  12.691 -28.859  1.00 76.18           C  
ATOM   1250  OD1 ASP A 154      19.072  12.725 -29.241  1.00 76.18           O  
ATOM   1251  OD2 ASP A 154      21.138  13.455 -29.320  1.00 76.18           O  
ATOM   1252  N   SER A 155      19.334   8.833 -26.516  1.00 79.56           N  
ATOM   1253  CA  SER A 155      19.616   7.577 -25.829  1.00 79.56           C  
ATOM   1254  C   SER A 155      20.955   6.995 -26.270  1.00 79.56           C  
ATOM   1255  CB  SER A 155      18.501   6.563 -26.085  1.00 79.56           C  
ATOM   1256  O   SER A 155      21.031   6.299 -27.285  1.00 79.56           O  
ATOM   1257  OG  SER A 155      18.721   5.375 -25.345  1.00 79.56           O  
ATOM   1258  N   VAL A 156      22.122   7.479 -25.595  1.00 78.99           N  
ATOM   1259  CA  VAL A 156      23.437   6.988 -25.992  1.00 78.99           C  
ATOM   1260  C   VAL A 156      24.163   6.414 -24.778  1.00 78.99           C  
ATOM   1261  CB  VAL A 156      24.287   8.102 -26.643  1.00 78.99           C  
ATOM   1262  O   VAL A 156      23.890   6.806 -23.641  1.00 78.99           O  
ATOM   1263  CG1 VAL A 156      23.667   8.552 -27.965  1.00 78.99           C  
ATOM   1264  CG2 VAL A 156      24.435   9.286 -25.689  1.00 78.99           C  
ATOM   1265  N   LYS A 157      24.810   5.343 -25.051  1.00 77.29           N  
ATOM   1266  CA  LYS A 157      25.653   4.708 -24.041  1.00 77.29           C  
ATOM   1267  C   LYS A 157      27.127   5.019 -24.281  1.00 77.29           C  
ATOM   1268  CB  LYS A 157      25.430   3.195 -24.030  1.00 77.29           C  
ATOM   1269  O   LYS A 157      27.620   4.886 -25.404  1.00 77.29           O  
ATOM   1270  CG  LYS A 157      26.231   2.460 -22.966  1.00 77.29           C  
ATOM   1271  CD  LYS A 157      25.999   0.956 -23.031  1.00 77.29           C  
ATOM   1272  CE  LYS A 157      26.855   0.212 -22.014  1.00 77.29           C  
ATOM   1273  NZ  LYS A 157      26.663  -1.266 -22.104  1.00 77.29           N  
ATOM   1274  N   ARG A 158      27.821   5.425 -23.164  1.00 75.10           N  
ATOM   1275  CA  ARG A 158      29.250   5.707 -23.255  1.00 75.10           C  
ATOM   1276  C   ARG A 158      30.072   4.561 -22.675  1.00 75.10           C  
ATOM   1277  CB  ARG A 158      29.588   7.013 -22.533  1.00 75.10           C  
ATOM   1278  O   ARG A 158      29.858   4.153 -21.531  1.00 75.10           O  
ATOM   1279  CG  ARG A 158      28.960   8.246 -23.163  1.00 75.10           C  
ATOM   1280  CD  ARG A 158      29.343   9.517 -22.418  1.00 75.10           C  
ATOM   1281  NE  ARG A 158      28.639  10.683 -22.944  1.00 75.10           N  
ATOM   1282  NH1 ARG A 158      30.184  12.220 -22.177  1.00 75.10           N  
ATOM   1283  NH2 ARG A 158      28.335  12.925 -23.335  1.00 75.10           N  
ATOM   1284  CZ  ARG A 158      29.054  11.940 -22.817  1.00 75.10           C  
ATOM   1285  N   ILE A 159      30.817   3.852 -23.562  1.00 74.94           N  
ATOM   1286  CA  ILE A 159      31.663   2.757 -23.100  1.00 74.94           C  
ATOM   1287  C   ILE A 159      33.130   3.176 -23.161  1.00 74.94           C  
ATOM   1288  CB  ILE A 159      31.436   1.476 -23.935  1.00 74.94           C  
ATOM   1289  O   ILE A 159      33.587   3.713 -24.174  1.00 74.94           O  
ATOM   1290  CG1 ILE A 159      29.967   1.044 -23.862  1.00 74.94           C  
ATOM   1291  CG2 ILE A 159      32.362   0.352 -23.461  1.00 74.94           C  
ATOM   1292  CD1 ILE A 159      29.596  -0.056 -24.847  1.00 74.94           C  
ATOM   1293  N   THR A 160      33.790   3.095 -21.958  1.00 73.02           N  
ATOM   1294  CA  THR A 160      35.224   3.360 -21.905  1.00 73.02           C  
ATOM   1295  C   THR A 160      36.016   2.056 -21.935  1.00 73.02           C  
ATOM   1296  CB  THR A 160      35.597   4.162 -20.645  1.00 73.02           C  
ATOM   1297  O   THR A 160      35.768   1.154 -21.133  1.00 73.02           O  
ATOM   1298  CG2 THR A 160      37.038   4.658 -20.716  1.00 73.02           C  
ATOM   1299  OG1 THR A 160      34.721   5.290 -20.526  1.00 73.02           O  
ATOM   1300  N   ASP A 161      36.827   1.875 -22.987  1.00 72.78           N  
ATOM   1301  CA  ASP A 161      37.670   0.690 -23.120  1.00 72.78           C  
ATOM   1302  C   ASP A 161      38.757   0.666 -22.048  1.00 72.78           C  
ATOM   1303  CB  ASP A 161      38.303   0.636 -24.512  1.00 72.78           C  
ATOM   1304  O   ASP A 161      39.526   1.619 -21.914  1.00 72.78           O  
ATOM   1305  CG  ASP A 161      38.900  -0.721 -24.840  1.00 72.78           C  
ATOM   1306  OD1 ASP A 161      39.157  -1.515 -23.909  1.00 72.78           O  
ATOM   1307  OD2 ASP A 161      39.118  -0.998 -26.039  1.00 72.78           O  
ATOM   1308  N   PRO A 162      38.756  -0.425 -21.214  1.00 69.69           N  
ATOM   1309  CA  PRO A 162      39.695  -0.543 -20.095  1.00 69.69           C  
ATOM   1310  C   PRO A 162      41.149  -0.637 -20.553  1.00 69.69           C  
ATOM   1311  CB  PRO A 162      39.257  -1.835 -19.401  1.00 69.69           C  
ATOM   1312  O   PRO A 162      42.054  -0.194 -19.842  1.00 69.69           O  
ATOM   1313  CG  PRO A 162      38.223  -2.423 -20.306  1.00 69.69           C  
ATOM   1314  CD  PRO A 162      37.905  -1.423 -21.381  1.00 69.69           C  
ATOM   1315  N   GLU A 163      41.436  -0.941 -21.807  1.00 74.97           N  
ATOM   1316  CA  GLU A 163      42.777  -1.166 -22.336  1.00 74.97           C  
ATOM   1317  C   GLU A 163      43.273   0.048 -23.117  1.00 74.97           C  
ATOM   1318  CB  GLU A 163      42.802  -2.410 -23.227  1.00 74.97           C  
ATOM   1319  O   GLU A 163      44.414   0.481 -22.942  1.00 74.97           O  
ATOM   1320  CG  GLU A 163      42.634  -3.716 -22.464  1.00 74.97           C  
ATOM   1321  CD  GLU A 163      42.820  -4.949 -23.335  1.00 74.97           C  
ATOM   1322  OE1 GLU A 163      42.750  -6.082 -22.807  1.00 74.97           O  
ATOM   1323  OE2 GLU A 163      43.039  -4.779 -24.556  1.00 74.97           O  
ATOM   1324  N   THR A 164      42.433   0.818 -23.784  1.00 73.60           N  
ATOM   1325  CA  THR A 164      42.842   1.910 -24.660  1.00 73.60           C  
ATOM   1326  C   THR A 164      42.360   3.251 -24.115  1.00 73.60           C  
ATOM   1327  CB  THR A 164      42.305   1.711 -26.090  1.00 73.60           C  
ATOM   1328  O   THR A 164      42.778   4.308 -24.593  1.00 73.60           O  
ATOM   1329  CG2 THR A 164      42.918   0.475 -26.741  1.00 73.60           C  
ATOM   1330  OG1 THR A 164      40.881   1.555 -26.041  1.00 73.60           O  
ATOM   1331  N   ASN A 165      41.563   3.273 -22.877  1.00 76.84           N  
ATOM   1332  CA  ASN A 165      40.980   4.445 -22.233  1.00 76.84           C  
ATOM   1333  C   ASN A 165      40.240   5.326 -23.236  1.00 76.84           C  
ATOM   1334  CB  ASN A 165      42.060   5.254 -21.511  1.00 76.84           C  
ATOM   1335  O   ASN A 165      40.072   6.525 -23.010  1.00 76.84           O  
ATOM   1336  CG  ASN A 165      42.334   4.743 -20.111  1.00 76.84           C  
ATOM   1337  ND2 ASN A 165      43.491   5.099 -19.566  1.00 76.84           N  
ATOM   1338  OD1 ASN A 165      41.513   4.033 -19.524  1.00 76.84           O  
ATOM   1339  N   GLU A 166      39.854   4.796 -24.428  1.00 76.88           N  
ATOM   1340  CA  GLU A 166      39.043   5.516 -25.405  1.00 76.88           C  
ATOM   1341  C   GLU A 166      37.554   5.321 -25.137  1.00 76.88           C  
ATOM   1342  CB  GLU A 166      39.386   5.063 -26.827  1.00 76.88           C  
ATOM   1343  O   GLU A 166      37.125   4.233 -24.748  1.00 76.88           O  
ATOM   1344  CG  GLU A 166      40.766   5.501 -27.296  1.00 76.88           C  
ATOM   1345  CD  GLU A 166      41.062   5.110 -28.735  1.00 76.88           C  
ATOM   1346  OE1 GLU A 166      42.094   5.558 -29.286  1.00 76.88           O  
ATOM   1347  OE2 GLU A 166      40.255   4.351 -29.318  1.00 76.88           O  
ATOM   1348  N   THR A 167      36.777   6.447 -25.212  1.00 75.75           N  
ATOM   1349  CA  THR A 167      35.341   6.434 -24.957  1.00 75.75           C  
ATOM   1350  C   THR A 167      34.560   6.355 -26.265  1.00 75.75           C  
ATOM   1351  CB  THR A 167      34.902   7.681 -24.168  1.00 75.75           C  
ATOM   1352  O   THR A 167      34.849   7.089 -27.212  1.00 75.75           O  
ATOM   1353  CG2 THR A 167      35.501   7.685 -22.766  1.00 75.75           C  
ATOM   1354  OG1 THR A 167      35.336   8.856 -24.864  1.00 75.75           O  
ATOM   1355  N   THR A 168      33.890   5.203 -26.459  1.00 77.24           N  
ATOM   1356  CA  THR A 168      33.025   5.046 -27.623  1.00 77.24           C  
ATOM   1357  C   THR A 168      31.559   5.214 -27.234  1.00 77.24           C  
ATOM   1358  CB  THR A 168      33.227   3.673 -28.290  1.00 77.24           C  
ATOM   1359  O   THR A 168      31.144   4.783 -26.156  1.00 77.24           O  
ATOM   1360  CG2 THR A 168      34.623   3.555 -28.893  1.00 77.24           C  
ATOM   1361  OG1 THR A 168      33.053   2.642 -27.310  1.00 77.24           O  
ATOM   1362  N   ILE A 169      30.806   5.998 -28.077  1.00 81.84           N  
ATOM   1363  CA  ILE A 169      29.390   6.262 -27.846  1.00 81.84           C  
ATOM   1364  C   ILE A 169      28.544   5.357 -28.738  1.00 81.84           C  
ATOM   1365  CB  ILE A 169      29.043   7.745 -28.103  1.00 81.84           C  
ATOM   1366  O   ILE A 169      28.705   5.353 -29.961  1.00 81.84           O  
ATOM   1367  CG1 ILE A 169      29.932   8.658 -27.250  1.00 81.84           C  
ATOM   1368  CG2 ILE A 169      27.560   8.009 -27.824  1.00 81.84           C  
ATOM   1369  CD1 ILE A 169      29.873  10.126 -27.647  1.00 81.84           C  
ATOM   1370  N   ILE A 170      27.829   4.411 -28.054  1.00 81.54           N  
ATOM   1371  CA  ILE A 170      26.962   3.504 -28.798  1.00 81.54           C  
ATOM   1372  C   ILE A 170      25.503   3.915 -28.611  1.00 81.54           C  
ATOM   1373  CB  ILE A 170      27.166   2.037 -28.355  1.00 81.54           C  
ATOM   1374  O   ILE A 170      25.077   4.224 -27.495  1.00 81.54           O  
ATOM   1375  CG1 ILE A 170      28.635   1.631 -28.514  1.00 81.54           C  
ATOM   1376  CG2 ILE A 170      26.250   1.101 -29.150  1.00 81.54           C  
ATOM   1377  CD1 ILE A 170      29.015   0.369 -27.751  1.00 81.54           C  
ATOM   1378  N   PRO A 171      24.783   4.012 -29.772  1.00 81.34           N  
ATOM   1379  CA  PRO A 171      23.360   4.346 -29.675  1.00 81.34           C  
ATOM   1380  C   PRO A 171      22.524   3.208 -29.095  1.00 81.34           C  
ATOM   1381  CB  PRO A 171      22.965   4.629 -31.127  1.00 81.34           C  
ATOM   1382  O   PRO A 171      22.760   2.039 -29.414  1.00 81.34           O  
ATOM   1383  CG  PRO A 171      23.940   3.848 -31.947  1.00 81.34           C  
ATOM   1384  CD  PRO A 171      25.231   3.747 -31.185  1.00 81.34           C  
ATOM   1385  N   ILE A 172      21.624   3.511 -28.148  1.00 83.76           N  
ATOM   1386  CA  ILE A 172      20.696   2.551 -27.562  1.00 83.76           C  
ATOM   1387  C   ILE A 172      19.263   2.927 -27.931  1.00 83.76           C  
ATOM   1388  CB  ILE A 172      20.852   2.478 -26.027  1.00 83.76           C  
ATOM   1389  O   ILE A 172      18.964   4.099 -28.171  1.00 83.76           O  
ATOM   1390  CG1 ILE A 172      20.983   3.886 -25.436  1.00 83.76           C  
ATOM   1391  CG2 ILE A 172      22.057   1.611 -25.647  1.00 83.76           C  
ATOM   1392  CD1 ILE A 172      20.859   3.935 -23.919  1.00 83.76           C  
ATOM   1393  N   PRO A 173      18.438   1.828 -27.991  1.00 83.94           N  
ATOM   1394  CA  PRO A 173      17.047   2.117 -28.345  1.00 83.94           C  
ATOM   1395  C   PRO A 173      16.375   3.076 -27.365  1.00 83.94           C  
ATOM   1396  CB  PRO A 173      16.379   0.740 -28.306  1.00 83.94           C  
ATOM   1397  O   PRO A 173      16.611   2.995 -26.157  1.00 83.94           O  
ATOM   1398  CG  PRO A 173      17.293  -0.104 -27.478  1.00 83.94           C  
ATOM   1399  CD  PRO A 173      18.663   0.510 -27.502  1.00 83.94           C  
ATOM   1400  N   ARG A 174      15.656   4.013 -27.910  1.00 86.73           N  
ATOM   1401  CA  ARG A 174      14.936   4.995 -27.106  1.00 86.73           C  
ATOM   1402  C   ARG A 174      13.679   4.385 -26.494  1.00 86.73           C  
ATOM   1403  CB  ARG A 174      14.567   6.217 -27.951  1.00 86.73           C  
ATOM   1404  O   ARG A 174      12.581   4.540 -27.033  1.00 86.73           O  
ATOM   1405  CG  ARG A 174      15.751   7.106 -28.297  1.00 86.73           C  
ATOM   1406  CD  ARG A 174      15.310   8.388 -28.990  1.00 86.73           C  
ATOM   1407  NE  ARG A 174      16.446   9.251 -29.300  1.00 86.73           N  
ATOM   1408  NH1 ARG A 174      15.201  10.825 -30.446  1.00 86.73           N  
ATOM   1409  NH2 ARG A 174      17.465  11.097 -30.210  1.00 86.73           N  
ATOM   1410  CZ  ARG A 174      16.368  10.389 -29.984  1.00 86.73           C  
ATOM   1411  N   LEU A 175      13.861   3.669 -25.434  1.00 90.50           N  
ATOM   1412  CA  LEU A 175      12.777   2.982 -24.742  1.00 90.50           C  
ATOM   1413  C   LEU A 175      12.791   3.305 -23.252  1.00 90.50           C  
ATOM   1414  CB  LEU A 175      12.883   1.468 -24.949  1.00 90.50           C  
ATOM   1415  O   LEU A 175      13.768   3.858 -22.742  1.00 90.50           O  
ATOM   1416  CG  LEU A 175      12.677   0.963 -26.378  1.00 90.50           C  
ATOM   1417  CD1 LEU A 175      13.149  -0.482 -26.502  1.00 90.50           C  
ATOM   1418  CD2 LEU A 175      11.213   1.089 -26.784  1.00 90.50           C  
ATOM   1419  N   MET A 176      11.663   3.067 -22.539  1.00 89.68           N  
ATOM   1420  CA  MET A 176      11.419   3.503 -21.167  1.00 89.68           C  
ATOM   1421  C   MET A 176      12.277   2.712 -20.184  1.00 89.68           C  
ATOM   1422  CB  MET A 176       9.940   3.351 -20.808  1.00 89.68           C  
ATOM   1423  O   MET A 176      12.745   3.258 -19.184  1.00 89.68           O  
ATOM   1424  CG  MET A 176       9.023   4.282 -21.584  1.00 89.68           C  
ATOM   1425  SD  MET A 176       7.247   3.899 -21.323  1.00 89.68           S  
ATOM   1426  CE  MET A 176       6.965   2.743 -22.692  1.00 89.68           C  
ATOM   1427  N   ILE A 177      12.509   1.493 -20.482  1.00 90.32           N  
ATOM   1428  CA  ILE A 177      13.262   0.634 -19.574  1.00 90.32           C  
ATOM   1429  C   ILE A 177      14.370  -0.083 -20.343  1.00 90.32           C  
ATOM   1430  CB  ILE A 177      12.344  -0.393 -18.875  1.00 90.32           C  
ATOM   1431  O   ILE A 177      14.131  -0.635 -21.419  1.00 90.32           O  
ATOM   1432  CG1 ILE A 177      11.221   0.324 -18.117  1.00 90.32           C  
ATOM   1433  CG2 ILE A 177      13.154  -1.290 -17.935  1.00 90.32           C  
ATOM   1434  CD1 ILE A 177      10.114  -0.600 -17.630  1.00 90.32           C  
ATOM   1435  N   ARG A 178      15.507  -0.071 -19.704  1.00 87.05           N  
ATOM   1436  CA  ARG A 178      16.613  -0.810 -20.304  1.00 87.05           C  
ATOM   1437  C   ARG A 178      16.464  -2.309 -20.064  1.00 87.05           C  
ATOM   1438  CB  ARG A 178      17.951  -0.321 -19.747  1.00 87.05           C  
ATOM   1439  O   ARG A 178      16.558  -2.774 -18.926  1.00 87.05           O  
ATOM   1440  CG  ARG A 178      18.295   1.108 -20.135  1.00 87.05           C  
ATOM   1441  CD  ARG A 178      19.700   1.490 -19.693  1.00 87.05           C  
ATOM   1442  NE  ARG A 178      20.055   2.838 -20.130  1.00 87.05           N  
ATOM   1443  NH1 ARG A 178      22.172   2.804 -19.205  1.00 87.05           N  
ATOM   1444  NH2 ARG A 178      21.438   4.660 -20.332  1.00 87.05           N  
ATOM   1445  CZ  ARG A 178      21.221   3.431 -19.888  1.00 87.05           C  
ATOM   1446  N   THR A 179      16.242  -3.021 -21.202  1.00 89.84           N  
ATOM   1447  CA  THR A 179      16.057  -4.464 -21.095  1.00 89.84           C  
ATOM   1448  C   THR A 179      16.625  -5.175 -22.320  1.00 89.84           C  
ATOM   1449  CB  THR A 179      14.569  -4.826 -20.932  1.00 89.84           C  
ATOM   1450  O   THR A 179      17.110  -4.527 -23.250  1.00 89.84           O  
ATOM   1451  CG2 THR A 179      13.786  -4.522 -22.205  1.00 89.84           C  
ATOM   1452  OG1 THR A 179      14.453  -6.223 -20.635  1.00 89.84           O  
ATOM   1453  N   PHE A 180      16.721  -6.437 -22.133  1.00 90.83           N  
ATOM   1454  CA  PHE A 180      17.165  -7.265 -23.248  1.00 90.83           C  
ATOM   1455  C   PHE A 180      16.035  -7.479 -24.248  1.00 90.83           C  
ATOM   1456  CB  PHE A 180      17.682  -8.616 -22.744  1.00 90.83           C  
ATOM   1457  O   PHE A 180      14.910  -7.804 -23.861  1.00 90.83           O  
ATOM   1458  CG  PHE A 180      17.957  -9.609 -23.841  1.00 90.83           C  
ATOM   1459  CD1 PHE A 180      17.065 -10.642 -24.102  1.00 90.83           C  
ATOM   1460  CD2 PHE A 180      19.108  -9.508 -24.612  1.00 90.83           C  
ATOM   1461  CE1 PHE A 180      17.317 -11.563 -25.117  1.00 90.83           C  
ATOM   1462  CE2 PHE A 180      19.366 -10.424 -25.628  1.00 90.83           C  
ATOM   1463  CZ  PHE A 180      18.470 -11.451 -25.878  1.00 90.83           C  
ATOM   1464  N   TYR A 181      16.356  -7.249 -25.563  1.00 88.20           N  
ATOM   1465  CA  TYR A 181      15.378  -7.440 -26.628  1.00 88.20           C  
ATOM   1466  C   TYR A 181      15.835  -8.521 -27.600  1.00 88.20           C  
ATOM   1467  CB  TYR A 181      15.139  -6.128 -27.381  1.00 88.20           C  
ATOM   1468  O   TYR A 181      16.944  -8.455 -28.136  1.00 88.20           O  
ATOM   1469  CG  TYR A 181      14.640  -5.007 -26.503  1.00 88.20           C  
ATOM   1470  CD1 TYR A 181      13.298  -4.925 -26.139  1.00 88.20           C  
ATOM   1471  CD2 TYR A 181      15.508  -4.026 -26.036  1.00 88.20           C  
ATOM   1472  CE1 TYR A 181      12.833  -3.893 -25.331  1.00 88.20           C  
ATOM   1473  CE2 TYR A 181      15.055  -2.989 -25.228  1.00 88.20           C  
ATOM   1474  OH  TYR A 181      13.263  -1.906 -24.082  1.00 88.20           O  
ATOM   1475  CZ  TYR A 181      13.717  -2.931 -24.881  1.00 88.20           C  
ATOM   1476  N   PRO A 182      15.053  -9.555 -27.762  1.00 85.94           N  
ATOM   1477  CA  PRO A 182      15.438 -10.615 -28.697  1.00 85.94           C  
ATOM   1478  C   PRO A 182      15.347 -10.177 -30.157  1.00 85.94           C  
ATOM   1479  CB  PRO A 182      14.434 -11.731 -28.397  1.00 85.94           C  
ATOM   1480  O   PRO A 182      15.769 -10.912 -31.053  1.00 85.94           O  
ATOM   1481  CG  PRO A 182      13.240 -11.029 -27.835  1.00 85.94           C  
ATOM   1482  CD  PRO A 182      13.700  -9.766 -27.167  1.00 85.94           C  
ATOM   1483  N   PHE A 183      14.885  -9.055 -30.386  1.00 87.56           N  
ATOM   1484  CA  PHE A 183      14.737  -8.511 -31.731  1.00 87.56           C  
ATOM   1485  C   PHE A 183      15.402  -7.144 -31.838  1.00 87.56           C  
ATOM   1486  CB  PHE A 183      13.257  -8.405 -32.110  1.00 87.56           C  
ATOM   1487  O   PHE A 183      15.887  -6.603 -30.841  1.00 87.56           O  
ATOM   1488  CG  PHE A 183      12.398  -7.793 -31.036  1.00 87.56           C  
ATOM   1489  CD1 PHE A 183      11.720  -8.595 -30.127  1.00 87.56           C  
ATOM   1490  CD2 PHE A 183      12.268  -6.413 -30.937  1.00 87.56           C  
ATOM   1491  CE1 PHE A 183      10.924  -8.031 -29.132  1.00 87.56           C  
ATOM   1492  CE2 PHE A 183      11.475  -5.842 -29.946  1.00 87.56           C  
ATOM   1493  CZ  PHE A 183      10.803  -6.653 -29.045  1.00 87.56           C  
ATOM   1494  N   ASN A 184      15.471  -6.577 -33.160  1.00 85.17           N  
ATOM   1495  CA  ASN A 184      16.054  -5.255 -33.363  1.00 85.17           C  
ATOM   1496  C   ASN A 184      15.134  -4.152 -32.847  1.00 85.17           C  
ATOM   1497  CB  ASN A 184      16.374  -5.031 -34.842  1.00 85.17           C  
ATOM   1498  O   ASN A 184      14.094  -3.874 -33.446  1.00 85.17           O  
ATOM   1499  CG  ASN A 184      17.174  -3.766 -35.081  1.00 85.17           C  
ATOM   1500  ND2 ASN A 184      17.835  -3.690 -36.230  1.00 85.17           N  
ATOM   1501  OD1 ASN A 184      17.200  -2.864 -34.239  1.00 85.17           O  
ATOM   1502  N   ALA A 185      15.530  -3.490 -31.698  1.00 86.49           N  
ATOM   1503  CA  ALA A 185      14.687  -2.515 -31.011  1.00 86.49           C  
ATOM   1504  C   ALA A 185      15.096  -1.088 -31.368  1.00 86.49           C  
ATOM   1505  CB  ALA A 185      14.756  -2.723 -29.500  1.00 86.49           C  
ATOM   1506  O   ALA A 185      14.568  -0.126 -30.805  1.00 86.49           O  
ATOM   1507  N   MET A 186      15.974  -0.906 -32.321  1.00 85.62           N  
ATOM   1508  CA  MET A 186      16.493   0.410 -32.684  1.00 85.62           C  
ATOM   1509  C   MET A 186      15.550   1.119 -33.651  1.00 85.62           C  
ATOM   1510  CB  MET A 186      17.885   0.287 -33.307  1.00 85.62           C  
ATOM   1511  O   MET A 186      15.368   2.335 -33.567  1.00 85.62           O  
ATOM   1512  CG  MET A 186      18.957  -0.164 -32.328  1.00 85.62           C  
ATOM   1513  SD  MET A 186      19.240   1.055 -30.986  1.00 85.62           S  
ATOM   1514  CE  MET A 186      20.149   2.332 -31.899  1.00 85.62           C  
ATOM   1515  N   SER A 187      14.866   0.379 -34.613  1.00 86.78           N  
ATOM   1516  CA  SER A 187      13.935   0.942 -35.585  1.00 86.78           C  
ATOM   1517  C   SER A 187      12.981  -0.121 -36.118  1.00 86.78           C  
ATOM   1518  CB  SER A 187      14.695   1.584 -36.747  1.00 86.78           C  
ATOM   1519  O   SER A 187      13.176  -1.314 -35.877  1.00 86.78           O  
ATOM   1520  OG  SER A 187      15.379   0.601 -37.505  1.00 86.78           O  
ATOM   1521  N   GLY A 188      11.807   0.350 -36.660  1.00 90.36           N  
ATOM   1522  CA  GLY A 188      10.906  -0.585 -37.315  1.00 90.36           C  
ATOM   1523  C   GLY A 188       9.774  -1.049 -36.418  1.00 90.36           C  
ATOM   1524  O   GLY A 188       9.412  -0.363 -35.461  1.00 90.36           O  
ATOM   1525  N   ALA A 189       9.123  -2.125 -36.777  1.00 89.69           N  
ATOM   1526  CA  ALA A 189       7.956  -2.689 -36.101  1.00 89.69           C  
ATOM   1527  C   ALA A 189       8.329  -3.232 -34.725  1.00 89.69           C  
ATOM   1528  CB  ALA A 189       7.328  -3.789 -36.953  1.00 89.69           C  
ATOM   1529  O   ALA A 189       7.545  -3.134 -33.779  1.00 89.69           O  
ATOM   1530  N   GLY A 190       9.533  -3.722 -34.582  1.00 89.59           N  
ATOM   1531  CA  GLY A 190      10.031  -4.227 -33.312  1.00 89.59           C  
ATOM   1532  C   GLY A 190      10.181  -3.147 -32.257  1.00 89.59           C  
ATOM   1533  O   GLY A 190       9.848  -3.361 -31.090  1.00 89.59           O  
ATOM   1534  N   HIS A 191      10.549  -1.977 -32.645  1.00 91.18           N  
ATOM   1535  CA  HIS A 191      10.665  -0.835 -31.745  1.00 91.18           C  
ATOM   1536  C   HIS A 191       9.296  -0.392 -31.238  1.00 91.18           C  
ATOM   1537  CB  HIS A 191      11.368   0.330 -32.444  1.00 91.18           C  
ATOM   1538  O   HIS A 191       9.123  -0.144 -30.042  1.00 91.18           O  
ATOM   1539  CG  HIS A 191      11.499   1.551 -31.590  1.00 91.18           C  
ATOM   1540  CD2 HIS A 191      10.755   2.681 -31.535  1.00 91.18           C  
ATOM   1541  ND1 HIS A 191      12.499   1.701 -30.654  1.00 91.18           N  
ATOM   1542  CE1 HIS A 191      12.364   2.873 -30.058  1.00 91.18           C  
ATOM   1543  NE2 HIS A 191      11.313   3.488 -30.574  1.00 91.18           N  
ATOM   1544  N   VAL A 192       8.373  -0.284 -32.160  1.00 91.83           N  
ATOM   1545  CA  VAL A 192       7.030   0.166 -31.810  1.00 91.83           C  
ATOM   1546  C   VAL A 192       6.389  -0.825 -30.841  1.00 91.83           C  
ATOM   1547  CB  VAL A 192       6.143   0.334 -33.064  1.00 91.83           C  
ATOM   1548  O   VAL A 192       5.784  -0.425 -29.844  1.00 91.83           O  
ATOM   1549  CG1 VAL A 192       4.702   0.652 -32.668  1.00 91.83           C  
ATOM   1550  CG2 VAL A 192       6.705   1.428 -33.971  1.00 91.83           C  
ATOM   1551  N   PHE A 193       6.602  -2.054 -31.151  1.00 93.26           N  
ATOM   1552  CA  PHE A 193       6.063  -3.086 -30.273  1.00 93.26           C  
ATOM   1553  C   PHE A 193       6.649  -2.966 -28.872  1.00 93.26           C  
ATOM   1554  CB  PHE A 193       6.347  -4.480 -30.843  1.00 93.26           C  
ATOM   1555  O   PHE A 193       5.914  -2.989 -27.882  1.00 93.26           O  
ATOM   1556  CG  PHE A 193       5.990  -5.603 -29.907  1.00 93.26           C  
ATOM   1557  CD1 PHE A 193       6.969  -6.233 -29.149  1.00 93.26           C  
ATOM   1558  CD2 PHE A 193       4.673  -6.028 -29.784  1.00 93.26           C  
ATOM   1559  CE1 PHE A 193       6.641  -7.273 -28.282  1.00 93.26           C  
ATOM   1560  CE2 PHE A 193       4.338  -7.066 -28.920  1.00 93.26           C  
ATOM   1561  CZ  PHE A 193       5.323  -7.688 -28.170  1.00 93.26           C  
ATOM   1562  N   ALA A 194       7.925  -2.871 -28.728  1.00 93.28           N  
ATOM   1563  CA  ALA A 194       8.615  -2.768 -27.445  1.00 93.28           C  
ATOM   1564  C   ALA A 194       8.160  -1.531 -26.675  1.00 93.28           C  
ATOM   1565  CB  ALA A 194      10.127  -2.734 -27.655  1.00 93.28           C  
ATOM   1566  O   ALA A 194       7.981  -1.582 -25.456  1.00 93.28           O  
ATOM   1567  N   LEU A 195       7.976  -0.507 -27.389  1.00 93.30           N  
ATOM   1568  CA  LEU A 195       7.538   0.737 -26.767  1.00 93.30           C  
ATOM   1569  C   LEU A 195       6.150   0.579 -26.153  1.00 93.30           C  
ATOM   1570  CB  LEU A 195       7.529   1.875 -27.791  1.00 93.30           C  
ATOM   1571  O   LEU A 195       5.926   0.969 -25.005  1.00 93.30           O  
ATOM   1572  CG  LEU A 195       7.170   3.264 -27.258  1.00 93.30           C  
ATOM   1573  CD1 LEU A 195       8.291   3.798 -26.373  1.00 93.30           C  
ATOM   1574  CD2 LEU A 195       6.889   4.222 -28.411  1.00 93.30           C  
ATOM   1575  N   ILE A 196       5.216   0.014 -26.914  1.00 94.66           N  
ATOM   1576  CA  ILE A 196       3.852  -0.190 -26.439  1.00 94.66           C  
ATOM   1577  C   ILE A 196       3.856  -1.155 -25.256  1.00 94.66           C  
ATOM   1578  CB  ILE A 196       2.936  -0.724 -27.564  1.00 94.66           C  
ATOM   1579  O   ILE A 196       3.193  -0.911 -24.245  1.00 94.66           O  
ATOM   1580  CG1 ILE A 196       2.724   0.352 -28.636  1.00 94.66           C  
ATOM   1581  CG2 ILE A 196       1.597  -1.197 -26.990  1.00 94.66           C  
ATOM   1582  CD1 ILE A 196       1.995  -0.146 -29.876  1.00 94.66           C  
ATOM   1583  N   TYR A 197       4.623  -2.155 -25.421  1.00 95.34           N  
ATOM   1584  CA  TYR A 197       4.703  -3.158 -24.365  1.00 95.34           C  
ATOM   1585  C   TYR A 197       5.287  -2.563 -23.089  1.00 95.34           C  
ATOM   1586  CB  TYR A 197       5.549  -4.351 -24.819  1.00 95.34           C  
ATOM   1587  O   TYR A 197       4.762  -2.785 -21.996  1.00 95.34           O  
ATOM   1588  CG  TYR A 197       5.759  -5.391 -23.745  1.00 95.34           C  
ATOM   1589  CD1 TYR A 197       7.040  -5.723 -23.311  1.00 95.34           C  
ATOM   1590  CD2 TYR A 197       4.677  -6.044 -23.165  1.00 95.34           C  
ATOM   1591  CE1 TYR A 197       7.238  -6.683 -22.323  1.00 95.34           C  
ATOM   1592  CE2 TYR A 197       4.863  -7.005 -22.176  1.00 95.34           C  
ATOM   1593  OH  TYR A 197       6.335  -8.267 -20.784  1.00 95.34           O  
ATOM   1594  CZ  TYR A 197       6.145  -7.316 -21.762  1.00 95.34           C  
ATOM   1595  N   GLN A 198       6.339  -1.774 -23.139  1.00 94.74           N  
ATOM   1596  CA  GLN A 198       6.974  -1.167 -21.974  1.00 94.74           C  
ATOM   1597  C   GLN A 198       6.055  -0.140 -21.319  1.00 94.74           C  
ATOM   1598  CB  GLN A 198       8.299  -0.511 -22.366  1.00 94.74           C  
ATOM   1599  O   GLN A 198       6.042  -0.004 -20.093  1.00 94.74           O  
ATOM   1600  CG  GLN A 198       9.423  -1.504 -22.631  1.00 94.74           C  
ATOM   1601  CD  GLN A 198      10.774  -0.833 -22.790  1.00 94.74           C  
ATOM   1602  NE2 GLN A 198      11.842  -1.614 -22.668  1.00 94.74           N  
ATOM   1603  OE1 GLN A 198      10.857   0.378 -23.021  1.00 94.74           O  
ATOM   1604  N   PHE A 199       5.375   0.574 -22.178  1.00 95.60           N  
ATOM   1605  CA  PHE A 199       4.404   1.508 -21.623  1.00 95.60           C  
ATOM   1606  C   PHE A 199       3.339   0.769 -20.821  1.00 95.60           C  
ATOM   1607  CB  PHE A 199       3.747   2.328 -22.738  1.00 95.60           C  
ATOM   1608  O   PHE A 199       2.992   1.181 -19.712  1.00 95.60           O  
ATOM   1609  CG  PHE A 199       2.779   3.367 -22.238  1.00 95.60           C  
ATOM   1610  CD1 PHE A 199       1.409   3.189 -22.386  1.00 95.60           C  
ATOM   1611  CD2 PHE A 199       3.240   4.522 -21.620  1.00 95.60           C  
ATOM   1612  CE1 PHE A 199       0.511   4.149 -21.924  1.00 95.60           C  
ATOM   1613  CE2 PHE A 199       2.349   5.485 -21.156  1.00 95.60           C  
ATOM   1614  CZ  PHE A 199       0.985   5.297 -21.310  1.00 95.60           C  
ATOM   1615  N   TYR A 200       2.822  -0.268 -21.427  1.00 95.23           N  
ATOM   1616  CA  TYR A 200       1.861  -1.109 -20.722  1.00 95.23           C  
ATOM   1617  C   TYR A 200       2.452  -1.638 -19.420  1.00 95.23           C  
ATOM   1618  CB  TYR A 200       1.418  -2.277 -21.607  1.00 95.23           C  
ATOM   1619  O   TYR A 200       1.808  -1.578 -18.370  1.00 95.23           O  
ATOM   1620  CG  TYR A 200       0.586  -3.307 -20.882  1.00 95.23           C  
ATOM   1621  CD1 TYR A 200       1.167  -4.462 -20.364  1.00 95.23           C  
ATOM   1622  CD2 TYR A 200      -0.783  -3.127 -20.715  1.00 95.23           C  
ATOM   1623  CE1 TYR A 200       0.403  -5.414 -19.696  1.00 95.23           C  
ATOM   1624  CE2 TYR A 200      -1.556  -4.072 -20.049  1.00 95.23           C  
ATOM   1625  OH  TYR A 200      -1.716  -6.150 -18.884  1.00 95.23           O  
ATOM   1626  CZ  TYR A 200      -0.955  -5.210 -19.544  1.00 95.23           C  
ATOM   1627  N   TYR A 201       3.669  -2.151 -19.465  1.00 95.88           N  
ATOM   1628  CA  TYR A 201       4.363  -2.687 -18.300  1.00 95.88           C  
ATOM   1629  C   TYR A 201       4.487  -1.633 -17.206  1.00 95.88           C  
ATOM   1630  CB  TYR A 201       5.752  -3.200 -18.690  1.00 95.88           C  
ATOM   1631  O   TYR A 201       4.207  -1.907 -16.036  1.00 95.88           O  
ATOM   1632  CG  TYR A 201       6.576  -3.676 -17.517  1.00 95.88           C  
ATOM   1633  CD1 TYR A 201       7.500  -2.834 -16.903  1.00 95.88           C  
ATOM   1634  CD2 TYR A 201       6.432  -4.967 -17.022  1.00 95.88           C  
ATOM   1635  CE1 TYR A 201       8.262  -3.268 -15.824  1.00 95.88           C  
ATOM   1636  CE2 TYR A 201       7.189  -5.412 -15.943  1.00 95.88           C  
ATOM   1637  OH  TYR A 201       8.851  -4.992 -14.283  1.00 95.88           O  
ATOM   1638  CZ  TYR A 201       8.099  -4.556 -15.351  1.00 95.88           C  
ATOM   1639  N   LEU A 202       4.861  -0.491 -17.559  1.00 95.70           N  
ATOM   1640  CA  LEU A 202       5.067   0.597 -16.609  1.00 95.70           C  
ATOM   1641  C   LEU A 202       3.759   0.971 -15.919  1.00 95.70           C  
ATOM   1642  CB  LEU A 202       5.652   1.823 -17.315  1.00 95.70           C  
ATOM   1643  O   LEU A 202       3.711   1.087 -14.692  1.00 95.70           O  
ATOM   1644  CG  LEU A 202       5.993   3.019 -16.426  1.00 95.70           C  
ATOM   1645  CD1 LEU A 202       7.081   2.644 -15.426  1.00 95.70           C  
ATOM   1646  CD2 LEU A 202       6.428   4.210 -17.275  1.00 95.70           C  
ATOM   1647  N   VAL A 203       2.703   1.127 -16.658  1.00 95.95           N  
ATOM   1648  CA  VAL A 203       1.407   1.537 -16.128  1.00 95.95           C  
ATOM   1649  C   VAL A 203       0.872   0.463 -15.183  1.00 95.95           C  
ATOM   1650  CB  VAL A 203       0.390   1.806 -17.259  1.00 95.95           C  
ATOM   1651  O   VAL A 203       0.471   0.763 -14.056  1.00 95.95           O  
ATOM   1652  CG1 VAL A 203      -1.020   1.958 -16.693  1.00 95.95           C  
ATOM   1653  CG2 VAL A 203       0.790   3.051 -18.049  1.00 95.95           C  
ATOM   1654  N   ILE A 204       0.947  -0.718 -15.620  1.00 95.59           N  
ATOM   1655  CA  ILE A 204       0.355  -1.816 -14.865  1.00 95.59           C  
ATOM   1656  C   ILE A 204       1.196  -2.102 -13.623  1.00 95.59           C  
ATOM   1657  CB  ILE A 204       0.225  -3.090 -15.729  1.00 95.59           C  
ATOM   1658  O   ILE A 204       0.656  -2.310 -12.534  1.00 95.59           O  
ATOM   1659  CG1 ILE A 204      -0.844  -2.896 -16.811  1.00 95.59           C  
ATOM   1660  CG2 ILE A 204      -0.097  -4.306 -14.854  1.00 95.59           C  
ATOM   1661  CD1 ILE A 204      -2.246  -2.670 -16.262  1.00 95.59           C  
ATOM   1662  N   SER A 205       2.500  -2.111 -13.733  1.00 95.40           N  
ATOM   1663  CA  SER A 205       3.374  -2.378 -12.596  1.00 95.40           C  
ATOM   1664  C   SER A 205       3.213  -1.317 -11.513  1.00 95.40           C  
ATOM   1665  CB  SER A 205       4.835  -2.442 -13.046  1.00 95.40           C  
ATOM   1666  O   SER A 205       3.145  -1.640 -10.325  1.00 95.40           O  
ATOM   1667  OG  SER A 205       5.231  -1.219 -13.642  1.00 95.40           O  
ATOM   1668  N   MET A 206       3.141  -0.090 -11.939  1.00 94.91           N  
ATOM   1669  CA  MET A 206       2.964   0.991 -10.974  1.00 94.91           C  
ATOM   1670  C   MET A 206       1.596   0.906 -10.306  1.00 94.91           C  
ATOM   1671  CB  MET A 206       3.130   2.351 -11.654  1.00 94.91           C  
ATOM   1672  O   MET A 206       1.480   1.098  -9.095  1.00 94.91           O  
ATOM   1673  CG  MET A 206       4.541   2.619 -12.154  1.00 94.91           C  
ATOM   1674  SD  MET A 206       5.681   3.120 -10.806  1.00 94.91           S  
ATOM   1675  CE  MET A 206       4.656   2.733  -9.360  1.00 94.91           C  
ATOM   1676  N   ALA A 207       0.638   0.612 -11.063  1.00 95.31           N  
ATOM   1677  CA  ALA A 207      -0.719   0.490 -10.535  1.00 95.31           C  
ATOM   1678  C   ALA A 207      -0.824  -0.677  -9.556  1.00 95.31           C  
ATOM   1679  CB  ALA A 207      -1.720   0.316 -11.674  1.00 95.31           C  
ATOM   1680  O   ALA A 207      -1.459  -0.559  -8.506  1.00 95.31           O  
ATOM   1681  N   VAL A 208      -0.181  -1.766  -9.896  1.00 93.66           N  
ATOM   1682  CA  VAL A 208      -0.207  -2.950  -9.044  1.00 93.66           C  
ATOM   1683  C   VAL A 208       0.465  -2.641  -7.708  1.00 93.66           C  
ATOM   1684  CB  VAL A 208       0.485  -4.153  -9.723  1.00 93.66           C  
ATOM   1685  O   VAL A 208      -0.085  -2.940  -6.645  1.00 93.66           O  
ATOM   1686  CG1 VAL A 208       0.790  -5.248  -8.702  1.00 93.66           C  
ATOM   1687  CG2 VAL A 208      -0.386  -4.700 -10.853  1.00 93.66           C  
ATOM   1688  N   SER A 209       1.556  -2.060  -7.800  1.00 92.53           N  
ATOM   1689  CA  SER A 209       2.319  -1.764  -6.592  1.00 92.53           C  
ATOM   1690  C   SER A 209       1.552  -0.821  -5.671  1.00 92.53           C  
ATOM   1691  CB  SER A 209       3.674  -1.150  -6.950  1.00 92.53           C  
ATOM   1692  O   SER A 209       1.431  -1.079  -4.472  1.00 92.53           O  
ATOM   1693  OG  SER A 209       4.447  -0.924  -5.785  1.00 92.53           O  
ATOM   1694  N   ASN A 210       0.920   0.179  -6.199  1.00 95.15           N  
ATOM   1695  CA  ASN A 210       0.280   1.217  -5.397  1.00 95.15           C  
ATOM   1696  C   ASN A 210      -1.104   0.785  -4.923  1.00 95.15           C  
ATOM   1697  CB  ASN A 210       0.188   2.525  -6.186  1.00 95.15           C  
ATOM   1698  O   ASN A 210      -1.593   1.267  -3.900  1.00 95.15           O  
ATOM   1699  CG  ASN A 210       1.535   3.196  -6.364  1.00 95.15           C  
ATOM   1700  ND2 ASN A 210       1.658   4.013  -7.403  1.00 95.15           N  
ATOM   1701  OD1 ASN A 210       2.459   2.980  -5.575  1.00 95.15           O  
ATOM   1702  N   SER A 211      -1.733  -0.090  -5.647  1.00 94.21           N  
ATOM   1703  CA  SER A 211      -3.071  -0.541  -5.278  1.00 94.21           C  
ATOM   1704  C   SER A 211      -3.053  -1.302  -3.957  1.00 94.21           C  
ATOM   1705  CB  SER A 211      -3.662  -1.425  -6.377  1.00 94.21           C  
ATOM   1706  O   SER A 211      -3.930  -1.110  -3.112  1.00 94.21           O  
ATOM   1707  OG  SER A 211      -2.894  -2.605  -6.540  1.00 94.21           O  
ATOM   1708  N   LEU A 212      -2.075  -2.174  -3.733  1.00 93.33           N  
ATOM   1709  CA  LEU A 212      -1.973  -2.925  -2.486  1.00 93.33           C  
ATOM   1710  C   LEU A 212      -1.602  -2.006  -1.327  1.00 93.33           C  
ATOM   1711  CB  LEU A 212      -0.936  -4.044  -2.617  1.00 93.33           C  
ATOM   1712  O   LEU A 212      -2.086  -2.185  -0.208  1.00 93.33           O  
ATOM   1713  CG  LEU A 212      -1.443  -5.376  -3.173  1.00 93.33           C  
ATOM   1714  CD1 LEU A 212      -0.295  -6.373  -3.288  1.00 93.33           C  
ATOM   1715  CD2 LEU A 212      -2.556  -5.934  -2.293  1.00 93.33           C  
ATOM   1716  N   ASP A 213      -0.760  -1.033  -1.602  1.00 94.97           N  
ATOM   1717  CA  ASP A 213      -0.383  -0.061  -0.580  1.00 94.97           C  
ATOM   1718  C   ASP A 213      -1.589   0.764  -0.135  1.00 94.97           C  
ATOM   1719  CB  ASP A 213       0.722   0.861  -1.098  1.00 94.97           C  
ATOM   1720  O   ASP A 213      -1.785   0.991   1.061  1.00 94.97           O  
ATOM   1721  CG  ASP A 213       2.034   0.136  -1.340  1.00 94.97           C  
ATOM   1722  OD1 ASP A 213       2.183  -1.022  -0.893  1.00 94.97           O  
ATOM   1723  OD2 ASP A 213       2.929   0.728  -1.981  1.00 94.97           O  
ATOM   1724  N   VAL A 214      -2.369   1.162  -1.105  1.00 96.09           N  
ATOM   1725  CA  VAL A 214      -3.549   1.971  -0.820  1.00 96.09           C  
ATOM   1726  C   VAL A 214      -4.547   1.159   0.002  1.00 96.09           C  
ATOM   1727  CB  VAL A 214      -4.216   2.479  -2.118  1.00 96.09           C  
ATOM   1728  O   VAL A 214      -5.174   1.684   0.925  1.00 96.09           O  
ATOM   1729  CG1 VAL A 214      -5.581   3.097  -1.818  1.00 96.09           C  
ATOM   1730  CG2 VAL A 214      -3.312   3.490  -2.821  1.00 96.09           C  
ATOM   1731  N   LEU A 215      -4.691  -0.084  -0.332  1.00 95.77           N  
ATOM   1732  CA  LEU A 215      -5.585  -0.948   0.430  1.00 95.77           C  
ATOM   1733  C   LEU A 215      -5.140  -1.043   1.885  1.00 95.77           C  
ATOM   1734  CB  LEU A 215      -5.639  -2.346  -0.192  1.00 95.77           C  
ATOM   1735  O   LEU A 215      -5.958  -0.919   2.799  1.00 95.77           O  
ATOM   1736  CG  LEU A 215      -6.578  -3.351   0.478  1.00 95.77           C  
ATOM   1737  CD1 LEU A 215      -8.021  -2.866   0.392  1.00 95.77           C  
ATOM   1738  CD2 LEU A 215      -6.432  -4.728  -0.160  1.00 95.77           C  
ATOM   1739  N   PHE A 216      -3.892  -1.291   2.078  1.00 96.06           N  
ATOM   1740  CA  PHE A 216      -3.319  -1.361   3.418  1.00 96.06           C  
ATOM   1741  C   PHE A 216      -3.600  -0.080   4.194  1.00 96.06           C  
ATOM   1742  CB  PHE A 216      -1.810  -1.611   3.345  1.00 96.06           C  
ATOM   1743  O   PHE A 216      -4.118  -0.126   5.311  1.00 96.06           O  
ATOM   1744  CG  PHE A 216      -1.105  -1.459   4.667  1.00 96.06           C  
ATOM   1745  CD1 PHE A 216      -0.378  -0.311   4.954  1.00 96.06           C  
ATOM   1746  CD2 PHE A 216      -1.171  -2.465   5.622  1.00 96.06           C  
ATOM   1747  CE1 PHE A 216       0.275  -0.167   6.176  1.00 96.06           C  
ATOM   1748  CE2 PHE A 216      -0.521  -2.329   6.845  1.00 96.06           C  
ATOM   1749  CZ  PHE A 216       0.202  -1.180   7.120  1.00 96.06           C  
ATOM   1750  N   CYS A 217      -3.320   1.041   3.625  1.00 96.82           N  
ATOM   1751  CA  CYS A 217      -3.500   2.332   4.279  1.00 96.82           C  
ATOM   1752  C   CYS A 217      -4.976   2.610   4.541  1.00 96.82           C  
ATOM   1753  CB  CYS A 217      -2.906   3.453   3.426  1.00 96.82           C  
ATOM   1754  O   CYS A 217      -5.330   3.180   5.575  1.00 96.82           O  
ATOM   1755  SG  CYS A 217      -1.106   3.383   3.285  1.00 96.82           S  
ATOM   1756  N   SER A 218      -5.842   2.221   3.654  1.00 97.24           N  
ATOM   1757  CA  SER A 218      -7.280   2.408   3.819  1.00 97.24           C  
ATOM   1758  C   SER A 218      -7.808   1.610   5.007  1.00 97.24           C  
ATOM   1759  CB  SER A 218      -8.024   1.997   2.548  1.00 97.24           C  
ATOM   1760  O   SER A 218      -8.638   2.104   5.773  1.00 97.24           O  
ATOM   1761  OG  SER A 218      -7.692   2.856   1.471  1.00 97.24           O  
ATOM   1762  N   TRP A 219      -7.278   0.412   5.179  1.00 97.20           N  
ATOM   1763  CA  TRP A 219      -7.666  -0.397   6.329  1.00 97.20           C  
ATOM   1764  C   TRP A 219      -7.280   0.291   7.634  1.00 97.20           C  
ATOM   1765  CB  TRP A 219      -7.018  -1.783   6.256  1.00 97.20           C  
ATOM   1766  O   TRP A 219      -8.072   0.336   8.578  1.00 97.20           O  
ATOM   1767  CG  TRP A 219      -7.717  -2.735   5.333  1.00 97.20           C  
ATOM   1768  CD1 TRP A 219      -8.997  -2.636   4.864  1.00 97.20           C  
ATOM   1769  CD2 TRP A 219      -7.174  -3.933   4.771  1.00 97.20           C  
ATOM   1770  CE2 TRP A 219      -8.182  -4.512   3.968  1.00 97.20           C  
ATOM   1771  CE3 TRP A 219      -5.932  -4.574   4.867  1.00 97.20           C  
ATOM   1772  NE1 TRP A 219      -9.283  -3.703   4.042  1.00 97.20           N  
ATOM   1773  CH2 TRP A 219      -6.760  -6.310   3.377  1.00 97.20           C  
ATOM   1774  CZ2 TRP A 219      -7.985  -5.704   3.266  1.00 97.20           C  
ATOM   1775  CZ3 TRP A 219      -5.737  -5.759   4.167  1.00 97.20           C  
ATOM   1776  N   LEU A 220      -6.094   0.820   7.672  1.00 96.99           N  
ATOM   1777  CA  LEU A 220      -5.610   1.484   8.877  1.00 96.99           C  
ATOM   1778  C   LEU A 220      -6.408   2.754   9.156  1.00 96.99           C  
ATOM   1779  CB  LEU A 220      -4.123   1.822   8.742  1.00 96.99           C  
ATOM   1780  O   LEU A 220      -6.740   3.043  10.308  1.00 96.99           O  
ATOM   1781  CG  LEU A 220      -3.163   0.633   8.661  1.00 96.99           C  
ATOM   1782  CD1 LEU A 220      -1.717   1.116   8.707  1.00 96.99           C  
ATOM   1783  CD2 LEU A 220      -3.438  -0.355   9.789  1.00 96.99           C  
ATOM   1784  N   LEU A 221      -6.700   3.454   8.110  1.00 96.94           N  
ATOM   1785  CA  LEU A 221      -7.500   4.666   8.251  1.00 96.94           C  
ATOM   1786  C   LEU A 221      -8.871   4.346   8.837  1.00 96.94           C  
ATOM   1787  CB  LEU A 221      -7.660   5.363   6.897  1.00 96.94           C  
ATOM   1788  O   LEU A 221      -9.352   5.054   9.725  1.00 96.94           O  
ATOM   1789  CG  LEU A 221      -6.494   6.243   6.446  1.00 96.94           C  
ATOM   1790  CD1 LEU A 221      -6.680   6.664   4.992  1.00 96.94           C  
ATOM   1791  CD2 LEU A 221      -6.365   7.465   7.349  1.00 96.94           C  
ATOM   1792  N   PHE A 222      -9.430   3.344   8.273  1.00 96.80           N  
ATOM   1793  CA  PHE A 222     -10.733   2.923   8.771  1.00 96.80           C  
ATOM   1794  C   PHE A 222     -10.659   2.571  10.252  1.00 96.80           C  
ATOM   1795  CB  PHE A 222     -11.254   1.724   7.973  1.00 96.80           C  
ATOM   1796  O   PHE A 222     -11.500   3.006  11.042  1.00 96.80           O  
ATOM   1797  CG  PHE A 222     -12.579   1.200   8.458  1.00 96.80           C  
ATOM   1798  CD1 PHE A 222     -12.642   0.065   9.257  1.00 96.80           C  
ATOM   1799  CD2 PHE A 222     -13.761   1.843   8.116  1.00 96.80           C  
ATOM   1800  CE1 PHE A 222     -13.867  -0.422   9.708  1.00 96.80           C  
ATOM   1801  CE2 PHE A 222     -14.988   1.362   8.562  1.00 96.80           C  
ATOM   1802  CZ  PHE A 222     -15.039   0.229   9.358  1.00 96.80           C  
ATOM   1803  N   ALA A 223      -9.700   1.792  10.626  1.00 96.83           N  
ATOM   1804  CA  ALA A 223      -9.505   1.407  12.022  1.00 96.83           C  
ATOM   1805  C   ALA A 223      -9.330   2.634  12.911  1.00 96.83           C  
ATOM   1806  CB  ALA A 223      -8.298   0.481  12.155  1.00 96.83           C  
ATOM   1807  O   ALA A 223      -9.908   2.709  13.998  1.00 96.83           O  
ATOM   1808  N   CYS A 224      -8.594   3.560  12.415  1.00 97.50           N  
ATOM   1809  CA  CYS A 224      -8.334   4.776  13.177  1.00 97.50           C  
ATOM   1810  C   CYS A 224      -9.622   5.556  13.415  1.00 97.50           C  
ATOM   1811  CB  CYS A 224      -7.320   5.658  12.449  1.00 97.50           C  
ATOM   1812  O   CYS A 224      -9.864   6.039  14.523  1.00 97.50           O  
ATOM   1813  SG  CYS A 224      -5.638   5.001  12.466  1.00 97.50           S  
ATOM   1814  N   GLU A 225     -10.421   5.659  12.365  1.00 96.76           N  
ATOM   1815  CA  GLU A 225     -11.679   6.385  12.510  1.00 96.76           C  
ATOM   1816  C   GLU A 225     -12.617   5.676  13.483  1.00 96.76           C  
ATOM   1817  CB  GLU A 225     -12.363   6.555  11.151  1.00 96.76           C  
ATOM   1818  O   GLU A 225     -13.354   6.326  14.228  1.00 96.76           O  
ATOM   1819  CG  GLU A 225     -11.605   7.460  10.190  1.00 96.76           C  
ATOM   1820  CD  GLU A 225     -11.326   8.841  10.760  1.00 96.76           C  
ATOM   1821  OE1 GLU A 225     -10.323   9.473  10.358  1.00 96.76           O  
ATOM   1822  OE2 GLU A 225     -12.118   9.295  11.617  1.00 96.76           O  
ATOM   1823  N   GLN A 226     -12.554   4.373  13.512  1.00 95.42           N  
ATOM   1824  CA  GLN A 226     -13.361   3.618  14.466  1.00 95.42           C  
ATOM   1825  C   GLN A 226     -12.874   3.839  15.895  1.00 95.42           C  
ATOM   1826  CB  GLN A 226     -13.337   2.127  14.127  1.00 95.42           C  
ATOM   1827  O   GLN A 226     -13.678   3.913  16.826  1.00 95.42           O  
ATOM   1828  CG  GLN A 226     -13.964   1.791  12.781  1.00 95.42           C  
ATOM   1829  CD  GLN A 226     -15.362   2.361  12.626  1.00 95.42           C  
ATOM   1830  NE2 GLN A 226     -15.580   3.115  11.553  1.00 95.42           N  
ATOM   1831  OE1 GLN A 226     -16.239   2.125  13.463  1.00 95.42           O  
ATOM   1832  N   LEU A 227     -11.642   3.956  16.081  1.00 95.42           N  
ATOM   1833  CA  LEU A 227     -11.078   4.248  17.394  1.00 95.42           C  
ATOM   1834  C   LEU A 227     -11.468   5.649  17.853  1.00 95.42           C  
ATOM   1835  CB  LEU A 227      -9.553   4.114  17.365  1.00 95.42           C  
ATOM   1836  O   LEU A 227     -11.769   5.860  19.030  1.00 95.42           O  
ATOM   1837  CG  LEU A 227      -8.999   2.692  17.269  1.00 95.42           C  
ATOM   1838  CD1 LEU A 227      -7.502   2.724  16.979  1.00 95.42           C  
ATOM   1839  CD2 LEU A 227      -9.283   1.919  18.553  1.00 95.42           C  
ATOM   1840  N   GLN A 228     -11.504   6.538  16.934  1.00 95.34           N  
ATOM   1841  CA  GLN A 228     -11.931   7.894  17.263  1.00 95.34           C  
ATOM   1842  C   GLN A 228     -13.396   7.920  17.691  1.00 95.34           C  
ATOM   1843  CB  GLN A 228     -11.715   8.829  16.072  1.00 95.34           C  
ATOM   1844  O   GLN A 228     -13.777   8.698  18.568  1.00 95.34           O  
ATOM   1845  CG  GLN A 228     -10.254   9.176  15.820  1.00 95.34           C  
ATOM   1846  CD  GLN A 228     -10.075  10.189  14.705  1.00 95.34           C  
ATOM   1847  NE2 GLN A 228      -8.838  10.623  14.491  1.00 95.34           N  
ATOM   1848  OE1 GLN A 228     -11.041  10.579  14.041  1.00 95.34           O  
ATOM   1849  N   HIS A 229     -14.137   7.090  16.970  1.00 93.78           N  
ATOM   1850  CA  HIS A 229     -15.527   6.930  17.385  1.00 93.78           C  
ATOM   1851  C   HIS A 229     -15.618   6.452  18.830  1.00 93.78           C  
ATOM   1852  CB  HIS A 229     -16.253   5.951  16.461  1.00 93.78           C  
ATOM   1853  O   HIS A 229     -16.372   7.015  19.628  1.00 93.78           O  
ATOM   1854  CG  HIS A 229     -17.576   5.497  16.989  1.00 93.78           C  
ATOM   1855  CD2 HIS A 229     -18.024   4.265  17.326  1.00 93.78           C  
ATOM   1856  ND1 HIS A 229     -18.621   6.365  17.222  1.00 93.78           N  
ATOM   1857  CE1 HIS A 229     -19.657   5.683  17.682  1.00 93.78           C  
ATOM   1858  NE2 HIS A 229     -19.321   4.406  17.754  1.00 93.78           N  
ATOM   1859  N   LEU A 230     -14.867   5.490  19.173  1.00 93.05           N  
ATOM   1860  CA  LEU A 230     -14.873   4.938  20.523  1.00 93.05           C  
ATOM   1861  C   LEU A 230     -14.410   5.978  21.537  1.00 93.05           C  
ATOM   1862  CB  LEU A 230     -13.977   3.699  20.599  1.00 93.05           C  
ATOM   1863  O   LEU A 230     -14.958   6.064  22.639  1.00 93.05           O  
ATOM   1864  CG  LEU A 230     -14.512   2.433  19.929  1.00 93.05           C  
ATOM   1865  CD1 LEU A 230     -13.466   1.324  19.978  1.00 93.05           C  
ATOM   1866  CD2 LEU A 230     -15.808   1.982  20.594  1.00 93.05           C  
ATOM   1867  N   LYS A 231     -13.520   6.685  21.122  1.00 92.89           N  
ATOM   1868  CA  LYS A 231     -13.023   7.760  21.976  1.00 92.89           C  
ATOM   1869  C   LYS A 231     -14.101   8.813  22.218  1.00 92.89           C  
ATOM   1870  CB  LYS A 231     -11.785   8.410  21.357  1.00 92.89           C  
ATOM   1871  O   LYS A 231     -14.282   9.276  23.346  1.00 92.89           O  
ATOM   1872  CG  LYS A 231     -11.228   9.574  22.163  1.00 92.89           C  
ATOM   1873  CD  LYS A 231     -10.046  10.227  21.458  1.00 92.89           C  
ATOM   1874  CE  LYS A 231      -9.599  11.495  22.172  1.00 92.89           C  
ATOM   1875  NZ  LYS A 231      -8.450  12.148  21.476  1.00 92.89           N  
ATOM   1876  N   ALA A 232     -14.818   9.202  21.197  1.00 90.73           N  
ATOM   1877  CA  ALA A 232     -15.814  10.269  21.255  1.00 90.73           C  
ATOM   1878  C   ALA A 232     -16.993   9.871  22.139  1.00 90.73           C  
ATOM   1879  CB  ALA A 232     -16.300  10.619  19.851  1.00 90.73           C  
ATOM   1880  O   ALA A 232     -17.616  10.725  22.774  1.00 90.73           O  
ATOM   1881  N   ILE A 233     -17.234   8.606  22.217  1.00 90.06           N  
ATOM   1882  CA  ILE A 233     -18.434   8.180  22.929  1.00 90.06           C  
ATOM   1883  C   ILE A 233     -18.089   7.869  24.383  1.00 90.06           C  
ATOM   1884  CB  ILE A 233     -19.083   6.949  22.257  1.00 90.06           C  
ATOM   1885  O   ILE A 233     -18.979   7.610  25.197  1.00 90.06           O  
ATOM   1886  CG1 ILE A 233     -18.104   5.769  22.248  1.00 90.06           C  
ATOM   1887  CG2 ILE A 233     -19.544   7.289  20.837  1.00 90.06           C  
ATOM   1888  CD1 ILE A 233     -18.722   4.456  21.784  1.00 90.06           C  
ATOM   1889  N   MET A 234     -16.804   7.974  24.781  1.00 87.15           N  
ATOM   1890  CA  MET A 234     -16.328   7.640  26.121  1.00 87.15           C  
ATOM   1891  C   MET A 234     -16.914   8.591  27.159  1.00 87.15           C  
ATOM   1892  CB  MET A 234     -14.800   7.683  26.176  1.00 87.15           C  
ATOM   1893  O   MET A 234     -17.438   8.152  28.184  1.00 87.15           O  
ATOM   1894  CG  MET A 234     -14.220   7.201  27.495  1.00 87.15           C  
ATOM   1895  SD  MET A 234     -14.624   5.445  27.841  1.00 87.15           S  
ATOM   1896  CE  MET A 234     -13.569   4.627  26.612  1.00 87.15           C  
ATOM   1897  N   LYS A 235     -16.876   9.817  26.914  1.00 84.17           N  
ATOM   1898  CA  LYS A 235     -17.333  10.818  27.873  1.00 84.17           C  
ATOM   1899  C   LYS A 235     -18.839  10.719  28.096  1.00 84.17           C  
ATOM   1900  CB  LYS A 235     -16.965  12.224  27.397  1.00 84.17           C  
ATOM   1901  O   LYS A 235     -19.298  10.636  29.237  1.00 84.17           O  
ATOM   1902  CG  LYS A 235     -17.225  13.314  28.427  1.00 84.17           C  
ATOM   1903  CD  LYS A 235     -16.744  14.673  27.936  1.00 84.17           C  
ATOM   1904  CE  LYS A 235     -17.053  15.774  28.942  1.00 84.17           C  
ATOM   1905  NZ  LYS A 235     -16.561  17.104  28.477  1.00 84.17           N  
ATOM   1906  N   PRO A 236     -19.602  10.770  26.968  1.00 84.80           N  
ATOM   1907  CA  PRO A 236     -21.049  10.627  27.144  1.00 84.80           C  
ATOM   1908  C   PRO A 236     -21.434   9.313  27.821  1.00 84.80           C  
ATOM   1909  CB  PRO A 236     -21.586  10.682  25.712  1.00 84.80           C  
ATOM   1910  O   PRO A 236     -22.392   9.271  28.597  1.00 84.80           O  
ATOM   1911  CG  PRO A 236     -20.466  11.256  24.906  1.00 84.80           C  
ATOM   1912  CD  PRO A 236     -19.182  11.048  25.657  1.00 84.80           C  
ATOM   1913  N   LEU A 237     -20.755   8.322  27.556  1.00 83.63           N  
ATOM   1914  CA  LEU A 237     -21.015   7.019  28.159  1.00 83.63           C  
ATOM   1915  C   LEU A 237     -20.787   7.062  29.666  1.00 83.63           C  
ATOM   1916  CB  LEU A 237     -20.123   5.948  27.527  1.00 83.63           C  
ATOM   1917  O   LEU A 237     -21.577   6.507  30.434  1.00 83.63           O  
ATOM   1918  CG  LEU A 237     -20.378   4.506  27.968  1.00 83.63           C  
ATOM   1919  CD1 LEU A 237     -21.721   4.019  27.435  1.00 83.63           C  
ATOM   1920  CD2 LEU A 237     -19.249   3.595  27.499  1.00 83.63           C  
ATOM   1921  N   MET A 238     -19.746   7.729  30.058  1.00 80.13           N  
ATOM   1922  CA  MET A 238     -19.430   7.837  31.479  1.00 80.13           C  
ATOM   1923  C   MET A 238     -20.463   8.693  32.203  1.00 80.13           C  
ATOM   1924  CB  MET A 238     -18.032   8.426  31.676  1.00 80.13           C  
ATOM   1925  O   MET A 238     -20.871   8.370  33.320  1.00 80.13           O  
ATOM   1926  CG  MET A 238     -17.514   8.311  33.100  1.00 80.13           C  
ATOM   1927  SD  MET A 238     -17.291   6.568  33.629  1.00 80.13           S  
ATOM   1928  CE  MET A 238     -15.981   6.051  32.485  1.00 80.13           C  
ATOM   1929  N   GLU A 239     -20.889   9.721  31.587  1.00 78.87           N  
ATOM   1930  CA  GLU A 239     -21.910  10.600  32.148  1.00 78.87           C  
ATOM   1931  C   GLU A 239     -23.241   9.871  32.305  1.00 78.87           C  
ATOM   1932  CB  GLU A 239     -22.091  11.842  31.270  1.00 78.87           C  
ATOM   1933  O   GLU A 239     -23.934  10.042  33.309  1.00 78.87           O  
ATOM   1934  CG  GLU A 239     -20.937  12.830  31.358  1.00 78.87           C  
ATOM   1935  CD  GLU A 239     -21.101  14.027  30.434  1.00 78.87           C  
ATOM   1936  OE1 GLU A 239     -20.232  14.928  30.448  1.00 78.87           O  
ATOM   1937  OE2 GLU A 239     -22.107  14.064  29.691  1.00 78.87           O  
ATOM   1938  N   LEU A 240     -23.558   9.075  31.291  1.00 77.15           N  
ATOM   1939  CA  LEU A 240     -24.793   8.299  31.316  1.00 77.15           C  
ATOM   1940  C   LEU A 240     -24.730   7.211  32.383  1.00 77.15           C  
ATOM   1941  CB  LEU A 240     -25.059   7.671  29.945  1.00 77.15           C  
ATOM   1942  O   LEU A 240     -25.722   6.949  33.068  1.00 77.15           O  
ATOM   1943  CG  LEU A 240     -25.781   8.551  28.924  1.00 77.15           C  
ATOM   1944  CD1 LEU A 240     -25.065   8.499  27.579  1.00 77.15           C  
ATOM   1945  CD2 LEU A 240     -27.236   8.119  28.778  1.00 77.15           C  
ATOM   1946  N   SER A 241     -23.601   6.680  32.540  1.00 74.98           N  
ATOM   1947  CA  SER A 241     -23.410   5.629  33.534  1.00 74.98           C  
ATOM   1948  C   SER A 241     -23.497   6.186  34.951  1.00 74.98           C  
ATOM   1949  CB  SER A 241     -22.061   4.938  33.331  1.00 74.98           C  
ATOM   1950  O   SER A 241     -23.946   5.496  35.868  1.00 74.98           O  
ATOM   1951  OG  SER A 241     -20.993   5.836  33.577  1.00 74.98           O  
ATOM   1952  N   ALA A 242     -23.081   7.395  35.200  1.00 71.33           N  
ATOM   1953  CA  ALA A 242     -23.135   8.062  36.498  1.00 71.33           C  
ATOM   1954  C   ALA A 242     -24.578   8.306  36.931  1.00 71.33           C  
ATOM   1955  CB  ALA A 242     -22.366   9.380  36.452  1.00 71.33           C  
ATOM   1956  O   ALA A 242     -24.873   8.363  38.127  1.00 71.33           O  
ATOM   1957  N   THR A 243     -25.510   8.438  36.009  1.00 67.58           N  
ATOM   1958  CA  THR A 243     -26.916   8.708  36.288  1.00 67.58           C  
ATOM   1959  C   THR A 243     -27.624   7.446  36.771  1.00 67.58           C  
ATOM   1960  CB  THR A 243     -27.636   9.259  35.043  1.00 67.58           C  
ATOM   1961  O   THR A 243     -28.707   7.520  37.356  1.00 67.58           O  
ATOM   1962  CG2 THR A 243     -27.018  10.577  34.588  1.00 67.58           C  
ATOM   1963  OG1 THR A 243     -27.536   8.304  33.979  1.00 67.58           O  
ATOM   1964  N   LEU A 244     -27.035   6.285  36.608  1.00 64.45           N  
ATOM   1965  CA  LEU A 244     -27.631   4.997  36.944  1.00 64.45           C  
ATOM   1966  C   LEU A 244     -27.531   4.726  38.442  1.00 64.45           C  
ATOM   1967  CB  LEU A 244     -26.950   3.870  36.163  1.00 64.45           C  
ATOM   1968  O   LEU A 244     -28.464   4.191  39.044  1.00 64.45           O  
ATOM   1969  CG  LEU A 244     -27.854   3.027  35.262  1.00 64.45           C  
ATOM   1970  CD1 LEU A 244     -27.615   3.374  33.797  1.00 64.45           C  
ATOM   1971  CD2 LEU A 244     -27.619   1.540  35.510  1.00 64.45           C  
ATOM   1972  N   ASP A 245     -26.565   5.251  39.181  1.00 59.26           N  
ATOM   1973  CA  ASP A 245     -26.282   4.759  40.526  1.00 59.26           C  
ATOM   1974  C   ASP A 245     -26.221   5.907  41.530  1.00 59.26           C  
ATOM   1975  CB  ASP A 245     -24.969   3.973  40.545  1.00 59.26           C  
ATOM   1976  O   ASP A 245     -26.518   5.722  42.712  1.00 59.26           O  
ATOM   1977  CG  ASP A 245     -25.098   2.587  39.939  1.00 59.26           C  
ATOM   1978  OD1 ASP A 245     -26.220   2.037  39.908  1.00 59.26           O  
ATOM   1979  OD2 ASP A 245     -24.068   2.039  39.490  1.00 59.26           O  
ATOM   1980  N   THR A 246     -26.134   7.233  41.065  1.00 58.97           N  
ATOM   1981  CA  THR A 246     -26.079   8.398  41.940  1.00 58.97           C  
ATOM   1982  C   THR A 246     -27.219   9.363  41.627  1.00 58.97           C  
ATOM   1983  CB  THR A 246     -24.732   9.132  41.810  1.00 58.97           C  
ATOM   1984  O   THR A 246     -27.756   9.359  40.517  1.00 58.97           O  
ATOM   1985  CG2 THR A 246     -23.579   8.251  42.280  1.00 58.97           C  
ATOM   1986  OG1 THR A 246     -24.519   9.488  40.438  1.00 58.97           O  
ATOM   1987  N   VAL A 247     -27.993   9.948  42.670  1.00 53.15           N  
ATOM   1988  CA  VAL A 247     -29.054  10.926  42.454  1.00 53.15           C  
ATOM   1989  C   VAL A 247     -28.487  12.157  41.750  1.00 53.15           C  
ATOM   1990  CB  VAL A 247     -29.728  11.336  43.783  1.00 53.15           C  
ATOM   1991  O   VAL A 247     -27.611  12.839  42.287  1.00 53.15           O  
ATOM   1992  CG1 VAL A 247     -30.803  12.393  43.540  1.00 53.15           C  
ATOM   1993  CG2 VAL A 247     -30.324  10.112  44.477  1.00 53.15           C  
ATOM   1994  N   VAL A 248     -28.538  12.114  40.449  1.00 58.37           N  
ATOM   1995  CA  VAL A 248     -28.171  13.285  39.658  1.00 58.37           C  
ATOM   1996  C   VAL A 248     -29.427  14.067  39.280  1.00 58.37           C  
ATOM   1997  CB  VAL A 248     -27.387  12.889  38.388  1.00 58.37           C  
ATOM   1998  O   VAL A 248     -30.397  13.492  38.780  1.00 58.37           O  
ATOM   1999  CG1 VAL A 248     -26.984  14.130  37.593  1.00 58.37           C  
ATOM   2000  CG2 VAL A 248     -26.155  12.064  38.757  1.00 58.37           C  
ATOM   2001  N   PRO A 249     -29.578  15.396  39.817  1.00 53.17           N  
ATOM   2002  CA  PRO A 249     -30.763  16.185  39.471  1.00 53.17           C  
ATOM   2003  C   PRO A 249     -30.934  16.363  37.964  1.00 53.17           C  
ATOM   2004  CB  PRO A 249     -30.503  17.530  40.154  1.00 53.17           C  
ATOM   2005  O   PRO A 249     -29.945  16.494  37.238  1.00 53.17           O  
ATOM   2006  CG  PRO A 249     -29.150  17.388  40.774  1.00 53.17           C  
ATOM   2007  CD  PRO A 249     -28.622  16.018  40.459  1.00 53.17           C  
ATOM   2008  N   ASN A 250     -32.097  15.961  37.257  1.00 55.17           N  
ATOM   2009  CA  ASN A 250     -32.508  16.164  35.872  1.00 55.17           C  
ATOM   2010  C   ASN A 250     -31.873  15.133  34.943  1.00 55.17           C  
ATOM   2011  CB  ASN A 250     -32.160  17.581  35.410  1.00 55.17           C  
ATOM   2012  O   ASN A 250     -31.365  15.483  33.876  1.00 55.17           O  
ATOM   2013  CG  ASN A 250     -33.080  18.630  36.003  1.00 55.17           C  
ATOM   2014  ND2 ASN A 250     -32.610  19.871  36.053  1.00 55.17           N  
ATOM   2015  OD1 ASN A 250     -34.203  18.328  36.414  1.00 55.17           O  
ATOM   2016  N   SER A 251     -31.606  13.926  35.296  1.00 53.74           N  
ATOM   2017  CA  SER A 251     -31.028  12.801  34.568  1.00 53.74           C  
ATOM   2018  C   SER A 251     -31.816  12.502  33.297  1.00 53.74           C  
ATOM   2019  CB  SER A 251     -30.981  11.556  35.454  1.00 53.74           C  
ATOM   2020  O   SER A 251     -31.250  12.041  32.304  1.00 53.74           O  
ATOM   2021  OG  SER A 251     -32.156  11.454  36.240  1.00 53.74           O  
ATOM   2022  N   GLY A 252     -33.076  12.908  33.241  1.00 56.25           N  
ATOM   2023  CA  GLY A 252     -33.968  12.779  32.100  1.00 56.25           C  
ATOM   2024  C   GLY A 252     -33.603  13.699  30.951  1.00 56.25           C  
ATOM   2025  O   GLY A 252     -33.795  13.350  29.784  1.00 56.25           O  
ATOM   2026  N   GLU A 253     -32.986  14.857  31.202  1.00 56.90           N  
ATOM   2027  CA  GLU A 253     -32.558  15.847  30.218  1.00 56.90           C  
ATOM   2028  C   GLU A 253     -31.312  15.379  29.471  1.00 56.90           C  
ATOM   2029  CB  GLU A 253     -32.292  17.195  30.892  1.00 56.90           C  
ATOM   2030  O   GLU A 253     -31.082  15.778  28.328  1.00 56.90           O  
ATOM   2031  CG  GLU A 253     -33.556  17.932  31.313  1.00 56.90           C  
ATOM   2032  CD  GLU A 253     -33.295  19.358  31.769  1.00 56.90           C  
ATOM   2033  OE1 GLU A 253     -34.269  20.108  32.005  1.00 56.90           O  
ATOM   2034  OE2 GLU A 253     -32.106  19.730  31.890  1.00 56.90           O  
ATOM   2035  N   LEU A 254     -30.487  14.492  30.015  1.00 57.21           N  
ATOM   2036  CA  LEU A 254     -29.281  13.923  29.423  1.00 57.21           C  
ATOM   2037  C   LEU A 254     -29.632  12.972  28.283  1.00 57.21           C  
ATOM   2038  CB  LEU A 254     -28.459  13.186  30.484  1.00 57.21           C  
ATOM   2039  O   LEU A 254     -28.888  12.866  27.306  1.00 57.21           O  
ATOM   2040  CG  LEU A 254     -27.068  13.751  30.776  1.00 57.21           C  
ATOM   2041  CD1 LEU A 254     -26.990  14.247  32.216  1.00 57.21           C  
ATOM   2042  CD2 LEU A 254     -25.997  12.699  30.509  1.00 57.21           C  
ATOM   2043  N   PHE A 255     -30.808  12.336  28.365  1.00 56.39           N  
ATOM   2044  CA  PHE A 255     -31.332  11.467  27.318  1.00 56.39           C  
ATOM   2045  C   PHE A 255     -31.970  12.288  26.203  1.00 56.39           C  
ATOM   2046  CB  PHE A 255     -32.353  10.482  27.895  1.00 56.39           C  
ATOM   2047  O   PHE A 255     -31.981  11.868  25.044  1.00 56.39           O  
ATOM   2048  CG  PHE A 255     -31.731   9.281  28.555  1.00 56.39           C  
ATOM   2049  CD1 PHE A 255     -31.319   8.190  27.798  1.00 56.39           C  
ATOM   2050  CD2 PHE A 255     -31.558   9.242  29.932  1.00 56.39           C  
ATOM   2051  CE1 PHE A 255     -30.743   7.077  28.406  1.00 56.39           C  
ATOM   2052  CE2 PHE A 255     -30.984   8.133  30.547  1.00 56.39           C  
ATOM   2053  CZ  PHE A 255     -30.578   7.051  29.782  1.00 56.39           C  
ATOM   2054  N   LYS A 256     -32.355  13.605  26.637  1.00 51.59           N  
ATOM   2055  CA  LYS A 256     -32.902  14.577  25.695  1.00 51.59           C  
ATOM   2056  C   LYS A 256     -31.793  15.410  25.059  1.00 51.59           C  
ATOM   2057  CB  LYS A 256     -33.911  15.491  26.391  1.00 51.59           C  
ATOM   2058  O   LYS A 256     -31.878  15.772  23.883  1.00 51.59           O  
ATOM   2059  CG  LYS A 256     -35.294  14.877  26.553  1.00 51.59           C  
ATOM   2060  CD  LYS A 256     -36.272  15.860  27.184  1.00 51.59           C  
ATOM   2061  CE  LYS A 256     -37.616  15.205  27.472  1.00 51.59           C  
ATOM   2062  NZ  LYS A 256     -38.574  16.162  28.101  1.00 51.59           N  
ATOM   2063  N   ALA A 257     -30.667  15.667  25.872  1.00 42.11           N  
ATOM   2064  CA  ALA A 257     -29.499  16.475  25.530  1.00 42.11           C  
ATOM   2065  C   ALA A 257     -28.504  15.676  24.694  1.00 42.11           C  
ATOM   2066  CB  ALA A 257     -28.826  16.999  26.797  1.00 42.11           C  
ATOM   2067  O   ALA A 257     -27.730  16.249  23.924  1.00 42.11           O  
ATOM   2068  N   GLY A 258     -28.317  14.266  24.813  1.00 41.07           N  
ATOM   2069  CA  GLY A 258     -27.493  13.430  23.954  1.00 41.07           C  
ATOM   2070  C   GLY A 258     -27.895  13.496  22.493  1.00 41.07           C  
ATOM   2071  O   GLY A 258     -27.047  13.383  21.605  1.00 41.07           O  
ATOM   2072  N   SER A 259     -29.124  13.969  22.197  1.00 38.20           N  
ATOM   2073  CA  SER A 259     -29.608  14.134  20.831  1.00 38.20           C  
ATOM   2074  C   SER A 259     -29.380  15.557  20.332  1.00 38.20           C  
ATOM   2075  CB  SER A 259     -31.094  13.786  20.742  1.00 38.20           C  
ATOM   2076  O   SER A 259     -29.089  15.768  19.153  1.00 38.20           O  
ATOM   2077  OG  SER A 259     -31.446  12.829  21.726  1.00 38.20           O  
ATOM   2078  N   ALA A 260     -29.134  16.622  21.257  1.00 34.60           N  
ATOM   2079  CA  ALA A 260     -29.130  18.038  20.899  1.00 34.60           C  
ATOM   2080  C   ALA A 260     -27.765  18.667  21.163  1.00 34.60           C  
ATOM   2081  CB  ALA A 260     -30.215  18.785  21.671  1.00 34.60           C  
ATOM   2082  O   ALA A 260     -27.360  19.602  20.468  1.00 34.60           O  
ATOM   2083  N   ASP A 261     -26.840  18.119  22.026  1.00 36.96           N  
ATOM   2084  CA  ASP A 261     -25.592  18.726  22.477  1.00 36.96           C  
ATOM   2085  C   ASP A 261     -24.434  18.353  21.554  1.00 36.96           C  
ATOM   2086  CB  ASP A 261     -25.278  18.303  23.913  1.00 36.96           C  
ATOM   2087  O   ASP A 261     -23.426  19.060  21.497  1.00 36.96           O  
ATOM   2088  CG  ASP A 261     -25.348  19.455  24.900  1.00 36.96           C  
ATOM   2089  OD1 ASP A 261     -25.600  20.605  24.479  1.00 36.96           O  
ATOM   2090  OD2 ASP A 261     -25.146  19.212  26.109  1.00 36.96           O  
ATOM   2091  N   HIS A 262     -24.622  17.408  20.521  1.00 38.10           N  
ATOM   2092  CA  HIS A 262     -23.642  17.236  19.455  1.00 38.10           C  
ATOM   2093  C   HIS A 262     -23.889  18.219  18.315  1.00 38.10           C  
ATOM   2094  CB  HIS A 262     -23.672  15.801  18.926  1.00 38.10           C  
ATOM   2095  O   HIS A 262     -23.061  18.348  17.410  1.00 38.10           O  
ATOM   2096  CG  HIS A 262     -22.334  15.133  18.928  1.00 38.10           C  
ATOM   2097  CD2 HIS A 262     -21.712  14.392  19.875  1.00 38.10           C  
ATOM   2098  ND1 HIS A 262     -21.470  15.194  17.857  1.00 38.10           N  
ATOM   2099  CE1 HIS A 262     -20.371  14.516  18.145  1.00 38.10           C  
ATOM   2100  NE2 HIS A 262     -20.493  14.019  19.365  1.00 38.10           N  
ATOM   2101  N   LEU A 263     -24.899  19.068  18.365  1.00 36.78           N  
ATOM   2102  CA  LEU A 263     -25.239  20.095  17.387  1.00 36.78           C  
ATOM   2103  C   LEU A 263     -24.661  21.446  17.795  1.00 36.78           C  
ATOM   2104  CB  LEU A 263     -26.757  20.203  17.228  1.00 36.78           C  
ATOM   2105  O   LEU A 263     -24.433  22.311  16.946  1.00 36.78           O  
ATOM   2106  CG  LEU A 263     -27.441  19.070  16.461  1.00 36.78           C  
ATOM   2107  CD1 LEU A 263     -28.928  19.026  16.795  1.00 36.78           C  
ATOM   2108  CD2 LEU A 263     -27.229  19.236  14.960  1.00 36.78           C  
ATOM   2109  N   ARG A 264     -24.064  21.559  18.953  1.00 34.17           N  
ATOM   2110  CA  ARG A 264     -23.611  22.881  19.371  1.00 34.17           C  
ATOM   2111  C   ARG A 264     -22.092  22.993  19.282  1.00 34.17           C  
ATOM   2112  CB  ARG A 264     -24.076  23.184  20.797  1.00 34.17           C  
ATOM   2113  O   ARG A 264     -21.558  24.076  19.032  1.00 34.17           O  
ATOM   2114  CG  ARG A 264     -25.129  24.277  20.882  1.00 34.17           C  
ATOM   2115  CD  ARG A 264     -25.729  24.374  22.278  1.00 34.17           C  
ATOM   2116  NE  ARG A 264     -24.793  24.969  23.227  1.00 34.17           N  
ATOM   2117  NH1 ARG A 264     -26.355  26.352  24.219  1.00 34.17           N  
ATOM   2118  NH2 ARG A 264     -24.180  26.367  24.943  1.00 34.17           N  
ATOM   2119  CZ  ARG A 264     -25.111  25.895  24.127  1.00 34.17           C  
ATOM   2120  N   GLU A 265     -21.391  21.793  19.131  1.00 33.36           N  
ATOM   2121  CA  GLU A 265     -19.936  21.911  19.083  1.00 33.36           C  
ATOM   2122  C   GLU A 265     -19.434  21.961  17.642  1.00 33.36           C  
ATOM   2123  CB  GLU A 265     -19.278  20.748  19.829  1.00 33.36           C  
ATOM   2124  O   GLU A 265     -18.359  22.502  17.373  1.00 33.36           O  
ATOM   2125  CG  GLU A 265     -18.307  21.187  20.916  1.00 33.36           C  
ATOM   2126  CD  GLU A 265     -17.803  20.035  21.771  1.00 33.36           C  
ATOM   2127  OE1 GLU A 265     -17.044  20.281  22.736  1.00 33.36           O  
ATOM   2128  OE2 GLU A 265     -18.168  18.876  21.472  1.00 33.36           O  
ATOM   2129  N   SER A 266     -20.351  22.048  16.582  1.00 34.95           N  
ATOM   2130  CA  SER A 266     -19.958  22.208  15.185  1.00 34.95           C  
ATOM   2131  C   SER A 266     -20.526  23.494  14.595  1.00 34.95           C  
ATOM   2132  CB  SER A 266     -20.420  21.009  14.357  1.00 34.95           C  
ATOM   2133  O   SER A 266     -20.157  23.892  13.488  1.00 34.95           O  
ATOM   2134  OG  SER A 266     -19.847  21.042  13.061  1.00 34.95           O  
ATOM   2135  N   GLN A 267     -21.002  24.521  15.376  1.00 30.08           N  
ATOM   2136  CA  GLN A 267     -21.442  25.701  14.638  1.00 30.08           C  
ATOM   2137  C   GLN A 267     -20.726  26.956  15.130  1.00 30.08           C  
ATOM   2138  CB  GLN A 267     -22.956  25.878  14.760  1.00 30.08           C  
ATOM   2139  O   GLN A 267     -20.962  27.412  16.251  1.00 30.08           O  
ATOM   2140  CG  GLN A 267     -23.747  25.186  13.658  1.00 30.08           C  
ATOM   2141  CD  GLN A 267     -25.242  25.418  13.774  1.00 30.08           C  
ATOM   2142  NE2 GLN A 267     -26.002  24.862  12.837  1.00 30.08           N  
ATOM   2143  OE1 GLN A 267     -25.709  26.090  14.699  1.00 30.08           O  
ATOM   2144  N   GLY A 268     -19.436  27.061  15.071  1.00 31.48           N  
ATOM   2145  CA  GLY A 268     -18.793  28.357  14.928  1.00 31.48           C  
ATOM   2146  C   GLY A 268     -18.815  28.881  13.505  1.00 31.48           C  
ATOM   2147  O   GLY A 268     -18.491  28.151  12.565  1.00 31.48           O  
ATOM   2148  N   VAL A 269     -19.946  29.521  13.167  1.00 30.36           N  
ATOM   2149  CA  VAL A 269     -20.039  30.706  12.321  1.00 30.36           C  
ATOM   2150  C   VAL A 269     -21.404  30.748  11.638  1.00 30.36           C  
ATOM   2151  CB  VAL A 269     -18.912  30.740  11.265  1.00 30.36           C  
ATOM   2152  O   VAL A 269     -21.835  29.760  11.038  1.00 30.36           O  
ATOM   2153  CG1 VAL A 269     -19.053  31.966  10.364  1.00 30.36           C  
ATOM   2154  CG2 VAL A 269     -17.544  30.727  11.944  1.00 30.36           C  
ATOM   2155  N   GLN A 270     -22.341  31.404  12.232  1.00 29.17           N  
ATOM   2156  CA  GLN A 270     -23.596  31.910  11.687  1.00 29.17           C  
ATOM   2157  C   GLN A 270     -23.371  32.623  10.357  1.00 29.17           C  
ATOM   2158  CB  GLN A 270     -24.271  32.855  12.681  1.00 29.17           C  
ATOM   2159  O   GLN A 270     -22.514  33.504  10.256  1.00 29.17           O  
ATOM   2160  CG  GLN A 270     -25.204  32.155  13.660  1.00 29.17           C  
ATOM   2161  CD  GLN A 270     -26.052  33.125  14.461  1.00 29.17           C  
ATOM   2162  NE2 GLN A 270     -27.000  32.594  15.225  1.00 29.17           N  
ATOM   2163  OE1 GLN A 270     -25.855  34.343  14.394  1.00 29.17           O  
ATOM   2164  N   PRO A 271     -24.066  32.219   9.207  1.00 29.21           N  
ATOM   2165  CA  PRO A 271     -24.486  33.425   8.489  1.00 29.21           C  
ATOM   2166  C   PRO A 271     -26.001  33.515   8.322  1.00 29.21           C  
ATOM   2167  CB  PRO A 271     -23.794  33.285   7.130  1.00 29.21           C  
ATOM   2168  O   PRO A 271     -26.698  32.502   8.422  1.00 29.21           O  
ATOM   2169  CG  PRO A 271     -23.560  31.818   6.970  1.00 29.21           C  
ATOM   2170  CD  PRO A 271     -24.073  31.116   8.194  1.00 29.21           C  
ATOM   2171  N   SER A 272     -26.595  34.593   8.859  1.00 31.57           N  
ATOM   2172  CA  SER A 272     -27.650  35.534   8.496  1.00 31.57           C  
ATOM   2173  C   SER A 272     -27.929  35.500   6.997  1.00 31.57           C  
ATOM   2174  CB  SER A 272     -27.271  36.954   8.920  1.00 31.57           C  
ATOM   2175  O   SER A 272     -27.001  35.435   6.188  1.00 31.57           O  
ATOM   2176  OG  SER A 272     -26.845  37.716   7.803  1.00 31.57           O  
ATOM   2177  N   GLY A 273     -29.128  35.073   6.560  1.00 26.51           N  
ATOM   2178  CA  GLY A 273     -30.005  35.745   5.615  1.00 26.51           C  
ATOM   2179  C   GLY A 273     -30.633  34.800   4.608  1.00 26.51           C  
ATOM   2180  O   GLY A 273     -29.992  33.847   4.160  1.00 26.51           O  
ATOM   2181  N   ASN A 274     -31.955  34.587   4.659  1.00 33.75           N  
ATOM   2182  CA  ASN A 274     -33.120  34.668   3.784  1.00 33.75           C  
ATOM   2183  C   ASN A 274     -32.832  34.071   2.410  1.00 33.75           C  
ATOM   2184  CB  ASN A 274     -33.587  36.119   3.645  1.00 33.75           C  
ATOM   2185  O   ASN A 274     -31.898  34.495   1.727  1.00 33.75           O  
ATOM   2186  CG  ASN A 274     -34.897  36.382   4.362  1.00 33.75           C  
ATOM   2187  ND2 ASN A 274     -35.511  37.523   4.075  1.00 33.75           N  
ATOM   2188  OD1 ASN A 274     -35.353  35.566   5.167  1.00 33.75           O  
ATOM   2189  N   GLY A 275     -33.431  32.904   2.113  1.00 30.64           N  
ATOM   2190  CA  GLY A 275     -34.080  32.551   0.861  1.00 30.64           C  
ATOM   2191  C   GLY A 275     -33.599  31.230   0.291  1.00 30.64           C  
ATOM   2192  O   GLY A 275     -32.410  30.912   0.364  1.00 30.64           O  
ATOM   2193  N   ASP A 276     -34.394  30.158   0.379  1.00 37.11           N  
ATOM   2194  CA  ASP A 276     -34.899  29.151  -0.549  1.00 37.11           C  
ATOM   2195  C   ASP A 276     -33.901  28.007  -0.713  1.00 37.11           C  
ATOM   2196  CB  ASP A 276     -35.206  29.780  -1.910  1.00 37.11           C  
ATOM   2197  O   ASP A 276     -32.802  28.205  -1.236  1.00 37.11           O  
ATOM   2198  CG  ASP A 276     -36.574  30.439  -1.963  1.00 37.11           C  
ATOM   2199  OD1 ASP A 276     -37.397  30.209  -1.051  1.00 37.11           O  
ATOM   2200  OD2 ASP A 276     -36.830  31.192  -2.926  1.00 37.11           O  
ATOM   2201  N   ASN A 277     -33.986  26.928   0.131  1.00 29.95           N  
ATOM   2202  CA  ASN A 277     -33.402  25.671  -0.324  1.00 29.95           C  
ATOM   2203  C   ASN A 277     -34.173  24.468   0.211  1.00 29.95           C  
ATOM   2204  CB  ASN A 277     -31.930  25.583   0.087  1.00 29.95           C  
ATOM   2205  O   ASN A 277     -34.240  24.258   1.423  1.00 29.95           O  
ATOM   2206  CG  ASN A 277     -30.994  26.123  -0.977  1.00 29.95           C  
ATOM   2207  ND2 ASN A 277     -29.784  26.490  -0.570  1.00 29.95           N  
ATOM   2208  OD1 ASN A 277     -31.355  26.210  -2.153  1.00 29.95           O  
ATOM   2209  N   VAL A 278     -35.273  24.043  -0.300  1.00 38.33           N  
ATOM   2210  CA  VAL A 278     -36.179  22.902  -0.380  1.00 38.33           C  
ATOM   2211  C   VAL A 278     -35.378  21.621  -0.603  1.00 38.33           C  
ATOM   2212  CB  VAL A 278     -37.221  23.082  -1.506  1.00 38.33           C  
ATOM   2213  O   VAL A 278     -35.848  20.525  -0.289  1.00 38.33           O  
ATOM   2214  CG1 VAL A 278     -38.118  21.850  -1.615  1.00 38.33           C  
ATOM   2215  CG2 VAL A 278     -38.059  24.336  -1.262  1.00 38.33           C  
ATOM   2216  N   LEU A 279     -33.991  21.554  -0.322  1.00 38.05           N  
ATOM   2217  CA  LEU A 279     -33.192  20.336  -0.387  1.00 38.05           C  
ATOM   2218  C   LEU A 279     -32.571  20.020   0.969  1.00 38.05           C  
ATOM   2219  CB  LEU A 279     -32.094  20.470  -1.446  1.00 38.05           C  
ATOM   2220  O   LEU A 279     -32.206  18.873   1.238  1.00 38.05           O  
ATOM   2221  CG  LEU A 279     -32.397  19.864  -2.817  1.00 38.05           C  
ATOM   2222  CD1 LEU A 279     -31.985  20.828  -3.925  1.00 38.05           C  
ATOM   2223  CD2 LEU A 279     -31.688  18.524  -2.977  1.00 38.05           C  
ATOM   2224  N   ASP A 280     -32.854  20.856   2.010  1.00 36.26           N  
ATOM   2225  CA  ASP A 280     -32.300  20.693   3.351  1.00 36.26           C  
ATOM   2226  C   ASP A 280     -33.356  20.168   4.321  1.00 36.26           C  
ATOM   2227  CB  ASP A 280     -31.730  22.018   3.861  1.00 36.26           C  
ATOM   2228  O   ASP A 280     -33.021  19.584   5.354  1.00 36.26           O  
ATOM   2229  CG  ASP A 280     -30.402  21.854   4.580  1.00 36.26           C  
ATOM   2230  OD1 ASP A 280     -29.829  20.743   4.558  1.00 36.26           O  
ATOM   2231  OD2 ASP A 280     -29.926  22.844   5.176  1.00 36.26           O  
ATOM   2232  N   VAL A 281     -34.614  19.912   3.868  1.00 41.28           N  
ATOM   2233  CA  VAL A 281     -35.735  19.414   4.659  1.00 41.28           C  
ATOM   2234  C   VAL A 281     -35.920  17.919   4.407  1.00 41.28           C  
ATOM   2235  CB  VAL A 281     -37.040  20.175   4.335  1.00 41.28           C  
ATOM   2236  O   VAL A 281     -36.259  17.167   5.324  1.00 41.28           O  
ATOM   2237  CG1 VAL A 281     -38.236  19.507   5.012  1.00 41.28           C  
ATOM   2238  CG2 VAL A 281     -36.926  21.636   4.766  1.00 41.28           C  
ATOM   2239  N   ASP A 282     -35.123  17.371   3.358  1.00 36.79           N  
ATOM   2240  CA  ASP A 282     -35.258  15.954   3.034  1.00 36.79           C  
ATOM   2241  C   ASP A 282     -34.129  15.138   3.660  1.00 36.79           C  
ATOM   2242  CB  ASP A 282     -35.277  15.749   1.518  1.00 36.79           C  
ATOM   2243  O   ASP A 282     -34.269  13.930   3.866  1.00 36.79           O  
ATOM   2244  CG  ASP A 282     -36.545  15.071   1.028  1.00 36.79           C  
ATOM   2245  OD1 ASP A 282     -37.382  14.666   1.863  1.00 36.79           O  
ATOM   2246  OD2 ASP A 282     -36.707  14.940  -0.205  1.00 36.79           O  
ATOM   2247  N   LEU A 283     -33.118  15.692   4.339  1.00 38.43           N  
ATOM   2248  CA  LEU A 283     -32.011  15.013   5.003  1.00 38.43           C  
ATOM   2249  C   LEU A 283     -32.262  14.902   6.503  1.00 38.43           C  
ATOM   2250  CB  LEU A 283     -30.697  15.757   4.747  1.00 38.43           C  
ATOM   2251  O   LEU A 283     -31.792  13.960   7.146  1.00 38.43           O  
ATOM   2252  CG  LEU A 283     -29.424  14.908   4.759  1.00 38.43           C  
ATOM   2253  CD1 LEU A 283     -29.358  14.036   3.509  1.00 38.43           C  
ATOM   2254  CD2 LEU A 283     -28.189  15.796   4.863  1.00 38.43           C  
ATOM   2255  N   ARG A 284     -33.274  15.638   7.032  1.00 38.95           N  
ATOM   2256  CA  ARG A 284     -33.666  15.626   8.438  1.00 38.95           C  
ATOM   2257  C   ARG A 284     -34.753  14.587   8.694  1.00 38.95           C  
ATOM   2258  CB  ARG A 284     -34.151  17.010   8.874  1.00 38.95           C  
ATOM   2259  O   ARG A 284     -34.792  13.971   9.761  1.00 38.95           O  
ATOM   2260  CG  ARG A 284     -33.578  17.473  10.204  1.00 38.95           C  
ATOM   2261  CD  ARG A 284     -34.102  18.848  10.596  1.00 38.95           C  
ATOM   2262  NE  ARG A 284     -33.594  19.267  11.899  1.00 38.95           N  
ATOM   2263  NH1 ARG A 284     -34.395  21.428  11.747  1.00 38.95           N  
ATOM   2264  NH2 ARG A 284     -33.241  20.757  13.610  1.00 38.95           N  
ATOM   2265  CZ  ARG A 284     -33.745  20.483  12.416  1.00 38.95           C  
ATOM   2266  N   GLY A 285     -35.430  14.138   7.630  1.00 33.52           N  
ATOM   2267  CA  GLY A 285     -36.484  13.139   7.715  1.00 33.52           C  
ATOM   2268  C   GLY A 285     -35.985  11.725   7.486  1.00 33.52           C  
ATOM   2269  O   GLY A 285     -36.536  10.770   8.038  1.00 33.52           O  
ATOM   2270  N   ILE A 286     -34.733  11.544   6.977  1.00 38.88           N  
ATOM   2271  CA  ILE A 286     -34.121  10.240   6.748  1.00 38.88           C  
ATOM   2272  C   ILE A 286     -33.260   9.855   7.949  1.00 38.88           C  
ATOM   2273  CB  ILE A 286     -33.274  10.232   5.456  1.00 38.88           C  
ATOM   2274  O   ILE A 286     -33.108   8.671   8.258  1.00 38.88           O  
ATOM   2275  CG1 ILE A 286     -34.155  10.526   4.237  1.00 38.88           C  
ATOM   2276  CG2 ILE A 286     -32.546   8.894   5.296  1.00 38.88           C  
ATOM   2277  CD1 ILE A 286     -33.390  10.600   2.923  1.00 38.88           C  
ATOM   2278  N   TYR A 287     -33.106  10.694   8.989  1.00 38.95           N  
ATOM   2279  CA  TYR A 287     -32.318  10.468  10.195  1.00 38.95           C  
ATOM   2280  C   TYR A 287     -33.145  10.741  11.446  1.00 38.95           C  
ATOM   2281  CB  TYR A 287     -31.067  11.351  10.193  1.00 38.95           C  
ATOM   2282  O   TYR A 287     -32.690  11.434  12.359  1.00 38.95           O  
ATOM   2283  CG  TYR A 287     -29.994  10.882   9.240  1.00 38.95           C  
ATOM   2284  CD1 TYR A 287     -29.127   9.850   9.591  1.00 38.95           C  
ATOM   2285  CD2 TYR A 287     -29.844  11.471   7.989  1.00 38.95           C  
ATOM   2286  CE1 TYR A 287     -28.136   9.415   8.717  1.00 38.95           C  
ATOM   2287  CE2 TYR A 287     -28.856  11.045   7.108  1.00 38.95           C  
ATOM   2288  OH  TYR A 287     -27.029   9.592   6.610  1.00 38.95           O  
ATOM   2289  CZ  TYR A 287     -28.009  10.018   7.479  1.00 38.95           C  
ATOM   2290  N   SER A 288     -34.500  10.738  11.312  1.00 36.69           N  
ATOM   2291  CA  SER A 288     -35.347  10.859  12.494  1.00 36.69           C  
ATOM   2292  C   SER A 288     -35.327   9.578  13.322  1.00 36.69           C  
ATOM   2293  CB  SER A 288     -36.784  11.193  12.093  1.00 36.69           C  
ATOM   2294  O   SER A 288     -35.487   8.481  12.782  1.00 36.69           O  
ATOM   2295  OG  SER A 288     -37.603  10.038  12.147  1.00 36.69           O  
ATOM   2296  N   ASN A 289     -34.416   9.404  14.314  1.00 39.98           N  
ATOM   2297  CA  ASN A 289     -34.138   8.589  15.492  1.00 39.98           C  
ATOM   2298  C   ASN A 289     -35.408   8.306  16.290  1.00 39.98           C  
ATOM   2299  CB  ASN A 289     -33.093   9.267  16.380  1.00 39.98           C  
ATOM   2300  O   ASN A 289     -35.378   7.558  17.268  1.00 39.98           O  
ATOM   2301  CG  ASN A 289     -31.815   8.459  16.498  1.00 39.98           C  
ATOM   2302  ND2 ASN A 289     -30.806   9.036  17.140  1.00 39.98           N  
ATOM   2303  OD1 ASN A 289     -31.736   7.326  16.016  1.00 39.98           O  
ATOM   2304  N   ARG A 290     -36.675   8.858  15.774  1.00 33.44           N  
ATOM   2305  CA  ARG A 290     -37.845   8.620  16.613  1.00 33.44           C  
ATOM   2306  C   ARG A 290     -38.483   7.272  16.293  1.00 33.44           C  
ATOM   2307  CB  ARG A 290     -38.872   9.741  16.435  1.00 33.44           C  
ATOM   2308  O   ARG A 290     -38.963   6.577  17.192  1.00 33.44           O  
ATOM   2309  CG  ARG A 290     -39.673  10.047  17.691  1.00 33.44           C  
ATOM   2310  CD  ARG A 290     -40.671  11.174  17.462  1.00 33.44           C  
ATOM   2311  NE  ARG A 290     -41.505  11.402  18.638  1.00 33.44           N  
ATOM   2312  NH1 ARG A 290     -42.117  13.549  18.044  1.00 33.44           N  
ATOM   2313  NH2 ARG A 290     -42.902  12.625  19.990  1.00 33.44           N  
ATOM   2314  CZ  ARG A 290     -42.173  12.525  18.888  1.00 33.44           C  
ATOM   2315  N   GLN A 291     -38.210   6.695  15.126  1.00 35.22           N  
ATOM   2316  CA  GLN A 291     -38.878   5.476  14.682  1.00 35.22           C  
ATOM   2317  C   GLN A 291     -38.051   4.240  15.024  1.00 35.22           C  
ATOM   2318  CB  GLN A 291     -39.146   5.529  13.177  1.00 35.22           C  
ATOM   2319  O   GLN A 291     -38.605   3.176  15.309  1.00 35.22           O  
ATOM   2320  CG  GLN A 291     -40.621   5.430  12.811  1.00 35.22           C  
ATOM   2321  CD  GLN A 291     -40.888   5.768  11.356  1.00 35.22           C  
ATOM   2322  NE2 GLN A 291     -42.131   5.582  10.923  1.00 35.22           N  
ATOM   2323  OE1 GLN A 291     -39.986   6.193  10.628  1.00 35.22           O  
ATOM   2324  N   ASP A 292     -36.709   4.372  15.419  1.00 35.95           N  
ATOM   2325  CA  ASP A 292     -35.812   3.262  15.725  1.00 35.95           C  
ATOM   2326  C   ASP A 292     -35.767   2.991  17.228  1.00 35.95           C  
ATOM   2327  CB  ASP A 292     -34.404   3.548  15.200  1.00 35.95           C  
ATOM   2328  O   ASP A 292     -35.354   1.911  17.657  1.00 35.95           O  
ATOM   2329  CG  ASP A 292     -34.244   3.227  13.725  1.00 35.95           C  
ATOM   2330  OD1 ASP A 292     -35.054   2.446  13.180  1.00 35.95           O  
ATOM   2331  OD2 ASP A 292     -33.299   3.757  13.102  1.00 35.95           O  
ATOM   2332  N   PHE A 293     -36.328   3.820  18.070  1.00 37.88           N  
ATOM   2333  CA  PHE A 293     -36.390   3.693  19.521  1.00 37.88           C  
ATOM   2334  C   PHE A 293     -37.564   2.815  19.938  1.00 37.88           C  
ATOM   2335  CB  PHE A 293     -36.506   5.072  20.179  1.00 37.88           C  
ATOM   2336  O   PHE A 293     -37.445   2.008  20.863  1.00 37.88           O  
ATOM   2337  CG  PHE A 293     -36.077   5.095  21.621  1.00 37.88           C  
ATOM   2338  CD1 PHE A 293     -37.014   4.994  22.641  1.00 37.88           C  
ATOM   2339  CD2 PHE A 293     -34.735   5.219  21.955  1.00 37.88           C  
ATOM   2340  CE1 PHE A 293     -36.619   5.015  23.977  1.00 37.88           C  
ATOM   2341  CE2 PHE A 293     -34.332   5.241  23.288  1.00 37.88           C  
ATOM   2342  CZ  PHE A 293     -35.276   5.140  24.297  1.00 37.88           C  
ATOM   2343  N   THR A 294     -38.543   2.584  19.010  1.00 37.07           N  
ATOM   2344  CA  THR A 294     -39.785   1.886  19.322  1.00 37.07           C  
ATOM   2345  C   THR A 294     -39.841   0.536  18.613  1.00 37.07           C  
ATOM   2346  CB  THR A 294     -41.013   2.728  18.927  1.00 37.07           C  
ATOM   2347  O   THR A 294     -40.468  -0.404  19.105  1.00 37.07           O  
ATOM   2348  CG2 THR A 294     -41.639   3.395  20.147  1.00 37.07           C  
ATOM   2349  OG1 THR A 294     -40.611   3.741  17.996  1.00 37.07           O  
ATOM   2350  N   ALA A 295     -38.855   0.181  17.624  1.00 35.74           N  
ATOM   2351  CA  ALA A 295     -38.999  -0.982  16.752  1.00 35.74           C  
ATOM   2352  C   ALA A 295     -38.016  -2.083  17.139  1.00 35.74           C  
ATOM   2353  CB  ALA A 295     -38.797  -0.581  15.293  1.00 35.74           C  
ATOM   2354  O   ALA A 295     -38.265  -3.264  16.884  1.00 35.74           O  
ATOM   2355  N   THR A 296     -37.143  -1.949  18.210  1.00 41.67           N  
ATOM   2356  CA  THR A 296     -36.177  -2.975  18.585  1.00 41.67           C  
ATOM   2357  C   THR A 296     -36.549  -3.605  19.925  1.00 41.67           C  
ATOM   2358  CB  THR A 296     -34.751  -2.398  18.665  1.00 41.67           C  
ATOM   2359  O   THR A 296     -36.109  -4.713  20.240  1.00 41.67           O  
ATOM   2360  CG2 THR A 296     -33.712  -3.510  18.758  1.00 41.67           C  
ATOM   2361  OG1 THR A 296     -34.493  -1.615  17.493  1.00 41.67           O  
ATOM   2362  N   PHE A 297     -37.812  -3.352  20.478  1.00 36.15           N  
ATOM   2363  CA  PHE A 297     -38.115  -4.112  21.684  1.00 36.15           C  
ATOM   2364  C   PHE A 297     -39.575  -4.549  21.697  1.00 36.15           C  
ATOM   2365  CB  PHE A 297     -37.803  -3.285  22.936  1.00 36.15           C  
ATOM   2366  O   PHE A 297     -40.479  -3.712  21.656  1.00 36.15           O  
ATOM   2367  CG  PHE A 297     -36.335  -3.187  23.248  1.00 36.15           C  
ATOM   2368  CD1 PHE A 297     -35.681  -4.218  23.912  1.00 36.15           C  
ATOM   2369  CD2 PHE A 297     -35.607  -2.064  22.878  1.00 36.15           C  
ATOM   2370  CE1 PHE A 297     -34.321  -4.130  24.203  1.00 36.15           C  
ATOM   2371  CE2 PHE A 297     -34.248  -1.969  23.165  1.00 36.15           C  
ATOM   2372  CZ  PHE A 297     -33.608  -3.003  23.828  1.00 36.15           C  
ATOM   2373  N   ARG A 298     -40.016  -5.549  20.866  1.00 32.72           N  
ATOM   2374  CA  ARG A 298     -41.307  -6.212  21.016  1.00 32.72           C  
ATOM   2375  C   ARG A 298     -41.496  -6.729  22.438  1.00 32.72           C  
ATOM   2376  CB  ARG A 298     -41.439  -7.365  20.018  1.00 32.72           C  
ATOM   2377  O   ARG A 298     -40.637  -7.440  22.965  1.00 32.72           O  
ATOM   2378  CG  ARG A 298     -42.497  -7.137  18.950  1.00 32.72           C  
ATOM   2379  CD  ARG A 298     -42.642  -8.343  18.033  1.00 32.72           C  
ATOM   2380  NE  ARG A 298     -43.688  -8.140  17.036  1.00 32.72           N  
ATOM   2381  NH1 ARG A 298     -43.028  -9.892  15.683  1.00 32.72           N  
ATOM   2382  NH2 ARG A 298     -44.835  -8.607  15.101  1.00 32.72           N  
ATOM   2383  CZ  ARG A 298     -43.848  -8.880  15.942  1.00 32.72           C  
ATOM   2384  N   PRO A 299     -42.318  -6.101  23.315  1.00 31.65           N  
ATOM   2385  CA  PRO A 299     -42.673  -6.574  24.655  1.00 31.65           C  
ATOM   2386  C   PRO A 299     -43.262  -7.983  24.646  1.00 31.65           C  
ATOM   2387  CB  PRO A 299     -43.710  -5.552  25.127  1.00 31.65           C  
ATOM   2388  O   PRO A 299     -43.881  -8.391  23.660  1.00 31.65           O  
ATOM   2389  CG  PRO A 299     -44.110  -4.814  23.890  1.00 31.65           C  
ATOM   2390  CD  PRO A 299     -43.323  -5.361  22.733  1.00 31.65           C  
ATOM   2391  N   THR A 300     -42.534  -9.080  24.917  1.00 31.18           N  
ATOM   2392  CA  THR A 300     -43.110 -10.340  25.372  1.00 31.18           C  
ATOM   2393  C   THR A 300     -44.380 -10.094  26.181  1.00 31.18           C  
ATOM   2394  CB  THR A 300     -42.104 -11.140  26.220  1.00 31.18           C  
ATOM   2395  O   THR A 300     -44.423  -9.190  27.019  1.00 31.18           O  
ATOM   2396  CG2 THR A 300     -42.387 -12.636  26.144  1.00 31.18           C  
ATOM   2397  OG1 THR A 300     -40.777 -10.890  25.739  1.00 31.18           O  
ATOM   2398  N   ALA A 301     -45.536 -10.217  25.603  1.00 30.19           N  
ATOM   2399  CA  ALA A 301     -46.939 -10.308  26.001  1.00 30.19           C  
ATOM   2400  C   ALA A 301     -47.072 -10.846  27.423  1.00 30.19           C  
ATOM   2401  CB  ALA A 301     -47.712 -11.192  25.026  1.00 30.19           C  
ATOM   2402  O   ALA A 301     -46.557 -11.922  27.737  1.00 30.19           O  
ATOM   2403  N   GLY A 302     -46.961  -9.899  28.461  1.00 34.99           N  
ATOM   2404  CA  GLY A 302     -47.551 -10.037  29.783  1.00 34.99           C  
ATOM   2405  C   GLY A 302     -46.709  -9.413  30.880  1.00 34.99           C  
ATOM   2406  O   GLY A 302     -46.970  -9.624  32.066  1.00 34.99           O  
ATOM   2407  N   THR A 303     -46.011  -8.339  30.718  1.00 35.71           N  
ATOM   2408  CA  THR A 303     -45.409  -7.723  31.895  1.00 35.71           C  
ATOM   2409  C   THR A 303     -45.846  -6.267  32.027  1.00 35.71           C  
ATOM   2410  CB  THR A 303     -43.871  -7.798  31.839  1.00 35.71           C  
ATOM   2411  O   THR A 303     -45.696  -5.481  31.090  1.00 35.71           O  
ATOM   2412  CG2 THR A 303     -43.380  -9.218  32.098  1.00 35.71           C  
ATOM   2413  OG1 THR A 303     -43.426  -7.378  30.543  1.00 35.71           O  
ATOM   2414  N   THR A 304     -47.010  -5.966  32.558  1.00 31.06           N  
ATOM   2415  CA  THR A 304     -47.462  -4.708  33.141  1.00 31.06           C  
ATOM   2416  C   THR A 304     -46.503  -4.240  34.231  1.00 31.06           C  
ATOM   2417  CB  THR A 304     -48.881  -4.841  33.725  1.00 31.06           C  
ATOM   2418  O   THR A 304     -46.203  -4.988  35.164  1.00 31.06           O  
ATOM   2419  CG2 THR A 304     -49.833  -3.830  33.095  1.00 31.06           C  
ATOM   2420  OG1 THR A 304     -49.372  -6.164  33.474  1.00 31.06           O  
ATOM   2421  N   PHE A 305     -45.541  -3.342  33.876  1.00 41.07           N  
ATOM   2422  CA  PHE A 305     -44.547  -2.784  34.786  1.00 41.07           C  
ATOM   2423  C   PHE A 305     -45.024  -1.455  35.359  1.00 41.07           C  
ATOM   2424  CB  PHE A 305     -43.206  -2.595  34.069  1.00 41.07           C  
ATOM   2425  O   PHE A 305     -45.268  -0.503  34.615  1.00 41.07           O  
ATOM   2426  CG  PHE A 305     -42.419  -3.868  33.910  1.00 41.07           C  
ATOM   2427  CD1 PHE A 305     -41.619  -4.341  34.942  1.00 41.07           C  
ATOM   2428  CD2 PHE A 305     -42.480  -4.592  32.726  1.00 41.07           C  
ATOM   2429  CE1 PHE A 305     -40.889  -5.519  34.797  1.00 41.07           C  
ATOM   2430  CE2 PHE A 305     -41.753  -5.769  32.573  1.00 41.07           C  
ATOM   2431  CZ  PHE A 305     -40.958  -6.231  33.610  1.00 41.07           C  
ATOM   2432  N   ASN A 306     -45.838  -1.457  36.419  1.00 35.72           N  
ATOM   2433  CA  ASN A 306     -46.207  -0.463  37.422  1.00 35.72           C  
ATOM   2434  C   ASN A 306     -45.145  -0.347  38.512  1.00 35.72           C  
ATOM   2435  CB  ASN A 306     -47.566  -0.800  38.038  1.00 35.72           C  
ATOM   2436  O   ASN A 306     -44.814  -1.336  39.169  1.00 35.72           O  
ATOM   2437  CG  ASN A 306     -48.431   0.426  38.250  1.00 35.72           C  
ATOM   2438  ND2 ASN A 306     -49.365   0.338  39.190  1.00 35.72           N  
ATOM   2439  OD1 ASN A 306     -48.263   1.445  37.574  1.00 35.72           O  
ATOM   2440  N   GLY A 307     -44.079   0.551  38.324  1.00 40.44           N  
ATOM   2441  CA  GLY A 307     -43.418   1.000  39.539  1.00 40.44           C  
ATOM   2442  C   GLY A 307     -41.986   1.445  39.310  1.00 40.44           C  
ATOM   2443  O   GLY A 307     -41.260   0.838  38.520  1.00 40.44           O  
ATOM   2444  N   GLY A 308     -41.725   2.745  39.125  1.00 46.22           N  
ATOM   2445  CA  GLY A 308     -40.616   3.663  39.324  1.00 46.22           C  
ATOM   2446  C   GLY A 308     -39.419   3.017  39.997  1.00 46.22           C  
ATOM   2447  O   GLY A 308     -39.557   2.387  41.048  1.00 46.22           O  
ATOM   2448  N   VAL A 309     -38.355   2.642  39.227  1.00 57.37           N  
ATOM   2449  CA  VAL A 309     -37.245   1.860  39.760  1.00 57.37           C  
ATOM   2450  C   VAL A 309     -35.922   2.539  39.414  1.00 57.37           C  
ATOM   2451  CB  VAL A 309     -37.258   0.413  39.218  1.00 57.37           C  
ATOM   2452  O   VAL A 309     -35.594   2.713  38.238  1.00 57.37           O  
ATOM   2453  CG1 VAL A 309     -36.326  -0.479  40.036  1.00 57.37           C  
ATOM   2454  CG2 VAL A 309     -38.680  -0.146  39.225  1.00 57.37           C  
ATOM   2455  N   GLY A 310     -35.382   3.529  40.313  1.00 55.04           N  
ATOM   2456  CA  GLY A 310     -34.004   3.909  40.583  1.00 55.04           C  
ATOM   2457  C   GLY A 310     -33.876   5.290  41.199  1.00 55.04           C  
ATOM   2458  O   GLY A 310     -34.861   6.024  41.300  1.00 55.04           O  
ATOM   2459  N   PRO A 311     -32.802   5.614  42.021  1.00 54.65           N  
ATOM   2460  CA  PRO A 311     -32.566   6.855  42.763  1.00 54.65           C  
ATOM   2461  C   PRO A 311     -32.835   8.103  41.925  1.00 54.65           C  
ATOM   2462  CB  PRO A 311     -31.087   6.762  43.145  1.00 54.65           C  
ATOM   2463  O   PRO A 311     -33.219   9.143  42.466  1.00 54.65           O  
ATOM   2464  CG  PRO A 311     -30.605   5.500  42.503  1.00 54.65           C  
ATOM   2465  CD  PRO A 311     -31.763   4.850  41.803  1.00 54.65           C  
ATOM   2466  N   ASN A 312     -33.037   7.954  40.506  1.00 58.49           N  
ATOM   2467  CA  ASN A 312     -33.199   9.086  39.600  1.00 58.49           C  
ATOM   2468  C   ASN A 312     -34.491   8.981  38.796  1.00 58.49           C  
ATOM   2469  CB  ASN A 312     -31.996   9.198  38.660  1.00 58.49           C  
ATOM   2470  O   ASN A 312     -34.738   9.791  37.901  1.00 58.49           O  
ATOM   2471  CG  ASN A 312     -30.723   9.589  39.385  1.00 58.49           C  
ATOM   2472  ND2 ASN A 312     -29.581   9.306  38.770  1.00 58.49           N  
ATOM   2473  OD1 ASN A 312     -30.766  10.139  40.488  1.00 58.49           O  
ATOM   2474  N   GLY A 313     -35.339   8.001  39.078  1.00 63.80           N  
ATOM   2475  CA  GLY A 313     -36.643   7.924  38.439  1.00 63.80           C  
ATOM   2476  C   GLY A 313     -36.573   7.471  36.993  1.00 63.80           C  
ATOM   2477  O   GLY A 313     -37.440   7.815  36.186  1.00 63.80           O  
ATOM   2478  N   LEU A 314     -35.378   6.777  36.525  1.00 65.35           N  
ATOM   2479  CA  LEU A 314     -35.233   6.225  35.183  1.00 65.35           C  
ATOM   2480  C   LEU A 314     -36.089   4.974  35.015  1.00 65.35           C  
ATOM   2481  CB  LEU A 314     -33.766   5.896  34.895  1.00 65.35           C  
ATOM   2482  O   LEU A 314     -36.282   4.216  35.968  1.00 65.35           O  
ATOM   2483  CG  LEU A 314     -32.922   7.025  34.300  1.00 65.35           C  
ATOM   2484  CD1 LEU A 314     -31.944   7.560  35.341  1.00 65.35           C  
ATOM   2485  CD2 LEU A 314     -32.179   6.541  33.060  1.00 65.35           C  
ATOM   2486  N   THR A 315     -36.697   4.854  33.770  1.00 72.89           N  
ATOM   2487  CA  THR A 315     -37.454   3.646  33.460  1.00 72.89           C  
ATOM   2488  C   THR A 315     -36.525   2.442  33.341  1.00 72.89           C  
ATOM   2489  CB  THR A 315     -38.257   3.809  32.156  1.00 72.89           C  
ATOM   2490  O   THR A 315     -35.311   2.599  33.198  1.00 72.89           O  
ATOM   2491  CG2 THR A 315     -39.161   5.036  32.217  1.00 72.89           C  
ATOM   2492  OG1 THR A 315     -37.349   3.953  31.057  1.00 72.89           O  
ATOM   2493  N   LYS A 316     -36.871   1.280  33.720  1.00 71.55           N  
ATOM   2494  CA  LYS A 316     -36.141   0.028  33.546  1.00 71.55           C  
ATOM   2495  C   LYS A 316     -35.590  -0.095  32.129  1.00 71.55           C  
ATOM   2496  CB  LYS A 316     -37.041  -1.167  33.864  1.00 71.55           C  
ATOM   2497  O   LYS A 316     -34.479  -0.590  31.930  1.00 71.55           O  
ATOM   2498  CG  LYS A 316     -37.177  -1.462  35.351  1.00 71.55           C  
ATOM   2499  CD  LYS A 316     -37.821  -2.821  35.595  1.00 71.55           C  
ATOM   2500  CE  LYS A 316     -37.971  -3.110  37.082  1.00 71.55           C  
ATOM   2501  NZ  LYS A 316     -38.592  -4.446  37.327  1.00 71.55           N  
ATOM   2502  N   LYS A 317     -36.243   0.498  31.219  1.00 72.38           N  
ATOM   2503  CA  LYS A 317     -35.832   0.521  29.818  1.00 72.38           C  
ATOM   2504  C   LYS A 317     -34.607   1.409  29.619  1.00 72.38           C  
ATOM   2505  CB  LYS A 317     -36.979   1.004  28.929  1.00 72.38           C  
ATOM   2506  O   LYS A 317     -33.687   1.050  28.881  1.00 72.38           O  
ATOM   2507  CG  LYS A 317     -38.089  -0.019  28.740  1.00 72.38           C  
ATOM   2508  CD  LYS A 317     -39.126   0.460  27.732  1.00 72.38           C  
ATOM   2509  CE  LYS A 317     -40.266  -0.538  27.583  1.00 72.38           C  
ATOM   2510  NZ  LYS A 317     -41.313  -0.047  26.638  1.00 72.38           N  
ATOM   2511  N   GLN A 318     -34.533   2.464  30.227  1.00 69.44           N  
ATOM   2512  CA  GLN A 318     -33.443   3.432  30.170  1.00 69.44           C  
ATOM   2513  C   GLN A 318     -32.200   2.902  30.879  1.00 69.44           C  
ATOM   2514  CB  GLN A 318     -33.873   4.763  30.789  1.00 69.44           C  
ATOM   2515  O   GLN A 318     -31.079   3.090  30.400  1.00 69.44           O  
ATOM   2516  CG  GLN A 318     -34.883   5.534  29.950  1.00 69.44           C  
ATOM   2517  CD  GLN A 318     -35.352   6.810  30.622  1.00 69.44           C  
ATOM   2518  NE2 GLN A 318     -35.406   7.897  29.859  1.00 69.44           N  
ATOM   2519  OE1 GLN A 318     -35.664   6.820  31.818  1.00 69.44           O  
ATOM   2520  N   GLU A 319     -32.423   2.236  31.879  1.00 70.33           N  
ATOM   2521  CA  GLU A 319     -31.330   1.586  32.595  1.00 70.33           C  
ATOM   2522  C   GLU A 319     -30.708   0.471  31.759  1.00 70.33           C  
ATOM   2523  CB  GLU A 319     -31.819   1.029  33.934  1.00 70.33           C  
ATOM   2524  O   GLU A 319     -29.484   0.344  31.694  1.00 70.33           O  
ATOM   2525  CG  GLU A 319     -30.697   0.626  34.880  1.00 70.33           C  
ATOM   2526  CD  GLU A 319     -31.196   0.160  36.238  1.00 70.33           C  
ATOM   2527  OE1 GLU A 319     -30.388  -0.377  37.030  1.00 70.33           O  
ATOM   2528  OE2 GLU A 319     -32.404   0.333  36.513  1.00 70.33           O  
ATOM   2529  N   MET A 320     -31.488  -0.373  31.109  1.00 75.03           N  
ATOM   2530  CA  MET A 320     -31.027  -1.440  30.227  1.00 75.03           C  
ATOM   2531  C   MET A 320     -30.304  -0.868  29.012  1.00 75.03           C  
ATOM   2532  CB  MET A 320     -32.201  -2.310  29.775  1.00 75.03           C  
ATOM   2533  O   MET A 320     -29.314  -1.437  28.549  1.00 75.03           O  
ATOM   2534  CG  MET A 320     -32.532  -3.441  30.735  1.00 75.03           C  
ATOM   2535  SD  MET A 320     -33.656  -4.687  29.994  1.00 75.03           S  
ATOM   2536  CE  MET A 320     -35.262  -3.924  30.356  1.00 75.03           C  
ATOM   2537  N   LEU A 321     -30.671   0.240  28.584  1.00 78.33           N  
ATOM   2538  CA  LEU A 321     -30.069   0.930  27.447  1.00 78.33           C  
ATOM   2539  C   LEU A 321     -28.649   1.380  27.774  1.00 78.33           C  
ATOM   2540  CB  LEU A 321     -30.919   2.137  27.041  1.00 78.33           C  
ATOM   2541  O   LEU A 321     -27.741   1.225  26.956  1.00 78.33           O  
ATOM   2542  CG  LEU A 321     -30.659   2.711  25.648  1.00 78.33           C  
ATOM   2543  CD1 LEU A 321     -31.970   3.143  25.000  1.00 78.33           C  
ATOM   2544  CD2 LEU A 321     -29.683   3.880  25.724  1.00 78.33           C  
ATOM   2545  N   VAL A 322     -28.458   1.909  28.915  1.00 72.69           N  
ATOM   2546  CA  VAL A 322     -27.154   2.384  29.367  1.00 72.69           C  
ATOM   2547  C   VAL A 322     -26.214   1.197  29.571  1.00 72.69           C  
ATOM   2548  CB  VAL A 322     -27.269   3.204  30.671  1.00 72.69           C  
ATOM   2549  O   VAL A 322     -25.045   1.250  29.184  1.00 72.69           O  
ATOM   2550  CG1 VAL A 322     -25.885   3.595  31.186  1.00 72.69           C  
ATOM   2551  CG2 VAL A 322     -28.129   4.445  30.446  1.00 72.69           C  
ATOM   2552  N   ARG A 323     -26.721   0.106  30.104  1.00 77.71           N  
ATOM   2553  CA  ARG A 323     -25.930  -1.104  30.305  1.00 77.71           C  
ATOM   2554  C   ARG A 323     -25.538  -1.729  28.970  1.00 77.71           C  
ATOM   2555  CB  ARG A 323     -26.702  -2.117  31.152  1.00 77.71           C  
ATOM   2556  O   ARG A 323     -24.421  -2.227  28.816  1.00 77.71           O  
ATOM   2557  CG  ARG A 323     -26.745  -1.777  32.633  1.00 77.71           C  
ATOM   2558  CD  ARG A 323     -27.436  -2.866  33.442  1.00 77.71           C  
ATOM   2559  NE  ARG A 323     -27.516  -2.516  34.857  1.00 77.71           N  
ATOM   2560  NH1 ARG A 323     -27.660  -4.699  35.600  1.00 77.71           N  
ATOM   2561  NH2 ARG A 323     -27.686  -2.968  37.103  1.00 77.71           N  
ATOM   2562  CZ  ARG A 323     -27.621  -3.396  35.850  1.00 77.71           C  
ATOM   2563  N   SER A 324     -26.404  -1.685  28.052  1.00 84.98           N  
ATOM   2564  CA  SER A 324     -26.116  -2.215  26.723  1.00 84.98           C  
ATOM   2565  C   SER A 324     -25.105  -1.343  25.987  1.00 84.98           C  
ATOM   2566  CB  SER A 324     -27.401  -2.326  25.901  1.00 84.98           C  
ATOM   2567  O   SER A 324     -24.402  -1.818  25.093  1.00 84.98           O  
ATOM   2568  OG  SER A 324     -27.938  -1.043  25.631  1.00 84.98           O  
ATOM   2569  N   ALA A 325     -24.963  -0.076  26.333  1.00 84.45           N  
ATOM   2570  CA  ALA A 325     -24.030   0.867  25.721  1.00 84.45           C  
ATOM   2571  C   ALA A 325     -22.587   0.519  26.074  1.00 84.45           C  
ATOM   2572  CB  ALA A 325     -24.352   2.294  26.158  1.00 84.45           C  
ATOM   2573  O   ALA A 325     -21.695   0.607  25.227  1.00 84.45           O  
ATOM   2574  N   ILE A 326     -22.384   0.105  27.345  1.00 84.02           N  
ATOM   2575  CA  ILE A 326     -21.062  -0.320  27.792  1.00 84.02           C  
ATOM   2576  C   ILE A 326     -20.635  -1.570  27.026  1.00 84.02           C  
ATOM   2577  CB  ILE A 326     -21.040  -0.591  29.314  1.00 84.02           C  
ATOM   2578  O   ILE A 326     -19.495  -1.663  26.565  1.00 84.02           O  
ATOM   2579  CG1 ILE A 326     -21.267   0.711  30.091  1.00 84.02           C  
ATOM   2580  CG2 ILE A 326     -19.721  -1.252  29.725  1.00 84.02           C  
ATOM   2581  CD1 ILE A 326     -21.422   0.516  31.593  1.00 84.02           C  
ATOM   2582  N   LYS A 327     -21.589  -2.485  26.935  1.00 86.50           N  
ATOM   2583  CA  LYS A 327     -21.332  -3.700  26.167  1.00 86.50           C  
ATOM   2584  C   LYS A 327     -20.973  -3.371  24.721  1.00 86.50           C  
ATOM   2585  CB  LYS A 327     -22.548  -4.627  26.206  1.00 86.50           C  
ATOM   2586  O   LYS A 327     -20.059  -3.971  24.151  1.00 86.50           O  
ATOM   2587  CG  LYS A 327     -22.322  -5.974  25.537  1.00 86.50           C  
ATOM   2588  CD  LYS A 327     -23.557  -6.861  25.632  1.00 86.50           C  
ATOM   2589  CE  LYS A 327     -23.355  -8.182  24.902  1.00 86.50           C  
ATOM   2590  NZ  LYS A 327     -24.575  -9.041  24.966  1.00 86.50           N  
ATOM   2591  N   TYR A 328     -21.666  -2.478  24.183  1.00 90.12           N  
ATOM   2592  CA  TYR A 328     -21.404  -2.044  22.815  1.00 90.12           C  
ATOM   2593  C   TYR A 328     -19.974  -1.536  22.668  1.00 90.12           C  
ATOM   2594  CB  TYR A 328     -22.392  -0.949  22.400  1.00 90.12           C  
ATOM   2595  O   TYR A 328     -19.275  -1.897  21.718  1.00 90.12           O  
ATOM   2596  CG  TYR A 328     -22.011  -0.241  21.122  1.00 90.12           C  
ATOM   2597  CD1 TYR A 328     -21.400   1.011  21.152  1.00 90.12           C  
ATOM   2598  CD2 TYR A 328     -22.262  -0.821  19.883  1.00 90.12           C  
ATOM   2599  CE1 TYR A 328     -21.049   1.668  19.977  1.00 90.12           C  
ATOM   2600  CE2 TYR A 328     -21.915  -0.173  18.702  1.00 90.12           C  
ATOM   2601  OH  TYR A 328     -20.965   1.715  17.593  1.00 90.12           O  
ATOM   2602  CZ  TYR A 328     -21.310   1.069  18.759  1.00 90.12           C  
ATOM   2603  N   TRP A 329     -19.582  -0.656  23.492  1.00 90.79           N  
ATOM   2604  CA  TRP A 329     -18.238  -0.091  23.421  1.00 90.79           C  
ATOM   2605  C   TRP A 329     -17.184  -1.193  23.425  1.00 90.79           C  
ATOM   2606  CB  TRP A 329     -17.995   0.869  24.589  1.00 90.79           C  
ATOM   2607  O   TRP A 329     -16.269  -1.189  22.597  1.00 90.79           O  
ATOM   2608  CG  TRP A 329     -16.739   1.677  24.462  1.00 90.79           C  
ATOM   2609  CD1 TRP A 329     -16.621   2.943  23.959  1.00 90.79           C  
ATOM   2610  CD2 TRP A 329     -15.420   1.271  24.840  1.00 90.79           C  
ATOM   2611  CE2 TRP A 329     -14.551   2.343  24.539  1.00 90.79           C  
ATOM   2612  CE3 TRP A 329     -14.889   0.104  25.406  1.00 90.79           C  
ATOM   2613  NE1 TRP A 329     -15.308   3.349  24.003  1.00 90.79           N  
ATOM   2614  CH2 TRP A 329     -12.683   1.128  25.339  1.00 90.79           C  
ATOM   2615  CZ2 TRP A 329     -13.177   2.281  24.785  1.00 90.79           C  
ATOM   2616  CZ3 TRP A 329     -13.522   0.045  25.650  1.00 90.79           C  
ATOM   2617  N   VAL A 330     -17.314  -2.127  24.412  1.00 88.94           N  
ATOM   2618  CA  VAL A 330     -16.342  -3.204  24.570  1.00 88.94           C  
ATOM   2619  C   VAL A 330     -16.317  -4.066  23.309  1.00 88.94           C  
ATOM   2620  CB  VAL A 330     -16.657  -4.076  25.805  1.00 88.94           C  
ATOM   2621  O   VAL A 330     -15.246  -4.382  22.787  1.00 88.94           O  
ATOM   2622  CG1 VAL A 330     -15.730  -5.290  25.860  1.00 88.94           C  
ATOM   2623  CG2 VAL A 330     -16.537  -3.251  27.085  1.00 88.94           C  
ATOM   2624  N   GLU A 331     -17.466  -4.442  22.803  1.00 90.36           N  
ATOM   2625  CA  GLU A 331     -17.556  -5.286  21.615  1.00 90.36           C  
ATOM   2626  C   GLU A 331     -16.978  -4.581  20.392  1.00 90.36           C  
ATOM   2627  CB  GLU A 331     -19.009  -5.691  21.352  1.00 90.36           C  
ATOM   2628  O   GLU A 331     -16.299  -5.204  19.573  1.00 90.36           O  
ATOM   2629  CG  GLU A 331     -19.548  -6.722  22.333  1.00 90.36           C  
ATOM   2630  CD  GLU A 331     -20.993  -7.108  22.064  1.00 90.36           C  
ATOM   2631  OE1 GLU A 331     -21.502  -8.050  22.714  1.00 90.36           O  
ATOM   2632  OE2 GLU A 331     -21.623  -6.464  21.195  1.00 90.36           O  
ATOM   2633  N   ARG A 332     -17.278  -3.362  20.353  1.00 91.73           N  
ATOM   2634  CA  ARG A 332     -16.774  -2.588  19.223  1.00 91.73           C  
ATOM   2635  C   ARG A 332     -15.253  -2.477  19.271  1.00 91.73           C  
ATOM   2636  CB  ARG A 332     -17.401  -1.193  19.204  1.00 91.73           C  
ATOM   2637  O   ARG A 332     -14.585  -2.588  18.241  1.00 91.73           O  
ATOM   2638  CG  ARG A 332     -17.102  -0.400  17.942  1.00 91.73           C  
ATOM   2639  CD  ARG A 332     -17.858  -0.948  16.740  1.00 91.73           C  
ATOM   2640  NE  ARG A 332     -17.754  -0.058  15.586  1.00 91.73           N  
ATOM   2641  NH1 ARG A 332     -18.139  -1.709  14.017  1.00 91.73           N  
ATOM   2642  NH2 ARG A 332     -17.776   0.453  13.347  1.00 91.73           N  
ATOM   2643  CZ  ARG A 332     -17.890  -0.440  14.320  1.00 91.73           C  
ATOM   2644  N   HIS A 333     -14.697  -2.145  20.370  1.00 93.26           N  
ATOM   2645  CA  HIS A 333     -13.250  -2.094  20.539  1.00 93.26           C  
ATOM   2646  C   HIS A 333     -12.605  -3.426  20.171  1.00 93.26           C  
ATOM   2647  CB  HIS A 333     -12.891  -1.717  21.978  1.00 93.26           C  
ATOM   2648  O   HIS A 333     -11.572  -3.456  19.498  1.00 93.26           O  
ATOM   2649  CG  HIS A 333     -11.419  -1.644  22.230  1.00 93.26           C  
ATOM   2650  CD2 HIS A 333     -10.533  -0.638  22.038  1.00 93.26           C  
ATOM   2651  ND1 HIS A 333     -10.698  -2.701  22.740  1.00 93.26           N  
ATOM   2652  CE1 HIS A 333      -9.428  -2.347  22.852  1.00 93.26           C  
ATOM   2653  NE2 HIS A 333      -9.302  -1.100  22.433  1.00 93.26           N  
ATOM   2654  N   LYS A 334     -13.158  -4.534  20.654  1.00 92.19           N  
ATOM   2655  CA  LYS A 334     -12.660  -5.866  20.326  1.00 92.19           C  
ATOM   2656  C   LYS A 334     -12.685  -6.107  18.819  1.00 92.19           C  
ATOM   2657  CB  LYS A 334     -13.483  -6.938  21.042  1.00 92.19           C  
ATOM   2658  O   LYS A 334     -11.768  -6.720  18.268  1.00 92.19           O  
ATOM   2659  CG  LYS A 334     -12.891  -8.337  20.951  1.00 92.19           C  
ATOM   2660  CD  LYS A 334     -13.685  -9.336  21.783  1.00 92.19           C  
ATOM   2661  CE  LYS A 334     -13.152 -10.752  21.616  1.00 92.19           C  
ATOM   2662  NZ  LYS A 334     -13.890 -11.726  22.475  1.00 92.19           N  
ATOM   2663  N   HIS A 335     -13.749  -5.702  18.253  1.00 93.12           N  
ATOM   2664  CA  HIS A 335     -13.886  -5.838  16.808  1.00 93.12           C  
ATOM   2665  C   HIS A 335     -12.773  -5.094  16.076  1.00 93.12           C  
ATOM   2666  CB  HIS A 335     -15.251  -5.324  16.348  1.00 93.12           C  
ATOM   2667  O   HIS A 335     -12.206  -5.610  15.110  1.00 93.12           O  
ATOM   2668  CG  HIS A 335     -15.676  -5.857  15.017  1.00 93.12           C  
ATOM   2669  CD2 HIS A 335     -15.088  -6.752  14.189  1.00 93.12           C  
ATOM   2670  ND1 HIS A 335     -16.841  -5.463  14.395  1.00 93.12           N  
ATOM   2671  CE1 HIS A 335     -16.952  -6.096  13.239  1.00 93.12           C  
ATOM   2672  NE2 HIS A 335     -15.901  -6.884  13.090  1.00 93.12           N  
ATOM   2673  N   VAL A 336     -12.430  -3.874  16.512  1.00 95.03           N  
ATOM   2674  CA  VAL A 336     -11.354  -3.090  15.915  1.00 95.03           C  
ATOM   2675  C   VAL A 336     -10.021  -3.808  16.111  1.00 95.03           C  
ATOM   2676  CB  VAL A 336     -11.286  -1.668  16.517  1.00 95.03           C  
ATOM   2677  O   VAL A 336      -9.202  -3.874  15.191  1.00 95.03           O  
ATOM   2678  CG1 VAL A 336     -10.059  -0.920  15.999  1.00 95.03           C  
ATOM   2679  CG2 VAL A 336     -12.563  -0.893  16.197  1.00 95.03           C  
ATOM   2680  N   VAL A 337      -9.810  -4.348  17.252  1.00 94.75           N  
ATOM   2681  CA  VAL A 337      -8.588  -5.085  17.556  1.00 94.75           C  
ATOM   2682  C   VAL A 337      -8.448  -6.270  16.604  1.00 94.75           C  
ATOM   2683  CB  VAL A 337      -8.571  -5.574  19.022  1.00 94.75           C  
ATOM   2684  O   VAL A 337      -7.363  -6.527  16.078  1.00 94.75           O  
ATOM   2685  CG1 VAL A 337      -7.404  -6.531  19.258  1.00 94.75           C  
ATOM   2686  CG2 VAL A 337      -8.494  -4.385  19.979  1.00 94.75           C  
ATOM   2687  N   ARG A 338      -9.511  -6.970  16.410  1.00 94.71           N  
ATOM   2688  CA  ARG A 338      -9.514  -8.106  15.495  1.00 94.71           C  
ATOM   2689  C   ARG A 338      -9.155  -7.670  14.079  1.00 94.71           C  
ATOM   2690  CB  ARG A 338     -10.880  -8.797  15.500  1.00 94.71           C  
ATOM   2691  O   ARG A 338      -8.411  -8.361  13.381  1.00 94.71           O  
ATOM   2692  CG  ARG A 338     -11.125  -9.667  16.722  1.00 94.71           C  
ATOM   2693  CD  ARG A 338     -12.347 -10.558  16.544  1.00 94.71           C  
ATOM   2694  NE  ARG A 338     -13.588  -9.792  16.611  1.00 94.71           N  
ATOM   2695  NH1 ARG A 338     -14.906 -11.452  15.693  1.00 94.71           N  
ATOM   2696  NH2 ARG A 338     -15.839  -9.452  16.313  1.00 94.71           N  
ATOM   2697  CZ  ARG A 338     -14.775 -10.234  16.206  1.00 94.71           C  
ATOM   2698  N   LEU A 339      -9.716  -6.555  13.691  1.00 95.33           N  
ATOM   2699  CA  LEU A 339      -9.430  -6.024  12.363  1.00 95.33           C  
ATOM   2700  C   LEU A 339      -7.947  -5.695  12.217  1.00 95.33           C  
ATOM   2701  CB  LEU A 339     -10.270  -4.773  12.093  1.00 95.33           C  
ATOM   2702  O   LEU A 339      -7.313  -6.091  11.236  1.00 95.33           O  
ATOM   2703  CG  LEU A 339     -10.001  -4.047  10.774  1.00 95.33           C  
ATOM   2704  CD1 LEU A 339     -10.354  -4.946   9.593  1.00 95.33           C  
ATOM   2705  CD2 LEU A 339     -10.786  -2.741  10.712  1.00 95.33           C  
ATOM   2706  N   VAL A 340      -7.382  -5.005  13.137  1.00 96.16           N  
ATOM   2707  CA  VAL A 340      -5.986  -4.582  13.087  1.00 96.16           C  
ATOM   2708  C   VAL A 340      -5.074  -5.806  13.114  1.00 96.16           C  
ATOM   2709  CB  VAL A 340      -5.639  -3.633  14.256  1.00 96.16           C  
ATOM   2710  O   VAL A 340      -4.065  -5.852  12.406  1.00 96.16           O  
ATOM   2711  CG1 VAL A 340      -4.137  -3.356  14.299  1.00 96.16           C  
ATOM   2712  CG2 VAL A 340      -6.423  -2.328  14.134  1.00 96.16           C  
ATOM   2713  N   THR A 341      -5.431  -6.776  13.897  1.00 95.31           N  
ATOM   2714  CA  THR A 341      -4.667  -8.018  13.960  1.00 95.31           C  
ATOM   2715  C   THR A 341      -4.690  -8.735  12.613  1.00 95.31           C  
ATOM   2716  CB  THR A 341      -5.213  -8.955  15.053  1.00 95.31           C  
ATOM   2717  O   THR A 341      -3.658  -9.220  12.144  1.00 95.31           O  
ATOM   2718  CG2 THR A 341      -4.402 -10.244  15.127  1.00 95.31           C  
ATOM   2719  OG1 THR A 341      -5.150  -8.289  16.320  1.00 95.31           O  
ATOM   2720  N   ALA A 342      -5.833  -8.799  12.022  1.00 95.45           N  
ATOM   2721  CA  ALA A 342      -5.981  -9.445  10.720  1.00 95.45           C  
ATOM   2722  C   ALA A 342      -5.192  -8.701   9.646  1.00 95.45           C  
ATOM   2723  CB  ALA A 342      -7.455  -9.528  10.332  1.00 95.45           C  
ATOM   2724  O   ALA A 342      -4.604  -9.322   8.758  1.00 95.45           O  
ATOM   2725  N   VAL A 343      -5.193  -7.371   9.780  1.00 95.90           N  
ATOM   2726  CA  VAL A 343      -4.418  -6.562   8.846  1.00 95.90           C  
ATOM   2727  C   VAL A 343      -2.934  -6.894   8.983  1.00 95.90           C  
ATOM   2728  CB  VAL A 343      -4.650  -5.052   9.075  1.00 95.90           C  
ATOM   2729  O   VAL A 343      -2.236  -7.072   7.981  1.00 95.90           O  
ATOM   2730  CG1 VAL A 343      -3.691  -4.222   8.223  1.00 95.90           C  
ATOM   2731  CG2 VAL A 343      -6.100  -4.682   8.766  1.00 95.90           C  
ATOM   2732  N   GLY A 344      -2.464  -6.963  10.198  1.00 95.18           N  
ATOM   2733  CA  GLY A 344      -1.086  -7.342  10.463  1.00 95.18           C  
ATOM   2734  C   GLY A 344      -0.731  -8.716   9.927  1.00 95.18           C  
ATOM   2735  O   GLY A 344       0.341  -8.904   9.348  1.00 95.18           O  
ATOM   2736  N   ASP A 345      -1.608  -9.671  10.049  1.00 94.16           N  
ATOM   2737  CA  ASP A 345      -1.388 -11.025   9.551  1.00 94.16           C  
ATOM   2738  C   ASP A 345      -1.331 -11.046   8.025  1.00 94.16           C  
ATOM   2739  CB  ASP A 345      -2.488 -11.965  10.049  1.00 94.16           C  
ATOM   2740  O   ASP A 345      -0.545 -11.793   7.438  1.00 94.16           O  
ATOM   2741  CG  ASP A 345      -2.395 -12.250  11.538  1.00 94.16           C  
ATOM   2742  OD1 ASP A 345      -1.343 -11.963  12.149  1.00 94.16           O  
ATOM   2743  OD2 ASP A 345      -3.381 -12.770  12.104  1.00 94.16           O  
ATOM   2744  N   ALA A 346      -2.073 -10.169   7.411  1.00 94.30           N  
ATOM   2745  CA  ALA A 346      -2.159 -10.137   5.954  1.00 94.30           C  
ATOM   2746  C   ALA A 346      -0.918  -9.492   5.344  1.00 94.30           C  
ATOM   2747  CB  ALA A 346      -3.415  -9.389   5.511  1.00 94.30           C  
ATOM   2748  O   ALA A 346      -0.372  -9.991   4.358  1.00 94.30           O  
ATOM   2749  N   TYR A 347      -0.306  -8.457   6.012  1.00 94.44           N  
ATOM   2750  CA  TYR A 347       0.713  -7.634   5.370  1.00 94.44           C  
ATOM   2751  C   TYR A 347       2.062  -7.801   6.059  1.00 94.44           C  
ATOM   2752  CB  TYR A 347       0.299  -6.159   5.382  1.00 94.44           C  
ATOM   2753  O   TYR A 347       3.067  -7.240   5.614  1.00 94.44           O  
ATOM   2754  CG  TYR A 347      -0.558  -5.760   4.206  1.00 94.44           C  
ATOM   2755  CD1 TYR A 347       0.014  -5.239   3.047  1.00 94.44           C  
ATOM   2756  CD2 TYR A 347      -1.941  -5.901   4.251  1.00 94.44           C  
ATOM   2757  CE1 TYR A 347      -0.772  -4.867   1.962  1.00 94.44           C  
ATOM   2758  CE2 TYR A 347      -2.737  -5.533   3.171  1.00 94.44           C  
ATOM   2759  OH  TYR A 347      -2.927  -4.652   0.961  1.00 94.44           O  
ATOM   2760  CZ  TYR A 347      -2.144  -5.018   2.032  1.00 94.44           C  
ATOM   2761  N   GLY A 348       2.140  -8.490   7.187  1.00 91.86           N  
ATOM   2762  CA  GLY A 348       3.361  -8.575   7.972  1.00 91.86           C  
ATOM   2763  C   GLY A 348       4.588  -8.887   7.137  1.00 91.86           C  
ATOM   2764  O   GLY A 348       5.518  -8.081   7.065  1.00 91.86           O  
ATOM   2765  N   VAL A 349       4.575 -10.022   6.430  1.00 92.61           N  
ATOM   2766  CA  VAL A 349       5.718 -10.476   5.645  1.00 92.61           C  
ATOM   2767  C   VAL A 349       5.929  -9.545   4.453  1.00 92.61           C  
ATOM   2768  CB  VAL A 349       5.530 -11.930   5.159  1.00 92.61           C  
ATOM   2769  O   VAL A 349       7.064  -9.192   4.126  1.00 92.61           O  
ATOM   2770  CG1 VAL A 349       6.685 -12.350   4.251  1.00 92.61           C  
ATOM   2771  CG2 VAL A 349       5.411 -12.879   6.350  1.00 92.61           C  
ATOM   2772  N   ALA A 350       4.890  -9.131   3.844  1.00 92.93           N  
ATOM   2773  CA  ALA A 350       4.965  -8.218   2.707  1.00 92.93           C  
ATOM   2774  C   ALA A 350       5.646  -6.910   3.098  1.00 92.93           C  
ATOM   2775  CB  ALA A 350       3.570  -7.943   2.153  1.00 92.93           C  
ATOM   2776  O   ALA A 350       6.466  -6.379   2.344  1.00 92.93           O  
ATOM   2777  N   LEU A 351       5.364  -6.406   4.252  1.00 93.93           N  
ATOM   2778  CA  LEU A 351       5.949  -5.158   4.729  1.00 93.93           C  
ATOM   2779  C   LEU A 351       7.447  -5.316   4.967  1.00 93.93           C  
ATOM   2780  CB  LEU A 351       5.261  -4.702   6.018  1.00 93.93           C  
ATOM   2781  O   LEU A 351       8.223  -4.395   4.701  1.00 93.93           O  
ATOM   2782  CG  LEU A 351       3.865  -4.097   5.864  1.00 93.93           C  
ATOM   2783  CD1 LEU A 351       3.212  -3.916   7.230  1.00 93.93           C  
ATOM   2784  CD2 LEU A 351       3.936  -2.769   5.118  1.00 93.93           C  
ATOM   2785  N   LEU A 352       7.806  -6.485   5.472  1.00 93.21           N  
ATOM   2786  CA  LEU A 352       9.222  -6.767   5.682  1.00 93.21           C  
ATOM   2787  C   LEU A 352       9.987  -6.723   4.364  1.00 93.21           C  
ATOM   2788  CB  LEU A 352       9.403  -8.135   6.345  1.00 93.21           C  
ATOM   2789  O   LEU A 352      11.016  -6.051   4.261  1.00 93.21           O  
ATOM   2790  CG  LEU A 352      10.845  -8.583   6.593  1.00 93.21           C  
ATOM   2791  CD1 LEU A 352      11.486  -7.727   7.679  1.00 93.21           C  
ATOM   2792  CD2 LEU A 352      10.888 -10.059   6.973  1.00 93.21           C  
ATOM   2793  N   LEU A 353       9.443  -7.440   3.420  1.00 93.00           N  
ATOM   2794  CA  LEU A 353      10.087  -7.480   2.111  1.00 93.00           C  
ATOM   2795  C   LEU A 353      10.112  -6.094   1.476  1.00 93.00           C  
ATOM   2796  CB  LEU A 353       9.364  -8.465   1.188  1.00 93.00           C  
ATOM   2797  O   LEU A 353      11.110  -5.705   0.865  1.00 93.00           O  
ATOM   2798  CG  LEU A 353       9.492  -9.947   1.544  1.00 93.00           C  
ATOM   2799  CD1 LEU A 353       8.614 -10.790   0.626  1.00 93.00           C  
ATOM   2800  CD2 LEU A 353      10.947 -10.393   1.461  1.00 93.00           C  
ATOM   2801  N   HIS A 354       9.002  -5.367   1.698  1.00 93.37           N  
ATOM   2802  CA  HIS A 354       8.912  -4.007   1.180  1.00 93.37           C  
ATOM   2803  C   HIS A 354       9.989  -3.114   1.787  1.00 93.37           C  
ATOM   2804  CB  HIS A 354       7.527  -3.419   1.456  1.00 93.37           C  
ATOM   2805  O   HIS A 354      10.688  -2.398   1.065  1.00 93.37           O  
ATOM   2806  CG  HIS A 354       7.337  -2.043   0.901  1.00 93.37           C  
ATOM   2807  CD2 HIS A 354       7.895  -0.860   1.250  1.00 93.37           C  
ATOM   2808  ND1 HIS A 354       6.479  -1.774  -0.143  1.00 93.37           N  
ATOM   2809  CE1 HIS A 354       6.518  -0.480  -0.414  1.00 93.37           C  
ATOM   2810  NE2 HIS A 354       7.369   0.097   0.417  1.00 93.37           N  
ATOM   2811  N   MET A 355      10.107  -3.197   3.107  1.00 91.58           N  
ATOM   2812  CA  MET A 355      11.051  -2.324   3.800  1.00 91.58           C  
ATOM   2813  C   MET A 355      12.489  -2.700   3.461  1.00 91.58           C  
ATOM   2814  CB  MET A 355      10.835  -2.392   5.313  1.00 91.58           C  
ATOM   2815  O   MET A 355      13.341  -1.826   3.293  1.00 91.58           O  
ATOM   2816  CG  MET A 355       9.536  -1.752   5.775  1.00 91.58           C  
ATOM   2817  SD  MET A 355       9.441   0.031   5.353  1.00 91.58           S  
ATOM   2818  CE  MET A 355       7.712   0.141   4.814  1.00 91.58           C  
ATOM   2819  N   LEU A 356      12.772  -3.879   3.296  1.00 91.23           N  
ATOM   2820  CA  LEU A 356      14.110  -4.345   2.949  1.00 91.23           C  
ATOM   2821  C   LEU A 356      14.502  -3.879   1.551  1.00 91.23           C  
ATOM   2822  CB  LEU A 356      14.184  -5.872   3.030  1.00 91.23           C  
ATOM   2823  O   LEU A 356      15.572  -3.294   1.364  1.00 91.23           O  
ATOM   2824  CG  LEU A 356      15.518  -6.508   2.634  1.00 91.23           C  
ATOM   2825  CD1 LEU A 356      16.607  -6.118   3.628  1.00 91.23           C  
ATOM   2826  CD2 LEU A 356      15.382  -8.024   2.549  1.00 91.23           C  
ATOM   2827  N   THR A 357      13.623  -4.160   0.614  1.00 93.65           N  
ATOM   2828  CA  THR A 357      13.893  -3.776  -0.767  1.00 93.65           C  
ATOM   2829  C   THR A 357      14.021  -2.261  -0.891  1.00 93.65           C  
ATOM   2830  CB  THR A 357      12.787  -4.279  -1.713  1.00 93.65           C  
ATOM   2831  O   THR A 357      14.924  -1.762  -1.567  1.00 93.65           O  
ATOM   2832  CG2 THR A 357      13.101  -3.927  -3.163  1.00 93.65           C  
ATOM   2833  OG1 THR A 357      12.674  -5.703  -1.592  1.00 93.65           O  
ATOM   2834  N   THR A 358      13.262  -1.534  -0.237  1.00 93.24           N  
ATOM   2835  CA  THR A 358      13.276  -0.077  -0.311  1.00 93.24           C  
ATOM   2836  C   THR A 358      14.541   0.485   0.331  1.00 93.24           C  
ATOM   2837  CB  THR A 358      12.037   0.528   0.375  1.00 93.24           C  
ATOM   2838  O   THR A 358      15.117   1.456  -0.166  1.00 93.24           O  
ATOM   2839  CG2 THR A 358      10.769   0.231  -0.419  1.00 93.24           C  
ATOM   2840  OG1 THR A 358      11.907  -0.027   1.689  1.00 93.24           O  
ATOM   2841  N   THR A 359      14.943  -0.121   1.415  1.00 92.50           N  
ATOM   2842  CA  THR A 359      16.149   0.339   2.095  1.00 92.50           C  
ATOM   2843  C   THR A 359      17.374   0.164   1.203  1.00 92.50           C  
ATOM   2844  CB  THR A 359      16.364  -0.415   3.421  1.00 92.50           C  
ATOM   2845  O   THR A 359      18.198   1.073   1.086  1.00 92.50           O  
ATOM   2846  CG2 THR A 359      17.592   0.109   4.158  1.00 92.50           C  
ATOM   2847  OG1 THR A 359      15.211  -0.244   4.254  1.00 92.50           O  
ATOM   2848  N   ILE A 360      17.476  -0.949   0.554  1.00 92.53           N  
ATOM   2849  CA  ILE A 360      18.580  -1.210  -0.363  1.00 92.53           C  
ATOM   2850  C   ILE A 360      18.509  -0.245  -1.545  1.00 92.53           C  
ATOM   2851  CB  ILE A 360      18.566  -2.672  -0.864  1.00 92.53           C  
ATOM   2852  O   ILE A 360      19.522   0.334  -1.944  1.00 92.53           O  
ATOM   2853  CG1 ILE A 360      18.741  -3.640   0.312  1.00 92.53           C  
ATOM   2854  CG2 ILE A 360      19.653  -2.891  -1.920  1.00 92.53           C  
ATOM   2855  CD1 ILE A 360      18.539  -5.104  -0.057  1.00 92.53           C  
ATOM   2856  N   THR A 361      17.313  -0.048  -2.086  1.00 93.64           N  
ATOM   2857  CA  THR A 361      17.109   0.871  -3.200  1.00 93.64           C  
ATOM   2858  C   THR A 361      17.506   2.291  -2.809  1.00 93.64           C  
ATOM   2859  CB  THR A 361      15.644   0.856  -3.675  1.00 93.64           C  
ATOM   2860  O   THR A 361      18.224   2.967  -3.549  1.00 93.64           O  
ATOM   2861  CG2 THR A 361      15.447   1.773  -4.878  1.00 93.64           C  
ATOM   2862  OG1 THR A 361      15.280  -0.480  -4.041  1.00 93.64           O  
ATOM   2863  N   LEU A 362      17.131   2.733  -1.669  1.00 93.37           N  
ATOM   2864  CA  LEU A 362      17.421   4.087  -1.208  1.00 93.37           C  
ATOM   2865  C   LEU A 362      18.920   4.282  -1.002  1.00 93.37           C  
ATOM   2866  CB  LEU A 362      16.673   4.381   0.095  1.00 93.37           C  
ATOM   2867  O   LEU A 362      19.462   5.342  -1.323  1.00 93.37           O  
ATOM   2868  CG  LEU A 362      15.206   4.793  -0.044  1.00 93.37           C  
ATOM   2869  CD1 LEU A 362      14.541   4.854   1.327  1.00 93.37           C  
ATOM   2870  CD2 LEU A 362      15.093   6.135  -0.760  1.00 93.37           C  
ATOM   2871  N   THR A 363      19.559   3.272  -0.521  1.00 92.06           N  
ATOM   2872  CA  THR A 363      21.000   3.354  -0.310  1.00 92.06           C  
ATOM   2873  C   THR A 363      21.732   3.532  -1.637  1.00 92.06           C  
ATOM   2874  CB  THR A 363      21.531   2.099   0.408  1.00 92.06           C  
ATOM   2875  O   THR A 363      22.625   4.374  -1.750  1.00 92.06           O  
ATOM   2876  CG2 THR A 363      23.025   2.219   0.692  1.00 92.06           C  
ATOM   2877  OG1 THR A 363      20.832   1.932   1.647  1.00 92.06           O  
ATOM   2878  N   LEU A 364      21.364   2.780  -2.637  1.00 91.33           N  
ATOM   2879  CA  LEU A 364      21.982   2.865  -3.956  1.00 91.33           C  
ATOM   2880  C   LEU A 364      21.645   4.191  -4.629  1.00 91.33           C  
ATOM   2881  CB  LEU A 364      21.525   1.701  -4.838  1.00 91.33           C  
ATOM   2882  O   LEU A 364      22.496   4.791  -5.290  1.00 91.33           O  
ATOM   2883  CG  LEU A 364      21.985   0.306  -4.411  1.00 91.33           C  
ATOM   2884  CD1 LEU A 364      21.440  -0.748  -5.369  1.00 91.33           C  
ATOM   2885  CD2 LEU A 364      23.507   0.241  -4.347  1.00 91.33           C  
ATOM   2886  N   LEU A 365      20.433   4.640  -4.415  1.00 91.71           N  
ATOM   2887  CA  LEU A 365      19.994   5.907  -4.991  1.00 91.71           C  
ATOM   2888  C   LEU A 365      20.741   7.078  -4.363  1.00 91.71           C  
ATOM   2889  CB  LEU A 365      18.486   6.088  -4.801  1.00 91.71           C  
ATOM   2890  O   LEU A 365      21.073   8.048  -5.049  1.00 91.71           O  
ATOM   2891  CG  LEU A 365      17.584   5.371  -5.808  1.00 91.71           C  
ATOM   2892  CD1 LEU A 365      16.131   5.422  -5.349  1.00 91.71           C  
ATOM   2893  CD2 LEU A 365      17.735   5.987  -7.195  1.00 91.71           C  
ATOM   2894  N   ALA A 366      20.979   6.988  -3.087  1.00 89.74           N  
ATOM   2895  CA  ALA A 366      21.757   8.013  -2.396  1.00 89.74           C  
ATOM   2896  C   ALA A 366      23.162   8.122  -2.981  1.00 89.74           C  
ATOM   2897  CB  ALA A 366      21.828   7.710  -0.901  1.00 89.74           C  
ATOM   2898  O   ALA A 366      23.687   9.226  -3.151  1.00 89.74           O  
ATOM   2899  N   TYR A 367      23.694   6.963  -3.255  1.00 87.44           N  
ATOM   2900  CA  TYR A 367      25.009   6.940  -3.885  1.00 87.44           C  
ATOM   2901  C   TYR A 367      24.971   7.614  -5.252  1.00 87.44           C  
ATOM   2902  CB  TYR A 367      25.513   5.501  -4.027  1.00 87.44           C  
ATOM   2903  O   TYR A 367      25.826   8.445  -5.565  1.00 87.44           O  
ATOM   2904  CG  TYR A 367      26.825   5.386  -4.764  1.00 87.44           C  
ATOM   2905  CD1 TYR A 367      26.869   4.939  -6.083  1.00 87.44           C  
ATOM   2906  CD2 TYR A 367      28.023   5.724  -4.143  1.00 87.44           C  
ATOM   2907  CE1 TYR A 367      28.076   4.830  -6.765  1.00 87.44           C  
ATOM   2908  CE2 TYR A 367      29.236   5.619  -4.816  1.00 87.44           C  
ATOM   2909  OH  TYR A 367      30.450   5.066  -6.796  1.00 87.44           O  
ATOM   2910  CZ  TYR A 367      29.252   5.172  -6.125  1.00 87.44           C  
ATOM   2911  N   GLN A 368      24.014   7.333  -6.074  1.00 87.59           N  
ATOM   2912  CA  GLN A 368      23.866   7.910  -7.406  1.00 87.59           C  
ATOM   2913  C   GLN A 368      23.602   9.411  -7.329  1.00 87.59           C  
ATOM   2914  CB  GLN A 368      22.735   7.217  -8.169  1.00 87.59           C  
ATOM   2915  O   GLN A 368      24.010  10.164  -8.216  1.00 87.59           O  
ATOM   2916  CG  GLN A 368      23.039   5.772  -8.541  1.00 87.59           C  
ATOM   2917  CD  GLN A 368      24.154   5.651  -9.563  1.00 87.59           C  
ATOM   2918  NE2 GLN A 368      24.747   4.466  -9.655  1.00 87.59           N  
ATOM   2919  OE1 GLN A 368      24.478   6.614 -10.265  1.00 87.59           O  
ATOM   2920  N   ALA A 369      22.969   9.797  -6.296  1.00 88.72           N  
ATOM   2921  CA  ALA A 369      22.647  11.207  -6.090  1.00 88.72           C  
ATOM   2922  C   ALA A 369      23.914  12.040  -5.919  1.00 88.72           C  
ATOM   2923  CB  ALA A 369      21.737  11.373  -4.875  1.00 88.72           C  
ATOM   2924  O   ALA A 369      23.951  13.211  -6.304  1.00 88.72           O  
ATOM   2925  N   THR A 370      25.061  11.486  -5.435  1.00 86.15           N  
ATOM   2926  CA  THR A 370      26.321  12.195  -5.236  1.00 86.15           C  
ATOM   2927  C   THR A 370      27.020  12.440  -6.570  1.00 86.15           C  
ATOM   2928  CB  THR A 370      27.259  11.413  -4.297  1.00 86.15           C  
ATOM   2929  O   THR A 370      27.894  13.303  -6.669  1.00 86.15           O  
ATOM   2930  CG2 THR A 370      26.590  11.138  -2.955  1.00 86.15           C  
ATOM   2931  OG1 THR A 370      27.607  10.166  -4.910  1.00 86.15           O  
ATOM   2932  N   LYS A 371      26.629  11.709  -7.509  1.00 84.59           N  
ATOM   2933  CA  LYS A 371      27.285  11.799  -8.810  1.00 84.59           C  
ATOM   2934  C   LYS A 371      26.606  12.839  -9.697  1.00 84.59           C  
ATOM   2935  CB  LYS A 371      27.286  10.437  -9.506  1.00 84.59           C  
ATOM   2936  O   LYS A 371      27.016  13.050 -10.840  1.00 84.59           O  
ATOM   2937  CG  LYS A 371      28.098   9.373  -8.783  1.00 84.59           C  
ATOM   2938  CD  LYS A 371      28.153   8.075  -9.578  1.00 84.59           C  
ATOM   2939  CE  LYS A 371      28.974   7.012  -8.860  1.00 84.59           C  
ATOM   2940  NZ  LYS A 371      29.012   5.730  -9.625  1.00 84.59           N  
ATOM   2941  N   VAL A 372      25.649  13.488  -9.156  1.00 87.26           N  
ATOM   2942  CA  VAL A 372      24.922  14.503  -9.911  1.00 87.26           C  
ATOM   2943  C   VAL A 372      25.762  15.774 -10.010  1.00 87.26           C  
ATOM   2944  CB  VAL A 372      23.553  14.817  -9.267  1.00 87.26           C  
ATOM   2945  O   VAL A 372      26.209  16.311  -8.993  1.00 87.26           O  
ATOM   2946  CG1 VAL A 372      22.885  15.998  -9.968  1.00 87.26           C  
ATOM   2947  CG2 VAL A 372      22.649  13.586  -9.309  1.00 87.26           C  
ATOM   2948  N   ASN A 373      26.163  16.204 -11.234  1.00 85.68           N  
ATOM   2949  CA  ASN A 373      27.099  17.304 -11.441  1.00 85.68           C  
ATOM   2950  C   ASN A 373      26.406  18.522 -12.045  1.00 85.68           C  
ATOM   2951  CB  ASN A 373      28.262  16.859 -12.330  1.00 85.68           C  
ATOM   2952  O   ASN A 373      26.977  19.613 -12.079  1.00 85.68           O  
ATOM   2953  CG  ASN A 373      29.101  15.770 -11.692  1.00 85.68           C  
ATOM   2954  ND2 ASN A 373      29.710  14.929 -12.520  1.00 85.68           N  
ATOM   2955  OD1 ASN A 373      29.200  15.683 -10.465  1.00 85.68           O  
ATOM   2956  N   GLY A 374      25.027  18.457 -12.253  1.00 88.38           N  
ATOM   2957  CA  GLY A 374      24.226  19.530 -12.820  1.00 88.38           C  
ATOM   2958  C   GLY A 374      22.767  19.156 -12.998  1.00 88.38           C  
ATOM   2959  O   GLY A 374      22.320  18.122 -12.496  1.00 88.38           O  
ATOM   2960  N   VAL A 375      21.992  20.135 -13.561  1.00 87.01           N  
ATOM   2961  CA  VAL A 375      20.572  19.906 -13.810  1.00 87.01           C  
ATOM   2962  C   VAL A 375      20.386  19.244 -15.173  1.00 87.01           C  
ATOM   2963  CB  VAL A 375      19.765  21.222 -13.742  1.00 87.01           C  
ATOM   2964  O   VAL A 375      20.508  19.899 -16.210  1.00 87.01           O  
ATOM   2965  CG1 VAL A 375      18.278  20.956 -13.970  1.00 87.01           C  
ATOM   2966  CG2 VAL A 375      19.987  21.916 -12.400  1.00 87.01           C  
ATOM   2967  N   ASN A 376      20.420  17.879 -15.118  1.00 88.17           N  
ATOM   2968  CA  ASN A 376      20.233  17.081 -16.325  1.00 88.17           C  
ATOM   2969  C   ASN A 376      19.218  15.963 -16.106  1.00 88.17           C  
ATOM   2970  CB  ASN A 376      21.568  16.502 -16.797  1.00 88.17           C  
ATOM   2971  O   ASN A 376      18.563  15.908 -15.064  1.00 88.17           O  
ATOM   2972  CG  ASN A 376      22.249  15.662 -15.735  1.00 88.17           C  
ATOM   2973  ND2 ASN A 376      23.572  15.571 -15.809  1.00 88.17           N  
ATOM   2974  OD1 ASN A 376      21.592  15.098 -14.856  1.00 88.17           O  
ATOM   2975  N   VAL A 377      18.915  15.204 -17.177  1.00 86.44           N  
ATOM   2976  CA  VAL A 377      17.932  14.126 -17.161  1.00 86.44           C  
ATOM   2977  C   VAL A 377      18.310  13.097 -16.098  1.00 86.44           C  
ATOM   2978  CB  VAL A 377      17.814  13.446 -18.543  1.00 86.44           C  
ATOM   2979  O   VAL A 377      17.439  12.554 -15.414  1.00 86.44           O  
ATOM   2980  CG1 VAL A 377      16.842  12.268 -18.485  1.00 86.44           C  
ATOM   2981  CG2 VAL A 377      17.370  14.457 -19.599  1.00 86.44           C  
ATOM   2982  N   TYR A 378      19.554  12.894 -15.935  1.00 87.76           N  
ATOM   2983  CA  TYR A 378      20.058  11.984 -14.912  1.00 87.76           C  
ATOM   2984  C   TYR A 378      19.658  12.455 -13.519  1.00 87.76           C  
ATOM   2985  CB  TYR A 378      21.582  11.863 -15.005  1.00 87.76           C  
ATOM   2986  O   TYR A 378      19.161  11.667 -12.710  1.00 87.76           O  
ATOM   2987  CG  TYR A 378      22.190  11.013 -13.916  1.00 87.76           C  
ATOM   2988  CD1 TYR A 378      22.870  11.595 -12.848  1.00 87.76           C  
ATOM   2989  CD2 TYR A 378      22.088   9.626 -13.953  1.00 87.76           C  
ATOM   2990  CE1 TYR A 378      23.434  10.815 -11.844  1.00 87.76           C  
ATOM   2991  CE2 TYR A 378      22.648   8.837 -12.955  1.00 87.76           C  
ATOM   2992  OH  TYR A 378      23.873   8.662 -10.914  1.00 87.76           O  
ATOM   2993  CZ  TYR A 378      23.317   9.439 -11.905  1.00 87.76           C  
ATOM   2994  N   ALA A 379      19.876  13.755 -13.212  1.00 88.59           N  
ATOM   2995  CA  ALA A 379      19.511  14.339 -11.924  1.00 88.59           C  
ATOM   2996  C   ALA A 379      18.009  14.231 -11.679  1.00 88.59           C  
ATOM   2997  CB  ALA A 379      19.955  15.799 -11.857  1.00 88.59           C  
ATOM   2998  O   ALA A 379      17.578  13.849 -10.588  1.00 88.59           O  
ATOM   2999  N   ALA A 380      17.226  14.518 -12.708  1.00 89.76           N  
ATOM   3000  CA  ALA A 380      15.770  14.467 -12.599  1.00 89.76           C  
ATOM   3001  C   ALA A 380      15.291  13.049 -12.304  1.00 89.76           C  
ATOM   3002  CB  ALA A 380      15.123  14.988 -13.880  1.00 89.76           C  
ATOM   3003  O   ALA A 380      14.388  12.849 -11.488  1.00 89.76           O  
ATOM   3004  N   THR A 381      15.914  12.038 -12.916  1.00 89.94           N  
ATOM   3005  CA  THR A 381      15.550  10.640 -12.714  1.00 89.94           C  
ATOM   3006  C   THR A 381      15.898  10.190 -11.298  1.00 89.94           C  
ATOM   3007  CB  THR A 381      16.255   9.726 -13.733  1.00 89.94           C  
ATOM   3008  O   THR A 381      15.087   9.546 -10.629  1.00 89.94           O  
ATOM   3009  CG2 THR A 381      15.758   9.996 -15.150  1.00 89.94           C  
ATOM   3010  OG1 THR A 381      17.667   9.962 -13.681  1.00 89.94           O  
ATOM   3011  N   VAL A 382      17.062  10.534 -10.836  1.00 91.03           N  
ATOM   3012  CA  VAL A 382      17.513  10.152  -9.502  1.00 91.03           C  
ATOM   3013  C   VAL A 382      16.610  10.790  -8.449  1.00 91.03           C  
ATOM   3014  CB  VAL A 382      18.984  10.559  -9.261  1.00 91.03           C  
ATOM   3015  O   VAL A 382      16.152  10.115  -7.524  1.00 91.03           O  
ATOM   3016  CG1 VAL A 382      19.374  10.339  -7.801  1.00 91.03           C  
ATOM   3017  CG2 VAL A 382      19.912   9.778 -10.189  1.00 91.03           C  
ATOM   3018  N   ILE A 383      16.336  12.044  -8.589  1.00 90.59           N  
ATOM   3019  CA  ILE A 383      15.499  12.760  -7.632  1.00 90.59           C  
ATOM   3020  C   ILE A 383      14.084  12.186  -7.655  1.00 90.59           C  
ATOM   3021  CB  ILE A 383      15.468  14.275  -7.932  1.00 90.59           C  
ATOM   3022  O   ILE A 383      13.467  11.997  -6.604  1.00 90.59           O  
ATOM   3023  CG1 ILE A 383      16.830  14.908  -7.626  1.00 90.59           C  
ATOM   3024  CG2 ILE A 383      14.354  14.960  -7.135  1.00 90.59           C  
ATOM   3025  CD1 ILE A 383      16.978  16.336  -8.134  1.00 90.59           C  
ATOM   3026  N   GLY A 384      13.602  11.970  -8.862  1.00 91.91           N  
ATOM   3027  CA  GLY A 384      12.284  11.368  -8.990  1.00 91.91           C  
ATOM   3028  C   GLY A 384      12.170  10.028  -8.288  1.00 91.91           C  
ATOM   3029  O   GLY A 384      11.212   9.788  -7.549  1.00 91.91           O  
ATOM   3030  N   TYR A 385      13.137   9.115  -8.487  1.00 92.54           N  
ATOM   3031  CA  TYR A 385      13.153   7.810  -7.834  1.00 92.54           C  
ATOM   3032  C   TYR A 385      13.252   7.959  -6.321  1.00 92.54           C  
ATOM   3033  CB  TYR A 385      14.320   6.964  -8.353  1.00 92.54           C  
ATOM   3034  O   TYR A 385      12.583   7.239  -5.575  1.00 92.54           O  
ATOM   3035  CG  TYR A 385      13.984   6.155  -9.581  1.00 92.54           C  
ATOM   3036  CD1 TYR A 385      13.496   4.855  -9.471  1.00 92.54           C  
ATOM   3037  CD2 TYR A 385      14.156   6.687 -10.855  1.00 92.54           C  
ATOM   3038  CE1 TYR A 385      13.186   4.104 -10.600  1.00 92.54           C  
ATOM   3039  CE2 TYR A 385      13.850   5.945 -11.991  1.00 92.54           C  
ATOM   3040  OH  TYR A 385      13.062   3.918 -12.975  1.00 92.54           O  
ATOM   3041  CZ  TYR A 385      13.366   4.657 -11.854  1.00 92.54           C  
ATOM   3042  N   LEU A 386      14.025   8.902  -5.905  1.00 92.37           N  
ATOM   3043  CA  LEU A 386      14.225   9.137  -4.479  1.00 92.37           C  
ATOM   3044  C   LEU A 386      12.927   9.581  -3.814  1.00 92.37           C  
ATOM   3045  CB  LEU A 386      15.313  10.191  -4.258  1.00 92.37           C  
ATOM   3046  O   LEU A 386      12.529   9.027  -2.787  1.00 92.37           O  
ATOM   3047  CG  LEU A 386      15.861  10.311  -2.835  1.00 92.37           C  
ATOM   3048  CD1 LEU A 386      17.364  10.569  -2.866  1.00 92.37           C  
ATOM   3049  CD2 LEU A 386      15.139  11.418  -2.074  1.00 92.37           C  
ATOM   3050  N   LEU A 387      12.286  10.555  -4.406  1.00 92.70           N  
ATOM   3051  CA  LEU A 387      11.053  11.088  -3.836  1.00 92.70           C  
ATOM   3052  C   LEU A 387       9.962  10.022  -3.809  1.00 92.70           C  
ATOM   3053  CB  LEU A 387      10.575  12.304  -4.634  1.00 92.70           C  
ATOM   3054  O   LEU A 387       9.226   9.906  -2.827  1.00 92.70           O  
ATOM   3055  CG  LEU A 387      11.412  13.576  -4.496  1.00 92.70           C  
ATOM   3056  CD1 LEU A 387      10.883  14.662  -5.428  1.00 92.70           C  
ATOM   3057  CD2 LEU A 387      11.415  14.061  -3.050  1.00 92.70           C  
ATOM   3058  N   TYR A 388       9.912   9.300  -4.891  1.00 93.80           N  
ATOM   3059  CA  TYR A 388       8.894   8.259  -4.973  1.00 93.80           C  
ATOM   3060  C   TYR A 388       9.109   7.199  -3.900  1.00 93.80           C  
ATOM   3061  CB  TYR A 388       8.902   7.608  -6.359  1.00 93.80           C  
ATOM   3062  O   TYR A 388       8.176   6.842  -3.176  1.00 93.80           O  
ATOM   3063  CG  TYR A 388       7.823   6.568  -6.548  1.00 93.80           C  
ATOM   3064  CD1 TYR A 388       8.042   5.238  -6.196  1.00 93.80           C  
ATOM   3065  CD2 TYR A 388       6.585   6.913  -7.078  1.00 93.80           C  
ATOM   3066  CE1 TYR A 388       7.052   4.276  -6.369  1.00 93.80           C  
ATOM   3067  CE2 TYR A 388       5.588   5.960  -7.256  1.00 93.80           C  
ATOM   3068  OH  TYR A 388       4.847   3.699  -7.073  1.00 93.80           O  
ATOM   3069  CZ  TYR A 388       5.830   4.646  -6.899  1.00 93.80           C  
ATOM   3070  N   THR A 389      10.324   6.695  -3.810  1.00 93.55           N  
ATOM   3071  CA  THR A 389      10.629   5.620  -2.872  1.00 93.55           C  
ATOM   3072  C   THR A 389      10.463   6.096  -1.432  1.00 93.55           C  
ATOM   3073  CB  THR A 389      12.059   5.088  -3.079  1.00 93.55           C  
ATOM   3074  O   THR A 389       9.930   5.369  -0.590  1.00 93.55           O  
ATOM   3075  CG2 THR A 389      12.334   3.887  -2.180  1.00 93.55           C  
ATOM   3076  OG1 THR A 389      12.223   4.694  -4.447  1.00 93.55           O  
ATOM   3077  N   LEU A 390      10.857   7.321  -1.131  1.00 93.26           N  
ATOM   3078  CA  LEU A 390      10.684   7.892   0.201  1.00 93.26           C  
ATOM   3079  C   LEU A 390       9.205   8.079   0.524  1.00 93.26           C  
ATOM   3080  CB  LEU A 390      11.415   9.233   0.308  1.00 93.26           C  
ATOM   3081  O   LEU A 390       8.770   7.798   1.643  1.00 93.26           O  
ATOM   3082  CG  LEU A 390      12.930   9.165   0.507  1.00 93.26           C  
ATOM   3083  CD1 LEU A 390      13.548  10.550   0.349  1.00 93.26           C  
ATOM   3084  CD2 LEU A 390      13.263   8.578   1.875  1.00 93.26           C  
ATOM   3085  N   GLY A 391       8.526   8.612  -0.474  1.00 93.44           N  
ATOM   3086  CA  GLY A 391       7.091   8.769  -0.299  1.00 93.44           C  
ATOM   3087  C   GLY A 391       6.384   7.469   0.035  1.00 93.44           C  
ATOM   3088  O   GLY A 391       5.508   7.437   0.901  1.00 93.44           O  
ATOM   3089  N   GLN A 392       6.761   6.374  -0.556  1.00 93.06           N  
ATOM   3090  CA  GLN A 392       6.157   5.068  -0.315  1.00 93.06           C  
ATOM   3091  C   GLN A 392       6.373   4.620   1.128  1.00 93.06           C  
ATOM   3092  CB  GLN A 392       6.727   4.026  -1.278  1.00 93.06           C  
ATOM   3093  O   GLN A 392       5.435   4.173   1.792  1.00 93.06           O  
ATOM   3094  CG  GLN A 392       6.132   4.093  -2.678  1.00 93.06           C  
ATOM   3095  CD  GLN A 392       6.620   2.972  -3.578  1.00 93.06           C  
ATOM   3096  NE2 GLN A 392       5.781   2.562  -4.522  1.00 93.06           N  
ATOM   3097  OE1 GLN A 392       7.742   2.480  -3.425  1.00 93.06           O  
ATOM   3098  N   VAL A 393       7.564   4.753   1.629  1.00 94.24           N  
ATOM   3099  CA  VAL A 393       7.886   4.356   2.996  1.00 94.24           C  
ATOM   3100  C   VAL A 393       7.160   5.267   3.983  1.00 94.24           C  
ATOM   3101  CB  VAL A 393       9.409   4.396   3.255  1.00 94.24           C  
ATOM   3102  O   VAL A 393       6.599   4.796   4.975  1.00 94.24           O  
ATOM   3103  CG1 VAL A 393       9.716   4.072   4.716  1.00 94.24           C  
ATOM   3104  CG2 VAL A 393      10.133   3.424   2.325  1.00 94.24           C  
ATOM   3105  N   PHE A 394       7.170   6.500   3.656  1.00 95.45           N  
ATOM   3106  CA  PHE A 394       6.532   7.485   4.521  1.00 95.45           C  
ATOM   3107  C   PHE A 394       5.046   7.188   4.676  1.00 95.45           C  
ATOM   3108  CB  PHE A 394       6.730   8.899   3.964  1.00 95.45           C  
ATOM   3109  O   PHE A 394       4.507   7.250   5.783  1.00 95.45           O  
ATOM   3110  CG  PHE A 394       6.111   9.977   4.812  1.00 95.45           C  
ATOM   3111  CD1 PHE A 394       4.988  10.667   4.373  1.00 95.45           C  
ATOM   3112  CD2 PHE A 394       6.653  10.301   6.049  1.00 95.45           C  
ATOM   3113  CE1 PHE A 394       4.413  11.666   5.156  1.00 95.45           C  
ATOM   3114  CE2 PHE A 394       6.084  11.298   6.837  1.00 95.45           C  
ATOM   3115  CZ  PHE A 394       4.965  11.980   6.388  1.00 95.45           C  
ATOM   3116  N   LEU A 395       4.395   6.889   3.586  1.00 94.79           N  
ATOM   3117  CA  LEU A 395       2.963   6.614   3.599  1.00 94.79           C  
ATOM   3118  C   LEU A 395       2.636   5.478   4.562  1.00 94.79           C  
ATOM   3119  CB  LEU A 395       2.471   6.263   2.192  1.00 94.79           C  
ATOM   3120  O   LEU A 395       1.701   5.585   5.360  1.00 94.79           O  
ATOM   3121  CG  LEU A 395       0.956   6.242   1.988  1.00 94.79           C  
ATOM   3122  CD1 LEU A 395       0.382   7.647   2.139  1.00 94.79           C  
ATOM   3123  CD2 LEU A 395       0.607   5.661   0.623  1.00 94.79           C  
ATOM   3124  N   PHE A 396       3.381   4.390   4.584  1.00 95.14           N  
ATOM   3125  CA  PHE A 396       3.158   3.267   5.488  1.00 95.14           C  
ATOM   3126  C   PHE A 396       3.356   3.692   6.938  1.00 95.14           C  
ATOM   3127  CB  PHE A 396       4.098   2.107   5.148  1.00 95.14           C  
ATOM   3128  O   PHE A 396       2.522   3.396   7.796  1.00 95.14           O  
ATOM   3129  CG  PHE A 396       3.732   1.380   3.882  1.00 95.14           C  
ATOM   3130  CD1 PHE A 396       2.413   1.031   3.620  1.00 95.14           C  
ATOM   3131  CD2 PHE A 396       4.709   1.046   2.952  1.00 95.14           C  
ATOM   3132  CE1 PHE A 396       2.072   0.359   2.449  1.00 95.14           C  
ATOM   3133  CE2 PHE A 396       4.376   0.374   1.780  1.00 95.14           C  
ATOM   3134  CZ  PHE A 396       3.057   0.030   1.531  1.00 95.14           C  
ATOM   3135  N   CYS A 397       4.376   4.435   7.174  1.00 96.31           N  
ATOM   3136  CA  CYS A 397       4.788   4.762   8.535  1.00 96.31           C  
ATOM   3137  C   CYS A 397       3.865   5.808   9.148  1.00 96.31           C  
ATOM   3138  CB  CYS A 397       6.230   5.269   8.550  1.00 96.31           C  
ATOM   3139  O   CYS A 397       3.570   5.758  10.343  1.00 96.31           O  
ATOM   3140  SG  CYS A 397       7.454   3.995   8.171  1.00 96.31           S  
ATOM   3141  N   ILE A 398       3.349   6.734   8.330  1.00 96.90           N  
ATOM   3142  CA  ILE A 398       2.481   7.779   8.863  1.00 96.90           C  
ATOM   3143  C   ILE A 398       1.166   7.166   9.339  1.00 96.90           C  
ATOM   3144  CB  ILE A 398       2.209   8.879   7.811  1.00 96.90           C  
ATOM   3145  O   ILE A 398       0.679   7.491  10.424  1.00 96.90           O  
ATOM   3146  CG1 ILE A 398       1.453  10.051   8.447  1.00 96.90           C  
ATOM   3147  CG2 ILE A 398       1.433   8.308   6.621  1.00 96.90           C  
ATOM   3148  CD1 ILE A 398       2.257  10.811   9.494  1.00 96.90           C  
ATOM   3149  N   PHE A 399       0.637   6.313   8.540  1.00 96.82           N  
ATOM   3150  CA  PHE A 399      -0.636   5.706   8.908  1.00 96.82           C  
ATOM   3151  C   PHE A 399      -0.445   4.679  10.018  1.00 96.82           C  
ATOM   3152  CB  PHE A 399      -1.291   5.047   7.690  1.00 96.82           C  
ATOM   3153  O   PHE A 399      -1.317   4.513  10.874  1.00 96.82           O  
ATOM   3154  CG  PHE A 399      -1.820   6.029   6.680  1.00 96.82           C  
ATOM   3155  CD1 PHE A 399      -2.860   6.891   7.006  1.00 96.82           C  
ATOM   3156  CD2 PHE A 399      -1.277   6.090   5.403  1.00 96.82           C  
ATOM   3157  CE1 PHE A 399      -3.351   7.801   6.072  1.00 96.82           C  
ATOM   3158  CE2 PHE A 399      -1.762   6.996   4.465  1.00 96.82           C  
ATOM   3159  CZ  PHE A 399      -2.800   7.850   4.801  1.00 96.82           C  
ATOM   3160  N   GLY A 400       0.636   3.957   9.949  1.00 96.74           N  
ATOM   3161  CA  GLY A 400       0.965   3.093  11.072  1.00 96.74           C  
ATOM   3162  C   GLY A 400       1.083   3.842  12.386  1.00 96.74           C  
ATOM   3163  O   GLY A 400       0.568   3.392  13.412  1.00 96.74           O  
ATOM   3164  N   ASN A 401       1.722   4.954  12.349  1.00 97.63           N  
ATOM   3165  CA  ASN A 401       1.886   5.779  13.540  1.00 97.63           C  
ATOM   3166  C   ASN A 401       0.552   6.346  14.018  1.00 97.63           C  
ATOM   3167  CB  ASN A 401       2.880   6.912  13.276  1.00 97.63           C  
ATOM   3168  O   ASN A 401       0.296   6.412  15.221  1.00 97.63           O  
ATOM   3169  CG  ASN A 401       3.346   7.589  14.550  1.00 97.63           C  
ATOM   3170  ND2 ASN A 401       2.933   8.836  14.744  1.00 97.63           N  
ATOM   3171  OD1 ASN A 401       4.072   6.997  15.352  1.00 97.63           O  
ATOM   3172  N   ARG A 402      -0.183   6.801  13.098  1.00 97.29           N  
ATOM   3173  CA  ARG A 402      -1.506   7.306  13.448  1.00 97.29           C  
ATOM   3174  C   ARG A 402      -2.308   6.258  14.212  1.00 97.29           C  
ATOM   3175  CB  ARG A 402      -2.268   7.735  12.192  1.00 97.29           C  
ATOM   3176  O   ARG A 402      -3.021   6.586  15.163  1.00 97.29           O  
ATOM   3177  CG  ARG A 402      -3.587   8.433  12.479  1.00 97.29           C  
ATOM   3178  CD  ARG A 402      -4.205   9.015  11.215  1.00 97.29           C  
ATOM   3179  NE  ARG A 402      -5.497   9.639  11.485  1.00 97.29           N  
ATOM   3180  NH1 ARG A 402      -5.843  10.344   9.312  1.00 97.29           N  
ATOM   3181  NH2 ARG A 402      -7.405  10.790  10.929  1.00 97.29           N  
ATOM   3182  CZ  ARG A 402      -6.245  10.256  10.575  1.00 97.29           C  
ATOM   3183  N   LEU A 403      -2.294   5.037  13.770  1.00 97.38           N  
ATOM   3184  CA  LEU A 403      -2.973   3.944  14.457  1.00 97.38           C  
ATOM   3185  C   LEU A 403      -2.490   3.825  15.899  1.00 97.38           C  
ATOM   3186  CB  LEU A 403      -2.743   2.622  13.720  1.00 97.38           C  
ATOM   3187  O   LEU A 403      -3.299   3.676  16.818  1.00 97.38           O  
ATOM   3188  CG  LEU A 403      -3.371   1.377  14.348  1.00 97.38           C  
ATOM   3189  CD1 LEU A 403      -4.892   1.486  14.335  1.00 97.38           C  
ATOM   3190  CD2 LEU A 403      -2.914   0.120  13.616  1.00 97.38           C  
ATOM   3191  N   ILE A 404      -1.180   3.882  16.096  1.00 96.60           N  
ATOM   3192  CA  ILE A 404      -0.588   3.778  17.425  1.00 96.60           C  
ATOM   3193  C   ILE A 404      -1.079   4.929  18.300  1.00 96.60           C  
ATOM   3194  CB  ILE A 404       0.955   3.775  17.358  1.00 96.60           C  
ATOM   3195  O   ILE A 404      -1.497   4.715  19.440  1.00 96.60           O  
ATOM   3196  CG1 ILE A 404       1.458   2.502  16.667  1.00 96.60           C  
ATOM   3197  CG2 ILE A 404       1.557   3.912  18.759  1.00 96.60           C  
ATOM   3198  CD1 ILE A 404       2.942   2.527  16.326  1.00 96.60           C  
ATOM   3199  N   GLU A 405      -1.100   6.091  17.756  1.00 95.83           N  
ATOM   3200  CA  GLU A 405      -1.501   7.280  18.501  1.00 95.83           C  
ATOM   3201  C   GLU A 405      -2.977   7.220  18.884  1.00 95.83           C  
ATOM   3202  CB  GLU A 405      -1.221   8.546  17.687  1.00 95.83           C  
ATOM   3203  O   GLU A 405      -3.339   7.500  20.029  1.00 95.83           O  
ATOM   3204  CG  GLU A 405       0.256   8.904  17.597  1.00 95.83           C  
ATOM   3205  CD  GLU A 405       0.525  10.123  16.728  1.00 95.83           C  
ATOM   3206  OE1 GLU A 405       1.706  10.510  16.576  1.00 95.83           O  
ATOM   3207  OE2 GLU A 405      -0.452  10.695  16.197  1.00 95.83           O  
ATOM   3208  N   GLU A 406      -3.776   6.874  17.880  1.00 95.50           N  
ATOM   3209  CA  GLU A 406      -5.214   6.847  18.131  1.00 95.50           C  
ATOM   3210  C   GLU A 406      -5.580   5.749  19.125  1.00 95.50           C  
ATOM   3211  CB  GLU A 406      -5.985   6.651  16.823  1.00 95.50           C  
ATOM   3212  O   GLU A 406      -6.469   5.931  19.960  1.00 95.50           O  
ATOM   3213  CG  GLU A 406      -5.937   7.856  15.895  1.00 95.50           C  
ATOM   3214  CD  GLU A 406      -6.467   9.129  16.535  1.00 95.50           C  
ATOM   3215  OE1 GLU A 406      -5.933  10.223  16.243  1.00 95.50           O  
ATOM   3216  OE2 GLU A 406      -7.424   9.031  17.336  1.00 95.50           O  
ATOM   3217  N   SER A 407      -4.984   4.683  19.023  1.00 94.60           N  
ATOM   3218  CA  SER A 407      -5.255   3.588  19.948  1.00 94.60           C  
ATOM   3219  C   SER A 407      -4.870   3.963  21.376  1.00 94.60           C  
ATOM   3220  CB  SER A 407      -4.502   2.327  19.523  1.00 94.60           C  
ATOM   3221  O   SER A 407      -5.576   3.617  22.326  1.00 94.60           O  
ATOM   3222  OG  SER A 407      -3.107   2.484  19.717  1.00 94.60           O  
ATOM   3223  N   SER A 408      -3.786   4.668  21.591  1.00 93.08           N  
ATOM   3224  CA  SER A 408      -3.335   5.093  22.912  1.00 93.08           C  
ATOM   3225  C   SER A 408      -4.228   6.195  23.473  1.00 93.08           C  
ATOM   3226  CB  SER A 408      -1.886   5.578  22.854  1.00 93.08           C  
ATOM   3227  O   SER A 408      -4.407   6.298  24.688  1.00 93.08           O  
ATOM   3228  OG  SER A 408      -1.014   4.517  22.508  1.00 93.08           O  
ATOM   3229  N   SER A 409      -4.756   6.961  22.614  1.00 92.34           N  
ATOM   3230  CA  SER A 409      -5.569   8.097  23.035  1.00 92.34           C  
ATOM   3231  C   SER A 409      -6.872   7.637  23.678  1.00 92.34           C  
ATOM   3232  CB  SER A 409      -5.872   9.009  21.845  1.00 92.34           C  
ATOM   3233  O   SER A 409      -7.450   8.350  24.501  1.00 92.34           O  
ATOM   3234  OG  SER A 409      -6.781   8.387  20.953  1.00 92.34           O  
ATOM   3235  N   VAL A 410      -7.378   6.468  23.273  1.00 91.61           N  
ATOM   3236  CA  VAL A 410      -8.620   5.933  23.822  1.00 91.61           C  
ATOM   3237  C   VAL A 410      -8.476   5.737  25.329  1.00 91.61           C  
ATOM   3238  CB  VAL A 410      -9.012   4.601  23.145  1.00 91.61           C  
ATOM   3239  O   VAL A 410      -9.375   6.090  26.096  1.00 91.61           O  
ATOM   3240  CG1 VAL A 410     -10.206   3.966  23.856  1.00 91.61           C  
ATOM   3241  CG2 VAL A 410      -9.324   4.825  21.667  1.00 91.61           C  
ATOM   3242  N   MET A 411      -7.375   5.180  25.700  1.00 88.09           N  
ATOM   3243  CA  MET A 411      -7.086   4.969  27.116  1.00 88.09           C  
ATOM   3244  C   MET A 411      -7.040   6.296  27.866  1.00 88.09           C  
ATOM   3245  CB  MET A 411      -5.762   4.224  27.290  1.00 88.09           C  
ATOM   3246  O   MET A 411      -7.604   6.419  28.954  1.00 88.09           O  
ATOM   3247  CG  MET A 411      -5.398   3.950  28.740  1.00 88.09           C  
ATOM   3248  SD  MET A 411      -3.784   3.094  28.911  1.00 88.09           S  
ATOM   3249  CE  MET A 411      -2.662   4.418  28.382  1.00 88.09           C  
ATOM   3250  N   GLU A 412      -6.371   7.251  27.282  1.00 87.48           N  
ATOM   3251  CA  GLU A 412      -6.257   8.577  27.884  1.00 87.48           C  
ATOM   3252  C   GLU A 412      -7.629   9.218  28.070  1.00 87.48           C  
ATOM   3253  CB  GLU A 412      -5.365   9.481  27.029  1.00 87.48           C  
ATOM   3254  O   GLU A 412      -7.892   9.847  29.097  1.00 87.48           O  
ATOM   3255  CG  GLU A 412      -5.045  10.820  27.677  1.00 87.48           C  
ATOM   3256  CD  GLU A 412      -4.094  11.673  26.854  1.00 87.48           C  
ATOM   3257  OE1 GLU A 412      -3.762  12.801  27.285  1.00 87.48           O  
ATOM   3258  OE2 GLU A 412      -3.677  11.211  25.768  1.00 87.48           O  
ATOM   3259  N   ALA A 413      -8.475   9.003  27.131  1.00 87.72           N  
ATOM   3260  CA  ALA A 413      -9.830   9.543  27.197  1.00 87.72           C  
ATOM   3261  C   ALA A 413     -10.627   8.888  28.322  1.00 87.72           C  
ATOM   3262  CB  ALA A 413     -10.545   9.351  25.862  1.00 87.72           C  
ATOM   3263  O   ALA A 413     -11.390   9.558  29.022  1.00 87.72           O  
ATOM   3264  N   ALA A 414     -10.424   7.645  28.450  1.00 86.29           N  
ATOM   3265  CA  ALA A 414     -11.115   6.918  29.511  1.00 86.29           C  
ATOM   3266  C   ALA A 414     -10.678   7.410  30.888  1.00 86.29           C  
ATOM   3267  CB  ALA A 414     -10.863   5.418  29.381  1.00 86.29           C  
ATOM   3268  O   ALA A 414     -11.508   7.593  31.781  1.00 86.29           O  
ATOM   3269  N   TYR A 415      -9.362   7.722  31.027  1.00 83.17           N  
ATOM   3270  CA  TYR A 415      -8.798   8.179  32.292  1.00 83.17           C  
ATOM   3271  C   TYR A 415      -9.266   9.592  32.619  1.00 83.17           C  
ATOM   3272  CB  TYR A 415      -7.268   8.134  32.246  1.00 83.17           C  
ATOM   3273  O   TYR A 415      -9.397   9.954  33.791  1.00 83.17           O  
ATOM   3274  CG  TYR A 415      -6.614   8.342  33.591  1.00 83.17           C  
ATOM   3275  CD1 TYR A 415      -6.037   9.565  33.925  1.00 83.17           C  
ATOM   3276  CD2 TYR A 415      -6.570   7.316  34.529  1.00 83.17           C  
ATOM   3277  CE1 TYR A 415      -5.432   9.761  35.162  1.00 83.17           C  
ATOM   3278  CE2 TYR A 415      -5.967   7.501  35.769  1.00 83.17           C  
ATOM   3279  OH  TYR A 415      -4.804   8.913  37.302  1.00 83.17           O  
ATOM   3280  CZ  TYR A 415      -5.402   8.725  36.076  1.00 83.17           C  
ATOM   3281  N   SER A 416      -9.522  10.340  31.621  1.00 84.20           N  
ATOM   3282  CA  SER A 416      -9.847  11.752  31.795  1.00 84.20           C  
ATOM   3283  C   SER A 416     -11.328  11.944  32.106  1.00 84.20           C  
ATOM   3284  CB  SER A 416      -9.474  12.547  30.543  1.00 84.20           C  
ATOM   3285  O   SER A 416     -11.758  13.049  32.445  1.00 84.20           O  
ATOM   3286  OG  SER A 416     -10.204  12.086  29.419  1.00 84.20           O  
ATOM   3287  N   CYS A 417     -12.016  10.882  32.111  1.00 78.68           N  
ATOM   3288  CA  CYS A 417     -13.441  10.992  32.404  1.00 78.68           C  
ATOM   3289  C   CYS A 417     -13.697  10.915  33.904  1.00 78.68           C  
ATOM   3290  CB  CYS A 417     -14.221   9.890  31.687  1.00 78.68           C  
ATOM   3291  O   CYS A 417     -12.896  10.345  34.647  1.00 78.68           O  
ATOM   3292  SG  CYS A 417     -14.073   9.946  29.888  1.00 78.68           S  
ATOM   3293  N   HIS A 418     -14.623  11.772  34.510  1.00 78.64           N  
ATOM   3294  CA  HIS A 418     -14.953  11.816  35.930  1.00 78.64           C  
ATOM   3295  C   HIS A 418     -15.512  10.480  36.408  1.00 78.64           C  
ATOM   3296  CB  HIS A 418     -15.956  12.936  36.213  1.00 78.64           C  
ATOM   3297  O   HIS A 418     -16.637  10.417  36.909  1.00 78.64           O  
ATOM   3298  CG  HIS A 418     -15.421  14.305  35.934  1.00 78.64           C  
ATOM   3299  CD2 HIS A 418     -14.871  15.229  36.757  1.00 78.64           C  
ATOM   3300  ND1 HIS A 418     -15.423  14.862  34.674  1.00 78.64           N  
ATOM   3301  CE1 HIS A 418     -14.894  16.072  34.733  1.00 78.64           C  
ATOM   3302  NE2 HIS A 418     -14.551  16.319  35.986  1.00 78.64           N  
ATOM   3303  N   TRP A 419     -14.750   9.327  36.114  1.00 79.61           N  
ATOM   3304  CA  TRP A 419     -15.184   7.966  36.410  1.00 79.61           C  
ATOM   3305  C   TRP A 419     -15.293   7.744  37.915  1.00 79.61           C  
ATOM   3306  CB  TRP A 419     -14.217   6.948  35.800  1.00 79.61           C  
ATOM   3307  O   TRP A 419     -16.056   6.889  38.369  1.00 79.61           O  
ATOM   3308  CG  TRP A 419     -12.795   7.118  36.242  1.00 79.61           C  
ATOM   3309  CD1 TRP A 419     -11.826   7.864  35.631  1.00 79.61           C  
ATOM   3310  CD2 TRP A 419     -12.181   6.525  37.390  1.00 79.61           C  
ATOM   3311  CE2 TRP A 419     -10.836   6.955  37.414  1.00 79.61           C  
ATOM   3312  CE3 TRP A 419     -12.638   5.670  38.402  1.00 79.61           C  
ATOM   3313  NE1 TRP A 419     -10.645   7.770  36.331  1.00 79.61           N  
ATOM   3314  CH2 TRP A 419     -10.416   5.723  39.391  1.00 79.61           C  
ATOM   3315  CZ2 TRP A 419      -9.943   6.559  38.413  1.00 79.61           C  
ATOM   3316  CZ3 TRP A 419     -11.748   5.278  39.395  1.00 79.61           C  
ATOM   3317  N   TYR A 420     -14.528   8.562  38.801  1.00 77.28           N  
ATOM   3318  CA  TYR A 420     -14.503   8.379  40.248  1.00 77.28           C  
ATOM   3319  C   TYR A 420     -15.839   8.767  40.870  1.00 77.28           C  
ATOM   3320  CB  TYR A 420     -13.376   9.205  40.875  1.00 77.28           C  
ATOM   3321  O   TYR A 420     -16.175   8.315  41.967  1.00 77.28           O  
ATOM   3322  CG  TYR A 420     -13.188  10.560  40.236  1.00 77.28           C  
ATOM   3323  CD1 TYR A 420     -12.290  10.738  39.186  1.00 77.28           C  
ATOM   3324  CD2 TYR A 420     -13.907  11.664  40.681  1.00 77.28           C  
ATOM   3325  CE1 TYR A 420     -12.113  11.984  38.595  1.00 77.28           C  
ATOM   3326  CE2 TYR A 420     -13.738  12.915  40.097  1.00 77.28           C  
ATOM   3327  OH  TYR A 420     -12.668  14.302  38.475  1.00 77.28           O  
ATOM   3328  CZ  TYR A 420     -12.840  13.065  39.056  1.00 77.28           C  
ATOM   3329  N   ASP A 421     -16.544   9.537  40.145  1.00 71.49           N  
ATOM   3330  CA  ASP A 421     -17.850   9.994  40.610  1.00 71.49           C  
ATOM   3331  C   ASP A 421     -18.972   9.145  40.017  1.00 71.49           C  
ATOM   3332  CB  ASP A 421     -18.062  11.467  40.255  1.00 71.49           C  
ATOM   3333  O   ASP A 421     -20.150   9.383  40.293  1.00 71.49           O  
ATOM   3334  CG  ASP A 421     -17.124  12.398  41.003  1.00 71.49           C  
ATOM   3335  OD1 ASP A 421     -16.716  12.070  42.138  1.00 71.49           O  
ATOM   3336  OD2 ASP A 421     -16.793  13.472  40.454  1.00 71.49           O  
ATOM   3337  N   GLY A 422     -18.554   8.164  39.196  1.00 68.43           N  
ATOM   3338  CA  GLY A 422     -19.500   7.342  38.458  1.00 68.43           C  
ATOM   3339  C   GLY A 422     -19.919   6.094  39.210  1.00 68.43           C  
ATOM   3340  O   GLY A 422     -19.521   5.892  40.360  1.00 68.43           O  
ATOM   3341  N   SER A 423     -20.904   5.246  38.742  1.00 74.41           N  
ATOM   3342  CA  SER A 423     -21.411   4.008  39.324  1.00 74.41           C  
ATOM   3343  C   SER A 423     -20.312   2.955  39.428  1.00 74.41           C  
ATOM   3344  CB  SER A 423     -22.574   3.462  38.495  1.00 74.41           C  
ATOM   3345  O   SER A 423     -19.236   3.115  38.850  1.00 74.41           O  
ATOM   3346  OG  SER A 423     -22.120   3.003  37.233  1.00 74.41           O  
ATOM   3347  N   GLU A 424     -20.463   1.939  40.335  1.00 79.50           N  
ATOM   3348  CA  GLU A 424     -19.529   0.821  40.429  1.00 79.50           C  
ATOM   3349  C   GLU A 424     -19.328   0.154  39.072  1.00 79.50           C  
ATOM   3350  CB  GLU A 424     -20.021  -0.206  41.452  1.00 79.50           C  
ATOM   3351  O   GLU A 424     -18.225  -0.294  38.752  1.00 79.50           O  
ATOM   3352  CG  GLU A 424     -19.901   0.259  42.896  1.00 79.50           C  
ATOM   3353  CD  GLU A 424     -18.463   0.479  43.338  1.00 79.50           C  
ATOM   3354  OE1 GLU A 424     -18.211   1.403  44.145  1.00 79.50           O  
ATOM   3355  OE2 GLU A 424     -17.581  -0.277  42.873  1.00 79.50           O  
ATOM   3356  N   GLU A 425     -20.306   0.137  38.285  1.00 74.10           N  
ATOM   3357  CA  GLU A 425     -20.250  -0.415  36.934  1.00 74.10           C  
ATOM   3358  C   GLU A 425     -19.363   0.433  36.028  1.00 74.10           C  
ATOM   3359  CB  GLU A 425     -21.657  -0.526  36.340  1.00 74.10           C  
ATOM   3360  O   GLU A 425     -18.605  -0.101  35.216  1.00 74.10           O  
ATOM   3361  CG  GLU A 425     -22.501  -1.630  36.959  1.00 74.10           C  
ATOM   3362  CD  GLU A 425     -23.876  -1.762  36.325  1.00 74.10           C  
ATOM   3363  OE1 GLU A 425     -24.663  -2.635  36.756  1.00 74.10           O  
ATOM   3364  OE2 GLU A 425     -24.169  -0.986  35.388  1.00 74.10           O  
ATOM   3365  N   ALA A 426     -19.391   1.687  36.167  1.00 76.95           N  
ATOM   3366  CA  ALA A 426     -18.557   2.618  35.410  1.00 76.95           C  
ATOM   3367  C   ALA A 426     -17.088   2.478  35.798  1.00 76.95           C  
ATOM   3368  CB  ALA A 426     -19.028   4.053  35.629  1.00 76.95           C  
ATOM   3369  O   ALA A 426     -16.206   2.502  34.936  1.00 76.95           O  
ATOM   3370  N   LYS A 427     -16.889   2.329  37.077  1.00 85.35           N  
ATOM   3371  CA  LYS A 427     -15.528   2.117  37.561  1.00 85.35           C  
ATOM   3372  C   LYS A 427     -14.938   0.828  36.996  1.00 85.35           C  
ATOM   3373  CB  LYS A 427     -15.502   2.080  39.090  1.00 85.35           C  
ATOM   3374  O   LYS A 427     -13.786   0.806  36.558  1.00 85.35           O  
ATOM   3375  CG  LYS A 427     -15.800   3.419  39.747  1.00 85.35           C  
ATOM   3376  CD  LYS A 427     -15.771   3.315  41.266  1.00 85.35           C  
ATOM   3377  CE  LYS A 427     -16.156   4.633  41.925  1.00 85.35           C  
ATOM   3378  NZ  LYS A 427     -16.178   4.522  43.414  1.00 85.35           N  
ATOM   3379  N   THR A 428     -15.715  -0.282  37.071  1.00 85.89           N  
ATOM   3380  CA  THR A 428     -15.296  -1.556  36.497  1.00 85.89           C  
ATOM   3381  C   THR A 428     -15.055  -1.420  34.996  1.00 85.89           C  
ATOM   3382  CB  THR A 428     -16.342  -2.656  36.754  1.00 85.89           C  
ATOM   3383  O   THR A 428     -14.081  -1.960  34.467  1.00 85.89           O  
ATOM   3384  CG2 THR A 428     -15.879  -3.997  36.193  1.00 85.89           C  
ATOM   3385  OG1 THR A 428     -16.551  -2.788  38.166  1.00 85.89           O  
ATOM   3386  N   PHE A 429     -15.855  -0.751  34.318  1.00 83.11           N  
ATOM   3387  CA  PHE A 429     -15.740  -0.520  32.883  1.00 83.11           C  
ATOM   3388  C   PHE A 429     -14.428   0.180  32.551  1.00 83.11           C  
ATOM   3389  CB  PHE A 429     -16.922   0.312  32.375  1.00 83.11           C  
ATOM   3390  O   PHE A 429     -13.703  -0.243  31.648  1.00 83.11           O  
ATOM   3391  CG  PHE A 429     -16.806   0.712  30.929  1.00 83.11           C  
ATOM   3392  CD1 PHE A 429     -16.749   2.052  30.566  1.00 83.11           C  
ATOM   3393  CD2 PHE A 429     -16.753  -0.253  29.931  1.00 83.11           C  
ATOM   3394  CE1 PHE A 429     -16.641   2.426  29.229  1.00 83.11           C  
ATOM   3395  CE2 PHE A 429     -16.645   0.113  28.593  1.00 83.11           C  
ATOM   3396  CZ  PHE A 429     -16.590   1.452  28.243  1.00 83.11           C  
ATOM   3397  N   VAL A 430     -14.124   1.250  33.212  1.00 85.86           N  
ATOM   3398  CA  VAL A 430     -12.888   1.988  32.976  1.00 85.86           C  
ATOM   3399  C   VAL A 430     -11.688   1.073  33.207  1.00 85.86           C  
ATOM   3400  CB  VAL A 430     -12.790   3.235  33.884  1.00 85.86           C  
ATOM   3401  O   VAL A 430     -10.700   1.137  32.472  1.00 85.86           O  
ATOM   3402  CG1 VAL A 430     -11.393   3.848  33.809  1.00 85.86           C  
ATOM   3403  CG2 VAL A 430     -13.850   4.263  33.493  1.00 85.86           C  
ATOM   3404  N   GLN A 431     -11.795   0.275  34.260  1.00 87.28           N  
ATOM   3405  CA  GLN A 431     -10.727  -0.689  34.498  1.00 87.28           C  
ATOM   3406  C   GLN A 431     -10.542  -1.614  33.299  1.00 87.28           C  
ATOM   3407  CB  GLN A 431     -11.015  -1.511  35.756  1.00 87.28           C  
ATOM   3408  O   GLN A 431      -9.413  -1.895  32.893  1.00 87.28           O  
ATOM   3409  CG  GLN A 431     -10.806  -0.744  37.054  1.00 87.28           C  
ATOM   3410  CD  GLN A 431     -11.148  -1.565  38.283  1.00 87.28           C  
ATOM   3411  NE2 GLN A 431     -10.833  -1.032  39.459  1.00 87.28           N  
ATOM   3412  OE1 GLN A 431     -11.691  -2.669  38.177  1.00 87.28           O  
ATOM   3413  N   ILE A 432     -11.623  -2.115  32.803  1.00 85.72           N  
ATOM   3414  CA  ILE A 432     -11.591  -3.000  31.644  1.00 85.72           C  
ATOM   3415  C   ILE A 432     -10.963  -2.275  30.457  1.00 85.72           C  
ATOM   3416  CB  ILE A 432     -13.006  -3.502  31.277  1.00 85.72           C  
ATOM   3417  O   ILE A 432     -10.098  -2.825  29.772  1.00 85.72           O  
ATOM   3418  CG1 ILE A 432     -13.539  -4.440  32.367  1.00 85.72           C  
ATOM   3419  CG2 ILE A 432     -12.995  -4.199  29.913  1.00 85.72           C  
ATOM   3420  CD1 ILE A 432     -15.003  -4.820  32.194  1.00 85.72           C  
ATOM   3421  N   VAL A 433     -11.370  -1.051  30.225  1.00 86.43           N  
ATOM   3422  CA  VAL A 433     -10.849  -0.268  29.109  1.00 86.43           C  
ATOM   3423  C   VAL A 433      -9.344  -0.070  29.275  1.00 86.43           C  
ATOM   3424  CB  VAL A 433     -11.557   1.101  28.997  1.00 86.43           C  
ATOM   3425  O   VAL A 433      -8.580  -0.248  28.323  1.00 86.43           O  
ATOM   3426  CG1 VAL A 433     -10.862   1.986  27.964  1.00 86.43           C  
ATOM   3427  CG2 VAL A 433     -13.030   0.911  28.639  1.00 86.43           C  
ATOM   3428  N   CYS A 434      -8.987   0.229  30.486  1.00 86.38           N  
ATOM   3429  CA  CYS A 434      -7.574   0.461  30.760  1.00 86.38           C  
ATOM   3430  C   CYS A 434      -6.762  -0.811  30.549  1.00 86.38           C  
ATOM   3431  CB  CYS A 434      -7.381   0.969  32.188  1.00 86.38           C  
ATOM   3432  O   CYS A 434      -5.658  -0.765  30.003  1.00 86.38           O  
ATOM   3433  SG  CYS A 434      -7.901   2.682  32.428  1.00 86.38           S  
ATOM   3434  N   GLN A 435      -7.354  -1.894  30.980  1.00 86.95           N  
ATOM   3435  CA  GLN A 435      -6.670  -3.169  30.796  1.00 86.95           C  
ATOM   3436  C   GLN A 435      -6.571  -3.532  29.317  1.00 86.95           C  
ATOM   3437  CB  GLN A 435      -7.391  -4.280  31.561  1.00 86.95           C  
ATOM   3438  O   GLN A 435      -5.532  -4.012  28.859  1.00 86.95           O  
ATOM   3439  CG  GLN A 435      -6.654  -5.613  31.550  1.00 86.95           C  
ATOM   3440  CD  GLN A 435      -5.344  -5.565  32.314  1.00 86.95           C  
ATOM   3441  NE2 GLN A 435      -4.459  -6.515  32.033  1.00 86.95           N  
ATOM   3442  OE1 GLN A 435      -5.129  -4.680  33.149  1.00 86.95           O  
ATOM   3443  N   GLN A 436      -7.551  -3.260  28.535  1.00 85.17           N  
ATOM   3444  CA  GLN A 436      -7.602  -3.647  27.129  1.00 85.17           C  
ATOM   3445  C   GLN A 436      -6.770  -2.702  26.268  1.00 85.17           C  
ATOM   3446  CB  GLN A 436      -9.048  -3.676  26.631  1.00 85.17           C  
ATOM   3447  O   GLN A 436      -6.252  -3.100  25.222  1.00 85.17           O  
ATOM   3448  CG  GLN A 436      -9.901  -4.756  27.283  1.00 85.17           C  
ATOM   3449  CD  GLN A 436      -9.529  -6.154  26.826  1.00 85.17           C  
ATOM   3450  NE2 GLN A 436     -10.020  -7.162  27.539  1.00 85.17           N  
ATOM   3451  OE1 GLN A 436      -8.807  -6.327  25.839  1.00 85.17           O  
ATOM   3452  N   CYS A 437      -6.562  -1.500  26.782  1.00 86.90           N  
ATOM   3453  CA  CYS A 437      -5.886  -0.487  25.980  1.00 86.90           C  
ATOM   3454  C   CYS A 437      -4.469  -0.245  26.488  1.00 86.90           C  
ATOM   3455  CB  CYS A 437      -6.673   0.822  25.994  1.00 86.90           C  
ATOM   3456  O   CYS A 437      -3.843   0.756  26.138  1.00 86.90           O  
ATOM   3457  SG  CYS A 437      -8.315   0.693  25.253  1.00 86.90           S  
ATOM   3458  N   GLN A 438      -3.915  -1.112  27.357  1.00 85.20           N  
ATOM   3459  CA  GLN A 438      -2.583  -0.965  27.936  1.00 85.20           C  
ATOM   3460  C   GLN A 438      -1.502  -1.081  26.865  1.00 85.20           C  
ATOM   3461  CB  GLN A 438      -2.354  -2.009  29.029  1.00 85.20           C  
ATOM   3462  O   GLN A 438      -0.460  -0.428  26.954  1.00 85.20           O  
ATOM   3463  CG  GLN A 438      -2.974  -1.642  30.370  1.00 85.20           C  
ATOM   3464  CD  GLN A 438      -2.642  -2.640  31.463  1.00 85.20           C  
ATOM   3465  NE2 GLN A 438      -2.800  -2.224  32.715  1.00 85.20           N  
ATOM   3466  OE1 GLN A 438      -2.247  -3.777  31.185  1.00 85.20           O  
ATOM   3467  N   LYS A 439      -1.869  -1.879  25.913  1.00 86.17           N  
ATOM   3468  CA  LYS A 439      -0.943  -2.010  24.791  1.00 86.17           C  
ATOM   3469  C   LYS A 439      -1.510  -1.361  23.532  1.00 86.17           C  
ATOM   3470  CB  LYS A 439      -0.628  -3.483  24.525  1.00 86.17           C  
ATOM   3471  O   LYS A 439      -2.620  -1.686  23.105  1.00 86.17           O  
ATOM   3472  CG  LYS A 439       0.490  -3.704  23.516  1.00 86.17           C  
ATOM   3473  CD  LYS A 439       0.812  -5.184  23.355  1.00 86.17           C  
ATOM   3474  CE  LYS A 439       1.880  -5.411  22.293  1.00 86.17           C  
ATOM   3475  NZ  LYS A 439       2.240  -6.856  22.170  1.00 86.17           N  
ATOM   3476  N   ALA A 440      -0.719  -0.374  23.049  1.00 89.06           N  
ATOM   3477  CA  ALA A 440      -1.155   0.299  21.828  1.00 89.06           C  
ATOM   3478  C   ALA A 440      -1.201  -0.674  20.653  1.00 89.06           C  
ATOM   3479  CB  ALA A 440      -0.231   1.472  21.507  1.00 89.06           C  
ATOM   3480  O   ALA A 440      -0.372  -1.582  20.557  1.00 89.06           O  
ATOM   3481  N   MET A 441      -2.249  -0.454  19.888  1.00 94.40           N  
ATOM   3482  CA  MET A 441      -2.352  -1.264  18.678  1.00 94.40           C  
ATOM   3483  C   MET A 441      -1.303  -0.847  17.652  1.00 94.40           C  
ATOM   3484  CB  MET A 441      -3.752  -1.149  18.071  1.00 94.40           C  
ATOM   3485  O   MET A 441      -1.074   0.346  17.443  1.00 94.40           O  
ATOM   3486  CG  MET A 441      -4.855  -1.686  18.968  1.00 94.40           C  
ATOM   3487  SD  MET A 441      -6.515  -1.552  18.198  1.00 94.40           S  
ATOM   3488  CE  MET A 441      -6.995   0.106  18.756  1.00 94.40           C  
ATOM   3489  N   SER A 442      -0.566  -1.870  17.104  1.00 93.91           N  
ATOM   3490  CA  SER A 442       0.479  -1.594  16.123  1.00 93.91           C  
ATOM   3491  C   SER A 442       0.552  -2.693  15.069  1.00 93.91           C  
ATOM   3492  CB  SER A 442       1.836  -1.446  16.813  1.00 93.91           C  
ATOM   3493  O   SER A 442       0.055  -3.801  15.284  1.00 93.91           O  
ATOM   3494  OG  SER A 442       2.214  -2.657  17.444  1.00 93.91           O  
ATOM   3495  N   ILE A 443       1.077  -2.292  13.920  1.00 95.13           N  
ATOM   3496  CA  ILE A 443       1.326  -3.242  12.842  1.00 95.13           C  
ATOM   3497  C   ILE A 443       2.821  -3.540  12.751  1.00 95.13           C  
ATOM   3498  CB  ILE A 443       0.802  -2.711  11.488  1.00 95.13           C  
ATOM   3499  O   ILE A 443       3.641  -2.621  12.706  1.00 95.13           O  
ATOM   3500  CG1 ILE A 443      -0.690  -2.372  11.589  1.00 95.13           C  
ATOM   3501  CG2 ILE A 443       1.059  -3.729  10.373  1.00 95.13           C  
ATOM   3502  CD1 ILE A 443      -1.582  -3.579  11.845  1.00 95.13           C  
ATOM   3503  N   SER A 444       3.077  -4.812  12.755  1.00 91.93           N  
ATOM   3504  CA  SER A 444       4.480  -5.207  12.688  1.00 91.93           C  
ATOM   3505  C   SER A 444       4.799  -5.889  11.361  1.00 91.93           C  
ATOM   3506  CB  SER A 444       4.831  -6.140  13.847  1.00 91.93           C  
ATOM   3507  O   SER A 444       3.918  -6.478  10.733  1.00 91.93           O  
ATOM   3508  OG  SER A 444       4.116  -7.359  13.746  1.00 91.93           O  
ATOM   3509  N   GLY A 445       6.067  -5.614  10.844  1.00 87.08           N  
ATOM   3510  CA  GLY A 445       6.602  -6.393   9.738  1.00 87.08           C  
ATOM   3511  C   GLY A 445       7.180  -7.727  10.173  1.00 87.08           C  
ATOM   3512  O   GLY A 445       8.329  -7.798  10.613  1.00 87.08           O  
ATOM   3513  N   ALA A 446       6.467  -8.743  10.070  1.00 83.61           N  
ATOM   3514  CA  ALA A 446       6.860 -10.093  10.466  1.00 83.61           C  
ATOM   3515  C   ALA A 446       7.389 -10.113  11.897  1.00 83.61           C  
ATOM   3516  CB  ALA A 446       7.910 -10.644   9.505  1.00 83.61           C  
ATOM   3517  O   ALA A 446       8.351 -10.823  12.200  1.00 83.61           O  
ATOM   3518  N   LYS A 447       7.038  -9.138  12.754  1.00 86.21           N  
ATOM   3519  CA  LYS A 447       7.361  -9.030  14.173  1.00 86.21           C  
ATOM   3520  C   LYS A 447       8.781  -8.507  14.376  1.00 86.21           C  
ATOM   3521  CB  LYS A 447       7.198 -10.384  14.866  1.00 86.21           C  
ATOM   3522  O   LYS A 447       9.321  -8.575  15.482  1.00 86.21           O  
ATOM   3523  CG  LYS A 447       5.761 -10.883  14.918  1.00 86.21           C  
ATOM   3524  CD  LYS A 447       5.640 -12.151  15.753  1.00 86.21           C  
ATOM   3525  CE  LYS A 447       4.211 -12.676  15.769  1.00 86.21           C  
ATOM   3526  NZ  LYS A 447       4.120 -14.016  16.423  1.00 86.21           N  
ATOM   3527  N   PHE A 448       9.407  -8.080  13.352  1.00 86.23           N  
ATOM   3528  CA  PHE A 448      10.771  -7.570  13.412  1.00 86.23           C  
ATOM   3529  C   PHE A 448      10.780  -6.087  13.764  1.00 86.23           C  
ATOM   3530  CB  PHE A 448      11.491  -7.797  12.079  1.00 86.23           C  
ATOM   3531  O   PHE A 448      11.693  -5.609  14.441  1.00 86.23           O  
ATOM   3532  CG  PHE A 448      11.996  -9.202  11.893  1.00 86.23           C  
ATOM   3533  CD1 PHE A 448      13.195  -9.606  12.466  1.00 86.23           C  
ATOM   3534  CD2 PHE A 448      11.271 -10.120  11.144  1.00 86.23           C  
ATOM   3535  CE1 PHE A 448      13.665 -10.906  12.296  1.00 86.23           C  
ATOM   3536  CE2 PHE A 448      11.734 -11.421  10.970  1.00 86.23           C  
ATOM   3537  CZ  PHE A 448      12.932 -11.811  11.546  1.00 86.23           C  
ATOM   3538  N   PHE A 449       9.793  -5.411  13.236  1.00 90.36           N  
ATOM   3539  CA  PHE A 449       9.701  -3.977  13.483  1.00 90.36           C  
ATOM   3540  C   PHE A 449       8.246  -3.524  13.504  1.00 90.36           C  
ATOM   3541  CB  PHE A 449      10.479  -3.196  12.420  1.00 90.36           C  
ATOM   3542  O   PHE A 449       7.360  -4.242  13.036  1.00 90.36           O  
ATOM   3543  CG  PHE A 449      10.018  -3.462  11.012  1.00 90.36           C  
ATOM   3544  CD1 PHE A 449      10.652  -4.417  10.227  1.00 90.36           C  
ATOM   3545  CD2 PHE A 449       8.950  -2.756  10.474  1.00 90.36           C  
ATOM   3546  CE1 PHE A 449      10.228  -4.665   8.924  1.00 90.36           C  
ATOM   3547  CE2 PHE A 449       8.519  -2.999   9.173  1.00 90.36           C  
ATOM   3548  CZ  PHE A 449       9.160  -3.953   8.399  1.00 90.36           C  
ATOM   3549  N   THR A 450       8.071  -2.411  14.122  1.00 94.23           N  
ATOM   3550  CA  THR A 450       6.762  -1.768  14.144  1.00 94.23           C  
ATOM   3551  C   THR A 450       6.700  -0.633  13.126  1.00 94.23           C  
ATOM   3552  CB  THR A 450       6.432  -1.221  15.546  1.00 94.23           C  
ATOM   3553  O   THR A 450       7.600   0.208  13.071  1.00 94.23           O  
ATOM   3554  CG2 THR A 450       5.030  -0.621  15.586  1.00 94.23           C  
ATOM   3555  OG1 THR A 450       6.510  -2.289  16.499  1.00 94.23           O  
ATOM   3556  N   VAL A 451       5.625  -0.776  12.279  1.00 94.70           N  
ATOM   3557  CA  VAL A 451       5.467   0.276  11.281  1.00 94.70           C  
ATOM   3558  C   VAL A 451       5.091   1.587  11.967  1.00 94.70           C  
ATOM   3559  CB  VAL A 451       4.401  -0.098  10.226  1.00 94.70           C  
ATOM   3560  O   VAL A 451       3.962   1.747  12.439  1.00 94.70           O  
ATOM   3561  CG1 VAL A 451       4.241   1.022   9.199  1.00 94.70           C  
ATOM   3562  CG2 VAL A 451       4.771  -1.410   9.537  1.00 94.70           C  
ATOM   3563  N   SER A 452       6.065   2.578  12.037  1.00 96.46           N  
ATOM   3564  CA  SER A 452       5.908   3.856  12.724  1.00 96.46           C  
ATOM   3565  C   SER A 452       6.853   4.909  12.156  1.00 96.46           C  
ATOM   3566  CB  SER A 452       6.155   3.693  14.224  1.00 96.46           C  
ATOM   3567  O   SER A 452       7.703   4.601  11.318  1.00 96.46           O  
ATOM   3568  OG  SER A 452       7.516   3.390  14.479  1.00 96.46           O  
ATOM   3569  N   LEU A 453       6.607   6.117  12.640  1.00 96.13           N  
ATOM   3570  CA  LEU A 453       7.484   7.202  12.215  1.00 96.13           C  
ATOM   3571  C   LEU A 453       8.892   7.012  12.768  1.00 96.13           C  
ATOM   3572  CB  LEU A 453       6.924   8.553  12.668  1.00 96.13           C  
ATOM   3573  O   LEU A 453       9.865   7.491  12.181  1.00 96.13           O  
ATOM   3574  CG  LEU A 453       5.713   9.079  11.895  1.00 96.13           C  
ATOM   3575  CD1 LEU A 453       5.200  10.368  12.527  1.00 96.13           C  
ATOM   3576  CD2 LEU A 453       6.070   9.302  10.429  1.00 96.13           C  
ATOM   3577  N   ASP A 454       8.982   6.309  13.902  1.00 95.85           N  
ATOM   3578  CA  ASP A 454      10.295   5.953  14.431  1.00 95.85           C  
ATOM   3579  C   ASP A 454      11.044   5.033  13.470  1.00 95.85           C  
ATOM   3580  CB  ASP A 454      10.159   5.285  15.801  1.00 95.85           C  
ATOM   3581  O   ASP A 454      12.249   5.192  13.262  1.00 95.85           O  
ATOM   3582  CG  ASP A 454       9.719   6.248  16.890  1.00 95.85           C  
ATOM   3583  OD1 ASP A 454       9.833   7.478  16.699  1.00 95.85           O  
ATOM   3584  OD2 ASP A 454       9.258   5.772  17.950  1.00 95.85           O  
ATOM   3585  N   LEU A 455      10.326   4.090  12.900  1.00 93.66           N  
ATOM   3586  CA  LEU A 455      10.917   3.210  11.898  1.00 93.66           C  
ATOM   3587  C   LEU A 455      11.377   4.004  10.680  1.00 93.66           C  
ATOM   3588  CB  LEU A 455       9.915   2.134  11.471  1.00 93.66           C  
ATOM   3589  O   LEU A 455      12.454   3.748  10.137  1.00 93.66           O  
ATOM   3590  CG  LEU A 455      10.382   1.166  10.382  1.00 93.66           C  
ATOM   3591  CD1 LEU A 455      11.594   0.375  10.861  1.00 93.66           C  
ATOM   3592  CD2 LEU A 455       9.249   0.228   9.979  1.00 93.66           C  
ATOM   3593  N   PHE A 456      10.569   4.920  10.282  1.00 95.38           N  
ATOM   3594  CA  PHE A 456      10.938   5.777   9.162  1.00 95.38           C  
ATOM   3595  C   PHE A 456      12.280   6.453   9.417  1.00 95.38           C  
ATOM   3596  CB  PHE A 456       9.857   6.833   8.913  1.00 95.38           C  
ATOM   3597  O   PHE A 456      13.167   6.427   8.561  1.00 95.38           O  
ATOM   3598  CG  PHE A 456      10.187   7.788   7.798  1.00 95.38           C  
ATOM   3599  CD1 PHE A 456      10.490   9.117   8.069  1.00 95.38           C  
ATOM   3600  CD2 PHE A 456      10.193   7.357   6.478  1.00 95.38           C  
ATOM   3601  CE1 PHE A 456      10.796  10.003   7.039  1.00 95.38           C  
ATOM   3602  CE2 PHE A 456      10.497   8.237   5.443  1.00 95.38           C  
ATOM   3603  CZ  PHE A 456      10.798   9.560   5.726  1.00 95.38           C  
ATOM   3604  N   ALA A 457      12.459   7.068  10.539  1.00 95.43           N  
ATOM   3605  CA  ALA A 457      13.712   7.722  10.908  1.00 95.43           C  
ATOM   3606  C   ALA A 457      14.866   6.723  10.934  1.00 95.43           C  
ATOM   3607  CB  ALA A 457      13.575   8.408  12.265  1.00 95.43           C  
ATOM   3608  O   ALA A 457      15.968   7.026  10.471  1.00 95.43           O  
ATOM   3609  N   SER A 458      14.539   5.541  11.484  1.00 93.03           N  
ATOM   3610  CA  SER A 458      15.562   4.503  11.553  1.00 93.03           C  
ATOM   3611  C   SER A 458      16.020   4.085  10.160  1.00 93.03           C  
ATOM   3612  CB  SER A 458      15.038   3.284  12.313  1.00 93.03           C  
ATOM   3613  O   SER A 458      17.215   3.887   9.927  1.00 93.03           O  
ATOM   3614  OG  SER A 458      14.839   3.591  13.682  1.00 93.03           O  
ATOM   3615  N   VAL A 459      15.142   3.951   9.225  1.00 91.52           N  
ATOM   3616  CA  VAL A 459      15.462   3.575   7.852  1.00 91.52           C  
ATOM   3617  C   VAL A 459      16.328   4.656   7.209  1.00 91.52           C  
ATOM   3618  CB  VAL A 459      14.184   3.348   7.013  1.00 91.52           C  
ATOM   3619  O   VAL A 459      17.322   4.350   6.545  1.00 91.52           O  
ATOM   3620  CG1 VAL A 459      14.526   3.237   5.528  1.00 91.52           C  
ATOM   3621  CG2 VAL A 459      13.449   2.096   7.490  1.00 91.52           C  
ATOM   3622  N   LEU A 460      15.988   5.902   7.433  1.00 92.00           N  
ATOM   3623  CA  LEU A 460      16.787   7.003   6.907  1.00 92.00           C  
ATOM   3624  C   LEU A 460      18.197   6.977   7.488  1.00 92.00           C  
ATOM   3625  CB  LEU A 460      16.119   8.345   7.215  1.00 92.00           C  
ATOM   3626  O   LEU A 460      19.172   7.220   6.773  1.00 92.00           O  
ATOM   3627  CG  LEU A 460      14.820   8.645   6.466  1.00 92.00           C  
ATOM   3628  CD1 LEU A 460      14.263   9.999   6.891  1.00 92.00           C  
ATOM   3629  CD2 LEU A 460      15.051   8.604   4.959  1.00 92.00           C  
ATOM   3630  N   GLY A 461      18.243   6.727   8.794  1.00 92.59           N  
ATOM   3631  CA  GLY A 461      19.541   6.584   9.434  1.00 92.59           C  
ATOM   3632  C   GLY A 461      20.382   5.473   8.835  1.00 92.59           C  
ATOM   3633  O   GLY A 461      21.574   5.657   8.581  1.00 92.59           O  
ATOM   3634  N   ALA A 462      19.725   4.322   8.593  1.00 90.71           N  
ATOM   3635  CA  ALA A 462      20.416   3.182   7.996  1.00 90.71           C  
ATOM   3636  C   ALA A 462      20.920   3.518   6.595  1.00 90.71           C  
ATOM   3637  CB  ALA A 462      19.494   1.966   7.949  1.00 90.71           C  
ATOM   3638  O   ALA A 462      22.034   3.141   6.223  1.00 90.71           O  
ATOM   3639  N   VAL A 463      20.114   4.194   5.851  1.00 90.50           N  
ATOM   3640  CA  VAL A 463      20.473   4.586   4.492  1.00 90.50           C  
ATOM   3641  C   VAL A 463      21.741   5.436   4.517  1.00 90.50           C  
ATOM   3642  CB  VAL A 463      19.326   5.359   3.803  1.00 90.50           C  
ATOM   3643  O   VAL A 463      22.665   5.207   3.734  1.00 90.50           O  
ATOM   3644  CG1 VAL A 463      19.812   6.002   2.505  1.00 90.50           C  
ATOM   3645  CG2 VAL A 463      18.144   4.431   3.533  1.00 90.50           C  
ATOM   3646  N   VAL A 464      21.813   6.394   5.413  1.00 89.84           N  
ATOM   3647  CA  VAL A 464      22.960   7.290   5.522  1.00 89.84           C  
ATOM   3648  C   VAL A 464      24.198   6.497   5.934  1.00 89.84           C  
ATOM   3649  CB  VAL A 464      22.696   8.429   6.532  1.00 89.84           C  
ATOM   3650  O   VAL A 464      25.283   6.699   5.383  1.00 89.84           O  
ATOM   3651  CG1 VAL A 464      23.978   9.210   6.813  1.00 89.84           C  
ATOM   3652  CG2 VAL A 464      21.603   9.360   6.011  1.00 89.84           C  
ATOM   3653  N   THR A 465      24.065   5.650   6.900  1.00 90.82           N  
ATOM   3654  CA  THR A 465      25.168   4.823   7.377  1.00 90.82           C  
ATOM   3655  C   THR A 465      25.732   3.969   6.246  1.00 90.82           C  
ATOM   3656  CB  THR A 465      24.722   3.914   8.538  1.00 90.82           C  
ATOM   3657  O   THR A 465      26.942   3.962   6.011  1.00 90.82           O  
ATOM   3658  CG2 THR A 465      25.889   3.085   9.066  1.00 90.82           C  
ATOM   3659  OG1 THR A 465      24.207   4.724   9.601  1.00 90.82           O  
ATOM   3660  N   TYR A 466      24.825   3.224   5.615  1.00 87.82           N  
ATOM   3661  CA  TYR A 466      25.258   2.356   4.526  1.00 87.82           C  
ATOM   3662  C   TYR A 466      25.862   3.170   3.387  1.00 87.82           C  
ATOM   3663  CB  TYR A 466      24.084   1.521   4.005  1.00 87.82           C  
ATOM   3664  O   TYR A 466      26.834   2.744   2.759  1.00 87.82           O  
ATOM   3665  CG  TYR A 466      23.593   0.486   4.988  1.00 87.82           C  
ATOM   3666  CD1 TYR A 466      24.454  -0.073   5.929  1.00 87.82           C  
ATOM   3667  CD2 TYR A 466      22.267   0.066   4.976  1.00 87.82           C  
ATOM   3668  CE1 TYR A 466      24.005  -1.029   6.835  1.00 87.82           C  
ATOM   3669  CE2 TYR A 466      21.808  -0.889   5.878  1.00 87.82           C  
ATOM   3670  OH  TYR A 466      22.234  -2.374   7.697  1.00 87.82           O  
ATOM   3671  CZ  TYR A 466      22.683  -1.429   6.802  1.00 87.82           C  
ATOM   3672  N   PHE A 467      25.250   4.245   3.156  1.00 86.70           N  
ATOM   3673  CA  PHE A 467      25.782   5.170   2.161  1.00 86.70           C  
ATOM   3674  C   PHE A 467      27.211   5.571   2.505  1.00 86.70           C  
ATOM   3675  CB  PHE A 467      24.898   6.416   2.056  1.00 86.70           C  
ATOM   3676  O   PHE A 467      28.088   5.567   1.639  1.00 86.70           O  
ATOM   3677  CG  PHE A 467      25.542   7.557   1.317  1.00 86.70           C  
ATOM   3678  CD1 PHE A 467      25.944   8.703   1.993  1.00 86.70           C  
ATOM   3679  CD2 PHE A 467      25.747   7.484  -0.054  1.00 86.70           C  
ATOM   3680  CE1 PHE A 467      26.541   9.761   1.312  1.00 86.70           C  
ATOM   3681  CE2 PHE A 467      26.343   8.538  -0.742  1.00 86.70           C  
ATOM   3682  CZ  PHE A 467      26.739   9.675  -0.057  1.00 86.70           C  
ATOM   3683  N   MET A 468      27.498   6.001   3.681  1.00 86.65           N  
ATOM   3684  CA  MET A 468      28.829   6.412   4.119  1.00 86.65           C  
ATOM   3685  C   MET A 468      29.840   5.289   3.913  1.00 86.65           C  
ATOM   3686  CB  MET A 468      28.806   6.831   5.590  1.00 86.65           C  
ATOM   3687  O   MET A 468      30.971   5.536   3.491  1.00 86.65           O  
ATOM   3688  CG  MET A 468      28.130   8.170   5.835  1.00 86.65           C  
ATOM   3689  SD  MET A 468      28.232   8.699   7.589  1.00 86.65           S  
ATOM   3690  CE  MET A 468      27.862  10.467   7.412  1.00 86.65           C  
ATOM   3691  N   VAL A 469      29.420   4.124   4.198  1.00 87.24           N  
ATOM   3692  CA  VAL A 469      30.281   2.964   3.991  1.00 87.24           C  
ATOM   3693  C   VAL A 469      30.623   2.832   2.508  1.00 87.24           C  
ATOM   3694  CB  VAL A 469      29.618   1.666   4.503  1.00 87.24           C  
ATOM   3695  O   VAL A 469      31.776   2.583   2.150  1.00 87.24           O  
ATOM   3696  CG1 VAL A 469      30.408   0.440   4.047  1.00 87.24           C  
ATOM   3697  CG2 VAL A 469      29.499   1.693   6.025  1.00 87.24           C  
ATOM   3698  N   LEU A 470      29.648   2.964   1.656  1.00 82.56           N  
ATOM   3699  CA  LEU A 470      29.864   2.846   0.218  1.00 82.56           C  
ATOM   3700  C   LEU A 470      30.840   3.909  -0.274  1.00 82.56           C  
ATOM   3701  CB  LEU A 470      28.537   2.967  -0.535  1.00 82.56           C  
ATOM   3702  O   LEU A 470      31.672   3.639  -1.143  1.00 82.56           O  
ATOM   3703  CG  LEU A 470      27.611   1.751  -0.478  1.00 82.56           C  
ATOM   3704  CD1 LEU A 470      26.303   2.047  -1.204  1.00 82.56           C  
ATOM   3705  CD2 LEU A 470      28.297   0.528  -1.077  1.00 82.56           C  
ATOM   3706  N   VAL A 471      30.777   5.076   0.314  1.00 81.10           N  
ATOM   3707  CA  VAL A 471      31.667   6.164  -0.076  1.00 81.10           C  
ATOM   3708  C   VAL A 471      33.094   5.848   0.367  1.00 81.10           C  
ATOM   3709  CB  VAL A 471      31.210   7.514   0.520  1.00 81.10           C  
ATOM   3710  O   VAL A 471      34.053   6.145  -0.349  1.00 81.10           O  
ATOM   3711  CG1 VAL A 471      32.288   8.580   0.334  1.00 81.10           C  
ATOM   3712  CG2 VAL A 471      29.896   7.961  -0.118  1.00 81.10           C  
ATOM   3713  N   GLN A 472      33.213   5.224   1.441  1.00 83.56           N  
ATOM   3714  CA  GLN A 472      34.528   4.907   1.991  1.00 83.56           C  
ATOM   3715  C   GLN A 472      35.182   3.760   1.226  1.00 83.56           C  
ATOM   3716  CB  GLN A 472      34.418   4.554   3.475  1.00 83.56           C  
ATOM   3717  O   GLN A 472      36.408   3.705   1.110  1.00 83.56           O  
ATOM   3718  CG  GLN A 472      34.092   5.744   4.368  1.00 83.56           C  
ATOM   3719  CD  GLN A 472      33.996   5.368   5.835  1.00 83.56           C  
ATOM   3720  NE2 GLN A 472      33.805   6.366   6.691  1.00 83.56           N  
ATOM   3721  OE1 GLN A 472      34.092   4.191   6.195  1.00 83.56           O  
ATOM   3722  N   LEU A 473      34.404   2.820   0.770  1.00 76.98           N  
ATOM   3723  CA  LEU A 473      34.899   1.652   0.049  1.00 76.98           C  
ATOM   3724  C   LEU A 473      35.310   2.024  -1.372  1.00 76.98           C  
ATOM   3725  CB  LEU A 473      33.834   0.553   0.013  1.00 76.98           C  
ATOM   3726  O   LEU A 473      35.973   1.241  -2.056  1.00 76.98           O  
ATOM   3727  CG  LEU A 473      33.545  -0.153   1.339  1.00 76.98           C  
ATOM   3728  CD1 LEU A 473      32.373  -1.117   1.181  1.00 76.98           C  
ATOM   3729  CD2 LEU A 473      34.785  -0.889   1.835  1.00 76.98           C  
ATOM   3730  N   LYS A 474      35.051   3.269  -1.823  1.00 54.74           N  
ATOM   3731  CA  LYS A 474      35.601   3.800  -3.067  1.00 54.74           C  
ATOM   3732  C   LYS A 474      37.123   3.892  -3.001  1.00 54.74           C  
ATOM   3733  CB  LYS A 474      35.005   5.175  -3.372  1.00 54.74           C  
ATOM   3734  O   LYS A 474      37.810   3.603  -3.982  1.00 54.74           O  
ATOM   3735  CG  LYS A 474      35.199   5.628  -4.812  1.00 54.74           C  
ATOM   3736  CD  LYS A 474      34.490   6.948  -5.083  1.00 54.74           C  
ATOM   3737  CE  LYS A 474      34.805   7.477  -6.476  1.00 54.74           C  
ATOM   3738  NZ  LYS A 474      34.119   8.777  -6.743  1.00 54.74           N  
TER    3739      LYS A 474                                                      
ENDMDL                                                                          
END                                                                             
