# Supplementary material for: Structural screens identify candidate human homologs of insect chemoreceptors and cryptic Drosophila gustatory receptor-like proteins
Source: eLife. 2023 Feb 20;12:e85537. doi: 10.7554/eLife.85537 (PMC9998090; doi:10.7554/eLife.85537)
Supplement: Source data 1. — Models of proteins analyzed in this work, either downloaded from the AlphaFold Protein Structure Database or, where not already available, predicted using the AlphaFold2 algorithm implemented in ColabFold (Mirdita et al., 2022). The four-letter code in the filename represents the first letter of the genus and the first three letters of the species (e.g., ‘Dmel’ = D. melanogaster); species names are given in full in the figures. [file elife-85537-data1.zip › BmanGrlHz_AF-A0A6J2KNV4-F1-model_v4.pdb]

HEADER                                            01-JUN-22                     
TITLE     ALPHAFOLD MONOMER V2.0 PREDICTION FOR NUCLEOLAR PROTEIN 10            
TITLE    2 (A0A6J2KNV4)                                                         
COMPND    MOL_ID: 1;                                                            
COMPND   2 MOLECULE: NUCLEOLAR PROTEIN 10;                                      
COMPND   3 CHAIN: A                                                             
SOURCE    MOL_ID: 1;                                                            
SOURCE   2 ORGANISM_SCIENTIFIC: BOMBYX MANDARINA;                               
SOURCE   3 ORGANISM_TAXID: 7092                                                 
REMARK   1                                                                      
REMARK   1 REFERENCE 1                                                          
REMARK   1  AUTH   JOHN JUMPER, RICHARD EVANS, ALEXANDER PRITZEL, TIM GREEN,    
REMARK   1  AUTH 2 MICHAEL FIGURNOV, OLAF RONNEBERGER, KATHRYN TUNYASUVUNAKOOL, 
REMARK   1  AUTH 3 RUSS BATES, AUGUSTIN ZIDEK, ANNA POTAPENKO, ALEX BRIDGLAND,  
REMARK   1  AUTH 4 CLEMENS MEYER, SIMON A A KOHL, ANDREW J BALLARD,             
REMARK   1  AUTH 5 ANDREW COWIE, BERNARDINO ROMERA-PAREDES, STANISLAV NIKOLOV,  
REMARK   1  AUTH 6 RISHUB JAIN, JONAS ADLER, TREVOR BACK, STIG PETERSEN,        
REMARK   1  AUTH 7 DAVID REIMAN, ELLEN CLANCY, MICHAL ZIELINSKI,                
REMARK   1  AUTH 8 MARTIN STEINEGGER, MICHALINA PACHOLSKA, TAMAS BERGHAMMER,    
REMARK   1  AUTH 9 DAVID SILVER, ORIOL VINYALS, ANDREW W SENIOR,                
REMARK   1  AUTH10 KORAY KAVUKCUOGLU, PUSHMEET KOHLI, DEMIS HASSABIS            
REMARK   1  TITL   HIGHLY ACCURATE PROTEIN STRUCTURE PREDICTION WITH ALPHAFOLD  
REMARK   1  REF    NATURE                        V. 596   583 2021              
REMARK   1  REFN                   ISSN 0028-0836                               
REMARK   1  PMID   34265844                                                     
REMARK   1  DOI    10.1038/s41586-021-03819-2                                   
REMARK   1                                                                      
REMARK   1 DISCLAIMERS                                                          
REMARK   1 ALPHAFOLD DATA, COPYRIGHT (2021) DEEPMIND TECHNOLOGIES LIMITED. THE  
REMARK   1 INFORMATION PROVIDED IS THEORETICAL MODELLING ONLY AND CAUTION SHOULD
REMARK   1 BE EXERCISED IN ITS USE. IT IS PROVIDED "AS-IS" WITHOUT ANY WARRANTY 
REMARK   1 OF ANY KIND, WHETHER EXPRESSED OR IMPLIED. NO WARRANTY IS GIVEN THAT 
REMARK   1 USE OF THE INFORMATION SHALL NOT INFRINGE THE RIGHTS OF ANY THIRD    
REMARK   1 PARTY. THE INFORMATION IS NOT INTENDED TO BE A SUBSTITUTE FOR        
REMARK   1 PROFESSIONAL MEDICAL ADVICE, DIAGNOSIS, OR TREATMENT, AND DOES NOT   
REMARK   1 CONSTITUTE MEDICAL OR OTHER PROFESSIONAL ADVICE. IT IS AVAILABLE FOR 
REMARK   1 ACADEMIC AND COMMERCIAL PURPOSES, UNDER CC-BY 4.0 LICENCE.           
DBREF  XXXX A    1  1164  UNP    A0A6J2KNV4 A0A6J2KNV4_BOMMA     1   1164       
SEQRES   1 A 1164  MET GLN VAL SER GLU ILE ASP ASN VAL LYS ILE TYR ASN          
SEQRES   2 A 1164  LEU SER VAL GLY LYS SER ILE PRO ASP TRP LEU SER GLU          
SEQRES   3 A 1164  ARG LYS LYS ARG ALA LEU LEU LYS LYS ASN VAL ASP LEU          
SEQRES   4 A 1164  ARG ARG ARG ILE GLU LEU ILE GLN GLU PHE ASP MET PRO          
SEQRES   5 A 1164  GLY VAL SER THR CYS LEU LYS VAL SER LYS ASP GLY GLN          
SEQRES   6 A 1164  TYR ILE MET ALA THR GLY ILE TYR LYS PRO ARG ILE LYS          
SEQRES   7 A 1164  CYS PHE ASP VAL ASN ASN LEU SER LEU LYS PHE GLU ARG          
SEQRES   8 A 1164  CYS MET ASP SER GLU VAL ILE LYS PHE GLU ILE LEU SER          
SEQRES   9 A 1164  GLU ASP TYR THR LYS ILE VAL PHE LEU GLN CYS ASP ARG          
SEQRES  10 A 1164  TYR VAL GLU PHE HIS VAL GLY HIS GLY ARG HIS TYR ARG          
SEQRES  11 A 1164  LEU ARG VAL PRO ARG PHE GLY ARG ASP ILE ALA TYR HIS          
SEQRES  12 A 1164  LYS PRO SER CYS ASP LEU PHE VAL VAL GLY ASN SER SER          
SEQRES  13 A 1164  GLU ILE TYR ARG LEU ASN LEU GLU ILE GLY GLN PHE LEU          
SEQRES  14 A 1164  ALA PRO TYR SER THR LYS ALA THR GLU MET ASN CYS CYS          
SEQRES  15 A 1164  SER VAL ASN GLU GLU HIS GLY LEU LEU VAL THR GLY THR          
SEQRES  16 A 1164  GLU THR GLY HIS VAL GLU ALA TRP ASP PRO ARG THR LYS          
SEQRES  17 A 1164  THR GLN GLN GLY ILE LEU ASP CYS ALA MET HIS CYS THR          
SEQRES  18 A 1164  ASP SER LYS TYR GLY ASN CYS LYS LEU PRO ALA ILE THR          
SEQRES  19 A 1164  ALA LEU LYS PHE ASP GLY ALA LEU ASN MET GLY VAL GLY          
SEQRES  20 A 1164  THR SER THR GLY HIS ILE LEU LEU TYR ASP ILE ARG SER          
SEQRES  21 A 1164  SER LYS PRO LEU LEU ILE LYS ASP HIS MET ASN GLU THR          
SEQRES  22 A 1164  PRO ILE LYS CYS ILE GLU PHE HIS LYS SER MET ASN TYR          
SEQRES  23 A 1164  ILE TYR SER MET ASP SER ALA VAL VAL LYS ILE TRP ASP          
SEQRES  24 A 1164  LYS THR THR GLY LYS GLN TYR THR SER ILE GLU SER SER          
SEQRES  25 A 1164  VAL ASP PHE ASN ASP LEU CYS VAL ILE PRO ASN THR GLY          
SEQRES  26 A 1164  LEU SER MET MET ALA VAL GLU ASP GLN LYS MET GLN ILE          
SEQRES  27 A 1164  TYR TYR ILE PRO SER LEU GLY PRO ALA PRO ARG TRP CYS          
SEQRES  28 A 1164  ALA PHE LEU ASP ASN LEU THR ASP GLU LEU GLU SER SER          
SEQRES  29 A 1164  ALA ALA GLN THR VAL TYR ASP ASP TYR LYS PHE VAL THR          
SEQRES  30 A 1164  LYS GLN GLU LEU GLU SER LEU GLY LEU ASP HIS LEU LEU          
SEQRES  31 A 1164  GLY THR ASN LEU LEU ARG ALA TYR MET HIS GLY TYR PHE          
SEQRES  32 A 1164  VAL ASP ILE ARG LEU TYR LYS ARG ALA LYS SER ILE ALA          
SEQRES  33 A 1164  GLU PRO PHE ALA PHE GLU ASN TYR LYS LYS GLN LYS ILE          
SEQRES  34 A 1164  ARG GLU LYS ILE GLU GLU GLU ARG PRO SER ARG LEU LYS          
SEQRES  35 A 1164  VAL ASP GLU ASN LEU PRO LYS VAL ASN ARG GLU LEU ALA          
SEQRES  36 A 1164  SER ARG ILE LEU GLY ASP GLU GLY ARG LYS LYS LYS TYR          
SEQRES  37 A 1164  THR CYS ASN LEU LEU LYS ASP GLU ARG PHE LYS GLU LEU          
SEQRES  38 A 1164  PHE GLU ASN PRO ASP PHE GLU VAL ASP LYS ASP ALA ALA          
SEQRES  39 A 1164  GLU TYR ARG LEU LEU ASN PRO VAL LEU SER ARG ARG ASP          
SEQRES  40 A 1164  LYS ASN LYS GLU ASN ASN SER GLU SER GLN ILE ALA GLN          
SEQRES  41 A 1164  VAL PRO GLU ALA ALA GLU LYS ASP SER ASP ALA GLU LEU          
SEQRES  42 A 1164  TYR GLU SER SER ASP ASP ASP ALA GLY SER SER ASP GLU          
SEQRES  43 A 1164  ASP ARG SER TRP VAL LYS GLU VAL LYS LYS GLN HIS LYS          
SEQRES  44 A 1164  ILE ILE ARG LYS LYS HIS GLU LEU GLU GLU ASP LEU ALA          
SEQRES  45 A 1164  THR ASP GLY LYS PHE TYR GLU LEU ASN SER ALA PRO LYS          
SEQRES  46 A 1164  THR THR SER SER ILE LYS SER ILE THR ARG VAL SER LYS          
SEQRES  47 A 1164  LYS SER LEU GLY ASP ARG LEU ALA ASN GLU GLY PHE THR          
SEQRES  48 A 1164  MET VAL THR GLY THR SER GLY ASN ARG GLU MET LYS PHE          
SEQRES  49 A 1164  THR MET ARG GLY LYS LYS SER ILE SER ASP ASN GLN LYS          
SEQRES  50 A 1164  LYS MET ARG LYS HIS HIS GLN GLU ARG ARG GLN ILE VAL          
SEQRES  51 A 1164  ARG LYS THR GLY TYR LEU MET LYS LYS LYS LEU SER LYS          
SEQRES  52 A 1164  PHE ASP LEU TRP VAL TYR GLY VAL ILE PHE ILE ILE CYS          
SEQRES  53 A 1164  LEU VAL SER PHE LEU ILE ILE ASP ILE ILE GLY VAL THR          
SEQRES  54 A 1164  CYS MET GLY HIS ARG LEU VAL GLU MET GLY ASN LYS VAL          
SEQRES  55 A 1164  ASP SER VAL HIS PHE PHE ASN ASP TYR ILE ALA SER ASP          
SEQRES  56 A 1164  LEU LEU ASP SER HIS VAL LEU GLY ASN ASP LYS CYS SER          
SEQRES  57 A 1164  GLU PRO ALA MET GLU ARG SER THR ARG SER SER LEU ASP          
SEQRES  58 A 1164  ALA ASN SER VAL ASP ILE GLY GLU ILE THR GLU SER PRO          
SEQRES  59 A 1164  ASP ALA GLU TYR MET SER THR SER ALA ILE LEU HIS TYR          
SEQRES  60 A 1164  CYS LYS SER LYS ILE LEU ILE PRO TYR LEU LYS LEU LEU          
SEQRES  61 A 1164  THR ILE MET GLY LEU ARG PRO VAL MET ASP VAL SER ASN          
SEQRES  62 A 1164  THR SER ARG CYS MET ILE CYS CYS SER HIS PHE HIS SER          
SEQRES  63 A 1164  ALA GLN VAL ALA ILE LEU MET LEU LEU GLY TYR ILE LEU          
SEQRES  64 A 1164  GLN TYR MET ALA CYS PHE ARG ARG ASP ARG GLY PHE CYS          
SEQRES  65 A 1164  TYR LYS LEU VAL PRO LEU ALA LEU THR SER SER LEU GLU          
SEQRES  66 A 1164  TYR ASP THR TYR LYS GLU VAL CYS TYR GLY ASN VAL ALA          
SEQRES  67 A 1164  PHE ILE TYR ILE GLY PRO SER VAL LEU HIS PHE LEU GLY          
SEQRES  68 A 1164  PHE LEU TYR ALA LEU TYR LEU PHE ARG VAL SER ASP ASN          
SEQRES  69 A 1164  GLU GLN LEU GLN ASN LEU MET GLU ARG VAL PHE LEU LEU          
SEQRES  70 A 1164  SER SER TYR ALA PRO ARG GLY MET PRO THR ALA LYS PRO          
SEQRES  71 A 1164  ARG ARG LEU LEU ARG MET LEU TRP PHE PHE ILE ILE LEU          
SEQRES  72 A 1164  SER VAL VAL TRP MET CYS LEU SER LEU CYS LEU VAL ASN          
SEQRES  73 A 1164  MET MET LEU ALA LYS GLY ASN ILE ILE PHE ARG TRP MET          
SEQRES  74 A 1164  GLU THR SER SER TYR GLU VAL ASN VAL ALA LEU LYS ILE          
SEQRES  75 A 1164  LEU MET ILE ILE CYS THR LEU ILE HIS ASP MET VAL GLN          
SEQRES  76 A 1164  ALA THR ILE ILE THR SER TYR CYS LEU GLN ALA GLN LEU          
SEQRES  77 A 1164  LEU GLN ALA HIS LEU MET PHE LEU LYS GLU ARG LEU LEU          
SEQRES  78 A 1164  ASN ARG THR MET THR PRO LEU ASN TRP MET ARG GLU ILE          
SEQRES  79 A 1164  ALA GLU PHE ARG LYS LEU LEU LYS TYR LEU ASN ASP ASP          
SEQRES  80 A 1164  LEU ALA PRO ALA ILE CYS LEU PHE THR MET VAL ASN ILE          
SEQRES  81 A 1164  SER TRP ALA ILE SER GLY THR MET TRP LEU LEU ASN LEU          
SEQRES  82 A 1164  ASP LYS VAL ASP THR GLU THR GLU PRO ILE ILE GLY ILE          
SEQRES  83 A 1164  SER VAL LEU ASN GLN LEU LEU TRP ILE SER ALA ALA VAL          
SEQRES  84 A 1164  VAL PRO PHE ILE GLN ALA ALA ARG LEU SER ARG GLU CYS          
SEQRES  85 A 1164  ALA LYS THR GLN SER VAL GLY HIS GLU LEU CYS VAL ARG          
SEQRES  86 A 1164  PRO PHE LEU HIS GLN ASP THR SER GLN GLU ASP ILE THR          
SEQRES  87 A 1164  THR ILE MET LEU TYR ALA SER THR LEU GLN LEU HIS ALA          
SEQRES  88 A 1164  LYS LEU PHE HIS TYR PRO ILE ALA GLY ARG TYR LEU TYR          
SEQRES  89 A 1164  LEU ALA VAL THR ILE ILE ILE ILE VAL LEU PHE SER LEU          
SEQRES  90 A 1164  GLY MET CYS HIS TYR LEU GLN                                  
CRYST1    1.000    1.000    1.000  90.00  90.00  90.00 P 1           1          
ORIGX1      1.000000  0.000000  0.000000        0.00000                         
ORIGX2      0.000000  1.000000  0.000000        0.00000                         
ORIGX3      0.000000  0.000000  1.000000        0.00000                         
SCALE1      1.000000  0.000000  0.000000        0.00000                         
SCALE2      0.000000  1.000000  0.000000        0.00000                         
SCALE3      0.000000  0.000000  1.000000        0.00000                         
MODEL        1                                                                  
ATOM      1  N   MET A   1      -1.192 -20.131  -2.551  1.00 75.75           N  
ATOM      2  CA  MET A   1      -0.758 -21.215  -3.446  1.00 75.75           C  
ATOM      3  C   MET A   1      -1.933 -22.153  -3.597  1.00 75.75           C  
ATOM      4  CB  MET A   1       0.472 -21.896  -2.844  1.00 75.75           C  
ATOM      5  O   MET A   1      -2.484 -22.558  -2.581  1.00 75.75           O  
ATOM      6  CG  MET A   1       1.165 -22.951  -3.706  1.00 75.75           C  
ATOM      7  SD  MET A   1       2.801 -23.203  -2.973  1.00 75.75           S  
ATOM      8  CE  MET A   1       3.554 -24.533  -3.925  1.00 75.75           C  
ATOM      9  N   GLN A   2      -2.379 -22.385  -4.825  1.00 82.81           N  
ATOM     10  CA  GLN A   2      -3.417 -23.369  -5.133  1.00 82.81           C  
ATOM     11  C   GLN A   2      -2.739 -24.561  -5.799  1.00 82.81           C  
ATOM     12  CB  GLN A   2      -4.481 -22.734  -6.037  1.00 82.81           C  
ATOM     13  O   GLN A   2      -1.869 -24.363  -6.647  1.00 82.81           O  
ATOM     14  CG  GLN A   2      -5.671 -23.663  -6.335  1.00 82.81           C  
ATOM     15  CD  GLN A   2      -6.759 -22.994  -7.174  1.00 82.81           C  
ATOM     16  NE2 GLN A   2      -7.785 -23.717  -7.558  1.00 82.81           N  
ATOM     17  OE1 GLN A   2      -6.724 -21.815  -7.481  1.00 82.81           O  
ATOM     18  N   VAL A   3      -3.124 -25.769  -5.399  1.00 85.56           N  
ATOM     19  CA  VAL A   3      -2.659 -27.010  -6.019  1.00 85.56           C  
ATOM     20  C   VAL A   3      -3.762 -27.503  -6.942  1.00 85.56           C  
ATOM     21  CB  VAL A   3      -2.290 -28.082  -4.973  1.00 85.56           C  
ATOM     22  O   VAL A   3      -4.913 -27.610  -6.519  1.00 85.56           O  
ATOM     23  CG1 VAL A   3      -1.536 -29.240  -5.639  1.00 85.56           C  
ATOM     24  CG2 VAL A   3      -1.418 -27.499  -3.853  1.00 85.56           C  
ATOM     25  N   SER A   4      -3.417 -27.766  -8.193  1.00 86.12           N  
ATOM     26  CA  SER A   4      -4.272 -28.465  -9.148  1.00 86.12           C  
ATOM     27  C   SER A   4      -3.572 -29.749  -9.556  1.00 86.12           C  
ATOM     28  CB  SER A   4      -4.585 -27.589 -10.366  1.00 86.12           C  
ATOM     29  O   SER A   4      -2.412 -29.714  -9.958  1.00 86.12           O  
ATOM     30  OG  SER A   4      -3.406 -27.045 -10.919  1.00 86.12           O  
ATOM     31  N   GLU A   5      -4.264 -30.872  -9.440  1.00 86.81           N  
ATOM     32  CA  GLU A   5      -3.767 -32.168  -9.886  1.00 86.81           C  
ATOM     33  C   GLU A   5      -4.505 -32.545 -11.167  1.00 86.81           C  
ATOM     34  CB  GLU A   5      -3.920 -33.181  -8.749  1.00 86.81           C  
ATOM     35  O   GLU A   5      -5.724 -32.716 -11.164  1.00 86.81           O  
ATOM     36  CG  GLU A   5      -3.229 -34.514  -9.066  1.00 86.81           C  
ATOM     37  CD  GLU A   5      -3.147 -35.437  -7.839  1.00 86.81           C  
ATOM     38  OE1 GLU A   5      -2.411 -36.442  -7.940  1.00 86.81           O  
ATOM     39  OE2 GLU A   5      -3.754 -35.112  -6.792  1.00 86.81           O  
ATOM     40  N   ILE A   6      -3.766 -32.592 -12.273  1.00 86.75           N  
ATOM     41  CA  ILE A   6      -4.275 -32.938 -13.603  1.00 86.75           C  
ATOM     42  C   ILE A   6      -3.371 -34.046 -14.133  1.00 86.75           C  
ATOM     43  CB  ILE A   6      -4.317 -31.699 -14.531  1.00 86.75           C  
ATOM     44  O   ILE A   6      -2.151 -33.943 -14.022  1.00 86.75           O  
ATOM     45  CG1 ILE A   6      -5.269 -30.613 -13.969  1.00 86.75           C  
ATOM     46  CG2 ILE A   6      -4.767 -32.117 -15.943  1.00 86.75           C  
ATOM     47  CD1 ILE A   6      -5.154 -29.243 -14.647  1.00 86.75           C  
ATOM     48  N   ASP A   7      -3.959 -35.122 -14.658  1.00 83.50           N  
ATOM     49  CA  ASP A   7      -3.229 -36.282 -15.192  1.00 83.50           C  
ATOM     50  C   ASP A   7      -2.190 -36.879 -14.208  1.00 83.50           C  
ATOM     51  CB  ASP A   7      -2.668 -35.949 -16.593  1.00 83.50           C  
ATOM     52  O   ASP A   7      -1.106 -37.302 -14.603  1.00 83.50           O  
ATOM     53  CG  ASP A   7      -3.760 -35.579 -17.608  1.00 83.50           C  
ATOM     54  OD1 ASP A   7      -4.851 -36.192 -17.530  1.00 83.50           O  
ATOM     55  OD2 ASP A   7      -3.499 -34.700 -18.465  1.00 83.50           O  
ATOM     56  N   ASN A   8      -2.523 -36.925 -12.906  1.00 85.31           N  
ATOM     57  CA  ASN A   8      -1.648 -37.356 -11.795  1.00 85.31           C  
ATOM     58  C   ASN A   8      -0.364 -36.525 -11.623  1.00 85.31           C  
ATOM     59  CB  ASN A   8      -1.350 -38.864 -11.876  1.00 85.31           C  
ATOM     60  O   ASN A   8       0.611 -36.980 -11.018  1.00 85.31           O  
ATOM     61  CG  ASN A   8      -2.575 -39.743 -11.788  1.00 85.31           C  
ATOM     62  ND2 ASN A   8      -2.490 -40.943 -12.312  1.00 85.31           N  
ATOM     63  OD1 ASN A   8      -3.611 -39.407 -11.246  1.00 85.31           O  
ATOM     64  N   VAL A   9      -0.347 -35.299 -12.140  1.00 89.25           N  
ATOM     65  CA  VAL A   9       0.747 -34.355 -11.938  1.00 89.25           C  
ATOM     66  C   VAL A   9       0.231 -33.150 -11.168  1.00 89.25           C  
ATOM     67  CB  VAL A   9       1.365 -33.936 -13.270  1.00 89.25           C  
ATOM     68  O   VAL A   9      -0.747 -32.501 -11.543  1.00 89.25           O  
ATOM     69  CG1 VAL A   9       2.525 -32.951 -13.049  1.00 89.25           C  
ATOM     70  CG2 VAL A   9       1.895 -35.129 -14.075  1.00 89.25           C  
ATOM     71  N   LYS A  10       0.932 -32.825 -10.083  1.00 90.38           N  
ATOM     72  CA  LYS A  10       0.635 -31.653  -9.264  1.00 90.38           C  
ATOM     73  C   LYS A  10       1.223 -30.404  -9.902  1.00 90.38           C  
ATOM     74  CB  LYS A  10       1.152 -31.840  -7.839  1.00 90.38           C  
ATOM     75  O   LYS A  10       2.423 -30.318 -10.167  1.00 90.38           O  
ATOM     76  CG  LYS A  10       0.501 -33.040  -7.135  1.00 90.38           C  
ATOM     77  CD  LYS A  10       1.116 -33.157  -5.742  1.00 90.38           C  
ATOM     78  CE  LYS A  10       0.792 -34.494  -5.079  1.00 90.38           C  
ATOM     79  NZ  LYS A  10       1.691 -34.675  -3.914  1.00 90.38           N  
ATOM     80  N   ILE A  11       0.360 -29.424 -10.105  1.00 91.69           N  
ATOM     81  CA  ILE A  11       0.681 -28.111 -10.638  1.00 91.69           C  
ATOM     82  C   ILE A  11       0.381 -27.103  -9.539  1.00 91.69           C  
ATOM     83  CB  ILE A  11      -0.123 -27.834 -11.922  1.00 91.69           C  
ATOM     84  O   ILE A  11      -0.724 -27.048  -8.991  1.00 91.69           O  
ATOM     85  CG1 ILE A  11       0.084 -28.937 -12.985  1.00 91.69           C  
ATOM     86  CG2 ILE A  11       0.219 -26.437 -12.471  1.00 91.69           C  
ATOM     87  CD1 ILE A  11      -0.890 -28.829 -14.159  1.00 91.69           C  
ATOM     88  N   TYR A  12       1.375 -26.289  -9.216  1.00 90.75           N  
ATOM     89  CA  TYR A  12       1.266 -25.296  -8.167  1.00 90.75           C  
ATOM     90  C   TYR A  12       1.126 -23.906  -8.770  1.00 90.75           C  
ATOM     91  CB  TYR A  12       2.477 -25.403  -7.250  1.00 90.75           C  
ATOM     92  O   TYR A  12       2.057 -23.379  -9.378  1.00 90.75           O  
ATOM     93  CG  TYR A  12       2.588 -26.730  -6.523  1.00 90.75           C  
ATOM     94  CD1 TYR A  12       1.886 -26.925  -5.324  1.00 90.75           C  
ATOM     95  CD2 TYR A  12       3.372 -27.776  -7.045  1.00 90.75           C  
ATOM     96  CE1 TYR A  12       2.014 -28.131  -4.610  1.00 90.75           C  
ATOM     97  CE2 TYR A  12       3.472 -29.000  -6.350  1.00 90.75           C  
ATOM     98  OH  TYR A  12       2.901 -30.333  -4.406  1.00 90.75           O  
ATOM     99  CZ  TYR A  12       2.814 -29.175  -5.116  1.00 90.75           C  
ATOM    100  N   ASN A  13      -0.028 -23.277  -8.562  1.00 89.56           N  
ATOM    101  CA  ASN A  13      -0.231 -21.884  -8.930  1.00 89.56           C  
ATOM    102  C   ASN A  13       0.099 -20.972  -7.736  1.00 89.56           C  
ATOM    103  CB  ASN A  13      -1.633 -21.703  -9.520  1.00 89.56           C  
ATOM    104  O   ASN A  13      -0.585 -20.957  -6.701  1.00 89.56           O  
ATOM    105  CG  ASN A  13      -1.829 -20.318 -10.122  1.00 89.56           C  
ATOM    106  ND2 ASN A  13      -2.825 -20.148 -10.955  1.00 89.56           N  
ATOM    107  OD1 ASN A  13      -1.137 -19.355  -9.801  1.00 89.56           O  
ATOM    108  N   LEU A  14       1.172 -20.196  -7.888  1.00 86.62           N  
ATOM    109  CA  LEU A  14       1.707 -19.307  -6.852  1.00 86.62           C  
ATOM    110  C   LEU A  14       1.001 -17.943  -6.835  1.00 86.62           C  
ATOM    111  CB  LEU A  14       3.221 -19.154  -7.087  1.00 86.62           C  
ATOM    112  O   LEU A  14       0.973 -17.261  -5.812  1.00 86.62           O  
ATOM    113  CG  LEU A  14       4.019 -20.472  -7.013  1.00 86.62           C  
ATOM    114  CD1 LEU A  14       5.458 -20.233  -7.457  1.00 86.62           C  
ATOM    115  CD2 LEU A  14       4.044 -21.034  -5.593  1.00 86.62           C  
ATOM    116  N   SER A  15       0.383 -17.564  -7.951  1.00 80.00           N  
ATOM    117  CA  SER A  15      -0.207 -16.238  -8.171  1.00 80.00           C  
ATOM    118  C   SER A  15      -1.679 -16.111  -7.750  1.00 80.00           C  
ATOM    119  CB  SER A  15      -0.016 -15.865  -9.638  1.00 80.00           C  
ATOM    120  O   SER A  15      -2.208 -14.996  -7.700  1.00 80.00           O  
ATOM    121  OG  SER A  15      -0.737 -16.756 -10.469  1.00 80.00           O  
ATOM    122  N   VAL A  16      -2.331 -17.225  -7.388  1.00 74.31           N  
ATOM    123  CA  VAL A  16      -3.773 -17.271  -7.089  1.00 74.31           C  
ATOM    124  C   VAL A  16      -4.177 -16.336  -5.954  1.00 74.31           C  
ATOM    125  CB  VAL A  16      -4.271 -18.691  -6.760  1.00 74.31           C  
ATOM    126  O   VAL A  16      -3.591 -16.325  -4.866  1.00 74.31           O  
ATOM    127  CG1 VAL A  16      -5.787 -18.751  -6.535  1.00 74.31           C  
ATOM    128  CG2 VAL A  16      -3.932 -19.619  -7.912  1.00 74.31           C  
ATOM    129  N   GLY A  17      -5.260 -15.600  -6.198  1.00 69.38           N  
ATOM    130  CA  GLY A  17      -6.003 -14.851  -5.194  1.00 69.38           C  
ATOM    131  C   GLY A  17      -6.368 -13.458  -5.685  1.00 69.38           C  
ATOM    132  O   GLY A  17      -5.599 -12.817  -6.401  1.00 69.38           O  
ATOM    133  N   LYS A  18      -7.525 -12.956  -5.241  1.00 68.12           N  
ATOM    134  CA  LYS A  18      -8.001 -11.609  -5.588  1.00 68.12           C  
ATOM    135  C   LYS A  18      -6.917 -10.577  -5.271  1.00 68.12           C  
ATOM    136  CB  LYS A  18      -9.326 -11.296  -4.869  1.00 68.12           C  
ATOM    137  O   LYS A  18      -6.335 -10.596  -4.180  1.00 68.12           O  
ATOM    138  CG  LYS A  18     -10.447 -12.233  -5.353  1.00 68.12           C  
ATOM    139  CD  LYS A  18     -11.815 -11.926  -4.726  1.00 68.12           C  
ATOM    140  CE  LYS A  18     -12.831 -12.923  -5.308  1.00 68.12           C  
ATOM    141  NZ  LYS A  18     -14.213 -12.712  -4.809  1.00 68.12           N  
ATOM    142  N   SER A  19      -6.595  -9.714  -6.232  1.00 68.25           N  
ATOM    143  CA  SER A  19      -5.727  -8.573  -5.963  1.00 68.25           C  
ATOM    144  C   SER A  19      -6.405  -7.672  -4.934  1.00 68.25           C  
ATOM    145  CB  SER A  19      -5.351  -7.821  -7.244  1.00 68.25           C  
ATOM    146  O   SER A  19      -7.628  -7.509  -4.904  1.00 68.25           O  
ATOM    147  OG  SER A  19      -6.501  -7.329  -7.882  1.00 68.25           O  
ATOM    148  N   ILE A  20      -5.608  -7.144  -4.007  1.00 75.88           N  
ATOM    149  CA  ILE A  20      -6.112  -6.125  -3.097  1.00 75.88           C  
ATOM    150  C   ILE A  20      -6.093  -4.828  -3.900  1.00 75.88           C  
ATOM    151  CB  ILE A  20      -5.275  -6.024  -1.812  1.00 75.88           C  
ATOM    152  O   ILE A  20      -5.012  -4.443  -4.340  1.00 75.88           O  
ATOM    153  CG1 ILE A  20      -5.253  -7.375  -1.061  1.00 75.88           C  
ATOM    154  CG2 ILE A  20      -5.865  -4.923  -0.911  1.00 75.88           C  
ATOM    155  CD1 ILE A  20      -4.318  -7.384   0.154  1.00 75.88           C  
ATOM    156  N   PRO A  21      -7.228  -4.134  -4.070  1.00 74.81           N  
ATOM    157  CA  PRO A  21      -7.248  -2.929  -4.880  1.00 74.81           C  
ATOM    158  C   PRO A  21      -6.275  -1.873  -4.347  1.00 74.81           C  
ATOM    159  CB  PRO A  21      -8.694  -2.437  -4.859  1.00 74.81           C  
ATOM    160  O   PRO A  21      -6.206  -1.632  -3.134  1.00 74.81           O  
ATOM    161  CG  PRO A  21      -9.512  -3.672  -4.485  1.00 74.81           C  
ATOM    162  CD  PRO A  21      -8.562  -4.482  -3.613  1.00 74.81           C  
ATOM    163  N   ASP A  22      -5.558  -1.204  -5.247  1.00 70.69           N  
ATOM    164  CA  ASP A  22      -4.527  -0.233  -4.864  1.00 70.69           C  
ATOM    165  C   ASP A  22      -5.081   1.027  -4.211  1.00 70.69           C  
ATOM    166  CB  ASP A  22      -3.654   0.116  -6.073  1.00 70.69           C  
ATOM    167  O   ASP A  22      -4.455   1.585  -3.312  1.00 70.69           O  
ATOM    168  CG  ASP A  22      -2.736  -1.047  -6.436  1.00 70.69           C  
ATOM    169  OD1 ASP A  22      -2.372  -1.779  -5.484  1.00 70.69           O  
ATOM    170  OD2 ASP A  22      -2.456  -1.172  -7.642  1.00 70.69           O  
ATOM    171  N   TRP A  23      -6.301   1.421  -4.574  1.00 76.75           N  
ATOM    172  CA  TRP A  23      -6.995   2.562  -3.976  1.00 76.75           C  
ATOM    173  C   TRP A  23      -7.421   2.324  -2.517  1.00 76.75           C  
ATOM    174  CB  TRP A  23      -8.197   2.913  -4.860  1.00 76.75           C  
ATOM    175  O   TRP A  23      -7.844   3.259  -1.829  1.00 76.75           O  
ATOM    176  CG  TRP A  23      -9.227   1.831  -5.004  1.00 76.75           C  
ATOM    177  CD1 TRP A  23      -9.324   0.968  -6.041  1.00 76.75           C  
ATOM    178  CD2 TRP A  23     -10.336   1.504  -4.109  1.00 76.75           C  
ATOM    179  CE2 TRP A  23     -11.059   0.410  -4.668  1.00 76.75           C  
ATOM    180  CE3 TRP A  23     -10.817   2.038  -2.892  1.00 76.75           C  
ATOM    181  NE1 TRP A  23     -10.413   0.140  -5.855  1.00 76.75           N  
ATOM    182  CH2 TRP A  23     -12.638   0.408  -2.834  1.00 76.75           C  
ATOM    183  CZ2 TRP A  23     -12.186  -0.143  -4.045  1.00 76.75           C  
ATOM    184  CZ3 TRP A  23     -11.956   1.499  -2.262  1.00 76.75           C  
ATOM    185  N   LEU A  24      -7.336   1.086  -2.017  1.00 82.81           N  
ATOM    186  CA  LEU A  24      -7.699   0.774  -0.644  1.00 82.81           C  
ATOM    187  C   LEU A  24      -6.645   1.322   0.327  1.00 82.81           C  
ATOM    188  CB  LEU A  24      -7.900  -0.745  -0.499  1.00 82.81           C  
ATOM    189  O   LEU A  24      -5.459   1.023   0.213  1.00 82.81           O  
ATOM    190  CG  LEU A  24      -8.644  -1.113   0.789  1.00 82.81           C  
ATOM    191  CD1 LEU A  24     -10.120  -0.703   0.730  1.00 82.81           C  
ATOM    192  CD2 LEU A  24      -8.608  -2.611   1.055  1.00 82.81           C  
ATOM    193  N   SER A  25      -7.081   2.070   1.346  1.00 84.12           N  
ATOM    194  CA  SER A  25      -6.158   2.584   2.362  1.00 84.12           C  
ATOM    195  C   SER A  25      -5.425   1.447   3.078  1.00 84.12           C  
ATOM    196  CB  SER A  25      -6.870   3.504   3.363  1.00 84.12           C  
ATOM    197  O   SER A  25      -6.017   0.408   3.382  1.00 84.12           O  
ATOM    198  OG  SER A  25      -7.779   2.821   4.217  1.00 84.12           O  
ATOM    199  N   GLU A  26      -4.152   1.652   3.425  1.00 80.44           N  
ATOM    200  CA  GLU A  26      -3.346   0.638   4.122  1.00 80.44           C  
ATOM    201  C   GLU A  26      -4.027   0.101   5.387  1.00 80.44           C  
ATOM    202  CB  GLU A  26      -2.014   1.230   4.572  1.00 80.44           C  
ATOM    203  O   GLU A  26      -3.910  -1.078   5.708  1.00 80.44           O  
ATOM    204  CG  GLU A  26      -1.017   1.487   3.440  1.00 80.44           C  
ATOM    205  CD  GLU A  26       0.318   1.983   4.017  1.00 80.44           C  
ATOM    206  OE1 GLU A  26       1.043   2.664   3.270  1.00 80.44           O  
ATOM    207  OE2 GLU A  26       0.578   1.694   5.219  1.00 80.44           O  
ATOM    208  N   ARG A  27      -4.789   0.943   6.101  1.00 82.00           N  
ATOM    209  CA  ARG A  27      -5.560   0.528   7.282  1.00 82.00           C  
ATOM    210  C   ARG A  27      -6.588  -0.544   6.929  1.00 82.00           C  
ATOM    211  CB  ARG A  27      -6.244   1.753   7.910  1.00 82.00           C  
ATOM    212  O   ARG A  27      -6.690  -1.545   7.635  1.00 82.00           O  
ATOM    213  CG  ARG A  27      -6.783   1.467   9.324  1.00 82.00           C  
ATOM    214  CD  ARG A  27      -7.607   2.660   9.838  1.00 82.00           C  
ATOM    215  NE  ARG A  27      -7.375   2.956  11.269  1.00 82.00           N  
ATOM    216  NH1 ARG A  27      -8.697   4.841  11.358  1.00 82.00           N  
ATOM    217  NH2 ARG A  27      -7.406   4.322  13.104  1.00 82.00           N  
ATOM    218  CZ  ARG A  27      -7.833   4.030  11.906  1.00 82.00           C  
ATOM    219  N   LYS A  28      -7.329  -0.345   5.836  1.00 84.00           N  
ATOM    220  CA  LYS A  28      -8.300  -1.315   5.325  1.00 84.00           C  
ATOM    221  C   LYS A  28      -7.593  -2.548   4.755  1.00 84.00           C  
ATOM    222  CB  LYS A  28      -9.210  -0.650   4.285  1.00 84.00           C  
ATOM    223  O   LYS A  28      -8.044  -3.649   5.052  1.00 84.00           O  
ATOM    224  CG  LYS A  28     -10.257   0.314   4.864  1.00 84.00           C  
ATOM    225  CD  LYS A  28     -11.128   0.876   3.725  1.00 84.00           C  
ATOM    226  CE  LYS A  28     -12.173   1.881   4.227  1.00 84.00           C  
ATOM    227  NZ  LYS A  28     -13.023   2.396   3.117  1.00 84.00           N  
ATOM    228  N   LYS A  29      -6.451  -2.399   4.065  1.00 79.69           N  
ATOM    229  CA  LYS A  29      -5.610  -3.539   3.637  1.00 79.69           C  
ATOM    230  C   LYS A  29      -5.197  -4.400   4.842  1.00 79.69           C  
ATOM    231  CB  LYS A  29      -4.372  -3.082   2.823  1.00 79.69           C  
ATOM    232  O   LYS A  29      -5.432  -5.603   4.850  1.00 79.69           O  
ATOM    233  CG  LYS A  29      -4.684  -2.353   1.495  1.00 79.69           C  
ATOM    234  CD  LYS A  29      -3.469  -2.221   0.545  1.00 79.69           C  
ATOM    235  CE  LYS A  29      -3.861  -1.646  -0.839  1.00 79.69           C  
ATOM    236  NZ  LYS A  29      -2.749  -1.648  -1.840  1.00 79.69           N  
ATOM    237  N   ARG A  30      -4.700  -3.784   5.921  1.00 81.38           N  
ATOM    238  CA  ARG A  30      -4.336  -4.474   7.177  1.00 81.38           C  
ATOM    239  C   ARG A  30      -5.542  -5.092   7.888  1.00 81.38           C  
ATOM    240  CB  ARG A  30      -3.592  -3.510   8.116  1.00 81.38           C  
ATOM    241  O   ARG A  30      -5.415  -6.167   8.464  1.00 81.38           O  
ATOM    242  CG  ARG A  30      -2.199  -3.112   7.594  1.00 81.38           C  
ATOM    243  CD  ARG A  30      -1.551  -2.076   8.525  1.00 81.38           C  
ATOM    244  NE  ARG A  30      -0.494  -1.298   7.846  1.00 81.38           N  
ATOM    245  NH1 ARG A  30       0.430  -0.293   9.690  1.00 81.38           N  
ATOM    246  NH2 ARG A  30       1.105   0.325   7.658  1.00 81.38           N  
ATOM    247  CZ  ARG A  30       0.344  -0.434   8.392  1.00 81.38           C  
ATOM    248  N   ALA A  31      -6.705  -4.442   7.863  1.00 84.00           N  
ATOM    249  CA  ALA A  31      -7.935  -5.008   8.417  1.00 84.00           C  
ATOM    250  C   ALA A  31      -8.403  -6.241   7.624  1.00 84.00           C  
ATOM    251  CB  ALA A  31      -9.014  -3.921   8.469  1.00 84.00           C  
ATOM    252  O   ALA A  31      -8.791  -7.235   8.231  1.00 84.00           O  
ATOM    253  N   LEU A  32      -8.303  -6.209   6.291  1.00 81.31           N  
ATOM    254  CA  LEU A  32      -8.590  -7.359   5.431  1.00 81.31           C  
ATOM    255  C   LEU A  32      -7.584  -8.494   5.638  1.00 81.31           C  
ATOM    256  CB  LEU A  32      -8.615  -6.927   3.956  1.00 81.31           C  
ATOM    257  O   LEU A  32      -8.007  -9.635   5.760  1.00 81.31           O  
ATOM    258  CG  LEU A  32      -9.830  -6.078   3.545  1.00 81.31           C  
ATOM    259  CD1 LEU A  32      -9.671  -5.680   2.081  1.00 81.31           C  
ATOM    260  CD2 LEU A  32     -11.154  -6.832   3.690  1.00 81.31           C  
ATOM    261  N   LEU A  33      -6.289  -8.191   5.772  1.00 79.31           N  
ATOM    262  CA  LEU A  33      -5.250  -9.180   6.102  1.00 79.31           C  
ATOM    263  C   LEU A  33      -5.480  -9.843   7.468  1.00 79.31           C  
ATOM    264  CB  LEU A  33      -3.872  -8.492   6.090  1.00 79.31           C  
ATOM    265  O   LEU A  33      -5.156 -11.011   7.655  1.00 79.31           O  
ATOM    266  CG  LEU A  33      -3.330  -8.177   4.685  1.00 79.31           C  
ATOM    267  CD1 LEU A  33      -2.172  -7.182   4.782  1.00 79.31           C  
ATOM    268  CD2 LEU A  33      -2.810  -9.439   4.004  1.00 79.31           C  
ATOM    269  N   LYS A  34      -6.051  -9.110   8.432  1.00 80.50           N  
ATOM    270  CA  LYS A  34      -6.459  -9.676   9.727  1.00 80.50           C  
ATOM    271  C   LYS A  34      -7.723 -10.526   9.628  1.00 80.50           C  
ATOM    272  CB  LYS A  34      -6.667  -8.560  10.756  1.00 80.50           C  
ATOM    273  O   LYS A  34      -7.865 -11.465  10.401  1.00 80.50           O  
ATOM    274  CG  LYS A  34      -5.339  -7.990  11.261  1.00 80.50           C  
ATOM    275  CD  LYS A  34      -5.615  -6.874  12.271  1.00 80.50           C  
ATOM    276  CE  LYS A  34      -4.289  -6.300  12.771  1.00 80.50           C  
ATOM    277  NZ  LYS A  34      -4.506  -5.358  13.895  1.00 80.50           N  
ATOM    278  N   LYS A  35      -8.648 -10.166   8.734  1.00 82.81           N  
ATOM    279  CA  LYS A  35      -9.945 -10.834   8.579  1.00 82.81           C  
ATOM    280  C   LYS A  35      -9.848 -12.109   7.739  1.00 82.81           C  
ATOM    281  CB  LYS A  35     -10.950  -9.829   7.992  1.00 82.81           C  
ATOM    282  O   LYS A  35     -10.507 -13.089   8.065  1.00 82.81           O  
ATOM    283  CG  LYS A  35     -12.380 -10.383   8.014  1.00 82.81           C  
ATOM    284  CD  LYS A  35     -13.388  -9.381   7.442  1.00 82.81           C  
ATOM    285  CE  LYS A  35     -14.773 -10.038   7.466  1.00 82.81           C  
ATOM    286  NZ  LYS A  35     -15.817  -9.189   6.840  1.00 82.81           N  
ATOM    287  N   ASN A  36      -9.038 -12.092   6.683  1.00 78.56           N  
ATOM    288  CA  ASN A  36      -8.946 -13.172   5.707  1.00 78.56           C  
ATOM    289  C   ASN A  36      -7.650 -13.959   5.914  1.00 78.56           C  
ATOM    290  CB  ASN A  36      -9.027 -12.588   4.288  1.00 78.56           C  
ATOM    291  O   ASN A  36      -6.555 -13.446   5.672  1.00 78.56           O  
ATOM    292  CG  ASN A  36     -10.333 -11.884   3.968  1.00 78.56           C  
ATOM    293  ND2 ASN A  36     -10.363 -11.144   2.884  1.00 78.56           N  
ATOM    294  OD1 ASN A  36     -11.337 -11.958   4.657  1.00 78.56           O  
ATOM    295  N   VAL A  37      -7.788 -15.222   6.317  1.00 77.38           N  
ATOM    296  CA  VAL A  37      -6.658 -16.142   6.513  1.00 77.38           C  
ATOM    297  C   VAL A  37      -5.925 -16.399   5.191  1.00 77.38           C  
ATOM    298  CB  VAL A  37      -7.142 -17.451   7.169  1.00 77.38           C  
ATOM    299  O   VAL A  37      -4.696 -16.412   5.178  1.00 77.38           O  
ATOM    300  CG1 VAL A  37      -5.989 -18.432   7.406  1.00 77.38           C  
ATOM    301  CG2 VAL A  37      -7.794 -17.165   8.533  1.00 77.38           C  
ATOM    302  N   ASP A  38      -6.652 -16.475   4.075  1.00 71.50           N  
ATOM    303  CA  ASP A  38      -6.087 -16.736   2.742  1.00 71.50           C  
ATOM    304  C   ASP A  38      -5.135 -15.632   2.276  1.00 71.50           C  
ATOM    305  CB  ASP A  38      -7.221 -16.879   1.714  1.00 71.50           C  
ATOM    306  O   ASP A  38      -4.098 -15.908   1.681  1.00 71.50           O  
ATOM    307  CG  ASP A  38      -8.286 -17.886   2.142  1.00 71.50           C  
ATOM    308  OD1 ASP A  38      -7.928 -18.829   2.879  1.00 71.50           O  
ATOM    309  OD2 ASP A  38      -9.462 -17.594   1.842  1.00 71.50           O  
ATOM    310  N   LEU A  39      -5.439 -14.368   2.602  1.00 73.06           N  
ATOM    311  CA  LEU A  39      -4.553 -13.245   2.287  1.00 73.06           C  
ATOM    312  C   LEU A  39      -3.286 -13.262   3.149  1.00 73.06           C  
ATOM    313  CB  LEU A  39      -5.288 -11.904   2.462  1.00 73.06           C  
ATOM    314  O   LEU A  39      -2.241 -12.809   2.697  1.00 73.06           O  
ATOM    315  CG  LEU A  39      -6.422 -11.616   1.468  1.00 73.06           C  
ATOM    316  CD1 LEU A  39      -7.063 -10.266   1.815  1.00 73.06           C  
ATOM    317  CD2 LEU A  39      -5.914 -11.526   0.027  1.00 73.06           C  
ATOM    318  N   ARG A  40      -3.369 -13.777   4.382  1.00 73.75           N  
ATOM    319  CA  ARG A  40      -2.222 -13.899   5.293  1.00 73.75           C  
ATOM    320  C   ARG A  40      -1.315 -15.076   4.931  1.00 73.75           C  
ATOM    321  CB  ARG A  40      -2.744 -14.005   6.732  1.00 73.75           C  
ATOM    322  O   ARG A  40      -0.113 -14.986   5.142  1.00 73.75           O  
ATOM    323  CG  ARG A  40      -1.599 -14.011   7.753  1.00 73.75           C  
ATOM    324  CD  ARG A  40      -2.151 -14.083   9.175  1.00 73.75           C  
ATOM    325  NE  ARG A  40      -1.051 -14.142  10.154  1.00 73.75           N  
ATOM    326  NH1 ARG A  40      -2.317 -14.617  12.005  1.00 73.75           N  
ATOM    327  NH2 ARG A  40      -0.094 -14.487  12.188  1.00 73.75           N  
ATOM    328  CZ  ARG A  40      -1.159 -14.410  11.441  1.00 73.75           C  
ATOM    329  N   ARG A  41      -1.893 -16.164   4.418  1.00 73.06           N  
ATOM    330  CA  ARG A  41      -1.173 -17.353   3.932  1.00 73.06           C  
ATOM    331  C   ARG A  41      -0.707 -17.214   2.478  1.00 73.06           C  
ATOM    332  CB  ARG A  41      -2.055 -18.601   4.114  1.00 73.06           C  
ATOM    333  O   ARG A  41      -0.113 -18.140   1.934  1.00 73.06           O  
ATOM    334  CG  ARG A  41      -2.286 -18.965   5.589  1.00 73.06           C  
ATOM    335  CD  ARG A  41      -3.120 -20.250   5.678  1.00 73.06           C  
ATOM    336  NE  ARG A  41      -3.309 -20.702   7.072  1.00 73.06           N  
ATOM    337  NH1 ARG A  41      -4.788 -22.408   6.621  1.00 73.06           N  
ATOM    338  NH2 ARG A  41      -4.090 -22.099   8.705  1.00 73.06           N  
ATOM    339  CZ  ARG A  41      -4.061 -21.724   7.457  1.00 73.06           C  
ATOM    340  N   ARG A  42      -0.990 -16.083   1.824  1.00 76.06           N  
ATOM    341  CA  ARG A  42      -0.559 -15.835   0.451  1.00 76.06           C  
ATOM    342  C   ARG A  42       0.948 -15.606   0.408  1.00 76.06           C  
ATOM    343  CB  ARG A  42      -1.352 -14.675  -0.156  1.00 76.06           C  
ATOM    344  O   ARG A  42       1.476 -14.771   1.132  1.00 76.06           O  
ATOM    345  CG  ARG A  42      -0.940 -14.441  -1.613  1.00 76.06           C  
ATOM    346  CD  ARG A  42      -1.940 -13.521  -2.309  1.00 76.06           C  
ATOM    347  NE  ARG A  42      -1.432 -13.153  -3.641  1.00 76.06           N  
ATOM    348  NH1 ARG A  42      -1.454 -10.877  -3.373  1.00 76.06           N  
ATOM    349  NH2 ARG A  42      -0.362 -11.754  -5.078  1.00 76.06           N  
ATOM    350  CZ  ARG A  42      -1.078 -11.943  -4.015  1.00 76.06           C  
ATOM    351  N   ILE A  43       1.598 -16.332  -0.490  1.00 76.69           N  
ATOM    352  CA  ILE A  43       3.019 -16.206  -0.790  1.00 76.69           C  
ATOM    353  C   ILE A  43       3.134 -15.329  -2.035  1.00 76.69           C  
ATOM    354  CB  ILE A  43       3.649 -17.607  -0.965  1.00 76.69           C  
ATOM    355  O   ILE A  43       2.428 -15.553  -3.019  1.00 76.69           O  
ATOM    356  CG1 ILE A  43       3.463 -18.455   0.319  1.00 76.69           C  
ATOM    357  CG2 ILE A  43       5.143 -17.482  -1.318  1.00 76.69           C  
ATOM    358  CD1 ILE A  43       3.722 -19.949   0.105  1.00 76.69           C  
ATOM    359  N   GLU A  44       3.990 -14.316  -1.979  1.00 79.81           N  
ATOM    360  CA  GLU A  44       4.399 -13.538  -3.146  1.00 79.81           C  
ATOM    361  C   GLU A  44       5.873 -13.845  -3.396  1.00 79.81           C  
ATOM    362  CB  GLU A  44       4.127 -12.035  -2.941  1.00 79.81           C  
ATOM    363  O   GLU A  44       6.707 -13.591  -2.532  1.00 79.81           O  
ATOM    364  CG  GLU A  44       2.614 -11.753  -2.905  1.00 79.81           C  
ATOM    365  CD  GLU A  44       2.235 -10.263  -2.860  1.00 79.81           C  
ATOM    366  OE1 GLU A  44       1.056  -9.982  -3.212  1.00 79.81           O  
ATOM    367  OE2 GLU A  44       3.057  -9.424  -2.445  1.00 79.81           O  
ATOM    368  N   LEU A  45       6.168 -14.460  -4.545  1.00 84.69           N  
ATOM    369  CA  LEU A  45       7.523 -14.885  -4.899  1.00 84.69           C  
ATOM    370  C   LEU A  45       8.410 -13.684  -5.235  1.00 84.69           C  
ATOM    371  CB  LEU A  45       7.436 -15.835  -6.107  1.00 84.69           C  
ATOM    372  O   LEU A  45       9.505 -13.535  -4.709  1.00 84.69           O  
ATOM    373  CG  LEU A  45       8.722 -16.657  -6.295  1.00 84.69           C  
ATOM    374  CD1 LEU A  45       8.676 -17.839  -5.326  1.00 84.69           C  
ATOM    375  CD2 LEU A  45       8.806 -17.166  -7.733  1.00 84.69           C  
ATOM    376  N   ILE A  46       7.900 -12.830  -6.122  1.00 88.75           N  
ATOM    377  CA  ILE A  46       8.533 -11.594  -6.564  1.00 88.75           C  
ATOM    378  C   ILE A  46       7.618 -10.458  -6.119  1.00 88.75           C  
ATOM    379  CB  ILE A  46       8.772 -11.616  -8.091  1.00 88.75           C  
ATOM    380  O   ILE A  46       6.414 -10.465  -6.402  1.00 88.75           O  
ATOM    381  CG1 ILE A  46       9.712 -12.774  -8.500  1.00 88.75           C  
ATOM    382  CG2 ILE A  46       9.337 -10.263  -8.566  1.00 88.75           C  
ATOM    383  CD1 ILE A  46       9.757 -13.018 -10.015  1.00 88.75           C  
ATOM    384  N   GLN A  47       8.185  -9.491  -5.405  1.00 87.69           N  
ATOM    385  CA  GLN A  47       7.446  -8.326  -4.941  1.00 87.69           C  
ATOM    386  C   GLN A  47       6.939  -7.506  -6.139  1.00 87.69           C  
ATOM    387  CB  GLN A  47       8.345  -7.510  -4.001  1.00 87.69           C  
ATOM    388  O   GLN A  47       7.702  -7.205  -7.056  1.00 87.69           O  
ATOM    389  CG  GLN A  47       7.604  -6.290  -3.441  1.00 87.69           C  
ATOM    390  CD  GLN A  47       8.423  -5.458  -2.465  1.00 87.69           C  
ATOM    391  NE2 GLN A  47       7.933  -4.295  -2.098  1.00 87.69           N  
ATOM    392  OE1 GLN A  47       9.506  -5.800  -2.022  1.00 87.69           O  
ATOM    393  N   GLU A  48       5.657  -7.118  -6.103  1.00 86.56           N  
ATOM    394  CA  GLU A  48       5.007  -6.285  -7.137  1.00 86.56           C  
ATOM    395  C   GLU A  48       5.055  -6.894  -8.551  1.00 86.56           C  
ATOM    396  CB  GLU A  48       5.528  -4.837  -7.079  1.00 86.56           C  
ATOM    397  O   GLU A  48       5.119  -6.181  -9.561  1.00 86.56           O  
ATOM    398  CG  GLU A  48       5.135  -4.131  -5.773  1.00 86.56           C  
ATOM    399  CD  GLU A  48       5.851  -2.787  -5.584  1.00 86.56           C  
ATOM    400  OE1 GLU A  48       5.865  -2.321  -4.418  1.00 86.56           O  
ATOM    401  OE2 GLU A  48       6.381  -2.233  -6.574  1.00 86.56           O  
ATOM    402  N   PHE A  49       4.999  -8.230  -8.623  1.00 89.94           N  
ATOM    403  CA  PHE A  49       4.848  -8.988  -9.868  1.00 89.94           C  
ATOM    404  C   PHE A  49       3.410  -8.924 -10.406  1.00 89.94           C  
ATOM    405  CB  PHE A  49       5.379 -10.410  -9.684  1.00 89.94           C  
ATOM    406  O   PHE A  49       2.713  -9.924 -10.577  1.00 89.94           O  
ATOM    407  CG  PHE A  49       5.690 -11.098 -10.999  1.00 89.94           C  
ATOM    408  CD1 PHE A  49       4.835 -12.087 -11.521  1.00 89.94           C  
ATOM    409  CD2 PHE A  49       6.839 -10.721 -11.718  1.00 89.94           C  
ATOM    410  CE1 PHE A  49       5.138 -12.704 -12.749  1.00 89.94           C  
ATOM    411  CE2 PHE A  49       7.131 -11.324 -12.954  1.00 89.94           C  
ATOM    412  CZ  PHE A  49       6.281 -12.317 -13.469  1.00 89.94           C  
ATOM    413  N   ASP A  50       2.947  -7.705 -10.638  1.00 89.44           N  
ATOM    414  CA  ASP A  50       1.632  -7.369 -11.157  1.00 89.44           C  
ATOM    415  C   ASP A  50       1.720  -6.221 -12.175  1.00 89.44           C  
ATOM    416  CB  ASP A  50       0.677  -7.079  -9.984  1.00 89.44           C  
ATOM    417  O   ASP A  50       2.706  -5.485 -12.258  1.00 89.44           O  
ATOM    418  CG  ASP A  50       1.039  -5.891  -9.084  1.00 89.44           C  
ATOM    419  OD1 ASP A  50       2.060  -5.203  -9.329  1.00 89.44           O  
ATOM    420  OD2 ASP A  50       0.243  -5.672  -8.143  1.00 89.44           O  
ATOM    421  N   MET A  51       0.687  -6.078 -12.992  1.00 90.56           N  
ATOM    422  CA  MET A  51       0.457  -4.959 -13.896  1.00 90.56           C  
ATOM    423  C   MET A  51      -0.897  -4.349 -13.555  1.00 90.56           C  
ATOM    424  CB  MET A  51       0.478  -5.438 -15.355  1.00 90.56           C  
ATOM    425  O   MET A  51      -1.815  -5.081 -13.251  1.00 90.56           O  
ATOM    426  CG  MET A  51       1.896  -5.799 -15.788  1.00 90.56           C  
ATOM    427  SD  MET A  51       3.052  -4.401 -15.738  1.00 90.56           S  
ATOM    428  CE  MET A  51       4.558  -5.370 -15.911  1.00 90.56           C  
ATOM    429  N   PRO A  52      -1.098  -3.028 -13.626  1.00 85.69           N  
ATOM    430  CA  PRO A  52      -2.374  -2.401 -13.246  1.00 85.69           C  
ATOM    431  C   PRO A  52      -3.590  -2.816 -14.101  1.00 85.69           C  
ATOM    432  CB  PRO A  52      -2.103  -0.897 -13.347  1.00 85.69           C  
ATOM    433  O   PRO A  52      -4.718  -2.478 -13.756  1.00 85.69           O  
ATOM    434  CG  PRO A  52      -0.926  -0.797 -14.321  1.00 85.69           C  
ATOM    435  CD  PRO A  52      -0.114  -2.047 -14.032  1.00 85.69           C  
ATOM    436  N   GLY A  53      -3.365  -3.498 -15.222  1.00 86.19           N  
ATOM    437  CA  GLY A  53      -4.394  -4.019 -16.115  1.00 86.19           C  
ATOM    438  C   GLY A  53      -3.855  -5.275 -16.786  1.00 86.19           C  
ATOM    439  O   GLY A  53      -3.485  -6.213 -16.102  1.00 86.19           O  
ATOM    440  N   VAL A  54      -3.733  -5.258 -18.108  1.00 91.25           N  
ATOM    441  CA  VAL A  54      -3.248  -6.401 -18.892  1.00 91.25           C  
ATOM    442  C   VAL A  54      -1.721  -6.410 -19.004  1.00 91.25           C  
ATOM    443  CB  VAL A  54      -3.912  -6.383 -20.278  1.00 91.25           C  
ATOM    444  O   VAL A  54      -1.090  -5.355 -19.171  1.00 91.25           O  
ATOM    445  CG1 VAL A  54      -3.420  -7.498 -21.207  1.00 91.25           C  
ATOM    446  CG2 VAL A  54      -5.440  -6.453 -20.154  1.00 91.25           C  
ATOM    447  N   SER A  55      -1.147  -7.612 -18.970  1.00 92.25           N  
ATOM    448  CA  SER A  55       0.248  -7.884 -19.334  1.00 92.25           C  
ATOM    449  C   SER A  55       0.328  -8.476 -20.747  1.00 92.25           C  
ATOM    450  CB  SER A  55       0.912  -8.779 -18.284  1.00 92.25           C  
ATOM    451  O   SER A  55      -0.470  -9.345 -21.104  1.00 92.25           O  
ATOM    452  OG  SER A  55       0.204  -9.986 -18.095  1.00 92.25           O  
ATOM    453  N   THR A  56       1.258  -7.980 -21.571  1.00 92.06           N  
ATOM    454  CA  THR A  56       1.350  -8.369 -22.992  1.00 92.06           C  
ATOM    455  C   THR A  56       2.444  -9.390 -23.262  1.00 92.06           C  
ATOM    456  CB  THR A  56       1.499  -7.171 -23.948  1.00 92.06           C  
ATOM    457  O   THR A  56       2.166 -10.408 -23.879  1.00 92.06           O  
ATOM    458  CG2 THR A  56       0.286  -6.251 -23.887  1.00 92.06           C  
ATOM    459  OG1 THR A  56       2.626  -6.360 -23.678  1.00 92.06           O  
ATOM    460  N   CYS A  57       3.677  -9.138 -22.819  1.00 92.50           N  
ATOM    461  CA  CYS A  57       4.834  -9.989 -23.100  1.00 92.50           C  
ATOM    462  C   CYS A  57       5.702 -10.183 -21.860  1.00 92.50           C  
ATOM    463  CB  CYS A  57       5.677  -9.381 -24.226  1.00 92.50           C  
ATOM    464  O   CYS A  57       5.852  -9.268 -21.040  1.00 92.50           O  
ATOM    465  SG  CYS A  57       4.802  -9.486 -25.802  1.00 92.50           S  
ATOM    466  N   LEU A  58       6.330 -11.356 -21.779  1.00 94.31           N  
ATOM    467  CA  LEU A  58       7.280 -11.719 -20.731  1.00 94.31           C  
ATOM    468  C   LEU A  58       8.523 -12.348 -21.350  1.00 94.31           C  
ATOM    469  CB  LEU A  58       6.639 -12.710 -19.744  1.00 94.31           C  
ATOM    470  O   LEU A  58       8.415 -13.255 -22.169  1.00 94.31           O  
ATOM    471  CG  LEU A  58       5.627 -12.079 -18.777  1.00 94.31           C  
ATOM    472  CD1 LEU A  58       4.854 -13.172 -18.054  1.00 94.31           C  
ATOM    473  CD2 LEU A  58       6.328 -11.256 -17.705  1.00 94.31           C  
ATOM    474  N   LYS A  59       9.707 -11.906 -20.923  1.00 93.19           N  
ATOM    475  CA  LYS A  59      10.973 -12.567 -21.269  1.00 93.19           C  
ATOM    476  C   LYS A  59      11.935 -12.564 -20.094  1.00 93.19           C  
ATOM    477  CB  LYS A  59      11.633 -11.956 -22.520  1.00 93.19           C  
ATOM    478  O   LYS A  59      12.026 -11.593 -19.343  1.00 93.19           O  
ATOM    479  CG  LYS A  59      10.880 -12.333 -23.804  1.00 93.19           C  
ATOM    480  CD  LYS A  59      11.616 -11.909 -25.079  1.00 93.19           C  
ATOM    481  CE  LYS A  59      10.821 -12.452 -26.275  1.00 93.19           C  
ATOM    482  NZ  LYS A  59      11.318 -11.925 -27.564  1.00 93.19           N  
ATOM    483  N   VAL A  60      12.677 -13.656 -19.980  1.00 92.88           N  
ATOM    484  CA  VAL A  60      13.793 -13.823 -19.048  1.00 92.88           C  
ATOM    485  C   VAL A  60      15.093 -13.504 -19.791  1.00 92.88           C  
ATOM    486  CB  VAL A  60      13.769 -15.246 -18.456  1.00 92.88           C  
ATOM    487  O   VAL A  60      15.231 -13.810 -20.977  1.00 92.88           O  
ATOM    488  CG1 VAL A  60      14.950 -15.536 -17.530  1.00 92.88           C  
ATOM    489  CG2 VAL A  60      12.512 -15.507 -17.614  1.00 92.88           C  
ATOM    490  N   SER A  61      16.041 -12.861 -19.112  1.00 93.25           N  
ATOM    491  CA  SER A  61      17.381 -12.617 -19.652  1.00 93.25           C  
ATOM    492  C   SER A  61      18.136 -13.930 -19.865  1.00 93.25           C  
ATOM    493  CB  SER A  61      18.148 -11.649 -18.747  1.00 93.25           C  
ATOM    494  O   SER A  61      17.828 -14.940 -19.234  1.00 93.25           O  
ATOM    495  OG  SER A  61      18.601 -12.247 -17.543  1.00 93.25           O  
ATOM    496  N   LYS A  62      19.154 -13.948 -20.732  1.00 88.81           N  
ATOM    497  CA  LYS A  62      19.877 -15.203 -21.023  1.00 88.81           C  
ATOM    498  C   LYS A  62      20.598 -15.749 -19.788  1.00 88.81           C  
ATOM    499  CB  LYS A  62      20.835 -15.029 -22.206  1.00 88.81           C  
ATOM    500  O   LYS A  62      20.645 -16.961 -19.604  1.00 88.81           O  
ATOM    501  CG  LYS A  62      20.071 -14.594 -23.465  1.00 88.81           C  
ATOM    502  CD  LYS A  62      20.910 -14.768 -24.733  1.00 88.81           C  
ATOM    503  CE  LYS A  62      20.089 -14.284 -25.936  1.00 88.81           C  
ATOM    504  NZ  LYS A  62      20.307 -12.842 -26.217  1.00 88.81           N  
ATOM    505  N   ASP A  63      21.032 -14.848 -18.908  1.00 88.81           N  
ATOM    506  CA  ASP A  63      21.651 -15.177 -17.618  1.00 88.81           C  
ATOM    507  C   ASP A  63      20.651 -15.652 -16.552  1.00 88.81           C  
ATOM    508  CB  ASP A  63      22.407 -13.942 -17.106  1.00 88.81           C  
ATOM    509  O   ASP A  63      21.049 -16.094 -15.475  1.00 88.81           O  
ATOM    510  CG  ASP A  63      23.461 -13.470 -18.105  1.00 88.81           C  
ATOM    511  OD1 ASP A  63      24.018 -14.350 -18.795  1.00 88.81           O  
ATOM    512  OD2 ASP A  63      23.618 -12.240 -18.219  1.00 88.81           O  
ATOM    513  N   GLY A  64      19.344 -15.522 -16.803  1.00 88.38           N  
ATOM    514  CA  GLY A  64      18.289 -15.906 -15.862  1.00 88.38           C  
ATOM    515  C   GLY A  64      18.119 -14.982 -14.649  1.00 88.38           C  
ATOM    516  O   GLY A  64      17.293 -15.269 -13.787  1.00 88.38           O  
ATOM    517  N   GLN A  65      18.880 -13.886 -14.564  1.00 90.50           N  
ATOM    518  CA  GLN A  65      18.862 -12.956 -13.424  1.00 90.50           C  
ATOM    519  C   GLN A  65      17.789 -11.869 -13.524  1.00 90.50           C  
ATOM    520  CB  GLN A  65      20.225 -12.269 -13.288  1.00 90.50           C  
ATOM    521  O   GLN A  65      17.413 -11.283 -12.509  1.00 90.50           O  
ATOM    522  CG  GLN A  65      21.361 -13.248 -12.977  1.00 90.50           C  
ATOM    523  CD  GLN A  65      22.676 -12.535 -12.683  1.00 90.50           C  
ATOM    524  NE2 GLN A  65      23.744 -13.274 -12.491  1.00 90.50           N  
ATOM    525  OE1 GLN A  65      22.778 -11.324 -12.580  1.00 90.50           O  
ATOM    526  N   TYR A  66      17.308 -11.571 -14.732  1.00 93.81           N  
ATOM    527  CA  TYR A  66      16.337 -10.506 -14.953  1.00 93.81           C  
ATOM    528  C   TYR A  66      15.101 -11.035 -15.655  1.00 93.81           C  
ATOM    529  CB  TYR A  66      16.966  -9.341 -15.722  1.00 93.81           C  
ATOM    530  O   TYR A  66      15.194 -11.786 -16.626  1.00 93.81           O  
ATOM    531  CG  TYR A  66      18.178  -8.762 -15.029  1.00 93.81           C  
ATOM    532  CD1 TYR A  66      17.997  -7.981 -13.874  1.00 93.81           C  
ATOM    533  CD2 TYR A  66      19.475  -9.097 -15.467  1.00 93.81           C  
ATOM    534  CE1 TYR A  66      19.118  -7.518 -13.164  1.00 93.81           C  
ATOM    535  CE2 TYR A  66      20.598  -8.624 -14.765  1.00 93.81           C  
ATOM    536  OH  TYR A  66      21.500  -7.282 -12.995  1.00 93.81           O  
ATOM    537  CZ  TYR A  66      20.420  -7.812 -13.626  1.00 93.81           C  
ATOM    538  N   ILE A  67      13.940 -10.590 -15.189  1.00 94.38           N  
ATOM    539  CA  ILE A  67      12.652 -10.870 -15.821  1.00 94.38           C  
ATOM    540  C   ILE A  67      12.058  -9.541 -16.253  1.00 94.38           C  
ATOM    541  CB  ILE A  67      11.710 -11.645 -14.879  1.00 94.38           C  
ATOM    542  O   ILE A  67      12.017  -8.587 -15.479  1.00 94.38           O  
ATOM    543  CG1 ILE A  67      12.342 -12.975 -14.424  1.00 94.38           C  
ATOM    544  CG2 ILE A  67      10.359 -11.908 -15.574  1.00 94.38           C  
ATOM    545  CD1 ILE A  67      11.670 -13.565 -13.182  1.00 94.38           C  
ATOM    546  N   MET A  68      11.588  -9.465 -17.488  1.00 93.81           N  
ATOM    547  CA  MET A  68      10.942  -8.276 -18.021  1.00 93.81           C  
ATOM    548  C   MET A  68       9.499  -8.564 -18.366  1.00 93.81           C  
ATOM    549  CB  MET A  68      11.674  -7.785 -19.258  1.00 93.81           C  
ATOM    550  O   MET A  68       9.202  -9.584 -18.985  1.00 93.81           O  
ATOM    551  CG  MET A  68      13.037  -7.235 -18.889  1.00 93.81           C  
ATOM    552  SD  MET A  68      13.872  -6.573 -20.336  1.00 93.81           S  
ATOM    553  CE  MET A  68      15.433  -6.334 -19.511  1.00 93.81           C  
ATOM    554  N   ALA A  69       8.637  -7.621 -18.007  1.00 94.62           N  
ATOM    555  CA  ALA A  69       7.214  -7.668 -18.279  1.00 94.62           C  
ATOM    556  C   ALA A  69       6.734  -6.341 -18.859  1.00 94.62           C  
ATOM    557  CB  ALA A  69       6.491  -7.989 -16.972  1.00 94.62           C  
ATOM    558  O   ALA A  69       7.088  -5.272 -18.351  1.00 94.62           O  
ATOM    559  N   THR A  70       5.895  -6.406 -19.887  1.00 94.94           N  
ATOM    560  CA  THR A  70       5.249  -5.235 -20.490  1.00 94.94           C  
ATOM    561  C   THR A  70       3.762  -5.198 -20.156  1.00 94.94           C  
ATOM    562  CB  THR A  70       5.482  -5.181 -22.005  1.00 94.94           C  
ATOM    563  O   THR A  70       3.098  -6.234 -20.110  1.00 94.94           O  
ATOM    564  CG2 THR A  70       6.961  -4.947 -22.320  1.00 94.94           C  
ATOM    565  OG1 THR A  70       5.121  -6.392 -22.616  1.00 94.94           O  
ATOM    566  N   GLY A  71       3.231  -3.997 -19.919  1.00 93.19           N  
ATOM    567  CA  GLY A  71       1.820  -3.774 -19.598  1.00 93.19           C  
ATOM    568  C   GLY A  71       1.197  -2.628 -20.394  1.00 93.19           C  
ATOM    569  O   GLY A  71       1.905  -1.740 -20.875  1.00 93.19           O  
ATOM    570  N   ILE A  72      -0.135  -2.648 -20.502  1.00 91.44           N  
ATOM    571  CA  ILE A  72      -0.917  -1.744 -21.370  1.00 91.44           C  
ATOM    572  C   ILE A  72      -1.214  -0.385 -20.706  1.00 91.44           C  
ATOM    573  CB  ILE A  72      -2.211  -2.469 -21.832  1.00 91.44           C  
ATOM    574  O   ILE A  72      -1.035   0.670 -21.309  1.00 91.44           O  
ATOM    575  CG1 ILE A  72      -1.852  -3.779 -22.577  1.00 91.44           C  
ATOM    576  CG2 ILE A  72      -3.079  -1.557 -22.710  1.00 91.44           C  
ATOM    577  CD1 ILE A  72      -3.013  -4.480 -23.297  1.00 91.44           C  
ATOM    578  N   TYR A  73      -1.654  -0.367 -19.441  1.00 91.19           N  
ATOM    579  CA  TYR A  73      -2.124   0.870 -18.799  1.00 91.19           C  
ATOM    580  C   TYR A  73      -0.985   1.802 -18.364  1.00 91.19           C  
ATOM    581  CB  TYR A  73      -3.055   0.572 -17.624  1.00 91.19           C  
ATOM    582  O   TYR A  73      -0.235   1.502 -17.424  1.00 91.19           O  
ATOM    583  CG  TYR A  73      -3.474   1.833 -16.886  1.00 91.19           C  
ATOM    584  CD1 TYR A  73      -2.836   2.205 -15.685  1.00 91.19           C  
ATOM    585  CD2 TYR A  73      -4.477   2.656 -17.429  1.00 91.19           C  
ATOM    586  CE1 TYR A  73      -3.227   3.373 -15.004  1.00 91.19           C  
ATOM    587  CE2 TYR A  73      -4.857   3.838 -16.765  1.00 91.19           C  
ATOM    588  OH  TYR A  73      -4.642   5.303 -14.876  1.00 91.19           O  
ATOM    589  CZ  TYR A  73      -4.245   4.188 -15.545  1.00 91.19           C  
ATOM    590  N   LYS A  74      -0.933   2.986 -18.998  1.00 92.06           N  
ATOM    591  CA  LYS A  74       0.282   3.810 -19.113  1.00 92.06           C  
ATOM    592  C   LYS A  74       1.416   2.888 -19.562  1.00 92.06           C  
ATOM    593  CB  LYS A  74       0.647   4.543 -17.814  1.00 92.06           C  
ATOM    594  O   LYS A  74       2.095   2.368 -18.671  1.00 92.06           O  
ATOM    595  CG  LYS A  74      -0.420   5.515 -17.316  1.00 92.06           C  
ATOM    596  CD  LYS A  74       0.111   6.210 -16.058  1.00 92.06           C  
ATOM    597  CE  LYS A  74      -0.882   7.274 -15.595  1.00 92.06           C  
ATOM    598  NZ  LYS A  74      -0.328   8.050 -14.459  1.00 92.06           N  
ATOM    599  N   PRO A  75       1.534   2.629 -20.881  1.00 92.31           N  
ATOM    600  CA  PRO A  75       2.386   1.584 -21.426  1.00 92.31           C  
ATOM    601  C   PRO A  75       3.707   1.545 -20.686  1.00 92.31           C  
ATOM    602  CB  PRO A  75       2.561   1.931 -22.902  1.00 92.31           C  
ATOM    603  O   PRO A  75       4.412   2.548 -20.635  1.00 92.31           O  
ATOM    604  CG  PRO A  75       1.211   2.544 -23.247  1.00 92.31           C  
ATOM    605  CD  PRO A  75       0.856   3.314 -21.976  1.00 92.31           C  
ATOM    606  N   ARG A  76       3.985   0.447 -19.993  1.00 91.81           N  
ATOM    607  CA  ARG A  76       5.116   0.383 -19.067  1.00 91.81           C  
ATOM    608  C   ARG A  76       5.838  -0.930 -19.187  1.00 91.81           C  
ATOM    609  CB  ARG A  76       4.703   0.680 -17.613  1.00 91.81           C  
ATOM    610  O   ARG A  76       5.240  -1.958 -19.494  1.00 91.81           O  
ATOM    611  CG  ARG A  76       3.724  -0.363 -17.049  1.00 91.81           C  
ATOM    612  CD  ARG A  76       3.241   0.017 -15.652  1.00 91.81           C  
ATOM    613  NE  ARG A  76       2.379   1.211 -15.696  1.00 91.81           N  
ATOM    614  NH1 ARG A  76       2.387   1.723 -13.448  1.00 91.81           N  
ATOM    615  NH2 ARG A  76       0.862   2.607 -14.808  1.00 91.81           N  
ATOM    616  CZ  ARG A  76       1.911   1.855 -14.650  1.00 91.81           C  
ATOM    617  N   ILE A  77       7.120  -0.873 -18.881  1.00 93.12           N  
ATOM    618  CA  ILE A  77       7.954  -2.036 -18.665  1.00 93.12           C  
ATOM    619  C   ILE A  77       8.360  -2.093 -17.200  1.00 93.12           C  
ATOM    620  CB  ILE A  77       9.146  -2.069 -19.637  1.00 93.12           C  
ATOM    621  O   ILE A  77       8.861  -1.110 -16.647  1.00 93.12           O  
ATOM    622  CG1 ILE A  77       9.972  -3.331 -19.316  1.00 93.12           C  
ATOM    623  CG2 ILE A  77      10.006  -0.793 -19.597  1.00 93.12           C  
ATOM    624  CD1 ILE A  77      11.026  -3.650 -20.358  1.00 93.12           C  
ATOM    625  N   LYS A  78       8.180  -3.266 -16.601  1.00 94.31           N  
ATOM    626  CA  LYS A  78       8.765  -3.629 -15.314  1.00 94.31           C  
ATOM    627  C   LYS A  78       9.935  -4.575 -15.562  1.00 94.31           C  
ATOM    628  CB  LYS A  78       7.699  -4.252 -14.403  1.00 94.31           C  
ATOM    629  O   LYS A  78       9.794  -5.565 -16.278  1.00 94.31           O  
ATOM    630  CG  LYS A  78       6.669  -3.223 -13.885  1.00 94.31           C  
ATOM    631  CD  LYS A  78       5.748  -3.862 -12.830  1.00 94.31           C  
ATOM    632  CE  LYS A  78       4.831  -2.866 -12.104  1.00 94.31           C  
ATOM    633  NZ  LYS A  78       4.111  -3.545 -10.984  1.00 94.31           N  
ATOM    634  N   CYS A  79      11.087  -4.251 -14.988  1.00 94.25           N  
ATOM    635  CA  CYS A  79      12.242  -5.139 -14.931  1.00 94.25           C  
ATOM    636  C   CYS A  79      12.388  -5.623 -13.492  1.00 94.25           C  
ATOM    637  CB  CYS A  79      13.480  -4.385 -15.427  1.00 94.25           C  
ATOM    638  O   CYS A  79      12.553  -4.808 -12.584  1.00 94.25           O  
ATOM    639  SG  CYS A  79      14.934  -5.475 -15.390  1.00 94.25           S  
ATOM    640  N   PHE A  80      12.314  -6.929 -13.289  1.00 94.94           N  
ATOM    641  CA  PHE A  80      12.459  -7.585 -12.001  1.00 94.94           C  
ATOM    642  C   PHE A  80      13.870  -8.144 -11.873  1.00 94.94           C  
ATOM    643  CB  PHE A  80      11.394  -8.671 -11.848  1.00 94.94           C  
ATOM    644  O   PHE A  80      14.374  -8.797 -12.790  1.00 94.94           O  
ATOM    645  CG  PHE A  80       9.978  -8.157 -12.013  1.00 94.94           C  
ATOM    646  CD1 PHE A  80       9.349  -7.504 -10.939  1.00 94.94           C  
ATOM    647  CD2 PHE A  80       9.294  -8.313 -13.234  1.00 94.94           C  
ATOM    648  CE1 PHE A  80       8.038  -7.020 -11.077  1.00 94.94           C  
ATOM    649  CE2 PHE A  80       7.980  -7.833 -13.370  1.00 94.94           C  
ATOM    650  CZ  PHE A  80       7.349  -7.189 -12.291  1.00 94.94           C  
ATOM    651  N   ASP A  81      14.496  -7.865 -10.734  1.00 94.44           N  
ATOM    652  CA  ASP A  81      15.748  -8.489 -10.337  1.00 94.44           C  
ATOM    653  C   ASP A  81      15.424  -9.709  -9.489  1.00 94.44           C  
ATOM    654  CB  ASP A  81      16.629  -7.490  -9.589  1.00 94.44           C  
ATOM    655  O   ASP A  81      14.823  -9.626  -8.414  1.00 94.44           O  
ATOM    656  CG  ASP A  81      18.023  -8.024  -9.254  1.00 94.44           C  
ATOM    657  OD1 ASP A  81      18.294  -9.229  -9.447  1.00 94.44           O  
ATOM    658  OD2 ASP A  81      18.829  -7.178  -8.804  1.00 94.44           O  
ATOM    659  N   VAL A  82      15.818 -10.852 -10.017  1.00 91.06           N  
ATOM    660  CA  VAL A  82      15.472 -12.151  -9.480  1.00 91.06           C  
ATOM    661  C   VAL A  82      16.283 -12.470  -8.222  1.00 91.06           C  
ATOM    662  CB  VAL A  82      15.700 -13.150 -10.609  1.00 91.06           C  
ATOM    663  O   VAL A  82      15.759 -13.083  -7.296  1.00 91.06           O  
ATOM    664  CG1 VAL A  82      15.414 -14.535 -10.139  1.00 91.06           C  
ATOM    665  CG2 VAL A  82      14.756 -12.909 -11.791  1.00 91.06           C  
ATOM    666  N   ASN A  83      17.524 -11.986  -8.125  1.00 90.31           N  
ATOM    667  CA  ASN A  83      18.356 -12.199  -6.937  1.00 90.31           C  
ATOM    668  C   ASN A  83      17.818 -11.438  -5.717  1.00 90.31           C  
ATOM    669  CB  ASN A  83      19.792 -11.757  -7.257  1.00 90.31           C  
ATOM    670  O   ASN A  83      17.931 -11.909  -4.588  1.00 90.31           O  
ATOM    671  CG  ASN A  83      20.516 -12.689  -8.209  1.00 90.31           C  
ATOM    672  ND2 ASN A  83      21.537 -12.198  -8.871  1.00 90.31           N  
ATOM    673  OD1 ASN A  83      20.212 -13.861  -8.360  1.00 90.31           O  
ATOM    674  N   ASN A  84      17.219 -10.268  -5.956  1.00 89.81           N  
ATOM    675  CA  ASN A  84      16.621  -9.421  -4.925  1.00 89.81           C  
ATOM    676  C   ASN A  84      15.102  -9.628  -4.778  1.00 89.81           C  
ATOM    677  CB  ASN A  84      16.989  -7.957  -5.228  1.00 89.81           C  
ATOM    678  O   ASN A  84      14.481  -8.916  -3.988  1.00 89.81           O  
ATOM    679  CG  ASN A  84      18.467  -7.671  -5.037  1.00 89.81           C  
ATOM    680  ND2 ASN A  84      19.101  -6.967  -5.943  1.00 89.81           N  
ATOM    681  OD1 ASN A  84      19.086  -8.060  -4.062  1.00 89.81           O  
ATOM    682  N   LEU A  85      14.500 -10.544  -5.552  1.00 90.38           N  
ATOM    683  CA  LEU A  85      13.060 -10.853  -5.575  1.00 90.38           C  
ATOM    684  C   LEU A  85      12.153  -9.613  -5.668  1.00 90.38           C  
ATOM    685  CB  LEU A  85      12.697 -11.744  -4.374  1.00 90.38           C  
ATOM    686  O   LEU A  85      11.068  -9.564  -5.085  1.00 90.38           O  
ATOM    687  CG  LEU A  85      13.426 -13.092  -4.322  1.00 90.38           C  
ATOM    688  CD1 LEU A  85      13.061 -13.810  -3.024  1.00 90.38           C  
ATOM    689  CD2 LEU A  85      13.022 -14.003  -5.472  1.00 90.38           C  
ATOM    690  N   SER A  86      12.599  -8.579  -6.374  1.00 92.56           N  
ATOM    691  CA  SER A  86      11.942  -7.271  -6.359  1.00 92.56           C  
ATOM    692  C   SER A  86      12.035  -6.559  -7.699  1.00 92.56           C  
ATOM    693  CB  SER A  86      12.492  -6.397  -5.219  1.00 92.56           C  
ATOM    694  O   SER A  86      12.823  -6.900  -8.585  1.00 92.56           O  
ATOM    695  OG  SER A  86      13.903  -6.365  -5.216  1.00 92.56           O  
ATOM    696  N   LEU A  87      11.182  -5.552  -7.863  1.00 92.88           N  
ATOM    697  CA  LEU A  87      11.207  -4.667  -9.014  1.00 92.88           C  
ATOM    698  C   LEU A  87      12.500  -3.839  -9.011  1.00 92.88           C  
ATOM    699  CB  LEU A  87       9.953  -3.786  -8.951  1.00 92.88           C  
ATOM    700  O   LEU A  87      12.743  -3.048  -8.101  1.00 92.88           O  
ATOM    701  CG  LEU A  87       9.805  -2.851 -10.158  1.00 92.88           C  
ATOM    702  CD1 LEU A  87       9.429  -3.621 -11.420  1.00 92.88           C  
ATOM    703  CD2 LEU A  87       8.704  -1.839  -9.867  1.00 92.88           C  
ATOM    704  N   LYS A  88      13.308  -3.978 -10.062  1.00 92.69           N  
ATOM    705  CA  LYS A  88      14.530  -3.191 -10.257  1.00 92.69           C  
ATOM    706  C   LYS A  88      14.213  -1.776 -10.716  1.00 92.69           C  
ATOM    707  CB  LYS A  88      15.432  -3.910 -11.266  1.00 92.69           C  
ATOM    708  O   LYS A  88      14.748  -0.807 -10.185  1.00 92.69           O  
ATOM    709  CG  LYS A  88      16.828  -3.281 -11.287  1.00 92.69           C  
ATOM    710  CD  LYS A  88      17.778  -4.130 -12.132  1.00 92.69           C  
ATOM    711  CE  LYS A  88      19.208  -3.625 -11.937  1.00 92.69           C  
ATOM    712  NZ  LYS A  88      20.183  -4.720 -12.159  1.00 92.69           N  
ATOM    713  N   PHE A  89      13.372  -1.661 -11.738  1.00 92.25           N  
ATOM    714  CA  PHE A  89      12.859  -0.385 -12.216  1.00 92.25           C  
ATOM    715  C   PHE A  89      11.562  -0.574 -12.998  1.00 92.25           C  
ATOM    716  CB  PHE A  89      13.905   0.349 -13.079  1.00 92.25           C  
ATOM    717  O   PHE A  89      11.303  -1.629 -13.581  1.00 92.25           O  
ATOM    718  CG  PHE A  89      14.277  -0.337 -14.382  1.00 92.25           C  
ATOM    719  CD1 PHE A  89      15.439  -1.121 -14.459  1.00 92.25           C  
ATOM    720  CD2 PHE A  89      13.452  -0.211 -15.514  1.00 92.25           C  
ATOM    721  CE1 PHE A  89      15.769  -1.770 -15.659  1.00 92.25           C  
ATOM    722  CE2 PHE A  89      13.791  -0.845 -16.722  1.00 92.25           C  
ATOM    723  CZ  PHE A  89      14.958  -1.623 -16.798  1.00 92.25           C  
ATOM    724  N   GLU A  90      10.802   0.510 -13.083  1.00 92.56           N  
ATOM    725  CA  GLU A  90       9.670   0.657 -13.984  1.00 92.56           C  
ATOM    726  C   GLU A  90       9.925   1.841 -14.921  1.00 92.56           C  
ATOM    727  CB  GLU A  90       8.393   0.834 -13.161  1.00 92.56           C  
ATOM    728  O   GLU A  90      10.375   2.903 -14.482  1.00 92.56           O  
ATOM    729  CG  GLU A  90       7.138   0.824 -14.031  1.00 92.56           C  
ATOM    730  CD  GLU A  90       5.881   1.063 -13.194  1.00 92.56           C  
ATOM    731  OE1 GLU A  90       5.013   1.821 -13.672  1.00 92.56           O  
ATOM    732  OE2 GLU A  90       5.715   0.457 -12.119  1.00 92.56           O  
ATOM    733  N   ARG A  91       9.655   1.669 -16.217  1.00 91.75           N  
ATOM    734  CA  ARG A  91       9.694   2.761 -17.202  1.00 91.75           C  
ATOM    735  C   ARG A  91       8.368   2.833 -17.931  1.00 91.75           C  
ATOM    736  CB  ARG A  91      10.836   2.579 -18.211  1.00 91.75           C  
ATOM    737  O   ARG A  91       7.831   1.804 -18.320  1.00 91.75           O  
ATOM    738  CG  ARG A  91      12.225   2.678 -17.578  1.00 91.75           C  
ATOM    739  CD  ARG A  91      13.286   2.272 -18.603  1.00 91.75           C  
ATOM    740  NE  ARG A  91      14.608   2.123 -17.974  1.00 91.75           N  
ATOM    741  NH1 ARG A  91      15.763   1.537 -19.878  1.00 91.75           N  
ATOM    742  NH2 ARG A  91      16.836   1.669 -17.955  1.00 91.75           N  
ATOM    743  CZ  ARG A  91      15.715   1.769 -18.598  1.00 91.75           C  
ATOM    744  N   CYS A  92       7.877   4.045 -18.147  1.00 92.62           N  
ATOM    745  CA  CYS A  92       6.752   4.293 -19.040  1.00 92.62           C  
ATOM    746  C   CYS A  92       7.259   4.533 -20.470  1.00 92.62           C  
ATOM    747  CB  CYS A  92       5.918   5.464 -18.512  1.00 92.62           C  
ATOM    748  O   CYS A  92       8.335   5.098 -20.670  1.00 92.62           O  
ATOM    749  SG  CYS A  92       5.164   5.044 -16.909  1.00 92.62           S  
ATOM    750  N   MET A  93       6.459   4.110 -21.437  1.00 89.44           N  
ATOM    751  CA  MET A  93       6.660   4.203 -22.876  1.00 89.44           C  
ATOM    752  C   MET A  93       5.586   5.120 -23.465  1.00 89.44           C  
ATOM    753  CB  MET A  93       6.569   2.801 -23.506  1.00 89.44           C  
ATOM    754  O   MET A  93       4.516   5.296 -22.877  1.00 89.44           O  
ATOM    755  CG  MET A  93       7.544   1.787 -22.895  1.00 89.44           C  
ATOM    756  SD  MET A  93       9.297   2.135 -23.178  1.00 89.44           S  
ATOM    757  CE  MET A  93       9.417   1.541 -24.884  1.00 89.44           C  
ATOM    758  N   ASP A  94       5.867   5.686 -24.638  1.00 91.00           N  
ATOM    759  CA  ASP A  94       4.921   6.573 -25.324  1.00 91.00           C  
ATOM    760  C   ASP A  94       3.719   5.792 -25.891  1.00 91.00           C  
ATOM    761  CB  ASP A  94       5.654   7.349 -26.437  1.00 91.00           C  
ATOM    762  O   ASP A  94       2.607   6.314 -25.935  1.00 91.00           O  
ATOM    763  CG  ASP A  94       6.734   8.331 -25.943  1.00 91.00           C  
ATOM    764  OD1 ASP A  94       6.672   8.783 -24.782  1.00 91.00           O  
ATOM    765  OD2 ASP A  94       7.649   8.659 -26.747  1.00 91.00           O  
ATOM    766  N   SER A  95       3.934   4.538 -26.299  1.00 92.38           N  
ATOM    767  CA  SER A  95       2.909   3.650 -26.854  1.00 92.38           C  
ATOM    768  C   SER A  95       3.109   2.198 -26.414  1.00 92.38           C  
ATOM    769  CB  SER A  95       2.879   3.763 -28.380  1.00 92.38           C  
ATOM    770  O   SER A  95       4.139   1.831 -25.839  1.00 92.38           O  
ATOM    771  OG  SER A  95       4.119   3.376 -28.925  1.00 92.38           O  
ATOM    772  N   GLU A  96       2.082   1.383 -26.646  1.00 93.06           N  
ATOM    773  CA  GLU A  96       2.040  -0.031 -26.280  1.00 93.06           C  
ATOM    774  C   GLU A  96       3.113  -0.847 -27.006  1.00 93.06           C  
ATOM    775  CB  GLU A  96       0.646  -0.599 -26.563  1.00 93.06           C  
ATOM    776  O   GLU A  96       3.397  -0.636 -28.187  1.00 93.06           O  
ATOM    777  CG  GLU A  96      -0.410   0.019 -25.633  1.00 93.06           C  
ATOM    778  CD  GLU A  96      -1.840  -0.390 -26.003  1.00 93.06           C  
ATOM    779  OE1 GLU A  96      -2.759   0.302 -25.511  1.00 93.06           O  
ATOM    780  OE2 GLU A  96      -1.998  -1.377 -26.753  1.00 93.06           O  
ATOM    781  N   VAL A  97       3.709  -1.791 -26.276  1.00 93.50           N  
ATOM    782  CA  VAL A  97       4.725  -2.705 -26.801  1.00 93.50           C  
ATOM    783  C   VAL A  97       4.041  -3.973 -27.297  1.00 93.50           C  
ATOM    784  CB  VAL A  97       5.792  -3.028 -25.740  1.00 93.50           C  
ATOM    785  O   VAL A  97       3.387  -4.662 -26.510  1.00 93.50           O  
ATOM    786  CG1 VAL A  97       6.841  -4.002 -26.287  1.00 93.50           C  
ATOM    787  CG2 VAL A  97       6.520  -1.757 -25.271  1.00 93.50           C  
ATOM    788  N   ILE A  98       4.250  -4.290 -28.577  1.00 92.88           N  
ATOM    789  CA  ILE A  98       3.789  -5.537 -29.198  1.00 92.88           C  
ATOM    790  C   ILE A  98       4.715  -6.681 -28.796  1.00 92.88           C  
ATOM    791  CB  ILE A  98       3.712  -5.413 -30.739  1.00 92.88           C  
ATOM    792  O   ILE A  98       4.266  -7.664 -28.222  1.00 92.88           O  
ATOM    793  CG1 ILE A  98       2.726  -4.301 -31.148  1.00 92.88           C  
ATOM    794  CG2 ILE A  98       3.286  -6.762 -31.350  1.00 92.88           C  
ATOM    795  CD1 ILE A  98       2.670  -4.034 -32.657  1.00 92.88           C  
ATOM    796  N   LYS A  99       6.016  -6.544 -29.078  1.00 93.38           N  
ATOM    797  CA  LYS A  99       7.048  -7.526 -28.728  1.00 93.38           C  
ATOM    798  C   LYS A  99       8.355  -6.811 -28.413  1.00 93.38           C  
ATOM    799  CB  LYS A  99       7.208  -8.565 -29.865  1.00 93.38           C  
ATOM    800  O   LYS A  99       8.616  -5.705 -28.893  1.00 93.38           O  
ATOM    801  CG  LYS A  99       7.792  -9.932 -29.434  1.00 93.38           C  
ATOM    802  CD  LYS A  99       6.851 -10.727 -28.503  1.00 93.38           C  
ATOM    803  CE  LYS A  99       7.241 -12.208 -28.317  1.00 93.38           C  
ATOM    804  NZ  LYS A  99       6.303 -12.933 -27.397  1.00 93.38           N  
ATOM    805  N   PHE A 100       9.181  -7.436 -27.588  1.00 95.00           N  
ATOM    806  CA  PHE A 100      10.500  -6.924 -27.243  1.00 95.00           C  
ATOM    807  C   PHE A 100      11.533  -8.045 -27.227  1.00 95.00           C  
ATOM    808  CB  PHE A 100      10.424  -6.160 -25.920  1.00 95.00           C  
ATOM    809  O   PHE A 100      11.179  -9.212 -27.056  1.00 95.00           O  
ATOM    810  CG  PHE A 100      10.321  -7.002 -24.670  1.00 95.00           C  
ATOM    811  CD1 PHE A 100       9.059  -7.375 -24.172  1.00 95.00           C  
ATOM    812  CD2 PHE A 100      11.492  -7.386 -23.990  1.00 95.00           C  
ATOM    813  CE1 PHE A 100       8.969  -8.141 -22.998  1.00 95.00           C  
ATOM    814  CE2 PHE A 100      11.400  -8.156 -22.821  1.00 95.00           C  
ATOM    815  CZ  PHE A 100      10.138  -8.536 -22.329  1.00 95.00           C  
ATOM    816  N   GLU A 101      12.801  -7.691 -27.405  1.00 93.00           N  
ATOM    817  CA  GLU A 101      13.928  -8.627 -27.401  1.00 93.00           C  
ATOM    818  C   GLU A 101      15.079  -8.058 -26.563  1.00 93.00           C  
ATOM    819  CB  GLU A 101      14.358  -8.936 -28.849  1.00 93.00           C  
ATOM    820  O   GLU A 101      15.389  -6.861 -26.626  1.00 93.00           O  
ATOM    821  CG  GLU A 101      15.431 -10.036 -28.994  1.00 93.00           C  
ATOM    822  CD  GLU A 101      14.989 -11.427 -28.513  1.00 93.00           C  
ATOM    823  OE1 GLU A 101      15.869 -12.278 -28.278  1.00 93.00           O  
ATOM    824  OE2 GLU A 101      13.774 -11.623 -28.309  1.00 93.00           O  
ATOM    825  N   ILE A 102      15.714  -8.922 -25.768  1.00 94.19           N  
ATOM    826  CA  ILE A 102      16.882  -8.574 -24.956  1.00 94.19           C  
ATOM    827  C   ILE A 102      18.137  -8.859 -25.792  1.00 94.19           C  
ATOM    828  CB  ILE A 102      16.876  -9.320 -23.601  1.00 94.19           C  
ATOM    829  O   ILE A 102      18.448 -10.013 -26.105  1.00 94.19           O  
ATOM    830  CG1 ILE A 102      15.552  -9.102 -22.826  1.00 94.19           C  
ATOM    831  CG2 ILE A 102      18.059  -8.822 -22.755  1.00 94.19           C  
ATOM    832  CD1 ILE A 102      15.431  -9.931 -21.539  1.00 94.19           C  
ATOM    833  N   LEU A 103      18.854  -7.798 -26.172  1.00 92.38           N  
ATOM    834  CA  LEU A 103      20.025  -7.909 -27.049  1.00 92.38           C  
ATOM    835  C   LEU A 103      21.245  -8.450 -26.304  1.00 92.38           C  
ATOM    836  CB  LEU A 103      20.383  -6.538 -27.644  1.00 92.38           C  
ATOM    837  O   LEU A 103      21.981  -9.282 -26.835  1.00 92.38           O  
ATOM    838  CG  LEU A 103      19.308  -5.870 -28.510  1.00 92.38           C  
ATOM    839  CD1 LEU A 103      19.899  -4.554 -29.026  1.00 92.38           C  
ATOM    840  CD2 LEU A 103      18.891  -6.728 -29.700  1.00 92.38           C  
ATOM    841  N   SER A 104      21.461  -7.949 -25.087  1.00 91.81           N  
ATOM    842  CA  SER A 104      22.563  -8.375 -24.223  1.00 91.81           C  
ATOM    843  C   SER A 104      22.225  -9.696 -23.518  1.00 91.81           C  
ATOM    844  CB  SER A 104      22.906  -7.243 -23.245  1.00 91.81           C  
ATOM    845  O   SER A 104      21.107 -10.206 -23.613  1.00 91.81           O  
ATOM    846  OG  SER A 104      24.215  -7.379 -22.731  1.00 91.81           O  
ATOM    847  N   GLU A 105      23.202 -10.286 -22.835  1.00 90.62           N  
ATOM    848  CA  GLU A 105      22.951 -11.390 -21.894  1.00 90.62           C  
ATOM    849  C   GLU A 105      22.138 -10.883 -20.683  1.00 90.62           C  
ATOM    850  CB  GLU A 105      24.294 -12.036 -21.513  1.00 90.62           C  
ATOM    851  O   GLU A 105      21.133 -11.490 -20.297  1.00 90.62           O  
ATOM    852  CG  GLU A 105      24.970 -12.646 -22.754  1.00 90.62           C  
ATOM    853  CD  GLU A 105      26.315 -13.339 -22.484  1.00 90.62           C  
ATOM    854  OE1 GLU A 105      26.700 -14.132 -23.375  1.00 90.62           O  
ATOM    855  OE2 GLU A 105      26.990 -12.998 -21.491  1.00 90.62           O  
ATOM    856  N   ASP A 106      22.483  -9.668 -20.244  1.00 90.12           N  
ATOM    857  CA  ASP A 106      21.795  -8.822 -19.267  1.00 90.12           C  
ATOM    858  C   ASP A 106      20.604  -8.001 -19.805  1.00 90.12           C  
ATOM    859  CB  ASP A 106      22.823  -7.807 -18.743  1.00 90.12           C  
ATOM    860  O   ASP A 106      20.383  -7.838 -21.003  1.00 90.12           O  
ATOM    861  CG  ASP A 106      23.800  -8.358 -17.721  1.00 90.12           C  
ATOM    862  OD1 ASP A 106      23.314  -9.080 -16.831  1.00 90.12           O  
ATOM    863  OD2 ASP A 106      24.933  -7.832 -17.726  1.00 90.12           O  
ATOM    864  N   TYR A 107      19.919  -7.307 -18.885  1.00 90.00           N  
ATOM    865  CA  TYR A 107      18.919  -6.268 -19.174  1.00 90.00           C  
ATOM    866  C   TYR A 107      19.468  -4.956 -19.774  1.00 90.00           C  
ATOM    867  CB  TYR A 107      18.153  -5.939 -17.881  1.00 90.00           C  
ATOM    868  O   TYR A 107      18.703  -4.024 -20.025  1.00 90.00           O  
ATOM    869  CG  TYR A 107      18.860  -5.015 -16.917  1.00 90.00           C  
ATOM    870  CD1 TYR A 107      19.857  -5.516 -16.073  1.00 90.00           C  
ATOM    871  CD2 TYR A 107      18.551  -3.641 -16.904  1.00 90.00           C  
ATOM    872  CE1 TYR A 107      20.559  -4.654 -15.217  1.00 90.00           C  
ATOM    873  CE2 TYR A 107      19.212  -2.778 -16.012  1.00 90.00           C  
ATOM    874  OH  TYR A 107      20.894  -2.443 -14.349  1.00 90.00           O  
ATOM    875  CZ  TYR A 107      20.220  -3.286 -15.172  1.00 90.00           C  
ATOM    876  N   THR A 108      20.785  -4.813 -19.935  1.00 92.06           N  
ATOM    877  CA  THR A 108      21.421  -3.515 -20.220  1.00 92.06           C  
ATOM    878  C   THR A 108      21.056  -2.929 -21.578  1.00 92.06           C  
ATOM    879  CB  THR A 108      22.950  -3.602 -20.159  1.00 92.06           C  
ATOM    880  O   THR A 108      21.076  -1.707 -21.696  1.00 92.06           O  
ATOM    881  CG2 THR A 108      23.464  -3.882 -18.752  1.00 92.06           C  
ATOM    882  OG1 THR A 108      23.394  -4.622 -21.018  1.00 92.06           O  
ATOM    883  N   LYS A 109      20.739  -3.761 -22.580  1.00 93.12           N  
ATOM    884  CA  LYS A 109      20.342  -3.347 -23.936  1.00 93.12           C  
ATOM    885  C   LYS A 109      19.087  -4.095 -24.365  1.00 93.12           C  
ATOM    886  CB  LYS A 109      21.466  -3.607 -24.950  1.00 93.12           C  
ATOM    887  O   LYS A 109      19.090  -5.326 -24.429  1.00 93.12           O  
ATOM    888  CG  LYS A 109      22.751  -2.813 -24.681  1.00 93.12           C  
ATOM    889  CD  LYS A 109      23.788  -3.149 -25.762  1.00 93.12           C  
ATOM    890  CE  LYS A 109      25.133  -2.476 -25.463  1.00 93.12           C  
ATOM    891  NZ  LYS A 109      26.160  -2.859 -26.468  1.00 93.12           N  
ATOM    892  N   ILE A 110      18.036  -3.347 -24.682  1.00 94.62           N  
ATOM    893  CA  ILE A 110      16.707  -3.887 -24.985  1.00 94.62           C  
ATOM    894  C   ILE A 110      16.131  -3.155 -26.194  1.00 94.62           C  
ATOM    895  CB  ILE A 110      15.744  -3.757 -23.779  1.00 94.62           C  
ATOM    896  O   ILE A 110      16.347  -1.949 -26.356  1.00 94.62           O  
ATOM    897  CG1 ILE A 110      16.369  -4.142 -22.416  1.00 94.62           C  
ATOM    898  CG2 ILE A 110      14.495  -4.627 -24.025  1.00 94.62           C  
ATOM    899  CD1 ILE A 110      15.597  -3.524 -21.243  1.00 94.62           C  
ATOM    900  N   VAL A 111      15.378  -3.882 -27.015  1.00 95.38           N  
ATOM    901  CA  VAL A 111      14.646  -3.332 -28.157  1.00 95.38           C  
ATOM    902  C   VAL A 111      13.161  -3.581 -27.990  1.00 95.38           C  
ATOM    903  CB  VAL A 111      15.128  -3.941 -29.478  1.00 95.38           C  
ATOM    904  O   VAL A 111      12.750  -4.707 -27.718  1.00 95.38           O  
ATOM    905  CG1 VAL A 111      14.398  -3.332 -30.673  1.00 95.38           C  
ATOM    906  CG2 VAL A 111      16.609  -3.644 -29.656  1.00 95.38           C  
ATOM    907  N   PHE A 112      12.367  -2.539 -28.209  1.00 95.44           N  
ATOM    908  CA  PHE A 112      10.911  -2.585 -28.184  1.00 95.44           C  
ATOM    909  C   PHE A 112      10.348  -2.316 -29.567  1.00 95.44           C  
ATOM    910  CB  PHE A 112      10.382  -1.542 -27.194  1.00 95.44           C  
ATOM    911  O   PHE A 112      10.698  -1.309 -30.179  1.00 95.44           O  
ATOM    912  CG  PHE A 112      10.882  -1.786 -25.795  1.00 95.44           C  
ATOM    913  CD1 PHE A 112      10.396  -2.897 -25.098  1.00 95.44           C  
ATOM    914  CD2 PHE A 112      11.889  -0.988 -25.231  1.00 95.44           C  
ATOM    915  CE1 PHE A 112      10.967  -3.279 -23.880  1.00 95.44           C  
ATOM    916  CE2 PHE A 112      12.408  -1.328 -23.972  1.00 95.44           C  
ATOM    917  CZ  PHE A 112      11.980  -2.489 -23.319  1.00 95.44           C  
ATOM    918  N   LEU A 113       9.427  -3.163 -30.015  1.00 95.25           N  
ATOM    919  CA  LEU A 113       8.538  -2.859 -31.124  1.00 95.25           C  
ATOM    920  C   LEU A 113       7.220  -2.320 -30.567  1.00 95.25           C  
ATOM    921  CB  LEU A 113       8.341  -4.120 -31.971  1.00 95.25           C  
ATOM    922  O   LEU A 113       6.515  -3.006 -29.826  1.00 95.25           O  
ATOM    923  CG  LEU A 113       7.401  -3.905 -33.168  1.00 95.25           C  
ATOM    924  CD1 LEU A 113       8.013  -2.974 -34.222  1.00 95.25           C  
ATOM    925  CD2 LEU A 113       7.053  -5.238 -33.823  1.00 95.25           C  
ATOM    926  N   GLN A 114       6.901  -1.087 -30.932  1.00 94.25           N  
ATOM    927  CA  GLN A 114       5.678  -0.407 -30.529  1.00 94.25           C  
ATOM    928  C   GLN A 114       4.574  -0.521 -31.585  1.00 94.25           C  
ATOM    929  CB  GLN A 114       5.990   1.067 -30.268  1.00 94.25           C  
ATOM    930  O   GLN A 114       4.855  -0.596 -32.787  1.00 94.25           O  
ATOM    931  CG  GLN A 114       6.743   1.309 -28.953  1.00 94.25           C  
ATOM    932  CD  GLN A 114       7.108   2.778 -28.738  1.00 94.25           C  
ATOM    933  NE2 GLN A 114       7.560   3.132 -27.558  1.00 94.25           N  
ATOM    934  OE1 GLN A 114       7.036   3.632 -29.612  1.00 94.25           O  
ATOM    935  N   CYS A 115       3.319  -0.400 -31.144  1.00 92.19           N  
ATOM    936  CA  CYS A 115       2.145  -0.319 -32.022  1.00 92.19           C  
ATOM    937  C   CYS A 115       2.225   0.837 -33.036  1.00 92.19           C  
ATOM    938  CB  CYS A 115       0.882  -0.211 -31.153  1.00 92.19           C  
ATOM    939  O   CYS A 115       1.773   0.703 -34.172  1.00 92.19           O  
ATOM    940  SG  CYS A 115       0.627  -1.755 -30.231  1.00 92.19           S  
ATOM    941  N   ASP A 116       2.892   1.943 -32.691  1.00 92.75           N  
ATOM    942  CA  ASP A 116       2.985   3.144 -33.536  1.00 92.75           C  
ATOM    943  C   ASP A 116       4.002   3.038 -34.695  1.00 92.75           C  
ATOM    944  CB  ASP A 116       3.257   4.371 -32.651  1.00 92.75           C  
ATOM    945  O   ASP A 116       4.396   4.054 -35.279  1.00 92.75           O  
ATOM    946  CG  ASP A 116       2.088   4.787 -31.763  1.00 92.75           C  
ATOM    947  OD1 ASP A 116       0.970   4.267 -31.959  1.00 92.75           O  
ATOM    948  OD2 ASP A 116       2.350   5.681 -30.930  1.00 92.75           O  
ATOM    949  N   ARG A 117       4.442   1.823 -35.062  1.00 92.75           N  
ATOM    950  CA  ARG A 117       5.527   1.554 -36.040  1.00 92.75           C  
ATOM    951  C   ARG A 117       6.891   2.081 -35.611  1.00 92.75           C  
ATOM    952  CB  ARG A 117       5.202   2.077 -37.450  1.00 92.75           C  
ATOM    953  O   ARG A 117       7.767   2.308 -36.445  1.00 92.75           O  
ATOM    954  CG  ARG A 117       3.810   1.705 -37.931  1.00 92.75           C  
ATOM    955  CD  ARG A 117       3.565   2.250 -39.331  1.00 92.75           C  
ATOM    956  NE  ARG A 117       3.166   3.660 -39.241  1.00 92.75           N  
ATOM    957  NH1 ARG A 117       3.250   4.132 -41.485  1.00 92.75           N  
ATOM    958  NH2 ARG A 117       2.274   5.561 -40.061  1.00 92.75           N  
ATOM    959  CZ  ARG A 117       2.904   4.437 -40.265  1.00 92.75           C  
ATOM    960  N   TYR A 118       7.072   2.323 -34.323  1.00 94.75           N  
ATOM    961  CA  TYR A 118       8.353   2.743 -33.785  1.00 94.75           C  
ATOM    962  C   TYR A 118       9.084   1.555 -33.173  1.00 94.75           C  
ATOM    963  CB  TYR A 118       8.172   3.916 -32.825  1.00 94.75           C  
ATOM    964  O   TYR A 118       8.487   0.683 -32.549  1.00 94.75           O  
ATOM    965  CG  TYR A 118       7.942   5.236 -33.540  1.00 94.75           C  
ATOM    966  CD1 TYR A 118       9.039   6.011 -33.956  1.00 94.75           C  
ATOM    967  CD2 TYR A 118       6.638   5.699 -33.777  1.00 94.75           C  
ATOM    968  CE1 TYR A 118       8.839   7.272 -34.548  1.00 94.75           C  
ATOM    969  CE2 TYR A 118       6.425   6.945 -34.397  1.00 94.75           C  
ATOM    970  OH  TYR A 118       7.330   8.949 -35.365  1.00 94.75           O  
ATOM    971  CZ  TYR A 118       7.527   7.741 -34.774  1.00 94.75           C  
ATOM    972  N   VAL A 119      10.396   1.548 -33.359  1.00 94.88           N  
ATOM    973  CA  VAL A 119      11.330   0.683 -32.656  1.00 94.88           C  
ATOM    974  C   VAL A 119      12.100   1.560 -31.679  1.00 94.88           C  
ATOM    975  CB  VAL A 119      12.239  -0.074 -33.635  1.00 94.88           C  
ATOM    976  O   VAL A 119      12.751   2.528 -32.080  1.00 94.88           O  
ATOM    977  CG1 VAL A 119      13.284  -0.911 -32.895  1.00 94.88           C  
ATOM    978  CG2 VAL A 119      11.413  -1.038 -34.496  1.00 94.88           C  
ATOM    979  N   GLU A 120      12.002   1.254 -30.390  1.00 94.06           N  
ATOM    980  CA  GLU A 120      12.730   1.967 -29.343  1.00 94.06           C  
ATOM    981  C   GLU A 120      13.881   1.130 -28.794  1.00 94.06           C  
ATOM    982  CB  GLU A 120      11.818   2.419 -28.199  1.00 94.06           C  
ATOM    983  O   GLU A 120      13.705  -0.016 -28.387  1.00 94.06           O  
ATOM    984  CG  GLU A 120      10.884   3.576 -28.585  1.00 94.06           C  
ATOM    985  CD  GLU A 120      10.291   4.282 -27.353  1.00 94.06           C  
ATOM    986  OE1 GLU A 120       9.552   5.276 -27.543  1.00 94.06           O  
ATOM    987  OE2 GLU A 120      10.631   3.908 -26.207  1.00 94.06           O  
ATOM    988  N   PHE A 121      15.054   1.752 -28.716  1.00 94.38           N  
ATOM    989  CA  PHE A 121      16.249   1.201 -28.096  1.00 94.38           C  
ATOM    990  C   PHE A 121      16.385   1.746 -26.686  1.00 94.38           C  
ATOM    991  CB  PHE A 121      17.483   1.549 -28.931  1.00 94.38           C  
ATOM    992  O   PHE A 121      16.432   2.963 -26.472  1.00 94.38           O  
ATOM    993  CG  PHE A 121      17.447   0.891 -30.286  1.00 94.38           C  
ATOM    994  CD1 PHE A 121      17.903  -0.430 -30.419  1.00 94.38           C  
ATOM    995  CD2 PHE A 121      16.885   1.562 -31.388  1.00 94.38           C  
ATOM    996  CE1 PHE A 121      17.749  -1.103 -31.639  1.00 94.38           C  
ATOM    997  CE2 PHE A 121      16.748   0.894 -32.616  1.00 94.38           C  
ATOM    998  CZ  PHE A 121      17.158  -0.444 -32.726  1.00 94.38           C  
ATOM    999  N   HIS A 122      16.479   0.846 -25.718  1.00 93.75           N  
ATOM   1000  CA  HIS A 122      16.686   1.182 -24.317  1.00 93.75           C  
ATOM   1001  C   HIS A 122      18.021   0.641 -23.838  1.00 93.75           C  
ATOM   1002  CB  HIS A 122      15.527   0.661 -23.473  1.00 93.75           C  
ATOM   1003  O   HIS A 122      18.422  -0.475 -24.165  1.00 93.75           O  
ATOM   1004  CG  HIS A 122      14.304   1.548 -23.510  1.00 93.75           C  
ATOM   1005  CD2 HIS A 122      13.642   1.972 -24.629  1.00 93.75           C  
ATOM   1006  ND1 HIS A 122      13.620   1.997 -22.376  1.00 93.75           N  
ATOM   1007  CE1 HIS A 122      12.545   2.658 -22.855  1.00 93.75           C  
ATOM   1008  NE2 HIS A 122      12.545   2.684 -24.200  1.00 93.75           N  
ATOM   1009  N   VAL A 123      18.686   1.458 -23.029  1.00 92.44           N  
ATOM   1010  CA  VAL A 123      19.936   1.137 -22.347  1.00 92.44           C  
ATOM   1011  C   VAL A 123      19.707   1.214 -20.827  1.00 92.44           C  
ATOM   1012  CB  VAL A 123      21.094   2.009 -22.892  1.00 92.44           C  
ATOM   1013  O   VAL A 123      18.646   1.650 -20.359  1.00 92.44           O  
ATOM   1014  CG1 VAL A 123      22.469   1.663 -22.296  1.00 92.44           C  
ATOM   1015  CG2 VAL A 123      21.254   1.815 -24.410  1.00 92.44           C  
ATOM   1016  N   GLY A 124      20.685   0.805 -20.017  1.00 87.88           N  
ATOM   1017  CA  GLY A 124      20.635   0.880 -18.552  1.00 87.88           C  
ATOM   1018  C   GLY A 124      20.221   2.253 -17.993  1.00 87.88           C  
ATOM   1019  O   GLY A 124      19.453   2.300 -17.037  1.00 87.88           O  
ATOM   1020  N   HIS A 125      20.616   3.361 -18.629  1.00 86.50           N  
ATOM   1021  CA  HIS A 125      20.260   4.720 -18.187  1.00 86.50           C  
ATOM   1022  C   HIS A 125      18.925   5.258 -18.753  1.00 86.50           C  
ATOM   1023  CB  HIS A 125      21.434   5.669 -18.479  1.00 86.50           C  
ATOM   1024  O   HIS A 125      18.564   6.395 -18.461  1.00 86.50           O  
ATOM   1025  CG  HIS A 125      21.657   5.902 -19.951  1.00 86.50           C  
ATOM   1026  CD2 HIS A 125      22.708   5.459 -20.710  1.00 86.50           C  
ATOM   1027  ND1 HIS A 125      20.808   6.583 -20.792  1.00 86.50           N  
ATOM   1028  CE1 HIS A 125      21.322   6.541 -22.030  1.00 86.50           C  
ATOM   1029  NE2 HIS A 125      22.474   5.852 -22.032  1.00 86.50           N  
ATOM   1030  N   GLY A 126      18.198   4.497 -19.584  1.00 89.62           N  
ATOM   1031  CA  GLY A 126      16.898   4.908 -20.139  1.00 89.62           C  
ATOM   1032  C   GLY A 126      16.762   4.699 -21.648  1.00 89.62           C  
ATOM   1033  O   GLY A 126      17.434   3.852 -22.235  1.00 89.62           O  
ATOM   1034  N   ARG A 127      15.876   5.475 -22.285  1.00 91.50           N  
ATOM   1035  CA  ARG A 127      15.678   5.462 -23.742  1.00 91.50           C  
ATOM   1036  C   ARG A 127      16.900   6.061 -24.437  1.00 91.50           C  
ATOM   1037  CB  ARG A 127      14.382   6.212 -24.101  1.00 91.50           C  
ATOM   1038  O   ARG A 127      17.266   7.200 -24.161  1.00 91.50           O  
ATOM   1039  CG  ARG A 127      14.073   6.144 -25.607  1.00 91.50           C  
ATOM   1040  CD  ARG A 127      12.697   6.731 -25.948  1.00 91.50           C  
ATOM   1041  NE  ARG A 127      12.617   8.195 -25.743  1.00 91.50           N  
ATOM   1042  NH1 ARG A 127      10.394   8.361 -26.303  1.00 91.50           N  
ATOM   1043  NH2 ARG A 127      11.514  10.191 -25.655  1.00 91.50           N  
ATOM   1044  CZ  ARG A 127      11.511   8.908 -25.901  1.00 91.50           C  
ATOM   1045  N   HIS A 128      17.509   5.298 -25.335  1.00 92.75           N  
ATOM   1046  CA  HIS A 128      18.674   5.723 -26.104  1.00 92.75           C  
ATOM   1047  C   HIS A 128      18.265   6.321 -27.448  1.00 92.75           C  
ATOM   1048  CB  HIS A 128      19.616   4.527 -26.271  1.00 92.75           C  
ATOM   1049  O   HIS A 128      18.662   7.436 -27.775  1.00 92.75           O  
ATOM   1050  CG  HIS A 128      20.880   4.876 -27.007  1.00 92.75           C  
ATOM   1051  CD2 HIS A 128      21.195   4.557 -28.302  1.00 92.75           C  
ATOM   1052  ND1 HIS A 128      21.932   5.605 -26.499  1.00 92.75           N  
ATOM   1053  CE1 HIS A 128      22.855   5.729 -27.466  1.00 92.75           C  
ATOM   1054  NE2 HIS A 128      22.451   5.101 -28.578  1.00 92.75           N  
ATOM   1055  N   TYR A 129      17.434   5.605 -28.208  1.00 92.69           N  
ATOM   1056  CA  TYR A 129      17.021   6.046 -29.535  1.00 92.69           C  
ATOM   1057  C   TYR A 129      15.629   5.528 -29.899  1.00 92.69           C  
ATOM   1058  CB  TYR A 129      18.073   5.608 -30.563  1.00 92.69           C  
ATOM   1059  O   TYR A 129      15.206   4.476 -29.423  1.00 92.69           O  
ATOM   1060  CG  TYR A 129      17.881   6.261 -31.913  1.00 92.69           C  
ATOM   1061  CD1 TYR A 129      17.449   5.502 -33.016  1.00 92.69           C  
ATOM   1062  CD2 TYR A 129      18.123   7.642 -32.055  1.00 92.69           C  
ATOM   1063  CE1 TYR A 129      17.260   6.127 -34.261  1.00 92.69           C  
ATOM   1064  CE2 TYR A 129      17.929   8.269 -33.300  1.00 92.69           C  
ATOM   1065  OH  TYR A 129      17.317   8.096 -35.619  1.00 92.69           O  
ATOM   1066  CZ  TYR A 129      17.496   7.508 -34.408  1.00 92.69           C  
ATOM   1067  N   ARG A 130      14.921   6.269 -30.753  1.00 93.56           N  
ATOM   1068  CA  ARG A 130      13.607   5.903 -31.290  1.00 93.56           C  
ATOM   1069  C   ARG A 130      13.652   6.027 -32.808  1.00 93.56           C  
ATOM   1070  CB  ARG A 130      12.518   6.771 -30.632  1.00 93.56           C  
ATOM   1071  O   ARG A 130      13.914   7.102 -33.339  1.00 93.56           O  
ATOM   1072  CG  ARG A 130      11.117   6.495 -31.199  1.00 93.56           C  
ATOM   1073  CD  ARG A 130      10.029   7.235 -30.408  1.00 93.56           C  
ATOM   1074  NE  ARG A 130       8.692   7.032 -30.998  1.00 93.56           N  
ATOM   1075  NH1 ARG A 130       7.467   8.338 -29.544  1.00 93.56           N  
ATOM   1076  NH2 ARG A 130       6.440   7.291 -31.201  1.00 93.56           N  
ATOM   1077  CZ  ARG A 130       7.552   7.552 -30.576  1.00 93.56           C  
ATOM   1078  N   LEU A 131      13.373   4.925 -33.487  1.00 92.56           N  
ATOM   1079  CA  LEU A 131      13.441   4.767 -34.936  1.00 92.56           C  
ATOM   1080  C   LEU A 131      12.048   4.435 -35.469  1.00 92.56           C  
ATOM   1081  CB  LEU A 131      14.417   3.619 -35.201  1.00 92.56           C  
ATOM   1082  O   LEU A 131      11.306   3.701 -34.825  1.00 92.56           O  
ATOM   1083  CG  LEU A 131      14.666   3.290 -36.685  1.00 92.56           C  
ATOM   1084  CD1 LEU A 131      15.976   3.893 -37.188  1.00 92.56           C  
ATOM   1085  CD2 LEU A 131      14.727   1.776 -36.796  1.00 92.56           C  
ATOM   1086  N   ARG A 132      11.676   4.945 -36.641  1.00 93.19           N  
ATOM   1087  CA  ARG A 132      10.396   4.614 -37.279  1.00 93.19           C  
ATOM   1088  C   ARG A 132      10.594   3.583 -38.386  1.00 93.19           C  
ATOM   1089  CB  ARG A 132       9.743   5.897 -37.792  1.00 93.19           C  
ATOM   1090  O   ARG A 132      11.461   3.762 -39.236  1.00 93.19           O  
ATOM   1091  CG  ARG A 132       8.272   5.673 -38.156  1.00 93.19           C  
ATOM   1092  CD  ARG A 132       7.674   7.014 -38.575  1.00 93.19           C  
ATOM   1093  NE  ARG A 132       6.250   6.894 -38.920  1.00 93.19           N  
ATOM   1094  NH1 ARG A 132       5.889   9.137 -39.245  1.00 93.19           N  
ATOM   1095  NH2 ARG A 132       4.208   7.720 -39.514  1.00 93.19           N  
ATOM   1096  CZ  ARG A 132       5.460   7.907 -39.222  1.00 93.19           C  
ATOM   1097  N   VAL A 133       9.758   2.553 -38.396  1.00 92.69           N  
ATOM   1098  CA  VAL A 133       9.675   1.535 -39.451  1.00 92.69           C  
ATOM   1099  C   VAL A 133       8.576   1.940 -40.451  1.00 92.69           C  
ATOM   1100  CB  VAL A 133       9.440   0.140 -38.835  1.00 92.69           C  
ATOM   1101  O   VAL A 133       7.578   2.550 -40.047  1.00 92.69           O  
ATOM   1102  CG1 VAL A 133       9.397  -0.984 -39.875  1.00 92.69           C  
ATOM   1103  CG2 VAL A 133      10.576  -0.209 -37.863  1.00 92.69           C  
ATOM   1104  N   PRO A 134       8.720   1.659 -41.762  1.00 91.44           N  
ATOM   1105  CA  PRO A 134       7.743   2.101 -42.765  1.00 91.44           C  
ATOM   1106  C   PRO A 134       6.323   1.549 -42.541  1.00 91.44           C  
ATOM   1107  CB  PRO A 134       8.323   1.639 -44.109  1.00 91.44           C  
ATOM   1108  O   PRO A 134       5.327   2.279 -42.657  1.00 91.44           O  
ATOM   1109  CG  PRO A 134       9.828   1.580 -43.860  1.00 91.44           C  
ATOM   1110  CD  PRO A 134       9.901   1.098 -42.417  1.00 91.44           C  
ATOM   1111  N   ARG A 135       6.224   0.264 -42.183  1.00 91.75           N  
ATOM   1112  CA  ARG A 135       4.969  -0.477 -41.972  1.00 91.75           C  
ATOM   1113  C   ARG A 135       4.840  -0.965 -40.526  1.00 91.75           C  
ATOM   1114  CB  ARG A 135       4.882  -1.636 -42.985  1.00 91.75           C  
ATOM   1115  O   ARG A 135       5.778  -0.859 -39.741  1.00 91.75           O  
ATOM   1116  CG  ARG A 135       4.892  -1.180 -44.455  1.00 91.75           C  
ATOM   1117  CD  ARG A 135       3.584  -0.483 -44.840  1.00 91.75           C  
ATOM   1118  NE  ARG A 135       3.559  -0.153 -46.276  1.00 91.75           N  
ATOM   1119  NH1 ARG A 135       1.392   0.593 -46.369  1.00 91.75           N  
ATOM   1120  NH2 ARG A 135       2.621   0.542 -48.230  1.00 91.75           N  
ATOM   1121  CZ  ARG A 135       2.530   0.327 -46.949  1.00 91.75           C  
ATOM   1122  N   PHE A 136       3.644  -1.427 -40.165  1.00 94.00           N  
ATOM   1123  CA  PHE A 136       3.359  -1.973 -38.836  1.00 94.00           C  
ATOM   1124  C   PHE A 136       4.045  -3.319 -38.656  1.00 94.00           C  
ATOM   1125  CB  PHE A 136       1.843  -2.065 -38.610  1.00 94.00           C  
ATOM   1126  O   PHE A 136       3.829  -4.223 -39.456  1.00 94.00           O  
ATOM   1127  CG  PHE A 136       1.143  -0.720 -38.536  1.00 94.00           C  
ATOM   1128  CD1 PHE A 136       1.133  -0.002 -37.326  1.00 94.00           C  
ATOM   1129  CD2 PHE A 136       0.476  -0.193 -39.660  1.00 94.00           C  
ATOM   1130  CE1 PHE A 136       0.477   1.238 -37.240  1.00 94.00           C  
ATOM   1131  CE2 PHE A 136      -0.185   1.047 -39.573  1.00 94.00           C  
ATOM   1132  CZ  PHE A 136      -0.183   1.764 -38.363  1.00 94.00           C  
ATOM   1133  N   GLY A 137       4.865  -3.428 -37.611  1.00 91.56           N  
ATOM   1134  CA  GLY A 137       5.470  -4.690 -37.203  1.00 91.56           C  
ATOM   1135  C   GLY A 137       4.504  -5.506 -36.342  1.00 91.56           C  
ATOM   1136  O   GLY A 137       3.761  -4.932 -35.550  1.00 91.56           O  
ATOM   1137  N   ARG A 138       4.542  -6.829 -36.488  1.00 92.50           N  
ATOM   1138  CA  ARG A 138       3.913  -7.822 -35.606  1.00 92.50           C  
ATOM   1139  C   ARG A 138       4.945  -8.506 -34.708  1.00 92.50           C  
ATOM   1140  CB  ARG A 138       3.152  -8.872 -36.439  1.00 92.50           C  
ATOM   1141  O   ARG A 138       4.654  -8.745 -33.544  1.00 92.50           O  
ATOM   1142  CG  ARG A 138       1.882  -8.308 -37.095  1.00 92.50           C  
ATOM   1143  CD  ARG A 138       1.088  -9.405 -37.826  1.00 92.50           C  
ATOM   1144  NE  ARG A 138      -0.228  -8.910 -38.282  1.00 92.50           N  
ATOM   1145  NH1 ARG A 138      -0.449 -10.107 -40.260  1.00 92.50           N  
ATOM   1146  NH2 ARG A 138      -1.895  -8.551 -39.798  1.00 92.50           N  
ATOM   1147  CZ  ARG A 138      -0.837  -9.202 -39.425  1.00 92.50           C  
ATOM   1148  N   ASP A 139       6.150  -8.756 -35.219  1.00 93.94           N  
ATOM   1149  CA  ASP A 139       7.198  -9.470 -34.486  1.00 93.94           C  
ATOM   1150  C   ASP A 139       8.602  -8.936 -34.812  1.00 93.94           C  
ATOM   1151  CB  ASP A 139       7.072 -10.975 -34.777  1.00 93.94           C  
ATOM   1152  O   ASP A 139       8.824  -8.299 -35.853  1.00 93.94           O  
ATOM   1153  CG  ASP A 139       7.755 -11.870 -33.739  1.00 93.94           C  
ATOM   1154  OD1 ASP A 139       8.192 -11.340 -32.689  1.00 93.94           O  
ATOM   1155  OD2 ASP A 139       7.799 -13.089 -34.013  1.00 93.94           O  
ATOM   1156  N   ILE A 140       9.547  -9.183 -33.902  1.00 94.75           N  
ATOM   1157  CA  ILE A 140      10.961  -8.830 -34.057  1.00 94.75           C  
ATOM   1158  C   ILE A 140      11.873  -9.979 -33.637  1.00 94.75           C  
ATOM   1159  CB  ILE A 140      11.354  -7.531 -33.314  1.00 94.75           C  
ATOM   1160  O   ILE A 140      11.647 -10.628 -32.619  1.00 94.75           O  
ATOM   1161  CG1 ILE A 140      11.182  -7.608 -31.777  1.00 94.75           C  
ATOM   1162  CG2 ILE A 140      10.572  -6.345 -33.887  1.00 94.75           C  
ATOM   1163  CD1 ILE A 140      11.751  -6.395 -31.032  1.00 94.75           C  
ATOM   1164  N   ALA A 141      12.972 -10.158 -34.367  1.00 93.75           N  
ATOM   1165  CA  ALA A 141      14.003 -11.130 -34.024  1.00 93.75           C  
ATOM   1166  C   ALA A 141      15.400 -10.528 -34.194  1.00 93.75           C  
ATOM   1167  CB  ALA A 141      13.807 -12.401 -34.855  1.00 93.75           C  
ATOM   1168  O   ALA A 141      15.676  -9.813 -35.160  1.00 93.75           O  
ATOM   1169  N   TYR A 142      16.291 -10.827 -33.249  1.00 94.38           N  
ATOM   1170  CA  TYR A 142      17.674 -10.361 -33.270  1.00 94.38           C  
ATOM   1171  C   TYR A 142      18.625 -11.474 -33.706  1.00 94.38           C  
ATOM   1172  CB  TYR A 142      18.059  -9.803 -31.897  1.00 94.38           C  
ATOM   1173  O   TYR A 142      18.664 -12.548 -33.105  1.00 94.38           O  
ATOM   1174  CG  TYR A 142      19.501  -9.339 -31.831  1.00 94.38           C  
ATOM   1175  CD1 TYR A 142      20.403  -9.947 -30.934  1.00 94.38           C  
ATOM   1176  CD2 TYR A 142      19.942  -8.309 -32.684  1.00 94.38           C  
ATOM   1177  CE1 TYR A 142      21.743  -9.512 -30.876  1.00 94.38           C  
ATOM   1178  CE2 TYR A 142      21.279  -7.879 -32.633  1.00 94.38           C  
ATOM   1179  OH  TYR A 142      23.463  -8.038 -31.688  1.00 94.38           O  
ATOM   1180  CZ  TYR A 142      22.180  -8.475 -31.729  1.00 94.38           C  
ATOM   1181  N   HIS A 143      19.437 -11.198 -34.722  1.00 93.44           N  
ATOM   1182  CA  HIS A 143      20.479 -12.102 -35.183  1.00 93.44           C  
ATOM   1183  C   HIS A 143      21.836 -11.685 -34.607  1.00 93.44           C  
ATOM   1184  CB  HIS A 143      20.432 -12.160 -36.709  1.00 93.44           C  
ATOM   1185  O   HIS A 143      22.441 -10.697 -35.030  1.00 93.44           O  
ATOM   1186  CG  HIS A 143      21.496 -13.044 -37.293  1.00 93.44           C  
ATOM   1187  CD2 HIS A 143      21.371 -14.329 -37.745  1.00 93.44           C  
ATOM   1188  ND1 HIS A 143      22.784 -12.659 -37.534  1.00 93.44           N  
ATOM   1189  CE1 HIS A 143      23.424 -13.679 -38.119  1.00 93.44           C  
ATOM   1190  NE2 HIS A 143      22.613 -14.730 -38.249  1.00 93.44           N  
ATOM   1191  N   LYS A 144      22.331 -12.467 -33.637  1.00 89.81           N  
ATOM   1192  CA  LYS A 144      23.561 -12.152 -32.889  1.00 89.81           C  
ATOM   1193  C   LYS A 144      24.815 -12.058 -33.778  1.00 89.81           C  
ATOM   1194  CB  LYS A 144      23.803 -13.115 -31.706  1.00 89.81           C  
ATOM   1195  O   LYS A 144      25.544 -11.089 -33.602  1.00 89.81           O  
ATOM   1196  CG  LYS A 144      22.623 -13.305 -30.738  1.00 89.81           C  
ATOM   1197  CD  LYS A 144      22.979 -14.379 -29.693  1.00 89.81           C  
ATOM   1198  CE  LYS A 144      21.747 -14.785 -28.876  1.00 89.81           C  
ATOM   1199  NZ  LYS A 144      21.961 -16.053 -28.122  1.00 89.81           N  
ATOM   1200  N   PRO A 145      25.090 -12.985 -34.726  1.00 90.62           N  
ATOM   1201  CA  PRO A 145      26.360 -12.963 -35.464  1.00 90.62           C  
ATOM   1202  C   PRO A 145      26.567 -11.765 -36.402  1.00 90.62           C  
ATOM   1203  CB  PRO A 145      26.420 -14.272 -36.258  1.00 90.62           C  
ATOM   1204  O   PRO A 145      27.704 -11.376 -36.631  1.00 90.62           O  
ATOM   1205  CG  PRO A 145      25.454 -15.205 -35.535  1.00 90.62           C  
ATOM   1206  CD  PRO A 145      24.414 -14.264 -34.938  1.00 90.62           C  
ATOM   1207  N   SER A 146      25.497 -11.206 -36.975  1.00 88.50           N  
ATOM   1208  CA  SER A 146      25.572 -10.053 -37.896  1.00 88.50           C  
ATOM   1209  C   SER A 146      25.080  -8.745 -37.277  1.00 88.50           C  
ATOM   1210  CB  SER A 146      24.840 -10.330 -39.217  1.00 88.50           C  
ATOM   1211  O   SER A 146      25.065  -7.722 -37.957  1.00 88.50           O  
ATOM   1212  OG  SER A 146      23.442 -10.426 -39.032  1.00 88.50           O  
ATOM   1213  N   CYS A 147      24.654  -8.779 -36.009  1.00 91.94           N  
ATOM   1214  CA  CYS A 147      24.036  -7.653 -35.307  1.00 91.94           C  
ATOM   1215  C   CYS A 147      22.838  -7.040 -36.061  1.00 91.94           C  
ATOM   1216  CB  CYS A 147      25.121  -6.634 -34.929  1.00 91.94           C  
ATOM   1217  O   CYS A 147      22.563  -5.844 -35.940  1.00 91.94           O  
ATOM   1218  SG  CYS A 147      26.325  -7.392 -33.799  1.00 91.94           S  
ATOM   1219  N   ASP A 148      22.117  -7.855 -36.834  1.00 93.06           N  
ATOM   1220  CA  ASP A 148      20.937  -7.432 -37.582  1.00 93.06           C  
ATOM   1221  C   ASP A 148      19.666  -7.665 -36.757  1.00 93.06           C  
ATOM   1222  CB  ASP A 148      20.846  -8.159 -38.929  1.00 93.06           C  
ATOM   1223  O   ASP A 148      19.427  -8.751 -36.223  1.00 93.06           O  
ATOM   1224  CG  ASP A 148      21.918  -7.760 -39.950  1.00 93.06           C  
ATOM   1225  OD1 ASP A 148      22.263  -6.562 -40.050  1.00 93.06           O  
ATOM   1226  OD2 ASP A 148      22.317  -8.661 -40.728  1.00 93.06           O  
ATOM   1227  N   LEU A 149      18.819  -6.644 -36.686  1.00 94.81           N  
ATOM   1228  CA  LEU A 149      17.463  -6.728 -36.166  1.00 94.81           C  
ATOM   1229  C   LEU A 149      16.487  -6.867 -37.337  1.00 94.81           C  
ATOM   1230  CB  LEU A 149      17.188  -5.477 -35.318  1.00 94.81           C  
ATOM   1231  O   LEU A 149      16.435  -6.003 -38.218  1.00 94.81           O  
ATOM   1232  CG  LEU A 149      15.790  -5.474 -34.677  1.00 94.81           C  
ATOM   1233  CD1 LEU A 149      15.724  -6.420 -33.476  1.00 94.81           C  
ATOM   1234  CD2 LEU A 149      15.447  -4.058 -34.222  1.00 94.81           C  
ATOM   1235  N   PHE A 150      15.694  -7.932 -37.322  1.00 94.56           N  
ATOM   1236  CA  PHE A 150      14.630  -8.171 -38.288  1.00 94.56           C  
ATOM   1237  C   PHE A 150      13.287  -7.738 -37.712  1.00 94.56           C  
ATOM   1238  CB  PHE A 150      14.622  -9.645 -38.700  1.00 94.56           C  
ATOM   1239  O   PHE A 150      12.930  -8.131 -36.602  1.00 94.56           O  
ATOM   1240  CG  PHE A 150      15.905 -10.074 -39.381  1.00 94.56           C  
ATOM   1241  CD1 PHE A 150      16.207  -9.584 -40.665  1.00 94.56           C  
ATOM   1242  CD2 PHE A 150      16.798 -10.951 -38.738  1.00 94.56           C  
ATOM   1243  CE1 PHE A 150      17.392  -9.977 -41.310  1.00 94.56           C  
ATOM   1244  CE2 PHE A 150      17.981 -11.344 -39.389  1.00 94.56           C  
ATOM   1245  CZ  PHE A 150      18.286 -10.849 -40.667  1.00 94.56           C  
ATOM   1246  N   VAL A 151      12.543  -6.945 -38.478  1.00 94.88           N  
ATOM   1247  CA  VAL A 151      11.183  -6.510 -38.149  1.00 94.88           C  
ATOM   1248  C   VAL A 151      10.240  -7.023 -39.225  1.00 94.88           C  
ATOM   1249  CB  VAL A 151      11.084  -4.981 -37.999  1.00 94.88           C  
ATOM   1250  O   VAL A 151      10.439  -6.770 -40.416  1.00 94.88           O  
ATOM   1251  CG1 VAL A 151       9.675  -4.564 -37.552  1.00 94.88           C  
ATOM   1252  CG2 VAL A 151      12.104  -4.427 -36.993  1.00 94.88           C  
ATOM   1253  N   VAL A 152       9.214  -7.743 -38.786  1.00 93.44           N  
ATOM   1254  CA  VAL A 152       8.237  -8.434 -39.630  1.00 93.44           C  
ATOM   1255  C   VAL A 152       6.838  -7.941 -39.276  1.00 93.44           C  
ATOM   1256  CB  VAL A 152       8.393  -9.950 -39.410  1.00 93.44           C  
ATOM   1257  O   VAL A 152       6.590  -7.629 -38.113  1.00 93.44           O  
ATOM   1258  CG1 VAL A 152       7.319 -10.741 -40.130  1.00 93.44           C  
ATOM   1259  CG2 VAL A 152       9.739 -10.414 -39.984  1.00 93.44           C  
ATOM   1260  N   GLY A 153       5.914  -7.847 -40.237  1.00 90.06           N  
ATOM   1261  CA  GLY A 153       4.534  -7.462 -39.937  1.00 90.06           C  
ATOM   1262  C   GLY A 153       3.611  -7.372 -41.148  1.00 90.06           C  
ATOM   1263  O   GLY A 153       3.591  -8.262 -41.994  1.00 90.06           O  
ATOM   1264  N   ASN A 154       2.826  -6.294 -41.224  1.00 90.56           N  
ATOM   1265  CA  ASN A 154       1.862  -6.061 -42.305  1.00 90.56           C  
ATOM   1266  C   ASN A 154       2.566  -5.518 -43.568  1.00 90.56           C  
ATOM   1267  CB  ASN A 154       0.697  -5.197 -41.786  1.00 90.56           C  
ATOM   1268  O   ASN A 154       2.404  -4.356 -43.964  1.00 90.56           O  
ATOM   1269  CG  ASN A 154      -0.459  -5.183 -42.777  1.00 90.56           C  
ATOM   1270  ND2 ASN A 154      -1.655  -4.858 -42.364  1.00 90.56           N  
ATOM   1271  OD1 ASN A 154      -0.315  -5.460 -43.945  1.00 90.56           O  
ATOM   1272  N   SER A 155       3.448  -6.344 -44.123  1.00 90.56           N  
ATOM   1273  CA  SER A 155       4.136  -6.134 -45.391  1.00 90.56           C  
ATOM   1274  C   SER A 155       4.686  -7.449 -45.930  1.00 90.56           C  
ATOM   1275  CB  SER A 155       5.282  -5.117 -45.248  1.00 90.56           C  
ATOM   1276  O   SER A 155       5.038  -8.342 -45.164  1.00 90.56           O  
ATOM   1277  OG  SER A 155       6.176  -5.371 -44.175  1.00 90.56           O  
ATOM   1278  N   SER A 156       4.864  -7.508 -47.250  1.00 90.62           N  
ATOM   1279  CA  SER A 156       5.631  -8.555 -47.934  1.00 90.62           C  
ATOM   1280  C   SER A 156       7.147  -8.407 -47.742  1.00 90.62           C  
ATOM   1281  CB  SER A 156       5.297  -8.504 -49.427  1.00 90.62           C  
ATOM   1282  O   SER A 156       7.925  -9.264 -48.154  1.00 90.62           O  
ATOM   1283  OG  SER A 156       5.643  -7.235 -49.966  1.00 90.62           O  
ATOM   1284  N   GLU A 157       7.590  -7.295 -47.159  1.00 92.25           N  
ATOM   1285  CA  GLU A 157       8.992  -6.976 -46.920  1.00 92.25           C  
ATOM   1286  C   GLU A 157       9.382  -7.237 -45.460  1.00 92.25           C  
ATOM   1287  CB  GLU A 157       9.262  -5.512 -47.288  1.00 92.25           C  
ATOM   1288  O   GLU A 157       8.675  -6.810 -44.543  1.00 92.25           O  
ATOM   1289  CG  GLU A 157       9.134  -5.223 -48.792  1.00 92.25           C  
ATOM   1290  CD  GLU A 157       9.301  -3.729 -49.124  1.00 92.25           C  
ATOM   1291  OE1 GLU A 157       9.291  -3.412 -50.333  1.00 92.25           O  
ATOM   1292  OE2 GLU A 157       9.407  -2.897 -48.183  1.00 92.25           O  
ATOM   1293  N   ILE A 158      10.540  -7.869 -45.248  1.00 94.19           N  
ATOM   1294  CA  ILE A 158      11.203  -8.001 -43.944  1.00 94.19           C  
ATOM   1295  C   ILE A 158      12.207  -6.861 -43.807  1.00 94.19           C  
ATOM   1296  CB  ILE A 158      11.925  -9.358 -43.792  1.00 94.19           C  
ATOM   1297  O   ILE A 158      13.212  -6.813 -44.527  1.00 94.19           O  
ATOM   1298  CG1 ILE A 158      10.988 -10.557 -44.045  1.00 94.19           C  
ATOM   1299  CG2 ILE A 158      12.600  -9.444 -42.407  1.00 94.19           C  
ATOM   1300  CD1 ILE A 158      11.728 -11.897 -44.182  1.00 94.19           C  
ATOM   1301  N   TYR A 159      11.978  -5.958 -42.858  1.00 94.06           N  
ATOM   1302  CA  TYR A 159      12.889  -4.844 -42.623  1.00 94.06           C  
ATOM   1303  C   TYR A 159      14.093  -5.305 -41.808  1.00 94.06           C  
ATOM   1304  CB  TYR A 159      12.159  -3.667 -41.970  1.00 94.06           C  
ATOM   1305  O   TYR A 159      13.944  -5.859 -40.720  1.00 94.06           O  
ATOM   1306  CG  TYR A 159      11.048  -3.117 -42.838  1.00 94.06           C  
ATOM   1307  CD1 TYR A 159      11.369  -2.498 -44.062  1.00 94.06           C  
ATOM   1308  CD2 TYR A 159       9.701  -3.321 -42.482  1.00 94.06           C  
ATOM   1309  CE1 TYR A 159      10.347  -2.124 -44.952  1.00 94.06           C  
ATOM   1310  CE2 TYR A 159       8.677  -2.917 -43.359  1.00 94.06           C  
ATOM   1311  OH  TYR A 159       8.034  -2.027 -45.512  1.00 94.06           O  
ATOM   1312  CZ  TYR A 159       8.998  -2.336 -44.606  1.00 94.06           C  
ATOM   1313  N   ARG A 160      15.294  -5.042 -42.328  1.00 93.06           N  
ATOM   1314  CA  ARG A 160      16.558  -5.337 -41.654  1.00 93.06           C  
ATOM   1315  C   ARG A 160      17.220  -4.046 -41.205  1.00 93.06           C  
ATOM   1316  CB  ARG A 160      17.455  -6.163 -42.580  1.00 93.06           C  
ATOM   1317  O   ARG A 160      17.522  -3.176 -42.022  1.00 93.06           O  
ATOM   1318  CG  ARG A 160      18.799  -6.498 -41.906  1.00 93.06           C  
ATOM   1319  CD  ARG A 160      19.698  -7.387 -42.771  1.00 93.06           C  
ATOM   1320  NE  ARG A 160      19.821  -6.859 -44.138  1.00 93.06           N  
ATOM   1321  NH1 ARG A 160      21.142  -8.513 -44.976  1.00 93.06           N  
ATOM   1322  NH2 ARG A 160      20.217  -6.988 -46.352  1.00 93.06           N  
ATOM   1323  CZ  ARG A 160      20.410  -7.449 -45.148  1.00 93.06           C  
ATOM   1324  N   LEU A 161      17.494  -3.955 -39.917  1.00 93.75           N  
ATOM   1325  CA  LEU A 161      18.217  -2.852 -39.311  1.00 93.75           C  
ATOM   1326  C   LEU A 161      19.523  -3.383 -38.732  1.00 93.75           C  
ATOM   1327  CB  LEU A 161      17.306  -2.241 -38.246  1.00 93.75           C  
ATOM   1328  O   LEU A 161      19.501  -4.165 -37.785  1.00 93.75           O  
ATOM   1329  CG  LEU A 161      17.955  -1.064 -37.507  1.00 93.75           C  
ATOM   1330  CD1 LEU A 161      17.991   0.197 -38.368  1.00 93.75           C  
ATOM   1331  CD2 LEU A 161      17.134  -0.808 -36.256  1.00 93.75           C  
ATOM   1332  N   ASN A 162      20.652  -2.948 -39.281  1.00 94.12           N  
ATOM   1333  CA  ASN A 162      21.944  -3.330 -38.734  1.00 94.12           C  
ATOM   1334  C   ASN A 162      22.288  -2.410 -37.556  1.00 94.12           C  
ATOM   1335  CB  ASN A 162      22.986  -3.316 -39.852  1.00 94.12           C  
ATOM   1336  O   ASN A 162      22.340  -1.188 -37.721  1.00 94.12           O  
ATOM   1337  CG  ASN A 162      24.271  -3.944 -39.363  1.00 94.12           C  
ATOM   1338  ND2 ASN A 162      24.643  -5.086 -39.870  1.00 94.12           N  
ATOM   1339  OD1 ASN A 162      24.912  -3.419 -38.473  1.00 94.12           O  
ATOM   1340  N   LEU A 163      22.500  -2.986 -36.373  1.00 92.06           N  
ATOM   1341  CA  LEU A 163      22.756  -2.226 -35.146  1.00 92.06           C  
ATOM   1342  C   LEU A 163      24.212  -1.762 -35.010  1.00 92.06           C  
ATOM   1343  CB  LEU A 163      22.336  -3.057 -33.921  1.00 92.06           C  
ATOM   1344  O   LEU A 163      24.473  -0.849 -34.233  1.00 92.06           O  
ATOM   1345  CG  LEU A 163      20.863  -3.506 -33.896  1.00 92.06           C  
ATOM   1346  CD1 LEU A 163      20.568  -4.191 -32.560  1.00 92.06           C  
ATOM   1347  CD2 LEU A 163      19.886  -2.338 -34.043  1.00 92.06           C  
ATOM   1348  N   GLU A 164      25.145  -2.359 -35.753  1.00 91.62           N  
ATOM   1349  CA  GLU A 164      26.551  -1.942 -35.778  1.00 91.62           C  
ATOM   1350  C   GLU A 164      26.733  -0.689 -36.643  1.00 91.62           C  
ATOM   1351  CB  GLU A 164      27.404  -3.118 -36.280  1.00 91.62           C  
ATOM   1352  O   GLU A 164      27.344   0.287 -36.214  1.00 91.62           O  
ATOM   1353  CG  GLU A 164      28.910  -2.833 -36.222  1.00 91.62           C  
ATOM   1354  CD  GLU A 164      29.764  -4.022 -36.695  1.00 91.62           C  
ATOM   1355  OE1 GLU A 164      31.005  -3.880 -36.640  1.00 91.62           O  
ATOM   1356  OE2 GLU A 164      29.185  -5.057 -37.100  1.00 91.62           O  
ATOM   1357  N   ILE A 165      26.138  -0.690 -37.839  1.00 93.50           N  
ATOM   1358  CA  ILE A 165      26.188   0.447 -38.775  1.00 93.50           C  
ATOM   1359  C   ILE A 165      25.144   1.517 -38.403  1.00 93.50           C  
ATOM   1360  CB  ILE A 165      26.020  -0.063 -40.229  1.00 93.50           C  
ATOM   1361  O   ILE A 165      25.322   2.700 -38.695  1.00 93.50           O  
ATOM   1362  CG1 ILE A 165      27.070  -1.151 -40.568  1.00 93.50           C  
ATOM   1363  CG2 ILE A 165      26.132   1.094 -41.242  1.00 93.50           C  
ATOM   1364  CD1 ILE A 165      26.875  -1.813 -41.938  1.00 93.50           C  
ATOM   1365  N   GLY A 166      24.036   1.115 -37.773  1.00 89.62           N  
ATOM   1366  CA  GLY A 166      22.921   1.999 -37.425  1.00 89.62           C  
ATOM   1367  C   GLY A 166      22.055   2.404 -38.623  1.00 89.62           C  
ATOM   1368  O   GLY A 166      21.415   3.454 -38.595  1.00 89.62           O  
ATOM   1369  N   GLN A 167      22.042   1.601 -39.690  1.00 91.56           N  
ATOM   1370  CA  GLN A 167      21.319   1.886 -40.932  1.00 91.56           C  
ATOM   1371  C   GLN A 167      20.338   0.767 -41.279  1.00 91.56           C  
ATOM   1372  CB  GLN A 167      22.303   2.121 -42.089  1.00 91.56           C  
ATOM   1373  O   GLN A 167      20.570  -0.412 -40.991  1.00 91.56           O  
ATOM   1374  CG  GLN A 167      23.120   3.411 -41.913  1.00 91.56           C  
ATOM   1375  CD  GLN A 167      24.139   3.623 -43.029  1.00 91.56           C  
ATOM   1376  NE2 GLN A 167      25.064   4.541 -42.858  1.00 91.56           N  
ATOM   1377  OE1 GLN A 167      24.131   2.989 -44.070  1.00 91.56           O  
ATOM   1378  N   PHE A 168      19.244   1.140 -41.946  1.00 92.38           N  
ATOM   1379  CA  PHE A 168      18.384   0.169 -42.606  1.00 92.38           C  
ATOM   1380  C   PHE A 168      19.105  -0.402 -43.822  1.00 92.38           C  
ATOM   1381  CB  PHE A 168      17.052   0.799 -43.014  1.00 92.38           C  
ATOM   1382  O   PHE A 168      19.536   0.332 -44.711  1.00 92.38           O  
ATOM   1383  CG  PHE A 168      16.080   0.975 -41.869  1.00 92.38           C  
ATOM   1384  CD1 PHE A 168      15.449  -0.155 -41.315  1.00 92.38           C  
ATOM   1385  CD2 PHE A 168      15.756   2.262 -41.400  1.00 92.38           C  
ATOM   1386  CE1 PHE A 168      14.458   0.002 -40.331  1.00 92.38           C  
ATOM   1387  CE2 PHE A 168      14.756   2.419 -40.426  1.00 92.38           C  
ATOM   1388  CZ  PHE A 168      14.087   1.292 -39.919  1.00 92.38           C  
ATOM   1389  N   LEU A 169      19.217  -1.723 -43.857  1.00 91.94           N  
ATOM   1390  CA  LEU A 169      19.694  -2.445 -45.024  1.00 91.94           C  
ATOM   1391  C   LEU A 169      18.524  -2.722 -45.969  1.00 91.94           C  
ATOM   1392  CB  LEU A 169      20.397  -3.727 -44.557  1.00 91.94           C  
ATOM   1393  O   LEU A 169      17.358  -2.635 -45.582  1.00 91.94           O  
ATOM   1394  CG  LEU A 169      21.693  -3.504 -43.751  1.00 91.94           C  
ATOM   1395  CD1 LEU A 169      22.292  -4.852 -43.349  1.00 91.94           C  
ATOM   1396  CD2 LEU A 169      22.752  -2.755 -44.562  1.00 91.94           C  
ATOM   1397  N   ALA A 170      18.845  -3.106 -47.206  1.00 92.06           N  
ATOM   1398  CA  ALA A 170      17.833  -3.545 -48.159  1.00 92.06           C  
ATOM   1399  C   ALA A 170      16.962  -4.652 -47.524  1.00 92.06           C  
ATOM   1400  CB  ALA A 170      18.514  -4.025 -49.445  1.00 92.06           C  
ATOM   1401  O   ALA A 170      17.541  -5.628 -47.009  1.00 92.06           O  
ATOM   1402  N   PRO A 171      15.624  -4.478 -47.512  1.00 93.31           N  
ATOM   1403  CA  PRO A 171      14.703  -5.443 -46.929  1.00 93.31           C  
ATOM   1404  C   PRO A 171      14.649  -6.720 -47.769  1.00 93.31           C  
ATOM   1405  CB  PRO A 171      13.345  -4.734 -46.874  1.00 93.31           C  
ATOM   1406  O   PRO A 171      14.960  -6.703 -48.963  1.00 93.31           O  
ATOM   1407  CG  PRO A 171      13.400  -3.766 -48.053  1.00 93.31           C  
ATOM   1408  CD  PRO A 171      14.872  -3.357 -48.078  1.00 93.31           C  
ATOM   1409  N   TYR A 172      14.242  -7.831 -47.156  1.00 92.50           N  
ATOM   1410  CA  TYR A 172      13.965  -9.062 -47.901  1.00 92.50           C  
ATOM   1411  C   TYR A 172      12.547  -9.029 -48.451  1.00 92.50           C  
ATOM   1412  CB  TYR A 172      14.206 -10.310 -47.047  1.00 92.50           C  
ATOM   1413  O   TYR A 172      11.614  -8.729 -47.715  1.00 92.50           O  
ATOM   1414  CG  TYR A 172      15.609 -10.476 -46.493  1.00 92.50           C  
ATOM   1415  CD1 TYR A 172      16.722 -10.030 -47.234  1.00 92.50           C  
ATOM   1416  CD2 TYR A 172      15.805 -11.129 -45.260  1.00 92.50           C  
ATOM   1417  CE1 TYR A 172      18.019 -10.210 -46.736  1.00 92.50           C  
ATOM   1418  CE2 TYR A 172      17.109 -11.331 -44.765  1.00 92.50           C  
ATOM   1419  OH  TYR A 172      19.481 -11.039 -45.055  1.00 92.50           O  
ATOM   1420  CZ  TYR A 172      18.215 -10.866 -45.508  1.00 92.50           C  
ATOM   1421  N   SER A 173      12.393  -9.327 -49.738  1.00 89.44           N  
ATOM   1422  CA  SER A 173      11.094  -9.369 -50.407  1.00 89.44           C  
ATOM   1423  C   SER A 173      10.584 -10.806 -50.444  1.00 89.44           C  
ATOM   1424  CB  SER A 173      11.221  -8.769 -51.808  1.00 89.44           C  
ATOM   1425  O   SER A 173      11.219 -11.675 -51.041  1.00 89.44           O  
ATOM   1426  OG  SER A 173       9.965  -8.699 -52.449  1.00 89.44           O  
ATOM   1427  N   THR A 174       9.457 -11.047 -49.781  1.00 86.88           N  
ATOM   1428  CA  THR A 174       8.765 -12.341 -49.736  1.00 86.88           C  
ATOM   1429  C   THR A 174       7.641 -12.392 -50.772  1.00 86.88           C  
ATOM   1430  CB  THR A 174       8.218 -12.648 -48.332  1.00 86.88           C  
ATOM   1431  O   THR A 174       7.231 -11.363 -51.319  1.00 86.88           O  
ATOM   1432  CG2 THR A 174       9.255 -12.474 -47.221  1.00 86.88           C  
ATOM   1433  OG1 THR A 174       7.134 -11.813 -48.022  1.00 86.88           O  
ATOM   1434  N   LYS A 175       7.127 -13.596 -51.059  1.00 83.88           N  
ATOM   1435  CA  LYS A 175       5.970 -13.768 -51.959  1.00 83.88           C  
ATOM   1436  C   LYS A 175       4.631 -13.529 -51.255  1.00 83.88           C  
ATOM   1437  CB  LYS A 175       5.995 -15.168 -52.586  1.00 83.88           C  
ATOM   1438  O   LYS A 175       3.630 -13.297 -51.929  1.00 83.88           O  
ATOM   1439  CG  LYS A 175       7.166 -15.348 -53.561  1.00 83.88           C  
ATOM   1440  CD  LYS A 175       7.136 -16.764 -54.144  1.00 83.88           C  
ATOM   1441  CE  LYS A 175       8.333 -16.970 -55.075  1.00 83.88           C  
ATOM   1442  NZ  LYS A 175       8.403 -18.377 -55.535  1.00 83.88           N  
ATOM   1443  N   ALA A 176       4.605 -13.620 -49.928  1.00 80.12           N  
ATOM   1444  CA  ALA A 176       3.397 -13.473 -49.130  1.00 80.12           C  
ATOM   1445  C   ALA A 176       3.009 -12.000 -48.925  1.00 80.12           C  
ATOM   1446  CB  ALA A 176       3.601 -14.203 -47.803  1.00 80.12           C  
ATOM   1447  O   ALA A 176       3.847 -11.104 -48.977  1.00 80.12           O  
ATOM   1448  N   THR A 177       1.720 -11.749 -48.685  1.00 84.62           N  
ATOM   1449  CA  THR A 177       1.183 -10.395 -48.470  1.00 84.62           C  
ATOM   1450  C   THR A 177       1.486  -9.866 -47.068  1.00 84.62           C  
ATOM   1451  CB  THR A 177      -0.334 -10.381 -48.713  1.00 84.62           C  
ATOM   1452  O   THR A 177       1.863  -8.704 -46.922  1.00 84.62           O  
ATOM   1453  CG2 THR A 177      -0.909  -8.969 -48.800  1.00 84.62           C  
ATOM   1454  OG1 THR A 177      -0.622 -11.020 -49.939  1.00 84.62           O  
ATOM   1455  N   GLU A 178       1.347 -10.720 -46.052  1.00 90.19           N  
ATOM   1456  CA  GLU A 178       1.563 -10.382 -44.647  1.00 90.19           C  
ATOM   1457  C   GLU A 178       2.303 -11.501 -43.908  1.00 90.19           C  
ATOM   1458  CB  GLU A 178       0.239 -10.110 -43.914  1.00 90.19           C  
ATOM   1459  O   GLU A 178       2.225 -12.689 -44.252  1.00 90.19           O  
ATOM   1460  CG  GLU A 178      -0.639  -9.001 -44.522  1.00 90.19           C  
ATOM   1461  CD  GLU A 178      -1.796  -8.569 -43.595  1.00 90.19           C  
ATOM   1462  OE1 GLU A 178      -2.529  -7.617 -43.955  1.00 90.19           O  
ATOM   1463  OE2 GLU A 178      -1.857  -9.045 -42.432  1.00 90.19           O  
ATOM   1464  N   MET A 179       3.002 -11.104 -42.848  1.00 92.25           N  
ATOM   1465  CA  MET A 179       3.841 -11.978 -42.047  1.00 92.25           C  
ATOM   1466  C   MET A 179       3.551 -11.770 -40.560  1.00 92.25           C  
ATOM   1467  CB  MET A 179       5.294 -11.654 -42.353  1.00 92.25           C  
ATOM   1468  O   MET A 179       3.452 -10.638 -40.083  1.00 92.25           O  
ATOM   1469  CG  MET A 179       5.719 -11.781 -43.819  1.00 92.25           C  
ATOM   1470  SD  MET A 179       7.419 -11.223 -44.103  1.00 92.25           S  
ATOM   1471  CE  MET A 179       8.259 -12.481 -43.139  1.00 92.25           C  
ATOM   1472  N   ASN A 180       3.424 -12.864 -39.816  1.00 92.44           N  
ATOM   1473  CA  ASN A 180       2.949 -12.829 -38.432  1.00 92.44           C  
ATOM   1474  C   ASN A 180       4.072 -12.935 -37.410  1.00 92.44           C  
ATOM   1475  CB  ASN A 180       1.924 -13.950 -38.246  1.00 92.44           C  
ATOM   1476  O   ASN A 180       4.102 -12.157 -36.464  1.00 92.44           O  
ATOM   1477  CG  ASN A 180       0.624 -13.668 -38.967  1.00 92.44           C  
ATOM   1478  ND2 ASN A 180      -0.116 -14.691 -39.312  1.00 92.44           N  
ATOM   1479  OD1 ASN A 180       0.262 -12.530 -39.217  1.00 92.44           O  
ATOM   1480  N   CYS A 181       4.983 -13.883 -37.608  1.00 93.00           N  
ATOM   1481  CA  CYS A 181       6.009 -14.226 -36.633  1.00 93.00           C  
ATOM   1482  C   CYS A 181       7.365 -14.428 -37.306  1.00 93.00           C  
ATOM   1483  CB  CYS A 181       5.561 -15.465 -35.844  1.00 93.00           C  
ATOM   1484  O   CYS A 181       7.446 -14.839 -38.472  1.00 93.00           O  
ATOM   1485  SG  CYS A 181       5.202 -16.849 -36.962  1.00 93.00           S  
ATOM   1486  N   CYS A 182       8.435 -14.182 -36.561  1.00 93.69           N  
ATOM   1487  CA  CYS A 182       9.796 -14.447 -36.992  1.00 93.69           C  
ATOM   1488  C   CYS A 182      10.616 -15.074 -35.867  1.00 93.69           C  
ATOM   1489  CB  CYS A 182      10.416 -13.172 -37.580  1.00 93.69           C  
ATOM   1490  O   CYS A 182      10.460 -14.770 -34.690  1.00 93.69           O  
ATOM   1491  SG  CYS A 182      10.544 -11.829 -36.364  1.00 93.69           S  
ATOM   1492  N   SER A 183      11.506 -15.987 -36.232  1.00 93.50           N  
ATOM   1493  CA  SER A 183      12.394 -16.648 -35.283  1.00 93.50           C  
ATOM   1494  C   SER A 183      13.756 -16.842 -35.925  1.00 93.50           C  
ATOM   1495  CB  SER A 183      11.790 -17.981 -34.838  1.00 93.50           C  
ATOM   1496  O   SER A 183      13.853 -17.173 -37.107  1.00 93.50           O  
ATOM   1497  OG  SER A 183      12.363 -18.390 -33.614  1.00 93.50           O  
ATOM   1498  N   VAL A 184      14.816 -16.618 -35.157  1.00 93.62           N  
ATOM   1499  CA  VAL A 184      16.194 -16.844 -35.597  1.00 93.62           C  
ATOM   1500  C   VAL A 184      16.748 -18.020 -34.813  1.00 93.62           C  
ATOM   1501  CB  VAL A 184      17.058 -15.581 -35.432  1.00 93.62           C  
ATOM   1502  O   VAL A 184      16.657 -18.043 -33.585  1.00 93.62           O  
ATOM   1503  CG1 VAL A 184      18.535 -15.846 -35.750  1.00 93.62           C  
ATOM   1504  CG2 VAL A 184      16.593 -14.472 -36.385  1.00 93.62           C  
ATOM   1505  N   ASN A 185      17.342 -18.983 -35.514  1.00 92.25           N  
ATOM   1506  CA  ASN A 185      18.051 -20.068 -34.852  1.00 92.25           C  
ATOM   1507  C   ASN A 185      19.364 -19.547 -34.242  1.00 92.25           C  
ATOM   1508  CB  ASN A 185      18.266 -21.233 -35.833  1.00 92.25           C  
ATOM   1509  O   ASN A 185      20.171 -18.924 -34.935  1.00 92.25           O  
ATOM   1510  CG  ASN A 185      18.840 -22.455 -35.134  1.00 92.25           C  
ATOM   1511  ND2 ASN A 185      19.115 -23.516 -35.846  1.00 92.25           N  
ATOM   1512  OD1 ASN A 185      19.086 -22.471 -33.944  1.00 92.25           O  
ATOM   1513  N   GLU A 186      19.601 -19.833 -32.961  1.00 86.88           N  
ATOM   1514  CA  GLU A 186      20.820 -19.421 -32.262  1.00 86.88           C  
ATOM   1515  C   GLU A 186      22.082 -20.125 -32.792  1.00 86.88           C  
ATOM   1516  CB  GLU A 186      20.684 -19.653 -30.745  1.00 86.88           C  
ATOM   1517  O   GLU A 186      23.153 -19.521 -32.766  1.00 86.88           O  
ATOM   1518  CG  GLU A 186      19.533 -18.864 -30.092  1.00 86.88           C  
ATOM   1519  CD  GLU A 186      19.714 -18.729 -28.569  1.00 86.88           C  
ATOM   1520  OE1 GLU A 186      19.700 -17.568 -28.080  1.00 86.88           O  
ATOM   1521  OE2 GLU A 186      20.003 -19.731 -27.884  1.00 86.88           O  
ATOM   1522  N   GLU A 187      21.970 -21.363 -33.291  1.00 87.50           N  
ATOM   1523  CA  GLU A 187      23.128 -22.165 -33.723  1.00 87.50           C  
ATOM   1524  C   GLU A 187      23.540 -21.879 -35.174  1.00 87.50           C  
ATOM   1525  CB  GLU A 187      22.834 -23.665 -33.548  1.00 87.50           C  
ATOM   1526  O   GLU A 187      24.694 -21.553 -35.456  1.00 87.50           O  
ATOM   1527  CG  GLU A 187      22.683 -24.073 -32.073  1.00 87.50           C  
ATOM   1528  CD  GLU A 187      22.431 -25.578 -31.881  1.00 87.50           C  
ATOM   1529  OE1 GLU A 187      22.257 -25.992 -30.716  1.00 87.50           O  
ATOM   1530  OE2 GLU A 187      22.382 -26.319 -32.887  1.00 87.50           O  
ATOM   1531  N   HIS A 188      22.602 -21.998 -36.117  1.00 87.06           N  
ATOM   1532  CA  HIS A 188      22.893 -21.833 -37.547  1.00 87.06           C  
ATOM   1533  C   HIS A 188      22.677 -20.405 -38.063  1.00 87.06           C  
ATOM   1534  CB  HIS A 188      22.082 -22.860 -38.346  1.00 87.06           C  
ATOM   1535  O   HIS A 188      23.188 -20.066 -39.129  1.00 87.06           O  
ATOM   1536  CG  HIS A 188      22.427 -24.288 -38.003  1.00 87.06           C  
ATOM   1537  CD2 HIS A 188      21.571 -25.354 -38.003  1.00 87.06           C  
ATOM   1538  ND1 HIS A 188      23.669 -24.766 -37.641  1.00 87.06           N  
ATOM   1539  CE1 HIS A 188      23.564 -26.086 -37.431  1.00 87.06           C  
ATOM   1540  NE2 HIS A 188      22.313 -26.489 -37.675  1.00 87.06           N  
ATOM   1541  N   GLY A 189      21.938 -19.565 -37.329  1.00 89.19           N  
ATOM   1542  CA  GLY A 189      21.615 -18.195 -37.744  1.00 89.19           C  
ATOM   1543  C   GLY A 189      20.537 -18.090 -38.829  1.00 89.19           C  
ATOM   1544  O   GLY A 189      20.313 -17.006 -39.358  1.00 89.19           O  
ATOM   1545  N   LEU A 190      19.858 -19.191 -39.171  1.00 91.12           N  
ATOM   1546  CA  LEU A 190      18.760 -19.177 -40.137  1.00 91.12           C  
ATOM   1547  C   LEU A 190      17.592 -18.349 -39.582  1.00 91.12           C  
ATOM   1548  CB  LEU A 190      18.345 -20.624 -40.461  1.00 91.12           C  
ATOM   1549  O   LEU A 190      17.129 -18.595 -38.465  1.00 91.12           O  
ATOM   1550  CG  LEU A 190      17.385 -20.759 -41.659  1.00 91.12           C  
ATOM   1551  CD1 LEU A 190      18.091 -20.480 -42.990  1.00 91.12           C  
ATOM   1552  CD2 LEU A 190      16.846 -22.190 -41.695  1.00 91.12           C  
ATOM   1553  N   LEU A 191      17.124 -17.379 -40.365  1.00 93.06           N  
ATOM   1554  CA  LEU A 191      15.919 -16.611 -40.081  1.00 93.06           C  
ATOM   1555  C   LEU A 191      14.736 -17.344 -40.701  1.00 93.06           C  
ATOM   1556  CB  LEU A 191      16.076 -15.189 -40.653  1.00 93.06           C  
ATOM   1557  O   LEU A 191      14.729 -17.603 -41.901  1.00 93.06           O  
ATOM   1558  CG  LEU A 191      14.791 -14.340 -40.598  1.00 93.06           C  
ATOM   1559  CD1 LEU A 191      14.411 -13.959 -39.167  1.00 93.06           C  
ATOM   1560  CD2 LEU A 191      14.985 -13.059 -41.407  1.00 93.06           C  
ATOM   1561  N   VAL A 192      13.719 -17.639 -39.908  1.00 93.44           N  
ATOM   1562  CA  VAL A 192      12.487 -18.240 -40.407  1.00 93.44           C  
ATOM   1563  C   VAL A 192      11.300 -17.365 -40.073  1.00 93.44           C  
ATOM   1564  CB  VAL A 192      12.348 -19.691 -39.935  1.00 93.44           C  
ATOM   1565  O   VAL A 192      11.199 -16.803 -38.982  1.00 93.44           O  
ATOM   1566  CG1 VAL A 192      11.013 -20.286 -40.346  1.00 93.44           C  
ATOM   1567  CG2 VAL A 192      13.422 -20.533 -40.638  1.00 93.44           C  
ATOM   1568  N   THR A 193      10.406 -17.233 -41.044  1.00 93.62           N  
ATOM   1569  CA  THR A 193       9.260 -16.341 -40.962  1.00 93.62           C  
ATOM   1570  C   THR A 193       7.964 -17.046 -41.315  1.00 93.62           C  
ATOM   1571  CB  THR A 193       9.456 -15.117 -41.845  1.00 93.62           C  
ATOM   1572  O   THR A 193       7.904 -17.812 -42.278  1.00 93.62           O  
ATOM   1573  CG2 THR A 193      10.669 -14.287 -41.426  1.00 93.62           C  
ATOM   1574  OG1 THR A 193       9.644 -15.454 -43.200  1.00 93.62           O  
ATOM   1575  N   GLY A 194       6.922 -16.768 -40.535  1.00 93.38           N  
ATOM   1576  CA  GLY A 194       5.591 -17.338 -40.703  1.00 93.38           C  
ATOM   1577  C   GLY A 194       4.682 -16.375 -41.449  1.00 93.38           C  
ATOM   1578  O   GLY A 194       4.526 -15.219 -41.046  1.00 93.38           O  
ATOM   1579  N   THR A 195       4.090 -16.854 -42.536  1.00 91.50           N  
ATOM   1580  CA  THR A 195       3.196 -16.065 -43.391  1.00 91.50           C  
ATOM   1581  C   THR A 195       1.729 -16.316 -43.053  1.00 91.50           C  
ATOM   1582  CB  THR A 195       3.464 -16.329 -44.879  1.00 91.50           C  
ATOM   1583  O   THR A 195       1.358 -17.360 -42.504  1.00 91.50           O  
ATOM   1584  CG2 THR A 195       4.917 -16.049 -45.269  1.00 91.50           C  
ATOM   1585  OG1 THR A 195       3.180 -17.668 -45.190  1.00 91.50           O  
ATOM   1586  N   GLU A 196       0.870 -15.362 -43.411  1.00 89.19           N  
ATOM   1587  CA  GLU A 196      -0.583 -15.528 -43.279  1.00 89.19           C  
ATOM   1588  C   GLU A 196      -1.140 -16.602 -44.231  1.00 89.19           C  
ATOM   1589  CB  GLU A 196      -1.260 -14.171 -43.500  1.00 89.19           C  
ATOM   1590  O   GLU A 196      -2.126 -17.261 -43.921  1.00 89.19           O  
ATOM   1591  CG  GLU A 196      -2.743 -14.202 -43.094  1.00 89.19           C  
ATOM   1592  CD  GLU A 196      -3.448 -12.851 -43.262  1.00 89.19           C  
ATOM   1593  OE1 GLU A 196      -4.627 -12.772 -42.842  1.00 89.19           O  
ATOM   1594  OE2 GLU A 196      -2.817 -11.926 -43.816  1.00 89.19           O  
ATOM   1595  N   THR A 197      -0.464 -16.859 -45.354  1.00 86.56           N  
ATOM   1596  CA  THR A 197      -0.863 -17.877 -46.341  1.00 86.56           C  
ATOM   1597  C   THR A 197      -0.562 -19.315 -45.903  1.00 86.56           C  
ATOM   1598  CB  THR A 197      -0.227 -17.586 -47.711  1.00 86.56           C  
ATOM   1599  O   THR A 197      -0.793 -20.240 -46.674  1.00 86.56           O  
ATOM   1600  CG2 THR A 197      -0.706 -16.253 -48.287  1.00 86.56           C  
ATOM   1601  OG1 THR A 197       1.175 -17.498 -47.599  1.00 86.56           O  
ATOM   1602  N   GLY A 198      -0.038 -19.525 -44.689  1.00 87.06           N  
ATOM   1603  CA  GLY A 198       0.272 -20.859 -44.165  1.00 87.06           C  
ATOM   1604  C   GLY A 198       1.601 -21.437 -44.659  1.00 87.06           C  
ATOM   1605  O   GLY A 198       1.829 -22.642 -44.552  1.00 87.06           O  
ATOM   1606  N   HIS A 199       2.500 -20.587 -45.165  1.00 90.19           N  
ATOM   1607  CA  HIS A 199       3.856 -20.972 -45.553  1.00 90.19           C  
ATOM   1608  C   HIS A 199       4.901 -20.496 -44.540  1.00 90.19           C  
ATOM   1609  CB  HIS A 199       4.188 -20.455 -46.954  1.00 90.19           C  
ATOM   1610  O   HIS A 199       4.843 -19.369 -44.034  1.00 90.19           O  
ATOM   1611  CG  HIS A 199       3.204 -20.869 -48.016  1.00 90.19           C  
ATOM   1612  CD2 HIS A 199       2.746 -20.075 -49.032  1.00 90.19           C  
ATOM   1613  ND1 HIS A 199       2.598 -22.100 -48.165  1.00 90.19           N  
ATOM   1614  CE1 HIS A 199       1.802 -22.045 -49.243  1.00 90.19           C  
ATOM   1615  NE2 HIS A 199       1.862 -20.826 -49.808  1.00 90.19           N  
ATOM   1616  N   VAL A 200       5.887 -21.344 -44.277  1.00 92.12           N  
ATOM   1617  CA  VAL A 200       7.083 -21.000 -43.512  1.00 92.12           C  
ATOM   1618  C   VAL A 200       8.210 -20.734 -44.501  1.00 92.12           C  
ATOM   1619  CB  VAL A 200       7.432 -22.113 -42.513  1.00 92.12           C  
ATOM   1620  O   VAL A 200       8.576 -21.605 -45.289  1.00 92.12           O  
ATOM   1621  CG1 VAL A 200       8.719 -21.800 -41.769  1.00 92.12           C  
ATOM   1622  CG2 VAL A 200       6.352 -22.301 -41.448  1.00 92.12           C  
ATOM   1623  N   GLU A 201       8.762 -19.528 -44.474  1.00 91.88           N  
ATOM   1624  CA  GLU A 201       9.869 -19.139 -45.343  1.00 91.88           C  
ATOM   1625  C   GLU A 201      11.180 -19.096 -44.561  1.00 91.88           C  
ATOM   1626  CB  GLU A 201       9.608 -17.782 -45.992  1.00 91.88           C  
ATOM   1627  O   GLU A 201      11.251 -18.486 -43.493  1.00 91.88           O  
ATOM   1628  CG  GLU A 201       8.338 -17.708 -46.858  1.00 91.88           C  
ATOM   1629  CD  GLU A 201       8.324 -16.420 -47.699  1.00 91.88           C  
ATOM   1630  OE1 GLU A 201       7.644 -16.397 -48.753  1.00 91.88           O  
ATOM   1631  OE2 GLU A 201       9.117 -15.507 -47.377  1.00 91.88           O  
ATOM   1632  N   ALA A 202      12.224 -19.711 -45.112  1.00 92.44           N  
ATOM   1633  CA  ALA A 202      13.559 -19.725 -44.537  1.00 92.44           C  
ATOM   1634  C   ALA A 202      14.518 -18.827 -45.323  1.00 92.44           C  
ATOM   1635  CB  ALA A 202      14.046 -21.173 -44.450  1.00 92.44           C  
ATOM   1636  O   ALA A 202      14.717 -18.992 -46.530  1.00 92.44           O  
ATOM   1637  N   TRP A 203      15.144 -17.905 -44.606  1.00 92.56           N  
ATOM   1638  CA  TRP A 203      16.050 -16.880 -45.096  1.00 92.56           C  
ATOM   1639  C   TRP A 203      17.411 -17.039 -44.427  1.00 92.56           C  
ATOM   1640  CB  TRP A 203      15.438 -15.506 -44.794  1.00 92.56           C  
ATOM   1641  O   TRP A 203      17.516 -17.078 -43.202  1.00 92.56           O  
ATOM   1642  CG  TRP A 203      14.242 -15.165 -45.627  1.00 92.56           C  
ATOM   1643  CD1 TRP A 203      12.945 -15.448 -45.348  1.00 92.56           C  
ATOM   1644  CD2 TRP A 203      14.234 -14.498 -46.923  1.00 92.56           C  
ATOM   1645  CE2 TRP A 203      12.887 -14.428 -47.385  1.00 92.56           C  
ATOM   1646  CE3 TRP A 203      15.240 -13.957 -47.755  1.00 92.56           C  
ATOM   1647  NE1 TRP A 203      12.138 -15.018 -46.389  1.00 92.56           N  
ATOM   1648  CH2 TRP A 203      13.579 -13.326 -49.429  1.00 92.56           C  
ATOM   1649  CZ2 TRP A 203      12.560 -13.862 -48.624  1.00 92.56           C  
ATOM   1650  CZ3 TRP A 203      14.916 -13.370 -48.994  1.00 92.56           C  
ATOM   1651  N   ASP A 204      18.474 -17.091 -45.224  1.00 91.38           N  
ATOM   1652  CA  ASP A 204      19.836 -17.065 -44.695  1.00 91.38           C  
ATOM   1653  C   ASP A 204      20.393 -15.626 -44.747  1.00 91.38           C  
ATOM   1654  CB  ASP A 204      20.700 -18.105 -45.408  1.00 91.38           C  
ATOM   1655  O   ASP A 204      20.529 -15.049 -45.834  1.00 91.38           O  
ATOM   1656  CG  ASP A 204      22.196 -17.912 -45.138  1.00 91.38           C  
ATOM   1657  OD1 ASP A 204      22.578 -17.388 -44.067  1.00 91.38           O  
ATOM   1658  OD2 ASP A 204      22.972 -18.168 -46.082  1.00 91.38           O  
ATOM   1659  N   PRO A 205      20.738 -15.016 -43.593  1.00 89.19           N  
ATOM   1660  CA  PRO A 205      21.277 -13.659 -43.540  1.00 89.19           C  
ATOM   1661  C   PRO A 205      22.568 -13.452 -44.337  1.00 89.19           C  
ATOM   1662  CB  PRO A 205      21.495 -13.363 -42.052  1.00 89.19           C  
ATOM   1663  O   PRO A 205      22.832 -12.331 -44.784  1.00 89.19           O  
ATOM   1664  CG  PRO A 205      20.470 -14.259 -41.366  1.00 89.19           C  
ATOM   1665  CD  PRO A 205      20.490 -15.503 -42.241  1.00 89.19           C  
ATOM   1666  N   ARG A 206      23.368 -14.509 -44.535  1.00 88.12           N  
ATOM   1667  CA  ARG A 206      24.656 -14.431 -45.243  1.00 88.12           C  
ATOM   1668  C   ARG A 206      24.455 -14.304 -46.747  1.00 88.12           C  
ATOM   1669  CB  ARG A 206      25.501 -15.671 -44.921  1.00 88.12           C  
ATOM   1670  O   ARG A 206      25.027 -13.416 -47.378  1.00 88.12           O  
ATOM   1671  CG  ARG A 206      25.803 -15.806 -43.424  1.00 88.12           C  
ATOM   1672  CD  ARG A 206      26.558 -17.111 -43.174  1.00 88.12           C  
ATOM   1673  NE  ARG A 206      26.847 -17.291 -41.740  1.00 88.12           N  
ATOM   1674  NH1 ARG A 206      27.577 -19.459 -41.871  1.00 88.12           N  
ATOM   1675  NH2 ARG A 206      27.456 -18.456 -39.882  1.00 88.12           N  
ATOM   1676  CZ  ARG A 206      27.293 -18.395 -41.173  1.00 88.12           C  
ATOM   1677  N   THR A 207      23.616 -15.171 -47.307  1.00 87.75           N  
ATOM   1678  CA  THR A 207      23.293 -15.190 -48.741  1.00 87.75           C  
ATOM   1679  C   THR A 207      22.225 -14.172 -49.130  1.00 87.75           C  
ATOM   1680  CB  THR A 207      22.863 -16.590 -49.190  1.00 87.75           C  
ATOM   1681  O   THR A 207      22.077 -13.889 -50.318  1.00 87.75           O  
ATOM   1682  CG2 THR A 207      24.012 -17.593 -49.136  1.00 87.75           C  
ATOM   1683  OG1 THR A 207      21.836 -17.064 -48.360  1.00 87.75           O  
ATOM   1684  N   LYS A 208      21.503 -13.590 -48.158  1.00 87.31           N  
ATOM   1685  CA  LYS A 208      20.461 -12.561 -48.362  1.00 87.31           C  
ATOM   1686  C   LYS A 208      19.333 -13.015 -49.296  1.00 87.31           C  
ATOM   1687  CB  LYS A 208      21.092 -11.238 -48.838  1.00 87.31           C  
ATOM   1688  O   LYS A 208      18.633 -12.186 -49.872  1.00 87.31           O  
ATOM   1689  CG  LYS A 208      22.178 -10.705 -47.898  1.00 87.31           C  
ATOM   1690  CD  LYS A 208      22.826  -9.452 -48.498  1.00 87.31           C  
ATOM   1691  CE  LYS A 208      23.980  -9.005 -47.595  1.00 87.31           C  
ATOM   1692  NZ  LYS A 208      24.757  -7.895 -48.203  1.00 87.31           N  
ATOM   1693  N   THR A 209      19.184 -14.323 -49.467  1.00 88.56           N  
ATOM   1694  CA  THR A 209      18.223 -14.954 -50.368  1.00 88.56           C  
ATOM   1695  C   THR A 209      17.391 -15.966 -49.598  1.00 88.56           C  
ATOM   1696  CB  THR A 209      18.902 -15.615 -51.581  1.00 88.56           C  
ATOM   1697  O   THR A 209      17.808 -16.498 -48.564  1.00 88.56           O  
ATOM   1698  CG2 THR A 209      19.422 -14.582 -52.579  1.00 88.56           C  
ATOM   1699  OG1 THR A 209      20.012 -16.383 -51.194  1.00 88.56           O  
ATOM   1700  N   GLN A 210      16.185 -16.198 -50.102  1.00 89.69           N  
ATOM   1701  CA  GLN A 210      15.291 -17.217 -49.585  1.00 89.69           C  
ATOM   1702  C   GLN A 210      15.827 -18.594 -49.980  1.00 89.69           C  
ATOM   1703  CB  GLN A 210      13.906 -16.963 -50.176  1.00 89.69           C  
ATOM   1704  O   GLN A 210      16.031 -18.856 -51.164  1.00 89.69           O  
ATOM   1705  CG  GLN A 210      12.829 -17.829 -49.525  1.00 89.69           C  
ATOM   1706  CD  GLN A 210      11.449 -17.479 -50.067  1.00 89.69           C  
ATOM   1707  NE2 GLN A 210      10.423 -17.759 -49.314  1.00 89.69           N  
ATOM   1708  OE1 GLN A 210      11.263 -16.969 -51.161  1.00 89.69           O  
ATOM   1709  N   GLN A 211      16.052 -19.460 -48.994  1.00 88.56           N  
ATOM   1710  CA  GLN A 211      16.609 -20.800 -49.207  1.00 88.56           C  
ATOM   1711  C   GLN A 211      15.519 -21.866 -49.339  1.00 88.56           C  
ATOM   1712  CB  GLN A 211      17.576 -21.141 -48.059  1.00 88.56           C  
ATOM   1713  O   GLN A 211      15.686 -22.833 -50.078  1.00 88.56           O  
ATOM   1714  CG  GLN A 211      18.825 -20.241 -48.036  1.00 88.56           C  
ATOM   1715  CD  GLN A 211      19.675 -20.355 -49.300  1.00 88.56           C  
ATOM   1716  NE2 GLN A 211      20.424 -19.338 -49.656  1.00 88.56           N  
ATOM   1717  OE1 GLN A 211      19.695 -21.357 -49.996  1.00 88.56           O  
ATOM   1718  N   GLY A 212      14.387 -21.697 -48.650  1.00 87.44           N  
ATOM   1719  CA  GLY A 212      13.314 -22.686 -48.666  1.00 87.44           C  
ATOM   1720  C   GLY A 212      11.948 -22.111 -48.318  1.00 87.44           C  
ATOM   1721  O   GLY A 212      11.839 -21.120 -47.594  1.00 87.44           O  
ATOM   1722  N   ILE A 213      10.914 -22.760 -48.850  1.00 91.25           N  
ATOM   1723  CA  ILE A 213       9.505 -22.531 -48.524  1.00 91.25           C  
ATOM   1724  C   ILE A 213       8.929 -23.876 -48.100  1.00 91.25           C  
ATOM   1725  CB  ILE A 213       8.718 -21.945 -49.719  1.00 91.25           C  
ATOM   1726  O   ILE A 213       9.081 -24.868 -48.815  1.00 91.25           O  
ATOM   1727  CG1 ILE A 213       9.305 -20.583 -50.137  1.00 91.25           C  
ATOM   1728  CG2 ILE A 213       7.232 -21.769 -49.343  1.00 91.25           C  
ATOM   1729  CD1 ILE A 213       8.754 -20.017 -51.452  1.00 91.25           C  
ATOM   1730  N   LEU A 214       8.273 -23.897 -46.949  1.00 90.25           N  
ATOM   1731  CA  LEU A 214       7.575 -25.054 -46.414  1.00 90.25           C  
ATOM   1732  C   LEU A 214       6.080 -24.746 -46.355  1.00 90.25           C  
ATOM   1733  CB  LEU A 214       8.185 -25.372 -45.044  1.00 90.25           C  
ATOM   1734  O   LEU A 214       5.678 -23.726 -45.795  1.00 90.25           O  
ATOM   1735  CG  LEU A 214       7.493 -26.512 -44.285  1.00 90.25           C  
ATOM   1736  CD1 LEU A 214       7.791 -27.857 -44.943  1.00 90.25           C  
ATOM   1737  CD2 LEU A 214       8.014 -26.528 -42.851  1.00 90.25           C  
ATOM   1738  N   ASP A 215       5.265 -25.622 -46.934  1.00 88.25           N  
ATOM   1739  CA  ASP A 215       3.814 -25.469 -46.944  1.00 88.25           C  
ATOM   1740  C   ASP A 215       3.176 -26.234 -45.781  1.00 88.25           C  
ATOM   1741  CB  ASP A 215       3.244 -25.877 -48.310  1.00 88.25           C  
ATOM   1742  O   ASP A 215       3.097 -27.462 -45.787  1.00 88.25           O  
ATOM   1743  CG  ASP A 215       1.781 -25.454 -48.464  1.00 88.25           C  
ATOM   1744  OD1 ASP A 215       1.257 -24.796 -47.531  1.00 88.25           O  
ATOM   1745  OD2 ASP A 215       1.216 -25.730 -49.541  1.00 88.25           O  
ATOM   1746  N   CYS A 216       2.734 -25.498 -44.763  1.00 84.75           N  
ATOM   1747  CA  CYS A 216       2.135 -26.075 -43.564  1.00 84.75           C  
ATOM   1748  C   CYS A 216       0.620 -26.258 -43.704  1.00 84.75           C  
ATOM   1749  CB  CYS A 216       2.482 -25.174 -42.375  1.00 84.75           C  
ATOM   1750  O   CYS A 216       0.046 -27.116 -43.032  1.00 84.75           O  
ATOM   1751  SG  CYS A 216       4.270 -25.233 -42.061  1.00 84.75           S  
ATOM   1752  N   ALA A 217      -0.036 -25.486 -44.576  1.00 79.75           N  
ATOM   1753  CA  ALA A 217      -1.492 -25.480 -44.695  1.00 79.75           C  
ATOM   1754  C   ALA A 217      -2.062 -26.820 -45.183  1.00 79.75           C  
ATOM   1755  CB  ALA A 217      -1.892 -24.327 -45.622  1.00 79.75           C  
ATOM   1756  O   ALA A 217      -3.152 -27.224 -44.769  1.00 79.75           O  
ATOM   1757  N   MET A 218      -1.298 -27.547 -46.003  1.00 79.19           N  
ATOM   1758  CA  MET A 218      -1.688 -28.858 -46.526  1.00 79.19           C  
ATOM   1759  C   MET A 218      -1.905 -29.906 -45.423  1.00 79.19           C  
ATOM   1760  CB  MET A 218      -0.607 -29.320 -47.516  1.00 79.19           C  
ATOM   1761  O   MET A 218      -2.698 -30.825 -45.596  1.00 79.19           O  
ATOM   1762  CG  MET A 218      -1.053 -30.554 -48.305  1.00 79.19           C  
ATOM   1763  SD  MET A 218       0.126 -31.091 -49.573  1.00 79.19           S  
ATOM   1764  CE  MET A 218      -0.836 -32.440 -50.299  1.00 79.19           C  
ATOM   1765  N   HIS A 219      -1.224 -29.769 -44.284  1.00 78.69           N  
ATOM   1766  CA  HIS A 219      -1.250 -30.760 -43.207  1.00 78.69           C  
ATOM   1767  C   HIS A 219      -2.343 -30.522 -42.158  1.00 78.69           C  
ATOM   1768  CB  HIS A 219       0.153 -30.829 -42.592  1.00 78.69           C  
ATOM   1769  O   HIS A 219      -2.627 -31.429 -41.382  1.00 78.69           O  
ATOM   1770  CG  HIS A 219       1.148 -31.463 -43.530  1.00 78.69           C  
ATOM   1771  CD2 HIS A 219       2.227 -30.875 -44.137  1.00 78.69           C  
ATOM   1772  ND1 HIS A 219       1.088 -32.763 -43.975  1.00 78.69           N  
ATOM   1773  CE1 HIS A 219       2.103 -32.957 -44.830  1.00 78.69           C  
ATOM   1774  NE2 HIS A 219       2.837 -31.845 -44.946  1.00 78.69           N  
ATOM   1775  N   CYS A 220      -2.966 -29.341 -42.145  1.00 74.75           N  
ATOM   1776  CA  CYS A 220      -4.006 -28.978 -41.173  1.00 74.75           C  
ATOM   1777  C   CYS A 220      -5.432 -29.038 -41.748  1.00 74.75           C  
ATOM   1778  CB  CYS A 220      -3.717 -27.574 -40.629  1.00 74.75           C  
ATOM   1779  O   CYS A 220      -6.397 -28.828 -41.018  1.00 74.75           O  
ATOM   1780  SG  CYS A 220      -2.077 -27.482 -39.860  1.00 74.75           S  
ATOM   1781  N   THR A 221      -5.590 -29.266 -43.055  1.00 65.44           N  
ATOM   1782  CA  THR A 221      -6.905 -29.304 -43.711  1.00 65.44           C  
ATOM   1783  C   THR A 221      -7.501 -30.706 -43.648  1.00 65.44           C  
ATOM   1784  CB  THR A 221      -6.871 -28.741 -45.144  1.00 65.44           C  
ATOM   1785  O   THR A 221      -7.457 -31.474 -44.607  1.00 65.44           O  
ATOM   1786  CG2 THR A 221      -6.762 -27.217 -45.140  1.00 65.44           C  
ATOM   1787  OG1 THR A 221      -5.771 -29.203 -45.892  1.00 65.44           O  
ATOM   1788  N   ASP A 222      -8.114 -31.047 -42.516  1.00 58.25           N  
ATOM   1789  CA  ASP A 222      -9.003 -32.203 -42.480  1.00 58.25           C  
ATOM   1790  C   ASP A 222     -10.279 -31.883 -43.272  1.00 58.25           C  
ATOM   1791  CB  ASP A 222      -9.298 -32.657 -41.040  1.00 58.25           C  
ATOM   1792  O   ASP A 222     -11.051 -30.985 -42.936  1.00 58.25           O  
ATOM   1793  CG  ASP A 222      -8.302 -33.695 -40.499  1.00 58.25           C  
ATOM   1794  OD1 ASP A 222      -7.524 -34.257 -41.304  1.00 58.25           O  
ATOM   1795  OD2 ASP A 222      -8.436 -34.032 -39.305  1.00 58.25           O  
ATOM   1796  N   SER A 223     -10.522 -32.667 -44.325  1.00 52.38           N  
ATOM   1797  CA  SER A 223     -11.670 -32.607 -45.255  1.00 52.38           C  
ATOM   1798  C   SER A 223     -13.081 -32.628 -44.623  1.00 52.38           C  
ATOM   1799  CB  SER A 223     -11.540 -33.763 -46.259  1.00 52.38           C  
ATOM   1800  O   SER A 223     -14.077 -32.639 -45.346  1.00 52.38           O  
ATOM   1801  OG  SER A 223     -11.441 -35.015 -45.593  1.00 52.38           O  
ATOM   1802  N   LYS A 224     -13.193 -32.632 -43.289  1.00 52.53           N  
ATOM   1803  CA  LYS A 224     -14.447 -32.666 -42.523  1.00 52.53           C  
ATOM   1804  C   LYS A 224     -14.900 -31.298 -41.994  1.00 52.53           C  
ATOM   1805  CB  LYS A 224     -14.317 -33.695 -41.389  1.00 52.53           C  
ATOM   1806  O   LYS A 224     -16.054 -31.191 -41.589  1.00 52.53           O  
ATOM   1807  CG  LYS A 224     -14.212 -35.127 -41.938  1.00 52.53           C  
ATOM   1808  CD  LYS A 224     -14.117 -36.133 -40.788  1.00 52.53           C  
ATOM   1809  CE  LYS A 224     -14.012 -37.556 -41.342  1.00 52.53           C  
ATOM   1810  NZ  LYS A 224     -13.822 -38.530 -40.241  1.00 52.53           N  
ATOM   1811  N   TYR A 225     -14.055 -30.263 -42.038  1.00 50.12           N  
ATOM   1812  CA  TYR A 225     -14.376 -28.932 -41.509  1.00 50.12           C  
ATOM   1813  C   TYR A 225     -14.393 -27.870 -42.617  1.00 50.12           C  
ATOM   1814  CB  TYR A 225     -13.423 -28.591 -40.356  1.00 50.12           C  
ATOM   1815  O   TYR A 225     -13.368 -27.494 -43.179  1.00 50.12           O  
ATOM   1816  CG  TYR A 225     -13.750 -29.359 -39.088  1.00 50.12           C  
ATOM   1817  CD1 TYR A 225     -14.651 -28.811 -38.154  1.00 50.12           C  
ATOM   1818  CD2 TYR A 225     -13.159 -30.615 -38.839  1.00 50.12           C  
ATOM   1819  CE1 TYR A 225     -14.956 -29.507 -36.969  1.00 50.12           C  
ATOM   1820  CE2 TYR A 225     -13.481 -31.325 -37.665  1.00 50.12           C  
ATOM   1821  OH  TYR A 225     -14.659 -31.435 -35.577  1.00 50.12           O  
ATOM   1822  CZ  TYR A 225     -14.374 -30.768 -36.725  1.00 50.12           C  
ATOM   1823  N   GLY A 226     -15.591 -27.381 -42.944  1.00 46.75           N  
ATOM   1824  CA  GLY A 226     -15.847 -26.385 -43.988  1.00 46.75           C  
ATOM   1825  C   GLY A 226     -15.521 -24.944 -43.583  1.00 46.75           C  
ATOM   1826  O   GLY A 226     -16.384 -24.079 -43.705  1.00 46.75           O  
ATOM   1827  N   ASN A 227     -14.301 -24.667 -43.115  1.00 52.69           N  
ATOM   1828  CA  ASN A 227     -13.865 -23.295 -42.843  1.00 52.69           C  
ATOM   1829  C   ASN A 227     -13.122 -22.702 -44.054  1.00 52.69           C  
ATOM   1830  CB  ASN A 227     -13.090 -23.235 -41.510  1.00 52.69           C  
ATOM   1831  O   ASN A 227     -12.071 -23.180 -44.466  1.00 52.69           O  
ATOM   1832  CG  ASN A 227     -14.010 -23.210 -40.292  1.00 52.69           C  
ATOM   1833  ND2 ASN A 227     -13.486 -23.435 -39.109  1.00 52.69           N  
ATOM   1834  OD1 ASN A 227     -15.197 -22.946 -40.384  1.00 52.69           O  
ATOM   1835  N   CYS A 228     -13.668 -21.618 -44.616  1.00 48.88           N  
ATOM   1836  CA  CYS A 228     -13.200 -20.932 -45.832  1.00 48.88           C  
ATOM   1837  C   CYS A 228     -11.874 -20.143 -45.697  1.00 48.88           C  
ATOM   1838  CB  CYS A 228     -14.326 -20.001 -46.328  1.00 48.88           C  
ATOM   1839  O   CYS A 228     -11.597 -19.292 -46.543  1.00 48.88           O  
ATOM   1840  SG  CYS A 228     -15.752 -20.945 -46.932  1.00 48.88           S  
ATOM   1841  N   LYS A 229     -11.061 -20.354 -44.651  1.00 63.44           N  
ATOM   1842  CA  LYS A 229      -9.794 -19.626 -44.441  1.00 63.44           C  
ATOM   1843  C   LYS A 229      -8.617 -20.593 -44.333  1.00 63.44           C  
ATOM   1844  CB  LYS A 229      -9.873 -18.709 -43.209  1.00 63.44           C  
ATOM   1845  O   LYS A 229      -8.683 -21.562 -43.586  1.00 63.44           O  
ATOM   1846  CG  LYS A 229     -10.770 -17.482 -43.443  1.00 63.44           C  
ATOM   1847  CD  LYS A 229     -10.693 -16.532 -42.241  1.00 63.44           C  
ATOM   1848  CE  LYS A 229     -11.550 -15.282 -42.471  1.00 63.44           C  
ATOM   1849  NZ  LYS A 229     -11.418 -14.340 -41.332  1.00 63.44           N  
ATOM   1850  N   LEU A 230      -7.540 -20.300 -45.066  1.00 76.88           N  
ATOM   1851  CA  LEU A 230      -6.267 -21.013 -44.948  1.00 76.88           C  
ATOM   1852  C   LEU A 230      -5.673 -20.800 -43.542  1.00 76.88           C  
ATOM   1853  CB  LEU A 230      -5.290 -20.526 -46.036  1.00 76.88           C  
ATOM   1854  O   LEU A 230      -5.753 -19.685 -43.018  1.00 76.88           O  
ATOM   1855  CG  LEU A 230      -5.616 -21.087 -47.437  1.00 76.88           C  
ATOM   1856  CD1 LEU A 230      -5.652 -19.974 -48.484  1.00 76.88           C  
ATOM   1857  CD2 LEU A 230      -4.575 -22.123 -47.864  1.00 76.88           C  
ATOM   1858  N   PRO A 231      -5.077 -21.835 -42.924  1.00 85.31           N  
ATOM   1859  CA  PRO A 231      -4.471 -21.718 -41.604  1.00 85.31           C  
ATOM   1860  C   PRO A 231      -3.205 -20.849 -41.669  1.00 85.31           C  
ATOM   1861  CB  PRO A 231      -4.190 -23.159 -41.161  1.00 85.31           C  
ATOM   1862  O   PRO A 231      -2.154 -21.280 -42.141  1.00 85.31           O  
ATOM   1863  CG  PRO A 231      -3.980 -23.889 -42.484  1.00 85.31           C  
ATOM   1864  CD  PRO A 231      -4.955 -23.194 -43.426  1.00 85.31           C  
ATOM   1865  N   ALA A 232      -3.297 -19.625 -41.150  1.00 89.94           N  
ATOM   1866  CA  ALA A 232      -2.152 -18.736 -40.971  1.00 89.94           C  
ATOM   1867  C   ALA A 232      -1.198 -19.264 -39.892  1.00 89.94           C  
ATOM   1868  CB  ALA A 232      -2.667 -17.338 -40.613  1.00 89.94           C  
ATOM   1869  O   ALA A 232      -1.655 -19.833 -38.897  1.00 89.94           O  
ATOM   1870  N   ILE A 233       0.106 -19.032 -40.051  1.00 92.88           N  
ATOM   1871  CA  ILE A 233       1.111 -19.367 -39.031  1.00 92.88           C  
ATOM   1872  C   ILE A 233       1.193 -18.220 -38.028  1.00 92.88           C  
ATOM   1873  CB  ILE A 233       2.467 -19.660 -39.694  1.00 92.88           C  
ATOM   1874  O   ILE A 233       1.273 -17.059 -38.427  1.00 92.88           O  
ATOM   1875  CG1 ILE A 233       2.364 -20.921 -40.578  1.00 92.88           C  
ATOM   1876  CG2 ILE A 233       3.588 -19.871 -38.660  1.00 92.88           C  
ATOM   1877  CD1 ILE A 233       3.276 -20.789 -41.787  1.00 92.88           C  
ATOM   1878  N   THR A 234       1.153 -18.536 -36.738  1.00 92.88           N  
ATOM   1879  CA  THR A 234       1.085 -17.552 -35.644  1.00 92.88           C  
ATOM   1880  C   THR A 234       2.292 -17.606 -34.715  1.00 92.88           C  
ATOM   1881  CB  THR A 234      -0.198 -17.750 -34.826  1.00 92.88           C  
ATOM   1882  O   THR A 234       2.709 -16.564 -34.219  1.00 92.88           O  
ATOM   1883  CG2 THR A 234      -1.440 -17.370 -35.633  1.00 92.88           C  
ATOM   1884  OG1 THR A 234      -0.342 -19.104 -34.465  1.00 92.88           O  
ATOM   1885  N   ALA A 235       2.881 -18.787 -34.507  1.00 93.00           N  
ATOM   1886  CA  ALA A 235       4.024 -18.980 -33.619  1.00 93.00           C  
ATOM   1887  C   ALA A 235       5.121 -19.814 -34.293  1.00 93.00           C  
ATOM   1888  CB  ALA A 235       3.535 -19.618 -32.312  1.00 93.00           C  
ATOM   1889  O   ALA A 235       4.834 -20.784 -34.998  1.00 93.00           O  
ATOM   1890  N   LEU A 236       6.384 -19.456 -34.047  1.00 93.25           N  
ATOM   1891  CA  LEU A 236       7.563 -20.171 -34.537  1.00 93.25           C  
ATOM   1892  C   LEU A 236       8.649 -20.217 -33.466  1.00 93.25           C  
ATOM   1893  CB  LEU A 236       8.127 -19.478 -35.790  1.00 93.25           C  
ATOM   1894  O   LEU A 236       9.024 -19.183 -32.908  1.00 93.25           O  
ATOM   1895  CG  LEU A 236       7.335 -19.710 -37.085  1.00 93.25           C  
ATOM   1896  CD1 LEU A 236       7.924 -18.814 -38.171  1.00 93.25           C  
ATOM   1897  CD2 LEU A 236       7.443 -21.150 -37.576  1.00 93.25           C  
ATOM   1898  N   LYS A 237       9.205 -21.405 -33.225  1.00 93.69           N  
ATOM   1899  CA  LYS A 237      10.343 -21.576 -32.316  1.00 93.69           C  
ATOM   1900  C   LYS A 237      11.248 -22.717 -32.770  1.00 93.69           C  
ATOM   1901  CB  LYS A 237       9.807 -21.785 -30.887  1.00 93.69           C  
ATOM   1902  O   LYS A 237      10.768 -23.734 -33.266  1.00 93.69           O  
ATOM   1903  CG  LYS A 237      10.877 -21.661 -29.793  1.00 93.69           C  
ATOM   1904  CD  LYS A 237      11.333 -20.213 -29.567  1.00 93.69           C  
ATOM   1905  CE  LYS A 237      12.440 -20.209 -28.506  1.00 93.69           C  
ATOM   1906  NZ  LYS A 237      12.175 -19.219 -27.444  1.00 93.69           N  
ATOM   1907  N   PHE A 238      12.551 -22.547 -32.575  1.00 92.62           N  
ATOM   1908  CA  PHE A 238      13.557 -23.580 -32.815  1.00 92.62           C  
ATOM   1909  C   PHE A 238      13.923 -24.339 -31.545  1.00 92.62           C  
ATOM   1910  CB  PHE A 238      14.805 -22.958 -33.443  1.00 92.62           C  
ATOM   1911  O   PHE A 238      13.955 -23.764 -30.456  1.00 92.62           O  
ATOM   1912  CG  PHE A 238      14.574 -22.570 -34.879  1.00 92.62           C  
ATOM   1913  CD1 PHE A 238      14.492 -23.589 -35.845  1.00 92.62           C  
ATOM   1914  CD2 PHE A 238      14.399 -21.220 -35.237  1.00 92.62           C  
ATOM   1915  CE1 PHE A 238      14.237 -23.259 -37.179  1.00 92.62           C  
ATOM   1916  CE2 PHE A 238      14.161 -20.888 -36.578  1.00 92.62           C  
ATOM   1917  CZ  PHE A 238      14.085 -21.914 -37.531  1.00 92.62           C  
ATOM   1918  N   ASP A 239      14.258 -25.611 -31.733  1.00 89.81           N  
ATOM   1919  CA  ASP A 239      14.851 -26.489 -30.732  1.00 89.81           C  
ATOM   1920  C   ASP A 239      16.159 -27.073 -31.276  1.00 89.81           C  
ATOM   1921  CB  ASP A 239      13.844 -27.566 -30.352  1.00 89.81           C  
ATOM   1922  O   ASP A 239      16.177 -28.047 -32.046  1.00 89.81           O  
ATOM   1923  CG  ASP A 239      14.372 -28.510 -29.277  1.00 89.81           C  
ATOM   1924  OD1 ASP A 239      15.173 -28.054 -28.436  1.00 89.81           O  
ATOM   1925  OD2 ASP A 239      13.982 -29.703 -29.345  1.00 89.81           O  
ATOM   1926  N   GLY A 240      17.255 -26.404 -30.914  1.00 87.25           N  
ATOM   1927  CA  GLY A 240      18.589 -26.645 -31.454  1.00 87.25           C  
ATOM   1928  C   GLY A 240      18.684 -26.394 -32.963  1.00 87.25           C  
ATOM   1929  O   GLY A 240      17.942 -25.608 -33.553  1.00 87.25           O  
ATOM   1930  N   ALA A 241      19.617 -27.094 -33.599  1.00 87.44           N  
ATOM   1931  CA  ALA A 241      19.902 -27.015 -35.027  1.00 87.44           C  
ATOM   1932  C   ALA A 241      18.737 -27.391 -35.957  1.00 87.44           C  
ATOM   1933  CB  ALA A 241      21.070 -27.974 -35.279  1.00 87.44           C  
ATOM   1934  O   ALA A 241      18.556 -26.756 -36.995  1.00 87.44           O  
ATOM   1935  N   LEU A 242      18.010 -28.466 -35.635  1.00 89.88           N  
ATOM   1936  CA  LEU A 242      17.254 -29.241 -36.629  1.00 89.88           C  
ATOM   1937  C   LEU A 242      15.741 -29.189 -36.449  1.00 89.88           C  
ATOM   1938  CB  LEU A 242      17.719 -30.708 -36.574  1.00 89.88           C  
ATOM   1939  O   LEU A 242      15.020 -29.289 -37.437  1.00 89.88           O  
ATOM   1940  CG  LEU A 242      19.166 -30.934 -37.040  1.00 89.88           C  
ATOM   1941  CD1 LEU A 242      19.589 -32.359 -36.692  1.00 89.88           C  
ATOM   1942  CD2 LEU A 242      19.320 -30.706 -38.545  1.00 89.88           C  
ATOM   1943  N   ASN A 243      15.255 -29.077 -35.213  1.00 91.62           N  
ATOM   1944  CA  ASN A 243      13.829 -29.176 -34.940  1.00 91.62           C  
ATOM   1945  C   ASN A 243      13.203 -27.788 -34.862  1.00 91.62           C  
ATOM   1946  CB  ASN A 243      13.578 -29.995 -33.675  1.00 91.62           C  
ATOM   1947  O   ASN A 243      13.779 -26.848 -34.313  1.00 91.62           O  
ATOM   1948  CG  ASN A 243      14.162 -31.383 -33.779  1.00 91.62           C  
ATOM   1949  ND2 ASN A 243      15.144 -31.688 -32.965  1.00 91.62           N  
ATOM   1950  OD1 ASN A 243      13.746 -32.225 -34.546  1.00 91.62           O  
ATOM   1951  N   MET A 244      11.993 -27.679 -35.386  1.00 92.19           N  
ATOM   1952  CA  MET A 244      11.230 -26.444 -35.426  1.00 92.19           C  
ATOM   1953  C   MET A 244       9.772 -26.734 -35.088  1.00 92.19           C  
ATOM   1954  CB  MET A 244      11.388 -25.835 -36.821  1.00 92.19           C  
ATOM   1955  O   MET A 244       9.169 -27.655 -35.636  1.00 92.19           O  
ATOM   1956  CG  MET A 244      10.619 -24.520 -36.981  1.00 92.19           C  
ATOM   1957  SD  MET A 244      10.826 -23.736 -38.602  1.00 92.19           S  
ATOM   1958  CE  MET A 244      10.264 -25.060 -39.713  1.00 92.19           C  
ATOM   1959  N   GLY A 245       9.204 -25.936 -34.190  1.00 93.62           N  
ATOM   1960  CA  GLY A 245       7.777 -25.930 -33.891  1.00 93.62           C  
ATOM   1961  C   GLY A 245       7.081 -24.814 -34.655  1.00 93.62           C  
ATOM   1962  O   GLY A 245       7.514 -23.661 -34.599  1.00 93.62           O  
ATOM   1963  N   VAL A 246       6.003 -25.162 -35.351  1.00 93.50           N  
ATOM   1964  CA  VAL A 246       5.158 -24.236 -36.108  1.00 93.50           C  
ATOM   1965  C   VAL A 246       3.749 -24.282 -35.530  1.00 93.50           C  
ATOM   1966  CB  VAL A 246       5.150 -24.590 -37.608  1.00 93.50           C  
ATOM   1967  O   VAL A 246       3.126 -25.340 -35.495  1.00 93.50           O  
ATOM   1968  CG1 VAL A 246       4.346 -23.558 -38.405  1.00 93.50           C  
ATOM   1969  CG2 VAL A 246       6.558 -24.684 -38.213  1.00 93.50           C  
ATOM   1970  N   GLY A 247       3.246 -23.139 -35.073  1.00 93.81           N  
ATOM   1971  CA  GLY A 247       1.883 -22.982 -34.572  1.00 93.81           C  
ATOM   1972  C   GLY A 247       0.988 -22.339 -35.619  1.00 93.81           C  
ATOM   1973  O   GLY A 247       1.387 -21.375 -36.276  1.00 93.81           O  
ATOM   1974  N   THR A 248      -0.220 -22.870 -35.772  1.00 91.62           N  
ATOM   1975  CA  THR A 248      -1.229 -22.335 -36.690  1.00 91.62           C  
ATOM   1976  C   THR A 248      -2.359 -21.620 -35.952  1.00 91.62           C  
ATOM   1977  CB  THR A 248      -1.800 -23.419 -37.613  1.00 91.62           C  
ATOM   1978  O   THR A 248      -2.641 -21.866 -34.780  1.00 91.62           O  
ATOM   1979  CG2 THR A 248      -0.724 -24.116 -38.446  1.00 91.62           C  
ATOM   1980  OG1 THR A 248      -2.493 -24.382 -36.856  1.00 91.62           O  
ATOM   1981  N   SER A 249      -3.062 -20.766 -36.688  1.00 90.75           N  
ATOM   1982  CA  SER A 249      -4.260 -20.053 -36.233  1.00 90.75           C  
ATOM   1983  C   SER A 249      -5.447 -20.964 -35.912  1.00 90.75           C  
ATOM   1984  CB  SER A 249      -4.688 -19.021 -37.278  1.00 90.75           C  
ATOM   1985  O   SER A 249      -6.331 -20.565 -35.166  1.00 90.75           O  
ATOM   1986  OG  SER A 249      -4.758 -19.609 -38.564  1.00 90.75           O  
ATOM   1987  N   THR A 250      -5.454 -22.182 -36.454  1.00 87.38           N  
ATOM   1988  CA  THR A 250      -6.495 -23.195 -36.224  1.00 87.38           C  
ATOM   1989  C   THR A 250      -6.324 -23.998 -34.930  1.00 87.38           C  
ATOM   1990  CB  THR A 250      -6.564 -24.154 -37.424  1.00 87.38           C  
ATOM   1991  O   THR A 250      -7.183 -24.816 -34.635  1.00 87.38           O  
ATOM   1992  CG2 THR A 250      -7.178 -23.477 -38.650  1.00 87.38           C  
ATOM   1993  OG1 THR A 250      -5.268 -24.575 -37.821  1.00 87.38           O  
ATOM   1994  N   GLY A 251      -5.228 -23.814 -34.184  1.00 88.50           N  
ATOM   1995  CA  GLY A 251      -4.940 -24.602 -32.973  1.00 88.50           C  
ATOM   1996  C   GLY A 251      -4.073 -25.849 -33.205  1.00 88.50           C  
ATOM   1997  O   GLY A 251      -3.816 -26.612 -32.274  1.00 88.50           O  
ATOM   1998  N   HIS A 252      -3.561 -26.044 -34.428  1.00 90.56           N  
ATOM   1999  CA  HIS A 252      -2.650 -27.142 -34.764  1.00 90.56           C  
ATOM   2000  C   HIS A 252      -1.185 -26.730 -34.618  1.00 90.56           C  
ATOM   2001  CB  HIS A 252      -2.887 -27.665 -36.187  1.00 90.56           C  
ATOM   2002  O   HIS A 252      -0.757 -25.704 -35.163  1.00 90.56           O  
ATOM   2003  CG  HIS A 252      -4.302 -28.082 -36.459  1.00 90.56           C  
ATOM   2004  CD2 HIS A 252      -4.849 -29.307 -36.198  1.00 90.56           C  
ATOM   2005  ND1 HIS A 252      -5.285 -27.319 -37.046  1.00 90.56           N  
ATOM   2006  CE1 HIS A 252      -6.403 -28.057 -37.111  1.00 90.56           C  
ATOM   2007  NE2 HIS A 252      -6.171 -29.285 -36.634  1.00 90.56           N  
ATOM   2008  N   ILE A 253      -0.406 -27.574 -33.949  1.00 93.19           N  
ATOM   2009  CA  ILE A 253       1.044 -27.476 -33.815  1.00 93.19           C  
ATOM   2010  C   ILE A 253       1.675 -28.531 -34.708  1.00 93.19           C  
ATOM   2011  CB  ILE A 253       1.519 -27.702 -32.370  1.00 93.19           C  
ATOM   2012  O   ILE A 253       1.356 -29.718 -34.618  1.00 93.19           O  
ATOM   2013  CG1 ILE A 253       0.741 -26.877 -31.335  1.00 93.19           C  
ATOM   2014  CG2 ILE A 253       3.025 -27.393 -32.264  1.00 93.19           C  
ATOM   2015  CD1 ILE A 253       0.748 -27.591 -29.996  1.00 93.19           C  
ATOM   2016  N   LEU A 254       2.612 -28.099 -35.534  1.00 92.31           N  
ATOM   2017  CA  LEU A 254       3.369 -28.950 -36.429  1.00 92.31           C  
ATOM   2018  C   LEU A 254       4.825 -28.942 -35.978  1.00 92.31           C  
ATOM   2019  CB  LEU A 254       3.210 -28.431 -37.864  1.00 92.31           C  
ATOM   2020  O   LEU A 254       5.459 -27.887 -35.910  1.00 92.31           O  
ATOM   2021  CG  LEU A 254       1.762 -28.291 -38.367  1.00 92.31           C  
ATOM   2022  CD1 LEU A 254       1.753 -27.479 -39.655  1.00 92.31           C  
ATOM   2023  CD2 LEU A 254       1.150 -29.656 -38.642  1.00 92.31           C  
ATOM   2024  N   LEU A 255       5.360 -30.120 -35.677  1.00 93.50           N  
ATOM   2025  CA  LEU A 255       6.792 -30.293 -35.480  1.00 93.50           C  
ATOM   2026  C   LEU A 255       7.450 -30.667 -36.790  1.00 93.50           C  
ATOM   2027  CB  LEU A 255       7.071 -31.372 -34.435  1.00 93.50           C  
ATOM   2028  O   LEU A 255       7.074 -31.656 -37.412  1.00 93.50           O  
ATOM   2029  CG  LEU A 255       6.822 -30.915 -32.998  1.00 93.50           C  
ATOM   2030  CD1 LEU A 255       7.063 -32.139 -32.119  1.00 93.50           C  
ATOM   2031  CD2 LEU A 255       7.774 -29.789 -32.581  1.00 93.50           C  
ATOM   2032  N   TYR A 256       8.480 -29.926 -37.160  1.00 92.38           N  
ATOM   2033  CA  TYR A 256       9.288 -30.183 -38.337  1.00 92.38           C  
ATOM   2034  C   TYR A 256      10.735 -30.458 -37.952  1.00 92.38           C  
ATOM   2035  CB  TYR A 256       9.167 -29.008 -39.308  1.00 92.38           C  
ATOM   2036  O   TYR A 256      11.274 -29.868 -37.018  1.00 92.38           O  
ATOM   2037  CG  TYR A 256       7.833 -28.981 -40.023  1.00 92.38           C  
ATOM   2038  CD1 TYR A 256       7.631 -29.816 -41.139  1.00 92.38           C  
ATOM   2039  CD2 TYR A 256       6.805 -28.125 -39.586  1.00 92.38           C  
ATOM   2040  CE1 TYR A 256       6.402 -29.788 -41.822  1.00 92.38           C  
ATOM   2041  CE2 TYR A 256       5.587 -28.074 -40.289  1.00 92.38           C  
ATOM   2042  OH  TYR A 256       4.204 -28.884 -42.075  1.00 92.38           O  
ATOM   2043  CZ  TYR A 256       5.379 -28.917 -41.400  1.00 92.38           C  
ATOM   2044  N   ASP A 257      11.365 -31.330 -38.728  1.00 90.94           N  
ATOM   2045  CA  ASP A 257      12.810 -31.326 -38.916  1.00 90.94           C  
ATOM   2046  C   ASP A 257      13.079 -30.498 -40.173  1.00 90.94           C  
ATOM   2047  CB  ASP A 257      13.310 -32.770 -39.060  1.00 90.94           C  
ATOM   2048  O   ASP A 257      12.445 -30.744 -41.198  1.00 90.94           O  
ATOM   2049  CG  ASP A 257      14.836 -32.921 -39.107  1.00 90.94           C  
ATOM   2050  OD1 ASP A 257      15.555 -32.062 -39.665  1.00 90.94           O  
ATOM   2051  OD2 ASP A 257      15.337 -33.976 -38.664  1.00 90.94           O  
ATOM   2052  N   ILE A 258      14.007 -29.543 -40.127  1.00 89.25           N  
ATOM   2053  CA  ILE A 258      14.347 -28.664 -41.263  1.00 89.25           C  
ATOM   2054  C   ILE A 258      14.700 -29.468 -42.529  1.00 89.25           C  
ATOM   2055  CB  ILE A 258      15.503 -27.725 -40.841  1.00 89.25           C  
ATOM   2056  O   ILE A 258      14.547 -28.982 -43.649  1.00 89.25           O  
ATOM   2057  CG1 ILE A 258      15.029 -26.758 -39.730  1.00 89.25           C  
ATOM   2058  CG2 ILE A 258      16.071 -26.911 -42.021  1.00 89.25           C  
ATOM   2059  CD1 ILE A 258      16.179 -25.972 -39.092  1.00 89.25           C  
ATOM   2060  N   ARG A 259      15.157 -30.714 -42.369  1.00 89.25           N  
ATOM   2061  CA  ARG A 259      15.521 -31.608 -43.477  1.00 89.25           C  
ATOM   2062  C   ARG A 259      14.318 -32.261 -44.169  1.00 89.25           C  
ATOM   2063  CB  ARG A 259      16.474 -32.678 -42.930  1.00 89.25           C  
ATOM   2064  O   ARG A 259      14.474 -32.773 -45.275  1.00 89.25           O  
ATOM   2065  CG  ARG A 259      17.761 -32.059 -42.357  1.00 89.25           C  
ATOM   2066  CD  ARG A 259      18.627 -33.111 -41.665  1.00 89.25           C  
ATOM   2067  NE  ARG A 259      18.019 -33.581 -40.406  1.00 89.25           N  
ATOM   2068  NH1 ARG A 259      19.662 -35.079 -39.841  1.00 89.25           N  
ATOM   2069  NH2 ARG A 259      17.868 -34.864 -38.544  1.00 89.25           N  
ATOM   2070  CZ  ARG A 259      18.515 -34.496 -39.602  1.00 89.25           C  
ATOM   2071  N   SER A 260      13.148 -32.289 -43.530  1.00 88.81           N  
ATOM   2072  CA  SER A 260      11.936 -32.950 -44.024  1.00 88.81           C  
ATOM   2073  C   SER A 260      10.854 -31.927 -44.353  1.00 88.81           C  
ATOM   2074  CB  SER A 260      11.412 -33.941 -42.980  1.00 88.81           C  
ATOM   2075  O   SER A 260      10.537 -31.058 -43.549  1.00 88.81           O  
ATOM   2076  OG  SER A 260      10.171 -34.502 -43.383  1.00 88.81           O  
ATOM   2077  N   SER A 261      10.211 -32.080 -45.512  1.00 86.75           N  
ATOM   2078  CA  SER A 261       9.020 -31.296 -45.862  1.00 86.75           C  
ATOM   2079  C   SER A 261       7.745 -31.782 -45.171  1.00 86.75           C  
ATOM   2080  CB  SER A 261       8.817 -31.298 -47.375  1.00 86.75           C  
ATOM   2081  O   SER A 261       6.746 -31.074 -45.173  1.00 86.75           O  
ATOM   2082  OG  SER A 261       8.710 -32.624 -47.873  1.00 86.75           O  
ATOM   2083  N   LYS A 262       7.757 -32.986 -44.588  1.00 89.44           N  
ATOM   2084  CA  LYS A 262       6.630 -33.536 -43.825  1.00 89.44           C  
ATOM   2085  C   LYS A 262       6.832 -33.292 -42.329  1.00 89.44           C  
ATOM   2086  CB  LYS A 262       6.463 -35.034 -44.099  1.00 89.44           C  
ATOM   2087  O   LYS A 262       7.965 -33.470 -41.862  1.00 89.44           O  
ATOM   2088  CG  LYS A 262       6.069 -35.304 -45.555  1.00 89.44           C  
ATOM   2089  CD  LYS A 262       5.872 -36.807 -45.771  1.00 89.44           C  
ATOM   2090  CE  LYS A 262       5.501 -37.065 -47.233  1.00 89.44           C  
ATOM   2091  NZ  LYS A 262       5.311 -38.514 -47.486  1.00 89.44           N  
ATOM   2092  N   PRO A 263       5.764 -32.962 -41.581  1.00 91.06           N  
ATOM   2093  CA  PRO A 263       5.852 -32.824 -40.138  1.00 91.06           C  
ATOM   2094  C   PRO A 263       6.142 -34.183 -39.496  1.00 91.06           C  
ATOM   2095  CB  PRO A 263       4.514 -32.225 -39.691  1.00 91.06           C  
ATOM   2096  O   PRO A 263       5.620 -35.214 -39.922  1.00 91.06           O  
ATOM   2097  CG  PRO A 263       3.536 -32.707 -40.761  1.00 91.06           C  
ATOM   2098  CD  PRO A 263       4.391 -32.749 -42.026  1.00 91.06           C  
ATOM   2099  N   LEU A 264       6.976 -34.176 -38.458  1.00 89.44           N  
ATOM   2100  CA  LEU A 264       7.242 -35.328 -37.599  1.00 89.44           C  
ATOM   2101  C   LEU A 264       6.004 -35.697 -36.781  1.00 89.44           C  
ATOM   2102  CB  LEU A 264       8.389 -34.982 -36.633  1.00 89.44           C  
ATOM   2103  O   LEU A 264       5.689 -36.872 -36.614  1.00 89.44           O  
ATOM   2104  CG  LEU A 264       9.763 -34.752 -37.281  1.00 89.44           C  
ATOM   2105  CD1 LEU A 264      10.739 -34.319 -36.187  1.00 89.44           C  
ATOM   2106  CD2 LEU A 264      10.299 -36.021 -37.948  1.00 89.44           C  
ATOM   2107  N   LEU A 265       5.314 -34.679 -36.268  1.00 90.75           N  
ATOM   2108  CA  LEU A 265       4.133 -34.833 -35.437  1.00 90.75           C  
ATOM   2109  C   LEU A 265       3.202 -33.639 -35.643  1.00 90.75           C  
ATOM   2110  CB  LEU A 265       4.573 -34.941 -33.970  1.00 90.75           C  
ATOM   2111  O   LEU A 265       3.653 -32.495 -35.730  1.00 90.75           O  
ATOM   2112  CG  LEU A 265       3.423 -35.275 -33.004  1.00 90.75           C  
ATOM   2113  CD1 LEU A 265       3.065 -36.759 -33.016  1.00 90.75           C  
ATOM   2114  CD2 LEU A 265       3.813 -34.864 -31.598  1.00 90.75           C  
ATOM   2115  N   ILE A 266       1.905 -33.930 -35.674  1.00 91.12           N  
ATOM   2116  CA  ILE A 266       0.827 -32.946 -35.678  1.00 91.12           C  
ATOM   2117  C   ILE A 266       0.080 -33.098 -34.356  1.00 91.12           C  
ATOM   2118  CB  ILE A 266      -0.099 -33.140 -36.897  1.00 91.12           C  
ATOM   2119  O   ILE A 266      -0.372 -34.195 -34.021  1.00 91.12           O  
ATOM   2120  CG1 ILE A 266       0.738 -33.193 -38.200  1.00 91.12           C  
ATOM   2121  CG2 ILE A 266      -1.191 -32.049 -36.895  1.00 91.12           C  
ATOM   2122  CD1 ILE A 266      -0.085 -33.275 -39.486  1.00 91.12           C  
ATOM   2123  N   LYS A 267      -0.026 -32.011 -33.594  1.00 90.75           N  
ATOM   2124  CA  LYS A 267      -0.756 -31.974 -32.327  1.00 90.75           C  
ATOM   2125  C   LYS A 267      -1.839 -30.910 -32.397  1.00 90.75           C  
ATOM   2126  CB  LYS A 267       0.231 -31.728 -31.173  1.00 90.75           C  
ATOM   2127  O   LYS A 267      -1.537 -29.755 -32.665  1.00 90.75           O  
ATOM   2128  CG  LYS A 267      -0.423 -31.771 -29.783  1.00 90.75           C  
ATOM   2129  CD  LYS A 267      -0.897 -33.182 -29.416  1.00 90.75           C  
ATOM   2130  CE  LYS A 267      -1.459 -33.192 -27.994  1.00 90.75           C  
ATOM   2131  NZ  LYS A 267      -1.749 -34.577 -27.556  1.00 90.75           N  
ATOM   2132  N   ASP A 268      -3.076 -31.299 -32.122  1.00 89.25           N  
ATOM   2133  CA  ASP A 268      -4.214 -30.385 -32.053  1.00 89.25           C  
ATOM   2134  C   ASP A 268      -4.562 -30.047 -30.593  1.00 89.25           C  
ATOM   2135  CB  ASP A 268      -5.389 -30.993 -32.832  1.00 89.25           C  
ATOM   2136  O   ASP A 268      -4.545 -30.915 -29.705  1.00 89.25           O  
ATOM   2137  CG  ASP A 268      -6.595 -30.053 -32.926  1.00 89.25           C  
ATOM   2138  OD1 ASP A 268      -6.423 -28.847 -32.636  1.00 89.25           O  
ATOM   2139  OD2 ASP A 268      -7.699 -30.579 -33.158  1.00 89.25           O  
ATOM   2140  N   HIS A 269      -4.855 -28.773 -30.335  1.00 89.38           N  
ATOM   2141  CA  HIS A 269      -5.391 -28.310 -29.059  1.00 89.38           C  
ATOM   2142  C   HIS A 269      -6.898 -28.514 -28.914  1.00 89.38           C  
ATOM   2143  CB  HIS A 269      -5.032 -26.849 -28.816  1.00 89.38           C  
ATOM   2144  O   HIS A 269      -7.357 -28.584 -27.772  1.00 89.38           O  
ATOM   2145  CG  HIS A 269      -3.735 -26.693 -28.077  1.00 89.38           C  
ATOM   2146  CD2 HIS A 269      -2.494 -26.837 -28.612  1.00 89.38           C  
ATOM   2147  ND1 HIS A 269      -3.617 -26.391 -26.718  1.00 89.38           N  
ATOM   2148  CE1 HIS A 269      -2.310 -26.229 -26.497  1.00 89.38           C  
ATOM   2149  NE2 HIS A 269      -1.613 -26.557 -27.591  1.00 89.38           N  
ATOM   2150  N   MET A 270      -7.627 -28.687 -30.021  1.00 88.12           N  
ATOM   2151  CA  MET A 270      -9.085 -28.875 -30.106  1.00 88.12           C  
ATOM   2152  C   MET A 270      -9.936 -27.637 -29.766  1.00 88.12           C  
ATOM   2153  CB  MET A 270      -9.554 -30.095 -29.289  1.00 88.12           C  
ATOM   2154  O   MET A 270     -11.158 -27.703 -29.845  1.00 88.12           O  
ATOM   2155  CG  MET A 270      -8.760 -31.383 -29.543  1.00 88.12           C  
ATOM   2156  SD  MET A 270      -9.210 -32.763 -28.445  1.00 88.12           S  
ATOM   2157  CE  MET A 270     -10.922 -33.043 -28.973  1.00 88.12           C  
ATOM   2158  N   ASN A 271      -9.319 -26.510 -29.399  1.00 84.56           N  
ATOM   2159  CA  ASN A 271     -10.030 -25.292 -28.989  1.00 84.56           C  
ATOM   2160  C   ASN A 271     -10.357 -24.340 -30.152  1.00 84.56           C  
ATOM   2161  CB  ASN A 271      -9.185 -24.569 -27.928  1.00 84.56           C  
ATOM   2162  O   ASN A 271     -11.005 -23.323 -29.925  1.00 84.56           O  
ATOM   2163  CG  ASN A 271      -9.056 -25.323 -26.620  1.00 84.56           C  
ATOM   2164  ND2 ASN A 271      -7.976 -25.089 -25.914  1.00 84.56           N  
ATOM   2165  OD1 ASN A 271      -9.904 -26.097 -26.208  1.00 84.56           O  
ATOM   2166  N   GLU A 272      -9.856 -24.613 -31.363  1.00 84.69           N  
ATOM   2167  CA  GLU A 272      -9.976 -23.745 -32.551  1.00 84.69           C  
ATOM   2168  C   GLU A 272      -9.490 -22.293 -32.338  1.00 84.69           C  
ATOM   2169  CB  GLU A 272     -11.396 -23.799 -33.146  1.00 84.69           C  
ATOM   2170  O   GLU A 272      -9.863 -21.377 -33.073  1.00 84.69           O  
ATOM   2171  CG  GLU A 272     -11.863 -25.213 -33.531  1.00 84.69           C  
ATOM   2172  CD  GLU A 272     -13.241 -25.222 -34.224  1.00 84.69           C  
ATOM   2173  OE1 GLU A 272     -13.675 -26.320 -34.644  1.00 84.69           O  
ATOM   2174  OE2 GLU A 272     -13.861 -24.142 -34.376  1.00 84.69           O  
ATOM   2175  N   THR A 273      -8.637 -22.062 -31.337  1.00 89.75           N  
ATOM   2176  CA  THR A 273      -8.010 -20.760 -31.082  1.00 89.75           C  
ATOM   2177  C   THR A 273      -6.572 -20.745 -31.608  1.00 89.75           C  
ATOM   2178  CB  THR A 273      -8.097 -20.340 -29.604  1.00 89.75           C  
ATOM   2179  O   THR A 273      -5.936 -21.795 -31.718  1.00 89.75           O  
ATOM   2180  CG2 THR A 273      -9.537 -20.071 -29.171  1.00 89.75           C  
ATOM   2181  OG1 THR A 273      -7.590 -21.314 -28.736  1.00 89.75           O  
ATOM   2182  N   PRO A 274      -6.037 -19.569 -31.988  1.00 91.88           N  
ATOM   2183  CA  PRO A 274      -4.684 -19.484 -32.514  1.00 91.88           C  
ATOM   2184  C   PRO A 274      -3.649 -19.793 -31.434  1.00 91.88           C  
ATOM   2185  CB  PRO A 274      -4.543 -18.055 -33.050  1.00 91.88           C  
ATOM   2186  O   PRO A 274      -3.691 -19.227 -30.339  1.00 91.88           O  
ATOM   2187  CG  PRO A 274      -5.529 -17.260 -32.198  1.00 91.88           C  
ATOM   2188  CD  PRO A 274      -6.667 -18.256 -31.987  1.00 91.88           C  
ATOM   2189  N   ILE A 275      -2.650 -20.599 -31.795  1.00 94.31           N  
ATOM   2190  CA  ILE A 275      -1.497 -20.848 -30.927  1.00 94.31           C  
ATOM   2191  C   ILE A 275      -0.680 -19.563 -30.840  1.00 94.31           C  
ATOM   2192  CB  ILE A 275      -0.656 -22.018 -31.461  1.00 94.31           C  
ATOM   2193  O   ILE A 275      -0.151 -19.082 -31.847  1.00 94.31           O  
ATOM   2194  CG1 ILE A 275      -1.466 -23.323 -31.379  1.00 94.31           C  
ATOM   2195  CG2 ILE A 275       0.656 -22.194 -30.670  1.00 94.31           C  
ATOM   2196  CD1 ILE A 275      -1.062 -24.272 -32.493  1.00 94.31           C  
ATOM   2197  N   LYS A 276      -0.563 -19.002 -29.639  1.00 93.25           N  
ATOM   2198  CA  LYS A 276       0.153 -17.744 -29.397  1.00 93.25           C  
ATOM   2199  C   LYS A 276       1.653 -17.962 -29.190  1.00 93.25           C  
ATOM   2200  CB  LYS A 276      -0.481 -17.020 -28.200  1.00 93.25           C  
ATOM   2201  O   LYS A 276       2.451 -17.162 -29.668  1.00 93.25           O  
ATOM   2202  CG  LYS A 276      -1.825 -16.338 -28.511  1.00 93.25           C  
ATOM   2203  CD  LYS A 276      -2.305 -15.551 -27.278  1.00 93.25           C  
ATOM   2204  CE  LYS A 276      -3.635 -14.812 -27.513  1.00 93.25           C  
ATOM   2205  NZ  LYS A 276      -4.089 -14.059 -26.306  1.00 93.25           N  
ATOM   2206  N   CYS A 277       2.051 -19.027 -28.488  1.00 93.69           N  
ATOM   2207  CA  CYS A 277       3.459 -19.285 -28.173  1.00 93.69           C  
ATOM   2208  C   CYS A 277       3.780 -20.787 -28.133  1.00 93.69           C  
ATOM   2209  CB  CYS A 277       3.821 -18.575 -26.856  1.00 93.69           C  
ATOM   2210  O   CYS A 277       2.961 -21.606 -27.709  1.00 93.69           O  
ATOM   2211  SG  CYS A 277       5.624 -18.555 -26.627  1.00 93.69           S  
ATOM   2212  N   ILE A 278       4.994 -21.132 -28.567  1.00 95.00           N  
ATOM   2213  CA  ILE A 278       5.583 -22.470 -28.471  1.00 95.00           C  
ATOM   2214  C   ILE A 278       6.963 -22.308 -27.842  1.00 95.00           C  
ATOM   2215  CB  ILE A 278       5.683 -23.161 -29.853  1.00 95.00           C  
ATOM   2216  O   ILE A 278       7.770 -21.521 -28.337  1.00 95.00           O  
ATOM   2217  CG1 ILE A 278       4.285 -23.338 -30.487  1.00 95.00           C  
ATOM   2218  CG2 ILE A 278       6.384 -24.531 -29.717  1.00 95.00           C  
ATOM   2219  CD1 ILE A 278       4.325 -23.766 -31.957  1.00 95.00           C  
ATOM   2220  N   GLU A 279       7.248 -23.074 -26.794  1.00 92.88           N  
ATOM   2221  CA  GLU A 279       8.560 -23.085 -26.147  1.00 92.88           C  
ATOM   2222  C   GLU A 279       9.008 -24.527 -25.904  1.00 92.88           C  
ATOM   2223  CB  GLU A 279       8.530 -22.253 -24.850  1.00 92.88           C  
ATOM   2224  O   GLU A 279       8.224 -25.385 -25.496  1.00 92.88           O  
ATOM   2225  CG  GLU A 279       9.927 -21.876 -24.312  1.00 92.88           C  
ATOM   2226  CD  GLU A 279      10.711 -20.890 -25.203  1.00 92.88           C  
ATOM   2227  OE1 GLU A 279      11.960 -20.819 -25.126  1.00 92.88           O  
ATOM   2228  OE2 GLU A 279      10.109 -20.168 -26.027  1.00 92.88           O  
ATOM   2229  N   PHE A 280      10.285 -24.802 -26.150  1.00 91.62           N  
ATOM   2230  CA  PHE A 280      10.875 -26.118 -25.932  1.00 91.62           C  
ATOM   2231  C   PHE A 280      11.574 -26.169 -24.581  1.00 91.62           C  
ATOM   2232  CB  PHE A 280      11.828 -26.455 -27.077  1.00 91.62           C  
ATOM   2233  O   PHE A 280      12.268 -25.227 -24.184  1.00 91.62           O  
ATOM   2234  CG  PHE A 280      11.107 -26.654 -28.392  1.00 91.62           C  
ATOM   2235  CD1 PHE A 280      10.681 -27.941 -28.760  1.00 91.62           C  
ATOM   2236  CD2 PHE A 280      10.913 -25.575 -29.275  1.00 91.62           C  
ATOM   2237  CE1 PHE A 280      10.042 -28.148 -29.995  1.00 91.62           C  
ATOM   2238  CE2 PHE A 280      10.277 -25.785 -30.511  1.00 91.62           C  
ATOM   2239  CZ  PHE A 280       9.836 -27.070 -30.868  1.00 91.62           C  
ATOM   2240  N   HIS A 281      11.419 -27.282 -23.869  1.00 90.06           N  
ATOM   2241  CA  HIS A 281      12.203 -27.513 -22.669  1.00 90.06           C  
ATOM   2242  C   HIS A 281      13.615 -27.982 -23.052  1.00 90.06           C  
ATOM   2243  CB  HIS A 281      11.466 -28.492 -21.756  1.00 90.06           C  
ATOM   2244  O   HIS A 281      13.775 -28.887 -23.859  1.00 90.06           O  
ATOM   2245  CG  HIS A 281      12.010 -28.443 -20.357  1.00 90.06           C  
ATOM   2246  CD2 HIS A 281      12.767 -29.408 -19.768  1.00 90.06           C  
ATOM   2247  ND1 HIS A 281      11.898 -27.417 -19.444  1.00 90.06           N  
ATOM   2248  CE1 HIS A 281      12.568 -27.777 -18.334  1.00 90.06           C  
ATOM   2249  NE2 HIS A 281      13.153 -28.968 -18.509  1.00 90.06           N  
ATOM   2250  N   LYS A 282      14.659 -27.370 -22.479  1.00 81.94           N  
ATOM   2251  CA  LYS A 282      16.052 -27.654 -22.881  1.00 81.94           C  
ATOM   2252  C   LYS A 282      16.574 -29.006 -22.382  1.00 81.94           C  
ATOM   2253  CB  LYS A 282      16.991 -26.525 -22.423  1.00 81.94           C  
ATOM   2254  O   LYS A 282      17.440 -29.595 -23.016  1.00 81.94           O  
ATOM   2255  CG  LYS A 282      16.699 -25.191 -23.126  1.00 81.94           C  
ATOM   2256  CD  LYS A 282      17.800 -24.161 -22.832  1.00 81.94           C  
ATOM   2257  CE  LYS A 282      17.498 -22.864 -23.595  1.00 81.94           C  
ATOM   2258  NZ  LYS A 282      18.619 -21.892 -23.524  1.00 81.94           N  
ATOM   2259  N   SER A 283      16.111 -29.458 -21.216  1.00 81.62           N  
ATOM   2260  CA  SER A 283      16.677 -30.621 -20.507  1.00 81.62           C  
ATOM   2261  C   SER A 283      15.931 -31.927 -20.789  1.00 81.62           C  
ATOM   2262  CB  SER A 283      16.658 -30.374 -18.990  1.00 81.62           C  
ATOM   2263  O   SER A 283      16.506 -33.007 -20.718  1.00 81.62           O  
ATOM   2264  OG  SER A 283      16.759 -28.998 -18.663  1.00 81.62           O  
ATOM   2265  N   MET A 284      14.639 -31.825 -21.084  1.00 84.50           N  
ATOM   2266  CA  MET A 284      13.702 -32.927 -21.295  1.00 84.50           C  
ATOM   2267  C   MET A 284      13.007 -32.716 -22.633  1.00 84.50           C  
ATOM   2268  CB  MET A 284      12.619 -33.015 -20.201  1.00 84.50           C  
ATOM   2269  O   MET A 284      12.818 -31.583 -23.060  1.00 84.50           O  
ATOM   2270  CG  MET A 284      13.124 -33.087 -18.759  1.00 84.50           C  
ATOM   2271  SD  MET A 284      11.762 -33.359 -17.592  1.00 84.50           S  
ATOM   2272  CE  MET A 284      12.671 -33.452 -16.028  1.00 84.50           C  
ATOM   2273  N   ASN A 285      12.538 -33.798 -23.245  1.00 88.69           N  
ATOM   2274  CA  ASN A 285      11.883 -33.773 -24.554  1.00 88.69           C  
ATOM   2275  C   ASN A 285      10.423 -33.274 -24.499  1.00 88.69           C  
ATOM   2276  CB  ASN A 285      12.021 -35.168 -25.190  1.00 88.69           C  
ATOM   2277  O   ASN A 285       9.568 -33.790 -25.212  1.00 88.69           O  
ATOM   2278  CG  ASN A 285      13.458 -35.559 -25.474  1.00 88.69           C  
ATOM   2279  ND2 ASN A 285      13.749 -36.837 -25.485  1.00 88.69           N  
ATOM   2280  OD1 ASN A 285      14.331 -34.745 -25.709  1.00 88.69           O  
ATOM   2281  N   TYR A 286      10.118 -32.286 -23.657  1.00 92.19           N  
ATOM   2282  CA  TYR A 286       8.778 -31.714 -23.531  1.00 92.19           C  
ATOM   2283  C   TYR A 286       8.645 -30.395 -24.290  1.00 92.19           C  
ATOM   2284  CB  TYR A 286       8.379 -31.553 -22.060  1.00 92.19           C  
ATOM   2285  O   TYR A 286       9.577 -29.590 -24.368  1.00 92.19           O  
ATOM   2286  CG  TYR A 286       8.189 -32.861 -21.316  1.00 92.19           C  
ATOM   2287  CD1 TYR A 286       7.237 -33.797 -21.767  1.00 92.19           C  
ATOM   2288  CD2 TYR A 286       8.934 -33.130 -20.153  1.00 92.19           C  
ATOM   2289  CE1 TYR A 286       7.049 -35.008 -21.077  1.00 92.19           C  
ATOM   2290  CE2 TYR A 286       8.741 -34.336 -19.453  1.00 92.19           C  
ATOM   2291  OH  TYR A 286       7.611 -36.443 -19.245  1.00 92.19           O  
ATOM   2292  CZ  TYR A 286       7.802 -35.280 -19.918  1.00 92.19           C  
ATOM   2293  N   ILE A 287       7.446 -30.169 -24.816  1.00 93.44           N  
ATOM   2294  CA  ILE A 287       7.064 -28.967 -25.547  1.00 93.44           C  
ATOM   2295  C   ILE A 287       5.927 -28.295 -24.809  1.00 93.44           C  
ATOM   2296  CB  ILE A 287       6.659 -29.311 -26.988  1.00 93.44           C  
ATOM   2297  O   ILE A 287       4.925 -28.930 -24.476  1.00 93.44           O  
ATOM   2298  CG1 ILE A 287       7.891 -29.883 -27.703  1.00 93.44           C  
ATOM   2299  CG2 ILE A 287       6.146 -28.057 -27.732  1.00 93.44           C  
ATOM   2300  CD1 ILE A 287       7.510 -30.625 -28.964  1.00 93.44           C  
ATOM   2301  N   TYR A 288       6.084 -26.995 -24.599  1.00 93.88           N  
ATOM   2302  CA  TYR A 288       5.024 -26.122 -24.149  1.00 93.88           C  
ATOM   2303  C   TYR A 288       4.337 -25.527 -25.362  1.00 93.88           C  
ATOM   2304  CB  TYR A 288       5.568 -25.003 -23.270  1.00 93.88           C  
ATOM   2305  O   TYR A 288       4.973 -24.966 -26.256  1.00 93.88           O  
ATOM   2306  CG  TYR A 288       6.194 -25.471 -21.978  1.00 93.88           C  
ATOM   2307  CD1 TYR A 288       5.470 -25.369 -20.776  1.00 93.88           C  
ATOM   2308  CD2 TYR A 288       7.499 -26.001 -21.977  1.00 93.88           C  
ATOM   2309  CE1 TYR A 288       6.046 -25.813 -19.573  1.00 93.88           C  
ATOM   2310  CE2 TYR A 288       8.068 -26.458 -20.775  1.00 93.88           C  
ATOM   2311  OH  TYR A 288       7.889 -26.790 -18.407  1.00 93.88           O  
ATOM   2312  CZ  TYR A 288       7.338 -26.370 -19.573  1.00 93.88           C  
ATOM   2313  N   SER A 289       3.020 -25.622 -25.364  1.00 94.12           N  
ATOM   2314  CA  SER A 289       2.193 -25.025 -26.396  1.00 94.12           C  
ATOM   2315  C   SER A 289       1.042 -24.277 -25.759  1.00 94.12           C  
ATOM   2316  CB  SER A 289       1.721 -26.100 -27.351  1.00 94.12           C  
ATOM   2317  O   SER A 289       0.368 -24.822 -24.885  1.00 94.12           O  
ATOM   2318  OG  SER A 289       1.057 -27.160 -26.677  1.00 94.12           O  
ATOM   2319  N   MET A 290       0.866 -23.027 -26.169  1.00 94.44           N  
ATOM   2320  CA  MET A 290      -0.065 -22.096 -25.549  1.00 94.44           C  
ATOM   2321  C   MET A 290      -1.082 -21.585 -26.563  1.00 94.44           C  
ATOM   2322  CB  MET A 290       0.734 -20.946 -24.927  1.00 94.44           C  
ATOM   2323  O   MET A 290      -0.715 -20.922 -27.538  1.00 94.44           O  
ATOM   2324  CG  MET A 290      -0.171 -19.897 -24.273  1.00 94.44           C  
ATOM   2325  SD  MET A 290       0.747 -18.503 -23.594  1.00 94.44           S  
ATOM   2326  CE  MET A 290       0.794 -17.529 -25.108  1.00 94.44           C  
ATOM   2327  N   ASP A 291      -2.346 -21.826 -26.243  1.00 93.12           N  
ATOM   2328  CA  ASP A 291      -3.509 -21.171 -26.834  1.00 93.12           C  
ATOM   2329  C   ASP A 291      -3.916 -19.954 -25.987  1.00 93.12           C  
ATOM   2330  CB  ASP A 291      -4.652 -22.190 -26.897  1.00 93.12           C  
ATOM   2331  O   ASP A 291      -3.271 -19.629 -24.989  1.00 93.12           O  
ATOM   2332  CG  ASP A 291      -4.507 -23.237 -27.998  1.00 93.12           C  
ATOM   2333  OD1 ASP A 291      -3.492 -23.224 -28.736  1.00 93.12           O  
ATOM   2334  OD2 ASP A 291      -5.469 -24.034 -28.073  1.00 93.12           O  
ATOM   2335  N   SER A 292      -5.014 -19.276 -26.337  1.00 91.31           N  
ATOM   2336  CA  SER A 292      -5.558 -18.222 -25.473  1.00 91.31           C  
ATOM   2337  C   SER A 292      -6.026 -18.756 -24.117  1.00 91.31           C  
ATOM   2338  CB  SER A 292      -6.699 -17.472 -26.163  1.00 91.31           C  
ATOM   2339  O   SER A 292      -5.861 -18.061 -23.127  1.00 91.31           O  
ATOM   2340  OG  SER A 292      -7.751 -18.347 -26.510  1.00 91.31           O  
ATOM   2341  N   ALA A 293      -6.569 -19.974 -24.043  1.00 90.94           N  
ATOM   2342  CA  ALA A 293      -7.191 -20.491 -22.817  1.00 90.94           C  
ATOM   2343  C   ALA A 293      -6.352 -21.536 -22.059  1.00 90.94           C  
ATOM   2344  CB  ALA A 293      -8.562 -21.056 -23.203  1.00 90.94           C  
ATOM   2345  O   ALA A 293      -6.460 -21.650 -20.840  1.00 90.94           O  
ATOM   2346  N   VAL A 294      -5.538 -22.330 -22.764  1.00 93.00           N  
ATOM   2347  CA  VAL A 294      -4.865 -23.506 -22.186  1.00 93.00           C  
ATOM   2348  C   VAL A 294      -3.401 -23.546 -22.599  1.00 93.00           C  
ATOM   2349  CB  VAL A 294      -5.584 -24.821 -22.570  1.00 93.00           C  
ATOM   2350  O   VAL A 294      -3.054 -23.295 -23.755  1.00 93.00           O  
ATOM   2351  CG1 VAL A 294      -4.974 -26.044 -21.864  1.00 93.00           C  
ATOM   2352  CG2 VAL A 294      -7.076 -24.781 -22.208  1.00 93.00           C  
ATOM   2353  N   VAL A 295      -2.539 -23.933 -21.660  1.00 94.06           N  
ATOM   2354  CA  VAL A 295      -1.161 -24.340 -21.948  1.00 94.06           C  
ATOM   2355  C   VAL A 295      -1.064 -25.853 -21.816  1.00 94.06           C  
ATOM   2356  CB  VAL A 295      -0.146 -23.611 -21.052  1.00 94.06           C  
ATOM   2357  O   VAL A 295      -1.279 -26.400 -20.737  1.00 94.06           O  
ATOM   2358  CG1 VAL A 295       1.292 -24.073 -21.328  1.00 94.06           C  
ATOM   2359  CG2 VAL A 295      -0.206 -22.103 -21.287  1.00 94.06           C  
ATOM   2360  N   LYS A 296      -0.724 -26.546 -22.904  1.00 93.31           N  
ATOM   2361  CA  LYS A 296      -0.483 -27.995 -22.900  1.00 93.31           C  
ATOM   2362  C   LYS A 296       1.008 -28.275 -22.936  1.00 93.31           C  
ATOM   2363  CB  LYS A 296      -1.215 -28.707 -24.049  1.00 93.31           C  
ATOM   2364  O   LYS A 296       1.725 -27.721 -23.777  1.00 93.31           O  
ATOM   2365  CG  LYS A 296      -2.741 -28.596 -23.925  1.00 93.31           C  
ATOM   2366  CD  LYS A 296      -3.453 -29.426 -25.005  1.00 93.31           C  
ATOM   2367  CE  LYS A 296      -4.951 -29.093 -25.002  1.00 93.31           C  
ATOM   2368  NZ  LYS A 296      -5.733 -29.951 -25.928  1.00 93.31           N  
ATOM   2369  N   ILE A 297       1.435 -29.180 -22.064  1.00 94.31           N  
ATOM   2370  CA  ILE A 297       2.788 -29.723 -22.006  1.00 94.31           C  
ATOM   2371  C   ILE A 297       2.710 -31.158 -22.500  1.00 94.31           C  
ATOM   2372  CB  ILE A 297       3.367 -29.621 -20.583  1.00 94.31           C  
ATOM   2373  O   ILE A 297       1.912 -31.954 -22.003  1.00 94.31           O  
ATOM   2374  CG1 ILE A 297       3.413 -28.141 -20.146  1.00 94.31           C  
ATOM   2375  CG2 ILE A 297       4.787 -30.225 -20.543  1.00 94.31           C  
ATOM   2376  CD1 ILE A 297       3.542 -27.941 -18.636  1.00 94.31           C  
ATOM   2377  N   TRP A 298       3.496 -31.492 -23.512  1.00 93.62           N  
ATOM   2378  CA  TRP A 298       3.442 -32.804 -24.149  1.00 93.62           C  
ATOM   2379  C   TRP A 298       4.817 -33.226 -24.652  1.00 93.62           C  
ATOM   2380  CB  TRP A 298       2.379 -32.783 -25.256  1.00 93.62           C  
ATOM   2381  O   TRP A 298       5.705 -32.400 -24.855  1.00 93.62           O  
ATOM   2382  CG  TRP A 298       2.514 -31.701 -26.273  1.00 93.62           C  
ATOM   2383  CD1 TRP A 298       1.989 -30.458 -26.190  1.00 93.62           C  
ATOM   2384  CD2 TRP A 298       3.235 -31.740 -27.532  1.00 93.62           C  
ATOM   2385  CE2 TRP A 298       3.081 -30.485 -28.188  1.00 93.62           C  
ATOM   2386  CE3 TRP A 298       4.000 -32.722 -28.178  1.00 93.62           C  
ATOM   2387  NE1 TRP A 298       2.312 -29.740 -27.322  1.00 93.62           N  
ATOM   2388  CH2 TRP A 298       4.373 -31.246 -30.075  1.00 93.62           C  
ATOM   2389  CZ2 TRP A 298       3.632 -30.235 -29.448  1.00 93.62           C  
ATOM   2390  CZ3 TRP A 298       4.586 -32.475 -29.427  1.00 93.62           C  
ATOM   2391  N   ASP A 299       5.017 -34.531 -24.795  1.00 92.94           N  
ATOM   2392  CA  ASP A 299       6.298 -35.092 -25.220  1.00 92.94           C  
ATOM   2393  C   ASP A 299       6.467 -35.000 -26.741  1.00 92.94           C  
ATOM   2394  CB  ASP A 299       6.412 -36.521 -24.687  1.00 92.94           C  
ATOM   2395  O   ASP A 299       5.622 -35.460 -27.511  1.00 92.94           O  
ATOM   2396  CG  ASP A 299       7.583 -37.331 -25.256  1.00 92.94           C  
ATOM   2397  OD1 ASP A 299       8.575 -36.772 -25.776  1.00 92.94           O  
ATOM   2398  OD2 ASP A 299       7.421 -38.567 -25.297  1.00 92.94           O  
ATOM   2399  N   LYS A 300       7.601 -34.447 -27.167  1.00 89.50           N  
ATOM   2400  CA  LYS A 300       7.997 -34.236 -28.561  1.00 89.50           C  
ATOM   2401  C   LYS A 300       7.960 -35.500 -29.410  1.00 89.50           C  
ATOM   2402  CB  LYS A 300       9.410 -33.647 -28.517  1.00 89.50           C  
ATOM   2403  O   LYS A 300       7.641 -35.416 -30.594  1.00 89.50           O  
ATOM   2404  CG  LYS A 300      10.023 -33.374 -29.894  1.00 89.50           C  
ATOM   2405  CD  LYS A 300      11.378 -32.711 -29.676  1.00 89.50           C  
ATOM   2406  CE  LYS A 300      12.111 -32.477 -30.990  1.00 89.50           C  
ATOM   2407  NZ  LYS A 300      13.450 -31.945 -30.670  1.00 89.50           N  
ATOM   2408  N   THR A 301       8.322 -36.647 -28.838  1.00 89.06           N  
ATOM   2409  CA  THR A 301       8.452 -37.897 -29.606  1.00 89.06           C  
ATOM   2410  C   THR A 301       7.144 -38.671 -29.692  1.00 89.06           C  
ATOM   2411  CB  THR A 301       9.560 -38.799 -29.051  1.00 89.06           C  
ATOM   2412  O   THR A 301       6.790 -39.168 -30.758  1.00 89.06           O  
ATOM   2413  CG2 THR A 301      10.935 -38.139 -29.126  1.00 89.06           C  
ATOM   2414  OG1 THR A 301       9.329 -39.184 -27.713  1.00 89.06           O  
ATOM   2415  N   THR A 302       6.413 -38.765 -28.580  1.00 88.19           N  
ATOM   2416  CA  THR A 302       5.191 -39.576 -28.498  1.00 88.19           C  
ATOM   2417  C   THR A 302       3.914 -38.787 -28.772  1.00 88.19           C  
ATOM   2418  CB  THR A 302       5.081 -40.269 -27.134  1.00 88.19           C  
ATOM   2419  O   THR A 302       2.883 -39.391 -29.068  1.00 88.19           O  
ATOM   2420  CG2 THR A 302       6.239 -41.223 -26.846  1.00 88.19           C  
ATOM   2421  OG1 THR A 302       5.004 -39.333 -26.088  1.00 88.19           O  
ATOM   2422  N   GLY A 303       3.936 -37.458 -28.636  1.00 86.62           N  
ATOM   2423  CA  GLY A 303       2.751 -36.602 -28.739  1.00 86.62           C  
ATOM   2424  C   GLY A 303       1.741 -36.776 -27.600  1.00 86.62           C  
ATOM   2425  O   GLY A 303       0.657 -36.172 -27.628  1.00 86.62           O  
ATOM   2426  N   LYS A 304       2.073 -37.595 -26.593  1.00 91.12           N  
ATOM   2427  CA  LYS A 304       1.245 -37.787 -25.404  1.00 91.12           C  
ATOM   2428  C   LYS A 304       1.302 -36.534 -24.543  1.00 91.12           C  
ATOM   2429  CB  LYS A 304       1.678 -39.028 -24.615  1.00 91.12           C  
ATOM   2430  O   LYS A 304       2.366 -35.954 -24.328  1.00 91.12           O  
ATOM   2431  CG  LYS A 304       1.327 -40.317 -25.372  1.00 91.12           C  
ATOM   2432  CD  LYS A 304       1.669 -41.539 -24.515  1.00 91.12           C  
ATOM   2433  CE  LYS A 304       1.277 -42.824 -25.250  1.00 91.12           C  
ATOM   2434  NZ  LYS A 304       1.578 -44.016 -24.420  1.00 91.12           N  
ATOM   2435  N   GLN A 305       0.129 -36.113 -24.087  1.00 90.38           N  
ATOM   2436  CA  GLN A 305       0.010 -35.000 -23.160  1.00 90.38           C  
ATOM   2437  C   GLN A 305       0.555 -35.432 -21.802  1.00 90.38           C  
ATOM   2438  CB  GLN A 305      -1.448 -34.536 -23.126  1.00 90.38           C  
ATOM   2439  O   GLN A 305       0.239 -36.521 -21.330  1.00 90.38           O  
ATOM   2440  CG  GLN A 305      -1.660 -33.283 -22.264  1.00 90.38           C  
ATOM   2441  CD  GLN A 305      -3.054 -32.695 -22.463  1.00 90.38           C  
ATOM   2442  NE2 GLN A 305      -3.633 -32.105 -21.446  1.00 90.38           N  
ATOM   2443  OE1 GLN A 305      -3.626 -32.733 -23.548  1.00 90.38           O  
ATOM   2444  N   TYR A 306       1.414 -34.593 -21.236  1.00 91.50           N  
ATOM   2445  CA  TYR A 306       1.940 -34.757 -19.892  1.00 91.50           C  
ATOM   2446  C   TYR A 306       1.010 -34.073 -18.894  1.00 91.50           C  
ATOM   2447  CB  TYR A 306       3.362 -34.188 -19.840  1.00 91.50           C  
ATOM   2448  O   TYR A 306       0.534 -34.713 -17.967  1.00 91.50           O  
ATOM   2449  CG  TYR A 306       4.012 -34.355 -18.488  1.00 91.50           C  
ATOM   2450  CD1 TYR A 306       4.246 -33.240 -17.659  1.00 91.50           C  
ATOM   2451  CD2 TYR A 306       4.349 -35.649 -18.052  1.00 91.50           C  
ATOM   2452  CE1 TYR A 306       4.835 -33.421 -16.393  1.00 91.50           C  
ATOM   2453  CE2 TYR A 306       4.929 -35.833 -16.787  1.00 91.50           C  
ATOM   2454  OH  TYR A 306       5.773 -34.919 -14.766  1.00 91.50           O  
ATOM   2455  CZ  TYR A 306       5.180 -34.721 -15.965  1.00 91.50           C  
ATOM   2456  N   THR A 307       0.714 -32.791 -19.129  1.00 91.88           N  
ATOM   2457  CA  THR A 307      -0.212 -31.992 -18.319  1.00 91.88           C  
ATOM   2458  C   THR A 307      -0.853 -30.870 -19.127  1.00 91.88           C  
ATOM   2459  CB  THR A 307       0.490 -31.340 -17.120  1.00 91.88           C  
ATOM   2460  O   THR A 307      -0.317 -30.430 -20.151  1.00 91.88           O  
ATOM   2461  CG2 THR A 307       0.935 -32.341 -16.085  1.00 91.88           C  
ATOM   2462  OG1 THR A 307       1.651 -30.628 -17.476  1.00 91.88           O  
ATOM   2463  N   SER A 308      -1.991 -30.370 -18.645  1.00 92.62           N  
ATOM   2464  CA  SER A 308      -2.572 -29.091 -19.063  1.00 92.62           C  
ATOM   2465  C   SER A 308      -2.625 -28.107 -17.900  1.00 92.62           C  
ATOM   2466  CB  SER A 308      -3.967 -29.250 -19.681  1.00 92.62           C  
ATOM   2467  O   SER A 308      -2.875 -28.477 -16.757  1.00 92.62           O  
ATOM   2468  OG  SER A 308      -4.796 -30.090 -18.908  1.00 92.62           O  
ATOM   2469  N   ILE A 309      -2.390 -26.835 -18.206  1.00 92.81           N  
ATOM   2470  CA  ILE A 309      -2.591 -25.708 -17.303  1.00 92.81           C  
ATOM   2471  C   ILE A 309      -3.753 -24.898 -17.868  1.00 92.81           C  
ATOM   2472  CB  ILE A 309      -1.312 -24.859 -17.167  1.00 92.81           C  
ATOM   2473  O   ILE A 309      -3.671 -24.379 -18.983  1.00 92.81           O  
ATOM   2474  CG1 ILE A 309      -0.105 -25.687 -16.670  1.00 92.81           C  
ATOM   2475  CG2 ILE A 309      -1.577 -23.670 -16.229  1.00 92.81           C  
ATOM   2476  CD1 ILE A 309       1.239 -24.963 -16.812  1.00 92.81           C  
ATOM   2477  N   GLU A 310      -4.821 -24.797 -17.085  1.00 88.81           N  
ATOM   2478  CA  GLU A 310      -6.022 -24.039 -17.422  1.00 88.81           C  
ATOM   2479  C   GLU A 310      -6.136 -22.827 -16.499  1.00 88.81           C  
ATOM   2480  CB  GLU A 310      -7.270 -24.927 -17.316  1.00 88.81           C  
ATOM   2481  O   GLU A 310      -5.950 -22.924 -15.281  1.00 88.81           O  
ATOM   2482  CG  GLU A 310      -7.218 -26.117 -18.288  1.00 88.81           C  
ATOM   2483  CD  GLU A 310      -8.469 -27.006 -18.247  1.00 88.81           C  
ATOM   2484  OE1 GLU A 310      -8.481 -27.973 -19.043  1.00 88.81           O  
ATOM   2485  OE2 GLU A 310      -9.374 -26.745 -17.420  1.00 88.81           O  
ATOM   2486  N   SER A 311      -6.456 -21.675 -17.077  1.00 84.56           N  
ATOM   2487  CA  SER A 311      -6.754 -20.450 -16.343  1.00 84.56           C  
ATOM   2488  C   SER A 311      -8.163 -19.973 -16.669  1.00 84.56           C  
ATOM   2489  CB  SER A 311      -5.738 -19.354 -16.674  1.00 84.56           C  
ATOM   2490  O   SER A 311      -8.715 -20.232 -17.732  1.00 84.56           O  
ATOM   2491  OG  SER A 311      -5.745 -19.157 -18.064  1.00 84.56           O  
ATOM   2492  N   SER A 312      -8.750 -19.207 -15.751  1.00 84.62           N  
ATOM   2493  CA  SER A 312     -10.021 -18.521 -15.999  1.00 84.62           C  
ATOM   2494  C   SER A 312      -9.878 -17.257 -16.855  1.00 84.62           C  
ATOM   2495  CB  SER A 312     -10.664 -18.164 -14.657  1.00 84.62           C  
ATOM   2496  O   SER A 312     -10.874 -16.589 -17.109  1.00 84.62           O  
ATOM   2497  OG  SER A 312      -9.841 -17.264 -13.930  1.00 84.62           O  
ATOM   2498  N   VAL A 313      -8.648 -16.862 -17.189  1.00 90.19           N  
ATOM   2499  CA  VAL A 313      -8.322 -15.613 -17.887  1.00 90.19           C  
ATOM   2500  C   VAL A 313      -7.348 -15.925 -19.010  1.00 90.19           C  
ATOM   2501  CB  VAL A 313      -7.694 -14.561 -16.952  1.00 90.19           C  
ATOM   2502  O   VAL A 313      -6.446 -16.739 -18.813  1.00 90.19           O  
ATOM   2503  CG1 VAL A 313      -7.556 -13.213 -17.670  1.00 90.19           C  
ATOM   2504  CG2 VAL A 313      -8.510 -14.329 -15.675  1.00 90.19           C  
ATOM   2505  N   ASP A 314      -7.505 -15.242 -20.136  1.00 92.75           N  
ATOM   2506  CA  ASP A 314      -6.746 -15.509 -21.349  1.00 92.75           C  
ATOM   2507  C   ASP A 314      -5.240 -15.234 -21.195  1.00 92.75           C  
ATOM   2508  CB  ASP A 314      -7.340 -14.713 -22.524  1.00 92.75           C  
ATOM   2509  O   ASP A 314      -4.804 -14.226 -20.622  1.00 92.75           O  
ATOM   2510  CG  ASP A 314      -8.737 -15.180 -22.964  1.00 92.75           C  
ATOM   2511  OD1 ASP A 314      -9.288 -16.118 -22.346  1.00 92.75           O  
ATOM   2512  OD2 ASP A 314      -9.231 -14.622 -23.967  1.00 92.75           O  
ATOM   2513  N   PHE A 315      -4.439 -16.139 -21.756  1.00 94.06           N  
ATOM   2514  CA  PHE A 315      -2.989 -16.060 -21.866  1.00 94.06           C  
ATOM   2515  C   PHE A 315      -2.563 -15.260 -23.094  1.00 94.06           C  
ATOM   2516  CB  PHE A 315      -2.396 -17.470 -21.955  1.00 94.06           C  
ATOM   2517  O   PHE A 315      -3.114 -15.420 -24.184  1.00 94.06           O  
ATOM   2518  CG  PHE A 315      -2.651 -18.351 -20.754  1.00 94.06           C  
ATOM   2519  CD1 PHE A 315      -2.160 -17.957 -19.499  1.00 94.06           C  
ATOM   2520  CD2 PHE A 315      -3.337 -19.570 -20.888  1.00 94.06           C  
ATOM   2521  CE1 PHE A 315      -2.357 -18.773 -18.376  1.00 94.06           C  
ATOM   2522  CE2 PHE A 315      -3.500 -20.407 -19.770  1.00 94.06           C  
ATOM   2523  CZ  PHE A 315      -2.995 -20.016 -18.518  1.00 94.06           C  
ATOM   2524  N   ASN A 316      -1.529 -14.436 -22.940  1.00 93.31           N  
ATOM   2525  CA  ASN A 316      -0.940 -13.623 -24.004  1.00 93.31           C  
ATOM   2526  C   ASN A 316       0.458 -14.090 -24.407  1.00 93.31           C  
ATOM   2527  CB  ASN A 316      -0.950 -12.150 -23.564  1.00 93.31           C  
ATOM   2528  O   ASN A 316       0.732 -14.219 -25.598  1.00 93.31           O  
ATOM   2529  CG  ASN A 316      -2.347 -11.569 -23.614  1.00 93.31           C  
ATOM   2530  ND2 ASN A 316      -2.656 -10.626 -22.756  1.00 93.31           N  
ATOM   2531  OD1 ASN A 316      -3.154 -11.944 -24.455  1.00 93.31           O  
ATOM   2532  N   ASP A 317       1.323 -14.367 -23.432  1.00 94.00           N  
ATOM   2533  CA  ASP A 317       2.702 -14.806 -23.664  1.00 94.00           C  
ATOM   2534  C   ASP A 317       3.115 -15.839 -22.612  1.00 94.00           C  
ATOM   2535  CB  ASP A 317       3.664 -13.606 -23.698  1.00 94.00           C  
ATOM   2536  O   ASP A 317       2.672 -15.773 -21.461  1.00 94.00           O  
ATOM   2537  CG  ASP A 317       4.935 -13.832 -24.535  1.00 94.00           C  
ATOM   2538  OD1 ASP A 317       5.055 -14.869 -25.224  1.00 94.00           O  
ATOM   2539  OD2 ASP A 317       5.778 -12.901 -24.593  1.00 94.00           O  
ATOM   2540  N   LEU A 318       3.993 -16.759 -23.006  1.00 94.44           N  
ATOM   2541  CA  LEU A 318       4.560 -17.790 -22.140  1.00 94.44           C  
ATOM   2542  C   LEU A 318       6.072 -17.613 -22.078  1.00 94.44           C  
ATOM   2543  CB  LEU A 318       4.189 -19.188 -22.668  1.00 94.44           C  
ATOM   2544  O   LEU A 318       6.743 -17.578 -23.107  1.00 94.44           O  
ATOM   2545  CG  LEU A 318       4.845 -20.348 -21.899  1.00 94.44           C  
ATOM   2546  CD1 LEU A 318       4.314 -20.468 -20.470  1.00 94.44           C  
ATOM   2547  CD2 LEU A 318       4.571 -21.666 -22.608  1.00 94.44           C  
ATOM   2548  N   CYS A 319       6.615 -17.581 -20.865  1.00 91.88           N  
ATOM   2549  CA  CYS A 319       8.048 -17.570 -20.631  1.00 91.88           C  
ATOM   2550  C   CYS A 319       8.439 -18.702 -19.677  1.00 91.88           C  
ATOM   2551  CB  CYS A 319       8.442 -16.187 -20.111  1.00 91.88           C  
ATOM   2552  O   CYS A 319       8.075 -18.699 -18.498  1.00 91.88           O  
ATOM   2553  SG  CYS A 319      10.249 -16.092 -20.024  1.00 91.88           S  
ATOM   2554  N   VAL A 320       9.221 -19.656 -20.181  1.00 91.31           N  
ATOM   2555  CA  VAL A 320       9.771 -20.768 -19.394  1.00 91.31           C  
ATOM   2556  C   VAL A 320      11.183 -20.412 -18.941  1.00 91.31           C  
ATOM   2557  CB  VAL A 320       9.744 -22.084 -20.197  1.00 91.31           C  
ATOM   2558  O   VAL A 320      11.996 -19.936 -19.736  1.00 91.31           O  
ATOM   2559  CG1 VAL A 320      10.266 -23.266 -19.370  1.00 91.31           C  
ATOM   2560  CG2 VAL A 320       8.316 -22.423 -20.649  1.00 91.31           C  
ATOM   2561  N   ILE A 321      11.494 -20.640 -17.664  1.00 90.38           N  
ATOM   2562  CA  ILE A 321      12.863 -20.474 -17.164  1.00 90.38           C  
ATOM   2563  C   ILE A 321      13.667 -21.731 -17.525  1.00 90.38           C  
ATOM   2564  CB  ILE A 321      12.866 -20.167 -15.658  1.00 90.38           C  
ATOM   2565  O   ILE A 321      13.233 -22.847 -17.221  1.00 90.38           O  
ATOM   2566  CG1 ILE A 321      12.266 -18.764 -15.430  1.00 90.38           C  
ATOM   2567  CG2 ILE A 321      14.286 -20.214 -15.050  1.00 90.38           C  
ATOM   2568  CD1 ILE A 321      11.740 -18.593 -14.011  1.00 90.38           C  
ATOM   2569  N   PRO A 322      14.841 -21.587 -18.166  1.00 86.56           N  
ATOM   2570  CA  PRO A 322      15.605 -22.732 -18.646  1.00 86.56           C  
ATOM   2571  C   PRO A 322      15.996 -23.678 -17.502  1.00 86.56           C  
ATOM   2572  CB  PRO A 322      16.827 -22.135 -19.354  1.00 86.56           C  
ATOM   2573  O   PRO A 322      16.409 -23.230 -16.436  1.00 86.56           O  
ATOM   2574  CG  PRO A 322      16.996 -20.764 -18.696  1.00 86.56           C  
ATOM   2575  CD  PRO A 322      15.554 -20.345 -18.435  1.00 86.56           C  
ATOM   2576  N   ASN A 323      15.918 -24.988 -17.762  1.00 85.69           N  
ATOM   2577  CA  ASN A 323      16.300 -26.076 -16.848  1.00 85.69           C  
ATOM   2578  C   ASN A 323      15.528 -26.135 -15.512  1.00 85.69           C  
ATOM   2579  CB  ASN A 323      17.829 -26.081 -16.641  1.00 85.69           C  
ATOM   2580  O   ASN A 323      16.021 -26.727 -14.554  1.00 85.69           O  
ATOM   2581  CG  ASN A 323      18.648 -26.104 -17.916  1.00 85.69           C  
ATOM   2582  ND2 ASN A 323      19.832 -25.537 -17.885  1.00 85.69           N  
ATOM   2583  OD1 ASN A 323      18.271 -26.625 -18.953  1.00 85.69           O  
ATOM   2584  N   THR A 324      14.342 -25.524 -15.426  1.00 89.94           N  
ATOM   2585  CA  THR A 324      13.507 -25.536 -14.210  1.00 89.94           C  
ATOM   2586  C   THR A 324      12.049 -25.842 -14.529  1.00 89.94           C  
ATOM   2587  CB  THR A 324      13.591 -24.210 -13.442  1.00 89.94           C  
ATOM   2588  O   THR A 324      11.617 -25.678 -15.671  1.00 89.94           O  
ATOM   2589  CG2 THR A 324      15.023 -23.843 -13.070  1.00 89.94           C  
ATOM   2590  OG1 THR A 324      13.039 -23.147 -14.185  1.00 89.94           O  
ATOM   2591  N   GLY A 325      11.284 -26.240 -13.510  1.00 88.50           N  
ATOM   2592  CA  GLY A 325       9.834 -26.442 -13.598  1.00 88.50           C  
ATOM   2593  C   GLY A 325       8.997 -25.163 -13.449  1.00 88.50           C  
ATOM   2594  O   GLY A 325       7.782 -25.251 -13.270  1.00 88.50           O  
ATOM   2595  N   LEU A 326       9.620 -23.975 -13.459  1.00 91.44           N  
ATOM   2596  CA  LEU A 326       8.942 -22.692 -13.253  1.00 91.44           C  
ATOM   2597  C   LEU A 326       8.592 -22.031 -14.595  1.00 91.44           C  
ATOM   2598  CB  LEU A 326       9.801 -21.787 -12.343  1.00 91.44           C  
ATOM   2599  O   LEU A 326       9.465 -21.751 -15.421  1.00 91.44           O  
ATOM   2600  CG  LEU A 326       9.023 -20.607 -11.721  1.00 91.44           C  
ATOM   2601  CD1 LEU A 326       8.060 -21.086 -10.633  1.00 91.44           C  
ATOM   2602  CD2 LEU A 326       9.958 -19.616 -11.025  1.00 91.44           C  
ATOM   2603  N   SER A 327       7.308 -21.732 -14.785  1.00 92.06           N  
ATOM   2604  CA  SER A 327       6.787 -21.029 -15.959  1.00 92.06           C  
ATOM   2605  C   SER A 327       6.004 -19.785 -15.547  1.00 92.06           C  
ATOM   2606  CB  SER A 327       5.956 -21.964 -16.842  1.00 92.06           C  
ATOM   2607  O   SER A 327       5.299 -19.767 -14.535  1.00 92.06           O  
ATOM   2608  OG  SER A 327       4.841 -22.474 -16.144  1.00 92.06           O  
ATOM   2609  N   MET A 328       6.162 -18.721 -16.328  1.00 92.75           N  
ATOM   2610  CA  MET A 328       5.508 -17.436 -16.109  1.00 92.75           C  
ATOM   2611  C   MET A 328       4.669 -17.086 -17.326  1.00 92.75           C  
ATOM   2612  CB  MET A 328       6.543 -16.343 -15.845  1.00 92.75           C  
ATOM   2613  O   MET A 328       5.115 -17.251 -18.462  1.00 92.75           O  
ATOM   2614  CG  MET A 328       7.334 -16.613 -14.565  1.00 92.75           C  
ATOM   2615  SD  MET A 328       8.635 -15.401 -14.255  1.00 92.75           S  
ATOM   2616  CE  MET A 328       9.798 -15.869 -15.562  1.00 92.75           C  
ATOM   2617  N   MET A 329       3.464 -16.591 -17.082  1.00 93.38           N  
ATOM   2618  CA  MET A 329       2.486 -16.316 -18.125  1.00 93.38           C  
ATOM   2619  C   MET A 329       1.977 -14.884 -18.008  1.00 93.38           C  
ATOM   2620  CB  MET A 329       1.345 -17.338 -18.062  1.00 93.38           C  
ATOM   2621  O   MET A 329       1.650 -14.403 -16.915  1.00 93.38           O  
ATOM   2622  CG  MET A 329       1.842 -18.775 -18.261  1.00 93.38           C  
ATOM   2623  SD  MET A 329       0.555 -20.015 -18.013  1.00 93.38           S  
ATOM   2624  CE  MET A 329       1.517 -21.546 -18.012  1.00 93.38           C  
ATOM   2625  N   ALA A 330       1.923 -14.209 -19.153  1.00 93.69           N  
ATOM   2626  CA  ALA A 330       1.286 -12.912 -19.293  1.00 93.69           C  
ATOM   2627  C   ALA A 330      -0.206 -13.151 -19.515  1.00 93.69           C  
ATOM   2628  CB  ALA A 330       1.931 -12.132 -20.442  1.00 93.69           C  
ATOM   2629  O   ALA A 330      -0.585 -13.964 -20.354  1.00 93.69           O  
ATOM   2630  N   VAL A 331      -1.037 -12.468 -18.739  1.00 92.81           N  
ATOM   2631  CA  VAL A 331      -2.481 -12.694 -18.645  1.00 92.81           C  
ATOM   2632  C   VAL A 331      -3.220 -11.357 -18.723  1.00 92.81           C  
ATOM   2633  CB  VAL A 331      -2.795 -13.483 -17.351  1.00 92.81           C  
ATOM   2634  O   VAL A 331      -2.651 -10.298 -18.421  1.00 92.81           O  
ATOM   2635  CG1 VAL A 331      -4.271 -13.833 -17.174  1.00 92.81           C  
ATOM   2636  CG2 VAL A 331      -2.049 -14.822 -17.336  1.00 92.81           C  
ATOM   2637  N   GLU A 332      -4.496 -11.403 -19.103  1.00 91.06           N  
ATOM   2638  CA  GLU A 332      -5.428 -10.264 -19.075  1.00 91.06           C  
ATOM   2639  C   GLU A 332      -5.949  -9.885 -17.669  1.00 91.06           C  
ATOM   2640  CB  GLU A 332      -6.581 -10.466 -20.070  1.00 91.06           C  
ATOM   2641  O   GLU A 332      -6.991  -9.251 -17.529  1.00 91.06           O  
ATOM   2642  CG  GLU A 332      -6.106 -10.681 -21.512  1.00 91.06           C  
ATOM   2643  CD  GLU A 332      -7.243 -10.528 -22.533  1.00 91.06           C  
ATOM   2644  OE1 GLU A 332      -6.891 -10.333 -23.719  1.00 91.06           O  
ATOM   2645  OE2 GLU A 332      -8.425 -10.510 -22.120  1.00 91.06           O  
ATOM   2646  N   ASP A 333      -5.219 -10.238 -16.611  1.00 89.88           N  
ATOM   2647  CA  ASP A 333      -5.523  -9.868 -15.225  1.00 89.88           C  
ATOM   2648  C   ASP A 333      -4.376  -9.045 -14.623  1.00 89.88           C  
ATOM   2649  CB  ASP A 333      -5.841 -11.126 -14.389  1.00 89.88           C  
ATOM   2650  O   ASP A 333      -3.241  -9.073 -15.107  1.00 89.88           O  
ATOM   2651  CG  ASP A 333      -6.435 -10.833 -12.998  1.00 89.88           C  
ATOM   2652  OD1 ASP A 333      -6.912  -9.698 -12.759  1.00 89.88           O  
ATOM   2653  OD2 ASP A 333      -6.365 -11.728 -12.125  1.00 89.88           O  
ATOM   2654  N   GLN A 334      -4.668  -8.348 -13.522  1.00 87.88           N  
ATOM   2655  CA  GLN A 334      -3.704  -7.514 -12.814  1.00 87.88           C  
ATOM   2656  C   GLN A 334      -2.468  -8.328 -12.403  1.00 87.88           C  
ATOM   2657  CB  GLN A 334      -4.375  -6.872 -11.578  1.00 87.88           C  
ATOM   2658  O   GLN A 334      -1.341  -7.844 -12.446  1.00 87.88           O  
ATOM   2659  CG  GLN A 334      -3.546  -5.708 -11.006  1.00 87.88           C  
ATOM   2660  CD  GLN A 334      -4.015  -5.122  -9.685  1.00 87.88           C  
ATOM   2661  NE2 GLN A 334      -3.187  -4.309  -9.062  1.00 87.88           N  
ATOM   2662  OE1 GLN A 334      -5.111  -5.369  -9.194  1.00 87.88           O  
ATOM   2663  N   LYS A 335      -2.652  -9.581 -11.983  1.00 88.19           N  
ATOM   2664  CA  LYS A 335      -1.536 -10.447 -11.596  1.00 88.19           C  
ATOM   2665  C   LYS A 335      -1.125 -11.339 -12.750  1.00 88.19           C  
ATOM   2666  CB  LYS A 335      -1.893 -11.280 -10.376  1.00 88.19           C  
ATOM   2667  O   LYS A 335      -1.930 -12.094 -13.285  1.00 88.19           O  
ATOM   2668  CG  LYS A 335      -2.010 -10.386  -9.143  1.00 88.19           C  
ATOM   2669  CD  LYS A 335      -2.358 -11.291  -7.974  1.00 88.19           C  
ATOM   2670  CE  LYS A 335      -2.643 -10.445  -6.747  1.00 88.19           C  
ATOM   2671  NZ  LYS A 335      -3.344 -11.303  -5.775  1.00 88.19           N  
ATOM   2672  N   MET A 336       0.167 -11.311 -13.046  1.00 91.31           N  
ATOM   2673  CA  MET A 336       0.782 -12.287 -13.935  1.00 91.31           C  
ATOM   2674  C   MET A 336       0.836 -13.642 -13.234  1.00 91.31           C  
ATOM   2675  CB  MET A 336       2.174 -11.801 -14.334  1.00 91.31           C  
ATOM   2676  O   MET A 336       1.019 -13.717 -12.011  1.00 91.31           O  
ATOM   2677  CG  MET A 336       2.089 -10.527 -15.182  1.00 91.31           C  
ATOM   2678  SD  MET A 336       3.657  -9.655 -15.426  1.00 91.31           S  
ATOM   2679  CE  MET A 336       4.031  -9.129 -13.734  1.00 91.31           C  
ATOM   2680  N   GLN A 337       0.665 -14.713 -14.004  1.00 90.88           N  
ATOM   2681  CA  GLN A 337       0.569 -16.051 -13.439  1.00 90.88           C  
ATOM   2682  C   GLN A 337       1.932 -16.731 -13.386  1.00 90.88           C  
ATOM   2683  CB  GLN A 337      -0.509 -16.886 -14.134  1.00 90.88           C  
ATOM   2684  O   GLN A 337       2.712 -16.666 -14.334  1.00 90.88           O  
ATOM   2685  CG  GLN A 337      -1.917 -16.336 -13.843  1.00 90.88           C  
ATOM   2686  CD  GLN A 337      -3.027 -17.166 -14.475  1.00 90.88           C  
ATOM   2687  NE2 GLN A 337      -4.271 -16.782 -14.306  1.00 90.88           N  
ATOM   2688  OE1 GLN A 337      -2.820 -18.184 -15.106  1.00 90.88           O  
ATOM   2689  N   ILE A 338       2.213 -17.380 -12.257  1.00 92.25           N  
ATOM   2690  CA  ILE A 338       3.425 -18.173 -12.047  1.00 92.25           C  
ATOM   2691  C   ILE A 338       2.988 -19.587 -11.682  1.00 92.25           C  
ATOM   2692  CB  ILE A 338       4.355 -17.569 -10.970  1.00 92.25           C  
ATOM   2693  O   ILE A 338       2.338 -19.790 -10.647  1.00 92.25           O  
ATOM   2694  CG1 ILE A 338       4.647 -16.067 -11.193  1.00 92.25           C  
ATOM   2695  CG2 ILE A 338       5.665 -18.380 -10.939  1.00 92.25           C  
ATOM   2696  CD1 ILE A 338       5.491 -15.438 -10.075  1.00 92.25           C  
ATOM   2697  N   TYR A 339       3.365 -20.541 -12.526  1.00 92.31           N  
ATOM   2698  CA  TYR A 339       3.112 -21.961 -12.334  1.00 92.31           C  
ATOM   2699  C   TYR A 339       4.418 -22.691 -12.071  1.00 92.31           C  
ATOM   2700  CB  TYR A 339       2.391 -22.549 -13.546  1.00 92.31           C  
ATOM   2701  O   TYR A 339       5.401 -22.514 -12.794  1.00 92.31           O  
ATOM   2702  CG  TYR A 339       0.973 -22.054 -13.687  1.00 92.31           C  
ATOM   2703  CD1 TYR A 339      -0.053 -22.661 -12.940  1.00 92.31           C  
ATOM   2704  CD2 TYR A 339       0.680 -20.997 -14.566  1.00 92.31           C  
ATOM   2705  CE1 TYR A 339      -1.380 -22.221 -13.085  1.00 92.31           C  
ATOM   2706  CE2 TYR A 339      -0.645 -20.549 -14.705  1.00 92.31           C  
ATOM   2707  OH  TYR A 339      -2.946 -20.687 -14.048  1.00 92.31           O  
ATOM   2708  CZ  TYR A 339      -1.676 -21.153 -13.957  1.00 92.31           C  
ATOM   2709  N   TYR A 340       4.406 -23.526 -11.039  1.00 93.25           N  
ATOM   2710  CA  TYR A 340       5.516 -24.390 -10.687  1.00 93.25           C  
ATOM   2711  C   TYR A 340       5.100 -25.858 -10.783  1.00 93.25           C  
ATOM   2712  CB  TYR A 340       6.041 -24.013  -9.295  1.00 93.25           C  
ATOM   2713  O   TYR A 340       4.078 -26.255 -10.219  1.00 93.25           O  
ATOM   2714  CG  TYR A 340       7.238 -24.842  -8.890  1.00 93.25           C  
ATOM   2715  CD1 TYR A 340       7.237 -25.572  -7.683  1.00 93.25           C  
ATOM   2716  CD2 TYR A 340       8.330 -24.937  -9.776  1.00 93.25           C  
ATOM   2717  CE1 TYR A 340       8.322 -26.419  -7.376  1.00 93.25           C  
ATOM   2718  CE2 TYR A 340       9.374 -25.828  -9.502  1.00 93.25           C  
ATOM   2719  OH  TYR A 340      10.378 -27.444  -8.125  1.00 93.25           O  
ATOM   2720  CZ  TYR A 340       9.368 -26.574  -8.311  1.00 93.25           C  
ATOM   2721  N   ILE A 341       5.882 -26.650 -11.516  1.00 92.06           N  
ATOM   2722  CA  ILE A 341       5.681 -28.090 -11.688  1.00 92.06           C  
ATOM   2723  C   ILE A 341       6.974 -28.802 -11.263  1.00 92.06           C  
ATOM   2724  CB  ILE A 341       5.283 -28.424 -13.142  1.00 92.06           C  
ATOM   2725  O   ILE A 341       7.912 -28.864 -12.063  1.00 92.06           O  
ATOM   2726  CG1 ILE A 341       3.995 -27.677 -13.557  1.00 92.06           C  
ATOM   2727  CG2 ILE A 341       5.081 -29.947 -13.268  1.00 92.06           C  
ATOM   2728  CD1 ILE A 341       3.588 -27.848 -15.026  1.00 92.06           C  
ATOM   2729  N   PRO A 342       7.046 -29.366 -10.042  1.00 90.75           N  
ATOM   2730  CA  PRO A 342       8.281 -29.967  -9.527  1.00 90.75           C  
ATOM   2731  C   PRO A 342       8.721 -31.206 -10.316  1.00 90.75           C  
ATOM   2732  CB  PRO A 342       7.987 -30.308  -8.063  1.00 90.75           C  
ATOM   2733  O   PRO A 342       9.906 -31.510 -10.401  1.00 90.75           O  
ATOM   2734  CG  PRO A 342       6.471 -30.461  -8.017  1.00 90.75           C  
ATOM   2735  CD  PRO A 342       5.992 -29.433  -9.040  1.00 90.75           C  
ATOM   2736  N   SER A 343       7.783 -31.904 -10.962  1.00 89.12           N  
ATOM   2737  CA  SER A 343       8.087 -33.085 -11.775  1.00 89.12           C  
ATOM   2738  C   SER A 343       8.793 -32.765 -13.101  1.00 89.12           C  
ATOM   2739  CB  SER A 343       6.800 -33.871 -12.015  1.00 89.12           C  
ATOM   2740  O   SER A 343       9.425 -33.647 -13.676  1.00 89.12           O  
ATOM   2741  OG  SER A 343       5.859 -33.084 -12.730  1.00 89.12           O  
ATOM   2742  N   LEU A 344       8.720 -31.517 -13.584  1.00 88.75           N  
ATOM   2743  CA  LEU A 344       9.433 -31.066 -14.790  1.00 88.75           C  
ATOM   2744  C   LEU A 344      10.861 -30.605 -14.490  1.00 88.75           C  
ATOM   2745  CB  LEU A 344       8.636 -29.941 -15.474  1.00 88.75           C  
ATOM   2746  O   LEU A 344      11.690 -30.539 -15.392  1.00 88.75           O  
ATOM   2747  CG  LEU A 344       7.362 -30.450 -16.163  1.00 88.75           C  
ATOM   2748  CD1 LEU A 344       6.491 -29.292 -16.633  1.00 88.75           C  
ATOM   2749  CD2 LEU A 344       7.667 -31.301 -17.399  1.00 88.75           C  
ATOM   2750  N   GLY A 345      11.159 -30.283 -13.236  1.00 89.00           N  
ATOM   2751  CA  GLY A 345      12.489 -29.885 -12.808  1.00 89.00           C  
ATOM   2752  C   GLY A 345      12.455 -29.115 -11.492  1.00 89.00           C  
ATOM   2753  O   GLY A 345      11.406 -28.583 -11.124  1.00 89.00           O  
ATOM   2754  N   PRO A 346      13.608 -29.012 -10.812  1.00 91.00           N  
ATOM   2755  CA  PRO A 346      13.709 -28.320  -9.534  1.00 91.00           C  
ATOM   2756  C   PRO A 346      13.422 -26.823  -9.676  1.00 91.00           C  
ATOM   2757  CB  PRO A 346      15.138 -28.587  -9.051  1.00 91.00           C  
ATOM   2758  O   PRO A 346      13.508 -26.245 -10.775  1.00 91.00           O  
ATOM   2759  CG  PRO A 346      15.923 -28.744 -10.354  1.00 91.00           C  
ATOM   2760  CD  PRO A 346      14.922 -29.448 -11.268  1.00 91.00           C  
ATOM   2761  N   ALA A 347      13.129 -26.173  -8.550  1.00 90.38           N  
ATOM   2762  CA  ALA A 347      12.994 -24.729  -8.512  1.00 90.38           C  
ATOM   2763  C   ALA A 347      14.342 -24.052  -8.846  1.00 90.38           C  
ATOM   2764  CB  ALA A 347      12.438 -24.307  -7.150  1.00 90.38           C  
ATOM   2765  O   ALA A 347      15.422 -24.584  -8.561  1.00 90.38           O  
ATOM   2766  N   PRO A 348      14.329 -22.855  -9.461  1.00 88.69           N  
ATOM   2767  CA  PRO A 348      15.562 -22.129  -9.731  1.00 88.69           C  
ATOM   2768  C   PRO A 348      16.296 -21.757  -8.434  1.00 88.69           C  
ATOM   2769  CB  PRO A 348      15.140 -20.884 -10.500  1.00 88.69           C  
ATOM   2770  O   PRO A 348      15.682 -21.578  -7.386  1.00 88.69           O  
ATOM   2771  CG  PRO A 348      13.682 -20.666 -10.095  1.00 88.69           C  
ATOM   2772  CD  PRO A 348      13.164 -22.082  -9.864  1.00 88.69           C  
ATOM   2773  N   ARG A 349      17.617 -21.537  -8.516  1.00 87.12           N  
ATOM   2774  CA  ARG A 349      18.491 -21.274  -7.349  1.00 87.12           C  
ATOM   2775  C   ARG A 349      17.991 -20.167  -6.413  1.00 87.12           C  
ATOM   2776  CB  ARG A 349      19.907 -20.911  -7.821  1.00 87.12           C  
ATOM   2777  O   ARG A 349      18.108 -20.288  -5.201  1.00 87.12           O  
ATOM   2778  CG  ARG A 349      20.645 -22.093  -8.460  1.00 87.12           C  
ATOM   2779  CD  ARG A 349      22.070 -21.671  -8.832  1.00 87.12           C  
ATOM   2780  NE  ARG A 349      22.843 -22.803  -9.373  1.00 87.12           N  
ATOM   2781  NH1 ARG A 349      24.758 -21.641  -9.880  1.00 87.12           N  
ATOM   2782  NH2 ARG A 349      24.657 -23.834 -10.279  1.00 87.12           N  
ATOM   2783  CZ  ARG A 349      24.077 -22.754  -9.839  1.00 87.12           C  
ATOM   2784  N   TRP A 350      17.437 -19.097  -6.972  1.00 87.94           N  
ATOM   2785  CA  TRP A 350      16.898 -17.951  -6.233  1.00 87.94           C  
ATOM   2786  C   TRP A 350      15.560 -18.246  -5.530  1.00 87.94           C  
ATOM   2787  CB  TRP A 350      16.767 -16.802  -7.232  1.00 87.94           C  
ATOM   2788  O   TRP A 350      15.114 -17.464  -4.697  1.00 87.94           O  
ATOM   2789  CG  TRP A 350      15.983 -17.148  -8.463  1.00 87.94           C  
ATOM   2790  CD1 TRP A 350      16.491 -17.528  -9.659  1.00 87.94           C  
ATOM   2791  CD2 TRP A 350      14.551 -16.999  -8.684  1.00 87.94           C  
ATOM   2792  CE2 TRP A 350      14.241 -17.354 -10.025  1.00 87.94           C  
ATOM   2793  CE3 TRP A 350      13.513 -16.446  -7.927  1.00 87.94           C  
ATOM   2794  NE1 TRP A 350      15.464 -17.663 -10.579  1.00 87.94           N  
ATOM   2795  CH2 TRP A 350      11.915 -16.737  -9.741  1.00 87.94           C  
ATOM   2796  CZ2 TRP A 350      12.946 -17.241 -10.551  1.00 87.94           C  
ATOM   2797  CZ3 TRP A 350      12.209 -16.312  -8.437  1.00 87.94           C  
ATOM   2798  N   CYS A 351      14.925 -19.378  -5.836  1.00 85.88           N  
ATOM   2799  CA  CYS A 351      13.680 -19.854  -5.237  1.00 85.88           C  
ATOM   2800  C   CYS A 351      13.750 -21.318  -4.800  1.00 85.88           C  
ATOM   2801  CB  CYS A 351      12.513 -19.551  -6.178  1.00 85.88           C  
ATOM   2802  O   CYS A 351      12.740 -22.012  -4.812  1.00 85.88           O  
ATOM   2803  SG  CYS A 351      11.977 -17.891  -5.742  1.00 85.88           S  
ATOM   2804  N   ALA A 352      14.913 -21.765  -4.321  1.00 86.19           N  
ATOM   2805  CA  ALA A 352      15.083 -23.110  -3.766  1.00 86.19           C  
ATOM   2806  C   ALA A 352      14.124 -23.410  -2.592  1.00 86.19           C  
ATOM   2807  CB  ALA A 352      16.547 -23.246  -3.332  1.00 86.19           C  
ATOM   2808  O   ALA A 352      13.782 -24.557  -2.340  1.00 86.19           O  
ATOM   2809  N   PHE A 353      13.640 -22.377  -1.892  1.00 87.56           N  
ATOM   2810  CA  PHE A 353      12.638 -22.526  -0.833  1.00 87.56           C  
ATOM   2811  C   PHE A 353      11.284 -23.059  -1.335  1.00 87.56           C  
ATOM   2812  CB  PHE A 353      12.461 -21.168  -0.142  1.00 87.56           C  
ATOM   2813  O   PHE A 353      10.544 -23.640  -0.545  1.00 87.56           O  
ATOM   2814  CG  PHE A 353      11.384 -21.143   0.926  1.00 87.56           C  
ATOM   2815  CD1 PHE A 353      10.240 -20.342   0.758  1.00 87.56           C  
ATOM   2816  CD2 PHE A 353      11.518 -21.931   2.086  1.00 87.56           C  
ATOM   2817  CE1 PHE A 353       9.266 -20.290   1.770  1.00 87.56           C  
ATOM   2818  CE2 PHE A 353      10.515 -21.919   3.071  1.00 87.56           C  
ATOM   2819  CZ  PHE A 353       9.395 -21.089   2.919  1.00 87.56           C  
ATOM   2820  N   LEU A 354      10.949 -22.883  -2.621  1.00 88.81           N  
ATOM   2821  CA  LEU A 354       9.706 -23.431  -3.171  1.00 88.81           C  
ATOM   2822  C   LEU A 354       9.664 -24.955  -3.093  1.00 88.81           C  
ATOM   2823  CB  LEU A 354       9.502 -22.993  -4.629  1.00 88.81           C  
ATOM   2824  O   LEU A 354       8.596 -25.477  -2.802  1.00 88.81           O  
ATOM   2825  CG  LEU A 354       8.984 -21.561  -4.831  1.00 88.81           C  
ATOM   2826  CD1 LEU A 354       8.863 -21.320  -6.339  1.00 88.81           C  
ATOM   2827  CD2 LEU A 354       7.603 -21.351  -4.196  1.00 88.81           C  
ATOM   2828  N   ASP A 355      10.800 -25.629  -3.284  1.00 89.25           N  
ATOM   2829  CA  ASP A 355      10.882 -27.092  -3.199  1.00 89.25           C  
ATOM   2830  C   ASP A 355      10.581 -27.570  -1.776  1.00 89.25           C  
ATOM   2831  CB  ASP A 355      12.260 -27.579  -3.696  1.00 89.25           C  
ATOM   2832  O   ASP A 355       9.715 -28.417  -1.570  1.00 89.25           O  
ATOM   2833  CG  ASP A 355      12.431 -27.405  -5.209  1.00 89.25           C  
ATOM   2834  OD1 ASP A 355      11.405 -27.214  -5.888  1.00 89.25           O  
ATOM   2835  OD2 ASP A 355      13.575 -27.401  -5.720  1.00 89.25           O  
ATOM   2836  N   ASN A 356      11.181 -26.919  -0.773  1.00 89.56           N  
ATOM   2837  CA  ASN A 356      10.889 -27.208   0.632  1.00 89.56           C  
ATOM   2838  C   ASN A 356       9.410 -26.963   0.966  1.00 89.56           C  
ATOM   2839  CB  ASN A 356      11.765 -26.332   1.541  1.00 89.56           C  
ATOM   2840  O   ASN A 356       8.801 -27.749   1.682  1.00 89.56           O  
ATOM   2841  CG  ASN A 356      13.252 -26.606   1.442  1.00 89.56           C  
ATOM   2842  ND2 ASN A 356      14.055 -25.766   2.052  1.00 89.56           N  
ATOM   2843  OD1 ASN A 356      13.743 -27.543   0.849  1.00 89.56           O  
ATOM   2844  N   LEU A 357       8.818 -25.880   0.448  1.00 86.69           N  
ATOM   2845  CA  LEU A 357       7.401 -25.586   0.660  1.00 86.69           C  
ATOM   2846  C   LEU A 357       6.484 -26.610   0.000  1.00 86.69           C  
ATOM   2847  CB  LEU A 357       7.050 -24.215   0.076  1.00 86.69           C  
ATOM   2848  O   LEU A 357       5.442 -26.935   0.567  1.00 86.69           O  
ATOM   2849  CG  LEU A 357       7.385 -23.014   0.958  1.00 86.69           C  
ATOM   2850  CD1 LEU A 357       7.009 -21.775   0.136  1.00 86.69           C  
ATOM   2851  CD2 LEU A 357       6.579 -23.011   2.262  1.00 86.69           C  
ATOM   2852  N   THR A 358       6.818 -27.074  -1.204  1.00 85.75           N  
ATOM   2853  CA  THR A 358       6.036 -28.124  -1.856  1.00 85.75           C  
ATOM   2854  C   THR A 358       6.148 -29.427  -1.078  1.00 85.75           C  
ATOM   2855  CB  THR A 358       6.387 -28.314  -3.338  1.00 85.75           C  
ATOM   2856  O   THR A 358       5.116 -30.033  -0.816  1.00 85.75           O  
ATOM   2857  CG2 THR A 358       5.870 -27.139  -4.170  1.00 85.75           C  
ATOM   2858  OG1 THR A 358       7.762 -28.374  -3.603  1.00 85.75           O  
ATOM   2859  N   ASP A 359       7.334 -29.788  -0.587  1.00 84.06           N  
ATOM   2860  CA  ASP A 359       7.535 -30.991   0.233  1.00 84.06           C  
ATOM   2861  C   ASP A 359       6.801 -30.896   1.590  1.00 84.06           C  
ATOM   2862  CB  ASP A 359       9.045 -31.212   0.439  1.00 84.06           C  
ATOM   2863  O   ASP A 359       6.163 -31.849   2.056  1.00 84.06           O  
ATOM   2864  CG  ASP A 359       9.814 -31.630  -0.825  1.00 84.06           C  
ATOM   2865  OD1 ASP A 359       9.166 -31.902  -1.861  1.00 84.06           O  
ATOM   2866  OD2 ASP A 359      11.059 -31.712  -0.722  1.00 84.06           O  
ATOM   2867  N   GLU A 360       6.806 -29.717   2.221  1.00 82.06           N  
ATOM   2868  CA  GLU A 360       6.024 -29.436   3.432  1.00 82.06           C  
ATOM   2869  C   GLU A 360       4.514 -29.486   3.171  1.00 82.06           C  
ATOM   2870  CB  GLU A 360       6.376 -28.061   4.014  1.00 82.06           C  
ATOM   2871  O   GLU A 360       3.758 -29.996   3.998  1.00 82.06           O  
ATOM   2872  CG  GLU A 360       7.682 -28.060   4.824  1.00 82.06           C  
ATOM   2873  CD  GLU A 360       7.993 -26.687   5.452  1.00 82.06           C  
ATOM   2874  OE1 GLU A 360       9.118 -26.527   5.981  1.00 82.06           O  
ATOM   2875  OE2 GLU A 360       7.113 -25.790   5.442  1.00 82.06           O  
ATOM   2876  N   LEU A 361       4.040 -28.977   2.032  1.00 77.38           N  
ATOM   2877  CA  LEU A 361       2.623 -29.051   1.664  1.00 77.38           C  
ATOM   2878  C   LEU A 361       2.193 -30.489   1.371  1.00 77.38           C  
ATOM   2879  CB  LEU A 361       2.342 -28.136   0.461  1.00 77.38           C  
ATOM   2880  O   LEU A 361       1.084 -30.877   1.742  1.00 77.38           O  
ATOM   2881  CG  LEU A 361       2.187 -26.654   0.839  1.00 77.38           C  
ATOM   2882  CD1 LEU A 361       2.219 -25.792  -0.426  1.00 77.38           C  
ATOM   2883  CD2 LEU A 361       0.850 -26.383   1.543  1.00 77.38           C  
ATOM   2884  N   GLU A 362       3.063 -31.287   0.756  1.00 71.56           N  
ATOM   2885  CA  GLU A 362       2.805 -32.703   0.502  1.00 71.56           C  
ATOM   2886  C   GLU A 362       2.735 -33.520   1.795  1.00 71.56           C  
ATOM   2887  CB  GLU A 362       3.854 -33.266  -0.467  1.00 71.56           C  
ATOM   2888  O   GLU A 362       1.846 -34.362   1.936  1.00 71.56           O  
ATOM   2889  CG  GLU A 362       3.596 -32.729  -1.883  1.00 71.56           C  
ATOM   2890  CD  GLU A 362       4.397 -33.424  -2.985  1.00 71.56           C  
ATOM   2891  OE1 GLU A 362       4.058 -33.109  -4.153  1.00 71.56           O  
ATOM   2892  OE2 GLU A 362       5.029 -34.464  -2.725  1.00 71.56           O  
ATOM   2893  N   SER A 363       3.586 -33.218   2.777  1.00 69.31           N  
ATOM   2894  CA  SER A 363       3.509 -33.834   4.110  1.00 69.31           C  
ATOM   2895  C   SER A 363       2.332 -33.308   4.948  1.00 69.31           C  
ATOM   2896  CB  SER A 363       4.844 -33.686   4.846  1.00 69.31           C  
ATOM   2897  O   SER A 363       1.662 -34.086   5.632  1.00 69.31           O  
ATOM   2898  OG  SER A 363       5.287 -32.349   4.868  1.00 69.31           O  
ATOM   2899  N   SER A 364       2.003 -32.016   4.846  1.00 60.50           N  
ATOM   2900  CA  SER A 364       0.886 -31.386   5.573  1.00 60.50           C  
ATOM   2901  C   SER A 364      -0.484 -31.843   5.073  1.00 60.50           C  
ATOM   2902  CB  SER A 364       0.940 -29.861   5.461  1.00 60.50           C  
ATOM   2903  O   SER A 364      -1.415 -31.973   5.869  1.00 60.50           O  
ATOM   2904  OG  SER A 364       2.116 -29.341   6.038  1.00 60.50           O  
ATOM   2905  N   ALA A 365      -0.641 -32.136   3.778  1.00 59.28           N  
ATOM   2906  CA  ALA A 365      -1.893 -32.674   3.241  1.00 59.28           C  
ATOM   2907  C   ALA A 365      -2.320 -33.975   3.956  1.00 59.28           C  
ATOM   2908  CB  ALA A 365      -1.733 -32.875   1.731  1.00 59.28           C  
ATOM   2909  O   ALA A 365      -3.514 -34.201   4.143  1.00 59.28           O  
ATOM   2910  N   ALA A 366      -1.366 -34.775   4.446  1.00 54.88           N  
ATOM   2911  CA  ALA A 366      -1.652 -35.950   5.270  1.00 54.88           C  
ATOM   2912  C   ALA A 366      -2.013 -35.611   6.736  1.00 54.88           C  
ATOM   2913  CB  ALA A 366      -0.446 -36.894   5.180  1.00 54.88           C  
ATOM   2914  O   ALA A 366      -2.792 -36.338   7.352  1.00 54.88           O  
ATOM   2915  N   GLN A 367      -1.488 -34.515   7.302  1.00 51.19           N  
ATOM   2916  CA  GLN A 367      -1.706 -34.115   8.707  1.00 51.19           C  
ATOM   2917  C   GLN A 367      -2.992 -33.295   8.932  1.00 51.19           C  
ATOM   2918  CB  GLN A 367      -0.476 -33.347   9.222  1.00 51.19           C  
ATOM   2919  O   GLN A 367      -3.667 -33.471   9.948  1.00 51.19           O  
ATOM   2920  CG  GLN A 367       0.754 -34.258   9.375  1.00 51.19           C  
ATOM   2921  CD  GLN A 367       1.967 -33.545   9.969  1.00 51.19           C  
ATOM   2922  NE2 GLN A 367       2.992 -34.275  10.354  1.00 51.19           N  
ATOM   2923  OE1 GLN A 367       2.042 -32.338  10.100  1.00 51.19           O  
ATOM   2924  N   THR A 368      -3.398 -32.470   7.960  1.00 55.44           N  
ATOM   2925  CA  THR A 368      -4.551 -31.542   8.076  1.00 55.44           C  
ATOM   2926  C   THR A 368      -5.913 -32.202   8.338  1.00 55.44           C  
ATOM   2927  CB  THR A 368      -4.687 -30.646   6.835  1.00 55.44           C  
ATOM   2928  O   THR A 368      -6.872 -31.511   8.672  1.00 55.44           O  
ATOM   2929  CG2 THR A 368      -3.577 -29.601   6.739  1.00 55.44           C  
ATOM   2930  OG1 THR A 368      -4.697 -31.400   5.642  1.00 55.44           O  
ATOM   2931  N   VAL A 369      -6.023 -33.531   8.240  1.00 55.91           N  
ATOM   2932  CA  VAL A 369      -7.255 -34.273   8.559  1.00 55.91           C  
ATOM   2933  C   VAL A 369      -7.523 -34.332  10.075  1.00 55.91           C  
ATOM   2934  CB  VAL A 369      -7.214 -35.672   7.904  1.00 55.91           C  
ATOM   2935  O   VAL A 369      -8.674 -34.512  10.476  1.00 55.91           O  
ATOM   2936  CG1 VAL A 369      -8.483 -36.500   8.157  1.00 55.91           C  
ATOM   2937  CG2 VAL A 369      -7.057 -35.553   6.378  1.00 55.91           C  
ATOM   2938  N   TYR A 370      -6.506 -34.132  10.927  1.00 58.06           N  
ATOM   2939  CA  TYR A 370      -6.637 -34.267  12.389  1.00 58.06           C  
ATOM   2940  C   TYR A 370      -6.202 -33.043  13.213  1.00 58.06           C  
ATOM   2941  CB  TYR A 370      -5.926 -35.549  12.849  1.00 58.06           C  
ATOM   2942  O   TYR A 370      -6.370 -33.064  14.430  1.00 58.06           O  
ATOM   2943  CG  TYR A 370      -6.537 -36.821  12.288  1.00 58.06           C  
ATOM   2944  CD1 TYR A 370      -7.768 -37.288  12.790  1.00 58.06           C  
ATOM   2945  CD2 TYR A 370      -5.883 -37.527  11.261  1.00 58.06           C  
ATOM   2946  CE1 TYR A 370      -8.346 -38.461  12.265  1.00 58.06           C  
ATOM   2947  CE2 TYR A 370      -6.455 -38.702  10.736  1.00 58.06           C  
ATOM   2948  OH  TYR A 370      -8.250 -40.298  10.724  1.00 58.06           O  
ATOM   2949  CZ  TYR A 370      -7.690 -39.169  11.237  1.00 58.06           C  
ATOM   2950  N   ASP A 371      -5.722 -31.961  12.592  1.00 59.03           N  
ATOM   2951  CA  ASP A 371      -5.211 -30.769  13.303  1.00 59.03           C  
ATOM   2952  C   ASP A 371      -6.245 -30.080  14.217  1.00 59.03           C  
ATOM   2953  CB  ASP A 371      -4.694 -29.745  12.275  1.00 59.03           C  
ATOM   2954  O   ASP A 371      -5.890 -29.483  15.237  1.00 59.03           O  
ATOM   2955  CG  ASP A 371      -3.272 -30.009  11.771  1.00 59.03           C  
ATOM   2956  OD1 ASP A 371      -2.529 -30.753  12.446  1.00 59.03           O  
ATOM   2957  OD2 ASP A 371      -2.935 -29.397  10.732  1.00 59.03           O  
ATOM   2958  N   ASP A 372      -7.534 -30.180  13.883  1.00 74.19           N  
ATOM   2959  CA  ASP A 372      -8.623 -29.580  14.662  1.00 74.19           C  
ATOM   2960  C   ASP A 372      -9.216 -30.530  15.721  1.00 74.19           C  
ATOM   2961  CB  ASP A 372      -9.689 -29.006  13.712  1.00 74.19           C  
ATOM   2962  O   ASP A 372     -10.133 -30.142  16.449  1.00 74.19           O  
ATOM   2963  CG  ASP A 372      -9.260 -27.704  13.015  1.00 74.19           C  
ATOM   2964  OD1 ASP A 372      -8.517 -26.900  13.631  1.00 74.19           O  
ATOM   2965  OD2 ASP A 372      -9.779 -27.439  11.907  1.00 74.19           O  
ATOM   2966  N   TYR A 373      -8.690 -31.751  15.867  1.00 81.38           N  
ATOM   2967  CA  TYR A 373      -9.174 -32.733  16.837  1.00 81.38           C  
ATOM   2968  C   TYR A 373      -8.169 -32.954  17.966  1.00 81.38           C  
ATOM   2969  CB  TYR A 373      -9.548 -34.041  16.135  1.00 81.38           C  
ATOM   2970  O   TYR A 373      -6.993 -33.231  17.753  1.00 81.38           O  
ATOM   2971  CG  TYR A 373     -10.804 -33.930  15.292  1.00 81.38           C  
ATOM   2972  CD1 TYR A 373     -12.071 -34.077  15.892  1.00 81.38           C  
ATOM   2973  CD2 TYR A 373     -10.709 -33.648  13.916  1.00 81.38           C  
ATOM   2974  CE1 TYR A 373     -13.242 -33.931  15.123  1.00 81.38           C  
ATOM   2975  CE2 TYR A 373     -11.876 -33.511  13.141  1.00 81.38           C  
ATOM   2976  OH  TYR A 373     -14.269 -33.514  12.994  1.00 81.38           O  
ATOM   2977  CZ  TYR A 373     -13.143 -33.645  13.743  1.00 81.38           C  
ATOM   2978  N   LYS A 374      -8.646 -32.880  19.209  1.00 84.56           N  
ATOM   2979  CA  LYS A 374      -7.879 -33.274  20.388  1.00 84.56           C  
ATOM   2980  C   LYS A 374      -8.272 -34.692  20.798  1.00 84.56           C  
ATOM   2981  CB  LYS A 374      -8.056 -32.238  21.508  1.00 84.56           C  
ATOM   2982  O   LYS A 374      -9.455 -34.978  20.964  1.00 84.56           O  
ATOM   2983  CG  LYS A 374      -7.154 -32.654  22.671  1.00 84.56           C  
ATOM   2984  CD  LYS A 374      -7.100 -31.686  23.846  1.00 84.56           C  
ATOM   2985  CE  LYS A 374      -6.246 -32.437  24.875  1.00 84.56           C  
ATOM   2986  NZ  LYS A 374      -6.016 -31.713  26.137  1.00 84.56           N  
ATOM   2987  N   PHE A 375      -7.276 -35.552  21.000  1.00 88.81           N  
ATOM   2988  CA  PHE A 375      -7.474 -36.846  21.645  1.00 88.81           C  
ATOM   2989  C   PHE A 375      -7.766 -36.652  23.137  1.00 88.81           C  
ATOM   2990  CB  PHE A 375      -6.241 -37.728  21.437  1.00 88.81           C  
ATOM   2991  O   PHE A 375      -7.037 -35.936  23.828  1.00 88.81           O  
ATOM   2992  CG  PHE A 375      -6.425 -39.124  21.988  1.00 88.81           C  
ATOM   2993  CD1 PHE A 375      -5.806 -39.500  23.195  1.00 88.81           C  
ATOM   2994  CD2 PHE A 375      -7.242 -40.041  21.301  1.00 88.81           C  
ATOM   2995  CE1 PHE A 375      -5.986 -40.798  23.704  1.00 88.81           C  
ATOM   2996  CE2 PHE A 375      -7.428 -41.332  21.819  1.00 88.81           C  
ATOM   2997  CZ  PHE A 375      -6.793 -41.715  23.013  1.00 88.81           C  
ATOM   2998  N   VAL A 376      -8.846 -37.263  23.611  1.00 87.81           N  
ATOM   2999  CA  VAL A 376      -9.334 -37.187  24.989  1.00 87.81           C  
ATOM   3000  C   VAL A 376      -9.567 -38.612  25.474  1.00 87.81           C  
ATOM   3001  CB  VAL A 376     -10.627 -36.348  25.053  1.00 87.81           C  
ATOM   3002  O   VAL A 376     -10.294 -39.378  24.840  1.00 87.81           O  
ATOM   3003  CG1 VAL A 376     -11.139 -36.155  26.479  1.00 87.81           C  
ATOM   3004  CG2 VAL A 376     -10.401 -34.935  24.500  1.00 87.81           C  
ATOM   3005  N   THR A 377      -8.943 -38.990  26.588  1.00 90.31           N  
ATOM   3006  CA  THR A 377      -9.190 -40.295  27.216  1.00 90.31           C  
ATOM   3007  C   THR A 377     -10.597 -40.335  27.808  1.00 90.31           C  
ATOM   3008  CB  THR A 377      -8.151 -40.615  28.301  1.00 90.31           C  
ATOM   3009  O   THR A 377     -11.210 -39.297  28.064  1.00 90.31           O  
ATOM   3010  CG2 THR A 377      -6.726 -40.628  27.752  1.00 90.31           C  
ATOM   3011  OG1 THR A 377      -8.226 -39.655  29.327  1.00 90.31           O  
ATOM   3012  N   LYS A 378     -11.137 -41.531  28.055  1.00 86.56           N  
ATOM   3013  CA  LYS A 378     -12.476 -41.662  28.651  1.00 86.56           C  
ATOM   3014  C   LYS A 378     -12.589 -40.925  29.999  1.00 86.56           C  
ATOM   3015  CB  LYS A 378     -12.820 -43.150  28.761  1.00 86.56           C  
ATOM   3016  O   LYS A 378     -13.563 -40.220  30.218  1.00 86.56           O  
ATOM   3017  CG  LYS A 378     -14.284 -43.342  29.163  1.00 86.56           C  
ATOM   3018  CD  LYS A 378     -14.608 -44.829  29.307  1.00 86.56           C  
ATOM   3019  CE  LYS A 378     -16.033 -44.946  29.847  1.00 86.56           C  
ATOM   3020  NZ  LYS A 378     -16.347 -46.339  30.233  1.00 86.56           N  
ATOM   3021  N   GLN A 379     -11.552 -40.998  30.836  1.00 87.81           N  
ATOM   3022  CA  GLN A 379     -11.490 -40.288  32.121  1.00 87.81           C  
ATOM   3023  C   GLN A 379     -11.500 -38.758  31.951  1.00 87.81           C  
ATOM   3024  CB  GLN A 379     -10.208 -40.696  32.862  1.00 87.81           C  
ATOM   3025  O   GLN A 379     -12.174 -38.045  32.695  1.00 87.81           O  
ATOM   3026  CG  GLN A 379     -10.136 -42.186  33.249  1.00 87.81           C  
ATOM   3027  CD  GLN A 379      -8.819 -42.531  33.946  1.00 87.81           C  
ATOM   3028  NE2 GLN A 379      -8.566 -43.787  34.241  1.00 87.81           N  
ATOM   3029  OE1 GLN A 379      -7.991 -41.678  34.215  1.00 87.81           O  
ATOM   3030  N   GLU A 380     -10.783 -38.231  30.950  1.00 84.75           N  
ATOM   3031  CA  GLU A 380     -10.818 -36.797  30.652  1.00 84.75           C  
ATOM   3032  C   GLU A 380     -12.196 -36.358  30.132  1.00 84.75           C  
ATOM   3033  CB  GLU A 380      -9.740 -36.405  29.632  1.00 84.75           C  
ATOM   3034  O   GLU A 380     -12.659 -35.272  30.483  1.00 84.75           O  
ATOM   3035  CG  GLU A 380      -8.315 -36.294  30.190  1.00 84.75           C  
ATOM   3036  CD  GLU A 380      -7.338 -35.623  29.198  1.00 84.75           C  
ATOM   3037  OE1 GLU A 380      -6.128 -35.577  29.506  1.00 84.75           O  
ATOM   3038  OE2 GLU A 380      -7.782 -35.024  28.181  1.00 84.75           O  
ATOM   3039  N   LEU A 381     -12.874 -37.188  29.335  1.00 87.50           N  
ATOM   3040  CA  LEU A 381     -14.218 -36.900  28.824  1.00 87.50           C  
ATOM   3041  C   LEU A 381     -15.253 -36.815  29.964  1.00 87.50           C  
ATOM   3042  CB  LEU A 381     -14.586 -37.976  27.788  1.00 87.50           C  
ATOM   3043  O   LEU A 381     -16.051 -35.870  29.984  1.00 87.50           O  
ATOM   3044  CG  LEU A 381     -15.810 -37.600  26.940  1.00 87.50           C  
ATOM   3045  CD1 LEU A 381     -15.452 -36.560  25.869  1.00 87.50           C  
ATOM   3046  CD2 LEU A 381     -16.352 -38.838  26.234  1.00 87.50           C  
ATOM   3047  N   GLU A 382     -15.141 -37.722  30.940  1.00 86.38           N  
ATOM   3048  CA  GLU A 382     -15.949 -37.757  32.169  1.00 86.38           C  
ATOM   3049  C   GLU A 382     -15.689 -36.513  33.031  1.00 86.38           C  
ATOM   3050  CB  GLU A 382     -15.673 -39.069  32.944  1.00 86.38           C  
ATOM   3051  O   GLU A 382     -16.622 -35.824  33.451  1.00 86.38           O  
ATOM   3052  CG  GLU A 382     -16.267 -40.331  32.276  1.00 86.38           C  
ATOM   3053  CD  GLU A 382     -15.900 -41.671  32.933  1.00 86.38           C  
ATOM   3054  OE1 GLU A 382     -16.199 -42.732  32.317  1.00 86.38           O  
ATOM   3055  OE2 GLU A 382     -15.316 -41.661  34.040  1.00 86.38           O  
ATOM   3056  N   SER A 383     -14.419 -36.126  33.203  1.00 83.44           N  
ATOM   3057  CA  SER A 383     -14.049 -34.913  33.955  1.00 83.44           C  
ATOM   3058  C   SER A 383     -14.591 -33.615  33.336  1.00 83.44           C  
ATOM   3059  CB  SER A 383     -12.525 -34.834  34.096  1.00 83.44           C  
ATOM   3060  O   SER A 383     -14.842 -32.633  34.038  1.00 83.44           O  
ATOM   3061  OG  SER A 383     -11.895 -34.369  32.915  1.00 83.44           O  
ATOM   3062  N   LEU A 384     -14.793 -33.613  32.015  1.00 85.31           N  
ATOM   3063  CA  LEU A 384     -15.323 -32.485  31.252  1.00 85.31           C  
ATOM   3064  C   LEU A 384     -16.857 -32.500  31.153  1.00 85.31           C  
ATOM   3065  CB  LEU A 384     -14.652 -32.480  29.868  1.00 85.31           C  
ATOM   3066  O   LEU A 384     -17.431 -31.535  30.640  1.00 85.31           O  
ATOM   3067  CG  LEU A 384     -13.150 -32.146  29.917  1.00 85.31           C  
ATOM   3068  CD1 LEU A 384     -12.513 -32.433  28.562  1.00 85.31           C  
ATOM   3069  CD2 LEU A 384     -12.893 -30.672  30.233  1.00 85.31           C  
ATOM   3070  N   GLY A 385     -17.520 -33.558  31.635  1.00 83.25           N  
ATOM   3071  CA  GLY A 385     -18.977 -33.719  31.595  1.00 83.25           C  
ATOM   3072  C   GLY A 385     -19.541 -33.999  30.196  1.00 83.25           C  
ATOM   3073  O   GLY A 385     -20.698 -33.667  29.918  1.00 83.25           O  
ATOM   3074  N   LEU A 386     -18.738 -34.574  29.295  1.00 83.69           N  
ATOM   3075  CA  LEU A 386     -19.101 -34.822  27.891  1.00 83.69           C  
ATOM   3076  C   LEU A 386     -19.539 -36.273  27.604  1.00 83.69           C  
ATOM   3077  CB  LEU A 386     -17.957 -34.354  26.976  1.00 83.69           C  
ATOM   3078  O   LEU A 386     -19.703 -36.642  26.443  1.00 83.69           O  
ATOM   3079  CG  LEU A 386     -17.692 -32.839  26.942  1.00 83.69           C  
ATOM   3080  CD1 LEU A 386     -16.500 -32.584  26.014  1.00 83.69           C  
ATOM   3081  CD2 LEU A 386     -18.882 -32.023  26.429  1.00 83.69           C  
ATOM   3082  N   ASP A 387     -19.801 -37.080  28.634  1.00 84.88           N  
ATOM   3083  CA  ASP A 387     -20.150 -38.509  28.491  1.00 84.88           C  
ATOM   3084  C   ASP A 387     -21.451 -38.752  27.733  1.00 84.88           C  
ATOM   3085  CB  ASP A 387     -20.301 -39.145  29.875  1.00 84.88           C  
ATOM   3086  O   ASP A 387     -21.612 -39.751  27.040  1.00 84.88           O  
ATOM   3087  CG  ASP A 387     -19.053 -38.943  30.710  1.00 84.88           C  
ATOM   3088  OD1 ASP A 387     -17.970 -38.880  30.089  1.00 84.88           O  
ATOM   3089  OD2 ASP A 387     -19.233 -38.734  31.926  1.00 84.88           O  
ATOM   3090  N   HIS A 388     -22.376 -37.799  27.817  1.00 82.69           N  
ATOM   3091  CA  HIS A 388     -23.649 -37.837  27.104  1.00 82.69           C  
ATOM   3092  C   HIS A 388     -23.493 -37.789  25.573  1.00 82.69           C  
ATOM   3093  CB  HIS A 388     -24.519 -36.679  27.610  1.00 82.69           C  
ATOM   3094  O   HIS A 388     -24.454 -38.053  24.856  1.00 82.69           O  
ATOM   3095  CG  HIS A 388     -23.976 -35.312  27.264  1.00 82.69           C  
ATOM   3096  CD2 HIS A 388     -24.387 -34.521  26.224  1.00 82.69           C  
ATOM   3097  ND1 HIS A 388     -22.978 -34.623  27.924  1.00 82.69           N  
ATOM   3098  CE1 HIS A 388     -22.800 -33.452  27.296  1.00 82.69           C  
ATOM   3099  NE2 HIS A 388     -23.641 -33.336  26.257  1.00 82.69           N  
ATOM   3100  N   LEU A 389     -22.304 -37.442  25.062  1.00 82.44           N  
ATOM   3101  CA  LEU A 389     -22.004 -37.416  23.629  1.00 82.44           C  
ATOM   3102  C   LEU A 389     -21.445 -38.752  23.116  1.00 82.44           C  
ATOM   3103  CB  LEU A 389     -21.055 -36.243  23.329  1.00 82.44           C  
ATOM   3104  O   LEU A 389     -21.223 -38.888  21.907  1.00 82.44           O  
ATOM   3105  CG  LEU A 389     -21.613 -34.856  23.681  1.00 82.44           C  
ATOM   3106  CD1 LEU A 389     -20.539 -33.799  23.429  1.00 82.44           C  
ATOM   3107  CD2 LEU A 389     -22.837 -34.497  22.837  1.00 82.44           C  
ATOM   3108  N   LEU A 390     -21.225 -39.737  23.994  1.00 80.62           N  
ATOM   3109  CA  LEU A 390     -20.786 -41.078  23.609  1.00 80.62           C  
ATOM   3110  C   LEU A 390     -21.838 -41.740  22.708  1.00 80.62           C  
ATOM   3111  CB  LEU A 390     -20.507 -41.915  24.872  1.00 80.62           C  
ATOM   3112  O   LEU A 390     -22.998 -41.882  23.082  1.00 80.62           O  
ATOM   3113  CG  LEU A 390     -19.266 -41.463  25.665  1.00 80.62           C  
ATOM   3114  CD1 LEU A 390     -19.165 -42.225  26.986  1.00 80.62           C  
ATOM   3115  CD2 LEU A 390     -17.998 -41.744  24.869  1.00 80.62           C  
ATOM   3116  N   GLY A 391     -21.425 -42.129  21.499  1.00 74.69           N  
ATOM   3117  CA  GLY A 391     -22.309 -42.694  20.471  1.00 74.69           C  
ATOM   3118  C   GLY A 391     -22.874 -41.676  19.474  1.00 74.69           C  
ATOM   3119  O   GLY A 391     -23.513 -42.074  18.503  1.00 74.69           O  
ATOM   3120  N   THR A 392     -22.610 -40.377  19.656  1.00 81.12           N  
ATOM   3121  CA  THR A 392     -22.934 -39.342  18.658  1.00 81.12           C  
ATOM   3122  C   THR A 392     -21.753 -39.088  17.716  1.00 81.12           C  
ATOM   3123  CB  THR A 392     -23.394 -38.025  19.305  1.00 81.12           C  
ATOM   3124  O   THR A 392     -20.598 -39.235  18.107  1.00 81.12           O  
ATOM   3125  CG2 THR A 392     -24.548 -38.203  20.291  1.00 81.12           C  
ATOM   3126  OG1 THR A 392     -22.337 -37.368  19.964  1.00 81.12           O  
ATOM   3127  N   ASN A 393     -22.019 -38.613  16.492  1.00 78.62           N  
ATOM   3128  CA  ASN A 393     -20.983 -38.291  15.492  1.00 78.62           C  
ATOM   3129  C   ASN A 393     -20.006 -37.167  15.914  1.00 78.62           C  
ATOM   3130  CB  ASN A 393     -21.667 -37.929  14.154  1.00 78.62           C  
ATOM   3131  O   ASN A 393     -19.079 -36.852  15.171  1.00 78.62           O  
ATOM   3132  CG  ASN A 393     -22.285 -39.111  13.431  1.00 78.62           C  
ATOM   3133  ND2 ASN A 393     -22.994 -38.868  12.353  1.00 78.62           N  
ATOM   3134  OD1 ASN A 393     -22.151 -40.258  13.806  1.00 78.62           O  
ATOM   3135  N   LEU A 394     -20.216 -36.535  17.074  1.00 78.88           N  
ATOM   3136  CA  LEU A 394     -19.370 -35.465  17.611  1.00 78.88           C  
ATOM   3137  C   LEU A 394     -18.109 -35.993  18.312  1.00 78.88           C  
ATOM   3138  CB  LEU A 394     -20.213 -34.627  18.588  1.00 78.88           C  
ATOM   3139  O   LEU A 394     -17.134 -35.252  18.439  1.00 78.88           O  
ATOM   3140  CG  LEU A 394     -21.351 -33.839  17.915  1.00 78.88           C  
ATOM   3141  CD1 LEU A 394     -22.320 -33.325  18.977  1.00 78.88           C  
ATOM   3142  CD2 LEU A 394     -20.819 -32.639  17.127  1.00 78.88           C  
ATOM   3143  N   LEU A 395     -18.126 -37.253  18.755  1.00 84.44           N  
ATOM   3144  CA  LEU A 395     -16.981 -37.945  19.337  1.00 84.44           C  
ATOM   3145  C   LEU A 395     -16.580 -39.094  18.420  1.00 84.44           C  
ATOM   3146  CB  LEU A 395     -17.340 -38.479  20.733  1.00 84.44           C  
ATOM   3147  O   LEU A 395     -17.361 -40.017  18.190  1.00 84.44           O  
ATOM   3148  CG  LEU A 395     -17.604 -37.409  21.801  1.00 84.44           C  
ATOM   3149  CD1 LEU A 395     -17.917 -38.106  23.117  1.00 84.44           C  
ATOM   3150  CD2 LEU A 395     -16.382 -36.545  22.062  1.00 84.44           C  
ATOM   3151  N   ARG A 396     -15.345 -39.074  17.919  1.00 83.88           N  
ATOM   3152  CA  ARG A 396     -14.828 -40.182  17.112  1.00 83.88           C  
ATOM   3153  C   ARG A 396     -13.998 -41.103  17.992  1.00 83.88           C  
ATOM   3154  CB  ARG A 396     -14.083 -39.626  15.896  1.00 83.88           C  
ATOM   3155  O   ARG A 396     -12.937 -40.704  18.456  1.00 83.88           O  
ATOM   3156  CG  ARG A 396     -13.692 -40.737  14.917  1.00 83.88           C  
ATOM   3157  CD  ARG A 396     -13.098 -40.112  13.653  1.00 83.88           C  
ATOM   3158  NE  ARG A 396     -12.834 -41.131  12.623  1.00 83.88           N  
ATOM   3159  NH1 ARG A 396     -12.231 -39.682  10.946  1.00 83.88           N  
ATOM   3160  NH2 ARG A 396     -12.229 -41.879  10.560  1.00 83.88           N  
ATOM   3161  CZ  ARG A 396     -12.436 -40.893  11.386  1.00 83.88           C  
ATOM   3162  N   ALA A 397     -14.477 -42.320  18.224  1.00 82.44           N  
ATOM   3163  CA  ALA A 397     -13.722 -43.316  18.977  1.00 82.44           C  
ATOM   3164  C   ALA A 397     -12.404 -43.647  18.257  1.00 82.44           C  
ATOM   3165  CB  ALA A 397     -14.594 -44.558  19.187  1.00 82.44           C  
ATOM   3166  O   ALA A 397     -12.390 -43.868  17.041  1.00 82.44           O  
ATOM   3167  N   TYR A 398     -11.304 -43.668  19.005  1.00 83.62           N  
ATOM   3168  CA  TYR A 398      -9.992 -44.064  18.510  1.00 83.62           C  
ATOM   3169  C   TYR A 398      -9.194 -44.732  19.628  1.00 83.62           C  
ATOM   3170  CB  TYR A 398      -9.249 -42.843  17.965  1.00 83.62           C  
ATOM   3171  O   TYR A 398      -8.973 -44.132  20.676  1.00 83.62           O  
ATOM   3172  CG  TYR A 398      -7.939 -43.199  17.291  1.00 83.62           C  
ATOM   3173  CD1 TYR A 398      -6.712 -42.995  17.955  1.00 83.62           C  
ATOM   3174  CD2 TYR A 398      -7.955 -43.707  15.978  1.00 83.62           C  
ATOM   3175  CE1 TYR A 398      -5.500 -43.299  17.304  1.00 83.62           C  
ATOM   3176  CE2 TYR A 398      -6.746 -44.014  15.328  1.00 83.62           C  
ATOM   3177  OH  TYR A 398      -4.359 -44.116  15.348  1.00 83.62           O  
ATOM   3178  CZ  TYR A 398      -5.517 -43.812  15.988  1.00 83.62           C  
ATOM   3179  N   MET A 399      -8.748 -45.970  19.398  1.00 83.62           N  
ATOM   3180  CA  MET A 399      -8.005 -46.776  20.375  1.00 83.62           C  
ATOM   3181  C   MET A 399      -8.718 -46.814  21.746  1.00 83.62           C  
ATOM   3182  CB  MET A 399      -6.528 -46.324  20.424  1.00 83.62           C  
ATOM   3183  O   MET A 399      -9.776 -47.425  21.859  1.00 83.62           O  
ATOM   3184  CG  MET A 399      -5.817 -46.420  19.066  1.00 83.62           C  
ATOM   3185  SD  MET A 399      -5.498 -48.107  18.486  1.00 83.62           S  
ATOM   3186  CE  MET A 399      -3.943 -48.446  19.359  1.00 83.62           C  
ATOM   3187  N   HIS A 400      -8.170 -46.143  22.764  1.00 79.12           N  
ATOM   3188  CA  HIS A 400      -8.665 -46.102  24.149  1.00 79.12           C  
ATOM   3189  C   HIS A 400      -9.323 -44.757  24.530  1.00 79.12           C  
ATOM   3190  CB  HIS A 400      -7.503 -46.473  25.083  1.00 79.12           C  
ATOM   3191  O   HIS A 400      -9.542 -44.464  25.707  1.00 79.12           O  
ATOM   3192  CG  HIS A 400      -6.309 -45.565  24.924  1.00 79.12           C  
ATOM   3193  CD2 HIS A 400      -6.080 -44.394  25.592  1.00 79.12           C  
ATOM   3194  ND1 HIS A 400      -5.253 -45.754  24.059  1.00 79.12           N  
ATOM   3195  CE1 HIS A 400      -4.412 -44.715  24.202  1.00 79.12           C  
ATOM   3196  NE2 HIS A 400      -4.895 -43.844  25.097  1.00 79.12           N  
ATOM   3197  N   GLY A 401      -9.638 -43.911  23.548  1.00 85.19           N  
ATOM   3198  CA  GLY A 401     -10.219 -42.594  23.789  1.00 85.19           C  
ATOM   3199  C   GLY A 401     -11.087 -42.101  22.641  1.00 85.19           C  
ATOM   3200  O   GLY A 401     -11.547 -42.862  21.786  1.00 85.19           O  
ATOM   3201  N   TYR A 402     -11.325 -40.797  22.641  1.00 89.44           N  
ATOM   3202  CA  TYR A 402     -12.189 -40.121  21.689  1.00 89.44           C  
ATOM   3203  C   TYR A 402     -11.481 -38.892  21.136  1.00 89.44           C  
ATOM   3204  CB  TYR A 402     -13.523 -39.753  22.356  1.00 89.44           C  
ATOM   3205  O   TYR A 402     -10.904 -38.098  21.875  1.00 89.44           O  
ATOM   3206  CG  TYR A 402     -14.246 -40.951  22.944  1.00 89.44           C  
ATOM   3207  CD1 TYR A 402     -15.094 -41.732  22.134  1.00 89.44           C  
ATOM   3208  CD2 TYR A 402     -14.006 -41.323  24.282  1.00 89.44           C  
ATOM   3209  CE1 TYR A 402     -15.683 -42.899  22.656  1.00 89.44           C  
ATOM   3210  CE2 TYR A 402     -14.587 -42.493  24.805  1.00 89.44           C  
ATOM   3211  OH  TYR A 402     -15.987 -44.415  24.487  1.00 89.44           O  
ATOM   3212  CZ  TYR A 402     -15.417 -43.289  23.986  1.00 89.44           C  
ATOM   3213  N   PHE A 403     -11.556 -38.704  19.826  1.00 88.25           N  
ATOM   3214  CA  PHE A 403     -11.226 -37.435  19.205  1.00 88.25           C  
ATOM   3215  C   PHE A 403     -12.414 -36.485  19.329  1.00 88.25           C  
ATOM   3216  CB  PHE A 403     -10.797 -37.650  17.756  1.00 88.25           C  
ATOM   3217  O   PHE A 403     -13.523 -36.786  18.876  1.00 88.25           O  
ATOM   3218  CG  PHE A 403      -9.387 -38.179  17.620  1.00 88.25           C  
ATOM   3219  CD1 PHE A 403      -8.297 -37.372  17.996  1.00 88.25           C  
ATOM   3220  CD2 PHE A 403      -9.157 -39.454  17.074  1.00 88.25           C  
ATOM   3221  CE1 PHE A 403      -6.983 -37.841  17.839  1.00 88.25           C  
ATOM   3222  CE2 PHE A 403      -7.839 -39.908  16.897  1.00 88.25           C  
ATOM   3223  CZ  PHE A 403      -6.753 -39.116  17.299  1.00 88.25           C  
ATOM   3224  N   VAL A 404     -12.153 -35.333  19.941  1.00 87.88           N  
ATOM   3225  CA  VAL A 404     -13.101 -34.234  20.145  1.00 87.88           C  
ATOM   3226  C   VAL A 404     -12.606 -33.027  19.367  1.00 87.88           C  
ATOM   3227  CB  VAL A 404     -13.213 -33.859  21.638  1.00 87.88           C  
ATOM   3228  O   VAL A 404     -11.421 -32.711  19.431  1.00 87.88           O  
ATOM   3229  CG1 VAL A 404     -14.418 -32.944  21.885  1.00 87.88           C  
ATOM   3230  CG2 VAL A 404     -13.332 -35.095  22.529  1.00 87.88           C  
ATOM   3231  N   ASP A 405     -13.490 -32.310  18.672  1.00 85.25           N  
ATOM   3232  CA  ASP A 405     -13.126 -31.022  18.067  1.00 85.25           C  
ATOM   3233  C   ASP A 405     -12.554 -30.086  19.151  1.00 85.25           C  
ATOM   3234  CB  ASP A 405     -14.343 -30.424  17.339  1.00 85.25           C  
ATOM   3235  O   ASP A 405     -13.141 -29.885  20.226  1.00 85.25           O  
ATOM   3236  CG  ASP A 405     -14.101 -29.078  16.628  1.00 85.25           C  
ATOM   3237  OD1 ASP A 405     -13.191 -28.320  17.039  1.00 85.25           O  
ATOM   3238  OD2 ASP A 405     -14.958 -28.697  15.803  1.00 85.25           O  
ATOM   3239  N   ILE A 406     -11.392 -29.497  18.871  1.00 83.56           N  
ATOM   3240  CA  ILE A 406     -10.641 -28.635  19.779  1.00 83.56           C  
ATOM   3241  C   ILE A 406     -11.469 -27.449  20.285  1.00 83.56           C  
ATOM   3242  CB  ILE A 406      -9.343 -28.182  19.076  1.00 83.56           C  
ATOM   3243  O   ILE A 406     -11.226 -26.942  21.387  1.00 83.56           O  
ATOM   3244  CG1 ILE A 406      -8.342 -27.666  20.128  1.00 83.56           C  
ATOM   3245  CG2 ILE A 406      -9.595 -27.134  17.970  1.00 83.56           C  
ATOM   3246  CD1 ILE A 406      -6.894 -27.674  19.630  1.00 83.56           C  
ATOM   3247  N   ARG A 407     -12.467 -26.995  19.518  1.00 85.38           N  
ATOM   3248  CA  ARG A 407     -13.372 -25.906  19.918  1.00 85.38           C  
ATOM   3249  C   ARG A 407     -14.341 -26.367  21.003  1.00 85.38           C  
ATOM   3250  CB  ARG A 407     -14.135 -25.392  18.687  1.00 85.38           C  
ATOM   3251  O   ARG A 407     -14.553 -25.633  21.972  1.00 85.38           O  
ATOM   3252  CG  ARG A 407     -13.189 -24.925  17.570  1.00 85.38           C  
ATOM   3253  CD  ARG A 407     -13.958 -24.450  16.335  1.00 85.38           C  
ATOM   3254  NE  ARG A 407     -14.263 -23.002  16.378  1.00 85.38           N  
ATOM   3255  NH1 ARG A 407     -15.709 -23.014  14.605  1.00 85.38           N  
ATOM   3256  NH2 ARG A 407     -15.125 -21.067  15.530  1.00 85.38           N  
ATOM   3257  CZ  ARG A 407     -15.030 -22.370  15.509  1.00 85.38           C  
ATOM   3258  N   LEU A 408     -14.891 -27.571  20.859  1.00 84.00           N  
ATOM   3259  CA  LEU A 408     -15.805 -28.174  21.828  1.00 84.00           C  
ATOM   3260  C   LEU A 408     -15.049 -28.544  23.109  1.00 84.00           C  
ATOM   3261  CB  LEU A 408     -16.523 -29.355  21.149  1.00 84.00           C  
ATOM   3262  O   LEU A 408     -15.486 -28.172  24.199  1.00 84.00           O  
ATOM   3263  CG  LEU A 408     -17.744 -29.869  21.939  1.00 84.00           C  
ATOM   3264  CD1 LEU A 408     -18.858 -30.288  20.980  1.00 84.00           C  
ATOM   3265  CD2 LEU A 408     -17.400 -31.070  22.816  1.00 84.00           C  
ATOM   3266  N   TYR A 409     -13.849 -29.114  22.970  1.00 86.75           N  
ATOM   3267  CA  TYR A 409     -12.951 -29.383  24.094  1.00 86.75           C  
ATOM   3268  C   TYR A 409     -12.596 -28.110  24.882  1.00 86.75           C  
ATOM   3269  CB  TYR A 409     -11.678 -30.059  23.571  1.00 86.75           C  
ATOM   3270  O   TYR A 409     -12.717 -28.079  26.105  1.00 86.75           O  
ATOM   3271  CG  TYR A 409     -10.714 -30.408  24.687  1.00 86.75           C  
ATOM   3272  CD1 TYR A 409      -9.685 -29.519  25.058  1.00 86.75           C  
ATOM   3273  CD2 TYR A 409     -10.889 -31.611  25.392  1.00 86.75           C  
ATOM   3274  CE1 TYR A 409      -8.849 -29.831  26.151  1.00 86.75           C  
ATOM   3275  CE2 TYR A 409     -10.023 -31.951  26.445  1.00 86.75           C  
ATOM   3276  OH  TYR A 409      -8.196 -31.370  27.881  1.00 86.75           O  
ATOM   3277  CZ  TYR A 409      -9.028 -31.048  26.853  1.00 86.75           C  
ATOM   3278  N   LYS A 410     -12.198 -27.020  24.205  1.00 83.06           N  
ATOM   3279  CA  LYS A 410     -11.854 -25.745  24.869  1.00 83.06           C  
ATOM   3280  C   LYS A 410     -13.046 -25.125  25.599  1.00 83.06           C  
ATOM   3281  CB  LYS A 410     -11.279 -24.749  23.849  1.00 83.06           C  
ATOM   3282  O   LYS A 410     -12.868 -24.594  26.695  1.00 83.06           O  
ATOM   3283  CG  LYS A 410      -9.806 -25.044  23.530  1.00 83.06           C  
ATOM   3284  CD  LYS A 410      -9.309 -24.194  22.352  1.00 83.06           C  
ATOM   3285  CE  LYS A 410      -7.831 -24.507  22.080  1.00 83.06           C  
ATOM   3286  NZ  LYS A 410      -7.363 -23.966  20.778  1.00 83.06           N  
ATOM   3287  N   ARG A 411     -14.247 -25.196  25.013  1.00 82.50           N  
ATOM   3288  CA  ARG A 411     -15.481 -24.722  25.658  1.00 82.50           C  
ATOM   3289  C   ARG A 411     -15.791 -25.542  26.907  1.00 82.50           C  
ATOM   3290  CB  ARG A 411     -16.657 -24.753  24.672  1.00 82.50           C  
ATOM   3291  O   ARG A 411     -15.929 -24.947  27.973  1.00 82.50           O  
ATOM   3292  CG  ARG A 411     -16.606 -23.586  23.676  1.00 82.50           C  
ATOM   3293  CD  ARG A 411     -17.781 -23.701  22.699  1.00 82.50           C  
ATOM   3294  NE  ARG A 411     -17.810 -22.589  21.730  1.00 82.50           N  
ATOM   3295  NH1 ARG A 411     -19.846 -23.095  20.787  1.00 82.50           N  
ATOM   3296  NH2 ARG A 411     -18.756 -21.278  20.117  1.00 82.50           N  
ATOM   3297  CZ  ARG A 411     -18.795 -22.332  20.883  1.00 82.50           C  
ATOM   3298  N   ALA A 412     -15.804 -26.870  26.799  1.00 84.50           N  
ATOM   3299  CA  ALA A 412     -16.043 -27.760  27.933  1.00 84.50           C  
ATOM   3300  C   ALA A 412     -15.012 -27.544  29.051  1.00 84.50           C  
ATOM   3301  CB  ALA A 412     -16.046 -29.201  27.422  1.00 84.50           C  
ATOM   3302  O   ALA A 412     -15.384 -27.325  30.200  1.00 84.50           O  
ATOM   3303  N   LYS A 413     -13.722 -27.448  28.704  1.00 85.25           N  
ATOM   3304  CA  LYS A 413     -12.648 -27.197  29.675  1.00 85.25           C  
ATOM   3305  C   LYS A 413     -12.787 -25.850  30.389  1.00 85.25           C  
ATOM   3306  CB  LYS A 413     -11.291 -27.369  28.977  1.00 85.25           C  
ATOM   3307  O   LYS A 413     -12.573 -25.769  31.594  1.00 85.25           O  
ATOM   3308  CG  LYS A 413     -10.155 -27.297  30.004  1.00 85.25           C  
ATOM   3309  CD  LYS A 413      -8.817 -27.784  29.444  1.00 85.25           C  
ATOM   3310  CE  LYS A 413      -7.814 -27.746  30.605  1.00 85.25           C  
ATOM   3311  NZ  LYS A 413      -6.598 -28.548  30.339  1.00 85.25           N  
ATOM   3312  N   SER A 414     -13.188 -24.794  29.677  1.00 79.31           N  
ATOM   3313  CA  SER A 414     -13.411 -23.475  30.292  1.00 79.31           C  
ATOM   3314  C   SER A 414     -14.591 -23.447  31.269  1.00 79.31           C  
ATOM   3315  CB  SER A 414     -13.588 -22.408  29.209  1.00 79.31           C  
ATOM   3316  O   SER A 414     -14.584 -22.660  32.213  1.00 79.31           O  
ATOM   3317  OG  SER A 414     -14.813 -22.517  28.502  1.00 79.31           O  
ATOM   3318  N   ILE A 415     -15.586 -24.311  31.046  1.00 82.19           N  
ATOM   3319  CA  ILE A 415     -16.758 -24.455  31.913  1.00 82.19           C  
ATOM   3320  C   ILE A 415     -16.416 -25.331  33.124  1.00 82.19           C  
ATOM   3321  CB  ILE A 415     -17.950 -25.003  31.093  1.00 82.19           C  
ATOM   3322  O   ILE A 415     -16.814 -24.996  34.238  1.00 82.19           O  
ATOM   3323  CG1 ILE A 415     -18.390 -23.968  30.028  1.00 82.19           C  
ATOM   3324  CG2 ILE A 415     -19.140 -25.351  32.005  1.00 82.19           C  
ATOM   3325  CD1 ILE A 415     -19.325 -24.544  28.956  1.00 82.19           C  
ATOM   3326  N   ALA A 416     -15.654 -26.409  32.917  1.00 78.50           N  
ATOM   3327  CA  ALA A 416     -15.241 -27.332  33.971  1.00 78.50           C  
ATOM   3328  C   ALA A 416     -14.248 -26.695  34.965  1.00 78.50           C  
ATOM   3329  CB  ALA A 416     -14.663 -28.585  33.299  1.00 78.50           C  
ATOM   3330  O   ALA A 416     -14.352 -26.924  36.170  1.00 78.50           O  
ATOM   3331  N   GLU A 417     -13.328 -25.837  34.500  1.00 76.25           N  
ATOM   3332  CA  GLU A 417     -12.276 -25.239  35.341  1.00 76.25           C  
ATOM   3333  C   GLU A 417     -12.322 -23.691  35.423  1.00 76.25           C  
ATOM   3334  CB  GLU A 417     -10.893 -25.719  34.882  1.00 76.25           C  
ATOM   3335  O   GLU A 417     -11.373 -23.007  35.021  1.00 76.25           O  
ATOM   3336  CG  GLU A 417     -10.664 -27.231  34.980  1.00 76.25           C  
ATOM   3337  CD  GLU A 417      -9.207 -27.589  34.635  1.00 76.25           C  
ATOM   3338  OE1 GLU A 417      -8.705 -28.582  35.195  1.00 76.25           O  
ATOM   3339  OE2 GLU A 417      -8.575 -26.867  33.820  1.00 76.25           O  
ATOM   3340  N   PRO A 418     -13.357 -23.077  36.026  1.00 73.56           N  
ATOM   3341  CA  PRO A 418     -13.488 -21.615  36.091  1.00 73.56           C  
ATOM   3342  C   PRO A 418     -12.425 -20.919  36.968  1.00 73.56           C  
ATOM   3343  CB  PRO A 418     -14.915 -21.372  36.599  1.00 73.56           C  
ATOM   3344  O   PRO A 418     -12.244 -19.705  36.876  1.00 73.56           O  
ATOM   3345  CG  PRO A 418     -15.252 -22.637  37.389  1.00 73.56           C  
ATOM   3346  CD  PRO A 418     -14.505 -23.730  36.634  1.00 73.56           C  
ATOM   3347  N   PHE A 419     -11.697 -21.662  37.814  1.00 73.25           N  
ATOM   3348  CA  PHE A 419     -10.700 -21.125  38.755  1.00 73.25           C  
ATOM   3349  C   PHE A 419      -9.242 -21.478  38.415  1.00 73.25           C  
ATOM   3350  CB  PHE A 419     -11.059 -21.538  40.190  1.00 73.25           C  
ATOM   3351  O   PHE A 419      -8.346 -21.132  39.192  1.00 73.25           O  
ATOM   3352  CG  PHE A 419     -12.391 -21.000  40.672  1.00 73.25           C  
ATOM   3353  CD1 PHE A 419     -12.519 -19.641  41.017  1.00 73.25           C  
ATOM   3354  CD2 PHE A 419     -13.507 -21.853  40.766  1.00 73.25           C  
ATOM   3355  CE1 PHE A 419     -13.760 -19.136  41.443  1.00 73.25           C  
ATOM   3356  CE2 PHE A 419     -14.747 -21.347  41.191  1.00 73.25           C  
ATOM   3357  CZ  PHE A 419     -14.875 -19.988  41.527  1.00 73.25           C  
ATOM   3358  N   ALA A 420      -8.970 -22.125  37.273  1.00 76.00           N  
ATOM   3359  CA  ALA A 420      -7.617 -22.557  36.895  1.00 76.00           C  
ATOM   3360  C   ALA A 420      -6.595 -21.406  36.935  1.00 76.00           C  
ATOM   3361  CB  ALA A 420      -7.679 -23.183  35.497  1.00 76.00           C  
ATOM   3362  O   ALA A 420      -5.499 -21.548  37.475  1.00 76.00           O  
ATOM   3363  N   PHE A 421      -6.990 -20.220  36.463  1.00 65.69           N  
ATOM   3364  CA  PHE A 421      -6.132 -19.036  36.471  1.00 65.69           C  
ATOM   3365  C   PHE A 421      -5.832 -18.512  37.886  1.00 65.69           C  
ATOM   3366  CB  PHE A 421      -6.792 -17.953  35.612  1.00 65.69           C  
ATOM   3367  O   PHE A 421      -4.703 -18.118  38.179  1.00 65.69           O  
ATOM   3368  CG  PHE A 421      -5.929 -16.720  35.452  1.00 65.69           C  
ATOM   3369  CD1 PHE A 421      -6.218 -15.548  36.176  1.00 65.69           C  
ATOM   3370  CD2 PHE A 421      -4.824 -16.752  34.582  1.00 65.69           C  
ATOM   3371  CE1 PHE A 421      -5.412 -14.406  36.016  1.00 65.69           C  
ATOM   3372  CE2 PHE A 421      -4.016 -15.613  34.427  1.00 65.69           C  
ATOM   3373  CZ  PHE A 421      -4.312 -14.439  35.140  1.00 65.69           C  
ATOM   3374  N   GLU A 422      -6.812 -18.528  38.797  1.00 67.19           N  
ATOM   3375  CA  GLU A 422      -6.588 -18.111  40.188  1.00 67.19           C  
ATOM   3376  C   GLU A 422      -5.684 -19.091  40.938  1.00 67.19           C  
ATOM   3377  CB  GLU A 422      -7.906 -17.983  40.963  1.00 67.19           C  
ATOM   3378  O   GLU A 422      -4.867 -18.666  41.759  1.00 67.19           O  
ATOM   3379  CG  GLU A 422      -8.752 -16.763  40.569  1.00 67.19           C  
ATOM   3380  CD  GLU A 422      -9.863 -16.464  41.597  1.00 67.19           C  
ATOM   3381  OE1 GLU A 422     -10.477 -15.377  41.486  1.00 67.19           O  
ATOM   3382  OE2 GLU A 422     -10.028 -17.258  42.557  1.00 67.19           O  
ATOM   3383  N   ASN A 423      -5.815 -20.387  40.656  1.00 73.19           N  
ATOM   3384  CA  ASN A 423      -4.989 -21.430  41.257  1.00 73.19           C  
ATOM   3385  C   ASN A 423      -3.546 -21.353  40.746  1.00 73.19           C  
ATOM   3386  CB  ASN A 423      -5.650 -22.791  41.003  1.00 73.19           C  
ATOM   3387  O   ASN A 423      -2.623 -21.291  41.558  1.00 73.19           O  
ATOM   3388  CG  ASN A 423      -6.946 -22.967  41.779  1.00 73.19           C  
ATOM   3389  ND2 ASN A 423      -7.720 -23.965  41.422  1.00 73.19           N  
ATOM   3390  OD1 ASN A 423      -7.262 -22.239  42.719  1.00 73.19           O  
ATOM   3391  N   TYR A 424      -3.362 -21.207  39.432  1.00 74.25           N  
ATOM   3392  CA  TYR A 424      -2.056 -20.963  38.818  1.00 74.25           C  
ATOM   3393  C   TYR A 424      -1.382 -19.703  39.385  1.00 74.25           C  
ATOM   3394  CB  TYR A 424      -2.256 -20.842  37.303  1.00 74.25           C  
ATOM   3395  O   TYR A 424      -0.215 -19.722  39.776  1.00 74.25           O  
ATOM   3396  CG  TYR A 424      -0.970 -20.566  36.555  1.00 74.25           C  
ATOM   3397  CD1 TYR A 424      -0.675 -19.266  36.099  1.00 74.25           C  
ATOM   3398  CD2 TYR A 424      -0.054 -21.614  36.348  1.00 74.25           C  
ATOM   3399  CE1 TYR A 424       0.538 -19.015  35.429  1.00 74.25           C  
ATOM   3400  CE2 TYR A 424       1.162 -21.364  35.688  1.00 74.25           C  
ATOM   3401  OH  TYR A 424       2.636 -19.829  34.589  1.00 74.25           O  
ATOM   3402  CZ  TYR A 424       1.460 -20.067  35.226  1.00 74.25           C  
ATOM   3403  N   LYS A 425      -2.141 -18.608  39.535  1.00 71.62           N  
ATOM   3404  CA  LYS A 425      -1.647 -17.365  40.144  1.00 71.62           C  
ATOM   3405  C   LYS A 425      -1.226 -17.565  41.601  1.00 71.62           C  
ATOM   3406  CB  LYS A 425      -2.721 -16.281  39.988  1.00 71.62           C  
ATOM   3407  O   LYS A 425      -0.180 -17.063  42.000  1.00 71.62           O  
ATOM   3408  CG  LYS A 425      -2.253 -14.910  40.489  1.00 71.62           C  
ATOM   3409  CD  LYS A 425      -3.326 -13.853  40.208  1.00 71.62           C  
ATOM   3410  CE  LYS A 425      -2.854 -12.471  40.672  1.00 71.62           C  
ATOM   3411  NZ  LYS A 425      -3.837 -11.421  40.297  1.00 71.62           N  
ATOM   3412  N   LYS A 426      -2.009 -18.294  42.403  1.00 76.25           N  
ATOM   3413  CA  LYS A 426      -1.650 -18.622  43.795  1.00 76.25           C  
ATOM   3414  C   LYS A 426      -0.377 -19.467  43.870  1.00 76.25           C  
ATOM   3415  CB  LYS A 426      -2.804 -19.361  44.484  1.00 76.25           C  
ATOM   3416  O   LYS A 426       0.417 -19.248  44.780  1.00 76.25           O  
ATOM   3417  CG  LYS A 426      -3.967 -18.433  44.863  1.00 76.25           C  
ATOM   3418  CD  LYS A 426      -5.194 -19.274  45.238  1.00 76.25           C  
ATOM   3419  CE  LYS A 426      -6.438 -18.393  45.388  1.00 76.25           C  
ATOM   3420  NZ  LYS A 426      -7.676 -19.209  45.307  1.00 76.25           N  
ATOM   3421  N   GLN A 427      -0.177 -20.384  42.926  1.00 74.12           N  
ATOM   3422  CA  GLN A 427       1.008 -21.236  42.858  1.00 74.12           C  
ATOM   3423  C   GLN A 427       2.257 -20.436  42.483  1.00 74.12           C  
ATOM   3424  CB  GLN A 427       0.712 -22.388  41.895  1.00 74.12           C  
ATOM   3425  O   GLN A 427       3.235 -20.482  43.218  1.00 74.12           O  
ATOM   3426  CG  GLN A 427       1.742 -23.525  41.977  1.00 74.12           C  
ATOM   3427  CD  GLN A 427       1.221 -24.806  41.329  1.00 74.12           C  
ATOM   3428  NE2 GLN A 427       1.950 -25.895  41.410  1.00 74.12           N  
ATOM   3429  OE1 GLN A 427       0.136 -24.853  40.770  1.00 74.12           O  
ATOM   3430  N   LYS A 428       2.180 -19.581  41.456  1.00 78.00           N  
ATOM   3431  CA  LYS A 428       3.261 -18.647  41.093  1.00 78.00           C  
ATOM   3432  C   LYS A 428       3.595 -17.649  42.205  1.00 78.00           C  
ATOM   3433  CB  LYS A 428       2.876 -17.904  39.798  1.00 78.00           C  
ATOM   3434  O   LYS A 428       4.753 -17.305  42.396  1.00 78.00           O  
ATOM   3435  CG  LYS A 428       3.304 -18.658  38.529  1.00 78.00           C  
ATOM   3436  CD  LYS A 428       4.807 -18.468  38.265  1.00 78.00           C  
ATOM   3437  CE  LYS A 428       5.314 -19.387  37.146  1.00 78.00           C  
ATOM   3438  NZ  LYS A 428       6.713 -19.805  37.421  1.00 78.00           N  
ATOM   3439  N   ILE A 429       2.591 -17.176  42.950  1.00 74.75           N  
ATOM   3440  CA  ILE A 429       2.814 -16.320  44.125  1.00 74.75           C  
ATOM   3441  C   ILE A 429       3.537 -17.100  45.227  1.00 74.75           C  
ATOM   3442  CB  ILE A 429       1.484 -15.707  44.625  1.00 74.75           C  
ATOM   3443  O   ILE A 429       4.416 -16.541  45.868  1.00 74.75           O  
ATOM   3444  CG1 ILE A 429       0.979 -14.636  43.632  1.00 74.75           C  
ATOM   3445  CG2 ILE A 429       1.633 -15.068  46.019  1.00 74.75           C  
ATOM   3446  CD1 ILE A 429      -0.491 -14.248  43.848  1.00 74.75           C  
ATOM   3447  N   ARG A 430       3.184 -18.371  45.453  1.00 66.69           N  
ATOM   3448  CA  ARG A 430       3.852 -19.226  46.442  1.00 66.69           C  
ATOM   3449  C   ARG A 430       5.308 -19.483  46.059  1.00 66.69           C  
ATOM   3450  CB  ARG A 430       3.062 -20.528  46.619  1.00 66.69           C  
ATOM   3451  O   ARG A 430       6.174 -19.207  46.871  1.00 66.69           O  
ATOM   3452  CG  ARG A 430       3.637 -21.378  47.760  1.00 66.69           C  
ATOM   3453  CD  ARG A 430       2.888 -22.703  47.918  1.00 66.69           C  
ATOM   3454  NE  ARG A 430       1.471 -22.505  48.295  1.00 66.69           N  
ATOM   3455  NH1 ARG A 430       0.956 -24.724  48.515  1.00 66.69           N  
ATOM   3456  NH2 ARG A 430      -0.621 -23.191  48.890  1.00 66.69           N  
ATOM   3457  CZ  ARG A 430       0.613 -23.470  48.564  1.00 66.69           C  
ATOM   3458  N   GLU A 431       5.544 -19.879  44.814  1.00 79.50           N  
ATOM   3459  CA  GLU A 431       6.872 -20.109  44.232  1.00 79.50           C  
ATOM   3460  C   GLU A 431       7.758 -18.860  44.366  1.00 79.50           C  
ATOM   3461  CB  GLU A 431       6.628 -20.503  42.765  1.00 79.50           C  
ATOM   3462  O   GLU A 431       8.879 -18.928  44.857  1.00 79.50           O  
ATOM   3463  CG  GLU A 431       7.823 -21.117  42.030  1.00 79.50           C  
ATOM   3464  CD  GLU A 431       7.446 -21.499  40.583  1.00 79.50           C  
ATOM   3465  OE1 GLU A 431       8.035 -22.441  40.025  1.00 79.50           O  
ATOM   3466  OE2 GLU A 431       6.566 -20.830  39.971  1.00 79.50           O  
ATOM   3467  N   LYS A 432       7.199 -17.680  44.077  1.00 76.50           N  
ATOM   3468  CA  LYS A 432       7.904 -16.404  44.227  1.00 76.50           C  
ATOM   3469  C   LYS A 432       8.145 -15.997  45.687  1.00 76.50           C  
ATOM   3470  CB  LYS A 432       7.134 -15.348  43.432  1.00 76.50           C  
ATOM   3471  O   LYS A 432       9.151 -15.369  45.986  1.00 76.50           O  
ATOM   3472  CG  LYS A 432       7.966 -14.077  43.260  1.00 76.50           C  
ATOM   3473  CD  LYS A 432       7.433 -13.243  42.094  1.00 76.50           C  
ATOM   3474  CE  LYS A 432       8.404 -12.079  41.902  1.00 76.50           C  
ATOM   3475  NZ  LYS A 432       8.290 -11.487  40.549  1.00 76.50           N  
ATOM   3476  N   ILE A 433       7.244 -16.351  46.608  1.00 70.69           N  
ATOM   3477  CA  ILE A 433       7.458 -16.170  48.055  1.00 70.69           C  
ATOM   3478  C   ILE A 433       8.546 -17.128  48.566  1.00 70.69           C  
ATOM   3479  CB  ILE A 433       6.127 -16.338  48.831  1.00 70.69           C  
ATOM   3480  O   ILE A 433       9.288 -16.758  49.474  1.00 70.69           O  
ATOM   3481  CG1 ILE A 433       5.192 -15.133  48.576  1.00 70.69           C  
ATOM   3482  CG2 ILE A 433       6.345 -16.487  50.352  1.00 70.69           C  
ATOM   3483  CD1 ILE A 433       3.734 -15.396  48.984  1.00 70.69           C  
ATOM   3484  N   GLU A 434       8.638 -18.337  48.008  1.00 63.91           N  
ATOM   3485  CA  GLU A 434       9.712 -19.301  48.275  1.00 63.91           C  
ATOM   3486  C   GLU A 434      11.067 -18.747  47.798  1.00 63.91           C  
ATOM   3487  CB  GLU A 434       9.394 -20.659  47.602  1.00 63.91           C  
ATOM   3488  O   GLU A 434      12.022 -18.754  48.569  1.00 63.91           O  
ATOM   3489  CG  GLU A 434       9.355 -21.875  48.553  1.00 63.91           C  
ATOM   3490  CD  GLU A 434       7.940 -22.295  48.997  1.00 63.91           C  
ATOM   3491  OE1 GLU A 434       7.737 -22.460  50.227  1.00 63.91           O  
ATOM   3492  OE2 GLU A 434       7.030 -22.414  48.142  1.00 63.91           O  
ATOM   3493  N   GLU A 435      11.126 -18.178  46.587  1.00 75.62           N  
ATOM   3494  CA  GLU A 435      12.325 -17.529  46.027  1.00 75.62           C  
ATOM   3495  C   GLU A 435      12.734 -16.248  46.781  1.00 75.62           C  
ATOM   3496  CB  GLU A 435      12.076 -17.167  44.551  1.00 75.62           C  
ATOM   3497  O   GLU A 435      13.922 -15.976  46.955  1.00 75.62           O  
ATOM   3498  CG  GLU A 435      12.088 -18.363  43.584  1.00 75.62           C  
ATOM   3499  CD  GLU A 435      11.758 -17.955  42.131  1.00 75.62           C  
ATOM   3500  OE1 GLU A 435      12.006 -18.777  41.223  1.00 75.62           O  
ATOM   3501  OE2 GLU A 435      11.251 -16.824  41.910  1.00 75.62           O  
ATOM   3502  N   GLU A 436      11.769 -15.442  47.246  1.00 65.38           N  
ATOM   3503  CA  GLU A 436      12.030 -14.186  47.970  1.00 65.38           C  
ATOM   3504  C   GLU A 436      12.446 -14.398  49.439  1.00 65.38           C  
ATOM   3505  CB  GLU A 436      10.809 -13.243  47.887  1.00 65.38           C  
ATOM   3506  O   GLU A 436      12.924 -13.458  50.088  1.00 65.38           O  
ATOM   3507  CG  GLU A 436      10.693 -12.503  46.539  1.00 65.38           C  
ATOM   3508  CD  GLU A 436       9.467 -11.567  46.438  1.00 65.38           C  
ATOM   3509  OE1 GLU A 436       9.222 -11.033  45.324  1.00 65.38           O  
ATOM   3510  OE2 GLU A 436       8.773 -11.340  47.461  1.00 65.38           O  
ATOM   3511  N   ARG A 437      12.297 -15.609  49.997  1.00 58.38           N  
ATOM   3512  CA  ARG A 437      12.836 -15.935  51.325  1.00 58.38           C  
ATOM   3513  C   ARG A 437      14.356 -16.125  51.211  1.00 58.38           C  
ATOM   3514  CB  ARG A 437      12.162 -17.193  51.887  1.00 58.38           C  
ATOM   3515  O   ARG A 437      14.797 -17.083  50.586  1.00 58.38           O  
ATOM   3516  CG  ARG A 437      10.782 -16.891  52.482  1.00 58.38           C  
ATOM   3517  CD  ARG A 437      10.108 -18.210  52.863  1.00 58.38           C  
ATOM   3518  NE  ARG A 437       8.773 -18.002  53.451  1.00 58.38           N  
ATOM   3519  NH1 ARG A 437       8.242 -20.229  53.598  1.00 58.38           N  
ATOM   3520  NH2 ARG A 437       6.758 -18.698  54.253  1.00 58.38           N  
ATOM   3521  CZ  ARG A 437       7.937 -18.974  53.766  1.00 58.38           C  
ATOM   3522  N   PRO A 438      15.194 -15.275  51.838  1.00 46.47           N  
ATOM   3523  CA  PRO A 438      16.637 -15.469  51.789  1.00 46.47           C  
ATOM   3524  C   PRO A 438      17.000 -16.771  52.508  1.00 46.47           C  
ATOM   3525  CB  PRO A 438      17.243 -14.228  52.450  1.00 46.47           C  
ATOM   3526  O   PRO A 438      16.635 -16.956  53.672  1.00 46.47           O  
ATOM   3527  CG  PRO A 438      16.147 -13.764  53.411  1.00 46.47           C  
ATOM   3528  CD  PRO A 438      14.855 -14.147  52.690  1.00 46.47           C  
ATOM   3529  N   SER A 439      17.747 -17.641  51.825  1.00 47.72           N  
ATOM   3530  CA  SER A 439      18.338 -18.878  52.342  1.00 47.72           C  
ATOM   3531  C   SER A 439      19.298 -18.577  53.498  1.00 47.72           C  
ATOM   3532  CB  SER A 439      19.062 -19.601  51.196  1.00 47.72           C  
ATOM   3533  O   SER A 439      20.518 -18.507  53.339  1.00 47.72           O  
ATOM   3534  OG  SER A 439      20.062 -18.754  50.657  1.00 47.72           O  
ATOM   3535  N   ARG A 440      18.758 -18.337  54.690  1.00 48.72           N  
ATOM   3536  CA  ARG A 440      19.538 -18.181  55.912  1.00 48.72           C  
ATOM   3537  C   ARG A 440      19.165 -19.332  56.834  1.00 48.72           C  
ATOM   3538  CB  ARG A 440      19.375 -16.756  56.470  1.00 48.72           C  
ATOM   3539  O   ARG A 440      18.211 -19.228  57.594  1.00 48.72           O  
ATOM   3540  CG  ARG A 440      20.629 -16.348  57.258  1.00 48.72           C  
ATOM   3541  CD  ARG A 440      20.572 -14.870  57.657  1.00 48.72           C  
ATOM   3542  NE  ARG A 440      21.799 -14.463  58.370  1.00 48.72           N  
ATOM   3543  NH1 ARG A 440      21.413 -12.203  58.377  1.00 48.72           N  
ATOM   3544  NH2 ARG A 440      23.281 -13.007  59.300  1.00 48.72           N  
ATOM   3545  CZ  ARG A 440      22.157 -13.231  58.679  1.00 48.72           C  
ATOM   3546  N   LEU A 441      19.981 -20.385  56.711  1.00 41.75           N  
ATOM   3547  CA  LEU A 441      19.940 -21.702  57.362  1.00 41.75           C  
ATOM   3548  C   LEU A 441      18.990 -22.733  56.729  1.00 41.75           C  
ATOM   3549  CB  LEU A 441      19.793 -21.587  58.893  1.00 41.75           C  
ATOM   3550  O   LEU A 441      18.016 -23.144  57.344  1.00 41.75           O  
ATOM   3551  CG  LEU A 441      20.990 -20.901  59.577  1.00 41.75           C  
ATOM   3552  CD1 LEU A 441      20.538 -19.745  60.471  1.00 41.75           C  
ATOM   3553  CD2 LEU A 441      21.769 -21.901  60.430  1.00 41.75           C  
ATOM   3554  N   LYS A 442      19.367 -23.245  55.551  1.00 41.81           N  
ATOM   3555  CA  LYS A 442      19.366 -24.703  55.376  1.00 41.81           C  
ATOM   3556  C   LYS A 442      20.667 -25.211  55.980  1.00 41.81           C  
ATOM   3557  CB  LYS A 442      19.276 -25.114  53.897  1.00 41.81           C  
ATOM   3558  O   LYS A 442      21.742 -24.866  55.494  1.00 41.81           O  
ATOM   3559  CG  LYS A 442      17.828 -25.168  53.418  1.00 41.81           C  
ATOM   3560  CD  LYS A 442      17.758 -25.674  51.969  1.00 41.81           C  
ATOM   3561  CE  LYS A 442      16.277 -25.838  51.702  1.00 41.81           C  
ATOM   3562  NZ  LYS A 442      15.869 -26.254  50.344  1.00 41.81           N  
ATOM   3563  N   VAL A 443      20.578 -25.920  57.098  1.00 45.19           N  
ATOM   3564  CA  VAL A 443      21.658 -26.817  57.501  1.00 45.19           C  
ATOM   3565  C   VAL A 443      21.367 -28.107  56.751  1.00 45.19           C  
ATOM   3566  CB  VAL A 443      21.709 -27.044  59.026  1.00 45.19           C  
ATOM   3567  O   VAL A 443      20.374 -28.764  57.049  1.00 45.19           O  
ATOM   3568  CG1 VAL A 443      22.980 -27.818  59.384  1.00 45.19           C  
ATOM   3569  CG2 VAL A 443      21.759 -25.723  59.808  1.00 45.19           C  
ATOM   3570  N   ASP A 444      22.177 -28.437  55.751  1.00 49.56           N  
ATOM   3571  CA  ASP A 444      22.132 -29.770  55.157  1.00 49.56           C  
ATOM   3572  C   ASP A 444      22.766 -30.728  56.178  1.00 49.56           C  
ATOM   3573  CB  ASP A 444      22.838 -29.797  53.788  1.00 49.56           C  
ATOM   3574  O   ASP A 444      23.984 -30.915  56.216  1.00 49.56           O  
ATOM   3575  CG  ASP A 444      22.125 -28.999  52.684  1.00 49.56           C  
ATOM   3576  OD1 ASP A 444      20.908 -28.731  52.813  1.00 49.56           O  
ATOM   3577  OD2 ASP A 444      22.828 -28.622  51.718  1.00 49.56           O  
ATOM   3578  N   GLU A 445      21.957 -31.273  57.087  1.00 50.91           N  
ATOM   3579  CA  GLU A 445      22.387 -32.363  57.959  1.00 50.91           C  
ATOM   3580  C   GLU A 445      22.063 -33.687  57.276  1.00 50.91           C  
ATOM   3581  CB  GLU A 445      21.791 -32.288  59.376  1.00 50.91           C  
ATOM   3582  O   GLU A 445      20.907 -34.109  57.228  1.00 50.91           O  
ATOM   3583  CG  GLU A 445      22.228 -31.007  60.093  1.00 50.91           C  
ATOM   3584  CD  GLU A 445      22.055 -31.009  61.616  1.00 50.91           C  
ATOM   3585  OE1 GLU A 445      22.403 -29.959  62.202  1.00 50.91           O  
ATOM   3586  OE2 GLU A 445      21.595 -32.023  62.191  1.00 50.91           O  
ATOM   3587  N   ASN A 446      23.098 -34.367  56.780  1.00 55.91           N  
ATOM   3588  CA  ASN A 446      23.038 -35.798  56.498  1.00 55.91           C  
ATOM   3589  C   ASN A 446      22.815 -36.538  57.826  1.00 55.91           C  
ATOM   3590  CB  ASN A 446      24.327 -36.254  55.785  1.00 55.91           C  
ATOM   3591  O   ASN A 446      23.760 -36.988  58.475  1.00 55.91           O  
ATOM   3592  CG  ASN A 446      24.379 -35.882  54.316  1.00 55.91           C  
ATOM   3593  ND2 ASN A 446      25.521 -36.029  53.687  1.00 55.91           N  
ATOM   3594  OD1 ASN A 446      23.414 -35.484  53.698  1.00 55.91           O  
ATOM   3595  N   LEU A 447      21.560 -36.595  58.264  1.00 61.31           N  
ATOM   3596  CA  LEU A 447      21.140 -37.341  59.440  1.00 61.31           C  
ATOM   3597  C   LEU A 447      21.185 -38.844  59.113  1.00 61.31           C  
ATOM   3598  CB  LEU A 447      19.734 -36.885  59.861  1.00 61.31           C  
ATOM   3599  O   LEU A 447      20.632 -39.254  58.088  1.00 61.31           O  
ATOM   3600  CG  LEU A 447      19.737 -35.513  60.565  1.00 61.31           C  
ATOM   3601  CD1 LEU A 447      18.447 -34.752  60.260  1.00 61.31           C  
ATOM   3602  CD2 LEU A 447      19.856 -35.671  62.084  1.00 61.31           C  
ATOM   3603  N   PRO A 448      21.813 -39.675  59.961  1.00 65.38           N  
ATOM   3604  CA  PRO A 448      21.835 -41.120  59.766  1.00 65.38           C  
ATOM   3605  C   PRO A 448      20.426 -41.727  59.870  1.00 65.38           C  
ATOM   3606  CB  PRO A 448      22.802 -41.664  60.818  1.00 65.38           C  
ATOM   3607  O   PRO A 448      19.541 -41.193  60.546  1.00 65.38           O  
ATOM   3608  CG  PRO A 448      22.797 -40.601  61.916  1.00 65.38           C  
ATOM   3609  CD  PRO A 448      22.545 -39.302  61.160  1.00 65.38           C  
ATOM   3610  N   LYS A 449      20.215 -42.850  59.169  1.00 70.00           N  
ATOM   3611  CA  LYS A 449      18.899 -43.491  59.001  1.00 70.00           C  
ATOM   3612  C   LYS A 449      18.418 -44.207  60.274  1.00 70.00           C  
ATOM   3613  CB  LYS A 449      18.958 -44.419  57.770  1.00 70.00           C  
ATOM   3614  O   LYS A 449      17.213 -44.251  60.503  1.00 70.00           O  
ATOM   3615  CG  LYS A 449      17.576 -44.807  57.214  1.00 70.00           C  
ATOM   3616  CD  LYS A 449      17.725 -45.618  55.915  1.00 70.00           C  
ATOM   3617  CE  LYS A 449      16.354 -45.992  55.333  1.00 70.00           C  
ATOM   3618  NZ  LYS A 449      16.489 -46.827  54.110  1.00 70.00           N  
ATOM   3619  N   VAL A 450      19.337 -44.700  61.110  1.00 68.75           N  
ATOM   3620  CA  VAL A 450      19.045 -45.386  62.384  1.00 68.75           C  
ATOM   3621  C   VAL A 450      19.283 -44.423  63.560  1.00 68.75           C  
ATOM   3622  CB  VAL A 450      19.870 -46.690  62.513  1.00 68.75           C  
ATOM   3623  O   VAL A 450      20.248 -43.659  63.560  1.00 68.75           O  
ATOM   3624  CG1 VAL A 450      19.435 -47.504  63.736  1.00 68.75           C  
ATOM   3625  CG2 VAL A 450      19.718 -47.590  61.274  1.00 68.75           C  
ATOM   3626  N   ASN A 451      18.391 -44.415  64.564  1.00 70.50           N  
ATOM   3627  CA  ASN A 451      18.464 -43.546  65.757  1.00 70.50           C  
ATOM   3628  C   ASN A 451      18.527 -42.023  65.473  1.00 70.50           C  
ATOM   3629  CB  ASN A 451      19.575 -44.054  66.700  1.00 70.50           C  
ATOM   3630  O   ASN A 451      19.219 -41.262  66.162  1.00 70.50           O  
ATOM   3631  CG  ASN A 451      19.210 -45.335  67.419  1.00 70.50           C  
ATOM   3632  ND2 ASN A 451      20.195 -46.129  67.756  1.00 70.50           N  
ATOM   3633  OD1 ASN A 451      18.056 -45.582  67.729  1.00 70.50           O  
ATOM   3634  N   ARG A 452      17.733 -41.545  64.501  1.00 75.06           N  
ATOM   3635  CA  ARG A 452      17.673 -40.129  64.072  1.00 75.06           C  
ATOM   3636  C   ARG A 452      17.426 -39.137  65.217  1.00 75.06           C  
ATOM   3637  CB  ARG A 452      16.599 -39.994  62.975  1.00 75.06           C  
ATOM   3638  O   ARG A 452      18.032 -38.067  65.266  1.00 75.06           O  
ATOM   3639  CG  ARG A 452      16.701 -38.644  62.247  1.00 75.06           C  
ATOM   3640  CD  ARG A 452      15.735 -38.528  61.060  1.00 75.06           C  
ATOM   3641  NE  ARG A 452      14.353 -38.203  61.479  1.00 75.06           N  
ATOM   3642  NH1 ARG A 452      13.834 -36.771  59.754  1.00 75.06           N  
ATOM   3643  NH2 ARG A 452      12.324 -37.172  61.343  1.00 75.06           N  
ATOM   3644  CZ  ARG A 452      13.516 -37.387  60.859  1.00 75.06           C  
ATOM   3645  N   GLU A 453      16.557 -39.491  66.165  1.00 71.31           N  
ATOM   3646  CA  GLU A 453      16.264 -38.648  67.333  1.00 71.31           C  
ATOM   3647  C   GLU A 453      17.477 -38.487  68.262  1.00 71.31           C  
ATOM   3648  CB  GLU A 453      15.107 -39.236  68.148  1.00 71.31           C  
ATOM   3649  O   GLU A 453      17.702 -37.403  68.801  1.00 71.31           O  
ATOM   3650  CG  GLU A 453      13.729 -39.073  67.490  1.00 71.31           C  
ATOM   3651  CD  GLU A 453      12.609 -39.607  68.398  1.00 71.31           C  
ATOM   3652  OE1 GLU A 453      11.467 -39.792  67.933  1.00 71.31           O  
ATOM   3653  OE2 GLU A 453      12.858 -39.884  69.597  1.00 71.31           O  
ATOM   3654  N   LEU A 454      18.284 -39.536  68.434  1.00 72.56           N  
ATOM   3655  CA  LEU A 454      19.467 -39.510  69.294  1.00 72.56           C  
ATOM   3656  C   LEU A 454      20.590 -38.679  68.657  1.00 72.56           C  
ATOM   3657  CB  LEU A 454      19.864 -40.963  69.600  1.00 72.56           C  
ATOM   3658  O   LEU A 454      21.195 -37.852  69.341  1.00 72.56           O  
ATOM   3659  CG  LEU A 454      20.963 -41.093  70.674  1.00 72.56           C  
ATOM   3660  CD1 LEU A 454      20.610 -42.189  71.678  1.00 72.56           C  
ATOM   3661  CD2 LEU A 454      22.310 -41.441  70.046  1.00 72.56           C  
ATOM   3662  N   ALA A 455      20.787 -38.812  67.341  1.00 70.31           N  
ATOM   3663  CA  ALA A 455      21.717 -37.986  66.569  1.00 70.31           C  
ATOM   3664  C   ALA A 455      21.370 -36.484  66.662  1.00 70.31           C  
ATOM   3665  CB  ALA A 455      21.718 -38.497  65.122  1.00 70.31           C  
ATOM   3666  O   ALA A 455      22.246 -35.665  66.946  1.00 70.31           O  
ATOM   3667  N   SER A 456      20.081 -36.128  66.551  1.00 68.75           N  
ATOM   3668  CA  SER A 456      19.621 -34.734  66.691  1.00 68.75           C  
ATOM   3669  C   SER A 456      19.847 -34.152  68.097  1.00 68.75           C  
ATOM   3670  CB  SER A 456      18.147 -34.622  66.278  1.00 68.75           C  
ATOM   3671  O   SER A 456      20.195 -32.978  68.243  1.00 68.75           O  
ATOM   3672  OG  SER A 456      17.260 -35.177  67.238  1.00 68.75           O  
ATOM   3673  N   ARG A 457      19.728 -34.972  69.156  1.00 68.69           N  
ATOM   3674  CA  ARG A 457      20.001 -34.535  70.538  1.00 68.69           C  
ATOM   3675  C   ARG A 457      21.485 -34.286  70.797  1.00 68.69           C  
ATOM   3676  CB  ARG A 457      19.474 -35.547  71.565  1.00 68.69           C  
ATOM   3677  O   ARG A 457      21.802 -33.339  71.516  1.00 68.69           O  
ATOM   3678  CG  ARG A 457      17.952 -35.517  71.734  1.00 68.69           C  
ATOM   3679  CD  ARG A 457      17.555 -36.430  72.904  1.00 68.69           C  
ATOM   3680  NE  ARG A 457      16.320 -37.181  72.622  1.00 68.69           N  
ATOM   3681  NH1 ARG A 457      15.745 -37.641  74.796  1.00 68.69           N  
ATOM   3682  NH2 ARG A 457      14.506 -38.464  73.127  1.00 68.69           N  
ATOM   3683  CZ  ARG A 457      15.533 -37.760  73.513  1.00 68.69           C  
ATOM   3684  N   ILE A 458      22.378 -35.108  70.237  1.00 69.38           N  
ATOM   3685  CA  ILE A 458      23.836 -34.931  70.370  1.00 69.38           C  
ATOM   3686  C   ILE A 458      24.264 -33.607  69.722  1.00 69.38           C  
ATOM   3687  CB  ILE A 458      24.590 -36.152  69.785  1.00 69.38           C  
ATOM   3688  O   ILE A 458      25.003 -32.834  70.333  1.00 69.38           O  
ATOM   3689  CG1 ILE A 458      24.317 -37.403  70.653  1.00 69.38           C  
ATOM   3690  CG2 ILE A 458      26.109 -35.892  69.712  1.00 69.38           C  
ATOM   3691  CD1 ILE A 458      24.796 -38.718  70.024  1.00 69.38           C  
ATOM   3692  N   LEU A 459      23.717 -33.300  68.543  1.00 65.69           N  
ATOM   3693  CA  LEU A 459      23.974 -32.052  67.822  1.00 65.69           C  
ATOM   3694  C   LEU A 459      23.436 -30.814  68.565  1.00 65.69           C  
ATOM   3695  CB  LEU A 459      23.379 -32.207  66.407  1.00 65.69           C  
ATOM   3696  O   LEU A 459      24.104 -29.781  68.628  1.00 65.69           O  
ATOM   3697  CG  LEU A 459      24.419 -31.978  65.292  1.00 65.69           C  
ATOM   3698  CD1 LEU A 459      24.330 -33.071  64.230  1.00 65.69           C  
ATOM   3699  CD2 LEU A 459      24.213 -30.606  64.669  1.00 65.69           C  
ATOM   3700  N   GLY A 460      22.271 -30.935  69.212  1.00 57.44           N  
ATOM   3701  CA  GLY A 460      21.694 -29.875  70.046  1.00 57.44           C  
ATOM   3702  C   GLY A 460      22.478 -29.564  71.334  1.00 57.44           C  
ATOM   3703  O   GLY A 460      22.419 -28.433  71.824  1.00 57.44           O  
ATOM   3704  N   ASP A 461      23.231 -30.525  71.886  1.00 57.38           N  
ATOM   3705  CA  ASP A 461      23.994 -30.351  73.136  1.00 57.38           C  
ATOM   3706  C   ASP A 461      25.406 -29.765  72.941  1.00 57.38           C  
ATOM   3707  CB  ASP A 461      24.028 -31.673  73.943  1.00 57.38           C  
ATOM   3708  O   ASP A 461      25.919 -29.093  73.849  1.00 57.38           O  
ATOM   3709  CG  ASP A 461      23.224 -31.626  75.250  1.00 57.38           C  
ATOM   3710  OD1 ASP A 461      22.598 -30.592  75.590  1.00 57.38           O  
ATOM   3711  OD2 ASP A 461      23.168 -32.629  76.002  1.00 57.38           O  
ATOM   3712  N   GLU A 462      26.015 -29.922  71.756  1.00 50.25           N  
ATOM   3713  CA  GLU A 462      27.328 -29.332  71.422  1.00 50.25           C  
ATOM   3714  C   GLU A 462      27.341 -27.793  71.546  1.00 50.25           C  
ATOM   3715  CB  GLU A 462      27.772 -29.735  70.003  1.00 50.25           C  
ATOM   3716  O   GLU A 462      28.377 -27.183  71.834  1.00 50.25           O  
ATOM   3717  CG  GLU A 462      28.221 -31.210  69.870  1.00 50.25           C  
ATOM   3718  CD  GLU A 462      29.576 -31.404  69.146  1.00 50.25           C  
ATOM   3719  OE1 GLU A 462      30.214 -32.454  69.396  1.00 50.25           O  
ATOM   3720  OE2 GLU A 462      30.022 -30.483  68.416  1.00 50.25           O  
ATOM   3721  N   GLY A 463      26.174 -27.145  71.436  1.00 52.56           N  
ATOM   3722  CA  GLY A 463      26.024 -25.698  71.601  1.00 52.56           C  
ATOM   3723  C   GLY A 463      26.321 -25.165  73.013  1.00 52.56           C  
ATOM   3724  O   GLY A 463      26.531 -23.959  73.163  1.00 52.56           O  
ATOM   3725  N   ARG A 464      26.358 -26.011  74.060  1.00 50.72           N  
ATOM   3726  CA  ARG A 464      26.480 -25.556  75.468  1.00 50.72           C  
ATOM   3727  C   ARG A 464      27.769 -25.943  76.204  1.00 50.72           C  
ATOM   3728  CB  ARG A 464      25.205 -25.919  76.256  1.00 50.72           C  
ATOM   3729  O   ARG A 464      27.985 -25.420  77.297  1.00 50.72           O  
ATOM   3730  CG  ARG A 464      24.052 -24.953  75.927  1.00 50.72           C  
ATOM   3731  CD  ARG A 464      22.814 -25.241  76.788  1.00 50.72           C  
ATOM   3732  NE  ARG A 464      21.738 -24.259  76.536  1.00 50.72           N  
ATOM   3733  NH1 ARG A 464      20.097 -25.255  77.794  1.00 50.72           N  
ATOM   3734  NH2 ARG A 464      19.625 -23.408  76.635  1.00 50.72           N  
ATOM   3735  CZ  ARG A 464      20.498 -24.308  76.992  1.00 50.72           C  
ATOM   3736  N   LYS A 465      28.666 -26.766  75.645  1.00 43.53           N  
ATOM   3737  CA  LYS A 465      29.981 -27.058  76.264  1.00 43.53           C  
ATOM   3738  C   LYS A 465      31.097 -27.202  75.226  1.00 43.53           C  
ATOM   3739  CB  LYS A 465      29.901 -28.326  77.140  1.00 43.53           C  
ATOM   3740  O   LYS A 465      31.338 -28.283  74.711  1.00 43.53           O  
ATOM   3741  CG  LYS A 465      29.104 -28.137  78.441  1.00 43.53           C  
ATOM   3742  CD  LYS A 465      29.240 -29.380  79.328  1.00 43.53           C  
ATOM   3743  CE  LYS A 465      28.448 -29.211  80.628  1.00 43.53           C  
ATOM   3744  NZ  LYS A 465      28.595 -30.412  81.488  1.00 43.53           N  
ATOM   3745  N   LYS A 466      31.867 -26.133  74.992  1.00 43.84           N  
ATOM   3746  CA  LYS A 466      33.167 -26.228  74.305  1.00 43.84           C  
ATOM   3747  C   LYS A 466      34.297 -26.397  75.315  1.00 43.84           C  
ATOM   3748  CB  LYS A 466      33.418 -25.017  73.385  1.00 43.84           C  
ATOM   3749  O   LYS A 466      34.702 -25.418  75.940  1.00 43.84           O  
ATOM   3750  CG  LYS A 466      32.872 -25.264  71.974  1.00 43.84           C  
ATOM   3751  CD  LYS A 466      33.190 -24.094  71.033  1.00 43.84           C  
ATOM   3752  CE  LYS A 466      32.669 -24.437  69.631  1.00 43.84           C  
ATOM   3753  NZ  LYS A 466      32.866 -23.329  68.662  1.00 43.84           N  
ATOM   3754  N   LYS A 467      34.818 -27.623  75.413  1.00 46.12           N  
ATOM   3755  CA  LYS A 467      36.257 -27.962  75.424  1.00 46.12           C  
ATOM   3756  C   LYS A 467      36.409 -29.480  75.621  1.00 46.12           C  
ATOM   3757  CB  LYS A 467      37.053 -27.171  76.493  1.00 46.12           C  
ATOM   3758  O   LYS A 467      36.098 -29.983  76.690  1.00 46.12           O  
ATOM   3759  CG  LYS A 467      37.766 -25.951  75.867  1.00 46.12           C  
ATOM   3760  CD  LYS A 467      38.334 -24.995  76.925  1.00 46.12           C  
ATOM   3761  CE  LYS A 467      38.994 -23.784  76.247  1.00 46.12           C  
ATOM   3762  NZ  LYS A 467      39.608 -22.864  77.239  1.00 46.12           N  
ATOM   3763  N   TYR A 468      36.928 -30.139  74.579  1.00 44.88           N  
ATOM   3764  CA  TYR A 468      37.408 -31.530  74.518  1.00 44.88           C  
ATOM   3765  C   TYR A 468      36.378 -32.678  74.520  1.00 44.88           C  
ATOM   3766  CB  TYR A 468      38.556 -31.746  75.522  1.00 44.88           C  
ATOM   3767  O   TYR A 468      36.352 -33.470  75.449  1.00 44.88           O  
ATOM   3768  CG  TYR A 468      39.866 -31.130  75.089  1.00 44.88           C  
ATOM   3769  CD1 TYR A 468      40.734 -31.884  74.277  1.00 44.88           C  
ATOM   3770  CD2 TYR A 468      40.231 -29.835  75.505  1.00 44.88           C  
ATOM   3771  CE1 TYR A 468      41.973 -31.350  73.886  1.00 44.88           C  
ATOM   3772  CE2 TYR A 468      41.474 -29.296  75.114  1.00 44.88           C  
ATOM   3773  OH  TYR A 468      43.557 -29.566  73.940  1.00 44.88           O  
ATOM   3774  CZ  TYR A 468      42.348 -30.061  74.308  1.00 44.88           C  
ATOM   3775  N   THR A 469      35.645 -32.850  73.414  1.00 40.78           N  
ATOM   3776  CA  THR A 469      35.338 -34.170  72.814  1.00 40.78           C  
ATOM   3777  C   THR A 469      35.167 -33.969  71.305  1.00 40.78           C  
ATOM   3778  CB  THR A 469      34.079 -34.864  73.375  1.00 40.78           C  
ATOM   3779  O   THR A 469      34.521 -33.011  70.893  1.00 40.78           O  
ATOM   3780  CG2 THR A 469      34.266 -35.445  74.777  1.00 40.78           C  
ATOM   3781  OG1 THR A 469      32.987 -33.979  73.435  1.00 40.78           O  
ATOM   3782  N   CYS A 470      35.790 -34.801  70.471  1.00 47.00           N  
ATOM   3783  CA  CYS A 470      35.587 -34.763  69.020  1.00 47.00           C  
ATOM   3784  C   CYS A 470      34.134 -35.143  68.679  1.00 47.00           C  
ATOM   3785  CB  CYS A 470      36.596 -35.703  68.340  1.00 47.00           C  
ATOM   3786  O   CYS A 470      33.546 -35.951  69.391  1.00 47.00           O  
ATOM   3787  SG  CYS A 470      38.292 -35.089  68.577  1.00 47.00           S  
ATOM   3788  N   ASN A 471      33.581 -34.562  67.605  1.00 58.84           N  
ATOM   3789  CA  ASN A 471      32.234 -34.823  67.076  1.00 58.84           C  
ATOM   3790  C   ASN A 471      31.934 -36.336  67.044  1.00 58.84           C  
ATOM   3791  CB  ASN A 471      32.160 -34.220  65.647  1.00 58.84           C  
ATOM   3792  O   ASN A 471      32.442 -37.041  66.172  1.00 58.84           O  
ATOM   3793  CG  ASN A 471      31.264 -33.004  65.555  1.00 58.84           C  
ATOM   3794  ND2 ASN A 471      31.699 -31.935  64.931  1.00 58.84           N  
ATOM   3795  OD1 ASN A 471      30.132 -33.014  65.973  1.00 58.84           O  
ATOM   3796  N   LEU A 472      31.111 -36.828  67.976  1.00 63.06           N  
ATOM   3797  CA  LEU A 472      30.799 -38.258  68.139  1.00 63.06           C  
ATOM   3798  C   LEU A 472      30.186 -38.886  66.877  1.00 63.06           C  
ATOM   3799  CB  LEU A 472      29.854 -38.419  69.349  1.00 63.06           C  
ATOM   3800  O   LEU A 472      30.422 -40.058  66.615  1.00 63.06           O  
ATOM   3801  CG  LEU A 472      30.609 -38.644  70.674  1.00 63.06           C  
ATOM   3802  CD1 LEU A 472      29.853 -38.011  71.843  1.00 63.06           C  
ATOM   3803  CD2 LEU A 472      30.771 -40.139  70.961  1.00 63.06           C  
ATOM   3804  N   LEU A 473      29.470 -38.102  66.059  1.00 64.31           N  
ATOM   3805  CA  LEU A 473      28.905 -38.559  64.780  1.00 64.31           C  
ATOM   3806  C   LEU A 473      29.971 -38.862  63.710  1.00 64.31           C  
ATOM   3807  CB  LEU A 473      27.911 -37.518  64.223  1.00 64.31           C  
ATOM   3808  O   LEU A 473      29.662 -39.494  62.706  1.00 64.31           O  
ATOM   3809  CG  LEU A 473      26.521 -37.511  64.889  1.00 64.31           C  
ATOM   3810  CD1 LEU A 473      26.480 -36.626  66.138  1.00 64.31           C  
ATOM   3811  CD2 LEU A 473      25.486 -36.973  63.900  1.00 64.31           C  
ATOM   3812  N   LYS A 474      31.209 -38.385  63.891  1.00 63.03           N  
ATOM   3813  CA  LYS A 474      32.334 -38.622  62.971  1.00 63.03           C  
ATOM   3814  C   LYS A 474      33.389 -39.571  63.555  1.00 63.03           C  
ATOM   3815  CB  LYS A 474      32.954 -37.284  62.528  1.00 63.03           C  
ATOM   3816  O   LYS A 474      34.384 -39.824  62.884  1.00 63.03           O  
ATOM   3817  CG  LYS A 474      31.976 -36.397  61.741  1.00 63.03           C  
ATOM   3818  CD  LYS A 474      32.687 -35.154  61.188  1.00 63.03           C  
ATOM   3819  CE  LYS A 474      31.681 -34.303  60.404  1.00 63.03           C  
ATOM   3820  NZ  LYS A 474      32.328 -33.145  59.740  1.00 63.03           N  
ATOM   3821  N   ASP A 475      33.210 -40.059  64.788  1.00 73.12           N  
ATOM   3822  CA  ASP A 475      34.117 -41.031  65.415  1.00 73.12           C  
ATOM   3823  C   ASP A 475      33.826 -42.428  64.844  1.00 73.12           C  
ATOM   3824  CB  ASP A 475      33.994 -40.967  66.957  1.00 73.12           C  
ATOM   3825  O   ASP A 475      32.739 -42.976  65.037  1.00 73.12           O  
ATOM   3826  CG  ASP A 475      35.062 -41.768  67.741  1.00 73.12           C  
ATOM   3827  OD1 ASP A 475      35.691 -42.700  67.193  1.00 73.12           O  
ATOM   3828  OD2 ASP A 475      35.287 -41.475  68.944  1.00 73.12           O  
ATOM   3829  N   GLU A 476      34.796 -43.008  64.131  1.00 72.69           N  
ATOM   3830  CA  GLU A 476      34.649 -44.296  63.437  1.00 72.69           C  
ATOM   3831  C   GLU A 476      34.283 -45.450  64.381  1.00 72.69           C  
ATOM   3832  CB  GLU A 476      35.938 -44.634  62.668  1.00 72.69           C  
ATOM   3833  O   GLU A 476      33.636 -46.404  63.957  1.00 72.69           O  
ATOM   3834  CG  GLU A 476      36.189 -43.671  61.496  1.00 72.69           C  
ATOM   3835  CD  GLU A 476      37.365 -44.096  60.601  1.00 72.69           C  
ATOM   3836  OE1 GLU A 476      37.391 -43.623  59.441  1.00 72.69           O  
ATOM   3837  OE2 GLU A 476      38.238 -44.855  61.080  1.00 72.69           O  
ATOM   3838  N   ARG A 477      34.603 -45.341  65.678  1.00 69.69           N  
ATOM   3839  CA  ARG A 477      34.271 -46.368  66.683  1.00 69.69           C  
ATOM   3840  C   ARG A 477      32.782 -46.448  67.019  1.00 69.69           C  
ATOM   3841  CB  ARG A 477      35.056 -46.099  67.968  1.00 69.69           C  
ATOM   3842  O   ARG A 477      32.340 -47.471  67.527  1.00 69.69           O  
ATOM   3843  CG  ARG A 477      36.573 -46.203  67.749  1.00 69.69           C  
ATOM   3844  CD  ARG A 477      37.322 -45.871  69.038  1.00 69.69           C  
ATOM   3845  NE  ARG A 477      37.078 -44.472  69.433  1.00 69.69           N  
ATOM   3846  NH1 ARG A 477      37.948 -44.599  71.547  1.00 69.69           N  
ATOM   3847  NH2 ARG A 477      36.965 -42.707  70.825  1.00 69.69           N  
ATOM   3848  CZ  ARG A 477      37.335 -43.931  70.600  1.00 69.69           C  
ATOM   3849  N   PHE A 478      32.021 -45.381  66.775  1.00 66.25           N  
ATOM   3850  CA  PHE A 478      30.583 -45.309  67.071  1.00 66.25           C  
ATOM   3851  C   PHE A 478      29.728 -45.258  65.805  1.00 66.25           C  
ATOM   3852  CB  PHE A 478      30.305 -44.135  68.017  1.00 66.25           C  
ATOM   3853  O   PHE A 478      28.518 -45.058  65.881  1.00 66.25           O  
ATOM   3854  CG  PHE A 478      30.973 -44.294  69.366  1.00 66.25           C  
ATOM   3855  CD1 PHE A 478      30.437 -45.185  70.314  1.00 66.25           C  
ATOM   3856  CD2 PHE A 478      32.150 -43.583  69.662  1.00 66.25           C  
ATOM   3857  CE1 PHE A 478      31.071 -45.358  71.557  1.00 66.25           C  
ATOM   3858  CE2 PHE A 478      32.784 -43.753  70.905  1.00 66.25           C  
ATOM   3859  CZ  PHE A 478      32.243 -44.640  71.853  1.00 66.25           C  
ATOM   3860  N   LYS A 479      30.347 -45.469  64.641  1.00 76.81           N  
ATOM   3861  CA  LYS A 479      29.674 -45.478  63.343  1.00 76.81           C  
ATOM   3862  C   LYS A 479      28.623 -46.591  63.248  1.00 76.81           C  
ATOM   3863  CB  LYS A 479      30.767 -45.582  62.275  1.00 76.81           C  
ATOM   3864  O   LYS A 479      27.513 -46.341  62.789  1.00 76.81           O  
ATOM   3865  CG  LYS A 479      30.199 -45.366  60.875  1.00 76.81           C  
ATOM   3866  CD  LYS A 479      31.323 -45.405  59.839  1.00 76.81           C  
ATOM   3867  CE  LYS A 479      30.670 -45.303  58.464  1.00 76.81           C  
ATOM   3868  NZ  LYS A 479      31.645 -45.467  57.370  1.00 76.81           N  
ATOM   3869  N   GLU A 480      28.920 -47.772  63.797  1.00 74.88           N  
ATOM   3870  CA  GLU A 480      27.981 -48.904  63.833  1.00 74.88           C  
ATOM   3871  C   GLU A 480      26.690 -48.597  64.615  1.00 74.88           C  
ATOM   3872  CB  GLU A 480      28.672 -50.148  64.419  1.00 74.88           C  
ATOM   3873  O   GLU A 480      25.634 -49.103  64.250  1.00 74.88           O  
ATOM   3874  CG  GLU A 480      29.719 -50.741  63.459  1.00 74.88           C  
ATOM   3875  CD  GLU A 480      30.390 -52.019  63.996  1.00 74.88           C  
ATOM   3876  OE1 GLU A 480      31.144 -52.637  63.212  1.00 74.88           O  
ATOM   3877  OE2 GLU A 480      30.172 -52.356  65.182  1.00 74.88           O  
ATOM   3878  N   LEU A 481      26.728 -47.701  65.615  1.00 77.31           N  
ATOM   3879  CA  LEU A 481      25.556 -47.305  66.419  1.00 77.31           C  
ATOM   3880  C   LEU A 481      24.486 -46.555  65.600  1.00 77.31           C  
ATOM   3881  CB  LEU A 481      26.057 -46.412  67.576  1.00 77.31           C  
ATOM   3882  O   LEU A 481      23.316 -46.511  65.987  1.00 77.31           O  
ATOM   3883  CG  LEU A 481      25.025 -46.134  68.688  1.00 77.31           C  
ATOM   3884  CD1 LEU A 481      24.810 -47.361  69.573  1.00 77.31           C  
ATOM   3885  CD2 LEU A 481      25.514 -44.993  69.583  1.00 77.31           C  
ATOM   3886  N   PHE A 482      24.897 -45.925  64.496  1.00 74.31           N  
ATOM   3887  CA  PHE A 482      24.049 -45.075  63.654  1.00 74.31           C  
ATOM   3888  C   PHE A 482      23.764 -45.679  62.269  1.00 74.31           C  
ATOM   3889  CB  PHE A 482      24.698 -43.688  63.558  1.00 74.31           C  
ATOM   3890  O   PHE A 482      22.949 -45.134  61.521  1.00 74.31           O  
ATOM   3891  CG  PHE A 482      24.812 -42.960  64.885  1.00 74.31           C  
ATOM   3892  CD1 PHE A 482      23.652 -42.484  65.523  1.00 74.31           C  
ATOM   3893  CD2 PHE A 482      26.069 -42.766  65.489  1.00 74.31           C  
ATOM   3894  CE1 PHE A 482      23.748 -41.818  66.757  1.00 74.31           C  
ATOM   3895  CE2 PHE A 482      26.167 -42.104  66.725  1.00 74.31           C  
ATOM   3896  CZ  PHE A 482      25.005 -41.630  67.362  1.00 74.31           C  
ATOM   3897  N   GLU A 483      24.403 -46.802  61.932  1.00 77.44           N  
ATOM   3898  CA  GLU A 483      24.220 -47.510  60.659  1.00 77.44           C  
ATOM   3899  C   GLU A 483      23.551 -48.885  60.829  1.00 77.44           C  
ATOM   3900  CB  GLU A 483      25.572 -47.624  59.922  1.00 77.44           C  
ATOM   3901  O   GLU A 483      22.779 -49.279  59.954  1.00 77.44           O  
ATOM   3902  CG  GLU A 483      26.063 -46.262  59.388  1.00 77.44           C  
ATOM   3903  CD  GLU A 483      27.392 -46.316  58.607  1.00 77.44           C  
ATOM   3904  OE1 GLU A 483      27.782 -45.269  58.032  1.00 77.44           O  
ATOM   3905  OE2 GLU A 483      28.081 -47.361  58.598  1.00 77.44           O  
ATOM   3906  N   ASN A 484      23.790 -49.603  61.937  1.00 77.31           N  
ATOM   3907  CA  ASN A 484      23.277 -50.962  62.135  1.00 77.31           C  
ATOM   3908  C   ASN A 484      21.907 -50.954  62.869  1.00 77.31           C  
ATOM   3909  CB  ASN A 484      24.375 -51.790  62.834  1.00 77.31           C  
ATOM   3910  O   ASN A 484      21.821 -50.389  63.964  1.00 77.31           O  
ATOM   3911  CG  ASN A 484      24.105 -53.282  62.861  1.00 77.31           C  
ATOM   3912  ND2 ASN A 484      25.026 -54.077  63.347  1.00 77.31           N  
ATOM   3913  OD1 ASN A 484      23.076 -53.762  62.435  1.00 77.31           O  
ATOM   3914  N   PRO A 485      20.834 -51.554  62.302  1.00 75.88           N  
ATOM   3915  CA  PRO A 485      19.483 -51.540  62.884  1.00 75.88           C  
ATOM   3916  C   PRO A 485      19.360 -52.266  64.231  1.00 75.88           C  
ATOM   3917  CB  PRO A 485      18.574 -52.188  61.831  1.00 75.88           C  
ATOM   3918  O   PRO A 485      18.472 -51.930  65.008  1.00 75.88           O  
ATOM   3919  CG  PRO A 485      19.526 -53.087  61.047  1.00 75.88           C  
ATOM   3920  CD  PRO A 485      20.789 -52.236  61.014  1.00 75.88           C  
ATOM   3921  N   ASP A 486      20.262 -53.196  64.557  1.00 74.06           N  
ATOM   3922  CA  ASP A 486      20.233 -53.926  65.837  1.00 74.06           C  
ATOM   3923  C   ASP A 486      20.448 -53.012  67.062  1.00 74.06           C  
ATOM   3924  CB  ASP A 486      21.306 -55.028  65.824  1.00 74.06           C  
ATOM   3925  O   ASP A 486      20.095 -53.371  68.185  1.00 74.06           O  
ATOM   3926  CG  ASP A 486      21.038 -56.169  64.834  1.00 74.06           C  
ATOM   3927  OD1 ASP A 486      19.874 -56.340  64.407  1.00 74.06           O  
ATOM   3928  OD2 ASP A 486      22.019 -56.884  64.528  1.00 74.06           O  
ATOM   3929  N   PHE A 487      21.016 -51.816  66.857  1.00 73.75           N  
ATOM   3930  CA  PHE A 487      21.208 -50.806  67.901  1.00 73.75           C  
ATOM   3931  C   PHE A 487      20.079 -49.762  67.960  1.00 73.75           C  
ATOM   3932  CB  PHE A 487      22.591 -50.158  67.748  1.00 73.75           C  
ATOM   3933  O   PHE A 487      20.214 -48.755  68.665  1.00 73.75           O  
ATOM   3934  CG  PHE A 487      23.755 -51.103  67.977  1.00 73.75           C  
ATOM   3935  CD1 PHE A 487      24.052 -51.566  69.273  1.00 73.75           C  
ATOM   3936  CD2 PHE A 487      24.549 -51.516  66.896  1.00 73.75           C  
ATOM   3937  CE1 PHE A 487      25.132 -52.445  69.479  1.00 73.75           C  
ATOM   3938  CE2 PHE A 487      25.626 -52.398  67.097  1.00 73.75           C  
ATOM   3939  CZ  PHE A 487      25.917 -52.863  68.390  1.00 73.75           C  
ATOM   3940  N   GLU A 488      18.976 -49.953  67.230  1.00 77.38           N  
ATOM   3941  CA  GLU A 488      17.813 -49.067  67.285  1.00 77.38           C  
ATOM   3942  C   GLU A 488      17.194 -49.054  68.694  1.00 77.38           C  
ATOM   3943  CB  GLU A 488      16.803 -49.433  66.184  1.00 77.38           C  
ATOM   3944  O   GLU A 488      16.909 -50.092  69.292  1.00 77.38           O  
ATOM   3945  CG  GLU A 488      15.667 -48.402  66.090  1.00 77.38           C  
ATOM   3946  CD  GLU A 488      14.815 -48.504  64.811  1.00 77.38           C  
ATOM   3947  OE1 GLU A 488      14.034 -47.548  64.588  1.00 77.38           O  
ATOM   3948  OE2 GLU A 488      14.988 -49.459  64.022  1.00 77.38           O  
ATOM   3949  N   VAL A 489      17.020 -47.858  69.264  1.00 77.25           N  
ATOM   3950  CA  VAL A 489      16.486 -47.715  70.623  1.00 77.25           C  
ATOM   3951  C   VAL A 489      14.982 -47.964  70.604  1.00 77.25           C  
ATOM   3952  CB  VAL A 489      16.828 -46.350  71.248  1.00 77.25           C  
ATOM   3953  O   VAL A 489      14.197 -47.067  70.289  1.00 77.25           O  
ATOM   3954  CG1 VAL A 489      16.270 -46.227  72.677  1.00 77.25           C  
ATOM   3955  CG2 VAL A 489      18.346 -46.139  71.340  1.00 77.25           C  
ATOM   3956  N   ASP A 490      14.585 -49.169  70.999  1.00 72.38           N  
ATOM   3957  CA  ASP A 490      13.180 -49.537  71.119  1.00 72.38           C  
ATOM   3958  C   ASP A 490      12.535 -48.879  72.354  1.00 72.38           C  
ATOM   3959  CB  ASP A 490      13.032 -51.064  71.101  1.00 72.38           C  
ATOM   3960  O   ASP A 490      12.894 -49.135  73.510  1.00 72.38           O  
ATOM   3961  CG  ASP A 490      11.577 -51.493  70.897  1.00 72.38           C  
ATOM   3962  OD1 ASP A 490      10.699 -50.595  70.921  1.00 72.38           O  
ATOM   3963  OD2 ASP A 490      11.350 -52.716  70.798  1.00 72.38           O  
ATOM   3964  N   LYS A 491      11.569 -47.989  72.108  1.00 71.56           N  
ATOM   3965  CA  LYS A 491      10.858 -47.232  73.152  1.00 71.56           C  
ATOM   3966  C   LYS A 491       9.840 -48.092  73.905  1.00 71.56           C  
ATOM   3967  CB  LYS A 491      10.184 -45.999  72.531  1.00 71.56           C  
ATOM   3968  O   LYS A 491       9.416 -47.693  74.997  1.00 71.56           O  
ATOM   3969  CG  LYS A 491      11.202 -44.973  72.008  1.00 71.56           C  
ATOM   3970  CD  LYS A 491      10.486 -43.801  71.323  1.00 71.56           C  
ATOM   3971  CE  LYS A 491      11.514 -42.795  70.789  1.00 71.56           C  
ATOM   3972  NZ  LYS A 491      10.881 -41.727  69.975  1.00 71.56           N  
ATOM   3973  N   ASP A 492       9.468 -49.245  73.348  1.00 67.88           N  
ATOM   3974  CA  ASP A 492       8.464 -50.142  73.918  1.00 67.88           C  
ATOM   3975  C   ASP A 492       9.065 -51.187  74.873  1.00 67.88           C  
ATOM   3976  CB  ASP A 492       7.633 -50.760  72.780  1.00 67.88           C  
ATOM   3977  O   ASP A 492       8.338 -51.762  75.693  1.00 67.88           O  
ATOM   3978  CG  ASP A 492       6.728 -49.723  72.095  1.00 67.88           C  
ATOM   3979  OD1 ASP A 492       6.263 -48.794  72.806  1.00 67.88           O  
ATOM   3980  OD2 ASP A 492       6.418 -49.892  70.898  1.00 67.88           O  
ATOM   3981  N   ALA A 493      10.393 -51.357  74.864  1.00 80.25           N  
ATOM   3982  CA  ALA A 493      11.111 -52.221  75.795  1.00 80.25           C  
ATOM   3983  C   ALA A 493      10.889 -51.802  77.265  1.00 80.25           C  
ATOM   3984  CB  ALA A 493      12.597 -52.240  75.415  1.00 80.25           C  
ATOM   3985  O   ALA A 493      10.964 -50.623  77.638  1.00 80.25           O  
ATOM   3986  N   ALA A 494      10.645 -52.787  78.139  1.00 67.38           N  
ATOM   3987  CA  ALA A 494      10.333 -52.553  79.554  1.00 67.38           C  
ATOM   3988  C   ALA A 494      11.450 -51.786  80.290  1.00 67.38           C  
ATOM   3989  CB  ALA A 494      10.048 -53.907  80.217  1.00 67.38           C  
ATOM   3990  O   ALA A 494      11.168 -50.925  81.128  1.00 67.38           O  
ATOM   3991  N   GLU A 495      12.709 -52.044  79.928  1.00 74.50           N  
ATOM   3992  CA  GLU A 495      13.895 -51.393  80.492  1.00 74.50           C  
ATOM   3993  C   GLU A 495      13.935 -49.886  80.179  1.00 74.50           C  
ATOM   3994  CB  GLU A 495      15.157 -52.091  79.959  1.00 74.50           C  
ATOM   3995  O   GLU A 495      14.174 -49.071  81.074  1.00 74.50           O  
ATOM   3996  CG  GLU A 495      15.203 -53.584  80.335  1.00 74.50           C  
ATOM   3997  CD  GLU A 495      16.492 -54.289  79.886  1.00 74.50           C  
ATOM   3998  OE1 GLU A 495      16.593 -55.500  80.179  1.00 74.50           O  
ATOM   3999  OE2 GLU A 495      17.361 -53.611  79.295  1.00 74.50           O  
ATOM   4000  N   TYR A 496      13.599 -49.487  78.945  1.00 73.44           N  
ATOM   4001  CA  TYR A 496      13.525 -48.076  78.546  1.00 73.44           C  
ATOM   4002  C   TYR A 496      12.390 -47.345  79.279  1.00 73.44           C  
ATOM   4003  CB  TYR A 496      13.358 -47.979  77.022  1.00 73.44           C  
ATOM   4004  O   TYR A 496      12.569 -46.230  79.782  1.00 73.44           O  
ATOM   4005  CG  TYR A 496      13.501 -46.563  76.496  1.00 73.44           C  
ATOM   4006  CD1 TYR A 496      12.364 -45.754  76.299  1.00 73.44           C  
ATOM   4007  CD2 TYR A 496      14.783 -46.057  76.207  1.00 73.44           C  
ATOM   4008  CE1 TYR A 496      12.511 -44.437  75.817  1.00 73.44           C  
ATOM   4009  CE2 TYR A 496      14.933 -44.747  75.715  1.00 73.44           C  
ATOM   4010  OH  TYR A 496      13.944 -42.680  75.018  1.00 73.44           O  
ATOM   4011  CZ  TYR A 496      13.795 -43.937  75.516  1.00 73.44           C  
ATOM   4012  N   ARG A 497      11.231 -48.000  79.432  1.00 73.25           N  
ATOM   4013  CA  ARG A 497      10.075 -47.475  80.183  1.00 73.25           C  
ATOM   4014  C   ARG A 497      10.365 -47.240  81.668  1.00 73.25           C  
ATOM   4015  CB  ARG A 497       8.883 -48.428  79.999  1.00 73.25           C  
ATOM   4016  O   ARG A 497       9.864 -46.258  82.217  1.00 73.25           O  
ATOM   4017  CG  ARG A 497       7.879 -47.878  78.979  1.00 73.25           C  
ATOM   4018  CD  ARG A 497       6.762 -48.902  78.741  1.00 73.25           C  
ATOM   4019  NE  ARG A 497       5.452 -48.252  78.531  1.00 73.25           N  
ATOM   4020  NH1 ARG A 497       4.528 -49.890  77.214  1.00 73.25           N  
ATOM   4021  NH2 ARG A 497       3.308 -48.111  77.777  1.00 73.25           N  
ATOM   4022  CZ  ARG A 497       4.441 -48.755  77.845  1.00 73.25           C  
ATOM   4023  N   LEU A 498      11.185 -48.083  82.300  1.00 75.50           N  
ATOM   4024  CA  LEU A 498      11.644 -47.917  83.688  1.00 75.50           C  
ATOM   4025  C   LEU A 498      12.599 -46.717  83.861  1.00 75.50           C  
ATOM   4026  CB  LEU A 498      12.292 -49.243  84.146  1.00 75.50           C  
ATOM   4027  O   LEU A 498      12.570 -46.059  84.902  1.00 75.50           O  
ATOM   4028  CG  LEU A 498      11.285 -50.203  84.814  1.00 75.50           C  
ATOM   4029  CD1 LEU A 498      11.592 -51.665  84.503  1.00 75.50           C  
ATOM   4030  CD2 LEU A 498      11.322 -50.041  86.337  1.00 75.50           C  
ATOM   4031  N   LEU A 499      13.397 -46.387  82.838  1.00 70.25           N  
ATOM   4032  CA  LEU A 499      14.334 -45.247  82.819  1.00 70.25           C  
ATOM   4033  C   LEU A 499      13.701 -43.915  82.363  1.00 70.25           C  
ATOM   4034  CB  LEU A 499      15.535 -45.647  81.937  1.00 70.25           C  
ATOM   4035  O   LEU A 499      14.176 -42.831  82.729  1.00 70.25           O  
ATOM   4036  CG  LEU A 499      16.668 -46.306  82.753  1.00 70.25           C  
ATOM   4037  CD1 LEU A 499      17.239 -47.536  82.056  1.00 70.25           C  
ATOM   4038  CD2 LEU A 499      17.809 -45.306  82.969  1.00 70.25           C  
ATOM   4039  N   ASN A 500      12.592 -43.971  81.623  1.00 66.88           N  
ATOM   4040  CA  ASN A 500      11.857 -42.815  81.097  1.00 66.88           C  
ATOM   4041  C   ASN A 500      11.432 -41.746  82.148  1.00 66.88           C  
ATOM   4042  CB  ASN A 500      10.659 -43.359  80.295  1.00 66.88           C  
ATOM   4043  O   ASN A 500      11.480 -40.551  81.839  1.00 66.88           O  
ATOM   4044  CG  ASN A 500      10.036 -42.331  79.369  1.00 66.88           C  
ATOM   4045  ND2 ASN A 500       8.834 -42.575  78.906  1.00 66.88           N  
ATOM   4046  OD1 ASN A 500      10.604 -41.305  79.045  1.00 66.88           O  
ATOM   4047  N   PRO A 501      11.087 -42.071  83.415  1.00 71.06           N  
ATOM   4048  CA  PRO A 501      10.755 -41.061  84.431  1.00 71.06           C  
ATOM   4049  C   PRO A 501      11.937 -40.147  84.796  1.00 71.06           C  
ATOM   4050  CB  PRO A 501      10.283 -41.847  85.662  1.00 71.06           C  
ATOM   4051  O   PRO A 501      11.745 -38.993  85.185  1.00 71.06           O  
ATOM   4052  CG  PRO A 501       9.897 -43.219  85.115  1.00 71.06           C  
ATOM   4053  CD  PRO A 501      10.866 -43.400  83.957  1.00 71.06           C  
ATOM   4054  N   VAL A 502      13.169 -40.650  84.663  1.00 68.69           N  
ATOM   4055  CA  VAL A 502      14.400 -39.892  84.931  1.00 68.69           C  
ATOM   4056  C   VAL A 502      14.812 -39.080  83.699  1.00 68.69           C  
ATOM   4057  CB  VAL A 502      15.525 -40.837  85.406  1.00 68.69           C  
ATOM   4058  O   VAL A 502      15.184 -37.911  83.836  1.00 68.69           O  
ATOM   4059  CG1 VAL A 502      16.805 -40.064  85.748  1.00 68.69           C  
ATOM   4060  CG2 VAL A 502      15.103 -41.614  86.664  1.00 68.69           C  
ATOM   4061  N   LEU A 503      14.684 -39.659  82.497  1.00 61.94           N  
ATOM   4062  CA  LEU A 503      14.975 -38.991  81.220  1.00 61.94           C  
ATOM   4063  C   LEU A 503      14.004 -37.832  80.943  1.00 61.94           C  
ATOM   4064  CB  LEU A 503      14.963 -40.035  80.086  1.00 61.94           C  
ATOM   4065  O   LEU A 503      14.446 -36.714  80.689  1.00 61.94           O  
ATOM   4066  CG  LEU A 503      16.126 -41.048  80.140  1.00 61.94           C  
ATOM   4067  CD1 LEU A 503      15.878 -42.189  79.155  1.00 61.94           C  
ATOM   4068  CD2 LEU A 503      17.468 -40.393  79.791  1.00 61.94           C  
ATOM   4069  N   SER A 504      12.698 -38.038  81.138  1.00 63.06           N  
ATOM   4070  CA  SER A 504      11.669 -36.997  80.963  1.00 63.06           C  
ATOM   4071  C   SER A 504      11.803 -35.821  81.942  1.00 63.06           C  
ATOM   4072  CB  SER A 504      10.271 -37.610  81.081  1.00 63.06           C  
ATOM   4073  O   SER A 504      11.487 -34.685  81.590  1.00 63.06           O  
ATOM   4074  OG  SER A 504      10.102 -38.223  82.346  1.00 63.06           O  
ATOM   4075  N   ARG A 505      12.323 -36.040  83.161  1.00 61.91           N  
ATOM   4076  CA  ARG A 505      12.669 -34.950  84.099  1.00 61.91           C  
ATOM   4077  C   ARG A 505      13.861 -34.123  83.611  1.00 61.91           C  
ATOM   4078  CB  ARG A 505      12.948 -35.520  85.504  1.00 61.91           C  
ATOM   4079  O   ARG A 505      13.894 -32.911  83.826  1.00 61.91           O  
ATOM   4080  CG  ARG A 505      11.794 -35.232  86.473  1.00 61.91           C  
ATOM   4081  CD  ARG A 505      12.120 -35.788  87.865  1.00 61.91           C  
ATOM   4082  NE  ARG A 505      11.157 -35.322  88.883  1.00 61.91           N  
ATOM   4083  NH1 ARG A 505      11.832 -36.706  90.586  1.00 61.91           N  
ATOM   4084  NH2 ARG A 505      10.185 -35.250  90.945  1.00 61.91           N  
ATOM   4085  CZ  ARG A 505      11.063 -35.759  90.127  1.00 61.91           C  
ATOM   4086  N   ARG A 506      14.839 -34.771  82.974  1.00 58.31           N  
ATOM   4087  CA  ARG A 506      16.040 -34.127  82.425  1.00 58.31           C  
ATOM   4088  C   ARG A 506      15.717 -33.349  81.142  1.00 58.31           C  
ATOM   4089  CB  ARG A 506      17.115 -35.211  82.233  1.00 58.31           C  
ATOM   4090  O   ARG A 506      16.216 -32.235  80.987  1.00 58.31           O  
ATOM   4091  CG  ARG A 506      18.540 -34.662  82.362  1.00 58.31           C  
ATOM   4092  CD  ARG A 506      19.542 -35.824  82.325  1.00 58.31           C  
ATOM   4093  NE  ARG A 506      20.939 -35.345  82.390  1.00 58.31           N  
ATOM   4094  NH1 ARG A 506      21.734 -36.776  84.012  1.00 58.31           N  
ATOM   4095  NH2 ARG A 506      23.123 -35.340  83.029  1.00 58.31           N  
ATOM   4096  CZ  ARG A 506      21.916 -35.820  83.144  1.00 58.31           C  
ATOM   4097  N   ASP A 507      14.825 -33.888  80.312  1.00 54.97           N  
ATOM   4098  CA  ASP A 507      14.331 -33.262  79.080  1.00 54.97           C  
ATOM   4099  C   ASP A 507      13.373 -32.085  79.376  1.00 54.97           C  
ATOM   4100  CB  ASP A 507      13.733 -34.345  78.152  1.00 54.97           C  
ATOM   4101  O   ASP A 507      13.580 -30.999  78.835  1.00 54.97           O  
ATOM   4102  CG  ASP A 507      14.793 -35.276  77.514  1.00 54.97           C  
ATOM   4103  OD1 ASP A 507      15.989 -34.892  77.484  1.00 54.97           O  
ATOM   4104  OD2 ASP A 507      14.429 -36.380  77.041  1.00 54.97           O  
ATOM   4105  N   LYS A 508      12.460 -32.191  80.362  1.00 56.62           N  
ATOM   4106  CA  LYS A 508      11.599 -31.062  80.804  1.00 56.62           C  
ATOM   4107  C   LYS A 508      12.378 -29.841  81.309  1.00 56.62           C  
ATOM   4108  CB  LYS A 508      10.616 -31.523  81.898  1.00 56.62           C  
ATOM   4109  O   LYS A 508      11.962 -28.702  81.099  1.00 56.62           O  
ATOM   4110  CG  LYS A 508       9.354 -32.153  81.296  1.00 56.62           C  
ATOM   4111  CD  LYS A 508       8.382 -32.617  82.390  1.00 56.62           C  
ATOM   4112  CE  LYS A 508       7.115 -33.146  81.709  1.00 56.62           C  
ATOM   4113  NZ  LYS A 508       6.125 -33.672  82.682  1.00 56.62           N  
ATOM   4114  N   ASN A 509      13.525 -30.050  81.965  1.00 51.56           N  
ATOM   4115  CA  ASN A 509      14.401 -28.950  82.392  1.00 51.56           C  
ATOM   4116  C   ASN A 509      15.138 -28.275  81.214  1.00 51.56           C  
ATOM   4117  CB  ASN A 509      15.381 -29.453  83.477  1.00 51.56           C  
ATOM   4118  O   ASN A 509      15.594 -27.139  81.361  1.00 51.56           O  
ATOM   4119  CG  ASN A 509      14.928 -29.185  84.906  1.00 51.56           C  
ATOM   4120  ND2 ASN A 509      15.678 -29.652  85.878  1.00 51.56           N  
ATOM   4121  OD1 ASN A 509      13.938 -28.537  85.193  1.00 51.56           O  
ATOM   4122  N   LYS A 510      15.259 -28.938  80.052  1.00 49.12           N  
ATOM   4123  CA  LYS A 510      15.832 -28.370  78.817  1.00 49.12           C  
ATOM   4124  C   LYS A 510      14.774 -27.729  77.906  1.00 49.12           C  
ATOM   4125  CB  LYS A 510      16.621 -29.448  78.052  1.00 49.12           C  
ATOM   4126  O   LYS A 510      15.060 -26.665  77.347  1.00 49.12           O  
ATOM   4127  CG  LYS A 510      18.102 -29.539  78.456  1.00 49.12           C  
ATOM   4128  CD  LYS A 510      18.770 -30.611  77.584  1.00 49.12           C  
ATOM   4129  CE  LYS A 510      20.267 -30.787  77.849  1.00 49.12           C  
ATOM   4130  NZ  LYS A 510      20.789 -31.867  76.986  1.00 49.12           N  
ATOM   4131  N   GLU A 511      13.574 -28.306  77.799  1.00 45.28           N  
ATOM   4132  CA  GLU A 511      12.452 -27.782  76.990  1.00 45.28           C  
ATOM   4133  C   GLU A 511      11.995 -26.393  77.458  1.00 45.28           C  
ATOM   4134  CB  GLU A 511      11.279 -28.776  76.996  1.00 45.28           C  
ATOM   4135  O   GLU A 511      11.875 -25.478  76.643  1.00 45.28           O  
ATOM   4136  CG  GLU A 511      11.498 -29.889  75.957  1.00 45.28           C  
ATOM   4137  CD  GLU A 511      10.390 -30.955  75.970  1.00 45.28           C  
ATOM   4138  OE1 GLU A 511      10.185 -31.579  74.907  1.00 45.28           O  
ATOM   4139  OE2 GLU A 511       9.812 -31.191  77.061  1.00 45.28           O  
ATOM   4140  N   ASN A 512      11.927 -26.155  78.775  1.00 42.00           N  
ATOM   4141  CA  ASN A 512      11.569 -24.838  79.328  1.00 42.00           C  
ATOM   4142  C   ASN A 512      12.522 -23.691  78.916  1.00 42.00           C  
ATOM   4143  CB  ASN A 512      11.485 -24.951  80.864  1.00 42.00           C  
ATOM   4144  O   ASN A 512      12.166 -22.522  79.052  1.00 42.00           O  
ATOM   4145  CG  ASN A 512      10.192 -25.570  81.364  1.00 42.00           C  
ATOM   4146  ND2 ASN A 512      10.145 -25.965  82.614  1.00 42.00           N  
ATOM   4147  OD1 ASN A 512       9.190 -25.675  80.689  1.00 42.00           O  
ATOM   4148  N   ASN A 513      13.727 -23.996  78.412  1.00 39.59           N  
ATOM   4149  CA  ASN A 513      14.690 -23.008  77.907  1.00 39.59           C  
ATOM   4150  C   ASN A 513      14.802 -22.972  76.368  1.00 39.59           C  
ATOM   4151  CB  ASN A 513      16.057 -23.254  78.588  1.00 39.59           C  
ATOM   4152  O   ASN A 513      15.564 -22.155  75.853  1.00 39.59           O  
ATOM   4153  CG  ASN A 513      16.348 -22.327  79.758  1.00 39.59           C  
ATOM   4154  ND2 ASN A 513      17.296 -22.680  80.593  1.00 39.59           N  
ATOM   4155  OD1 ASN A 513      15.797 -21.259  79.932  1.00 39.59           O  
ATOM   4156  N   SER A 514      14.098 -23.839  75.633  1.00 34.97           N  
ATOM   4157  CA  SER A 514      14.207 -23.978  74.167  1.00 34.97           C  
ATOM   4158  C   SER A 514      12.901 -23.720  73.400  1.00 34.97           C  
ATOM   4159  CB  SER A 514      14.851 -25.318  73.782  1.00 34.97           C  
ATOM   4160  O   SER A 514      12.950 -23.559  72.190  1.00 34.97           O  
ATOM   4161  OG  SER A 514      14.355 -26.395  74.550  1.00 34.97           O  
ATOM   4162  N   GLU A 515      11.762 -23.516  74.067  1.00 33.00           N  
ATOM   4163  CA  GLU A 515      10.477 -23.192  73.406  1.00 33.00           C  
ATOM   4164  C   GLU A 515      10.327 -21.736  72.905  1.00 33.00           C  
ATOM   4165  CB  GLU A 515       9.318 -23.549  74.346  1.00 33.00           C  
ATOM   4166  O   GLU A 515       9.293 -21.367  72.349  1.00 33.00           O  
ATOM   4167  CG  GLU A 515       9.039 -25.058  74.394  1.00 33.00           C  
ATOM   4168  CD  GLU A 515       7.785 -25.373  75.224  1.00 33.00           C  
ATOM   4169  OE1 GLU A 515       7.152 -26.413  74.947  1.00 33.00           O  
ATOM   4170  OE2 GLU A 515       7.435 -24.550  76.105  1.00 33.00           O  
ATOM   4171  N   SER A 516      11.340 -20.872  73.060  1.00 32.88           N  
ATOM   4172  CA  SER A 516      11.283 -19.489  72.540  1.00 32.88           C  
ATOM   4173  C   SER A 516      11.909 -19.301  71.154  1.00 32.88           C  
ATOM   4174  CB  SER A 516      11.771 -18.465  73.569  1.00 32.88           C  
ATOM   4175  O   SER A 516      11.815 -18.210  70.588  1.00 32.88           O  
ATOM   4176  OG  SER A 516      13.022 -18.807  74.126  1.00 32.88           O  
ATOM   4177  N   GLN A 517      12.488 -20.347  70.562  1.00 31.56           N  
ATOM   4178  CA  GLN A 517      12.946 -20.345  69.174  1.00 31.56           C  
ATOM   4179  C   GLN A 517      12.694 -21.731  68.576  1.00 31.56           C  
ATOM   4180  CB  GLN A 517      14.437 -19.948  69.092  1.00 31.56           C  
ATOM   4181  O   GLN A 517      13.049 -22.722  69.193  1.00 31.56           O  
ATOM   4182  CG  GLN A 517      14.677 -18.490  69.532  1.00 31.56           C  
ATOM   4183  CD  GLN A 517      16.117 -18.010  69.417  1.00 31.56           C  
ATOM   4184  NE2 GLN A 517      16.373 -16.758  69.735  1.00 31.56           N  
ATOM   4185  OE1 GLN A 517      17.043 -18.711  69.061  1.00 31.56           O  
ATOM   4186  N   ILE A 518      12.159 -21.770  67.352  1.00 27.56           N  
ATOM   4187  CA  ILE A 518      11.904 -22.955  66.507  1.00 27.56           C  
ATOM   4188  C   ILE A 518      10.471 -23.513  66.613  1.00 27.56           C  
ATOM   4189  CB  ILE A 518      13.009 -24.044  66.588  1.00 27.56           C  
ATOM   4190  O   ILE A 518      10.180 -24.504  67.269  1.00 27.56           O  
ATOM   4191  CG1 ILE A 518      14.458 -23.490  66.515  1.00 27.56           C  
ATOM   4192  CG2 ILE A 518      12.827 -25.035  65.422  1.00 27.56           C  
ATOM   4193  CD1 ILE A 518      15.474 -24.423  67.183  1.00 27.56           C  
ATOM   4194  N   ALA A 519       9.574 -22.895  65.843  1.00 24.56           N  
ATOM   4195  CA  ALA A 519       8.433 -23.577  65.240  1.00 24.56           C  
ATOM   4196  C   ALA A 519       8.242 -23.022  63.824  1.00 24.56           C  
ATOM   4197  CB  ALA A 519       7.181 -23.433  66.117  1.00 24.56           C  
ATOM   4198  O   ALA A 519       7.440 -22.113  63.615  1.00 24.56           O  
ATOM   4199  N   GLN A 520       9.055 -23.522  62.887  1.00 26.77           N  
ATOM   4200  CA  GLN A 520       8.759 -23.668  61.454  1.00 26.77           C  
ATOM   4201  C   GLN A 520      10.007 -24.189  60.730  1.00 26.77           C  
ATOM   4202  CB  GLN A 520       8.300 -22.345  60.797  1.00 26.77           C  
ATOM   4203  O   GLN A 520      11.017 -23.496  60.719  1.00 26.77           O  
ATOM   4204  CG  GLN A 520       6.768 -22.310  60.667  1.00 26.77           C  
ATOM   4205  CD  GLN A 520       6.216 -20.915  60.408  1.00 26.77           C  
ATOM   4206  NE2 GLN A 520       5.132 -20.545  61.054  1.00 26.77           N  
ATOM   4207  OE1 GLN A 520       6.702 -20.136  59.607  1.00 26.77           O  
ATOM   4208  N   VAL A 521       9.900 -25.394  60.157  1.00 25.62           N  
ATOM   4209  CA  VAL A 521      10.267 -25.798  58.778  1.00 25.62           C  
ATOM   4210  C   VAL A 521      10.420 -27.330  58.754  1.00 25.62           C  
ATOM   4211  CB  VAL A 521      11.550 -25.135  58.205  1.00 25.62           C  
ATOM   4212  O   VAL A 521      11.305 -27.859  59.421  1.00 25.62           O  
ATOM   4213  CG1 VAL A 521      12.009 -25.795  56.895  1.00 25.62           C  
ATOM   4214  CG2 VAL A 521      11.328 -23.645  57.860  1.00 25.62           C  
ATOM   4215  N   PRO A 522       9.584 -28.064  58.001  1.00 26.70           N  
ATOM   4216  CA  PRO A 522       9.992 -29.305  57.370  1.00 26.70           C  
ATOM   4217  C   PRO A 522      10.583 -28.972  55.994  1.00 26.70           C  
ATOM   4218  CB  PRO A 522       8.710 -30.137  57.285  1.00 26.70           C  
ATOM   4219  O   PRO A 522       9.880 -28.460  55.126  1.00 26.70           O  
ATOM   4220  CG  PRO A 522       7.591 -29.094  57.173  1.00 26.70           C  
ATOM   4221  CD  PRO A 522       8.202 -27.770  57.656  1.00 26.70           C  
ATOM   4222  N   GLU A 523      11.864 -29.263  55.799  1.00 24.48           N  
ATOM   4223  CA  GLU A 523      12.472 -29.387  54.475  1.00 24.48           C  
ATOM   4224  C   GLU A 523      13.240 -30.704  54.428  1.00 24.48           C  
ATOM   4225  CB  GLU A 523      13.380 -28.192  54.121  1.00 24.48           C  
ATOM   4226  O   GLU A 523      14.166 -30.926  55.205  1.00 24.48           O  
ATOM   4227  CG  GLU A 523      12.650 -27.237  53.167  1.00 24.48           C  
ATOM   4228  CD  GLU A 523      13.517 -26.056  52.736  1.00 24.48           C  
ATOM   4229  OE1 GLU A 523      13.507 -25.726  51.526  1.00 24.48           O  
ATOM   4230  OE2 GLU A 523      14.259 -25.510  53.585  1.00 24.48           O  
ATOM   4231  N   ALA A 524      12.828 -31.572  53.510  1.00 25.05           N  
ATOM   4232  CA  ALA A 524      13.720 -32.515  52.866  1.00 25.05           C  
ATOM   4233  C   ALA A 524      14.123 -31.864  51.537  1.00 25.05           C  
ATOM   4234  CB  ALA A 524      13.004 -33.860  52.692  1.00 25.05           C  
ATOM   4235  O   ALA A 524      13.253 -31.421  50.785  1.00 25.05           O  
ATOM   4236  N   ALA A 525      15.427 -31.747  51.302  1.00 24.53           N  
ATOM   4237  CA  ALA A 525      16.008 -31.315  50.041  1.00 24.53           C  
ATOM   4238  C   ALA A 525      16.562 -32.529  49.285  1.00 24.53           C  
ATOM   4239  CB  ALA A 525      17.082 -30.250  50.300  1.00 24.53           C  
ATOM   4240  O   ALA A 525      17.020 -33.501  49.884  1.00 24.53           O  
ATOM   4241  N   GLU A 526      16.478 -32.421  47.967  1.00 27.39           N  
ATOM   4242  CA  GLU A 526      16.953 -33.337  46.938  1.00 27.39           C  
ATOM   4243  C   GLU A 526      18.483 -33.447  46.855  1.00 27.39           C  
ATOM   4244  CB  GLU A 526      16.488 -32.772  45.585  1.00 27.39           C  
ATOM   4245  O   GLU A 526      19.207 -32.541  47.277  1.00 27.39           O  
ATOM   4246  CG  GLU A 526      14.968 -32.607  45.439  1.00 27.39           C  
ATOM   4247  CD  GLU A 526      14.593 -31.889  44.133  1.00 27.39           C  
ATOM   4248  OE1 GLU A 526      13.499 -32.194  43.611  1.00 27.39           O  
ATOM   4249  OE2 GLU A 526      15.353 -30.980  43.729  1.00 27.39           O  
ATOM   4250  N   LYS A 527      18.930 -34.543  46.222  1.00 26.34           N  
ATOM   4251  CA  LYS A 527      20.007 -34.673  45.210  1.00 26.34           C  
ATOM   4252  C   LYS A 527      20.242 -36.171  44.961  1.00 26.34           C  
ATOM   4253  CB  LYS A 527      21.334 -34.058  45.698  1.00 26.34           C  
ATOM   4254  O   LYS A 527      20.178 -36.944  45.909  1.00 26.34           O  
ATOM   4255  CG  LYS A 527      21.524 -32.626  45.176  1.00 26.34           C  
ATOM   4256  CD  LYS A 527      22.753 -31.980  45.814  1.00 26.34           C  
ATOM   4257  CE  LYS A 527      22.873 -30.556  45.275  1.00 26.34           C  
ATOM   4258  NZ  LYS A 527      24.008 -29.849  45.908  1.00 26.34           N  
ATOM   4259  N   ASP A 528      20.647 -36.692  43.812  1.00 23.11           N  
ATOM   4260  CA  ASP A 528      20.645 -36.337  42.383  1.00 23.11           C  
ATOM   4261  C   ASP A 528      21.406 -37.513  41.725  1.00 23.11           C  
ATOM   4262  CB  ASP A 528      21.461 -35.055  42.083  1.00 23.11           C  
ATOM   4263  O   ASP A 528      22.432 -37.909  42.288  1.00 23.11           O  
ATOM   4264  CG  ASP A 528      20.749 -34.013  41.217  1.00 23.11           C  
ATOM   4265  OD1 ASP A 528      19.692 -34.347  40.643  1.00 23.11           O  
ATOM   4266  OD2 ASP A 528      21.280 -32.878  41.183  1.00 23.11           O  
ATOM   4267  N   SER A 529      20.951 -38.089  40.604  1.00 22.59           N  
ATOM   4268  CA  SER A 529      21.795 -38.569  39.474  1.00 22.59           C  
ATOM   4269  C   SER A 529      21.008 -39.409  38.450  1.00 22.59           C  
ATOM   4270  CB  SER A 529      23.096 -39.319  39.843  1.00 22.59           C  
ATOM   4271  O   SER A 529      20.687 -40.570  38.684  1.00 22.59           O  
ATOM   4272  OG  SER A 529      22.999 -40.132  40.991  1.00 22.59           O  
ATOM   4273  N   ASP A 530      20.716 -38.755  37.322  1.00 24.95           N  
ATOM   4274  CA  ASP A 530      20.644 -39.201  35.920  1.00 24.95           C  
ATOM   4275  C   ASP A 530      20.348 -40.674  35.568  1.00 24.95           C  
ATOM   4276  CB  ASP A 530      21.964 -38.785  35.232  1.00 24.95           C  
ATOM   4277  O   ASP A 530      21.193 -41.545  35.761  1.00 24.95           O  
ATOM   4278  CG  ASP A 530      22.249 -37.278  35.271  1.00 24.95           C  
ATOM   4279  OD1 ASP A 530      21.296 -36.509  35.534  1.00 24.95           O  
ATOM   4280  OD2 ASP A 530      23.424 -36.903  35.063  1.00 24.95           O  
ATOM   4281  N   ALA A 531      19.229 -40.905  34.859  1.00 26.59           N  
ATOM   4282  CA  ALA A 531      19.178 -41.720  33.632  1.00 26.59           C  
ATOM   4283  C   ALA A 531      17.819 -41.598  32.903  1.00 26.59           C  
ATOM   4284  CB  ALA A 531      19.503 -43.196  33.892  1.00 26.59           C  
ATOM   4285  O   ALA A 531      16.776 -41.337  33.495  1.00 26.59           O  
ATOM   4286  N   GLU A 532      17.890 -41.767  31.588  1.00 25.52           N  
ATOM   4287  CA  GLU A 532      16.950 -41.437  30.516  1.00 25.52           C  
ATOM   4288  C   GLU A 532      15.672 -42.311  30.395  1.00 25.52           C  
ATOM   4289  CB  GLU A 532      17.775 -41.584  29.220  1.00 25.52           C  
ATOM   4290  O   GLU A 532      15.698 -43.510  30.634  1.00 25.52           O  
ATOM   4291  CG  GLU A 532      18.975 -40.623  29.110  1.00 25.52           C  
ATOM   4292  CD  GLU A 532      19.827 -40.879  27.854  1.00 25.52           C  
ATOM   4293  OE1 GLU A 532      20.396 -39.892  27.335  1.00 25.52           O  
ATOM   4294  OE2 GLU A 532      19.924 -42.052  27.429  1.00 25.52           O  
ATOM   4295  N   LEU A 533      14.586 -41.663  29.938  1.00 24.50           N  
ATOM   4296  CA  LEU A 533      13.706 -41.972  28.784  1.00 24.50           C  
ATOM   4297  C   LEU A 533      13.020 -43.363  28.583  1.00 24.50           C  
ATOM   4298  CB  LEU A 533      14.465 -41.525  27.511  1.00 24.50           C  
ATOM   4299  O   LEU A 533      13.660 -44.402  28.517  1.00 24.50           O  
ATOM   4300  CG  LEU A 533      13.624 -40.939  26.367  1.00 24.50           C  
ATOM   4301  CD1 LEU A 533      13.159 -39.512  26.674  1.00 24.50           C  
ATOM   4302  CD2 LEU A 533      14.477 -40.862  25.099  1.00 24.50           C  
ATOM   4303  N   TYR A 534      11.721 -43.256  28.238  1.00 24.47           N  
ATOM   4304  CA  TYR A 534      10.755 -44.168  27.570  1.00 24.47           C  
ATOM   4305  C   TYR A 534       9.694 -44.951  28.385  1.00 24.47           C  
ATOM   4306  CB  TYR A 534      11.315 -44.969  26.378  1.00 24.47           C  
ATOM   4307  O   TYR A 534       9.992 -45.840  29.170  1.00 24.47           O  
ATOM   4308  CG  TYR A 534      11.287 -44.191  25.072  1.00 24.47           C  
ATOM   4309  CD1 TYR A 534      10.091 -44.088  24.335  1.00 24.47           C  
ATOM   4310  CD2 TYR A 534      12.448 -43.561  24.598  1.00 24.47           C  
ATOM   4311  CE1 TYR A 534      10.032 -43.298  23.172  1.00 24.47           C  
ATOM   4312  CE2 TYR A 534      12.401 -42.781  23.425  1.00 24.47           C  
ATOM   4313  OH  TYR A 534      11.149 -41.852  21.607  1.00 24.47           O  
ATOM   4314  CZ  TYR A 534      11.186 -42.627  22.724  1.00 24.47           C  
ATOM   4315  N   GLU A 535       8.438 -44.568  28.086  1.00 24.84           N  
ATOM   4316  CA  GLU A 535       7.181 -45.332  27.915  1.00 24.84           C  
ATOM   4317  C   GLU A 535       6.913 -46.593  28.753  1.00 24.84           C  
ATOM   4318  CB  GLU A 535       7.021 -45.688  26.422  1.00 24.84           C  
ATOM   4319  O   GLU A 535       7.553 -47.623  28.587  1.00 24.84           O  
ATOM   4320  CG  GLU A 535       6.598 -44.488  25.560  1.00 24.84           C  
ATOM   4321  CD  GLU A 535       6.464 -44.835  24.064  1.00 24.84           C  
ATOM   4322  OE1 GLU A 535       5.758 -44.072  23.367  1.00 24.84           O  
ATOM   4323  OE2 GLU A 535       7.110 -45.806  23.612  1.00 24.84           O  
ATOM   4324  N   SER A 536       5.800 -46.609  29.492  1.00 21.59           N  
ATOM   4325  CA  SER A 536       4.462 -46.997  28.997  1.00 21.59           C  
ATOM   4326  C   SER A 536       3.534 -47.286  30.189  1.00 21.59           C  
ATOM   4327  CB  SER A 536       4.500 -48.249  28.099  1.00 21.59           C  
ATOM   4328  O   SER A 536       4.007 -47.771  31.211  1.00 21.59           O  
ATOM   4329  OG  SER A 536       3.320 -48.323  27.321  1.00 21.59           O  
ATOM   4330  N   SER A 537       2.244 -46.953  30.025  1.00 24.44           N  
ATOM   4331  CA  SER A 537       1.025 -47.668  30.482  1.00 24.44           C  
ATOM   4332  C   SER A 537       1.134 -48.639  31.668  1.00 24.44           C  
ATOM   4333  CB  SER A 537       0.535 -48.509  29.295  1.00 24.44           C  
ATOM   4334  O   SER A 537       1.992 -49.513  31.687  1.00 24.44           O  
ATOM   4335  OG  SER A 537       1.554 -49.427  28.928  1.00 24.44           O  
ATOM   4336  N   ASP A 538       0.198 -48.756  32.590  1.00 25.47           N  
ATOM   4337  CA  ASP A 538      -1.158 -48.247  32.782  1.00 25.47           C  
ATOM   4338  C   ASP A 538      -1.544 -48.785  34.176  1.00 25.47           C  
ATOM   4339  CB  ASP A 538      -2.139 -48.847  31.738  1.00 25.47           C  
ATOM   4340  O   ASP A 538      -1.009 -49.813  34.595  1.00 25.47           O  
ATOM   4341  CG  ASP A 538      -2.452 -47.936  30.541  1.00 25.47           C  
ATOM   4342  OD1 ASP A 538      -2.291 -46.701  30.672  1.00 25.47           O  
ATOM   4343  OD2 ASP A 538      -2.727 -48.484  29.446  1.00 25.47           O  
ATOM   4344  N   ASP A 539      -2.459 -48.082  34.844  1.00 26.72           N  
ATOM   4345  CA  ASP A 539      -3.527 -48.593  35.722  1.00 26.72           C  
ATOM   4346  C   ASP A 539      -3.170 -49.586  36.872  1.00 26.72           C  
ATOM   4347  CB  ASP A 539      -4.662 -49.091  34.807  1.00 26.72           C  
ATOM   4348  O   ASP A 539      -2.530 -50.614  36.708  1.00 26.72           O  
ATOM   4349  CG  ASP A 539      -5.091 -48.052  33.747  1.00 26.72           C  
ATOM   4350  OD1 ASP A 539      -4.919 -46.835  34.013  1.00 26.72           O  
ATOM   4351  OD2 ASP A 539      -5.613 -48.471  32.690  1.00 26.72           O  
ATOM   4352  N   ASP A 540      -3.632 -49.411  38.113  1.00 24.28           N  
ATOM   4353  CA  ASP A 540      -5.021 -49.122  38.435  1.00 24.28           C  
ATOM   4354  C   ASP A 540      -5.204 -48.600  39.879  1.00 24.28           C  
ATOM   4355  CB  ASP A 540      -5.837 -50.424  38.236  1.00 24.28           C  
ATOM   4356  O   ASP A 540      -4.458 -48.935  40.801  1.00 24.28           O  
ATOM   4357  CG  ASP A 540      -7.256 -50.189  37.713  1.00 24.28           C  
ATOM   4358  OD1 ASP A 540      -7.696 -49.014  37.716  1.00 24.28           O  
ATOM   4359  OD2 ASP A 540      -7.914 -51.198  37.374  1.00 24.28           O  
ATOM   4360  N   ALA A 541      -6.247 -47.781  40.009  1.00 25.88           N  
ATOM   4361  CA  ALA A 541      -7.086 -47.413  41.153  1.00 25.88           C  
ATOM   4362  C   ALA A 541      -6.578 -47.460  42.616  1.00 25.88           C  
ATOM   4363  CB  ALA A 541      -8.363 -48.249  41.025  1.00 25.88           C  
ATOM   4364  O   ALA A 541      -6.331 -48.509  43.208  1.00 25.88           O  
ATOM   4365  N   GLY A 542      -6.709 -46.309  43.297  1.00 23.28           N  
ATOM   4366  CA  GLY A 542      -6.734 -46.253  44.762  1.00 23.28           C  
ATOM   4367  C   GLY A 542      -6.954 -44.865  45.370  1.00 23.28           C  
ATOM   4368  O   GLY A 542      -6.032 -44.305  45.940  1.00 23.28           O  
ATOM   4369  N   SER A 543      -8.175 -44.328  45.249  1.00 33.22           N  
ATOM   4370  CA  SER A 543      -8.879 -43.495  46.250  1.00 33.22           C  
ATOM   4371  C   SER A 543      -8.048 -42.614  47.205  1.00 33.22           C  
ATOM   4372  CB  SER A 543      -9.725 -44.461  47.097  1.00 33.22           C  
ATOM   4373  O   SER A 543      -7.465 -43.120  48.158  1.00 33.22           O  
ATOM   4374  OG  SER A 543     -10.393 -43.802  48.153  1.00 33.22           O  
ATOM   4375  N   SER A 544      -8.191 -41.284  47.120  1.00 28.84           N  
ATOM   4376  CA  SER A 544      -8.136 -40.463  48.341  1.00 28.84           C  
ATOM   4377  C   SER A 544      -8.902 -39.146  48.211  1.00 28.84           C  
ATOM   4378  CB  SER A 544      -6.709 -40.222  48.834  1.00 28.84           C  
ATOM   4379  O   SER A 544      -8.385 -38.101  47.823  1.00 28.84           O  
ATOM   4380  OG  SER A 544      -6.799 -39.754  50.166  1.00 28.84           O  
ATOM   4381  N   ASP A 545     -10.170 -39.222  48.605  1.00 32.97           N  
ATOM   4382  CA  ASP A 545     -11.043 -38.101  48.954  1.00 32.97           C  
ATOM   4383  C   ASP A 545     -10.816 -37.676  50.437  1.00 32.97           C  
ATOM   4384  CB  ASP A 545     -12.494 -38.527  48.617  1.00 32.97           C  
ATOM   4385  O   ASP A 545     -11.737 -37.236  51.131  1.00 32.97           O  
ATOM   4386  CG  ASP A 545     -13.430 -37.405  48.143  1.00 32.97           C  
ATOM   4387  OD1 ASP A 545     -12.973 -36.249  47.961  1.00 32.97           O  
ATOM   4388  OD2 ASP A 545     -14.633 -37.706  47.963  1.00 32.97           O  
ATOM   4389  N   GLU A 546      -9.598 -37.841  50.986  1.00 32.28           N  
ATOM   4390  CA  GLU A 546      -9.355 -37.748  52.442  1.00 32.28           C  
ATOM   4391  C   GLU A 546      -8.803 -36.400  52.949  1.00 32.28           C  
ATOM   4392  CB  GLU A 546      -8.518 -38.930  52.953  1.00 32.28           C  
ATOM   4393  O   GLU A 546      -8.980 -36.058  54.123  1.00 32.28           O  
ATOM   4394  CG  GLU A 546      -9.222 -40.280  52.722  1.00 32.28           C  
ATOM   4395  CD  GLU A 546      -8.618 -41.410  53.569  1.00 32.28           C  
ATOM   4396  OE1 GLU A 546      -9.407 -42.284  53.994  1.00 32.28           O  
ATOM   4397  OE2 GLU A 546      -7.394 -41.366  53.824  1.00 32.28           O  
ATOM   4398  N   ASP A 547      -8.254 -35.530  52.100  1.00 41.44           N  
ATOM   4399  CA  ASP A 547      -7.584 -34.316  52.609  1.00 41.44           C  
ATOM   4400  C   ASP A 547      -8.542 -33.200  53.071  1.00 41.44           C  
ATOM   4401  CB  ASP A 547      -6.570 -33.813  51.577  1.00 41.44           C  
ATOM   4402  O   ASP A 547      -8.151 -32.260  53.779  1.00 41.44           O  
ATOM   4403  CG  ASP A 547      -5.266 -34.618  51.569  1.00 41.44           C  
ATOM   4404  OD1 ASP A 547      -5.007 -35.330  52.563  1.00 41.44           O  
ATOM   4405  OD2 ASP A 547      -4.502 -34.395  50.609  1.00 41.44           O  
ATOM   4406  N   ARG A 548      -9.839 -33.291  52.741  1.00 45.12           N  
ATOM   4407  CA  ARG A 548     -10.868 -32.368  53.265  1.00 45.12           C  
ATOM   4408  C   ARG A 548     -11.588 -32.881  54.509  1.00 45.12           C  
ATOM   4409  CB  ARG A 548     -11.854 -31.966  52.157  1.00 45.12           C  
ATOM   4410  O   ARG A 548     -12.151 -32.049  55.238  1.00 45.12           O  
ATOM   4411  CG  ARG A 548     -11.452 -30.622  51.536  1.00 45.12           C  
ATOM   4412  CD  ARG A 548     -12.500 -30.192  50.506  1.00 45.12           C  
ATOM   4413  NE  ARG A 548     -12.225 -28.842  49.976  1.00 45.12           N  
ATOM   4414  NH1 ARG A 548     -14.101 -28.691  48.665  1.00 45.12           N  
ATOM   4415  NH2 ARG A 548     -12.608 -27.033  48.645  1.00 45.12           N  
ATOM   4416  CZ  ARG A 548     -12.979 -28.195  49.106  1.00 45.12           C  
ATOM   4417  N   SER A 549     -11.582 -34.188  54.770  1.00 37.91           N  
ATOM   4418  CA  SER A 549     -12.193 -34.766  55.972  1.00 37.91           C  
ATOM   4419  C   SER A 549     -11.293 -34.516  57.185  1.00 37.91           C  
ATOM   4420  CB  SER A 549     -12.518 -36.253  55.763  1.00 37.91           C  
ATOM   4421  O   SER A 549     -11.778 -33.972  58.179  1.00 37.91           O  
ATOM   4422  OG  SER A 549     -11.320 -36.978  55.670  1.00 37.91           O  
ATOM   4423  N   TRP A 550      -9.976 -34.719  57.059  1.00 39.19           N  
ATOM   4424  CA  TRP A 550      -8.998 -34.530  58.139  1.00 39.19           C  
ATOM   4425  C   TRP A 550      -9.010 -33.116  58.734  1.00 39.19           C  
ATOM   4426  CB  TRP A 550      -7.603 -34.875  57.608  1.00 39.19           C  
ATOM   4427  O   TRP A 550      -9.097 -32.941  59.946  1.00 39.19           O  
ATOM   4428  CG  TRP A 550      -6.520 -34.798  58.640  1.00 39.19           C  
ATOM   4429  CD1 TRP A 550      -5.609 -33.807  58.764  1.00 39.19           C  
ATOM   4430  CD2 TRP A 550      -6.183 -35.782  59.665  1.00 39.19           C  
ATOM   4431  CE2 TRP A 550      -5.055 -35.303  60.396  1.00 39.19           C  
ATOM   4432  CE3 TRP A 550      -6.691 -37.049  60.022  1.00 39.19           C  
ATOM   4433  NE1 TRP A 550      -4.741 -34.101  59.799  1.00 39.19           N  
ATOM   4434  CH2 TRP A 550      -5.003 -37.288  61.775  1.00 39.19           C  
ATOM   4435  CZ2 TRP A 550      -4.470 -36.031  61.442  1.00 39.19           C  
ATOM   4436  CZ3 TRP A 550      -6.106 -37.794  61.064  1.00 39.19           C  
ATOM   4437  N   VAL A 551      -9.032 -32.063  57.909  1.00 54.66           N  
ATOM   4438  CA  VAL A 551      -9.036 -30.668  58.403  1.00 54.66           C  
ATOM   4439  C   VAL A 551     -10.329 -30.325  59.158  1.00 54.66           C  
ATOM   4440  CB  VAL A 551      -8.802 -29.685  57.239  1.00 54.66           C  
ATOM   4441  O   VAL A 551     -10.319 -29.515  60.095  1.00 54.66           O  
ATOM   4442  CG1 VAL A 551      -8.812 -28.216  57.697  1.00 54.66           C  
ATOM   4443  CG2 VAL A 551      -7.450 -29.945  56.567  1.00 54.66           C  
ATOM   4444  N   LYS A 552     -11.458 -30.931  58.767  1.00 53.19           N  
ATOM   4445  CA  LYS A 552     -12.743 -30.781  59.465  1.00 53.19           C  
ATOM   4446  C   LYS A 552     -12.795 -31.640  60.728  1.00 53.19           C  
ATOM   4447  CB  LYS A 552     -13.905 -31.120  58.520  1.00 53.19           C  
ATOM   4448  O   LYS A 552     -13.300 -31.146  61.739  1.00 53.19           O  
ATOM   4449  CG  LYS A 552     -14.200 -29.997  57.511  1.00 53.19           C  
ATOM   4450  CD  LYS A 552     -15.359 -30.427  56.601  1.00 53.19           C  
ATOM   4451  CE  LYS A 552     -15.724 -29.355  55.567  1.00 53.19           C  
ATOM   4452  NZ  LYS A 552     -16.755 -29.870  54.626  1.00 53.19           N  
ATOM   4453  N   GLU A 553     -12.235 -32.845  60.692  1.00 52.62           N  
ATOM   4454  CA  GLU A 553     -12.197 -33.794  61.806  1.00 52.62           C  
ATOM   4455  C   GLU A 553     -11.240 -33.321  62.904  1.00 52.62           C  
ATOM   4456  CB  GLU A 553     -11.851 -35.203  61.282  1.00 52.62           C  
ATOM   4457  O   GLU A 553     -11.638 -33.238  64.059  1.00 52.62           O  
ATOM   4458  CG  GLU A 553     -12.299 -36.321  62.239  1.00 52.62           C  
ATOM   4459  CD  GLU A 553     -13.810 -36.261  62.547  1.00 52.62           C  
ATOM   4460  OE1 GLU A 553     -14.172 -36.435  63.733  1.00 52.62           O  
ATOM   4461  OE2 GLU A 553     -14.605 -35.859  61.662  1.00 52.62           O  
ATOM   4462  N   VAL A 554     -10.053 -32.816  62.553  1.00 63.66           N  
ATOM   4463  CA  VAL A 554      -9.104 -32.183  63.485  1.00 63.66           C  
ATOM   4464  C   VAL A 554      -9.715 -30.940  64.136  1.00 63.66           C  
ATOM   4465  CB  VAL A 554      -7.784 -31.843  62.761  1.00 63.66           C  
ATOM   4466  O   VAL A 554      -9.560 -30.735  65.341  1.00 63.66           O  
ATOM   4467  CG1 VAL A 554      -6.821 -31.019  63.627  1.00 63.66           C  
ATOM   4468  CG2 VAL A 554      -7.031 -33.120  62.378  1.00 63.66           C  
ATOM   4469  N   LYS A 555     -10.474 -30.119  63.391  1.00 61.66           N  
ATOM   4470  CA  LYS A 555     -11.225 -28.985  63.969  1.00 61.66           C  
ATOM   4471  C   LYS A 555     -12.345 -29.441  64.903  1.00 61.66           C  
ATOM   4472  CB  LYS A 555     -11.804 -28.088  62.863  1.00 61.66           C  
ATOM   4473  O   LYS A 555     -12.587 -28.777  65.914  1.00 61.66           O  
ATOM   4474  CG  LYS A 555     -10.950 -26.833  62.657  1.00 61.66           C  
ATOM   4475  CD  LYS A 555     -11.543 -25.970  61.539  1.00 61.66           C  
ATOM   4476  CE  LYS A 555     -10.735 -24.677  61.404  1.00 61.66           C  
ATOM   4477  NZ  LYS A 555     -11.151 -23.907  60.207  1.00 61.66           N  
ATOM   4478  N   LYS A 556     -13.036 -30.537  64.576  1.00 59.97           N  
ATOM   4479  CA  LYS A 556     -14.062 -31.152  65.430  1.00 59.97           C  
ATOM   4480  C   LYS A 556     -13.436 -31.719  66.701  1.00 59.97           C  
ATOM   4481  CB  LYS A 556     -14.817 -32.247  64.656  1.00 59.97           C  
ATOM   4482  O   LYS A 556     -13.921 -31.395  67.779  1.00 59.97           O  
ATOM   4483  CG  LYS A 556     -16.297 -31.910  64.424  1.00 59.97           C  
ATOM   4484  CD  LYS A 556     -16.922 -33.058  63.622  1.00 59.97           C  
ATOM   4485  CE  LYS A 556     -18.426 -32.903  63.379  1.00 59.97           C  
ATOM   4486  NZ  LYS A 556     -18.920 -34.084  62.623  1.00 59.97           N  
ATOM   4487  N   GLN A 557     -12.327 -32.447  66.595  1.00 52.69           N  
ATOM   4488  CA  GLN A 557     -11.584 -33.001  67.724  1.00 52.69           C  
ATOM   4489  C   GLN A 557     -11.020 -31.907  68.631  1.00 52.69           C  
ATOM   4490  CB  GLN A 557     -10.466 -33.929  67.240  1.00 52.69           C  
ATOM   4491  O   GLN A 557     -11.244 -31.967  69.833  1.00 52.69           O  
ATOM   4492  CG  GLN A 557     -10.997 -35.289  66.751  1.00 52.69           C  
ATOM   4493  CD  GLN A 557      -9.912 -36.361  66.763  1.00 52.69           C  
ATOM   4494  NE2 GLN A 557     -10.277 -37.622  66.730  1.00 52.69           N  
ATOM   4495  OE1 GLN A 557      -8.729 -36.085  66.840  1.00 52.69           O  
ATOM   4496  N   HIS A 558     -10.422 -30.839  68.093  1.00 57.53           N  
ATOM   4497  CA  HIS A 558      -9.985 -29.694  68.907  1.00 57.53           C  
ATOM   4498  C   HIS A 558     -11.156 -28.998  69.615  1.00 57.53           C  
ATOM   4499  CB  HIS A 558      -9.229 -28.683  68.036  1.00 57.53           C  
ATOM   4500  O   HIS A 558     -11.015 -28.528  70.744  1.00 57.53           O  
ATOM   4501  CG  HIS A 558      -7.794 -29.066  67.801  1.00 57.53           C  
ATOM   4502  CD2 HIS A 558      -6.704 -28.584  68.475  1.00 57.53           C  
ATOM   4503  ND1 HIS A 558      -7.330 -29.986  66.892  1.00 57.53           N  
ATOM   4504  CE1 HIS A 558      -5.993 -30.057  67.011  1.00 57.53           C  
ATOM   4505  NE2 HIS A 558      -5.569 -29.200  67.951  1.00 57.53           N  
ATOM   4506  N   LYS A 559     -12.334 -28.943  68.979  1.00 60.50           N  
ATOM   4507  CA  LYS A 559     -13.554 -28.398  69.592  1.00 60.50           C  
ATOM   4508  C   LYS A 559     -14.107 -29.323  70.680  1.00 60.50           C  
ATOM   4509  CB  LYS A 559     -14.576 -28.098  68.486  1.00 60.50           C  
ATOM   4510  O   LYS A 559     -14.597 -28.819  71.683  1.00 60.50           O  
ATOM   4511  CG  LYS A 559     -15.744 -27.234  68.979  1.00 60.50           C  
ATOM   4512  CD  LYS A 559     -16.691 -26.906  67.817  1.00 60.50           C  
ATOM   4513  CE  LYS A 559     -17.812 -25.981  68.305  1.00 60.50           C  
ATOM   4514  NZ  LYS A 559     -18.782 -25.671  67.223  1.00 60.50           N  
ATOM   4515  N   ILE A 560     -14.011 -30.640  70.504  1.00 60.59           N  
ATOM   4516  CA  ILE A 560     -14.430 -31.654  71.481  1.00 60.59           C  
ATOM   4517  C   ILE A 560     -13.472 -31.678  72.673  1.00 60.59           C  
ATOM   4518  CB  ILE A 560     -14.568 -33.035  70.798  1.00 60.59           C  
ATOM   4519  O   ILE A 560     -13.949 -31.617  73.795  1.00 60.59           O  
ATOM   4520  CG1 ILE A 560     -15.781 -33.031  69.836  1.00 60.59           C  
ATOM   4521  CG2 ILE A 560     -14.731 -34.169  71.827  1.00 60.59           C  
ATOM   4522  CD1 ILE A 560     -15.701 -34.120  68.758  1.00 60.59           C  
ATOM   4523  N   ILE A 561     -12.153 -31.669  72.453  1.00 59.50           N  
ATOM   4524  CA  ILE A 561     -11.121 -31.620  73.505  1.00 59.50           C  
ATOM   4525  C   ILE A 561     -11.278 -30.355  74.348  1.00 59.50           C  
ATOM   4526  CB  ILE A 561      -9.709 -31.713  72.875  1.00 59.50           C  
ATOM   4527  O   ILE A 561     -11.277 -30.432  75.570  1.00 59.50           O  
ATOM   4528  CG1 ILE A 561      -9.481 -33.118  72.271  1.00 59.50           C  
ATOM   4529  CG2 ILE A 561      -8.603 -31.410  73.906  1.00 59.50           C  
ATOM   4530  CD1 ILE A 561      -8.312 -33.175  71.278  1.00 59.50           C  
ATOM   4531  N   ARG A 562     -11.510 -29.199  73.713  1.00 53.16           N  
ATOM   4532  CA  ARG A 562     -11.776 -27.943  74.425  1.00 53.16           C  
ATOM   4533  C   ARG A 562     -13.054 -28.003  75.263  1.00 53.16           C  
ATOM   4534  CB  ARG A 562     -11.808 -26.804  73.407  1.00 53.16           C  
ATOM   4535  O   ARG A 562     -13.051 -27.539  76.391  1.00 53.16           O  
ATOM   4536  CG  ARG A 562     -11.925 -25.445  74.097  1.00 53.16           C  
ATOM   4537  CD  ARG A 562     -11.833 -24.354  73.037  1.00 53.16           C  
ATOM   4538  NE  ARG A 562     -11.965 -23.036  73.663  1.00 53.16           N  
ATOM   4539  NH1 ARG A 562     -11.285 -21.796  71.861  1.00 53.16           N  
ATOM   4540  NH2 ARG A 562     -11.732 -20.797  73.819  1.00 53.16           N  
ATOM   4541  CZ  ARG A 562     -11.661 -21.884  73.112  1.00 53.16           C  
ATOM   4542  N   LYS A 563     -14.119 -28.611  74.732  1.00 58.16           N  
ATOM   4543  CA  LYS A 563     -15.393 -28.780  75.445  1.00 58.16           C  
ATOM   4544  C   LYS A 563     -15.297 -29.819  76.570  1.00 58.16           C  
ATOM   4545  CB  LYS A 563     -16.483 -29.132  74.422  1.00 58.16           C  
ATOM   4546  O   LYS A 563     -15.997 -29.694  77.562  1.00 58.16           O  
ATOM   4547  CG  LYS A 563     -17.853 -28.595  74.835  1.00 58.16           C  
ATOM   4548  CD  LYS A 563     -18.902 -28.951  73.775  1.00 58.16           C  
ATOM   4549  CE  LYS A 563     -20.205 -28.229  74.124  1.00 58.16           C  
ATOM   4550  NZ  LYS A 563     -21.346 -28.716  73.310  1.00 58.16           N  
ATOM   4551  N   LYS A 564     -14.432 -30.828  76.414  1.00 52.47           N  
ATOM   4552  CA  LYS A 564     -14.124 -31.855  77.419  1.00 52.47           C  
ATOM   4553  C   LYS A 564     -13.278 -31.278  78.555  1.00 52.47           C  
ATOM   4554  CB  LYS A 564     -13.437 -33.057  76.742  1.00 52.47           C  
ATOM   4555  O   LYS A 564     -13.570 -31.571  79.698  1.00 52.47           O  
ATOM   4556  CG  LYS A 564     -13.814 -34.390  77.396  1.00 52.47           C  
ATOM   4557  CD  LYS A 564     -13.084 -35.550  76.705  1.00 52.47           C  
ATOM   4558  CE  LYS A 564     -13.594 -36.883  77.263  1.00 52.47           C  
ATOM   4559  NZ  LYS A 564     -12.814 -38.032  76.740  1.00 52.47           N  
ATOM   4560  N   HIS A 565     -12.329 -30.396  78.236  1.00 48.91           N  
ATOM   4561  CA  HIS A 565     -11.539 -29.640  79.211  1.00 48.91           C  
ATOM   4562  C   HIS A 565     -12.387 -28.594  79.955  1.00 48.91           C  
ATOM   4563  CB  HIS A 565     -10.363 -28.987  78.471  1.00 48.91           C  
ATOM   4564  O   HIS A 565     -12.207 -28.413  81.149  1.00 48.91           O  
ATOM   4565  CG  HIS A 565      -9.257 -28.495  79.370  1.00 48.91           C  
ATOM   4566  CD2 HIS A 565      -8.011 -29.051  79.484  1.00 48.91           C  
ATOM   4567  ND1 HIS A 565      -9.297 -27.415  80.227  1.00 48.91           N  
ATOM   4568  CE1 HIS A 565      -8.102 -27.327  80.833  1.00 48.91           C  
ATOM   4569  NE2 HIS A 565      -7.268 -28.282  80.384  1.00 48.91           N  
ATOM   4570  N   GLU A 566     -13.342 -27.942  79.276  1.00 50.25           N  
ATOM   4571  CA  GLU A 566     -14.338 -27.065  79.919  1.00 50.25           C  
ATOM   4572  C   GLU A 566     -15.279 -27.878  80.841  1.00 50.25           C  
ATOM   4573  CB  GLU A 566     -15.099 -26.250  78.837  1.00 50.25           C  
ATOM   4574  O   GLU A 566     -15.509 -27.479  81.974  1.00 50.25           O  
ATOM   4575  CG  GLU A 566     -14.274 -25.066  78.263  1.00 50.25           C  
ATOM   4576  CD  GLU A 566     -14.821 -24.404  76.968  1.00 50.25           C  
ATOM   4577  OE1 GLU A 566     -14.157 -23.459  76.447  1.00 50.25           O  
ATOM   4578  OE2 GLU A 566     -15.842 -24.863  76.398  1.00 50.25           O  
ATOM   4579  N   LEU A 567     -15.733 -29.071  80.426  1.00 49.25           N  
ATOM   4580  CA  LEU A 567     -16.542 -29.977  81.264  1.00 49.25           C  
ATOM   4581  C   LEU A 567     -15.764 -30.610  82.435  1.00 49.25           C  
ATOM   4582  CB  LEU A 567     -17.156 -31.078  80.374  1.00 49.25           C  
ATOM   4583  O   LEU A 567     -16.349 -30.831  83.489  1.00 49.25           O  
ATOM   4584  CG  LEU A 567     -18.479 -30.659  79.709  1.00 49.25           C  
ATOM   4585  CD1 LEU A 567     -18.766 -31.519  78.473  1.00 49.25           C  
ATOM   4586  CD2 LEU A 567     -19.657 -30.839  80.671  1.00 49.25           C  
ATOM   4587  N   GLU A 568     -14.476 -30.922  82.267  1.00 46.66           N  
ATOM   4588  CA  GLU A 568     -13.597 -31.427  83.337  1.00 46.66           C  
ATOM   4589  C   GLU A 568     -13.253 -30.331  84.356  1.00 46.66           C  
ATOM   4590  CB  GLU A 568     -12.308 -32.039  82.743  1.00 46.66           C  
ATOM   4591  O   GLU A 568     -13.164 -30.625  85.548  1.00 46.66           O  
ATOM   4592  CG  GLU A 568     -12.502 -33.498  82.285  1.00 46.66           C  
ATOM   4593  CD  GLU A 568     -11.296 -34.105  81.535  1.00 46.66           C  
ATOM   4594  OE1 GLU A 568     -11.367 -35.321  81.224  1.00 46.66           O  
ATOM   4595  OE2 GLU A 568     -10.345 -33.368  81.188  1.00 46.66           O  
ATOM   4596  N   GLU A 569     -13.122 -29.070  83.922  1.00 46.62           N  
ATOM   4597  CA  GLU A 569     -13.001 -27.918  84.826  1.00 46.62           C  
ATOM   4598  C   GLU A 569     -14.318 -27.649  85.582  1.00 46.62           C  
ATOM   4599  CB  GLU A 569     -12.493 -26.670  84.066  1.00 46.62           C  
ATOM   4600  O   GLU A 569     -14.269 -27.410  86.791  1.00 46.62           O  
ATOM   4601  CG  GLU A 569     -10.971 -26.721  83.803  1.00 46.62           C  
ATOM   4602  CD  GLU A 569     -10.385 -25.473  83.104  1.00 46.62           C  
ATOM   4603  OE1 GLU A 569      -9.141 -25.299  83.157  1.00 46.62           O  
ATOM   4604  OE2 GLU A 569     -11.126 -24.694  82.463  1.00 46.62           O  
ATOM   4605  N   ASP A 570     -15.476 -27.787  84.921  1.00 44.50           N  
ATOM   4606  CA  ASP A 570     -16.807 -27.601  85.524  1.00 44.50           C  
ATOM   4607  C   ASP A 570     -17.199 -28.745  86.495  1.00 44.50           C  
ATOM   4608  CB  ASP A 570     -17.867 -27.441  84.409  1.00 44.50           C  
ATOM   4609  O   ASP A 570     -17.847 -28.505  87.513  1.00 44.50           O  
ATOM   4610  CG  ASP A 570     -17.819 -26.118  83.613  1.00 44.50           C  
ATOM   4611  OD1 ASP A 570     -17.252 -25.117  84.110  1.00 44.50           O  
ATOM   4612  OD2 ASP A 570     -18.450 -26.084  82.525  1.00 44.50           O  
ATOM   4613  N   LEU A 571     -16.770 -29.993  86.247  1.00 41.88           N  
ATOM   4614  CA  LEU A 571     -17.009 -31.147  87.140  1.00 41.88           C  
ATOM   4615  C   LEU A 571     -16.053 -31.197  88.344  1.00 41.88           C  
ATOM   4616  CB  LEU A 571     -16.926 -32.452  86.324  1.00 41.88           C  
ATOM   4617  O   LEU A 571     -16.359 -31.843  89.346  1.00 41.88           O  
ATOM   4618  CG  LEU A 571     -18.193 -32.738  85.496  1.00 41.88           C  
ATOM   4619  CD1 LEU A 571     -17.889 -33.744  84.383  1.00 41.88           C  
ATOM   4620  CD2 LEU A 571     -19.305 -33.340  86.364  1.00 41.88           C  
ATOM   4621  N   ALA A 572     -14.912 -30.505  88.277  1.00 43.34           N  
ATOM   4622  CA  ALA A 572     -13.977 -30.373  89.394  1.00 43.34           C  
ATOM   4623  C   ALA A 572     -14.361 -29.253  90.385  1.00 43.34           C  
ATOM   4624  CB  ALA A 572     -12.565 -30.193  88.823  1.00 43.34           C  
ATOM   4625  O   ALA A 572     -13.684 -29.092  91.403  1.00 43.34           O  
ATOM   4626  N   THR A 573     -15.427 -28.482  90.115  1.00 38.41           N  
ATOM   4627  CA  THR A 573     -15.841 -27.334  90.946  1.00 38.41           C  
ATOM   4628  C   THR A 573     -17.080 -27.552  91.826  1.00 38.41           C  
ATOM   4629  CB  THR A 573     -15.970 -26.016  90.150  1.00 38.41           C  
ATOM   4630  O   THR A 573     -17.404 -26.658  92.606  1.00 38.41           O  
ATOM   4631  CG2 THR A 573     -14.983 -24.967  90.661  1.00 38.41           C  
ATOM   4632  OG1 THR A 573     -15.755 -26.108  88.761  1.00 38.41           O  
ATOM   4633  N   ASP A 574     -17.718 -28.728  91.801  1.00 32.47           N  
ATOM   4634  CA  ASP A 574     -18.846 -29.069  92.686  1.00 32.47           C  
ATOM   4635  C   ASP A 574     -18.417 -30.060  93.787  1.00 32.47           C  
ATOM   4636  CB  ASP A 574     -20.073 -29.534  91.862  1.00 32.47           C  
ATOM   4637  O   ASP A 574     -18.552 -31.279  93.678  1.00 32.47           O  
ATOM   4638  CG  ASP A 574     -21.201 -28.493  91.731  1.00 32.47           C  
ATOM   4639  OD1 ASP A 574     -21.166 -27.459  92.438  1.00 32.47           O  
ATOM   4640  OD2 ASP A 574     -22.154 -28.781  90.972  1.00 32.47           O  
ATOM   4641  N   GLY A 575     -17.866 -29.529  94.886  1.00 27.89           N  
ATOM   4642  CA  GLY A 575     -17.512 -30.327  96.063  1.00 27.89           C  
ATOM   4643  C   GLY A 575     -16.910 -29.549  97.243  1.00 27.89           C  
ATOM   4644  O   GLY A 575     -15.693 -29.527  97.387  1.00 27.89           O  
ATOM   4645  N   LYS A 576     -17.791 -29.074  98.149  1.00 27.72           N  
ATOM   4646  CA  LYS A 576     -17.590 -28.632  99.566  1.00 27.72           C  
ATOM   4647  C   LYS A 576     -17.145 -27.163  99.795  1.00 27.72           C  
ATOM   4648  CB  LYS A 576     -16.715 -29.650 100.332  1.00 27.72           C  
ATOM   4649  O   LYS A 576     -16.059 -26.778  99.392  1.00 27.72           O  
ATOM   4650  CG  LYS A 576     -17.334 -31.060 100.362  1.00 27.72           C  
ATOM   4651  CD  LYS A 576     -16.415 -32.067 101.064  1.00 27.72           C  
ATOM   4652  CE  LYS A 576     -17.104 -33.437 101.114  1.00 27.72           C  
ATOM   4653  NZ  LYS A 576     -16.231 -34.467 101.730  1.00 27.72           N  
ATOM   4654  N   PHE A 577     -18.034 -26.279 100.301  1.00 24.53           N  
ATOM   4655  CA  PHE A 577     -18.321 -25.928 101.732  1.00 24.53           C  
ATOM   4656  C   PHE A 577     -17.108 -25.277 102.457  1.00 24.53           C  
ATOM   4657  CB  PHE A 577     -18.872 -27.141 102.512  1.00 24.53           C  
ATOM   4658  O   PHE A 577     -16.041 -25.869 102.419  1.00 24.53           O  
ATOM   4659  CG  PHE A 577     -20.384 -27.278 102.587  1.00 24.53           C  
ATOM   4660  CD1 PHE A 577     -21.130 -26.361 103.344  1.00 24.53           C  
ATOM   4661  CD2 PHE A 577     -21.054 -28.346 101.965  1.00 24.53           C  
ATOM   4662  CE1 PHE A 577     -22.504 -26.549 103.563  1.00 24.53           C  
ATOM   4663  CE2 PHE A 577     -22.441 -28.514 102.146  1.00 24.53           C  
ATOM   4664  CZ  PHE A 577     -23.162 -27.635 102.971  1.00 24.53           C  
ATOM   4665  N   TYR A 578     -17.111 -24.118 103.147  1.00 32.47           N  
ATOM   4666  CA  TYR A 578     -18.098 -23.225 103.797  1.00 32.47           C  
ATOM   4667  C   TYR A 578     -17.625 -21.739 103.737  1.00 32.47           C  
ATOM   4668  CB  TYR A 578     -18.178 -23.586 105.304  1.00 32.47           C  
ATOM   4669  O   TYR A 578     -16.425 -21.483 103.743  1.00 32.47           O  
ATOM   4670  CG  TYR A 578     -19.304 -24.506 105.728  1.00 32.47           C  
ATOM   4671  CD1 TYR A 578     -20.553 -23.958 106.080  1.00 32.47           C  
ATOM   4672  CD2 TYR A 578     -19.102 -25.897 105.817  1.00 32.47           C  
ATOM   4673  CE1 TYR A 578     -21.614 -24.796 106.469  1.00 32.47           C  
ATOM   4674  CE2 TYR A 578     -20.167 -26.743 106.190  1.00 32.47           C  
ATOM   4675  OH  TYR A 578     -22.467 -27.008 106.829  1.00 32.47           O  
ATOM   4676  CZ  TYR A 578     -21.429 -26.194 106.506  1.00 32.47           C  
ATOM   4677  N   GLU A 579     -18.601 -20.815 103.678  1.00 27.27           N  
ATOM   4678  CA  GLU A 579     -18.790 -19.507 104.375  1.00 27.27           C  
ATOM   4679  C   GLU A 579     -17.587 -18.796 105.066  1.00 27.27           C  
ATOM   4680  CB  GLU A 579     -19.904 -19.770 105.402  1.00 27.27           C  
ATOM   4681  O   GLU A 579     -16.730 -19.436 105.653  1.00 27.27           O  
ATOM   4682  CG  GLU A 579     -21.268 -20.071 104.757  1.00 27.27           C  
ATOM   4683  CD  GLU A 579     -22.371 -20.346 105.790  1.00 27.27           C  
ATOM   4684  OE1 GLU A 579     -23.542 -20.078 105.451  1.00 27.27           O  
ATOM   4685  OE2 GLU A 579     -22.038 -20.848 106.886  1.00 27.27           O  
ATOM   4686  N   LEU A 580     -17.452 -17.459 105.154  1.00 27.62           N  
ATOM   4687  CA  LEU A 580     -18.442 -16.406 105.438  1.00 27.62           C  
ATOM   4688  C   LEU A 580     -17.780 -14.994 105.310  1.00 27.62           C  
ATOM   4689  CB  LEU A 580     -18.847 -16.584 106.929  1.00 27.62           C  
ATOM   4690  O   LEU A 580     -16.632 -14.853 105.711  1.00 27.62           O  
ATOM   4691  CG  LEU A 580     -20.200 -15.976 107.318  1.00 27.62           C  
ATOM   4692  CD1 LEU A 580     -21.406 -16.880 107.086  1.00 27.62           C  
ATOM   4693  CD2 LEU A 580     -20.199 -15.533 108.783  1.00 27.62           C  
ATOM   4694  N   ASN A 581     -18.537 -13.981 104.835  1.00 28.70           N  
ATOM   4695  CA  ASN A 581     -18.583 -12.530 105.195  1.00 28.70           C  
ATOM   4696  C   ASN A 581     -17.276 -11.698 105.372  1.00 28.70           C  
ATOM   4697  CB  ASN A 581     -19.492 -12.434 106.437  1.00 28.70           C  
ATOM   4698  O   ASN A 581     -16.316 -12.135 105.975  1.00 28.70           O  
ATOM   4699  CG  ASN A 581     -20.937 -12.818 106.146  1.00 28.70           C  
ATOM   4700  ND2 ASN A 581     -21.743 -13.024 107.161  1.00 28.70           N  
ATOM   4701  OD1 ASN A 581     -21.351 -12.965 105.009  1.00 28.70           O  
ATOM   4702  N   SER A 582     -17.133 -10.420 104.992  1.00 24.48           N  
ATOM   4703  CA  SER A 582     -18.041  -9.326 104.604  1.00 24.48           C  
ATOM   4704  C   SER A 582     -17.220  -8.129 104.054  1.00 24.48           C  
ATOM   4705  CB  SER A 582     -18.829  -8.815 105.826  1.00 24.48           C  
ATOM   4706  O   SER A 582     -16.033  -8.008 104.330  1.00 24.48           O  
ATOM   4707  OG  SER A 582     -18.030  -8.756 106.991  1.00 24.48           O  
ATOM   4708  N   ALA A 583     -17.907  -7.262 103.300  1.00 25.06           N  
ATOM   4709  CA  ALA A 583     -17.587  -5.973 102.636  1.00 25.06           C  
ATOM   4710  C   ALA A 583     -16.688  -4.933 103.399  1.00 25.06           C  
ATOM   4711  CB  ALA A 583     -19.016  -5.426 102.422  1.00 25.06           C  
ATOM   4712  O   ALA A 583     -16.420  -5.168 104.572  1.00 25.06           O  
ATOM   4713  N   PRO A 584     -16.290  -3.742 102.841  1.00 37.41           N  
ATOM   4714  CA  PRO A 584     -16.806  -3.055 101.643  1.00 37.41           C  
ATOM   4715  C   PRO A 584     -15.791  -2.360 100.693  1.00 37.41           C  
ATOM   4716  CB  PRO A 584     -17.713  -1.983 102.272  1.00 37.41           C  
ATOM   4717  O   PRO A 584     -14.585  -2.296 100.897  1.00 37.41           O  
ATOM   4718  CG  PRO A 584     -16.902  -1.522 103.488  1.00 37.41           C  
ATOM   4719  CD  PRO A 584     -15.876  -2.640 103.715  1.00 37.41           C  
ATOM   4720  N   LYS A 585     -16.373  -1.824  99.610  1.00 38.91           N  
ATOM   4721  CA  LYS A 585     -15.805  -0.982  98.544  1.00 38.91           C  
ATOM   4722  C   LYS A 585     -15.454   0.434  99.031  1.00 38.91           C  
ATOM   4723  CB  LYS A 585     -16.903  -0.792  97.471  1.00 38.91           C  
ATOM   4724  O   LYS A 585     -16.243   1.012  99.767  1.00 38.91           O  
ATOM   4725  CG  LYS A 585     -17.430  -2.062  96.783  1.00 38.91           C  
ATOM   4726  CD  LYS A 585     -18.723  -1.748  96.007  1.00 38.91           C  
ATOM   4727  CE  LYS A 585     -19.223  -2.992  95.260  1.00 38.91           C  
ATOM   4728  NZ  LYS A 585     -20.575  -2.786  94.675  1.00 38.91           N  
ATOM   4729  N   THR A 586     -14.444   1.060  98.421  1.00 25.61           N  
ATOM   4730  CA  THR A 586     -14.361   2.521  98.186  1.00 25.61           C  
ATOM   4731  C   THR A 586     -13.693   2.754  96.813  1.00 25.61           C  
ATOM   4732  CB  THR A 586     -13.632   3.259  99.328  1.00 25.61           C  
ATOM   4733  O   THR A 586     -12.636   2.204  96.529  1.00 25.61           O  
ATOM   4734  CG2 THR A 586     -14.466   3.341 100.609  1.00 25.61           C  
ATOM   4735  OG1 THR A 586     -12.435   2.612  99.673  1.00 25.61           O  
ATOM   4736  N   THR A 587     -14.442   3.198  95.788  1.00 27.25           N  
ATOM   4737  CA  THR A 587     -14.513   4.587  95.253  1.00 27.25           C  
ATOM   4738  C   THR A 587     -13.125   5.154  94.904  1.00 27.25           C  
ATOM   4739  CB  THR A 587     -15.305   5.542  96.165  1.00 27.25           C  
ATOM   4740  O   THR A 587     -12.263   5.190  95.762  1.00 27.25           O  
ATOM   4741  CG2 THR A 587     -16.739   5.071  96.421  1.00 27.25           C  
ATOM   4742  OG1 THR A 587     -14.675   5.687  97.408  1.00 27.25           O  
ATOM   4743  N   SER A 588     -12.798   5.629  93.697  1.00 29.75           N  
ATOM   4744  CA  SER A 588     -13.516   6.635  92.906  1.00 29.75           C  
ATOM   4745  C   SER A 588     -12.789   6.941  91.575  1.00 29.75           C  
ATOM   4746  CB  SER A 588     -13.506   7.950  93.712  1.00 29.75           C  
ATOM   4747  O   SER A 588     -11.566   6.919  91.533  1.00 29.75           O  
ATOM   4748  OG  SER A 588     -12.198   8.284  94.133  1.00 29.75           O  
ATOM   4749  N   SER A 589     -13.566   7.326  90.549  1.00 26.69           N  
ATOM   4750  CA  SER A 589     -13.376   8.523  89.689  1.00 26.69           C  
ATOM   4751  C   SER A 589     -12.023   8.706  88.950  1.00 26.69           C  
ATOM   4752  CB  SER A 589     -13.726   9.736  90.565  1.00 26.69           C  
ATOM   4753  O   SER A 589     -11.008   8.994  89.561  1.00 26.69           O  
ATOM   4754  OG  SER A 589     -14.263  10.812  89.843  1.00 26.69           O  
ATOM   4755  N   ILE A 590     -11.919   8.444  87.636  1.00 29.09           N  
ATOM   4756  CA  ILE A 590     -12.229   9.329  86.477  1.00 29.09           C  
ATOM   4757  C   ILE A 590     -11.001  10.081  85.914  1.00 29.09           C  
ATOM   4758  CB  ILE A 590     -13.461  10.251  86.694  1.00 29.09           C  
ATOM   4759  O   ILE A 590     -10.344  10.849  86.596  1.00 29.09           O  
ATOM   4760  CG1 ILE A 590     -14.774   9.476  86.433  1.00 29.09           C  
ATOM   4761  CG2 ILE A 590     -13.523  11.565  85.908  1.00 29.09           C  
ATOM   4762  CD1 ILE A 590     -16.054  10.211  86.859  1.00 29.09           C  
ATOM   4763  N   LYS A 591     -10.825   9.883  84.593  1.00 30.55           N  
ATOM   4764  CA  LYS A 591     -10.254  10.765  83.548  1.00 30.55           C  
ATOM   4765  C   LYS A 591      -8.798  11.221  83.725  1.00 30.55           C  
ATOM   4766  CB  LYS A 591     -11.226  11.928  83.296  1.00 30.55           C  
ATOM   4767  O   LYS A 591      -8.444  12.018  84.569  1.00 30.55           O  
ATOM   4768  CG  LYS A 591     -12.515  11.460  82.595  1.00 30.55           C  
ATOM   4769  CD  LYS A 591     -13.545  12.600  82.532  1.00 30.55           C  
ATOM   4770  CE  LYS A 591     -14.953  12.068  82.220  1.00 30.55           C  
ATOM   4771  NZ  LYS A 591     -15.962  13.160  82.244  1.00 30.55           N  
ATOM   4772  N   SER A 592      -7.912  10.650  82.912  1.00 32.50           N  
ATOM   4773  CA  SER A 592      -7.432  11.236  81.646  1.00 32.50           C  
ATOM   4774  C   SER A 592      -6.283  12.212  81.861  1.00 32.50           C  
ATOM   4775  CB  SER A 592      -8.513  11.911  80.777  1.00 32.50           C  
ATOM   4776  O   SER A 592      -6.467  13.233  82.501  1.00 32.50           O  
ATOM   4777  OG  SER A 592      -8.899  13.179  81.269  1.00 32.50           O  
ATOM   4778  N   ILE A 593      -5.142  11.941  81.234  1.00 35.16           N  
ATOM   4779  CA  ILE A 593      -4.515  12.831  80.249  1.00 35.16           C  
ATOM   4780  C   ILE A 593      -3.157  12.231  79.887  1.00 35.16           C  
ATOM   4781  CB  ILE A 593      -4.466  14.330  80.664  1.00 35.16           C  
ATOM   4782  O   ILE A 593      -2.210  12.150  80.661  1.00 35.16           O  
ATOM   4783  CG1 ILE A 593      -5.782  15.010  80.190  1.00 35.16           C  
ATOM   4784  CG2 ILE A 593      -3.300  15.123  80.046  1.00 35.16           C  
ATOM   4785  CD1 ILE A 593      -6.174  16.240  81.015  1.00 35.16           C  
ATOM   4786  N   THR A 594      -3.113  11.770  78.647  1.00 38.28           N  
ATOM   4787  CA  THR A 594      -1.926  11.679  77.811  1.00 38.28           C  
ATOM   4788  C   THR A 594      -1.185  13.013  77.815  1.00 38.28           C  
ATOM   4789  CB  THR A 594      -2.410  11.427  76.368  1.00 38.28           C  
ATOM   4790  O   THR A 594      -1.723  13.981  77.286  1.00 38.28           O  
ATOM   4791  CG2 THR A 594      -2.831   9.978  76.146  1.00 38.28           C  
ATOM   4792  OG1 THR A 594      -3.551  12.224  76.098  1.00 38.28           O  
ATOM   4793  N   ARG A 595       0.028  13.058  78.375  1.00 37.53           N  
ATOM   4794  CA  ARG A 595       1.143  13.946  77.978  1.00 37.53           C  
ATOM   4795  C   ARG A 595       2.299  13.775  78.961  1.00 37.53           C  
ATOM   4796  CB  ARG A 595       0.726  15.441  77.944  1.00 37.53           C  
ATOM   4797  O   ARG A 595       2.402  14.534  79.909  1.00 37.53           O  
ATOM   4798  CG  ARG A 595       0.437  15.961  76.527  1.00 37.53           C  
ATOM   4799  CD  ARG A 595      -0.147  17.370  76.634  1.00 37.53           C  
ATOM   4800  NE  ARG A 595      -0.685  17.843  75.346  1.00 37.53           N  
ATOM   4801  NH1 ARG A 595      -1.091  20.007  75.998  1.00 37.53           N  
ATOM   4802  NH2 ARG A 595      -1.689  19.344  73.957  1.00 37.53           N
[truncated: 370,089 more chars]
