# Supplementary material for: Structural screens identify candidate human homologs of insect chemoreceptors and cryptic Drosophila gustatory receptor-like proteins
Source: eLife. 2023 Feb 20;12:e85537. doi: 10.7554/eLife.85537 (PMC9998090; doi:10.7554/eLife.85537)
Supplement: Source data 1. — Models of proteins analyzed in this work, either downloaded from the AlphaFold Protein Structure Database or, where not already available, predicted using the AlphaFold2 algorithm implemented in ColabFold (Mirdita et al., 2022). The four-letter code in the filename represents the first letter of the genus and the first three letters of the species (e.g., ‘Dmel’ = D. melanogaster); species names are given in full in the figures. [file elife-85537-data1.zip › BtauRhodopsin_AF-P02699-F1-model_v4.pdb]

HEADER                                            01-JUN-22                     
TITLE     ALPHAFOLD MONOMER V2.0 PREDICTION FOR RHODOPSIN (P02699)              
COMPND    MOL_ID: 1;                                                            
COMPND   2 MOLECULE: RHODOPSIN;                                                 
COMPND   3 CHAIN: A                                                             
SOURCE    MOL_ID: 1;                                                            
SOURCE   2 ORGANISM_SCIENTIFIC: BOS TAURUS;                                     
SOURCE   3 ORGANISM_TAXID: 9913                                                 
REMARK   1                                                                      
REMARK   1 REFERENCE 1                                                          
REMARK   1  AUTH   JOHN JUMPER, RICHARD EVANS, ALEXANDER PRITZEL, TIM GREEN,    
REMARK   1  AUTH 2 MICHAEL FIGURNOV, OLAF RONNEBERGER, KATHRYN TUNYASUVUNAKOOL, 
REMARK   1  AUTH 3 RUSS BATES, AUGUSTIN ZIDEK, ANNA POTAPENKO, ALEX BRIDGLAND,  
REMARK   1  AUTH 4 CLEMENS MEYER, SIMON A A KOHL, ANDREW J BALLARD,             
REMARK   1  AUTH 5 ANDREW COWIE, BERNARDINO ROMERA-PAREDES, STANISLAV NIKOLOV,  
REMARK   1  AUTH 6 RISHUB JAIN, JONAS ADLER, TREVOR BACK, STIG PETERSEN,        
REMARK   1  AUTH 7 DAVID REIMAN, ELLEN CLANCY, MICHAL ZIELINSKI,                
REMARK   1  AUTH 8 MARTIN STEINEGGER, MICHALINA PACHOLSKA, TAMAS BERGHAMMER,    
REMARK   1  AUTH 9 DAVID SILVER, ORIOL VINYALS, ANDREW W SENIOR,                
REMARK   1  AUTH10 KORAY KAVUKCUOGLU, PUSHMEET KOHLI, DEMIS HASSABIS            
REMARK   1  TITL   HIGHLY ACCURATE PROTEIN STRUCTURE PREDICTION WITH ALPHAFOLD  
REMARK   1  REF    NATURE                        V. 596   583 2021              
REMARK   1  REFN                   ISSN 0028-0836                               
REMARK   1  PMID   34265844                                                     
REMARK   1  DOI    10.1038/s41586-021-03819-2                                   
REMARK   1                                                                      
REMARK   1 DISCLAIMERS                                                          
REMARK   1 ALPHAFOLD DATA, COPYRIGHT (2021) DEEPMIND TECHNOLOGIES LIMITED. THE  
REMARK   1 INFORMATION PROVIDED IS THEORETICAL MODELLING ONLY AND CAUTION SHOULD
REMARK   1 BE EXERCISED IN ITS USE. IT IS PROVIDED "AS-IS" WITHOUT ANY WARRANTY 
REMARK   1 OF ANY KIND, WHETHER EXPRESSED OR IMPLIED. NO WARRANTY IS GIVEN THAT 
REMARK   1 USE OF THE INFORMATION SHALL NOT INFRINGE THE RIGHTS OF ANY THIRD    
REMARK   1 PARTY. THE INFORMATION IS NOT INTENDED TO BE A SUBSTITUTE FOR        
REMARK   1 PROFESSIONAL MEDICAL ADVICE, DIAGNOSIS, OR TREATMENT, AND DOES NOT   
REMARK   1 CONSTITUTE MEDICAL OR OTHER PROFESSIONAL ADVICE. IT IS AVAILABLE FOR 
REMARK   1 ACADEMIC AND COMMERCIAL PURPOSES, UNDER CC-BY 4.0 LICENCE.           
DBREF  XXXX A    1   348  UNP    P02699   OPSD_BOVIN       1    348             
SEQRES   1 A  348  MET ASN GLY THR GLU GLY PRO ASN PHE TYR VAL PRO PHE          
SEQRES   2 A  348  SER ASN LYS THR GLY VAL VAL ARG SER PRO PHE GLU ALA          
SEQRES   3 A  348  PRO GLN TYR TYR LEU ALA GLU PRO TRP GLN PHE SER MET          
SEQRES   4 A  348  LEU ALA ALA TYR MET PHE LEU LEU ILE MET LEU GLY PHE          
SEQRES   5 A  348  PRO ILE ASN PHE LEU THR LEU TYR VAL THR VAL GLN HIS          
SEQRES   6 A  348  LYS LYS LEU ARG THR PRO LEU ASN TYR ILE LEU LEU ASN          
SEQRES   7 A  348  LEU ALA VAL ALA ASP LEU PHE MET VAL PHE GLY GLY PHE          
SEQRES   8 A  348  THR THR THR LEU TYR THR SER LEU HIS GLY TYR PHE VAL          
SEQRES   9 A  348  PHE GLY PRO THR GLY CYS ASN LEU GLU GLY PHE PHE ALA          
SEQRES  10 A  348  THR LEU GLY GLY GLU ILE ALA LEU TRP SER LEU VAL VAL          
SEQRES  11 A  348  LEU ALA ILE GLU ARG TYR VAL VAL VAL CYS LYS PRO MET          
SEQRES  12 A  348  SER ASN PHE ARG PHE GLY GLU ASN HIS ALA ILE MET GLY          
SEQRES  13 A  348  VAL ALA PHE THR TRP VAL MET ALA LEU ALA CYS ALA ALA          
SEQRES  14 A  348  PRO PRO LEU VAL GLY TRP SER ARG TYR ILE PRO GLU GLY          
SEQRES  15 A  348  MET GLN CYS SER CYS GLY ILE ASP TYR TYR THR PRO HIS          
SEQRES  16 A  348  GLU GLU THR ASN ASN GLU SER PHE VAL ILE TYR MET PHE          
SEQRES  17 A  348  VAL VAL HIS PHE ILE ILE PRO LEU ILE VAL ILE PHE PHE          
SEQRES  18 A  348  CYS TYR GLY GLN LEU VAL PHE THR VAL LYS GLU ALA ALA          
SEQRES  19 A  348  ALA GLN GLN GLN GLU SER ALA THR THR GLN LYS ALA GLU          
SEQRES  20 A  348  LYS GLU VAL THR ARG MET VAL ILE ILE MET VAL ILE ALA          
SEQRES  21 A  348  PHE LEU ILE CYS TRP LEU PRO TYR ALA GLY VAL ALA PHE          
SEQRES  22 A  348  TYR ILE PHE THR HIS GLN GLY SER ASP PHE GLY PRO ILE          
SEQRES  23 A  348  PHE MET THR ILE PRO ALA PHE PHE ALA LYS THR SER ALA          
SEQRES  24 A  348  VAL TYR ASN PRO VAL ILE TYR ILE MET MET ASN LYS GLN          
SEQRES  25 A  348  PHE ARG ASN CYS MET VAL THR THR LEU CYS CYS GLY LYS          
SEQRES  26 A  348  ASN PRO LEU GLY ASP ASP GLU ALA SER THR THR VAL SER          
SEQRES  27 A  348  LYS THR GLU THR SER GLN VAL ALA PRO ALA                      
CRYST1    1.000    1.000    1.000  90.00  90.00  90.00 P 1           1          
ORIGX1      1.000000  0.000000  0.000000        0.00000                         
ORIGX2      0.000000  1.000000  0.000000        0.00000                         
ORIGX3      0.000000  0.000000  1.000000        0.00000                         
SCALE1      1.000000  0.000000  0.000000        0.00000                         
SCALE2      0.000000  1.000000  0.000000        0.00000                         
SCALE3      0.000000  0.000000  1.000000        0.00000                         
MODEL        1                                                                  
ATOM      1  N   MET A   1      12.124  17.095 -21.248  1.00 60.52           N  
ATOM      2  CA  MET A   1      12.740  15.912 -20.612  1.00 60.52           C  
ATOM      3  C   MET A   1      13.990  15.481 -21.371  1.00 60.52           C  
ATOM      4  CB  MET A   1      11.720  14.770 -20.523  1.00 60.52           C  
ATOM      5  O   MET A   1      13.882  14.982 -22.482  1.00 60.52           O  
ATOM      6  CG  MET A   1      10.790  15.025 -19.337  1.00 60.52           C  
ATOM      7  SD  MET A   1       9.524  13.765 -19.111  1.00 60.52           S  
ATOM      8  CE  MET A   1       8.402  14.720 -18.053  1.00 60.52           C  
ATOM      9  N   ASN A   2      15.172  15.703 -20.792  1.00 74.10           N  
ATOM     10  CA  ASN A   2      16.480  15.314 -21.344  1.00 74.10           C  
ATOM     11  C   ASN A   2      16.955  13.916 -20.897  1.00 74.10           C  
ATOM     12  CB  ASN A   2      17.516  16.401 -20.990  1.00 74.10           C  
ATOM     13  O   ASN A   2      18.138  13.599 -21.049  1.00 74.10           O  
ATOM     14  CG  ASN A   2      17.392  17.662 -21.821  1.00 74.10           C  
ATOM     15  ND2 ASN A   2      17.720  18.802 -21.272  1.00 74.10           N  
ATOM     16  OD1 ASN A   2      17.080  17.641 -22.999  1.00 74.10           O  
ATOM     17  N   GLY A   3      16.071  13.099 -20.314  1.00 86.92           N  
ATOM     18  CA  GLY A   3      16.372  11.717 -19.953  1.00 86.92           C  
ATOM     19  C   GLY A   3      16.436  10.780 -21.159  1.00 86.92           C  
ATOM     20  O   GLY A   3      16.289  11.188 -22.311  1.00 86.92           O  
ATOM     21  N   THR A   4      16.678   9.507 -20.880  1.00 92.76           N  
ATOM     22  CA  THR A   4      16.769   8.450 -21.887  1.00 92.76           C  
ATOM     23  C   THR A   4      15.549   7.551 -21.775  1.00 92.76           C  
ATOM     24  CB  THR A   4      18.061   7.656 -21.713  1.00 92.76           C  
ATOM     25  O   THR A   4      15.434   6.778 -20.822  1.00 92.76           O  
ATOM     26  CG2 THR A   4      18.305   6.669 -22.855  1.00 92.76           C  
ATOM     27  OG1 THR A   4      19.155   8.550 -21.687  1.00 92.76           O  
ATOM     28  N   GLU A   5      14.652   7.675 -22.750  1.00 92.82           N  
ATOM     29  CA  GLU A   5      13.454   6.847 -22.889  1.00 92.82           C  
ATOM     30  C   GLU A   5      13.817   5.491 -23.509  1.00 92.82           C  
ATOM     31  CB  GLU A   5      12.427   7.605 -23.749  1.00 92.82           C  
ATOM     32  O   GLU A   5      14.512   5.422 -24.527  1.00 92.82           O  
ATOM     33  CG  GLU A   5      11.064   6.903 -23.884  1.00 92.82           C  
ATOM     34  CD  GLU A   5      10.279   6.800 -22.569  1.00 92.82           C  
ATOM     35  OE1 GLU A   5       9.429   5.890 -22.458  1.00 92.82           O  
ATOM     36  OE2 GLU A   5      10.519   7.624 -21.665  1.00 92.82           O  
ATOM     37  N   GLY A   6      13.350   4.413 -22.888  1.00 93.09           N  
ATOM     38  CA  GLY A   6      13.369   3.061 -23.429  1.00 93.09           C  
ATOM     39  C   GLY A   6      11.961   2.453 -23.420  1.00 93.09           C  
ATOM     40  O   GLY A   6      11.042   3.038 -22.859  1.00 93.09           O  
ATOM     41  N   PRO A   7      11.762   1.250 -23.988  1.00 91.94           N  
ATOM     42  CA  PRO A   7      10.420   0.664 -24.102  1.00 91.94           C  
ATOM     43  C   PRO A   7       9.718   0.428 -22.752  1.00 91.94           C  
ATOM     44  CB  PRO A   7      10.627  -0.651 -24.863  1.00 91.94           C  
ATOM     45  O   PRO A   7       8.518   0.638 -22.626  1.00 91.94           O  
ATOM     46  CG  PRO A   7      11.905  -0.409 -25.667  1.00 91.94           C  
ATOM     47  CD  PRO A   7      12.736   0.476 -24.741  1.00 91.94           C  
ATOM     48  N   ASN A   8      10.479   0.001 -21.737  1.00 94.79           N  
ATOM     49  CA  ASN A   8       9.967  -0.382 -20.412  1.00 94.79           C  
ATOM     50  C   ASN A   8      10.594   0.440 -19.271  1.00 94.79           C  
ATOM     51  CB  ASN A   8      10.194  -1.894 -20.202  1.00 94.79           C  
ATOM     52  O   ASN A   8      10.603  -0.006 -18.124  1.00 94.79           O  
ATOM     53  CG  ASN A   8       9.429  -2.766 -21.177  1.00 94.79           C  
ATOM     54  ND2 ASN A   8      10.063  -3.762 -21.749  1.00 94.79           N  
ATOM     55  OD1 ASN A   8       8.255  -2.599 -21.430  1.00 94.79           O  
ATOM     56  N   PHE A   9      11.227   1.574 -19.576  1.00 96.52           N  
ATOM     57  CA  PHE A   9      11.898   2.400 -18.574  1.00 96.52           C  
ATOM     58  C   PHE A   9      12.146   3.821 -19.078  1.00 96.52           C  
ATOM     59  CB  PHE A   9      13.236   1.758 -18.152  1.00 96.52           C  
ATOM     60  O   PHE A   9      12.278   4.049 -20.276  1.00 96.52           O  
ATOM     61  CG  PHE A   9      14.304   1.695 -19.233  1.00 96.52           C  
ATOM     62  CD1 PHE A   9      14.491   0.527 -19.997  1.00 96.52           C  
ATOM     63  CD2 PHE A   9      15.126   2.812 -19.467  1.00 96.52           C  
ATOM     64  CE1 PHE A   9      15.499   0.477 -20.978  1.00 96.52           C  
ATOM     65  CE2 PHE A   9      16.125   2.769 -20.453  1.00 96.52           C  
ATOM     66  CZ  PHE A   9      16.315   1.599 -21.207  1.00 96.52           C  
ATOM     67  N   TYR A  10      12.351   4.746 -18.143  1.00 94.88           N  
ATOM     68  CA  TYR A  10      12.913   6.063 -18.422  1.00 94.88           C  
ATOM     69  C   TYR A  10      13.983   6.388 -17.391  1.00 94.88           C  
ATOM     70  CB  TYR A  10      11.812   7.116 -18.410  1.00 94.88           C  
ATOM     71  O   TYR A  10      13.701   6.486 -16.195  1.00 94.88           O  
ATOM     72  CG  TYR A  10      12.309   8.554 -18.483  1.00 94.88           C  
ATOM     73  CD1 TYR A  10      12.586   9.274 -17.305  1.00 94.88           C  
ATOM     74  CD2 TYR A  10      12.483   9.187 -19.727  1.00 94.88           C  
ATOM     75  CE1 TYR A  10      12.926  10.634 -17.360  1.00 94.88           C  
ATOM     76  CE2 TYR A  10      12.853  10.542 -19.798  1.00 94.88           C  
ATOM     77  OH  TYR A  10      13.413  12.582 -18.640  1.00 94.88           O  
ATOM     78  CZ  TYR A  10      13.048  11.273 -18.609  1.00 94.88           C  
ATOM     79  N   VAL A  11      15.213   6.591 -17.863  1.00 95.04           N  
ATOM     80  CA  VAL A  11      16.321   7.008 -17.004  1.00 95.04           C  
ATOM     81  C   VAL A  11      16.401   8.539 -17.003  1.00 95.04           C  
ATOM     82  CB  VAL A  11      17.651   6.380 -17.448  1.00 95.04           C  
ATOM     83  O   VAL A  11      16.601   9.122 -18.073  1.00 95.04           O  
ATOM     84  CG1 VAL A  11      18.782   6.848 -16.533  1.00 95.04           C  
ATOM     85  CG2 VAL A  11      17.611   4.849 -17.381  1.00 95.04           C  
ATOM     86  N   PRO A  12      16.342   9.219 -15.840  1.00 91.89           N  
ATOM     87  CA  PRO A  12      16.435  10.679 -15.738  1.00 91.89           C  
ATOM     88  C   PRO A  12      17.882  11.190 -15.911  1.00 91.89           C  
ATOM     89  CB  PRO A  12      15.807  11.013 -14.378  1.00 91.89           C  
ATOM     90  O   PRO A  12      18.416  11.914 -15.072  1.00 91.89           O  
ATOM     91  CG  PRO A  12      16.178   9.801 -13.527  1.00 91.89           C  
ATOM     92  CD  PRO A  12      16.082   8.645 -14.522  1.00 91.89           C  
ATOM     93  N   PHE A  13      18.546  10.784 -16.996  1.00 91.77           N  
ATOM     94  CA  PHE A  13      19.914  11.163 -17.340  1.00 91.77           C  
ATOM     95  C   PHE A  13      20.110  11.220 -18.857  1.00 91.77           C  
ATOM     96  CB  PHE A  13      20.894  10.173 -16.707  1.00 91.77           C  
ATOM     97  O   PHE A  13      19.602  10.378 -19.600  1.00 91.77           O  
ATOM     98  CG  PHE A  13      22.328  10.661 -16.651  1.00 91.77           C  
ATOM     99  CD1 PHE A  13      23.191  10.480 -17.746  1.00 91.77           C  
ATOM    100  CD2 PHE A  13      22.804  11.306 -15.495  1.00 91.77           C  
ATOM    101  CE1 PHE A  13      24.520  10.930 -17.690  1.00 91.77           C  
ATOM    102  CE2 PHE A  13      24.136  11.753 -15.434  1.00 91.77           C  
ATOM    103  CZ  PHE A  13      24.995  11.565 -16.530  1.00 91.77           C  
ATOM    104  N   SER A  14      20.880  12.208 -19.313  1.00 91.15           N  
ATOM    105  CA  SER A  14      21.118  12.440 -20.737  1.00 91.15           C  
ATOM    106  C   SER A  14      22.115  11.445 -21.332  1.00 91.15           C  
ATOM    107  CB  SER A  14      21.614  13.871 -20.953  1.00 91.15           C  
ATOM    108  O   SER A  14      23.251  11.348 -20.872  1.00 91.15           O  
ATOM    109  OG  SER A  14      21.619  14.153 -22.339  1.00 91.15           O  
ATOM    110  N   ASN A  15      21.747  10.774 -22.429  1.00 92.88           N  
ATOM    111  CA  ASN A  15      22.639   9.825 -23.109  1.00 92.88           C  
ATOM    112  C   ASN A  15      23.697  10.472 -24.027  1.00 92.88           C  
ATOM    113  CB  ASN A  15      21.819   8.754 -23.848  1.00 92.88           C  
ATOM    114  O   ASN A  15      24.344   9.782 -24.811  1.00 92.88           O  
ATOM    115  CG  ASN A  15      22.607   7.476 -24.090  1.00 92.88           C  
ATOM    116  ND2 ASN A  15      22.112   6.619 -24.949  1.00 92.88           N  
ATOM    117  OD1 ASN A  15      23.642   7.213 -23.491  1.00 92.88           O  
ATOM    118  N   LYS A  16      23.916  11.793 -23.959  1.00 91.97           N  
ATOM    119  CA  LYS A  16      24.914  12.480 -24.807  1.00 91.97           C  
ATOM    120  C   LYS A  16      26.343  11.967 -24.599  1.00 91.97           C  
ATOM    121  CB  LYS A  16      24.865  13.993 -24.557  1.00 91.97           C  
ATOM    122  O   LYS A  16      27.151  12.026 -25.517  1.00 91.97           O  
ATOM    123  CG  LYS A  16      23.615  14.634 -25.173  1.00 91.97           C  
ATOM    124  CD  LYS A  16      23.580  16.137 -24.871  1.00 91.97           C  
ATOM    125  CE  LYS A  16      22.303  16.749 -25.455  1.00 91.97           C  
ATOM    126  NZ  LYS A  16      22.197  18.200 -25.154  1.00 91.97           N  
ATOM    127  N   THR A  17      26.653  11.468 -23.405  1.00 92.58           N  
ATOM    128  CA  THR A  17      27.962  10.887 -23.070  1.00 92.58           C  
ATOM    129  C   THR A  17      28.093   9.418 -23.481  1.00 92.58           C  
ATOM    130  CB  THR A  17      28.222  11.003 -21.562  1.00 92.58           C  
ATOM    131  O   THR A  17      29.185   8.864 -23.392  1.00 92.58           O  
ATOM    132  CG2 THR A  17      28.231  12.454 -21.079  1.00 92.58           C  
ATOM    133  OG1 THR A  17      27.198  10.333 -20.859  1.00 92.58           O  
ATOM    134  N   GLY A  18      26.999   8.763 -23.887  1.00 93.36           N  
ATOM    135  CA  GLY A  18      26.972   7.327 -24.172  1.00 93.36           C  
ATOM    136  C   GLY A  18      27.130   6.436 -22.935  1.00 93.36           C  
ATOM    137  O   GLY A  18      27.430   5.251 -23.079  1.00 93.36           O  
ATOM    138  N   VAL A  19      26.967   6.975 -21.719  1.00 94.95           N  
ATOM    139  CA  VAL A  19      27.127   6.232 -20.450  1.00 94.95           C  
ATOM    140  C   VAL A  19      25.830   5.555 -20.000  1.00 94.95           C  
ATOM    141  CB  VAL A  19      27.684   7.155 -19.343  1.00 94.95           C  
ATOM    142  O   VAL A  19      25.890   4.562 -19.281  1.00 94.95           O  
ATOM    143  CG1 VAL A  19      27.827   6.467 -17.978  1.00 94.95           C  
ATOM    144  CG2 VAL A  19      29.079   7.669 -19.724  1.00 94.95           C  
ATOM    145  N   VAL A  20      24.665   6.034 -20.447  1.00 95.65           N  
ATOM    146  CA  VAL A  20      23.367   5.507 -19.999  1.00 95.65           C  
ATOM    147  C   VAL A  20      23.211   4.048 -20.422  1.00 95.65           C  
ATOM    148  CB  VAL A  20      22.194   6.368 -20.502  1.00 95.65           C  
ATOM    149  O   VAL A  20      23.561   3.662 -21.541  1.00 95.65           O  
ATOM    150  CG1 VAL A  20      20.838   5.830 -20.046  1.00 95.65           C  
ATOM    151  CG2 VAL A  20      22.329   7.799 -19.973  1.00 95.65           C  
ATOM    152  N   ARG A  21      22.713   3.217 -19.508  1.00 96.49           N  
ATOM    153  CA  ARG A  21      22.464   1.787 -19.724  1.00 96.49           C  
ATOM    154  C   ARG A  21      21.088   1.423 -19.192  1.00 96.49           C  
ATOM    155  CB  ARG A  21      23.530   0.933 -19.017  1.00 96.49           C  
ATOM    156  O   ARG A  21      20.607   2.056 -18.256  1.00 96.49           O  
ATOM    157  CG  ARG A  21      24.967   1.106 -19.521  1.00 96.49           C  
ATOM    158  CD  ARG A  21      25.161   0.605 -20.958  1.00 96.49           C  
ATOM    159  NE  ARG A  21      26.545   0.834 -21.415  1.00 96.49           N  
ATOM    160  NH1 ARG A  21      26.257   3.018 -22.047  1.00 96.49           N  
ATOM    161  NH2 ARG A  21      28.253   2.106 -22.257  1.00 96.49           N  
ATOM    162  CZ  ARG A  21      27.010   1.974 -21.895  1.00 96.49           C  
ATOM    163  N   SER A  22      20.503   0.369 -19.758  1.00 97.36           N  
ATOM    164  CA  SER A  22      19.239  -0.195 -19.284  1.00 97.36           C  
ATOM    165  C   SER A  22      19.291  -0.467 -17.770  1.00 97.36           C  
ATOM    166  CB  SER A  22      18.946  -1.498 -20.033  1.00 97.36           C  
ATOM    167  O   SER A  22      20.245  -1.108 -17.309  1.00 97.36           O  
ATOM    168  OG  SER A  22      17.809  -2.147 -19.498  1.00 97.36           O  
ATOM    169  N   PRO A  23      18.277  -0.037 -16.992  1.00 97.72           N  
ATOM    170  CA  PRO A  23      18.196  -0.335 -15.563  1.00 97.72           C  
ATOM    171  C   PRO A  23      17.981  -1.822 -15.272  1.00 97.72           C  
ATOM    172  CB  PRO A  23      17.045   0.525 -15.044  1.00 97.72           C  
ATOM    173  O   PRO A  23      18.123  -2.239 -14.127  1.00 97.72           O  
ATOM    174  CG  PRO A  23      16.118   0.648 -16.248  1.00 97.72           C  
ATOM    175  CD  PRO A  23      17.100   0.716 -17.414  1.00 97.72           C  
ATOM    176  N   PHE A  24      17.681  -2.628 -16.292  1.00 98.00           N  
ATOM    177  CA  PHE A  24      17.525  -4.076 -16.178  1.00 98.00           C  
ATOM    178  C   PHE A  24      18.821  -4.859 -16.432  1.00 98.00           C  
ATOM    179  CB  PHE A  24      16.407  -4.510 -17.136  1.00 98.00           C  
ATOM    180  O   PHE A  24      18.857  -6.059 -16.182  1.00 98.00           O  
ATOM    181  CG  PHE A  24      15.084  -3.811 -16.881  1.00 98.00           C  
ATOM    182  CD1 PHE A  24      14.438  -3.992 -15.647  1.00 98.00           C  
ATOM    183  CD2 PHE A  24      14.513  -2.961 -17.847  1.00 98.00           C  
ATOM    184  CE1 PHE A  24      13.219  -3.347 -15.380  1.00 98.00           C  
ATOM    185  CE2 PHE A  24      13.287  -2.323 -17.583  1.00 98.00           C  
ATOM    186  CZ  PHE A  24      12.636  -2.520 -16.354  1.00 98.00           C  
ATOM    187  N   GLU A  25      19.877  -4.211 -16.934  1.00 95.83           N  
ATOM    188  CA  GLU A  25      21.087  -4.906 -17.408  1.00 95.83           C  
ATOM    189  C   GLU A  25      22.377  -4.453 -16.721  1.00 95.83           C  
ATOM    190  CB  GLU A  25      21.244  -4.697 -18.920  1.00 95.83           C  
ATOM    191  O   GLU A  25      23.326  -5.231 -16.639  1.00 95.83           O  
ATOM    192  CG  GLU A  25      20.103  -5.311 -19.744  1.00 95.83           C  
ATOM    193  CD  GLU A  25      20.279  -5.088 -21.254  1.00 95.83           C  
ATOM    194  OE1 GLU A  25      19.464  -5.661 -22.008  1.00 95.83           O  
ATOM    195  OE2 GLU A  25      21.164  -4.290 -21.644  1.00 95.83           O  
ATOM    196  N   ALA A  26      22.449  -3.205 -16.248  1.00 95.80           N  
ATOM    197  CA  ALA A  26      23.687  -2.648 -15.711  1.00 95.80           C  
ATOM    198  C   ALA A  26      23.460  -1.781 -14.463  1.00 95.80           C  
ATOM    199  CB  ALA A  26      24.372  -1.831 -16.808  1.00 95.80           C  
ATOM    200  O   ALA A  26      22.444  -1.082 -14.390  1.00 95.80           O  
ATOM    201  N   PRO A  27      24.440  -1.736 -13.534  1.00 97.11           N  
ATOM    202  CA  PRO A  27      24.444  -0.812 -12.403  1.00 97.11           C  
ATOM    203  C   PRO A  27      24.249   0.651 -12.817  1.00 97.11           C  
ATOM    204  CB  PRO A  27      25.780  -1.023 -11.691  1.00 97.11           C  
ATOM    205  O   PRO A  27      24.888   1.146 -13.746  1.00 97.11           O  
ATOM    206  CG  PRO A  27      26.134  -2.467 -12.033  1.00 97.11           C  
ATOM    207  CD  PRO A  27      25.598  -2.620 -13.453  1.00 97.11           C  
ATOM    208  N   GLN A  28      23.403   1.368 -12.081  1.00 96.68           N  
ATOM    209  CA  GLN A  28      22.987   2.741 -12.381  1.00 96.68           C  
ATOM    210  C   GLN A  28      23.824   3.789 -11.624  1.00 96.68           C  
ATOM    211  CB  GLN A  28      21.469   2.868 -12.162  1.00 96.68           C  
ATOM    212  O   GLN A  28      23.369   4.897 -11.352  1.00 96.68           O  
ATOM    213  CG  GLN A  28      20.669   1.883 -13.033  1.00 96.68           C  
ATOM    214  CD  GLN A  28      20.759   2.203 -14.518  1.00 96.68           C  
ATOM    215  NE2 GLN A  28      21.237   1.310 -15.353  1.00 96.68           N  
ATOM    216  OE1 GLN A  28      20.413   3.281 -14.966  1.00 96.68           O  
ATOM    217  N   TYR A  29      25.083   3.469 -11.307  1.00 95.79           N  
ATOM    218  CA  TYR A  29      25.990   4.309 -10.504  1.00 95.79           C  
ATOM    219  C   TYR A  29      26.422   5.626 -11.170  1.00 95.79           C  
ATOM    220  CB  TYR A  29      27.230   3.489 -10.115  1.00 95.79           C  
ATOM    221  O   TYR A  29      27.123   6.427 -10.563  1.00 95.79           O  
ATOM    222  CG  TYR A  29      26.982   2.212  -9.330  1.00 95.79           C  
ATOM    223  CD1 TYR A  29      25.930   2.128  -8.396  1.00 95.79           C  
ATOM    224  CD2 TYR A  29      27.850   1.116  -9.499  1.00 95.79           C  
ATOM    225  CE1 TYR A  29      25.735   0.959  -7.641  1.00 95.79           C  
ATOM    226  CE2 TYR A  29      27.660  -0.056  -8.743  1.00 95.79           C  
ATOM    227  OH  TYR A  29      26.435  -1.275  -7.093  1.00 95.79           O  
ATOM    228  CZ  TYR A  29      26.600  -0.140  -7.816  1.00 95.79           C  
ATOM    229  N   TYR A  30      26.016   5.876 -12.414  1.00 94.09           N  
ATOM    230  CA  TYR A  30      26.180   7.182 -13.057  1.00 94.09           C  
ATOM    231  C   TYR A  30      25.080   8.181 -12.656  1.00 94.09           C  
ATOM    232  CB  TYR A  30      26.243   6.989 -14.574  1.00 94.09           C  
ATOM    233  O   TYR A  30      25.234   9.377 -12.893  1.00 94.09           O  
ATOM    234  CG  TYR A  30      24.983   6.398 -15.171  1.00 94.09           C  
ATOM    235  CD1 TYR A  30      24.836   4.999 -15.269  1.00 94.09           C  
ATOM    236  CD2 TYR A  30      23.953   7.252 -15.609  1.00 94.09           C  
ATOM    237  CE1 TYR A  30      23.653   4.450 -15.795  1.00 94.09           C  
ATOM    238  CE2 TYR A  30      22.784   6.705 -16.164  1.00 94.09           C  
ATOM    239  OH  TYR A  30      21.515   4.788 -16.798  1.00 94.09           O  
ATOM    240  CZ  TYR A  30      22.633   5.308 -16.248  1.00 94.09           C  
ATOM    241  N   LEU A  31      23.980   7.713 -12.052  1.00 92.93           N  
ATOM    242  CA  LEU A  31      22.899   8.562 -11.538  1.00 92.93           C  
ATOM    243  C   LEU A  31      23.235   9.199 -10.187  1.00 92.93           C  
ATOM    244  CB  LEU A  31      21.626   7.705 -11.372  1.00 92.93           C  
ATOM    245  O   LEU A  31      22.744  10.281  -9.871  1.00 92.93           O  
ATOM    246  CG  LEU A  31      21.016   7.167 -12.673  1.00 92.93           C  
ATOM    247  CD1 LEU A  31      19.734   6.397 -12.358  1.00 92.93           C  
ATOM    248  CD2 LEU A  31      20.658   8.307 -13.622  1.00 92.93           C  
ATOM    249  N   ALA A  32      24.010   8.485  -9.377  1.00 92.72           N  
ATOM    250  CA  ALA A  32      24.214   8.736  -7.961  1.00 92.72           C  
ATOM    251  C   ALA A  32      25.481   8.016  -7.486  1.00 92.72           C  
ATOM    252  CB  ALA A  32      22.980   8.206  -7.218  1.00 92.72           C  
ATOM    253  O   ALA A  32      25.848   6.974  -8.028  1.00 92.72           O  
ATOM    254  N   GLU A  33      26.132   8.534  -6.446  1.00 94.17           N  
ATOM    255  CA  GLU A  33      27.311   7.872  -5.885  1.00 94.17           C  
ATOM    256  C   GLU A  33      26.939   6.500  -5.278  1.00 94.17           C  
ATOM    257  CB  GLU A  33      28.002   8.761  -4.845  1.00 94.17           C  
ATOM    258  O   GLU A  33      25.883   6.379  -4.650  1.00 94.17           O  
ATOM    259  CG  GLU A  33      28.593  10.038  -5.470  1.00 94.17           C  
ATOM    260  CD  GLU A  33      29.496  10.839  -4.516  1.00 94.17           C  
ATOM    261  OE1 GLU A  33      30.137  11.795  -4.993  1.00 94.17           O  
ATOM    262  OE2 GLU A  33      29.550  10.502  -3.313  1.00 94.17           O  
ATOM    263  N   PRO A  34      27.792   5.459  -5.391  1.00 94.87           N  
ATOM    264  CA  PRO A  34      27.453   4.096  -4.961  1.00 94.87           C  
ATOM    265  C   PRO A  34      26.981   3.963  -3.504  1.00 94.87           C  
ATOM    266  CB  PRO A  34      28.722   3.274  -5.196  1.00 94.87           C  
ATOM    267  O   PRO A  34      26.143   3.116  -3.203  1.00 94.87           O  
ATOM    268  CG  PRO A  34      29.380   3.983  -6.375  1.00 94.87           C  
ATOM    269  CD  PRO A  34      29.050   5.452  -6.128  1.00 94.87           C  
ATOM    270  N   TRP A  35      27.461   4.815  -2.590  1.00 96.02           N  
ATOM    271  CA  TRP A  35      27.016   4.788  -1.191  1.00 96.02           C  
ATOM    272  C   TRP A  35      25.532   5.141  -1.029  1.00 96.02           C  
ATOM    273  CB  TRP A  35      27.875   5.727  -0.339  1.00 96.02           C  
ATOM    274  O   TRP A  35      24.912   4.694  -0.065  1.00 96.02           O  
ATOM    275  CG  TRP A  35      27.720   7.184  -0.643  1.00 96.02           C  
ATOM    276  CD1 TRP A  35      28.534   7.892  -1.450  1.00 96.02           C  
ATOM    277  CD2 TRP A  35      26.713   8.141  -0.164  1.00 96.02           C  
ATOM    278  CE2 TRP A  35      26.997   9.416  -0.734  1.00 96.02           C  
ATOM    279  CE3 TRP A  35      25.582   8.074   0.676  1.00 96.02           C  
ATOM    280  NE1 TRP A  35      28.114   9.199  -1.493  1.00 96.02           N  
ATOM    281  CH2 TRP A  35      25.122  10.464   0.358  1.00 96.02           C  
ATOM    282  CZ2 TRP A  35      26.233  10.564  -0.487  1.00 96.02           C  
ATOM    283  CZ3 TRP A  35      24.795   9.223   0.918  1.00 96.02           C  
ATOM    284  N   GLN A  36      24.942   5.893  -1.964  1.00 94.56           N  
ATOM    285  CA  GLN A  36      23.519   6.237  -1.939  1.00 94.56           C  
ATOM    286  C   GLN A  36      22.646   5.001  -2.187  1.00 94.56           C  
ATOM    287  CB  GLN A  36      23.216   7.339  -2.966  1.00 94.56           C  
ATOM    288  O   GLN A  36      21.619   4.831  -1.533  1.00 94.56           O  
ATOM    289  CG  GLN A  36      23.994   8.629  -2.663  1.00 94.56           C  
ATOM    290  CD  GLN A  36      23.602   9.817  -3.533  1.00 94.56           C  
ATOM    291  NE2 GLN A  36      23.822  11.023  -3.067  1.00 94.56           N  
ATOM    292  OE1 GLN A  36      23.102   9.713  -4.635  1.00 94.56           O  
ATOM    293  N   PHE A  37      23.101   4.084  -3.046  1.00 95.30           N  
ATOM    294  CA  PHE A  37      22.457   2.786  -3.256  1.00 95.30           C  
ATOM    295  C   PHE A  37      22.575   1.898  -2.012  1.00 95.30           C  
ATOM    296  CB  PHE A  37      23.065   2.099  -4.483  1.00 95.30           C  
ATOM    297  O   PHE A  37      21.584   1.312  -1.578  1.00 95.30           O  
ATOM    298  CG  PHE A  37      22.795   2.822  -5.786  1.00 95.30           C  
ATOM    299  CD1 PHE A  37      21.693   2.445  -6.573  1.00 95.30           C  
ATOM    300  CD2 PHE A  37      23.629   3.872  -6.214  1.00 95.30           C  
ATOM    301  CE1 PHE A  37      21.444   3.087  -7.797  1.00 95.30           C  
ATOM    302  CE2 PHE A  37      23.364   4.530  -7.426  1.00 95.30           C  
ATOM    303  CZ  PHE A  37      22.277   4.134  -8.222  1.00 95.30           C  
ATOM    304  N   SER A  38      23.746   1.875  -1.364  1.00 96.35           N  
ATOM    305  CA  SER A  38      23.926   1.184  -0.078  1.00 96.35           C  
ATOM    306  C   SER A  38      23.027   1.757   1.022  1.00 96.35           C  
ATOM    307  CB  SER A  38      25.383   1.262   0.385  1.00 96.35           C  
ATOM    308  O   SER A  38      22.492   1.009   1.839  1.00 96.35           O  
ATOM    309  OG  SER A  38      26.240   0.715  -0.596  1.00 96.35           O  
ATOM    310  N   MET A  39      22.817   3.076   1.038  1.00 95.89           N  
ATOM    311  CA  MET A  39      21.876   3.717   1.958  1.00 95.89           C  
ATOM    312  C   MET A  39      20.424   3.360   1.653  1.00 95.89           C  
ATOM    313  CB  MET A  39      22.059   5.238   1.953  1.00 95.89           C  
ATOM    314  O   MET A  39      19.667   3.106   2.589  1.00 95.89           O  
ATOM    315  CG  MET A  39      23.212   5.609   2.885  1.00 95.89           C  
ATOM    316  SD  MET A  39      23.452   7.368   3.219  1.00 95.89           S  
ATOM    317  CE  MET A  39      21.787   7.976   3.588  1.00 95.89           C  
ATOM    318  N   LEU A  40      20.040   3.284   0.377  1.00 94.86           N  
ATOM    319  CA  LEU A  40      18.718   2.802  -0.022  1.00 94.86           C  
ATOM    320  C   LEU A  40      18.496   1.360   0.451  1.00 94.86           C  
ATOM    321  CB  LEU A  40      18.565   2.942  -1.548  1.00 94.86           C  
ATOM    322  O   LEU A  40      17.455   1.073   1.037  1.00 94.86           O  
ATOM    323  CG  LEU A  40      17.185   2.515  -2.080  1.00 94.86           C  
ATOM    324  CD1 LEU A  40      16.070   3.400  -1.521  1.00 94.86           C  
ATOM    325  CD2 LEU A  40      17.161   2.626  -3.604  1.00 94.86           C  
ATOM    326  N   ALA A  41      19.489   0.483   0.283  1.00 97.02           N  
ATOM    327  CA  ALA A  41      19.435  -0.892   0.774  1.00 97.02           C  
ATOM    328  C   ALA A  41      19.281  -0.945   2.303  1.00 97.02           C  
ATOM    329  CB  ALA A  41      20.688  -1.636   0.296  1.00 97.02           C  
ATOM    330  O   ALA A  41      18.388  -1.618   2.817  1.00 97.02           O  
ATOM    331  N   ALA A  42      20.086  -0.182   3.048  1.00 97.80           N  
ATOM    332  CA  ALA A  42      19.972  -0.103   4.506  1.00 97.80           C  
ATOM    333  C   ALA A  42      18.594   0.418   4.957  1.00 97.80           C  
ATOM    334  CB  ALA A  42      21.105   0.783   5.034  1.00 97.80           C  
ATOM    335  O   ALA A  42      18.018  -0.090   5.919  1.00 97.80           O  
ATOM    336  N   TYR A  43      18.041   1.397   4.240  1.00 96.82           N  
ATOM    337  CA  TYR A  43      16.711   1.937   4.501  1.00 96.82           C  
ATOM    338  C   TYR A  43      15.599   0.915   4.213  1.00 96.82           C  
ATOM    339  CB  TYR A  43      16.549   3.230   3.699  1.00 96.82           C  
ATOM    340  O   TYR A  43      14.723   0.730   5.056  1.00 96.82           O  
ATOM    341  CG  TYR A  43      15.148   3.794   3.740  1.00 96.82           C  
ATOM    342  CD1 TYR A  43      14.359   3.734   2.581  1.00 96.82           C  
ATOM    343  CD2 TYR A  43      14.627   4.337   4.932  1.00 96.82           C  
ATOM    344  CE1 TYR A  43      13.046   4.220   2.601  1.00 96.82           C  
ATOM    345  CE2 TYR A  43      13.307   4.829   4.958  1.00 96.82           C  
ATOM    346  OH  TYR A  43      11.258   5.232   3.742  1.00 96.82           O  
ATOM    347  CZ  TYR A  43      12.525   4.771   3.784  1.00 96.82           C  
ATOM    348  N   MET A  44      15.656   0.180   3.097  1.00 97.36           N  
ATOM    349  CA  MET A  44      14.698  -0.903   2.822  1.00 97.36           C  
ATOM    350  C   MET A  44      14.779  -2.006   3.879  1.00 97.36           C  
ATOM    351  CB  MET A  44      14.923  -1.508   1.427  1.00 97.36           C  
ATOM    352  O   MET A  44      13.749  -2.468   4.367  1.00 97.36           O  
ATOM    353  CG  MET A  44      14.595  -0.528   0.301  1.00 97.36           C  
ATOM    354  SD  MET A  44      12.894   0.107   0.307  1.00 97.36           S  
ATOM    355  CE  MET A  44      13.211   1.706  -0.471  1.00 97.36           C  
ATOM    356  N   PHE A  45      15.990  -2.382   4.300  1.00 97.91           N  
ATOM    357  CA  PHE A  45      16.186  -3.346   5.381  1.00 97.91           C  
ATOM    358  C   PHE A  45      15.560  -2.865   6.698  1.00 97.91           C  
ATOM    359  CB  PHE A  45      17.682  -3.633   5.544  1.00 97.91           C  
ATOM    360  O   PHE A  45      14.868  -3.632   7.369  1.00 97.91           O  
ATOM    361  CG  PHE A  45      17.968  -4.677   6.603  1.00 97.91           C  
ATOM    362  CD1 PHE A  45      18.461  -4.297   7.866  1.00 97.91           C  
ATOM    363  CD2 PHE A  45      17.701  -6.032   6.334  1.00 97.91           C  
ATOM    364  CE1 PHE A  45      18.694  -5.272   8.852  1.00 97.91           C  
ATOM    365  CE2 PHE A  45      17.929  -7.005   7.322  1.00 97.91           C  
ATOM    366  CZ  PHE A  45      18.427  -6.626   8.580  1.00 97.91           C  
ATOM    367  N   LEU A  46      15.727  -1.584   7.043  1.00 97.72           N  
ATOM    368  CA  LEU A  46      15.083  -0.980   8.211  1.00 97.72           C  
ATOM    369  C   LEU A  46      13.552  -1.069   8.124  1.00 97.72           C  
ATOM    370  CB  LEU A  46      15.556   0.479   8.342  1.00 97.72           C  
ATOM    371  O   LEU A  46      12.911  -1.478   9.093  1.00 97.72           O  
ATOM    372  CG  LEU A  46      14.969   1.225   9.553  1.00 97.72           C  
ATOM    373  CD1 LEU A  46      15.475   0.642  10.873  1.00 97.72           C  
ATOM    374  CD2 LEU A  46      15.358   2.701   9.486  1.00 97.72           C  
ATOM    375  N   LEU A  47      12.963  -0.726   6.974  1.00 97.06           N  
ATOM    376  CA  LEU A  47      11.513  -0.810   6.776  1.00 97.06           C  
ATOM    377  C   LEU A  47      10.993  -2.245   6.894  1.00 97.06           C  
ATOM    378  CB  LEU A  47      11.109  -0.235   5.411  1.00 97.06           C  
ATOM    379  O   LEU A  47       9.926  -2.445   7.465  1.00 97.06           O  
ATOM    380  CG  LEU A  47      11.305   1.276   5.206  1.00 97.06           C  
ATOM    381  CD1 LEU A  47      10.708   1.628   3.844  1.00 97.06           C  
ATOM    382  CD2 LEU A  47      10.620   2.128   6.277  1.00 97.06           C  
ATOM    383  N   ILE A  48      11.736  -3.248   6.420  1.00 97.66           N  
ATOM    384  CA  ILE A  48      11.367  -4.663   6.586  1.00 97.66           C  
ATOM    385  C   ILE A  48      11.389  -5.045   8.068  1.00 97.66           C  
ATOM    386  CB  ILE A  48      12.298  -5.569   5.750  1.00 97.66           C  
ATOM    387  O   ILE A  48      10.413  -5.589   8.584  1.00 97.66           O  
ATOM    388  CG1 ILE A  48      12.077  -5.325   4.241  1.00 97.66           C  
ATOM    389  CG2 ILE A  48      12.074  -7.060   6.070  1.00 97.66           C  
ATOM    390  CD1 ILE A  48      13.242  -5.827   3.384  1.00 97.66           C  
ATOM    391  N   MET A  49      12.477  -4.719   8.770  1.00 97.14           N  
ATOM    392  CA  MET A  49      12.665  -5.089  10.176  1.00 97.14           C  
ATOM    393  C   MET A  49      11.693  -4.387  11.129  1.00 97.14           C  
ATOM    394  CB  MET A  49      14.115  -4.806  10.593  1.00 97.14           C  
ATOM    395  O   MET A  49      11.425  -4.912  12.207  1.00 97.14           O  
ATOM    396  CG  MET A  49      15.118  -5.755   9.923  1.00 97.14           C  
ATOM    397  SD  MET A  49      14.849  -7.533  10.191  1.00 97.14           S  
ATOM    398  CE  MET A  49      15.026  -7.643  11.990  1.00 97.14           C  
ATOM    399  N   LEU A  50      11.153  -3.226  10.754  1.00 96.35           N  
ATOM    400  CA  LEU A  50      10.133  -2.519  11.533  1.00 96.35           C  
ATOM    401  C   LEU A  50       8.710  -2.857  11.071  1.00 96.35           C  
ATOM    402  CB  LEU A  50      10.400  -1.006  11.457  1.00 96.35           C  
ATOM    403  O   LEU A  50       7.844  -3.154  11.891  1.00 96.35           O  
ATOM    404  CG  LEU A  50      11.731  -0.548  12.083  1.00 96.35           C  
ATOM    405  CD1 LEU A  50      11.867   0.964  11.901  1.00 96.35           C  
ATOM    406  CD2 LEU A  50      11.816  -0.860  13.579  1.00 96.35           C  
ATOM    407  N   GLY A  51       8.468  -2.834   9.763  1.00 96.07           N  
ATOM    408  CA  GLY A  51       7.151  -3.020   9.161  1.00 96.07           C  
ATOM    409  C   GLY A  51       6.635  -4.448   9.297  1.00 96.07           C  
ATOM    410  O   GLY A  51       5.477  -4.635   9.673  1.00 96.07           O  
ATOM    411  N   PHE A  52       7.472  -5.467   9.060  1.00 97.12           N  
ATOM    412  CA  PHE A  52       7.021  -6.858   9.161  1.00 97.12           C  
ATOM    413  C   PHE A  52       6.550  -7.213  10.580  1.00 97.12           C  
ATOM    414  CB  PHE A  52       8.061  -7.860   8.626  1.00 97.12           C  
ATOM    415  O   PHE A  52       5.406  -7.659  10.713  1.00 97.12           O  
ATOM    416  CG  PHE A  52       7.640  -9.297   8.827  1.00 97.12           C  
ATOM    417  CD1 PHE A  52       8.272 -10.101   9.794  1.00 97.12           C  
ATOM    418  CD2 PHE A  52       6.568  -9.812   8.080  1.00 97.12           C  
ATOM    419  CE1 PHE A  52       7.834 -11.420  10.006  1.00 97.12           C  
ATOM    420  CE2 PHE A  52       6.103 -11.115   8.324  1.00 97.12           C  
ATOM    421  CZ  PHE A  52       6.747 -11.926   9.272  1.00 97.12           C  
ATOM    422  N   PRO A  53       7.336  -6.987  11.657  1.00 95.86           N  
ATOM    423  CA  PRO A  53       6.910  -7.395  12.991  1.00 95.86           C  
ATOM    424  C   PRO A  53       5.645  -6.684  13.471  1.00 95.86           C  
ATOM    425  CB  PRO A  53       8.095  -7.119  13.920  1.00 95.86           C  
ATOM    426  O   PRO A  53       4.786  -7.338  14.055  1.00 95.86           O  
ATOM    427  CG  PRO A  53       9.287  -7.203  12.977  1.00 95.86           C  
ATOM    428  CD  PRO A  53       8.729  -6.551  11.716  1.00 95.86           C  
ATOM    429  N   ILE A  54       5.495  -5.378  13.220  1.00 94.52           N  
ATOM    430  CA  ILE A  54       4.332  -4.610  13.701  1.00 94.52           C  
ATOM    431  C   ILE A  54       3.046  -5.096  13.018  1.00 94.52           C  
ATOM    432  CB  ILE A  54       4.555  -3.091  13.500  1.00 94.52           C  
ATOM    433  O   ILE A  54       2.041  -5.369  13.684  1.00 94.52           O  
ATOM    434  CG1 ILE A  54       5.777  -2.595  14.309  1.00 94.52           C  
ATOM    435  CG2 ILE A  54       3.305  -2.307  13.944  1.00 94.52           C  
ATOM    436  CD1 ILE A  54       6.211  -1.165  13.956  1.00 94.52           C  
ATOM    437  N   ASN A  55       3.082  -5.261  11.695  1.00 96.26           N  
ATOM    438  CA  ASN A  55       1.914  -5.695  10.933  1.00 96.26           C  
ATOM    439  C   ASN A  55       1.579  -7.169  11.183  1.00 96.26           C  
ATOM    440  CB  ASN A  55       2.151  -5.379   9.455  1.00 96.26           C  
ATOM    441  O   ASN A  55       0.422  -7.510  11.433  1.00 96.26           O  
ATOM    442  CG  ASN A  55       2.097  -3.886   9.229  1.00 96.26           C  
ATOM    443  ND2 ASN A  55       3.170  -3.268   8.800  1.00 96.26           N  
ATOM    444  OD1 ASN A  55       1.097  -3.271   9.533  1.00 96.26           O  
ATOM    445  N   PHE A  56       2.587  -8.043  11.235  1.00 96.34           N  
ATOM    446  CA  PHE A  56       2.383  -9.449  11.580  1.00 96.34           C  
ATOM    447  C   PHE A  56       1.818  -9.614  12.996  1.00 96.34           C  
ATOM    448  CB  PHE A  56       3.702 -10.215  11.435  1.00 96.34           C  
ATOM    449  O   PHE A  56       0.851 -10.353  13.197  1.00 96.34           O  
ATOM    450  CG  PHE A  56       3.561 -11.679  11.792  1.00 96.34           C  
ATOM    451  CD1 PHE A  56       3.951 -12.143  13.063  1.00 96.34           C  
ATOM    452  CD2 PHE A  56       2.986 -12.570  10.868  1.00 96.34           C  
ATOM    453  CE1 PHE A  56       3.769 -13.495  13.406  1.00 96.34           C  
ATOM    454  CE2 PHE A  56       2.805 -13.921  11.209  1.00 96.34           C  
ATOM    455  CZ  PHE A  56       3.197 -14.384  12.478  1.00 96.34           C  
ATOM    456  N   LEU A  57       2.374  -8.897  13.980  1.00 94.23           N  
ATOM    457  CA  LEU A  57       1.910  -8.967  15.364  1.00 94.23           C  
ATOM    458  C   LEU A  57       0.460  -8.493  15.492  1.00 94.23           C  
ATOM    459  CB  LEU A  57       2.852  -8.161  16.275  1.00 94.23           C  
ATOM    460  O   LEU A  57      -0.300  -9.092  16.247  1.00 94.23           O  
ATOM    461  CG  LEU A  57       2.537  -8.280  17.777  1.00 94.23           C  
ATOM    462  CD1 LEU A  57       2.755  -9.704  18.299  1.00 94.23           C  
ATOM    463  CD2 LEU A  57       3.444  -7.348  18.578  1.00 94.23           C  
ATOM    464  N   THR A  58       0.044  -7.483  14.726  1.00 94.73           N  
ATOM    465  CA  THR A  58      -1.357  -7.031  14.688  1.00 94.73           C  
ATOM    466  C   THR A  58      -2.306  -8.172  14.322  1.00 94.73           C  
ATOM    467  CB  THR A  58      -1.531  -5.888  13.680  1.00 94.73           C  
ATOM    468  O   THR A  58      -3.304  -8.413  15.015  1.00 94.73           O  
ATOM    469  CG2 THR A  58      -2.994  -5.427  13.610  1.00 94.73           C  
ATOM    470  OG1 THR A  58      -0.717  -4.815  14.098  1.00 94.73           O  
ATOM    471  N   LEU A  59      -1.987  -8.901  13.250  1.00 96.01           N  
ATOM    472  CA  LEU A  59      -2.792 -10.031  12.791  1.00 96.01           C  
ATOM    473  C   LEU A  59      -2.753 -11.171  13.815  1.00 96.01           C  
ATOM    474  CB  LEU A  59      -2.294 -10.489  11.408  1.00 96.01           C  
ATOM    475  O   LEU A  59      -3.800 -11.663  14.241  1.00 96.01           O  
ATOM    476  CG  LEU A  59      -2.387  -9.420  10.301  1.00 96.01           C  
ATOM    477  CD1 LEU A  59      -1.845  -9.992   8.994  1.00 96.01           C  
ATOM    478  CD2 LEU A  59      -3.823  -8.947  10.071  1.00 96.01           C  
ATOM    479  N   TYR A  60      -1.557 -11.530  14.282  1.00 95.41           N  
ATOM    480  CA  TYR A  60      -1.354 -12.596  15.261  1.00 95.41           C  
ATOM    481  C   TYR A  60      -2.117 -12.345  16.570  1.00 95.41           C  
ATOM    482  CB  TYR A  60       0.149 -12.744  15.523  1.00 95.41           C  
ATOM    483  O   TYR A  60      -2.841 -13.215  17.058  1.00 95.41           O  
ATOM    484  CG  TYR A  60       0.461 -13.841  16.518  1.00 95.41           C  
ATOM    485  CD1 TYR A  60       0.771 -13.524  17.855  1.00 95.41           C  
ATOM    486  CD2 TYR A  60       0.397 -15.185  16.106  1.00 95.41           C  
ATOM    487  CE1 TYR A  60       1.030 -14.553  18.780  1.00 95.41           C  
ATOM    488  CE2 TYR A  60       0.643 -16.216  17.030  1.00 95.41           C  
ATOM    489  OH  TYR A  60       1.184 -16.903  19.251  1.00 95.41           O  
ATOM    490  CZ  TYR A  60       0.967 -15.899  18.365  1.00 95.41           C  
ATOM    491  N   VAL A  61      -2.028 -11.135  17.126  1.00 93.56           N  
ATOM    492  CA  VAL A  61      -2.712 -10.751  18.370  1.00 93.56           C  
ATOM    493  C   VAL A  61      -4.227 -10.781  18.197  1.00 93.56           C  
ATOM    494  CB  VAL A  61      -2.208  -9.374  18.845  1.00 93.56           C  
ATOM    495  O   VAL A  61      -4.934 -11.185  19.116  1.00 93.56           O  
ATOM    496  CG1 VAL A  61      -3.009  -8.767  20.001  1.00 93.56           C  
ATOM    497  CG2 VAL A  61      -0.774  -9.535  19.357  1.00 93.56           C  
ATOM    498  N   THR A  62      -4.746 -10.441  17.020  1.00 92.95           N  
ATOM    499  CA  THR A  62      -6.191 -10.516  16.750  1.00 92.95           C  
ATOM    500  C   THR A  62      -6.692 -11.957  16.627  1.00 92.95           C  
ATOM    501  CB  THR A  62      -6.539  -9.705  15.505  1.00 92.95           C  
ATOM    502  O   THR A  62      -7.816 -12.280  17.034  1.00 92.95           O  
ATOM    503  CG2 THR A  62      -8.054  -9.639  15.307  1.00 92.95           C  
ATOM    504  OG1 THR A  62      -6.056  -8.398  15.703  1.00 92.95           O  
ATOM    505  N   VAL A  63      -5.841 -12.866  16.143  1.00 92.56           N  
ATOM    506  CA  VAL A  63      -6.113 -14.307  16.203  1.00 92.56           C  
ATOM    507  C   VAL A  63      -6.122 -14.785  17.657  1.00 92.56           C  
ATOM    508  CB  VAL A  63      -5.128 -15.111  15.333  1.00 92.56           C  
ATOM    509  O   VAL A  63      -7.053 -15.485  18.047  1.00 92.56           O  
ATOM    510  CG1 VAL A  63      -5.335 -16.623  15.491  1.00 92.56           C  
ATOM    511  CG2 VAL A  63      -5.331 -14.777  13.850  1.00 92.56           C  
ATOM    512  N   GLN A  64      -5.168 -14.375  18.490  1.00 91.78           N  
ATOM    513  CA  GLN A  64      -5.109 -14.824  19.888  1.00 91.78           C  
ATOM    514  C   GLN A  64      -6.235 -14.241  20.760  1.00 91.78           C  
ATOM    515  CB  GLN A  64      -3.722 -14.491  20.468  1.00 91.78           C  
ATOM    516  O   GLN A  64      -6.841 -14.939  21.574  1.00 91.78           O  
ATOM    517  CG  GLN A  64      -2.573 -15.277  19.805  1.00 91.78           C  
ATOM    518  CD  GLN A  64      -2.661 -16.789  19.999  1.00 91.78           C  
ATOM    519  NE2 GLN A  64      -1.859 -17.560  19.304  1.00 91.78           N  
ATOM    520  OE1 GLN A  64      -3.443 -17.311  20.776  1.00 91.78           O  
ATOM    521  N   HIS A  65      -6.575 -12.964  20.574  1.00 91.36           N  
ATOM    522  CA  HIS A  65      -7.521 -12.240  21.424  1.00 91.36           C  
ATOM    523  C   HIS A  65      -8.871 -12.063  20.728  1.00 91.36           C  
ATOM    524  CB  HIS A  65      -6.904 -10.900  21.853  1.00 91.36           C  
ATOM    525  O   HIS A  65      -9.100 -11.069  20.041  1.00 91.36           O  
ATOM    526  CG  HIS A  65      -5.727 -11.057  22.780  1.00 91.36           C  
ATOM    527  CD2 HIS A  65      -4.438 -11.262  22.392  1.00 91.36           C  
ATOM    528  ND1 HIS A  65      -5.787 -11.055  24.177  1.00 91.36           N  
ATOM    529  CE1 HIS A  65      -4.527 -11.292  24.589  1.00 91.36           C  
ATOM    530  NE2 HIS A  65      -3.694 -11.398  23.538  1.00 91.36           N  
ATOM    531  N   LYS A  66      -9.820 -12.977  20.985  1.00 89.86           N  
ATOM    532  CA  LYS A  66     -11.193 -12.912  20.430  1.00 89.86           C  
ATOM    533  C   LYS A  66     -11.888 -11.558  20.646  1.00 89.86           C  
ATOM    534  CB  LYS A  66     -12.078 -14.030  21.010  1.00 89.86           C  
ATOM    535  O   LYS A  66     -12.659 -11.140  19.795  1.00 89.86           O  
ATOM    536  CG  LYS A  66     -11.677 -15.437  20.539  1.00 89.86           C  
ATOM    537  CD  LYS A  66     -12.679 -16.481  21.060  1.00 89.86           C  
ATOM    538  CE  LYS A  66     -12.289 -17.894  20.606  1.00 89.86           C  
ATOM    539  NZ  LYS A  66     -13.261 -18.916  21.080  1.00 89.86           N  
ATOM    540  N   LYS A  67     -11.571 -10.848  21.736  1.00 90.07           N  
ATOM    541  CA  LYS A  67     -12.080  -9.496  22.041  1.00 90.07           C  
ATOM    542  C   LYS A  67     -11.758  -8.437  20.978  1.00 90.07           C  
ATOM    543  CB  LYS A  67     -11.574  -9.038  23.422  1.00 90.07           C  
ATOM    544  O   LYS A  67     -12.460  -7.437  20.904  1.00 90.07           O  
ATOM    545  CG  LYS A  67     -10.040  -9.036  23.537  1.00 90.07           C  
ATOM    546  CD  LYS A  67      -9.558  -8.471  24.878  1.00 90.07           C  
ATOM    547  CE  LYS A  67      -8.072  -8.808  25.032  1.00 90.07           C  
ATOM    548  NZ  LYS A  67      -7.414  -8.040  26.118  1.00 90.07           N  
ATOM    549  N   LEU A  68     -10.714  -8.636  20.171  1.00 91.43           N  
ATOM    550  CA  LEU A  68     -10.358  -7.725  19.080  1.00 91.43           C  
ATOM    551  C   LEU A  68     -11.122  -8.023  17.786  1.00 91.43           C  
ATOM    552  CB  LEU A  68      -8.843  -7.779  18.829  1.00 91.43           C  
ATOM    553  O   LEU A  68     -11.079  -7.212  16.866  1.00 91.43           O  
ATOM    554  CG  LEU A  68      -7.966  -7.275  19.986  1.00 91.43           C  
ATOM    555  CD1 LEU A  68      -6.509  -7.401  19.561  1.00 91.43           C  
ATOM    556  CD2 LEU A  68      -8.244  -5.815  20.355  1.00 91.43           C  
ATOM    557  N   ARG A  69     -11.834  -9.150  17.695  1.00 92.76           N  
ATOM    558  CA  ARG A  69     -12.560  -9.567  16.488  1.00 92.76           C  
ATOM    559  C   ARG A  69     -13.922  -8.881  16.414  1.00 92.76           C  
ATOM    560  CB  ARG A  69     -12.675 -11.093  16.436  1.00 92.76           C  
ATOM    561  O   ARG A  69     -14.962  -9.521  16.519  1.00 92.76           O  
ATOM    562  CG  ARG A  69     -11.318 -11.804  16.513  1.00 92.76           C  
ATOM    563  CD  ARG A  69     -11.591 -13.301  16.412  1.00 92.76           C  
ATOM    564  NE  ARG A  69     -10.388 -14.120  16.645  1.00 92.76           N  
ATOM    565  NH1 ARG A  69     -11.406 -16.104  16.104  1.00 92.76           N  
ATOM    566  NH2 ARG A  69      -9.290 -16.127  16.714  1.00 92.76           N  
ATOM    567  CZ  ARG A  69     -10.358 -15.432  16.488  1.00 92.76           C  
ATOM    568  N   THR A  70     -13.898  -7.563  16.283  1.00 93.32           N  
ATOM    569  CA  THR A  70     -15.091  -6.727  16.132  1.00 93.32           C  
ATOM    570  C   THR A  70     -15.134  -6.133  14.723  1.00 93.32           C  
ATOM    571  CB  THR A  70     -15.144  -5.619  17.194  1.00 93.32           C  
ATOM    572  O   THR A  70     -14.070  -5.915  14.136  1.00 93.32           O  
ATOM    573  CG2 THR A  70     -15.044  -6.164  18.619  1.00 93.32           C  
ATOM    574  OG1 THR A  70     -14.087  -4.711  17.012  1.00 93.32           O  
ATOM    575  N   PRO A  71     -16.327  -5.819  14.180  1.00 93.02           N  
ATOM    576  CA  PRO A  71     -16.452  -5.239  12.841  1.00 93.02           C  
ATOM    577  C   PRO A  71     -15.585  -3.986  12.635  1.00 93.02           C  
ATOM    578  CB  PRO A  71     -17.947  -4.939  12.678  1.00 93.02           C  
ATOM    579  O   PRO A  71     -14.942  -3.845  11.604  1.00 93.02           O  
ATOM    580  CG  PRO A  71     -18.617  -5.983  13.565  1.00 93.02           C  
ATOM    581  CD  PRO A  71     -17.645  -6.121  14.731  1.00 93.02           C  
ATOM    582  N   LEU A  72     -15.477  -3.123  13.653  1.00 90.50           N  
ATOM    583  CA  LEU A  72     -14.679  -1.885  13.608  1.00 90.50           C  
ATOM    584  C   LEU A  72     -13.163  -2.109  13.509  1.00 90.50           C  
ATOM    585  CB  LEU A  72     -14.962  -1.062  14.878  1.00 90.50           C  
ATOM    586  O   LEU A  72     -12.417  -1.173  13.231  1.00 90.50           O  
ATOM    587  CG  LEU A  72     -16.412  -0.586  15.032  1.00 90.50           C  
ATOM    588  CD1 LEU A  72     -16.571   0.124  16.379  1.00 90.50           C  
ATOM    589  CD2 LEU A  72     -16.823   0.384  13.931  1.00 90.50           C  
ATOM    590  N   ASN A  73     -12.691  -3.322  13.796  1.00 93.84           N  
ATOM    591  CA  ASN A  73     -11.276  -3.657  13.705  1.00 93.84           C  
ATOM    592  C   ASN A  73     -10.922  -4.304  12.364  1.00 93.84           C  
ATOM    593  CB  ASN A  73     -10.888  -4.524  14.912  1.00 93.84           C  
ATOM    594  O   ASN A  73      -9.739  -4.394  12.056  1.00 93.84           O  
ATOM    595  CG  ASN A  73     -10.848  -3.749  16.220  1.00 93.84           C  
ATOM    596  ND2 ASN A  73     -10.890  -4.440  17.331  1.00 93.84           N  
ATOM    597  OD1 ASN A  73     -10.737  -2.535  16.288  1.00 93.84           O  
ATOM    598  N   TYR A  74     -11.894  -4.718  11.542  1.00 96.00           N  
ATOM    599  CA  TYR A  74     -11.611  -5.381  10.263  1.00 96.00           C  
ATOM    600  C   TYR A  74     -10.802  -4.481   9.329  1.00 96.00           C  
ATOM    601  CB  TYR A  74     -12.917  -5.805   9.582  1.00 96.00           C  
ATOM    602  O   TYR A  74      -9.846  -4.947   8.716  1.00 96.00           O  
ATOM    603  CG  TYR A  74     -13.644  -7.009  10.162  1.00 96.00           C  
ATOM    604  CD1 TYR A  74     -13.315  -7.567  11.419  1.00 96.00           C  
ATOM    605  CD2 TYR A  74     -14.669  -7.592   9.392  1.00 96.00           C  
ATOM    606  CE1 TYR A  74     -14.011  -8.691  11.902  1.00 96.00           C  
ATOM    607  CE2 TYR A  74     -15.351  -8.727   9.863  1.00 96.00           C  
ATOM    608  OH  TYR A  74     -15.710 -10.362  11.556  1.00 96.00           O  
ATOM    609  CZ  TYR A  74     -15.026  -9.277  11.118  1.00 96.00           C  
ATOM    610  N   ILE A  75     -11.109  -3.183   9.293  1.00 95.94           N  
ATOM    611  CA  ILE A  75     -10.364  -2.229   8.470  1.00 95.94           C  
ATOM    612  C   ILE A  75      -8.926  -2.007   8.969  1.00 95.94           C  
ATOM    613  CB  ILE A  75     -11.180  -0.924   8.346  1.00 95.94           C  
ATOM    614  O   ILE A  75      -8.017  -1.801   8.171  1.00 95.94           O  
ATOM    615  CG1 ILE A  75     -10.799  -0.123   7.090  1.00 95.94           C  
ATOM    616  CG2 ILE A  75     -11.068  -0.041   9.600  1.00 95.94           C  
ATOM    617  CD1 ILE A  75     -11.129  -0.872   5.790  1.00 95.94           C  
ATOM    618  N   LEU A  76      -8.683  -2.134  10.281  1.00 94.18           N  
ATOM    619  CA  LEU A  76      -7.332  -2.082  10.855  1.00 94.18           C  
ATOM    620  C   LEU A  76      -6.528  -3.349  10.534  1.00 94.18           C  
ATOM    621  CB  LEU A  76      -7.405  -1.869  12.379  1.00 94.18           C  
ATOM    622  O   LEU A  76      -5.321  -3.277  10.324  1.00 94.18           O  
ATOM    623  CG  LEU A  76      -8.007  -0.524  12.821  1.00 94.18           C  
ATOM    624  CD1 LEU A  76      -8.104  -0.485  14.348  1.00 94.18           C  
ATOM    625  CD2 LEU A  76      -7.154   0.664  12.375  1.00 94.18           C  
ATOM    626  N   LEU A  77      -7.188  -4.509  10.463  1.00 96.00           N  
ATOM    627  CA  LEU A  77      -6.552  -5.738   9.979  1.00 96.00           C  
ATOM    628  C   LEU A  77      -6.233  -5.642   8.489  1.00 96.00           C  
ATOM    629  CB  LEU A  77      -7.451  -6.958  10.234  1.00 96.00           C  
ATOM    630  O   LEU A  77      -5.168  -6.082   8.070  1.00 96.00           O  
ATOM    631  CG  LEU A  77      -7.815  -7.193  11.703  1.00 96.00           C  
ATOM    632  CD1 LEU A  77      -8.816  -8.346  11.799  1.00 96.00           C  
ATOM    633  CD2 LEU A  77      -6.593  -7.487  12.566  1.00 96.00           C  
ATOM    634  N   ASN A  78      -7.132  -5.043   7.708  1.00 97.74           N  
ATOM    635  CA  ASN A  78      -6.921  -4.806   6.287  1.00 97.74           C  
ATOM    636  C   ASN A  78      -5.707  -3.902   6.042  1.00 97.74           C  
ATOM    637  CB  ASN A  78      -8.205  -4.213   5.706  1.00 97.74           C  
ATOM    638  O   ASN A  78      -4.885  -4.224   5.193  1.00 97.74           O  
ATOM    639  CG  ASN A  78      -8.207  -4.255   4.196  1.00 97.74           C  
ATOM    640  ND2 ASN A  78      -8.498  -3.146   3.571  1.00 97.74           N  
ATOM    641  OD1 ASN A  78      -8.025  -5.296   3.585  1.00 97.74           O  
ATOM    642  N   LEU A  79      -5.538  -2.847   6.850  1.00 96.63           N  
ATOM    643  CA  LEU A  79      -4.336  -2.010   6.846  1.00 96.63           C  
ATOM    644  C   LEU A  79      -3.065  -2.838   7.106  1.00 96.63           C  
ATOM    645  CB  LEU A  79      -4.517  -0.884   7.882  1.00 96.63           C  
ATOM    646  O   LEU A  79      -2.121  -2.763   6.329  1.00 96.63           O  
ATOM    647  CG  LEU A  79      -3.315   0.072   8.005  1.00 96.63           C  
ATOM    648  CD1 LEU A  79      -3.082   0.855   6.715  1.00 96.63           C  
ATOM    649  CD2 LEU A  79      -3.575   1.068   9.139  1.00 96.63           C  
ATOM    650  N   ALA A  80      -3.063  -3.699   8.129  1.00 96.90           N  
ATOM    651  CA  ALA A  80      -1.903  -4.549   8.408  1.00 96.90           C  
ATOM    652  C   ALA A  80      -1.584  -5.525   7.258  1.00 96.90           C  
ATOM    653  CB  ALA A  80      -2.133  -5.287   9.732  1.00 96.90           C  
ATOM    654  O   ALA A  80      -0.418  -5.780   6.968  1.00 96.90           O  
ATOM    655  N   VAL A  81      -2.601  -6.067   6.580  1.00 97.87           N  
ATOM    656  CA  VAL A  81      -2.407  -6.895   5.375  1.00 97.87           C  
ATOM    657  C   VAL A  81      -1.831  -6.065   4.225  1.00 97.87           C  
ATOM    658  CB  VAL A  81      -3.724  -7.586   4.965  1.00 97.87           C  
ATOM    659  O   VAL A  81      -0.902  -6.518   3.559  1.00 97.87           O  
ATOM    660  CG1 VAL A  81      -3.624  -8.295   3.610  1.00 97.87           C  
ATOM    661  CG2 VAL A  81      -4.124  -8.646   6.000  1.00 97.87           C  
ATOM    662  N   ALA A  82      -2.341  -4.853   4.014  1.00 97.74           N  
ATOM    663  CA  ALA A  82      -1.883  -3.926   2.982  1.00 97.74           C  
ATOM    664  C   ALA A  82      -0.393  -3.586   3.132  1.00 97.74           C  
ATOM    665  CB  ALA A  82      -2.750  -2.672   3.090  1.00 97.74           C  
ATOM    666  O   ALA A  82       0.385  -3.710   2.185  1.00 97.74           O  
ATOM    667  N   ASP A  83       0.029  -3.264   4.352  1.00 96.91           N  
ATOM    668  CA  ASP A  83       1.423  -2.943   4.647  1.00 96.91           C  
ATOM    669  C   ASP A  83       2.339  -4.171   4.478  1.00 96.91           C  
ATOM    670  CB  ASP A  83       1.503  -2.355   6.062  1.00 96.91           C  
ATOM    671  O   ASP A  83       3.485  -4.040   4.046  1.00 96.91           O  
ATOM    672  CG  ASP A  83       0.805  -0.994   6.207  1.00 96.91           C  
ATOM    673  OD1 ASP A  83       0.850  -0.197   5.246  1.00 96.91           O  
ATOM    674  OD2 ASP A  83       0.293  -0.708   7.311  1.00 96.91           O  
ATOM    675  N   LEU A  84       1.845  -5.393   4.725  1.00 96.90           N  
ATOM    676  CA  LEU A  84       2.601  -6.621   4.437  1.00 96.90           C  
ATOM    677  C   LEU A  84       2.816  -6.848   2.933  1.00 96.90           C  
ATOM    678  CB  LEU A  84       1.928  -7.847   5.080  1.00 96.90           C  
ATOM    679  O   LEU A  84       3.882  -7.344   2.560  1.00 96.90           O  
ATOM    680  CG  LEU A  84       2.055  -7.911   6.610  1.00 96.90           C  
ATOM    681  CD1 LEU A  84       1.202  -9.061   7.151  1.00 96.90           C  
ATOM    682  CD2 LEU A  84       3.492  -8.132   7.084  1.00 96.90           C  
ATOM    683  N   PHE A  85       1.873  -6.456   2.067  1.00 94.81           N  
ATOM    684  CA  PHE A  85       2.105  -6.465   0.615  1.00 94.81           C  
ATOM    685  C   PHE A  85       3.264  -5.543   0.233  1.00 94.81           C  
ATOM    686  CB  PHE A  85       0.842  -6.076  -0.168  1.00 94.81           C  
ATOM    687  O   PHE A  85       4.135  -5.955  -0.533  1.00 94.81           O  
ATOM    688  CG  PHE A  85      -0.125  -7.214  -0.389  1.00 94.81           C  
ATOM    689  CD1 PHE A  85       0.140  -8.155  -1.398  1.00 94.81           C  
ATOM    690  CD2 PHE A  85      -1.292  -7.332   0.384  1.00 94.81           C  
ATOM    691  CE1 PHE A  85      -0.769  -9.194  -1.654  1.00 94.81           C  
ATOM    692  CE2 PHE A  85      -2.192  -8.384   0.143  1.00 94.81           C  
ATOM    693  CZ  PHE A  85      -1.938  -9.309  -0.884  1.00 94.81           C  
ATOM    694  N   MET A  86       3.336  -4.344   0.822  1.00 96.08           N  
ATOM    695  CA  MET A  86       4.460  -3.430   0.595  1.00 96.08           C  
ATOM    696  C   MET A  86       5.781  -4.020   1.097  1.00 96.08           C  
ATOM    697  CB  MET A  86       4.214  -2.075   1.271  1.00 96.08           C  
ATOM    698  O   MET A  86       6.789  -3.930   0.402  1.00 96.08           O  
ATOM    699  CG  MET A  86       3.005  -1.335   0.698  1.00 96.08           C  
ATOM    700  SD  MET A  86       2.705   0.282   1.460  1.00 96.08           S  
ATOM    701  CE  MET A  86       4.142   1.237   0.911  1.00 96.08           C  
ATOM    702  N   VAL A  87       5.791  -4.668   2.265  1.00 96.59           N  
ATOM    703  CA  VAL A  87       7.014  -5.253   2.839  1.00 96.59           C  
ATOM    704  C   VAL A  87       7.553  -6.413   1.997  1.00 96.59           C  
ATOM    705  CB  VAL A  87       6.782  -5.676   4.301  1.00 96.59           C  
ATOM    706  O   VAL A  87       8.746  -6.448   1.678  1.00 96.59           O  
ATOM    707  CG1 VAL A  87       7.997  -6.419   4.860  1.00 96.59           C  
ATOM    708  CG2 VAL A  87       6.551  -4.469   5.224  1.00 96.59           C  
ATOM    709  N   PHE A  88       6.697  -7.363   1.620  1.00 94.86           N  
ATOM    710  CA  PHE A  88       7.127  -8.550   0.878  1.00 94.86           C  
ATOM    711  C   PHE A  88       7.285  -8.288  -0.615  1.00 94.86           C  
ATOM    712  CB  PHE A  88       6.142  -9.698   1.116  1.00 94.86           C  
ATOM    713  O   PHE A  88       8.313  -8.636  -1.189  1.00 94.86           O  
ATOM    714  CG  PHE A  88       6.215 -10.289   2.506  1.00 94.86           C  
ATOM    715  CD1 PHE A  88       7.414 -10.884   2.942  1.00 94.86           C  
ATOM    716  CD2 PHE A  88       5.087 -10.284   3.345  1.00 94.86           C  
ATOM    717  CE1 PHE A  88       7.479 -11.489   4.205  1.00 94.86           C  
ATOM    718  CE2 PHE A  88       5.149 -10.898   4.608  1.00 94.86           C  
ATOM    719  CZ  PHE A  88       6.342 -11.513   5.026  1.00 94.86           C  
ATOM    720  N   GLY A  89       6.273  -7.687  -1.236  1.00 90.92           N  
ATOM    721  CA  GLY A  89       6.242  -7.461  -2.677  1.00 90.92           C  
ATOM    722  C   GLY A  89       7.044  -6.245  -3.126  1.00 90.92           C  
ATOM    723  O   GLY A  89       7.464  -6.218  -4.273  1.00 90.92           O  
ATOM    724  N   GLY A  90       7.262  -5.267  -2.238  1.00 94.42           N  
ATOM    725  CA  GLY A  90       8.024  -4.050  -2.518  1.00 94.42           C  
ATOM    726  C   GLY A  90       9.395  -4.031  -1.845  1.00 94.42           C  
ATOM    727  O   GLY A  90      10.429  -4.084  -2.495  1.00 94.42           O  
ATOM    728  N   PHE A  91       9.445  -3.929  -0.516  1.00 96.77           N  
ATOM    729  CA  PHE A  91      10.700  -3.619   0.182  1.00 96.77           C  
ATOM    730  C   PHE A  91      11.728  -4.739   0.049  1.00 96.77           C  
ATOM    731  CB  PHE A  91      10.450  -3.312   1.663  1.00 96.77           C  
ATOM    732  O   PHE A  91      12.914  -4.463  -0.105  1.00 96.77           O  
ATOM    733  CG  PHE A  91       9.410  -2.257   1.987  1.00 96.77           C  
ATOM    734  CD1 PHE A  91       8.968  -1.326   1.024  1.00 96.77           C  
ATOM    735  CD2 PHE A  91       8.869  -2.219   3.284  1.00 96.77           C  
ATOM    736  CE1 PHE A  91       7.952  -0.413   1.343  1.00 96.77           C  
ATOM    737  CE2 PHE A  91       7.860  -1.297   3.605  1.00 96.77           C  
ATOM    738  CZ  PHE A  91       7.399  -0.397   2.631  1.00 96.77           C  
ATOM    739  N   THR A  92      11.287  -5.998   0.083  1.00 96.91           N  
ATOM    740  CA  THR A  92      12.185  -7.157  -0.023  1.00 96.91           C  
ATOM    741  C   THR A  92      12.829  -7.247  -1.409  1.00 96.91           C  
ATOM    742  CB  THR A  92      11.436  -8.452   0.319  1.00 96.91           C  
ATOM    743  O   THR A  92      14.029  -7.509  -1.511  1.00 96.91           O  
ATOM    744  CG2 THR A  92      12.360  -9.668   0.358  1.00 96.91           C  
ATOM    745  OG1 THR A  92      10.855  -8.356   1.605  1.00 96.91           O  
ATOM    746  N   THR A  93      12.076  -6.973  -2.478  1.00 96.42           N  
ATOM    747  CA  THR A  93      12.617  -6.918  -3.845  1.00 96.42           C  
ATOM    748  C   THR A  93      13.501  -5.691  -4.036  1.00 96.42           C  
ATOM    749  CB  THR A  93      11.501  -6.940  -4.897  1.00 96.42           C  
ATOM    750  O   THR A  93      14.630  -5.841  -4.505  1.00 96.42           O  
ATOM    751  CG2 THR A  93      10.775  -8.285  -4.903  1.00 96.42           C  
ATOM    752  OG1 THR A  93      10.531  -5.982  -4.584  1.00 96.42           O  
ATOM    753  N   THR A  94      13.061  -4.514  -3.574  1.00 96.82           N  
ATOM    754  CA  THR A  94      13.838  -3.268  -3.662  1.00 96.82           C  
ATOM    755  C   THR A  94      15.151  -3.365  -2.872  1.00 96.82           C  
ATOM    756  CB  THR A  94      13.046  -2.047  -3.162  1.00 96.82           C  
ATOM    757  O   THR A  94      16.172  -2.808  -3.275  1.00 96.82           O  
ATOM    758  CG2 THR A  94      13.799  -0.743  -3.431  1.00 96.82           C  
ATOM    759  OG1 THR A  94      11.793  -1.846  -3.780  1.00 96.82           O  
ATOM    760  N   LEU A  95      15.177  -4.083  -1.743  1.00 97.77           N  
ATOM    761  CA  LEU A  95      16.408  -4.362  -0.997  1.00 97.77           C  
ATOM    762  C   LEU A  95      17.411  -5.118  -1.875  1.00 97.77           C  
ATOM    763  CB  LEU A  95      16.069  -5.162   0.278  1.00 97.77           C  
ATOM    764  O   LEU A  95      18.575  -4.735  -1.962  1.00 97.77           O  
ATOM    765  CG  LEU A  95      17.299  -5.664   1.058  1.00 97.77           C  
ATOM    766  CD1 LEU A  95      18.159  -4.511   1.562  1.00 97.77           C  
ATOM    767  CD2 LEU A  95      16.859  -6.481   2.272  1.00 97.77           C  
ATOM    768  N   TYR A  96      16.964  -6.174  -2.553  1.00 97.74           N  
ATOM    769  CA  TYR A  96      17.851  -6.983  -3.383  1.00 97.74           C  
ATOM    770  C   TYR A  96      18.386  -6.206  -4.593  1.00 97.74           C  
ATOM    771  CB  TYR A  96      17.120  -8.258  -3.806  1.00 97.74           C  
ATOM    772  O   TYR A  96      19.572  -6.290  -4.905  1.00 97.74           O  
ATOM    773  CG  TYR A  96      18.051  -9.286  -4.412  1.00 97.74           C  
ATOM    774  CD1 TYR A  96      18.149  -9.424  -5.810  1.00 97.74           C  
ATOM    775  CD2 TYR A  96      18.840 -10.090  -3.566  1.00 97.74           C  
ATOM    776  CE1 TYR A  96      19.018 -10.384  -6.361  1.00 97.74           C  
ATOM    777  CE2 TYR A  96      19.714 -11.048  -4.114  1.00 97.74           C  
ATOM    778  OH  TYR A  96      20.640 -12.117  -6.053  1.00 97.74           O  
ATOM    779  CZ  TYR A  96      19.795 -11.202  -5.515  1.00 97.74           C  
ATOM    780  N   THR A  97      17.550  -5.406  -5.253  1.00 97.90           N  
ATOM    781  CA  THR A  97      17.952  -4.586  -6.409  1.00 97.90           C  
ATOM    782  C   THR A  97      18.869  -3.428  -6.011  1.00 97.90           C  
ATOM    783  CB  THR A  97      16.716  -4.037  -7.124  1.00 97.90           C  
ATOM    784  O   THR A  97      19.870  -3.172  -6.679  1.00 97.90           O  
ATOM    785  CG2 THR A  97      15.858  -5.156  -7.712  1.00 97.90           C  
ATOM    786  OG1 THR A  97      15.951  -3.353  -6.174  1.00 97.90           O  
ATOM    787  N   SER A  98      18.603  -2.762  -4.883  1.00 96.63           N  
ATOM    788  CA  SER A  98      19.461  -1.681  -4.372  1.00 96.63           C  
ATOM    789  C   SER A  98      20.847  -2.168  -3.942  1.00 96.63           C  
ATOM    790  CB  SER A  98      18.782  -0.898  -3.247  1.00 96.63           C  
ATOM    791  O   SER A  98      21.820  -1.450  -4.164  1.00 96.63           O  
ATOM    792  OG  SER A  98      18.357  -1.741  -2.201  1.00 96.63           O  
ATOM    793  N   LEU A  99      20.978  -3.406  -3.445  1.00 97.08           N  
ATOM    794  CA  LEU A  99      22.285  -4.032  -3.186  1.00 97.08           C  
ATOM    795  C   LEU A  99      23.128  -4.219  -4.460  1.00 97.08           C  
ATOM    796  CB  LEU A  99      22.080  -5.391  -2.491  1.00 97.08           C  
ATOM    797  O   LEU A  99      24.353  -4.180  -4.386  1.00 97.08           O  
ATOM    798  CG  LEU A  99      21.662  -5.304  -1.013  1.00 97.08           C  
ATOM    799  CD1 LEU A  99      21.262  -6.693  -0.512  1.00 97.08           C  
ATOM    800  CD2 LEU A  99      22.793  -4.785  -0.122  1.00 97.08           C  
ATOM    801  N   HIS A 100      22.490  -4.399  -5.620  1.00 96.80           N  
ATOM    802  CA  HIS A 100      23.173  -4.525  -6.913  1.00 96.80           C  
ATOM    803  C   HIS A 100      23.335  -3.180  -7.640  1.00 96.80           C  
ATOM    804  CB  HIS A 100      22.416  -5.535  -7.784  1.00 96.80           C  
ATOM    805  O   HIS A 100      24.163  -3.063  -8.541  1.00 96.80           O  
ATOM    806  CG  HIS A 100      22.486  -6.943  -7.255  1.00 96.80           C  
ATOM    807  CD2 HIS A 100      23.344  -7.930  -7.657  1.00 96.80           C  
ATOM    808  ND1 HIS A 100      21.707  -7.473  -6.255  1.00 96.80           N  
ATOM    809  CE1 HIS A 100      22.092  -8.740  -6.052  1.00 96.80           C  
ATOM    810  NE2 HIS A 100      23.090  -9.069  -6.885  1.00 96.80           N  
ATOM    811  N   GLY A 101      22.559  -2.161  -7.262  1.00 96.74           N  
ATOM    812  CA  GLY A 101      22.544  -0.849  -7.910  1.00 96.74           C  
ATOM    813  C   GLY A 101      21.736  -0.780  -9.210  1.00 96.74           C  
ATOM    814  O   GLY A 101      21.894   0.182  -9.957  1.00 96.74           O  
ATOM    815  N   TYR A 102      20.916  -1.791  -9.513  1.00 97.35           N  
ATOM    816  CA  TYR A 102      20.031  -1.846 -10.687  1.00 97.35           C  
ATOM    817  C   TYR A 102      18.909  -2.878 -10.496  1.00 97.35           C  
ATOM    818  CB  TYR A 102      20.837  -2.159 -11.954  1.00 97.35           C  
ATOM    819  O   TYR A 102      18.922  -3.660  -9.542  1.00 97.35           O  
ATOM    820  CG  TYR A 102      21.405  -3.563 -12.052  1.00 97.35           C  
ATOM    821  CD1 TYR A 102      22.581  -3.897 -11.356  1.00 97.35           C  
ATOM    822  CD2 TYR A 102      20.761  -4.532 -12.847  1.00 97.35           C  
ATOM    823  CE1 TYR A 102      23.104  -5.200 -11.429  1.00 97.35           C  
ATOM    824  CE2 TYR A 102      21.279  -5.839 -12.922  1.00 97.35           C  
ATOM    825  OH  TYR A 102      22.920  -7.450 -12.240  1.00 97.35           O  
ATOM    826  CZ  TYR A 102      22.443  -6.179 -12.201  1.00 97.35           C  
ATOM    827  N   PHE A 103      17.919  -2.889 -11.388  1.00 98.23           N  
ATOM    828  CA  PHE A 103      16.744  -3.746 -11.280  1.00 98.23           C  
ATOM    829  C   PHE A 103      16.981  -5.160 -11.844  1.00 98.23           C  
ATOM    830  CB  PHE A 103      15.527  -3.048 -11.899  1.00 98.23           C  
ATOM    831  O   PHE A 103      16.687  -5.458 -13.000  1.00 98.23           O  
ATOM    832  CG  PHE A 103      14.257  -3.674 -11.377  1.00 98.23           C  
ATOM    833  CD1 PHE A 103      13.654  -4.755 -12.041  1.00 98.23           C  
ATOM    834  CD2 PHE A 103      13.780  -3.277 -10.120  1.00 98.23           C  
ATOM    835  CE1 PHE A 103      12.570  -5.422 -11.454  1.00 98.23           C  
ATOM    836  CE2 PHE A 103      12.729  -3.979  -9.522  1.00 98.23           C  
ATOM    837  CZ  PHE A 103      12.095  -5.031 -10.194  1.00 98.23           C  
ATOM    838  N   VAL A 104      17.491  -6.057 -10.996  1.00 97.75           N  
ATOM    839  CA  VAL A 104      17.928  -7.420 -11.371  1.00 97.75           C  
ATOM    840  C   VAL A 104      16.791  -8.330 -11.867  1.00 97.75           C  
ATOM    841  CB  VAL A 104      18.650  -8.097 -10.182  1.00 97.75           C  
ATOM    842  O   VAL A 104      17.028  -9.242 -12.653  1.00 97.75           O  
ATOM    843  CG1 VAL A 104      19.361  -9.394 -10.592  1.00 97.75           C  
ATOM    844  CG2 VAL A 104      19.716  -7.189  -9.552  1.00 97.75           C  
ATOM    845  N   PHE A 105      15.544  -8.104 -11.441  1.00 97.64           N  
ATOM    846  CA  PHE A 105      14.421  -9.003 -11.757  1.00 97.64           C  
ATOM    847  C   PHE A 105      13.787  -8.772 -13.143  1.00 97.64           C  
ATOM    848  CB  PHE A 105      13.381  -8.956 -10.631  1.00 97.64           C  
ATOM    849  O   PHE A 105      12.778  -9.401 -13.476  1.00 97.64           O  
ATOM    850  CG  PHE A 105      13.907  -9.329  -9.263  1.00 97.64           C  
ATOM    851  CD1 PHE A 105      14.240 -10.668  -8.990  1.00 97.64           C  
ATOM    852  CD2 PHE A 105      14.036  -8.353  -8.257  1.00 97.64           C  
ATOM    853  CE1 PHE A 105      14.704 -11.033  -7.715  1.00 97.64           C  
ATOM    854  CE2 PHE A 105      14.500  -8.720  -6.981  1.00 97.64           C  
ATOM    855  CZ  PHE A 105      14.833 -10.059  -6.710  1.00 97.64           C  
ATOM    856  N   GLY A 106      14.359  -7.876 -13.954  1.00 97.32           N  
ATOM    857  CA  GLY A 106      13.879  -7.565 -15.300  1.00 97.32           C  
ATOM    858  C   GLY A 106      12.463  -6.959 -15.346  1.00 97.32           C  
ATOM    859  O   GLY A 106      11.855  -6.687 -14.309  1.00 97.32           O  
ATOM    860  N   PRO A 107      11.891  -6.762 -16.547  1.00 97.58           N  
ATOM    861  CA  PRO A 107      10.587  -6.106 -16.700  1.00 97.58           C  
ATOM    862  C   PRO A 107       9.432  -6.841 -16.002  1.00 97.58           C  
ATOM    863  CB  PRO A 107      10.362  -6.011 -18.213  1.00 97.58           C  
ATOM    864  O   PRO A 107       8.546  -6.217 -15.427  1.00 97.58           O  
ATOM    865  CG  PRO A 107      11.780  -5.995 -18.782  1.00 97.58           C  
ATOM    866  CD  PRO A 107      12.535  -6.929 -17.842  1.00 97.58           C  
ATOM    867  N   THR A 108       9.445  -8.178 -15.986  1.00 97.90           N  
ATOM    868  CA  THR A 108       8.397  -8.963 -15.312  1.00 97.90           C  
ATOM    869  C   THR A 108       8.444  -8.787 -13.798  1.00 97.90           C  
ATOM    870  CB  THR A 108       8.516 -10.451 -15.658  1.00 97.90           C  
ATOM    871  O   THR A 108       7.401  -8.594 -13.175  1.00 97.90           O  
ATOM    872  CG2 THR A 108       7.312 -11.264 -15.186  1.00 97.90           C  
ATOM    873  OG1 THR A 108       8.612 -10.604 -17.055  1.00 97.90           O  
ATOM    874  N   GLY A 109       9.640  -8.800 -13.201  1.00 97.95           N  
ATOM    875  CA  GLY A 109       9.799  -8.486 -11.784  1.00 97.95           C  
ATOM    876  C   GLY A 109       9.387  -7.054 -11.457  1.00 97.95           C  
ATOM    877  O   GLY A 109       8.822  -6.823 -10.396  1.00 97.95           O  
ATOM    878  N   CYS A 110       9.602  -6.117 -12.383  1.00 98.35           N  
ATOM    879  CA  CYS A 110       9.226  -4.714 -12.223  1.00 98.35           C  
ATOM    880  C   CYS A 110       7.706  -4.543 -12.162  1.00 98.35           C  
ATOM    881  CB  CYS A 110       9.832  -3.925 -13.385  1.00 98.35           C  
ATOM    882  O   CYS A 110       7.194  -3.874 -11.269  1.00 98.35           O  
ATOM    883  SG  CYS A 110       9.649  -2.135 -13.303  1.00 98.35           S  
ATOM    884  N   ASN A 111       6.978  -5.230 -13.047  1.00 98.10           N  
ATOM    885  CA  ASN A 111       5.518  -5.260 -13.019  1.00 98.10           C  
ATOM    886  C   ASN A 111       4.979  -5.875 -11.722  1.00 98.10           C  
ATOM    887  CB  ASN A 111       5.011  -6.041 -14.244  1.00 98.10           C  
ATOM    888  O   ASN A 111       4.025  -5.355 -11.155  1.00 98.10           O  
ATOM    889  CG  ASN A 111       5.118  -5.259 -15.540  1.00 98.10           C  
ATOM    890  ND2 ASN A 111       4.905  -5.897 -16.665  1.00 98.10           N  
ATOM    891  OD1 ASN A 111       5.359  -4.072 -15.575  1.00 98.10           O  
ATOM    892  N   LEU A 112       5.582  -6.969 -11.241  1.00 98.04           N  
ATOM    893  CA  LEU A 112       5.155  -7.619  -9.997  1.00 98.04           C  
ATOM    894  C   LEU A 112       5.445  -6.758  -8.763  1.00 98.04           C  
ATOM    895  CB  LEU A 112       5.824  -8.998  -9.867  1.00 98.04           C  
ATOM    896  O   LEU A 112       4.567  -6.608  -7.915  1.00 98.04           O  
ATOM    897  CG  LEU A 112       5.295 -10.061 -10.845  1.00 98.04           C  
ATOM    898  CD1 LEU A 112       6.146 -11.326 -10.720  1.00 98.04           C  
ATOM    899  CD2 LEU A 112       3.838 -10.440 -10.562  1.00 98.04           C  
ATOM    900  N   GLU A 113       6.646  -6.182  -8.668  1.00 98.20           N  
ATOM    901  CA  GLU A 113       7.005  -5.274  -7.574  1.00 98.20           C  
ATOM    902  C   GLU A 113       6.098  -4.044  -7.578  1.00 98.20           C  
ATOM    903  CB  GLU A 113       8.483  -4.857  -7.674  1.00 98.20           C  
ATOM    904  O   GLU A 113       5.484  -3.732  -6.557  1.00 98.20           O  
ATOM    905  CG  GLU A 113       8.845  -3.880  -6.543  1.00 98.20           C  
ATOM    906  CD  GLU A 113      10.281  -3.382  -6.622  1.00 98.20           C  
ATOM    907  OE1 GLU A 113      11.049  -3.560  -5.646  1.00 98.20           O  
ATOM    908  OE2 GLU A 113      10.615  -2.766  -7.649  1.00 98.20           O  
ATOM    909  N   GLY A 114       5.973  -3.381  -8.732  1.00 97.32           N  
ATOM    910  CA  GLY A 114       5.121  -2.210  -8.900  1.00 97.32           C  
ATOM    911  C   GLY A 114       3.673  -2.510  -8.521  1.00 97.32           C  
ATOM    912  O   GLY A 114       3.084  -1.779  -7.728  1.00 97.32           O  
ATOM    913  N   PHE A 115       3.128  -3.637  -8.990  1.00 98.10           N  
ATOM    914  CA  PHE A 115       1.773  -4.067  -8.652  1.00 98.10           C  
ATOM    915  C   PHE A 115       1.576  -4.248  -7.148  1.00 98.10           C  
ATOM    916  CB  PHE A 115       1.425  -5.358  -9.399  1.00 98.10           C  
ATOM    917  O   PHE A 115       0.655  -3.662  -6.587  1.00 98.10           O  
ATOM    918  CG  PHE A 115       0.062  -5.906  -9.025  1.00 98.10           C  
ATOM    919  CD1 PHE A 115      -0.054  -6.982  -8.125  1.00 98.10           C  
ATOM    920  CD2 PHE A 115      -1.096  -5.305  -9.547  1.00 98.10           C  
ATOM    921  CE1 PHE A 115      -1.326  -7.463  -7.766  1.00 98.10           C  
ATOM    922  CE2 PHE A 115      -2.368  -5.786  -9.193  1.00 98.10           C  
ATOM    923  CZ  PHE A 115      -2.483  -6.869  -8.304  1.00 98.10           C  
ATOM    924  N   PHE A 116       2.419  -5.034  -6.471  1.00 97.71           N  
ATOM    925  CA  PHE A 116       2.230  -5.296  -5.040  1.00 97.71           C  
ATOM    926  C   PHE A 116       2.523  -4.074  -4.167  1.00 97.71           C  
ATOM    927  CB  PHE A 116       3.077  -6.492  -4.596  1.00 97.71           C  
ATOM    928  O   PHE A 116       1.833  -3.872  -3.165  1.00 97.71           O  
ATOM    929  CG  PHE A 116       2.542  -7.840  -5.039  1.00 97.71           C  
ATOM    930  CD1 PHE A 116       1.253  -8.249  -4.648  1.00 97.71           C  
ATOM    931  CD2 PHE A 116       3.333  -8.698  -5.823  1.00 97.71           C  
ATOM    932  CE1 PHE A 116       0.767  -9.515  -5.017  1.00 97.71           C  
ATOM    933  CE2 PHE A 116       2.841  -9.958  -6.207  1.00 97.71           C  
ATOM    934  CZ  PHE A 116       1.562 -10.371  -5.796  1.00 97.71           C  
ATOM    935  N   ALA A 117       3.498  -3.244  -4.542  1.00 96.50           N  
ATOM    936  CA  ALA A 117       3.789  -2.000  -3.841  1.00 96.50           C  
ATOM    937  C   ALA A 117       2.626  -1.005  -3.964  1.00 96.50           C  
ATOM    938  CB  ALA A 117       5.103  -1.421  -4.377  1.00 96.50           C  
ATOM    939  O   ALA A 117       2.179  -0.467  -2.950  1.00 96.50           O  
ATOM    940  N   THR A 118       2.095  -0.804  -5.175  1.00 97.05           N  
ATOM    941  CA  THR A 118       0.923   0.052  -5.407  1.00 97.05           C  
ATOM    942  C   THR A 118      -0.317  -0.519  -4.736  1.00 97.05           C  
ATOM    943  CB  THR A 118       0.651   0.225  -6.905  1.00 97.05           C  
ATOM    944  O   THR A 118      -0.993   0.206  -4.018  1.00 97.05           O  
ATOM    945  CG2 THR A 118      -0.568   1.089  -7.205  1.00 97.05           C  
ATOM    946  OG1 THR A 118       1.727   0.883  -7.528  1.00 97.05           O  
ATOM    947  N   LEU A 119      -0.605  -1.811  -4.911  1.00 98.22           N  
ATOM    948  CA  LEU A 119      -1.776  -2.452  -4.315  1.00 98.22           C  
ATOM    949  C   LEU A 119      -1.751  -2.324  -2.789  1.00 98.22           C  
ATOM    950  CB  LEU A 119      -1.829  -3.927  -4.756  1.00 98.22           C  
ATOM    951  O   LEU A 119      -2.751  -1.936  -2.196  1.00 98.22           O  
ATOM    952  CG  LEU A 119      -3.078  -4.676  -4.262  1.00 98.22           C  
ATOM    953  CD1 LEU A 119      -4.338  -4.211  -4.993  1.00 98.22           C  
ATOM    954  CD2 LEU A 119      -2.921  -6.178  -4.491  1.00 98.22           C  
ATOM    955  N   GLY A 120      -0.609  -2.600  -2.153  1.00 97.42           N  
ATOM    956  CA  GLY A 120      -0.447  -2.424  -0.712  1.00 97.42           C  
ATOM    957  C   GLY A 120      -0.657  -0.972  -0.276  1.00 97.42           C  
ATOM    958  O   GLY A 120      -1.459  -0.712   0.618  1.00 97.42           O  
ATOM    959  N   GLY A 121      -0.018  -0.013  -0.954  1.00 96.49           N  
ATOM    960  CA  GLY A 121      -0.181   1.411  -0.645  1.00 96.49           C  
ATOM    961  C   GLY A 121      -1.626   1.901  -0.793  1.00 96.49           C  
ATOM    962  O   GLY A 121      -2.127   2.635   0.058  1.00 96.49           O  
ATOM    963  N   GLU A 122      -2.325   1.446  -1.826  1.00 97.70           N  
ATOM    964  CA  GLU A 122      -3.707   1.833  -2.111  1.00 97.70           C  
ATOM    965  C   GLU A 122      -4.722   1.163  -1.179  1.00 97.70           C  
ATOM    966  CB  GLU A 122      -4.027   1.481  -3.560  1.00 97.70           C  
ATOM    967  O   GLU A 122      -5.649   1.818  -0.699  1.00 97.70           O  
ATOM    968  CG  GLU A 122      -3.351   2.419  -4.564  1.00 97.70           C  
ATOM    969  CD  GLU A 122      -3.941   3.836  -4.561  1.00 97.70           C  
ATOM    970  OE1 GLU A 122      -3.238   4.738  -5.066  1.00 97.70           O  
ATOM    971  OE2 GLU A 122      -5.083   3.995  -4.071  1.00 97.70           O  
ATOM    972  N   ILE A 123      -4.547  -0.123  -0.844  1.00 98.42           N  
ATOM    973  CA  ILE A 123      -5.392  -0.765   0.176  1.00 98.42           C  
ATOM    974  C   ILE A 123      -5.206  -0.032   1.510  1.00 98.42           C  
ATOM    975  CB  ILE A 123      -5.111  -2.281   0.315  1.00 98.42           C  
ATOM    976  O   ILE A 123      -6.195   0.225   2.202  1.00 98.42           O  
ATOM    977  CG1 ILE A 123      -5.480  -3.064  -0.962  1.00 98.42           C  
ATOM    978  CG2 ILE A 123      -5.936  -2.881   1.475  1.00 98.42           C  
ATOM    979  CD1 ILE A 123      -4.967  -4.510  -0.971  1.00 98.42           C  
ATOM    980  N   ALA A 124      -3.975   0.350   1.866  1.00 97.28           N  
ATOM    981  CA  ALA A 124      -3.700   1.125   3.073  1.00 97.28           C  
ATOM    982  C   ALA A 124      -4.395   2.496   3.027  1.00 97.28           C  
ATOM    983  CB  ALA A 124      -2.183   1.243   3.265  1.00 97.28           C  
ATOM    984  O   ALA A 124      -5.125   2.838   3.959  1.00 97.28           O  
ATOM    985  N   LEU A 125      -4.255   3.242   1.925  1.00 96.96           N  
ATOM    986  CA  LEU A 125      -4.919   4.529   1.696  1.00 96.96           C  
ATOM    987  C   LEU A 125      -6.434   4.436   1.906  1.00 96.96           C  
ATOM    988  CB  LEU A 125      -4.602   4.997   0.261  1.00 96.96           C  
ATOM    989  O   LEU A 125      -7.001   5.142   2.746  1.00 96.96           O  
ATOM    990  CG  LEU A 125      -5.407   6.220  -0.206  1.00 96.96           C  
ATOM    991  CD1 LEU A 125      -5.044   7.463   0.587  1.00 96.96           C  
ATOM    992  CD2 LEU A 125      -5.151   6.503  -1.671  1.00 96.96           C  
ATOM    993  N   TRP A 126      -7.095   3.546   1.167  1.00 98.11           N  
ATOM    994  CA  TRP A 126      -8.546   3.408   1.228  1.00 98.11           C  
ATOM    995  C   TRP A 126      -9.015   2.820   2.559  1.00 98.11           C  
ATOM    996  CB  TRP A 126      -9.038   2.622   0.011  1.00 98.11           C  
ATOM    997  O   TRP A 126     -10.115   3.145   3.007  1.00 98.11           O  
ATOM    998  CG  TRP A 126      -9.025   3.437  -1.243  1.00 98.11           C  
ATOM    999  CD1 TRP A 126      -8.101   3.382  -2.231  1.00 98.11           C  
ATOM   1000  CD2 TRP A 126      -9.936   4.514  -1.615  1.00 98.11           C  
ATOM   1001  CE2 TRP A 126      -9.506   5.064  -2.858  1.00 98.11           C  
ATOM   1002  CE3 TRP A 126     -11.068   5.099  -1.004  1.00 98.11           C  
ATOM   1003  NE1 TRP A 126      -8.366   4.355  -3.175  1.00 98.11           N  
ATOM   1004  CH2 TRP A 126     -11.321   6.667  -2.860  1.00 98.11           C  
ATOM   1005  CZ2 TRP A 126     -10.182   6.121  -3.477  1.00 98.11           C  
ATOM   1006  CZ3 TRP A 126     -11.761   6.159  -1.623  1.00 98.11           C  
ATOM   1007  N   SER A 127      -8.175   2.047   3.256  1.00 97.31           N  
ATOM   1008  CA  SER A 127      -8.454   1.621   4.632  1.00 97.31           C  
ATOM   1009  C   SER A 127      -8.536   2.806   5.590  1.00 97.31           C  
ATOM   1010  CB  SER A 127      -7.420   0.611   5.138  1.00 97.31           C  
ATOM   1011  O   SER A 127      -9.420   2.830   6.446  1.00 97.31           O  
ATOM   1012  OG  SER A 127      -7.488  -0.569   4.368  1.00 97.31           O  
ATOM   1013  N   LEU A 128      -7.686   3.826   5.429  1.00 95.41           N  
ATOM   1014  CA  LEU A 128      -7.765   5.049   6.236  1.00 95.41           C  
ATOM   1015  C   LEU A 128      -9.015   5.875   5.912  1.00 95.41           C  
ATOM   1016  CB  LEU A 128      -6.494   5.898   6.060  1.00 95.41           C  
ATOM   1017  O   LEU A 128      -9.654   6.403   6.823  1.00 95.41           O  
ATOM   1018  CG  LEU A 128      -5.178   5.207   6.459  1.00 95.41           C  
ATOM   1019  CD1 LEU A 128      -4.031   6.213   6.367  1.00 95.41           C  
ATOM   1020  CD2 LEU A 128      -5.235   4.615   7.867  1.00 95.41           C  
ATOM   1021  N   VAL A 129      -9.405   5.944   4.636  1.00 97.38           N  
ATOM   1022  CA  VAL A 129     -10.645   6.617   4.211  1.00 97.38           C  
ATOM   1023  C   VAL A 129     -11.868   5.934   4.824  1.00 97.38           C  
ATOM   1024  CB  VAL A 129     -10.763   6.655   2.676  1.00 97.38           C  
ATOM   1025  O   VAL A 129     -12.693   6.592   5.459  1.00 97.38           O  
ATOM   1026  CG1 VAL A 129     -12.075   7.307   2.225  1.00 97.38           C  
ATOM   1027  CG2 VAL A 129      -9.624   7.460   2.046  1.00 97.38           C  
ATOM   1028  N   VAL A 130     -11.973   4.609   4.687  1.00 97.42           N  
ATOM   1029  CA  VAL A 130     -13.076   3.826   5.263  1.00 97.42           C  
ATOM   1030  C   VAL A 130     -13.083   3.950   6.783  1.00 97.42           C  
ATOM   1031  CB  VAL A 130     -13.002   2.357   4.812  1.00 97.42           C  
ATOM   1032  O   VAL A 130     -14.139   4.201   7.356  1.00 97.42           O  
ATOM   1033  CG1 VAL A 130     -14.005   1.460   5.549  1.00 97.42           C  
ATOM   1034  CG2 VAL A 130     -13.313   2.242   3.315  1.00 97.42           C  
ATOM   1035  N   LEU A 131     -11.922   3.885   7.441  1.00 95.12           N  
ATOM   1036  CA  LEU A 131     -11.815   4.096   8.884  1.00 95.12           C  
ATOM   1037  C   LEU A 131     -12.347   5.476   9.305  1.00 95.12           C  
ATOM   1038  CB  LEU A 131     -10.346   3.906   9.301  1.00 95.12           C  
ATOM   1039  O   LEU A 131     -13.046   5.578  10.314  1.00 95.12           O  
ATOM   1040  CG  LEU A 131     -10.069   4.139  10.795  1.00 95.12           C  
ATOM   1041  CD1 LEU A 131     -10.775   3.125  11.699  1.00 95.12           C  
ATOM   1042  CD2 LEU A 131      -8.569   4.047  11.061  1.00 95.12           C  
ATOM   1043  N   ALA A 132     -12.046   6.540   8.555  1.00 95.03           N  
ATOM   1044  CA  ALA A 132     -12.567   7.877   8.840  1.00 95.03           C  
ATOM   1045  C   ALA A 132     -14.100   7.927   8.715  1.00 95.03           C  
ATOM   1046  CB  ALA A 132     -11.870   8.893   7.926  1.00 95.03           C  
ATOM   1047  O   ALA A 132     -14.772   8.448   9.611  1.00 95.03           O  
ATOM   1048  N   ILE A 133     -14.659   7.323   7.660  1.00 95.40           N  
ATOM   1049  CA  ILE A 133     -16.111   7.226   7.446  1.00 95.40           C  
ATOM   1050  C   ILE A 133     -16.775   6.419   8.565  1.00 95.40           C  
ATOM   1051  CB  ILE A 133     -16.428   6.619   6.059  1.00 95.40           C  
ATOM   1052  O   ILE A 133     -17.751   6.883   9.154  1.00 95.40           O  
ATOM   1053  CG1 ILE A 133     -15.931   7.534   4.915  1.00 95.40           C  
ATOM   1054  CG2 ILE A 133     -17.946   6.376   5.906  1.00 95.40           C  
ATOM   1055  CD1 ILE A 133     -15.930   6.829   3.551  1.00 95.40           C  
ATOM   1056  N   GLU A 134     -16.252   5.236   8.893  1.00 93.68           N  
ATOM   1057  CA  GLU A 134     -16.789   4.371   9.948  1.00 93.68           C  
ATOM   1058  C   GLU A 134     -16.830   5.101  11.290  1.00 93.68           C  
ATOM   1059  CB  GLU A 134     -15.927   3.109  10.104  1.00 93.68           C  
ATOM   1060  O   GLU A 134     -17.858   5.102  11.971  1.00 93.68           O  
ATOM   1061  CG  GLU A 134     -16.142   2.072   8.993  1.00 93.68           C  
ATOM   1062  CD  GLU A 134     -15.308   0.797   9.210  1.00 93.68           C  
ATOM   1063  OE1 GLU A 134     -15.431  -0.117   8.365  1.00 93.68           O  
ATOM   1064  OE2 GLU A 134     -14.593   0.711  10.238  1.00 93.68           O  
ATOM   1065  N   ARG A 135     -15.735   5.777  11.659  1.00 91.65           N  
ATOM   1066  CA  ARG A 135     -15.656   6.547  12.907  1.00 91.65           C  
ATOM   1067  C   ARG A 135     -16.643   7.705  12.916  1.00 91.65           C  
ATOM   1068  CB  ARG A 135     -14.219   7.044  13.128  1.00 91.65           C  
ATOM   1069  O   ARG A 135     -17.311   7.903  13.928  1.00 91.65           O  
ATOM   1070  CG  ARG A 135     -13.232   5.909  13.429  1.00 91.65           C  
ATOM   1071  CD  ARG A 135     -13.456   5.294  14.810  1.00 91.65           C  
ATOM   1072  NE  ARG A 135     -12.571   4.133  14.999  1.00 91.65           N  
ATOM   1073  NH1 ARG A 135     -13.380   3.470  17.036  1.00 91.65           N  
ATOM   1074  NH2 ARG A 135     -11.799   2.259  16.018  1.00 91.65           N  
ATOM   1075  CZ  ARG A 135     -12.583   3.298  16.018  1.00 91.65           C  
ATOM   1076  N   TYR A 136     -16.769   8.427  11.807  1.00 92.49           N  
ATOM   1077  CA  TYR A 136     -17.753   9.496  11.672  1.00 92.49           C  
ATOM   1078  C   TYR A 136     -19.185   8.973  11.839  1.00 92.49           C  
ATOM   1079  CB  TYR A 136     -17.562  10.193  10.320  1.00 92.49           C  
ATOM   1080  O   TYR A 136     -19.936   9.496  12.657  1.00 92.49           O  
ATOM   1081  CG  TYR A 136     -18.717  11.102   9.951  1.00 92.49           C  
ATOM   1082  CD1 TYR A 136     -19.600  10.743   8.913  1.00 92.49           C  
ATOM   1083  CD2 TYR A 136     -18.943  12.272  10.697  1.00 92.49           C  
ATOM   1084  CE1 TYR A 136     -20.700  11.568   8.609  1.00 92.49           C  
ATOM   1085  CE2 TYR A 136     -20.051  13.088  10.408  1.00 92.49           C  
ATOM   1086  OH  TYR A 136     -21.972  13.560   9.064  1.00 92.49           O  
ATOM   1087  CZ  TYR A 136     -20.921  12.746   9.354  1.00 92.49           C  
ATOM   1088  N   VAL A 137     -19.568   7.914  11.122  1.00 91.84           N  
ATOM   1089  CA  VAL A 137     -20.936   7.377  11.177  1.00 91.84           C  
ATOM   1090  C   VAL A 137     -21.261   6.848  12.572  1.00 91.84           C  
ATOM   1091  CB  VAL A 137     -21.150   6.296  10.100  1.00 91.84           C  
ATOM   1092  O   VAL A 137     -22.306   7.186  13.120  1.00 91.84           O  
ATOM   1093  CG1 VAL A 137     -22.515   5.608  10.236  1.00 91.84           C  
ATOM   1094  CG2 VAL A 137     -21.099   6.916   8.697  1.00 91.84           C  
ATOM   1095  N   VAL A 138     -20.367   6.059  13.170  1.00 89.85           N  
ATOM   1096  CA  VAL A 138     -20.617   5.413  14.468  1.00 89.85           C  
ATOM   1097  C   VAL A 138     -20.667   6.417  15.621  1.00 89.85           C  
ATOM   1098  CB  VAL A 138     -19.567   4.312  14.712  1.00 89.85           C  
ATOM   1099  O   VAL A 138     -21.432   6.210  16.559  1.00 89.85           O  
ATOM   1100  CG1 VAL A 138     -19.612   3.710  16.124  1.00 89.85           C  
ATOM   1101  CG2 VAL A 138     -19.799   3.163  13.722  1.00 89.85           C  
ATOM   1102  N   VAL A 139     -19.874   7.493  15.569  1.00 87.86           N  
ATOM   1103  CA  VAL A 139     -19.806   8.486  16.655  1.00 87.86           C  
ATOM   1104  C   VAL A 139     -20.789   9.635  16.442  1.00 87.86           C  
ATOM   1105  CB  VAL A 139     -18.366   9.008  16.839  1.00 87.86           C  
ATOM   1106  O   VAL A 139     -21.528   9.981  17.358  1.00 87.86           O  
ATOM   1107  CG1 VAL A 139     -18.268  10.070  17.942  1.00 87.86           C  
ATOM   1108  CG2 VAL A 139     -17.413   7.863  17.219  1.00 87.86           C  
ATOM   1109  N   CYS A 140     -20.812  10.237  15.252  1.00 87.73           N  
ATOM   1110  CA  CYS A 140     -21.578  11.460  14.999  1.00 87.73           C  
ATOM   1111  C   CYS A 140     -23.034  11.197  14.634  1.00 87.73           C  
ATOM   1112  CB  CYS A 140     -20.917  12.266  13.876  1.00 87.73           C  
ATOM   1113  O   CYS A 140     -23.874  12.083  14.773  1.00 87.73           O  
ATOM   1114  SG  CYS A 140     -19.207  12.661  14.303  1.00 87.73           S  
ATOM   1115  N   LYS A 141     -23.343  10.000  14.129  1.00 78.58           N  
ATOM   1116  CA  LYS A 141     -24.697   9.632  13.723  1.00 78.58           C  
ATOM   1117  C   LYS A 141     -25.155   8.382  14.465  1.00 78.58           C  
ATOM   1118  CB  LYS A 141     -24.780   9.499  12.196  1.00 78.58           C  
ATOM   1119  O   LYS A 141     -25.273   7.325  13.842  1.00 78.58           O  
ATOM   1120  CG  LYS A 141     -24.512  10.832  11.487  1.00 78.58           C  
ATOM   1121  CD  LYS A 141     -25.094  10.803  10.071  1.00 78.58           C  
ATOM   1122  CE  LYS A 141     -24.888  12.172   9.422  1.00 78.58           C  
ATOM   1123  NZ  LYS A 141     -25.655  12.307   8.159  1.00 78.58           N  
ATOM   1124  N   PRO A 142     -25.501   8.494  15.763  1.00 70.90           N  
ATOM   1125  CA  PRO A 142     -26.227   7.446  16.466  1.00 70.90           C  
ATOM   1126  C   PRO A 142     -27.661   7.389  15.916  1.00 70.90           C  
ATOM   1127  CB  PRO A 142     -26.129   7.818  17.949  1.00 70.90           C  
ATOM   1128  O   PRO A 142     -28.624   7.813  16.549  1.00 70.90           O  
ATOM   1129  CG  PRO A 142     -26.108   9.346  17.921  1.00 70.90           C  
ATOM   1130  CD  PRO A 142     -25.355   9.665  16.628  1.00 70.90           C  
ATOM   1131  N   MET A 143     -27.815   6.934  14.673  1.00 69.70           N  
ATOM   1132  CA  MET A 143     -29.120   6.756  14.058  1.00 69.70           C  
ATOM   1133  C   MET A 143     -29.811   5.618  14.807  1.00 69.70           C  
ATOM   1134  CB  MET A 143     -28.999   6.432  12.561  1.00 69.70           C  
ATOM   1135  O   MET A 143     -29.286   4.508  14.852  1.00 69.70           O  
ATOM   1136  CG  MET A 143     -28.296   7.502  11.722  1.00 69.70           C  
ATOM   1137  SD  MET A 143     -28.132   7.063   9.965  1.00 69.70           S  
ATOM   1138  CE  MET A 143     -26.618   6.064  10.008  1.00 69.70           C  
ATOM   1139  N   SER A 144     -31.005   5.874  15.347  1.00 61.74           N  
ATOM   1140  CA  SER A 144     -31.784   4.899  16.131  1.00 61.74           C  
ATOM   1141  C   SER A 144     -31.937   3.531  15.444  1.00 61.74           C  
ATOM   1142  CB  SER A 144     -33.170   5.498  16.402  1.00 61.74           C  
ATOM   1143  O   SER A 144     -32.061   2.517  16.124  1.00 61.74           O  
ATOM   1144  OG  SER A 144     -33.986   4.628  17.156  1.00 61.74           O  
ATOM   1145  N   ASN A 145     -31.902   3.492  14.107  1.00 69.17           N  
ATOM   1146  CA  ASN A 145     -32.121   2.286  13.305  1.00 69.17           C  
ATOM   1147  C   ASN A 145     -30.859   1.743  12.615  1.00 69.17           C  
ATOM   1148  CB  ASN A 145     -33.249   2.578  12.300  1.00 69.17           C  
ATOM   1149  O   ASN A 145     -30.940   0.731  11.923  1.00 69.17           O  
ATOM   1150  CG  ASN A 145     -34.588   2.811  12.976  1.00 69.17           C  
ATOM   1151  ND2 ASN A 145     -35.513   3.453  12.305  1.00 69.17           N  
ATOM   1152  OD1 ASN A 145     -34.825   2.439  14.110  1.00 69.17           O  
ATOM   1153  N   PHE A 146     -29.695   2.381  12.773  1.00 78.54           N  
ATOM   1154  CA  PHE A 146     -28.455   1.902  12.163  1.00 78.54           C  
ATOM   1155  C   PHE A 146     -27.567   1.255  13.218  1.00 78.54           C  
ATOM   1156  CB  PHE A 146     -27.723   3.039  11.458  1.00 78.54           C  
ATOM   1157  O   PHE A 146     -27.086   1.909  14.143  1.00 78.54           O  
ATOM   1158  CG  PHE A 146     -26.472   2.606  10.723  1.00 78.54           C  
ATOM   1159  CD1 PHE A 146     -25.205   2.885  11.273  1.00 78.54           C  
ATOM   1160  CD2 PHE A 146     -26.566   1.923   9.497  1.00 78.54           C  
ATOM   1161  CE1 PHE A 146     -24.039   2.482  10.600  1.00 78.54           C  
ATOM   1162  CE2 PHE A 146     -25.399   1.523   8.825  1.00 78.54           C  
ATOM   1163  CZ  PHE A 146     -24.136   1.803   9.374  1.00 78.54           C  
ATOM   1164  N   ARG A 147     -27.298  -0.038  13.044  1.00 81.66           N  
ATOM   1165  CA  ARG A 147     -26.238  -0.728  13.775  1.00 81.66           C  
ATOM   1166  C   ARG A 147     -25.163  -1.161  12.800  1.00 81.66           C  
ATOM   1167  CB  ARG A 147     -26.795  -1.898  14.592  1.00 81.66           C  
ATOM   1168  O   ARG A 147     -25.395  -2.012  11.941  1.00 81.66           O  
ATOM   1169  CG  ARG A 147     -27.406  -1.398  15.908  1.00 81.66           C  
ATOM   1170  CD  ARG A 147     -27.780  -2.589  16.794  1.00 81.66           C  
ATOM   1171  NE  ARG A 147     -28.134  -2.156  18.158  1.00 81.66           N  
ATOM   1172  NH1 ARG A 147     -28.276  -4.246  19.096  1.00 81.66           N  
ATOM   1173  NH2 ARG A 147     -28.617  -2.441  20.364  1.00 81.66           N  
ATOM   1174  CZ  ARG A 147     -28.339  -2.947  19.196  1.00 81.66           C  
ATOM   1175  N   PHE A 148     -23.977  -0.587  12.972  1.00 87.57           N  
ATOM   1176  CA  PHE A 148     -22.793  -1.052  12.274  1.00 87.57           C  
ATOM   1177  C   PHE A 148     -22.522  -2.510  12.664  1.00 87.57           C  
ATOM   1178  CB  PHE A 148     -21.609  -0.137  12.584  1.00 87.57           C  
ATOM   1179  O   PHE A 148     -22.521  -2.864  13.843  1.00 87.57           O  
ATOM   1180  CG  PHE A 148     -20.446  -0.392  11.656  1.00 87.57           C  
ATOM   1181  CD1 PHE A 148     -19.430  -1.294  12.021  1.00 87.57           C  
ATOM   1182  CD2 PHE A 148     -20.402   0.253  10.406  1.00 87.57           C  
ATOM   1183  CE1 PHE A 148     -18.366  -1.539  11.138  1.00 87.57           C  
ATOM   1184  CE2 PHE A 148     -19.341  -0.003   9.522  1.00 87.57           C  
ATOM   1185  CZ  PHE A 148     -18.328  -0.902   9.889  1.00 87.57           C  
ATOM   1186  N   GLY A 149     -22.330  -3.360  11.663  1.00 91.19           N  
ATOM   1187  CA  GLY A 149     -22.235  -4.809  11.821  1.00 91.19           C  
ATOM   1188  C   GLY A 149     -21.267  -5.395  10.805  1.00 91.19           C  
ATOM   1189  O   GLY A 149     -20.695  -4.654  10.006  1.00 91.19           O  
ATOM   1190  N   GLU A 150     -21.099  -6.716  10.814  1.00 93.67           N  
ATOM   1191  CA  GLU A 150     -20.098  -7.398   9.977  1.00 93.67           C  
ATOM   1192  C   GLU A 150     -20.280  -7.125   8.482  1.00 93.67           C  
ATOM   1193  CB  GLU A 150     -20.123  -8.908  10.248  1.00 93.67           C  
ATOM   1194  O   GLU A 150     -19.304  -6.815   7.811  1.00 93.67           O  
ATOM   1195  CG  GLU A 150     -19.567  -9.221  11.645  1.00 93.67           C  
ATOM   1196  CD  GLU A 150     -19.511 -10.719  11.972  1.00 93.67           C  
ATOM   1197  OE1 GLU A 150     -18.920 -11.034  13.031  1.00 93.67           O  
ATOM   1198  OE2 GLU A 150     -20.089 -11.518  11.205  1.00 93.67           O  
ATOM   1199  N   ASN A 151     -21.516  -7.121   7.972  1.00 95.30           N  
ATOM   1200  CA  ASN A 151     -21.778  -6.829   6.557  1.00 95.30           C  
ATOM   1201  C   ASN A 151     -21.264  -5.442   6.139  1.00 95.30           C  
ATOM   1202  CB  ASN A 151     -23.289  -6.934   6.287  1.00 95.30           C  
ATOM   1203  O   ASN A 151     -20.711  -5.290   5.053  1.00 95.30           O  
ATOM   1204  CG  ASN A 151     -23.838  -8.340   6.440  1.00 95.30           C  
ATOM   1205  ND2 ASN A 151     -25.140  -8.487   6.485  1.00 95.30           N  
ATOM   1206  OD1 ASN A 151     -23.124  -9.316   6.542  1.00 95.30           O  
ATOM   1207  N   HIS A 152     -21.414  -4.438   7.009  1.00 94.86           N  
ATOM   1208  CA  HIS A 152     -20.939  -3.081   6.740  1.00 94.86           C  
ATOM   1209  C   HIS A 152     -19.408  -3.022   6.736  1.00 94.86           C  
ATOM   1210  CB  HIS A 152     -21.524  -2.109   7.773  1.00 94.86           C  
ATOM   1211  O   HIS A 152     -18.827  -2.416   5.839  1.00 94.86           O  
ATOM   1212  CG  HIS A 152     -23.031  -2.101   7.828  1.00 94.86           C  
ATOM   1213  CD2 HIS A 152     -23.871  -1.461   6.956  1.00 94.86           C  
ATOM   1214  ND1 HIS A 152     -23.824  -2.713   8.776  1.00 94.86           N  
ATOM   1215  CE1 HIS A 152     -25.105  -2.430   8.492  1.00 94.86           C  
ATOM   1216  NE2 HIS A 152     -25.183  -1.677   7.387  1.00 94.86           N  
ATOM   1217  N   ALA A 153     -18.761  -3.705   7.685  1.00 96.03           N  
ATOM   1218  CA  ALA A 153     -17.304  -3.799   7.743  1.00 96.03           C  
ATOM   1219  C   ALA A 153     -16.722  -4.549   6.535  1.00 96.03           C  
ATOM   1220  CB  ALA A 153     -16.920  -4.482   9.057  1.00 96.03           C  
ATOM   1221  O   ALA A 153     -15.757  -4.092   5.930  1.00 96.03           O  
ATOM   1222  N   ILE A 154     -17.327  -5.673   6.137  1.00 97.52           N  
ATOM   1223  CA  ILE A 154     -16.908  -6.449   4.960  1.00 97.52           C  
ATOM   1224  C   ILE A 154     -17.084  -5.624   3.686  1.00 97.52           C  
ATOM   1225  CB  ILE A 154     -17.676  -7.787   4.877  1.00 97.52           C  
ATOM   1226  O   ILE A 154     -16.200  -5.637   2.838  1.00 97.52           O  
ATOM   1227  CG1 ILE A 154     -17.247  -8.712   6.039  1.00 97.52           C  
ATOM   1228  CG2 ILE A 154     -17.430  -8.497   3.529  1.00 97.52           C  
ATOM   1229  CD1 ILE A 154     -18.170  -9.922   6.236  1.00 97.52           C  
ATOM   1230  N   MET A 155     -18.183  -4.876   3.558  1.00 97.57           N  
ATOM   1231  CA  MET A 155     -18.387  -3.970   2.427  1.00 97.57           C  
ATOM   1232  C   MET A 155     -17.322  -2.868   2.388  1.00 97.57           C  
ATOM   1233  CB  MET A 155     -19.802  -3.389   2.507  1.00 97.57           C  
ATOM   1234  O   MET A 155     -16.793  -2.581   1.317  1.00 97.57           O  
ATOM   1235  CG  MET A 155     -20.151  -2.532   1.287  1.00 97.57           C  
ATOM   1236  SD  MET A 155     -21.871  -1.957   1.265  1.00 97.57           S  
ATOM   1237  CE  MET A 155     -21.866  -0.846   2.698  1.00 97.57           C  
ATOM   1238  N   GLY A 156     -16.965  -2.299   3.545  1.00 97.72           N  
ATOM   1239  CA  GLY A 156     -15.870  -1.337   3.669  1.00 97.72           C  
ATOM   1240  C   GLY A 156     -14.536  -1.923   3.210  1.00 97.72           C  
ATOM   1241  O   GLY A 156     -13.875  -1.344   2.353  1.00 97.72           O  
ATOM   1242  N   VAL A 157     -14.178  -3.114   3.698  1.00 98.46           N  
ATOM   1243  CA  VAL A 157     -12.968  -3.827   3.261  1.00 98.46           C  
ATOM   1244  C   VAL A 157     -13.026  -4.115   1.762  1.00 98.46           C  
ATOM   1245  CB  VAL A 157     -12.737  -5.108   4.087  1.00 98.46           C  
ATOM   1246  O   VAL A 157     -12.122  -3.709   1.046  1.00 98.46           O  
ATOM   1247  CG1 VAL A 157     -11.582  -5.951   3.530  1.00 98.46           C  
ATOM   1248  CG2 VAL A 157     -12.390  -4.753   5.539  1.00 98.46           C  
ATOM   1249  N   ALA A 158     -14.092  -4.724   1.245  1.00 98.57           N  
ATOM   1250  CA  ALA A 158     -14.223  -5.035  -0.180  1.00 98.57           C  
ATOM   1251  C   ALA A 158     -14.075  -3.788  -1.068  1.00 98.57           C  
ATOM   1252  CB  ALA A 158     -15.577  -5.718  -0.405  1.00 98.57           C  
ATOM   1253  O   ALA A 158     -13.395  -3.840  -2.092  1.00 98.57           O  
ATOM   1254  N   PHE A 159     -14.640  -2.654  -0.647  1.00 98.57           N  
ATOM   1255  CA  PHE A 159     -14.480  -1.379  -1.341  1.00 98.57           C  
ATOM   1256  C   PHE A 159     -13.009  -0.951  -1.437  1.00 98.57           C  
ATOM   1257  CB  PHE A 159     -15.334  -0.316  -0.643  1.00 98.57           C  
ATOM   1258  O   PHE A 159     -12.574  -0.555  -2.517  1.00 98.57           O  
ATOM   1259  CG  PHE A 159     -15.145   1.072  -1.213  1.00 98.57           C  
ATOM   1260  CD1 PHE A 159     -14.374   2.022  -0.518  1.00 98.57           C  
ATOM   1261  CD2 PHE A 159     -15.702   1.399  -2.463  1.00 98.57           C  
ATOM   1262  CE1 PHE A 159     -14.175   3.300  -1.066  1.00 98.57           C  
ATOM   1263  CE2 PHE A 159     -15.495   2.675  -3.013  1.00 98.57           C  
ATOM   1264  CZ  PHE A 159     -14.733   3.626  -2.313  1.00 98.57           C  
ATOM   1265  N   THR A 160     -12.218  -1.099  -0.366  1.00 98.69           N  
ATOM   1266  CA  THR A 160     -10.778  -0.772  -0.422  1.00 98.69           C  
ATOM   1267  C   THR A 160     -10.034  -1.589  -1.475  1.00 98.69           C  
ATOM   1268  CB  THR A 160     -10.045  -0.947   0.916  1.00 98.69           C  
ATOM   1269  O   THR A 160      -9.209  -1.041  -2.195  1.00 98.69           O  
ATOM   1270  CG2 THR A 160     -10.699  -0.214   2.076  1.00 98.69           C  
ATOM   1271  OG1 THR A 160      -9.945  -2.299   1.293  1.00 98.69           O  
ATOM   1272  N   TRP A 161     -10.362  -2.876  -1.619  1.00 98.72           N  
ATOM   1273  CA  TRP A 161      -9.727  -3.751  -2.604  1.00 98.72           C  
ATOM   1274  C   TRP A 161     -10.130  -3.386  -4.031  1.00 98.72           C  
ATOM   1275  CB  TRP A 161     -10.073  -5.210  -2.295  1.00 98.72           C  
ATOM   1276  O   TRP A 161      -9.281  -3.376  -4.918  1.00 98.72           O  
ATOM   1277  CG  TRP A 161      -9.329  -5.797  -1.137  1.00 98.72           C  
ATOM   1278  CD1 TRP A 161      -9.543  -5.538   0.170  1.00 98.72           C  
ATOM   1279  CD2 TRP A 161      -8.181  -6.695  -1.165  1.00 98.72           C  
ATOM   1280  CE2 TRP A 161      -7.782  -6.963   0.179  1.00 98.72           C  
ATOM   1281  CE3 TRP A 161      -7.417  -7.284  -2.193  1.00 98.72           C  
ATOM   1282  NE1 TRP A 161      -8.637  -6.216   0.952  1.00 98.72           N  
ATOM   1283  CH2 TRP A 161      -5.971  -8.376  -0.553  1.00 98.72           C  
ATOM   1284  CZ2 TRP A 161      -6.700  -7.791   0.494  1.00 98.72           C  
ATOM   1285  CZ3 TRP A 161      -6.323  -8.116  -1.890  1.00 98.72           C  
ATOM   1286  N   VAL A 162     -11.404  -3.047  -4.255  1.00 98.71           N  
ATOM   1287  CA  VAL A 162     -11.883  -2.576  -5.564  1.00 98.71           C  
ATOM   1288  C   VAL A 162     -11.162  -1.294  -5.968  1.00 98.71           C  
ATOM   1289  CB  VAL A 162     -13.410  -2.370  -5.556  1.00 98.71           C  
ATOM   1290  O   VAL A 162     -10.644  -1.216  -7.080  1.00 98.71           O  
ATOM   1291  CG1 VAL A 162     -13.922  -1.668  -6.822  1.00 98.71           C  
ATOM   1292  CG2 VAL A 162     -14.129  -3.721  -5.461  1.00 98.71           C  
ATOM   1293  N   MET A 163     -11.084  -0.311  -5.068  1.00 98.55           N  
ATOM   1294  CA  MET A 163     -10.402   0.950  -5.357  1.00 98.55           C  
ATOM   1295  C   MET A 163      -8.899   0.752  -5.558  1.00 98.55           C  
ATOM   1296  CB  MET A 163     -10.672   1.973  -4.249  1.00 98.55           C  
ATOM   1297  O   MET A 163      -8.334   1.310  -6.494  1.00 98.55           O  
ATOM   1298  CG  MET A 163     -12.141   2.402  -4.163  1.00 98.55           C  
ATOM   1299  SD  MET A 163     -12.886   3.019  -5.704  1.00 98.55           S  
ATOM   1300  CE  MET A 163     -11.929   4.539  -5.948  1.00 98.55           C  
ATOM   1301  N   ALA A 164      -8.264  -0.104  -4.759  1.00 98.48           N  
ATOM   1302  CA  ALA A 164      -6.846  -0.390  -4.915  1.00 98.48           C  
ATOM   1303  C   ALA A 164      -6.524  -1.104  -6.232  1.00 98.48           C  
ATOM   1304  CB  ALA A 164      -6.377  -1.189  -3.702  1.00 98.48           C  
ATOM   1305  O   ALA A 164      -5.564  -0.745  -6.909  1.00 98.48           O  
ATOM   1306  N   LEU A 165      -7.353  -2.062  -6.653  1.00 98.54           N  
ATOM   1307  CA  LEU A 165      -7.214  -2.705  -7.961  1.00 98.54           C  
ATOM   1308  C   LEU A 165      -7.491  -1.736  -9.113  1.00 98.54           C  
ATOM   1309  CB  LEU A 165      -8.147  -3.922  -8.037  1.00 98.54           C  
ATOM   1310  O   LEU A 165      -6.839  -1.842 -10.147  1.00 98.54           O  
ATOM   1311  CG  LEU A 165      -7.650  -5.123  -7.216  1.00 98.54           C  
ATOM   1312  CD1 LEU A 165      -8.769  -6.160  -7.104  1.00 98.54           C  
ATOM   1313  CD2 LEU A 165      -6.436  -5.794  -7.868  1.00 98.54           C  
ATOM   1314  N   ALA A 166      -8.394  -0.768  -8.933  1.00 98.33           N  
ATOM   1315  CA  ALA A 166      -8.633   0.283  -9.920  1.00 98.33           C  
ATOM   1316  C   ALA A 166      -7.407   1.193 -10.141  1.00 98.33           C  
ATOM   1317  CB  ALA A 166      -9.878   1.079  -9.509  1.00 98.33           C  
ATOM   1318  O   ALA A 166      -7.328   1.840 -11.179  1.00 98.33           O  
ATOM   1319  N   CYS A 167      -6.446   1.213  -9.212  1.00 97.91           N  
ATOM   1320  CA  CYS A 167      -5.150   1.878  -9.360  1.00 97.91           C  
ATOM   1321  C   CYS A 167      -4.035   0.915  -9.815  1.00 97.91           C  
ATOM   1322  CB  CYS A 167      -4.824   2.546  -8.018  1.00 97.91           C  
ATOM   1323  O   CYS A 167      -3.303   1.213 -10.756  1.00 97.91           O  
ATOM   1324  SG  CYS A 167      -3.145   3.221  -8.046  1.00 97.91           S  
ATOM   1325  N   ALA A 168      -3.913  -0.257  -9.185  1.00 98.23           N  
ATOM   1326  CA  ALA A 168      -2.779  -1.159  -9.396  1.00 98.23           C  
ATOM   1327  C   ALA A 168      -2.880  -2.020 -10.669  1.00 98.23           C  
ATOM   1328  CB  ALA A 168      -2.628  -2.033  -8.143  1.00 98.23           C  
ATOM   1329  O   ALA A 168      -1.867  -2.399 -11.251  1.00 98.23           O  
ATOM   1330  N   ALA A 169      -4.090  -2.367 -11.115  1.00 98.42           N  
ATOM   1331  CA  ALA A 169      -4.270  -3.223 -12.288  1.00 98.42           C  
ATOM   1332  C   ALA A 169      -4.088  -2.503 -13.642  1.00 98.42           C  
ATOM   1333  CB  ALA A 169      -5.617  -3.950 -12.194  1.00 98.42           C  
ATOM   1334  O   ALA A 169      -3.490  -3.112 -14.532  1.00 98.42           O  
ATOM   1335  N   PRO A 170      -4.561  -1.253 -13.852  1.00 98.31           N  
ATOM   1336  CA  PRO A 170      -4.463  -0.598 -15.157  1.00 98.31           C  
ATOM   1337  C   PRO A 170      -3.047  -0.518 -15.762  1.00 98.31           C  
ATOM   1338  CB  PRO A 170      -5.119   0.769 -15.012  1.00 98.31           C  
ATOM   1339  O   PRO A 170      -2.923  -0.829 -16.952  1.00 98.31           O  
ATOM   1340  CG  PRO A 170      -6.055   0.611 -13.826  1.00 98.31           C  
ATOM   1341  CD  PRO A 170      -5.379  -0.442 -12.958  1.00 98.31           C  
ATOM   1342  N   PRO A 171      -1.971  -0.240 -14.994  1.00 97.96           N  
ATOM   1343  CA  PRO A 171      -0.610  -0.234 -15.539  1.00 97.96           C  
ATOM   1344  C   PRO A 171      -0.136  -1.592 -16.081  1.00 97.96           C  
ATOM   1345  CB  PRO A 171       0.286   0.253 -14.397  1.00 97.96           C  
ATOM   1346  O   PRO A 171       0.788  -1.641 -16.889  1.00 97.96           O  
ATOM   1347  CG  PRO A 171      -0.649   1.072 -13.515  1.00 97.96           C  
ATOM   1348  CD  PRO A 171      -1.962   0.311 -13.642  1.00 97.96           C  
ATOM   1349  N   LEU A 172      -0.765  -2.703 -15.672  1.00 97.58           N  
ATOM   1350  CA  LEU A 172      -0.476  -4.042 -16.204  1.00 97.58           C  
ATOM   1351  C   LEU A 172      -1.170  -4.322 -17.541  1.00 97.58           C  
ATOM   1352  CB  LEU A 172      -0.897  -5.121 -15.189  1.00 97.58           C  
ATOM   1353  O   LEU A 172      -0.756  -5.228 -18.262  1.00 97.58           O  
ATOM   1354  CG  LEU A 172      -0.185  -5.068 -13.831  1.00 97.58           C  
ATOM   1355  CD1 LEU A 172      -0.763  -6.158 -12.927  1.00 97.58           C  
ATOM   1356  CD2 LEU A 172       1.317  -5.323 -13.972  1.00 97.58           C  
ATOM   1357  N   VAL A 173      -2.234  -3.582 -17.860  1.00 96.80           N  
ATOM   1358  CA  VAL A 173      -3.048  -3.772 -19.074  1.00 96.80           C  
ATOM   1359  C   VAL A 173      -2.917  -2.616 -20.068  1.00 96.80           C  
ATOM   1360  CB  VAL A 173      -4.518  -4.096 -18.739  1.00 96.80           C  
ATOM   1361  O   VAL A 173      -3.631  -2.590 -21.067  1.00 96.80           O  
ATOM   1362  CG1 VAL A 173      -4.630  -5.397 -17.931  1.00 96.80           C  
ATOM   1363  CG2 VAL A 173      -5.207  -2.983 -17.948  1.00 96.80           C  
ATOM   1364  N   GLY A 174      -1.988  -1.686 -19.823  1.00 94.85           N  
ATOM   1365  CA  GLY A 174      -1.623  -0.624 -20.761  1.00 94.85           C  
ATOM   1366  C   GLY A 174      -2.272   0.736 -20.505  1.00 94.85           C  
ATOM   1367  O   GLY A 174      -2.260   1.570 -21.405  1.00 94.85           O  
ATOM   1368  N   TRP A 175      -2.826   0.992 -19.315  1.00 97.65           N  
ATOM   1369  CA  TRP A 175      -3.175   2.354 -18.896  1.00 97.65           C  
ATOM   1370  C   TRP A 175      -2.213   2.821 -17.799  1.00 97.65           C  
ATOM   1371  CB  TRP A 175      -4.650   2.445 -18.499  1.00 97.65           C  
ATOM   1372  O   TRP A 175      -2.271   2.358 -16.663  1.00 97.65           O  
ATOM   1373  CG  TRP A 175      -5.188   3.832 -18.304  1.00 97.65           C  
ATOM   1374  CD1 TRP A 175      -4.730   4.942 -18.928  1.00 97.65           C  
ATOM   1375  CD2 TRP A 175      -6.300   4.287 -17.466  1.00 97.65           C  
ATOM   1376  CE2 TRP A 175      -6.444   5.697 -17.633  1.00 97.65           C  
ATOM   1377  CE3 TRP A 175      -7.202   3.664 -16.575  1.00 97.65           C  
ATOM   1378  NE1 TRP A 175      -5.475   6.032 -18.544  1.00 97.65           N  
ATOM   1379  CH2 TRP A 175      -8.275   5.803 -16.064  1.00 97.65           C  
ATOM   1380  CZ2 TRP A 175      -7.408   6.453 -16.955  1.00 97.65           C  
ATOM   1381  CZ3 TRP A 175      -8.172   4.412 -15.878  1.00 97.65           C  
ATOM   1382  N   SER A 176      -1.299   3.716 -18.172  1.00 97.20           N  
ATOM   1383  CA  SER A 176       0.036   3.865 -17.585  1.00 97.20           C  
ATOM   1384  C   SER A 176       0.874   2.578 -17.687  1.00 97.20           C  
ATOM   1385  CB  SER A 176      -0.053   4.475 -16.181  1.00 97.20           C  
ATOM   1386  O   SER A 176       0.532   1.652 -18.427  1.00 97.20           O  
ATOM   1387  OG  SER A 176       1.212   4.901 -15.699  1.00 97.20           O  
ATOM   1388  N   ARG A 177       2.023   2.546 -17.012  1.00 97.51           N  
ATOM   1389  CA  ARG A 177       2.971   1.426 -16.988  1.00 97.51           C  
ATOM   1390  C   ARG A 177       3.772   1.422 -15.688  1.00 97.51           C  
ATOM   1391  CB  ARG A 177       3.885   1.466 -18.231  1.00 97.51           C  
ATOM   1392  O   ARG A 177       3.963   2.468 -15.068  1.00 97.51           O  
ATOM   1393  CG  ARG A 177       4.586   2.815 -18.465  1.00 97.51           C  
ATOM   1394  CD  ARG A 177       5.516   2.789 -19.688  1.00 97.51           C  
ATOM   1395  NE  ARG A 177       6.210   4.076 -19.797  1.00 97.51           N  
ATOM   1396  NH1 ARG A 177       7.619   3.773 -21.625  1.00 97.51           N  
ATOM   1397  NH2 ARG A 177       7.614   5.670 -20.494  1.00 97.51           N  
ATOM   1398  CZ  ARG A 177       7.131   4.479 -20.647  1.00 97.51           C  
ATOM   1399  N   TYR A 178       4.250   0.243 -15.295  1.00 98.11           N  
ATOM   1400  CA  TYR A 178       5.221   0.102 -14.213  1.00 98.11           C  
ATOM   1401  C   TYR A 178       6.640   0.212 -14.760  1.00 98.11           C  
ATOM   1402  CB  TYR A 178       5.015  -1.218 -13.460  1.00 98.11           C  
ATOM   1403  O   TYR A 178       7.036  -0.568 -15.625  1.00 98.11           O  
ATOM   1404  CG  TYR A 178       3.808  -1.209 -12.549  1.00 98.11           C  
ATOM   1405  CD1 TYR A 178       3.763  -0.275 -11.504  1.00 98.11           C  
ATOM   1406  CD2 TYR A 178       2.751  -2.123 -12.722  1.00 98.11           C  
ATOM   1407  CE1 TYR A 178       2.660  -0.226 -10.643  1.00 98.11           C  
ATOM   1408  CE2 TYR A 178       1.641  -2.083 -11.852  1.00 98.11           C  
ATOM   1409  OH  TYR A 178       0.555  -1.069  -9.956  1.00 98.11           O  
ATOM   1410  CZ  TYR A 178       1.594  -1.123 -10.821  1.00 98.11           C  
ATOM   1411  N   ILE A 179       7.405   1.174 -14.246  1.00 97.34           N  
ATOM   1412  CA  ILE A 179       8.796   1.410 -14.647  1.00 97.34           C  
ATOM   1413  C   ILE A 179       9.686   1.654 -13.423  1.00 97.34           C  
ATOM   1414  CB  ILE A 179       8.912   2.562 -15.672  1.00 97.34           C  
ATOM   1415  O   ILE A 179       9.183   2.049 -12.367  1.00 97.34           O  
ATOM   1416  CG1 ILE A 179       8.435   3.916 -15.105  1.00 97.34           C  
ATOM   1417  CG2 ILE A 179       8.172   2.194 -16.970  1.00 97.34           C  
ATOM   1418  CD1 ILE A 179       8.677   5.088 -16.066  1.00 97.34           C  
ATOM   1419  N   PRO A 180      11.011   1.444 -13.535  1.00 97.07           N  
ATOM   1420  CA  PRO A 180      11.940   1.808 -12.474  1.00 97.07           C  
ATOM   1421  C   PRO A 180      11.944   3.327 -12.236  1.00 97.07           C  
ATOM   1422  CB  PRO A 180      13.304   1.262 -12.911  1.00 97.07           C  
ATOM   1423  O   PRO A 180      12.229   4.104 -13.145  1.00 97.07           O  
ATOM   1424  CG  PRO A 180      12.963   0.180 -13.933  1.00 97.07           C  
ATOM   1425  CD  PRO A 180      11.712   0.739 -14.600  1.00 97.07           C  
ATOM   1426  N   GLU A 181      11.665   3.756 -11.005  1.00 94.34           N  
ATOM   1427  CA  GLU A 181      11.604   5.166 -10.604  1.00 94.34           C  
ATOM   1428  C   GLU A 181      12.863   5.614  -9.836  1.00 94.34           C  
ATOM   1429  CB  GLU A 181      10.293   5.487  -9.851  1.00 94.34           C  
ATOM   1430  O   GLU A 181      13.568   4.826  -9.193  1.00 94.34           O  
ATOM   1431  CG  GLU A 181      10.146   4.754  -8.505  1.00 94.34           C  
ATOM   1432  CD  GLU A 181       8.916   5.158  -7.669  1.00 94.34           C  
ATOM   1433  OE1 GLU A 181       8.733   4.536  -6.596  1.00 94.34           O  
ATOM   1434  OE2 GLU A 181       8.187   6.105  -8.033  1.00 94.34           O  
ATOM   1435  N   GLY A 182      13.176   6.912  -9.898  1.00 91.93           N  
ATOM   1436  CA  GLY A 182      14.275   7.514  -9.136  1.00 91.93           C  
ATOM   1437  C   GLY A 182      15.650   6.947  -9.487  1.00 91.93           C  
ATOM   1438  O   GLY A 182      16.102   7.079 -10.623  1.00 91.93           O  
ATOM   1439  N   MET A 183      16.314   6.306  -8.519  1.00 93.89           N  
ATOM   1440  CA  MET A 183      17.594   5.600  -8.716  1.00 93.89           C  
ATOM   1441  C   MET A 183      17.461   4.296  -9.523  1.00 93.89           C  
ATOM   1442  CB  MET A 183      18.263   5.321  -7.360  1.00 93.89           C  
ATOM   1443  O   MET A 183      18.449   3.591  -9.701  1.00 93.89           O  
ATOM   1444  CG  MET A 183      18.727   6.599  -6.661  1.00 93.89           C  
ATOM   1445  SD  MET A 183      19.478   6.287  -5.043  1.00 93.89           S  
ATOM   1446  CE  MET A 183      19.776   7.998  -4.530  1.00 93.89           C  
ATOM   1447  N   GLN A 184      16.259   3.979 -10.021  1.00 95.66           N  
ATOM   1448  CA  GLN A 184      15.969   2.841 -10.899  1.00 95.66           C  
ATOM   1449  C   GLN A 184      16.118   1.463 -10.225  1.00 95.66           C  
ATOM   1450  CB  GLN A 184      16.779   2.938 -12.204  1.00 95.66           C  
ATOM   1451  O   GLN A 184      16.230   0.442 -10.898  1.00 95.66           O  
ATOM   1452  CG  GLN A 184      16.831   4.314 -12.888  1.00 95.66           C  
ATOM   1453  CD  GLN A 184      15.470   4.719 -13.415  1.00 95.66           C  
ATOM   1454  NE2 GLN A 184      14.799   5.674 -12.815  1.00 95.66           N  
ATOM   1455  OE1 GLN A 184      14.993   4.154 -14.378  1.00 95.66           O  
ATOM   1456  N   CYS A 185      16.112   1.418  -8.890  1.00 96.17           N  
ATOM   1457  CA  CYS A 185      16.126   0.172  -8.114  1.00 96.17           C  
ATOM   1458  C   CYS A 185      14.738  -0.240  -7.601  1.00 96.17           C  
ATOM   1459  CB  CYS A 185      17.108   0.300  -6.942  1.00 96.17           C  
ATOM   1460  O   CYS A 185      14.586  -1.366  -7.146  1.00 96.17           O  
ATOM   1461  SG  CYS A 185      18.799   0.530  -7.551  1.00 96.17           S  
ATOM   1462  N   SER A 186      13.746   0.647  -7.649  1.00 96.92           N  
ATOM   1463  CA  SER A 186      12.360   0.376  -7.255  1.00 96.92           C  
ATOM   1464  C   SER A 186      11.473   0.644  -8.454  1.00 96.92           C  
ATOM   1465  CB  SER A 186      11.948   1.299  -6.099  1.00 96.92           C  
ATOM   1466  O   SER A 186      11.661   1.662  -9.116  1.00 96.92           O  
ATOM   1467  OG  SER A 186      10.604   1.108  -5.674  1.00 96.92           O  
ATOM   1468  N   CYS A 187      10.503  -0.221  -8.702  1.00 97.50           N  
ATOM   1469  CA  CYS A 187       9.472  -0.006  -9.701  1.00 97.50           C  
ATOM   1470  C   CYS A 187       8.223   0.629  -9.096  1.00 97.50           C  
ATOM   1471  CB  CYS A 187       9.208  -1.308 -10.450  1.00 97.50           C  
ATOM   1472  O   CYS A 187       7.852   0.365  -7.950  1.00 97.50           O  
ATOM   1473  SG  CYS A 187      10.580  -1.671 -11.568  1.00 97.50           S  
ATOM   1474  N   GLY A 188       7.591   1.489  -9.886  1.00 96.16           N  
ATOM   1475  CA  GLY A 188       6.406   2.248  -9.515  1.00 96.16           C  
ATOM   1476  C   GLY A 188       5.634   2.691 -10.751  1.00 96.16           C  
ATOM   1477  O   GLY A 188       6.020   2.397 -11.883  1.00 96.16           O  
ATOM   1478  N   ILE A 189       4.504   3.353 -10.520  1.00 96.65           N  
ATOM   1479  CA  ILE A 189       3.674   3.917 -11.588  1.00 96.65           C  
ATOM   1480  C   ILE A 189       4.468   4.992 -12.332  1.00 96.65           C  
ATOM   1481  CB  ILE A 189       2.373   4.491 -10.982  1.00 96.65           C  
ATOM   1482  O   ILE A 189       5.126   5.830 -11.719  1.00 96.65           O  
ATOM   1483  CG1 ILE A 189       1.457   3.333 -10.523  1.00 96.65           C  
ATOM   1484  CG2 ILE A 189       1.618   5.416 -11.955  1.00 96.65           C  
ATOM   1485  CD1 ILE A 189       0.299   3.766  -9.617  1.00 96.65           C  
ATOM   1486  N   ASP A 190       4.338   5.026 -13.651  1.00 95.32           N  
ATOM   1487  CA  ASP A 190       4.868   6.103 -14.476  1.00 95.32           C  
ATOM   1488  C   ASP A 190       4.000   7.369 -14.380  1.00 95.32           C  
ATOM   1489  CB  ASP A 190       4.985   5.586 -15.901  1.00 95.32           C  
ATOM   1490  O   ASP A 190       3.049   7.571 -15.139  1.00 95.32           O  
ATOM   1491  CG  ASP A 190       5.718   6.544 -16.824  1.00 95.32           C  
ATOM   1492  OD1 ASP A 190       6.133   7.662 -16.428  1.00 95.32           O  
ATOM   1493  OD2 ASP A 190       5.865   6.131 -17.994  1.00 95.32           O  
ATOM   1494  N   TYR A 191       4.325   8.219 -13.403  1.00 93.32           N  
ATOM   1495  CA  TYR A 191       3.687   9.524 -13.194  1.00 93.32           C  
ATOM   1496  C   TYR A 191       4.483  10.696 -13.782  1.00 93.32           C  
ATOM   1497  CB  TYR A 191       3.414   9.731 -11.696  1.00 93.32           C  
ATOM   1498  O   TYR A 191       4.098  11.854 -13.603  1.00 93.32           O  
ATOM   1499  CG  TYR A 191       4.662   9.791 -10.830  1.00 93.32           C  
ATOM   1500  CD1 TYR A 191       5.130   8.622 -10.206  1.00 93.32           C  
ATOM   1501  CD2 TYR A 191       5.365  10.999 -10.659  1.00 93.32           C  
ATOM   1502  CE1 TYR A 191       6.308   8.647  -9.439  1.00 93.32           C  
ATOM   1503  CE2 TYR A 191       6.524  11.036  -9.859  1.00 93.32           C  
ATOM   1504  OH  TYR A 191       8.109   9.894  -8.465  1.00 93.32           O  
ATOM   1505  CZ  TYR A 191       6.997   9.858  -9.243  1.00 93.32           C  
ATOM   1506  N   TYR A 192       5.622  10.421 -14.418  1.00 90.58           N  
ATOM   1507  CA  TYR A 192       6.622  11.441 -14.726  1.00 90.58           C  
ATOM   1508  C   TYR A 192       7.115  11.447 -16.161  1.00 90.58           C  
ATOM   1509  CB  TYR A 192       7.786  11.309 -13.754  1.00 90.58           C  
ATOM   1510  O   TYR A 192       7.892  12.338 -16.491  1.00 90.58           O  
ATOM   1511  CG  TYR A 192       8.490   9.968 -13.794  1.00 90.58           C  
ATOM   1512  CD1 TYR A 192       8.164   8.984 -12.841  1.00 90.58           C  
ATOM   1513  CD2 TYR A 192       9.472   9.707 -14.769  1.00 90.58           C  
ATOM   1514  CE1 TYR A 192       8.848   7.756 -12.830  1.00 90.58           C  
ATOM   1515  CE2 TYR A 192      10.115   8.457 -14.788  1.00 90.58           C  
ATOM   1516  OH  TYR A 192      10.510   6.327 -13.771  1.00 90.58           O  
ATOM   1517  CZ  TYR A 192       9.831   7.497 -13.802  1.00 90.58           C  
ATOM   1518  N   THR A 193       6.681  10.519 -17.012  1.00 90.98           N  
ATOM   1519  CA  THR A 193       6.923  10.606 -18.454  1.00 90.98           C  
ATOM   1520  C   THR A 193       5.615  10.779 -19.226  1.00 90.98           C  
ATOM   1521  CB  THR A 193       7.715   9.419 -19.005  1.00 90.98           C  
ATOM   1522  O   THR A 193       4.583  10.216 -18.844  1.00 90.98           O  
ATOM   1523  CG2 THR A 193       8.927   9.053 -18.168  1.00 90.98           C  
ATOM   1524  OG1 THR A 193       6.916   8.278 -19.123  1.00 90.98           O  
ATOM   1525  N   PRO A 194       5.616  11.554 -20.323  1.00 87.65           N  
ATOM   1526  CA  PRO A 194       4.539  11.508 -21.296  1.00 87.65           C  
ATOM   1527  C   PRO A 194       4.716  10.263 -22.176  1.00 87.65           C  
ATOM   1528  CB  PRO A 194       4.661  12.822 -22.071  1.00 87.65           C  
ATOM   1529  O   PRO A 194       5.699  10.146 -22.903  1.00 87.65           O  
ATOM   1530  CG  PRO A 194       6.161  13.123 -22.045  1.00 87.65           C  
ATOM   1531  CD  PRO A 194       6.641  12.505 -20.731  1.00 87.65           C  
ATOM   1532  N   HIS A 195       3.758   9.339 -22.122  1.00 89.43           N  
ATOM   1533  CA  HIS A 195       3.735   8.149 -22.972  1.00 89.43           C  
ATOM   1534  C   HIS A 195       2.323   7.968 -23.542  1.00 89.43           C  
ATOM   1535  CB  HIS A 195       4.237   6.941 -22.166  1.00 89.43           C  
ATOM   1536  O   HIS A 195       1.390   7.622 -22.810  1.00 89.43           O  
ATOM   1537  CG  HIS A 195       4.570   5.753 -23.027  1.00 89.43           C  
ATOM   1538  CD2 HIS A 195       5.731   5.554 -23.722  1.00 89.43           C  
ATOM   1539  ND1 HIS A 195       3.786   4.641 -23.220  1.00 89.43           N  
ATOM   1540  CE1 HIS A 195       4.450   3.795 -24.027  1.00 89.43           C  
ATOM   1541  NE2 HIS A 195       5.644   4.310 -24.351  1.00 89.43           N  
ATOM   1542  N   GLU A 196       2.151   8.281 -24.832  1.00 90.23           N  
ATOM   1543  CA  GLU A 196       0.835   8.302 -25.492  1.00 90.23           C  
ATOM   1544  C   GLU A 196       0.223   6.904 -25.603  1.00 90.23           C  
ATOM   1545  CB  GLU A 196       0.913   8.942 -26.890  1.00 90.23           C  
ATOM   1546  O   GLU A 196      -0.968   6.743 -25.348  1.00 90.23           O  
ATOM   1547  CG  GLU A 196       1.175  10.457 -26.848  1.00 90.23           C  
ATOM   1548  CD  GLU A 196       0.977  11.155 -28.210  1.00 90.23           C  
ATOM   1549  OE1 GLU A 196       1.062  12.404 -28.229  1.00 90.23           O  
ATOM   1550  OE2 GLU A 196       0.753  10.456 -29.225  1.00 90.23           O  
ATOM   1551  N   GLU A 197       1.028   5.873 -25.884  1.00 93.25           N  
ATOM   1552  CA  GLU A 197       0.526   4.497 -26.030  1.00 93.25           C  
ATOM   1553  C   GLU A 197      -0.145   3.984 -24.749  1.00 93.25           C  
ATOM   1554  CB  GLU A 197       1.662   3.538 -26.409  1.00 93.25           C  
ATOM   1555  O   GLU A 197      -1.118   3.237 -24.814  1.00 93.25           O  
ATOM   1556  CG  GLU A 197       2.378   3.890 -27.723  1.00 93.25           C  
ATOM   1557  CD  GLU A 197       3.444   2.851 -28.122  1.00 93.25           C  
ATOM   1558  OE1 GLU A 197       3.921   2.939 -29.277  1.00 93.25           O  
ATOM   1559  OE2 GLU A 197       3.762   1.966 -27.294  1.00 93.25           O  
ATOM   1560  N   THR A 198       0.335   4.430 -23.582  1.00 94.69           N  
ATOM   1561  CA  THR A 198      -0.236   4.080 -22.273  1.00 94.69           C  
ATOM   1562  C   THR A 198      -1.087   5.196 -21.670  1.00 94.69           C  
ATOM   1563  CB  THR A 198       0.839   3.604 -21.288  1.00 94.69           C  
ATOM   1564  O   THR A 198      -1.617   5.041 -20.574  1.00 94.69           O  
ATOM   1565  CG2 THR A 198       1.505   2.313 -21.761  1.00 94.69           C  
ATOM   1566  OG1 THR A 198       1.856   4.570 -21.159  1.00 94.69           O  
ATOM   1567  N   ASN A 199      -1.272   6.319 -22.367  1.00 96.07           N  
ATOM   1568  CA  ASN A 199      -2.088   7.458 -21.935  1.00 96.07           C  
ATOM   1569  C   ASN A 199      -1.758   7.973 -20.517  1.00 96.07           C  
ATOM   1570  CB  ASN A 199      -3.580   7.133 -22.134  1.00 96.07           C  
ATOM   1571  O   ASN A 199      -2.670   8.243 -19.724  1.00 96.07           O  
ATOM   1572  CG  ASN A 199      -3.924   6.849 -23.576  1.00 96.07           C  
ATOM   1573  ND2 ASN A 199      -4.000   5.603 -23.974  1.00 96.07           N  
ATOM   1574  OD1 ASN A 199      -4.135   7.759 -24.354  1.00 96.07           O  
ATOM   1575  N   ASN A 200      -0.467   8.133 -20.195  1.00 93.62           N  
ATOM   1576  CA  ASN A 200      -0.009   8.515 -18.848  1.00 93.62           C  
ATOM   1577  C   ASN A 200      -0.691   9.782 -18.308  1.00 93.62           C  
ATOM   1578  CB  ASN A 200       1.516   8.718 -18.844  1.00 93.62           C  
ATOM   1579  O   ASN A 200      -1.046   9.824 -17.136  1.00 93.62           O  
ATOM   1580  CG  ASN A 200       2.320   7.437 -18.925  1.00 93.62           C  
ATOM   1581  ND2 ASN A 200       3.618   7.566 -18.868  1.00 93.62           N  
ATOM   1582  OD1 ASN A 200       1.798   6.340 -19.056  1.00 93.62           O  
ATOM   1583  N   GLU A 201      -0.936  10.791 -19.149  1.00 92.80           N  
ATOM   1584  CA  GLU A 201      -1.619  12.030 -18.747  1.00 92.80           C  
ATOM   1585  C   GLU A 201      -2.995  11.756 -18.124  1.00 92.80           C  
ATOM   1586  CB  GLU A 201      -1.712  12.959 -19.968  1.00 92.80           C  
ATOM   1587  O   GLU A 201      -3.277  12.189 -17.006  1.00 92.80           O  
ATOM   1588  CG  GLU A 201      -2.729  14.101 -19.804  1.00 92.80           C  
ATOM   1589  CD  GLU A 201      -2.523  15.242 -20.808  1.00 92.80           C  
ATOM   1590  OE1 GLU A 201      -2.959  16.369 -20.480  1.00 92.80           O  
ATOM   1591  OE2 GLU A 201      -1.949  14.976 -21.884  1.00 92.80           O  
ATOM   1592  N   SER A 202      -3.830  10.972 -18.808  1.00 96.26           N  
ATOM   1593  CA  SER A 202      -5.159  10.624 -18.297  1.00 96.26           C  
ATOM   1594  C   SER A 202      -5.089   9.812 -16.999  1.00 96.26           C  
ATOM   1595  CB  SER A 202      -5.953   9.882 -19.371  1.00 96.26           C  
ATOM   1596  O   SER A 202      -5.901  10.029 -16.099  1.00 96.26           O  
ATOM   1597  OG  SER A 202      -5.377   8.625 -19.657  1.00 96.26           O  
ATOM   1598  N   PHE A 203      -4.092   8.930 -16.866  1.00 96.69           N  
ATOM   1599  CA  PHE A 203      -3.893   8.132 -15.660  1.00 96.69           C  
ATOM   1600  C   PHE A 203      -3.426   8.987 -14.476  1.00 96.69           C  
ATOM   1601  CB  PHE A 203      -2.904   7.001 -15.947  1.00 96.69           C  
ATOM   1602  O   PHE A 203      -3.936   8.838 -13.369  1.00 96.69           O  
ATOM   1603  CG  PHE A 203      -2.849   5.999 -14.813  1.00 96.69           C  
ATOM   1604  CD1 PHE A 203      -1.833   6.072 -13.842  1.00 96.69           C  
ATOM   1605  CD2 PHE A 203      -3.852   5.020 -14.701  1.00 96.69           C  
ATOM   1606  CE1 PHE A 203      -1.828   5.158 -12.776  1.00 96.69           C  
ATOM   1607  CE2 PHE A 203      -3.844   4.117 -13.625  1.00 96.69           C  
ATOM   1608  CZ  PHE A 203      -2.825   4.180 -12.665  1.00 96.69           C  
ATOM   1609  N   VAL A 204      -2.514   9.938 -14.694  1.00 94.87           N  
ATOM   1610  CA  VAL A 204      -2.046  10.862 -13.647  1.00 94.87           C  
ATOM   1611  C   VAL A 204      -3.177  11.775 -13.173  1.00 94.87           C  
ATOM   1612  CB  VAL A 204      -0.825  11.669 -14.132  1.00 94.87           C  
ATOM   1613  O   VAL A 204      -3.332  11.971 -11.968  1.00 94.87           O  
ATOM   1614  CG1 VAL A 204      -0.423  12.779 -13.149  1.00 94.87           C  
ATOM   1615  CG2 VAL A 204       0.391  10.748 -14.275  1.00 94.87           C  
ATOM   1616  N   ILE A 205      -4.017  12.284 -14.083  1.00 95.63           N  
ATOM   1617  CA  ILE A 205      -5.210  13.067 -13.715  1.00 95.63           C  
ATOM   1618  C   ILE A 205      -6.182  12.207 -12.895  1.00 95.63           C  
ATOM   1619  CB  ILE A 205      -5.887  13.656 -14.975  1.00 95.63           C  
ATOM   1620  O   ILE A 205      -6.672  12.652 -11.854  1.00 95.63           O  
ATOM   1621  CG1 ILE A 205      -4.968  14.709 -15.638  1.00 95.63           C  
ATOM   1622  CG2 ILE A 205      -7.247  14.297 -14.626  1.00 95.63           C  
ATOM   1623  CD1 ILE A 205      -5.413  15.111 -17.051  1.00 95.63           C  
ATOM   1624  N   TYR A 206      -6.429  10.968 -13.329  1.00 97.38           N  
ATOM   1625  CA  TYR A 206      -7.246  10.002 -12.595  1.00 97.38           C  
ATOM   1626  C   TYR A 206      -6.711   9.762 -11.177  1.00 97.38           C  
ATOM   1627  CB  TYR A 206      -7.327   8.697 -13.400  1.00 97.38           C  
ATOM   1628  O   TYR A 206      -7.460   9.914 -10.212  1.00 97.38           O  
ATOM   1629  CG  TYR A 206      -7.787   7.506 -12.588  1.00 97.38           C  
ATOM   1630  CD1 TYR A 206      -6.867   6.507 -12.208  1.00 97.38           C  
ATOM   1631  CD2 TYR A 206      -9.131   7.422 -12.184  1.00 97.38           C  
ATOM   1632  CE1 TYR A 206      -7.300   5.412 -11.436  1.00 97.38           C  
ATOM   1633  CE2 TYR A 206      -9.567   6.328 -11.416  1.00 97.38           C  
ATOM   1634  OH  TYR A 206      -9.093   4.263 -10.319  1.00 97.38           O  
ATOM   1635  CZ  TYR A 206      -8.653   5.320 -11.049  1.00 97.38           C  
ATOM   1636  N   MET A 207      -5.415   9.474 -11.040  1.00 96.66           N  
ATOM   1637  CA  MET A 207      -4.742   9.274  -9.755  1.00 96.66           C  
ATOM   1638  C   MET A 207      -4.875  10.494  -8.846  1.00 96.66           C  
ATOM   1639  CB  MET A 207      -3.256   8.966 -10.001  1.00 96.66           C  
ATOM   1640  O   MET A 207      -5.269  10.372  -7.687  1.00 96.66           O  
ATOM   1641  CG  MET A 207      -3.036   7.532 -10.483  1.00 96.66           C  
ATOM   1642  SD  MET A 207      -3.503   6.277  -9.272  1.00 96.66           S  
ATOM   1643  CE  MET A 207      -2.215   6.512  -8.012  1.00 96.66           C  
ATOM   1644  N   PHE A 208      -4.608  11.687  -9.376  1.00 96.06           N  
ATOM   1645  CA  PHE A 208      -4.661  12.919  -8.596  1.00 96.06           C  
ATOM   1646  C   PHE A 208      -6.075  13.214  -8.077  1.00 96.06           C  
ATOM   1647  CB  PHE A 208      -4.123  14.065  -9.458  1.00 96.06           C  
ATOM   1648  O   PHE A 208      -6.257  13.576  -6.916  1.00 96.06           O  
ATOM   1649  CG  PHE A 208      -3.899  15.341  -8.675  1.00 96.06           C  
ATOM   1650  CD1 PHE A 208      -4.876  16.353  -8.665  1.00 96.06           C  
ATOM   1651  CD2 PHE A 208      -2.707  15.508  -7.947  1.00 96.06           C  
ATOM   1652  CE1 PHE A 208      -4.656  17.534  -7.932  1.00 96.06           C  
ATOM   1653  CE2 PHE A 208      -2.486  16.691  -7.221  1.00 96.06           C  
ATOM   1654  CZ  PHE A 208      -3.460  17.703  -7.212  1.00 96.06           C  
ATOM   1655  N   VAL A 209      -7.105  13.036  -8.905  1.00 97.17           N  
ATOM   1656  CA  VAL A 209      -8.486  13.330  -8.499  1.00 97.17           C  
ATOM   1657  C   VAL A 209      -9.052  12.222  -7.612  1.00 97.17           C  
ATOM   1658  CB  VAL A 209      -9.372  13.602  -9.728  1.00 97.17           C  
ATOM   1659  O   VAL A 209      -9.531  12.495  -6.510  1.00 97.17           O  
ATOM   1660  CG1 VAL A 209     -10.836  13.843  -9.331  1.00 97.17           C  
ATOM   1661  CG2 VAL A 209      -8.888  14.854 -10.476  1.00 97.17           C  
ATOM   1662  N   VAL A 210      -9.003  10.973  -8.077  1.00 98.02           N  
ATOM   1663  CA  VAL A 210      -9.718   9.850  -7.456  1.00 98.02           C  
ATOM   1664  C   VAL A 210      -8.960   9.270  -6.271  1.00 98.02           C  
ATOM   1665  CB  VAL A 210     -10.056   8.757  -8.491  1.00 98.02           C  
ATOM   1666  O   VAL A 210      -9.584   8.978  -5.255  1.00 98.02           O  
ATOM   1667  CG1 VAL A 210     -10.806   7.575  -7.861  1.00 98.02           C  
ATOM   1668  CG2 VAL A 210     -10.948   9.338  -9.601  1.00 98.02           C  
ATOM   1669  N   HIS A 211      -7.636   9.151  -6.369  1.00 97.50           N  
ATOM   1670  CA  HIS A 211      -6.795   8.509  -5.349  1.00 97.50           C  
ATOM   1671  C   HIS A 211      -6.024   9.502  -4.476  1.00 97.50           C  
ATOM   1672  CB  HIS A 211      -5.892   7.460  -6.005  1.00 97.50           C  
ATOM   1673  O   HIS A 211      -5.286   9.103  -3.585  1.00 97.50           O  
ATOM   1674  CG  HIS A 211      -6.689   6.338  -6.612  1.00 97.50           C  
ATOM   1675  CD2 HIS A 211      -6.826   6.074  -7.942  1.00 97.50           C  
ATOM   1676  ND1 HIS A 211      -7.420   5.397  -5.887  1.00 97.50           N  
ATOM   1677  CE1 HIS A 211      -7.902   4.536  -6.787  1.00 97.50           C  
ATOM   1678  NE2 HIS A 211      -7.584   4.931  -8.027  1.00 97.50           N  
ATOM   1679  N   PHE A 212      -6.232  10.810  -4.651  1.00 96.41           N  
ATOM   1680  CA  PHE A 212      -5.673  11.808  -3.737  1.00 96.41           C  
ATOM   1681  C   PHE A 212      -6.706  12.828  -3.254  1.00 96.41           C  
ATOM   1682  CB  PHE A 212      -4.416  12.429  -4.356  1.00 96.41           C  
ATOM   1683  O   PHE A 212      -6.986  12.878  -2.054  1.00 96.41           O  
ATOM   1684  CG  PHE A 212      -3.821  13.523  -3.504  1.00 96.41           C  
ATOM   1685  CD1 PHE A 212      -4.021  14.875  -3.838  1.00 96.41           C  
ATOM   1686  CD2 PHE A 212      -3.094  13.180  -2.351  1.00 96.41           C  
ATOM   1687  CE1 PHE A 212      -3.502  15.884  -3.009  1.00 96.41           C  
ATOM   1688  CE2 PHE A 212      -2.565  14.188  -1.528  1.00 96.41           C  
ATOM   1689  CZ  PHE A 212      -2.776  15.539  -1.855  1.00 96.41           C  
ATOM   1690  N   ILE A 213      -7.321  13.610  -4.149  1.00 97.19           N  
ATOM   1691  CA  ILE A 213      -8.252  14.679  -3.747  1.00 97.19           C  
ATOM   1692  C   ILE A 213      -9.497  14.125  -3.044  1.00 97.19           C  
ATOM   1693  CB  ILE A 213      -8.619  15.574  -4.953  1.00 97.19           C  
ATOM   1694  O   ILE A 213      -9.876  14.643  -1.993  1.00 97.19           O  
ATOM   1695  CG1 ILE A 213      -7.412  16.379  -5.488  1.00 97.19           C  
ATOM   1696  CG2 ILE A 213      -9.776  16.537  -4.629  1.00 97.19           C  
ATOM   1697  CD1 ILE A 213      -6.816  17.421  -4.530  1.00 97.19           C  
ATOM   1698  N   ILE A 214     -10.124  13.069  -3.575  1.00 97.99           N  
ATOM   1699  CA  ILE A 214     -11.294  12.452  -2.928  1.00 97.99           C  
ATOM   1700  C   ILE A 214     -10.935  11.910  -1.528  1.00 97.99           C  
ATOM   1701  CB  ILE A 214     -11.985  11.423  -3.857  1.00 97.99           C  
ATOM   1702  O   ILE A 214     -11.586  12.336  -0.567  1.00 97.99           O  
ATOM   1703  CG1 ILE A 214     -12.651  12.142  -5.049  1.00 97.99           C  
ATOM   1704  CG2 ILE A 214     -13.014  10.579  -3.077  1.00 97.99           C  
ATOM   1705  CD1 ILE A 214     -13.287  11.190  -6.071  1.00 97.99           C  
ATOM   1706  N   PRO A 215      -9.903  11.054  -1.353  1.00 97.51           N  
ATOM   1707  CA  PRO A 215      -9.442  10.620  -0.033  1.00 97.51           C  
ATOM   1708  C   PRO A 215      -9.162  11.772   0.933  1.00 97.51           C  
ATOM   1709  CB  PRO A 215      -8.170   9.810  -0.301  1.00 97.51           C  
ATOM   1710  O   PRO A 215      -9.630  11.741   2.072  1.00 97.51           O  
ATOM   1711  CG  PRO A 215      -8.462   9.168  -1.649  1.00 97.51           C  
ATOM   1712  CD  PRO A 215      -9.232  10.264  -2.379  1.00 97.51           C  
ATOM   1713  N   LEU A 216      -8.459  12.812   0.471  1.00 96.58           N  
ATOM   1714  CA  LEU A 216      -8.138  13.996   1.267  1.00 96.58           C  
ATOM   1715  C   LEU A 216      -9.415  14.679   1.778  1.00 96.58           C  
ATOM   1716  CB  LEU A 216      -7.290  14.950   0.403  1.00 96.58           C  
ATOM   1717  O   LEU A 216      -9.559  14.890   2.982  1.00 96.58           O  
ATOM   1718  CG  LEU A 216      -6.826  16.224   1.134  1.00 96.58           C  
ATOM   1719  CD1 LEU A 216      -5.555  15.986   1.944  1.00 96.58           C  
ATOM   1720  CD2 LEU A 216      -6.532  17.336   0.129  1.00 96.58           C  
ATOM   1721  N   ILE A 217     -10.359  14.994   0.887  1.00 97.74           N  
ATOM   1722  CA  ILE A 217     -11.609  15.678   1.250  1.00 97.74           C  
ATOM   1723  C   ILE A 217     -12.416  14.836   2.238  1.00 97.74           C  
ATOM   1724  CB  ILE A 217     -12.432  16.017  -0.016  1.00 97.74           C  
ATOM   1725  O   ILE A 217     -12.890  15.365   3.245  1.00 97.74           O  
ATOM   1726  CG1 ILE A 217     -11.718  17.126  -0.822  1.00 97.74           C  
ATOM   1727  CG2 ILE A 217     -13.864  16.470   0.344  1.00 97.74           C  
ATOM   1728  CD1 ILE A 217     -12.322  17.365  -2.212  1.00 97.74           C  
ATOM   1729  N   VAL A 218     -12.556  13.534   1.980  1.00 97.77           N  
ATOM   1730  CA  VAL A 218     -13.340  12.634   2.836  1.00 97.77           C  
ATOM   1731  C   VAL A 218     -12.728  12.534   4.231  1.00 97.77           C  
ATOM   1732  CB  VAL A 218     -13.487  11.248   2.186  1.00 97.77           C  
ATOM   1733  O   VAL A 218     -13.446  12.699   5.216  1.00 97.77           O  
ATOM   1734  CG1 VAL A 218     -14.163  10.247   3.130  1.00 97.77           C  
ATOM   1735  CG2 VAL A 218     -14.357  11.328   0.923  1.00 97.77           C  
ATOM   1736  N   ILE A 219     -11.412  12.330   4.339  1.00 96.08           N  
ATOM   1737  CA  ILE A 219     -10.720  12.233   5.633  1.00 96.08           C  
ATOM   1738  C   ILE A 219     -10.871  13.533   6.427  1.00 96.08           C  
ATOM   1739  CB  ILE A 219      -9.241  11.836   5.415  1.00 96.08           C  
ATOM   1740  O   ILE A 219     -11.249  13.496   7.602  1.00 96.08           O  
ATOM   1741  CG1 ILE A 219      -9.183  10.345   5.005  1.00 96.08           C  
ATOM   1742  CG2 ILE A 219      -8.382  12.066   6.674  1.00 96.08           C  
ATOM   1743  CD1 ILE A 219      -7.798   9.879   4.544  1.00 96.08           C  
ATOM   1744  N   PHE A 220     -10.630  14.685   5.794  1.00 96.35           N  
ATOM   1745  CA  PHE A 220     -10.757  15.989   6.450  1.00 96.35           C  
ATOM   1746  C   PHE A 220     -12.190  16.262   6.899  1.00 96.35           C  
ATOM   1747  CB  PHE A 220     -10.280  17.102   5.510  1.00 96.35           C  
ATOM   1748  O   PHE A 220     -12.407  16.710   8.025  1.00 96.35           O  
ATOM   1749  CG  PHE A 220      -8.798  17.393   5.615  1.00 96.35           C  
ATOM   1750  CD1 PHE A 220      -8.365  18.624   6.145  1.00 96.35           C  
ATOM   1751  CD2 PHE A 220      -7.847  16.442   5.200  1.00 96.35           C  
ATOM   1752  CE1 PHE A 220      -6.993  18.912   6.228  1.00 96.35           C  
ATOM   1753  CE2 PHE A 220      -6.476  16.733   5.275  1.00 96.35           C  
ATOM   1754  CZ  PHE A 220      -6.051  17.972   5.780  1.00 96.35           C  
ATOM   1755  N   PHE A 221     -13.173  15.963   6.050  1.00 96.66           N  
ATOM   1756  CA  PHE A 221     -14.579  16.129   6.389  1.00 96.66           C  
ATOM   1757  C   PHE A 221     -14.980  15.233   7.565  1.00 96.66           C  
ATOM   1758  CB  PHE A 221     -15.438  15.850   5.151  1.00 96.66           C  
ATOM   1759  O   PHE A 221     -15.476  15.733   8.576  1.00 96.66           O  
ATOM   1760  CG  PHE A 221     -16.918  15.848   5.463  1.00 96.66           C  
ATOM   1761  CD1 PHE A 221     -17.595  14.628   5.648  1.00 96.66           C  
ATOM   1762  CD2 PHE A 221     -17.605  17.065   5.629  1.00 96.66           C  
ATOM   1763  CE1 PHE A 221     -18.956  14.625   5.997  1.00 96.66           C  
ATOM   1764  CE2 PHE A 221     -18.968  17.062   5.973  1.00 96.66           C  
ATOM   1765  CZ  PHE A 221     -19.643  15.842   6.156  1.00 96.66           C  
ATOM   1766  N   CYS A 222     -14.733  13.924   7.468  1.00 96.27           N  
ATOM   1767  CA  CYS A 222     -15.131  12.957   8.486  1.00 96.27           C  
ATOM   1768  C   CYS A 222     -14.502  13.273   9.843  1.00 96.27           C  
ATOM   1769  CB  CYS A 222     -14.743  11.549   8.018  1.00 96.27           C  
ATOM   1770  O   CYS A 222     -15.211  13.342  10.848  1.00 96.27           O  
ATOM   1771  SG  CYS A 222     -15.894  10.985   6.736  1.00 96.27           S  
ATOM   1772  N   TYR A 223     -13.190  13.513   9.885  1.00 94.70           N  
ATOM   1773  CA  TYR A 223     -12.522  13.818  11.145  1.00 94.70           C  
ATOM   1774  C   TYR A 223     -12.796  15.233  11.656  1.00 94.70           C  
ATOM   1775  CB  TYR A 223     -11.026  13.538  11.037  1.00 94.70           C  
ATOM   1776  O   TYR A 223     -12.882  15.419  12.870  1.00 94.70           O  
ATOM   1777  CG  TYR A 223     -10.606  12.079  10.990  1.00 94.70           C  
ATOM   1778  CD1 TYR A 223     -11.269  11.101  11.764  1.00 94.70           C  
ATOM   1779  CD2 TYR A 223      -9.486  11.711  10.220  1.00 94.70           C  
ATOM   1780  CE1 TYR A 223     -10.843   9.761  11.734  1.00 94.70           C  
ATOM   1781  CE2 TYR A 223      -9.046  10.373  10.200  1.00 94.70           C  
ATOM   1782  OH  TYR A 223      -9.322   8.101  10.908  1.00 94.70           O  
ATOM   1783  CZ  TYR A 223      -9.730   9.395  10.949  1.00 94.70           C  
ATOM   1784  N   GLY A 224     -13.009  16.213  10.776  1.00 95.07           N  
ATOM   1785  CA  GLY A 224     -13.441  17.554  11.172  1.00 95.07           C  
ATOM   1786  C   GLY A 224     -14.797  17.528  11.879  1.00 95.07           C  
ATOM   1787  O   GLY A 224     -14.942  18.081  12.969  1.00 95.07           O  
ATOM   1788  N   GLN A 225     -15.768  16.807  11.313  1.00 95.12           N  
ATOM   1789  CA  GLN A 225     -17.084  16.613  11.930  1.00 95.12           C  
ATOM   1790  C   GLN A 225     -17.008  15.796  13.223  1.00 95.12           C  
ATOM   1791  CB  GLN A 225     -18.021  15.921  10.934  1.00 95.12           C  
ATOM   1792  O   GLN A 225     -17.723  16.089  14.184  1.00 95.12           O  
ATOM   1793  CG  GLN A 225     -18.378  16.797   9.723  1.00 95.12           C  
ATOM   1794  CD  GLN A 225     -19.126  18.067  10.108  1.00 95.12           C  
ATOM   1795  NE2 GLN A 225     -18.981  19.134   9.356  1.00 95.12           N  
ATOM   1796  OE1 GLN A 225     -19.856  18.123  11.080  1.00 95.12           O  
ATOM   1797  N   LEU A 226     -16.119  14.801  13.277  1.00 93.50           N  
ATOM   1798  CA  LEU A 226     -15.881  14.009  14.481  1.00 93.50           C  
ATOM   1799  C   LEU A 226     -15.371  14.881  15.631  1.00 93.50           C  
ATOM   1800  CB  LEU A 226     -14.964  12.832  14.117  1.00 93.50           C  
ATOM   1801  O   LEU A 226     -15.931  14.828  16.724  1.00 93.50           O  
ATOM   1802  CG  LEU A 226     -14.810  11.797  15.241  1.00 93.50           C  
ATOM   1803  CD1 LEU A 226     -14.551  10.411  14.653  1.00 93.50           C  
ATOM   1804  CD2 LEU A 226     -13.626  12.114  16.147  1.00 93.50           C  
ATOM   1805  N   VAL A 227     -14.368  15.728  15.386  1.00 94.95           N  
ATOM   1806  CA  VAL A 227     -13.860  16.667  16.399  1.00 94.95           C  
ATOM   1807  C   VAL A 227     -14.936  17.670  16.803  1.00 94.95           C  
ATOM   1808  CB  VAL A 227     -12.591  17.387  15.906  1.00 94.95           C  
ATOM   1809  O   VAL A 227     -15.125  17.898  17.995  1.00 94.95           O  
ATOM   1810  CG1 VAL A 227     -12.134  18.501  16.858  1.00 94.95           C  
ATOM   1811  CG2 VAL A 227     -11.433  16.389  15.796  1.00 94.95           C  
ATOM   1812  N   PHE A 228     -15.675  18.230  15.841  1.00 95.53           N  
ATOM   1813  CA  PHE A 228     -16.767  19.162  16.128  1.00 95.53           C  
ATOM   1814  C   PHE A 228     -17.818  18.540  17.058  1.00 95.53           C  
ATOM   1815  CB  PHE A 228     -17.395  19.629  14.808  1.00 95.53           C  
ATOM   1816  O   PHE A 228     -18.145  19.117  18.093  1.00 95.53           O  
ATOM   1817  CG  PHE A 228     -18.546  20.591  15.013  1.00 95.53           C  
ATOM   1818  CD1 PHE A 228     -19.868  20.110  15.062  1.00 95.53           C  
ATOM   1819  CD2 PHE A 228     -18.289  21.959  15.224  1.00 95.53           C  
ATOM   1820  CE1 PHE A 228     -20.926  20.992  15.341  1.00 95.53           C  
ATOM   1821  CE2 PHE A 228     -19.351  22.843  15.486  1.00 95.53           C  
ATOM   1822  CZ  PHE A 228     -20.669  22.357  15.550  1.00 95.53           C  
ATOM   1823  N   THR A 229     -18.271  17.326  16.742  1.00 93.70           N  
ATOM   1824  CA  THR A 229     -19.301  16.624  17.521  1.00 93.70           C  
ATOM   1825  C   THR A 229     -18.818  16.291  18.932  1.00 93.70           C  
ATOM   1826  CB  THR A 229     -19.713  15.317  16.831  1.00 93.70           C  
ATOM   1827  O   THR A 229     -19.543  16.483  19.906  1.00 93.70           O  
ATOM   1828  CG2 THR A 229     -20.900  14.665  17.535  1.00 93.70           C  
ATOM   1829  OG1 THR A 229     -20.090  15.527  15.487  1.00 93.70           O  
ATOM   1830  N   VAL A 230     -17.581  15.803  19.068  1.00 93.02           N  
ATOM   1831  CA  VAL A 230     -17.022  15.456  20.384  1.00 93.02           C  
ATOM   1832  C   VAL A 230     -16.807  16.710  21.235  1.00 93.02           C  
ATOM   1833  CB  VAL A 230     -15.734  14.629  20.228  1.00 93.02           C  
ATOM   1834  O   VAL A 230     -17.073  16.679  22.436  1.00 93.02           O  
ATOM   1835  CG1 VAL A 230     -15.072  14.338  21.577  1.00 93.02           C  
ATOM   1836  CG2 VAL A 230     -16.042  13.260  19.604  1.00 93.02           C  
ATOM   1837  N   LYS A 231     -16.400  17.824  20.619  1.00 94.36           N  
ATOM   1838  CA  LYS A 231     -16.281  19.120  21.294  1.00 94.36           C  
ATOM   1839  C   LYS A 231     -17.634  19.641  21.776  1.00 94.36           C  
ATOM   1840  CB  LYS A 231     -15.588  20.101  20.344  1.00 94.36           C  
ATOM   1841  O   LYS A 231     -17.729  20.140  22.893  1.00 94.36           O  
ATOM   1842  CG  LYS A 231     -15.405  21.473  20.998  1.00 94.36           C  
ATOM   1843  CD  LYS A 231     -14.636  22.405  20.066  1.00 94.36           C  
ATOM   1844  CE  LYS A 231     -14.498  23.757  20.762  1.00 94.36           C  
ATOM   1845  NZ  LYS A 231     -13.791  24.731  19.899  1.00 94.36           N  
ATOM   1846  N   GLU A 232     -18.685  19.512  20.971  1.00 94.20           N  
ATOM   1847  CA  GLU A 232     -20.039  19.904  21.372  1.00 94.20           C  
ATOM   1848  C   GLU A 232     -20.545  19.060  22.551  1.00 94.20           C  
ATOM   1849  CB  GLU A 232     -20.969  19.818  20.155  1.00 94.20           C  
ATOM   1850  O   GLU A 232     -21.024  19.607  23.545  1.00 94.20           O  
ATOM   1851  CG  GLU A 232     -22.344  20.425  20.463  1.00 94.20           C  
ATOM   1852  CD  GLU A 232     -23.291  20.448  19.255  1.00 94.20           C  
ATOM   1853  OE1 GLU A 232     -24.446  20.878  19.470  1.00 94.20           O  
ATOM   1854  OE2 GLU A 232     -22.871  20.053  18.143  1.00 94.20           O  
ATOM   1855  N   ALA A 233     -20.346  17.739  22.505  1.00 92.14           N  
ATOM   1856  CA  ALA A 233     -20.692  16.847  23.611  1.00 92.14           C  
ATOM   1857  C   ALA A 233     -19.911  17.177  24.899  1.00 92.14           C  
ATOM   1858  CB  ALA A 233     -20.449  15.404  23.157  1.00 92.14           C  
ATOM   1859  O   ALA A 233     -20.479  17.178  25.993  1.00 92.14           O  
ATOM   1860  N   ALA A 234     -18.621  17.508  24.783  1.00 94.00           N  
ATOM   1861  CA  ALA A 234     -17.803  17.952  25.910  1.00 94.00           C  
ATOM   1862  C   ALA A 234     -18.272  19.305  26.470  1.00 94.00           C  
ATOM   1863  CB  ALA A 234     -16.338  17.991  25.460  1.00 94.00           C  
ATOM   1864  O   ALA A 234     -18.289  19.491  27.686  1.00 94.00           O  
ATOM   1865  N   ALA A 235     -18.715  20.230  25.618  1.00 94.67           N  
ATOM   1866  CA  ALA A 235     -19.263  21.512  26.053  1.00 94.67           C  
ATOM   1867  C   ALA A 235     -20.599  21.364  26.802  1.00 94.67           C  
ATOM   1868  CB  ALA A 235     -19.399  22.429  24.834  1.00 94.67           C  
ATOM   1869  O   ALA A 235     -20.862  22.135  27.720  1.00 94.67           O  
ATOM   1870  N   GLN A 236     -21.418  20.369  26.451  1.00 94.19           N  
ATOM   1871  CA  GLN A 236     -22.663  20.058  27.165  1.00 94.19           C  
ATOM   1872  C   GLN A 236     -22.418  19.329  28.498  1.00 94.19           C  
ATOM   1873  CB  GLN A 236     -23.571  19.216  26.257  1.00 94.19           C  
ATOM   1874  O   GLN A 236     -23.207  19.465  29.428  1.00 94.19           O  
ATOM   1875  CG  GLN A 236     -24.104  20.004  25.047  1.00 94.19           C  
ATOM   1876  CD  GLN A 236     -24.939  19.143  24.101  1.00 94.19           C  
ATOM   1877  NE2 GLN A 236     -25.368  19.678  22.980  1.00 94.19           N  
ATOM   1878  OE1 GLN A 236     -25.223  17.981  24.347  1.00 94.19           O  
ATOM   1879  N   GLN A 237     -21.325  18.569  28.613  1.00 92.92           N  
ATOM   1880  CA  GLN A 237     -20.973  17.783  29.802  1.00 92.92           C  
ATOM   1881  C   GLN A 237     -19.669  18.270  30.451  1.00 92.92           C  
ATOM   1882  CB  GLN A 237     -20.910  16.291  29.449  1.00 92.92           C  
ATOM   1883  O   GLN A 237     -18.709  17.507  30.605  1.00 92.92           O  
ATOM   1884  CG  GLN A 237     -22.253  15.715  28.988  1.00 92.92           C  
ATOM   1885  CD  GLN A 237     -22.173  14.206  28.777  1.00 92.92           C  
ATOM   1886  NE2 GLN A 237     -23.303  13.537  28.719  1.00 92.92           N  
ATOM   1887  OE1 GLN A 237     -21.111  13.599  28.677  1.00 92.92           O  
ATOM   1888  N   GLN A 238     -19.629  19.542  30.856  1.00 91.08           N  
ATOM   1889  CA  GLN A 238     -18.429  20.142  31.458  1.00 91.08           C  
ATOM   1890  C   GLN A 238     -18.010  19.474  32.775  1.00 91.08           C  
ATOM   1891  CB  GLN A 238     -18.640  21.645  31.674  1.00 91.08           C  
ATOM   1892  O   GLN A 238     -16.820  19.381  33.065  1.00 91.08           O  
ATOM   1893  CG  GLN A 238     -18.680  22.386  30.333  1.00 91.08           C  
ATOM   1894  CD  GLN A 238     -18.776  23.900  30.477  1.00 91.08           C  
ATOM   1895  NE2 GLN A 238     -18.610  24.635  29.401  1.00 91.08           N  
ATOM   1896  OE1 GLN A 238     -18.990  24.461  31.536  1.00 91.08           O  
ATOM   1897  N   GLU A 239     -18.966  18.944  33.538  1.00 93.72           N  
ATOM   1898  CA  GLU A 239     -18.700  18.273  34.818  1.00 93.72           C  
ATOM   1899  C   GLU A 239     -18.073  16.876  34.646  1.00 93.72           C  
ATOM   1900  CB  GLU A 239     -20.010  18.176  35.612  1.00 93.72           C  
ATOM   1901  O   GLU A 239     -17.443  16.343  35.560  1.00 93.72           O  
ATOM   1902  CG  GLU A 239     -20.615  19.559  35.915  1.00 93.72           C  
ATOM   1903  CD  GLU A 239     -21.883  19.488  36.779  1.00 93.72           C  
ATOM   1904  OE1 GLU A 239     -22.346  20.574  37.190  1.00 93.72           O  
ATOM   1905  OE2 GLU A 239     -22.381  18.362  37.008  1.00 93.72           O  
ATOM   1906  N   SER A 240     -18.198  16.269  33.461  1.00 94.54           N  
ATOM   1907  CA  SER A 240     -17.678  14.928  33.191  1.00 94.54           C  
ATOM   1908  C   SER A 240     -16.204  14.978  32.786  1.00 94.54           C  
ATOM   1909  CB  SER A 240     -18.529  14.239  32.127  1.00 94.54           C  
ATOM   1910  O   SER A 240     -15.860  15.102  31.606  1.00 94.54           O  
ATOM   1911  OG  SER A 240     -18.023  12.945  31.834  1.00 94.54           O  
ATOM   1912  N   ALA A 241     -15.306  14.797  33.758  1.00 93.72           N  
ATOM   1913  CA  ALA A 241     -13.861  14.729  33.511  1.00 93.72           C  
ATOM   1914  C   ALA A 241     -13.476  13.656  32.470  1.00 93.72           C  
ATOM   1915  CB  ALA A 241     -13.153  14.468  34.846  1.00 93.72           C  
ATOM   1916  O   ALA A 241     -12.535  13.838  31.693  1.00 93.72           O  
ATOM   1917  N   THR A 242     -14.219  12.544  32.408  1.00 93.30           N  
ATOM   1918  CA  THR A 242     -14.008  11.496  31.400  1.00 93.30           C  
ATOM   1919  C   THR A 242     -14.325  11.976  29.986  1.00 93.30           C  
ATOM   1920  CB  THR A 242     -14.828  10.234  31.708  1.00 93.30           C  
ATOM   1921  O   THR A 242     -13.576  11.647  29.065  1.00 93.30           O  
ATOM   1922  CG2 THR A 242     -14.287   9.514  32.942  1.00 93.30           C  
ATOM   1923  OG1 THR A 242     -16.177  10.519  31.997  1.00 93.30           O  
ATOM   1924  N   THR A 243     -15.378  12.784  29.811  1.00 91.49           N  
ATOM   1925  CA  THR A 243     -15.762  13.336  28.501  1.00 91.49           C  
ATOM   1926  C   THR A 243     -14.714  14.345  28.021  1.00 91.49           C  
ATOM   1927  CB  THR A 243     -17.173  13.959  28.536  1.00 91.49           C  
ATOM   1928  O   THR A 243     -14.259  14.250  26.883  1.00 91.49           O  
ATOM   1929  CG2 THR A 243     -17.664  14.329  27.139  1.00 91.49           C  
ATOM   1930  OG1 THR A 243     -18.114  13.031  29.048  1.00 91.49           O  
ATOM   1931  N   GLN A 244     -14.223  15.218  28.909  1.00 92.05           N  
ATOM   1932  CA  GLN A 244     -13.145  16.172  28.594  1.00 92.05           C  
ATOM   1933  C   GLN A 244     -11.837  15.463  28.196  1.00 92.05           C  
ATOM   1934  CB  GLN A 244     -12.875  17.077  29.812  1.00 92.05           C  
ATOM   1935  O   GLN A 244     -11.164  15.830  27.229  1.00 92.05           O  
ATOM   1936  CG  GLN A 244     -14.092  17.861  30.325  1.00 92.05           C  
ATOM   1937  CD  GLN A 244     -14.741  18.724  29.255  1.00 92.05           C  
ATOM   1938  NE2 GLN A 244     -16.040  18.615  29.088  1.00 92.05           N  
ATOM   1939  OE1 GLN A 244     -14.086  19.489  28.573  1.00 92.05           O  
ATOM   1940  N   LYS A 245     -11.465  14.396  28.920  1.00 92.69           N  
ATOM   1941  CA  LYS A 245     -10.279  13.590  28.587  1.00 92.69           C  
ATOM   1942  C   LYS A 245     -10.425  12.921  27.218  1.00 92.69           C  
ATOM   1943  CB  LYS A 245     -10.020  12.570  29.707  1.00 92.69           C  
ATOM   1944  O   LYS A 245      -9.459  12.906  26.453  1.00 92.69           O  
ATOM   1945  CG  LYS A 245      -8.713  11.781  29.506  1.00 92.69           C  
ATOM   1946  CD  LYS A 245      -8.490  10.804  30.670  1.00 92.69           C  
ATOM   1947  CE  LYS A 245      -7.198   9.992  30.494  1.00 92.69           C  
ATOM   1948  NZ  LYS A 245      -7.011   9.016  31.606  1.00 92.69           N  
ATOM   1949  N   ALA A 246     -11.611  12.392  26.913  1.00 90.17           N  
ATOM   1950  CA  ALA A 246     -11.905  11.782  25.622  1.00 90.17           C  
ATOM   1951  C   ALA A 246     -11.822  12.804  24.478  1.00 90.17           C  
ATOM   1952  CB  ALA A 246     -13.276  11.099  25.690  1.00 90.17           C  
ATOM   1953  O   ALA A 246     -11.178  12.512  23.474  1.00 90.17           O  
ATOM   1954  N   GLU A 247     -12.374  14.011  24.642  1.00 91.94           N  
ATOM   1955  CA  GLU A 247     -12.274  15.094  23.649  1.00 91.94           C  
ATOM   1956  C   GLU A 247     -10.819  15.430  23.315  1.00 91.94           C  
ATOM   1957  CB  GLU A 247     -12.990  16.348  24.175  1.00 91.94           C  
ATOM   1958  O   GLU A 247     -10.423  15.440  22.142  1.00 91.94           O  
ATOM   1959  CG  GLU A 247     -13.051  17.486  23.128  1.00 91.94           C  
ATOM   1960  CD  GLU A 247     -13.000  18.904  23.721  1.00 91.94           C  
ATOM   1961  OE1 GLU A 247     -12.835  19.851  22.916  1.00 91.94           O  
ATOM   1962  OE2 GLU A 247     -13.072  19.037  24.960  1.00 91.94           O  
ATOM   1963  N   LYS A 248      -9.993  15.646  24.344  1.00 92.71           N  
ATOM   1964  CA  LYS A 248      -8.570  15.955  24.165  1.00 92.71           C  
ATOM   1965  C   LYS A 248      -7.830  14.825  23.452  1.00 92.71           C  
ATOM   1966  CB  LYS A 248      -7.961  16.267  25.537  1.00 92.71           C  
ATOM   1967  O   LYS A 248      -6.992  15.079  22.586  1.00 92.71           O  
ATOM   1968  CG  LYS A 248      -6.505  16.742  25.415  1.00 92.71           C  
ATOM   1969  CD  LYS A 248      -5.955  17.150  26.785  1.00 92.71           C  
ATOM   1970  CE  LYS A 248      -4.524  17.678  26.639  1.00 92.71           C  
ATOM   1971  NZ  LYS A 248      -4.002  18.189  27.933  1.00 92.71           N  
ATOM   1972  N   GLU A 249      -8.115  13.579  23.818  1.00 91.57           N  
ATOM   1973  CA  GLU A 249      -7.476  12.410  23.218  1.00 91.57           C  
ATOM   1974  C   GLU A 249      -7.881  12.222  21.754  1.00 91.57           C  
ATOM   1975  CB  GLU A 249      -7.778  11.173  24.075  1.00 91.57           C  
ATOM   1976  O   GLU A 249      -7.008  12.040  20.906  1.00 91.57           O  
ATOM   1977  CG  GLU A 249      -7.037   9.934  23.557  1.00 91.57           C  
ATOM   1978  CD  GLU A 249      -7.060   8.752  24.537  1.00 91.57           C  
ATOM   1979  OE1 GLU A 249      -6.343   7.768  24.267  1.00 91.57           O  
ATOM   1980  OE2 GLU A 249      -7.700   8.802  25.615  1.00 91.57           O  
ATOM   1981  N   VAL A 250      -9.174  12.334  21.449  1.00 89.69           N  
ATOM   1982  CA  VAL A 250      -9.711  12.247  20.087  1.00 89.69           C  
ATOM   1983  C   VAL A 250      -9.116  13.335  19.204  1.00 89.69           C  
ATOM   1984  CB  VAL A 250     -11.246  12.337  20.120  1.00 89.69           C  
ATOM   1985  O   VAL A 250      -8.582  13.028  18.141  1.00 89.69           O  
ATOM   1986  CG1 VAL A 250     -11.840  12.577  18.735  1.00 89.69           C  
ATOM   1987  CG2 VAL A 250     -11.846  11.029  20.654  1.00 89.69           C  
ATOM   1988  N   THR A 251      -9.131  14.587  19.663  1.00 91.18           N  
ATOM   1989  CA  THR A 251      -8.587  15.721  18.903  1.00 91.18           C  
ATOM   1990  C   THR A 251      -7.101  15.526  18.615  1.00 91.18           C  
ATOM   1991  CB  THR A 251      -8.815  17.035  19.659  1.00 91.18           C  
ATOM   1992  O   THR A 251      -6.659  15.696  17.480  1.00 91.18           O  
ATOM   1993  CG2 THR A 251      -8.366  18.251  18.851  1.00 91.18           C  
ATOM   1994  OG1 THR A 251     -10.189  17.197  19.911  1.00 91.18           O  
ATOM   1995  N   ARG A 252      -6.323  15.086  19.616  1.00 93.93           N  
ATOM   1996  CA  ARG A 252      -4.900  14.770  19.435  1.00 93.93           C  
ATOM   1997  C   ARG A 252      -4.694  13.676  18.387  1.00 93.93           C  
ATOM   1998  CB  ARG A 252      -4.288  14.373  20.786  1.00 93.93           C  
ATOM   1999  O   ARG A 252      -3.836  13.828  17.525  1.00 93.93           O  
ATOM   2000  CG  ARG A 252      -2.773  14.123  20.678  1.00 93.93           C  
ATOM   2001  CD  ARG A 252      -2.190  13.561  21.978  1.00 93.93           C  
ATOM   2002  NE  ARG A 252      -2.662  12.183  22.229  1.00 93.93           N  
ATOM   2003  NH1 ARG A 252      -1.712  11.901  24.296  1.00 93.93           N  
ATOM   2004  NH2 ARG A 252      -2.938  10.259  23.402  1.00 93.93           N  
ATOM   2005  CZ  ARG A 252      -2.435  11.456  23.305  1.00 93.93           C  
ATOM   2006  N   MET A 253      -5.452  12.582  18.467  1.00 91.56           N  
ATOM   2007  CA  MET A 253      -5.332  11.474  17.517  1.00 91.56           C  
ATOM   2008  C   MET A 253      -5.694  11.912  16.099  1.00 91.56           C  
ATOM   2009  CB  MET A 253      -6.203  10.287  17.951  1.00 91.56           C  
ATOM   2010  O   MET A 253      -4.934  11.630  15.182  1.00 91.56           O  
ATOM   2011  CG  MET A 253      -5.648   9.549  19.176  1.00 91.56           C  
ATOM   2012  SD  MET A 253      -3.969   8.878  19.033  1.00 91.56           S  
ATOM   2013  CE  MET A 253      -4.157   7.732  17.637  1.00 91.56           C  
ATOM   2014  N   VAL A 254      -6.785  12.660  15.922  1.00 90.52           N  
ATOM   2015  CA  VAL A 254      -7.203  13.188  14.615  1.00 90.52           C  
ATOM   2016  C   VAL A 254      -6.114  14.052  13.982  1.00 90.52           C  
ATOM   2017  CB  VAL A 254      -8.524  13.969  14.758  1.00 90.52           C  
ATOM   2018  O   VAL A 254      -5.785  13.853  12.816  1.00 90.52           O  
ATOM   2019  CG1 VAL A 254      -8.779  14.899  13.568  1.00 90.52           C  
ATOM   2020  CG2 VAL A 254      -9.689  12.981  14.900  1.00 90.52           C  
ATOM   2021  N   ILE A 255      -5.511  14.972  14.742  1.00 92.78           N  
ATOM   2022  CA  ILE A 255      -4.429  15.826  14.231  1.00 92.78           C  
ATOM   2023  C   ILE A 255      -3.246  14.970  13.758  1.00 92.78           C  
ATOM   2024  CB  ILE A 255      -4.013  16.862  15.300  1.00 92.78           C  
ATOM   2025  O   ILE A 255      -2.733  15.186  12.662  1.00 92.78           O  
ATOM   2026  CG1 ILE A 255      -5.146  17.892  15.509  1.00 92.78           C  
ATOM   2027  CG2 ILE A 255      -2.713  17.588  14.901  1.00 92.78           C  
ATOM   2028  CD1 ILE A 255      -4.964  18.767  16.757  1.00 92.78           C  
ATOM   2029  N   ILE A 256      -2.845  13.969  14.547  1.00 93.96           N  
ATOM   2030  CA  ILE A 256      -1.753  13.053  14.186  1.00 93.96           C  
ATOM   2031  C   ILE A 256      -2.093  12.268  12.912  1.00 93.96           C  
ATOM   2032  CB  ILE A 256      -1.424  12.123  15.378  1.00 93.96           C  
ATOM   2033  O   ILE A 256      -1.256  12.167  12.019  1.00 93.96           O  
ATOM   2034  CG1 ILE A 256      -0.802  12.946  16.531  1.00 93.96           C  
ATOM   2035  CG2 ILE A 256      -0.465  10.990  14.968  1.00 93.96           C  
ATOM   2036  CD1 ILE A 256      -0.694  12.176  17.853  1.00 93.96           C  
ATOM   2037  N   MET A 257      -3.318  11.751  12.803  1.00 90.62           N  
ATOM   2038  CA  MET A 257      -3.794  10.987  11.645  1.00 90.62           C  
ATOM   2039  C   MET A 257      -3.788  11.824  10.357  1.00 90.62           C  
ATOM   2040  CB  MET A 257      -5.209  10.464  11.942  1.00 90.62           C  
ATOM   2041  O   MET A 257      -3.306  11.361   9.324  1.00 90.62           O  
ATOM   2042  CG  MET A 257      -5.211   9.352  12.996  1.00 90.62           C  
ATOM   2043  SD  MET A 257      -6.881   8.831  13.485  1.00 90.62           S  
ATOM   2044  CE  MET A 257      -6.468   7.471  14.601  1.00 90.62           C  
ATOM   2045  N   VAL A 258      -4.255  13.076  10.423  1.00 91.74           N  
ATOM   2046  CA  VAL A 258      -4.250  14.006   9.281  1.00 91.74           C  
ATOM   2047  C   VAL A 258      -2.824  14.367   8.866  1.00 91.74           C  
ATOM   2048  CB  VAL A 258      -5.070  15.271   9.605  1.00 91.74           C  
ATOM   2049  O   VAL A 258      -2.505  14.330   7.680  1.00 91.74           O  
ATOM   2050  CG1 VAL A 258      -4.912  16.356   8.533  1.00 91.74           C  
ATOM   2051  CG2 VAL A 258      -6.564  14.934   9.702  1.00 91.74           C  
ATOM   2052  N   ILE A 259      -1.944  14.670   9.824  1.00 94.46           N  
ATOM   2053  CA  ILE A 259      -0.533  14.961   9.534  1.00 94.46           C  
ATOM   2054  C   ILE A 259       0.140  13.750   8.879  1.00 94.46           C  
ATOM   2055  CB  ILE A 259       0.199  15.419  10.815  1.00 94.46           C  
ATOM   2056  O   ILE A 259       0.849  13.917   7.891  1.00 94.46           O  
ATOM   2057  CG1 ILE A 259      -0.297  16.824  11.227  1.00 94.46           C  
ATOM   2058  CG2 ILE A 259       1.726  15.439  10.616  1.00 94.46           C  
ATOM   2059  CD1 ILE A 259       0.175  17.257  12.621  1.00 94.46           C  
ATOM   2060  N   ALA A 260      -0.112  12.537   9.376  1.00 92.91           N  
ATOM   2061  CA  ALA A 260       0.435  11.312   8.799  1.00 92.91           C  
ATOM   2062  C   ALA A 260      -0.027  11.095   7.352  1.00 92.91           C  
ATOM   2063  CB  ALA A 260       0.039  10.145   9.701  1.00 92.91           C  
ATOM   2064  O   ALA A 260       0.795  10.797   6.488  1.00 92.91           O  
ATOM   2065  N   PHE A 261      -1.313  11.319   7.067  1.00 91.56           N  
ATOM   2066  CA  PHE A 261      -1.842  11.259   5.704  1.00 91.56           C  
ATOM   2067  C   PHE A 261      -1.144  12.260   4.771  1.00 91.56           C  
ATOM   2068  CB  PHE A 261      -3.355  11.515   5.741  1.00 91.56           C  
ATOM   2069  O   PHE A 261      -0.720  11.894   3.675  1.00 91.56           O  
ATOM   2070  CG  PHE A 261      -3.978  11.518   4.362  1.00 91.56           C  
ATOM   2071  CD1 PHE A 261      -4.020  12.700   3.595  1.00 91.56           C  
ATOM   2072  CD2 PHE A 261      -4.467  10.319   3.819  1.00 91.56           C  
ATOM   2073  CE1 PHE A 261      -4.511  12.667   2.278  1.00 91.56           C  
ATOM   2074  CE2 PHE A 261      -5.009  10.312   2.526  1.00 91.56           C  
ATOM   2075  CZ  PHE A 261      -5.017  11.475   1.744  1.00 91.56           C  
ATOM   2076  N   LEU A 262      -0.995  13.515   5.213  1.00 94.00           N  
ATOM   2077  CA  LEU A 262      -0.334  14.557   4.426  1.00 94.00           C  
ATOM   2078  C   LEU A 262       1.136  14.219   4.173  1.00 94.00           C  
ATOM   2079  CB  LEU A 262      -0.449  15.914   5.136  1.00 94.00           C  
ATOM   2080  O   LEU A 262       1.588  14.322   3.040  1.00 94.00           O  
ATOM   2081  CG  LEU A 262      -1.863  16.516   5.179  1.00 94.00           C  
ATOM   2082  CD1 LEU A 262      -1.812  17.797   6.014  1.00 94.00           C  
ATOM   2083  CD2 LEU A 262      -2.397  16.859   3.787  1.00 94.00           C  
ATOM   2084  N   ILE A 263       1.868  13.777   5.198  1.00 94.11           N  
ATOM   2085  CA  ILE A 263       3.270  13.365   5.055  1.00 94.11           C  
ATOM   2086  C   ILE A 263       3.393  12.219   4.048  1.00 94.11           C  
ATOM   2087  CB  ILE A 263       3.867  13.008   6.436  1.00 94.11           C  
ATOM   2088  O   ILE A 263       4.320  12.237   3.250  1.00 94.11           O  
ATOM   2089  CG1 ILE A 263       4.054  14.302   7.264  1.00 94.11           C  
ATOM   2090  CG2 ILE A 263       5.218  12.281   6.311  1.00 94.11           C  
ATOM   2091  CD1 ILE A 263       4.456  14.053   8.723  1.00 94.11           C  
ATOM   2092  N   CYS A 264       2.461  11.264   4.048  1.00 94.00           N  
ATOM   2093  CA  CYS A 264       2.472  10.121   3.136  1.00 94.00           C  
ATOM   2094  C   CYS A 264       2.297  10.519   1.668  1.00 94.00           C  
ATOM   2095  CB  CYS A 264       1.343   9.166   3.548  1.00 94.00           C  
ATOM   2096  O   CYS A 264       3.105  10.152   0.815  1.00 94.00           O  
ATOM   2097  SG  CYS A 264       1.574   7.575   2.714  1.00 94.00           S  
ATOM   2098  N   TRP A 265       1.214  11.240   1.372  1.00 94.25           N  
ATOM   2099  CA  TRP A 265       0.684  11.333   0.010  1.00 94.25           C  
ATOM   2100  C   TRP A 265       0.905  12.691  -0.645  1.00 94.25           C  
ATOM   2101  CB  TRP A 265      -0.801  10.963   0.040  1.00 94.25           C  
ATOM   2102  O   TRP A 265       1.008  12.769  -1.869  1.00 94.25           O  
ATOM   2103  CG  TRP A 265      -1.065   9.567   0.508  1.00 94.25           C  
ATOM   2104  CD1 TRP A 265      -1.691   9.215   1.653  1.00 94.25           C  
ATOM   2105  CD2 TRP A 265      -0.695   8.318  -0.150  1.00 94.25           C  
ATOM   2106  CE2 TRP A 265      -1.122   7.233   0.672  1.00 94.25           C  
ATOM   2107  CE3 TRP A 265      -0.043   7.994  -1.359  1.00 94.25           C  
ATOM   2108  NE1 TRP A 265      -1.713   7.837   1.761  1.00 94.25           N  
ATOM   2109  CH2 TRP A 265      -0.277   5.606  -0.901  1.00 94.25           C  
ATOM   2110  CZ2 TRP A 265      -0.910   5.894   0.319  1.00 94.25           C  
ATOM   2111  CZ3 TRP A 265       0.158   6.652  -1.733  1.00 94.25           C  
ATOM   2112  N   LEU A 266       1.028  13.764   0.145  1.00 95.18           N  
ATOM   2113  CA  LEU A 266       1.267  15.100  -0.398  1.00 95.18           C  
ATOM   2114  C   LEU A 266       2.588  15.195  -1.181  1.00 95.18           C  
ATOM   2115  CB  LEU A 266       1.181  16.152   0.721  1.00 95.18           C  
ATOM   2116  O   LEU A 266       2.583  15.875  -2.206  1.00 95.18           O  
ATOM   2117  CG  LEU A 266       1.143  17.610   0.237  1.00 95.18           C  
ATOM   2118  CD1 LEU A 266      -0.119  17.922  -0.566  1.00 95.18           C  
ATOM   2119  CD2 LEU A 266       1.171  18.536   1.454  1.00 95.18           C  
ATOM   2120  N   PRO A 267       3.692  14.518  -0.794  1.00 95.57           N  
ATOM   2121  CA  PRO A 267       4.905  14.498  -1.607  1.00 95.57           C  
ATOM   2122  C   PRO A 267       4.675  13.927  -3.009  1.00 95.57           C  
ATOM   2123  CB  PRO A 267       5.923  13.677  -0.810  1.00 95.57           C  
ATOM   2124  O   PRO A 267       5.076  14.560  -3.981  1.00 95.57           O  
ATOM   2125  CG  PRO A 267       5.486  13.910   0.631  1.00 95.57           C  
ATOM   2126  CD  PRO A 267       3.969  13.898   0.499  1.00 95.57           C  
ATOM   2127  N   TYR A 268       3.997  12.779  -3.134  1.00 93.71           N  
ATOM   2128  CA  TYR A 268       3.679  12.194  -4.443  1.00 93.71           C  
ATOM   2129  C   TYR A 268       2.763  13.105  -5.254  1.00 93.71           C  
ATOM   2130  CB  TYR A 268       3.046  10.802  -4.294  1.00 93.71           C  
ATOM   2131  O   TYR A 268       3.074  13.408  -6.403  1.00 93.71           O  
ATOM   2132  CG  TYR A 268       4.037   9.670  -4.455  1.00 93.71           C  
ATOM   2133  CD1 TYR A 268       4.549   9.358  -5.733  1.00 93.71           C  
ATOM   2134  CD2 TYR A 268       4.468   8.941  -3.335  1.00 93.71           C  
ATOM   2135  CE1 TYR A 268       5.475   8.307  -5.895  1.00 93.71           C  
ATOM   2136  CE2 TYR A 268       5.389   7.891  -3.506  1.00 93.71           C  
ATOM   2137  OH  TYR A 268       6.759   6.519  -4.912  1.00 93.71           O  
ATOM   2138  CZ  TYR A 268       5.886   7.556  -4.780  1.00 93.71           C  
ATOM   2139  N   ALA A 269       1.677  13.595  -4.650  1.00 94.01           N  
ATOM   2140  CA  ALA A 269       0.734  14.478  -5.328  1.00 94.01           C  
ATOM   2141  C   ALA A 269       1.405  15.775  -5.803  1.00 94.01           C  
ATOM   2142  CB  ALA A 269      -0.426  14.757  -4.369  1.00 94.01           C  
ATOM   2143  O   ALA A 269       1.216  16.189  -6.944  1.00 94.01           O  
ATOM   2144  N   GLY A 270       2.225  16.394  -4.951  1.00 94.57           N  
ATOM   2145  CA  GLY A 270       2.950  17.620  -5.265  1.00 94.57           C  
ATOM   2146  C   GLY A 270       3.996  17.420  -6.358  1.00 94.57           C  
ATOM   2147  O   GLY A 270       4.038  18.205  -7.301  1.00 94.57           O  
ATOM   2148  N   VAL A 271       4.808  16.362  -6.270  1.00 93.44           N  
ATOM   2149  CA  VAL A 271       5.834  16.055  -7.278  1.00 93.44           C  
ATOM   2150  C   VAL A 271       5.196  15.697  -8.617  1.00 93.44           C  
ATOM   2151  CB  VAL A 271       6.790  14.951  -6.783  1.00 93.44           C  
ATOM   2152  O   VAL A 271       5.568  16.285  -9.628  1.00 93.44           O  
ATOM   2153  CG1 VAL A 271       7.703  14.427  -7.895  1.00 93.44           C  
ATOM   2154  CG2 VAL A 271       7.693  15.498  -5.670  1.00 93.44           C  
ATOM   2155  N   ALA A 272       4.208  14.799  -8.640  1.00 93.22           N  
ATOM   2156  CA  ALA A 272       3.528  14.413  -9.875  1.00 93.22           C  
ATOM   2157  C   ALA A 272       2.834  15.612 -10.536  1.00 93.22           C  
ATOM   2158  CB  ALA A 272       2.541  13.281  -9.569  1.00 93.22           C  
ATOM   2159  O   ALA A 272       3.011  15.840 -11.730  1.00 93.22           O  
ATOM   2160  N   PHE A 273       2.124  16.441  -9.762  1.00 92.96           N  
ATOM   2161  CA  PHE A 273       1.492  17.658 -10.279  1.00 92.96           C  
ATOM   2162  C   PHE A 273       2.516  18.681 -10.791  1.00 92.96           C  
ATOM   2163  CB  PHE A 273       0.624  18.271  -9.175  1.00 92.96           C  
ATOM   2164  O   PHE A 273       2.307  19.334 -11.817  1.00 92.96           O  
ATOM   2165  CG  PHE A 273      -0.144  19.489  -9.634  1.00 92.96           C  
ATOM   2166  CD1 PHE A 273       0.335  20.784  -9.356  1.00 92.96           C  
ATOM   2167  CD2 PHE A 273      -1.324  19.322 -10.380  1.00 92.96           C  
ATOM   2168  CE1 PHE A 273      -0.370  21.908  -9.821  1.00 92.96           C  
ATOM   2169  CE2 PHE A 273      -2.026  20.446 -10.847  1.00 92.96           C  
ATOM   2170  CZ  PHE A 273      -1.550  21.739 -10.567  1.00 92.96           C  
ATOM   2171  N   TYR A 274       3.650  18.821 -10.103  1.00 93.56           N  
ATOM   2172  CA  TYR A 274       4.710  19.727 -10.528  1.00 93.56           C  
ATOM   2173  C   TYR A 274       5.343  19.279 -11.848  1.00 93.56           C  
ATOM   2174  CB  TYR A 274       5.754  19.863  -9.419  1.00 93.56           C  
ATOM   2175  O   TYR A 274       5.480  20.091 -12.761  1.00 93.56           O  
ATOM   2176  CG  TYR A 274       6.797  20.914  -9.725  1.00 93.56           C  
ATOM   2177  CD1 TYR A 274       8.146  20.556  -9.907  1.00 93.56           C  
ATOM   2178  CD2 TYR A 274       6.405  22.263  -9.823  1.00 93.56           C  
ATOM   2179  CE1 TYR A 274       9.097  21.561 -10.166  1.00 93.56           C  
ATOM   2180  CE2 TYR A 274       7.349  23.254 -10.146  1.00 93.56           C  
ATOM   2181  OH  TYR A 274       9.616  23.840 -10.668  1.00 93.56           O  
ATOM   2182  CZ  TYR A 274       8.697  22.897 -10.336  1.00 93.56           C  
ATOM   2183  N   ILE A 275       5.647  17.985 -11.990  1.00 91.27           N  
ATOM   2184  CA  ILE A 275       6.160  17.410 -13.242  1.00 91.27           C  
ATOM   2185  C   ILE A 275       5.129  17.567 -14.359  1.00 91.27           C  
ATOM   2186  CB  ILE A 275       6.548  15.928 -13.043  1.00 91.27           C  
ATOM   2187  O   ILE A 275       5.473  18.002 -15.457  1.00 91.27           O  
ATOM   2188  CG1 ILE A 275       7.711  15.810 -12.034  1.00 91.27           C  
ATOM   2189  CG2 ILE A 275       6.948  15.295 -14.390  1.00 91.27           C  
ATOM   2190  CD1 ILE A 275       7.963  14.381 -11.556  1.00 91.27           C  
ATOM   2191  N   PHE A 276       3.858  17.289 -14.064  1.00 89.09           N  
ATOM   2192  CA  PHE A 276       2.755  17.427 -15.009  1.00 89.09           C  
ATOM   2193  C   PHE A 276       2.626  18.854 -15.561  1.00 89.09           C  
ATOM   2194  CB  PHE A 276       1.461  16.985 -14.315  1.00 89.09           C  
ATOM   2195  O   PHE A 276       2.427  19.044 -16.756  1.00 89.09           O  
ATOM   2196  CG  PHE A 276       0.275  17.007 -15.246  1.00 89.09           C  
ATOM   2197  CD1 PHE A 276      -0.631  18.085 -15.238  1.00 89.09           C  
ATOM   2198  CD2 PHE A 276       0.132  15.971 -16.182  1.00 89.09           C  
ATOM   2199  CE1 PHE A 276      -1.676  18.128 -16.179  1.00 89.09           C  
ATOM   2200  CE2 PHE A 276      -0.896  16.028 -17.130  1.00 89.09           C  
ATOM   2201  CZ  PHE A 276      -1.803  17.101 -17.132  1.00 89.09           C  
ATOM   2202  N   THR A 277       2.799  19.870 -14.715  1.00 90.78           N  
ATOM   2203  CA  THR A 277       2.721  21.286 -15.119  1.00 90.78           C  
ATOM   2204  C   THR A 277       4.017  21.829 -15.732  1.00 90.78           C  
ATOM   2205  CB  THR A 277       2.271  22.168 -13.946  1.00 90.78           C  
ATOM   2206  O   THR A 277       3.999  22.889 -16.353  1.00 90.78           O  
ATOM   2207  CG2 THR A 277       0.813  21.908 -13.567  1.00 90.78           C  
ATOM   2208  OG1 THR A 277       3.034  21.917 -12.785  1.00 90.78           O  
ATOM   2209  N   HIS A 278       5.137  21.111 -15.593  1.00 89.70           N  
ATOM   2210  CA  HIS A 278       6.469  21.538 -16.032  1.00 89.70           C  
ATOM   2211  C   HIS A 278       7.182  20.455 -16.863  1.00 89.70           C  
ATOM   2212  CB  HIS A 278       7.315  21.989 -14.825  1.00 89.70           C  
ATOM   2213  O   HIS A 278       8.373  20.210 -16.676  1.00 89.70           O  
ATOM   2214  CG  HIS A 278       6.756  23.155 -14.053  1.00 89.70           C  
ATOM   2215  CD2 HIS A 278       7.216  24.444 -14.052  1.00 89.70           C  
ATOM   2216  ND1 HIS A 278       5.692  23.109 -13.188  1.00 89.70           N  
ATOM   2217  CE1 HIS A 278       5.494  24.342 -12.700  1.00 89.70           C  
ATOM   2218  NE2 HIS A 278       6.421  25.191 -13.174  1.00 89.70           N  
ATOM   2219  N   GLN A 279       6.493  19.824 -17.821  1.00 78.03           N  
ATOM   2220  CA  GLN A 279       7.044  18.728 -18.648  1.00 78.03           C  
ATOM   2221  C   GLN A 279       8.294  19.111 -19.486  1.00 78.03           C  
ATOM   2222  CB  GLN A 279       5.933  18.176 -19.558  1.00 78.03           C  
ATOM   2223  O   GLN A 279       9.023  18.247 -19.982  1.00 78.03           O  
ATOM   2224  CG  GLN A 279       4.799  17.478 -18.782  1.00 78.03           C  
ATOM   2225  CD  GLN A 279       3.720  16.905 -19.701  1.00 78.03           C  
ATOM   2226  NE2 GLN A 279       2.731  16.220 -19.175  1.00 78.03           N  
ATOM   2227  OE1 GLN A 279       3.752  17.060 -20.909  1.00 78.03           O  
ATOM   2228  N   GLY A 280       8.589  20.409 -19.620  1.00 76.28           N  
ATOM   2229  CA  GLY A 280       9.813  20.925 -20.247  1.00 76.28           C  
ATOM   2230  C   GLY A 280      11.048  20.952 -19.337  1.00 76.28           C  
ATOM   2231  O   GLY A 280      12.160  21.095 -19.843  1.00 76.28           O  
ATOM   2232  N   SER A 281      10.870  20.800 -18.025  1.00 84.24           N  
ATOM   2233  CA  SER A 281      11.949  20.830 -17.037  1.00 84.24           C  
ATOM   2234  C   SER A 281      12.591  19.456 -16.852  1.00 84.24           C  
ATOM   2235  CB  SER A 281      11.425  21.355 -15.698  1.00 84.24           C  
ATOM   2236  O   SER A 281      11.978  18.417 -17.106  1.00 84.24           O  
ATOM   2237  OG  SER A 281      10.994  22.698 -15.833  1.00 84.24           O  
ATOM   2238  N   ASP A 282      13.839  19.454 -16.385  1.00 81.13           N  
ATOM   2239  CA  ASP A 282      14.561  18.232 -16.048  1.00 81.13           C  
ATOM   2240  C   ASP A 282      14.528  17.981 -14.541  1.00 81.13           C  
ATOM   2241  CB  ASP A 282      15.999  18.289 -16.574  1.00 81.13           C  
ATOM   2242  O   ASP A 282      14.844  18.860 -13.737  1.00 81.13           O  
ATOM   2243  CG  ASP A 282      16.077  18.258 -18.101  1.00 81.13           C  
ATOM   2244  OD1 ASP A 282      15.243  17.574 -18.747  1.00 81.13           O  
ATOM   2245  OD2 ASP A 282      17.034  18.861 -18.637  1.00 81.13           O  
ATOM   2246  N   PHE A 283      14.180  16.750 -14.169  1.00 86.41           N  
ATOM   2247  CA  PHE A 283      14.102  16.305 -12.784  1.00 86.41           C  
ATOM   2248  C   PHE A 283      15.104  15.184 -12.541  1.00 86.41           C  
ATOM   2249  CB  PHE A 283      12.668  15.880 -12.457  1.00 86.41           C  
ATOM   2250  O   PHE A 283      15.107  14.176 -13.244  1.00 86.41           O  
ATOM   2251  CG  PHE A 283      11.673  17.002 -12.665  1.00 86.41           C  
ATOM   2252  CD1 PHE A 283      11.733  18.142 -11.848  1.00 86.41           C  
ATOM   2253  CD2 PHE A 283      10.760  16.958 -13.737  1.00 86.41           C  
ATOM   2254  CE1 PHE A 283      10.886  19.227 -12.105  1.00 86.41           C  
ATOM   2255  CE2 PHE A 283       9.883  18.034 -13.964  1.00 86.41           C  
ATOM   2256  CZ  PHE A 283       9.936  19.166 -13.135  1.00 86.41           C  
ATOM   2257  N   GLY A 284      15.974  15.376 -11.550  1.00 84.05           N  
ATOM   2258  CA  GLY A 284      16.994  14.395 -11.197  1.00 84.05           C  
ATOM   2259  C   GLY A 284      16.437  13.203 -10.404  1.00 84.05           C  
ATOM   2260  O   GLY A 284      15.380  13.308  -9.776  1.00 84.05           O  
ATOM   2261  N   PRO A 285      17.182  12.086 -10.341  1.00 82.83           N  
ATOM   2262  CA  PRO A 285      16.759  10.863  -9.656  1.00 82.83           C  
ATOM   2263  C   PRO A 285      16.463  11.086  -8.167  1.00 82.83           C  
ATOM   2264  CB  PRO A 285      17.909   9.868  -9.867  1.00 82.83           C  
ATOM   2265  O   PRO A 285      15.497  10.535  -7.648  1.00 82.83           O  
ATOM   2266  CG  PRO A 285      19.125  10.757 -10.136  1.00 82.83           C  
ATOM   2267  CD  PRO A 285      18.521  11.933 -10.889  1.00 82.83           C  
ATOM   2268  N   ILE A 286      17.235  11.941  -7.485  1.00 82.36           N  
ATOM   2269  CA  ILE A 286      17.030  12.240  -6.059  1.00 82.36           C  
ATOM   2270  C   ILE A 286      15.659  12.886  -5.829  1.00 82.36           C  
ATOM   2271  CB  ILE A 286      18.177  13.112  -5.499  1.00 82.36           C  
ATOM   2272  O   ILE A 286      14.928  12.464  -4.936  1.00 82.36           O  
ATOM   2273  CG1 ILE A 286      19.518  12.346  -5.606  1.00 82.36           C  
ATOM   2274  CG2 ILE A 286      17.896  13.514  -4.037  1.00 82.36           C  
ATOM   2275  CD1 ILE A 286      20.748  13.160  -5.188  1.00 82.36           C  
ATOM   2276  N   PHE A 287      15.271  13.855  -6.663  1.00 88.58           N  
ATOM   2277  CA  PHE A 287      13.963  14.510  -6.566  1.00 88.58           C  
ATOM   2278  C   PHE A 287      12.816  13.500  -6.703  1.00 88.58           C  
ATOM   2279  CB  PHE A 287      13.878  15.601  -7.639  1.00 88.58           C  
ATOM   2280  O   PHE A 287      11.865  13.530  -5.926  1.00 88.58           O  
ATOM   2281  CG  PHE A 287      12.555  16.336  -7.663  1.00 88.58           C  
ATOM   2282  CD1 PHE A 287      11.602  16.043  -8.656  1.00 88.58           C  
ATOM   2283  CD2 PHE A 287      12.276  17.317  -6.694  1.00 88.58           C  
ATOM   2284  CE1 PHE A 287      10.396  16.761  -8.708  1.00 88.58           C  
ATOM   2285  CE2 PHE A 287      11.054  18.012  -6.727  1.00 88.58           C  
ATOM   2286  CZ  PHE A 287      10.117  17.739  -7.739  1.00 88.58           C  
ATOM   2287  N   MET A 288      12.969  12.546  -7.621  1.00 85.33           N  
ATOM   2288  CA  MET A 288      12.010  11.466  -7.855  1.00 85.33           C  
ATOM   2289  C   MET A 288      11.949  10.450  -6.704  1.00 85.33           C  
ATOM   2290  CB  MET A 288      12.385  10.776  -9.172  1.00 85.33           C  
ATOM   2291  O   MET A 288      10.901   9.865  -6.466  1.00 85.33           O  
ATOM   2292  CG  MET A 288      12.339  11.722 -10.378  1.00 85.33           C  
ATOM   2293  SD  MET A 288      10.751  12.532 -10.629  1.00 85.33           S  
ATOM   2294  CE  MET A 288       9.829  11.076 -11.145  1.00 85.33           C  
ATOM   2295  N   THR A 289      13.034  10.263  -5.943  1.00 86.56           N  
ATOM   2296  CA  THR A 289      13.042   9.359  -4.773  1.00 86.56           C  
ATOM   2297  C   THR A 289      12.430   9.951  -3.501  1.00 86.56           C  
ATOM   2298  CB  THR A 289      14.449   8.843  -4.438  1.00 86.56           C  
ATOM   2299  O   THR A 289      12.023   9.195  -2.619  1.00 86.56           O  
ATOM   2300  CG2 THR A 289      14.993   7.884  -5.492  1.00 86.56           C  
ATOM   2301  OG1 THR A 289      15.395   9.878  -4.287  1.00 86.56           O  
ATOM   2302  N   ILE A 290      12.339  11.281  -3.381  1.00 89.55           N  
ATOM   2303  CA  ILE A 290      11.748  11.946  -2.205  1.00 89.55           C  
ATOM   2304  C   ILE A 290      10.303  11.488  -1.939  1.00 89.55           C  
ATOM   2305  CB  ILE A 290      11.850  13.487  -2.315  1.00 89.55           C  
ATOM   2306  O   ILE A 290      10.025  11.092  -0.806  1.00 89.55           O  
ATOM   2307  CG1 ILE A 290      13.327  13.931  -2.242  1.00 89.55           C  
ATOM   2308  CG2 ILE A 290      11.057  14.186  -1.193  1.00 89.55           C  
ATOM   2309  CD1 ILE A 290      13.556  15.402  -2.613  1.00 89.55           C  
ATOM   2310  N   PRO A 291       9.369  11.508  -2.911  1.00 93.34           N  
ATOM   2311  CA  PRO A 291       8.001  11.066  -2.649  1.00 93.34           C  
ATOM   2312  C   PRO A 291       7.936   9.580  -2.269  1.00 93.34           C  
ATOM   2313  CB  PRO A 291       7.224  11.400  -3.923  1.00 93.34           C  
ATOM   2314  O   PRO A 291       7.249   9.224  -1.308  1.00 93.34           O  
ATOM   2315  CG  PRO A 291       8.279  11.418  -5.021  1.00 93.34           C  
ATOM   2316  CD  PRO A 291       9.487  11.984  -4.285  1.00 93.34           C  
ATOM   2317  N   ALA A 292       8.737   8.739  -2.933  1.00 91.54           N  
ATOM   2318  CA  ALA A 292       8.844   7.313  -2.633  1.00 91.54           C  
ATOM   2319  C   ALA A 292       9.265   7.047  -1.183  1.00 91.54           C  
ATOM   2320  CB  ALA A 292       9.807   6.669  -3.638  1.00 91.54           C  
ATOM   2321  O   ALA A 292       8.707   6.166  -0.531  1.00 91.54           O  
ATOM   2322  N   PHE A 293      10.198   7.833  -0.639  1.00 92.34           N  
ATOM   2323  CA  PHE A 293      10.611   7.724   0.762  1.00 92.34           C  
ATOM   2324  C   PHE A 293       9.428   7.901   1.725  1.00 92.34           C  
ATOM   2325  CB  PHE A 293      11.710   8.761   1.031  1.00 92.34           C  
ATOM   2326  O   PHE A 293       9.205   7.078   2.618  1.00 92.34           O  
ATOM   2327  CG  PHE A 293      12.113   8.863   2.485  1.00 92.34           C  
ATOM   2328  CD1 PHE A 293      11.492   9.805   3.329  1.00 92.34           C  
ATOM   2329  CD2 PHE A 293      13.098   8.003   3.000  1.00 92.34           C  
ATOM   2330  CE1 PHE A 293      11.845   9.872   4.687  1.00 92.34           C  
ATOM   2331  CE2 PHE A 293      13.461   8.082   4.355  1.00 92.34           C  
ATOM   2332  CZ  PHE A 293      12.828   9.009   5.201  1.00 92.34           C  
ATOM   2333  N   PHE A 294       8.628   8.949   1.543  1.00 93.39           N  
ATOM   2334  CA  PHE A 294       7.527   9.240   2.459  1.00 93.39           C  
ATOM   2335  C   PHE A 294       6.407   8.200   2.401  1.00 93.39           C  
ATOM   2336  CB  PHE A 294       6.985  10.633   2.172  1.00 93.39           C  
ATOM   2337  O   PHE A 294       5.926   7.768   3.455  1.00 93.39           O  
ATOM   2338  CG  PHE A 294       7.875  11.744   2.687  1.00 93.39           C  
ATOM   2339  CD1 PHE A 294       7.955  11.989   4.069  1.00 93.39           C  
ATOM   2340  CD2 PHE A 294       8.624  12.531   1.795  1.00 93.39           C  
ATOM   2341  CE1 PHE A 294       8.769  13.025   4.560  1.00 93.39           C  
ATOM   2342  CE2 PHE A 294       9.445  13.561   2.284  1.00 93.39           C  
ATOM   2343  CZ  PHE A 294       9.516  13.811   3.665  1.00 93.39           C  
ATOM   2344  N   ALA A 295       6.038   7.752   1.198  1.00 94.01           N  
ATOM   2345  CA  ALA A 295       5.017   6.721   1.051  1.00 94.01           C  
ATOM   2346  C   ALA A 295       5.499   5.367   1.578  1.00 94.01           C  
ATOM   2347  CB  ALA A 295       4.596   6.604  -0.406  1.00 94.01           C  
ATOM   2348  O   ALA A 295       4.770   4.705   2.312  1.00 94.01           O  
ATOM   2349  N   LYS A 296       6.743   4.959   1.289  1.00 94.13           N  
ATOM   2350  CA  LYS A 296       7.275   3.678   1.784  1.00 94.13           C  
ATOM   2351  C   LYS A 296       7.415   3.665   3.311  1.00 94.13           C  
ATOM   2352  CB  LYS A 296       8.592   3.327   1.073  1.00 94.13           C  
ATOM   2353  O   LYS A 296       7.128   2.648   3.934  1.00 94.13           O  
ATOM   2354  CG  LYS A 296       8.396   2.986  -0.422  1.00 94.13           C  
ATOM   2355  CD  LYS A 296       9.742   2.642  -1.076  1.00 94.13           C  
ATOM   2356  CE  LYS A 296       9.687   2.462  -2.606  1.00 94.13           C  
ATOM   2357  NZ  LYS A 296       9.326   1.091  -3.064  1.00 94.13           N  
ATOM   2358  N   THR A 297       7.743   4.799   3.940  1.00 95.16           N  
ATOM   2359  CA  THR A 297       7.778   4.903   5.417  1.00 95.16           C  
ATOM   2360  C   THR A 297       6.389   4.719   6.054  1.00 95.16           C  
ATOM   2361  CB  THR A 297       8.378   6.240   5.898  1.00 95.16           C  
ATOM   2362  O   THR A 297       6.290   4.356   7.230  1.00 95.16           O  
ATOM   2363  CG2 THR A 297       8.852   6.191   7.352  1.00 95.16           C  
ATOM   2364  OG1 THR A 297       9.555   6.590   5.219  1.00 95.16           O  
ATOM   2365  N   SER A 298       5.304   4.933   5.300  1.00 94.88           N  
ATOM   2366  CA  SER A 298       3.932   4.815   5.813  1.00 94.88           C  
ATOM   2367  C   SER A 298       3.578   3.414   6.293  1.00 94.88           C  
ATOM   2368  CB  SER A 298       2.928   5.335   4.790  1.00 94.88           C  
ATOM   2369  O   SER A 298       2.902   3.295   7.314  1.00 94.88           O  
ATOM   2370  OG  SER A 298       2.632   4.365   3.816  1.00 94.88           O  
ATOM   2371  N   ALA A 299       4.174   2.380   5.693  1.00 93.54           N  
ATOM   2372  CA  ALA A 299       4.040   0.987   6.121  1.00 93.54           C  
ATOM   2373  C   ALA A 299       4.572   0.717   7.545  1.00 93.54           C  
ATOM   2374  CB  ALA A 299       4.766   0.118   5.092  1.00 93.54           C  
ATOM   2375  O   ALA A 299       4.380  -0.370   8.093  1.00 93.54           O  
ATOM   2376  N   VAL A 300       5.260   1.692   8.154  1.00 94.18           N  
ATOM   2377  CA  VAL A 300       5.711   1.651   9.551  1.00 94.18           C  
ATOM   2378  C   VAL A 300       4.883   2.594  10.420  1.00 94.18           C  
ATOM   2379  CB  VAL A 300       7.217   1.959   9.661  1.00 94.18           C  
ATOM   2380  O   VAL A 300       4.321   2.161  11.428  1.00 94.18           O  
ATOM   2381  CG1 VAL A 300       7.699   1.874  11.116  1.00 94.18           C  
ATOM   2382  CG2 VAL A 300       8.054   0.975   8.834  1.00 94.18           C  
ATOM   2383  N   TYR A 301       4.785   3.883  10.071  1.00 93.54           N  
ATOM   2384  CA  TYR A 301       4.116   4.836  10.965  1.00 93.54           C  
ATOM   2385  C   TYR A 301       2.591   4.715  10.959  1.00 93.54           C  
ATOM   2386  CB  TYR A 301       4.570   6.281  10.737  1.00 93.54           C  
ATOM   2387  O   TYR A 301       1.991   4.995  11.996  1.00 93.54           O  
ATOM   2388  CG  TYR A 301       4.221   6.873   9.390  1.00 93.54           C  
ATOM   2389  CD1 TYR A 301       5.245   7.069   8.451  1.00 93.54           C  
ATOM   2390  CD2 TYR A 301       2.899   7.255   9.079  1.00 93.54           C  
ATOM   2391  CE1 TYR A 301       4.959   7.623   7.195  1.00 93.54           C  
ATOM   2392  CE2 TYR A 301       2.603   7.791   7.813  1.00 93.54           C  
ATOM   2393  OH  TYR A 301       3.375   8.423   5.633  1.00 93.54           O  
ATOM   2394  CZ  TYR A 301       3.636   7.966   6.872  1.00 93.54           C  
ATOM   2395  N   ASN A 302       1.948   4.270   9.872  1.00 92.10           N  
ATOM   2396  CA  ASN A 302       0.499   4.045   9.880  1.00 92.10           C  
ATOM   2397  C   ASN A 302       0.135   2.950  10.897  1.00 92.10           C  
ATOM   2398  CB  ASN A 302      -0.054   3.769   8.466  1.00 92.10           C  
ATOM   2399  O   ASN A 302      -0.657   3.233  11.799  1.00 92.10           O  
ATOM   2400  CG  ASN A 302      -0.125   4.989   7.574  1.00 92.10           C  
ATOM   2401  ND2 ASN A 302      -0.210   4.777   6.283  1.00 92.10           N  
ATOM   2402  OD1 ASN A 302      -0.158   6.125   8.026  1.00 92.10           O  
ATOM   2403  N   PRO A 303       0.762   1.759  10.889  1.00 90.55           N  
ATOM   2404  CA  PRO A 303       0.557   0.769  11.944  1.00 90.55           C  
ATOM   2405  C   PRO A 303       0.812   1.305  13.354  1.00 90.55           C  
ATOM   2406  CB  PRO A 303       1.524  -0.365  11.615  1.00 90.55           C  
ATOM   2407  O   PRO A 303       0.039   1.045  14.279  1.00 90.55           O  
ATOM   2408  CG  PRO A 303       1.566  -0.318  10.103  1.00 90.55           C  
ATOM   2409  CD  PRO A 303       1.520   1.167   9.793  1.00 90.55           C  
ATOM   2410  N   VAL A 304       1.857   2.114  13.543  1.00 92.39           N  
ATOM   2411  CA  VAL A 304       2.124   2.731  14.850  1.00 92.39           C  
ATOM   2412  C   VAL A 304       0.970   3.651  15.271  1.00 92.39           C  
ATOM   2413  CB  VAL A 304       3.485   3.448  14.857  1.00 92.39           C  
ATOM   2414  O   VAL A 304       0.455   3.530  16.383  1.00 92.39           O  
ATOM   2415  CG1 VAL A 304       3.722   4.229  16.157  1.00 92.39           C  
ATOM   2416  CG2 VAL A 304       4.629   2.432  14.734  1.00 92.39           C  
ATOM   2417  N   ILE A 305       0.512   4.534  14.387  1.00 91.90           N  
ATOM   2418  CA  ILE A 305      -0.518   5.534  14.697  1.00 91.90           C  
ATOM   2419  C   ILE A 305      -1.899   4.899  14.864  1.00 91.90           C  
ATOM   2420  CB  ILE A 305      -0.515   6.636  13.615  1.00 91.90           C  
ATOM   2421  O   ILE A 305      -2.609   5.199  15.823  1.00 91.90           O  
ATOM   2422  CG1 ILE A 305       0.799   7.444  13.724  1.00 91.90           C  
ATOM   2423  CG2 ILE A 305      -1.735   7.571  13.746  1.00 91.90           C  
ATOM   2424  CD1 ILE A 305       1.034   8.371  12.533  1.00 91.90           C  
ATOM   2425  N   TYR A 306      -2.304   4.025  13.949  1.00 87.52           N  
ATOM   2426  CA  TYR A 306      -3.669   3.500  13.913  1.00 87.52           C  
ATOM   2427  C   TYR A 306      -3.846   2.243  14.774  1.00 87.52           C  
ATOM   2428  CB  TYR A 306      -4.088   3.297  12.451  1.00 87.52           C  
ATOM   2429  O   TYR A 306      -4.952   1.986  15.257  1.00 87.52           O  
ATOM   2430  CG  TYR A 306      -4.198   4.602  11.676  1.00 87.52           C  
ATOM   2431  CD1 TYR A 306      -5.352   5.396  11.799  1.00 87.52           C  
ATOM   2432  CD2 TYR A 306      -3.157   5.028  10.830  1.00 87.52           C  
ATOM   2433  CE1 TYR A 306      -5.458   6.604  11.082  1.00 87.52           C  
ATOM   2434  CE2 TYR A 306      -3.232   6.255  10.149  1.00 87.52           C  
ATOM   2435  OH  TYR A 306      -4.489   8.221   9.601  1.00 87.52           O  
ATOM   2436  CZ  TYR A 306      -4.389   7.047  10.274  1.00 87.52           C  
ATOM   2437  N   ILE A 307      -2.769   1.489  15.024  1.00 87.50           N  
ATOM   2438  CA  ILE A 307      -2.822   0.214  15.749  1.00 87.50           C  
ATOM   2439  C   ILE A 307      -2.119   0.322  17.105  1.00 87.50           C  
ATOM   2440  CB  ILE A 307      -2.281  -0.957  14.895  1.00 87.50           C  
ATOM   2441  O   ILE A 307      -2.753   0.090  18.134  1.00 87.50           O  
ATOM   2442  CG1 ILE A 307      -2.807  -0.935  13.436  1.00 87.50           C  
ATOM   2443  CG2 ILE A 307      -2.677  -2.266  15.590  1.00 87.50           C  
ATOM   2444  CD1 ILE A 307      -2.085  -1.916  12.512  1.00 87.50           C  
ATOM   2445  N   MET A 308      -0.842   0.720  17.160  1.00 88.35           N  
ATOM   2446  CA  MET A 308      -0.097   0.755  18.435  1.00 88.35           C  
ATOM   2447  C   MET A 308      -0.627   1.815  19.408  1.00 88.35           C  
ATOM   2448  CB  MET A 308       1.407   0.987  18.223  1.00 88.35           C  
ATOM   2449  O   MET A 308      -0.608   1.605  20.623  1.00 88.35           O  
ATOM   2450  CG  MET A 308       2.106  -0.096  17.402  1.00 88.35           C  
ATOM   2451  SD  MET A 308       2.183  -1.716  18.192  1.00 88.35           S  
ATOM   2452  CE  MET A 308       3.110  -1.392  19.712  1.00 88.35           C  
ATOM   2453  N   MET A 309      -1.117   2.951  18.906  1.00 88.12           N  
ATOM   2454  CA  MET A 309      -1.732   3.985  19.749  1.00 88.12           C  
ATOM   2455  C   MET A 309      -3.188   3.669  20.123  1.00 88.12           C  
ATOM   2456  CB  MET A 309      -1.639   5.357  19.079  1.00 88.12           C  
ATOM   2457  O   MET A 309      -3.731   4.301  21.032  1.00 88.12           O  
ATOM   2458  CG  MET A 309      -0.203   5.836  18.835  1.00 88.12           C  
ATOM   2459  SD  MET A 309      -0.098   7.424  17.965  1.00 88.12           S  
ATOM   2460  CE  MET A 309      -0.566   8.561  19.288  1.00 88.12           C  
ATOM   2461  N   ASN A 310      -3.825   2.678  19.490  1.00 85.49           N  
ATOM   2462  CA  ASN A 310      -5.148   2.223  19.899  1.00 85.49           C  
ATOM   2463  C   ASN A 310      -5.037   1.431  21.210  1.00 85.49           C  
ATOM   2464  CB  ASN A 310      -5.802   1.435  18.753  1.00 85.49           C  
ATOM   2465  O   ASN A 310      -4.449   0.349  21.255  1.00 85.49           O  
ATOM   2466  CG  ASN A 310      -7.210   0.958  19.063  1.00 85.49           C  
ATOM   2467  ND2 ASN A 310      -7.999   0.726  18.042  1.00 85.49           N  
ATOM   2468  OD1 ASN A 310      -7.609   0.753  20.203  1.00 85.49           O  
ATOM   2469  N   LYS A 311      -5.644   1.954  22.283  1.00 85.39           N  
ATOM   2470  CA  LYS A 311      -5.585   1.363  23.632  1.00 85.39           C  
ATOM   2471  C   LYS A 311      -5.950  -0.122  23.663  1.00 85.39           C  
ATOM   2472  CB  LYS A 311      -6.521   2.119  24.585  1.00 85.39           C  
ATOM   2473  O   LYS A 311      -5.285  -0.887  24.359  1.00 85.39           O  
ATOM   2474  CG  LYS A 311      -6.008   3.515  24.951  1.00 85.39           C  
ATOM   2475  CD  LYS A 311      -6.996   4.174  25.920  1.00 85.39           C  
ATOM   2476  CE  LYS A 311      -6.502   5.566  26.301  1.00 85.39           C  
ATOM   2477  NZ  LYS A 311      -7.617   6.403  26.797  1.00 85.39           N  
ATOM   2478  N   GLN A 312      -6.971  -0.538  22.908  1.00 86.55           N  
ATOM   2479  CA  GLN A 312      -7.400  -1.939  22.880  1.00 86.55           C  
ATOM   2480  C   GLN A 312      -6.297  -2.838  22.320  1.00 86.55           C  
ATOM   2481  CB  GLN A 312      -8.684  -2.104  22.054  1.00 86.55           C  
ATOM   2482  O   GLN A 312      -5.942  -3.835  22.950  1.00 86.55           O  
ATOM   2483  CG  GLN A 312      -9.907  -1.449  22.713  1.00 86.55           C  
ATOM   2484  CD  GLN A 312     -11.196  -1.742  21.948  1.00 86.55           C  
ATOM   2485  NE2 GLN A 312     -12.325  -1.800  22.618  1.00 86.55           N  
ATOM   2486  OE1 GLN A 312     -11.219  -1.927  20.744  1.00 86.55           O  
ATOM   2487  N   PHE A 313      -5.716  -2.458  21.181  1.00 86.99           N  
ATOM   2488  CA  PHE A 313      -4.617  -3.193  20.560  1.00 86.99           C  
ATOM   2489  C   PHE A 313      -3.365  -3.169  21.426  1.00 86.99           C  
ATOM   2490  CB  PHE A 313      -4.327  -2.622  19.173  1.00 86.99           C  
ATOM   2491  O   PHE A 313      -2.817  -4.230  21.711  1.00 86.99           O  
ATOM   2492  CG  PHE A 313      -5.198  -3.229  18.102  1.00 86.99           C  
ATOM   2493  CD1 PHE A 313      -4.823  -4.449  17.508  1.00 86.99           C  
ATOM   2494  CD2 PHE A 313      -6.387  -2.594  17.707  1.00 86.99           C  
ATOM   2495  CE1 PHE A 313      -5.630  -5.021  16.512  1.00 86.99           C  
ATOM   2496  CE2 PHE A 313      -7.197  -3.171  16.715  1.00 86.99           C  
ATOM   2497  CZ  PHE A 313      -6.816  -4.382  16.113  1.00 86.99           C  
ATOM   2498  N   ARG A 314      -2.961  -1.996  21.924  1.00 89.29           N  
ATOM   2499  CA  ARG A 314      -1.773  -1.835  22.771  1.00 89.29           C  
ATOM   2500  C   ARG A 314      -1.789  -2.773  23.973  1.00 89.29           C  
ATOM   2501  CB  ARG A 314      -1.685  -0.374  23.218  1.00 89.29           C  
ATOM   2502  O   ARG A 314      -0.815  -3.482  24.209  1.00 89.29           O  
ATOM   2503  CG  ARG A 314      -0.324  -0.076  23.863  1.00 89.29           C  
ATOM   2504  CD  ARG A 314      -0.225   1.394  24.268  1.00 89.29           C  
ATOM   2505  NE  ARG A 314      -1.164   1.723  25.360  1.00 89.29           N  
ATOM   2506  NH1 ARG A 314      -0.816   3.986  25.348  1.00 89.29           N  
ATOM   2507  NH2 ARG A 314      -2.191   3.077  26.863  1.00 89.29           N  
ATOM   2508  CZ  ARG A 314      -1.390   2.927  25.847  1.00 89.29           C  
ATOM   2509  N   ASN A 315      -2.908  -2.833  24.692  1.00 88.88           N  
ATOM   2510  CA  ASN A 315      -3.039  -3.698  25.863  1.00 88.88           C  
ATOM   2511  C   ASN A 315      -2.927  -5.184  25.477  1.00 88.88           C  
ATOM   2512  CB  ASN A 315      -4.372  -3.375  26.566  1.00 88.88           C  
ATOM   2513  O   ASN A 315      -2.281  -5.963  26.177  1.00 88.88           O  
ATOM   2514  CG  ASN A 315      -4.403  -1.992  27.207  1.00 88.88           C  
ATOM   2515  ND2 ASN A 315      -5.521  -1.610  27.778  1.00 88.88           N  
ATOM   2516  OD1 ASN A 315      -3.435  -1.246  27.221  1.00 88.88           O  
ATOM   2517  N   CYS A 316      -3.506  -5.592  24.343  1.00 88.92           N  
ATOM   2518  CA  CYS A 316      -3.409  -6.974  23.859  1.00 88.92           C  
ATOM   2519  C   CYS A 316      -2.005  -7.326  23.353  1.00 88.92           C  
ATOM   2520  CB  CYS A 316      -4.435  -7.211  22.750  1.00 88.92           C  
ATOM   2521  O   CYS A 316      -1.530  -8.435  23.603  1.00 88.92           O  
ATOM   2522  SG  CYS A 316      -6.107  -6.891  23.357  1.00 88.92           S  
ATOM   2523  N   MET A 317      -1.328  -6.394  22.681  1.00 87.72           N  
ATOM   2524  CA  MET A 317       0.046  -6.580  22.215  1.00 87.72           C  
ATOM   2525  C   MET A 317       1.004  -6.736  23.388  1.00 87.72           C  
ATOM   2526  CB  MET A 317       0.492  -5.422  21.318  1.00 87.72           C  
ATOM   2527  O   MET A 317       1.757  -7.703  23.416  1.00 87.72           O  
ATOM   2528  CG  MET A 317      -0.212  -5.467  19.963  1.00 87.72           C  
ATOM   2529  SD  MET A 317       0.672  -4.560  18.688  1.00 87.72           S  
ATOM   2530  CE  MET A 317      -0.615  -3.405  18.160  1.00 87.72           C  
ATOM   2531  N   VAL A 318       0.910  -5.869  24.400  1.00 87.46           N  
ATOM   2532  CA  VAL A 318       1.726  -5.981  25.618  1.00 87.46           C  
ATOM   2533  C   VAL A 318       1.447  -7.292  26.344  1.00 87.46           C  
ATOM   2534  CB  VAL A 318       1.521  -4.757  26.527  1.00 87.46           C  
ATOM   2535  O   VAL A 318       2.384  -8.012  26.665  1.00 87.46           O  
ATOM   2536  CG1 VAL A 318       2.157  -4.934  27.910  1.00 87.46           C  
ATOM   2537  CG2 VAL A 318       2.170  -3.544  25.848  1.00 87.46           C  
ATOM   2538  N   THR A 319       0.176  -7.672  26.499  1.00 88.35           N  
ATOM   2539  CA  THR A 319      -0.182  -8.974  27.090  1.00 88.35           C  
ATOM   2540  C   THR A 319       0.467 -10.139  26.334  1.00 88.35           C  
ATOM   2541  CB  THR A 319      -1.704  -9.189  27.094  1.00 88.35           C  
ATOM   2542  O   THR A 319       0.923 -11.099  26.946  1.00 88.35           O  
ATOM   2543  CG2 THR A 319      -2.115 -10.454  27.845  1.00 88.35           C  
ATOM   2544  OG1 THR A 319      -2.391  -8.135  27.727  1.00 88.35           O  
ATOM   2545  N   THR A 320       0.520 -10.068  25.002  1.00 86.58           N  
ATOM   2546  CA  THR A 320       1.084 -11.135  24.161  1.00 86.58           C  
ATOM   2547  C   THR A 320       2.610 -11.172  24.241  1.00 86.58           C  
ATOM   2548  CB  THR A 320       0.608 -10.984  22.710  1.00 86.58           C  
ATOM   2549  O   THR A 320       3.180 -12.243  24.426  1.00 86.58           O  
ATOM   2550  CG2 THR A 320       1.021 -12.161  21.828  1.00 86.58           C  
ATOM   2551  OG1 THR A 320      -0.807 -10.918  22.701  1.00 86.58           O  
ATOM   2552  N   LEU A 321       3.271 -10.014  24.170  1.00 87.61           N  
ATOM   2553  CA  LEU A 321       4.729  -9.897  24.276  1.00 87.61           C  
ATOM   2554  C   LEU A 321       5.248 -10.250  25.678  1.00 87.61           C  
ATOM   2555  CB  LEU A 321       5.142  -8.465  23.889  1.00 87.61           C  
ATOM   2556  O   LEU A 321       6.348 -10.774  25.814  1.00 87.61           O  
ATOM   2557  CG  LEU A 321       4.968  -8.130  22.395  1.00 87.61           C  
ATOM   2558  CD1 LEU A 321       5.205  -6.635  22.178  1.00 87.61           C  
ATOM   2559  CD2 LEU A 321       5.947  -8.906  21.512  1.00 87.61           C  
ATOM   2560  N   CYS A 322       4.451 -10.012  26.719  1.00 88.23           N  
ATOM   2561  CA  CYS A 322       4.783 -10.332  28.107  1.00 88.23           C  
ATOM   2562  C   CYS A 322       4.217 -11.688  28.574  1.00 88.23           C  
ATOM   2563  CB  CYS A 322       4.344  -9.165  29.000  1.00 88.23           C  
ATOM   2564  O   CYS A 322       4.016 -11.887  29.776  1.00 88.23           O  
ATOM   2565  SG  CYS A 322       5.259  -7.644  28.615  1.00 88.23           S  
ATOM   2566  N   CYS A 323       3.938 -12.616  27.651  1.00 85.04           N  
ATOM   2567  CA  CYS A 323       3.491 -13.986  27.943  1.00 85.04           C  
ATOM   2568  C   CYS A 323       2.307 -14.067  28.931  1.00 85.04           C  
ATOM   2569  CB  CYS A 323       4.692 -14.844  28.376  1.00 85.04           C  
ATOM   2570  O   CYS A 323       2.294 -14.896  29.839  1.00 85.04           O  
ATOM   2571  SG  CYS A 323       5.927 -14.924  27.048  1.00 85.04           S  
ATOM   2572  N   GLY A 324       1.314 -13.187  28.775  1.00 76.04           N  
ATOM   2573  CA  GLY A 324       0.088 -13.154  29.579  1.00 76.04           C  
ATOM   2574  C   GLY A 324       0.076 -12.129  30.716  1.00 76.04           C  
ATOM   2575  O   GLY A 324      -0.979 -11.907  31.306  1.00 76.04           O  
ATOM   2576  N   LYS A 325       1.195 -11.459  31.013  1.00 72.86           N  
ATOM   2577  CA  LYS A 325       1.226 -10.360  31.994  1.00 72.86           C  
ATOM   2578  C   LYS A 325       0.877  -9.040  31.307  1.00 72.86           C  
ATOM   2579  CB  LYS A 325       2.596 -10.306  32.688  1.00 72.86           C  
ATOM   2580  O   LYS A 325       1.477  -8.712  30.291  1.00 72.86           O  
ATOM   2581  CG  LYS A 325       2.868 -11.578  33.508  1.00 72.86           C  
ATOM   2582  CD  LYS A 325       4.214 -11.491  34.235  1.00 72.86           C  
ATOM   2583  CE  LYS A 325       4.449 -12.774  35.040  1.00 72.86           C  
ATOM   2584  NZ  LYS A 325       5.754 -12.742  35.749  1.00 72.86           N  
ATOM   2585  N   ASN A 326      -0.061  -8.263  31.851  1.00 68.83           N  
ATOM   2586  CA  ASN A 326      -0.372  -6.928  31.331  1.00 68.83           C  
ATOM   2587  C   ASN A 326      -0.013  -5.835  32.354  1.00 68.83           C  
ATOM   2588  CB  ASN A 326      -1.838  -6.847  30.876  1.00 68.83           C  
ATOM   2589  O   ASN A 326      -0.903  -5.375  33.065  1.00 68.83           O  
ATOM   2590  CG  ASN A 326      -2.103  -5.549  30.122  1.00 68.83           C  
ATOM   2591  ND2 ASN A 326      -3.345  -5.156  29.985  1.00 68.83           N  
ATOM   2592  OD1 ASN A 326      -1.208  -4.856  29.662  1.00 68.83           O  
ATOM   2593  N   PRO A 327       1.253  -5.385  32.419  1.00 63.00           N  
ATOM   2594  CA  PRO A 327       1.675  -4.336  33.354  1.00 63.00           C  
ATOM   2595  C   PRO A 327       0.984  -2.978  33.131  1.00 63.00           C  
ATOM   2596  CB  PRO A 327       3.197  -4.238  33.182  1.00 63.00           C  
ATOM   2597  O   PRO A 327       1.073  -2.109  33.985  1.00 63.00           O  
ATOM   2598  CG  PRO A 327       3.451  -4.771  31.773  1.00 63.00           C  
ATOM   2599  CD  PRO A 327       2.381  -5.843  31.621  1.00 63.00           C  
ATOM   2600  N   LEU A 328       0.296  -2.778  31.999  1.00 63.97           N  
ATOM   2601  CA  LEU A 328      -0.477  -1.562  31.704  1.00 63.97           C  
ATOM   2602  C   LEU A 328      -1.960  -1.664  32.104  1.00 63.97           C  
ATOM   2603  CB  LEU A 328      -0.365  -1.259  30.199  1.00 63.97           C  
ATOM   2604  O   LEU A 328      -2.703  -0.702  31.928  1.00 63.97           O  
ATOM   2605  CG  LEU A 328       1.037  -0.861  29.714  1.00 63.97           C  
ATOM   2606  CD1 LEU A 328       1.018  -0.803  28.187  1.00 63.97           C  
ATOM   2607  CD2 LEU A 328       1.460   0.517  30.224  1.00 63.97           C  
ATOM   2608  N   GLY A 329      -2.427  -2.835  32.551  1.00 55.90           N  
ATOM   2609  CA  GLY A 329      -3.832  -3.055  32.911  1.00 55.90           C  
ATOM   2610  C   GLY A 329      -4.226  -2.489  34.277  1.00 55.90           C  
ATOM   2611  O   GLY A 329      -5.408  -2.231  34.502  1.00 55.90           O  
ATOM   2612  N   ASP A 330      -3.253  -2.266  35.159  1.00 47.08           N  
ATOM   2613  CA  ASP A 330      -3.510  -1.959  36.570  1.00 47.08           C  
ATOM   2614  C   ASP A 330      -4.006  -0.515  36.804  1.00 47.08           C  
ATOM   2615  CB  ASP A 330      -2.264  -2.329  37.400  1.00 47.08           C  
ATOM   2616  O   ASP A 330      -4.623  -0.234  37.832  1.00 47.08           O  
ATOM   2617  CG  ASP A 330      -1.958  -3.841  37.397  1.00 47.08           C  
ATOM   2618  OD1 ASP A 330      -2.889  -4.639  37.136  1.00 47.08           O  
ATOM   2619  OD2 ASP A 330      -0.782  -4.201  37.626  1.00 47.08           O  
ATOM   2620  N   ASP A 331      -3.859   0.383  35.822  1.00 45.02           N  
ATOM   2621  CA  ASP A 331      -4.277   1.787  35.956  1.00 45.02           C  
ATOM   2622  C   ASP A 331      -5.801   2.016  35.839  1.00 45.02           C  
ATOM   2623  CB  ASP A 331      -3.512   2.663  34.945  1.00 45.02           C  
ATOM   2624  O   ASP A 331      -6.296   3.038  36.314  1.00 45.02           O  
ATOM   2625  CG  ASP A 331      -2.067   2.998  35.348  1.00 45.02           C  
ATOM   2626  OD1 ASP A 331      -1.755   2.967  36.557  1.00 45.02           O  
ATOM   2627  OD2 ASP A 331      -1.301   3.356  34.422  1.00 45.02           O  
ATOM   2628  N   GLU A 332      -6.585   1.096  35.253  1.00 42.28           N  
ATOM   2629  CA  GLU A 332      -8.047   1.284  35.083  1.00 42.28           C  
ATOM   2630  C   GLU A 332      -8.921   0.378  35.968  1.00 42.28           C  
ATOM   2631  CB  GLU A 332      -8.461   1.214  33.598  1.00 42.28           C  
ATOM   2632  O   GLU A 332     -10.095   0.694  36.189  1.00 42.28           O  
ATOM   2633  CG  GLU A 332      -8.068   2.491  32.824  1.00 42.28           C  
ATOM   2634  CD  GLU A 332      -8.686   2.610  31.413  1.00 42.28           C  
ATOM   2635  OE1 GLU A 332      -8.547   3.705  30.804  1.00 42.28           O  
ATOM   2636  OE2 GLU A 332      -9.264   1.620  30.906  1.00 42.28           O  
ATOM   2637  N   ALA A 333      -8.366  -0.682  36.572  1.00 34.95           N  
ATOM   2638  CA  ALA A 333      -9.096  -1.496  37.555  1.00 34.95           C  
ATOM   2639  C   ALA A 333      -9.488  -0.687  38.811  1.00 34.95           C  
ATOM   2640  CB  ALA A 333      -8.246  -2.723  37.905  1.00 34.95           C  
ATOM   2641  O   ALA A 333     -10.476  -0.993  39.477  1.00 34.95           O  
ATOM   2642  N   SER A 334      -8.777   0.410  39.080  1.00 31.95           N  
ATOM   2643  CA  SER A 334      -9.053   1.321  40.195  1.00 31.95           C  
ATOM   2644  C   SER A 334     -10.222   2.286  39.935  1.00 31.95           C  
ATOM   2645  CB  SER A 334      -7.777   2.092  40.549  1.00 31.95           C  
ATOM   2646  O   SER A 334     -10.661   2.969  40.855  1.00 31.95           O  
ATOM   2647  OG  SER A 334      -6.710   1.191  40.787  1.00 31.95           O  
ATOM   2648  N   THR A 335     -10.758   2.363  38.708  1.00 32.08           N  
ATOM   2649  CA  THR A 335     -11.844   3.306  38.355  1.00 32.08           C  
ATOM   2650  C   THR A 335     -13.185   2.627  38.053  1.00 32.08           C  
ATOM   2651  CB  THR A 335     -11.450   4.256  37.205  1.00 32.08           C  
ATOM   2652  O   THR A 335     -14.189   3.313  37.880  1.00 32.08           O  
ATOM   2653  CG2 THR A 335     -11.919   5.688  37.468  1.00 32.08           C  
ATOM   2654  OG1 THR A 335     -10.056   4.335  37.014  1.00 32.08           O  
ATOM   2655  N   THR A 336     -13.249   1.291  38.022  1.00 29.91           N  
ATOM   2656  CA  THR A 336     -14.490   0.549  37.706  1.00 29.91           C  
ATOM   2657  C   THR A 336     -15.284   0.072  38.929  1.00 29.91           C  
ATOM   2658  CB  THR A 336     -14.266  -0.605  36.708  1.00 29.91           C  
ATOM   2659  O   THR A 336     -16.343  -0.523  38.765  1.00 29.91           O  
ATOM   2660  CG2 THR A 336     -15.262  -0.532  35.549  1.00 29.91           C  
ATOM   2661  OG1 THR A 336     -12.977  -0.609  36.134  1.00 29.91           O  
ATOM   2662  N   VAL A 337     -14.838   0.383  40.153  1.00 31.62           N  
ATOM   2663  CA  VAL A 337     -15.551   0.033  41.404  1.00 31.62           C  
ATOM   2664  C   VAL A 337     -16.479   1.167  41.898  1.00 31.62           C  
ATOM   2665  CB  VAL A 337     -14.561  -0.518  42.465  1.00 31.62           C  
ATOM   2666  O   VAL A 337     -17.143   1.026  42.915  1.00 31.62           O  
ATOM   2667  CG1 VAL A 337     -15.229  -1.063  43.737  1.00 31.62           C  
ATOM   2668  CG2 VAL A 337     -13.754  -1.693  41.881  1.00 31.62           C  
ATOM   2669  N   SER A 338     -16.617   2.270  41.146  1.00 27.71           N  
ATOM   2670  CA  SER A 338     -17.505   3.403  41.491  1.00 27.71           C  
ATOM   2671  C   SER A 338     -18.582   3.685  40.430  1.00 27.71           C  
ATOM   2672  CB  SER A 338     -16.682   4.648  41.838  1.00 27.71           C  
ATOM   2673  O   SER A 338     -18.741   4.809  39.960  1.00 27.71           O  
ATOM   2674  OG  SER A 338     -17.502   5.573  42.524  1.00 27.71           O  
ATOM   2675  N   LYS A 339     -19.312   2.648  39.999  1.00 28.10           N  
ATOM   2676  CA  LYS A 339     -20.606   2.796  39.301  1.00 28.10           C  
ATOM   2677  C   LYS A 339     -21.596   1.730  39.769  1.00 28.10           C  
ATOM   2678  CB  LYS A 339     -20.469   2.855  37.765  1.00 28.10           C  
ATOM   2679  O   LYS A 339     -22.055   0.893  38.998  1.00 28.10           O  
ATOM   2680  CG  LYS A 339     -19.948   4.214  37.277  1.00 28.10           C  
ATOM   2681  CD  LYS A 339     -20.138   4.402  35.771  1.00 28.10           C  
ATOM   2682  CE  LYS A 339     -19.630   5.797  35.395  1.00 28.10           C  
ATOM   2683  NZ  LYS A 339     -19.769   6.061  33.942  1.00 28.10           N  
ATOM   2684  N   THR A 340     -21.926   1.807  41.049  1.00 27.13           N  
ATOM   2685  CA  THR A 340     -23.218   1.369  41.577  1.00 27.13           C  
ATOM   2686  C   THR A 340     -23.942   2.662  41.963  1.00 27.13           C  
ATOM   2687  CB  THR A 340     -23.048   0.416  42.776  1.00 27.13           C  
ATOM   2688  O   THR A 340     -23.310   3.513  42.576  1.00 27.13           O  
ATOM   2689  CG2 THR A 340     -24.316  -0.389  43.057  1.00 27.13           C  
ATOM   2690  OG1 THR A 340     -22.040  -0.540  42.517  1.00 27.13           O  
ATOM   2691  N   GLU A 341     -25.216   2.811  41.576  1.00 25.97           N  
ATOM   2692  CA  GLU A 341     -26.110   3.967  41.846  1.00 25.97           C  
ATOM   2693  C   GLU A 341     -25.888   5.185  40.926  1.00 25.97           C  
ATOM   2694  CB  GLU A 341     -26.103   4.348  43.343  1.00 25.97           C  
ATOM   2695  O   GLU A 341     -25.031   6.027  41.155  1.00 25.97           O  
ATOM   2696  CG  GLU A 341     -26.342   3.140  44.262  1.00 25.97           C  
ATOM   2697  CD  GLU A 341     -26.397   3.501  45.751  1.00 25.97           C  
ATOM   2698  OE1 GLU A 341     -26.910   2.643  46.504  1.00 25.97           O  
ATOM   2699  OE2 GLU A 341     -25.930   4.598  46.127  1.00 25.97           O  
ATOM   2700  N   THR A 342     -26.539   5.286  39.763  1.00 27.96           N  
ATOM   2701  CA  THR A 342     -27.757   6.091  39.448  1.00 27.96           C  
ATOM   2702  C   THR A 342     -27.614   6.436  37.941  1.00 27.96           C  
ATOM   2703  CB  THR A 342     -27.860   7.411  40.254  1.00 27.96           C  
ATOM   2704  O   THR A 342     -26.492   6.573  37.467  1.00 27.96           O  
ATOM   2705  CG2 THR A 342     -28.491   7.222  41.633  1.00 27.96           C  
ATOM   2706  OG1 THR A 342     -26.620   8.053  40.439  1.00 27.96           O  
ATOM   2707  N   SER A 343     -28.591   6.498  37.034  1.00 29.49           N  
ATOM   2708  CA  SER A 343     -30.039   6.668  37.085  1.00 29.49           C  
ATOM   2709  C   SER A 343     -30.692   5.891  35.936  1.00 29.49           C  
ATOM   2710  CB  SER A 343     -30.380   8.145  36.833  1.00 29.49           C  
ATOM   2711  O   SER A 343     -30.230   5.940  34.795  1.00 29.49           O  
ATOM   2712  OG  SER A 343     -29.997   8.933  37.933  1.00 29.49           O  
ATOM   2713  N   GLN A 344     -31.821   5.247  36.222  1.00 25.22           N  
ATOM   2714  CA  GLN A 344     -32.870   5.054  35.227  1.00 25.22           C  
ATOM   2715  C   GLN A 344     -33.509   6.424  34.972  1.00 25.22           C  
ATOM   2716  CB  GLN A 344     -33.928   4.076  35.767  1.00 25.22           C  
ATOM   2717  O   GLN A 344     -34.036   7.034  35.898  1.00 25.22           O  
ATOM   2718  CG  GLN A 344     -33.442   2.620  35.841  1.00 25.22           C  
ATOM   2719  CD  GLN A 344     -34.489   1.680  36.440  1.00 25.22           C  
ATOM   2720  NE2 GLN A 344     -34.341   0.385  36.276  1.00 25.22           N  
ATOM   2721  OE1 GLN A 344     -35.450   2.074  37.074  1.00 25.22           O  
ATOM   2722  N   VAL A 345     -33.465   6.910  33.734  1.00 32.11           N  
ATOM   2723  CA  VAL A 345     -34.373   7.964  33.269  1.00 32.11           C  
ATOM   2724  C   VAL A 345     -35.255   7.320  32.209  1.00 32.11           C  
ATOM   2725  CB  VAL A 345     -33.634   9.224  32.778  1.00 32.11           C  
ATOM   2726  O   VAL A 345     -34.771   6.887  31.164  1.00 32.11           O  
ATOM   2727  CG1 VAL A 345     -34.630  10.305  32.341  1.00 32.11           C  
ATOM   2728  CG2 VAL A 345     -32.763   9.817  33.896  1.00 32.11           C  
ATOM   2729  N   ALA A 346     -36.533   7.171  32.548  1.00 25.62           N  
ATOM   2730  CA  ALA A 346     -37.588   6.720  31.650  1.00 25.62           C  
ATOM   2731  C   ALA A 346     -37.844   7.770  30.549  1.00 25.62           C  
ATOM   2732  CB  ALA A 346     -38.847   6.487  32.497  1.00 25.62           C  
ATOM   2733  O   ALA A 346     -37.654   8.961  30.808  1.00 25.62           O  
ATOM   2734  N   PRO A 347     -38.292   7.374  29.345  1.00 38.87           N  
ATOM   2735  CA  PRO A 347     -38.784   8.329  28.366  1.00 38.87           C  
ATOM   2736  C   PRO A 347     -40.200   8.781  28.746  1.00 38.87           C  
ATOM   2737  CB  PRO A 347     -38.714   7.604  27.024  1.00 38.87           C  
ATOM   2738  O   PRO A 347     -41.036   7.957  29.129  1.00 38.87           O  
ATOM   2739  CG  PRO A 347     -38.910   6.132  27.394  1.00 38.87           C  
ATOM   2740  CD  PRO A 347     -38.454   6.014  28.853  1.00 38.87           C  
ATOM   2741  N   ALA A 348     -40.420  10.094  28.662  1.00 40.10           N  
ATOM   2742  CA  ALA A 348     -41.737  10.725  28.683  1.00 40.10           C  
ATOM   2743  C   ALA A 348     -42.457  10.552  27.340  1.00 40.10           C  
ATOM   2744  CB  ALA A 348     -41.570  12.207  29.052  1.00 40.10           C  
ATOM   2745  O   ALA A 348     -41.748  10.461  26.307  1.00 40.10           O  
ATOM   2746  OXT ALA A 348     -43.706  10.549  27.402  1.00 40.10           O  
TER    2747      ALA A 348                                                      
ENDMDL                                                                          
END                                                                             
