# Supplementary material for: Structural screens identify candidate human homologs of insect chemoreceptors and cryptic Drosophila gustatory receptor-like proteins
Source: eLife. 2023 Feb 20;12:e85537. doi: 10.7554/eLife.85537 (PMC9998090; doi:10.7554/eLife.85537)
Supplement: Source data 1. — Models of proteins analyzed in this work, either downloaded from the AlphaFold Protein Structure Database or, where not already available, predicted using the AlphaFold2 algorithm implemented in ColabFold (Mirdita et al., 2022). The four-letter code in the filename represents the first letter of the genus and the first three letters of the species (e.g., ‘Dmel’ = D. melanogaster); species names are given in full in the figures. [file elife-85537-data1.zip › CpriGRL1_AF-A0A5B8MFA4-F1-model_v3.pdb]

HEADER                                            01-JUN-22                     
TITLE     ALPHAFOLD MONOMER V2.0 PREDICTION FOR UNCHARACTERIZED PROTEIN         
TITLE    2 (A0A5B8MFA4)                                                         
COMPND    MOL_ID: 1;                                                            
COMPND   2 MOLECULE: UNCHARACTERIZED PROTEIN;                                   
COMPND   3 CHAIN: A                                                             
SOURCE    MOL_ID: 1;                                                            
SOURCE   2 ORGANISM_SCIENTIFIC: CHLOROPICON PRIMUS;                             
SOURCE   3 ORGANISM_TAXID: 1764295                                              
REMARK   1                                                                      
REMARK   1 REFERENCE 1                                                          
REMARK   1  AUTH   JOHN JUMPER, RICHARD EVANS, ALEXANDER PRITZEL, TIM GREEN,    
REMARK   1  AUTH 2 MICHAEL FIGURNOV, OLAF RONNEBERGER, KATHRYN TUNYASUVUNAKOOL, 
REMARK   1  AUTH 3 RUSS BATES, AUGUSTIN ZIDEK, ANNA POTAPENKO, ALEX BRIDGLAND,  
REMARK   1  AUTH 4 CLEMENS MEYER, SIMON A A KOHL, ANDREW J BALLARD,             
REMARK   1  AUTH 5 ANDREW COWIE, BERNARDINO ROMERA-PAREDES, STANISLAV NIKOLOV,  
REMARK   1  AUTH 6 RISHUB JAIN, JONAS ADLER, TREVOR BACK, STIG PETERSEN,        
REMARK   1  AUTH 7 DAVID REIMAN, ELLEN CLANCY, MICHAL ZIELINSKI,                
REMARK   1  AUTH 8 MARTIN STEINEGGER, MICHALINA PACHOLSKA, TAMAS BERGHAMMER,    
REMARK   1  AUTH 9 DAVID SILVER, ORIOL VINYALS, ANDREW W SENIOR,                
REMARK   1  AUTH10 KORAY KAVUKCUOGLU, PUSHMEET KOHLI, DEMIS HASSABIS            
REMARK   1  TITL   HIGHLY ACCURATE PROTEIN STRUCTURE PREDICTION WITH ALPHAFOLD  
REMARK   1  REF    NATURE                        V. 596   583 2021              
REMARK   1  REFN                   ISSN 0028-0836                               
REMARK   1  PMID   34265844                                                     
REMARK   1  DOI    10.1038/s41586-021-03819-2                                   
REMARK   1                                                                      
REMARK   1 DISCLAIMERS                                                          
REMARK   1 ALPHAFOLD DATA, COPYRIGHT (2021) DEEPMIND TECHNOLOGIES LIMITED. THE  
REMARK   1 INFORMATION PROVIDED IS THEORETICAL MODELLING ONLY AND CAUTION SHOULD
REMARK   1 BE EXERCISED IN ITS USE. IT IS PROVIDED "AS-IS" WITHOUT ANY WARRANTY 
REMARK   1 OF ANY KIND, WHETHER EXPRESSED OR IMPLIED. NO WARRANTY IS GIVEN THAT 
REMARK   1 USE OF THE INFORMATION SHALL NOT INFRINGE THE RIGHTS OF ANY THIRD    
REMARK   1 PARTY. THE INFORMATION IS NOT INTENDED TO BE A SUBSTITUTE FOR        
REMARK   1 PROFESSIONAL MEDICAL ADVICE, DIAGNOSIS, OR TREATMENT, AND DOES NOT   
REMARK   1 CONSTITUTE MEDICAL OR OTHER PROFESSIONAL ADVICE. IT IS AVAILABLE FOR 
REMARK   1 ACADEMIC AND COMMERCIAL PURPOSES, UNDER CC-BY 4.0 LICENCE.           
DBREF  XXXX A    1   670  UNP    A0A5B8MFA4 A0A5B8MFA4_9CHLO     1    670       
SEQRES   1 A  670  MET GLY SER THR MET ARG SER ASP PHE TYR THR THR LEU          
SEQRES   2 A  670  ASP GLN GLU SER SER LEU ALA LYS PRO LEU VAL SER SER          
SEQRES   3 A  670  ARG SER MET ALA LYS VAL TYR PHE THR HIS ASN VAL GLY          
SEQRES   4 A  670  THR SER ARG LEU SER GLN LEU MET ARG LEU PRO ARG PHE          
SEQRES   5 A  670  GLN THR SER ARG VAL LYS HIS PRO GLU GLU GLY GLY GLY          
SEQRES   6 A  670  PHE LEU TYR PRO THR ARG THR ARG ALA LEU LYS ALA GLU          
SEQRES   7 A  670  LEU GLN ARG ALA SER ASP TYR PHE ALA THR ILE LEU ALA          
SEQRES   8 A  670  PHE LEU GLY PHE ARG PRO GLY ASP ARG LYS ARG PHE GLY          
SEQRES   9 A  670  LEU LEU PHE THR LEU VAL SER MET LEU PHE LEU GLY PHE          
SEQRES  10 A  670  LEU PHE PRO ILE PHE ASP MET ILE CYS SER ASP ASP VAL          
SEQRES  11 A  670  VAL SER ASP GLN LYS LEU LYS GLY LEU ILE HIS MET THR          
SEQRES  12 A  670  GLY ILE TYR ARG PHE LEU VAL TYR ILE VAL SER LEU LEU          
SEQRES  13 A  670  TRP MET LEU ARG VAL SER ARG ARG TRP ASN LEU ASP ALA          
SEQRES  14 A  670  LEU LEU PHE LEU LYS VAL ASP LYS LEU TYR VAL SER ARG          
SEQRES  15 A  670  ILE ALA GLU GLU LYS GLY LEU GLY GLY MET TRP VAL TYR          
SEQRES  16 A  670  ALA ALA ILE ILE GLN ASN PHE ALA LEU GLU VAL MET CYS          
SEQRES  17 A  670  LEU PHE GLY PRO TYR PHE LEU ILE ILE VAL PHE ALA LYS          
SEQRES  18 A  670  ALA TRP TRP PHE PHE ASN SER LEU GLY ASN SER LYS LEU          
SEQRES  19 A  670  TYR SER SER SER TYR ASN PHE MET GLY HIS VAL LEU MET          
SEQRES  20 A  670  ASP SER SER SER PRO LEU TYR VAL LYS ILE LEU PHE TYR          
SEQRES  21 A  670  PHE ALA ASP LEU LEU SER GLN SER TYR MET GLN ILE ILE          
SEQRES  22 A  670  TYR LEU VAL PRO CYS VAL TYR PHE ARG MET VAL SER SER          
SEQRES  23 A  670  LEU VAL LEU LEU GLU MET LYS ALA TYR LYS GLU MET VAL          
SEQRES  24 A  670  THR PRO ASP LYS LYS ALA ASP GLU LYS ASN ASP GLN LEU          
SEQRES  25 A  670  GLY GLU LEU LEU SER GLU ASP VAL SER MET GLN HIS SER          
SEQRES  26 A  670  LEU ALA SER ASN GLY SER ALA ALA THR VAL GLU ARG GLY          
SEQRES  27 A  670  ASN SER PHE SER ALA SER LYS GLY LEU ASN ALA SER SER          
SEQRES  28 A  670  TRP CYS ASN SER SER MET ASP ALA LYS LYS GLY ASP ASP          
SEQRES  29 A  670  GLU GLU SER ALA LYS ASP PRO ASN LEU GLU ASP SER MET          
SEQRES  30 A  670  ASP LYS PHE GLU LEU GLU ASP LEU PRO SER PRO SER HIS          
SEQRES  31 A  670  ARG ASP ALA GLU ALA GLY ILE GLN ARG GLY PRO PRO GLY          
SEQRES  32 A  670  GLY LEU ASN LEU PRO ASN LYS VAL TYR MET SER LYS ASN          
SEQRES  33 A  670  ALA MET GLY ALA MET ARG ARG ARG ARG SER SER VAL TYR          
SEQRES  34 A  670  ASP ARG TYR GLY SER ASN PRO PHE GLY LEU TYR VAL ASP          
SEQRES  35 A  670  SER SER LYS ARG ILE PRO GLU ASP ASP MET TYR GLU PHE          
SEQRES  36 A  670  THR ASP SER GLU GLU GLU ASP GLU MET LYS HIS HIS HIS          
SEQRES  37 A  670  ASP ASP GLU GLN SER PHE PRO VAL LEU ARG GLU HIS SER          
SEQRES  38 A  670  LEU LEU GLN LYS VAL LEU ARG LEU ILE SER HIS ARG PHE          
SEQRES  39 A  670  ARG GLN PHE LEU LEU ALA THR PHE ILE LEU ILE PHE PHE          
SEQRES  40 A  670  GLU SER PHE GLY THR LEU TYR TYR ILE LEU ASN ALA ILE          
SEQRES  41 A  670  MET ASP MET ASP ARG LYS GLU ALA ASP HIS TYR ASN PHE          
SEQRES  42 A  670  THR GLY VAL VAL VAL ARG LEU GLU LEU SER SER SER ALA          
SEQRES  43 A  670  LEU LEU HIS MET MET GLY LEU ILE PHE ASN VAL ARG ALA          
SEQRES  44 A  670  ILE LEU ILE MET THR HIS ARG LEU ARG ALA VAL HIS THR          
SEQRES  45 A  670  ILE ALA SER GLU GLN HIS ALA HIS LEU THR CYS LYS MET          
SEQRES  46 A  670  ASP LEU MET LYS ASP GLU ASP ASP GLU LYS GLU MET LEU          
SEQRES  47 A  670  LYS GLY LEU GLY LEU GLU PHE GLU GLN TYR MET LYS ARG          
SEQRES  48 A  670  GLN SER LEU LEU GLN TYR MET VAL ASN HIS PRO LEU GLY          
SEQRES  49 A  670  ILE THR ILE TYR GLY PHE LEU ILE ASP ARG GLU PHE LEU          
SEQRES  50 A  670  ARG SER PHE HIS MET VAL ILE VAL SER LEU THR VAL PHE          
SEQRES  51 A  670  LEU VAL SER MET ILE MET GLY GLY SER HIS SER SER GLN          
SEQRES  52 A  670  SER GLY GLY ASN HIS LYS ALA                                  
CRYST1    1.000    1.000    1.000  90.00  90.00  90.00 P 1           1          
ORIGX1      1.000000  0.000000  0.000000        0.00000                         
ORIGX2      0.000000  1.000000  0.000000        0.00000                         
ORIGX3      0.000000  0.000000  1.000000        0.00000                         
SCALE1      1.000000  0.000000  0.000000        0.00000                         
SCALE2      0.000000  1.000000  0.000000        0.00000                         
SCALE3      0.000000  0.000000  1.000000        0.00000                         
MODEL        1                                                                  
ATOM      1  N   MET A   1      21.284  30.643 -56.251  1.00 33.69           N  
ATOM      2  CA  MET A   1      21.587  32.070 -56.485  1.00 33.69           C  
ATOM      3  C   MET A   1      20.301  32.775 -56.884  1.00 33.69           C  
ATOM      4  CB  MET A   1      22.660  32.249 -57.578  1.00 33.69           C  
ATOM      5  O   MET A   1      19.767  32.448 -57.928  1.00 33.69           O  
ATOM      6  CG  MET A   1      24.079  32.148 -57.008  1.00 33.69           C  
ATOM      7  SD  MET A   1      25.365  31.823 -58.244  1.00 33.69           S  
ATOM      8  CE  MET A   1      26.020  33.485 -58.571  1.00 33.69           C  
ATOM      9  N   GLY A   2      19.824  33.672 -56.015  1.00 35.00           N  
ATOM     10  CA  GLY A   2      19.130  34.920 -56.353  1.00 35.00           C  
ATOM     11  C   GLY A   2      17.721  34.907 -56.962  1.00 35.00           C  
ATOM     12  O   GLY A   2      17.561  34.590 -58.129  1.00 35.00           O  
ATOM     13  N   SER A   3      16.794  35.514 -56.205  1.00 33.91           N  
ATOM     14  CA  SER A   3      15.713  36.405 -56.674  1.00 33.91           C  
ATOM     15  C   SER A   3      14.347  35.805 -57.036  1.00 33.91           C  
ATOM     16  CB  SER A   3      16.219  37.322 -57.800  1.00 33.91           C  
ATOM     17  O   SER A   3      14.136  35.330 -58.143  1.00 33.91           O  
ATOM     18  OG  SER A   3      15.196  38.189 -58.227  1.00 33.91           O  
ATOM     19  N   THR A   4      13.365  36.022 -56.154  1.00 38.59           N  
ATOM     20  CA  THR A   4      11.960  36.316 -56.511  1.00 38.59           C  
ATOM     21  C   THR A   4      11.436  37.328 -55.481  1.00 38.59           C  
ATOM     22  CB  THR A   4      11.062  35.066 -56.554  1.00 38.59           C  
ATOM     23  O   THR A   4      11.559  37.110 -54.283  1.00 38.59           O  
ATOM     24  CG2 THR A   4      11.071  34.393 -57.927  1.00 38.59           C  
ATOM     25  OG1 THR A   4      11.482  34.088 -55.634  1.00 38.59           O  
ATOM     26  N   MET A   5      11.250  38.592 -55.859  1.00 33.44           N  
ATOM     27  CA  MET A   5      10.134  39.235 -56.573  1.00 33.44           C  
ATOM     28  C   MET A   5       9.083  39.813 -55.610  1.00 33.44           C  
ATOM     29  CB  MET A   5       9.527  38.471 -57.769  1.00 33.44           C  
ATOM     30  O   MET A   5       8.581  39.154 -54.709  1.00 33.44           O  
ATOM     31  CG  MET A   5       9.486  39.366 -59.016  1.00 33.44           C  
ATOM     32  SD  MET A   5       8.763  38.572 -60.472  1.00 33.44           S  
ATOM     33  CE  MET A   5       8.968  39.902 -61.688  1.00 33.44           C  
ATOM     34  N   ARG A   6       8.841  41.105 -55.821  1.00 31.64           N  
ATOM     35  CA  ARG A   6       8.114  42.105 -55.036  1.00 31.64           C  
ATOM     36  C   ARG A   6       6.927  42.572 -55.879  1.00 31.64           C  
ATOM     37  CB  ARG A   6       9.118  43.266 -54.852  1.00 31.64           C  
ATOM     38  O   ARG A   6       7.147  42.733 -57.074  1.00 31.64           O  
ATOM     39  CG  ARG A   6       8.639  44.541 -54.139  1.00 31.64           C  
ATOM     40  CD  ARG A   6       9.700  45.639 -54.347  1.00 31.64           C  
ATOM     41  NE  ARG A   6       9.583  46.736 -53.369  1.00 31.64           N  
ATOM     42  NH1 ARG A   6      11.386  47.969 -54.087  1.00 31.64           N  
ATOM     43  NH2 ARG A   6      10.272  48.605 -52.263  1.00 31.64           N  
ATOM     44  CZ  ARG A   6      10.410  47.760 -53.245  1.00 31.64           C  
ATOM     45  N   SER A   7       5.776  42.837 -55.252  1.00 30.11           N  
ATOM     46  CA  SER A   7       4.727  43.829 -55.611  1.00 30.11           C  
ATOM     47  C   SER A   7       3.399  43.389 -54.947  1.00 30.11           C  
ATOM     48  CB  SER A   7       4.505  43.943 -57.140  1.00 30.11           C  
ATOM     49  O   SER A   7       3.115  42.199 -54.982  1.00 30.11           O  
ATOM     50  OG  SER A   7       3.957  42.758 -57.680  1.00 30.11           O  
ATOM     51  N   ASP A   8       2.489  44.190 -54.390  1.00 30.45           N  
ATOM     52  CA  ASP A   8       2.395  45.635 -54.184  1.00 30.45           C  
ATOM     53  C   ASP A   8       1.024  45.983 -53.531  1.00 30.45           C  
ATOM     54  CB  ASP A   8       2.505  46.335 -55.560  1.00 30.45           C  
ATOM     55  O   ASP A   8       0.058  45.249 -53.720  1.00 30.45           O  
ATOM     56  CG  ASP A   8       3.834  47.096 -55.757  1.00 30.45           C  
ATOM     57  OD1 ASP A   8       4.522  47.366 -54.743  1.00 30.45           O  
ATOM     58  OD2 ASP A   8       4.196  47.349 -56.922  1.00 30.45           O  
ATOM     59  N   PHE A   9       0.973  47.145 -52.853  1.00 28.30           N  
ATOM     60  CA  PHE A   9      -0.153  48.108 -52.694  1.00 28.30           C  
ATOM     61  C   PHE A   9      -1.244  48.008 -51.579  1.00 28.30           C  
ATOM     62  CB  PHE A   9      -0.749  48.463 -54.066  1.00 28.30           C  
ATOM     63  O   PHE A   9      -2.107  47.140 -51.593  1.00 28.30           O  
ATOM     64  CG  PHE A   9      -0.018  49.573 -54.808  1.00 28.30           C  
ATOM     65  CD1 PHE A   9      -0.699  50.755 -55.139  1.00 28.30           C  
ATOM     66  CD2 PHE A   9       1.342  49.468 -55.149  1.00 28.30           C  
ATOM     67  CE1 PHE A   9      -0.045  51.770 -55.861  1.00 28.30           C  
ATOM     68  CE2 PHE A   9       1.975  50.430 -55.947  1.00 28.30           C  
ATOM     69  CZ  PHE A   9       1.277  51.592 -56.303  1.00 28.30           C  
ATOM     70  N   TYR A  10      -1.176  48.992 -50.645  1.00 31.05           N  
ATOM     71  CA  TYR A  10      -2.154  50.036 -50.189  1.00 31.05           C  
ATOM     72  C   TYR A  10      -3.689  49.800 -50.344  1.00 31.05           C  
ATOM     73  CB  TYR A  10      -1.715  51.328 -50.907  1.00 31.05           C  
ATOM     74  O   TYR A  10      -4.113  49.221 -51.328  1.00 31.05           O  
ATOM     75  CG  TYR A  10      -0.474  52.002 -50.331  1.00 31.05           C  
ATOM     76  CD1 TYR A  10      -0.570  52.751 -49.140  1.00 31.05           C  
ATOM     77  CD2 TYR A  10       0.770  51.908 -50.989  1.00 31.05           C  
ATOM     78  CE1 TYR A  10       0.550  53.429 -48.623  1.00 31.05           C  
ATOM     79  CE2 TYR A  10       1.902  52.560 -50.458  1.00 31.05           C  
ATOM     80  OH  TYR A  10       2.881  53.975 -48.783  1.00 31.05           O  
ATOM     81  CZ  TYR A  10       1.793  53.332 -49.282  1.00 31.05           C  
ATOM     82  N   THR A  11      -4.645  50.262 -49.505  1.00 30.52           N  
ATOM     83  CA  THR A  11      -4.785  51.448 -48.614  1.00 30.52           C  
ATOM     84  C   THR A  11      -6.084  51.338 -47.761  1.00 30.52           C  
ATOM     85  CB  THR A  11      -5.002  52.763 -49.422  1.00 30.52           C  
ATOM     86  O   THR A  11      -7.096  50.868 -48.266  1.00 30.52           O  
ATOM     87  CG2 THR A  11      -3.966  53.852 -49.139  1.00 30.52           C  
ATOM     88  OG1 THR A  11      -5.017  52.559 -50.815  1.00 30.52           O  
ATOM     89  N   THR A  12      -6.030  51.817 -46.507  1.00 30.81           N  
ATOM     90  CA  THR A  12      -7.007  52.594 -45.678  1.00 30.81           C  
ATOM     91  C   THR A  12      -8.509  52.712 -46.020  1.00 30.81           C  
ATOM     92  CB  THR A  12      -6.519  54.057 -45.642  1.00 30.81           C  
ATOM     93  O   THR A  12      -8.838  53.089 -47.140  1.00 30.81           O  
ATOM     94  CG2 THR A  12      -5.176  54.217 -44.930  1.00 30.81           C  
ATOM     95  OG1 THR A  12      -6.349  54.533 -46.959  1.00 30.81           O  
ATOM     96  N   LEU A  13      -9.375  52.648 -44.984  1.00 28.97           N  
ATOM     97  CA  LEU A  13     -10.464  53.621 -44.704  1.00 28.97           C  
ATOM     98  C   LEU A  13     -11.115  53.408 -43.309  1.00 28.97           C  
ATOM     99  CB  LEU A  13     -11.546  53.605 -45.808  1.00 28.97           C  
ATOM    100  O   LEU A  13     -11.603  52.322 -43.005  1.00 28.97           O  
ATOM    101  CG  LEU A  13     -11.434  54.803 -46.776  1.00 28.97           C  
ATOM    102  CD1 LEU A  13     -12.206  54.517 -48.064  1.00 28.97           C  
ATOM    103  CD2 LEU A  13     -11.975  56.094 -46.158  1.00 28.97           C  
ATOM    104  N   ASP A  14     -11.120  54.474 -42.498  1.00 32.12           N  
ATOM    105  CA  ASP A  14     -11.920  54.705 -41.279  1.00 32.12           C  
ATOM    106  C   ASP A  14     -13.333  55.205 -41.642  1.00 32.12           C  
ATOM    107  CB  ASP A  14     -11.276  55.863 -40.472  1.00 32.12           C  
ATOM    108  O   ASP A  14     -13.439  55.990 -42.584  1.00 32.12           O  
ATOM    109  CG  ASP A  14     -10.222  55.463 -39.442  1.00 32.12           C  
ATOM    110  OD1 ASP A  14     -10.429  54.421 -38.784  1.00 32.12           O  
ATOM    111  OD2 ASP A  14      -9.251  56.237 -39.282  1.00 32.12           O  
ATOM    112  N   GLN A  15     -14.374  54.888 -40.843  1.00 28.41           N  
ATOM    113  CA  GLN A  15     -15.435  55.864 -40.501  1.00 28.41           C  
ATOM    114  C   GLN A  15     -16.359  55.462 -39.317  1.00 28.41           C  
ATOM    115  CB  GLN A  15     -16.301  56.285 -41.714  1.00 28.41           C  
ATOM    116  O   GLN A  15     -17.124  54.507 -39.386  1.00 28.41           O  
ATOM    117  CG  GLN A  15     -16.538  57.806 -41.655  1.00 28.41           C  
ATOM    118  CD  GLN A  15     -17.180  58.404 -42.900  1.00 28.41           C  
ATOM    119  NE2 GLN A  15     -17.561  59.662 -42.835  1.00 28.41           N  
ATOM    120  OE1 GLN A  15     -17.347  57.791 -43.942  1.00 28.41           O  
ATOM    121  N   GLU A  16     -16.229  56.250 -38.244  1.00 31.08           N  
ATOM    122  CA  GLU A  16     -17.170  56.843 -37.264  1.00 31.08           C  
ATOM    123  C   GLU A  16     -18.585  56.314 -36.896  1.00 31.08           C  
ATOM    124  CB  GLU A  16     -17.356  58.324 -37.641  1.00 31.08           C  
ATOM    125  O   GLU A  16     -19.419  55.978 -37.732  1.00 31.08           O  
ATOM    126  CG  GLU A  16     -16.066  59.148 -37.567  1.00 31.08           C  
ATOM    127  CD  GLU A  16     -16.360  60.633 -37.814  1.00 31.08           C  
ATOM    128  OE1 GLU A  16     -15.900  61.453 -36.990  1.00 31.08           O  
ATOM    129  OE2 GLU A  16     -17.066  60.926 -38.806  1.00 31.08           O  
ATOM    130  N   SER A  17     -18.889  56.599 -35.607  1.00 29.77           N  
ATOM    131  CA  SER A  17     -20.136  57.154 -35.006  1.00 29.77           C  
ATOM    132  C   SER A  17     -21.099  56.182 -34.296  1.00 29.77           C  
ATOM    133  CB  SER A  17     -20.901  58.058 -35.993  1.00 29.77           C  
ATOM    134  O   SER A  17     -21.262  55.052 -34.729  1.00 29.77           O  
ATOM    135  OG  SER A  17     -21.598  57.308 -36.960  1.00 29.77           O  
ATOM    136  N   SER A  18     -21.889  56.535 -33.270  1.00 29.78           N  
ATOM    137  CA  SER A  18     -21.829  57.334 -32.018  1.00 29.78           C  
ATOM    138  C   SER A  18     -23.252  57.248 -31.375  1.00 29.78           C  
ATOM    139  CB  SER A  18     -21.403  58.802 -32.220  1.00 29.78           C  
ATOM    140  O   SER A  18     -24.156  56.713 -32.008  1.00 29.78           O  
ATOM    141  OG  SER A  18     -22.226  59.478 -33.139  1.00 29.78           O  
ATOM    142  N   LEU A  19     -23.460  57.794 -30.155  1.00 30.56           N  
ATOM    143  CA  LEU A  19     -24.720  57.922 -29.352  1.00 30.56           C  
ATOM    144  C   LEU A  19     -25.182  56.693 -28.521  1.00 30.56           C  
ATOM    145  CB  LEU A  19     -25.907  58.465 -30.190  1.00 30.56           C  
ATOM    146  O   LEU A  19     -25.159  55.576 -29.005  1.00 30.56           O  
ATOM    147  CG  LEU A  19     -25.931  59.987 -30.412  1.00 30.56           C  
ATOM    148  CD1 LEU A  19     -25.212  60.409 -31.688  1.00 30.56           C  
ATOM    149  CD2 LEU A  19     -27.377  60.476 -30.501  1.00 30.56           C  
ATOM    150  N   ALA A  20     -25.690  56.789 -27.278  1.00 30.39           N  
ATOM    151  CA  ALA A  20     -25.953  57.887 -26.331  1.00 30.39           C  
ATOM    152  C   ALA A  20     -26.194  57.328 -24.890  1.00 30.39           C  
ATOM    153  CB  ALA A  20     -27.192  58.671 -26.790  1.00 30.39           C  
ATOM    154  O   ALA A  20     -26.456  56.144 -24.709  1.00 30.39           O  
ATOM    155  N   LYS A  21     -26.075  58.208 -23.878  1.00 29.81           N  
ATOM    156  CA  LYS A  21     -26.187  58.036 -22.395  1.00 29.81           C  
ATOM    157  C   LYS A  21     -27.683  58.029 -21.917  1.00 29.81           C  
ATOM    158  CB  LYS A  21     -25.409  59.228 -21.792  1.00 29.81           C  
ATOM    159  O   LYS A  21     -28.519  57.976 -22.814  1.00 29.81           O  
ATOM    160  CG  LYS A  21     -23.999  59.542 -22.323  1.00 29.81           C  
ATOM    161  CD  LYS A  21     -23.526  60.900 -21.772  1.00 29.81           C  
ATOM    162  CE  LYS A  21     -22.067  61.164 -22.163  1.00 29.81           C  
ATOM    163  NZ  LYS A  21     -21.639  62.551 -21.838  1.00 29.81           N  
ATOM    164  N   PRO A  22     -28.105  58.247 -20.627  1.00 44.81           N  
ATOM    165  CA  PRO A  22     -27.409  58.334 -19.314  1.00 44.81           C  
ATOM    166  C   PRO A  22     -28.132  57.740 -18.048  1.00 44.81           C  
ATOM    167  CB  PRO A  22     -27.334  59.857 -19.083  1.00 44.81           C  
ATOM    168  O   PRO A  22     -29.315  57.439 -18.055  1.00 44.81           O  
ATOM    169  CG  PRO A  22     -28.564  60.420 -19.804  1.00 44.81           C  
ATOM    170  CD  PRO A  22     -29.196  59.213 -20.495  1.00 44.81           C  
ATOM    171  N   LEU A  23     -27.360  57.656 -16.944  1.00 29.39           N  
ATOM    172  CA  LEU A  23     -27.612  57.977 -15.507  1.00 29.39           C  
ATOM    173  C   LEU A  23     -28.999  57.763 -14.837  1.00 29.39           C  
ATOM    174  CB  LEU A  23     -27.200  59.450 -15.270  1.00 29.39           C  
ATOM    175  O   LEU A  23     -29.997  58.321 -15.267  1.00 29.39           O  
ATOM    176  CG  LEU A  23     -25.717  59.788 -15.518  1.00 29.39           C  
ATOM    177  CD1 LEU A  23     -25.532  61.264 -15.871  1.00 29.39           C  
ATOM    178  CD2 LEU A  23     -24.892  59.497 -14.263  1.00 29.39           C  
ATOM    179  N   VAL A  24     -28.997  57.151 -13.638  1.00 30.45           N  
ATOM    180  CA  VAL A  24     -29.215  57.779 -12.298  1.00 30.45           C  
ATOM    181  C   VAL A  24     -29.580  56.694 -11.262  1.00 30.45           C  
ATOM    182  CB  VAL A  24     -30.297  58.907 -12.253  1.00 30.45           C  
ATOM    183  O   VAL A  24     -30.584  56.008 -11.402  1.00 30.45           O  
ATOM    184  CG1 VAL A  24     -30.731  59.281 -10.821  1.00 30.45           C  
ATOM    185  CG2 VAL A  24     -29.781  60.251 -12.803  1.00 30.45           C  
ATOM    186  N   SER A  25     -28.792  56.568 -10.188  1.00 26.55           N  
ATOM    187  CA  SER A  25     -29.233  56.785  -8.792  1.00 26.55           C  
ATOM    188  C   SER A  25     -28.359  56.030  -7.789  1.00 26.55           C  
ATOM    189  CB  SER A  25     -30.685  56.427  -8.463  1.00 26.55           C  
ATOM    190  O   SER A  25     -28.033  54.858  -7.945  1.00 26.55           O  
ATOM    191  OG  SER A  25     -31.003  57.054  -7.233  1.00 26.55           O  
ATOM    192  N   SER A  26     -27.985  56.756  -6.748  1.00 29.06           N  
ATOM    193  CA  SER A  26     -27.009  56.459  -5.714  1.00 29.06           C  
ATOM    194  C   SER A  26     -27.677  56.137  -4.373  1.00 29.06           C  
ATOM    195  CB  SER A  26     -26.150  57.723  -5.564  1.00 29.06           C  
ATOM    196  O   SER A  26     -28.694  56.731  -4.027  1.00 29.06           O  
ATOM    197  OG  SER A  26     -26.974  58.873  -5.407  1.00 29.06           O  
ATOM    198  N   ARG A  27     -27.044  55.259  -3.581  1.00 28.14           N  
ATOM    199  CA  ARG A  27     -26.690  55.417  -2.143  1.00 28.14           C  
ATOM    200  C   ARG A  27     -26.133  54.071  -1.632  1.00 28.14           C  
ATOM    201  CB  ARG A  27     -27.885  55.889  -1.280  1.00 28.14           C  
ATOM    202  O   ARG A  27     -26.771  53.051  -1.840  1.00 28.14           O  
ATOM    203  CG  ARG A  27     -27.842  57.416  -1.064  1.00 28.14           C  
ATOM    204  CD  ARG A  27     -29.096  57.940  -0.354  1.00 28.14           C  
ATOM    205  NE  ARG A  27     -28.935  59.354   0.056  1.00 28.14           N  
ATOM    206  NH1 ARG A  27     -30.973  59.607   1.082  1.00 28.14           N  
ATOM    207  NH2 ARG A  27     -29.522  61.302   1.091  1.00 28.14           N  
ATOM    208  CZ  ARG A  27     -29.807  60.078   0.738  1.00 28.14           C  
ATOM    209  N   SER A  28     -24.853  53.977  -1.228  1.00 26.38           N  
ATOM    210  CA  SER A  28     -24.283  54.309   0.110  1.00 26.38           C  
ATOM    211  C   SER A  28     -24.916  53.430   1.206  1.00 26.38           C  
ATOM    212  CB  SER A  28     -24.333  55.823   0.391  1.00 26.38           C  
ATOM    213  O   SER A  28     -26.134  53.367   1.269  1.00 26.38           O  
ATOM    214  OG  SER A  28     -24.579  56.124   1.742  1.00 26.38           O  
ATOM    215  N   MET A  29     -24.232  52.655   2.057  1.00 26.73           N  
ATOM    216  CA  MET A  29     -22.906  52.618   2.714  1.00 26.73           C  
ATOM    217  C   MET A  29     -22.593  51.128   3.040  1.00 26.73           C  
ATOM    218  CB  MET A  29     -23.091  53.288   4.093  1.00 26.73           C  
ATOM    219  O   MET A  29     -23.497  50.311   2.947  1.00 26.73           O  
ATOM    220  CG  MET A  29     -23.183  54.807   4.140  1.00 26.73           C  
ATOM    221  SD  MET A  29     -22.860  55.442   5.807  1.00 26.73           S  
ATOM    222  CE  MET A  29     -23.658  57.063   5.703  1.00 26.73           C  
ATOM    223  N   ALA A  30     -21.469  50.639   3.570  1.00 28.25           N  
ATOM    224  CA  ALA A  30     -20.047  50.964   3.693  1.00 28.25           C  
ATOM    225  C   ALA A  30     -19.450  49.837   4.579  1.00 28.25           C  
ATOM    226  CB  ALA A  30     -19.792  52.306   4.399  1.00 28.25           C  
ATOM    227  O   ALA A  30     -20.106  49.452   5.541  1.00 28.25           O  
ATOM    228  N   LYS A  31     -18.191  49.435   4.309  1.00 28.50           N  
ATOM    229  CA  LYS A  31     -17.203  48.796   5.229  1.00 28.50           C  
ATOM    230  C   LYS A  31     -17.554  47.382   5.770  1.00 28.50           C  
ATOM    231  CB  LYS A  31     -16.894  49.817   6.343  1.00 28.50           C  
ATOM    232  O   LYS A  31     -18.667  47.130   6.184  1.00 28.50           O  
ATOM    233  CG  LYS A  31     -15.995  50.973   5.878  1.00 28.50           C  
ATOM    234  CD  LYS A  31     -15.803  52.004   7.001  1.00 28.50           C  
ATOM    235  CE  LYS A  31     -14.767  53.064   6.600  1.00 28.50           C  
ATOM    236  NZ  LYS A  31     -14.619  54.119   7.638  1.00 28.50           N  
ATOM    237  N   VAL A  32     -16.668  46.380   5.817  1.00 28.12           N  
ATOM    238  CA  VAL A  32     -15.230  46.344   6.155  1.00 28.12           C  
ATOM    239  C   VAL A  32     -14.518  45.210   5.387  1.00 28.12           C  
ATOM    240  CB  VAL A  32     -15.075  46.086   7.680  1.00 28.12           C  
ATOM    241  O   VAL A  32     -15.098  44.172   5.082  1.00 28.12           O  
ATOM    242  CG1 VAL A  32     -13.637  45.836   8.151  1.00 28.12           C  
ATOM    243  CG2 VAL A  32     -15.574  47.262   8.525  1.00 28.12           C  
ATOM    244  N   TYR A  33     -13.241  45.454   5.098  1.00 27.25           N  
ATOM    245  CA  TYR A  33     -12.247  44.613   4.435  1.00 27.25           C  
ATOM    246  C   TYR A  33     -11.833  43.364   5.236  1.00 27.25           C  
ATOM    247  CB  TYR A  33     -10.988  45.492   4.291  1.00 27.25           C  
ATOM    248  O   TYR A  33     -11.581  43.470   6.430  1.00 27.25           O  
ATOM    249  CG  TYR A  33     -11.019  46.539   3.193  1.00 27.25           C  
ATOM    250  CD1 TYR A  33     -10.250  46.317   2.036  1.00 27.25           C  
ATOM    251  CD2 TYR A  33     -11.759  47.735   3.323  1.00 27.25           C  
ATOM    252  CE1 TYR A  33     -10.232  47.267   1.002  1.00 27.25           C  
ATOM    253  CE2 TYR A  33     -11.748  48.689   2.284  1.00 27.25           C  
ATOM    254  OH  TYR A  33     -10.962  49.354   0.106  1.00 27.25           O  
ATOM    255  CZ  TYR A  33     -10.984  48.451   1.120  1.00 27.25           C  
ATOM    256  N   PHE A  34     -11.597  42.243   4.545  1.00 27.70           N  
ATOM    257  CA  PHE A  34     -10.271  41.603   4.508  1.00 27.70           C  
ATOM    258  C   PHE A  34     -10.134  40.759   3.228  1.00 27.70           C  
ATOM    259  CB  PHE A  34      -9.933  40.794   5.778  1.00 27.70           C  
ATOM    260  O   PHE A  34     -10.843  39.782   3.003  1.00 27.70           O  
ATOM    261  CG  PHE A  34      -8.757  41.374   6.558  1.00 27.70           C  
ATOM    262  CD1 PHE A  34      -7.431  41.107   6.161  1.00 27.70           C  
ATOM    263  CD2 PHE A  34      -8.986  42.207   7.671  1.00 27.70           C  
ATOM    264  CE1 PHE A  34      -6.351  41.673   6.864  1.00 27.70           C  
ATOM    265  CE2 PHE A  34      -7.907  42.779   8.370  1.00 27.70           C  
ATOM    266  CZ  PHE A  34      -6.588  42.513   7.966  1.00 27.70           C  
ATOM    267  N   THR A  35      -9.219  41.194   2.367  1.00 30.75           N  
ATOM    268  CA  THR A  35      -8.601  40.454   1.255  1.00 30.75           C  
ATOM    269  C   THR A  35      -7.794  39.273   1.830  1.00 30.75           C  
ATOM    270  CB  THR A  35      -7.675  41.447   0.530  1.00 30.75           C  
ATOM    271  O   THR A  35      -7.217  39.422   2.899  1.00 30.75           O  
ATOM    272  CG2 THR A  35      -8.465  42.541  -0.197  1.00 30.75           C  
ATOM    273  OG1 THR A  35      -6.862  42.118   1.472  1.00 30.75           O  
ATOM    274  N   HIS A  36      -7.686  38.091   1.217  1.00 29.59           N  
ATOM    275  CA  HIS A  36      -6.912  37.878  -0.005  1.00 29.59           C  
ATOM    276  C   HIS A  36      -7.198  36.504  -0.655  1.00 29.59           C  
ATOM    277  CB  HIS A  36      -5.411  37.970   0.345  1.00 29.59           C  
ATOM    278  O   HIS A  36      -7.429  35.500   0.013  1.00 29.59           O  
ATOM    279  CG  HIS A  36      -4.573  38.572  -0.749  1.00 29.59           C  
ATOM    280  CD2 HIS A  36      -4.289  39.902  -0.908  1.00 29.59           C  
ATOM    281  ND1 HIS A  36      -3.900  37.886  -1.736  1.00 29.59           N  
ATOM    282  CE1 HIS A  36      -3.220  38.787  -2.467  1.00 29.59           C  
ATOM    283  NE2 HIS A  36      -3.454  40.029  -2.018  1.00 29.59           N  
ATOM    284  N   ASN A  37      -7.133  36.513  -1.986  1.00 30.39           N  
ATOM    285  CA  ASN A  37      -7.204  35.413  -2.950  1.00 30.39           C  
ATOM    286  C   ASN A  37      -6.197  34.272  -2.715  1.00 30.39           C  
ATOM    287  CB  ASN A  37      -6.808  36.042  -4.305  1.00 30.39           C  
ATOM    288  O   ASN A  37      -5.044  34.575  -2.432  1.00 30.39           O  
ATOM    289  CG  ASN A  37      -7.892  36.861  -4.962  1.00 30.39           C  
ATOM    290  ND2 ASN A  37      -7.572  38.023  -5.481  1.00 30.39           N  
ATOM    291  OD1 ASN A  37      -9.027  36.437  -5.053  1.00 30.39           O  
ATOM    292  N   VAL A  38      -6.582  33.026  -3.049  1.00 33.12           N  
ATOM    293  CA  VAL A  38      -6.085  32.285  -4.240  1.00 33.12           C  
ATOM    294  C   VAL A  38      -7.193  31.344  -4.742  1.00 33.12           C  
ATOM    295  CB  VAL A  38      -4.776  31.482  -4.030  1.00 33.12           C  
ATOM    296  O   VAL A  38      -7.760  30.554  -3.989  1.00 33.12           O  
ATOM    297  CG1 VAL A  38      -4.390  30.702  -5.301  1.00 33.12           C  
ATOM    298  CG2 VAL A  38      -3.569  32.375  -3.719  1.00 33.12           C  
ATOM    299  N   GLY A  39      -7.522  31.459  -6.030  1.00 36.28           N  
ATOM    300  CA  GLY A  39      -8.579  30.706  -6.695  1.00 36.28           C  
ATOM    301  C   GLY A  39      -8.224  29.245  -6.979  1.00 36.28           C  
ATOM    302  O   GLY A  39      -7.178  28.932  -7.536  1.00 36.28           O  
ATOM    303  N   THR A  40      -9.169  28.356  -6.678  1.00 36.41           N  
ATOM    304  CA  THR A  40      -9.275  27.001  -7.244  1.00 36.41           C  
ATOM    305  C   THR A  40     -10.704  26.780  -7.755  1.00 36.41           C  
ATOM    306  CB  THR A  40      -8.815  25.904  -6.267  1.00 36.41           C  
ATOM    307  O   THR A  40     -11.429  25.866  -7.363  1.00 36.41           O  
ATOM    308  CG2 THR A  40      -7.306  25.923  -6.036  1.00 36.41           C  
ATOM    309  OG1 THR A  40      -9.430  26.063  -5.013  1.00 36.41           O  
ATOM    310  N   SER A  41     -11.167  27.661  -8.645  1.00 47.75           N  
ATOM    311  CA  SER A  41     -12.461  27.528  -9.317  1.00 47.75           C  
ATOM    312  C   SER A  41     -12.304  26.734 -10.615  1.00 47.75           C  
ATOM    313  CB  SER A  41     -13.108  28.901  -9.545  1.00 47.75           C  
ATOM    314  O   SER A  41     -12.082  27.303 -11.677  1.00 47.75           O  
ATOM    315  OG  SER A  41     -12.197  29.798 -10.146  1.00 47.75           O  
ATOM    316  N   ARG A  42     -12.421  25.402 -10.514  1.00 37.91           N  
ATOM    317  CA  ARG A  42     -13.006  24.522 -11.558  1.00 37.91           C  
ATOM    318  C   ARG A  42     -13.113  23.055 -11.123  1.00 37.91           C  
ATOM    319  CB  ARG A  42     -12.280  24.658 -12.922  1.00 37.91           C  
ATOM    320  O   ARG A  42     -14.033  22.376 -11.561  1.00 37.91           O  
ATOM    321  CG  ARG A  42     -13.106  25.543 -13.886  1.00 37.91           C  
ATOM    322  CD  ARG A  42     -12.305  26.036 -15.097  1.00 37.91           C  
ATOM    323  NE  ARG A  42     -13.058  27.057 -15.859  1.00 37.91           N  
ATOM    324  NH1 ARG A  42     -12.266  26.588 -17.970  1.00 37.91           N  
ATOM    325  NH2 ARG A  42     -13.684  28.280 -17.681  1.00 37.91           N  
ATOM    326  CZ  ARG A  42     -13.000  27.299 -17.160  1.00 37.91           C  
ATOM    327  N   LEU A  43     -12.286  22.586 -10.181  1.00 34.50           N  
ATOM    328  CA  LEU A  43     -12.379  21.208  -9.664  1.00 34.50           C  
ATOM    329  C   LEU A  43     -13.507  21.018  -8.624  1.00 34.50           C  
ATOM    330  CB  LEU A  43     -11.008  20.775  -9.110  1.00 34.50           C  
ATOM    331  O   LEU A  43     -14.093  19.945  -8.526  1.00 34.50           O  
ATOM    332  CG  LEU A  43     -10.763  19.261  -9.283  1.00 34.50           C  
ATOM    333  CD1 LEU A  43     -10.234  18.949 -10.686  1.00 34.50           C  
ATOM    334  CD2 LEU A  43      -9.743  18.760  -8.265  1.00 34.50           C  
ATOM    335  N   SER A  44     -13.883  22.075  -7.894  1.00 39.62           N  
ATOM    336  CA  SER A  44     -14.972  22.043  -6.900  1.00 39.62           C  
ATOM    337  C   SER A  44     -16.383  22.037  -7.509  1.00 39.62           C  
ATOM    338  CB  SER A  44     -14.813  23.221  -5.934  1.00 39.62           C  
ATOM    339  O   SER A  44     -17.355  21.755  -6.809  1.00 39.62           O  
ATOM    340  OG  SER A  44     -14.838  24.450  -6.640  1.00 39.62           O  
ATOM    341  N   GLN A  45     -16.516  22.323  -8.810  1.00 36.91           N  
ATOM    342  CA  GLN A  45     -17.797  22.251  -9.521  1.00 36.91           C  
ATOM    343  C   GLN A  45     -18.071  20.871 -10.131  1.00 36.91           C  
ATOM    344  CB  GLN A  45     -17.893  23.373 -10.567  1.00 36.91           C  
ATOM    345  O   GLN A  45     -19.239  20.521 -10.274  1.00 36.91           O  
ATOM    346  CG  GLN A  45     -18.350  24.696  -9.926  1.00 36.91           C  
ATOM    347  CD  GLN A  45     -18.465  25.842 -10.929  1.00 36.91           C  
ATOM    348  NE2 GLN A  45     -19.060  26.954 -10.555  1.00 36.91           N  
ATOM    349  OE1 GLN A  45     -18.006  25.785 -12.053  1.00 36.91           O  
ATOM    350  N   LEU A  46     -17.042  20.057 -10.408  1.00 35.84           N  
ATOM    351  CA  LEU A  46     -17.228  18.719 -10.989  1.00 35.84           C  
ATOM    352  C   LEU A  46     -17.627  17.643  -9.956  1.00 35.84           C  
ATOM    353  CB  LEU A  46     -15.972  18.308 -11.788  1.00 35.84           C  
ATOM    354  O   LEU A  46     -18.097  16.579 -10.337  1.00 35.84           O  
ATOM    355  CG  LEU A  46     -16.324  17.753 -13.188  1.00 35.84           C  
ATOM    356  CD1 LEU A  46     -16.089  18.819 -14.262  1.00 35.84           C  
ATOM    357  CD2 LEU A  46     -15.480  16.529 -13.531  1.00 35.84           C  
ATOM    358  N   MET A  47     -17.483  17.928  -8.653  1.00 38.41           N  
ATOM    359  CA  MET A  47     -17.888  17.045  -7.543  1.00 38.41           C  
ATOM    360  C   MET A  47     -19.071  17.590  -6.723  1.00 38.41           C  
ATOM    361  CB  MET A  47     -16.677  16.670  -6.666  1.00 38.41           C  
ATOM    362  O   MET A  47     -19.244  17.248  -5.553  1.00 38.41           O  
ATOM    363  CG  MET A  47     -15.800  15.604  -7.325  1.00 38.41           C  
ATOM    364  SD  MET A  47     -14.678  14.773  -6.166  1.00 38.41           S  
ATOM    365  CE  MET A  47     -13.300  15.947  -6.122  1.00 38.41           C  
ATOM    366  N   ARG A  48     -19.935  18.425  -7.316  1.00 31.97           N  
ATOM    367  CA  ARG A  48     -21.253  18.691  -6.720  1.00 31.97           C  
ATOM    368  C   ARG A  48     -22.193  17.533  -7.042  1.00 31.97           C  
ATOM    369  CB  ARG A  48     -21.823  20.050  -7.146  1.00 31.97           C  
ATOM    370  O   ARG A  48     -22.911  17.562  -8.036  1.00 31.97           O  
ATOM    371  CG  ARG A  48     -21.257  21.180  -6.279  1.00 31.97           C  
ATOM    372  CD  ARG A  48     -21.938  22.501  -6.641  1.00 31.97           C  
ATOM    373  NE  ARG A  48     -21.335  23.631  -5.911  1.00 31.97           N  
ATOM    374  NH1 ARG A  48     -22.389  25.311  -7.065  1.00 31.97           N  
ATOM    375  NH2 ARG A  48     -20.926  25.825  -5.457  1.00 31.97           N  
ATOM    376  CZ  ARG A  48     -21.553  24.912  -6.146  1.00 31.97           C  
ATOM    377  N   LEU A  49     -22.202  16.533  -6.163  1.00 41.50           N  
ATOM    378  CA  LEU A  49     -23.343  15.628  -6.033  1.00 41.50           C  
ATOM    379  C   LEU A  49     -24.629  16.453  -5.826  1.00 41.50           C  
ATOM    380  CB  LEU A  49     -23.103  14.658  -4.860  1.00 41.50           C  
ATOM    381  O   LEU A  49     -24.567  17.541  -5.236  1.00 41.50           O  
ATOM    382  CG  LEU A  49     -22.153  13.500  -5.213  1.00 41.50           C  
ATOM    383  CD1 LEU A  49     -21.674  12.815  -3.935  1.00 41.50           C  
ATOM    384  CD2 LEU A  49     -22.845  12.449  -6.086  1.00 41.50           C  
ATOM    385  N   PRO A  50     -25.787  15.972  -6.312  1.00 34.84           N  
ATOM    386  CA  PRO A  50     -27.036  16.707  -6.206  1.00 34.84           C  
ATOM    387  C   PRO A  50     -27.311  17.017  -4.735  1.00 34.84           C  
ATOM    388  CB  PRO A  50     -28.108  15.815  -6.849  1.00 34.84           C  
ATOM    389  O   PRO A  50     -27.354  16.120  -3.891  1.00 34.84           O  
ATOM    390  CG  PRO A  50     -27.519  14.408  -6.757  1.00 34.84           C  
ATOM    391  CD  PRO A  50     -26.016  14.649  -6.871  1.00 34.84           C  
ATOM    392  N   ARG A  51     -27.488  18.306  -4.416  1.00 33.69           N  
ATOM    393  CA  ARG A  51     -28.055  18.718  -3.131  1.00 33.69           C  
ATOM    394  C   ARG A  51     -29.452  18.114  -3.061  1.00 33.69           C  
ATOM    395  CB  ARG A  51     -28.131  20.252  -3.001  1.00 33.69           C  
ATOM    396  O   ARG A  51     -30.380  18.651  -3.657  1.00 33.69           O  
ATOM    397  CG  ARG A  51     -26.828  20.906  -2.525  1.00 33.69           C  
ATOM    398  CD  ARG A  51     -27.054  22.417  -2.364  1.00 33.69           C  
ATOM    399  NE  ARG A  51     -25.848  23.115  -1.877  1.00 33.69           N  
ATOM    400  NH1 ARG A  51     -26.590  25.264  -2.232  1.00 33.69           N  
ATOM    401  NH2 ARG A  51     -24.584  24.928  -1.318  1.00 33.69           N  
ATOM    402  CZ  ARG A  51     -25.680  24.426  -1.814  1.00 33.69           C  
ATOM    403  N   PHE A  52     -29.599  17.011  -2.334  1.00 37.00           N  
ATOM    404  CA  PHE A  52     -30.909  16.575  -1.885  1.00 37.00           C  
ATOM    405  C   PHE A  52     -31.443  17.676  -0.975  1.00 37.00           C  
ATOM    406  CB  PHE A  52     -30.830  15.208  -1.193  1.00 37.00           C  
ATOM    407  O   PHE A  52     -30.966  17.864   0.144  1.00 37.00           O  
ATOM    408  CG  PHE A  52     -30.889  14.052  -2.172  1.00 37.00           C  
ATOM    409  CD1 PHE A  52     -32.141  13.577  -2.610  1.00 37.00           C  
ATOM    410  CD2 PHE A  52     -29.708  13.475  -2.676  1.00 37.00           C  
ATOM    411  CE1 PHE A  52     -32.212  12.524  -3.538  1.00 37.00           C  
ATOM    412  CE2 PHE A  52     -29.781  12.417  -3.601  1.00 37.00           C  
ATOM    413  CZ  PHE A  52     -31.032  11.942  -4.032  1.00 37.00           C  
ATOM    414  N   GLN A  53     -32.401  18.446  -1.491  1.00 32.72           N  
ATOM    415  CA  GLN A  53     -33.274  19.244  -0.651  1.00 32.72           C  
ATOM    416  C   GLN A  53     -33.894  18.279   0.354  1.00 32.72           C  
ATOM    417  CB  GLN A  53     -34.365  19.926  -1.493  1.00 32.72           C  
ATOM    418  O   GLN A  53     -34.684  17.408  -0.004  1.00 32.72           O  
ATOM    419  CG  GLN A  53     -33.885  21.212  -2.184  1.00 32.72           C  
ATOM    420  CD  GLN A  53     -34.980  21.845  -3.043  1.00 32.72           C  
ATOM    421  NE2 GLN A  53     -34.952  23.140  -3.270  1.00 32.72           N  
ATOM    422  OE1 GLN A  53     -35.880  21.193  -3.535  1.00 32.72           O  
ATOM    423  N   THR A  54     -33.513  18.413   1.620  1.00 36.53           N  
ATOM    424  CA  THR A  54     -34.295  17.879   2.725  1.00 36.53           C  
ATOM    425  C   THR A  54     -35.596  18.668   2.729  1.00 36.53           C  
ATOM    426  CB  THR A  54     -33.538  18.011   4.055  1.00 36.53           C  
ATOM    427  O   THR A  54     -35.704  19.713   3.371  1.00 36.53           O  
ATOM    428  CG2 THR A  54     -32.305  17.108   4.102  1.00 36.53           C  
ATOM    429  OG1 THR A  54     -33.094  19.337   4.229  1.00 36.53           O  
ATOM    430  N   SER A  55     -36.563  18.225   1.929  1.00 32.41           N  
ATOM    431  CA  SER A  55     -37.936  18.694   2.013  1.00 32.41           C  
ATOM    432  C   SER A  55     -38.378  18.485   3.457  1.00 32.41           C  
ATOM    433  CB  SER A  55     -38.819  17.927   1.021  1.00 32.41           C  
ATOM    434  O   SER A  55     -38.441  17.350   3.932  1.00 32.41           O  
ATOM    435  OG  SER A  55     -38.581  16.537   1.126  1.00 32.41           O  
ATOM    436  N   ARG A  56     -38.585  19.594   4.170  1.00 37.91           N  
ATOM    437  CA  ARG A  56     -39.090  19.641   5.541  1.00 37.91           C  
ATOM    438  C   ARG A  56     -40.458  18.958   5.531  1.00 37.91           C  
ATOM    439  CB  ARG A  56     -39.133  21.125   5.964  1.00 37.91           C  
ATOM    440  O   ARG A  56     -41.431  19.535   5.053  1.00 37.91           O  
ATOM    441  CG  ARG A  56     -39.149  21.375   7.479  1.00 37.91           C  
ATOM    442  CD  ARG A  56     -39.192  22.894   7.731  1.00 37.91           C  
ATOM    443  NE  ARG A  56     -38.751  23.263   9.090  1.00 37.91           N  
ATOM    444  NH1 ARG A  56     -39.033  25.540   8.895  1.00 37.91           N  
ATOM    445  NH2 ARG A  56     -38.177  24.697  10.770  1.00 37.91           N  
ATOM    446  CZ  ARG A  56     -38.656  24.492   9.576  1.00 37.91           C  
ATOM    447  N   VAL A  57     -40.502  17.699   5.955  1.00 38.97           N  
ATOM    448  CA  VAL A  57     -41.743  16.928   6.045  1.00 38.97           C  
ATOM    449  C   VAL A  57     -42.556  17.549   7.175  1.00 38.97           C  
ATOM    450  CB  VAL A  57     -41.459  15.425   6.262  1.00 38.97           C  
ATOM    451  O   VAL A  57     -42.112  17.564   8.321  1.00 38.97           O  
ATOM    452  CG1 VAL A  57     -42.747  14.612   6.428  1.00 38.97           C  
ATOM    453  CG2 VAL A  57     -40.697  14.841   5.061  1.00 38.97           C  
ATOM    454  N   LYS A  58     -43.709  18.135   6.835  1.00 39.16           N  
ATOM    455  CA  LYS A  58     -44.721  18.523   7.820  1.00 39.16           C  
ATOM    456  C   LYS A  58     -45.183  17.249   8.524  1.00 39.16           C  
ATOM    457  CB  LYS A  58     -45.916  19.219   7.143  1.00 39.16           C  
ATOM    458  O   LYS A  58     -45.573  16.301   7.847  1.00 39.16           O  
ATOM    459  CG  LYS A  58     -45.675  20.708   6.853  1.00 39.16           C  
ATOM    460  CD  LYS A  58     -46.932  21.334   6.227  1.00 39.16           C  
ATOM    461  CE  LYS A  58     -46.798  22.855   6.085  1.00 39.16           C  
ATOM    462  NZ  LYS A  58     -48.049  23.458   5.557  1.00 39.16           N  
ATOM    463  N   HIS A  59     -45.108  17.238   9.851  1.00 37.06           N  
ATOM    464  CA  HIS A  59     -45.712  16.194  10.669  1.00 37.06           C  
ATOM    465  C   HIS A  59     -47.225  16.177  10.407  1.00 37.06           C  
ATOM    466  CB  HIS A  59     -45.421  16.477  12.152  1.00 37.06           C  
ATOM    467  O   HIS A  59     -47.854  17.225  10.560  1.00 37.06           O  
ATOM    468  CG  HIS A  59     -44.025  16.087  12.566  1.00 37.06           C  
ATOM    469  CD2 HIS A  59     -42.903  16.872  12.572  1.00 37.06           C  
ATOM    470  ND1 HIS A  59     -43.653  14.846  13.026  1.00 37.06           N  
ATOM    471  CE1 HIS A  59     -42.339  14.881  13.301  1.00 37.06           C  
ATOM    472  NE2 HIS A  59     -41.831  16.091  13.018  1.00 37.06           N  
ATOM    473  N   PRO A  60     -47.814  15.048   9.980  1.00 42.44           N  
ATOM    474  CA  PRO A  60     -49.242  14.850  10.130  1.00 42.44           C  
ATOM    475  C   PRO A  60     -49.515  14.533  11.602  1.00 42.44           C  
ATOM    476  CB  PRO A  60     -49.602  13.713   9.176  1.00 42.44           C  
ATOM    477  O   PRO A  60     -48.890  13.643  12.184  1.00 42.44           O  
ATOM    478  CG  PRO A  60     -48.324  12.874   9.120  1.00 42.44           C  
ATOM    479  CD  PRO A  60     -47.189  13.854   9.429  1.00 42.44           C  
ATOM    480  N   GLU A  61     -50.404  15.314  12.199  1.00 50.31           N  
ATOM    481  CA  GLU A  61     -50.988  15.007  13.494  1.00 50.31           C  
ATOM    482  C   GLU A  61     -51.883  13.765  13.371  1.00 50.31           C  
ATOM    483  CB  GLU A  61     -51.748  16.231  14.040  1.00 50.31           C  
ATOM    484  O   GLU A  61     -52.632  13.614  12.409  1.00 50.31           O  
ATOM    485  CG  GLU A  61     -50.770  17.333  14.484  1.00 50.31           C  
ATOM    486  CD  GLU A  61     -51.449  18.551  15.133  1.00 50.31           C  
ATOM    487  OE1 GLU A  61     -50.723  19.279  15.849  1.00 50.31           O  
ATOM    488  OE2 GLU A  61     -52.633  18.809  14.824  1.00 50.31           O  
ATOM    489  N   GLU A  62     -51.736  12.898  14.372  1.00 52.09           N  
ATOM    490  CA  GLU A  62     -52.672  11.874  14.843  1.00 52.09           C  
ATOM    491  C   GLU A  62     -52.981  10.646  13.958  1.00 52.09           C  
ATOM    492  CB  GLU A  62     -53.926  12.543  15.425  1.00 52.09           C  
ATOM    493  O   GLU A  62     -53.630  10.694  12.918  1.00 52.09           O  
ATOM    494  CG  GLU A  62     -53.552  13.404  16.649  1.00 52.09           C  
ATOM    495  CD  GLU A  62     -54.758  14.042  17.348  1.00 52.09           C  
ATOM    496  OE1 GLU A  62     -54.549  14.517  18.485  1.00 52.09           O  
ATOM    497  OE2 GLU A  62     -55.867  14.016  16.769  1.00 52.09           O  
ATOM    498  N   GLY A  63     -52.596   9.476  14.490  1.00 51.12           N  
ATOM    499  CA  GLY A  63     -53.392   8.254  14.344  1.00 51.12           C  
ATOM    500  C   GLY A  63     -53.105   7.358  13.139  1.00 51.12           C  
ATOM    501  O   GLY A  63     -54.032   6.935  12.458  1.00 51.12           O  
ATOM    502  N   GLY A  64     -51.849   6.985  12.882  1.00 44.44           N  
ATOM    503  CA  GLY A  64     -51.554   5.930  11.908  1.00 44.44           C  
ATOM    504  C   GLY A  64     -50.176   5.323  12.113  1.00 44.44           C  
ATOM    505  O   GLY A  64     -49.177   6.031  12.035  1.00 44.44           O  
ATOM    506  N   GLY A  65     -50.123   4.016  12.388  1.00 46.12           N  
ATOM    507  CA  GLY A  65     -48.889   3.269  12.635  1.00 46.12           C  
ATOM    508  C   GLY A  65     -47.801   3.578  11.605  1.00 46.12           C  
ATOM    509  O   GLY A  65     -47.977   3.380  10.402  1.00 46.12           O  
ATOM    510  N   PHE A  66     -46.671   4.082  12.099  1.00 40.28           N  
ATOM    511  CA  PHE A  66     -45.533   4.514  11.300  1.00 40.28           C  
ATOM    512  C   PHE A  66     -44.873   3.321  10.595  1.00 40.28           C  
ATOM    513  CB  PHE A  66     -44.550   5.294  12.195  1.00 40.28           C  
ATOM    514  O   PHE A  66     -43.976   2.661  11.121  1.00 40.28           O  
ATOM    515  CG  PHE A  66     -44.532   6.787  11.947  1.00 40.28           C  
ATOM    516  CD1 PHE A  66     -43.801   7.299  10.861  1.00 40.28           C  
ATOM    517  CD2 PHE A  66     -45.212   7.671  12.803  1.00 40.28           C  
ATOM    518  CE1 PHE A  66     -43.683   8.687  10.676  1.00 40.28           C  
ATOM    519  CE2 PHE A  66     -45.116   9.059  12.602  1.00 40.28           C  
ATOM    520  CZ  PHE A  66     -44.332   9.569  11.554  1.00 40.28           C  
ATOM    521  N   LEU A  67     -45.278   3.058   9.353  1.00 46.72           N  
ATOM    522  CA  LEU A  67     -44.484   2.252   8.435  1.00 46.72           C  
ATOM    523  C   LEU A  67     -43.309   3.110   7.922  1.00 46.72           C  
ATOM    524  CB  LEU A  67     -45.368   1.666   7.304  1.00 46.72           C  
ATOM    525  O   LEU A  67     -43.438   3.862   6.959  1.00 46.72           O  
ATOM    526  CG  LEU A  67     -45.610   0.146   7.431  1.00 46.72           C  
ATOM    527  CD1 LEU A  67     -46.814  -0.166   8.315  1.00 46.72           C  
ATOM    528  CD2 LEU A  67     -45.862  -0.488   6.062  1.00 46.72           C  
ATOM    529  N   TYR A  68     -42.121   2.917   8.505  1.00 45.34           N  
ATOM    530  CA  TYR A  68     -40.829   3.411   7.991  1.00 45.34           C  
ATOM    531  C   TYR A  68     -40.062   2.466   7.005  1.00 45.34           C  
ATOM    532  CB  TYR A  68     -39.956   3.855   9.192  1.00 45.34           C  
ATOM    533  O   TYR A  68     -38.837   2.590   6.905  1.00 45.34           O  
ATOM    534  CG  TYR A  68     -40.176   5.278   9.672  1.00 45.34           C  
ATOM    535  CD1 TYR A  68     -39.658   6.358   8.927  1.00 45.34           C  
ATOM    536  CD2 TYR A  68     -40.814   5.520  10.902  1.00 45.34           C  
ATOM    537  CE1 TYR A  68     -39.798   7.679   9.397  1.00 45.34           C  
ATOM    538  CE2 TYR A  68     -40.926   6.836  11.388  1.00 45.34           C  
ATOM    539  OH  TYR A  68     -40.587   9.189  11.092  1.00 45.34           O  
ATOM    540  CZ  TYR A  68     -40.440   7.920  10.631  1.00 45.34           C  
ATOM    541  N   PRO A  69     -40.645   1.519   6.224  1.00 49.56           N  
ATOM    542  CA  PRO A  69     -39.832   0.503   5.539  1.00 49.56           C  
ATOM    543  C   PRO A  69     -39.241   0.904   4.173  1.00 49.56           C  
ATOM    544  CB  PRO A  69     -40.744  -0.719   5.427  1.00 49.56           C  
ATOM    545  O   PRO A  69     -38.516   0.104   3.581  1.00 49.56           O  
ATOM    546  CG  PRO A  69     -42.108  -0.088   5.201  1.00 49.56           C  
ATOM    547  CD  PRO A  69     -42.049   1.143   6.095  1.00 49.56           C  
ATOM    548  N   THR A  70     -39.518   2.085   3.612  1.00 52.88           N  
ATOM    549  CA  THR A  70     -39.109   2.394   2.221  1.00 52.88           C  
ATOM    550  C   THR A  70     -37.734   3.054   2.105  1.00 52.88           C  
ATOM    551  CB  THR A  70     -40.180   3.211   1.490  1.00 52.88           C  
ATOM    552  O   THR A  70     -36.973   2.721   1.194  1.00 52.88           O  
ATOM    553  CG2 THR A  70     -41.406   2.353   1.177  1.00 52.88           C  
ATOM    554  OG1 THR A  70     -40.589   4.282   2.307  1.00 52.88           O  
ATOM    555  N   ARG A  71     -37.351   3.926   3.048  1.00 49.72           N  
ATOM    556  CA  ARG A  71     -36.056   4.633   2.992  1.00 49.72           C  
ATOM    557  C   ARG A  71     -34.875   3.712   3.301  1.00 49.72           C  
ATOM    558  CB  ARG A  71     -36.099   5.872   3.902  1.00 49.72           C  
ATOM    559  O   ARG A  71     -33.843   3.813   2.649  1.00 49.72           O  
ATOM    560  CG  ARG A  71     -35.019   6.902   3.531  1.00 49.72           C  
ATOM    561  CD  ARG A  71     -35.156   8.155   4.406  1.00 49.72           C  
ATOM    562  NE  ARG A  71     -34.236   9.229   3.984  1.00 49.72           N  
ATOM    563  NH1 ARG A  71     -34.782  10.735   5.634  1.00 49.72           N  
ATOM    564  NH2 ARG A  71     -33.268  11.292   4.097  1.00 49.72           N  
ATOM    565  CZ  ARG A  71     -34.101  10.408   4.571  1.00 49.72           C  
ATOM    566  N   THR A  72     -35.040   2.773   4.231  1.00 52.06           N  
ATOM    567  CA  THR A  72     -34.003   1.802   4.621  1.00 52.06           C  
ATOM    568  C   THR A  72     -33.696   0.793   3.511  1.00 52.06           C  
ATOM    569  CB  THR A  72     -34.419   1.063   5.902  1.00 52.06           C  
ATOM    570  O   THR A  72     -32.543   0.399   3.349  1.00 52.06           O  
ATOM    571  CG2 THR A  72     -34.498   2.004   7.103  1.00 52.06           C  
ATOM    572  OG1 THR A  72     -35.702   0.510   5.723  1.00 52.06           O  
ATOM    573  N   ARG A  73     -34.685   0.426   2.679  1.00 61.16           N  
ATOM    574  CA  ARG A  73     -34.496  -0.494   1.541  1.00 61.16           C  
ATOM    575  C   ARG A  73     -33.689   0.122   0.399  1.00 61.16           C  
ATOM    576  CB  ARG A  73     -35.851  -1.002   1.029  1.00 61.16           C  
ATOM    577  O   ARG A  73     -32.746  -0.508  -0.074  1.00 61.16           O  
ATOM    578  CG  ARG A  73     -36.473  -2.037   1.974  1.00 61.16           C  
ATOM    579  CD  ARG A  73     -37.807  -2.526   1.399  1.00 61.16           C  
ATOM    580  NE  ARG A  73     -38.469  -3.491   2.295  1.00 61.16           N  
ATOM    581  NH1 ARG A  73     -40.260  -3.978   0.937  1.00 61.16           N  
ATOM    582  NH2 ARG A  73     -40.118  -4.921   2.952  1.00 61.16           N  
ATOM    583  CZ  ARG A  73     -39.606  -4.124   2.057  1.00 61.16           C  
ATOM    584  N   ALA A  74     -34.020   1.347  -0.015  1.00 58.47           N  
ATOM    585  CA  ALA A  74     -33.258   2.056  -1.048  1.00 58.47           C  
ATOM    586  C   ALA A  74     -31.808   2.310  -0.599  1.00 58.47           C  
ATOM    587  CB  ALA A  74     -33.989   3.362  -1.378  1.00 58.47           C  
ATOM    588  O   ALA A  74     -30.870   2.132  -1.371  1.00 58.47           O  
ATOM    589  N   LEU A  75     -31.627   2.636   0.684  1.00 48.00           N  
ATOM    590  CA  LEU A  75     -30.326   2.857   1.308  1.00 48.00           C  
ATOM    591  C   LEU A  75     -29.485   1.568   1.345  1.00 48.00           C  
ATOM    592  CB  LEU A  75     -30.600   3.429   2.713  1.00 48.00           C  
ATOM    593  O   LEU A  75     -28.350   1.553   0.881  1.00 48.00           O  
ATOM    594  CG  LEU A  75     -29.468   4.263   3.308  1.00 48.00           C  
ATOM    595  CD1 LEU A  75     -29.413   5.638   2.631  1.00 48.00           C  
ATOM    596  CD2 LEU A  75     -29.668   4.487   4.803  1.00 48.00           C  
ATOM    597  N   LYS A  76     -30.062   0.448   1.799  1.00 60.47           N  
ATOM    598  CA  LYS A  76     -29.389  -0.861   1.806  1.00 60.47           C  
ATOM    599  C   LYS A  76     -28.937  -1.283   0.402  1.00 60.47           C  
ATOM    600  CB  LYS A  76     -30.321  -1.892   2.467  1.00 60.47           C  
ATOM    601  O   LYS A  76     -27.859  -1.850   0.265  1.00 60.47           O  
ATOM    602  CG  LYS A  76     -29.616  -3.217   2.796  1.00 60.47           C  
ATOM    603  CD  LYS A  76     -30.529  -4.130   3.630  1.00 60.47           C  
ATOM    604  CE  LYS A  76     -29.773  -5.403   4.034  1.00 60.47           C  
ATOM    605  NZ  LYS A  76     -30.562  -6.256   4.962  1.00 60.47           N  
ATOM    606  N   ALA A  77     -29.711  -0.953  -0.635  1.00 68.31           N  
ATOM    607  CA  ALA A  77     -29.345  -1.222  -2.025  1.00 68.31           C  
ATOM    608  C   ALA A  77     -28.159  -0.371  -2.529  1.00 68.31           C  
ATOM    609  CB  ALA A  77     -30.591  -1.024  -2.898  1.00 68.31           C  
ATOM    610  O   ALA A  77     -27.369  -0.855  -3.339  1.00 68.31           O  
ATOM    611  N   GLU A  78     -28.008   0.872  -2.061  1.00 55.59           N  
ATOM    612  CA  GLU A  78     -26.837   1.713  -2.366  1.00 55.59           C  
ATOM    613  C   GLU A  78     -25.585   1.254  -1.598  1.00 55.59           C  
ATOM    614  CB  GLU A  78     -27.134   3.194  -2.065  1.00 55.59           C  
ATOM    615  O   GLU A  78     -24.500   1.217  -2.175  1.00 55.59           O  
ATOM    616  CG  GLU A  78     -28.166   3.855  -2.997  1.00 55.59           C  
ATOM    617  CD  GLU A  78     -27.725   3.992  -4.463  1.00 55.59           C  
ATOM    618  OE1 GLU A  78     -28.613   4.216  -5.323  1.00 55.59           O  
ATOM    619  OE2 GLU A  78     -26.539   3.769  -4.787  1.00 55.59           O  
ATOM    620  N   LEU A  79     -25.717   0.827  -0.332  1.00 53.72           N  
ATOM    621  CA  LEU A  79     -24.599   0.241   0.429  1.00 53.72           C  
ATOM    622  C   LEU A  79     -24.109  -1.053  -0.214  1.00 53.72           C  
ATOM    623  CB  LEU A  79     -25.007  -0.069   1.882  1.00 53.72           C  
ATOM    624  O   LEU A  79     -22.904  -1.251  -0.347  1.00 53.72           O  
ATOM    625  CG  LEU A  79     -23.831  -0.535   2.771  1.00 53.72           C  
ATOM    626  CD1 LEU A  79     -22.751   0.519   3.054  1.00 53.72           C  
ATOM    627  CD2 LEU A  79     -24.372  -1.018   4.115  1.00 53.72           C  
ATOM    628  N   GLN A  80     -25.045  -1.913  -0.621  1.00 66.94           N  
ATOM    629  CA  GLN A  80     -24.731  -3.134  -1.351  1.00 66.94           C  
ATOM    630  C   GLN A  80     -23.936  -2.782  -2.611  1.00 66.94           C  
ATOM    631  CB  GLN A  80     -26.030  -3.878  -1.694  1.00 66.94           C  
ATOM    632  O   GLN A  80     -22.867  -3.338  -2.815  1.00 66.94           O  
ATOM    633  CG  GLN A  80     -25.778  -5.345  -2.073  1.00 66.94           C  
ATOM    634  CD  GLN A  80     -25.660  -6.290  -0.878  1.00 66.94           C  
ATOM    635  NE2 GLN A  80     -25.077  -7.449  -1.078  1.00 66.94           N  
ATOM    636  OE1 GLN A  80     -26.118  -6.038   0.229  1.00 66.94           O  
ATOM    637  N   ARG A  81     -24.368  -1.765  -3.373  1.00 67.31           N  
ATOM    638  CA  ARG A  81     -23.626  -1.266  -4.539  1.00 67.31           C  
ATOM    639  C   ARG A  81     -22.234  -0.736  -4.189  1.00 67.31           C  
ATOM    640  CB  ARG A  81     -24.454  -0.215  -5.300  1.00 67.31           C  
ATOM    641  O   ARG A  81     -21.288  -1.084  -4.880  1.00 67.31           O  
ATOM    642  CG  ARG A  81     -25.352  -0.886  -6.348  1.00 67.31           C  
ATOM    643  CD  ARG A  81     -26.120   0.136  -7.198  1.00 67.31           C  
ATOM    644  NE  ARG A  81     -27.461   0.417  -6.654  1.00 67.31           N  
ATOM    645  NH1 ARG A  81     -27.635   2.616  -7.311  1.00 67.31           N  
ATOM    646  NH2 ARG A  81     -29.294   1.693  -6.201  1.00 67.31           N  
ATOM    647  CZ  ARG A  81     -28.124   1.555  -6.745  1.00 67.31           C  
ATOM    648  N   ALA A  82     -22.068   0.067  -3.137  1.00 57.62           N  
ATOM    649  CA  ALA A  82     -20.758   0.586  -2.717  1.00 57.62           C  
ATOM    650  C   ALA A  82     -19.804  -0.524  -2.244  1.00 57.62           C  
ATOM    651  CB  ALA A  82     -20.971   1.640  -1.625  1.00 57.62           C  
ATOM    652  O   ALA A  82     -18.625  -0.529  -2.603  1.00 57.62           O  
ATOM    653  N   SER A  83     -20.324  -1.480  -1.475  1.00 65.44           N  
ATOM    654  CA  SER A  83     -19.603  -2.684  -1.068  1.00 65.44           C  
ATOM    655  C   SER A  83     -19.222  -3.525  -2.281  1.00 65.44           C  
ATOM    656  CB  SER A  83     -20.469  -3.500  -0.106  1.00 65.44           C  
ATOM    657  O   SER A  83     -18.065  -3.915  -2.415  1.00 65.44           O  
ATOM    658  OG  SER A  83     -19.738  -4.597   0.395  1.00 65.44           O  
ATOM    659  N   ASP A  84     -20.145  -3.704  -3.225  1.00 70.81           N  
ATOM    660  CA  ASP A  84     -19.902  -4.407  -4.477  1.00 70.81           C  
ATOM    661  C   ASP A  84     -18.864  -3.683  -5.335  1.00 70.81           C  
ATOM    662  CB  ASP A  84     -21.213  -4.616  -5.255  1.00 70.81           C  
ATOM    663  O   ASP A  84     -17.999  -4.352  -5.890  1.00 70.81           O  
ATOM    664  CG  ASP A  84     -22.128  -5.684  -4.642  1.00 70.81           C  
ATOM    665  OD1 ASP A  84     -21.586  -6.634  -4.026  1.00 70.81           O  
ATOM    666  OD2 ASP A  84     -23.356  -5.599  -4.876  1.00 70.81           O  
ATOM    667  N   TYR A  85     -18.857  -2.347  -5.397  1.00 69.69           N  
ATOM    668  CA  TYR A  85     -17.811  -1.574  -6.076  1.00 69.69           C  
ATOM    669  C   TYR A  85     -16.453  -1.773  -5.418  1.00 69.69           C  
ATOM    670  CB  TYR A  85     -18.132  -0.071  -6.094  1.00 69.69           C  
ATOM    671  O   TYR A  85     -15.482  -2.079  -6.104  1.00 69.69           O  
ATOM    672  CG  TYR A  85     -19.188   0.343  -7.095  1.00 69.69           C  
ATOM    673  CD1 TYR A  85     -19.008   0.059  -8.462  1.00 69.69           C  
ATOM    674  CD2 TYR A  85     -20.331   1.046  -6.671  1.00 69.69           C  
ATOM    675  CE1 TYR A  85     -19.993   0.438  -9.392  1.00 69.69           C  
ATOM    676  CE2 TYR A  85     -21.322   1.419  -7.593  1.00 69.69           C  
ATOM    677  OH  TYR A  85     -22.101   1.473  -9.858  1.00 69.69           O  
ATOM    678  CZ  TYR A  85     -21.154   1.107  -8.958  1.00 69.69           C  
ATOM    679  N   PHE A  86     -16.373  -1.654  -4.094  1.00 67.00           N  
ATOM    680  CA  PHE A  86     -15.123  -1.863  -3.375  1.00 67.00           C  
ATOM    681  C   PHE A  86     -14.608  -3.292  -3.564  1.00 67.00           C  
ATOM    682  CB  PHE A  86     -15.334  -1.554  -1.893  1.00 67.00           C  
ATOM    683  O   PHE A  86     -13.439  -3.531  -3.862  1.00 67.00           O  
ATOM    684  CG  PHE A  86     -14.011  -1.566  -1.173  1.00 67.00           C  
ATOM    685  CD1 PHE A  86     -13.424  -2.782  -0.804  1.00 67.00           C  
ATOM    686  CD2 PHE A  86     -13.287  -0.375  -1.022  1.00 67.00           C  
ATOM    687  CE1 PHE A  86     -12.110  -2.784  -0.324  1.00 67.00           C  
ATOM    688  CE2 PHE A  86     -12.007  -0.383  -0.450  1.00 67.00           C  
ATOM    689  CZ  PHE A  86     -11.405  -1.596  -0.103  1.00 67.00           C  
ATOM    690  N   ALA A  87     -15.500  -4.264  -3.441  1.00 69.69           N  
ATOM    691  CA  ALA A  87     -15.171  -5.657  -3.622  1.00 69.69           C  
ATOM    692  C   ALA A  87     -14.895  -5.989  -5.101  1.00 69.69           C  
ATOM    693  CB  ALA A  87     -16.290  -6.452  -2.962  1.00 69.69           C  
ATOM    694  O   ALA A  87     -14.153  -6.929  -5.370  1.00 69.69           O  
ATOM    695  N   THR A  88     -15.404  -5.203  -6.054  1.00 72.50           N  
ATOM    696  CA  THR A  88     -15.014  -5.241  -7.474  1.00 72.50           C  
ATOM    697  C   THR A  88     -13.617  -4.667  -7.675  1.00 72.50           C  
ATOM    698  CB  THR A  88     -16.014  -4.501  -8.379  1.00 72.50           C  
ATOM    699  O   THR A  88     -12.836  -5.269  -8.397  1.00 72.50           O  
ATOM    700  CG2 THR A  88     -15.646  -4.570  -9.861  1.00 72.50           C  
ATOM    701  OG1 THR A  88     -17.274  -5.111  -8.272  1.00 72.50           O  
ATOM    702  N   ILE A  89     -13.254  -3.572  -7.001  1.00 71.12           N  
ATOM    703  CA  ILE A  89     -11.891  -3.016  -7.024  1.00 71.12           C  
ATOM    704  C   ILE A  89     -10.906  -4.028  -6.434  1.00 71.12           C  
ATOM    705  CB  ILE A  89     -11.837  -1.658  -6.282  1.00 71.12           C  
ATOM    706  O   ILE A  89      -9.882  -4.325  -7.040  1.00 71.12           O  
ATOM    707  CG1 ILE A  89     -12.631  -0.586  -7.062  1.00 71.12           C  
ATOM    708  CG2 ILE A  89     -10.381  -1.191  -6.083  1.00 71.12           C  
ATOM    709  CD1 ILE A  89     -12.943   0.669  -6.236  1.00 71.12           C  
ATOM    710  N   LEU A  90     -11.232  -4.638  -5.294  1.00 69.00           N  
ATOM    711  CA  LEU A  90     -10.422  -5.722  -4.747  1.00 69.00           C  
ATOM    712  C   LEU A  90     -10.378  -6.938  -5.662  1.00 69.00           C  
ATOM    713  CB  LEU A  90     -10.970  -6.174  -3.400  1.00 69.00           C  
ATOM    714  O   LEU A  90      -9.322  -7.548  -5.795  1.00 69.00           O  
ATOM    715  CG  LEU A  90     -10.663  -5.247  -2.226  1.00 69.00           C  
ATOM    716  CD1 LEU A  90     -11.167  -5.994  -0.993  1.00 69.00           C  
ATOM    717  CD2 LEU A  90      -9.174  -4.945  -2.027  1.00 69.00           C  
ATOM    718  N   ALA A  91     -11.497  -7.310  -6.283  1.00 69.81           N  
ATOM    719  CA  ALA A  91     -11.526  -8.399  -7.249  1.00 69.81           C  
ATOM    720  C   ALA A  91     -10.660  -8.078  -8.470  1.00 69.81           C  
ATOM    721  CB  ALA A  91     -12.968  -8.707  -7.659  1.00 69.81           C  
ATOM    722  O   ALA A  91      -9.960  -8.959  -8.940  1.00 69.81           O  
ATOM    723  N   PHE A  92     -10.645  -6.834  -8.941  1.00 67.94           N  
ATOM    724  CA  PHE A  92      -9.766  -6.388 -10.016  1.00 67.94           C  
ATOM    725  C   PHE A  92      -8.293  -6.482  -9.604  1.00 67.94           C  
ATOM    726  CB  PHE A  92     -10.154  -4.957 -10.403  1.00 67.94           C  
ATOM    727  O   PHE A  92      -7.461  -6.957 -10.369  1.00 67.94           O  
ATOM    728  CG  PHE A  92      -9.313  -4.407 -11.530  1.00 67.94           C  
ATOM    729  CD1 PHE A  92      -8.210  -3.577 -11.256  1.00 67.94           C  
ATOM    730  CD2 PHE A  92      -9.610  -4.769 -12.856  1.00 67.94           C  
ATOM    731  CE1 PHE A  92      -7.406  -3.109 -12.311  1.00 67.94           C  
ATOM    732  CE2 PHE A  92      -8.807  -4.301 -13.909  1.00 67.94           C  
ATOM    733  CZ  PHE A  92      -7.705  -3.472 -13.636  1.00 67.94           C  
ATOM    734  N   LEU A  93      -7.978  -6.097  -8.367  1.00 66.69           N  
ATOM    735  CA  LEU A  93      -6.610  -6.094  -7.855  1.00 66.69           C  
ATOM    736  C   LEU A  93      -6.044  -7.477  -7.529  1.00 66.69           C  
ATOM    737  CB  LEU A  93      -6.565  -5.215  -6.605  1.00 66.69           C  
ATOM    738  O   LEU A  93      -4.828  -7.616  -7.405  1.00 66.69           O  
ATOM    739  CG  LEU A  93      -6.672  -3.710  -6.867  1.00 66.69           C  
ATOM    740  CD1 LEU A  93      -6.825  -2.998  -5.523  1.00 66.69           C  
ATOM    741  CD2 LEU A  93      -5.427  -3.181  -7.573  1.00 66.69           C  
ATOM    742  N   GLY A  94      -6.884  -8.498  -7.371  1.00 64.00           N  
ATOM    743  CA  GLY A  94      -6.381  -9.826  -7.033  1.00 64.00           C  
ATOM    744  C   GLY A  94      -7.144 -10.571  -5.944  1.00 64.00           C  
ATOM    745  O   GLY A  94      -6.939 -11.763  -5.728  1.00 64.00           O  
ATOM    746  N   PHE A  95      -7.964  -9.852  -5.185  1.00 64.06           N  
ATOM    747  CA  PHE A  95      -8.033 -10.088  -3.751  1.00 64.06           C  
ATOM    748  C   PHE A  95      -9.342 -10.663  -3.235  1.00 64.06           C  
ATOM    749  CB  PHE A  95      -7.663  -8.794  -3.006  1.00 64.06           C  
ATOM    750  O   PHE A  95      -9.339 -11.033  -2.073  1.00 64.06           O  
ATOM    751  CG  PHE A  95      -6.256  -8.292  -3.271  1.00 64.06           C  
ATOM    752  CD1 PHE A  95      -5.154  -9.143  -3.063  1.00 64.06           C  
ATOM    753  CD2 PHE A  95      -6.042  -6.969  -3.700  1.00 64.06           C  
ATOM    754  CE1 PHE A  95      -3.851  -8.687  -3.319  1.00 64.06           C  
ATOM    755  CE2 PHE A  95      -4.732  -6.509  -3.930  1.00 64.06           C  
ATOM    756  CZ  PHE A  95      -3.640  -7.372  -3.760  1.00 64.06           C  
ATOM    757  N   ARG A  96     -10.432 -10.779  -4.008  1.00 65.81           N  
ATOM    758  CA  ARG A  96     -11.736 -11.256  -3.488  1.00 65.81           C  
ATOM    759  C   ARG A  96     -11.810 -12.803  -3.439  1.00 65.81           C  
ATOM    760  CB  ARG A  96     -12.884 -10.617  -4.301  1.00 65.81           C  
ATOM    761  O   ARG A  96     -11.892 -13.422  -4.497  1.00 65.81           O  
ATOM    762  CG  ARG A  96     -14.278 -10.819  -3.669  1.00 65.81           C  
ATOM    763  CD  ARG A  96     -15.371 -10.077  -4.463  1.00 65.81           C  
ATOM    764  NE  ARG A  96     -16.732 -10.269  -3.903  1.00 65.81           N  
ATOM    765  NH1 ARG A  96     -17.755  -8.360  -4.710  1.00 65.81           N  
ATOM    766  NH2 ARG A  96     -18.922  -9.777  -3.493  1.00 65.81           N  
ATOM    767  CZ  ARG A  96     -17.782  -9.467  -4.027  1.00 65.81           C  
ATOM    768  N   PRO A  97     -11.837 -13.451  -2.251  1.00 54.25           N  
ATOM    769  CA  PRO A  97     -11.891 -14.912  -2.118  1.00 54.25           C  
ATOM    770  C   PRO A  97     -13.320 -15.486  -2.090  1.00 54.25           C  
ATOM    771  CB  PRO A  97     -11.155 -15.200  -0.802  1.00 54.25           C  
ATOM    772  O   PRO A  97     -13.483 -16.699  -2.213  1.00 54.25           O  
ATOM    773  CG  PRO A  97     -11.531 -14.005   0.068  1.00 54.25           C  
ATOM    774  CD  PRO A  97     -11.545 -12.874  -0.947  1.00 54.25           C  
ATOM    775  N   GLY A  98     -14.342 -14.644  -1.884  1.00 56.84           N  
ATOM    776  CA  GLY A  98     -15.691 -15.081  -1.498  1.00 56.84           C  
ATOM    777  C   GLY A  98     -16.578 -15.574  -2.641  1.00 56.84           C  
ATOM    778  O   GLY A  98     -17.193 -16.633  -2.523  1.00 56.84           O  
ATOM    779  N   ASP A  99     -16.607 -14.876  -3.778  1.00 53.56           N  
ATOM    780  CA  ASP A  99     -17.520 -15.236  -4.863  1.00 53.56           C  
ATOM    781  C   ASP A  99     -16.824 -16.094  -5.913  1.00 53.56           C  
ATOM    782  CB  ASP A  99     -18.249 -14.011  -5.420  1.00 53.56           C  
ATOM    783  O   ASP A  99     -16.154 -15.620  -6.830  1.00 53.56           O  
ATOM    784  CG  ASP A  99     -19.372 -13.582  -4.471  1.00 53.56           C  
ATOM    785  OD1 ASP A  99     -20.116 -14.478  -4.021  1.00 53.56           O  
ATOM    786  OD2 ASP A  99     -19.450 -12.364  -4.206  1.00 53.56           O  
ATOM    787  N   ARG A 100     -17.016 -17.406  -5.753  1.00 49.66           N  
ATOM    788  CA  ARG A 100     -16.584 -18.498  -6.634  1.00 49.66           C  
ATOM    789  C   ARG A 100     -17.205 -18.440  -8.039  1.00 49.66           C  
ATOM    790  CB  ARG A 100     -16.931 -19.848  -5.984  1.00 49.66           C  
ATOM    791  O   ARG A 100     -17.718 -19.441  -8.537  1.00 49.66           O  
ATOM    792  CG  ARG A 100     -16.150 -20.216  -4.727  1.00 49.66           C  
ATOM    793  CD  ARG A 100     -16.691 -21.578  -4.276  1.00 49.66           C  
ATOM    794  NE  ARG A 100     -15.979 -22.095  -3.101  1.00 49.66           N  
ATOM    795  NH1 ARG A 100     -17.263 -23.981  -2.818  1.00 49.66           N  
ATOM    796  NH2 ARG A 100     -15.578 -23.567  -1.415  1.00 49.66           N  
ATOM    797  CZ  ARG A 100     -16.275 -23.209  -2.455  1.00 49.66           C  
ATOM    798  N   LYS A 101     -17.086 -17.331  -8.759  1.00 61.34           N  
ATOM    799  CA  LYS A 101     -16.992 -17.424 -10.217  1.00 61.34           C  
ATOM    800  C   LYS A 101     -15.529 -17.736 -10.499  1.00 61.34           C  
ATOM    801  CB  LYS A 101     -17.536 -16.156 -10.890  1.00 61.34           C  
ATOM    802  O   LYS A 101     -14.679 -16.867 -10.354  1.00 61.34           O  
ATOM    803  CG  LYS A 101     -19.061 -16.064 -10.687  1.00 61.34           C  
ATOM    804  CD  LYS A 101     -19.682 -14.907 -11.480  1.00 61.34           C  
ATOM    805  CE  LYS A 101     -21.193 -14.836 -11.213  1.00 61.34           C  
ATOM    806  NZ  LYS A 101     -21.839 -13.720 -11.951  1.00 61.34           N  
ATOM    807  N   ARG A 102     -15.230 -18.996 -10.850  1.00 64.62           N  
ATOM    808  CA  ARG A 102     -13.867 -19.509 -11.144  1.00 64.62           C  
ATOM    809  C   ARG A 102     -13.044 -18.550 -12.013  1.00 64.62           C  
ATOM    810  CB  ARG A 102     -13.962 -20.867 -11.864  1.00 64.62           C  
ATOM    811  O   ARG A 102     -11.833 -18.482 -11.871  1.00 64.62           O  
ATOM    812  CG  ARG A 102     -14.531 -21.997 -10.992  1.00 64.62           C  
ATOM    813  CD  ARG A 102     -14.566 -23.311 -11.788  1.00 64.62           C  
ATOM    814  NE  ARG A 102     -15.177 -24.410 -11.014  1.00 64.62           N  
ATOM    815  NH1 ARG A 102     -15.130 -26.003 -12.676  1.00 64.62           N  
ATOM    816  NH2 ARG A 102     -15.998 -26.514 -10.689  1.00 64.62           N  
ATOM    817  CZ  ARG A 102     -15.430 -25.631 -11.462  1.00 64.62           C  
ATOM    818  N   PHE A 103     -13.729 -17.789 -12.861  1.00 63.56           N  
ATOM    819  CA  PHE A 103     -13.157 -16.785 -13.738  1.00 63.56           C  
ATOM    820  C   PHE A 103     -12.494 -15.605 -13.011  1.00 63.56           C  
ATOM    821  CB  PHE A 103     -14.279 -16.309 -14.664  1.00 63.56           C  
ATOM    822  O   PHE A 103     -11.418 -15.193 -13.417  1.00 63.56           O  
ATOM    823  CG  PHE A 103     -13.738 -15.743 -15.950  1.00 63.56           C  
ATOM    824  CD1 PHE A 103     -13.607 -14.354 -16.121  1.00 63.56           C  
ATOM    825  CD2 PHE A 103     -13.320 -16.625 -16.965  1.00 63.56           C  
ATOM    826  CE1 PHE A 103     -13.066 -13.848 -17.314  1.00 63.56           C  
ATOM    827  CE2 PHE A 103     -12.777 -16.116 -18.155  1.00 63.56           C  
ATOM    828  CZ  PHE A 103     -12.652 -14.728 -18.329  1.00 63.56           C  
ATOM    829  N   GLY A 104     -13.075 -15.096 -11.917  1.00 65.31           N  
ATOM    830  CA  GLY A 104     -12.503 -13.973 -11.164  1.00 65.31           C  
ATOM    831  C   GLY A 104     -11.201 -14.359 -10.468  1.00 65.31           C  
ATOM    832  O   GLY A 104     -10.196 -13.687 -10.642  1.00 65.31           O  
ATOM    833  N   LEU A 105     -11.192 -15.500  -9.768  1.00 70.50           N  
ATOM    834  CA  LEU A 105      -9.987 -16.024  -9.115  1.00 70.50           C  
ATOM    835  C   LEU A 105      -8.896 -16.410 -10.123  1.00 70.50           C  
ATOM    836  CB  LEU A 105     -10.383 -17.200  -8.208  1.00 70.50           C  
ATOM    837  O   LEU A 105      -7.710 -16.254  -9.853  1.00 70.50           O  
ATOM    838  CG  LEU A 105      -9.209 -17.736  -7.358  1.00 70.50           C  
ATOM    839  CD1 LEU A 105      -9.728 -18.200  -5.995  1.00 70.50           C  
ATOM    840  CD2 LEU A 105      -8.514 -18.943  -8.002  1.00 70.50           C  
ATOM    841  N   LEU A 106      -9.290 -16.934 -11.286  1.00 76.88           N  
ATOM    842  CA  LEU A 106      -8.342 -17.225 -12.353  1.00 76.88           C  
ATOM    843  C   LEU A 106      -7.756 -15.931 -12.917  1.00 76.88           C  
ATOM    844  CB  LEU A 106      -9.031 -18.063 -13.438  1.00 76.88           C  
ATOM    845  O   LEU A 106      -6.545 -15.837 -13.034  1.00 76.88           O  
ATOM    846  CG  LEU A 106      -8.076 -18.522 -14.555  1.00 76.88           C  
ATOM    847  CD1 LEU A 106      -7.074 -19.565 -14.052  1.00 76.88           C  
ATOM    848  CD2 LEU A 106      -8.895 -19.143 -15.685  1.00 76.88           C  
ATOM    849  N   PHE A 107      -8.585 -14.930 -13.218  1.00 77.31           N  
ATOM    850  CA  PHE A 107      -8.134 -13.642 -13.742  1.00 77.31           C  
ATOM    851  C   PHE A 107      -7.193 -12.930 -12.769  1.00 77.31           C  
ATOM    852  CB  PHE A 107      -9.352 -12.764 -14.052  1.00 77.31           C  
ATOM    853  O   PHE A 107      -6.169 -12.397 -13.189  1.00 77.31           O  
ATOM    854  CG  PHE A 107      -8.970 -11.394 -14.572  1.00 77.31           C  
ATOM    855  CD1 PHE A 107      -8.910 -10.291 -13.697  1.00 77.31           C  
ATOM    856  CD2 PHE A 107      -8.613 -11.237 -15.923  1.00 77.31           C  
ATOM    857  CE1 PHE A 107      -8.489  -9.037 -14.175  1.00 77.31           C  
ATOM    858  CE2 PHE A 107      -8.197  -9.982 -16.401  1.00 77.31           C  
ATOM    859  CZ  PHE A 107      -8.134  -8.884 -15.526  1.00 77.31           C  
ATOM    860  N   THR A 108      -7.496 -12.965 -11.472  1.00 70.94           N  
ATOM    861  CA  THR A 108      -6.634 -12.385 -10.442  1.00 70.94           C  
ATOM    862  C   THR A 108      -5.314 -13.112 -10.321  1.00 70.94           C  
ATOM    863  CB  THR A 108      -7.298 -12.408  -9.070  1.00 70.94           C  
ATOM    864  O   THR A 108      -4.271 -12.470 -10.307  1.00 70.94           O  
ATOM    865  CG2 THR A 108      -8.433 -11.401  -9.017  1.00 70.94           C  
ATOM    866  OG1 THR A 108      -7.809 -13.644  -8.679  1.00 70.94           O  
ATOM    867  N   LEU A 109      -5.341 -14.443 -10.270  1.00 78.56           N  
ATOM    868  CA  LEU A 109      -4.132 -15.251 -10.186  1.00 78.56           C  
ATOM    869  C   LEU A 109      -3.281 -15.079 -11.444  1.00 78.56           C  
ATOM    870  CB  LEU A 109      -4.548 -16.704  -9.913  1.00 78.56           C  
ATOM    871  O   LEU A 109      -2.075 -14.911 -11.333  1.00 78.56           O  
ATOM    872  CG  LEU A 109      -3.405 -17.627  -9.458  1.00 78.56           C  
ATOM    873  CD1 LEU A 109      -4.009 -18.813  -8.701  1.00 78.56           C  
ATOM    874  CD2 LEU A 109      -2.577 -18.200 -10.611  1.00 78.56           C  
ATOM    875  N   VAL A 110      -3.907 -15.045 -12.622  1.00 81.75           N  
ATOM    876  CA  VAL A 110      -3.244 -14.772 -13.901  1.00 81.75           C  
ATOM    877  C   VAL A 110      -2.652 -13.369 -13.900  1.00 81.75           C  
ATOM    878  CB  VAL A 110      -4.213 -14.994 -15.080  1.00 81.75           C  
ATOM    879  O   VAL A 110      -1.480 -13.236 -14.203  1.00 81.75           O  
ATOM    880  CG1 VAL A 110      -3.696 -14.475 -16.427  1.00 81.75           C  
ATOM    881  CG2 VAL A 110      -4.480 -16.496 -15.269  1.00 81.75           C  
ATOM    882  N   SER A 111      -3.383 -12.332 -13.494  1.00 77.81           N  
ATOM    883  CA  SER A 111      -2.852 -10.960 -13.445  1.00 77.81           C  
ATOM    884  C   SER A 111      -1.689 -10.847 -12.458  1.00 77.81           C  
ATOM    885  CB  SER A 111      -3.955  -9.966 -13.075  1.00 77.81           C  
ATOM    886  O   SER A 111      -0.640 -10.314 -12.795  1.00 77.81           O  
ATOM    887  OG  SER A 111      -4.989 -10.030 -14.036  1.00 77.81           O  
ATOM    888  N   MET A 112      -1.825 -11.439 -11.275  1.00 79.75           N  
ATOM    889  CA  MET A 112      -0.796 -11.463 -10.237  1.00 79.75           C  
ATOM    890  C   MET A 112       0.453 -12.245 -10.669  1.00 79.75           C  
ATOM    891  CB  MET A 112      -1.438 -12.088  -8.993  1.00 79.75           C  
ATOM    892  O   MET A 112       1.577 -11.852 -10.359  1.00 79.75           O  
ATOM    893  CG  MET A 112      -0.594 -11.938  -7.738  1.00 79.75           C  
ATOM    894  SD  MET A 112      -1.201 -12.942  -6.361  1.00 79.75           S  
ATOM    895  CE  MET A 112       0.018 -14.272  -6.448  1.00 79.75           C  
ATOM    896  N   LEU A 113       0.263 -13.351 -11.392  1.00 84.56           N  
ATOM    897  CA  LEU A 113       1.340 -14.196 -11.892  1.00 84.56           C  
ATOM    898  C   LEU A 113       2.002 -13.586 -13.129  1.00 84.56           C  
ATOM    899  CB  LEU A 113       0.790 -15.614 -12.123  1.00 84.56           C  
ATOM    900  O   LEU A 113       3.219 -13.595 -13.215  1.00 84.56           O  
ATOM    901  CG  LEU A 113       1.863 -16.651 -12.507  1.00 84.56           C  
ATOM    902  CD1 LEU A 113       1.611 -17.974 -11.778  1.00 84.56           C  
ATOM    903  CD2 LEU A 113       1.839 -16.942 -14.006  1.00 84.56           C  
ATOM    904  N   PHE A 114       1.249 -13.016 -14.065  1.00 82.25           N  
ATOM    905  CA  PHE A 114       1.809 -12.410 -15.271  1.00 82.25           C  
ATOM    906  C   PHE A 114       2.398 -11.026 -15.000  1.00 82.25           C  
ATOM    907  CB  PHE A 114       0.792 -12.397 -16.418  1.00 82.25           C  
ATOM    908  O   PHE A 114       3.585 -10.833 -15.243  1.00 82.25           O  
ATOM    909  CG  PHE A 114       0.753 -13.698 -17.199  1.00 82.25           C  
ATOM    910  CD1 PHE A 114       1.579 -13.849 -18.328  1.00 82.25           C  
ATOM    911  CD2 PHE A 114      -0.072 -14.765 -16.801  1.00 82.25           C  
ATOM    912  CE1 PHE A 114       1.560 -15.046 -19.065  1.00 82.25           C  
ATOM    913  CE2 PHE A 114      -0.107 -15.957 -17.546  1.00 82.25           C  
ATOM    914  CZ  PHE A 114       0.709 -16.097 -18.681  1.00 82.25           C  
ATOM    915  N   LEU A 115       1.610 -10.085 -14.467  1.00 80.00           N  
ATOM    916  CA  LEU A 115       2.064  -8.710 -14.223  1.00 80.00           C  
ATOM    917  C   LEU A 115       3.017  -8.628 -13.031  1.00 80.00           C  
ATOM    918  CB  LEU A 115       0.868  -7.762 -13.998  1.00 80.00           C  
ATOM    919  O   LEU A 115       3.986  -7.887 -13.081  1.00 80.00           O  
ATOM    920  CG  LEU A 115      -0.101  -7.636 -15.186  1.00 80.00           C  
ATOM    921  CD1 LEU A 115      -1.353  -6.868 -14.760  1.00 80.00           C  
ATOM    922  CD2 LEU A 115       0.546  -6.891 -16.355  1.00 80.00           C  
ATOM    923  N   GLY A 116       2.759  -9.386 -11.963  1.00 74.50           N  
ATOM    924  CA  GLY A 116       3.531  -9.263 -10.726  1.00 74.50           C  
ATOM    925  C   GLY A 116       4.692 -10.247 -10.563  1.00 74.50           C  
ATOM    926  O   GLY A 116       5.573 -10.002  -9.744  1.00 74.50           O  
ATOM    927  N   PHE A 117       4.717 -11.364 -11.299  1.00 82.56           N  
ATOM    928  CA  PHE A 117       5.763 -12.387 -11.142  1.00 82.56           C  
ATOM    929  C   PHE A 117       6.562 -12.637 -12.419  1.00 82.56           C  
ATOM    930  CB  PHE A 117       5.162 -13.661 -10.525  1.00 82.56           C  
ATOM    931  O   PHE A 117       7.777 -12.467 -12.419  1.00 82.56           O  
ATOM    932  CG  PHE A 117       6.138 -14.802 -10.313  1.00 82.56           C  
ATOM    933  CD1 PHE A 117       6.383 -15.733 -11.340  1.00 82.56           C  
ATOM    934  CD2 PHE A 117       6.775 -14.958  -9.072  1.00 82.56           C  
ATOM    935  CE1 PHE A 117       7.289 -16.790 -11.137  1.00 82.56           C  
ATOM    936  CE2 PHE A 117       7.680 -16.017  -8.867  1.00 82.56           C  
ATOM    937  CZ  PHE A 117       7.949 -16.924  -9.904  1.00 82.56           C  
ATOM    938  N   LEU A 118       5.899 -12.999 -13.515  1.00 83.69           N  
ATOM    939  CA  LEU A 118       6.571 -13.331 -14.765  1.00 83.69           C  
ATOM    940  C   LEU A 118       7.200 -12.104 -15.409  1.00 83.69           C  
ATOM    941  CB  LEU A 118       5.597 -13.999 -15.746  1.00 83.69           C  
ATOM    942  O   LEU A 118       8.335 -12.201 -15.854  1.00 83.69           O  
ATOM    943  CG  LEU A 118       5.106 -15.399 -15.342  1.00 83.69           C  
ATOM    944  CD1 LEU A 118       4.126 -15.894 -16.406  1.00 83.69           C  
ATOM    945  CD2 LEU A 118       6.246 -16.413 -15.237  1.00 83.69           C  
ATOM    946  N   PHE A 119       6.505 -10.964 -15.439  1.00 78.69           N  
ATOM    947  CA  PHE A 119       7.039  -9.764 -16.078  1.00 78.69           C  
ATOM    948  C   PHE A 119       8.292  -9.222 -15.369  1.00 78.69           C  
ATOM    949  CB  PHE A 119       5.936  -8.718 -16.284  1.00 78.69           C  
ATOM    950  O   PHE A 119       9.271  -8.986 -16.065  1.00 78.69           O  
ATOM    951  CG  PHE A 119       6.341  -7.622 -17.242  1.00 78.69           C  
ATOM    952  CD1 PHE A 119       7.092  -6.517 -16.798  1.00 78.69           C  
ATOM    953  CD2 PHE A 119       6.001  -7.738 -18.602  1.00 78.69           C  
ATOM    954  CE1 PHE A 119       7.474  -5.517 -17.707  1.00 78.69           C  
ATOM    955  CE2 PHE A 119       6.397  -6.747 -19.514  1.00 78.69           C  
ATOM    956  CZ  PHE A 119       7.130  -5.637 -19.064  1.00 78.69           C  
ATOM    957  N   PRO A 120       8.353  -9.105 -14.025  1.00 78.00           N  
ATOM    958  CA  PRO A 120       9.588  -8.706 -13.346  1.00 78.00           C  
ATOM    959  C   PRO A 120      10.727  -9.718 -13.493  1.00 78.00           C  
ATOM    960  CB  PRO A 120       9.216  -8.524 -11.872  1.00 78.00           C  
ATOM    961  O   PRO A 120      11.874  -9.319 -13.635  1.00 78.00           O  
ATOM    962  CG  PRO A 120       7.725  -8.213 -11.927  1.00 78.00           C  
ATOM    963  CD  PRO A 120       7.253  -9.099 -13.073  1.00 78.00           C  
ATOM    964  N   ILE A 121      10.437 -11.025 -13.472  1.00 78.25           N  
ATOM    965  CA  ILE A 121      11.465 -12.053 -13.707  1.00 78.25           C  
ATOM    966  C   ILE A 121      11.990 -11.958 -15.135  1.00 78.25           C  
ATOM    967  CB  ILE A 121      10.905 -13.459 -13.409  1.00 78.25           C  
ATOM    968  O   ILE A 121      13.187 -12.078 -15.364  1.00 78.25           O  
ATOM    969  CG1 ILE A 121      10.741 -13.607 -11.884  1.00 78.25           C  
ATOM    970  CG2 ILE A 121      11.813 -14.579 -13.958  1.00 78.25           C  
ATOM    971  CD1 ILE A 121       9.984 -14.871 -11.479  1.00 78.25           C  
ATOM    972  N   PHE A 122      11.098 -11.737 -16.092  1.00 77.62           N  
ATOM    973  CA  PHE A 122      11.461 -11.546 -17.482  1.00 77.62           C  
ATOM    974  C   PHE A 122      12.298 -10.278 -17.674  1.00 77.62           C  
ATOM    975  CB  PHE A 122      10.175 -11.535 -18.303  1.00 77.62           C  
ATOM    976  O   PHE A 122      13.351 -10.359 -18.296  1.00 77.62           O  
ATOM    977  CG  PHE A 122      10.399 -11.279 -19.767  1.00 77.62           C  
ATOM    978  CD1 PHE A 122       9.945 -10.081 -20.338  1.00 77.62           C  
ATOM    979  CD2 PHE A 122      11.037 -12.246 -20.563  1.00 77.62           C  
ATOM    980  CE1 PHE A 122      10.083  -9.886 -21.717  1.00 77.62           C  
ATOM    981  CE2 PHE A 122      11.231 -12.012 -21.935  1.00 77.62           C  
ATOM    982  CZ  PHE A 122      10.756 -10.825 -22.514  1.00 77.62           C  
ATOM    983  N   ASP A 123      11.895  -9.157 -17.075  1.00 70.31           N  
ATOM    984  CA  ASP A 123      12.663  -7.906 -17.050  1.00 70.31           C  
ATOM    985  C   ASP A 123      14.052  -8.117 -16.421  1.00 70.31           C  
ATOM    986  CB  ASP A 123      11.838  -6.855 -16.288  1.00 70.31           C  
ATOM    987  O   ASP A 123      15.065  -7.714 -16.985  1.00 70.31           O  
ATOM    988  CG  ASP A 123      12.460  -5.458 -16.327  1.00 70.31           C  
ATOM    989  OD1 ASP A 123      12.735  -4.983 -17.450  1.00 70.31           O  
ATOM    990  OD2 ASP A 123      12.597  -4.862 -15.232  1.00 70.31           O  
ATOM    991  N   MET A 124      14.125  -8.863 -15.313  1.00 72.06           N  
ATOM    992  CA  MET A 124      15.375  -9.203 -14.630  1.00 72.06           C  
ATOM    993  C   MET A 124      16.306 -10.063 -15.498  1.00 72.06           C  
ATOM    994  CB  MET A 124      15.034  -9.904 -13.306  1.00 72.06           C  
ATOM    995  O   MET A 124      17.481  -9.737 -15.625  1.00 72.06           O  
ATOM    996  CG  MET A 124      16.247 -10.109 -12.400  1.00 72.06           C  
ATOM    997  SD  MET A 124      15.890 -11.123 -10.935  1.00 72.06           S  
ATOM    998  CE  MET A 124      16.068 -12.761 -11.693  1.00 72.06           C  
ATOM    999  N   ILE A 125      15.785 -11.128 -16.120  1.00 75.69           N  
ATOM   1000  CA  ILE A 125      16.555 -12.015 -17.008  1.00 75.69           C  
ATOM   1001  C   ILE A 125      17.035 -11.246 -18.238  1.00 75.69           C  
ATOM   1002  CB  ILE A 125      15.703 -13.242 -17.418  1.00 75.69           C  
ATOM   1003  O   ILE A 125      18.177 -11.392 -18.657  1.00 75.69           O  
ATOM   1004  CG1 ILE A 125      15.480 -14.172 -16.203  1.00 75.69           C  
ATOM   1005  CG2 ILE A 125      16.357 -14.046 -18.562  1.00 75.69           C  
ATOM   1006  CD1 ILE A 125      14.386 -15.225 -16.431  1.00 75.69           C  
ATOM   1007  N   CYS A 126      16.179 -10.410 -18.821  1.00 64.19           N  
ATOM   1008  CA  CYS A 126      16.536  -9.684 -20.032  1.00 64.19           C  
ATOM   1009  C   CYS A 126      17.443  -8.478 -19.753  1.00 64.19           C  
ATOM   1010  CB  CYS A 126      15.270  -9.263 -20.766  1.00 64.19           C  
ATOM   1011  O   CYS A 126      18.149  -8.030 -20.652  1.00 64.19           O  
ATOM   1012  SG  CYS A 126      14.254 -10.684 -21.246  1.00 64.19           S  
ATOM   1013  N   SER A 127      17.471  -7.962 -18.521  1.00 61.19           N  
ATOM   1014  CA  SER A 127      18.423  -6.929 -18.103  1.00 61.19           C  
ATOM   1015  C   SER A 127      19.874  -7.431 -18.074  1.00 61.19           C  
ATOM   1016  CB  SER A 127      18.034  -6.376 -16.727  1.00 61.19           C  
ATOM   1017  O   SER A 127      20.790  -6.611 -17.975  1.00 61.19           O  
ATOM   1018  OG  SER A 127      18.898  -5.304 -16.390  1.00 61.19           O  
ATOM   1019  N   ASP A 128      20.117  -8.742 -18.157  1.00 60.72           N  
ATOM   1020  CA  ASP A 128      21.471  -9.289 -18.105  1.00 60.72           C  
ATOM   1021  C   ASP A 128      22.277  -9.059 -19.394  1.00 60.72           C  
ATOM   1022  CB  ASP A 128      21.438 -10.781 -17.716  1.00 60.72           C  
ATOM   1023  O   ASP A 128      23.504  -8.958 -19.326  1.00 60.72           O  
ATOM   1024  CG  ASP A 128      21.322 -11.048 -16.208  1.00 60.72           C  
ATOM   1025  OD1 ASP A 128      21.649 -10.134 -15.414  1.00 60.72           O  
ATOM   1026  OD2 ASP A 128      21.117 -12.227 -15.854  1.00 60.72           O  
ATOM   1027  N   ASP A 129      21.628  -8.900 -20.545  1.00 58.12           N  
ATOM   1028  CA  ASP A 129      22.307  -8.779 -21.850  1.00 58.12           C  
ATOM   1029  C   ASP A 129      22.700  -7.334 -22.207  1.00 58.12           C  
ATOM   1030  CB  ASP A 129      21.418  -9.419 -22.926  1.00 58.12           C  
ATOM   1031  O   ASP A 129      23.174  -7.027 -23.298  1.00 58.12           O  
ATOM   1032  CG  ASP A 129      21.313 -10.940 -22.768  1.00 58.12           C  
ATOM   1033  OD1 ASP A 129      22.282 -11.549 -22.254  1.00 58.12           O  
ATOM   1034  OD2 ASP A 129      20.274 -11.489 -23.195  1.00 58.12           O  
ATOM   1035  N   VAL A 130      22.459  -6.418 -21.276  1.00 51.75           N  
ATOM   1036  CA  VAL A 130      22.162  -5.023 -21.588  1.00 51.75           C  
ATOM   1037  C   VAL A 130      23.292  -4.096 -21.160  1.00 51.75           C  
ATOM   1038  CB  VAL A 130      20.794  -4.745 -20.938  1.00 51.75           C  
ATOM   1039  O   VAL A 130      23.657  -3.199 -21.912  1.00 51.75           O  
ATOM   1040  CG1 VAL A 130      20.476  -3.309 -20.509  1.00 51.75           C  
ATOM   1041  CG2 VAL A 130      19.686  -5.413 -21.771  1.00 51.75           C  
ATOM   1042  N   VAL A 131      23.896  -4.305 -19.995  1.00 55.69           N  
ATOM   1043  CA  VAL A 131      24.934  -3.411 -19.468  1.00 55.69           C  
ATOM   1044  C   VAL A 131      26.297  -4.091 -19.539  1.00 55.69           C  
ATOM   1045  CB  VAL A 131      24.575  -2.946 -18.050  1.00 55.69           C  
ATOM   1046  O   VAL A 131      26.488  -5.158 -18.958  1.00 55.69           O  
ATOM   1047  CG1 VAL A 131      25.604  -1.951 -17.532  1.00 55.69           C  
ATOM   1048  CG2 VAL A 131      23.207  -2.250 -18.017  1.00 55.69           C  
ATOM   1049  N   SER A 132      27.249  -3.463 -20.236  1.00 55.59           N  
ATOM   1050  CA  SER A 132      28.634  -3.947 -20.337  1.00 55.59           C  
ATOM   1051  C   SER A 132      29.391  -3.842 -19.010  1.00 55.59           C  
ATOM   1052  CB  SER A 132      29.384  -3.169 -21.424  1.00 55.59           C  
ATOM   1053  O   SER A 132      30.274  -4.655 -18.741  1.00 55.59           O  
ATOM   1054  OG  SER A 132      29.272  -1.776 -21.196  1.00 55.59           O  
ATOM   1055  N   ASP A 133      29.026  -2.877 -18.162  1.00 67.88           N  
ATOM   1056  CA  ASP A 133      29.559  -2.752 -16.809  1.00 67.88           C  
ATOM   1057  C   ASP A 133      28.933  -3.781 -15.851  1.00 67.88           C  
ATOM   1058  CB  ASP A 133      29.433  -1.315 -16.291  1.00 67.88           C  
ATOM   1059  O   ASP A 133      27.757  -3.729 -15.473  1.00 67.88           O  
ATOM   1060  CG  ASP A 133      29.980  -1.174 -14.862  1.00 67.88           C  
ATOM   1061  OD1 ASP A 133      30.688  -2.093 -14.375  1.00 67.88           O  
ATOM   1062  OD2 ASP A 133      29.566  -0.222 -14.178  1.00 67.88           O  
ATOM   1063  N   GLN A 134      29.779  -4.709 -15.407  1.00 72.19           N  
ATOM   1064  CA  GLN A 134      29.439  -5.776 -14.477  1.00 72.19           C  
ATOM   1065  C   GLN A 134      28.952  -5.253 -13.113  1.00 72.19           C  
ATOM   1066  CB  GLN A 134      30.690  -6.657 -14.338  1.00 72.19           C  
ATOM   1067  O   GLN A 134      28.114  -5.900 -12.477  1.00 72.19           O  
ATOM   1068  CG  GLN A 134      30.410  -7.998 -13.649  1.00 72.19           C  
ATOM   1069  CD  GLN A 134      31.640  -8.902 -13.590  1.00 72.19           C  
ATOM   1070  NE2 GLN A 134      31.523 -10.073 -13.005  1.00 72.19           N  
ATOM   1071  OE1 GLN A 134      32.726  -8.592 -14.047  1.00 72.19           O  
ATOM   1072  N   LYS A 135      29.437  -4.090 -12.652  1.00 65.56           N  
ATOM   1073  CA  LYS A 135      29.022  -3.505 -11.364  1.00 65.56           C  
ATOM   1074  C   LYS A 135      27.616  -2.927 -11.449  1.00 65.56           C  
ATOM   1075  CB  LYS A 135      30.006  -2.414 -10.930  1.00 65.56           C  
ATOM   1076  O   LYS A 135      26.781  -3.206 -10.586  1.00 65.56           O  
ATOM   1077  CG  LYS A 135      31.381  -2.972 -10.548  1.00 65.56           C  
ATOM   1078  CD  LYS A 135      32.282  -1.804 -10.139  1.00 65.56           C  
ATOM   1079  CE  LYS A 135      33.689  -2.282  -9.782  1.00 65.56           C  
ATOM   1080  NZ  LYS A 135      34.580  -1.115  -9.568  1.00 65.56           N  
ATOM   1081  N   LEU A 136      27.340  -2.166 -12.505  1.00 61.44           N  
ATOM   1082  CA  LEU A 136      26.019  -1.607 -12.763  1.00 61.44           C  
ATOM   1083  C   LEU A 136      24.970  -2.705 -12.997  1.00 61.44           C  
ATOM   1084  CB  LEU A 136      26.148  -0.638 -13.946  1.00 61.44           C  
ATOM   1085  O   LEU A 136      23.873  -2.640 -12.439  1.00 61.44           O  
ATOM   1086  CG  LEU A 136      24.817  -0.007 -14.378  1.00 61.44           C  
ATOM   1087  CD1 LEU A 136      24.131   0.667 -13.199  1.00 61.44           C  
ATOM   1088  CD2 LEU A 136      25.039   1.044 -15.465  1.00 61.44           C  
ATOM   1089  N   LYS A 137      25.337  -3.761 -13.730  1.00 68.31           N  
ATOM   1090  CA  LYS A 137      24.495  -4.948 -13.920  1.00 68.31           C  
ATOM   1091  C   LYS A 137      24.077  -5.575 -12.586  1.00 68.31           C  
ATOM   1092  CB  LYS A 137      25.253  -5.932 -14.821  1.00 68.31           C  
ATOM   1093  O   LYS A 137      22.889  -5.788 -12.350  1.00 68.31           O  
ATOM   1094  CG  LYS A 137      24.451  -7.208 -15.090  1.00 68.31           C  
ATOM   1095  CD  LYS A 137      25.166  -8.087 -16.122  1.00 68.31           C  
ATOM   1096  CE  LYS A 137      24.434  -9.426 -16.169  1.00 68.31           C  
ATOM   1097  NZ  LYS A 137      24.805 -10.250 -17.340  1.00 68.31           N  
ATOM   1098  N   GLY A 138      25.034  -5.797 -11.680  1.00 69.94           N  
ATOM   1099  CA  GLY A 138      24.744  -6.332 -10.348  1.00 69.94           C  
ATOM   1100  C   GLY A 138      23.761  -5.463  -9.557  1.00 69.94           C  
ATOM   1101  O   GLY A 138      22.883  -5.983  -8.874  1.00 69.94           O  
ATOM   1102  N   LEU A 139      23.852  -4.140  -9.686  1.00 65.19           N  
ATOM   1103  CA  LEU A 139      23.009  -3.210  -8.940  1.00 65.19           C  
ATOM   1104  C   LEU A 139      21.579  -3.090  -9.479  1.00 65.19           C  
ATOM   1105  CB  LEU A 139      23.713  -1.859  -8.951  1.00 65.19           C  
ATOM   1106  O   LEU A 139      20.627  -3.043  -8.694  1.00 65.19           O  
ATOM   1107  CG  LEU A 139      23.051  -0.833  -8.026  1.00 65.19           C  
ATOM   1108  CD1 LEU A 139      22.991  -1.296  -6.568  1.00 65.19           C  
ATOM   1109  CD2 LEU A 139      23.903   0.414  -8.121  1.00 65.19           C  
ATOM   1110  N   ILE A 140      21.419  -3.066 -10.802  1.00 68.75           N  
ATOM   1111  CA  ILE A 140      20.100  -3.102 -11.447  1.00 68.75           C  
ATOM   1112  C   ILE A 140      19.399  -4.411 -11.080  1.00 68.75           C  
ATOM   1113  CB  ILE A 140      20.240  -2.919 -12.975  1.00 68.75           C  
ATOM   1114  O   ILE A 140      18.255  -4.388 -10.627  1.00 68.75           O  
ATOM   1115  CG1 ILE A 140      20.748  -1.492 -13.290  1.00 68.75           C  
ATOM   1116  CG2 ILE A 140      18.893  -3.169 -13.679  1.00 68.75           C  
ATOM   1117  CD1 ILE A 140      21.190  -1.309 -14.746  1.00 68.75           C  
ATOM   1118  N   HIS A 141      20.119  -5.534 -11.154  1.00 75.44           N  
ATOM   1119  CA  HIS A 141      19.597  -6.844 -10.775  1.00 75.44           C  
ATOM   1120  C   HIS A 141      19.194  -6.890  -9.291  1.00 75.44           C  
ATOM   1121  CB  HIS A 141      20.649  -7.899 -11.136  1.00 75.44           C  
ATOM   1122  O   HIS A 141      18.100  -7.341  -8.954  1.00 75.44           O  
ATOM   1123  CG  HIS A 141      20.117  -9.304 -11.094  1.00 75.44           C  
ATOM   1124  CD2 HIS A 141      19.610 -10.017 -12.150  1.00 75.44           C  
ATOM   1125  ND1 HIS A 141      20.103 -10.133  -9.999  1.00 75.44           N  
ATOM   1126  CE1 HIS A 141      19.589 -11.313 -10.382  1.00 75.44           C  
ATOM   1127  NE2 HIS A 141      19.264 -11.286 -11.674  1.00 75.44           N  
ATOM   1128  N   MET A 142      20.017  -6.341  -8.390  1.00 74.12           N  
ATOM   1129  CA  MET A 142      19.679  -6.234  -6.964  1.00 74.12           C  
ATOM   1130  C   MET A 142      18.442  -5.365  -6.717  1.00 74.12           C  
ATOM   1131  CB  MET A 142      20.880  -5.690  -6.176  1.00 74.12           C  
ATOM   1132  O   MET A 142      17.593  -5.732  -5.905  1.00 74.12           O  
ATOM   1133  CG  MET A 142      21.960  -6.760  -5.990  1.00 74.12           C  
ATOM   1134  SD  MET A 142      21.487  -8.122  -4.890  1.00 74.12           S  
ATOM   1135  CE  MET A 142      22.645  -7.840  -3.529  1.00 74.12           C  
ATOM   1136  N   THR A 143      18.295  -4.251  -7.439  1.00 68.69           N  
ATOM   1137  CA  THR A 143      17.128  -3.359  -7.333  1.00 68.69           C  
ATOM   1138  C   THR A 143      15.859  -4.042  -7.857  1.00 68.69           C  
ATOM   1139  CB  THR A 143      17.385  -2.035  -8.075  1.00 68.69           C  
ATOM   1140  O   THR A 143      14.798  -3.935  -7.239  1.00 68.69           O  
ATOM   1141  CG2 THR A 143      16.262  -1.016  -7.867  1.00 68.69           C  
ATOM   1142  OG1 THR A 143      18.566  -1.430  -7.599  1.00 68.69           O  
ATOM   1143  N   GLY A 144      15.962  -4.800  -8.953  1.00 75.38           N  
ATOM   1144  CA  GLY A 144      14.877  -5.616  -9.505  1.00 75.38           C  
ATOM   1145  C   GLY A 144      14.427  -6.721  -8.545  1.00 75.38           C  
ATOM   1146  O   GLY A 144      13.243  -6.790  -8.204  1.00 75.38           O  
ATOM   1147  N   ILE A 145      15.373  -7.517  -8.024  1.00 80.94           N  
ATOM   1148  CA  ILE A 145      15.108  -8.537  -6.991  1.00 80.94           C  
ATOM   1149  C   ILE A 145      14.404  -7.900  -5.800  1.00 80.94           C  
ATOM   1150  CB  ILE A 145      16.413  -9.206  -6.494  1.00 80.94           C  
ATOM   1151  O   ILE A 145      13.417  -8.422  -5.288  1.00 80.94           O  
ATOM   1152  CG1 ILE A 145      17.027 -10.112  -7.576  1.00 80.94           C  
ATOM   1153  CG2 ILE A 145      16.141 -10.055  -5.226  1.00 80.94           C  
ATOM   1154  CD1 ILE A 145      18.483 -10.485  -7.262  1.00 80.94           C  
ATOM   1155  N   TYR A 146      14.916  -6.764  -5.350  1.00 78.00           N  
ATOM   1156  CA  TYR A 146      14.387  -6.071  -4.200  1.00 78.00           C  
ATOM   1157  C   TYR A 146      12.920  -5.638  -4.406  1.00 78.00           C  
ATOM   1158  CB  TYR A 146      15.327  -4.903  -3.910  1.00 78.00           C  
ATOM   1159  O   TYR A 146      12.065  -5.936  -3.567  1.00 78.00           O  
ATOM   1160  CG  TYR A 146      14.656  -3.975  -2.967  1.00 78.00           C  
ATOM   1161  CD1 TYR A 146      13.840  -2.966  -3.496  1.00 78.00           C  
ATOM   1162  CD2 TYR A 146      14.589  -4.335  -1.622  1.00 78.00           C  
ATOM   1163  CE1 TYR A 146      12.902  -2.346  -2.676  1.00 78.00           C  
ATOM   1164  CE2 TYR A 146      13.700  -3.651  -0.801  1.00 78.00           C  
ATOM   1165  OH  TYR A 146      12.073  -1.844  -0.531  1.00 78.00           O  
ATOM   1166  CZ  TYR A 146      12.885  -2.612  -1.301  1.00 78.00           C  
ATOM   1167  N   ARG A 147      12.600  -4.989  -5.536  1.00 76.06           N  
ATOM   1168  CA  ARG A 147      11.224  -4.567  -5.865  1.00 76.06           C  
ATOM   1169  C   ARG A 147      10.282  -5.764  -5.900  1.00 76.06           C  
ATOM   1170  CB  ARG A 147      11.213  -3.856  -7.225  1.00 76.06           C  
ATOM   1171  O   ARG A 147       9.161  -5.713  -5.392  1.00 76.06           O  
ATOM   1172  CG  ARG A 147      11.779  -2.433  -7.148  1.00 76.06           C  
ATOM   1173  CD  ARG A 147      11.844  -1.833  -8.555  1.00 76.06           C  
ATOM   1174  NE  ARG A 147      12.279  -0.427  -8.522  1.00 76.06           N  
ATOM   1175  NH1 ARG A 147      12.394  -0.100 -10.801  1.00 76.06           N  
ATOM   1176  NH2 ARG A 147      12.884   1.574  -9.411  1.00 76.06           N  
ATOM   1177  CZ  ARG A 147      12.517   0.336  -9.576  1.00 76.06           C  
ATOM   1178  N   PHE A 148      10.770  -6.870  -6.444  1.00 81.88           N  
ATOM   1179  CA  PHE A 148      10.058  -8.133  -6.467  1.00 81.88           C  
ATOM   1180  C   PHE A 148       9.844  -8.728  -5.062  1.00 81.88           C  
ATOM   1181  CB  PHE A 148      10.830  -9.053  -7.405  1.00 81.88           C  
ATOM   1182  O   PHE A 148       8.754  -9.216  -4.759  1.00 81.88           O  
ATOM   1183  CG  PHE A 148      10.234 -10.424  -7.498  1.00 81.88           C  
ATOM   1184  CD1 PHE A 148      10.920 -11.517  -6.945  1.00 81.88           C  
ATOM   1185  CD2 PHE A 148       8.993 -10.598  -8.134  1.00 81.88           C  
ATOM   1186  CE1 PHE A 148      10.397 -12.806  -7.090  1.00 81.88           C  
ATOM   1187  CE2 PHE A 148       8.453 -11.885  -8.240  1.00 81.88           C  
ATOM   1188  CZ  PHE A 148       9.177 -12.984  -7.754  1.00 81.88           C  
ATOM   1189  N   LEU A 149      10.822  -8.622  -4.158  1.00 83.44           N  
ATOM   1190  CA  LEU A 149      10.678  -9.036  -2.760  1.00 83.44           C  
ATOM   1191  C   LEU A 149       9.663  -8.175  -1.999  1.00 83.44           C  
ATOM   1192  CB  LEU A 149      12.039  -9.013  -2.043  1.00 83.44           C  
ATOM   1193  O   LEU A 149       8.839  -8.733  -1.274  1.00 83.44           O  
ATOM   1194  CG  LEU A 149      13.006 -10.140  -2.444  1.00 83.44           C  
ATOM   1195  CD1 LEU A 149      14.354  -9.904  -1.762  1.00 83.44           C  
ATOM   1196  CD2 LEU A 149      12.493 -11.521  -2.027  1.00 83.44           C  
ATOM   1197  N   VAL A 150       9.666  -6.848  -2.180  1.00 77.38           N  
ATOM   1198  CA  VAL A 150       8.646  -5.950  -1.594  1.00 77.38           C  
ATOM   1199  C   VAL A 150       7.256  -6.357  -2.018  1.00 77.38           C  
ATOM   1200  CB  VAL A 150       8.836  -4.487  -2.021  1.00 77.38           C  
ATOM   1201  O   VAL A 150       6.349  -6.456  -1.185  1.00 77.38           O  
ATOM   1202  CG1 VAL A 150       7.720  -3.552  -1.521  1.00 77.38           C  
ATOM   1203  CG2 VAL A 150      10.121  -3.931  -1.462  1.00 77.38           C  
ATOM   1204  N   TYR A 151       7.102  -6.621  -3.309  1.00 83.62           N  
ATOM   1205  CA  TYR A 151       5.861  -7.110  -3.865  1.00 83.62           C  
ATOM   1206  C   TYR A 151       5.451  -8.441  -3.234  1.00 83.62           C  
ATOM   1207  CB  TYR A 151       6.028  -7.221  -5.372  1.00 83.62           C  
ATOM   1208  O   TYR A 151       4.342  -8.536  -2.716  1.00 83.62           O  
ATOM   1209  CG  TYR A 151       4.939  -8.040  -6.007  1.00 83.62           C  
ATOM   1210  CD1 TYR A 151       5.173  -9.384  -6.355  1.00 83.62           C  
ATOM   1211  CD2 TYR A 151       3.687  -7.448  -6.233  1.00 83.62           C  
ATOM   1212  CE1 TYR A 151       4.147 -10.146  -6.943  1.00 83.62           C  
ATOM   1213  CE2 TYR A 151       2.677  -8.205  -6.839  1.00 83.62           C  
ATOM   1214  OH  TYR A 151       1.910 -10.227  -7.818  1.00 83.62           O  
ATOM   1215  CZ  TYR A 151       2.898  -9.545  -7.191  1.00 83.62           C  
ATOM   1216  N   ILE A 152       6.342  -9.439  -3.188  1.00 83.69           N  
ATOM   1217  CA  ILE A 152       6.047 -10.741  -2.575  1.00 83.69           C  
ATOM   1218  C   ILE A 152       5.653 -10.577  -1.110  1.00 83.69           C  
ATOM   1219  CB  ILE A 152       7.236 -11.718  -2.727  1.00 83.69           C  
ATOM   1220  O   ILE A 152       4.685 -11.194  -0.677  1.00 83.69           O  
ATOM   1221  CG1 ILE A 152       7.272 -12.235  -4.178  1.00 83.69           C  
ATOM   1222  CG2 ILE A 152       7.122 -12.913  -1.752  1.00 83.69           C  
ATOM   1223  CD1 ILE A 152       8.462 -13.148  -4.484  1.00 83.69           C  
ATOM   1224  N   VAL A 153       6.366  -9.763  -0.332  1.00 83.06           N  
ATOM   1225  CA  VAL A 153       6.059  -9.550   1.088  1.00 83.06           C  
ATOM   1226  C   VAL A 153       4.701  -8.871   1.253  1.00 83.06           C  
ATOM   1227  CB  VAL A 153       7.189  -8.761   1.776  1.00 83.06           C  
ATOM   1228  O   VAL A 153       3.884  -9.341   2.047  1.00 83.06           O  
ATOM   1229  CG1 VAL A 153       6.807  -8.298   3.189  1.00 83.06           C  
ATOM   1230  CG2 VAL A 153       8.431  -9.653   1.910  1.00 83.06           C  
ATOM   1231  N   SER A 154       4.428  -7.822   0.475  1.00 80.69           N  
ATOM   1232  CA  SER A 154       3.147  -7.099   0.491  1.00 80.69           C  
ATOM   1233  C   SER A 154       1.993  -8.014   0.089  1.00 80.69           C  
ATOM   1234  CB  SER A 154       3.203  -5.892  -0.453  1.00 80.69           C  
ATOM   1235  O   SER A 154       0.949  -8.050   0.742  1.00 80.69           O  
ATOM   1236  OG  SER A 154       4.258  -5.040  -0.059  1.00 80.69           O  
ATOM   1237  N   LEU A 155       2.218  -8.835  -0.932  1.00 81.00           N  
ATOM   1238  CA  LEU A 155       1.264  -9.797  -1.443  1.00 81.00           C  
ATOM   1239  C   LEU A 155       1.025 -10.947  -0.461  1.00 81.00           C  
ATOM   1240  CB  LEU A 155       1.799 -10.304  -2.786  1.00 81.00           C  
ATOM   1241  O   LEU A 155      -0.121 -11.275  -0.180  1.00 81.00           O  
ATOM   1242  CG  LEU A 155       0.852 -11.307  -3.444  1.00 81.00           C  
ATOM   1243  CD1 LEU A 155      -0.367 -10.593  -4.032  1.00 81.00           C  
ATOM   1244  CD2 LEU A 155       1.609 -12.120  -4.486  1.00 81.00           C  
ATOM   1245  N   LEU A 156       2.072 -11.563   0.090  1.00 82.75           N  
ATOM   1246  CA  LEU A 156       1.954 -12.630   1.086  1.00 82.75           C  
ATOM   1247  C   LEU A 156       1.269 -12.122   2.347  1.00 82.75           C  
ATOM   1248  CB  LEU A 156       3.341 -13.179   1.463  1.00 82.75           C  
ATOM   1249  O   LEU A 156       0.448 -12.840   2.922  1.00 82.75           O  
ATOM   1250  CG  LEU A 156       3.985 -14.116   0.429  1.00 82.75           C  
ATOM   1251  CD1 LEU A 156       5.381 -14.495   0.927  1.00 82.75           C  
ATOM   1252  CD2 LEU A 156       3.184 -15.408   0.241  1.00 82.75           C  
ATOM   1253  N   TRP A 157       1.574 -10.894   2.769  1.00 82.12           N  
ATOM   1254  CA  TRP A 157       0.873 -10.248   3.866  1.00 82.12           C  
ATOM   1255  C   TRP A 157      -0.610 -10.082   3.531  1.00 82.12           C  
ATOM   1256  CB  TRP A 157       1.536  -8.917   4.214  1.00 82.12           C  
ATOM   1257  O   TRP A 157      -1.446 -10.581   4.283  1.00 82.12           O  
ATOM   1258  CG  TRP A 157       0.882  -8.229   5.366  1.00 82.12           C  
ATOM   1259  CD1 TRP A 157       1.173  -8.428   6.670  1.00 82.12           C  
ATOM   1260  CD2 TRP A 157      -0.183  -7.233   5.339  1.00 82.12           C  
ATOM   1261  CE2 TRP A 157      -0.474  -6.850   6.681  1.00 82.12           C  
ATOM   1262  CE3 TRP A 157      -0.922  -6.604   4.318  1.00 82.12           C  
ATOM   1263  NE1 TRP A 157       0.371  -7.618   7.451  1.00 82.12           N  
ATOM   1264  CH2 TRP A 157      -2.158  -5.277   5.954  1.00 82.12           C  
ATOM   1265  CZ2 TRP A 157      -1.434  -5.878   6.997  1.00 82.12           C  
ATOM   1266  CZ3 TRP A 157      -1.913  -5.653   4.623  1.00 82.12           C  
ATOM   1267  N   MET A 158      -0.940  -9.504   2.372  1.00 72.50           N  
ATOM   1268  CA  MET A 158      -2.324  -9.346   1.910  1.00 72.50           C  
ATOM   1269  C   MET A 158      -3.059 -10.677   1.804  1.00 72.50           C  
ATOM   1270  CB  MET A 158      -2.368  -8.646   0.543  1.00 72.50           C  
ATOM   1271  O   MET A 158      -4.163 -10.801   2.319  1.00 72.50           O  
ATOM   1272  CG  MET A 158      -2.285  -7.136   0.702  1.00 72.50           C  
ATOM   1273  SD  MET A 158      -3.728  -6.371   1.503  1.00 72.50           S  
ATOM   1274  CE  MET A 158      -4.881  -6.346   0.103  1.00 72.50           C  
ATOM   1275  N   LEU A 159      -2.454 -11.700   1.202  1.00 76.06           N  
ATOM   1276  CA  LEU A 159      -3.025 -13.039   1.068  1.00 76.06           C  
ATOM   1277  C   LEU A 159      -3.226 -13.693   2.434  1.00 76.06           C  
ATOM   1278  CB  LEU A 159      -2.097 -13.912   0.203  1.00 76.06           C  
ATOM   1279  O   LEU A 159      -4.252 -14.323   2.677  1.00 76.06           O  
ATOM   1280  CG  LEU A 159      -2.103 -13.585  -1.302  1.00 76.06           C  
ATOM   1281  CD1 LEU A 159      -1.009 -14.403  -1.991  1.00 76.06           C  
ATOM   1282  CD2 LEU A 159      -3.442 -13.933  -1.955  1.00 76.06           C  
ATOM   1283  N   ARG A 160      -2.271 -13.547   3.357  1.00 79.00           N  
ATOM   1284  CA  ARG A 160      -2.379 -14.096   4.715  1.00 79.00           C  
ATOM   1285  C   ARG A 160      -3.448 -13.374   5.528  1.00 79.00           C  
ATOM   1286  CB  ARG A 160      -0.998 -14.036   5.379  1.00 79.00           C  
ATOM   1287  O   ARG A 160      -4.147 -14.028   6.302  1.00 79.00           O  
ATOM   1288  CG  ARG A 160      -0.959 -14.734   6.743  1.00 79.00           C  
ATOM   1289  CD  ARG A 160       0.474 -14.692   7.288  1.00 79.00           C  
ATOM   1290  NE  ARG A 160       0.591 -15.319   8.621  1.00 79.00           N  
ATOM   1291  NH1 ARG A 160       0.799 -17.504   7.934  1.00 79.00           N  
ATOM   1292  NH2 ARG A 160       0.947 -17.014  10.103  1.00 79.00           N  
ATOM   1293  CZ  ARG A 160       0.771 -16.604   8.877  1.00 79.00           C  
ATOM   1294  N   VAL A 161      -3.584 -12.061   5.361  1.00 69.19           N  
ATOM   1295  CA  VAL A 161      -4.643 -11.254   5.975  1.00 69.19           C  
ATOM   1296  C   VAL A 161      -6.000 -11.632   5.370  1.00 69.19           C  
ATOM   1297  CB  VAL A 161      -4.313  -9.750   5.865  1.00 69.19           C  
ATOM   1298  O   VAL A 161      -6.869 -12.076   6.111  1.00 69.19           O  
ATOM   1299  CG1 VAL A 161      -5.486  -8.866   6.297  1.00 69.19           C  
ATOM   1300  CG2 VAL A 161      -3.132  -9.394   6.782  1.00 69.19           C  
ATOM   1301  N   SER A 162      -6.141 -11.599   4.046  1.00 67.06           N  
ATOM   1302  CA  SER A 162      -7.359 -11.940   3.289  1.00 67.06           C  
ATOM   1303  C   SER A 162      -7.830 -13.387   3.479  1.00 67.06           C  
ATOM   1304  CB  SER A 162      -7.090 -11.678   1.797  1.00 67.06           C  
ATOM   1305  O   SER A 162      -9.022 -13.674   3.490  1.00 67.06           O  
ATOM   1306  OG  SER A 162      -8.128 -12.179   0.980  1.00 67.06           O  
ATOM   1307  N   ARG A 163      -6.912 -14.342   3.657  1.00 70.25           N  
ATOM   1308  CA  ARG A 163      -7.286 -15.745   3.898  1.00 70.25           C  
ATOM   1309  C   ARG A 163      -7.731 -15.986   5.332  1.00 70.25           C  
ATOM   1310  CB  ARG A 163      -6.110 -16.646   3.523  1.00 70.25           C  
ATOM   1311  O   ARG A 163      -8.547 -16.865   5.590  1.00 70.25           O  
ATOM   1312  CG  ARG A 163      -6.508 -18.122   3.450  1.00 70.25           C  
ATOM   1313  CD  ARG A 163      -5.279 -18.936   3.049  1.00 70.25           C  
ATOM   1314  NE  ARG A 163      -5.654 -20.262   2.531  1.00 70.25           N  
ATOM   1315  NH1 ARG A 163      -3.647 -20.728   1.515  1.00 70.25           N  
ATOM   1316  NH2 ARG A 163      -5.361 -22.133   1.266  1.00 70.25           N  
ATOM   1317  CZ  ARG A 163      -4.888 -21.033   1.779  1.00 70.25           C  
ATOM   1318  N   ARG A 164      -7.125 -15.273   6.281  1.00 68.75           N  
ATOM   1319  CA  ARG A 164      -7.392 -15.476   7.707  1.00 68.75           C  
ATOM   1320  C   ARG A 164      -8.632 -14.733   8.169  1.00 68.75           C  
ATOM   1321  CB  ARG A 164      -6.157 -15.068   8.497  1.00 68.75           C  
ATOM   1322  O   ARG A 164      -9.317 -15.195   9.074  1.00 68.75           O  
ATOM   1323  CG  ARG A 164      -6.361 -15.378   9.978  1.00 68.75           C  
ATOM   1324  CD  ARG A 164      -5.002 -15.404  10.656  1.00 68.75           C  
ATOM   1325  NE  ARG A 164      -5.142 -15.730  12.085  1.00 68.75           N  
ATOM   1326  NH1 ARG A 164      -2.905 -15.899  12.544  1.00 68.75           N  
ATOM   1327  NH2 ARG A 164      -4.404 -16.494  14.097  1.00 68.75           N  
ATOM   1328  CZ  ARG A 164      -4.153 -16.051  12.897  1.00 68.75           C  
ATOM   1329  N   TRP A 165      -8.887 -13.595   7.559  1.00 60.19           N  
ATOM   1330  CA  TRP A 165     -10.075 -12.813   7.776  1.00 60.19           C  
ATOM   1331  C   TRP A 165     -10.809 -12.840   6.457  1.00 60.19           C  
ATOM   1332  CB  TRP A 165      -9.647 -11.400   8.145  1.00 60.19           C  
ATOM   1333  O   TRP A 165     -10.261 -12.331   5.486  1.00 60.19           O  
ATOM   1334  CG  TRP A 165      -8.718 -11.273   9.313  1.00 60.19           C  
ATOM   1335  CD1 TRP A 165      -7.370 -11.382   9.281  1.00 60.19           C  
ATOM   1336  CD2 TRP A 165      -9.051 -10.854  10.663  1.00 60.19           C  
ATOM   1337  CE2 TRP A 165      -7.843 -10.764  11.415  1.00 60.19           C  
ATOM   1338  CE3 TRP A 165     -10.246 -10.474  11.305  1.00 60.19           C  
ATOM   1339  NE1 TRP A 165      -6.843 -11.073  10.518  1.00 60.19           N  
ATOM   1340  CH2 TRP A 165      -9.036  -9.996  13.371  1.00 60.19           C  
ATOM   1341  CZ2 TRP A 165      -7.824 -10.345  12.751  1.00 60.19           C  
ATOM   1342  CZ3 TRP A 165     -10.239 -10.052  12.646  1.00 60.19           C  
ATOM   1343  N   ASN A 166     -12.009 -13.429   6.402  1.00 62.31           N  
ATOM   1344  CA  ASN A 166     -12.884 -13.194   5.254  1.00 62.31           C  
ATOM   1345  C   ASN A 166     -12.824 -11.694   4.976  1.00 62.31           C  
ATOM   1346  CB  ASN A 166     -14.329 -13.623   5.581  1.00 62.31           C  
ATOM   1347  O   ASN A 166     -13.096 -10.925   5.895  1.00 62.31           O  
ATOM   1348  CG  ASN A 166     -14.580 -15.103   5.381  1.00 62.31           C  
ATOM   1349  ND2 ASN A 166     -15.574 -15.650   6.037  1.00 62.31           N  
ATOM   1350  OD1 ASN A 166     -13.910 -15.789   4.632  1.00 62.31           O  
ATOM   1351  N   LEU A 167     -12.383 -11.280   3.786  1.00 53.50           N  
ATOM   1352  CA  LEU A 167     -12.298  -9.856   3.463  1.00 53.50           C  
ATOM   1353  C   LEU A 167     -13.632  -9.173   3.737  1.00 53.50           C  
ATOM   1354  CB  LEU A 167     -11.872  -9.657   2.007  1.00 53.50           C  
ATOM   1355  O   LEU A 167     -13.630  -8.049   4.194  1.00 53.50           O  
ATOM   1356  CG  LEU A 167     -10.348  -9.557   1.871  1.00 53.50           C  
ATOM   1357  CD1 LEU A 167      -9.998  -9.766   0.417  1.00 53.50           C  
ATOM   1358  CD2 LEU A 167      -9.797  -8.189   2.269  1.00 53.50           C  
ATOM   1359  N   ASP A 168     -14.742  -9.895   3.622  1.00 53.50           N  
ATOM   1360  CA  ASP A 168     -16.038  -9.440   4.110  1.00 53.50           C  
ATOM   1361  C   ASP A 168     -15.978  -9.083   5.605  1.00 53.50           C  
ATOM   1362  CB  ASP A 168     -17.103 -10.496   3.788  1.00 53.50           C  
ATOM   1363  O   ASP A 168     -16.158  -7.932   5.943  1.00 53.50           O  
ATOM   1364  CG  ASP A 168     -17.106 -10.885   2.302  1.00 53.50           C  
ATOM   1365  OD1 ASP A 168     -16.764 -10.033   1.453  1.00 53.50           O  
ATOM   1366  OD2 ASP A 168     -17.328 -12.086   2.042  1.00 53.50           O  
ATOM   1367  N   ALA A 169     -15.564  -9.975   6.509  1.00 57.41           N  
ATOM   1368  CA  ALA A 169     -15.390  -9.654   7.934  1.00 57.41           C  
ATOM   1369  C   ALA A 169     -14.331  -8.570   8.235  1.00 57.41           C  
ATOM   1370  CB  ALA A 169     -15.042 -10.950   8.680  1.00 57.41           C  
ATOM   1371  O   ALA A 169     -14.421  -7.904   9.263  1.00 57.41           O  
ATOM   1372  N   LEU A 170     -13.318  -8.424   7.378  1.00 49.50           N  
ATOM   1373  CA  LEU A 170     -12.209  -7.484   7.561  1.00 49.50           C  
ATOM   1374  C   LEU A 170     -12.544  -6.072   7.043  1.00 49.50           C  
ATOM   1375  CB  LEU A 170     -10.986  -8.067   6.827  1.00 49.50           C  
ATOM   1376  O   LEU A 170     -12.069  -5.078   7.582  1.00 49.50           O  
ATOM   1377  CG  LEU A 170      -9.664  -7.438   7.293  1.00 49.50           C  
ATOM   1378  CD1 LEU A 170      -8.859  -8.256   8.290  1.00 49.50           C  
ATOM   1379  CD2 LEU A 170      -8.742  -7.217   6.095  1.00 49.50           C  
ATOM   1380  N   LEU A 171     -13.347  -6.000   5.987  1.00 49.56           N  
ATOM   1381  CA  LEU A 171     -13.603  -4.805   5.191  1.00 49.56           C  
ATOM   1382  C   LEU A 171     -15.042  -4.312   5.340  1.00 49.56           C  
ATOM   1383  CB  LEU A 171     -13.202  -5.158   3.753  1.00 49.56           C  
ATOM   1384  O   LEU A 171     -15.328  -3.141   5.117  1.00 49.56           O  
ATOM   1385  CG  LEU A 171     -12.418  -4.037   3.088  1.00 49.56           C  
ATOM   1386  CD1 LEU A 171     -11.362  -4.700   2.215  1.00 49.56           C  
ATOM   1387  CD2 LEU A 171     -13.390  -3.140   2.340  1.00 49.56           C  
ATOM   1388  N   PHE A 172     -15.928  -5.183   5.812  1.00 47.88           N  
ATOM   1389  CA  PHE A 172     -17.313  -4.882   6.109  1.00 47.88           C  
ATOM   1390  C   PHE A 172     -17.864  -5.763   7.239  1.00 47.88           C  
ATOM   1391  CB  PHE A 172     -18.134  -5.046   4.826  1.00 47.88           C  
ATOM   1392  O   PHE A 172     -18.295  -6.897   7.053  1.00 47.88           O  
ATOM   1393  CG  PHE A 172     -18.106  -3.832   3.921  1.00 47.88           C  
ATOM   1394  CD1 PHE A 172     -18.901  -2.717   4.238  1.00 47.88           C  
ATOM   1395  CD2 PHE A 172     -17.316  -3.813   2.758  1.00 47.88           C  
ATOM   1396  CE1 PHE A 172     -19.013  -1.644   3.345  1.00 47.88           C  
ATOM   1397  CE2 PHE A 172     -17.395  -2.722   1.878  1.00 47.88           C  
ATOM   1398  CZ  PHE A 172     -18.291  -1.674   2.144  1.00 47.88           C  
ATOM   1399  N   LEU A 173     -18.062  -5.141   8.400  1.00 50.06           N  
ATOM   1400  CA  LEU A 173     -19.339  -5.307   9.102  1.00 50.06           C  
ATOM   1401  C   LEU A 173     -19.701  -6.691   9.664  1.00 50.06           C  
ATOM   1402  CB  LEU A 173     -20.474  -4.769   8.198  1.00 50.06           C  
ATOM   1403  O   LEU A 173     -20.781  -6.803  10.218  1.00 50.06           O  
ATOM   1404  CG  LEU A 173     -20.622  -3.244   8.227  1.00 50.06           C  
ATOM   1405  CD1 LEU A 173     -21.403  -2.756   7.009  1.00 50.06           C  
ATOM   1406  CD2 LEU A 173     -21.413  -2.849   9.474  1.00 50.06           C  
ATOM   1407  N   LYS A 174     -18.822  -7.704   9.712  1.00 45.28           N  
ATOM   1408  CA  LYS A 174     -19.042  -8.824  10.661  1.00 45.28           C  
ATOM   1409  C   LYS A 174     -18.627  -8.471  12.089  1.00 45.28           C  
ATOM   1410  CB  LYS A 174     -18.530 -10.175  10.157  1.00 45.28           C  
ATOM   1411  O   LYS A 174     -18.275  -9.328  12.895  1.00 45.28           O  
ATOM   1412  CG  LYS A 174     -19.500 -11.261  10.654  1.00 45.28           C  
ATOM   1413  CD  LYS A 174     -19.058 -12.664  10.249  1.00 45.28           C  
ATOM   1414  CE  LYS A 174     -20.169 -13.625  10.678  1.00 45.28           C  
ATOM   1415  NZ  LYS A 174     -19.896 -15.016  10.253  1.00 45.28           N  
ATOM   1416  N   VAL A 175     -18.677  -7.184  12.395  1.00 49.16           N  
ATOM   1417  CA  VAL A 175     -18.951  -6.724  13.736  1.00 49.16           C  
ATOM   1418  C   VAL A 175     -20.341  -6.103  13.662  1.00 49.16           C  
ATOM   1419  CB  VAL A 175     -17.858  -5.784  14.289  1.00 49.16           C  
ATOM   1420  O   VAL A 175     -20.489  -4.889  13.717  1.00 49.16           O  
ATOM   1421  CG1 VAL A 175     -17.869  -5.867  15.818  1.00 49.16           C  
ATOM   1422  CG2 VAL A 175     -16.433  -6.127  13.837  1.00 49.16           C  
ATOM   1423  N   ASP A 176     -21.378  -6.944  13.642  1.00 47.28           N  
ATOM   1424  CA  ASP A 176     -22.758  -6.564  14.013  1.00 47.28           C  
ATOM   1425  C   ASP A 176     -22.830  -5.969  15.450  1.00 47.28           C  
ATOM   1426  CB  ASP A 176     -23.676  -7.799  13.891  1.00 47.28           C  
ATOM   1427  O   ASP A 176     -23.895  -5.715  16.000  1.00 47.28           O  
ATOM   1428  CG  ASP A 176     -23.815  -8.343  12.462  1.00 47.28           C  
ATOM   1429  OD1 ASP A 176     -24.106  -7.543  11.550  1.00 47.28           O  
ATOM   1430  OD2 ASP A 176     -23.600  -9.569  12.297  1.00 47.28           O  
ATOM   1431  N   LYS A 177     -21.673  -5.766  16.095  1.00 50.16           N  
ATOM   1432  CA  LYS A 177     -21.452  -5.231  17.435  1.00 50.16           C  
ATOM   1433  C   LYS A 177     -20.530  -4.004  17.465  1.00 50.16           C  
ATOM   1434  CB  LYS A 177     -20.892  -6.344  18.338  1.00 50.16           C  
ATOM   1435  O   LYS A 177     -20.141  -3.597  18.552  1.00 50.16           O  
ATOM   1436  CG  LYS A 177     -21.810  -7.567  18.422  1.00 50.16           C  
ATOM   1437  CD  LYS A 177     -21.307  -8.519  19.511  1.00 50.16           C  
ATOM   1438  CE  LYS A 177     -22.288  -9.684  19.655  1.00 50.16           C  
ATOM   1439  NZ  LYS A 177     -21.999 -10.488  20.867  1.00 50.16           N  
ATOM   1440  N   LEU A 178     -20.120  -3.438  16.322  1.00 54.28           N  
ATOM   1441  CA  LEU A 178     -19.283  -2.233  16.339  1.00 54.28           C  
ATOM   1442  C   LEU A 178     -20.131  -1.089  16.897  1.00 54.28           C  
ATOM   1443  CB  LEU A 178     -18.705  -1.917  14.940  1.00 54.28           C  
ATOM   1444  O   LEU A 178     -21.149  -0.723  16.311  1.00 54.28           O  
ATOM   1445  CG  LEU A 178     -17.211  -2.270  14.795  1.00 54.28           C  
ATOM   1446  CD1 LEU A 178     -16.811  -2.319  13.317  1.00 54.28           C  
ATOM   1447  CD2 LEU A 178     -16.310  -1.252  15.485  1.00 54.28           C  
ATOM   1448  N   TYR A 179     -19.701  -0.529  18.024  1.00 55.31           N  
ATOM   1449  CA  TYR A 179     -20.458   0.449  18.812  1.00 55.31           C  
ATOM   1450  C   TYR A 179     -20.901   1.673  17.986  1.00 55.31           C  
ATOM   1451  CB  TYR A 179     -19.554   0.841  19.988  1.00 55.31           C  
ATOM   1452  O   TYR A 179     -22.017   2.169  18.121  1.00 55.31           O  
ATOM   1453  CG  TYR A 179     -20.279   1.459  21.158  1.00 55.31           C  
ATOM   1454  CD1 TYR A 179     -20.185   2.840  21.395  1.00 55.31           C  
ATOM   1455  CD2 TYR A 179     -20.982   0.639  22.060  1.00 55.31           C  
ATOM   1456  CE1 TYR A 179     -20.785   3.405  22.536  1.00 55.31           C  
ATOM   1457  CE2 TYR A 179     -21.635   1.212  23.166  1.00 55.31           C  
ATOM   1458  OH  TYR A 179     -22.216   3.140  24.451  1.00 55.31           O  
ATOM   1459  CZ  TYR A 179     -21.554   2.598  23.399  1.00 55.31           C  
ATOM   1460  N   VAL A 180     -20.067   2.089  17.024  1.00 56.38           N  
ATOM   1461  CA  VAL A 180     -20.365   3.183  16.082  1.00 56.38           C  
ATOM   1462  C   VAL A 180     -21.586   2.880  15.207  1.00 56.38           C  
ATOM   1463  CB  VAL A 180     -19.138   3.485  15.196  1.00 56.38           C  
ATOM   1464  O   VAL A 180     -22.351   3.791  14.914  1.00 56.38           O  
ATOM   1465  CG1 VAL A 180     -19.392   4.620  14.194  1.00 56.38           C  
ATOM   1466  CG2 VAL A 180     -17.925   3.886  16.050  1.00 56.38           C  
ATOM   1467  N   SER A 181     -21.800   1.620  14.811  1.00 59.38           N  
ATOM   1468  CA  SER A 181     -22.988   1.226  14.043  1.00 59.38           C  
ATOM   1469  C   SER A 181     -24.253   1.340  14.887  1.00 59.38           C  
ATOM   1470  CB  SER A 181     -22.851  -0.206  13.516  1.00 59.38           C  
ATOM   1471  O   SER A 181     -25.260   1.814  14.376  1.00 59.38           O  
ATOM   1472  OG  SER A 181     -23.922  -0.515  12.646  1.00 59.38           O  
ATOM   1473  N   ARG A 182     -24.186   0.963  16.172  1.00 64.25           N  
ATOM   1474  CA  ARG A 182     -25.330   1.026  17.092  1.00 64.25           C  
ATOM   1475  C   ARG A 182     -25.722   2.472  17.400  1.00 64.25           C  
ATOM   1476  CB  ARG A 182     -25.026   0.216  18.362  1.00 64.25           C  
ATOM   1477  O   ARG A 182     -26.875   2.825  17.218  1.00 64.25           O  
ATOM   1478  CG  ARG A 182     -26.299  -0.008  19.193  1.00 64.25           C  
ATOM   1479  CD  ARG A 182     -26.014  -0.730  20.514  1.00 64.25           C  
ATOM   1480  NE  ARG A 182     -25.612  -2.140  20.315  1.00 64.25           N  
ATOM   1481  NH1 ARG A 182     -24.733  -2.460  22.413  1.00 64.25           N  
ATOM   1482  NH2 ARG A 182     -24.779  -4.159  20.967  1.00 64.25           N  
ATOM   1483  CZ  ARG A 182     -25.043  -2.909  21.228  1.00 64.25           C  
ATOM   1484  N   ILE A 183     -24.758   3.339  17.723  1.00 63.50           N  
ATOM   1485  CA  ILE A 183     -25.022   4.776  17.934  1.00 63.50           C  
ATOM   1486  C   ILE A 183     -25.542   5.444  16.657  1.00 63.50           C  
ATOM   1487  CB  ILE A 183     -23.749   5.497  18.431  1.00 63.50           C  
ATOM   1488  O   ILE A 183     -26.412   6.312  16.709  1.00 63.50           O  
ATOM   1489  CG1 ILE A 183     -23.440   5.046  19.871  1.00 63.50           C  
ATOM   1490  CG2 ILE A 183     -23.912   7.036  18.380  1.00 63.50           C  
ATOM   1491  CD1 ILE A 183     -22.107   5.569  20.411  1.00 63.50           C  
ATOM   1492  N   ALA A 184     -24.981   5.094  15.498  1.00 64.12           N  
ATOM   1493  CA  ALA A 184     -25.436   5.637  14.224  1.00 64.12           C  
ATOM   1494  C   ALA A 184     -26.886   5.207  13.927  1.00 64.12           C  
ATOM   1495  CB  ALA A 184     -24.437   5.198  13.146  1.00 64.12           C  
ATOM   1496  O   ALA A 184     -27.700   6.026  13.500  1.00 64.12           O  
ATOM   1497  N   GLU A 185     -27.219   3.949  14.219  1.00 67.81           N  
ATOM   1498  CA  GLU A 185     -28.575   3.409  14.129  1.00 67.81           C  
ATOM   1499  C   GLU A 185     -29.538   4.105  15.105  1.00 67.81           C  
ATOM   1500  CB  GLU A 185     -28.494   1.885  14.316  1.00 67.81           C  
ATOM   1501  O   GLU A 185     -30.577   4.597  14.668  1.00 67.81           O  
ATOM   1502  CG  GLU A 185     -29.808   1.153  14.031  1.00 67.81           C  
ATOM   1503  CD  GLU A 185     -29.619  -0.371  13.906  1.00 67.81           C  
ATOM   1504  OE1 GLU A 185     -30.512  -1.001  13.292  1.00 67.81           O  
ATOM   1505  OE2 GLU A 185     -28.562  -0.893  14.335  1.00 67.81           O  
ATOM   1506  N   GLU A 186     -29.152   4.267  16.374  1.00 72.44           N  
ATOM   1507  CA  GLU A 186     -29.929   4.974  17.404  1.00 72.44           C  
ATOM   1508  C   GLU A 186     -30.174   6.446  17.055  1.00 72.44           C  
ATOM   1509  CB  GLU A 186     -29.186   4.905  18.745  1.00 72.44           C  
ATOM   1510  O   GLU A 186     -31.280   6.957  17.214  1.00 72.44           O  
ATOM   1511  CG  GLU A 186     -29.325   3.539  19.434  1.00 72.44           C  
ATOM   1512  CD  GLU A 186     -28.407   3.396  20.658  1.00 72.44           C  
ATOM   1513  OE1 GLU A 186     -28.331   2.259  21.178  1.00 72.44           O  
ATOM   1514  OE2 GLU A 186     -27.722   4.388  21.006  1.00 72.44           O  
ATOM   1515  N   LYS A 187     -29.169   7.142  16.510  1.00 72.50           N  
ATOM   1516  CA  LYS A 187     -29.299   8.551  16.100  1.00 72.50           C  
ATOM   1517  C   LYS A 187     -30.025   8.727  14.763  1.00 72.50           C  
ATOM   1518  CB  LYS A 187     -27.924   9.244  16.139  1.00 72.50           C  
ATOM   1519  O   LYS A 187     -30.114   9.849  14.264  1.00 72.50           O  
ATOM   1520  CG  LYS A 187     -27.437   9.389  17.589  1.00 72.50           C  
ATOM   1521  CD  LYS A 187     -26.103  10.137  17.702  1.00 72.50           C  
ATOM   1522  CE  LYS A 187     -25.765  10.239  19.197  1.00 72.50           C  
ATOM   1523  NZ  LYS A 187     -24.462  10.897  19.467  1.00 72.50           N  
ATOM   1524  N   GLY A 188     -30.486   7.646  14.128  1.00 70.94           N  
ATOM   1525  CA  GLY A 188     -31.092   7.678  12.792  1.00 70.94           C  
ATOM   1526  C   GLY A 188     -30.136   8.150  11.684  1.00 70.94           C  
ATOM   1527  O   GLY A 188     -30.541   8.289  10.524  1.00 70.94           O  
ATOM   1528  N   LEU A 189     -28.856   8.377  12.005  1.00 64.62           N  
ATOM   1529  CA  LEU A 189     -27.798   8.592  11.031  1.00 64.62           C  
ATOM   1530  C   LEU A 189     -27.440   7.223  10.477  1.00 64.62           C  
ATOM   1531  CB  LEU A 189     -26.560   9.269  11.660  1.00 64.62           C  
ATOM   1532  O   LEU A 189     -26.521   6.585  10.969  1.00 64.62           O  
ATOM   1533  CG  LEU A 189     -26.607  10.806  11.669  1.00 64.62           C  
ATOM   1534  CD1 LEU A 189     -27.047  11.352  13.023  1.00 64.62           C  
ATOM   1535  CD2 LEU A 189     -25.221  11.376  11.353  1.00 64.62           C  
ATOM   1536  N   GLY A 190     -28.168   6.762   9.457  1.00 64.25           N  
ATOM   1537  CA  GLY A 190     -27.931   5.445   8.865  1.00 64.25           C  
ATOM   1538  C   GLY A 190     -26.431   5.194   8.694  1.00 64.25           C  
ATOM   1539  O   GLY A 190     -25.783   5.902   7.917  1.00 64.25           O  
ATOM   1540  N   GLY A 191     -25.884   4.223   9.444  1.00 64.12           N  
ATOM   1541  CA  GLY A 191     -24.439   3.968   9.561  1.00 64.12           C  
ATOM   1542  C   GLY A 191     -23.725   3.840   8.212  1.00 64.12           C  
ATOM   1543  O   GLY A 191     -22.527   4.079   8.101  1.00 64.12           O  
ATOM   1544  N   MET A 192     -24.491   3.590   7.150  1.00 63.84           N  
ATOM   1545  CA  MET A 192     -24.096   3.687   5.751  1.00 63.84           C  
ATOM   1546  C   MET A 192     -23.302   4.950   5.371  1.00 63.84           C  
ATOM   1547  CB  MET A 192     -25.365   3.614   4.892  1.00 63.84           C  
ATOM   1548  O   MET A 192     -22.345   4.830   4.610  1.00 63.84           O  
ATOM   1549  CG  MET A 192     -24.944   3.347   3.450  1.00 63.84           C  
ATOM   1550  SD  MET A 192     -26.251   3.290   2.234  1.00 63.84           S  
ATOM   1551  CE  MET A 192     -26.401   5.055   1.940  1.00 63.84           C  
ATOM   1552  N   TRP A 193     -23.653   6.144   5.865  1.00 73.00           N  
ATOM   1553  CA  TRP A 193     -22.928   7.373   5.494  1.00 73.00           C  
ATOM   1554  C   TRP A 193     -21.477   7.350   5.969  1.00 73.00           C  
ATOM   1555  CB  TRP A 193     -23.641   8.606   6.052  1.00 73.00           C  
ATOM   1556  O   TRP A 193     -20.587   7.811   5.256  1.00 73.00           O  
ATOM   1557  CG  TRP A 193     -24.906   8.949   5.338  1.00 73.00           C  
ATOM   1558  CD1 TRP A 193     -26.150   8.598   5.730  1.00 73.00           C  
ATOM   1559  CD2 TRP A 193     -25.067   9.701   4.096  1.00 73.00           C  
ATOM   1560  CE2 TRP A 193     -26.460   9.763   3.791  1.00 73.00           C  
ATOM   1561  CE3 TRP A 193     -24.181  10.335   3.198  1.00 73.00           C  
ATOM   1562  NE1 TRP A 193     -27.071   9.076   4.819  1.00 73.00           N  
ATOM   1563  CH2 TRP A 193     -26.041  11.042   1.779  1.00 73.00           C  
ATOM   1564  CZ2 TRP A 193     -26.950  10.421   2.653  1.00 73.00           C  
ATOM   1565  CZ3 TRP A 193     -24.662  10.999   2.053  1.00 73.00           C  
ATOM   1566  N   VAL A 194     -21.235   6.751   7.136  1.00 72.94           N  
ATOM   1567  CA  VAL A 194     -19.889   6.575   7.685  1.00 72.94           C  
ATOM   1568  C   VAL A 194     -19.092   5.618   6.796  1.00 72.94           C  
ATOM   1569  CB  VAL A 194     -19.956   6.097   9.149  1.00 72.94           C  
ATOM   1570  O   VAL A 194     -17.963   5.931   6.431  1.00 72.94           O  
ATOM   1571  CG1 VAL A 194     -18.558   5.961   9.758  1.00 72.94           C  
ATOM   1572  CG2 VAL A 194     -20.755   7.079  10.019  1.00 72.94           C  
ATOM   1573  N   TYR A 195     -19.692   4.509   6.351  1.00 71.12           N  
ATOM   1574  CA  TYR A 195     -19.032   3.560   5.444  1.00 71.12           C  
ATOM   1575  C   TYR A 195     -18.725   4.159   4.071  1.00 71.12           C  
ATOM   1576  CB  TYR A 195     -19.877   2.289   5.286  1.00 71.12           C  
ATOM   1577  O   TYR A 195     -17.606   4.018   3.579  1.00 71.12           O  
ATOM   1578  CG  TYR A 195     -19.930   1.476   6.556  1.00 71.12           C  
ATOM   1579  CD1 TYR A 195     -18.782   0.783   6.983  1.00 71.12           C  
ATOM   1580  CD2 TYR A 195     -21.093   1.465   7.345  1.00 71.12           C  
ATOM   1581  CE1 TYR A 195     -18.775   0.137   8.232  1.00 71.12           C  
ATOM   1582  CE2 TYR A 195     -21.087   0.835   8.602  1.00 71.12           C  
ATOM   1583  OH  TYR A 195     -19.885  -0.345  10.302  1.00 71.12           O  
ATOM   1584  CZ  TYR A 195     -19.917   0.195   9.058  1.00 71.12           C  
ATOM   1585  N   ALA A 196     -19.685   4.859   3.465  1.00 74.50           N  
ATOM   1586  CA  ALA A 196     -19.478   5.525   2.184  1.00 74.50           C  
ATOM   1587  C   ALA A 196     -18.355   6.569   2.277  1.00 74.50           C  
ATOM   1588  CB  ALA A 196     -20.804   6.145   1.732  1.00 74.50           C  
ATOM   1589  O   ALA A 196     -17.479   6.600   1.415  1.00 74.50           O  
ATOM   1590  N   ALA A 197     -18.325   7.355   3.358  1.00 79.50           N  
ATOM   1591  CA  ALA A 197     -17.261   8.320   3.608  1.00 79.50           C  
ATOM   1592  C   ALA A 197     -15.893   7.642   3.797  1.00 79.50           C  
ATOM   1593  CB  ALA A 197     -17.644   9.163   4.829  1.00 79.50           C  
ATOM   1594  O   ALA A 197     -14.899   8.113   3.252  1.00 79.50           O  
ATOM   1595  N   ILE A 198     -15.828   6.516   4.517  1.00 79.50           N  
ATOM   1596  CA  ILE A 198     -14.583   5.756   4.709  1.00 79.50           C  
ATOM   1597  C   ILE A 198     -14.051   5.229   3.372  1.00 79.50           C  
ATOM   1598  CB  ILE A 198     -14.793   4.620   5.737  1.00 79.50           C  
ATOM   1599  O   ILE A 198     -12.867   5.387   3.084  1.00 79.50           O  
ATOM   1600  CG1 ILE A 198     -14.943   5.210   7.157  1.00 79.50           C  
ATOM   1601  CG2 ILE A 198     -13.610   3.634   5.729  1.00 79.50           C  
ATOM   1602  CD1 ILE A 198     -15.524   4.214   8.167  1.00 79.50           C  
ATOM   1603  N   ILE A 199     -14.913   4.649   2.537  1.00 78.06           N  
ATOM   1604  CA  ILE A 199     -14.521   4.097   1.232  1.00 78.06           C  
ATOM   1605  C   ILE A 199     -14.078   5.202   0.276  1.00 78.06           C  
ATOM   1606  CB  ILE A 199     -15.690   3.298   0.633  1.00 78.06           C  
ATOM   1607  O   ILE A 199     -13.075   5.050  -0.419  1.00 78.06           O  
ATOM   1608  CG1 ILE A 199     -15.941   2.041   1.483  1.00 78.06           C  
ATOM   1609  CG2 ILE A 199     -15.427   2.915  -0.835  1.00 78.06           C  
ATOM   1610  CD1 ILE A 199     -17.331   1.465   1.233  1.00 78.06           C  
ATOM   1611  N   GLN A 200     -14.802   6.322   0.252  1.00 83.94           N  
ATOM   1612  CA  GLN A 200     -14.422   7.482  -0.548  1.00 83.94           C  
ATOM   1613  C   GLN A 200     -13.074   8.040  -0.099  1.00 83.94           C  
ATOM   1614  CB  GLN A 200     -15.507   8.559  -0.456  1.00 83.94           C  
ATOM   1615  O   GLN A 200     -12.218   8.280  -0.943  1.00 83.94           O  
ATOM   1616  CG  GLN A 200     -16.723   8.198  -1.317  1.00 83.94           C  
ATOM   1617  CD  GLN A 200     -17.854   9.212  -1.188  1.00 83.94           C  
ATOM   1618  NE2 GLN A 200     -18.805   9.195  -2.095  1.00 83.94           N  
ATOM   1619  OE1 GLN A 200     -17.920  10.037  -0.293  1.00 83.94           O  
ATOM   1620  N   ASN A 201     -12.850   8.172   1.211  1.00 85.25           N  
ATOM   1621  CA  ASN A 201     -11.563   8.603   1.751  1.00 85.25           C  
ATOM   1622  C   ASN A 201     -10.446   7.612   1.414  1.00 85.25           C  
ATOM   1623  CB  ASN A 201     -11.687   8.814   3.267  1.00 85.25           C  
ATOM   1624  O   ASN A 201      -9.364   8.043   1.038  1.00 85.25           O  
ATOM   1625  CG  ASN A 201     -12.439  10.082   3.627  1.00 85.25           C  
ATOM   1626  ND2 ASN A 201     -13.004  10.145   4.809  1.00 85.25           N  
ATOM   1627  OD1 ASN A 201     -12.505  11.048   2.886  1.00 85.25           O  
ATOM   1628  N   PHE A 202     -10.704   6.304   1.471  1.00 85.56           N  
ATOM   1629  CA  PHE A 202      -9.735   5.284   1.070  1.00 85.56           C  
ATOM   1630  C   PHE A 202      -9.349   5.421  -0.408  1.00 85.56           C  
ATOM   1631  CB  PHE A 202     -10.310   3.890   1.363  1.00 85.56           C  
ATOM   1632  O   PHE A 202      -8.167   5.493  -0.737  1.00 85.56           O  
ATOM   1633  CG  PHE A 202      -9.439   2.762   0.846  1.00 85.56           C  
ATOM   1634  CD1 PHE A 202      -9.601   2.282  -0.468  1.00 85.56           C  
ATOM   1635  CD2 PHE A 202      -8.434   2.221   1.663  1.00 85.56           C  
ATOM   1636  CE1 PHE A 202      -8.757   1.274  -0.965  1.00 85.56           C  
ATOM   1637  CE2 PHE A 202      -7.579   1.226   1.158  1.00 85.56           C  
ATOM   1638  CZ  PHE A 202      -7.737   0.753  -0.153  1.00 85.56           C  
ATOM   1639  N   ALA A 203     -10.336   5.486  -1.305  1.00 83.44           N  
ATOM   1640  CA  ALA A 203     -10.086   5.613  -2.738  1.00 83.44           C  
ATOM   1641  C   ALA A 203      -9.376   6.934  -3.065  1.00 83.44           C  
ATOM   1642  CB  ALA A 203     -11.420   5.487  -3.480  1.00 83.44           C  
ATOM   1643  O   ALA A 203      -8.434   6.946  -3.855  1.00 83.44           O  
ATOM   1644  N   LEU A 204      -9.787   8.028  -2.418  1.00 88.06           N  
ATOM   1645  CA  LEU A 204      -9.143   9.330  -2.539  1.00 88.06           C  
ATOM   1646  C   LEU A 204      -7.690   9.271  -2.059  1.00 88.06           C  
ATOM   1647  CB  LEU A 204      -9.947  10.362  -1.732  1.00 88.06           C  
ATOM   1648  O   LEU A 204      -6.816   9.776  -2.748  1.00 88.06           O  
ATOM   1649  CG  LEU A 204      -9.502  11.812  -1.994  1.00 88.06           C  
ATOM   1650  CD1 LEU A 204     -10.227  12.394  -3.210  1.00 88.06           C  
ATOM   1651  CD2 LEU A 204      -9.802  12.687  -0.780  1.00 88.06           C  
ATOM   1652  N   GLU A 205      -7.407   8.635  -0.921  1.00 88.00           N  
ATOM   1653  CA  GLU A 205      -6.044   8.489  -0.406  1.00 88.00           C  
ATOM   1654  C   GLU A 205      -5.168   7.661  -1.352  1.00 88.00           C  
ATOM   1655  CB  GLU A 205      -6.047   7.895   1.016  1.00 88.00           C  
ATOM   1656  O   GLU A 205      -4.071   8.102  -1.689  1.00 88.00           O  
ATOM   1657  CG  GLU A 205      -6.402   8.947   2.086  1.00 88.00           C  
ATOM   1658  CD  GLU A 205      -6.318   8.433   3.537  1.00 88.00           C  
ATOM   1659  OE1 GLU A 205      -6.494   9.256   4.474  1.00 88.00           O  
ATOM   1660  OE2 GLU A 205      -5.946   7.266   3.783  1.00 88.00           O  
ATOM   1661  N   VAL A 206      -5.654   6.520  -1.858  1.00 87.19           N  
ATOM   1662  CA  VAL A 206      -4.917   5.734  -2.864  1.00 87.19           C  
ATOM   1663  C   VAL A 206      -4.647   6.579  -4.111  1.00 87.19           C  
ATOM   1664  CB  VAL A 206      -5.649   4.429  -3.243  1.00 87.19           C  
ATOM   1665  O   VAL A 206      -3.509   6.636  -4.565  1.00 87.19           O  
ATOM   1666  CG1 VAL A 206      -4.930   3.672  -4.370  1.00 87.19           C  
ATOM   1667  CG2 VAL A 206      -5.733   3.456  -2.061  1.00 87.19           C  
ATOM   1668  N   MET A 207      -5.655   7.278  -4.638  1.00 88.38           N  
ATOM   1669  CA  MET A 207      -5.517   8.100  -5.846  1.00 88.38           C  
ATOM   1670  C   MET A 207      -4.612   9.319  -5.642  1.00 88.38           C  
ATOM   1671  CB  MET A 207      -6.902   8.550  -6.332  1.00 88.38           C  
ATOM   1672  O   MET A 207      -3.856   9.668  -6.543  1.00 88.38           O  
ATOM   1673  CG  MET A 207      -7.700   7.396  -6.951  1.00 88.38           C  
ATOM   1674  SD  MET A 207      -6.996   6.674  -8.461  1.00 88.38           S  
ATOM   1675  CE  MET A 207      -7.279   8.016  -9.646  1.00 88.38           C  
ATOM   1676  N   CYS A 208      -4.643   9.954  -4.472  1.00 89.62           N  
ATOM   1677  CA  CYS A 208      -3.782  11.090  -4.148  1.00 89.62           C  
ATOM   1678  C   CYS A 208      -2.309  10.688  -4.017  1.00 89.62           C  
ATOM   1679  CB  CYS A 208      -4.275  11.742  -2.850  1.00 89.62           C  
ATOM   1680  O   CYS A 208      -1.439  11.504  -4.310  1.00 89.62           O  
ATOM   1681  SG  CYS A 208      -5.742  12.761  -3.181  1.00 89.62           S  
ATOM   1682  N   LEU A 209      -2.019   9.453  -3.594  1.00 87.81           N  
ATOM   1683  CA  LEU A 209      -0.646   8.949  -3.494  1.00 87.81           C  
ATOM   1684  C   LEU A 209      -0.149   8.362  -4.806  1.00 87.81           C  
ATOM   1685  CB  LEU A 209      -0.554   7.922  -2.353  1.00 87.81           C  
ATOM   1686  O   LEU A 209       0.953   8.670  -5.250  1.00 87.81           O  
ATOM   1687  CG  LEU A 209      -0.884   8.520  -0.979  1.00 87.81           C  
ATOM   1688  CD1 LEU A 209      -0.767   7.433   0.091  1.00 87.81           C  
ATOM   1689  CD2 LEU A 209       0.003   9.722  -0.658  1.00 87.81           C  
ATOM   1690  N   PHE A 210      -0.977   7.545  -5.444  1.00 90.62           N  
ATOM   1691  CA  PHE A 210      -0.622   6.874  -6.681  1.00 90.62           C  
ATOM   1692  C   PHE A 210      -0.662   7.814  -7.893  1.00 90.62           C  
ATOM   1693  CB  PHE A 210      -1.565   5.683  -6.861  1.00 90.62           C  
ATOM   1694  O   PHE A 210       0.179   7.704  -8.777  1.00 90.62           O  
ATOM   1695  CG  PHE A 210      -1.275   4.918  -8.123  1.00 90.62           C  
ATOM   1696  CD1 PHE A 210      -2.142   5.047  -9.222  1.00 90.62           C  
ATOM   1697  CD2 PHE A 210      -0.092   4.163  -8.230  1.00 90.62           C  
ATOM   1698  CE1 PHE A 210      -1.815   4.439 -10.441  1.00 90.62           C  
ATOM   1699  CE2 PHE A 210       0.237   3.557  -9.454  1.00 90.62           C  
ATOM   1700  CZ  PHE A 210      -0.621   3.715 -10.556  1.00 90.62           C  
ATOM   1701  N   GLY A 211      -1.606   8.756  -7.939  1.00 90.50           N  
ATOM   1702  CA  GLY A 211      -1.833   9.639  -9.086  1.00 90.50           C  
ATOM   1703  C   GLY A 211      -0.601  10.449  -9.506  1.00 90.50           C  
ATOM   1704  O   GLY A 211      -0.212  10.363 -10.670  1.00 90.50           O  
ATOM   1705  N   PRO A 212       0.057  11.196  -8.598  1.00 90.75           N  
ATOM   1706  CA  PRO A 212       1.268  11.946  -8.930  1.00 90.75           C  
ATOM   1707  C   PRO A 212       2.412  11.046  -9.408  1.00 90.75           C  
ATOM   1708  CB  PRO A 212       1.646  12.707  -7.653  1.00 90.75           C  
ATOM   1709  O   PRO A 212       3.059  11.360 -10.404  1.00 90.75           O  
ATOM   1710  CG  PRO A 212       0.322  12.822  -6.899  1.00 90.75           C  
ATOM   1711  CD  PRO A 212      -0.382  11.514  -7.249  1.00 90.75           C  
ATOM   1712  N   TYR A 213       2.623   9.905  -8.744  1.00 90.31           N  
ATOM   1713  CA  TYR A 213       3.614   8.911  -9.160  1.00 90.31           C  
ATOM   1714  C   TYR A 213       3.327   8.391 -10.575  1.00 90.31           C  
ATOM   1715  CB  TYR A 213       3.624   7.758  -8.147  1.00 90.31           C  
ATOM   1716  O   TYR A 213       4.210   8.378 -11.431  1.00 90.31           O  
ATOM   1717  CG  TYR A 213       4.366   6.541  -8.655  1.00 90.31           C  
ATOM   1718  CD1 TYR A 213       3.658   5.482  -9.260  1.00 90.31           C  
ATOM   1719  CD2 TYR A 213       5.769   6.497  -8.567  1.00 90.31           C  
ATOM   1720  CE1 TYR A 213       4.362   4.386  -9.789  1.00 90.31           C  
ATOM   1721  CE2 TYR A 213       6.475   5.402  -9.092  1.00 90.31           C  
ATOM   1722  OH  TYR A 213       6.445   3.263 -10.174  1.00 90.31           O  
ATOM   1723  CZ  TYR A 213       5.771   4.345  -9.703  1.00 90.31           C  
ATOM   1724  N   PHE A 214       2.073   8.023 -10.839  1.00 91.44           N  
ATOM   1725  CA  PHE A 214       1.650   7.509 -12.132  1.00 91.44           C  
ATOM   1726  C   PHE A 214       1.826   8.548 -13.243  1.00 91.44           C  
ATOM   1727  CB  PHE A 214       0.200   7.035 -12.040  1.00 91.44           C  
ATOM   1728  O   PHE A 214       2.297   8.220 -14.325  1.00 91.44           O  
ATOM   1729  CG  PHE A 214      -0.285   6.384 -13.318  1.00 91.44           C  
ATOM   1730  CD1 PHE A 214      -1.180   7.063 -14.166  1.00 91.44           C  
ATOM   1731  CD2 PHE A 214       0.195   5.113 -13.683  1.00 91.44           C  
ATOM   1732  CE1 PHE A 214      -1.611   6.460 -15.361  1.00 91.44           C  
ATOM   1733  CE2 PHE A 214      -0.237   4.508 -14.876  1.00 91.44           C  
ATOM   1734  CZ  PHE A 214      -1.142   5.182 -15.714  1.00 91.44           C  
ATOM   1735  N   LEU A 215       1.513   9.819 -12.984  1.00 90.31           N  
ATOM   1736  CA  LEU A 215       1.742  10.885 -13.962  1.00 90.31           C  
ATOM   1737  C   LEU A 215       3.230  11.064 -14.276  1.00 90.31           C  
ATOM   1738  CB  LEU A 215       1.130  12.198 -13.453  1.00 90.31           C  
ATOM   1739  O   LEU A 215       3.587  11.170 -15.449  1.00 90.31           O  
ATOM   1740  CG  LEU A 215      -0.406  12.238 -13.502  1.00 90.31           C  
ATOM   1741  CD1 LEU A 215      -0.891  13.536 -12.855  1.00 90.31           C  
ATOM   1742  CD2 LEU A 215      -0.948  12.186 -14.934  1.00 90.31           C  
ATOM   1743  N   ILE A 216       4.094  11.054 -13.255  1.00 87.06           N  
ATOM   1744  CA  ILE A 216       5.547  11.165 -13.438  1.00 87.06           C  
ATOM   1745  C   ILE A 216       6.070   9.994 -14.270  1.00 87.06           C  
ATOM   1746  CB  ILE A 216       6.266  11.274 -12.072  1.00 87.06           C  
ATOM   1747  O   ILE A 216       6.823  10.216 -15.215  1.00 87.06           O  
ATOM   1748  CG1 ILE A 216       5.935  12.633 -11.415  1.00 87.06           C  
ATOM   1749  CG2 ILE A 216       7.794  11.126 -12.223  1.00 87.06           C  
ATOM   1750  CD1 ILE A 216       6.307  12.705  -9.928  1.00 87.06           C  
ATOM   1751  N   ILE A 217       5.646   8.763 -13.971  1.00 85.81           N  
ATOM   1752  CA  ILE A 217       6.163   7.581 -14.666  1.00 85.81           C  
ATOM   1753  C   ILE A 217       5.635   7.465 -16.096  1.00 85.81           C  
ATOM   1754  CB  ILE A 217       5.938   6.315 -13.817  1.00 85.81           C  
ATOM   1755  O   ILE A 217       6.399   7.148 -17.004  1.00 85.81           O  
ATOM   1756  CG1 ILE A 217       7.034   5.282 -14.126  1.00 85.81           C  
ATOM   1757  CG2 ILE A 217       4.552   5.679 -13.984  1.00 85.81           C  
ATOM   1758  CD1 ILE A 217       7.205   4.312 -12.960  1.00 85.81           C  
ATOM   1759  N   VAL A 218       4.361   7.804 -16.329  1.00 89.00           N  
ATOM   1760  CA  VAL A 218       3.795   7.897 -17.682  1.00 89.00           C  
ATOM   1761  C   VAL A 218       4.580   8.912 -18.497  1.00 89.00           C  
ATOM   1762  CB  VAL A 218       2.304   8.283 -17.646  1.00 89.00           C  
ATOM   1763  O   VAL A 218       4.972   8.607 -19.620  1.00 89.00           O  
ATOM   1764  CG1 VAL A 218       1.750   8.652 -19.032  1.00 89.00           C  
ATOM   1765  CG2 VAL A 218       1.457   7.112 -17.149  1.00 89.00           C  
ATOM   1766  N   PHE A 219       4.849  10.094 -17.937  1.00 87.50           N  
ATOM   1767  CA  PHE A 219       5.570  11.148 -18.643  1.00 87.50           C  
ATOM   1768  C   PHE A 219       7.029  10.764 -18.912  1.00 87.50           C  
ATOM   1769  CB  PHE A 219       5.459  12.457 -17.855  1.00 87.50           C  
ATOM   1770  O   PHE A 219       7.491  10.896 -20.042  1.00 87.50           O  
ATOM   1771  CG  PHE A 219       5.743  13.676 -18.704  1.00 87.50           C  
ATOM   1772  CD1 PHE A 219       7.055  14.167 -18.840  1.00 87.50           C  
ATOM   1773  CD2 PHE A 219       4.685  14.303 -19.387  1.00 87.50           C  
ATOM   1774  CE1 PHE A 219       7.303  15.288 -19.653  1.00 87.50           C  
ATOM   1775  CE2 PHE A 219       4.933  15.425 -20.197  1.00 87.50           C  
ATOM   1776  CZ  PHE A 219       6.243  15.917 -20.329  1.00 87.50           C  
ATOM   1777  N   ALA A 220       7.730  10.221 -17.912  1.00 82.00           N  
ATOM   1778  CA  ALA A 220       9.107   9.745 -18.037  1.00 82.00           C  
ATOM   1779  C   ALA A 220       9.236   8.669 -19.125  1.00 82.00           C  
ATOM   1780  CB  ALA A 220       9.559   9.213 -16.670  1.00 82.00           C  
ATOM   1781  O   ALA A 220      10.092   8.768 -20.007  1.00 82.00           O  
ATOM   1782  N   LYS A 221       8.335   7.681 -19.122  1.00 82.19           N  
ATOM   1783  CA  LYS A 221       8.339   6.622 -20.131  1.00 82.19           C  
ATOM   1784  C   LYS A 221       7.895   7.123 -21.497  1.00 82.19           C  
ATOM   1785  CB  LYS A 221       7.491   5.432 -19.670  1.00 82.19           C  
ATOM   1786  O   LYS A 221       8.479   6.722 -22.496  1.00 82.19           O  
ATOM   1787  CG  LYS A 221       8.135   4.707 -18.492  1.00 82.19           C  
ATOM   1788  CD  LYS A 221       7.505   3.325 -18.325  1.00 82.19           C  
ATOM   1789  CE  LYS A 221       8.291   2.615 -17.233  1.00 82.19           C  
ATOM   1790  NZ  LYS A 221       7.967   1.185 -17.197  1.00 82.19           N  
ATOM   1791  N   ALA A 222       6.859   7.961 -21.572  1.00 85.31           N  
ATOM   1792  CA  ALA A 222       6.385   8.510 -22.843  1.00 85.31           C  
ATOM   1793  C   ALA A 222       7.493   9.326 -23.514  1.00 85.31           C  
ATOM   1794  CB  ALA A 222       5.137   9.369 -22.610  1.00 85.31           C  
ATOM   1795  O   ALA A 222       7.770   9.134 -24.694  1.00 85.31           O  
ATOM   1796  N   TRP A 223       8.175  10.173 -22.742  1.00 82.94           N  
ATOM   1797  CA  TRP A 223       9.343  10.915 -23.198  1.00 82.94           C  
ATOM   1798  C   TRP A 223      10.417   9.989 -23.775  1.00 82.94           C  
ATOM   1799  CB  TRP A 223       9.902  11.709 -22.017  1.00 82.94           C  
ATOM   1800  O   TRP A 223      10.898  10.207 -24.887  1.00 82.94           O  
ATOM   1801  CG  TRP A 223      11.123  12.478 -22.370  1.00 82.94           C  
ATOM   1802  CD1 TRP A 223      12.397  12.046 -22.238  1.00 82.94           C  
ATOM   1803  CD2 TRP A 223      11.191  13.791 -22.991  1.00 82.94           C  
ATOM   1804  CE2 TRP A 223      12.562  14.111 -23.200  1.00 82.94           C  
ATOM   1805  CE3 TRP A 223      10.231  14.739 -23.401  1.00 82.94           C  
ATOM   1806  NE1 TRP A 223      13.249  13.009 -22.735  1.00 82.94           N  
ATOM   1807  CH2 TRP A 223      11.991  16.243 -24.184  1.00 82.94           C  
ATOM   1808  CZ2 TRP A 223      12.970  15.317 -23.785  1.00 82.94           C  
ATOM   1809  CZ3 TRP A 223      10.627  15.953 -23.993  1.00 82.94           C  
ATOM   1810  N   TRP A 224      10.753   8.924 -23.044  1.00 75.44           N  
ATOM   1811  CA  TRP A 224      11.719   7.927 -23.495  1.00 75.44           C  
ATOM   1812  C   TRP A 224      11.279   7.247 -24.803  1.00 75.44           C  
ATOM   1813  CB  TRP A 224      11.947   6.928 -22.355  1.00 75.44           C  
ATOM   1814  O   TRP A 224      12.048   7.180 -25.762  1.00 75.44           O  
ATOM   1815  CG  TRP A 224      13.054   5.965 -22.614  1.00 75.44           C  
ATOM   1816  CD1 TRP A 224      14.350   6.143 -22.273  1.00 75.44           C  
ATOM   1817  CD2 TRP A 224      12.996   4.702 -23.338  1.00 75.44           C  
ATOM   1818  CE2 TRP A 224      14.321   4.183 -23.435  1.00 75.44           C  
ATOM   1819  CE3 TRP A 224      11.964   3.975 -23.967  1.00 75.44           C  
ATOM   1820  NE1 TRP A 224      15.099   5.081 -22.739  1.00 75.44           N  
ATOM   1821  CH2 TRP A 224      13.585   2.380 -24.854  1.00 75.44           C  
ATOM   1822  CZ2 TRP A 224      14.621   3.023 -24.159  1.00 75.44           C  
ATOM   1823  CZ3 TRP A 224      12.260   2.838 -24.738  1.00 75.44           C  
ATOM   1824  N   PHE A 225      10.015   6.823 -24.883  1.00 79.81           N  
ATOM   1825  CA  PHE A 225       9.435   6.177 -26.059  1.00 79.81           C  
ATOM   1826  C   PHE A 225       9.468   7.078 -27.302  1.00 79.81           C  
ATOM   1827  CB  PHE A 225       7.999   5.748 -25.720  1.00 79.81           C  
ATOM   1828  O   PHE A 225       9.879   6.635 -28.373  1.00 79.81           O  
ATOM   1829  CG  PHE A 225       7.266   5.099 -26.876  1.00 79.81           C  
ATOM   1830  CD1 PHE A 225       6.407   5.862 -27.691  1.00 79.81           C  
ATOM   1831  CD2 PHE A 225       7.469   3.735 -27.156  1.00 79.81           C  
ATOM   1832  CE1 PHE A 225       5.760   5.262 -28.786  1.00 79.81           C  
ATOM   1833  CE2 PHE A 225       6.819   3.136 -28.249  1.00 79.81           C  
ATOM   1834  CZ  PHE A 225       5.972   3.901 -29.069  1.00 79.81           C  
ATOM   1835  N   PHE A 226       9.077   8.350 -27.176  1.00 81.75           N  
ATOM   1836  CA  PHE A 226       9.072   9.283 -28.305  1.00 81.75           C  
ATOM   1837  C   PHE A 226      10.482   9.651 -28.770  1.00 81.75           C  
ATOM   1838  CB  PHE A 226       8.253  10.534 -27.962  1.00 81.75           C  
ATOM   1839  O   PHE A 226      10.721   9.717 -29.976  1.00 81.75           O  
ATOM   1840  CG  PHE A 226       6.753  10.303 -27.992  1.00 81.75           C  
ATOM   1841  CD1 PHE A 226       6.123   9.968 -29.205  1.00 81.75           C  
ATOM   1842  CD2 PHE A 226       5.981  10.432 -26.823  1.00 81.75           C  
ATOM   1843  CE1 PHE A 226       4.737   9.732 -29.241  1.00 81.75           C  
ATOM   1844  CE2 PHE A 226       4.599  10.176 -26.853  1.00 81.75           C  
ATOM   1845  CZ  PHE A 226       3.977   9.825 -28.062  1.00 81.75           C  
ATOM   1846  N   ASN A 227      11.434   9.819 -27.850  1.00 73.44           N  
ATOM   1847  CA  ASN A 227      12.821  10.093 -28.228  1.00 73.44           C  
ATOM   1848  C   ASN A 227      13.505   8.893 -28.886  1.00 73.44           C  
ATOM   1849  CB  ASN A 227      13.594  10.583 -27.004  1.00 73.44           C  
ATOM   1850  O   ASN A 227      14.322   9.084 -29.781  1.00 73.44           O  
ATOM   1851  CG  ASN A 227      13.292  12.031 -26.691  1.00 73.44           C  
ATOM   1852  ND2 ASN A 227      13.642  12.458 -25.514  1.00 73.44           N  
ATOM   1853  OD1 ASN A 227      12.771  12.805 -27.475  1.00 73.44           O  
ATOM   1854  N   SER A 228      13.119   7.666 -28.527  1.00 65.75           N  
ATOM   1855  CA  SER A 228      13.575   6.450 -29.211  1.00 65.75           C  
ATOM   1856  C   SER A 228      13.110   6.355 -30.673  1.00 65.75           C  
ATOM   1857  CB  SER A 228      13.083   5.225 -28.433  1.00 65.75           C  
ATOM   1858  O   SER A 228      13.712   5.604 -31.437  1.00 65.75           O  
ATOM   1859  OG  SER A 228      13.387   4.030 -29.128  1.00 65.75           O  
ATOM   1860  N   LEU A 229      12.041   7.053 -31.076  1.00 70.12           N  
ATOM   1861  CA  LEU A 229      11.545   7.040 -32.461  1.00 70.12           C  
ATOM   1862  C   LEU A 229      12.289   8.032 -33.362  1.00 70.12           C  
ATOM   1863  CB  LEU A 229      10.034   7.333 -32.471  1.00 70.12           C  
ATOM   1864  O   LEU A 229      12.313   7.865 -34.582  1.00 70.12           O  
ATOM   1865  CG  LEU A 229       9.160   6.211 -31.886  1.00 70.12           C  
ATOM   1866  CD1 LEU A 229       7.725   6.718 -31.736  1.00 70.12           C  
ATOM   1867  CD2 LEU A 229       9.132   4.974 -32.791  1.00 70.12           C  
ATOM   1868  N   GLY A 230      12.905   9.061 -32.780  1.00 68.44           N  
ATOM   1869  CA  GLY A 230      13.808   9.939 -33.508  1.00 68.44           C  
ATOM   1870  C   GLY A 230      15.116   9.200 -33.771  1.00 68.44           C  
ATOM   1871  O   GLY A 230      15.800   8.843 -32.820  1.00 68.44           O  
ATOM   1872  N   ASN A 231      15.481   9.005 -35.045  1.00 53.41           N  
ATOM   1873  CA  ASN A 231      16.688   8.328 -35.581  1.00 53.41           C  
ATOM   1874  C   ASN A 231      18.063   8.817 -35.050  1.00 53.41           C  
ATOM   1875  CB  ASN A 231      16.626   8.444 -37.128  1.00 53.41           C  
ATOM   1876  O   ASN A 231      19.114   8.580 -35.649  1.00 53.41           O  
ATOM   1877  CG  ASN A 231      16.080   7.219 -37.836  1.00 53.41           C  
ATOM   1878  ND2 ASN A 231      15.808   7.334 -39.114  1.00 53.41           N  
ATOM   1879  OD1 ASN A 231      15.913   6.147 -37.289  1.00 53.41           O  
ATOM   1880  N   SER A 232      18.094   9.536 -33.939  1.00 49.88           N  
ATOM   1881  CA  SER A 232      19.296   9.925 -33.235  1.00 49.88           C  
ATOM   1882  C   SER A 232      20.023   8.702 -32.662  1.00 49.88           C  
ATOM   1883  CB  SER A 232      18.928  10.954 -32.163  1.00 49.88           C  
ATOM   1884  O   SER A 232      19.520   8.017 -31.776  1.00 49.88           O  
ATOM   1885  OG  SER A 232      17.925  10.529 -31.260  1.00 49.88           O  
ATOM   1886  N   LYS A 233      21.264   8.479 -33.114  1.00 51.19           N  
ATOM   1887  CA  LYS A 233      22.262   7.528 -32.568  1.00 51.19           C  
ATOM   1888  C   LYS A 233      22.633   7.771 -31.085  1.00 51.19           C  
ATOM   1889  CB  LYS A 233      23.536   7.594 -33.441  1.00 51.19           C  
ATOM   1890  O   LYS A 233      23.648   7.275 -30.614  1.00 51.19           O  
ATOM   1891  CG  LYS A 233      23.408   6.928 -34.817  1.00 51.19           C  
ATOM   1892  CD  LYS A 233      24.737   7.068 -35.577  1.00 51.19           C  
ATOM   1893  CE  LYS A 233      24.703   6.280 -36.889  1.00 51.19           C  
ATOM   1894  NZ  LYS A 233      25.978   6.419 -37.638  1.00 51.19           N  
ATOM   1895  N   LEU A 234      21.849   8.565 -30.361  1.00 45.62           N  
ATOM   1896  CA  LEU A 234      22.156   9.140 -29.053  1.00 45.62           C  
ATOM   1897  C   LEU A 234      21.708   8.274 -27.863  1.00 45.62           C  
ATOM   1898  CB  LEU A 234      21.541  10.559 -29.023  1.00 45.62           C  
ATOM   1899  O   LEU A 234      21.999   8.624 -26.725  1.00 45.62           O  
ATOM   1900  CG  LEU A 234      22.473  11.605 -29.662  1.00 45.62           C  
ATOM   1901  CD1 LEU A 234      21.750  12.888 -30.074  1.00 45.62           C  
ATOM   1902  CD2 LEU A 234      23.539  12.011 -28.657  1.00 45.62           C  
ATOM   1903  N   TYR A 235      21.023   7.149 -28.098  1.00 47.28           N  
ATOM   1904  CA  TYR A 235      20.312   6.401 -27.049  1.00 47.28           C  
ATOM   1905  C   TYR A 235      20.678   4.911 -26.964  1.00 47.28           C  
ATOM   1906  CB  TYR A 235      18.800   6.634 -27.207  1.00 47.28           C  
ATOM   1907  O   TYR A 235      19.800   4.066 -26.815  1.00 47.28           O  
ATOM   1908  CG  TYR A 235      18.362   8.024 -26.808  1.00 47.28           C  
ATOM   1909  CD1 TYR A 235      18.184   8.319 -25.443  1.00 47.28           C  
ATOM   1910  CD2 TYR A 235      18.118   9.009 -27.784  1.00 47.28           C  
ATOM   1911  CE1 TYR A 235      17.764   9.601 -25.050  1.00 47.28           C  
ATOM   1912  CE2 TYR A 235      17.704  10.295 -27.393  1.00 47.28           C  
ATOM   1913  OH  TYR A 235      17.150  11.836 -25.635  1.00 47.28           O  
ATOM   1914  CZ  TYR A 235      17.536  10.594 -26.025  1.00 47.28           C  
ATOM   1915  N   SER A 236      21.963   4.555 -27.042  1.00 42.72           N  
ATOM   1916  CA  SER A 236      22.376   3.143 -26.945  1.00 42.72           C  
ATOM   1917  C   SER A 236      22.634   2.623 -25.519  1.00 42.72           C  
ATOM   1918  CB  SER A 236      23.572   2.863 -27.860  1.00 42.72           C  
ATOM   1919  O   SER A 236      22.906   1.436 -25.378  1.00 42.72           O  
ATOM   1920  OG  SER A 236      24.739   3.445 -27.328  1.00 42.72           O  
ATOM   1921  N   SER A 237      22.563   3.447 -24.459  1.00 46.19           N  
ATOM   1922  CA  SER A 237      23.298   3.103 -23.223  1.00 46.19           C  
ATOM   1923  C   SER A 237      22.587   3.226 -21.861  1.00 46.19           C  
ATOM   1924  CB  SER A 237      24.653   3.828 -23.233  1.00 46.19           C  
ATOM   1925  O   SER A 237      23.272   3.468 -20.870  1.00 46.19           O  
ATOM   1926  OG  SER A 237      25.540   3.192 -22.340  1.00 46.19           O  
ATOM   1927  N   SER A 238      21.268   3.028 -21.701  1.00 41.50           N  
ATOM   1928  CA  SER A 238      20.770   2.895 -20.300  1.00 41.50           C  
ATOM   1929  C   SER A 238      19.440   2.205 -20.009  1.00 41.50           C  
ATOM   1930  CB  SER A 238      20.814   4.242 -19.553  1.00 41.50           C  
ATOM   1931  O   SER A 238      19.108   2.060 -18.840  1.00 41.50           O  
ATOM   1932  OG  SER A 238      21.863   4.209 -18.609  1.00 41.50           O  
ATOM   1933  N   TYR A 239      18.701   1.708 -20.999  1.00 42.38           N  
ATOM   1934  CA  TYR A 239      17.541   0.843 -20.730  1.00 42.38           C  
ATOM   1935  C   TYR A 239      17.427  -0.198 -21.841  1.00 42.38           C  
ATOM   1936  CB  TYR A 239      16.252   1.665 -20.567  1.00 42.38           C  
ATOM   1937  O   TYR A 239      16.590  -0.096 -22.737  1.00 42.38           O  
ATOM   1938  CG  TYR A 239      16.078   2.349 -19.223  1.00 42.38           C  
ATOM   1939  CD1 TYR A 239      15.733   1.591 -18.084  1.00 42.38           C  
ATOM   1940  CD2 TYR A 239      16.156   3.749 -19.133  1.00 42.38           C  
ATOM   1941  CE1 TYR A 239      15.452   2.232 -16.861  1.00 42.38           C  
ATOM   1942  CE2 TYR A 239      15.835   4.388 -17.923  1.00 42.38           C  
ATOM   1943  OH  TYR A 239      15.114   4.275 -15.646  1.00 42.38           O  
ATOM   1944  CZ  TYR A 239      15.502   3.636 -16.779  1.00 42.38           C  
ATOM   1945  N   ASN A 240      18.324  -1.186 -21.839  1.00 48.31           N  
ATOM   1946  CA  ASN A 240      18.495  -2.043 -23.019  1.00 48.31           C  
ATOM   1947  C   ASN A 240      17.553  -3.261 -23.078  1.00 48.31           C  
ATOM   1948  CB  ASN A 240      19.971  -2.289 -23.424  1.00 48.31           C  
ATOM   1949  O   ASN A 240      17.592  -3.957 -24.089  1.00 48.31           O  
ATOM   1950  CG  ASN A 240      20.890  -1.097 -23.233  1.00 48.31           C  
ATOM   1951  ND2 ASN A 240      22.145  -1.255 -22.916  1.00 48.31           N  
ATOM   1952  OD1 ASN A 240      20.481   0.037 -23.375  1.00 48.31           O  
ATOM   1953  N   PHE A 241      16.614  -3.450 -22.132  1.00 41.47           N  
ATOM   1954  CA  PHE A 241      15.472  -4.358 -22.364  1.00 41.47           C  
ATOM   1955  C   PHE A 241      14.669  -3.896 -23.593  1.00 41.47           C  
ATOM   1956  CB  PHE A 241      14.550  -4.437 -21.128  1.00 41.47           C  
ATOM   1957  O   PHE A 241      14.395  -4.648 -24.528  1.00 41.47           O  
ATOM   1958  CG  PHE A 241      13.316  -5.279 -21.404  1.00 41.47           C  
ATOM   1959  CD1 PHE A 241      12.038  -4.699 -21.498  1.00 41.47           C  
ATOM   1960  CD2 PHE A 241      13.484  -6.633 -21.719  1.00 41.47           C  
ATOM   1961  CE1 PHE A 241      10.956  -5.460 -21.969  1.00 41.47           C  
ATOM   1962  CE2 PHE A 241      12.404  -7.411 -22.165  1.00 41.47           C  
ATOM   1963  CZ  PHE A 241      11.152  -6.798 -22.338  1.00 41.47           C  
ATOM   1964  N   MET A 242      14.393  -2.594 -23.634  1.00 46.28           N  
ATOM   1965  CA  MET A 242      13.667  -1.936 -24.712  1.00 46.28           C  
ATOM   1966  C   MET A 242      14.621  -1.402 -25.804  1.00 46.28           C  
ATOM   1967  CB  MET A 242      12.795  -0.866 -24.043  1.00 46.28           C  
ATOM   1968  O   MET A 242      14.196  -0.911 -26.840  1.00 46.28           O  
ATOM   1969  CG  MET A 242      11.471  -0.651 -24.767  1.00 46.28           C  
ATOM   1970  SD  MET A 242      10.116  -1.710 -24.181  1.00 46.28           S  
ATOM   1971  CE  MET A 242       9.554  -0.753 -22.749  1.00 46.28           C  
ATOM   1972  N   GLY A 243      15.933  -1.516 -25.603  1.00 50.38           N  
ATOM   1973  CA  GLY A 243      16.928  -1.286 -26.644  1.00 50.38           C  
ATOM   1974  C   GLY A 243      16.989  -2.472 -27.600  1.00 50.38           C  
ATOM   1975  O   GLY A 243      16.773  -2.314 -28.788  1.00 50.38           O  
ATOM   1976  N   HIS A 244      17.204  -3.691 -27.110  1.00 50.47           N  
ATOM   1977  CA  HIS A 244      17.573  -4.793 -28.003  1.00 50.47           C  
ATOM   1978  C   HIS A 244      16.396  -5.408 -28.787  1.00 50.47           C  
ATOM   1979  CB  HIS A 244      18.371  -5.834 -27.208  1.00 50.47           C  
ATOM   1980  O   HIS A 244      16.567  -5.794 -29.941  1.00 50.47           O  
ATOM   1981  CG  HIS A 244      19.631  -6.224 -27.928  1.00 50.47           C  
ATOM   1982  CD2 HIS A 244      20.910  -5.860 -27.599  1.00 50.47           C  
ATOM   1983  ND1 HIS A 244      19.700  -6.959 -29.088  1.00 50.47           N  
ATOM   1984  CE1 HIS A 244      20.993  -7.052 -29.439  1.00 50.47           C  
ATOM   1985  NE2 HIS A 244      21.767  -6.382 -28.573  1.00 50.47           N  
ATOM   1986  N   VAL A 245      15.195  -5.466 -28.195  1.00 48.97           N  
ATOM   1987  CA  VAL A 245      13.986  -6.013 -28.855  1.00 48.97           C  
ATOM   1988  C   VAL A 245      13.205  -4.933 -29.618  1.00 48.97           C  
ATOM   1989  CB  VAL A 245      13.094  -6.740 -27.824  1.00 48.97           C  
ATOM   1990  O   VAL A 245      12.577  -5.217 -30.634  1.00 48.97           O  
ATOM   1991  CG1 VAL A 245      11.800  -7.299 -28.435  1.00 48.97           C  
ATOM   1992  CG2 VAL A 245      13.844  -7.921 -27.194  1.00 48.97           C  
ATOM   1993  N   LEU A 246      13.256  -3.679 -29.155  1.00 50.75           N  
ATOM   1994  CA  LEU A 246      12.539  -2.548 -29.758  1.00 50.75           C  
ATOM   1995  C   LEU A 246      13.387  -1.771 -30.783  1.00 50.75           C  
ATOM   1996  CB  LEU A 246      12.046  -1.614 -28.636  1.00 50.75           C  
ATOM   1997  O   LEU A 246      12.804  -1.092 -31.631  1.00 50.75           O  
ATOM   1998  CG  LEU A 246      10.533  -1.440 -28.481  1.00 50.75           C  
ATOM   1999  CD1 LEU A 246       9.964  -2.448 -27.479  1.00 50.75           C  
ATOM   2000  CD2 LEU A 246      10.172  -0.003 -28.090  1.00 50.75           C  
ATOM   2001  N   MET A 247      14.726  -1.840 -30.734  1.00 51.38           N  
ATOM   2002  CA  MET A 247      15.609  -1.204 -31.731  1.00 51.38           C  
ATOM   2003  C   MET A 247      15.969  -2.108 -32.898  1.00 51.38           C  
ATOM   2004  CB  MET A 247      16.919  -0.645 -31.157  1.00 51.38           C  
ATOM   2005  O   MET A 247      16.580  -1.611 -33.846  1.00 51.38           O  
ATOM   2006  CG  MET A 247      16.720   0.466 -30.125  1.00 51.38           C  
ATOM   2007  SD  MET A 247      17.187   2.082 -30.798  1.00 51.38           S  
ATOM   2008  CE  MET A 247      16.611   3.138 -29.455  1.00 51.38           C  
ATOM   2009  N   ASP A 248      15.571  -3.387 -32.905  1.00 60.06           N  
ATOM   2010  CA  ASP A 248      15.620  -4.098 -34.173  1.00 60.06           C  
ATOM   2011  C   ASP A 248      14.621  -3.407 -35.110  1.00 60.06           C  
ATOM   2012  CB  ASP A 248      15.431  -5.617 -34.054  1.00 60.06           C  
ATOM   2013  O   ASP A 248      13.408  -3.372 -34.863  1.00 60.06           O  
ATOM   2014  CG  ASP A 248      15.928  -6.327 -35.325  1.00 60.06           C  
ATOM   2015  OD1 ASP A 248      16.525  -5.646 -36.192  1.00 60.06           O  
ATOM   2016  OD2 ASP A 248      15.621  -7.526 -35.495  1.00 60.06           O  
ATOM   2017  N   SER A 249      15.161  -2.753 -36.141  1.00 62.97           N  
ATOM   2018  CA  SER A 249      14.418  -1.933 -37.108  1.00 62.97           C  
ATOM   2019  C   SER A 249      13.287  -2.706 -37.797  1.00 62.97           C  
ATOM   2020  CB  SER A 249      15.397  -1.387 -38.151  1.00 62.97           C  
ATOM   2021  O   SER A 249      12.366  -2.107 -38.349  1.00 62.97           O  
ATOM   2022  OG  SER A 249      15.997  -2.437 -38.889  1.00 62.97           O  
ATOM   2023  N   SER A 250      13.347  -4.036 -37.711  1.00 73.81           N  
ATOM   2024  CA  SER A 250      12.386  -5.009 -38.215  1.00 73.81           C  
ATOM   2025  C   SER A 250      11.100  -5.115 -37.380  1.00 73.81           C  
ATOM   2026  CB  SER A 250      13.107  -6.365 -38.233  1.00 73.81           C  
ATOM   2027  O   SER A 250      10.074  -5.568 -37.892  1.00 73.81           O  
ATOM   2028  OG  SER A 250      13.346  -6.771 -36.897  1.00 73.81           O  
ATOM   2029  N   SER A 251      11.119  -4.706 -36.105  1.00 79.00           N  
ATOM   2030  CA  SER A 251       9.976  -4.885 -35.207  1.00 79.00           C  
ATOM   2031  C   SER A 251       8.862  -3.863 -35.498  1.00 79.00           C  
ATOM   2032  CB  SER A 251      10.395  -4.888 -33.733  1.00 79.00           C  
ATOM   2033  O   SER A 251       9.100  -2.649 -35.523  1.00 79.00           O  
ATOM   2034  OG  SER A 251      11.022  -3.678 -33.373  1.00 79.00           O  
ATOM   2035  N   PRO A 252       7.614  -4.313 -35.715  1.00 85.50           N  
ATOM   2036  CA  PRO A 252       6.527  -3.416 -36.077  1.00 85.50           C  
ATOM   2037  C   PRO A 252       6.109  -2.530 -34.893  1.00 85.50           C  
ATOM   2038  CB  PRO A 252       5.414  -4.327 -36.588  1.00 85.50           C  
ATOM   2039  O   PRO A 252       6.084  -2.956 -33.738  1.00 85.50           O  
ATOM   2040  CG  PRO A 252       5.651  -5.634 -35.833  1.00 85.50           C  
ATOM   2041  CD  PRO A 252       7.167  -5.697 -35.711  1.00 85.50           C  
ATOM   2042  N   LEU A 253       5.723  -1.284 -35.189  1.00 82.88           N  
ATOM   2043  CA  LEU A 253       5.412  -0.233 -34.206  1.00 82.88           C  
ATOM   2044  C   LEU A 253       4.371  -0.650 -33.146  1.00 82.88           C  
ATOM   2045  CB  LEU A 253       5.009   1.017 -35.015  1.00 82.88           C  
ATOM   2046  O   LEU A 253       4.473  -0.236 -31.993  1.00 82.88           O  
ATOM   2047  CG  LEU A 253       4.642   2.271 -34.192  1.00 82.88           C  
ATOM   2048  CD1 LEU A 253       5.035   3.538 -34.955  1.00 82.88           C  
ATOM   2049  CD2 LEU A 253       3.134   2.349 -33.954  1.00 82.88           C  
ATOM   2050  N   TYR A 254       3.407  -1.512 -33.491  1.00 85.81           N  
ATOM   2051  CA  TYR A 254       2.397  -1.990 -32.537  1.00 85.81           C  
ATOM   2052  C   TYR A 254       2.989  -2.860 -31.415  1.00 85.81           C  
ATOM   2053  CB  TYR A 254       1.273  -2.733 -33.275  1.00 85.81           C  
ATOM   2054  O   TYR A 254       2.514  -2.788 -30.284  1.00 85.81           O  
ATOM   2055  CG  TYR A 254       1.651  -4.100 -33.821  1.00 85.81           C  
ATOM   2056  CD1 TYR A 254       2.079  -4.236 -35.154  1.00 85.81           C  
ATOM   2057  CD2 TYR A 254       1.559  -5.240 -32.996  1.00 85.81           C  
ATOM   2058  CE1 TYR A 254       2.448  -5.501 -35.648  1.00 85.81           C  
ATOM   2059  CE2 TYR A 254       1.936  -6.506 -33.487  1.00 85.81           C  
ATOM   2060  OH  TYR A 254       2.846  -7.829 -35.279  1.00 85.81           O  
ATOM   2061  CZ  TYR A 254       2.411  -6.632 -34.809  1.00 85.81           C  
ATOM   2062  N   VAL A 255       4.040  -3.643 -31.693  1.00 83.75           N  
ATOM   2063  CA  VAL A 255       4.733  -4.459 -30.677  1.00 83.75           C  
ATOM   2064  C   VAL A 255       5.445  -3.544 -29.686  1.00 83.75           C  
ATOM   2065  CB  VAL A 255       5.725  -5.444 -31.333  1.00 83.75           C  
ATOM   2066  O   VAL A 255       5.359  -3.754 -28.479  1.00 83.75           O  
ATOM   2067  CG1 VAL A 255       6.554  -6.221 -30.311  1.00 83.75           C  
ATOM   2068  CG2 VAL A 255       4.975  -6.481 -32.168  1.00 83.75           C  
ATOM   2069  N   LYS A 256       6.063  -2.471 -30.192  1.00 80.44           N  
ATOM   2070  CA  LYS A 256       6.739  -1.450 -29.380  1.00 80.44           C  
ATOM   2071  C   LYS A 256       5.775  -0.780 -28.399  1.00 80.44           C  
ATOM   2072  CB  LYS A 256       7.406  -0.404 -30.293  1.00 80.44           C  
ATOM   2073  O   LYS A 256       6.058  -0.684 -27.208  1.00 80.44           O  
ATOM   2074  CG  LYS A 256       8.261  -1.025 -31.408  1.00 80.44           C  
ATOM   2075  CD  LYS A 256       9.305  -0.044 -31.960  1.00 80.44           C  
ATOM   2076  CE  LYS A 256      10.061  -0.764 -33.075  1.00 80.44           C  
ATOM   2077  NZ  LYS A 256      11.240  -0.024 -33.571  1.00 80.44           N  
ATOM   2078  N   ILE A 257       4.607  -0.373 -28.901  1.00 85.69           N  
ATOM   2079  CA  ILE A 257       3.535   0.215 -28.089  1.00 85.69           C  
ATOM   2080  C   ILE A 257       3.011  -0.792 -27.052  1.00 85.69           C  
ATOM   2081  CB  ILE A 257       2.411   0.746 -29.010  1.00 85.69           C  
ATOM   2082  O   ILE A 257       2.781  -0.425 -25.902  1.00 85.69           O  
ATOM   2083  CG1 ILE A 257       2.925   1.970 -29.798  1.00 85.69           C  
ATOM   2084  CG2 ILE A 257       1.166   1.134 -28.196  1.00 85.69           C  
ATOM   2085  CD1 ILE A 257       1.906   2.577 -30.768  1.00 85.69           C  
ATOM   2086  N   LEU A 258       2.838  -2.062 -27.428  1.00 86.69           N  
ATOM   2087  CA  LEU A 258       2.343  -3.094 -26.517  1.00 86.69           C  
ATOM   2088  C   LEU A 258       3.290  -3.315 -25.329  1.00 86.69           C  
ATOM   2089  CB  LEU A 258       2.113  -4.391 -27.310  1.00 86.69           C  
ATOM   2090  O   LEU A 258       2.830  -3.335 -24.188  1.00 86.69           O  
ATOM   2091  CG  LEU A 258       1.503  -5.532 -26.475  1.00 86.69           C  
ATOM   2092  CD1 LEU A 258       0.056  -5.234 -26.074  1.00 86.69           C  
ATOM   2093  CD2 LEU A 258       1.524  -6.823 -27.291  1.00 86.69           C  
ATOM   2094  N   PHE A 259       4.598  -3.440 -25.578  1.00 81.94           N  
ATOM   2095  CA  PHE A 259       5.594  -3.599 -24.513  1.00 81.94           C  
ATOM   2096  C   PHE A 259       5.684  -2.367 -23.610  1.00 81.94           C  
ATOM   2097  CB  PHE A 259       6.965  -3.941 -25.107  1.00 81.94           C  
ATOM   2098  O   PHE A 259       5.762  -2.522 -22.394  1.00 81.94           O  
ATOM   2099  CG  PHE A 259       7.130  -5.414 -25.417  1.00 81.94           C  
ATOM   2100  CD1 PHE A 259       7.237  -6.339 -24.360  1.00 81.94           C  
ATOM   2101  CD2 PHE A 259       7.204  -5.866 -26.745  1.00 81.94           C  
ATOM   2102  CE1 PHE A 259       7.398  -7.708 -24.632  1.00 81.94           C  
ATOM   2103  CE2 PHE A 259       7.368  -7.237 -27.018  1.00 81.94           C  
ATOM   2104  CZ  PHE A 259       7.459  -8.158 -25.962  1.00 81.94           C  
ATOM   2105  N   TYR A 260       5.572  -1.162 -24.178  1.00 84.56           N  
ATOM   2106  CA  TYR A 260       5.481   0.077 -23.403  1.00 84.56           C  
ATOM   2107  C   TYR A 260       4.318   0.044 -22.397  1.00 84.56           C  
ATOM   2108  CB  TYR A 260       5.338   1.257 -24.374  1.00 84.56           C  
ATOM   2109  O   TYR A 260       4.509   0.303 -21.207  1.00 84.56           O  
ATOM   2110  CG  TYR A 260       5.013   2.562 -23.686  1.00 84.56           C  
ATOM   2111  CD1 TYR A 260       3.675   2.946 -23.456  1.00 84.56           C  
ATOM   2112  CD2 TYR A 260       6.063   3.380 -23.250  1.00 84.56           C  
ATOM   2113  CE1 TYR A 260       3.390   4.125 -22.742  1.00 84.56           C  
ATOM   2114  CE2 TYR A 260       5.770   4.578 -22.587  1.00 84.56           C  
ATOM   2115  OH  TYR A 260       4.167   6.079 -21.593  1.00 84.56           O  
ATOM   2116  CZ  TYR A 260       4.443   4.945 -22.292  1.00 84.56           C  
ATOM   2117  N   PHE A 261       3.111  -0.311 -22.853  1.00 87.44           N  
ATOM   2118  CA  PHE A 261       1.947  -0.383 -21.970  1.00 87.44           C  
ATOM   2119  C   PHE A 261       2.046  -1.531 -20.965  1.00 87.44           C  
ATOM   2120  CB  PHE A 261       0.653  -0.492 -22.786  1.00 87.44           C  
ATOM   2121  O   PHE A 261       1.642  -1.351 -19.819  1.00 87.44           O  
ATOM   2122  CG  PHE A 261       0.159   0.834 -23.326  1.00 87.44           C  
ATOM   2123  CD1 PHE A 261      -0.329   1.813 -22.440  1.00 87.44           C  
ATOM   2124  CD2 PHE A 261       0.162   1.091 -24.708  1.00 87.44           C  
ATOM   2125  CE1 PHE A 261      -0.793   3.046 -22.932  1.00 87.44           C  
ATOM   2126  CE2 PHE A 261      -0.304   2.323 -25.200  1.00 87.44           C  
ATOM   2127  CZ  PHE A 261      -0.775   3.303 -24.313  1.00 87.44           C  
ATOM   2128  N   ALA A 262       2.586  -2.686 -21.360  1.00 84.81           N  
ATOM   2129  CA  ALA A 262       2.772  -3.825 -20.463  1.00 84.81           C  
ATOM   2130  C   ALA A 262       3.729  -3.492 -19.308  1.00 84.81           C  
ATOM   2131  CB  ALA A 262       3.278  -5.018 -21.281  1.00 84.81           C  
ATOM   2132  O   ALA A 262       3.432  -3.798 -18.155  1.00 84.81           O  
ATOM   2133  N   ASP A 263       4.828  -2.805 -19.606  1.00 81.25           N  
ATOM   2134  CA  ASP A 263       5.814  -2.363 -18.624  1.00 81.25           C  
ATOM   2135  C   ASP A 263       5.247  -1.274 -17.694  1.00 81.25           C  
ATOM   2136  CB  ASP A 263       7.036  -1.897 -19.425  1.00 81.25           C  
ATOM   2137  O   ASP A 263       5.357  -1.350 -16.469  1.00 81.25           O  
ATOM   2138  CG  ASP A 263       8.185  -1.410 -18.560  1.00 81.25           C  
ATOM   2139  OD1 ASP A 263       8.265  -1.788 -17.375  1.00 81.25           O  
ATOM   2140  OD2 ASP A 263       8.859  -0.469 -19.027  1.00 81.25           O  
ATOM   2141  N   LEU A 264       4.535  -0.288 -18.250  1.00 86.06           N  
ATOM   2142  CA  LEU A 264       3.815   0.713 -17.459  1.00 86.06           C  
ATOM   2143  C   LEU A 264       2.770   0.071 -16.524  1.00 86.06           C  
ATOM   2144  CB  LEU A 264       3.166   1.713 -18.431  1.00 86.06           C  
ATOM   2145  O   LEU A 264       2.672   0.440 -15.350  1.00 86.06           O  
ATOM   2146  CG  LEU A 264       2.401   2.849 -17.734  1.00 86.06           C  
ATOM   2147  CD1 LEU A 264       3.348   3.816 -17.024  1.00 86.06           C  
ATOM   2148  CD2 LEU A 264       1.568   3.615 -18.760  1.00 86.06           C  
ATOM   2149  N   LEU A 265       1.992  -0.893 -17.026  1.00 85.75           N  
ATOM   2150  CA  LEU A 265       0.988  -1.628 -16.252  1.00 85.75           C  
ATOM   2151  C   LEU A 265       1.626  -2.490 -15.163  1.00 85.75           C  
ATOM   2152  CB  LEU A 265       0.134  -2.502 -17.186  1.00 85.75           C  
ATOM   2153  O   LEU A 265       1.140  -2.502 -14.037  1.00 85.75           O  
ATOM   2154  CG  LEU A 265      -0.958  -1.720 -17.935  1.00 85.75           C  
ATOM   2155  CD1 LEU A 265      -1.530  -2.585 -19.059  1.00 85.75           C  
ATOM   2156  CD2 LEU A 265      -2.116  -1.333 -17.007  1.00 85.75           C  
ATOM   2157  N   SER A 266       2.724  -3.176 -15.474  1.00 86.38           N  
ATOM   2158  CA  SER A 266       3.471  -3.982 -14.509  1.00 86.38           C  
ATOM   2159  C   SER A 266       4.005  -3.122 -13.362  1.00 86.38           C  
ATOM   2160  CB  SER A 266       4.613  -4.696 -15.232  1.00 86.38           C  
ATOM   2161  O   SER A 266       3.698  -3.373 -12.195  1.00 86.38           O  
ATOM   2162  OG  SER A 266       5.376  -5.416 -14.295  1.00 86.38           O  
ATOM   2163  N   GLN A 267       4.715  -2.034 -13.674  1.00 84.31           N  
ATOM   2164  CA  GLN A 267       5.264  -1.147 -12.648  1.00 84.31           C  
ATOM   2165  C   GLN A 267       4.174  -0.481 -11.800  1.00 84.31           C  
ATOM   2166  CB  GLN A 267       6.121  -0.067 -13.301  1.00 84.31           C  
ATOM   2167  O   GLN A 267       4.268  -0.466 -10.572  1.00 84.31           O  
ATOM   2168  CG  GLN A 267       7.471  -0.577 -13.835  1.00 84.31           C  
ATOM   2169  CD  GLN A 267       8.313   0.596 -14.317  1.00 84.31           C  
ATOM   2170  NE2 GLN A 267       9.540   0.414 -14.750  1.00 84.31           N  
ATOM   2171  OE1 GLN A 267       7.842   1.716 -14.386  1.00 84.31           O  
ATOM   2172  N   SER A 268       3.112   0.033 -12.429  1.00 88.69           N  
ATOM   2173  CA  SER A 268       1.982   0.608 -11.691  1.00 88.69           C  
ATOM   2174  C   SER A 268       1.306  -0.418 -10.782  1.00 88.69           C  
ATOM   2175  CB  SER A 268       0.943   1.232 -12.623  1.00 88.69           C  
ATOM   2176  O   SER A 268       0.993  -0.104  -9.633  1.00 88.69           O  
ATOM   2177  OG  SER A 268       0.560   0.391 -13.678  1.00 88.69           O  
ATOM   2178  N   TYR A 269       1.136  -1.654 -11.250  1.00 87.44           N  
ATOM   2179  CA  TYR A 269       0.556  -2.742 -10.469  1.00 87.44           C  
ATOM   2180  C   TYR A 269       1.380  -3.064  -9.216  1.00 87.44           C  
ATOM   2181  CB  TYR A 269       0.401  -3.967 -11.376  1.00 87.44           C  
ATOM   2182  O   TYR A 269       0.813  -3.158  -8.124  1.00 87.44           O  
ATOM   2183  CG  TYR A 269      -0.237  -5.162 -10.709  1.00 87.44           C  
ATOM   2184  CD1 TYR A 269       0.526  -6.311 -10.423  1.00 87.44           C  
ATOM   2185  CD2 TYR A 269      -1.610  -5.128 -10.407  1.00 87.44           C  
ATOM   2186  CE1 TYR A 269      -0.099  -7.444  -9.865  1.00 87.44           C  
ATOM   2187  CE2 TYR A 269      -2.233  -6.248  -9.828  1.00 87.44           C  
ATOM   2188  OH  TYR A 269      -2.083  -8.478  -8.971  1.00 87.44           O  
ATOM   2189  CZ  TYR A 269      -1.481  -7.414  -9.572  1.00 87.44           C  
ATOM   2190  N   MET A 270       2.709  -3.151  -9.340  1.00 84.56           N  
ATOM   2191  CA  MET A 270       3.615  -3.396  -8.207  1.00 84.56           C  
ATOM   2192  C   MET A 270       3.453  -2.329  -7.115  1.00 84.56           C  
ATOM   2193  CB  MET A 270       5.072  -3.432  -8.701  1.00 84.56           C  
ATOM   2194  O   MET A 270       3.342  -2.652  -5.931  1.00 84.56           O  
ATOM   2195  CG  MET A 270       5.350  -4.624  -9.623  1.00 84.56           C  
ATOM   2196  SD  MET A 270       5.364  -6.236  -8.809  1.00 84.56           S  
ATOM   2197  CE  MET A 270       7.110  -6.334  -8.345  1.00 84.56           C  
ATOM   2198  N   GLN A 271       3.357  -1.062  -7.519  1.00 88.69           N  
ATOM   2199  CA  GLN A 271       3.209   0.065  -6.598  1.00 88.69           C  
ATOM   2200  C   GLN A 271       1.835   0.132  -5.942  1.00 88.69           C  
ATOM   2201  CB  GLN A 271       3.474   1.361  -7.363  1.00 88.69           C  
ATOM   2202  O   GLN A 271       1.724   0.379  -4.740  1.00 88.69           O  
ATOM   2203  CG  GLN A 271       4.932   1.447  -7.813  1.00 88.69           C  
ATOM   2204  CD  GLN A 271       5.931   1.463  -6.672  1.00 88.69           C  
ATOM   2205  NE2 GLN A 271       7.190   1.218  -6.941  1.00 88.69           N  
ATOM   2206  OE1 GLN A 271       5.590   1.713  -5.531  1.00 88.69           O  
ATOM   2207  N   ILE A 272       0.774  -0.139  -6.703  1.00 87.69           N  
ATOM   2208  CA  ILE A 272      -0.581  -0.218  -6.155  1.00 87.69           C  
ATOM   2209  C   ILE A 272      -0.660  -1.336  -5.111  1.00 87.69           C  
ATOM   2210  CB  ILE A 272      -1.609  -0.399  -7.291  1.00 87.69           C  
ATOM   2211  O   ILE A 272      -1.253  -1.142  -4.051  1.00 87.69           O  
ATOM   2212  CG1 ILE A 272      -1.706   0.893  -8.133  1.00 87.69           C  
ATOM   2213  CG2 ILE A 272      -2.997  -0.737  -6.720  1.00 87.69           C  
ATOM   2214  CD1 ILE A 272      -2.447   0.703  -9.463  1.00 87.69           C  
ATOM   2215  N   ILE A 273      -0.027  -2.485  -5.356  1.00 85.12           N  
ATOM   2216  CA  ILE A 273      -0.027  -3.607  -4.408  1.00 85.12           C  
ATOM   2217  C   ILE A 273       0.726  -3.303  -3.124  1.00 85.12           C  
ATOM   2218  CB  ILE A 273       0.483  -4.886  -5.097  1.00 85.12           C  
ATOM   2219  O   ILE A 273       0.346  -3.827  -2.080  1.00 85.12           O  
ATOM   2220  CG1 ILE A 273      -0.720  -5.348  -5.932  1.00 85.12           C  
ATOM   2221  CG2 ILE A 273       0.944  -5.979  -4.104  1.00 85.12           C  
ATOM   2222  CD1 ILE A 273      -0.500  -6.614  -6.721  1.00 85.12           C  
ATOM   2223  N   TYR A 274       1.743  -2.450  -3.166  1.00 86.56           N  
ATOM   2224  CA  TYR A 274       2.381  -1.941  -1.958  1.00 86.56           C  
ATOM   2225  C   TYR A 274       1.510  -0.889  -1.239  1.00 86.56           C  
ATOM   2226  CB  TYR A 274       3.753  -1.384  -2.342  1.00 86.56           C  
ATOM   2227  O   TYR A 274       1.336  -0.938  -0.016  1.00 86.56           O  
ATOM   2228  CG  TYR A 274       4.365  -0.595  -1.212  1.00 86.56           C  
ATOM   2229  CD1 TYR A 274       4.213   0.803  -1.187  1.00 86.56           C  
ATOM   2230  CD2 TYR A 274       4.980  -1.264  -0.138  1.00 86.56           C  
ATOM   2231  CE1 TYR A 274       4.688   1.541  -0.090  1.00 86.56           C  
ATOM   2232  CE2 TYR A 274       5.471  -0.525   0.954  1.00 86.56           C  
ATOM   2233  OH  TYR A 274       5.823   1.587   2.026  1.00 86.56           O  
ATOM   2234  CZ  TYR A 274       5.337   0.879   0.973  1.00 86.56           C  
ATOM   2235  N   LEU A 275       0.919   0.051  -1.984  1.00 87.50           N  
ATOM   2236  CA  LEU A 275       0.121   1.145  -1.422  1.00 87.50           C  
ATOM   2237  C   LEU A 275      -1.179   0.673  -0.775  1.00 87.50           C  
ATOM   2238  CB  LEU A 275      -0.232   2.151  -2.525  1.00 87.50           C  
ATOM   2239  O   LEU A 275      -1.556   1.189   0.276  1.00 87.50           O  
ATOM   2240  CG  LEU A 275       0.877   3.146  -2.891  1.00 87.50           C  
ATOM   2241  CD1 LEU A 275       0.339   3.960  -4.065  1.00 87.50           C  
ATOM   2242  CD2 LEU A 275       1.206   4.099  -1.735  1.00 87.50           C  
ATOM   2243  N   VAL A 276      -1.871  -0.291  -1.382  1.00 85.44           N  
ATOM   2244  CA  VAL A 276      -3.166  -0.789  -0.895  1.00 85.44           C  
ATOM   2245  C   VAL A 276      -3.076  -1.272   0.562  1.00 85.44           C  
ATOM   2246  CB  VAL A 276      -3.749  -1.832  -1.870  1.00 85.44           C  
ATOM   2247  O   VAL A 276      -3.860  -0.777   1.367  1.00 85.44           O  
ATOM   2248  CG1 VAL A 276      -4.895  -2.655  -1.264  1.00 85.44           C  
ATOM   2249  CG2 VAL A 276      -4.296  -1.127  -3.117  1.00 85.44           C  
ATOM   2250  N   PRO A 277      -2.118  -2.133   0.963  1.00 82.44           N  
ATOM   2251  CA  PRO A 277      -1.829  -2.461   2.362  1.00 82.44           C  
ATOM   2252  C   PRO A 277      -1.615  -1.253   3.274  1.00 82.44           C  
ATOM   2253  CB  PRO A 277      -0.529  -3.271   2.320  1.00 82.44           C  
ATOM   2254  O   PRO A 277      -2.126  -1.236   4.394  1.00 82.44           O  
ATOM   2255  CG  PRO A 277      -0.597  -3.967   0.976  1.00 82.44           C  
ATOM   2256  CD  PRO A 277      -1.301  -2.951   0.091  1.00 82.44           C  
ATOM   2257  N   CYS A 278      -0.871  -0.246   2.806  1.00 85.56           N  
ATOM   2258  CA  CYS A 278      -0.541   0.942   3.593  1.00 85.56           C  
ATOM   2259  C   CYS A 278      -1.786   1.799   3.862  1.00 85.56           C  
ATOM   2260  CB  CYS A 278       0.547   1.754   2.869  1.00 85.56           C  
ATOM   2261  O   CYS A 278      -2.100   2.127   5.008  1.00 85.56           O  
ATOM   2262  SG  CYS A 278       2.066   0.781   2.645  1.00 85.56           S  
ATOM   2263  N   VAL A 279      -2.555   2.113   2.816  1.00 87.50           N  
ATOM   2264  CA  VAL A 279      -3.803   2.880   2.958  1.00 87.50           C  
ATOM   2265  C   VAL A 279      -4.840   2.071   3.737  1.00 87.50           C  
ATOM   2266  CB  VAL A 279      -4.354   3.327   1.591  1.00 87.50           C  
ATOM   2267  O   VAL A 279      -5.528   2.600   4.611  1.00 87.50           O  
ATOM   2268  CG1 VAL A 279      -5.577   4.228   1.791  1.00 87.50           C  
ATOM   2269  CG2 VAL A 279      -3.319   4.157   0.817  1.00 87.50           C  
ATOM   2270  N   TYR A 280      -4.901   0.761   3.500  1.00 83.88           N  
ATOM   2271  CA  TYR A 280      -5.778  -0.142   4.235  1.00 83.88           C  
ATOM   2272  C   TYR A 280      -5.472  -0.110   5.735  1.00 83.88           C  
ATOM   2273  CB  TYR A 280      -5.630  -1.558   3.666  1.00 83.88           C  
ATOM   2274  O   TYR A 280      -6.373   0.027   6.563  1.00 83.88           O  
ATOM   2275  CG  TYR A 280      -6.472  -2.545   4.423  1.00 83.88           C  
ATOM   2276  CD1 TYR A 280      -5.908  -3.288   5.477  1.00 83.88           C  
ATOM   2277  CD2 TYR A 280      -7.851  -2.590   4.158  1.00 83.88           C  
ATOM   2278  CE1 TYR A 280      -6.747  -4.017   6.334  1.00 83.88           C  
ATOM   2279  CE2 TYR A 280      -8.691  -3.319   5.007  1.00 83.88           C  
ATOM   2280  OH  TYR A 280      -8.991  -4.466   7.038  1.00 83.88           O  
ATOM   2281  CZ  TYR A 280      -8.141  -3.975   6.118  1.00 83.88           C  
ATOM   2282  N   PHE A 281      -4.193  -0.165   6.104  1.00 81.69           N  
ATOM   2283  CA  PHE A 281      -3.781  -0.068   7.495  1.00 81.69           C  
ATOM   2284  C   PHE A 281      -4.203   1.257   8.144  1.00 81.69           C  
ATOM   2285  CB  PHE A 281      -2.265  -0.237   7.581  1.00 81.69           C  
ATOM   2286  O   PHE A 281      -4.726   1.273   9.264  1.00 81.69           O  
ATOM   2287  CG  PHE A 281      -1.780   0.134   8.957  1.00 81.69           C  
ATOM   2288  CD1 PHE A 281      -1.070   1.329   9.160  1.00 81.69           C  
ATOM   2289  CD2 PHE A 281      -2.169  -0.652  10.056  1.00 81.69           C  
ATOM   2290  CE1 PHE A 281      -0.714   1.709  10.462  1.00 81.69           C  
ATOM   2291  CE2 PHE A 281      -1.819  -0.262  11.358  1.00 81.69           C  
ATOM   2292  CZ  PHE A 281      -1.089   0.917  11.560  1.00 81.69           C  
ATOM   2293  N   ARG A 282      -3.998   2.373   7.447  1.00 84.25           N  
ATOM   2294  CA  ARG A 282      -4.408   3.696   7.922  1.00 84.25           C  
ATOM   2295  C   ARG A 282      -5.923   3.788   8.128  1.00 84.25           C  
ATOM   2296  CB  ARG A 282      -3.894   4.714   6.905  1.00 84.25           C  
ATOM   2297  O   ARG A 282      -6.369   4.358   9.128  1.00 84.25           O  
ATOM   2298  CG  ARG A 282      -4.353   6.134   7.227  1.00 84.25           C  
ATOM   2299  CD  ARG A 282      -3.761   7.071   6.184  1.00 84.25           C  
ATOM   2300  NE  ARG A 282      -4.480   8.343   6.186  1.00 84.25           N  
ATOM   2301  NH1 ARG A 282      -2.788   9.765   6.774  1.00 84.25           N  
ATOM   2302  NH2 ARG A 282      -4.826  10.550   6.260  1.00 84.25           N  
ATOM   2303  CZ  ARG A 282      -4.024   9.546   6.428  1.00 84.25           C  
ATOM   2304  N   MET A 283      -6.702   3.188   7.230  1.00 83.69           N  
ATOM   2305  CA  MET A 283      -8.156   3.097   7.346  1.00 83.69           C  
ATOM   2306  C   MET A 283      -8.566   2.302   8.593  1.00 83.69           C  
ATOM   2307  CB  MET A 283      -8.715   2.462   6.066  1.00 83.69           C  
ATOM   2308  O   MET A 283      -9.336   2.802   9.411  1.00 83.69           O  
ATOM   2309  CG  MET A 283     -10.243   2.439   6.052  1.00 83.69           C  
ATOM   2310  SD  MET A 283     -10.946   1.444   4.711  1.00 83.69           S  
ATOM   2311  CE  MET A 283     -10.648  -0.229   5.348  1.00 83.69           C  
ATOM   2312  N   VAL A 284      -7.999   1.106   8.790  1.00 79.81           N  
ATOM   2313  CA  VAL A 284      -8.262   0.276   9.981  1.00 79.81           C  
ATOM   2314  C   VAL A 284      -7.885   1.016  11.260  1.00 79.81           C  
ATOM   2315  CB  VAL A 284      -7.500  -1.059   9.903  1.00 79.81           C  
ATOM   2316  O   VAL A 284      -8.651   1.018  12.219  1.00 79.81           O  
ATOM   2317  CG1 VAL A 284      -7.600  -1.884  11.195  1.00 79.81           C  
ATOM   2318  CG2 VAL A 284      -8.059  -1.929   8.779  1.00 79.81           C  
ATOM   2319  N   SER A 285      -6.737   1.693  11.270  1.00 77.69           N  
ATOM   2320  CA  SER A 285      -6.292   2.484  12.421  1.00 77.69           C  
ATOM   2321  C   SER A 285      -7.274   3.608  12.743  1.00 77.69           C  
ATOM   2322  CB  SER A 285      -4.913   3.087  12.158  1.00 77.69           C  
ATOM   2323  O   SER A 285      -7.611   3.817  13.904  1.00 77.69           O  
ATOM   2324  OG  SER A 285      -3.966   2.071  11.914  1.00 77.69           O  
ATOM   2325  N   SER A 286      -7.780   4.302  11.721  1.00 79.94           N  
ATOM   2326  CA  SER A 286      -8.800   5.345  11.884  1.00 79.94           C  
ATOM   2327  C   SER A 286     -10.111   4.788  12.441  1.00 79.94           C  
ATOM   2328  CB  SER A 286      -9.065   6.043  10.549  1.00 79.94           C  
ATOM   2329  O   SER A 286     -10.739   5.428  13.280  1.00 79.94           O  
ATOM   2330  OG  SER A 286      -7.864   6.617  10.066  1.00 79.94           O  
ATOM   2331  N   LEU A 287     -10.502   3.582  12.029  1.00 77.25           N  
ATOM   2332  CA  LEU A 287     -11.713   2.930  12.522  1.00 77.25           C  
ATOM   2333  C   LEU A 287     -11.577   2.509  13.991  1.00 77.25           C  
ATOM   2334  CB  LEU A 287     -12.052   1.771  11.575  1.00 77.25           C  
ATOM   2335  O   LEU A 287     -12.458   2.808  14.793  1.00 77.25           O  
ATOM   2336  CG  LEU A 287     -13.467   1.207  11.815  1.00 77.25           C  
ATOM   2337  CD1 LEU A 287     -14.164   0.958  10.478  1.00 77.25           C  
ATOM   2338  CD2 LEU A 287     -13.428  -0.112  12.585  1.00 77.25           C  
ATOM   2339  N   VAL A 288     -10.439   1.921  14.370  1.00 74.94           N  
ATOM   2340  CA  VAL A 288     -10.138   1.598  15.776  1.00 74.94           C  
ATOM   2341  C   VAL A 288     -10.092   2.867  16.634  1.00 74.94           C  
ATOM   2342  CB  VAL A 288      -8.817   0.812  15.888  1.00 74.94           C  
ATOM   2343  O   VAL A 288     -10.540   2.867  17.776  1.00 74.94           O  
ATOM   2344  CG1 VAL A 288      -8.422   0.571  17.349  1.00 74.94           C  
ATOM   2345  CG2 VAL A 288      -8.926  -0.566  15.222  1.00 74.94           C  
ATOM   2346  N   LEU A 289      -9.591   3.980  16.092  1.00 75.12           N  
ATOM   2347  CA  LEU A 289      -9.588   5.268  16.788  1.00 75.12           C  
ATOM   2348  C   LEU A 289     -10.994   5.822  17.036  1.00 75.12           C  
ATOM   2349  CB  LEU A 289      -8.769   6.276  15.972  1.00 75.12           C  
ATOM   2350  O   LEU A 289     -11.234   6.405  18.093  1.00 75.12           O  
ATOM   2351  CG  LEU A 289      -7.254   6.109  16.128  1.00 75.12           C  
ATOM   2352  CD1 LEU A 289      -6.546   7.039  15.143  1.00 75.12           C  
ATOM   2353  CD2 LEU A 289      -6.828   6.459  17.551  1.00 75.12           C  
ATOM   2354  N   LEU A 290     -11.913   5.656  16.083  1.00 75.38           N  
ATOM   2355  CA  LEU A 290     -13.316   6.026  16.274  1.00 75.38           C  
ATOM   2356  C   LEU A 290     -13.962   5.172  17.367  1.00 75.38           C  
ATOM   2357  CB  LEU A 290     -14.082   5.887  14.948  1.00 75.38           C  
ATOM   2358  O   LEU A 290     -14.675   5.707  18.211  1.00 75.38           O  
ATOM   2359  CG  LEU A 290     -13.753   6.973  13.912  1.00 75.38           C  
ATOM   2360  CD1 LEU A 290     -14.388   6.607  12.570  1.00 75.38           C  
ATOM   2361  CD2 LEU A 290     -14.283   8.346  14.336  1.00 75.38           C  
ATOM   2362  N   GLU A 291     -13.654   3.877  17.395  1.00 74.75           N  
ATOM   2363  CA  GLU A 291     -14.145   2.955  18.420  1.00 74.75           C  
ATOM   2364  C   GLU A 291     -13.608   3.321  19.810  1.00 74.75           C  
ATOM   2365  CB  GLU A 291     -13.757   1.531  18.006  1.00 74.75           C  
ATOM   2366  O   GLU A 291     -14.374   3.435  20.759  1.00 74.75           O  
ATOM   2367  CG  GLU A 291     -14.599   0.470  18.721  1.00 74.75           C  
ATOM   2368  CD  GLU A 291     -14.237  -0.957  18.278  1.00 74.75           C  
ATOM   2369  OE1 GLU A 291     -15.103  -1.845  18.441  1.00 74.75           O  
ATOM   2370  OE2 GLU A 291     -13.114  -1.160  17.755  1.00 74.75           O  
ATOM   2371  N   MET A 292     -12.314   3.635  19.919  1.00 70.81           N  
ATOM   2372  CA  MET A 292     -11.714   4.140  21.158  1.00 70.81           C  
ATOM   2373  C   MET A 292     -12.337   5.444  21.639  1.00 70.81           C  
ATOM   2374  CB  MET A 292     -10.233   4.425  20.935  1.00 70.81           C  
ATOM   2375  O   MET A 292     -12.451   5.661  22.842  1.00 70.81           O  
ATOM   2376  CG  MET A 292      -9.420   3.149  20.929  1.00 70.81           C  
ATOM   2377  SD  MET A 292      -7.665   3.500  20.737  1.00 70.81           S  
ATOM   2378  CE  MET A 292      -7.187   1.779  20.749  1.00 70.81           C  
ATOM   2379  N   LYS A 293     -12.692   6.341  20.714  1.00 78.50           N  
ATOM   2380  CA  LYS A 293     -13.335   7.606  21.067  1.00 78.50           C  
ATOM   2381  C   LYS A 293     -14.742   7.362  21.610  1.00 78.50           C  
ATOM   2382  CB  LYS A 293     -13.330   8.549  19.859  1.00 78.50           C  
ATOM   2383  O   LYS A 293     -15.085   7.945  22.629  1.00 78.50           O  
ATOM   2384  CG  LYS A 293     -13.795   9.941  20.294  1.00 78.50           C  
ATOM   2385  CD  LYS A 293     -13.887  10.914  19.120  1.00 78.50           C  
ATOM   2386  CE  LYS A 293     -14.473  12.209  19.686  1.00 78.50           C  
ATOM   2387  NZ  LYS A 293     -14.887  13.155  18.629  1.00 78.50           N  
ATOM   2388  N   ALA A 294     -15.503   6.480  20.969  1.00 75.62           N  
ATOM   2389  CA  ALA A 294     -16.840   6.120  21.423  1.00 75.62           C  
ATOM   2390  C   ALA A 294     -16.805   5.369  22.768  1.00 75.62           C  
ATOM   2391  CB  ALA A 294     -17.514   5.315  20.311  1.00 75.62           C  
ATOM   2392  O   ALA A 294     -17.586   5.679  23.658  1.00 75.62           O  
ATOM   2393  N   TYR A 295     -15.836   4.466  22.952  1.00 71.56           N  
ATOM   2394  CA  TYR A 295     -15.574   3.816  24.239  1.00 71.56           C  
ATOM   2395  C   TYR A 295     -15.214   4.839  25.320  1.00 71.56           C  
ATOM   2396  CB  TYR A 295     -14.442   2.794  24.073  1.00 71.56           C  
ATOM   2397  O   TYR A 295     -15.735   4.779  26.424  1.00 71.56           O  
ATOM   2398  CG  TYR A 295     -14.063   2.082  25.359  1.00 71.56           C  
ATOM   2399  CD1 TYR A 295     -13.021   2.579  26.169  1.00 71.56           C  
ATOM   2400  CD2 TYR A 295     -14.784   0.944  25.767  1.00 71.56           C  
ATOM   2401  CE1 TYR A 295     -12.696   1.934  27.379  1.00 71.56           C  
ATOM   2402  CE2 TYR A 295     -14.446   0.283  26.963  1.00 71.56           C  
ATOM   2403  OH  TYR A 295     -13.098   0.158  28.944  1.00 71.56           O  
ATOM   2404  CZ  TYR A 295     -13.406   0.779  27.774  1.00 71.56           C  
ATOM   2405  N   LYS A 296     -14.358   5.821  25.004  1.00 77.19           N  
ATOM   2406  CA  LYS A 296     -14.020   6.889  25.949  1.00 77.19           C  
ATOM   2407  C   LYS A 296     -15.263   7.668  26.380  1.00 77.19           C  
ATOM   2408  CB  LYS A 296     -12.936   7.810  25.368  1.00 77.19           C  
ATOM   2409  O   LYS A 296     -15.388   7.923  27.565  1.00 77.19           O  
ATOM   2410  CG  LYS A 296     -12.579   8.896  26.390  1.00 77.19           C  
ATOM   2411  CD  LYS A 296     -11.491   9.859  25.914  1.00 77.19           C  
ATOM   2412  CE  LYS A 296     -11.377  10.898  27.034  1.00 77.19           C  
ATOM   2413  NZ  LYS A 296     -10.365  11.944  26.771  1.00 77.19           N  
ATOM   2414  N   GLU A 297     -16.132   8.037  25.439  1.00 77.69           N  
ATOM   2415  CA  GLU A 297     -17.381   8.757  25.729  1.00 77.69           C  
ATOM   2416  C   GLU A 297     -18.342   7.928  26.597  1.00 77.69           C  
ATOM   2417  CB  GLU A 297     -18.053   9.199  24.408  1.00 77.69           C  
ATOM   2418  O   GLU A 297     -18.988   8.501  27.461  1.00 77.69           O  
ATOM   2419  CG  GLU A 297     -17.328  10.388  23.740  1.00 77.69           C  
ATOM   2420  CD  GLU A 297     -17.838  10.773  22.331  1.00 77.69           C  
ATOM   2421  OE1 GLU A 297     -17.121  11.562  21.650  1.00 77.69           O  
ATOM   2422  OE2 GLU A 297     -18.890  10.271  21.876  1.00 77.69           O  
ATOM   2423  N   MET A 298     -18.393   6.602  26.421  1.00 67.38           N  
ATOM   2424  CA  MET A 298     -19.198   5.698  27.259  1.00 67.38           C  
ATOM   2425  C   MET A 298     -18.646   5.555  28.682  1.00 67.38           C  
ATOM   2426  CB  MET A 298     -19.236   4.319  26.581  1.00 67.38           C  
ATOM   2427  O   MET A 298     -19.400   5.411  29.634  1.00 67.38           O  
ATOM   2428  CG  MET A 298     -20.139   3.312  27.299  1.00 67.38           C  
ATOM   2429  SD  MET A 298     -20.063   1.659  26.564  1.00 67.38           S  
ATOM   2430  CE  MET A 298     -21.451   0.896  27.444  1.00 67.38           C  
ATOM   2431  N   VAL A 299     -17.321   5.538  28.813  1.00 67.94           N  
ATOM   2432  CA  VAL A 299     -16.641   5.273  30.083  1.00 67.94           C  
ATOM   2433  C   VAL A 299     -16.519   6.521  30.949  1.00 67.94           C  
ATOM   2434  CB  VAL A 299     -15.273   4.645  29.785  1.00 67.94           C  
ATOM   2435  O   VAL A 299     -16.473   6.412  32.172  1.00 67.94           O  
ATOM   2436  CG1 VAL A 299     -14.368   4.552  31.003  1.00 67.94           C  
ATOM   2437  CG2 VAL A 299     -15.471   3.206  29.297  1.00 67.94           C  
ATOM   2438  N   THR A 300     -16.425   7.707  30.346  1.00 75.00           N  
ATOM   2439  CA  THR A 300     -16.437   8.949  31.120  1.00 75.00           C  
ATOM   2440  C   THR A 300     -17.822   9.152  31.730  1.00 75.00           C  
ATOM   2441  CB  THR A 300     -16.061  10.175  30.277  1.00 75.00           C  
ATOM   2442  O   THR A 300     -18.761   9.299  30.947  1.00 75.00           O  
ATOM   2443  CG2 THR A 300     -14.542  10.272  30.112  1.00 75.00           C  
ATOM   2444  OG1 THR A 300     -16.622  10.141  28.983  1.00 75.00           O  
ATOM   2445  N   PRO A 301     -17.955   9.192  33.073  1.00 64.62           N  
ATOM   2446  CA  PRO A 301     -19.231   9.473  33.716  1.00 64.62           C  
ATOM   2447  C   PRO A 301     -19.765  10.811  33.213  1.00 64.62           C  
ATOM   2448  CB  PRO A 301     -18.978   9.459  35.229  1.00 64.62           C  
ATOM   2449  O   PRO A 301     -19.002  11.751  32.939  1.00 64.62           O  
ATOM   2450  CG  PRO A 301     -17.483   9.739  35.344  1.00 64.62           C  
ATOM   2451  CD  PRO A 301     -16.906   9.107  34.080  1.00 64.62           C  
ATOM   2452  N   ASP A 302     -21.078  10.865  33.018  1.00 69.88           N  
ATOM   2453  CA  ASP A 302     -21.752  12.052  32.525  1.00 69.88           C  
ATOM   2454  C   ASP A 302     -21.622  13.130  33.608  1.00 69.88           C  
ATOM   2455  CB  ASP A 302     -23.218  11.716  32.143  1.00 69.88           C  
ATOM   2456  O   ASP A 302     -22.413  13.190  34.539  1.00 69.88           O  
ATOM   2457  CG  ASP A 302     -23.594  12.051  30.691  1.00 69.88           C  
ATOM   2458  OD1 ASP A 302     -22.858  12.832  30.036  1.00 69.88           O  
ATOM   2459  OD2 ASP A 302     -24.665  11.588  30.243  1.00 69.88           O  
ATOM   2460  N   LYS A 303     -20.619  14.011  33.497  1.00 66.00           N  
ATOM   2461  CA  LYS A 303     -20.398  15.101  34.472  1.00 66.00           C  
ATOM   2462  C   LYS A 303     -21.643  15.964  34.705  1.00 66.00           C  
ATOM   2463  CB  LYS A 303     -19.252  16.009  34.013  1.00 66.00           C  
ATOM   2464  O   LYS A 303     -21.759  16.625  35.725  1.00 66.00           O  
ATOM   2465  CG  LYS A 303     -17.883  15.342  34.159  1.00 66.00           C  
ATOM   2466  CD  LYS A 303     -16.785  16.388  33.951  1.00 66.00           C  
ATOM   2467  CE  LYS A 303     -15.429  15.768  34.284  1.00 66.00           C  
ATOM   2468  NZ  LYS A 303     -14.407  16.819  34.489  1.00 66.00           N  
ATOM   2469  N   LYS A 304     -22.566  15.971  33.739  1.00 63.41           N  
ATOM   2470  CA  LYS A 304     -23.855  16.660  33.839  1.00 63.41           C  
ATOM   2471  C   LYS A 304     -24.873  15.937  34.716  1.00 63.41           C  
ATOM   2472  CB  LYS A 304     -24.455  16.830  32.446  1.00 63.41           C  
ATOM   2473  O   LYS A 304     -25.803  16.589  35.164  1.00 63.41           O  
ATOM   2474  CG  LYS A 304     -23.673  17.846  31.617  1.00 63.41           C  
ATOM   2475  CD  LYS A 304     -24.421  18.060  30.306  1.00 63.41           C  
ATOM   2476  CE  LYS A 304     -23.704  19.129  29.493  1.00 63.41           C  
ATOM   2477  NZ  LYS A 304     -24.474  19.424  28.267  1.00 63.41           N  
ATOM   2478  N   ALA A 305     -24.762  14.622  34.884  1.00 60.72           N  
ATOM   2479  CA  ALA A 305     -25.569  13.876  35.839  1.00 60.72           C  
ATOM   2480  C   ALA A 305     -25.063  14.143  37.261  1.00 60.72           C  
ATOM   2481  CB  ALA A 305     -25.545  12.388  35.474  1.00 60.72           C  
ATOM   2482  O   ALA A 305     -25.877  14.441  38.126  1.00 60.72           O  
ATOM   2483  N   ASP A 306     -23.741  14.175  37.454  1.00 58.34           N  
ATOM   2484  CA  ASP A 306     -23.129  14.482  38.753  1.00 58.34           C  
ATOM   2485  C   ASP A 306     -23.415  15.926  39.192  1.00 58.34           C  
ATOM   2486  CB  ASP A 306     -21.624  14.177  38.722  1.00 58.34           C  
ATOM   2487  O   ASP A 306     -23.947  16.119  40.274  1.00 58.34           O  
ATOM   2488  CG  ASP A 306     -21.300  12.694  38.487  1.00 58.34           C  
ATOM   2489  OD1 ASP A 306     -22.171  11.839  38.758  1.00 58.34           O  
ATOM   2490  OD2 ASP A 306     -20.195  12.439  37.947  1.00 58.34           O  
ATOM   2491  N   GLU A 307     -23.245  16.939  38.325  1.00 67.75           N  
ATOM   2492  CA  GLU A 307     -23.630  18.331  38.659  1.00 67.75           C  
ATOM   2493  C   GLU A 307     -25.123  18.476  39.009  1.00 67.75           C  
ATOM   2494  CB  GLU A 307     -23.330  19.279  37.477  1.00 67.75           C  
ATOM   2495  O   GLU A 307     -25.511  19.374  39.756  1.00 67.75           O  
ATOM   2496  CG  GLU A 307     -21.883  19.796  37.435  1.00 67.75           C  
ATOM   2497  CD  GLU A 307     -21.593  20.728  36.237  1.00 67.75           C  
ATOM   2498  OE1 GLU A 307     -20.484  21.316  36.200  1.00 67.75           O  
ATOM   2499  OE2 GLU A 307     -22.428  20.828  35.300  1.00 67.75           O  
ATOM   2500  N   LYS A 308     -25.981  17.612  38.455  1.00 61.75           N  
ATOM   2501  CA  LYS A 308     -27.424  17.639  38.711  1.00 61.75           C  
ATOM   2502  C   LYS A 308     -27.788  16.893  39.991  1.00 61.75           C  
ATOM   2503  CB  LYS A 308     -28.154  17.080  37.489  1.00 61.75           C  
ATOM   2504  O   LYS A 308     -28.706  17.326  40.676  1.00 61.75           O  
ATOM   2505  CG  LYS A 308     -29.515  17.737  37.277  1.00 61.75           C  
ATOM   2506  CD  LYS A 308     -30.177  17.098  36.056  1.00 61.75           C  
ATOM   2507  CE  LYS A 308     -31.435  17.879  35.691  1.00 61.75           C  
ATOM   2508  NZ  LYS A 308     -32.232  17.133  34.693  1.00 61.75           N  
ATOM   2509  N   ASN A 309     -27.076  15.814  40.310  1.00 59.00           N  
ATOM   2510  CA  ASN A 309     -27.205  15.088  41.570  1.00 59.00           C  
ATOM   2511  C   ASN A 309     -26.618  15.887  42.735  1.00 59.00           C  
ATOM   2512  CB  ASN A 309     -26.528  13.715  41.444  1.00 59.00           C  
ATOM   2513  O   ASN A 309     -27.227  15.897  43.794  1.00 59.00           O  
ATOM   2514  CG  ASN A 309     -27.340  12.705  40.654  1.00 59.00           C  
ATOM   2515  ND2 ASN A 309     -26.732  11.596  40.303  1.00 59.00           N  
ATOM   2516  OD1 ASN A 309     -28.515  12.872  40.355  1.00 59.00           O  
ATOM   2517  N   ASP A 310     -25.527  16.624  42.526  1.00 67.44           N  
ATOM   2518  CA  ASP A 310     -24.969  17.547  43.516  1.00 67.44           C  
ATOM   2519  C   ASP A 310     -25.944  18.702  43.790  1.00 67.44           C  
ATOM   2520  CB  ASP A 310     -23.603  18.074  43.039  1.00 67.44           C  
ATOM   2521  O   ASP A 310     -26.217  19.011  44.946  1.00 67.44           O  
ATOM   2522  CG  ASP A 310     -22.476  17.028  43.035  1.00 67.44           C  
ATOM   2523  OD1 ASP A 310     -22.611  15.995  43.728  1.00 67.44           O  
ATOM   2524  OD2 ASP A 310     -21.455  17.302  42.359  1.00 67.44           O  
ATOM   2525  N   GLN A 311     -26.572  19.276  42.752  1.00 68.62           N  
ATOM   2526  CA  GLN A 311     -27.642  20.273  42.927  1.00 68.62           C  
ATOM   2527  C   GLN A 311     -28.895  19.699  43.604  1.00 68.62           C  
ATOM   2528  CB  GLN A 311     -28.040  20.876  41.570  1.00 68.62           C  
ATOM   2529  O   GLN A 311     -29.541  20.389  44.389  1.00 68.62           O  
ATOM   2530  CG  GLN A 311     -27.047  21.947  41.118  1.00 68.62           C  
ATOM   2531  CD  GLN A 311     -27.341  22.510  39.729  1.00 68.62           C  
ATOM   2532  NE2 GLN A 311     -26.400  23.234  39.166  1.00 68.62           N  
ATOM   2533  OE1 GLN A 311     -28.389  22.340  39.114  1.00 68.62           O  
ATOM   2534  N   LEU A 312     -29.269  18.451  43.302  1.00 56.00           N  
ATOM   2535  CA  LEU A 312     -30.417  17.794  43.931  1.00 56.00           C  
ATOM   2536  C   LEU A 312     -30.116  17.416  45.390  1.00 56.00           C  
ATOM   2537  CB  LEU A 312     -30.824  16.564  43.099  1.00 56.00           C  
ATOM   2538  O   LEU A 312     -30.994  17.534  46.237  1.00 56.00           O  
ATOM   2539  CG  LEU A 312     -32.298  16.166  43.286  1.00 56.00           C  
ATOM   2540  CD1 LEU A 312     -33.216  17.061  42.442  1.00 56.00           C  
ATOM   2541  CD2 LEU A 312     -32.512  14.722  42.831  1.00 56.00           C  
ATOM   2542  N   GLY A 313     -28.883  17.008  45.691  1.00 62.94           N  
ATOM   2543  CA  GLY A 313     -28.392  16.742  47.040  1.00 62.94           C  
ATOM   2544  C   GLY A 313     -28.300  18.013  47.882  1.00 62.94           C  
ATOM   2545  O   GLY A 313     -28.691  17.993  49.044  1.00 62.94           O  
ATOM   2546  N   GLU A 314     -27.883  19.135  47.287  1.00 73.56           N  
ATOM   2547  CA  GLU A 314     -27.893  20.451  47.935  1.00 73.56           C  
ATOM   2548  C   GLU A 314     -29.336  20.894  48.258  1.00 73.56           C  
ATOM   2549  CB  GLU A 314     -27.107  21.452  47.064  1.00 73.56           C  
ATOM   2550  O   GLU A 314     -29.622  21.237  49.405  1.00 73.56           O  
ATOM   2551  CG  GLU A 314     -26.736  22.756  47.794  1.00 73.56           C  
ATOM   2552  CD  GLU A 314     -25.737  23.644  47.015  1.00 73.56           C  
ATOM   2553  OE1 GLU A 314     -25.200  24.598  47.628  1.00 73.56           O  
ATOM   2554  OE2 GLU A 314     -25.498  23.394  45.809  1.00 73.56           O  
ATOM   2555  N   LEU A 315     -30.280  20.742  47.317  1.00 56.69           N  
ATOM   2556  CA  LEU A 315     -31.707  21.036  47.537  1.00 56.69           C  
ATOM   2557  C   LEU A 315     -32.370  20.119  48.582  1.00 56.69           C  
ATOM   2558  CB  LEU A 315     -32.459  20.935  46.195  1.00 56.69           C  
ATOM   2559  O   LEU A 315     -33.161  20.585  49.398  1.00 56.69           O  
ATOM   2560  CG  LEU A 315     -32.215  22.116  45.239  1.00 56.69           C  
ATOM   2561  CD1 LEU A 315     -32.768  21.778  43.849  1.00 56.69           C  
ATOM   2562  CD2 LEU A 315     -32.904  23.397  45.715  1.00 56.69           C  
ATOM   2563  N   LEU A 316     -32.042  18.823  48.595  1.00 56.00           N  
ATOM   2564  CA  LEU A 316     -32.554  17.884  49.600  1.00 56.00           C  
ATOM   2565  C   LEU A 316     -31.936  18.135  50.986  1.00 56.00           C  
ATOM   2566  CB  LEU A 316     -32.318  16.439  49.121  1.00 56.00           C  
ATOM   2567  O   LEU A 316     -32.606  17.946  52.001  1.00 56.00           O  
ATOM   2568  CG  LEU A 316     -33.256  15.999  47.979  1.00 56.00           C  
ATOM   2569  CD1 LEU A 316     -32.744  14.701  47.350  1.00 56.00           C  
ATOM   2570  CD2 LEU A 316     -34.685  15.751  48.471  1.00 56.00           C  
ATOM   2571  N   SER A 317     -30.687  18.609  51.049  1.00 55.44           N  
ATOM   2572  CA  SER A 317     -30.042  18.990  52.310  1.00 55.44           C  
ATOM   2573  C   SER A 317     -30.620  20.279  52.919  1.00 55.44           C  
ATOM   2574  CB  SER A 317     -28.522  19.058  52.130  1.00 55.44           C  
ATOM   2575  O   SER A 317     -30.685  20.393  54.147  1.00 55.44           O  
ATOM   2576  OG  SER A 317     -28.088  20.197  51.417  1.00 55.44           O  
ATOM   2577  N   GLU A 318     -31.125  21.210  52.097  1.00 57.53           N  
ATOM   2578  CA  GLU A 318     -31.843  22.405  52.569  1.00 57.53           C  
ATOM   2579  C   GLU A 318     -33.221  22.070  53.177  1.00 57.53           C  
ATOM   2580  CB  GLU A 318     -31.973  23.458  51.446  1.00 57.53           C  
ATOM   2581  O   GLU A 318     -33.596  22.662  54.195  1.00 57.53           O  
ATOM   2582  CG  GLU A 318     -30.712  24.329  51.295  1.00 57.53           C  
ATOM   2583  CD  GLU A 318     -30.903  25.521  50.334  1.00 57.53           C  
ATOM   2584  OE1 GLU A 318     -30.367  26.613  50.645  1.00 57.53           O  
ATOM   2585  OE2 GLU A 318     -31.607  25.369  49.308  1.00 57.53           O  
ATOM   2586  N   ASP A 319     -33.949  21.080  52.646  1.00 48.09           N  
ATOM   2587  CA  ASP A 319     -35.269  20.689  53.174  1.00 48.09           C  
ATOM   2588  C   ASP A 319     -35.187  19.903  54.500  1.00 48.09           C  
ATOM   2589  CB  ASP A 319     -36.073  19.929  52.097  1.00 48.09           C  
ATOM   2590  O   ASP A 319     -36.023  20.091  55.392  1.00 48.09           O  
ATOM   2591  CG  ASP A 319     -36.934  20.829  51.191  1.00 48.09           C  
ATOM   2592  OD1 ASP A 319     -37.232  21.981  51.587  1.00 48.09           O  
ATOM   2593  OD2 ASP A 319     -37.389  20.322  50.140  1.00 48.09           O  
ATOM   2594  N   VAL A 320     -34.139  19.096  54.710  1.00 50.62           N  
ATOM   2595  CA  VAL A 320     -33.915  18.386  55.991  1.00 50.62           C  
ATOM   2596  C   VAL A 320     -33.487  19.353  57.108  1.00 50.62           C  
ATOM   2597  CB  VAL A 320     -32.921  17.220  55.801  1.00 50.62           C  
ATOM   2598  O   VAL A 320     -33.836  19.167  58.277  1.00 50.62           O  
ATOM   2599  CG1 VAL A 320     -32.631  16.471  57.110  1.00 50.62           C  
ATOM   2600  CG2 VAL A 320     -33.484  16.182  54.820  1.00 50.62           C  
ATOM   2601  N   SER A 321     -32.821  20.461  56.763  1.00 47.19           N  
ATOM   2602  CA  SER A 321     -32.465  21.526  57.711  1.00 47.19           C  
ATOM   2603  C   SER A 321     -33.676  22.328  58.219  1.00 47.19           C  
ATOM   2604  CB  SER A 321     -31.455  22.467  57.045  1.00 47.19           C  
ATOM   2605  O   SER A 321     -33.591  22.948  59.286  1.00 47.19           O  
ATOM   2606  OG  SER A 321     -31.143  23.552  57.900  1.00 47.19           O  
ATOM   2607  N   MET A 322     -34.805  22.349  57.501  1.00 47.97           N  
ATOM   2608  CA  MET A 322     -35.979  23.145  57.890  1.00 47.97           C  
ATOM   2609  C   MET A 322     -36.906  22.432  58.891  1.00 47.97           C  
ATOM   2610  CB  MET A 322     -36.724  23.649  56.635  1.00 47.97           C  
ATOM   2611  O   MET A 322     -37.653  23.095  59.614  1.00 47.97           O  
ATOM   2612  CG  MET A 322     -36.743  25.185  56.618  1.00 47.97           C  
ATOM   2613  SD  MET A 322     -37.727  25.960  55.303  1.00 47.97           S  
ATOM   2614  CE  MET A 322     -36.657  25.647  53.868  1.00 47.97           C  
ATOM   2615  N   GLN A 323     -36.820  21.102  59.021  1.00 43.00           N  
ATOM   2616  CA  GLN A 323     -37.668  20.330  59.944  1.00 43.00           C  
ATOM   2617  C   GLN A 323     -37.153  20.273  61.393  1.00 43.00           C  
ATOM   2618  CB  GLN A 323     -37.937  18.933  59.368  1.00 43.00           C  
ATOM   2619  O   GLN A 323     -37.936  20.003  62.304  1.00 43.00           O  
ATOM   2620  CG  GLN A 323     -38.979  19.004  58.239  1.00 43.00           C  
ATOM   2621  CD  GLN A 323     -39.352  17.635  57.680  1.00 43.00           C  
ATOM   2622  NE2 GLN A 323     -40.366  17.548  56.849  1.00 43.00           N  
ATOM   2623  OE1 GLN A 323     -38.762  16.615  57.982  1.00 43.00           O  
ATOM   2624  N   HIS A 324     -35.893  20.632  61.660  1.00 44.78           N  
ATOM   2625  CA  HIS A 324     -35.354  20.664  63.029  1.00 44.78           C  
ATOM   2626  C   HIS A 324     -35.598  21.978  63.799  1.00 44.78           C  
ATOM   2627  CB  HIS A 324     -33.884  20.216  63.027  1.00 44.78           C  
ATOM   2628  O   HIS A 324     -35.260  22.066  64.979  1.00 44.78           O  
ATOM   2629  CG  HIS A 324     -33.755  18.777  63.454  1.00 44.78           C  
ATOM   2630  CD2 HIS A 324     -33.551  17.687  62.650  1.00 44.78           C  
ATOM   2631  ND1 HIS A 324     -33.900  18.313  64.742  1.00 44.78           N  
ATOM   2632  CE1 HIS A 324     -33.778  16.976  64.718  1.00 44.78           C  
ATOM   2633  NE2 HIS A 324     -33.560  16.552  63.467  1.00 44.78           N  
ATOM   2634  N   SER A 325     -36.232  22.983  63.183  1.00 44.31           N  
ATOM   2635  CA  SER A 325     -36.411  24.319  63.784  1.00 44.31           C  
ATOM   2636  C   SER A 325     -37.806  24.589  64.379  1.00 44.31           C  
ATOM   2637  CB  SER A 325     -36.014  25.404  62.777  1.00 44.31           C  
ATOM   2638  O   SER A 325     -38.045  25.680  64.892  1.00 44.31           O  
ATOM   2639  OG  SER A 325     -34.665  25.242  62.377  1.00 44.31           O  
ATOM   2640  N   LEU A 326     -38.735  23.623  64.351  1.00 42.59           N  
ATOM   2641  CA  LEU A 326     -40.121  23.811  64.831  1.00 42.59           C  
ATOM   2642  C   LEU A 326     -40.482  23.057  66.123  1.00 42.59           C  
ATOM   2643  CB  LEU A 326     -41.110  23.548  63.678  1.00 42.59           C  
ATOM   2644  O   LEU A 326     -41.622  23.140  66.578  1.00 42.59           O  
ATOM   2645  CG  LEU A 326     -41.201  24.711  62.671  1.00 42.59           C  
ATOM   2646  CD1 LEU A 326     -42.021  24.272  61.459  1.00 42.59           C  
ATOM   2647  CD2 LEU A 326     -41.883  25.950  63.268  1.00 42.59           C  
ATOM   2648  N   ALA A 327     -39.527  22.389  66.770  1.00 43.34           N  
ATOM   2649  CA  ALA A 327     -39.769  21.634  68.000  1.00 43.34           C  
ATOM   2650  C   ALA A 327     -38.863  22.080  69.159  1.00 43.34           C  
ATOM   2651  CB  ALA A 327     -39.676  20.134  67.686  1.00 43.34           C  
ATOM   2652  O   ALA A 327     -38.084  21.288  69.668  1.00 43.34           O  
ATOM   2653  N   SER A 328     -38.946  23.345  69.589  1.00 39.84           N  
ATOM   2654  CA  SER A 328     -38.499  23.747  70.936  1.00 39.84           C  
ATOM   2655  C   SER A 328     -38.924  25.184  71.258  1.00 39.84           C  
ATOM   2656  CB  SER A 328     -36.976  23.616  71.103  1.00 39.84           C  
ATOM   2657  O   SER A 328     -38.179  26.139  71.057  1.00 39.84           O  
ATOM   2658  OG  SER A 328     -36.612  23.927  72.432  1.00 39.84           O  
ATOM   2659  N   ASN A 329     -40.146  25.345  71.767  1.00 40.84           N  
ATOM   2660  CA  ASN A 329     -40.545  26.526  72.531  1.00 40.84           C  
ATOM   2661  C   ASN A 329     -40.948  26.050  73.930  1.00 40.84           C  
ATOM   2662  CB  ASN A 329     -41.682  27.287  71.810  1.00 40.84           C  
ATOM   2663  O   ASN A 329     -41.950  25.355  74.082  1.00 40.84           O  
ATOM   2664  CG  ASN A 329     -41.224  28.535  71.070  1.00 40.84           C  
ATOM   2665  ND2 ASN A 329     -42.047  29.064  70.196  1.00 40.84           N  
ATOM   2666  OD1 ASN A 329     -40.172  29.099  71.302  1.00 40.84           O  
ATOM   2667  N   GLY A 330     -40.165  26.426  74.944  1.00 33.03           N  
ATOM   2668  CA  GLY A 330     -40.398  26.048  76.338  1.00 33.03           C  
ATOM   2669  C   GLY A 330     -39.574  26.863  77.338  1.00 33.03           C  
ATOM   2670  O   GLY A 330     -38.539  26.412  77.802  1.00 33.03           O  
ATOM   2671  N   SER A 331     -40.078  28.058  77.660  1.00 32.94           N  
ATOM   2672  CA  SER A 331     -40.000  28.764  78.956  1.00 32.94           C  
ATOM   2673  C   SER A 331     -38.654  29.006  79.686  1.00 32.94           C  
ATOM   2674  CB  SER A 331     -41.000  28.133  79.934  1.00 32.94           C  
ATOM   2675  O   SER A 331     -38.099  28.124  80.326  1.00 32.94           O  
ATOM   2676  OG  SER A 331     -40.647  26.801  80.229  1.00 32.94           O  
ATOM   2677  N   ALA A 332     -38.327  30.303  79.770  1.00 32.50           N  
ATOM   2678  CA  ALA A 332     -38.110  31.102  80.993  1.00 32.50           C  
ATOM   2679  C   ALA A 332     -36.838  30.952  81.880  1.00 32.50           C  
ATOM   2680  CB  ALA A 332     -39.399  31.092  81.831  1.00 32.50           C  
ATOM   2681  O   ALA A 332     -36.698  30.030  82.671  1.00 32.50           O  
ATOM   2682  N   ALA A 333     -36.086  32.069  81.887  1.00 32.25           N  
ATOM   2683  CA  ALA A 333     -35.582  32.838  83.044  1.00 32.25           C  
ATOM   2684  C   ALA A 333     -34.154  32.611  83.624  1.00 32.25           C  
ATOM   2685  CB  ALA A 333     -36.669  32.965  84.123  1.00 32.25           C  
ATOM   2686  O   ALA A 333     -33.913  31.748  84.455  1.00 32.25           O  
ATOM   2687  N   THR A 334     -33.291  33.592  83.283  1.00 30.20           N  
ATOM   2688  CA  THR A 334     -32.389  34.420  84.136  1.00 30.20           C  
ATOM   2689  C   THR A 334     -31.178  33.809  84.874  1.00 30.20           C  
ATOM   2690  CB  THR A 334     -33.204  35.266  85.140  1.00 30.20           C  
ATOM   2691  O   THR A 334     -31.359  33.066  85.827  1.00 30.20           O  
ATOM   2692  CG2 THR A 334     -34.149  36.265  84.471  1.00 30.20           C  
ATOM   2693  OG1 THR A 334     -33.990  34.457  85.981  1.00 30.20           O  
ATOM   2694  N   VAL A 335     -29.950  34.275  84.553  1.00 31.56           N  
ATOM   2695  CA  VAL A 335     -29.102  35.246  85.320  1.00 31.56           C  
ATOM   2696  C   VAL A 335     -27.628  35.230  84.821  1.00 31.56           C  
ATOM   2697  CB  VAL A 335     -29.139  35.038  86.866  1.00 31.56           C  
ATOM   2698  O   VAL A 335     -27.021  34.171  84.794  1.00 31.56           O  
ATOM   2699  CG1 VAL A 335     -27.993  35.717  87.632  1.00 31.56           C  
ATOM   2700  CG2 VAL A 335     -30.408  35.657  87.487  1.00 31.56           C  
ATOM   2701  N   GLU A 336     -27.105  36.431  84.480  1.00 32.78           N  
ATOM   2702  CA  GLU A 336     -25.706  36.970  84.447  1.00 32.78           C  
ATOM   2703  C   GLU A 336     -24.528  36.127  83.876  1.00 32.78           C  
ATOM   2704  CB  GLU A 336     -25.361  37.511  85.847  1.00 32.78           C  
ATOM   2705  O   GLU A 336     -24.394  34.951  84.157  1.00 32.78           O  
ATOM   2706  CG  GLU A 336     -26.173  38.756  86.244  1.00 32.78           C  
ATOM   2707  CD  GLU A 336     -25.665  39.403  87.548  1.00 32.78           C  
ATOM   2708  OE1 GLU A 336     -26.014  40.582  87.768  1.00 32.78           O  
ATOM   2709  OE2 GLU A 336     -24.845  38.784  88.265  1.00 32.78           O  
ATOM   2710  N   ARG A 337     -23.527  36.641  83.134  1.00 31.11           N  
ATOM   2711  CA  ARG A 337     -22.821  37.941  83.160  1.00 31.11           C  
ATOM   2712  C   ARG A 337     -21.834  38.019  81.971  1.00 31.11           C  
ATOM   2713  CB  ARG A 337     -21.945  37.942  84.442  1.00 31.11           C  
ATOM   2714  O   ARG A 337     -21.225  37.006  81.649  1.00 31.11           O  
ATOM   2715  CG  ARG A 337     -21.784  39.307  85.117  1.00 31.11           C  
ATOM   2716  CD  ARG A 337     -21.018  39.124  86.436  1.00 31.11           C  
ATOM   2717  NE  ARG A 337     -21.276  40.237  87.364  1.00 31.11           N  
ATOM   2718  NH1 ARG A 337     -20.609  39.178  89.293  1.00 31.11           N  
ATOM   2719  NH2 ARG A 337     -21.591  41.178  89.407  1.00 31.11           N  
ATOM   2720  CZ  ARG A 337     -21.153  40.192  88.679  1.00 31.11           C  
ATOM   2721  N   GLY A 338     -21.548  39.221  81.448  1.00 29.22           N  
ATOM   2722  CA  GLY A 338     -20.207  39.542  80.915  1.00 29.22           C  
ATOM   2723  C   GLY A 338     -20.091  40.162  79.513  1.00 29.22           C  
ATOM   2724  O   GLY A 338     -19.885  39.454  78.539  1.00 29.22           O  
ATOM   2725  N   ASN A 339     -20.057  41.499  79.489  1.00 32.75           N  
ATOM   2726  CA  ASN A 339     -19.312  42.383  78.570  1.00 32.75           C  
ATOM   2727  C   ASN A 339     -19.820  42.650  77.131  1.00 32.75           C  
ATOM   2728  CB  ASN A 339     -17.804  42.100  78.679  1.00 32.75           C  
ATOM   2729  O   ASN A 339     -19.316  42.136  76.141  1.00 32.75           O  
ATOM   2730  CG  ASN A 339     -17.241  42.411  80.059  1.00 32.75           C  
ATOM   2731  ND2 ASN A 339     -15.944  42.311  80.218  1.00 32.75           N  
ATOM   2732  OD1 ASN A 339     -17.940  42.744  81.006  1.00 32.75           O  
ATOM   2733  N   SER A 340     -20.788  43.573  77.049  1.00 29.70           N  
ATOM   2734  CA  SER A 340     -20.677  44.961  76.521  1.00 29.70           C  
ATOM   2735  C   SER A 340     -19.398  45.370  75.745  1.00 29.70           C  
ATOM   2736  CB  SER A 340     -20.795  45.872  77.758  1.00 29.70           C  
ATOM   2737  O   SER A 340     -18.302  45.040  76.176  1.00 29.70           O  
ATOM   2738  OG  SER A 340     -19.632  45.796  78.561  1.00 29.70           O  
ATOM   2739  N   PHE A 341     -19.400  46.246  74.732  1.00 28.03           N  
ATOM   2740  CA  PHE A 341     -20.450  47.038  74.083  1.00 28.03           C  
ATOM   2741  C   PHE A 341     -19.892  47.620  72.768  1.00 28.03           C  
ATOM   2742  CB  PHE A 341     -20.876  48.243  74.955  1.00 28.03           C  
ATOM   2743  O   PHE A 341     -18.714  47.955  72.663  1.00 28.03           O  
ATOM   2744  CG  PHE A 341     -22.363  48.574  74.948  1.00 28.03           C  
ATOM   2745  CD1 PHE A 341     -22.810  49.779  74.372  1.00 28.03           C  
ATOM   2746  CD2 PHE A 341     -23.301  47.714  75.554  1.00 28.03           C  
ATOM   2747  CE1 PHE A 341     -24.177  50.108  74.375  1.00 28.03           C  
ATOM   2748  CE2 PHE A 341     -24.668  48.049  75.570  1.00 28.03           C  
ATOM   2749  CZ  PHE A 341     -25.107  49.242  74.974  1.00 28.03           C  
ATOM   2750  N   SER A 342     -20.810  47.799  71.822  1.00 30.42           N  
ATOM   2751  CA  SER A 342     -20.809  48.678  70.642  1.00 30.42           C  
ATOM   2752  C   SER A 342     -20.445  50.152  70.969  1.00 30.42           C  
ATOM   2753  CB  SER A 342     -22.254  48.569  70.150  1.00 30.42           C  
ATOM   2754  O   SER A 342     -20.418  50.520  72.133  1.00 30.42           O  
ATOM   2755  OG  SER A 342     -23.147  48.990  71.173  1.00 30.42           O  
ATOM   2756  N   ALA A 343     -20.244  51.116  70.067  1.00 29.27           N  
ATOM   2757  CA  ALA A 343     -20.891  51.373  68.787  1.00 29.27           C  
ATOM   2758  C   ALA A 343     -20.207  52.547  68.046  1.00 29.27           C  
ATOM   2759  CB  ALA A 343     -22.332  51.848  69.077  1.00 29.27           C  
ATOM   2760  O   ALA A 343     -19.673  53.460  68.670  1.00 29.27           O  
ATOM   2761  N   SER A 344     -20.417  52.571  66.725  1.00 30.48           N  
ATOM   2762  CA  SER A 344     -20.684  53.742  65.864  1.00 30.48           C  
ATOM   2763  C   SER A 344     -19.664  54.892  65.748  1.00 30.48           C  
ATOM   2764  CB  SER A 344     -22.063  54.334  66.210  1.00 30.48           C  
ATOM   2765  O   SER A 344     -19.487  55.663  66.688  1.00 30.48           O  
ATOM   2766  OG  SER A 344     -22.057  54.983  67.467  1.00 30.48           O  
ATOM   2767  N   LYS A 345     -19.185  55.146  64.516  1.00 29.77           N  
ATOM   2768  CA  LYS A 345     -19.410  56.393  63.735  1.00 29.77           C  
ATOM   2769  C   LYS A 345     -18.537  56.471  62.469  1.00 29.77           C  
ATOM   2770  CB  LYS A 345     -19.116  57.674  64.552  1.00 29.77           C  
ATOM   2771  O   LYS A 345     -17.371  56.112  62.512  1.00 29.77           O  
ATOM   2772  CG  LYS A 345     -20.400  58.299  65.119  1.00 29.77           C  
ATOM   2773  CD  LYS A 345     -20.057  59.498  66.010  1.00 29.77           C  
ATOM   2774  CE  LYS A 345     -21.338  60.170  66.512  1.00 29.77           C  
ATOM   2775  NZ  LYS A 345     -21.029  61.280  67.447  1.00 29.77           N  
ATOM   2776  N   GLY A 346     -19.103  57.102  61.429  1.00 26.73           N  
ATOM   2777  CA  GLY A 346     -18.401  57.914  60.413  1.00 26.73           C  
ATOM   2778  C   GLY A 346     -17.936  57.145  59.173  1.00 26.73           C  
ATOM   2779  O   GLY A 346     -17.039  56.327  59.274  1.00 26.73           O  
ATOM   2780  N   LEU A 347     -18.606  57.214  58.017  1.00 28.09           N  
ATOM   2781  CA  LEU A 347     -18.652  58.302  57.017  1.00 28.09           C  
ATOM   2782  C   LEU A 347     -17.291  58.760  56.464  1.00 28.09           C  
ATOM   2783  CB  LEU A 347     -19.505  59.530  57.407  1.00 28.09           C  
ATOM   2784  O   LEU A 347     -16.498  59.344  57.193  1.00 28.09           O  
ATOM   2785  CG  LEU A 347     -21.028  59.335  57.314  1.00 28.09           C  
ATOM   2786  CD1 LEU A 347     -21.730  60.543  57.938  1.00 28.09           C  
ATOM   2787  CD2 LEU A 347     -21.512  59.217  55.864  1.00 28.09           C  
ATOM   2788  N   ASN A 348     -17.215  58.670  55.126  1.00 29.02           N  
ATOM   2789  CA  ASN A 348     -16.444  59.491  54.181  1.00 29.02           C  
ATOM   2790  C   ASN A 348     -14.918  59.300  54.187  1.00 29.02           C  
ATOM   2791  CB  ASN A 348     -16.868  60.963  54.376  1.00 29.02           C  
ATOM   2792  O   ASN A 348     -14.297  59.170  55.225  1.00 29.02           O  
ATOM   2793  CG  ASN A 348     -18.325  61.220  54.039  1.00 29.02           C  
ATOM   2794  ND2 ASN A 348     -18.834  62.378  54.385  1.00 29.02           N  
ATOM   2795  OD1 ASN A 348     -19.026  60.405  53.463  1.00 29.02           O  
ATOM   2796  N   ALA A 349     -14.195  59.369  53.076  1.00 28.69           N  
ATOM   2797  CA  ALA A 349     -14.483  59.489  51.653  1.00 28.69           C  
ATOM   2798  C   ALA A 349     -13.115  59.421  50.943  1.00 28.69           C  
ATOM   2799  CB  ALA A 349     -15.142  60.852  51.350  1.00 28.69           C  
ATOM   2800  O   ALA A 349     -12.069  59.498  51.586  1.00 28.69           O  
ATOM   2801  N   SER A 350     -13.179  59.449  49.614  1.00 32.78           N  
ATOM   2802  CA  SER A 350     -12.191  60.000  48.677  1.00 32.78           C  
ATOM   2803  C   SER A 350     -11.320  58.953  47.948  1.00 32.78           C  
ATOM   2804  CB  SER A 350     -11.436  61.220  49.273  1.00 32.78           C  
ATOM   2805  O   SER A 350     -10.684  58.127  48.583  1.00 32.78           O  
ATOM   2806  OG  SER A 350     -10.360  60.847  50.090  1.00 32.78           O  
ATOM   2807  N   SER A 351     -11.454  58.774  46.621  1.00 28.27           N  
ATOM   2808  CA  SER A 351     -11.126  59.674  45.480  1.00 28.27           C  
ATOM   2809  C   SER A 351      -9.711  59.348  44.952  1.00 28.27           C  
ATOM   2810  CB  SER A 351     -11.315  61.169  45.799  1.00 28.27           C  
ATOM   2811  O   SER A 351      -8.815  59.211  45.768  1.00 28.27           O  
ATOM   2812  OG  SER A 351     -10.148  61.943  45.660  1.00 28.27           O  
ATOM   2813  N   TRP A 352      -9.394  59.195  43.661  1.00 27.69           N  
ATOM   2814  CA  TRP A 352      -9.967  59.769  42.440  1.00 27.69           C  
ATOM   2815  C   TRP A 352      -9.629  58.956  41.178  1.00 27.69           C  
ATOM   2816  CB  TRP A 352      -9.374  61.179  42.232  1.00 27.69           C  
ATOM   2817  O   TRP A 352      -8.636  58.238  41.113  1.00 27.69           O  
ATOM   2818  CG  TRP A 352     -10.225  62.355  42.584  1.00 27.69           C  
ATOM   2819  CD1 TRP A 352     -11.476  62.341  43.084  1.00 27.69           C  
ATOM   2820  CD2 TRP A 352      -9.973  63.757  42.291  1.00 27.69           C  
ATOM   2821  CE2 TRP A 352     -11.015  64.540  42.871  1.00 27.69           C  
ATOM   2822  CE3 TRP A 352      -9.026  64.435  41.501  1.00 27.69           C  
ATOM   2823  NE1 TRP A 352     -11.863  63.619  43.425  1.00 27.69           N  
ATOM   2824  CH2 TRP A 352     -10.136  66.573  41.929  1.00 27.69           C  
ATOM   2825  CZ2 TRP A 352     -11.091  65.929  42.730  1.00 27.69           C  
ATOM   2826  CZ3 TRP A 352      -9.119  65.826  41.307  1.00 27.69           C  
ATOM   2827  N   CYS A 353     -10.473  59.162  40.164  1.00 26.72           N  
ATOM   2828  CA  CYS A 353     -10.248  58.890  38.745  1.00 26.72           C  
ATOM   2829  C   CYS A 353      -9.534  60.061  38.033  1.00 26.72           C  
ATOM   2830  CB  CYS A 353     -11.635  58.715  38.090  1.00 26.72           C  
ATOM   2831  O   CYS A 353      -9.462  61.162  38.575  1.00 26.72           O  
ATOM   2832  SG  CYS A 353     -12.369  57.103  38.444  1.00 26.72           S  
ATOM   2833  N   ASN A 354      -9.213  59.800  36.754  1.00 29.41           N  
ATOM   2834  CA  ASN A 354      -9.078  60.695  35.580  1.00 29.41           C  
ATOM   2835  C   ASN A 354      -7.643  60.855  35.047  1.00 29.41           C  
ATOM   2836  CB  ASN A 354      -9.873  62.006  35.726  1.00 29.41           C  
ATOM   2837  O   ASN A 354      -6.743  61.250  35.773  1.00 29.41           O  
ATOM   2838  CG  ASN A 354     -11.375  61.781  35.769  1.00 29.41           C  
ATOM   2839  ND2 ASN A 354     -12.137  62.799  36.084  1.00 29.41           N  
ATOM   2840  OD1 ASN A 354     -11.892  60.710  35.493  1.00 29.41           O  
ATOM   2841  N   SER A 355      -7.371  60.349  33.831  1.00 27.48           N  
ATOM   2842  CA  SER A 355      -7.454  61.032  32.507  1.00 27.48           C  
ATOM   2843  C   SER A 355      -6.319  62.053  32.343  1.00 27.48           C  
ATOM   2844  CB  SER A 355      -8.836  61.636  32.200  1.00 27.48           C  
ATOM   2845  O   SER A 355      -6.135  62.866  33.233  1.00 27.48           O  
ATOM   2846  OG  SER A 355      -8.891  63.016  32.504  1.00 27.48           O  
ATOM   2847  N   SER A 356      -5.533  62.127  31.270  1.00 27.20           N  
ATOM   2848  CA  SER A 356      -5.898  62.399  29.872  1.00 27.20           C  
ATOM   2849  C   SER A 356      -4.587  62.698  29.107  1.00 27.20           C  
ATOM   2850  CB  SER A 356      -6.744  63.688  29.848  1.00 27.20           C  
ATOM   2851  O   SER A 356      -3.651  63.168  29.740  1.00 27.20           O  
ATOM   2852  OG  SER A 356      -6.946  64.187  28.549  1.00 27.20           O  
ATOM   2853  N   MET A 357      -4.582  62.495  27.779  1.00 29.77           N  
ATOM   2854  CA  MET A 357      -3.790  63.201  26.740  1.00 29.77           C  
ATOM   2855  C   MET A 357      -2.258  63.352  26.890  1.00 29.77           C  
ATOM   2856  CB  MET A 357      -4.413  64.592  26.513  1.00 29.77           C  
ATOM   2857  O   MET A 357      -1.773  64.013  27.792  1.00 29.77           O  
ATOM   2858  CG  MET A 357      -5.677  64.537  25.652  1.00 29.77           C  
ATOM   2859  SD  MET A 357      -6.472  66.149  25.422  1.00 29.77           S  
ATOM   2860  CE  MET A 357      -7.471  65.783  23.959  1.00 29.77           C  
ATOM   2861  N   ASP A 358      -1.482  62.889  25.900  1.00 29.12           N  
ATOM   2862  CA  ASP A 358      -1.059  63.740  24.770  1.00 29.12           C  
ATOM   2863  C   ASP A 358      -0.114  63.013  23.795  1.00 29.12           C  
ATOM   2864  CB  ASP A 358      -0.409  65.080  25.201  1.00 29.12           C  
ATOM   2865  O   ASP A 358       0.667  62.136  24.157  1.00 29.12           O  
ATOM   2866  CG  ASP A 358      -1.372  66.269  25.069  1.00 29.12           C  
ATOM   2867  OD1 ASP A 358      -2.208  66.228  24.132  1.00 29.12           O  
ATOM   2868  OD2 ASP A 358      -1.230  67.239  25.842  1.00 29.12           O  
ATOM   2869  N   ALA A 359      -0.207  63.403  22.525  1.00 33.53           N  
ATOM   2870  CA  ALA A 359       0.636  62.960  21.423  1.00 33.53           C  
ATOM   2871  C   ALA A 359       1.747  63.986  21.121  1.00 33.53           C  
ATOM   2872  CB  ALA A 359      -0.278  62.775  20.203  1.00 33.53           C  
ATOM   2873  O   ALA A 359       1.458  65.179  21.052  1.00 33.53           O  
ATOM   2874  N   LYS A 360       2.979  63.518  20.852  1.00 31.33           N  
ATOM   2875  CA  LYS A 360       4.056  64.124  20.013  1.00 31.33           C  
ATOM   2876  C   LYS A 360       5.297  63.212  20.114  1.00 31.33           C  
ATOM   2877  CB  LYS A 360       4.407  65.548  20.490  1.00 31.33           C  
ATOM   2878  O   LYS A 360       5.664  62.843  21.216  1.00 31.33           O  
ATOM   2879  CG  LYS A 360       3.793  66.626  19.578  1.00 31.33           C  
ATOM   2880  CD  LYS A 360       3.877  67.998  20.251  1.00 31.33           C  
ATOM   2881  CE  LYS A 360       3.265  69.083  19.362  1.00 31.33           C  
ATOM   2882  NZ  LYS A 360       3.274  70.391  20.062  1.00 31.33           N  
ATOM   2883  N   LYS A 361       5.805  62.611  19.030  1.00 32.25           N  
ATOM   2884  CA  LYS A 361       6.694  63.139  17.965  1.00 32.25           C  
ATOM   2885  C   LYS A 361       8.113  63.469  18.467  1.00 32.25           C  
ATOM   2886  CB  LYS A 361       6.072  64.304  17.167  1.00 32.25           C  
ATOM   2887  O   LYS A 361       8.254  64.397  19.254  1.00 32.25           O  
ATOM   2888  CG  LYS A 361       6.787  64.477  15.814  1.00 32.25           C  
ATOM   2889  CD  LYS A 361       6.269  65.672  15.003  1.00 32.25           C  
ATOM   2890  CE  LYS A 361       6.940  65.633  13.623  1.00 32.25           C  
ATOM   2891  NZ  LYS A 361       6.611  66.815  12.790  1.00 32.25           N  
ATOM   2892  N   GLY A 362       9.122  62.787  17.921  1.00 29.02           N  
ATOM   2893  CA  GLY A 362      10.544  63.137  18.038  1.00 29.02           C  
ATOM   2894  C   GLY A 362      11.457  61.944  17.747  1.00 29.02           C  
ATOM   2895  O   GLY A 362      11.227  60.878  18.303  1.00 29.02           O  
ATOM   2896  N   ASP A 363      12.409  62.154  16.845  1.00 33.47           N  
ATOM   2897  CA  ASP A 363      13.261  61.198  16.132  1.00 33.47           C  
ATOM   2898  C   ASP A 363      14.619  60.931  16.845  1.00 33.47           C  
ATOM   2899  CB  ASP A 363      13.455  61.811  14.721  1.00 33.47           C  
ATOM   2900  O   ASP A 363      14.820  61.390  17.970  1.00 33.47           O  
ATOM   2901  CG  ASP A 363      12.139  62.058  13.964  1.00 33.47           C  
ATOM   2902  OD1 ASP A 363      11.429  61.064  13.683  1.00 33.47           O  
ATOM   2903  OD2 ASP A 363      11.779  63.235  13.703  1.00 33.47           O  
ATOM   2904  N   ASP A 364      15.521  60.239  16.124  1.00 33.72           N  
ATOM   2905  CA  ASP A 364      17.000  60.146  16.256  1.00 33.72           C  
ATOM   2906  C   ASP A 364      17.546  58.908  17.020  1.00 33.72           C  
ATOM   2907  CB  ASP A 364      17.607  61.517  16.624  1.00 33.72           C  
ATOM   2908  O   ASP A 364      17.145  58.620  18.145  1.00 33.72           O  
ATOM   2909  CG  ASP A 364      17.112  62.656  15.704  1.00 33.72           C  
ATOM   2910  OD1 ASP A 364      16.729  62.373  14.542  1.00 33.72           O  
ATOM   2911  OD2 ASP A 364      17.093  63.822  16.168  1.00 33.72           O  
ATOM   2912  N   GLU A 365      18.221  57.965  16.328  1.00 33.03           N  
ATOM   2913  CA  GLU A 365      19.701  57.834  16.156  1.00 33.03           C  
ATOM   2914  C   GLU A 365      20.420  57.601  17.512  1.00 33.03           C  
ATOM   2915  CB  GLU A 365      20.330  58.971  15.316  1.00 33.03           C  
ATOM   2916  O   GLU A 365      20.125  58.261  18.491  1.00 33.03           O  
ATOM   2917  CG  GLU A 365      20.053  58.865  13.805  1.00 33.03           C  
ATOM   2918  CD  GLU A 365      20.795  59.920  12.951  1.00 33.03           C  
ATOM   2919  OE1 GLU A 365      20.901  59.680  11.723  1.00 33.03           O  
ATOM   2920  OE2 GLU A 365      21.253  60.943  13.504  1.00 33.03           O  
ATOM   2921  N   GLU A 366      21.360  56.682  17.750  1.00 31.23           N  
ATOM   2922  CA  GLU A 366      22.401  56.050  16.943  1.00 31.23           C  
ATOM   2923  C   GLU A 366      23.088  54.951  17.809  1.00 31.23           C  
ATOM   2924  CB  GLU A 366      23.469  57.127  16.635  1.00 31.23           C  
ATOM   2925  O   GLU A 366      23.132  55.051  19.031  1.00 31.23           O  
ATOM   2926  CG  GLU A 366      24.116  57.014  15.248  1.00 31.23           C  
ATOM   2927  CD  GLU A 366      25.312  57.974  15.080  1.00 31.23           C  
ATOM   2928  OE1 GLU A 366      26.182  57.644  14.241  1.00 31.23           O  
ATOM   2929  OE2 GLU A 366      25.417  58.960  15.843  1.00 31.23           O  
ATOM   2930  N   SER A 367      23.714  53.969  17.151  1.00 30.52           N  
ATOM   2931  CA  SER A 367      25.025  53.367  17.486  1.00 30.52           C  
ATOM   2932  C   SER A 367      25.313  52.595  18.804  1.00 30.52           C  
ATOM   2933  CB  SER A 367      26.117  54.424  17.265  1.00 30.52           C  
ATOM   2934  O   SER A 367      25.442  53.151  19.888  1.00 30.52           O  
ATOM   2935  OG  SER A 367      27.206  53.881  16.544  1.00 30.52           O  
ATOM   2936  N   ALA A 368      25.706  51.327  18.584  1.00 32.62           N  
ATOM   2937  CA  ALA A 368      26.950  50.683  19.053  1.00 32.62           C  
ATOM   2938  C   ALA A 368      26.961  49.702  20.259  1.00 32.62           C  
ATOM   2939  CB  ALA A 368      28.110  51.692  19.129  1.00 32.62           C  
ATOM   2940  O   ALA A 368      26.761  50.075  21.408  1.00 32.62           O  
ATOM   2941  N   LYS A 369      27.484  48.503  19.922  1.00 31.80           N  
ATOM   2942  CA  LYS A 369      28.366  47.567  20.668  1.00 31.80           C  
ATOM   2943  C   LYS A 369      27.764  46.444  21.544  1.00 31.80           C  
ATOM   2944  CB  LYS A 369      29.505  48.315  21.389  1.00 31.80           C  
ATOM   2945  O   LYS A 369      27.269  46.675  22.638  1.00 31.80           O  
ATOM   2946  CG  LYS A 369      30.623  48.738  20.423  1.00 31.80           C  
ATOM   2947  CD  LYS A 369      31.654  49.608  21.147  1.00 31.80           C  
ATOM   2948  CE  LYS A 369      32.803  49.966  20.202  1.00 31.80           C  
ATOM   2949  NZ  LYS A 369      33.790  50.837  20.881  1.00 31.80           N  
ATOM   2950  N   ASP A 370      27.984  45.216  21.050  1.00 35.28           N  
ATOM   2951  CA  ASP A 370      28.156  43.911  21.739  1.00 35.28           C  
ATOM   2952  C   ASP A 370      29.137  43.967  22.947  1.00 35.28           C  
ATOM   2953  CB  ASP A 370      28.783  42.981  20.672  1.00 35.28           C  
ATOM   2954  O   ASP A 370      29.872  44.960  23.023  1.00 35.28           O  
ATOM   2955  CG  ASP A 370      27.853  42.582  19.531  1.00 35.28           C  
ATOM   2956  OD1 ASP A 370      26.673  42.300  19.821  1.00 35.28           O  
ATOM   2957  OD2 ASP A 370      28.352  42.551  18.384  1.00 35.28           O  
ATOM   2958  N   PRO A 371      29.301  42.931  23.827  1.00 47.75           N  
ATOM   2959  CA  PRO A 371      28.903  41.506  23.716  1.00 47.75           C  
ATOM   2960  C   PRO A 371      28.358  40.819  25.010  1.00 47.75           C  
ATOM   2961  CB  PRO A 371      30.256  40.848  23.370  1.00 47.75           C  
ATOM   2962  O   PRO A 371      28.339  41.400  26.087  1.00 47.75           O  
ATOM   2963  CG  PRO A 371      31.274  41.652  24.190  1.00 47.75           C  
ATOM   2964  CD  PRO A 371      30.517  42.901  24.641  1.00 47.75           C  
ATOM   2965  N   ASN A 372      28.036  39.519  24.879  1.00 30.88           N  
ATOM   2966  CA  ASN A 372      28.033  38.442  25.895  1.00 30.88           C  
ATOM   2967  C   ASN A 372      27.140  38.550  27.149  1.00 30.88           C  
ATOM   2968  CB  ASN A 372      29.485  38.131  26.324  1.00 30.88           C  
ATOM   2969  O   ASN A 372      27.466  39.266  28.090  1.00 30.88           O  
ATOM   2970  CG  ASN A 372      30.267  37.295  25.333  1.00 30.88           C  
ATOM   2971  ND2 ASN A 372      31.551  37.136  25.545  1.00 30.88           N  
ATOM   2972  OD1 ASN A 372      29.751  36.768  24.365  1.00 30.88           O  
ATOM   2973  N   LEU A 373      26.155  37.644  27.248  1.00 33.25           N  
ATOM   2974  CA  LEU A 373      25.867  36.919  28.495  1.00 33.25           C  
ATOM   2975  C   LEU A 373      25.108  35.608  28.195  1.00 33.25           C  
ATOM   2976  CB  LEU A 373      25.130  37.810  29.526  1.00 33.25           C  
ATOM   2977  O   LEU A 373      23.887  35.587  28.052  1.00 33.25           O  
ATOM   2978  CG  LEU A 373      25.660  37.588  30.958  1.00 33.25           C  
ATOM   2979  CD1 LEU A 373      26.980  38.329  31.200  1.00 33.25           C  
ATOM   2980  CD2 LEU A 373      24.651  38.100  31.986  1.00 33.25           C  
ATOM   2981  N   GLU A 374      25.862  34.516  28.067  1.00 32.69           N  
ATOM   2982  CA  GLU A 374      25.397  33.174  28.422  1.00 32.69           C  
ATOM   2983  C   GLU A 374      25.354  33.107  29.951  1.00 32.69           C  
ATOM   2984  CB  GLU A 374      26.408  32.108  27.937  1.00 32.69           C  
ATOM   2985  O   GLU A 374      26.383  33.357  30.572  1.00 32.69           O  
ATOM   2986  CG  GLU A 374      26.402  31.842  26.425  1.00 32.69           C  
ATOM   2987  CD  GLU A 374      27.489  30.837  25.990  1.00 32.69           C  
ATOM   2988  OE1 GLU A 374      27.191  30.014  25.094  1.00 32.69           O  
ATOM   2989  OE2 GLU A 374      28.629  30.933  26.501  1.00 32.69           O  
ATOM   2990  N   ASP A 375      24.209  32.775  30.554  1.00 32.84           N  
ATOM   2991  CA  ASP A 375      24.214  31.880  31.713  1.00 32.84           C  
ATOM   2992  C   ASP A 375      22.822  31.340  32.073  1.00 32.84           C  
ATOM   2993  CB  ASP A 375      24.847  32.496  32.990  1.00 32.84           C  
ATOM   2994  O   ASP A 375      21.795  31.997  31.895  1.00 32.84           O  
ATOM   2995  CG  ASP A 375      25.762  31.498  33.721  1.00 32.84           C  
ATOM   2996  OD1 ASP A 375      25.667  30.282  33.421  1.00 32.84           O  
ATOM   2997  OD2 ASP A 375      26.478  31.939  34.646  1.00 32.84           O  
ATOM   2998  N   SER A 376      22.871  30.182  32.729  1.00 29.42           N  
ATOM   2999  CA  SER A 376      21.862  29.593  33.609  1.00 29.42           C  
ATOM   3000  C   SER A 376      20.827  28.653  32.984  1.00 29.42           C  
ATOM   3001  CB  SER A 376      21.240  30.653  34.533  1.00 29.42           C  
ATOM   3002  O   SER A 376      19.714  29.044  32.644  1.00 29.42           O  
ATOM   3003  OG  SER A 376      21.151  30.134  35.846  1.00 29.42           O  
ATOM   3004  N   MET A 377      21.178  27.362  32.933  1.00 29.44           N  
ATOM   3005  CA  MET A 377      20.458  26.308  33.672  1.00 29.44           C  
ATOM   3006  C   MET A 377      21.188  24.961  33.525  1.00 29.44           C  
ATOM   3007  CB  MET A 377      18.974  26.178  33.245  1.00 29.44           C  
ATOM   3008  O   MET A 377      20.853  24.166  32.657  1.00 29.44           O  
ATOM   3009  CG  MET A 377      18.034  26.950  34.186  1.00 29.44           C  
ATOM   3010  SD  MET A 377      16.283  26.934  33.703  1.00 29.44           S  
ATOM   3011  CE  MET A 377      15.811  25.284  34.278  1.00 29.44           C  
ATOM   3012  N   ASP A 378      22.150  24.693  34.413  1.00 30.77           N  
ATOM   3013  CA  ASP A 378      22.665  23.344  34.685  1.00 30.77           C  
ATOM   3014  C   ASP A 378      22.990  23.222  36.181  1.00 30.77           C  
ATOM   3015  CB  ASP A 378      23.914  23.019  33.831  1.00 30.77           C  
ATOM   3016  O   ASP A 378      23.995  23.752  36.652  1.00 30.77           O  
ATOM   3017  CG  ASP A 378      23.628  22.223  32.550  1.00 30.77           C  
ATOM   3018  OD1 ASP A 378      22.616  21.486  32.522  1.00 30.77           O  
ATOM   3019  OD2 ASP A 378      24.490  22.275  31.644  1.00 30.77           O  
ATOM   3020  N   LYS A 379      22.122  22.537  36.939  1.00 30.09           N  
ATOM   3021  CA  LYS A 379      22.501  21.766  38.137  1.00 30.09           C  
ATOM   3022  C   LYS A 379      21.323  20.936  38.655  1.00 30.09           C  
ATOM   3023  CB  LYS A 379      23.073  22.656  39.279  1.00 30.09           C  
ATOM   3024  O   LYS A 379      20.434  21.460  39.315  1.00 30.09           O  
ATOM   3025  CG  LYS A 379      24.405  22.060  39.756  1.00 30.09           C  
ATOM   3026  CD  LYS A 379      25.023  22.803  40.948  1.00 30.09           C  
ATOM   3027  CE  LYS A 379      26.320  22.064  41.306  1.00 30.09           C  
ATOM   3028  NZ  LYS A 379      26.611  22.039  42.756  1.00 30.09           N  
ATOM   3029  N   PHE A 380      21.349  19.631  38.405  1.00 30.06           N  
ATOM   3030  CA  PHE A 380      20.827  18.638  39.346  1.00 30.06           C  
ATOM   3031  C   PHE A 380      21.800  17.455  39.345  1.00 30.06           C  
ATOM   3032  CB  PHE A 380      19.363  18.252  39.064  1.00 30.06           C  
ATOM   3033  O   PHE A 380      21.939  16.742  38.354  1.00 30.06           O  
ATOM   3034  CG  PHE A 380      18.392  18.914  40.031  1.00 30.06           C  
ATOM   3035  CD1 PHE A 380      18.192  18.363  41.313  1.00 30.06           C  
ATOM   3036  CD2 PHE A 380      17.733  20.109  39.683  1.00 30.06           C  
ATOM   3037  CE1 PHE A 380      17.344  19.002  42.236  1.00 30.06           C  
ATOM   3038  CE2 PHE A 380      16.889  20.751  40.608  1.00 30.06           C  
ATOM   3039  CZ  PHE A 380      16.693  20.197  41.885  1.00 30.06           C  
ATOM   3040  N   GLU A 381      22.543  17.357  40.446  1.00 29.12           N  
ATOM   3041  CA  GLU A 381      23.533  16.327  40.757  1.00 29.12           C  
ATOM   3042  C   GLU A 381      22.840  14.969  40.967  1.00 29.12           C  
ATOM   3043  CB  GLU A 381      24.326  16.771  42.011  1.00 29.12           C  
ATOM   3044  O   GLU A 381      21.773  14.890  41.577  1.00 29.12           O  
ATOM   3045  CG  GLU A 381      25.334  17.901  41.700  1.00 29.12           C  
ATOM   3046  CD  GLU A 381      25.873  18.677  42.922  1.00 29.12           C  
ATOM   3047  OE1 GLU A 381      26.931  19.344  42.775  1.00 29.12           O  
ATOM   3048  OE2 GLU A 381      25.152  18.830  43.927  1.00 29.12           O  
ATOM   3049  N   LEU A 382      23.454  13.909  40.435  1.00 31.17           N  
ATOM   3050  CA  LEU A 382      23.054  12.514  40.600  1.00 31.17           C  
ATOM   3051  C   LEU A 382      24.020  11.873  41.607  1.00 31.17           C  
ATOM   3052  CB  LEU A 382      23.096  11.829  39.216  1.00 31.17           C  
ATOM   3053  O   LEU A 382      25.228  11.888  41.383  1.00 31.17           O  
ATOM   3054  CG  LEU A 382      22.401  10.456  39.156  1.00 31.17           C  
ATOM   3055  CD1 LEU A 382      20.878  10.609  39.079  1.00 31.17           C  
ATOM   3056  CD2 LEU A 382      22.850   9.688  37.909  1.00 31.17           C  
ATOM   3057  N   GLU A 383      23.488  11.355  42.713  1.00 31.45           N  
ATOM   3058  CA  GLU A 383      24.250  10.671  43.764  1.00 31.45           C  
ATOM   3059  C   GLU A 383      24.697   9.258  43.340  1.00 31.45           C  
ATOM   3060  CB  GLU A 383      23.430  10.606  45.067  1.00 31.45           C  
ATOM   3061  O   GLU A 383      23.935   8.485  42.755  1.00 31.45           O  
ATOM   3062  CG  GLU A 383      23.355  11.952  45.808  1.00 31.45           C  
ATOM   3063  CD  GLU A 383      22.523  11.883  47.103  1.00 31.45           C  
ATOM   3064  OE1 GLU A 383      22.853  12.635  48.049  1.00 31.45           O  
ATOM   3065  OE2 GLU A 383      21.545  11.100  47.142  1.00 31.45           O  
ATOM   3066  N   ASP A 384      25.948   8.941  43.686  1.00 32.72           N  
ATOM   3067  CA  ASP A 384      26.651   7.668  43.502  1.00 32.72           C  
ATOM   3068  C   ASP A 384      26.213   6.582  44.498  1.00 32.72           C  
ATOM   3069  CB  ASP A 384      28.157   7.898  43.748  1.00 32.72           C  
ATOM   3070  O   ASP A 384      26.128   6.836  45.698  1.00 32.72           O  
ATOM   3071  CG  ASP A 384      28.900   8.597  42.611  1.00 32.72           C  
ATOM   3072  OD1 ASP A 384      28.682   8.188  41.449  1.00 32.72           O  
ATOM   3073  OD2 ASP A 384      29.758   9.452  42.926  1.00 32.72           O  
ATOM   3074  N   LEU A 385      26.098   5.328  44.034  1.00 31.62           N  
ATOM   3075  CA  LEU A 385      26.195   4.114  44.863  1.00 31.62           C  
ATOM   3076  C   LEU A 385      26.833   2.939  44.070  1.00 31.62           C  
ATOM   3077  CB  LEU A 385      24.821   3.758  45.478  1.00 31.62           C  
ATOM   3078  O   LEU A 385      26.848   2.964  42.839  1.00 31.62           O  
ATOM   3079  CG  LEU A 385      24.437   4.511  46.776  1.00 31.62           C  
ATOM   3080  CD1 LEU A 385      23.095   3.977  47.277  1.00 31.62           C  
ATOM   3081  CD2 LEU A 385      25.433   4.354  47.935  1.00 31.62           C  
ATOM   3082  N   PRO A 386      27.419   1.927  44.750  1.00 34.88           N  
ATOM   3083  CA  PRO A 386      28.760   1.440  44.421  1.00 34.88           C  
ATOM   3084  C   PRO A 386      28.829   0.115  43.642  1.00 34.88           C  
ATOM   3085  CB  PRO A 386      29.450   1.295  45.782  1.00 34.88           C  
ATOM   3086  O   PRO A 386      27.969  -0.760  43.731  1.00 34.88           O  
ATOM   3087  CG  PRO A 386      28.315   0.787  46.666  1.00 34.88           C  
ATOM   3088  CD  PRO A 386      27.106   1.535  46.119  1.00 34.88           C  
ATOM   3089  N   SER A 387      29.958  -0.050  42.952  1.00 35.06           N  
ATOM   3090  CA  SER A 387      30.437  -1.272  42.295  1.00 35.06           C  
ATOM   3091  C   SER A 387      30.797  -2.393  43.283  1.00 35.06           C  
ATOM   3092  CB  SER A 387      31.737  -0.942  41.541  1.00 35.06           C  
ATOM   3093  O   SER A 387      31.386  -2.108  44.328  1.00 35.06           O  
ATOM   3094  OG  SER A 387      31.623   0.264  40.810  1.00 35.06           O  
ATOM   3095  N   PRO A 388      30.631  -3.675  42.907  1.00 36.09           N  
ATOM   3096  CA  PRO A 388      31.406  -4.762  43.483  1.00 36.09           C  
ATOM   3097  C   PRO A 388      32.475  -5.281  42.510  1.00 36.09           C  
ATOM   3098  CB  PRO A 388      30.385  -5.816  43.881  1.00 36.09           C  
ATOM   3099  O   PRO A 388      32.276  -5.423  41.304  1.00 36.09           O  
ATOM   3100  CG  PRO A 388      29.290  -5.651  42.825  1.00 36.09           C  
ATOM   3101  CD  PRO A 388      29.456  -4.232  42.257  1.00 36.09           C  
ATOM   3102  N   SER A 389      33.631  -5.551  43.100  1.00 29.48           N  
ATOM   3103  CA  SER A 389      34.898  -5.957  42.515  1.00 29.48           C  
ATOM   3104  C   SER A 389      35.048  -7.476  42.331  1.00 29.48           C  
ATOM   3105  CB  SER A 389      36.004  -5.423  43.441  1.00 29.48           C  
ATOM   3106  O   SER A 389      34.486  -8.278  43.073  1.00 29.48           O  
ATOM   3107  OG  SER A 389      35.681  -5.659  44.806  1.00 29.48           O  
ATOM   3108  N   HIS A 390      35.859  -7.817  41.323  1.00 33.50           N  
ATOM   3109  CA  HIS A 390      36.768  -8.963  41.150  1.00 33.50           C  
ATOM   3110  C   HIS A 390      36.538 -10.277  41.920  1.00 33.50           C  
ATOM   3111  CB  HIS A 390      38.208  -8.486  41.433  1.00 33.50           C  
ATOM   3112  O   HIS A 390      36.710 -10.343  43.137  1.00 33.50           O  
ATOM   3113  CG  HIS A 390      38.900  -7.921  40.222  1.00 33.50           C  
ATOM   3114  CD2 HIS A 390      38.848  -6.628  39.776  1.00 33.50           C  
ATOM   3115  ND1 HIS A 390      39.709  -8.621  39.347  1.00 33.50           N  
ATOM   3116  CE1 HIS A 390      40.110  -7.772  38.392  1.00 33.50           C  
ATOM   3117  NE2 HIS A 390      39.611  -6.543  38.611  1.00 33.50           N  
ATOM   3118  N   ARG A 391      36.462 -11.377  41.152  1.00 30.47           N  
ATOM   3119  CA  ARG A 391      37.328 -12.552  41.363  1.00 30.47           C  
ATOM   3120  C   ARG A 391      37.770 -13.164  40.032  1.00 30.47           C  
ATOM   3121  CB  ARG A 391      36.677 -13.636  42.238  1.00 30.47           C  
ATOM   3122  O   ARG A 391      36.945 -13.622  39.248  1.00 30.47           O  
ATOM   3123  CG  ARG A 391      36.805 -13.320  43.732  1.00 30.47           C  
ATOM   3124  CD  ARG A 391      36.522 -14.552  44.587  1.00 30.47           C  
ATOM   3125  NE  ARG A 391      36.656 -14.223  46.016  1.00 30.47           N  
ATOM   3126  NH1 ARG A 391      35.821 -16.184  46.853  1.00 30.47           N  
ATOM   3127  NH2 ARG A 391      36.488 -14.578  48.256  1.00 30.47           N  
ATOM   3128  CZ  ARG A 391      36.323 -14.994  47.032  1.00 30.47           C  
ATOM   3129  N   ASP A 392      39.083 -13.188  39.850  1.00 34.06           N  
ATOM   3130  CA  ASP A 392      39.829 -13.946  38.848  1.00 34.06           C  
ATOM   3131  C   ASP A 392      39.992 -15.416  39.272  1.00 34.06           C  
ATOM   3132  CB  ASP A 392      41.227 -13.312  38.718  1.00 34.06           C  
ATOM   3133  O   ASP A 392      40.096 -15.697  40.468  1.00 34.06           O  
ATOM   3134  CG  ASP A 392      41.143 -11.831  38.353  1.00 34.06           C  
ATOM   3135  OD1 ASP A 392      40.722 -11.549  37.215  1.00 34.06           O  
ATOM   3136  OD2 ASP A 392      41.382 -10.986  39.247  1.00 34.06           O  
ATOM   3137  N   ALA A 393      40.077 -16.332  38.299  1.00 31.75           N  
ATOM   3138  CA  ALA A 393      41.026 -17.456  38.300  1.00 31.75           C  
ATOM   3139  C   ALA A 393      40.967 -18.236  36.971  1.00 31.75           C  
ATOM   3140  CB  ALA A 393      40.804 -18.426  39.470  1.00 31.75           C  
ATOM   3141  O   ALA A 393      39.970 -18.877  36.637  1.00 31.75           O  
ATOM   3142  N   GLU A 394      42.080 -18.192  36.241  1.00 33.56           N  
ATOM   3143  CA  GLU A 394      42.443 -19.065  35.124  1.00 33.56           C  
ATOM   3144  C   GLU A 394      42.750 -20.503  35.589  1.00 33.56           C  
ATOM   3145  CB  GLU A 394      43.748 -18.533  34.501  1.00 33.56           C  
ATOM   3146  O   GLU A 394      43.285 -20.693  36.679  1.00 33.56           O  
ATOM   3147  CG  GLU A 394      43.674 -17.135  33.874  1.00 33.56           C  
ATOM   3148  CD  GLU A 394      45.063 -16.654  33.417  1.00 33.56           C  
ATOM   3149  OE1 GLU A 394      45.160 -16.176  32.265  1.00 33.56           O  
ATOM   3150  OE2 GLU A 394      46.019 -16.797  34.212  1.00 33.56           O  
ATOM   3151  N   ALA A 395      42.513 -21.497  34.721  1.00 32.53           N  
ATOM   3152  CA  ALA A 395      43.463 -22.580  34.403  1.00 32.53           C  
ATOM   3153  C   ALA A 395      42.867 -23.530  33.344  1.00 32.53           C  
ATOM   3154  CB  ALA A 395      43.871 -23.400  35.637  1.00 32.53           C  
ATOM   3155  O   ALA A 395      41.795 -24.104  33.531  1.00 32.53           O  
ATOM   3156  N   GLY A 396      43.577 -23.715  32.227  1.00 30.66           N  
ATOM   3157  CA  GLY A 396      43.276 -24.742  31.224  1.00 30.66           C  
ATOM   3158  C   GLY A 396      43.879 -26.109  31.564  1.00 30.66           C  
ATOM   3159  O   GLY A 396      44.728 -26.196  32.441  1.00 30.66           O  
ATOM   3160  N   ILE A 397      43.466 -27.155  30.830  1.00 31.11           N  
ATOM   3161  CA  ILE A 397      44.262 -28.337  30.428  1.00 31.11           C  
ATOM   3162  C   ILE A 397      43.474 -29.148  29.372  1.00 31.11           C  
ATOM   3163  CB  ILE A 397      44.719 -29.208  31.636  1.00 31.11           C  
ATOM   3164  O   ILE A 397      42.277 -29.393  29.497  1.00 31.11           O  
ATOM   3165  CG1 ILE A 397      46.128 -28.799  32.144  1.00 31.11           C  
ATOM   3166  CG2 ILE A 397      44.828 -30.714  31.321  1.00 31.11           C  
ATOM   3167  CD1 ILE A 397      46.301 -29.004  33.653  1.00 31.11           C  
ATOM   3168  N   GLN A 398      44.187 -29.559  28.319  1.00 33.34           N  
ATOM   3169  CA  GLN A 398      43.785 -30.480  27.247  1.00 33.34           C  
ATOM   3170  C   GLN A 398      43.618 -31.935  27.733  1.00 33.34           C  
ATOM   3171  CB  GLN A 398      44.945 -30.533  26.230  1.00 33.34           C  
ATOM   3172  O   GLN A 398      44.425 -32.388  28.540  1.00 33.34           O  
ATOM   3173  CG  GLN A 398      45.231 -29.266  25.413  1.00 33.34           C  
ATOM   3174  CD  GLN A 398      46.548 -29.362  24.634  1.00 33.34           C  
ATOM   3175  NE2 GLN A 398      46.823 -28.433  23.747  1.00 33.34           N  
ATOM   3176  OE1 GLN A 398      47.358 -30.259  24.810  1.00 33.34           O  
ATOM   3177  N   ARG A 399      42.724 -32.719  27.100  1.00 31.58           N  
ATOM   3178  CA  ARG A 399      43.034 -33.990  26.383  1.00 31.58           C  
ATOM   3179  C   ARG A 399      41.763 -34.711  25.900  1.00 31.58           C  
ATOM   3180  CB  ARG A 399      43.896 -34.973  27.208  1.00 31.58           C  
ATOM   3181  O   ARG A 399      40.725 -34.663  26.543  1.00 31.58           O  
ATOM   3182  CG  ARG A 399      45.386 -34.833  26.841  1.00 31.58           C  
ATOM   3183  CD  ARG A 399      46.265 -35.701  27.744  1.00 31.58           C  
ATOM   3184  NE  ARG A 399      47.698 -35.517  27.439  1.00 31.58           N  
ATOM   3185  NH1 ARG A 399      48.502 -37.178  28.804  1.00 31.58           N  
ATOM   3186  NH2 ARG A 399      49.933 -35.918  27.643  1.00 31.58           N  
ATOM   3187  CZ  ARG A 399      48.701 -36.204  27.960  1.00 31.58           C  
ATOM   3188  N   GLY A 400      41.888 -35.345  24.732  1.00 30.83           N  
ATOM   3189  CA  GLY A 400      40.846 -36.064  23.991  1.00 30.83           C  
ATOM   3190  C   GLY A 400      40.536 -37.505  24.463  1.00 30.83           C  
ATOM   3191  O   GLY A 400      40.884 -37.865  25.585  1.00 30.83           O  
ATOM   3192  N   PRO A 401      39.864 -38.314  23.608  1.00 57.12           N  
ATOM   3193  CA  PRO A 401      38.844 -39.313  23.979  1.00 57.12           C  
ATOM   3194  C   PRO A 401      39.390 -40.758  24.042  1.00 57.12           C  
ATOM   3195  CB  PRO A 401      37.801 -39.125  22.872  1.00 57.12           C  
ATOM   3196  O   PRO A 401      40.573 -40.963  23.759  1.00 57.12           O  
ATOM   3197  CG  PRO A 401      38.682 -38.987  21.630  1.00 57.12           C  
ATOM   3198  CD  PRO A 401      39.854 -38.160  22.154  1.00 57.12           C  
ATOM   3199  N   PRO A 402      38.566 -41.780  24.379  1.00 47.88           N  
ATOM   3200  CA  PRO A 402      37.880 -42.564  23.326  1.00 47.88           C  
ATOM   3201  C   PRO A 402      36.574 -43.286  23.763  1.00 47.88           C  
ATOM   3202  CB  PRO A 402      38.932 -43.618  22.956  1.00 47.88           C  
ATOM   3203  O   PRO A 402      36.238 -43.345  24.940  1.00 47.88           O  
ATOM   3204  CG  PRO A 402      39.568 -43.964  24.306  1.00 47.88           C  
ATOM   3205  CD  PRO A 402      39.181 -42.803  25.228  1.00 47.88           C  
ATOM   3206  N   GLY A 403      35.900 -43.943  22.806  1.00 29.02           N  
ATOM   3207  CA  GLY A 403      35.205 -45.217  23.071  1.00 29.02           C  
ATOM   3208  C   GLY A 403      33.719 -45.272  22.716  1.00 29.02           C  
ATOM   3209  O   GLY A 403      32.886 -44.709  23.413  1.00 29.02           O  
ATOM   3210  N   GLY A 404      33.396 -45.987  21.634  1.00 29.14           N  
ATOM   3211  CA  GLY A 404      32.028 -46.302  21.221  1.00 29.14           C  
ATOM   3212  C   GLY A 404      31.477 -47.614  21.793  1.00 29.14           C  
ATOM   3213  O   GLY A 404      32.023 -48.165  22.743  1.00 29.14           O  
ATOM   3214  N   LEU A 405      30.453 -48.113  21.081  1.00 29.81           N  
ATOM   3215  CA  LEU A 405      29.801 -49.434  21.138  1.00 29.81           C  
ATOM   3216  C   LEU A 405      28.627 -49.614  22.127  1.00 29.81           C  
ATOM   3217  CB  LEU A 405      30.850 -50.563  21.247  1.00 29.81           C  
ATOM   3218  O   LEU A 405      28.814 -49.804  23.320  1.00 29.81           O  
ATOM   3219  CG  LEU A 405      31.703 -50.783  19.988  1.00 29.81           C  
ATOM   3220  CD1 LEU A 405      32.947 -51.596  20.338  1.00 29.81           C  
ATOM   3221  CD2 LEU A 405      30.943 -51.545  18.900  1.00 29.81           C  
ATOM   3222  N   ASN A 406      27.406 -49.682  21.574  1.00 30.59           N  
ATOM   3223  CA  ASN A 406      26.636 -50.927  21.349  1.00 30.59           C  
ATOM   3224  C   ASN A 406      25.123 -50.828  21.628  1.00 30.59           C  
ATOM   3225  CB  ASN A 406      27.228 -52.194  22.012  1.00 30.59           C  
ATOM   3226  O   ASN A 406      24.669 -50.523  22.726  1.00 30.59           O  
ATOM   3227  CG  ASN A 406      28.250 -52.904  21.142  1.00 30.59           C  
ATOM   3228  ND2 ASN A 406      29.146 -53.660  21.732  1.00 30.59           N  
ATOM   3229  OD1 ASN A 406      28.251 -52.797  19.926  1.00 30.59           O  
ATOM   3230  N   LEU A 407      24.363 -51.196  20.588  1.00 37.97           N  
ATOM   3231  CA  LEU A 407      22.971 -51.662  20.603  1.00 37.97           C  
ATOM   3232  C   LEU A 407      22.822 -52.925  21.475  1.00 37.97           C  
ATOM   3233  CB  LEU A 407      22.592 -52.026  19.147  1.00 37.97           C  
ATOM   3234  O   LEU A 407      23.761 -53.721  21.545  1.00 37.97           O  
ATOM   3235  CG  LEU A 407      21.474 -51.176  18.531  1.00 37.97           C  
ATOM   3236  CD1 LEU A 407      21.999 -49.819  18.061  1.00 37.97           C  
ATOM   3237  CD2 LEU A 407      20.893 -51.917  17.325  1.00 37.97           C  
ATOM   3238  N   PRO A 408      21.637 -53.175  22.063  1.00 47.16           N  
ATOM   3239  CA  PRO A 408      20.689 -54.164  21.499  1.00 47.16           C  
ATOM   3240  C   PRO A 408      19.210 -53.754  21.786  1.00 47.16           C  
ATOM   3241  CB  PRO A 408      21.136 -55.457  22.189  1.00 47.16           C  
ATOM   3242  O   PRO A 408      18.974 -52.744  22.428  1.00 47.16           O  
ATOM   3243  CG  PRO A 408      21.547 -55.021  23.595  1.00 47.16           C  
ATOM   3244  CD  PRO A 408      21.723 -53.507  23.485  1.00 47.16           C  
ATOM   3245  N   ASN A 409      18.107 -54.387  21.372  1.00 32.53           N  
ATOM   3246  CA  ASN A 409      17.816 -55.672  20.752  1.00 32.53           C  
ATOM   3247  C   ASN A 409      16.427 -55.606  20.071  1.00 32.53           C  
ATOM   3248  CB  ASN A 409      17.785 -56.760  21.856  1.00 32.53           C  
ATOM   3249  O   ASN A 409      15.537 -54.874  20.506  1.00 32.53           O  
ATOM   3250  CG  ASN A 409      18.664 -57.955  21.542  1.00 32.53           C  
ATOM   3251  ND2 ASN A 409      19.008 -58.739  22.535  1.00 32.53           N  
ATOM   3252  OD1 ASN A 409      19.073 -58.171  20.413  1.00 32.53           O  
ATOM   3253  N   LYS A 410      16.243 -56.422  19.028  1.00 32.34           N  
ATOM   3254  CA  LYS A 410      14.975 -56.702  18.329  1.00 32.34           C  
ATOM   3255  C   LYS A 410      14.025 -57.525  19.211  1.00 32.34           C  
ATOM   3256  CB  LYS A 410      15.289 -57.540  17.069  1.00 32.34           C  
ATOM   3257  O   LYS A 410      14.443 -58.544  19.750  1.00 32.34           O  
ATOM   3258  CG  LYS A 410      15.348 -56.766  15.748  1.00 32.34           C  
ATOM   3259  CD  LYS A 410      15.877 -57.696  14.642  1.00 32.34           C  
ATOM   3260  CE  LYS A 410      15.756 -57.056  13.256  1.00 32.34           C  
ATOM   3261  NZ  LYS A 410      16.432 -57.878  12.218  1.00 32.34           N  
ATOM   3262  N   VAL A 411      12.735 -57.183  19.207  1.00 33.59           N  
ATOM   3263  CA  VAL A 411      11.636 -58.091  19.587  1.00 33.59           C  
ATOM   3264  C   VAL A 411      10.672 -58.222  18.404  1.00 33.59           C  
ATOM   3265  CB  VAL A 411      10.931 -57.655  20.889  1.00 33.59           C  
ATOM   3266  O   VAL A 411      10.256 -57.233  17.803  1.00 33.59           O  
ATOM   3267  CG1 VAL A 411       9.735 -58.556  21.227  1.00 33.59           C  
ATOM   3268  CG2 VAL A 411      11.906 -57.726  22.073  1.00 33.59           C  
ATOM   3269  N   TYR A 412      10.384 -59.473  18.044  1.00 31.94           N  
ATOM   3270  CA  TYR A 412       9.435 -59.910  17.019  1.00 31.94           C  
ATOM   3271  C   TYR A 412       7.983 -59.683  17.459  1.00 31.94           C  
ATOM   3272  CB  TYR A 412       9.622 -61.428  16.820  1.00 31.94           C  
ATOM   3273  O   TYR A 412       7.669 -59.961  18.610  1.00 31.94           O  
ATOM   3274  CG  TYR A 412      10.672 -61.847  15.813  1.00 31.94           C  
ATOM   3275  CD1 TYR A 412      10.263 -62.203  14.514  1.00 31.94           C  
ATOM   3276  CD2 TYR A 412      12.030 -61.945  16.175  1.00 31.94           C  
ATOM   3277  CE1 TYR A 412      11.207 -62.648  13.572  1.00 31.94           C  
ATOM   3278  CE2 TYR A 412      12.978 -62.402  15.237  1.00 31.94           C  
ATOM   3279  OH  TYR A 412      13.464 -63.197  13.018  1.00 31.94           O  
ATOM   3280  CZ  TYR A 412      12.564 -62.753  13.933  1.00 31.94           C  
ATOM   3281  N   MET A 413       7.086 -59.331  16.527  1.00 32.78           N  
ATOM   3282  CA  MET A 413       5.675 -59.754  16.569  1.00 32.78           C  
ATOM   3283  C   MET A 413       5.003 -59.663  15.183  1.00 32.78           C  
ATOM   3284  CB  MET A 413       4.875 -59.004  17.657  1.00 32.78           C  
ATOM   3285  O   MET A 413       4.823 -58.594  14.610  1.00 32.78           O  
ATOM   3286  CG  MET A 413       4.629 -59.879  18.904  1.00 32.78           C  
ATOM   3287  SD  MET A 413       3.097 -60.843  18.869  1.00 32.78           S  
ATOM   3288  CE  MET A 413       3.487 -62.150  20.065  1.00 32.78           C  
ATOM   3289  N   SER A 414       4.730 -60.862  14.661  1.00 29.08           N  
ATOM   3290  CA  SER A 414       3.588 -61.359  13.879  1.00 29.08           C  
ATOM   3291  C   SER A 414       2.754 -60.420  12.985  1.00 29.08           C  
ATOM   3292  CB  SER A 414       2.655 -62.087  14.848  1.00 29.08           C  
ATOM   3293  O   SER A 414       2.113 -59.472  13.432  1.00 29.08           O  
ATOM   3294  OG  SER A 414       1.858 -62.987  14.118  1.00 29.08           O  
ATOM   3295  N   LYS A 415       2.661 -60.815  11.707  1.00 36.75           N  
ATOM   3296  CA  LYS A 415       1.644 -60.398  10.733  1.00 36.75           C  
ATOM   3297  C   LYS A 415       0.386 -61.253  10.923  1.00 36.75           C  
ATOM   3298  CB  LYS A 415       2.167 -60.652   9.303  1.00 36.75           C  
ATOM   3299  O   LYS A 415       0.505 -62.471  10.869  1.00 36.75           O  
ATOM   3300  CG  LYS A 415       3.294 -59.719   8.836  1.00 36.75           C  
ATOM   3301  CD  LYS A 415       3.808 -60.171   7.459  1.00 36.75           C  
ATOM   3302  CE  LYS A 415       4.863 -59.201   6.915  1.00 36.75           C  
ATOM   3303  NZ  LYS A 415       5.441 -59.686   5.635  1.00 36.75           N  
ATOM   3304  N   ASN A 416      -0.781 -60.619  11.068  1.00 33.72           N  
ATOM   3305  CA  ASN A 416      -2.044 -60.962  10.387  1.00 33.72           C  
ATOM   3306  C   ASN A 416      -3.208 -60.131  10.952  1.00 33.72           C  
ATOM   3307  CB  ASN A 416      -2.396 -62.466  10.490  1.00 33.72           C  
ATOM   3308  O   ASN A 416      -3.656 -60.387  12.062  1.00 33.72           O  
ATOM   3309  CG  ASN A 416      -1.763 -63.308   9.390  1.00 33.72           C  
ATOM   3310  ND2 ASN A 416      -1.802 -64.612   9.520  1.00 33.72           N  
ATOM   3311  OD1 ASN A 416      -1.262 -62.806   8.392  1.00 33.72           O  
ATOM   3312  N   ALA A 417      -3.699 -59.166  10.168  1.00 30.81           N  
ATOM   3313  CA  ALA A 417      -5.122 -58.826  10.016  1.00 30.81           C  
ATOM   3314  C   ALA A 417      -5.254 -57.644   9.038  1.00 30.81           C  
ATOM   3315  CB  ALA A 417      -5.811 -58.492  11.346  1.00 30.81           C  
ATOM   3316  O   ALA A 417      -4.903 -56.505   9.343  1.00 30.81           O  
ATOM   3317  N   MET A 418      -5.742 -57.941   7.834  1.00 38.25           N  
ATOM   3318  CA  MET A 418      -6.253 -56.959   6.879  1.00 38.25           C  
ATOM   3319  C   MET A 418      -7.581 -56.387   7.385  1.00 38.25           C  
ATOM   3320  CB  MET A 418      -6.522 -57.648   5.529  1.00 38.25           C  
ATOM   3321  O   MET A 418      -8.460 -57.150   7.773  1.00 38.25           O  
ATOM   3322  CG  MET A 418      -5.313 -57.685   4.599  1.00 38.25           C  
ATOM   3323  SD  MET A 418      -5.644 -58.537   3.033  1.00 38.25           S  
ATOM   3324  CE  MET A 418      -5.430 -60.262   3.554  1.00 38.25           C  
ATOM   3325  N   GLY A 419      -7.758 -55.067   7.283  1.00 37.66           N  
ATOM   3326  CA  GLY A 419      -9.080 -54.442   7.362  1.00 37.66           C  
ATOM   3327  C   GLY A 419      -9.057 -52.966   7.760  1.00 37.66           C  
ATOM   3328  O   GLY A 419      -8.908 -52.646   8.928  1.00 37.66           O  
ATOM   3329  N   ALA A 420      -9.282 -52.084   6.780  1.00 37.91           N  
ATOM   3330  CA  ALA A 420      -9.635 -50.662   6.919  1.00 37.91           C  
ATOM   3331  C   ALA A 420      -8.547 -49.679   7.418  1.00 37.91           C  
ATOM   3332  CB  ALA A 420     -10.960 -50.548   7.688  1.00 37.91           C  
ATOM   3333  O   ALA A 420      -8.515 -49.257   8.571  1.00 37.91           O  
ATOM   3334  N   MET A 421      -7.728 -49.172   6.484  1.00 31.44           N  
ATOM   3335  CA  MET A 421      -6.805 -48.055   6.727  1.00 31.44           C  
ATOM   3336  C   MET A 421      -7.379 -46.734   6.183  1.00 31.44           C  
ATOM   3337  CB  MET A 421      -5.399 -48.412   6.211  1.00 31.44           C  
ATOM   3338  O   MET A 421      -7.105 -46.307   5.062  1.00 31.44           O  
ATOM   3339  CG  MET A 421      -4.299 -47.760   7.056  1.00 31.44           C  
ATOM   3340  SD  MET A 421      -2.647 -48.402   6.674  1.00 31.44           S  
ATOM   3341  CE  MET A 421      -1.724 -47.858   8.137  1.00 31.44           C  
ATOM   3342  N   ARG A 422      -8.190 -46.062   7.008  1.00 35.16           N  
ATOM   3343  CA  ARG A 422      -8.544 -44.641   6.857  1.00 35.16           C  
ATOM   3344  C   ARG A 422      -7.371 -43.825   7.421  1.00 35.16           C  
ATOM   3345  CB  ARG A 422      -9.891 -44.385   7.575  1.00 35.16           C  
ATOM   3346  O   ARG A 422      -7.015 -43.992   8.584  1.00 35.16           O  
ATOM   3347  CG  ARG A 422     -10.739 -43.242   6.988  1.00 35.16           C  
ATOM   3348  CD  ARG A 422     -12.067 -43.125   7.762  1.00 35.16           C  
ATOM   3349  NE  ARG A 422     -13.034 -42.206   7.121  1.00 35.16           N  
ATOM   3350  NH1 ARG A 422     -14.642 -42.258   8.772  1.00 35.16           N  
ATOM   3351  NH2 ARG A 422     -15.017 -41.086   6.920  1.00 35.16           N  
ATOM   3352  CZ  ARG A 422     -14.219 -41.855   7.606  1.00 35.16           C  
ATOM   3353  N   ARG A 423      -6.735 -42.983   6.595  1.00 35.31           N  
ATOM   3354  CA  ARG A 423      -5.548 -42.170   6.946  1.00 35.31           C  
ATOM   3355  C   ARG A 423      -5.771 -41.345   8.228  1.00 35.31           C  
ATOM   3356  CB  ARG A 423      -5.196 -41.216   5.778  1.00 35.31           C  
ATOM   3357  O   ARG A 423      -6.365 -40.272   8.170  1.00 35.31           O  
ATOM   3358  CG  ARG A 423      -4.500 -41.870   4.574  1.00 35.31           C  
ATOM   3359  CD  ARG A 423      -4.220 -40.813   3.490  1.00 35.31           C  
ATOM   3360  NE  ARG A 423      -3.564 -41.392   2.300  1.00 35.31           N  
ATOM   3361  NH1 ARG A 423      -3.679 -39.548   0.923  1.00 35.31           N  
ATOM   3362  NH2 ARG A 423      -2.737 -41.422   0.173  1.00 35.31           N  
ATOM   3363  CZ  ARG A 423      -3.330 -40.787   1.144  1.00 35.31           C  
ATOM   3364  N   ARG A 424      -5.231 -41.796   9.366  1.00 32.03           N  
ATOM   3365  CA  ARG A 424      -4.952 -40.944  10.533  1.00 32.03           C  
ATOM   3366  C   ARG A 424      -3.685 -40.140  10.238  1.00 32.03           C  
ATOM   3367  CB  ARG A 424      -4.794 -41.779  11.824  1.00 32.03           C  
ATOM   3368  O   ARG A 424      -2.586 -40.683  10.257  1.00 32.03           O  
ATOM   3369  CG  ARG A 424      -6.128 -42.101  12.522  1.00 32.03           C  
ATOM   3370  CD  ARG A 424      -5.881 -42.800  13.871  1.00 32.03           C  
ATOM   3371  NE  ARG A 424      -7.131 -43.009  14.634  1.00 32.03           N  
ATOM   3372  NH1 ARG A 424      -6.180 -43.617  16.642  1.00 32.03           N  
ATOM   3373  NH2 ARG A 424      -8.395 -43.507  16.471  1.00 32.03           N  
ATOM   3374  CZ  ARG A 424      -7.228 -43.375  15.905  1.00 32.03           C  
ATOM   3375  N   ARG A 425      -3.840 -38.845   9.950  1.00 33.88           N  
ATOM   3376  CA  ARG A 425      -2.759 -37.872  10.149  1.00 33.88           C  
ATOM   3377  C   ARG A 425      -2.612 -37.660  11.654  1.00 33.88           C  
ATOM   3378  CB  ARG A 425      -3.042 -36.545   9.422  1.00 33.88           C  
ATOM   3379  O   ARG A 425      -3.599 -37.409  12.338  1.00 33.88           O  
ATOM   3380  CG  ARG A 425      -2.482 -36.532   7.992  1.00 33.88           C  
ATOM   3381  CD  ARG A 425      -2.720 -35.166   7.335  1.00 33.88           C  
ATOM   3382  NE  ARG A 425      -1.976 -35.024   6.066  1.00 33.88           N  
ATOM   3383  NH1 ARG A 425      -2.732 -32.925   5.515  1.00 33.88           N  
ATOM   3384  NH2 ARG A 425      -1.226 -33.928   4.211  1.00 33.88           N  
ATOM   3385  CZ  ARG A 425      -1.983 -33.965   5.272  1.00 33.88           C  
ATOM   3386  N   SER A 426      -1.385 -37.786  12.138  1.00 31.67           N  
ATOM   3387  CA  SER A 426      -0.959 -37.449  13.491  1.00 31.67           C  
ATOM   3388  C   SER A 426      -1.272 -35.982  13.793  1.00 31.67           C  
ATOM   3389  CB  SER A 426       0.549 -37.716  13.594  1.00 31.67           C  
ATOM   3390  O   SER A 426      -0.587 -35.074  13.321  1.00 31.67           O  
ATOM   3391  OG  SER A 426       1.214 -37.080  12.516  1.00 31.67           O  
ATOM   3392  N   SER A 427      -2.330 -35.769  14.567  1.00 36.47           N  
ATOM   3393  CA  SER A 427      -2.644 -34.511  15.228  1.00 36.47           C  
ATOM   3394  C   SER A 427      -1.928 -34.498  16.577  1.00 36.47           C  
ATOM   3395  CB  SER A 427      -4.159 -34.396  15.396  1.00 36.47           C  
ATOM   3396  O   SER A 427      -2.357 -35.139  17.531  1.00 36.47           O  
ATOM   3397  OG  SER A 427      -4.457 -33.296  16.211  1.00 36.47           O  
ATOM   3398  N   VAL A 428      -0.808 -33.780  16.643  1.00 37.75           N  
ATOM   3399  CA  VAL A 428      -0.164 -33.372  17.908  1.00 37.75           C  
ATOM   3400  C   VAL A 428      -0.757 -32.028  18.388  1.00 37.75           C  
ATOM   3401  CB  VAL A 428       1.382 -33.430  17.777  1.00 37.75           C  
ATOM   3402  O   VAL A 428      -0.213 -31.373  19.264  1.00 37.75           O  
ATOM   3403  CG1 VAL A 428       2.173 -33.016  19.026  1.00 37.75           C  
ATOM   3404  CG2 VAL A 428       1.820 -34.873  17.464  1.00 37.75           C  
ATOM   3405  N   TYR A 429      -1.912 -31.619  17.844  1.00 34.56           N  
ATOM   3406  CA  TYR A 429      -2.627 -30.397  18.235  1.00 34.56           C  
ATOM   3407  C   TYR A 429      -3.978 -30.642  18.930  1.00 34.56           C  
ATOM   3408  CB  TYR A 429      -2.720 -29.434  17.039  1.00 34.56           C  
ATOM   3409  O   TYR A 429      -4.571 -29.688  19.423  1.00 34.56           O  
ATOM   3410  CG  TYR A 429      -1.625 -28.381  17.051  1.00 34.56           C  
ATOM   3411  CD1 TYR A 429      -1.784 -27.233  17.851  1.00 34.56           C  
ATOM   3412  CD2 TYR A 429      -0.438 -28.562  16.313  1.00 34.56           C  
ATOM   3413  CE1 TYR A 429      -0.769 -26.260  17.904  1.00 34.56           C  
ATOM   3414  CE2 TYR A 429       0.584 -27.593  16.368  1.00 34.56           C  
ATOM   3415  OH  TYR A 429       1.396 -25.497  17.225  1.00 34.56           O  
ATOM   3416  CZ  TYR A 429       0.417 -26.438  17.165  1.00 34.56           C  
ATOM   3417  N   ASP A 430      -4.431 -31.892  19.087  1.00 31.59           N  
ATOM   3418  CA  ASP A 430      -5.717 -32.197  19.748  1.00 31.59           C  
ATOM   3419  C   ASP A 430      -5.643 -32.359  21.277  1.00 31.59           C  
ATOM   3420  CB  ASP A 430      -6.428 -33.372  19.054  1.00 31.59           C  
ATOM   3421  O   ASP A 430      -6.588 -32.835  21.900  1.00 31.59           O  
ATOM   3422  CG  ASP A 430      -7.074 -32.954  17.732  1.00 31.59           C  
ATOM   3423  OD1 ASP A 430      -7.586 -31.821  17.638  1.00 31.59           O  
ATOM   3424  OD2 ASP A 430      -6.965 -33.754  16.774  1.00 31.59           O  
ATOM   3425  N   ARG A 431      -4.563 -31.906  21.929  1.00 31.19           N  
ATOM   3426  CA  ARG A 431      -4.505 -31.835  23.405  1.00 31.19           C  
ATOM   3427  C   ARG A 431      -4.944 -30.479  23.988  1.00 31.19           C  
ATOM   3428  CB  ARG A 431      -3.169 -32.386  23.939  1.00 31.19           C  
ATOM   3429  O   ARG A 431      -4.828 -30.274  25.188  1.00 31.19           O  
ATOM   3430  CG  ARG A 431      -3.400 -33.228  25.207  1.00 31.19           C  
ATOM   3431  CD  ARG A 431      -2.098 -33.751  25.832  1.00 31.19           C  
ATOM   3432  NE  ARG A 431      -1.838 -35.178  25.535  1.00 31.19           N  
ATOM   3433  NH1 ARG A 431      -0.323 -35.531  27.229  1.00 31.19           N  
ATOM   3434  NH2 ARG A 431      -0.925 -37.237  25.932  1.00 31.19           N  
ATOM   3435  CZ  ARG A 431      -1.033 -35.972  26.227  1.00 31.19           C  
ATOM   3436  N   TYR A 432      -5.509 -29.594  23.158  1.00 35.78           N  
ATOM   3437  CA  TYR A 432      -6.225 -28.373  23.573  1.00 35.78           C  
ATOM   3438  C   TYR A 432      -7.726 -28.427  23.216  1.00 35.78           C  
ATOM   3439  CB  TYR A 432      -5.508 -27.125  23.029  1.00 35.78           C  
ATOM   3440  O   TYR A 432      -8.365 -27.403  22.986  1.00 35.78           O  
ATOM   3441  CG  TYR A 432      -4.215 -26.804  23.752  1.00 35.78           C  
ATOM   3442  CD1 TYR A 432      -4.262 -26.146  24.997  1.00 35.78           C  
ATOM   3443  CD2 TYR A 432      -2.974 -27.161  23.190  1.00 35.78           C  
ATOM   3444  CE1 TYR A 432      -3.071 -25.841  25.684  1.00 35.78           C  
ATOM   3445  CE2 TYR A 432      -1.781 -26.856  23.873  1.00 35.78           C  
ATOM   3446  OH  TYR A 432      -0.671 -25.910  25.771  1.00 35.78           O  
ATOM   3447  CZ  TYR A 432      -1.827 -26.197  25.120  1.00 35.78           C  
ATOM   3448  N   GLY A 433      -8.290 -29.638  23.149  1.00 32.38           N  
ATOM   3449  CA  GLY A 433      -9.686 -29.916  22.788  1.00 32.38           C  
ATOM   3450  C   GLY A 433     -10.696 -29.879  23.940  1.00 32.38           C  
ATOM   3451  O   GLY A 433     -11.806 -30.373  23.777  1.00 32.38           O  
ATOM   3452  N   SER A 434     -10.350 -29.301  25.089  1.00 34.38           N  
ATOM   3453  CA  SER A 434     -11.312 -28.973  26.143  1.00 34.38           C  
ATOM   3454  C   SER A 434     -11.236 -27.480  26.418  1.00 34.38           C  
ATOM   3455  CB  SER A 434     -11.086 -29.806  27.406  1.00 34.38           C  
ATOM   3456  O   SER A 434     -10.217 -26.964  26.872  1.00 34.38           O  
ATOM   3457  OG  SER A 434      -9.764 -29.644  27.873  1.00 34.38           O  
ATOM   3458  N   ASN A 435     -12.326 -26.803  26.093  1.00 33.06           N  
ATOM   3459  CA  ASN A 435     -12.614 -25.413  26.397  1.00 33.06           C  
ATOM   3460  C   ASN A 435     -12.168 -25.059  27.841  1.00 33.06           C  
ATOM   3461  CB  ASN A 435     -14.148 -25.334  26.206  1.00 33.06           C  
ATOM   3462  O   ASN A 435     -12.797 -25.547  28.776  1.00 33.06           O  
ATOM   3463  CG  ASN A 435     -14.683 -23.948  25.955  1.00 33.06           C  
ATOM   3464  ND2 ASN A 435     -15.981 -23.779  26.032  1.00 33.06           N  
ATOM   3465  OD1 ASN A 435     -13.950 -23.023  25.650  1.00 33.06           O  
ATOM   3466  N   PRO A 436     -11.121 -24.237  28.073  1.00 36.34           N  
ATOM   3467  CA  PRO A 436     -10.716 -23.871  29.435  1.00 36.34           C  
ATOM   3468  C   PRO A 436     -11.616 -22.780  30.042  1.00 36.34           C  
ATOM   3469  CB  PRO A 436      -9.248 -23.456  29.321  1.00 36.34           C  
ATOM   3470  O   PRO A 436     -11.391 -22.348  31.165  1.00 36.34           O  
ATOM   3471  CG  PRO A 436      -9.148 -22.894  27.904  1.00 36.34           C  
ATOM   3472  CD  PRO A 436     -10.199 -23.669  27.101  1.00 36.34           C  
ATOM   3473  N   PHE A 437     -12.635 -22.330  29.303  1.00 38.25           N  
ATOM   3474  CA  PHE A 437     -13.593 -21.307  29.716  1.00 38.25           C  
ATOM   3475  C   PHE A 437     -15.022 -21.807  29.490  1.00 38.25           C  
ATOM   3476  CB  PHE A 437     -13.301 -19.996  28.973  1.00 38.25           C  
ATOM   3477  O   PHE A 437     -15.749 -21.303  28.633  1.00 38.25           O  
ATOM   3478  CG  PHE A 437     -11.927 -19.422  29.252  1.00 38.25           C  
ATOM   3479  CD1 PHE A 437     -11.666 -18.796  30.484  1.00 38.25           C  
ATOM   3480  CD2 PHE A 437     -10.904 -19.533  28.292  1.00 38.25           C  
ATOM   3481  CE1 PHE A 437     -10.388 -18.281  30.755  1.00 38.25           C  
ATOM   3482  CE2 PHE A 437      -9.622 -19.023  28.566  1.00 38.25           C  
ATOM   3483  CZ  PHE A 437      -9.364 -18.397  29.799  1.00 38.25           C  
ATOM   3484  N   GLY A 438     -15.415 -22.843  30.234  1.00 34.56           N  
ATOM   3485  CA  GLY A 438     -16.810 -23.260  30.343  1.00 34.56           C  
ATOM   3486  C   GLY A 438     -17.655 -22.148  30.967  1.00 34.56           C  
ATOM   3487  O   GLY A 438     -17.819 -22.103  32.176  1.00 34.56           O  
ATOM   3488  N   LEU A 439     -18.163 -21.244  30.133  1.00 37.28           N  
ATOM   3489  CA  LEU A 439     -19.118 -20.196  30.488  1.00 37.28           C  
ATOM   3490  C   LEU A 439     -20.313 -20.308  29.537  1.00 37.28           C  
ATOM   3491  CB  LEU A 439     -18.413 -18.819  30.510  1.00 37.28           C  
ATOM   3492  O   LEU A 439     -20.467 -19.550  28.583  1.00 37.28           O  
ATOM   3493  CG  LEU A 439     -18.181 -18.297  31.944  1.00 37.28           C  
ATOM   3494  CD1 LEU A 439     -16.877 -17.503  32.018  1.00 37.28           C  
ATOM   3495  CD2 LEU A 439     -19.326 -17.383  32.386  1.00 37.28           C  
ATOM   3496  N   TYR A 440     -21.129 -21.325  29.798  1.00 31.09           N  
ATOM   3497  CA  TYR A 440     -22.570 -21.250  29.598  1.00 31.09           C  
ATOM   3498  C   TYR A 440     -23.166 -21.245  31.004  1.00 31.09           C  
ATOM   3499  CB  TYR A 440     -23.088 -22.416  28.736  1.00 31.09           C  
ATOM   3500  O   TYR A 440     -23.274 -22.292  31.634  1.00 31.09           O  
ATOM   3501  CG  TYR A 440     -23.484 -22.006  27.332  1.00 31.09           C  
ATOM   3502  CD1 TYR A 440     -24.815 -21.631  27.062  1.00 31.09           C  
ATOM   3503  CD2 TYR A 440     -22.526 -21.994  26.301  1.00 31.09           C  
ATOM   3504  CE1 TYR A 440     -25.193 -21.254  25.759  1.00 31.09           C  
ATOM   3505  CE2 TYR A 440     -22.900 -21.623  24.995  1.00 31.09           C  
ATOM   3506  OH  TYR A 440     -24.597 -20.899  23.462  1.00 31.09           O  
ATOM   3507  CZ  TYR A 440     -24.237 -21.254  24.724  1.00 31.09           C  
ATOM   3508  N   VAL A 441     -23.468 -20.055  31.515  1.00 36.03           N  
ATOM   3509  CA  VAL A 441     -24.422 -19.901  32.612  1.00 36.03           C  
ATOM   3510  C   VAL A 441     -25.707 -19.459  31.933  1.00 36.03           C  
ATOM   3511  CB  VAL A 441     -23.932 -18.923  33.697  1.00 36.03           C  
ATOM   3512  O   VAL A 441     -25.809 -18.339  31.440  1.00 36.03           O  
ATOM   3513  CG1 VAL A 441     -24.976 -18.775  34.807  1.00 36.03           C  
ATOM   3514  CG2 VAL A 441     -22.632 -19.436  34.336  1.00 36.03           C  
ATOM   3515  N   ASP A 442     -26.622 -20.407  31.782  1.00 30.52           N  
ATOM   3516  CA  ASP A 442     -27.997 -20.162  31.367  1.00 30.52           C  
ATOM   3517  C   ASP A 442     -28.775 -19.773  32.634  1.00 30.52           C  
ATOM   3518  CB  ASP A 442     -28.509 -21.439  30.669  1.00 30.52           C  
ATOM   3519  O   ASP A 442     -29.190 -20.641  33.403  1.00 30.52           O  
ATOM   3520  CG  ASP A 442     -29.861 -21.291  29.963  1.00 30.52           C  
ATOM   3521  OD1 ASP A 442     -30.495 -20.217  30.085  1.00 30.52           O  
ATOM   3522  OD2 ASP A 442     -30.238 -22.261  29.272  1.00 30.52           O  
ATOM   3523  N   SER A 443     -28.893 -18.469  32.910  1.00 38.59           N  
ATOM   3524  CA  SER A 443     -29.654 -17.924  34.052  1.00 38.59           C  
ATOM   3525  C   SER A 443     -31.168 -17.927  33.798  1.00 38.59           C  
ATOM   3526  CB  SER A 443     -29.166 -16.524  34.470  1.00 38.59           C  
ATOM   3527  O   SER A 443     -31.851 -16.942  34.047  1.00 38.59           O  
ATOM   3528  OG  SER A 443     -27.960 -16.618  35.195  1.00 38.59           O  
ATOM   3529  N   SER A 444     -31.721 -19.034  33.296  1.00 32.62           N  
ATOM   3530  CA  SER A 444     -33.168 -19.196  33.075  1.00 32.62           C  
ATOM   3531  C   SER A 444     -33.818 -20.240  33.993  1.00 32.62           C  
ATOM   3532  CB  SER A 444     -33.476 -19.413  31.592  1.00 32.62           C  
ATOM   3533  O   SER A 444     -34.829 -20.854  33.645  1.00 32.62           O  
ATOM   3534  OG  SER A 444     -32.963 -20.645  31.130  1.00 32.62           O  
ATOM   3535  N   LYS A 445     -33.283 -20.445  35.205  1.00 33.03           N  
ATOM   3536  CA  LYS A 445     -33.967 -21.251  36.227  1.00 33.03           C  
ATOM   3537  C   LYS A 445     -34.962 -20.386  37.001  1.00 33.03           C  
ATOM   3538  CB  LYS A 445     -32.969 -21.997  37.127  1.00 33.03           C  
ATOM   3539  O   LYS A 445     -34.576 -19.601  37.856  1.00 33.03           O  
ATOM   3540  CG  LYS A 445     -33.053 -23.505  36.847  1.00 33.03           C  
ATOM   3541  CD  LYS A 445     -32.114 -24.278  37.772  1.00 33.03           C  
ATOM   3542  CE  LYS A 445     -32.257 -25.781  37.524  1.00 33.03           C  
ATOM   3543  NZ  LYS A 445     -31.422 -26.544  38.482  1.00 33.03           N  
ATOM   3544  N   ARG A 446     -36.243 -20.562  36.662  1.00 36.09           N  
ATOM   3545  CA  ARG A 446     -37.405 -20.021  37.380  1.00 36.09           C  
ATOM   3546  C   ARG A 446     -37.338 -20.386  38.862  1.00 36.09           C  
ATOM   3547  CB  ARG A 446     -38.712 -20.590  36.802  1.00 36.09           C  
ATOM   3548  O   ARG A 446     -37.211 -21.566  39.194  1.00 36.09           O  
ATOM   3549  CG  ARG A 446     -39.000 -20.131  35.371  1.00 36.09           C  
ATOM   3550  CD  ARG A 446     -40.329 -20.722  34.891  1.00 36.09           C  
ATOM   3551  NE  ARG A 446     -40.483 -20.545  33.436  1.00 36.09           N  
ATOM   3552  NH1 ARG A 446     -42.778 -20.603  33.360  1.00 36.09           N  
ATOM   3553  NH2 ARG A 446     -41.609 -20.316  31.476  1.00 36.09           N  
ATOM   3554  CZ  ARG A 446     -41.621 -20.492  32.769  1.00 36.09           C  
ATOM   3555  N   ILE A 447     -37.460 -19.371  39.704  1.00 36.22           N  
ATOM   3556  CA  ILE A 447     -37.764 -19.491  41.129  1.00 36.22           C  
ATOM   3557  C   ILE A 447     -39.259 -19.864  41.234  1.00 36.22           C  
ATOM   3558  CB  ILE A 447     -37.418 -18.155  41.833  1.00 36.22           C  
ATOM   3559  O   ILE A 447     -40.055 -19.301  40.477  1.00 36.22           O  
ATOM   3560  CG1 ILE A 447     -35.910 -17.831  41.662  1.00 36.22           C  
ATOM   3561  CG2 ILE A 447     -37.788 -18.204  43.324  1.00 36.22           C  
ATOM   3562  CD1 ILE A 447     -35.519 -16.413  42.094  1.00 36.22           C  
ATOM   3563  N   PRO A 448     -39.658 -20.848  42.059  1.00 35.59           N  
ATOM   3564  CA  PRO A 448     -41.067 -21.120  42.328  1.00 35.59           C  
ATOM   3565  C   PRO A 448     -41.696 -19.931  43.061  1.00 35.59           C  
ATOM   3566  CB  PRO A 448     -41.113 -22.398  43.178  1.00 35.59           C  
ATOM   3567  O   PRO A 448     -41.156 -19.471  44.062  1.00 35.59           O  
ATOM   3568  CG  PRO A 448     -39.703 -22.979  43.069  1.00 35.59           C  
ATOM   3569  CD  PRO A 448     -38.825 -21.757  42.822  1.00 35.59           C  
ATOM   3570  N   GLU A 449     -42.819 -19.445  42.540  1.00 42.75           N  
ATOM   3571  CA  GLU A 449     -43.707 -18.497  43.210  1.00 42.75           C  
ATOM   3572  C   GLU A 449     -44.385 -19.216  44.380  1.00 42.75           C  
ATOM   3573  CB  GLU A 449     -44.788 -18.017  42.216  1.00 42.75           C  
ATOM   3574  O   GLU A 449     -45.259 -20.040  44.143  1.00 42.75           O  
ATOM   3575  CG  GLU A 449     -44.260 -17.159  41.055  1.00 42.75           C  
ATOM   3576  CD  GLU A 449     -45.333 -16.815  39.998  1.00 42.75           C  
ATOM   3577  OE1 GLU A 449     -44.979 -16.084  39.042  1.00 42.75           O  
ATOM   3578  OE2 GLU A 449     -46.465 -17.348  40.058  1.00 42.75           O  
ATOM   3579  N   ASP A 450     -43.930 -18.972  45.604  1.00 40.56           N  
ATOM   3580  CA  ASP A 450     -44.710 -19.090  46.842  1.00 40.56           C  
ATOM   3581  C   ASP A 450     -43.796 -18.628  47.982  1.00 40.56           C  
ATOM   3582  CB  ASP A 450     -45.228 -20.527  47.111  1.00 40.56           C  
ATOM   3583  O   ASP A 450     -42.933 -19.380  48.416  1.00 40.56           O  
ATOM   3584  CG  ASP A 450     -46.656 -20.805  46.600  1.00 40.56           C  
ATOM   3585  OD1 ASP A 450     -47.441 -19.842  46.423  1.00 40.56           O  
ATOM   3586  OD2 ASP A 450     -47.000 -22.009  46.475  1.00 40.56           O  
ATOM   3587  N   ASP A 451     -43.905 -17.348  48.347  1.00 34.88           N  
ATOM   3588  CA  ASP A 451     -43.786 -16.821  49.716  1.00 34.88           C  
ATOM   3589  C   ASP A 451     -43.858 -15.288  49.640  1.00 34.88           C  
ATOM   3590  CB  ASP A 451     -42.548 -17.317  50.494  1.00 34.88           C  
ATOM   3591  O   ASP A 451     -42.891 -14.579  49.371  1.00 34.88           O  
ATOM   3592  CG  ASP A 451     -42.768 -18.693  51.164  1.00 34.88           C  
ATOM   3593  OD1 ASP A 451     -43.947 -19.070  51.387  1.00 34.88           O  
ATOM   3594  OD2 ASP A 451     -41.756 -19.328  51.544  1.00 34.88           O  
ATOM   3595  N   MET A 452     -45.080 -14.784  49.809  1.00 37.91           N  
ATOM   3596  CA  MET A 452     -45.405 -13.365  49.865  1.00 37.91           C  
ATOM   3597  C   MET A 452     -45.154 -12.882  51.301  1.00 37.91           C  
ATOM   3598  CB  MET A 452     -46.874 -13.200  49.411  1.00 37.91           C  
ATOM   3599  O   MET A 452     -45.963 -13.157  52.187  1.00 37.91           O  
ATOM   3600  CG  MET A 452     -47.238 -11.778  48.974  1.00 37.91           C  
ATOM   3601  SD  MET A 452     -49.024 -11.420  48.874  1.00 37.91           S  
ATOM   3602  CE  MET A 452     -49.600 -12.623  47.649  1.00 37.91           C  
ATOM   3603  N   TYR A 453     -44.043 -12.180  51.533  1.00 38.25           N  
ATOM   3604  CA  TYR A 453     -43.848 -11.368  52.733  1.00 38.25           C  
ATOM   3605  C   TYR A 453     -43.826  -9.888  52.354  1.00 38.25           C  
ATOM   3606  CB  TYR A 453     -42.625 -11.807  53.551  1.00 38.25           C  
ATOM   3607  O   TYR A 453     -43.046  -9.441  51.523  1.00 38.25           O  
ATOM   3608  CG  TYR A 453     -42.961 -12.874  54.580  1.00 38.25           C  
ATOM   3609  CD1 TYR A 453     -43.544 -12.499  55.808  1.00 38.25           C  
ATOM   3610  CD2 TYR A 453     -42.730 -14.234  54.301  1.00 38.25           C  
ATOM   3611  CE1 TYR A 453     -43.895 -13.480  56.756  1.00 38.25           C  
ATOM   3612  CE2 TYR A 453     -43.074 -15.220  55.247  1.00 38.25           C  
ATOM   3613  OH  TYR A 453     -43.998 -15.786  57.395  1.00 38.25           O  
ATOM   3614  CZ  TYR A 453     -43.658 -14.844  56.474  1.00 38.25           C  
ATOM   3615  N   GLU A 454     -44.755  -9.168  52.970  1.00 48.22           N  
ATOM   3616  CA  GLU A 454     -44.918  -7.721  52.979  1.00 48.22           C  
ATOM   3617  C   GLU A 454     -43.736  -7.101  53.747  1.00 48.22           C  
ATOM   3618  CB  GLU A 454     -46.293  -7.511  53.654  1.00 48.22           C  
ATOM   3619  O   GLU A 454     -43.587  -7.338  54.948  1.00 48.22           O  
ATOM   3620  CG  GLU A 454     -46.883  -6.096  53.708  1.00 48.22           C  
ATOM   3621  CD  GLU A 454     -48.330  -6.093  54.264  1.00 48.22           C  
ATOM   3622  OE1 GLU A 454     -48.992  -5.033  54.178  1.00 48.22           O  
ATOM   3623  OE2 GLU A 454     -48.799  -7.142  54.773  1.00 48.22           O  
ATOM   3624  N   PHE A 455     -42.868  -6.360  53.052  1.00 34.19           N  
ATOM   3625  CA  PHE A 455     -41.754  -5.618  53.645  1.00 34.19           C  
ATOM   3626  C   PHE A 455     -41.706  -4.197  53.073  1.00 34.19           C  
ATOM   3627  CB  PHE A 455     -40.425  -6.380  53.502  1.00 34.19           C  
ATOM   3628  O   PHE A 455     -42.190  -3.927  51.980  1.00 34.19           O  
ATOM   3629  CG  PHE A 455     -39.488  -6.179  54.684  1.00 34.19           C  
ATOM   3630  CD1 PHE A 455     -38.433  -5.249  54.622  1.00 34.19           C  
ATOM   3631  CD2 PHE A 455     -39.685  -6.929  55.861  1.00 34.19           C  
ATOM   3632  CE1 PHE A 455     -37.577  -5.076  55.725  1.00 34.19           C  
ATOM   3633  CE2 PHE A 455     -38.827  -6.760  56.964  1.00 34.19           C  
ATOM   3634  CZ  PHE A 455     -37.771  -5.832  56.894  1.00 34.19           C  
ATOM   3635  N   THR A 456     -41.231  -3.272  53.894  1.00 43.75           N  
ATOM   3636  CA  THR A 456     -41.449  -1.825  53.823  1.00 43.75           C  
ATOM   3637  C   THR A 456     -40.620  -1.107  52.747  1.00 43.75           C  
ATOM   3638  CB  THR A 456     -41.130  -1.247  55.211  1.00 43.75           C  
ATOM   3639  O   THR A 456     -39.406  -1.279  52.689  1.00 43.75           O  
ATOM   3640  CG2 THR A 456     -42.224  -1.588  56.229  1.00 43.75           C  
ATOM   3641  OG1 THR A 456     -39.945  -1.819  55.724  1.00 43.75           O  
ATOM   3642  N   ASP A 457     -41.280  -0.222  51.989  1.00 49.19           N  
ATOM   3643  CA  ASP A 457     -40.851   0.501  50.767  1.00 49.19           C  
ATOM   3644  C   ASP A 457     -39.610   1.436  50.849  1.00 49.19           C  
ATOM   3645  CB  ASP A 457     -42.073   1.321  50.263  1.00 49.19           C  
ATOM   3646  O   ASP A 457     -39.417   2.257  49.955  1.00 49.19           O  
ATOM   3647  CG  ASP A 457     -43.179   0.523  49.565  1.00 49.19           C  
ATOM   3648  OD1 ASP A 457     -42.868  -0.484  48.900  1.00 49.19           O  
ATOM   3649  OD2 ASP A 457     -44.350   0.958  49.681  1.00 49.19           O  
ATOM   3650  N   SER A 458     -38.757   1.390  51.880  1.00 49.72           N  
ATOM   3651  CA  SER A 458     -37.647   2.363  52.019  1.00 49.72           C  
ATOM   3652  C   SER A 458     -36.228   1.806  51.886  1.00 49.72           C  
ATOM   3653  CB  SER A 458     -37.807   3.197  53.292  1.00 49.72           C  
ATOM   3654  O   SER A 458     -35.320   2.593  51.647  1.00 49.72           O  
ATOM   3655  OG  SER A 458     -37.856   2.393  54.457  1.00 49.72           O  
ATOM   3656  N   GLU A 459     -36.011   0.494  52.019  1.00 48.41           N  
ATOM   3657  CA  GLU A 459     -34.664  -0.114  51.925  1.00 48.41           C  
ATOM   3658  C   GLU A 459     -34.402  -0.782  50.556  1.00 48.41           C  
ATOM   3659  CB  GLU A 459     -34.424  -1.052  53.129  1.00 48.41           C  
ATOM   3660  O   GLU A 459     -33.260  -0.828  50.098  1.00 48.41           O  
ATOM   3661  CG  GLU A 459     -34.302  -0.253  54.447  1.00 48.41           C  
ATOM   3662  CD  GLU A 459     -34.054  -1.101  55.712  1.00 48.41           C  
ATOM   3663  OE1 GLU A 459     -33.675  -0.491  56.742  1.00 48.41           O  
ATOM   3664  OE2 GLU A 459     -34.335  -2.320  55.695  1.00 48.41           O  
ATOM   3665  N   GLU A 460     -35.451  -1.182  49.822  1.00 44.25           N  
ATOM   3666  CA  GLU A 460     -35.313  -1.786  48.485  1.00 44.25           C  
ATOM   3667  C   GLU A 460     -34.873  -0.790  47.396  1.00 44.25           C  
ATOM   3668  CB  GLU A 460     -36.621  -2.477  48.047  1.00 44.25           C  
ATOM   3669  O   GLU A 460     -34.249  -1.206  46.422  1.00 44.25           O  
ATOM   3670  CG  GLU A 460     -36.817  -3.874  48.664  1.00 44.25           C  
ATOM   3671  CD  GLU A 460     -38.005  -4.648  48.053  1.00 44.25           C  
ATOM   3672  OE1 GLU A 460     -38.052  -5.889  48.229  1.00 44.25           O  
ATOM   3673  OE2 GLU A 460     -38.850  -4.021  47.372  1.00 44.25           O  
ATOM   3674  N   GLU A 461     -35.138   0.518  47.517  1.00 46.31           N  
ATOM   3675  CA  GLU A 461     -34.704   1.488  46.492  1.00 46.31           C  
ATOM   3676  C   GLU A 461     -33.179   1.709  46.482  1.00 46.31           C  
ATOM   3677  CB  GLU A 461     -35.439   2.837  46.619  1.00 46.31           C  
ATOM   3678  O   GLU A 461     -32.599   1.928  45.410  1.00 46.31           O  
ATOM   3679  CG  GLU A 461     -36.875   2.809  46.059  1.00 46.31           C  
ATOM   3680  CD  GLU A 461     -37.480   4.212  45.827  1.00 46.31           C  
ATOM   3681  OE1 GLU A 461     -38.472   4.301  45.063  1.00 46.31           O  
ATOM   3682  OE2 GLU A 461     -36.914   5.218  46.318  1.00 46.31           O  
ATOM   3683  N   ASP A 462     -32.517   1.606  47.640  1.00 44.78           N  
ATOM   3684  CA  ASP A 462     -31.062   1.756  47.756  1.00 44.78           C  
ATOM   3685  C   ASP A 462     -30.322   0.433  47.475  1.00 44.78           C  
ATOM   3686  CB  ASP A 462     -30.693   2.394  49.110  1.00 44.78           C  
ATOM   3687  O   ASP A 462     -29.304   0.448  46.773  1.00 44.78           O  
ATOM   3688  CG  ASP A 462     -30.911   3.922  49.156  1.00 44.78           C  
ATOM   3689  OD1 ASP A 462     -30.911   4.576  48.077  1.00 44.78           O  
ATOM   3690  OD2 ASP A 462     -30.996   4.460  50.282  1.00 44.78           O  
ATOM   3691  N   GLU A 463     -30.870  -0.723  47.880  1.00 42.41           N  
ATOM   3692  CA  GLU A 463     -30.345  -2.040  47.473  1.00 42.41           C  
ATOM   3693  C   GLU A 463     -30.529  -2.302  45.967  1.00 42.41           C  
ATOM   3694  CB  GLU A 463     -30.992  -3.178  48.281  1.00 42.41           C  
ATOM   3695  O   GLU A 463     -29.608  -2.789  45.304  1.00 42.41           O  
ATOM   3696  CG  GLU A 463     -30.361  -3.356  49.671  1.00 42.41           C  
ATOM   3697  CD  GLU A 463     -30.818  -4.648  50.374  1.00 42.41           C  
ATOM   3698  OE1 GLU A 463     -30.099  -5.080  51.302  1.00 42.41           O  
ATOM   3699  OE2 GLU A 463     -31.841  -5.231  49.947  1.00 42.41           O  
ATOM   3700  N   MET A 464     -31.667  -1.911  45.376  1.00 35.94           N  
ATOM   3701  CA  MET A 464     -31.914  -2.055  43.934  1.00 35.94           C  
ATOM   3702  C   MET A 464     -31.021  -1.122  43.102  1.00 35.94           C  
ATOM   3703  CB  MET A 464     -33.410  -1.851  43.638  1.00 35.94           C  
ATOM   3704  O   MET A 464     -30.600  -1.506  42.008  1.00 35.94           O  
ATOM   3705  CG  MET A 464     -33.815  -2.263  42.218  1.00 35.94           C  
ATOM   3706  SD  MET A 464     -35.567  -2.007  41.790  1.00 35.94           S  
ATOM   3707  CE  MET A 464     -36.394  -3.060  43.021  1.00 35.94           C  
ATOM   3708  N   LYS A 465     -30.656   0.064  43.614  1.00 40.19           N  
ATOM   3709  CA  LYS A 465     -29.629   0.927  42.996  1.00 40.19           C  
ATOM   3710  C   LYS A 465     -28.245   0.285  43.029  1.00 40.19           C  
ATOM   3711  CB  LYS A 465     -29.569   2.285  43.705  1.00 40.19           C  
ATOM   3712  O   LYS A 465     -27.572   0.259  41.998  1.00 40.19           O  
ATOM   3713  CG  LYS A 465     -30.437   3.344  43.021  1.00 40.19           C  
ATOM   3714  CD  LYS A 465     -30.356   4.606  43.877  1.00 40.19           C  
ATOM   3715  CE  LYS A 465     -31.235   5.731  43.343  1.00 40.19           C  
ATOM   3716  NZ  LYS A 465     -31.455   6.701  44.440  1.00 40.19           N  
ATOM   3717  N   HIS A 466     -27.841  -0.270  44.171  1.00 38.62           N  
ATOM   3718  CA  HIS A 466     -26.528  -0.897  44.317  1.00 38.62           C  
ATOM   3719  C   HIS A 466     -26.370  -2.141  43.430  1.00 38.62           C  
ATOM   3720  CB  HIS A 466     -26.260  -1.194  45.802  1.00 38.62           C  
ATOM   3721  O   HIS A 466     -25.346  -2.301  42.760  1.00 38.62           O  
ATOM   3722  CG  HIS A 466     -25.145  -0.338  46.333  1.00 38.62           C  
ATOM   3723  CD2 HIS A 466     -25.226   0.672  47.254  1.00 38.62           C  
ATOM   3724  ND1 HIS A 466     -23.833  -0.443  45.943  1.00 38.62           N  
ATOM   3725  CE1 HIS A 466     -23.134   0.479  46.625  1.00 38.62           C  
ATOM   3726  NE2 HIS A 466     -23.936   1.198  47.416  1.00 38.62           N  
ATOM   3727  N   HIS A 467     -27.419  -2.964  43.327  1.00 36.09           N  
ATOM   3728  CA  HIS A 467     -27.435  -4.126  42.439  1.00 36.09           C  
ATOM   3729  C   HIS A 467     -27.382  -3.743  40.948  1.00 36.09           C  
ATOM   3730  CB  HIS A 467     -28.667  -4.994  42.756  1.00 36.09           C  
ATOM   3731  O   HIS A 467     -26.799  -4.474  40.138  1.00 36.09           O  
ATOM   3732  CG  HIS A 467     -28.285  -6.379  43.197  1.00 36.09           C  
ATOM   3733  CD2 HIS A 467     -28.413  -6.920  44.450  1.00 36.09           C  
ATOM   3734  ND1 HIS A 467     -27.687  -7.325  42.399  1.00 36.09           N  
ATOM   3735  CE1 HIS A 467     -27.461  -8.413  43.150  1.00 36.09           C  
ATOM   3736  NE2 HIS A 467     -27.895  -8.222  44.400  1.00 36.09           N  
ATOM   3737  N   HIS A 468     -27.952  -2.591  40.570  1.00 38.72           N  
ATOM   3738  CA  HIS A 468     -27.961  -2.136  39.180  1.00 38.72           C  
ATOM   3739  C   HIS A 468     -26.587  -1.623  38.710  1.00 38.72           C  
ATOM   3740  CB  HIS A 468     -29.076  -1.093  38.972  1.00 38.72           C  
ATOM   3741  O   HIS A 468     -26.230  -1.821  37.543  1.00 38.72           O  
ATOM   3742  CG  HIS A 468     -29.683  -1.112  37.590  1.00 38.72           C  
ATOM   3743  CD2 HIS A 468     -30.834  -0.480  37.199  1.00 38.72           C  
ATOM   3744  ND1 HIS A 468     -29.278  -1.897  36.535  1.00 38.72           N  
ATOM   3745  CE1 HIS A 468     -30.167  -1.752  35.542  1.00 38.72           C  
ATOM   3746  NE2 HIS A 468     -31.122  -0.873  35.882  1.00 38.72           N  
ATOM   3747  N   ASP A 469     -25.797  -1.031  39.610  1.00 41.53           N  
ATOM   3748  CA  ASP A 469     -24.429  -0.568  39.335  1.00 41.53           C  
ATOM   3749  C   ASP A 469     -23.436  -1.732  39.197  1.00 41.53           C  
ATOM   3750  CB  ASP A 469     -23.978   0.384  40.455  1.00 41.53           C  
ATOM   3751  O   ASP A 469     -22.560  -1.726  38.319  1.00 41.53           O  
ATOM   3752  CG  ASP A 469     -24.587   1.788  40.362  1.00 41.53           C  
ATOM   3753  OD1 ASP A 469     -25.033   2.170  39.253  1.00 41.53           O  
ATOM   3754  OD2 ASP A 469     -24.481   2.509  41.376  1.00 41.53           O  
ATOM   3755  N   ASP A 470     -23.603  -2.777  40.008  1.00 41.66           N  
ATOM   3756  CA  ASP A 470     -22.731  -3.948  39.965  1.00 41.66           C  
ATOM   3757  C   ASP A 470     -22.982  -4.787  38.698  1.00 41.66           C  
ATOM   3758  CB  ASP A 470     -22.853  -4.736  41.277  1.00 41.66           C  
ATOM   3759  O   ASP A 470     -22.022  -5.244  38.066  1.00 41.66           O  
ATOM   3760  CG  ASP A 470     -22.259  -3.985  42.489  1.00 41.66           C  
ATOM   3761  OD1 ASP A 470     -21.413  -3.066  42.304  1.00 41.66           O  
ATOM   3762  OD2 ASP A 470     -22.603  -4.372  43.620  1.00 41.66           O  
ATOM   3763  N   GLU A 471     -24.230  -4.882  38.215  1.00 44.12           N  
ATOM   3764  CA  GLU A 471     -24.562  -5.553  36.947  1.00 44.12           C  
ATOM   3765  C   GLU A 471     -24.029  -4.797  35.705  1.00 44.12           C  
ATOM   3766  CB  GLU A 471     -26.080  -5.824  36.877  1.00 44.12           C  
ATOM   3767  O   GLU A 471     -23.667  -5.422  34.700  1.00 44.12           O  
ATOM   3768  CG  GLU A 471     -26.409  -6.900  35.826  1.00 44.12           C  
ATOM   3769  CD  GLU A 471     -27.866  -7.397  35.843  1.00 44.12           C  
ATOM   3770  OE1 GLU A 471     -28.103  -8.438  35.181  1.00 44.12           O  
ATOM   3771  OE2 GLU A 471     -28.731  -6.718  36.431  1.00 44.12           O  
ATOM   3772  N   GLN A 472     -23.871  -3.468  35.778  1.00 49.06           N  
ATOM   3773  CA  GLN A 472     -23.269  -2.652  34.709  1.00 49.06           C  
ATOM   3774  C   GLN A 472     -21.734  -2.753  34.638  1.00 49.06           C  
ATOM   3775  CB  GLN A 472     -23.692  -1.184  34.863  1.00 49.06           C  
ATOM   3776  O   GLN A 472     -21.144  -2.555  33.569  1.00 49.06           O  
ATOM   3777  CG  GLN A 472     -25.156  -0.953  34.464  1.00 49.06           C  
ATOM   3778  CD  GLN A 472     -25.551   0.516  34.566  1.00 49.06           C  
ATOM   3779  NE2 GLN A 472     -26.765   0.820  34.959  1.00 49.06           N  
ATOM   3780  OE1 GLN A 472     -24.794   1.411  34.226  1.00 49.06           O  
ATOM   3781  N   SER A 473     -21.058  -3.126  35.726  1.00 52.41           N  
ATOM   3782  CA  SER A 473     -19.589  -3.197  35.779  1.00 52.41           C  
ATOM   3783  C   SER A 473     -18.995  -4.381  34.979  1.00 52.41           C  
ATOM   3784  CB  SER A 473     -19.160  -3.226  37.250  1.00 52.41           C  
ATOM   3785  O   SER A 473     -17.952  -4.266  34.314  1.00 52.41           O  
ATOM   3786  OG  SER A 473     -19.379  -4.506  37.802  1.00 52.41           O  
ATOM   3787  N   PHE A 474     -19.686  -5.526  34.957  1.00 55.16           N  
ATOM   3788  CA  PHE A 474     -19.269  -6.750  34.260  1.00 55.16           C  
ATOM   3789  C   PHE A 474     -19.228  -6.666  32.718  1.00 55.16           C  
ATOM   3790  CB  PHE A 474     -20.143  -7.926  34.717  1.00 55.16           C  
ATOM   3791  O   PHE A 474     -18.266  -7.189  32.126  1.00 55.16           O  
ATOM   3792  CG  PHE A 474     -19.808  -8.405  36.114  1.00 55.16           C  
ATOM   3793  CD1 PHE A 474     -18.668  -9.204  36.331  1.00 55.16           C  
ATOM   3794  CD2 PHE A 474     -20.613  -8.027  37.203  1.00 55.16           C  
ATOM   3795  CE1 PHE A 474     -18.329  -9.610  37.636  1.00 55.16           C  
ATOM   3796  CE2 PHE A 474     -20.266  -8.423  38.505  1.00 55.16           C  
ATOM   3797  CZ  PHE A 474     -19.125  -9.211  38.724  1.00 55.16           C  
ATOM   3798  N   PRO A 475     -20.203  -6.054  32.014  1.00 59.81           N  
ATOM   3799  CA  PRO A 475     -20.134  -5.900  30.561  1.00 59.81           C  
ATOM   3800  C   PRO A 475     -18.969  -5.000  30.124  1.00 59.81           C  
ATOM   3801  CB  PRO A 475     -21.507  -5.378  30.121  1.00 59.81           C  
ATOM   3802  O   PRO A 475     -18.277  -5.348  29.163  1.00 59.81           O  
ATOM   3803  CG  PRO A 475     -22.109  -4.769  31.382  1.00 59.81           C  
ATOM   3804  CD  PRO A 475     -21.505  -5.615  32.497  1.00 59.81           C  
ATOM   3805  N   VAL A 476     -18.661  -3.932  30.869  1.00 57.53           N  
ATOM   3806  CA  VAL A 476     -17.550  -3.010  30.557  1.00 57.53           C  
ATOM   3807  C   VAL A 476     -16.193  -3.718  30.643  1.00 57.53           C  
ATOM   3808  CB  VAL A 476     -17.594  -1.777  31.487  1.00 57.53           C  
ATOM   3809  O   VAL A 476     -15.372  -3.635  29.724  1.00 57.53           O  
ATOM   3810  CG1 VAL A 476     -16.434  -0.811  31.205  1.00 57.53           C  
ATOM   3811  CG2 VAL A 476     -18.902  -1.000  31.300  1.00 57.53           C  
ATOM   3812  N   LEU A 477     -15.961  -4.509  31.696  1.00 60.16           N  
ATOM   3813  CA  LEU A 477     -14.732  -5.300  31.861  1.00 60.16           C  
ATOM   3814  C   LEU A 477     -14.559  -6.354  30.757  1.00 60.16           C  
ATOM   3815  CB  LEU A 477     -14.783  -5.981  33.237  1.00 60.16           C  
ATOM   3816  O   LEU A 477     -13.449  -6.590  30.255  1.00 60.16           O  
ATOM   3817  CG  LEU A 477     -14.491  -5.023  34.405  1.00 60.16           C  
ATOM   3818  CD1 LEU A 477     -14.985  -5.661  35.701  1.00 60.16           C  
ATOM   3819  CD2 LEU A 477     -12.985  -4.757  34.527  1.00 60.16           C  
ATOM   3820  N   ARG A 478     -15.663  -6.987  30.342  1.00 66.44           N  
ATOM   3821  CA  ARG A 478     -15.663  -7.943  29.230  1.00 66.44           C  
ATOM   3822  C   ARG A 478     -15.248  -7.258  27.931  1.00 66.44           C  
ATOM   3823  CB  ARG A 478     -17.049  -8.595  29.133  1.00 66.44           C  
ATOM   3824  O   ARG A 478     -14.371  -7.780  27.234  1.00 66.44           O  
ATOM   3825  CG  ARG A 478     -17.121  -9.628  27.999  1.00 66.44           C  
ATOM   3826  CD  ARG A 478     -18.511 -10.266  27.906  1.00 66.44           C  
ATOM   3827  NE  ARG A 478     -18.800 -11.137  29.063  1.00 66.44           N  
ATOM   3828  NH1 ARG A 478     -20.302 -12.548  28.046  1.00 66.44           N  
ATOM   3829  NH2 ARG A 478     -19.795 -12.847  30.194  1.00 66.44           N  
ATOM   3830  CZ  ARG A 478     -19.622 -12.173  29.094  1.00 66.44           C  
ATOM   3831  N   GLU A 479     -15.833  -6.106  27.624  1.00 62.06           N  
ATOM   3832  CA  GLU A 479     -15.519  -5.317  26.431  1.00 62.06           C  
ATOM   3833  C   GLU A 479     -14.069  -4.832  26.430  1.00 62.06           C  
ATOM   3834  CB  GLU A 479     -16.494  -4.142  26.316  1.00 62.06           C  
ATOM   3835  O   GLU A 479     -13.363  -5.006  25.431  1.00 62.06           O  
ATOM   3836  CG  GLU A 479     -17.876  -4.649  25.879  1.00 62.06           C  
ATOM   3837  CD  GLU A 479     -18.901  -3.529  25.666  1.00 62.06           C  
ATOM   3838  OE1 GLU A 479     -20.035  -3.897  25.277  1.00 62.06           O  
ATOM   3839  OE2 GLU A 479     -18.513  -2.348  25.776  1.00 62.06           O  
ATOM   3840  N   HIS A 480     -13.571  -4.363  27.575  1.00 66.69           N  
ATOM   3841  CA  HIS A 480     -12.175  -3.975  27.742  1.00 66.69           C  
ATOM   3842  C   HIS A 480     -11.208  -5.124  27.397  1.00 66.69           C  
ATOM   3843  CB  HIS A 480     -11.964  -3.489  29.181  1.00 66.69           C  
ATOM   3844  O   HIS A 480     -10.248  -4.951  26.638  1.00 66.69           O  
ATOM   3845  CG  HIS A 480     -10.606  -2.872  29.341  1.00 66.69           C  
ATOM   3846  CD2 HIS A 480      -9.472  -3.460  29.832  1.00 66.69           C  
ATOM   3847  ND1 HIS A 480     -10.264  -1.618  28.904  1.00 66.69           N  
ATOM   3848  CE1 HIS A 480      -8.950  -1.453  29.113  1.00 66.69           C  
ATOM   3849  NE2 HIS A 480      -8.415  -2.559  29.654  1.00 66.69           N  
ATOM   3850  N   SER A 481     -11.484  -6.338  27.888  1.00 64.62           N  
ATOM   3851  CA  SER A 481     -10.644  -7.516  27.620  1.00 64.62           C  
ATOM   3852  C   SER A 481     -10.652  -7.943  26.143  1.00 64.62           C  
ATOM   3853  CB  SER A 481     -11.079  -8.677  28.521  1.00 64.62           C  
ATOM   3854  O   SER A 481      -9.635  -8.410  25.613  1.00 64.62           O  
ATOM   3855  OG  SER A 481     -12.208  -9.361  28.002  1.00 64.62           O  
ATOM   3856  N   LEU A 482     -11.787  -7.778  25.455  1.00 65.56           N  
ATOM   3857  CA  LEU A 482     -11.918  -8.057  24.026  1.00 65.56           C  
ATOM   3858  C   LEU A 482     -11.143  -7.028  23.205  1.00 65.56           C  
ATOM   3859  CB  LEU A 482     -13.405  -8.079  23.629  1.00 65.56           C  
ATOM   3860  O   LEU A 482     -10.368  -7.418  22.327  1.00 65.56           O  
ATOM   3861  CG  LEU A 482     -14.179  -9.315  24.119  1.00 65.56           C  
ATOM   3862  CD1 LEU A 482     -15.663  -9.151  23.794  1.00 65.56           C  
ATOM   3863  CD2 LEU A 482     -13.688 -10.604  23.446  1.00 65.56           C  
ATOM   3864  N   LEU A 483     -11.277  -5.745  23.548  1.00 63.03           N  
ATOM   3865  CA  LEU A 483     -10.550  -4.650  22.919  1.00 63.03           C  
ATOM   3866  C   LEU A 483      -9.035  -4.873  23.038  1.00 63.03           C  
ATOM   3867  CB  LEU A 483     -11.032  -3.331  23.558  1.00 63.03           C  
ATOM   3868  O   LEU A 483      -8.325  -4.860  22.033  1.00 63.03           O  
ATOM   3869  CG  LEU A 483     -10.502  -2.058  22.882  1.00 63.03           C  
ATOM   3870  CD1 LEU A 483     -11.017  -1.898  21.449  1.00 63.03           C  
ATOM   3871  CD2 LEU A 483     -10.891  -0.815  23.679  1.00 63.03           C  
ATOM   3872  N   GLN A 484      -8.532  -5.218  24.228  1.00 66.56           N  
ATOM   3873  CA  GLN A 484      -7.114  -5.537  24.424  1.00 66.56           C  
ATOM   3874  C   GLN A 484      -6.635  -6.724  23.576  1.00 66.56           C  
ATOM   3875  CB  GLN A 484      -6.839  -5.872  25.890  1.00 66.56           C  
ATOM   3876  O   GLN A 484      -5.563  -6.656  22.965  1.00 66.56           O  
ATOM   3877  CG  GLN A 484      -6.820  -4.667  26.842  1.00 66.56           C  
ATOM   3878  CD  GLN A 484      -6.244  -5.064  28.201  1.00 66.56           C  
ATOM   3879  NE2 GLN A 484      -6.041  -4.136  29.102  1.00 66.56           N  
ATOM   3880  OE1 GLN A 484      -5.905  -6.215  28.443  1.00 66.56           O  
ATOM   3881  N   LYS A 485      -7.405  -7.820  23.521  1.00 65.62           N  
ATOM   3882  CA  LYS A 485      -7.052  -9.003  22.714  1.00 65.62           C  
ATOM   3883  C   LYS A 485      -6.970  -8.651  21.231  1.00 65.62           C  
ATOM   3884  CB  LYS A 485      -8.074 -10.127  22.942  1.00 65.62           C  
ATOM   3885  O   LYS A 485      -5.999  -9.029  20.569  1.00 65.62           O  
ATOM   3886  CG  LYS A 485      -7.853 -10.860  24.274  1.00 65.62           C  
ATOM   3887  CD  LYS A 485      -9.031 -11.801  24.570  1.00 65.62           C  
ATOM   3888  CE  LYS A 485      -8.855 -12.467  25.941  1.00 65.62           C  
ATOM   3889  NZ  LYS A 485     -10.091 -13.161  26.387  1.00 65.62           N  
ATOM   3890  N   VAL A 486      -7.953  -7.908  20.723  1.00 62.03           N  
ATOM   3891  CA  VAL A 486      -8.004  -7.454  19.328  1.00 62.03           C  
ATOM   3892  C   VAL A 486      -6.819  -6.540  19.023  1.00 62.03           C  
ATOM   3893  CB  VAL A 486      -9.362  -6.780  19.039  1.00 62.03           C  
ATOM   3894  O   VAL A 486      -6.076  -6.793  18.073  1.00 62.03           O  
ATOM   3895  CG1 VAL A 486      -9.390  -6.081  17.678  1.00 62.03           C  
ATOM   3896  CG2 VAL A 486     -10.477  -7.834  19.031  1.00 62.03           C  
ATOM   3897  N   LEU A 487      -6.553  -5.551  19.874  1.00 61.91           N  
ATOM   3898  CA  LEU A 487      -5.431  -4.636  19.697  1.00 61.91           C  
ATOM   3899  C   LEU A 487      -4.067  -5.314  19.758  1.00 61.91           C  
ATOM   3900  CB  LEU A 487      -5.504  -3.539  20.758  1.00 61.91           C  
ATOM   3901  O   LEU A 487      -3.199  -5.005  18.942  1.00 61.91           O  
ATOM   3902  CG  LEU A 487      -6.227  -2.302  20.207  1.00 61.91           C  
ATOM   3903  CD1 LEU A 487      -7.619  -2.122  20.782  1.00 61.91           C  
ATOM   3904  CD2 LEU A 487      -5.383  -1.104  20.573  1.00 61.91           C  
ATOM   3905  N   ARG A 488      -3.862  -6.255  20.684  1.00 66.31           N  
ATOM   3906  CA  ARG A 488      -2.603  -7.004  20.796  1.00 66.31           C  
ATOM   3907  C   ARG A 488      -2.353  -7.837  19.540  1.00 66.31           C  
ATOM   3908  CB  ARG A 488      -2.655  -7.864  22.068  1.00 66.31           C  
ATOM   3909  O   ARG A 488      -1.245  -7.843  19.001  1.00 66.31           O  
ATOM   3910  CG  ARG A 488      -1.287  -8.464  22.429  1.00 66.31           C  
ATOM   3911  CD  ARG A 488      -1.361  -9.364  23.672  1.00 66.31           C  
ATOM   3912  NE  ARG A 488      -1.803  -8.636  24.881  1.00 66.31           N  
ATOM   3913  NH1 ARG A 488      -1.815 -10.414  26.340  1.00 66.31           N  
ATOM   3914  NH2 ARG A 488      -2.423  -8.401  27.068  1.00 66.31           N  
ATOM   3915  CZ  ARG A 488      -2.011  -9.150  26.084  1.00 66.31           C  
ATOM   3916  N   LEU A 489      -3.397  -8.503  19.047  1.00 64.44           N  
ATOM   3917  CA  LEU A 489      -3.330  -9.344  17.856  1.00 64.44           C  
ATOM   3918  C   LEU A 489      -3.052  -8.526  16.585  1.00 64.44           C  
ATOM   3919  CB  LEU A 489      -4.655 -10.110  17.751  1.00 64.44           C  
ATOM   3920  O   LEU A 489      -2.240  -8.951  15.756  1.00 64.44           O  
ATOM   3921  CG  LEU A 489      -4.599 -11.271  16.743  1.00 64.44           C  
ATOM   3922  CD1 LEU A 489      -4.585 -12.616  17.474  1.00 64.44           C  
ATOM   3923  CD2 LEU A 489      -5.803 -11.225  15.805  1.00 64.44           C  
ATOM   3924  N   ILE A 490      -3.709  -7.370  16.441  1.00 64.25           N  
ATOM   3925  CA  ILE A 490      -3.501  -6.440  15.324  1.00 64.25           C  
ATOM   3926  C   ILE A 490      -2.088  -5.851  15.399  1.00 64.25           C  
ATOM   3927  CB  ILE A 490      -4.613  -5.361  15.296  1.00 64.25           C  
ATOM   3928  O   ILE A 490      -1.334  -5.970  14.435  1.00 64.25           O  
ATOM   3929  CG1 ILE A 490      -5.969  -6.010  14.926  1.00 64.25           C  
ATOM   3930  CG2 ILE A 490      -4.282  -4.241  14.289  1.00 64.25           C  
ATOM   3931  CD1 ILE A 490      -7.170  -5.074  15.110  1.00 64.25           C  
ATOM   3932  N   SER A 491      -1.689  -5.317  16.558  1.00 69.75           N  
ATOM   3933  CA  SER A 491      -0.391  -4.664  16.779  1.00 69.75           C  
ATOM   3934  C   SER A 491       0.793  -5.573  16.445  1.00 69.75           C  
ATOM   3935  CB  SER A 491      -0.314  -4.191  18.236  1.00 69.75           C  
ATOM   3936  O   SER A 491       1.691  -5.160  15.716  1.00 69.75           O  
ATOM   3937  OG  SER A 491       0.898  -3.521  18.538  1.00 69.75           O  
ATOM   3938  N   HIS A 492       0.792  -6.835  16.891  1.00 68.19           N  
ATOM   3939  CA  HIS A 492       1.937  -7.727  16.673  1.00 68.19           C  
ATOM   3940  C   HIS A 492       2.190  -8.029  15.188  1.00 68.19           C  
ATOM   3941  CB  HIS A 492       1.725  -9.020  17.465  1.00 68.19           C  
ATOM   3942  O   HIS A 492       3.309  -7.911  14.693  1.00 68.19           O  
ATOM   3943  CG  HIS A 492       2.897  -9.962  17.357  1.00 68.19           C  
ATOM   3944  CD2 HIS A 492       3.969 -10.025  18.207  1.00 68.19           C  
ATOM   3945  ND1 HIS A 492       3.103 -10.907  16.374  1.00 68.19           N  
ATOM   3946  CE1 HIS A 492       4.254 -11.541  16.648  1.00 68.19           C  
ATOM   3947  NE2 HIS A 492       4.820 -11.030  17.744  1.00 68.19           N  
ATOM   3948  N   ARG A 493       1.146  -8.402  14.441  1.00 72.62           N  
ATOM   3949  CA  ARG A 493       1.281  -8.719  13.004  1.00 72.62           C  
ATOM   3950  C   ARG A 493       1.584  -7.491  12.175  1.00 72.62           C  
ATOM   3951  CB  ARG A 493      -0.015  -9.307  12.475  1.00 72.62           C  
ATOM   3952  O   ARG A 493       2.266  -7.571  11.160  1.00 72.62           O  
ATOM   3953  CG  ARG A 493      -0.305 -10.614  13.187  1.00 72.62           C  
ATOM   3954  CD  ARG A 493      -1.558 -11.187  12.566  1.00 72.62           C  
ATOM   3955  NE  ARG A 493      -2.024 -12.286  13.400  1.00 72.62           N  
ATOM   3956  NH1 ARG A 493      -3.832 -12.774  12.113  1.00 72.62           N  
ATOM   3957  NH2 ARG A 493      -3.669 -13.539  14.229  1.00 72.62           N  
ATOM   3958  CZ  ARG A 493      -3.172 -12.876  13.233  1.00 72.62           C  
ATOM   3959  N   PHE A 494       1.039  -6.370  12.612  1.00 70.19           N  
ATOM   3960  CA  PHE A 494       1.245  -5.105  11.962  1.00 70.19           C  
ATOM   3961  C   PHE A 494       2.690  -4.612  12.142  1.00 70.19           C  
ATOM   3962  CB  PHE A 494       0.192  -4.149  12.510  1.00 70.19           C  
ATOM   3963  O   PHE A 494       3.314  -4.196  11.174  1.00 70.19           O  
ATOM   3964  CG  PHE A 494       0.480  -2.792  11.982  1.00 70.19           C  
ATOM   3965  CD1 PHE A 494       1.298  -1.965  12.753  1.00 70.19           C  
ATOM   3966  CD2 PHE A 494       0.227  -2.511  10.630  1.00 70.19           C  
ATOM   3967  CE1 PHE A 494       1.911  -0.883  12.138  1.00 70.19           C  
ATOM   3968  CE2 PHE A 494       0.787  -1.368  10.046  1.00 70.19           C  
ATOM   3969  CZ  PHE A 494       1.619  -0.540  10.808  1.00 70.19           C  
ATOM   3970  N   ARG A 495       3.271  -4.747  13.340  1.00 76.69           N  
ATOM   3971  CA  ARG A 495       4.691  -4.443  13.578  1.00 76.69           C  
ATOM   3972  C   ARG A 495       5.612  -5.308  12.719  1.00 76.69           C  
ATOM   3973  CB  ARG A 495       5.026  -4.637  15.059  1.00 76.69           C  
ATOM   3974  O   ARG A 495       6.587  -4.793  12.192  1.00 76.69           O  
ATOM   3975  CG  ARG A 495       4.477  -3.527  15.967  1.00 76.69           C  
ATOM   3976  CD  ARG A 495       4.737  -3.908  17.430  1.00 76.69           C  
ATOM   3977  NE  ARG A 495       4.073  -2.987  18.374  1.00 76.69           N  
ATOM   3978  NH1 ARG A 495       5.849  -2.621  19.818  1.00 76.69           N  
ATOM   3979  NH2 ARG A 495       3.888  -1.691  20.246  1.00 76.69           N  
ATOM   3980  CZ  ARG A 495       4.607  -2.443  19.461  1.00 76.69           C  
ATOM   3981  N   GLN A 496       5.279  -6.588  12.533  1.00 78.12           N  
ATOM   3982  CA  GLN A 496       6.021  -7.467  11.620  1.00 78.12           C  
ATOM   3983  C   GLN A 496       5.957  -6.978  10.169  1.00 78.12           C  
ATOM   3984  CB  GLN A 496       5.479  -8.900  11.696  1.00 78.12           C  
ATOM   3985  O   GLN A 496       6.979  -6.968   9.493  1.00 78.12           O  
ATOM   3986  CG  GLN A 496       5.835  -9.588  13.017  1.00 78.12           C  
ATOM   3987  CD  GLN A 496       5.285 -11.007  13.106  1.00 78.12           C  
ATOM   3988  NE2 GLN A 496       5.882 -11.838  13.929  1.00 78.12           N  
ATOM   3989  OE1 GLN A 496       4.311 -11.404  12.475  1.00 78.12           O  
ATOM   3990  N   PHE A 497       4.779  -6.554   9.702  1.00 79.56           N  
ATOM   3991  CA  PHE A 497       4.629  -5.964   8.372  1.00 79.56           C  
ATOM   3992  C   PHE A 497       5.447  -4.686   8.233  1.00 79.56           C  
ATOM   3993  CB  PHE A 497       3.151  -5.699   8.088  1.00 79.56           C  
ATOM   3994  O   PHE A 497       6.249  -4.595   7.312  1.00 79.56           O  
ATOM   3995  CG  PHE A 497       2.896  -4.935   6.802  1.00 79.56           C  
ATOM   3996  CD1 PHE A 497       2.533  -3.574   6.850  1.00 79.56           C  
ATOM   3997  CD2 PHE A 497       3.066  -5.568   5.556  1.00 79.56           C  
ATOM   3998  CE1 PHE A 497       2.334  -2.855   5.659  1.00 79.56           C  
ATOM   3999  CE2 PHE A 497       2.864  -4.848   4.366  1.00 79.56           C  
ATOM   4000  CZ  PHE A 497       2.498  -3.492   4.417  1.00 79.56           C  
ATOM   4001  N   LEU A 498       5.308  -3.752   9.178  1.00 79.44           N  
ATOM   4002  CA  LEU A 498       6.033  -2.490   9.137  1.00 79.44           C  
ATOM   4003  C   LEU A 498       7.541  -2.714   9.155  1.00 79.44           C  
ATOM   4004  CB  LEU A 498       5.572  -1.577  10.276  1.00 79.44           C  
ATOM   4005  O   LEU A 498       8.237  -2.110   8.350  1.00 79.44           O  
ATOM   4006  CG  LEU A 498       6.169  -0.159  10.132  1.00 79.44           C  
ATOM   4007  CD1 LEU A 498       5.200   0.831  10.741  1.00 79.44           C  
ATOM   4008  CD2 LEU A 498       7.487   0.041  10.881  1.00 79.44           C  
ATOM   4009  N   LEU A 499       8.040  -3.598  10.024  1.00 83.12           N  
ATOM   4010  CA  LEU A 499       9.459  -3.938  10.085  1.00 83.12           C  
ATOM   4011  C   LEU A 499       9.942  -4.554   8.766  1.00 83.12           C  
ATOM   4012  CB  LEU A 499       9.698  -4.891  11.268  1.00 83.12           C  
ATOM   4013  O   LEU A 499      10.993  -4.168   8.269  1.00 83.12           O  
ATOM   4014  CG  LEU A 499      11.182  -5.245  11.482  1.00 83.12           C  
ATOM   4015  CD1 LEU A 499      11.989  -4.044  11.976  1.00 83.12           C  
ATOM   4016  CD2 LEU A 499      11.290  -6.370  12.510  1.00 83.12           C  
ATOM   4017  N   ALA A 500       9.172  -5.470   8.174  1.00 81.19           N  
ATOM   4018  CA  ALA A 500       9.526  -6.070   6.893  1.00 81.19           C  
ATOM   4019  C   ALA A 500       9.557  -5.022   5.770  1.00 81.19           C  
ATOM   4020  CB  ALA A 500       8.560  -7.220   6.591  1.00 81.19           C  
ATOM   4021  O   ALA A 500      10.557  -4.926   5.066  1.00 81.19           O  
ATOM   4022  N   THR A 501       8.518  -4.188   5.642  1.00 81.38           N  
ATOM   4023  CA  THR A 501       8.491  -3.092   4.658  1.00 81.38           C  
ATOM   4024  C   THR A 501       9.596  -2.078   4.907  1.00 81.38           C  
ATOM   4025  CB  THR A 501       7.149  -2.343   4.639  1.00 81.38           C  
ATOM   4026  O   THR A 501      10.176  -1.561   3.967  1.00 81.38           O  
ATOM   4027  CG2 THR A 501       6.026  -3.222   4.096  1.00 81.38           C  
ATOM   4028  OG1 THR A 501       6.748  -1.899   5.919  1.00 81.38           O  
ATOM   4029  N   PHE A 502       9.925  -1.819   6.169  1.00 83.31           N  
ATOM   4030  CA  PHE A 502      10.975  -0.894   6.559  1.00 83.31           C  
ATOM   4031  C   PHE A 502      12.354  -1.393   6.125  1.00 83.31           C  
ATOM   4032  CB  PHE A 502      10.910  -0.705   8.080  1.00 83.31           C  
ATOM   4033  O   PHE A 502      13.077  -0.671   5.444  1.00 83.31           O  
ATOM   4034  CG  PHE A 502      12.046   0.133   8.589  1.00 83.31           C  
ATOM   4035  CD1 PHE A 502      13.289  -0.455   8.891  1.00 83.31           C  
ATOM   4036  CD2 PHE A 502      11.882   1.522   8.633  1.00 83.31           C  
ATOM   4037  CE1 PHE A 502      14.403   0.366   9.103  1.00 83.31           C  
ATOM   4038  CE2 PHE A 502      12.979   2.340   8.911  1.00 83.31           C  
ATOM   4039  CZ  PHE A 502      14.248   1.764   9.069  1.00 83.31           C  
ATOM   4040  N   ILE A 503      12.702  -2.629   6.506  1.00 83.75           N  
ATOM   4041  CA  ILE A 503      13.978  -3.264   6.145  1.00 83.75           C  
ATOM   4042  C   ILE A 503      14.121  -3.259   4.636  1.00 83.75           C  
ATOM   4043  CB  ILE A 503      14.033  -4.710   6.688  1.00 83.75           C  
ATOM   4044  O   ILE A 503      15.182  -2.939   4.110  1.00 83.75           O  
ATOM   4045  CG1 ILE A 503      14.214  -4.680   8.220  1.00 83.75           C  
ATOM   4046  CG2 ILE A 503      15.181  -5.517   6.052  1.00 83.75           C  
ATOM   4047  CD1 ILE A 503      14.004  -6.043   8.890  1.00 83.75           C  
ATOM   4048  N   LEU A 504      13.030  -3.583   3.951  1.00 81.50           N  
ATOM   4049  CA  LEU A 504      13.017  -3.550   2.517  1.00 81.50           C  
ATOM   4050  C   LEU A 504      13.330  -2.130   1.997  1.00 81.50           C  
ATOM   4051  CB  LEU A 504      11.689  -4.142   2.022  1.00 81.50           C  
ATOM   4052  O   LEU A 504      14.352  -1.945   1.338  1.00 81.50           O  
ATOM   4053  CG  LEU A 504      11.581  -5.677   2.131  1.00 81.50           C  
ATOM   4054  CD1 LEU A 504      10.124  -6.080   1.900  1.00 81.50           C  
ATOM   4055  CD2 LEU A 504      12.455  -6.409   1.109  1.00 81.50           C  
ATOM   4056  N   ILE A 505      12.532  -1.117   2.345  1.00 82.75           N  
ATOM   4057  CA  ILE A 505      12.710   0.255   1.828  1.00 82.75           C  
ATOM   4058  C   ILE A 505      14.112   0.788   2.120  1.00 82.75           C  
ATOM   4059  CB  ILE A 505      11.625   1.181   2.410  1.00 82.75           C  
ATOM   4060  O   ILE A 505      14.698   1.475   1.289  1.00 82.75           O  
ATOM   4061  CG1 ILE A 505      10.249   0.762   1.857  1.00 82.75           C  
ATOM   4062  CG2 ILE A 505      11.874   2.659   2.057  1.00 82.75           C  
ATOM   4063  CD1 ILE A 505       9.084   1.351   2.656  1.00 82.75           C  
ATOM   4064  N   PHE A 506      14.685   0.433   3.269  1.00 82.94           N  
ATOM   4065  CA  PHE A 506      16.065   0.768   3.595  1.00 82.94           C  
ATOM   4066  C   PHE A 506      17.059   0.236   2.551  1.00 82.94           C  
ATOM   4067  CB  PHE A 506      16.387   0.224   4.988  1.00 82.94           C  
ATOM   4068  O   PHE A 506      17.889   1.001   2.061  1.00 82.94           O  
ATOM   4069  CG  PHE A 506      17.812   0.497   5.401  1.00 82.94           C  
ATOM   4070  CD1 PHE A 506      18.801  -0.488   5.221  1.00 82.94           C  
ATOM   4071  CD2 PHE A 506      18.160   1.760   5.911  1.00 82.94           C  
ATOM   4072  CE1 PHE A 506      20.136  -0.208   5.558  1.00 82.94           C  
ATOM   4073  CE2 PHE A 506      19.494   2.038   6.252  1.00 82.94           C  
ATOM   4074  CZ  PHE A 506      20.481   1.054   6.075  1.00 82.94           C  
ATOM   4075  N   PHE A 507      16.962  -1.044   2.181  1.00 82.00           N  
ATOM   4076  CA  PHE A 507      17.825  -1.635   1.156  1.00 82.00           C  
ATOM   4077  C   PHE A 507      17.589  -1.031  -0.232  1.00 82.00           C  
ATOM   4078  CB  PHE A 507      17.656  -3.161   1.128  1.00 82.00           C  
ATOM   4079  O   PHE A 507      18.554  -0.855  -0.974  1.00 82.00           O  
ATOM   4080  CG  PHE A 507      18.363  -3.880   2.261  1.00 82.00           C  
ATOM   4081  CD1 PHE A 507      19.768  -3.854   2.334  1.00 82.00           C  
ATOM   4082  CD2 PHE A 507      17.635  -4.604   3.222  1.00 82.00           C  
ATOM   4083  CE1 PHE A 507      20.438  -4.520   3.376  1.00 82.00           C  
ATOM   4084  CE2 PHE A 507      18.304  -5.268   4.265  1.00 82.00           C  
ATOM   4085  CZ  PHE A 507      19.705  -5.219   4.348  1.00 82.00           C  
ATOM   4086  N   GLU A 508      16.354  -0.654  -0.573  1.00 80.38           N  
ATOM   4087  CA  GLU A 508      16.068   0.076  -1.817  1.00 80.38           C  
ATOM   4088  C   GLU A 508      16.763   1.427  -1.850  1.00 80.38           C  
ATOM   4089  CB  GLU A 508      14.575   0.357  -1.955  1.00 80.38           C  
ATOM   4090  O   GLU A 508      17.515   1.725  -2.775  1.00 80.38           O  
ATOM   4091  CG  GLU A 508      14.156   0.649  -3.408  1.00 80.38           C  
ATOM   4092  CD  GLU A 508      12.636   0.803  -3.543  1.00 80.38           C  
ATOM   4093  OE1 GLU A 508      12.147   1.105  -4.661  1.00 80.38           O  
ATOM   4094  OE2 GLU A 508      11.932   0.562  -2.532  1.00 80.38           O  
ATOM   4095  N   SER A 509      16.531   2.242  -0.822  1.00 81.56           N  
ATOM   4096  CA  SER A 509      17.087   3.584  -0.729  1.00 81.56           C  
ATOM   4097  C   SER A 509      18.611   3.519  -0.712  1.00 81.56           C  
ATOM   4098  CB  SER A 509      16.548   4.286   0.517  1.00 81.56           C  
ATOM   4099  O   SER A 509      19.268   4.286  -1.409  1.00 81.56           O  
ATOM   4100  OG  SER A 509      15.149   4.461   0.397  1.00 81.56           O  
ATOM   4101  N   PHE A 510      19.195   2.545  -0.013  1.00 80.50           N  
ATOM   4102  CA  PHE A 510      20.636   2.323  -0.040  1.00 80.50           C  
ATOM   4103  C   PHE A 510      21.143   1.900  -1.428  1.00 80.50           C  
ATOM   4104  CB  PHE A 510      21.002   1.295   1.030  1.00 80.50           C  
ATOM   4105  O   PHE A 510      22.148   2.430  -1.896  1.00 80.50           O  
ATOM   4106  CG  PHE A 510      22.496   1.202   1.237  1.00 80.50           C  
ATOM   4107  CD1 PHE A 510      23.250   0.221   0.567  1.00 80.50           C  
ATOM   4108  CD2 PHE A 510      23.139   2.140   2.065  1.00 80.50           C  
ATOM   4109  CE1 PHE A 510      24.645   0.174   0.733  1.00 80.50           C  
ATOM   4110  CE2 PHE A 510      24.534   2.092   2.231  1.00 80.50           C  
ATOM   4111  CZ  PHE A 510      25.286   1.108   1.566  1.00 80.50           C  
ATOM   4112  N   GLY A 511      20.436   1.001  -2.119  1.00 75.75           N  
ATOM   4113  CA  GLY A 511      20.775   0.582  -3.480  1.00 75.75           C  
ATOM   4114  C   GLY A 511      20.721   1.738  -4.481  1.00 75.75           C  
ATOM   4115  O   GLY A 511      21.657   1.932  -5.256  1.00 75.75           O  
ATOM   4116  N   THR A 512      19.674   2.564  -4.417  1.00 75.56           N  
ATOM   4117  CA  THR A 512      19.564   3.769  -5.255  1.00 75.56           C  
ATOM   4118  C   THR A 512      20.648   4.799  -4.932  1.00 75.56           C  
ATOM   4119  CB  THR A 512      18.184   4.438  -5.169  1.00 75.56           C  
ATOM   4120  O   THR A 512      21.193   5.415  -5.847  1.00 75.56           O  
ATOM   4121  CG2 THR A 512      17.034   3.527  -5.597  1.00 75.56           C  
ATOM   4122  OG1 THR A 512      17.905   4.890  -3.870  1.00 75.56           O  
ATOM   4123  N   LEU A 513      21.024   4.949  -3.658  1.00 78.69           N  
ATOM   4124  CA  LEU A 513      22.111   5.842  -3.258  1.00 78.69           C  
ATOM   4125  C   LEU A 513      23.447   5.366  -3.806  1.00 78.69           C  
ATOM   4126  CB  LEU A 513      22.155   5.973  -1.722  1.00 78.69           C  
ATOM   4127  O   LEU A 513      24.187   6.152  -4.390  1.00 78.69           O  
ATOM   4128  CG  LEU A 513      23.320   6.858  -1.245  1.00 78.69           C  
ATOM   4129  CD1 LEU A 513      23.246   8.284  -1.792  1.00 78.69           C  
ATOM   4130  CD2 LEU A 513      23.346   6.946   0.276  1.00 78.69           C  
ATOM   4131  N   TYR A 514      23.734   4.080  -3.639  1.00 77.06           N  
ATOM   4132  CA  TYR A 514      24.942   3.465  -4.163  1.00 77.06           C  
ATOM   4133  C   TYR A 514      25.027   3.617  -5.689  1.00 77.06           C  
ATOM   4134  CB  TYR A 514      24.958   2.002  -3.718  1.00 77.06           C  
ATOM   4135  O   TYR A 514      26.092   3.941  -6.210  1.00 77.06           O  
ATOM   4136  CG  TYR A 514      26.176   1.252  -4.202  1.00 77.06           C  
ATOM   4137  CD1 TYR A 514      26.059   0.349  -5.271  1.00 77.06           C  
ATOM   4138  CD2 TYR A 514      27.429   1.492  -3.613  1.00 77.06           C  
ATOM   4139  CE1 TYR A 514      27.193  -0.321  -5.761  1.00 77.06           C  
ATOM   4140  CE2 TYR A 514      28.572   0.835  -4.105  1.00 77.06           C  
ATOM   4141  OH  TYR A 514      29.565  -0.642  -5.707  1.00 77.06           O  
ATOM   4142  CZ  TYR A 514      28.453  -0.070  -5.180  1.00 77.06           C  
ATOM   4143  N   TYR A 515      23.899   3.484  -6.398  1.00 71.94           N  
ATOM   4144  CA  TYR A 515      23.832   3.711  -7.845  1.00 71.94           C  
ATOM   4145  C   TYR A 515      24.210   5.140  -8.215  1.00 71.94           C  
ATOM   4146  CB  TYR A 515      22.422   3.414  -8.385  1.00 71.94           C  
ATOM   4147  O   TYR A 515      25.080   5.353  -9.056  1.00 71.94           O  
ATOM   4148  CG  TYR A 515      22.271   3.715  -9.863  1.00 71.94           C  
ATOM   4149  CD1 TYR A 515      21.306   4.650 -10.284  1.00 71.94           C  
ATOM   4150  CD2 TYR A 515      23.139   3.137 -10.811  1.00 71.94           C  
ATOM   4151  CE1 TYR A 515      21.169   4.962 -11.650  1.00 71.94           C  
ATOM   4152  CE2 TYR A 515      23.029   3.492 -12.167  1.00 71.94           C  
ATOM   4153  OH  TYR A 515      21.888   4.662 -13.915  1.00 71.94           O  
ATOM   4154  CZ  TYR A 515      22.019   4.364 -12.598  1.00 71.94           C  
ATOM   4155  N   ILE A 516      23.574   6.118  -7.570  1.00 72.31           N  
ATOM   4156  CA  ILE A 516      23.821   7.534  -7.846  1.00 72.31           C  
ATOM   4157  C   ILE A 516      25.270   7.894  -7.518  1.00 72.31           C  
ATOM   4158  CB  ILE A 516      22.804   8.401  -7.075  1.00 72.31           C  
ATOM   4159  O   ILE A 516      25.904   8.605  -8.291  1.00 72.31           O  
ATOM   4160  CG1 ILE A 516      21.398   8.203  -7.688  1.00 72.31           C  
ATOM   4161  CG2 ILE A 516      23.185   9.894  -7.110  1.00 72.31           C  
ATOM   4162  CD1 ILE A 516      20.274   8.713  -6.786  1.00 72.31           C  
ATOM   4163  N   LEU A 517      25.812   7.384  -6.411  1.00 73.94           N  
ATOM   4164  CA  LEU A 517      27.183   7.667  -6.003  1.00 73.94           C  
ATOM   4165  C   LEU A 517      28.201   7.073  -6.982  1.00 73.94           C  
ATOM   4166  CB  LEU A 517      27.391   7.159  -4.568  1.00 73.94           C  
ATOM   4167  O   LEU A 517      29.114   7.780  -7.397  1.00 73.94           O  
ATOM   4168  CG  LEU A 517      28.712   7.635  -3.937  1.00 73.94           C  
ATOM   4169  CD1 LEU A 517      28.732   9.152  -3.727  1.00 73.94           C  
ATOM   4170  CD2 LEU A 517      28.887   6.963  -2.576  1.00 73.94           C  
ATOM   4171  N   ASN A 518      28.017   5.821  -7.408  1.00 68.62           N  
ATOM   4172  CA  ASN A 518      28.864   5.219  -8.438  1.00 68.62           C  
ATOM   4173  C   ASN A 518      28.756   5.968  -9.767  1.00 68.62           C  
ATOM   4174  CB  ASN A 518      28.477   3.751  -8.640  1.00 68.62           C  
ATOM   4175  O   ASN A 518      29.777   6.246 -10.383  1.00 68.62           O  
ATOM   4176  CG  ASN A 518      29.080   2.806  -7.625  1.00 68.62           C  
ATOM   4177  ND2 ASN A 518      28.700   1.557  -7.725  1.00 68.62           N  
ATOM   4178  OD1 ASN A 518      29.909   3.127  -6.787  1.00 68.62           O  
ATOM   4179  N   ALA A 519      27.543   6.347 -10.175  1.00 65.62           N  
ATOM   4180  CA  ALA A 519      27.342   7.119 -11.395  1.00 65.62           C  
ATOM   4181  C   ALA A 519      28.058   8.477 -11.336  1.00 65.62           C  
ATOM   4182  CB  ALA A 519      25.837   7.282 -11.637  1.00 65.62           C  
ATOM   4183  O   ALA A 519      28.583   8.924 -12.342  1.00 65.62           O  
ATOM   4184  N   ILE A 520      28.111   9.137 -10.176  1.00 67.00           N  
ATOM   4185  CA  ILE A 520      28.856  10.396 -10.014  1.00 67.00           C  
ATOM   4186  C   ILE A 520      30.371  10.159 -10.052  1.00 67.00           C  
ATOM   4187  CB  ILE A 520      28.412  11.105  -8.715  1.00 67.00           C  
ATOM   4188  O   ILE A 520      31.092  10.957 -10.642  1.00 67.00           O  
ATOM   4189  CG1 ILE A 520      26.966  11.624  -8.880  1.00 67.00           C  
ATOM   4190  CG2 ILE A 520      29.343  12.278  -8.348  1.00 67.00           C  
ATOM   4191  CD1 ILE A 520      26.307  12.011  -7.553  1.00 67.00           C  
ATOM   4192  N   MET A 521      30.850   9.085  -9.425  1.00 66.19           N  
ATOM   4193  CA  MET A 521      32.279   8.773  -9.330  1.00 66.19           C  
ATOM   4194  C   MET A 521      32.896   8.322 -10.660  1.00 66.19           C  
ATOM   4195  CB  MET A 521      32.485   7.686  -8.265  1.00 66.19           C  
ATOM   4196  O   MET A 521      34.086   8.541 -10.866  1.00 66.19           O  
ATOM   4197  CG  MET A 521      32.272   8.201  -6.834  1.00 66.19           C  
ATOM   4198  SD  MET A 521      33.468   9.424  -6.221  1.00 66.19           S  
ATOM   4199  CE  MET A 521      35.008   8.472  -6.320  1.00 66.19           C  
ATOM   4200  N   ASP A 522      32.107   7.698 -11.536  1.00 62.72           N  
ATOM   4201  CA  ASP A 522      32.568   7.127 -12.811  1.00 62.72           C  
ATOM   4202  C   ASP A 522      32.402   8.088 -14.010  1.00 62.72           C  
ATOM   4203  CB  ASP A 522      31.832   5.790 -13.018  1.00 62.72           C  
ATOM   4204  O   ASP A 522      32.857   7.804 -15.115  1.00 62.72           O  
ATOM   4205  CG  ASP A 522      32.614   4.757 -13.837  1.00 62.72           C  
ATOM   4206  OD1 ASP A 522      33.848   4.662 -13.639  1.00 62.72           O  
ATOM   4207  OD2 ASP A 522      31.948   3.965 -14.539  1.00 62.72           O  
ATOM   4208  N   MET A 523      31.762   9.248 -13.815  1.00 57.59           N  
ATOM   4209  CA  MET A 523      31.536  10.228 -14.885  1.00 57.59           C  
ATOM   4210  C   MET A 523      32.790  11.069 -15.163  1.00 57.59           C  
ATOM   4211  CB  MET A 523      30.327  11.118 -14.551  1.00 57.59           C  
ATOM   4212  O   MET A 523      33.175  11.925 -14.362  1.00 57.59           O  
ATOM   4213  CG  MET A 523      28.998  10.394 -14.805  1.00 57.59           C  
ATOM   4214  SD  MET A 523      28.201  10.689 -16.409  1.00 57.59           S  
ATOM   4215  CE  MET A 523      27.104  12.053 -15.956  1.00 57.59           C  
ATOM   4216  N   ASP A 524      33.386  10.884 -16.344  1.00 52.56           N  
ATOM   4217  CA  ASP A 524      34.448  11.753 -16.857  1.00 52.56           C  
ATOM   4218  C   ASP A 524      33.883  13.114 -17.324  1.00 52.56           C  
ATOM   4219  CB  ASP A 524      35.271  11.027 -17.941  1.00 52.56           C  
ATOM   4220  O   ASP A 524      32.778  13.232 -17.862  1.00 52.56           O  
ATOM   4221  CG  ASP A 524      36.652  11.658 -18.186  1.00 52.56           C  
ATOM   4222  OD1 ASP A 524      37.009  12.617 -17.454  1.00 52.56           O  
ATOM   4223  OD2 ASP A 524      37.331  11.248 -19.153  1.00 52.56           O  
ATOM   4224  N   ARG A 525      34.661  14.186 -17.133  1.00 54.12           N  
ATOM   4225  CA  ARG A 525      34.216  15.598 -17.181  1.00 54.12           C  
ATOM   4226  C   ARG A 525      33.727  16.076 -18.560  1.00 54.12           C  
ATOM   4227  CB  ARG A 525      35.363  16.484 -16.647  1.00 54.12           C  
ATOM   4228  O   ARG A 525      33.215  17.187 -18.661  1.00 54.12           O  
ATOM   4229  CG  ARG A 525      34.911  17.539 -15.626  1.00 54.12           C  
ATOM   4230  CD  ARG A 525      36.139  18.310 -15.113  1.00 54.12           C  
ATOM   4231  NE  ARG A 525      35.809  19.211 -13.991  1.00 54.12           N  
ATOM   4232  NH1 ARG A 525      37.876  20.191 -13.777  1.00 54.12           N  
ATOM   4233  NH2 ARG A 525      36.237  20.766 -12.377  1.00 54.12           N  
ATOM   4234  CZ  ARG A 525      36.638  20.049 -13.390  1.00 54.12           C  
ATOM   4235  N   LYS A 526      33.920  15.281 -19.620  1.00 43.44           N  
ATOM   4236  CA  LYS A 526      33.626  15.634 -21.024  1.00 43.44           C  
ATOM   4237  C   LYS A 526      32.362  14.981 -21.601  1.00 43.44           C  
ATOM   4238  CB  LYS A 526      34.852  15.334 -21.901  1.00 43.44           C  
ATOM   4239  O   LYS A 526      31.874  15.457 -22.618  1.00 43.44           O  
ATOM   4240  CG  LYS A 526      35.997  16.331 -21.664  1.00 43.44           C  
ATOM   4241  CD  LYS A 526      37.169  16.007 -22.596  1.00 43.44           C  
ATOM   4242  CE  LYS A 526      38.303  17.016 -22.411  1.00 43.44           C  
ATOM   4243  NZ  LYS A 526      39.470  16.644 -23.246  1.00 43.44           N  
ATOM   4244  N   GLU A 527      31.806  13.953 -20.960  1.00 52.84           N  
ATOM   4245  CA  GLU A 527      30.558  13.283 -21.388  1.00 52.84           C  
ATOM   4246  C   GLU A 527      29.305  13.802 -20.650  1.00 52.84           C  
ATOM   4247  CB  GLU A 527      30.735  11.754 -21.269  1.00 52.84           C  
ATOM   4248  O   GLU A 527      28.170  13.437 -20.970  1.00 52.84           O  
ATOM   4249  CG  GLU A 527      30.623  11.092 -22.653  1.00 52.84           C  
ATOM   4250  CD  GLU A 527      31.047   9.615 -22.686  1.00 52.84           C  
ATOM   4251  OE1 GLU A 527      30.708   8.960 -23.699  1.00 52.84           O  
ATOM   4252  OE2 GLU A 527      31.718   9.162 -21.737  1.00 52.84           O  
ATOM   4253  N   ALA A 528      29.508  14.715 -19.695  1.00 53.34           N  
ATOM   4254  CA  ALA A 528      28.489  15.244 -18.793  1.00 53.34           C  
ATOM   4255  C   ALA A 528      27.298  15.916 -19.509  1.00 53.34           C  
ATOM   4256  CB  ALA A 528      29.192  16.210 -17.829  1.00 53.34           C  
ATOM   4257  O   ALA A 528      26.156  15.721 -19.100  1.00 53.34           O  
ATOM   4258  N   ASP A 529      27.516  16.647 -20.606  1.00 48.31           N  
ATOM   4259  CA  ASP A 529      26.463  17.476 -21.215  1.00 48.31           C  
ATOM   4260  C   ASP A 529      25.358  16.683 -21.936  1.00 48.31           C  
ATOM   4261  CB  ASP A 529      27.094  18.517 -22.156  1.00 48.31           C  
ATOM   4262  O   ASP A 529      24.226  17.158 -22.033  1.00 48.31           O  
ATOM   4263  CG  ASP A 529      27.717  19.710 -21.419  1.00 48.31           C  
ATOM   4264  OD1 ASP A 529      27.340  19.944 -20.248  1.00 48.31           O  
ATOM   4265  OD2 ASP A 529      28.544  20.396 -22.058  1.00 48.31           O  
ATOM   4266  N   HIS A 530      25.635  15.466 -22.415  1.00 47.84           N  
ATOM   4267  CA  HIS A 530      24.644  14.619 -23.101  1.00 47.84           C  
ATOM   4268  C   HIS A 530      24.062  13.509 -22.212  1.00 47.84           C  
ATOM   4269  CB  HIS A 530      25.241  14.090 -24.412  1.00 47.84           C  
ATOM   4270  O   HIS A 530      22.903  13.127 -22.389  1.00 47.84           O  
ATOM   4271  CG  HIS A 530      24.917  14.958 -25.605  1.00 47.84           C  
ATOM   4272  CD2 HIS A 530      24.748  14.514 -26.882  1.00 47.84           C  
ATOM   4273  ND1 HIS A 530      24.693  16.317 -25.626  1.00 47.84           N  
ATOM   4274  CE1 HIS A 530      24.375  16.667 -26.885  1.00 47.84           C  
ATOM   4275  NE2 HIS A 530      24.382  15.594 -27.692  1.00 47.84           N  
ATOM   4276  N   TYR A 531      24.798  13.062 -21.187  1.00 52.62           N  
ATOM   4277  CA  TYR A 531      24.281  12.154 -20.154  1.00 52.62           C  
ATOM   4278  C   TYR A 531      23.323  12.832 -19.159  1.00 52.62           C  
ATOM   4279  CB  TYR A 531      25.458  11.487 -19.429  1.00 52.62           C  
ATOM   4280  O   TYR A 531      22.599  12.147 -18.427  1.00 52.62           O  
ATOM   4281  CG  TYR A 531      25.875  10.183 -20.075  1.00 52.62           C  
ATOM   4282  CD1 TYR A 531      25.253   8.985 -19.670  1.00 52.62           C  
ATOM   4283  CD2 TYR A 531      26.867  10.160 -21.073  1.00 52.62           C  
ATOM   4284  CE1 TYR A 531      25.628   7.763 -20.261  1.00 52.62           C  
ATOM   4285  CE2 TYR A 531      27.255   8.938 -21.656  1.00 52.62           C  
ATOM   4286  OH  TYR A 531      27.005   6.555 -21.798  1.00 52.62           O  
ATOM   4287  CZ  TYR A 531      26.635   7.738 -21.247  1.00 52.62           C  
ATOM   4288  N   ASN A 532      23.269  14.169 -19.142  1.00 58.16           N  
ATOM   4289  CA  ASN A 532      22.484  14.922 -18.169  1.00 58.16           C  
ATOM   4290  C   ASN A 532      20.980  14.623 -18.238  1.00 58.16           C  
ATOM   4291  CB  ASN A 532      22.810  16.425 -18.301  1.00 58.16           C  
ATOM   4292  O   ASN A 532      20.395  14.282 -17.213  1.00 58.16           O  
ATOM   4293  CG  ASN A 532      24.015  16.836 -17.464  1.00 58.16           C  
ATOM   4294  ND2 ASN A 532      24.616  17.965 -17.759  1.00 58.16           N  
ATOM   4295  OD1 ASN A 532      24.390  16.173 -16.509  1.00 58.16           O  
ATOM   4296  N   PHE A 533      20.338  14.679 -19.410  1.00 61.72           N  
ATOM   4297  CA  PHE A 533      18.874  14.559 -19.463  1.00 61.72           C  
ATOM   4298  C   PHE A 533      18.380  13.115 -19.282  1.00 61.72           C  
ATOM   4299  CB  PHE A 533      18.322  15.205 -20.738  1.00 61.72           C  
ATOM   4300  O   PHE A 533      17.489  12.859 -18.474  1.00 61.72           O  
ATOM   4301  CG  PHE A 533      16.838  15.495 -20.621  1.00 61.72           C  
ATOM   4302  CD1 PHE A 533      15.894  14.480 -20.854  1.00 61.72           C  
ATOM   4303  CD2 PHE A 533      16.405  16.752 -20.155  1.00 61.72           C  
ATOM   4304  CE1 PHE A 533      14.535  14.725 -20.589  1.00 61.72           C  
ATOM   4305  CE2 PHE A 533      15.036  17.008 -19.963  1.00 61.72           C  
ATOM   4306  CZ  PHE A 533      14.097  15.994 -20.190  1.00 61.72           C  
ATOM   4307  N   THR A 534      18.976  12.146 -19.983  1.00 57.38           N  
ATOM   4308  CA  THR A 534      18.594  10.725 -19.869  1.00 57.38           C  
ATOM   4309  C   THR A 534      18.880  10.186 -18.470  1.00 57.38           C  
ATOM   4310  CB  THR A 534      19.329   9.877 -20.916  1.00 57.38           C  
ATOM   4311  O   THR A 534      18.021   9.536 -17.876  1.00 57.38           O  
ATOM   4312  CG2 THR A 534      18.795   8.448 -21.002  1.00 57.38           C  
ATOM   4313  OG1 THR A 534      19.150  10.472 -22.181  1.00 57.38           O  
ATOM   4314  N   GLY A 535      20.037  10.534 -17.897  1.00 62.97           N  
ATOM   4315  CA  GLY A 535      20.357  10.209 -16.512  1.00 62.97           C  
ATOM   4316  C   GLY A 535      19.384  10.853 -15.523  1.00 62.97           C  
ATOM   4317  O   GLY A 535      19.009  10.219 -14.543  1.00 62.97           O  
ATOM   4318  N   VAL A 536      18.916  12.083 -15.772  1.00 66.31           N  
ATOM   4319  CA  VAL A 536      17.880  12.728 -14.944  1.00 66.31           C  
ATOM   4320  C   VAL A 536      16.554  11.969 -15.002  1.00 66.31           C  
ATOM   4321  CB  VAL A 536      17.711  14.220 -15.307  1.00 66.31           C  
ATOM   4322  O   VAL A 536      15.946  11.782 -13.954  1.00 66.31           O  
ATOM   4323  CG1 VAL A 536      16.422  14.848 -14.762  1.00 66.31           C  
ATOM   4324  CG2 VAL A 536      18.864  15.036 -14.707  1.00 66.31           C  
ATOM   4325  N   VAL A 537      16.123  11.474 -16.167  1.00 67.00           N  
ATOM   4326  CA  VAL A 537      14.872  10.698 -16.289  1.00 67.00           C  
ATOM   4327  C   VAL A 537      14.963   9.357 -15.548  1.00 67.00           C  
ATOM   4328  CB  VAL A 537      14.476  10.505 -17.766  1.00 67.00           C  
ATOM   4329  O   VAL A 537      14.051   9.030 -14.790  1.00 67.00           O  
ATOM   4330  CG1 VAL A 537      13.216   9.643 -17.923  1.00 67.00           C  
ATOM   4331  CG2 VAL A 537      14.162  11.853 -18.431  1.00 67.00           C  
ATOM   4332  N   VAL A 538      16.078   8.628 -15.683  1.00 66.38           N  
ATOM   4333  CA  VAL A 538      16.345   7.378 -14.932  1.00 66.38           C  
ATOM   4334  C   VAL A 538      16.322   7.640 -13.424  1.00 66.38           C  
ATOM   4335  CB  VAL A 538      17.736   6.806 -15.293  1.00 66.38           C  
ATOM   4336  O   VAL A 538      15.660   6.945 -12.650  1.00 66.38           O  
ATOM   4337  CG1 VAL A 538      18.107   5.551 -14.488  1.00 66.38           C  
ATOM   4338  CG2 VAL A 538      17.949   6.508 -16.782  1.00 66.38           C  
ATOM   4339  N   ARG A 539      17.035   8.689 -12.994  1.00 69.19           N  
ATOM   4340  CA  ARG A 539      17.099   9.111 -11.591  1.00 69.19           C  
ATOM   4341  C   ARG A 539      15.725   9.523 -11.068  1.00 69.19           C  
ATOM   4342  CB  ARG A 539      18.121  10.250 -11.433  1.00 69.19           C  
ATOM   4343  O   ARG A 539      15.399   9.208  -9.926  1.00 69.19           O  
ATOM   4344  CG  ARG A 539      19.573   9.741 -11.481  1.00 69.19           C  
ATOM   4345  CD  ARG A 539      20.604  10.865 -11.275  1.00 69.19           C  
ATOM   4346  NE  ARG A 539      20.775  11.743 -12.456  1.00 69.19           N  
ATOM   4347  NH1 ARG A 539      22.857  11.021 -13.138  1.00 69.19           N  
ATOM   4348  NH2 ARG A 539      21.887  12.711 -14.205  1.00 69.19           N  
ATOM   4349  CZ  ARG A 539      21.832  11.820 -13.254  1.00 69.19           C  
ATOM   4350  N   LEU A 540      14.910  10.182 -11.890  1.00 72.44           N  
ATOM   4351  CA  LEU A 540      13.547  10.578 -11.546  1.00 72.44           C  
ATOM   4352  C   LEU A 540      12.634   9.359 -11.379  1.00 72.44           C  
ATOM   4353  CB  LEU A 540      13.019  11.549 -12.617  1.00 72.44           C  
ATOM   4354  O   LEU A 540      11.865   9.317 -10.422  1.00 72.44           O  
ATOM   4355  CG  LEU A 540      11.638  12.148 -12.304  1.00 72.44           C  
ATOM   4356  CD1 LEU A 540      11.679  13.061 -11.075  1.00 72.44           C  
ATOM   4357  CD2 LEU A 540      11.156  12.971 -13.499  1.00 72.44           C  
ATOM   4358  N   GLU A 541      12.744   8.349 -12.244  1.00 74.62           N  
ATOM   4359  CA  GLU A 541      11.985   7.099 -12.120  1.00 74.62           C  
ATOM   4360  C   GLU A 541      12.337   6.364 -10.817  1.00 74.62           C  
ATOM   4361  CB  GLU A 541      12.230   6.212 -13.352  1.00 74.62           C  
ATOM   4362  O   GLU A 541      11.446   6.081 -10.010  1.00 74.62           O  
ATOM   4363  CG  GLU A 541      11.330   4.962 -13.351  1.00 74.62           C  
ATOM   4364  CD  GLU A 541      11.606   3.998 -14.519  1.00 74.62           C  
ATOM   4365  OE1 GLU A 541      10.979   2.912 -14.534  1.00 74.62           O  
ATOM   4366  OE2 GLU A 541      12.471   4.316 -15.366  1.00 74.62           O  
ATOM   4367  N   LEU A 542      13.630   6.125 -10.557  1.00 72.00           N  
ATOM   4368  CA  LEU A 542      14.093   5.479  -9.321  1.00 72.00           C  
ATOM   4369  C   LEU A 542      13.662   6.258  -8.070  1.00 72.00           C  
ATOM   4370  CB  LEU A 542      15.628   5.307  -9.346  1.00 72.00           C  
ATOM   4371  O   LEU A 542      13.149   5.670  -7.117  1.00 72.00           O  
ATOM   4372  CG  LEU A 542      16.081   3.867  -9.641  1.00 72.00           C  
ATOM   4373  CD1 LEU A 542      15.825   3.468 -11.094  1.00 72.00           C  
ATOM   4374  CD2 LEU A 542      17.576   3.719  -9.359  1.00 72.00           C  
ATOM   4375  N   SER A 543      13.823   7.581  -8.094  1.00 76.19           N  
ATOM   4376  CA  SER A 543      13.465   8.461  -6.980  1.00 76.19           C  
ATOM   4377  C   SER A 543      11.962   8.519  -6.738  1.00 76.19           C  
ATOM   4378  CB  SER A 543      14.012   9.850  -7.268  1.00 76.19           C  
ATOM   4379  O   SER A 543      11.521   8.472  -5.593  1.00 76.19           O  
ATOM   4380  OG  SER A 543      13.808  10.727  -6.182  1.00 76.19           O  
ATOM   4381  N   SER A 544      11.149   8.541  -7.798  1.00 82.50           N  
ATOM   4382  CA  SER A 544       9.688   8.559  -7.675  1.00 82.50           C  
ATOM   4383  C   SER A 544       9.145   7.300  -6.985  1.00 82.50           C  
ATOM   4384  CB  SER A 544       9.034   8.774  -9.045  1.00 82.50           C  
ATOM   4385  O   SER A 544       8.244   7.406  -6.154  1.00 82.50           O  
ATOM   4386  OG  SER A 544       9.161   7.643  -9.883  1.00 82.50           O  
ATOM   4387  N   SER A 545       9.738   6.130  -7.257  1.00 82.06           N  
ATOM   4388  CA  SER A 545       9.426   4.867  -6.570  1.00 82.06           C  
ATOM   4389  C   SER A 545       9.800   4.930  -5.087  1.00 82.06           C  
ATOM   4390  CB  SER A 545      10.171   3.714  -7.258  1.00 82.06           C  
ATOM   4391  O   SER A 545       8.959   4.671  -4.225  1.00 82.06           O  
ATOM   4392  OG  SER A 545       9.921   2.457  -6.651  1.00 82.06           O  
ATOM   4393  N   ALA A 546      11.033   5.346  -4.778  1.00 82.12           N  
ATOM   4394  CA  ALA A 546      11.505   5.470  -3.398  1.00 82.12           C  
ATOM   4395  C   ALA A 546      10.648   6.461  -2.589  1.00 82.12           C  
ATOM   4396  CB  ALA A 546      12.981   5.884  -3.426  1.00 82.12           C  
ATOM   4397  O   ALA A 546      10.256   6.176  -1.457  1.00 82.12           O  
ATOM   4398  N   LEU A 547      10.276   7.596  -3.188  1.00 84.50           N  
ATOM   4399  CA  LEU A 547       9.382   8.583  -2.584  1.00 84.50           C  
ATOM   4400  C   LEU A 547       7.992   8.013  -2.299  1.00 84.50           C  
ATOM   4401  CB  LEU A 547       9.268   9.805  -3.510  1.00 84.50           C  
ATOM   4402  O   LEU A 547       7.443   8.265  -1.225  1.00 84.50           O  
ATOM   4403  CG  LEU A 547      10.481  10.749  -3.456  1.00 84.50           C  
ATOM   4404  CD1 LEU A 547      10.322  11.829  -4.527  1.00 84.50           C  
ATOM   4405  CD2 LEU A 547      10.569  11.429  -2.086  1.00 84.50           C  
ATOM   4406  N   LEU A 548       7.425   7.232  -3.220  1.00 88.31           N  
ATOM   4407  CA  LEU A 548       6.119   6.610  -3.018  1.00 88.31           C  
ATOM   4408  C   LEU A 548       6.147   5.609  -1.861  1.00 88.31           C  
ATOM   4409  CB  LEU A 548       5.683   5.927  -4.321  1.00 88.31           C  
ATOM   4410  O   LEU A 548       5.281   5.647  -0.979  1.00 88.31           O  
ATOM   4411  CG  LEU A 548       4.220   5.458  -4.277  1.00 88.31           C  
ATOM   4412  CD1 LEU A 548       3.280   6.666  -4.210  1.00 88.31           C  
ATOM   4413  CD2 LEU A 548       3.915   4.667  -5.537  1.00 88.31           C  
ATOM   4414  N   HIS A 549       7.171   4.755  -1.828  1.00 86.38           N  
ATOM   4415  CA  HIS A 549       7.368   3.807  -0.739  1.00 86.38           C  
ATOM   4416  C   HIS A 549       7.523   4.518   0.608  1.00 86.38           C  
ATOM   4417  CB  HIS A 549       8.567   2.913  -1.040  1.00 86.38           C  
ATOM   4418  O   HIS A 549       6.887   4.129   1.594  1.00 86.38           O  
ATOM   4419  CG  HIS A 549       8.385   1.954  -2.190  1.00 86.38           C  
ATOM   4420  CD2 HIS A 549       7.224   1.515  -2.773  1.00 86.38           C  
ATOM   4421  ND1 HIS A 549       9.399   1.274  -2.807  1.00 86.38           N  
ATOM   4422  CE1 HIS A 549       8.886   0.442  -3.715  1.00 86.38           C  
ATOM   4423  NE2 HIS A 549       7.554   0.535  -3.718  1.00 86.38           N  
ATOM   4424  N   MET A 550       8.271   5.622   0.624  1.00 84.88           N  
ATOM   4425  CA  MET A 550       8.452   6.461   1.800  1.00 84.88           C  
ATOM   4426  C   MET A 550       7.177   7.137   2.272  1.00 84.88           C  
ATOM   4427  CB  MET A 550       9.531   7.512   1.517  1.00 84.88           C  
ATOM   4428  O   MET A 550       6.895   7.117   3.468  1.00 84.88           O  
ATOM   4429  CG  MET A 550      10.904   6.860   1.617  1.00 84.88           C  
ATOM   4430  SD  MET A 550      11.203   6.122   3.235  1.00 84.88           S  
ATOM   4431  CE  MET A 550      11.343   7.608   4.246  1.00 84.88           C  
ATOM   4432  N   MET A 551       6.368   7.682   1.367  1.00 87.25           N  
ATOM   4433  CA  MET A 551       5.071   8.250   1.735  1.00 87.25           C  
ATOM   4434  C   MET A 551       4.160   7.184   2.348  1.00 87.25           C  
ATOM   4435  CB  MET A 551       4.423   8.931   0.521  1.00 87.25           C  
ATOM   4436  O   MET A 551       3.549   7.429   3.391  1.00 87.25           O  
ATOM   4437  CG  MET A 551       5.158  10.225   0.154  1.00 87.25           C  
ATOM   4438  SD  MET A 551       5.143  11.502   1.445  1.00 87.25           S  
ATOM   4439  CE  MET A 551       6.481  12.552   0.818  1.00 87.25           C  
ATOM   4440  N   GLY A 552       4.139   5.973   1.779  1.00 85.50           N  
ATOM   4441  CA  GLY A 552       3.440   4.827   2.369  1.00 85.50           C  
ATOM   4442  C   GLY A 552       3.915   4.512   3.793  1.00 85.50           C  
ATOM   4443  O   GLY A 552       3.097   4.364   4.706  1.00 85.50           O  
ATOM   4444  N   LEU A 553       5.233   4.497   4.016  1.00 85.38           N  
ATOM   4445  CA  LEU A 553       5.829   4.259   5.331  1.00 85.38           C  
ATOM   4446  C   LEU A 553       5.489   5.373   6.334  1.00 85.38           C  
ATOM   4447  CB  LEU A 553       7.349   4.085   5.162  1.00 85.38           C  
ATOM   4448  O   LEU A 553       5.076   5.072   7.455  1.00 85.38           O  
ATOM   4449  CG  LEU A 553       8.088   3.732   6.466  1.00 85.38           C  
ATOM   4450  CD1 LEU A 553       7.731   2.331   6.973  1.00 85.38           C  
ATOM   4451  CD2 LEU A 553       9.596   3.807   6.242  1.00 85.38           C  
ATOM   4452  N   ILE A 554       5.602   6.645   5.936  1.00 85.88           N  
ATOM   4453  CA  ILE A 554       5.270   7.815   6.766  1.00 85.88           C  
ATOM   4454  C   ILE A 554       3.815   7.732   7.240  1.00 85.88           C  
ATOM   4455  CB  ILE A 554       5.529   9.130   5.983  1.00 85.88           C  
ATOM   4456  O   ILE A 554       3.530   7.963   8.420  1.00 85.88           O  
ATOM   4457  CG1 ILE A 554       7.039   9.391   5.774  1.00 85.88           C  
ATOM   4458  CG2 ILE A 554       4.921  10.346   6.716  1.00 85.88           C  
ATOM   4459  CD1 ILE A 554       7.365  10.344   4.619  1.00 85.88           C  
ATOM   4460  N   PHE A 555       2.878   7.370   6.356  1.00 84.50           N  
ATOM   4461  CA  PHE A 555       1.478   7.216   6.753  1.00 84.50           C  
ATOM   4462  C   PHE A 555       1.266   6.085   7.742  1.00 84.50           C  
ATOM   4463  CB  PHE A 555       0.569   7.005   5.544  1.00 84.50           C  
ATOM   4464  O   PHE A 555       0.538   6.281   8.718  1.00 84.50           O  
ATOM   4465  CG  PHE A 555       0.407   8.240   4.697  1.00 84.50           C  
ATOM   4466  CD1 PHE A 555       0.079   9.485   5.274  1.00 84.50           C  
ATOM   4467  CD2 PHE A 555       0.656   8.153   3.326  1.00 84.50           C  
ATOM   4468  CE1 PHE A 555      -0.017  10.637   4.474  1.00 84.50           C  
ATOM   4469  CE2 PHE A 555       0.650   9.316   2.557  1.00 84.50           C  
ATOM   4470  CZ  PHE A 555       0.272  10.551   3.104  1.00 84.50           C  
ATOM   4471  N   ASN A 556       1.922   4.945   7.532  1.00 84.00           N  
ATOM   4472  CA  ASN A 556       1.845   3.823   8.457  1.00 84.00           C  
ATOM   4473  C   ASN A 556       2.399   4.222   9.834  1.00 84.00           C  
ATOM   4474  CB  ASN A 556       2.571   2.612   7.845  1.00 84.00           C  
ATOM   4475  O   ASN A 556       1.718   4.062  10.845  1.00 84.00           O  
ATOM   4476  CG  ASN A 556       1.874   2.053   6.614  1.00 84.00           C  
ATOM   4477  ND2 ASN A 556       2.578   1.297   5.806  1.00 84.00           N  
ATOM   4478  OD1 ASN A 556       0.694   2.256   6.391  1.00 84.00           O  
ATOM   4479  N   VAL A 557       3.582   4.840   9.890  1.00 84.06           N  
ATOM   4480  CA  VAL A 557       4.191   5.309  11.146  1.00 84.06           C  
ATOM   4481  C   VAL A 557       3.292   6.317  11.864  1.00 84.06           C  
ATOM   4482  CB  VAL A 557       5.610   5.857  10.910  1.00 84.06           C  
ATOM   4483  O   VAL A 557       3.026   6.176  13.061  1.00 84.06           O  
ATOM   4484  CG1 VAL A 557       6.201   6.480  12.184  1.00 84.06           C  
ATOM   4485  CG2 VAL A 557       6.547   4.715  10.495  1.00 84.06           C  
ATOM   4486  N   ARG A 558       2.757   7.304  11.138  1.00 83.88           N  
ATOM   4487  CA  ARG A 558       1.856   8.317  11.701  1.00 83.88           C  
ATOM   4488  C   ARG A 558       0.566   7.703  12.246  1.00 83.88           C  
ATOM   4489  CB  ARG A 558       1.584   9.385  10.634  1.00 83.88           C  
ATOM   4490  O   ARG A 558       0.139   8.081  13.336  1.00 83.88           O  
ATOM   4491  CG  ARG A 558       0.728  10.536  11.178  1.00 83.88           C  
ATOM   4492  CD  ARG A 558       0.584  11.637  10.124  1.00 83.88           C  
ATOM   4493  NE  ARG A 558      -0.292  12.726  10.597  1.00 83.88           N  
ATOM   4494  NH1 ARG A 558       0.168  14.228   8.918  1.00 83.88           N  
ATOM   4495  NH2 ARG A 558      -1.258  14.791  10.535  1.00 83.88           N  
ATOM   4496  CZ  ARG A 558      -0.456  13.904  10.017  1.00 83.88           C  
ATOM   4497  N   ALA A 559      -0.042   6.762  11.526  1.00 80.06           N  
ATOM   4498  CA  ALA A 559      -1.262   6.091  11.968  1.00 80.06           C  
ATOM   4499  C   ALA A 559      -1.039   5.311  13.277  1.00 80.06           C  
ATOM   4500  CB  ALA A 559      -1.778   5.216  10.822  1.00 80.06           C  
ATOM   4501  O   ALA A 559      -1.829   5.454  14.212  1.00 80.06           O  
ATOM   4502  N   ILE A 560       0.083   4.593  13.411  1.00 78.62           N  
ATOM   4503  CA  ILE A 560       0.446   3.900  14.663  1.00 78.62           C  
ATOM   4504  C   ILE A 560       0.690   4.885  15.790  1.00 78.62           C  
ATOM   4505  CB  ILE A 560       1.755   3.119  14.528  1.00 78.62           C  
ATOM   4506  O   ILE A 560       0.290   4.624  16.921  1.00 78.62           O  
ATOM   4507  CG1 ILE A 560       1.689   2.109  13.391  1.00 78.62           C  
ATOM   4508  CG2 ILE A 560       2.162   2.369  15.815  1.00 78.62           C  
ATOM   4509  CD1 ILE A 560       3.100   1.952  12.851  1.00 78.62           C  
ATOM   4510  N   LEU A 561       1.385   5.990  15.512  1.00 79.56           N  
ATOM   4511  CA  LEU A 561       1.717   6.988  16.521  1.00 79.56           C  
ATOM   4512  C   LEU A 561       0.438   7.543  17.156  1.00 79.56           C  
ATOM   4513  CB  LEU A 561       2.526   8.112  15.855  1.00 79.56           C  
ATOM   4514  O   LEU A 561       0.328   7.601  18.381  1.00 79.56           O  
ATOM   4515  CG  LEU A 561       3.206   9.035  16.878  1.00 79.56           C  
ATOM   4516  CD1 LEU A 561       4.590   8.485  17.233  1.00 79.56           C  
ATOM   4517  CD2 LEU A 561       3.372  10.443  16.316  1.00 79.56           C  
ATOM   4518  N   ILE A 562      -0.537   7.897  16.313  1.00 79.19           N  
ATOM   4519  CA  ILE A 562      -1.843   8.401  16.744  1.00 79.19           C  
ATOM   4520  C   ILE A 562      -2.602   7.305  17.494  1.00 79.19           C  
ATOM   4521  CB  ILE A 562      -2.643   8.940  15.536  1.00 79.19           C  
ATOM   4522  O   ILE A 562      -3.083   7.555  18.599  1.00 79.19           O  
ATOM   4523  CG1 ILE A 562      -1.920  10.146  14.889  1.00 79.19           C  
ATOM   4524  CG2 ILE A 562      -4.052   9.384  15.975  1.00 79.19           C  
ATOM   4525  CD1 ILE A 562      -2.485  10.541  13.519  1.00 79.19           C  
ATOM   4526  N   MET A 563      -2.662   6.089  16.942  1.00 73.50           N  
ATOM   4527  CA  MET A 563      -3.314   4.947  17.585  1.00 73.50           C  
ATOM   4528  C   MET A 563      -2.722   4.662  18.969  1.00 73.50           C  
ATOM   4529  CB  MET A 563      -3.222   3.724  16.664  1.00 73.50           C  
ATOM   4530  O   MET A 563      -3.459   4.542  19.938  1.00 73.50           O  
ATOM   4531  CG  MET A 563      -3.948   2.512  17.250  1.00 73.50           C  
ATOM   4532  SD  MET A 563      -3.826   1.041  16.204  1.00 73.50           S  
ATOM   4533  CE  MET A 563      -4.533  -0.174  17.339  1.00 73.50           C  
ATOM   4534  N   THR A 564      -1.397   4.626  19.091  1.00 76.38           N  
ATOM   4535  CA  THR A 564      -0.688   4.346  20.347  1.00 76.38           C  
ATOM   4536  C   THR A 564      -0.917   5.453  21.370  1.00 76.38           C  
ATOM   4537  CB  THR A 564       0.820   4.181  20.105  1.00 76.38           C  
ATOM   4538  O   THR A 564      -1.149   5.166  22.540  1.00 76.38           O  
ATOM   4539  CG2 THR A 564       1.581   3.766  21.367  1.00 76.38           C  
ATOM   4540  OG1 THR A 564       1.053   3.181  19.144  1.00 76.38           O  
ATOM   4541  N   HIS A 565      -0.884   6.721  20.951  1.00 74.88           N  
ATOM   4542  CA  HIS A 565      -1.141   7.847  21.848  1.00 74.88           C  
ATOM   4543  C   HIS A 565      -2.569   7.816  22.406  1.00 74.88           C  
ATOM   4544  CB  HIS A 565      -0.882   9.155  21.092  1.00 74.88           C  
ATOM   4545  O   HIS A 565      -2.786   8.023  23.596  1.00 74.88           O  
ATOM   4546  CG  HIS A 565      -1.052  10.370  21.964  1.00 74.88           C  
ATOM   4547  CD2 HIS A 565      -0.052  11.059  22.593  1.00 74.88           C  
ATOM   4548  ND1 HIS A 565      -2.241  10.961  22.333  1.00 74.88           N  
ATOM   4549  CE1 HIS A 565      -1.959  11.979  23.165  1.00 74.88           C  
ATOM   4550  NE2 HIS A 565      -0.636  12.077  23.337  1.00 74.88           N  
ATOM   4551  N   ARG A 566      -3.557   7.543  21.551  1.00 75.31           N  
ATOM   4552  CA  ARG A 566      -4.964   7.467  21.962  1.00 75.31           C  
ATOM   4553  C   ARG A 566      -5.244   6.225  22.799  1.00 75.31           C  
ATOM   4554  CB  ARG A 566      -5.856   7.520  20.717  1.00 75.31           C  
ATOM   4555  O   ARG A 566      -5.932   6.331  23.806  1.00 75.31           O  
ATOM   4556  CG  ARG A 566      -5.759   8.864  19.973  1.00 75.31           C  
ATOM   4557  CD  ARG A 566      -6.377  10.020  20.760  1.00 75.31           C  
ATOM   4558  NE  ARG A 566      -6.399  11.249  19.945  1.00 75.31           N  
ATOM   4559  NH1 ARG A 566      -7.181  12.672  21.567  1.00 75.31           N  
ATOM   4560  NH2 ARG A 566      -6.767  13.458  19.522  1.00 75.31           N  
ATOM   4561  CZ  ARG A 566      -6.782  12.448  20.346  1.00 75.31           C  
ATOM   4562  N   LEU A 567      -4.634   5.095  22.447  1.00 71.69           N  
ATOM   4563  CA  LEU A 567      -4.694   3.871  23.236  1.00 71.69           C  
ATOM   4564  C   LEU A 567      -4.160   4.084  24.653  1.00 71.69           C  
ATOM   4565  CB  LEU A 567      -3.896   2.777  22.517  1.00 71.69           C  
ATOM   4566  O   LEU A 567      -4.771   3.598  25.594  1.00 71.69           O  
ATOM   4567  CG  LEU A 567      -3.841   1.441  23.280  1.00 71.69           C  
ATOM   4568  CD1 LEU A 567      -5.222   0.865  23.586  1.00 71.69           C  
ATOM   4569  CD2 LEU A 567      -3.010   0.458  22.456  1.00 71.69           C  
ATOM   4570  N   ARG A 568      -3.059   4.830  24.821  1.00 71.31           N  
ATOM   4571  CA  ARG A 568      -2.535   5.169  26.154  1.00 71.31           C  
ATOM   4572  C   ARG A 568      -3.564   5.926  26.990  1.00 71.31           C  
ATOM   4573  CB  ARG A 568      -1.237   5.980  26.045  1.00 71.31           C  
ATOM   4574  O   ARG A 568      -3.768   5.558  28.134  1.00 71.31           O  
ATOM   4575  CG  ARG A 568      -0.036   5.107  25.666  1.00 71.31           C  
ATOM   4576  CD  ARG A 568       1.191   5.992  25.425  1.00 71.31           C  
ATOM   4577  NE  ARG A 568       2.341   5.200  24.950  1.00 71.31           N  
ATOM   4578  NH1 ARG A 568       3.887   6.891  24.865  1.00 71.31           N  
ATOM   4579  NH2 ARG A 568       4.518   4.808  24.381  1.00 71.31           N  
ATOM   4580  CZ  ARG A 568       3.569   5.633  24.728  1.00 71.31           C  
ATOM   4581  N   ALA A 569      -4.248   6.910  26.407  1.00 72.50           N  
ATOM   4582  CA  ALA A 569      -5.284   7.665  27.114  1.00 72.50           C  
ATOM   4583  C   ALA A 569      -6.499   6.801  27.505  1.00 72.50           C  
ATOM   4584  CB  ALA A 569      -5.704   8.850  26.236  1.00 72.50           C  
ATOM   4585  O   ALA A 569      -7.081   6.999  28.562  1.00 72.50           O  
ATOM   4586  N   VAL A 570      -6.891   5.837  26.666  1.00 67.44           N  
ATOM   4587  CA  VAL A 570      -7.958   4.880  27.017  1.00 67.44           C  
ATOM   4588  C   VAL A 570      -7.487   3.914  28.105  1.00 67.44           C  
ATOM   4589  CB  VAL A 570      -8.434   4.113  25.770  1.00 67.44           C  
ATOM   4590  O   VAL A 570      -8.236   3.589  29.020  1.00 67.44           O  
ATOM   4591  CG1 VAL A 570      -9.445   3.014  26.112  1.00 67.44           C  
ATOM   4592  CG2 VAL A 570      -9.110   5.068  24.779  1.00 67.44           C  
ATOM   4593  N   HIS A 571      -6.233   3.474  28.022  1.00 66.19           N  
ATOM   4594  CA  HIS A 571      -5.633   2.576  28.996  1.00 66.19           C  
ATOM   4595  C   HIS A 571      -5.536   3.210  30.387  1.00 66.19           C  
ATOM   4596  CB  HIS A 571      -4.253   2.153  28.483  1.00 66.19           C  
ATOM   4597  O   HIS A 571      -5.821   2.536  31.368  1.00 66.19           O  
ATOM   4598  CG  HIS A 571      -3.583   1.142  29.368  1.00 66.19           C  
ATOM   4599  CD2 HIS A 571      -3.555  -0.208  29.164  1.00 66.19           C  
ATOM   4600  ND1 HIS A 571      -2.934   1.389  30.559  1.00 66.19           N  
ATOM   4601  CE1 HIS A 571      -2.527   0.211  31.059  1.00 66.19           C  
ATOM   4602  NE2 HIS A 571      -2.861  -0.786  30.224  1.00 66.19           N  
ATOM   4603  N   THR A 572      -5.158   4.488  30.492  1.00 70.56           N  
ATOM   4604  CA  THR A 572      -5.086   5.182  31.789  1.00 70.56           C  
ATOM   4605  C   THR A 572      -6.456   5.279  32.450  1.00 70.56           C  
ATOM   4606  CB  THR A 572      -4.466   6.581  31.664  1.00 70.56           C  
ATOM   4607  O   THR A 572      -6.569   4.941  33.619  1.00 70.56           O  
ATOM   4608  CG2 THR A 572      -2.978   6.506  31.323  1.00 70.56           C  
ATOM   4609  OG1 THR A 572      -5.089   7.334  30.647  1.00 70.56           O  
ATOM   4610  N   ILE A 573      -7.500   5.632  31.691  1.00 69.88           N  
ATOM   4611  CA  ILE A 573      -8.875   5.722  32.212  1.00 69.88           C  
ATOM   4612  C   ILE A 573      -9.368   4.348  32.681  1.00 69.88           C  
ATOM   4613  CB  ILE A 573      -9.813   6.312  31.134  1.00 69.88           C  
ATOM   4614  O   ILE A 573      -9.913   4.212  33.769  1.00 69.88           O  
ATOM   4615  CG1 ILE A 573      -9.413   7.767  30.794  1.00 69.88           C  
ATOM   4616  CG2 ILE A 573     -11.281   6.277  31.596  1.00 69.88           C  
ATOM   4617  CD1 ILE A 573     -10.076   8.307  29.520  1.00 69.88           C  
ATOM   4618  N   ALA A 574      -9.134   3.302  31.885  1.00 65.00           N  
ATOM   4619  CA  ALA A 574      -9.512   1.949  32.280  1.00 65.00           C  
ATOM   4620  C   ALA A 574      -8.746   1.467  33.525  1.00 65.00           C  
ATOM   4621  CB  ALA A 574      -9.274   1.022  31.090  1.00 65.00           C  
ATOM   4622  O   ALA A 574      -9.300   0.749  34.353  1.00 65.00           O  
ATOM   4623  N   SER A 575      -7.478   1.865  33.666  1.00 68.50           N  
ATOM   4624  CA  SER A 575      -6.669   1.563  34.850  1.00 68.50           C  
ATOM   4625  C   SER A 575      -7.185   2.281  36.098  1.00 68.50           C  
ATOM   4626  CB  SER A 575      -5.216   1.964  34.598  1.00 68.50           C  
ATOM   4627  O   SER A 575      -7.190   1.685  37.169  1.00 68.50           O  
ATOM   4628  OG  SER A 575      -4.378   1.474  35.622  1.00 68.50           O  
ATOM   4629  N   GLU A 576      -7.618   3.533  35.968  1.00 70.50           N  
ATOM   4630  CA  GLU A 576      -8.192   4.329  37.058  1.00 70.50           C  
ATOM   4631  C   GLU A 576      -9.507   3.721  37.557  1.00 70.50           C  
ATOM   4632  CB  GLU A 576      -8.379   5.757  36.534  1.00 70.50           C  
ATOM   4633  O   GLU A 576      -9.660   3.466  38.749  1.00 70.50           O  
ATOM   4634  CG  GLU A 576      -8.882   6.757  37.581  1.00 70.50           C  
ATOM   4635  CD  GLU A 576      -9.027   8.174  36.993  1.00 70.50           C  
ATOM   4636  OE1 GLU A 576      -9.448   9.071  37.749  1.00 70.50           O  
ATOM   4637  OE2 GLU A 576      -8.707   8.367  35.790  1.00 70.50           O  
ATOM   4638  N   GLN A 577     -10.410   3.360  36.640  1.00 65.81           N  
ATOM   4639  CA  GLN A 577     -11.649   2.666  37.003  1.00 65.81           C  
ATOM   4640  C   GLN A 577     -11.392   1.308  37.654  1.00 65.81           C  
ATOM   4641  CB  GLN A 577     -12.512   2.464  35.761  1.00 65.81           C  
ATOM   4642  O   GLN A 577     -12.107   0.903  38.568  1.00 65.81           O  
ATOM   4643  CG  GLN A 577     -13.127   3.785  35.299  1.00 65.81           C  
ATOM   4644  CD  GLN A 577     -14.232   3.542  34.288  1.00 65.81           C  
ATOM   4645  NE2 GLN A 577     -15.223   4.407  34.257  1.00 65.81           N  
ATOM   4646  OE1 GLN A 577     -14.200   2.590  33.516  1.00 65.81           O  
ATOM   4647  N   HIS A 578     -10.350   0.601  37.216  1.00 62.97           N  
ATOM   4648  CA  HIS A 578      -9.970  -0.655  37.844  1.00 62.97           C  
ATOM   4649  C   HIS A 578      -9.448  -0.465  39.275  1.00 62.97           C  
ATOM   4650  CB  HIS A 578      -8.940  -1.367  36.969  1.00 62.97           C  
ATOM   4651  O   HIS A 578      -9.761  -1.282  40.142  1.00 62.97           O  
ATOM   4652  CG  HIS A 578      -8.656  -2.752  37.473  1.00 62.97           C  
ATOM   4653  CD2 HIS A 578      -7.492  -3.197  38.034  1.00 62.97           C  
ATOM   4654  ND1 HIS A 578      -9.584  -3.756  37.615  1.00 62.97           N  
ATOM   4655  CE1 HIS A 578      -8.980  -4.782  38.234  1.00 62.97           C  
ATOM   4656  NE2 HIS A 578      -7.685  -4.519  38.442  1.00 62.97           N  
ATOM   4657  N   ALA A 579      -8.685   0.601  39.531  1.00 66.38           N  
ATOM   4658  CA  ALA A 579      -8.239   0.949  40.876  1.00 66.38           C  
ATOM   4659  C   ALA A 579      -9.435   1.284  41.782  1.00 66.38           C  
ATOM   4660  CB  ALA A 579      -7.232   2.102  40.789  1.00 66.38           C  
ATOM   4661  O   ALA A 579      -9.525   0.743  42.877  1.00 66.38           O  
ATOM   4662  N   HIS A 580     -10.399   2.067  41.288  1.00 61.25           N  
ATOM   4663  CA  HIS A 580     -11.616   2.400  42.034  1.00 61.25           C  
ATOM   4664  C   HIS A 580     -12.447   1.158  42.393  1.00 61.25           C  
ATOM   4665  CB  HIS A 580     -12.440   3.398  41.215  1.00 61.25           C  
ATOM   4666  O   HIS A 580     -12.832   0.984  43.546  1.00 61.25           O  
ATOM   4667  CG  HIS A 580     -13.620   3.930  41.983  1.00 61.25           C  
ATOM   4668  CD2 HIS A 580     -13.614   5.018  42.813  1.00 61.25           C  
ATOM   4669  ND1 HIS A 580     -14.892   3.399  42.019  1.00 61.25           N  
ATOM   4670  CE1 HIS A 580     -15.633   4.155  42.846  1.00 61.25           C  
ATOM   4671  NE2 HIS A 580     -14.894   5.154  43.347  1.00 61.25           N  
ATOM   4672  N   LEU A 581     -12.668   0.250  41.433  1.00 59.31           N  
ATOM   4673  CA  LEU A 581     -13.358  -1.022  41.683  1.00 59.31           C  
ATOM   4674  C   LEU A 581     -12.609  -1.890  42.700  1.00 59.31           C  
ATOM   4675  CB  LEU A 581     -13.517  -1.787  40.357  1.00 59.31           C  
ATOM   4676  O   LEU A 581     -13.231  -2.498  43.562  1.00 59.31           O  
ATOM   4677  CG  LEU A 581     -14.599  -1.211  39.427  1.00 59.31           C  
ATOM   4678  CD1 LEU A 581     -14.424  -1.795  38.022  1.00 59.31           C  
ATOM   4679  CD2 LEU A 581     -16.007  -1.553  39.916  1.00 59.31           C  
ATOM   4680  N   THR A 582     -11.277  -1.924  42.623  1.00 60.81           N  
ATOM   4681  CA  THR A 582     -10.445  -2.663  43.584  1.00 60.81           C  
ATOM   4682  C   THR A 582     -10.610  -2.109  44.997  1.00 60.81           C  
ATOM   4683  CB  THR A 582      -8.967  -2.616  43.180  1.00 60.81           C  
ATOM   4684  O   THR A 582     -10.804  -2.882  45.927  1.00 60.81           O  
ATOM   4685  CG2 THR A 582      -8.068  -3.327  44.189  1.00 60.81           C  
ATOM   4686  OG1 THR A 582      -8.785  -3.208  41.906  1.00 60.81           O  
ATOM   4687  N   CYS A 583     -10.569  -0.784  45.159  1.00 64.81           N  
ATOM   4688  CA  CYS A 583     -10.757  -0.144  46.458  1.00 64.81           C  
ATOM   4689  C   CYS A 583     -12.178  -0.351  47.006  1.00 64.81           C  
ATOM   4690  CB  CYS A 583     -10.414   1.347  46.333  1.00 64.81           C  
ATOM   4691  O   CYS A 583     -12.322  -0.620  48.192  1.00 64.81           O  
ATOM   4692  SG  CYS A 583      -8.640   1.563  45.993  1.00 64.81           S  
ATOM   4693  N   LYS A 584     -13.216  -0.289  46.156  1.00 60.41           N  
ATOM   4694  CA  LYS A 584     -14.612  -0.544  46.561  1.00 60.41           C  
ATOM   4695  C   LYS A 584     -14.794  -1.976  47.085  1.00 60.41           C  
ATOM   4696  CB  LYS A 584     -15.564  -0.228  45.388  1.00 60.41           C  
ATOM   4697  O   LYS A 584     -15.421  -2.167  48.117  1.00 60.41           O  
ATOM   4698  CG  LYS A 584     -17.041  -0.098  45.820  1.00 60.41           C  
ATOM   4699  CD  LYS A 584     -17.998   0.049  44.616  1.00 60.41           C  
ATOM   4700  CE  LYS A 584     -19.456   0.299  45.058  1.00 60.41           C  
ATOM   4701  NZ  LYS A 584     -20.467   0.040  43.986  1.00 60.41           N  
ATOM   4702  N   MET A 585     -14.194  -2.964  46.416  1.00 57.72           N  
ATOM   4703  CA  MET A 585     -14.251  -4.365  46.849  1.00 57.72           C  
ATOM   4704  C   MET A 585     -13.515  -4.637  48.166  1.00 57.72           C  
ATOM   4705  CB  MET A 585     -13.643  -5.271  45.774  1.00 57.72           C  
ATOM   4706  O   MET A 585     -13.924  -5.524  48.907  1.00 57.72           O  
ATOM   4707  CG  MET A 585     -14.541  -5.432  44.545  1.00 57.72           C  
ATOM   4708  SD  MET A 585     -14.048  -6.831  43.505  1.00 57.72           S  
ATOM   4709  CE  MET A 585     -14.811  -8.139  44.510  1.00 57.72           C  
ATOM   4710  N   ASP A 586     -12.423  -3.920  48.445  1.00 59.44           N  
ATOM   4711  CA  ASP A 586     -11.688  -4.078  49.707  1.00 59.44           C  
ATOM   4712  C   ASP A 586     -12.490  -3.502  50.885  1.00 59.44           C  
ATOM   4713  CB  ASP A 586     -10.295  -3.437  49.572  1.00 59.44           C  
ATOM   4714  O   ASP A 586     -12.524  -4.106  51.946  1.00 59.44           O  
ATOM   4715  CG  ASP A 586      -9.205  -4.068  50.457  1.00 59.44           C  
ATOM   4716  OD1 ASP A 586      -9.231  -5.309  50.661  1.00 59.44           O  
ATOM   4717  OD2 ASP A 586      -8.230  -3.340  50.758  1.00 59.44           O  
ATOM   4718  N   LEU A 587     -13.219  -2.400  50.668  1.00 61.97           N  
ATOM   4719  CA  LEU A 587     -14.114  -1.806  51.671  1.00 61.97           C  
ATOM   4720  C   LEU A 587     -15.340  -2.683  51.971  1.00 61.97           C  
ATOM   4721  CB  LEU A 587     -14.558  -0.415  51.183  1.00 61.97           C  
ATOM   4722  O   LEU A 587     -15.757  -2.776  53.117  1.00 61.97           O  
ATOM   4723  CG  LEU A 587     -13.432   0.632  51.146  1.00 61.97           C  
ATOM   4724  CD1 LEU A 587     -13.903   1.868  50.375  1.00 61.97           C  
ATOM   4725  CD2 LEU A 587     -13.007   1.075  52.547  1.00 61.97           C  
ATOM   4726  N   MET A 588     -15.887  -3.369  50.963  1.00 57.31           N  
ATOM   4727  CA  MET A 588     -17.003  -4.319  51.133  1.00 57.31           C  
ATOM   4728  C   MET A 588     -16.601  -5.609  51.861  1.00 57.31           C  
ATOM   4729  CB  MET A 588     -17.562  -4.686  49.754  1.00 57.31           C  
ATOM   4730  O   MET A 588     -17.448  -6.425  52.207  1.00 57.31           O  
ATOM   4731  CG  MET A 588     -18.321  -3.530  49.108  1.00 57.31           C  
ATOM   4732  SD  MET A 588     -18.683  -3.831  47.359  1.00 57.31           S  
ATOM   4733  CE  MET A 588     -19.861  -2.495  47.100  1.00 57.31           C  
ATOM   4734  N   LYS A 589     -15.302  -5.838  52.064  1.00 54.19           N  
ATOM   4735  CA  LYS A 589     -14.790  -7.026  52.749  1.00 54.19           C  
ATOM   4736  C   LYS A 589     -14.908  -6.929  54.275  1.00 54.19           C  
ATOM   4737  CB  LYS A 589     -13.348  -7.214  52.293  1.00 54.19           C  
ATOM   4738  O   LYS A 589     -14.750  -7.947  54.943  1.00 54.19           O  
ATOM   4739  CG  LYS A 589     -12.822  -8.618  52.575  1.00 54.19           C  
ATOM   4740  CD  LYS A 589     -11.400  -8.670  52.043  1.00 54.19           C  
ATOM   4741  CE  LYS A 589     -10.742  -9.957  52.508  1.00 54.19           C  
ATOM   4742  NZ  LYS A 589      -9.300  -9.853  52.221  1.00 54.19           N  
ATOM   4743  N   ASP A 590     -15.181  -5.735  54.792  1.00 56.41           N  
ATOM   4744  CA  ASP A 590     -15.274  -5.451  56.223  1.00 56.41           C  
ATOM   4745  C   ASP A 590     -16.722  -5.537  56.766  1.00 56.41           C  
ATOM   4746  CB  ASP A 590     -14.581  -4.101  56.513  1.00 56.41           C  
ATOM   4747  O   ASP A 590     -16.942  -5.247  57.940  1.00 56.41           O  
ATOM   4748  CG  ASP A 590     -13.051  -4.100  56.308  1.00 56.41           C  
ATOM   4749  OD1 ASP A 590     -12.415  -5.181  56.384  1.00 56.41           O  
ATOM   4750  OD2 ASP A 590     -12.488  -2.991  56.142  1.00 56.41           O  
ATOM   4751  N   GLU A 591     -17.702  -5.962  55.950  1.00 58.19           N  
ATOM   4752  CA  GLU A 591     -19.094  -6.216  56.368  1.00 58.19           C  
ATOM   4753  C   GLU A 591     -19.365  -7.734  56.536  1.00 58.19           C  
ATOM   4754  CB  GLU A 591     -20.093  -5.502  55.431  1.00 58.19           C  
ATOM   4755  O   GLU A 591     -19.002  -8.558  55.695  1.00 58.19           O  
ATOM   4756  CG  GLU A 591     -19.964  -3.965  55.524  1.00 58.19           C  
ATOM   4757  CD  GLU A 591     -21.024  -3.172  54.736  1.00 58.19           C  
ATOM   4758  OE1 GLU A 591     -21.063  -1.932  54.926  1.00 58.19           O  
ATOM   4759  OE2 GLU A 591     -21.758  -3.781  53.928  1.00 58.19           O  
ATOM   4760  N   ASP A 592     -19.965  -8.109  57.671  1.00 54.81           N  
ATOM   4761  CA  ASP A 592     -19.874  -9.415  58.357  1.00 54.81           C  
ATOM   4762  C   ASP A 592     -20.611 -10.640  57.730  1.00 54.81           C  
ATOM   4763  CB  ASP A 592     -20.274  -9.199  59.841  1.00 54.81           C  
ATOM   4764  O   ASP A 592     -20.905 -11.610  58.435  1.00 54.81           O  
ATOM   4765  CG  ASP A 592     -19.201  -8.541  60.722  1.00 54.81           C  
ATOM   4766  OD1 ASP A 592     -18.013  -8.916  60.592  1.00 54.81           O  
ATOM   4767  OD2 ASP A 592     -19.590  -7.757  61.620  1.00 54.81           O  
ATOM   4768  N   ASP A 593     -20.855 -10.706  56.415  1.00 58.03           N  
ATOM   4769  CA  ASP A 593     -21.540 -11.857  55.777  1.00 58.03           C  
ATOM   4770  C   ASP A 593     -20.570 -12.884  55.158  1.00 58.03           C  
ATOM   4771  CB  ASP A 593     -22.689 -11.396  54.876  1.00 58.03           C  
ATOM   4772  O   ASP A 593     -20.440 -13.113  53.951  1.00 58.03           O  
ATOM   4773  CG  ASP A 593     -23.914 -10.945  55.689  1.00 58.03           C  
ATOM   4774  OD1 ASP A 593     -24.167 -11.541  56.764  1.00 58.03           O  
ATOM   4775  OD2 ASP A 593     -24.652 -10.090  55.166  1.00 58.03           O  
ATOM   4776  N   GLU A 594     -19.858 -13.567  56.051  1.00 56.97           N  
ATOM   4777  CA  GLU A 594     -18.577 -14.219  55.775  1.00 56.97           C  
ATOM   4778  C   GLU A 594     -18.632 -15.534  54.959  1.00 56.97           C  
ATOM   4779  CB  GLU A 594     -17.865 -14.429  57.130  1.00 56.97           C  
ATOM   4780  O   GLU A 594     -17.588 -16.029  54.551  1.00 56.97           O  
ATOM   4781  CG  GLU A 594     -16.364 -14.094  57.093  1.00 56.97           C  
ATOM   4782  CD  GLU A 594     -15.639 -14.393  58.421  1.00 56.97           C  
ATOM   4783  OE1 GLU A 594     -14.398 -14.213  58.447  1.00 56.97           O  
ATOM   4784  OE2 GLU A 594     -16.267 -14.962  59.347  1.00 56.97           O  
ATOM   4785  N   LYS A 595     -19.787 -16.169  54.685  1.00 53.28           N  
ATOM   4786  CA  LYS A 595     -19.814 -17.566  54.155  1.00 53.28           C  
ATOM   4787  C   LYS A 595     -20.403 -17.779  52.763  1.00 53.28           C  
ATOM   4788  CB  LYS A 595     -20.451 -18.508  55.187  1.00 53.28           C  
ATOM   4789  O   LYS A 595     -19.969 -18.707  52.073  1.00 53.28           O  
ATOM   4790  CG  LYS A 595     -19.383 -19.412  55.817  1.00 53.28           C  
ATOM   4791  CD  LYS A 595     -20.018 -20.288  56.897  1.00 53.28           C  
ATOM   4792  CE  LYS A 595     -18.948 -21.135  57.585  1.00 53.28           C  
ATOM   4793  NZ  LYS A 595     -19.509 -21.777  58.795  1.00 53.28           N  
ATOM   4794  N   GLU A 596     -21.354 -16.955  52.340  1.00 53.94           N  
ATOM   4795  CA  GLU A 596     -21.940 -17.029  50.994  1.00 53.94           C  
ATOM   4796  C   GLU A 596     -21.157 -16.142  50.011  1.00 53.94           C  
ATOM   4797  CB  GLU A 596     -23.445 -16.735  51.092  1.00 53.94           C  
ATOM   4798  O   GLU A 596     -20.828 -16.577  48.901  1.00 53.94           O  
ATOM   4799  CG  GLU A 596     -24.214 -17.232  49.857  1.00 53.94           C  
ATOM   4800  CD  GLU A 596     -25.710 -17.486  50.112  1.00 53.94           C  
ATOM   4801  OE1 GLU A 596     -26.300 -18.178  49.248  1.00 53.94           O  
ATOM   4802  OE2 GLU A 596     -26.206 -17.128  51.199  1.00 53.94           O  
ATOM   4803  N   MET A 597     -20.667 -14.997  50.500  1.00 51.09           N  
ATOM   4804  CA  MET A 597     -19.753 -14.093  49.800  1.00 51.09           C  
ATOM   4805  C   MET A 597     -18.408 -14.768  49.471  1.00 51.09           C  
ATOM   4806  CB  MET A 597     -19.588 -12.825  50.664  1.00 51.09           C  
ATOM   4807  O   MET A 597     -17.905 -14.631  48.358  1.00 51.09           O  
ATOM   4808  CG  MET A 597     -19.501 -11.550  49.821  1.00 51.09           C  
ATOM   4809  SD  MET A 597     -19.552 -10.013  50.776  1.00 51.09           S  
ATOM   4810  CE  MET A 597     -17.977 -10.003  51.675  1.00 51.09           C  
ATOM   4811  N   LEU A 598     -17.864 -15.617  50.361  1.00 46.91           N  
ATOM   4812  CA  LEU A 598     -16.578 -16.323  50.177  1.00 46.91           C  
ATOM   4813  C   LEU A 598     -16.518 -17.258  48.949  1.00 46.91           C  
ATOM   4814  CB  LEU A 598     -16.218 -17.105  51.461  1.00 46.91           C  
ATOM   4815  O   LEU A 598     -15.435 -17.496  48.404  1.00 46.91           O  
ATOM   4816  CG  LEU A 598     -15.311 -16.348  52.455  1.00 46.91           C  
ATOM   4817  CD1 LEU A 598     -15.064 -17.212  53.695  1.00 46.91           C  
ATOM   4818  CD2 LEU A 598     -13.916 -16.067  51.884  1.00 46.91           C  
ATOM   4819  N   LYS A 599     -17.655 -17.792  48.475  1.00 51.28           N  
ATOM   4820  CA  LYS A 599     -17.701 -18.610  47.245  1.00 51.28           C  
ATOM   4821  C   LYS A 599     -17.741 -17.763  45.969  1.00 51.28           C  
ATOM   4822  CB  LYS A 599     -18.872 -19.602  47.297  1.00 51.28           C  
ATOM   4823  O   LYS A 599     -17.174 -18.197  44.965  1.00 51.28           O  
ATOM   4824  CG  LYS A 599     -18.434 -20.974  47.829  1.00 51.28           C  
ATOM   4825  CD  LYS A 599     -19.646 -21.908  47.863  1.00 51.28           C  
ATOM   4826  CE  LYS A 599     -19.265 -23.309  48.343  1.00 51.28           C  
ATOM   4827  NZ  LYS A 599     -20.489 -24.124  48.535  1.00 51.28           N  
ATOM   4828  N   GLY A 600     -18.346 -16.574  46.010  1.00 52.53           N  
ATOM   4829  CA  GLY A 600     -18.250 -15.567  44.944  1.00 52.53           C  
ATOM   4830  C   GLY A 600     -16.850 -14.943  44.875  1.00 52.53           C  
ATOM   4831  O   GLY A 600     -16.226 -14.907  43.811  1.00 52.53           O  
ATOM   4832  N   LEU A 601     -16.291 -14.618  46.045  1.00 48.41           N  
ATOM   4833  CA  LEU A 601     -14.952 -14.059  46.246  1.00 48.41           C  
ATOM   4834  C   LEU A 601     -13.827 -14.951  45.724  1.00 48.41           C  
ATOM   4835  CB  LEU A 601     -14.736 -13.797  47.751  1.00 48.41           C  
ATOM   4836  O   LEU A 601     -12.819 -14.431  45.270  1.00 48.41           O  
ATOM   4837  CG  LEU A 601     -14.843 -12.311  48.149  1.00 48.41           C  
ATOM   4838  CD1 LEU A 601     -15.719 -12.136  49.381  1.00 48.41           C  
ATOM   4839  CD2 LEU A 601     -13.455 -11.759  48.485  1.00 48.41           C  
ATOM   4840  N   GLY A 602     -13.955 -16.280  45.737  1.00 49.41           N
[truncated: 44,793 more chars]
