# Supplementary material for: Structural screens identify candidate human homologs of insect chemoreceptors and cryptic Drosophila gustatory receptor-like proteins
Source: eLife. 2023 Feb 20;12:e85537. doi: 10.7554/eLife.85537 (PMC9998090; doi:10.7554/eLife.85537)
Supplement: Source data 1. — Models of proteins analyzed in this work, either downloaded from the AlphaFold Protein Structure Database or, where not already available, predicted using the AlphaFold2 algorithm implemented in ColabFold (Mirdita et al., 2022). The four-letter code in the filename represents the first letter of the genus and the first three letters of the species (e.g., ‘Dmel’ = D. melanogaster); species names are given in full in the figures. [file elife-85537-data1.zip › CreiChR2_AF-Q8RUT8-F1-model_v4.pdb]

HEADER                                            01-JUN-22                     
TITLE     ALPHAFOLD MONOMER V2.0 PREDICTION FOR ARCHAEAL-TYPE OPSIN 2 (Q8RUT8)  
COMPND    MOL_ID: 1;                                                            
COMPND   2 MOLECULE: ARCHAEAL-TYPE OPSIN 2;                                     
COMPND   3 CHAIN: A                                                             
SOURCE    MOL_ID: 1;                                                            
SOURCE   2 ORGANISM_SCIENTIFIC: CHLAMYDOMONAS REINHARDTII;                      
SOURCE   3 ORGANISM_TAXID: 3055                                                 
REMARK   1                                                                      
REMARK   1 REFERENCE 1                                                          
REMARK   1  AUTH   JOHN JUMPER, RICHARD EVANS, ALEXANDER PRITZEL, TIM GREEN,    
REMARK   1  AUTH 2 MICHAEL FIGURNOV, OLAF RONNEBERGER, KATHRYN TUNYASUVUNAKOOL, 
REMARK   1  AUTH 3 RUSS BATES, AUGUSTIN ZIDEK, ANNA POTAPENKO, ALEX BRIDGLAND,  
REMARK   1  AUTH 4 CLEMENS MEYER, SIMON A A KOHL, ANDREW J BALLARD,             
REMARK   1  AUTH 5 ANDREW COWIE, BERNARDINO ROMERA-PAREDES, STANISLAV NIKOLOV,  
REMARK   1  AUTH 6 RISHUB JAIN, JONAS ADLER, TREVOR BACK, STIG PETERSEN,        
REMARK   1  AUTH 7 DAVID REIMAN, ELLEN CLANCY, MICHAL ZIELINSKI,                
REMARK   1  AUTH 8 MARTIN STEINEGGER, MICHALINA PACHOLSKA, TAMAS BERGHAMMER,    
REMARK   1  AUTH 9 DAVID SILVER, ORIOL VINYALS, ANDREW W SENIOR,                
REMARK   1  AUTH10 KORAY KAVUKCUOGLU, PUSHMEET KOHLI, DEMIS HASSABIS            
REMARK   1  TITL   HIGHLY ACCURATE PROTEIN STRUCTURE PREDICTION WITH ALPHAFOLD  
REMARK   1  REF    NATURE                        V. 596   583 2021              
REMARK   1  REFN                   ISSN 0028-0836                               
REMARK   1  PMID   34265844                                                     
REMARK   1  DOI    10.1038/s41586-021-03819-2                                   
REMARK   1                                                                      
REMARK   1 DISCLAIMERS                                                          
REMARK   1 ALPHAFOLD DATA, COPYRIGHT (2021) DEEPMIND TECHNOLOGIES LIMITED. THE  
REMARK   1 INFORMATION PROVIDED IS THEORETICAL MODELLING ONLY AND CAUTION SHOULD
REMARK   1 BE EXERCISED IN ITS USE. IT IS PROVIDED "AS-IS" WITHOUT ANY WARRANTY 
REMARK   1 OF ANY KIND, WHETHER EXPRESSED OR IMPLIED. NO WARRANTY IS GIVEN THAT 
REMARK   1 USE OF THE INFORMATION SHALL NOT INFRINGE THE RIGHTS OF ANY THIRD    
REMARK   1 PARTY. THE INFORMATION IS NOT INTENDED TO BE A SUBSTITUTE FOR        
REMARK   1 PROFESSIONAL MEDICAL ADVICE, DIAGNOSIS, OR TREATMENT, AND DOES NOT   
REMARK   1 CONSTITUTE MEDICAL OR OTHER PROFESSIONAL ADVICE. IT IS AVAILABLE FOR 
REMARK   1 ACADEMIC AND COMMERCIAL PURPOSES, UNDER CC-BY 4.0 LICENCE.           
DBREF  XXXX A    1   737  UNP    Q8RUT8   Q8RUT8_CHLRE     1    737             
SEQRES   1 A  737  MET ASP TYR GLY GLY ALA LEU SER ALA VAL GLY ARG GLU          
SEQRES   2 A  737  LEU LEU PHE VAL THR ASN PRO VAL VAL VAL ASN GLY SER          
SEQRES   3 A  737  VAL LEU VAL PRO GLU ASP GLN CYS TYR CYS ALA GLY TRP          
SEQRES   4 A  737  ILE GLU SER ARG GLY THR ASN GLY ALA GLN THR ALA SER          
SEQRES   5 A  737  ASN VAL LEU GLN TRP LEU ALA ALA GLY PHE SER ILE LEU          
SEQRES   6 A  737  LEU LEU MET PHE TYR ALA TYR GLN THR TRP LYS SER THR          
SEQRES   7 A  737  CYS GLY TRP GLU GLU ILE TYR VAL CYS ALA ILE GLU MET          
SEQRES   8 A  737  VAL LYS VAL ILE LEU GLU PHE PHE PHE GLU PHE LYS ASN          
SEQRES   9 A  737  PRO SER MET LEU TYR LEU ALA THR GLY HIS ARG VAL GLN          
SEQRES  10 A  737  TRP LEU ARG TYR ALA GLU TRP LEU LEU THR CYS PRO VAL          
SEQRES  11 A  737  ILE LEU ILE HIS LEU SER ASN LEU THR GLY LEU SER ASN          
SEQRES  12 A  737  ASP TYR SER ARG ARG THR MET GLY LEU LEU VAL SER ASP          
SEQRES  13 A  737  ILE GLY THR ILE VAL TRP GLY ALA THR SER ALA MET ALA          
SEQRES  14 A  737  THR GLY TYR VAL LYS VAL ILE PHE PHE CYS LEU GLY LEU          
SEQRES  15 A  737  CYS TYR GLY ALA ASN THR PHE PHE HIS ALA ALA LYS ALA          
SEQRES  16 A  737  TYR ILE GLU GLY TYR HIS THR VAL PRO LYS GLY ARG CYS          
SEQRES  17 A  737  ARG GLN VAL VAL THR GLY MET ALA TRP LEU PHE PHE VAL          
SEQRES  18 A  737  SER TRP GLY MET PHE PRO ILE LEU PHE ILE LEU GLY PRO          
SEQRES  19 A  737  GLU GLY PHE GLY VAL LEU SER VAL TYR GLY SER THR VAL          
SEQRES  20 A  737  GLY HIS THR ILE ILE ASP LEU MET SER LYS ASN CYS TRP          
SEQRES  21 A  737  GLY LEU LEU GLY HIS TYR LEU ARG VAL LEU ILE HIS GLU          
SEQRES  22 A  737  HIS ILE LEU ILE HIS GLY ASP ILE ARG LYS THR THR LYS          
SEQRES  23 A  737  LEU ASN ILE GLY GLY THR GLU ILE GLU VAL GLU THR LEU          
SEQRES  24 A  737  VAL GLU ASP GLU ALA GLU ALA GLY ALA VAL ASN LYS GLY          
SEQRES  25 A  737  THR GLY LYS TYR ALA SER ARG GLU SER PHE LEU VAL MET          
SEQRES  26 A  737  ARG ASP LYS MET LYS GLU LYS GLY ILE ASP VAL ARG ALA          
SEQRES  27 A  737  SER LEU ASP ASN SER LYS GLU VAL GLU GLN GLU GLN ALA          
SEQRES  28 A  737  ALA ARG ALA ALA MET MET MET MET ASN GLY ASN GLY MET          
SEQRES  29 A  737  GLY MET GLY MET GLY MET ASN GLY MET ASN GLY MET GLY          
SEQRES  30 A  737  GLY MET ASN GLY MET ALA GLY GLY ALA LYS PRO GLY LEU          
SEQRES  31 A  737  GLU LEU THR PRO GLN LEU GLN PRO GLY ARG VAL ILE LEU          
SEQRES  32 A  737  ALA VAL PRO ASP ILE SER MET VAL ASP PHE PHE ARG GLU          
SEQRES  33 A  737  GLN PHE ALA GLN LEU SER VAL THR TYR GLU LEU VAL PRO          
SEQRES  34 A  737  ALA LEU GLY ALA ASP ASN THR LEU ALA LEU VAL THR GLN          
SEQRES  35 A  737  ALA GLN ASN LEU GLY GLY VAL ASP PHE VAL LEU ILE HIS          
SEQRES  36 A  737  PRO GLU PHE LEU ARG ASP ARG SER SER THR SER ILE LEU          
SEQRES  37 A  737  SER ARG LEU ARG GLY ALA GLY GLN ARG VAL ALA ALA PHE          
SEQRES  38 A  737  GLY TRP ALA GLN LEU GLY PRO MET ARG ASP LEU ILE GLU          
SEQRES  39 A  737  SER ALA ASN LEU ASP GLY TRP LEU GLU GLY PRO SER PHE          
SEQRES  40 A  737  GLY GLN GLY ILE LEU PRO ALA HIS ILE VAL ALA LEU VAL          
SEQRES  41 A  737  ALA LYS MET GLN GLN MET ARG LYS MET GLN GLN MET GLN          
SEQRES  42 A  737  GLN ILE GLY MET MET THR GLY GLY MET ASN GLY MET GLY          
SEQRES  43 A  737  GLY GLY MET GLY GLY GLY MET ASN GLY MET GLY GLY GLY          
SEQRES  44 A  737  ASN GLY MET ASN ASN MET GLY ASN GLY MET GLY GLY GLY          
SEQRES  45 A  737  MET GLY ASN GLY MET GLY GLY ASN GLY MET ASN GLY MET          
SEQRES  46 A  737  GLY GLY GLY ASN GLY MET ASN ASN MET GLY GLY ASN GLY          
SEQRES  47 A  737  MET ALA GLY ASN GLY MET GLY GLY GLY MET GLY GLY ASN          
SEQRES  48 A  737  GLY MET GLY GLY SER MET ASN GLY MET SER SER GLY VAL          
SEQRES  49 A  737  VAL ALA ASN VAL THR PRO SER ALA ALA GLY GLY MET GLY          
SEQRES  50 A  737  GLY MET MET ASN GLY GLY MET ALA ALA PRO GLN SER PRO          
SEQRES  51 A  737  GLY MET ASN GLY GLY ARG LEU GLY THR ASN PRO LEU PHE          
SEQRES  52 A  737  ASN ALA ALA PRO SER PRO LEU SER SER GLN LEU GLY ALA          
SEQRES  53 A  737  GLU ALA GLY MET GLY SER MET GLY GLY MET GLY GLY MET          
SEQRES  54 A  737  SER GLY MET GLY GLY MET GLY GLY MET GLY GLY MET GLY          
SEQRES  55 A  737  GLY ALA GLY ALA ALA THR THR GLN ALA ALA GLY GLY ASN          
SEQRES  56 A  737  ALA GLU ALA GLU MET LEU GLN ASN LEU MET ASN GLU ILE          
SEQRES  57 A  737  ASN ARG LEU LYS ARG GLU LEU GLY GLU                          
CRYST1    1.000    1.000    1.000  90.00  90.00  90.00 P 1           1          
ORIGX1      1.000000  0.000000  0.000000        0.00000                         
ORIGX2      0.000000  1.000000  0.000000        0.00000                         
ORIGX3      0.000000  0.000000  1.000000        0.00000                         
SCALE1      1.000000  0.000000  0.000000        0.00000                         
SCALE2      0.000000  1.000000  0.000000        0.00000                         
SCALE3      0.000000  0.000000  1.000000        0.00000                         
MODEL        1                                                                  
ATOM      1  N   MET A   1      -2.827 -29.429 -48.669  1.00 34.12           N  
ATOM      2  CA  MET A   1      -3.683 -29.065 -47.524  1.00 34.12           C  
ATOM      3  C   MET A   1      -2.749 -28.693 -46.388  1.00 34.12           C  
ATOM      4  CB  MET A   1      -4.626 -30.212 -47.106  1.00 34.12           C  
ATOM      5  O   MET A   1      -2.349 -29.565 -45.636  1.00 34.12           O  
ATOM      6  CG  MET A   1      -5.839 -30.395 -48.024  1.00 34.12           C  
ATOM      7  SD  MET A   1      -6.949 -31.698 -47.428  1.00 34.12           S  
ATOM      8  CE  MET A   1      -8.184 -31.744 -48.754  1.00 34.12           C  
ATOM      9  N   ASP A   2      -2.345 -27.424 -46.346  1.00 30.97           N  
ATOM     10  CA  ASP A   2      -1.529 -26.837 -45.280  1.00 30.97           C  
ATOM     11  C   ASP A   2      -2.427 -25.881 -44.493  1.00 30.97           C  
ATOM     12  CB  ASP A   2      -0.311 -26.086 -45.866  1.00 30.97           C  
ATOM     13  O   ASP A   2      -2.674 -24.752 -44.910  1.00 30.97           O  
ATOM     14  CG  ASP A   2       0.989 -26.881 -45.786  1.00 30.97           C  
ATOM     15  OD1 ASP A   2       1.185 -27.547 -44.748  1.00 30.97           O  
ATOM     16  OD2 ASP A   2       1.754 -26.812 -46.770  1.00 30.97           O  
ATOM     17  N   TYR A   3      -2.955 -26.352 -43.366  1.00 32.88           N  
ATOM     18  CA  TYR A   3      -3.671 -25.527 -42.388  1.00 32.88           C  
ATOM     19  C   TYR A   3      -2.763 -25.251 -41.178  1.00 32.88           C  
ATOM     20  CB  TYR A   3      -5.037 -26.147 -42.039  1.00 32.88           C  
ATOM     21  O   TYR A   3      -3.138 -25.486 -40.036  1.00 32.88           O  
ATOM     22  CG  TYR A   3      -6.144 -25.814 -43.024  1.00 32.88           C  
ATOM     23  CD1 TYR A   3      -6.810 -24.576 -42.925  1.00 32.88           C  
ATOM     24  CD2 TYR A   3      -6.537 -26.746 -44.005  1.00 32.88           C  
ATOM     25  CE1 TYR A   3      -7.869 -24.265 -43.800  1.00 32.88           C  
ATOM     26  CE2 TYR A   3      -7.596 -26.439 -44.882  1.00 32.88           C  
ATOM     27  OH  TYR A   3      -9.291 -24.918 -45.623  1.00 32.88           O  
ATOM     28  CZ  TYR A   3      -8.265 -25.201 -44.779  1.00 32.88           C  
ATOM     29  N   GLY A   4      -1.539 -24.774 -41.439  1.00 30.55           N  
ATOM     30  CA  GLY A   4      -0.567 -24.369 -40.409  1.00 30.55           C  
ATOM     31  C   GLY A   4      -0.178 -22.884 -40.431  1.00 30.55           C  
ATOM     32  O   GLY A   4       0.517 -22.427 -39.532  1.00 30.55           O  
ATOM     33  N   GLY A   5      -0.617 -22.111 -41.433  1.00 30.52           N  
ATOM     34  CA  GLY A   5      -0.106 -20.753 -41.687  1.00 30.52           C  
ATOM     35  C   GLY A   5      -0.881 -19.585 -41.062  1.00 30.52           C  
ATOM     36  O   GLY A   5      -0.435 -18.450 -41.173  1.00 30.52           O  
ATOM     37  N   ALA A   6      -2.035 -19.814 -40.424  1.00 33.19           N  
ATOM     38  CA  ALA A   6      -2.936 -18.721 -40.021  1.00 33.19           C  
ATOM     39  C   ALA A   6      -2.949 -18.399 -38.512  1.00 33.19           C  
ATOM     40  CB  ALA A   6      -4.332 -19.015 -40.578  1.00 33.19           C  
ATOM     41  O   ALA A   6      -3.468 -17.358 -38.121  1.00 33.19           O  
ATOM     42  N   LEU A   7      -2.344 -19.238 -37.661  1.00 31.53           N  
ATOM     43  CA  LEU A   7      -2.252 -18.994 -36.211  1.00 31.53           C  
ATOM     44  C   LEU A   7      -0.899 -18.417 -35.759  1.00 31.53           C  
ATOM     45  CB  LEU A   7      -2.679 -20.264 -35.444  1.00 31.53           C  
ATOM     46  O   LEU A   7      -0.790 -17.968 -34.624  1.00 31.53           O  
ATOM     47  CG  LEU A   7      -4.162 -20.202 -35.018  1.00 31.53           C  
ATOM     48  CD1 LEU A   7      -4.758 -21.603 -34.905  1.00 31.53           C  
ATOM     49  CD2 LEU A   7      -4.317 -19.501 -33.666  1.00 31.53           C  
ATOM     50  N   SER A   8       0.104 -18.323 -36.643  1.00 38.22           N  
ATOM     51  CA  SER A   8       1.375 -17.637 -36.340  1.00 38.22           C  
ATOM     52  C   SER A   8       1.336 -16.121 -36.595  1.00 38.22           C  
ATOM     53  CB  SER A   8       2.545 -18.293 -37.082  1.00 38.22           C  
ATOM     54  O   SER A   8       2.343 -15.443 -36.412  1.00 38.22           O  
ATOM     55  OG  SER A   8       2.611 -17.845 -38.420  1.00 38.22           O  
ATOM     56  N   ALA A   9       0.198 -15.574 -37.037  1.00 33.53           N  
ATOM     57  CA  ALA A   9       0.060 -14.163 -37.409  1.00 33.53           C  
ATOM     58  C   ALA A   9      -0.558 -13.276 -36.309  1.00 33.53           C  
ATOM     59  CB  ALA A   9      -0.719 -14.092 -38.727  1.00 33.53           C  
ATOM     60  O   ALA A   9      -0.515 -12.055 -36.431  1.00 33.53           O  
ATOM     61  N   VAL A  10      -1.086 -13.859 -35.224  1.00 36.12           N  
ATOM     62  CA  VAL A  10      -1.741 -13.119 -34.117  1.00 36.12           C  
ATOM     63  C   VAL A  10      -0.767 -12.795 -32.968  1.00 36.12           C  
ATOM     64  CB  VAL A  10      -3.038 -13.841 -33.676  1.00 36.12           C  
ATOM     65  O   VAL A  10      -1.133 -12.180 -31.975  1.00 36.12           O  
ATOM     66  CG1 VAL A  10      -3.850 -13.102 -32.601  1.00 36.12           C  
ATOM     67  CG2 VAL A  10      -3.982 -14.005 -34.881  1.00 36.12           C  
ATOM     68  N   GLY A  11       0.513 -13.134 -33.121  1.00 36.00           N  
ATOM     69  CA  GLY A  11       1.547 -12.855 -32.129  1.00 36.00           C  
ATOM     70  C   GLY A  11       2.867 -12.466 -32.774  1.00 36.00           C  
ATOM     71  O   GLY A  11       3.883 -13.082 -32.468  1.00 36.00           O  
ATOM     72  N   ARG A  12       2.879 -11.459 -33.662  1.00 43.19           N  
ATOM     73  CA  ARG A  12       4.121 -10.707 -33.912  1.00 43.19           C  
ATOM     74  C   ARG A  12       4.468  -9.952 -32.629  1.00 43.19           C  
ATOM     75  CB  ARG A  12       4.032  -9.787 -35.147  1.00 43.19           C  
ATOM     76  O   ARG A  12       4.183  -8.770 -32.474  1.00 43.19           O  
ATOM     77  CG  ARG A  12       4.470 -10.516 -36.427  1.00 43.19           C  
ATOM     78  CD  ARG A  12       4.617  -9.553 -37.619  1.00 43.19           C  
ATOM     79  NE  ARG A  12       3.575  -9.766 -38.642  1.00 43.19           N  
ATOM     80  NH1 ARG A  12       4.699  -8.803 -40.403  1.00 43.19           N  
ATOM     81  NH2 ARG A  12       2.696  -9.725 -40.741  1.00 43.19           N  
ATOM     82  CZ  ARG A  12       3.665  -9.433 -39.918  1.00 43.19           C  
ATOM     83  N   GLU A  13       5.005 -10.693 -31.667  1.00 51.38           N  
ATOM     84  CA  GLU A  13       5.797 -10.122 -30.598  1.00 51.38           C  
ATOM     85  C   GLU A  13       6.940  -9.325 -31.218  1.00 51.38           C  
ATOM     86  CB  GLU A  13       6.383 -11.213 -29.691  1.00 51.38           C  
ATOM     87  O   GLU A  13       7.519  -9.744 -32.218  1.00 51.38           O  
ATOM     88  CG  GLU A  13       5.337 -11.798 -28.744  1.00 51.38           C  
ATOM     89  CD  GLU A  13       5.943 -12.698 -27.662  1.00 51.38           C  
ATOM     90  OE1 GLU A  13       5.128 -13.198 -26.862  1.00 51.38           O  
ATOM     91  OE2 GLU A  13       7.179 -12.836 -27.553  1.00 51.38           O  
ATOM     92  N   LEU A  14       7.270  -8.223 -30.550  1.00 48.69           N  
ATOM     93  CA  LEU A  14       8.377  -7.309 -30.806  1.00 48.69           C  
ATOM     94  C   LEU A  14       8.077  -6.180 -31.799  1.00 48.69           C  
ATOM     95  CB  LEU A  14       9.697  -8.048 -31.097  1.00 48.69           C  
ATOM     96  O   LEU A  14       8.252  -6.287 -33.005  1.00 48.69           O  
ATOM     97  CG  LEU A  14      10.159  -8.969 -29.949  1.00 48.69           C  
ATOM     98  CD1 LEU A  14      10.476 -10.385 -30.425  1.00 48.69           C  
ATOM     99  CD2 LEU A  14      11.408  -8.379 -29.292  1.00 48.69           C  
ATOM    100  N   LEU A  15       7.820  -5.011 -31.213  1.00 55.41           N  
ATOM    101  CA  LEU A  15       8.073  -3.683 -31.784  1.00 55.41           C  
ATOM    102  C   LEU A  15       9.560  -3.448 -32.154  1.00 55.41           C  
ATOM    103  CB  LEU A  15       7.600  -2.652 -30.729  1.00 55.41           C  
ATOM    104  O   LEU A  15       9.937  -2.309 -32.431  1.00 55.41           O  
ATOM    105  CG  LEU A  15       6.083  -2.397 -30.751  1.00 55.41           C  
ATOM    106  CD1 LEU A  15       5.602  -1.895 -29.388  1.00 55.41           C  
ATOM    107  CD2 LEU A  15       5.733  -1.344 -31.803  1.00 55.41           C  
ATOM    108  N   PHE A  16      10.421  -4.477 -32.111  1.00 66.44           N  
ATOM    109  CA  PHE A  16      11.871  -4.320 -32.154  1.00 66.44           C  
ATOM    110  C   PHE A  16      12.607  -5.433 -32.915  1.00 66.44           C  
ATOM    111  CB  PHE A  16      12.426  -4.188 -30.723  1.00 66.44           C  
ATOM    112  O   PHE A  16      12.344  -6.617 -32.709  1.00 66.44           O  
ATOM    113  CG  PHE A  16      11.682  -3.216 -29.819  1.00 66.44           C  
ATOM    114  CD1 PHE A  16      11.715  -1.848 -30.103  1.00 66.44           C  
ATOM    115  CD2 PHE A  16      10.930  -3.663 -28.720  1.00 66.44           C  
ATOM    116  CE1 PHE A  16      11.033  -0.916 -29.301  1.00 66.44           C  
ATOM    117  CE2 PHE A  16      10.230  -2.741 -27.918  1.00 66.44           C  
ATOM    118  CZ  PHE A  16      10.284  -1.365 -28.205  1.00 66.44           C  
ATOM    119  N   VAL A  17      13.605  -5.059 -33.722  1.00 65.69           N  
ATOM    120  CA  VAL A  17      14.460  -6.013 -34.453  1.00 65.69           C  
ATOM    121  C   VAL A  17      15.450  -6.692 -33.508  1.00 65.69           C  
ATOM    122  CB  VAL A  17      15.242  -5.317 -35.580  1.00 65.69           C  
ATOM    123  O   VAL A  17      16.304  -6.028 -32.925  1.00 65.69           O  
ATOM    124  CG1 VAL A  17      16.173  -6.270 -36.343  1.00 65.69           C  
ATOM    125  CG2 VAL A  17      14.303  -4.721 -36.610  1.00 65.69           C  
ATOM    126  N   THR A  18      15.403  -8.022 -33.405  1.00 66.19           N  
ATOM    127  CA  THR A  18      16.366  -8.801 -32.598  1.00 66.19           C  
ATOM    128  C   THR A  18      17.607  -9.242 -33.374  1.00 66.19           C  
ATOM    129  CB  THR A  18      15.702 -10.037 -31.978  1.00 66.19           C  
ATOM    130  O   THR A  18      18.622  -9.550 -32.760  1.00 66.19           O  
ATOM    131  CG2 THR A  18      14.570  -9.658 -31.025  1.00 66.19           C  
ATOM    132  OG1 THR A  18      15.167 -10.863 -32.989  1.00 66.19           O  
ATOM    133  N   ASN A  19      17.542  -9.276 -34.708  1.00 70.31           N  
ATOM    134  CA  ASN A  19      18.636  -9.696 -35.587  1.00 70.31           C  
ATOM    135  C   ASN A  19      18.820  -8.672 -36.717  1.00 70.31           C  
ATOM    136  CB  ASN A  19      18.343 -11.104 -36.133  1.00 70.31           C  
ATOM    137  O   ASN A  19      18.301  -8.880 -37.817  1.00 70.31           O  
ATOM    138  CG  ASN A  19      18.396 -12.172 -35.064  1.00 70.31           C  
ATOM    139  ND2 ASN A  19      17.398 -13.023 -34.991  1.00 70.31           N  
ATOM    140  OD1 ASN A  19      19.325 -12.281 -34.289  1.00 70.31           O  
ATOM    141  N   PRO A  20      19.494  -7.539 -36.460  1.00 79.12           N  
ATOM    142  CA  PRO A  20      19.747  -6.557 -37.503  1.00 79.12           C  
ATOM    143  C   PRO A  20      20.712  -7.117 -38.551  1.00 79.12           C  
ATOM    144  CB  PRO A  20      20.364  -5.364 -36.788  1.00 79.12           C  
ATOM    145  O   PRO A  20      21.632  -7.875 -38.230  1.00 79.12           O  
ATOM    146  CG  PRO A  20      21.114  -6.028 -35.634  1.00 79.12           C  
ATOM    147  CD  PRO A  20      20.171  -7.157 -35.226  1.00 79.12           C  
ATOM    148  N   VAL A  21      20.558  -6.690 -39.803  1.00 83.19           N  
ATOM    149  CA  VAL A  21      21.550  -7.000 -40.839  1.00 83.19           C  
ATOM    150  C   VAL A  21      22.657  -5.957 -40.752  1.00 83.19           C  
ATOM    151  CB  VAL A  21      20.927  -7.083 -42.242  1.00 83.19           C  
ATOM    152  O   VAL A  21      22.416  -4.771 -40.968  1.00 83.19           O  
ATOM    153  CG1 VAL A  21      21.975  -7.493 -43.283  1.00 83.19           C  
ATOM    154  CG2 VAL A  21      19.794  -8.115 -42.293  1.00 83.19           C  
ATOM    155  N   VAL A  22      23.875  -6.389 -40.426  1.00 84.12           N  
ATOM    156  CA  VAL A  22      25.043  -5.503 -40.373  1.00 84.12           C  
ATOM    157  C   VAL A  22      25.792  -5.583 -41.699  1.00 84.12           C  
ATOM    158  CB  VAL A  22      25.950  -5.802 -39.166  1.00 84.12           C  
ATOM    159  O   VAL A  22      26.343  -6.628 -42.041  1.00 84.12           O  
ATOM    160  CG1 VAL A  22      27.097  -4.783 -39.084  1.00 84.12           C  
ATOM    161  CG2 VAL A  22      25.161  -5.731 -37.850  1.00 84.12           C  
ATOM    162  N   VAL A  23      25.830  -4.479 -42.445  1.00 89.25           N  
ATOM    163  CA  VAL A  23      26.549  -4.368 -43.723  1.00 89.25           C  
ATOM    164  C   VAL A  23      27.569  -3.247 -43.608  1.00 89.25           C  
ATOM    165  CB  VAL A  23      25.595  -4.121 -44.911  1.00 89.25           C  
ATOM    166  O   VAL A  23      27.202  -2.088 -43.437  1.00 89.25           O  
ATOM    167  CG1 VAL A  23      26.364  -4.157 -46.239  1.00 89.25           C  
ATOM    168  CG2 VAL A  23      24.490  -5.178 -44.976  1.00 89.25           C  
ATOM    169  N   ASN A  24      28.860  -3.579 -43.696  1.00 89.88           N  
ATOM    170  CA  ASN A  24      29.961  -2.605 -43.656  1.00 89.88           C  
ATOM    171  C   ASN A  24      29.890  -1.632 -42.456  1.00 89.88           C  
ATOM    172  CB  ASN A  24      30.051  -1.890 -45.019  1.00 89.88           C  
ATOM    173  O   ASN A  24      30.129  -0.437 -42.601  1.00 89.88           O  
ATOM    174  CG  ASN A  24      30.302  -2.840 -46.173  1.00 89.88           C  
ATOM    175  ND2 ASN A  24      29.859  -2.496 -47.359  1.00 89.88           N  
ATOM    176  OD1 ASN A  24      30.888  -3.898 -46.030  1.00 89.88           O  
ATOM    177  N   GLY A  25      29.512  -2.128 -41.273  1.00 86.50           N  
ATOM    178  CA  GLY A  25      29.368  -1.315 -40.057  1.00 86.50           C  
ATOM    179  C   GLY A  25      28.060  -0.519 -39.955  1.00 86.50           C  
ATOM    180  O   GLY A  25      27.814   0.099 -38.924  1.00 86.50           O  
ATOM    181  N   SER A  26      27.201  -0.565 -40.975  1.00 89.38           N  
ATOM    182  CA  SER A  26      25.840  -0.019 -40.923  1.00 89.38           C  
ATOM    183  C   SER A  26      24.849  -1.089 -40.472  1.00 89.38           C  
ATOM    184  CB  SER A  26      25.430   0.543 -42.284  1.00 89.38           C  
ATOM    185  O   SER A  26      24.940  -2.239 -40.898  1.00 89.38           O  
ATOM    186  OG  SER A  26      26.328   1.570 -42.655  1.00 89.38           O  
ATOM    187  N   VAL A  27      23.893  -0.708 -39.626  1.00 88.31           N  
ATOM    188  CA  VAL A  27      22.801  -1.571 -39.152  1.00 88.31           C  
ATOM    189  C   VAL A  27      21.565  -1.288 -40.005  1.00 88.31           C  
ATOM    190  CB  VAL A  27      22.514  -1.302 -37.661  1.00 88.31           C  
ATOM    191  O   VAL A  27      21.068  -0.164 -40.010  1.00 88.31           O  
ATOM    192  CG1 VAL A  27      21.366  -2.152 -37.103  1.00 88.31           C  
ATOM    193  CG2 VAL A  27      23.753  -1.553 -36.787  1.00 88.31           C  
ATOM    194  N   LEU A  28      21.069  -2.297 -40.720  1.00 87.06           N  
ATOM    195  CA  LEU A  28      19.830  -2.224 -41.493  1.00 87.06           C  
ATOM    196  C   LEU A  28      18.666  -2.776 -40.660  1.00 87.06           C  
ATOM    197  CB  LEU A  28      19.982  -2.978 -42.824  1.00 87.06           C  
ATOM    198  O   LEU A  28      18.746  -3.881 -40.116  1.00 87.06           O  
ATOM    199  CG  LEU A  28      21.159  -2.535 -43.713  1.00 87.06           C  
ATOM    200  CD1 LEU A  28      21.236  -3.438 -44.944  1.00 87.06           C  
ATOM    201  CD2 LEU A  28      21.010  -1.087 -44.184  1.00 87.06           C  
ATOM    202  N   VAL A  29      17.592  -1.993 -40.578  1.00 86.00           N  
ATOM    203  CA  VAL A  29      16.404  -2.222 -39.741  1.00 86.00           C  
ATOM    204  C   VAL A  29      15.166  -2.004 -40.629  1.00 86.00           C  
ATOM    205  CB  VAL A  29      16.405  -1.237 -38.549  1.00 86.00           C  
ATOM    206  O   VAL A  29      15.167  -1.036 -41.392  1.00 86.00           O  
ATOM    207  CG1 VAL A  29      15.268  -1.465 -37.551  1.00 86.00           C  
ATOM    208  CG2 VAL A  29      17.717  -1.311 -37.746  1.00 86.00           C  
ATOM    209  N   PRO A  30      14.135  -2.872 -40.597  1.00 83.75           N  
ATOM    210  CA  PRO A  30      12.861  -2.629 -41.274  1.00 83.75           C  
ATOM    211  C   PRO A  30      12.169  -1.361 -40.756  1.00 83.75           C  
ATOM    212  CB  PRO A  30      12.001  -3.875 -41.022  1.00 83.75           C  
ATOM    213  O   PRO A  30      12.311  -1.002 -39.591  1.00 83.75           O  
ATOM    214  CG  PRO A  30      13.027  -4.955 -40.686  1.00 83.75           C  
ATOM    215  CD  PRO A  30      14.057  -4.146 -39.916  1.00 83.75           C  
ATOM    216  N   GLU A  31      11.409  -0.697 -41.626  1.00 80.31           N  
ATOM    217  CA  GLU A  31      10.808   0.621 -41.363  1.00 80.31           C  
ATOM    218  C   GLU A  31       9.756   0.615 -40.238  1.00 80.31           C  
ATOM    219  CB  GLU A  31      10.213   1.117 -42.694  1.00 80.31           C  
ATOM    220  O   GLU A  31       9.538   1.630 -39.583  1.00 80.31           O  
ATOM    221  CG  GLU A  31       9.759   2.586 -42.678  1.00 80.31           C  
ATOM    222  CD  GLU A  31       9.281   3.087 -44.053  1.00 80.31           C  
ATOM    223  OE1 GLU A  31       8.955   4.292 -44.142  1.00 80.31           O  
ATOM    224  OE2 GLU A  31       9.250   2.281 -45.015  1.00 80.31           O  
ATOM    225  N   ASP A  32       9.125  -0.529 -39.973  1.00 83.06           N  
ATOM    226  CA  ASP A  32       8.033  -0.686 -39.009  1.00 83.06           C  
ATOM    227  C   ASP A  32       8.494  -1.084 -37.596  1.00 83.06           C  
ATOM    228  CB  ASP A  32       6.989  -1.661 -39.588  1.00 83.06           C  
ATOM    229  O   ASP A  32       7.661  -1.370 -36.732  1.00 83.06           O  
ATOM    230  CG  ASP A  32       7.483  -3.108 -39.767  1.00 83.06           C  
ATOM    231  OD1 ASP A  32       8.677  -3.306 -40.097  1.00 83.06           O  
ATOM    232  OD2 ASP A  32       6.651  -4.037 -39.624  1.00 83.06           O  
ATOM    233  N   GLN A  33       9.807  -1.119 -37.338  1.00 82.31           N  
ATOM    234  CA  GLN A  33      10.360  -1.588 -36.068  1.00 82.31           C  
ATOM    235  C   GLN A  33      11.435  -0.657 -35.518  1.00 82.31           C  
ATOM    236  CB  GLN A  33      10.902  -3.016 -36.212  1.00 82.31           C  
ATOM    237  O   GLN A  33      12.304  -0.152 -36.225  1.00 82.31           O  
ATOM    238  CG  GLN A  33       9.780  -4.003 -36.558  1.00 82.31           C  
ATOM    239  CD  GLN A  33      10.215  -5.459 -36.566  1.00 82.31           C  
ATOM    240  NE2 GLN A  33       9.327  -6.345 -36.953  1.00 82.31           N  
ATOM    241  OE1 GLN A  33      11.324  -5.844 -36.225  1.00 82.31           O  
ATOM    242  N   CYS A  34      11.420  -0.485 -34.202  1.00 87.19           N  
ATOM    243  CA  CYS A  34      12.467   0.240 -33.504  1.00 87.19           C  
ATOM    244  C   CYS A  34      13.697  -0.670 -33.309  1.00 87.19           C  
ATOM    245  CB  CYS A  34      11.859   0.778 -32.204  1.00 87.19           C  
ATOM    246  O   CYS A  34      13.589  -1.888 -33.173  1.00 87.19           O  
ATOM    247  SG  CYS A  34      10.769   2.187 -32.520  1.00 87.19           S  
ATOM    248  N   TYR A  35      14.897  -0.100 -33.232  1.00 87.81           N  
ATOM    249  CA  TYR A  35      16.108  -0.866 -32.926  1.00 87.81           C  
ATOM    250  C   TYR A  35      17.026  -0.100 -31.980  1.00 87.81           C  
ATOM    251  CB  TYR A  35      16.832  -1.239 -34.223  1.00 87.81           C  
ATOM    252  O   TYR A  35      17.291   1.085 -32.170  1.00 87.81           O  
ATOM    253  CG  TYR A  35      18.208  -1.842 -34.007  1.00 87.81           C  
ATOM    254  CD1 TYR A  35      19.347  -1.014 -34.054  1.00 87.81           C  
ATOM    255  CD2 TYR A  35      18.346  -3.208 -33.702  1.00 87.81           C  
ATOM    256  CE1 TYR A  35      20.624  -1.546 -33.797  1.00 87.81           C  
ATOM    257  CE2 TYR A  35      19.623  -3.743 -33.460  1.00 87.81           C  
ATOM    258  OH  TYR A  35      21.996  -3.441 -33.268  1.00 87.81           O  
ATOM    259  CZ  TYR A  35      20.764  -2.918 -33.506  1.00 87.81           C  
ATOM    260  N   CYS A  36      17.557  -0.809 -30.986  1.00 88.81           N  
ATOM    261  CA  CYS A  36      18.652  -0.347 -30.151  1.00 88.81           C  
ATOM    262  C   CYS A  36      19.477  -1.556 -29.705  1.00 88.81           C  
ATOM    263  CB  CYS A  36      18.095   0.399 -28.937  1.00 88.81           C  
ATOM    264  O   CYS A  36      18.930  -2.528 -29.185  1.00 88.81           O  
ATOM    265  SG  CYS A  36      19.449   1.185 -28.026  1.00 88.81           S  
ATOM    266  N   ALA A  37      20.800  -1.481 -29.858  1.00 87.56           N  
ATOM    267  CA  ALA A  37      21.699  -2.563 -29.458  1.00 87.56           C  
ATOM    268  C   ALA A  37      21.592  -2.894 -27.955  1.00 87.56           C  
ATOM    269  CB  ALA A  37      23.127  -2.169 -29.852  1.00 87.56           C  
ATOM    270  O   ALA A  37      21.653  -4.064 -27.582  1.00 87.56           O  
ATOM    271  N   GLY A  38      21.348  -1.887 -27.102  1.00 88.56           N  
ATOM    272  CA  GLY A  38      21.191  -2.071 -25.652  1.00 88.56           C  
ATOM    273  C   GLY A  38      19.997  -2.950 -25.259  1.00 88.56           C  
ATOM    274  O   GLY A  38      20.008  -3.597 -24.214  1.00 88.56           O  
ATOM    275  N   TRP A  39      18.978  -3.061 -26.118  1.00 90.44           N  
ATOM    276  CA  TRP A  39      17.816  -3.916 -25.851  1.00 90.44           C  
ATOM    277  C   TRP A  39      18.112  -5.411 -26.033  1.00 90.44           C  
ATOM    278  CB  TRP A  39      16.653  -3.482 -26.745  1.00 90.44           C  
ATOM    279  O   TRP A  39      17.403  -6.242 -25.462  1.00 90.44           O  
ATOM    280  CG  TRP A  39      16.207  -2.055 -26.619  1.00 90.44           C  
ATOM    281  CD1 TRP A  39      16.458  -1.207 -25.590  1.00 90.44           C  
ATOM    282  CD2 TRP A  39      15.451  -1.279 -27.594  1.00 90.44           C  
ATOM    283  CE2 TRP A  39      15.256   0.035 -27.075  1.00 90.44           C  
ATOM    284  CE3 TRP A  39      14.992  -1.525 -28.903  1.00 90.44           C  
ATOM    285  NE1 TRP A  39      15.880   0.019 -25.852  1.00 90.44           N  
ATOM    286  CH2 TRP A  39      14.166   0.773 -29.093  1.00 90.44           C  
ATOM    287  CZ2 TRP A  39      14.594   1.040 -27.788  1.00 90.44           C  
ATOM    288  CZ3 TRP A  39      14.398  -0.494 -29.652  1.00 90.44           C  
ATOM    289  N   ILE A  40      19.157  -5.746 -26.799  1.00 88.25           N  
ATOM    290  CA  ILE A  40      19.532  -7.120 -27.179  1.00 88.25           C  
ATOM    291  C   ILE A  40      20.534  -7.725 -26.180  1.00 88.25           C  
ATOM    292  CB  ILE A  40      20.034  -7.145 -28.649  1.00 88.25           C  
ATOM    293  O   ILE A  40      20.828  -8.919 -26.219  1.00 88.25           O  
ATOM    294  CG1 ILE A  40      18.982  -6.503 -29.588  1.00 88.25           C  
ATOM    295  CG2 ILE A  40      20.336  -8.580 -29.133  1.00 88.25           C  
ATOM    296  CD1 ILE A  40      19.450  -6.299 -31.029  1.00 88.25           C  
ATOM    297  N   GLU A  41      21.035  -6.929 -25.234  1.00 88.94           N  
ATOM    298  CA  GLU A  41      21.917  -7.411 -24.175  1.00 88.94           C  
ATOM    299  C   GLU A  41      21.326  -8.608 -23.418  1.00 88.94           C  
ATOM    300  CB  GLU A  41      22.179  -6.298 -23.168  1.00 88.94           C  
ATOM    301  O   GLU A  41      20.130  -8.653 -23.101  1.00 88.94           O  
ATOM    302  CG  GLU A  41      23.124  -5.208 -23.674  1.00 88.94           C  
ATOM    303  CD  GLU A  41      23.379  -4.150 -22.589  1.00 88.94           C  
ATOM    304  OE1 GLU A  41      24.214  -3.262 -22.863  1.00 88.94           O  
ATOM    305  OE2 GLU A  41      22.749  -4.251 -21.501  1.00 88.94           O  
ATOM    306  N   SER A  42      22.194  -9.559 -23.057  1.00 92.50           N  
ATOM    307  CA  SER A  42      21.796 -10.747 -22.301  1.00 92.50           C  
ATOM    308  C   SER A  42      21.016 -10.380 -21.034  1.00 92.50           C  
ATOM    309  CB  SER A  42      23.008 -11.608 -21.941  1.00 92.50           C  
ATOM    310  O   SER A  42      21.297  -9.392 -20.352  1.00 92.50           O  
ATOM    311  OG  SER A  42      22.567 -12.749 -21.227  1.00 92.50           O  
ATOM    312  N   ARG A  43      20.016 -11.204 -20.716  1.00 94.25           N  
ATOM    313  CA  ARG A  43      19.172 -11.068 -19.518  1.00 94.25           C  
ATOM    314  C   ARG A  43      19.787 -11.756 -18.295  1.00 94.25           C  
ATOM    315  CB  ARG A  43      17.769 -11.609 -19.833  1.00 94.25           C  
ATOM    316  O   ARG A  43      19.350 -11.511 -17.174  1.00 94.25           O  
ATOM    317  CG  ARG A  43      17.074 -10.813 -20.951  1.00 94.25           C  
ATOM    318  CD  ARG A  43      15.791 -11.522 -21.390  1.00 94.25           C  
ATOM    319  NE  ARG A  43      15.162 -10.840 -22.538  1.00 94.25           N  
ATOM    320  NH1 ARG A  43      13.448 -12.330 -22.835  1.00 94.25           N  
ATOM    321  NH2 ARG A  43      13.612 -10.566 -24.189  1.00 94.25           N  
ATOM    322  CZ  ARG A  43      14.082 -11.245 -23.180  1.00 94.25           C  
ATOM    323  N   GLY A  44      20.808 -12.589 -18.500  1.00 96.12           N  
ATOM    324  CA  GLY A  44      21.489 -13.363 -17.465  1.00 96.12           C  
ATOM    325  C   GLY A  44      21.866 -14.761 -17.946  1.00 96.12           C  
ATOM    326  O   GLY A  44      21.764 -15.079 -19.128  1.00 96.12           O  
ATOM    327  N   THR A  45      22.330 -15.601 -17.024  1.00 97.56           N  
ATOM    328  CA  THR A  45      22.669 -17.001 -17.314  1.00 97.56           C  
ATOM    329  C   THR A  45      21.429 -17.894 -17.243  1.00 97.56           C  
ATOM    330  CB  THR A  45      23.752 -17.525 -16.355  1.00 97.56           C  
ATOM    331  O   THR A  45      20.471 -17.585 -16.534  1.00 97.56           O  
ATOM    332  CG2 THR A  45      25.009 -16.655 -16.338  1.00 97.56           C  
ATOM    333  OG1 THR A  45      23.263 -17.585 -15.033  1.00 97.56           O  
ATOM    334  N   ASN A  46      21.473 -19.061 -17.894  1.00 97.25           N  
ATOM    335  CA  ASN A  46      20.399 -20.063 -17.811  1.00 97.25           C  
ATOM    336  C   ASN A  46      20.131 -20.517 -16.361  1.00 97.25           C  
ATOM    337  CB  ASN A  46      20.779 -21.279 -18.678  1.00 97.25           C  
ATOM    338  O   ASN A  46      18.996 -20.820 -15.996  1.00 97.25           O  
ATOM    339  CG  ASN A  46      20.908 -20.959 -20.157  1.00 97.25           C  
ATOM    340  ND2 ASN A  46      21.522 -21.828 -20.924  1.00 97.25           N  
ATOM    341  OD1 ASN A  46      20.510 -19.921 -20.642  1.00 97.25           O  
ATOM    342  N   GLY A  47      21.171 -20.536 -15.517  1.00 97.38           N  
ATOM    343  CA  GLY A  47      21.037 -20.834 -14.090  1.00 97.38           C  
ATOM    344  C   GLY A  47      20.230 -19.768 -13.347  1.00 97.38           C  
ATOM    345  O   GLY A  47      19.312 -20.110 -12.605  1.00 97.38           O  
ATOM    346  N   ALA A  48      20.509 -18.484 -13.599  1.00 97.12           N  
ATOM    347  CA  ALA A  48      19.747 -17.380 -13.014  1.00 97.12           C  
ATOM    348  C   ALA A  48      18.288 -17.376 -13.497  1.00 97.12           C  
ATOM    349  CB  ALA A  48      20.455 -16.059 -13.338  1.00 97.12           C  
ATOM    350  O   ALA A  48      17.383 -17.190 -12.689  1.00 97.12           O  
ATOM    351  N   GLN A  49      18.050 -17.654 -14.783  1.00 97.25           N  
ATOM    352  CA  GLN A  49      16.698 -17.803 -15.328  1.00 97.25           C  
ATOM    353  C   GLN A  49      15.931 -18.939 -14.641  1.00 97.25           C  
ATOM    354  CB  GLN A  49      16.801 -18.070 -16.834  1.00 97.25           C  
ATOM    355  O   GLN A  49      14.789 -18.762 -14.228  1.00 97.25           O  
ATOM    356  CG  GLN A  49      15.415 -18.123 -17.494  1.00 97.25           C  
ATOM    357  CD  GLN A  49      15.493 -18.353 -18.996  1.00 97.25           C  
ATOM    358  NE2 GLN A  49      14.407 -18.147 -19.708  1.00 97.25           N  
ATOM    359  OE1 GLN A  49      16.502 -18.745 -19.556  1.00 97.25           O  
ATOM    360  N   THR A  50      16.568 -20.101 -14.478  1.00 98.06           N  
ATOM    361  CA  THR A  50      15.948 -21.253 -13.807  1.00 98.06           C  
ATOM    362  C   THR A  50      15.599 -20.916 -12.357  1.00 98.06           C  
ATOM    363  CB  THR A  50      16.866 -22.482 -13.859  1.00 98.06           C  
ATOM    364  O   THR A  50      14.488 -21.200 -11.916  1.00 98.06           O  
ATOM    365  CG2 THR A  50      16.204 -23.725 -13.262  1.00 98.06           C  
ATOM    366  OG1 THR A  50      17.187 -22.792 -15.197  1.00 98.06           O  
ATOM    367  N   ALA A  51      16.513 -20.267 -11.629  1.00 98.12           N  
ATOM    368  CA  ALA A  51      16.270 -19.828 -10.257  1.00 98.12           C  
ATOM    369  C   ALA A  51      15.118 -18.812 -10.166  1.00 98.12           C  
ATOM    370  CB  ALA A  51      17.575 -19.254  -9.694  1.00 98.12           C  
ATOM    371  O   ALA A  51      14.259 -18.952  -9.297  1.00 98.12           O  
ATOM    372  N   SER A  52      15.071 -17.842 -11.087  1.00 97.88           N  
ATOM    373  CA  SER A  52      13.985 -16.860 -11.190  1.00 97.88           C  
ATOM    374  C   SER A  52      12.636 -17.551 -11.375  1.00 97.88           C  
ATOM    375  CB  SER A  52      14.258 -15.906 -12.357  1.00 97.88           C  
ATOM    376  O   SER A  52      11.726 -17.344 -10.578  1.00 97.88           O  
ATOM    377  OG  SER A  52      13.346 -14.834 -12.346  1.00 97.88           O  
ATOM    378  N   ASN A  53      12.540 -18.458 -12.351  1.00 97.75           N  
ATOM    379  CA  ASN A  53      11.312 -19.196 -12.640  1.00 97.75           C  
ATOM    380  C   ASN A  53      10.834 -20.013 -11.430  1.00 97.75           C  
ATOM    381  CB  ASN A  53      11.564 -20.133 -13.834  1.00 97.75           C  
ATOM    382  O   ASN A  53       9.646 -20.016 -11.113  1.00 97.75           O  
ATOM    383  CG  ASN A  53      11.771 -19.426 -15.161  1.00 97.75           C  
ATOM    384  ND2 ASN A  53      12.009 -20.179 -16.210  1.00 97.75           N  
ATOM    385  OD1 ASN A  53      11.715 -18.224 -15.310  1.00 97.75           O  
ATOM    386  N   VAL A  54      11.748 -20.710 -10.743  1.00 98.31           N  
ATOM    387  CA  VAL A  54      11.409 -21.504  -9.551  1.00 98.31           C  
ATOM    388  C   VAL A  54      10.863 -20.608  -8.441  1.00 98.31           C  
ATOM    389  CB  VAL A  54      12.623 -22.320  -9.061  1.00 98.31           C  
ATOM    390  O   VAL A  54       9.822 -20.920  -7.865  1.00 98.31           O  
ATOM    391  CG1 VAL A  54      12.397 -22.960  -7.684  1.00 98.31           C  
ATOM    392  CG2 VAL A  54      12.931 -23.462 -10.040  1.00 98.31           C  
ATOM    393  N   LEU A  55      11.530 -19.489  -8.151  1.00 98.19           N  
ATOM    394  CA  LEU A  55      11.094 -18.572  -7.098  1.00 98.19           C  
ATOM    395  C   LEU A  55       9.768 -17.888  -7.432  1.00 98.19           C  
ATOM    396  CB  LEU A  55      12.192 -17.539  -6.821  1.00 98.19           C  
ATOM    397  O   LEU A  55       8.931 -17.767  -6.544  1.00 98.19           O  
ATOM    398  CG  LEU A  55      13.388 -18.120  -6.052  1.00 98.19           C  
ATOM    399  CD1 LEU A  55      14.496 -17.078  -6.024  1.00 98.19           C  
ATOM    400  CD2 LEU A  55      13.048 -18.473  -4.601  1.00 98.19           C  
ATOM    401  N   GLN A  56       9.538 -17.514  -8.691  1.00 98.06           N  
ATOM    402  CA  GLN A  56       8.256 -16.965  -9.138  1.00 98.06           C  
ATOM    403  C   GLN A  56       7.117 -17.974  -8.932  1.00 98.06           C  
ATOM    404  CB  GLN A  56       8.363 -16.555 -10.612  1.00 98.06           C  
ATOM    405  O   GLN A  56       6.087 -17.631  -8.359  1.00 98.06           O  
ATOM    406  CG  GLN A  56       9.176 -15.262 -10.792  1.00 98.06           C  
ATOM    407  CD  GLN A  56       9.535 -14.992 -12.249  1.00 98.06           C  
ATOM    408  NE2 GLN A  56       9.708 -13.746 -12.619  1.00 98.06           N  
ATOM    409  OE1 GLN A  56       9.699 -15.894 -13.060  1.00 98.06           O  
ATOM    410  N   TRP A  57       7.299 -19.248  -9.292  1.00 97.75           N  
ATOM    411  CA  TRP A  57       6.272 -20.266  -9.028  1.00 97.75           C  
ATOM    412  C   TRP A  57       6.036 -20.508  -7.536  1.00 97.75           C  
ATOM    413  CB  TRP A  57       6.620 -21.575  -9.739  1.00 97.75           C  
ATOM    414  O   TRP A  57       4.890 -20.696  -7.124  1.00 97.75           O  
ATOM    415  CG  TRP A  57       6.213 -21.581 -11.174  1.00 97.75           C  
ATOM    416  CD1 TRP A  57       7.046 -21.549 -12.237  1.00 97.75           C  
ATOM    417  CD2 TRP A  57       4.861 -21.536 -11.723  1.00 97.75           C  
ATOM    418  CE2 TRP A  57       4.955 -21.480 -13.143  1.00 97.75           C  
ATOM    419  CE3 TRP A  57       3.564 -21.506 -11.163  1.00 97.75           C  
ATOM    420  NE1 TRP A  57       6.306 -21.475 -13.398  1.00 97.75           N  
ATOM    421  CH2 TRP A  57       2.553 -21.384 -13.386  1.00 97.75           C  
ATOM    422  CZ2 TRP A  57       3.829 -21.404 -13.973  1.00 97.75           C  
ATOM    423  CZ3 TRP A  57       2.423 -21.433 -11.986  1.00 97.75           C  
ATOM    424  N   LEU A  58       7.091 -20.468  -6.718  1.00 97.88           N  
ATOM    425  CA  LEU A  58       6.953 -20.554  -5.263  1.00 97.88           C  
ATOM    426  C   LEU A  58       6.192 -19.348  -4.698  1.00 97.88           C  
ATOM    427  CB  LEU A  58       8.339 -20.693  -4.611  1.00 97.88           C  
ATOM    428  O   LEU A  58       5.296 -19.537  -3.877  1.00 97.88           O  
ATOM    429  CG  LEU A  58       9.016 -22.057  -4.834  1.00 97.88           C  
ATOM    430  CD1 LEU A  58      10.440 -22.014  -4.278  1.00 97.88           C  
ATOM    431  CD2 LEU A  58       8.270 -23.199  -4.141  1.00 97.88           C  
ATOM    432  N   ALA A  59       6.492 -18.135  -5.163  1.00 97.69           N  
ATOM    433  CA  ALA A  59       5.806 -16.916  -4.748  1.00 97.69           C  
ATOM    434  C   ALA A  59       4.329 -16.913  -5.168  1.00 97.69           C  
ATOM    435  CB  ALA A  59       6.567 -15.708  -5.309  1.00 97.69           C  
ATOM    436  O   ALA A  59       3.453 -16.612  -4.352  1.00 97.69           O  
ATOM    437  N   ALA A  60       4.029 -17.334  -6.400  1.00 97.69           N  
ATOM    438  CA  ALA A  60       2.660 -17.486  -6.886  1.00 97.69           C  
ATOM    439  C   ALA A  60       1.891 -18.538  -6.073  1.00 97.69           C  
ATOM    440  CB  ALA A  60       2.695 -17.849  -8.375  1.00 97.69           C  
ATOM    441  O   ALA A  60       0.797 -18.262  -5.581  1.00 97.69           O  
ATOM    442  N   GLY A  61       2.480 -19.721  -5.870  1.00 97.88           N  
ATOM    443  CA  GLY A  61       1.878 -20.791  -5.074  1.00 97.88           C  
ATOM    444  C   GLY A  61       1.614 -20.364  -3.630  1.00 97.88           C  
ATOM    445  O   GLY A  61       0.522 -20.589  -3.110  1.00 97.88           O  
ATOM    446  N   PHE A  62       2.573 -19.686  -2.994  1.00 98.19           N  
ATOM    447  CA  PHE A  62       2.409 -19.180  -1.633  1.00 98.19           C  
ATOM    448  C   PHE A  62       1.334 -18.091  -1.543  1.00 98.19           C  
ATOM    449  CB  PHE A  62       3.761 -18.689  -1.101  1.00 98.19           C  
ATOM    450  O   PHE A  62       0.520 -18.115  -0.621  1.00 98.19           O  
ATOM    451  CG  PHE A  62       3.762 -18.358   0.381  1.00 98.19           C  
ATOM    452  CD1 PHE A  62       4.236 -17.113   0.834  1.00 98.19           C  
ATOM    453  CD2 PHE A  62       3.325 -19.314   1.318  1.00 98.19           C  
ATOM    454  CE1 PHE A  62       4.291 -16.838   2.213  1.00 98.19           C  
ATOM    455  CE2 PHE A  62       3.339 -19.020   2.693  1.00 98.19           C  
ATOM    456  CZ  PHE A  62       3.824 -17.781   3.141  1.00 98.19           C  
ATOM    457  N   SER A  63       1.262 -17.188  -2.524  1.00 97.94           N  
ATOM    458  CA  SER A  63       0.215 -16.160  -2.595  1.00 97.94           C  
ATOM    459  C   SER A  63      -1.176 -16.766  -2.789  1.00 97.94           C  
ATOM    460  CB  SER A  63       0.516 -15.154  -3.708  1.00 97.94           C  
ATOM    461  O   SER A  63      -2.114 -16.367  -2.108  1.00 97.94           O  
ATOM    462  OG  SER A  63       1.774 -14.560  -3.469  1.00 97.94           O  
ATOM    463  N   ILE A  64      -1.318 -17.795  -3.632  1.00 98.06           N  
ATOM    464  CA  ILE A  64      -2.586 -18.525  -3.805  1.00 98.06           C  
ATOM    465  C   ILE A  64      -3.015 -19.192  -2.491  1.00 98.06           C  
ATOM    466  CB  ILE A  64      -2.454 -19.555  -4.952  1.00 98.06           C  
ATOM    467  O   ILE A  64      -4.173 -19.078  -2.085  1.00 98.06           O  
ATOM    468  CG1 ILE A  64      -2.350 -18.833  -6.313  1.00 98.06           C  
ATOM    469  CG2 ILE A  64      -3.648 -20.530  -4.979  1.00 98.06           C  
ATOM    470  CD1 ILE A  64      -1.810 -19.720  -7.442  1.00 98.06           C  
ATOM    471  N   LEU A  65      -2.088 -19.862  -1.797  1.00 98.31           N  
ATOM    472  CA  LEU A  65      -2.366 -20.484  -0.498  1.00 98.31           C  
ATOM    473  C   LEU A  65      -2.797 -19.446   0.547  1.00 98.31           C  
ATOM    474  CB  LEU A  65      -1.127 -21.260  -0.016  1.00 98.31           C  
ATOM    475  O   LEU A  65      -3.760 -19.684   1.280  1.00 98.31           O  
ATOM    476  CG  LEU A  65      -0.807 -22.541  -0.808  1.00 98.31           C  
ATOM    477  CD1 LEU A  65       0.553 -23.083  -0.367  1.00 98.31           C  
ATOM    478  CD2 LEU A  65      -1.834 -23.648  -0.575  1.00 98.31           C  
ATOM    479  N   LEU A  66      -2.129 -18.290   0.594  1.00 97.81           N  
ATOM    480  CA  LEU A  66      -2.498 -17.200   1.495  1.00 97.81           C  
ATOM    481  C   LEU A  66      -3.837 -16.565   1.132  1.00 97.81           C  
ATOM    482  CB  LEU A  66      -1.399 -16.133   1.540  1.00 97.81           C  
ATOM    483  O   LEU A  66      -4.618 -16.302   2.035  1.00 97.81           O  
ATOM    484  CG  LEU A  66      -0.165 -16.515   2.371  1.00 97.81           C  
ATOM    485  CD1 LEU A  66       0.776 -15.317   2.394  1.00 97.81           C  
ATOM    486  CD2 LEU A  66      -0.491 -16.853   3.827  1.00 97.81           C  
ATOM    487  N   LEU A  67      -4.159 -16.379  -0.148  1.00 97.38           N  
ATOM    488  CA  LEU A  67      -5.472 -15.879  -0.561  1.00 97.38           C  
ATOM    489  C   LEU A  67      -6.594 -16.849  -0.199  1.00 97.38           C  
ATOM    490  CB  LEU A  67      -5.484 -15.606  -2.070  1.00 97.38           C  
ATOM    491  O   LEU A  67      -7.638 -16.406   0.268  1.00 97.38           O  
ATOM    492  CG  LEU A  67      -4.791 -14.293  -2.452  1.00 97.38           C  
ATOM    493  CD1 LEU A  67      -4.622 -14.249  -3.967  1.00 97.38           C  
ATOM    494  CD2 LEU A  67      -5.593 -13.068  -1.998  1.00 97.38           C  
ATOM    495  N   MET A  68      -6.388 -18.161  -0.348  1.00 97.06           N  
ATOM    496  CA  MET A  68      -7.360 -19.154   0.126  1.00 97.06           C  
ATOM    497  C   MET A  68      -7.524 -19.093   1.648  1.00 97.06           C  
ATOM    498  CB  MET A  68      -6.939 -20.567  -0.291  1.00 97.06           C  
ATOM    499  O   MET A  68      -8.648 -19.130   2.154  1.00 97.06           O  
ATOM    500  CG  MET A  68      -7.118 -20.801  -1.792  1.00 97.06           C  
ATOM    501  SD  MET A  68      -6.882 -22.523  -2.311  1.00 97.06           S  
ATOM    502  CE  MET A  68      -5.144 -22.742  -1.882  1.00 97.06           C  
ATOM    503  N   PHE A  69      -6.415 -18.954   2.381  1.00 97.50           N  
ATOM    504  CA  PHE A  69      -6.444 -18.746   3.825  1.00 97.50           C  
ATOM    505  C   PHE A  69      -7.197 -17.460   4.192  1.00 97.50           C  
ATOM    506  CB  PHE A  69      -5.012 -18.756   4.375  1.00 97.50           C  
ATOM    507  O   PHE A  69      -8.105 -17.507   5.018  1.00 97.50           O  
ATOM    508  CG  PHE A  69      -4.907 -18.291   5.813  1.00 97.50           C  
ATOM    509  CD1 PHE A  69      -4.446 -16.993   6.102  1.00 97.50           C  
ATOM    510  CD2 PHE A  69      -5.307 -19.142   6.859  1.00 97.50           C  
ATOM    511  CE1 PHE A  69      -4.375 -16.552   7.435  1.00 97.50           C  
ATOM    512  CE2 PHE A  69      -5.235 -18.701   8.193  1.00 97.50           C  
ATOM    513  CZ  PHE A  69      -4.764 -17.408   8.481  1.00 97.50           C  
ATOM    514  N   TYR A  70      -6.898 -16.330   3.555  1.00 95.38           N  
ATOM    515  CA  TYR A  70      -7.560 -15.061   3.828  1.00 95.38           C  
ATOM    516  C   TYR A  70      -9.028 -15.077   3.424  1.00 95.38           C  
ATOM    517  CB  TYR A  70      -6.823 -13.897   3.164  1.00 95.38           C  
ATOM    518  O   TYR A  70      -9.845 -14.630   4.211  1.00 95.38           O  
ATOM    519  CG  TYR A  70      -5.438 -13.598   3.704  1.00 95.38           C  
ATOM    520  CD1 TYR A  70      -5.185 -13.620   5.092  1.00 95.38           C  
ATOM    521  CD2 TYR A  70      -4.413 -13.220   2.814  1.00 95.38           C  
ATOM    522  CE1 TYR A  70      -3.917 -13.274   5.588  1.00 95.38           C  
ATOM    523  CE2 TYR A  70      -3.140 -12.885   3.306  1.00 95.38           C  
ATOM    524  OH  TYR A  70      -1.683 -12.528   5.166  1.00 95.38           O  
ATOM    525  CZ  TYR A  70      -2.895 -12.906   4.692  1.00 95.38           C  
ATOM    526  N   ALA A  71      -9.405 -15.679   2.296  1.00 92.62           N  
ATOM    527  CA  ALA A  71     -10.807 -15.854   1.917  1.00 92.62           C  
ATOM    528  C   ALA A  71     -11.591 -16.617   2.999  1.00 92.62           C  
ATOM    529  CB  ALA A  71     -10.864 -16.579   0.568  1.00 92.62           C  
ATOM    530  O   ALA A  71     -12.682 -16.202   3.397  1.00 92.62           O  
ATOM    531  N   TYR A  72     -11.001 -17.683   3.548  1.00 92.81           N  
ATOM    532  CA  TYR A  72     -11.581 -18.409   4.677  1.00 92.81           C  
ATOM    533  C   TYR A  72     -11.670 -17.550   5.950  1.00 92.81           C  
ATOM    534  CB  TYR A  72     -10.755 -19.675   4.916  1.00 92.81           C  
ATOM    535  O   TYR A  72     -12.658 -17.616   6.681  1.00 92.81           O  
ATOM    536  CG  TYR A  72     -11.234 -20.501   6.087  1.00 92.81           C  
ATOM    537  CD1 TYR A  72     -10.489 -20.534   7.280  1.00 92.81           C  
ATOM    538  CD2 TYR A  72     -12.413 -21.258   5.964  1.00 92.81           C  
ATOM    539  CE1 TYR A  72     -10.891 -21.380   8.328  1.00 92.81           C  
ATOM    540  CE2 TYR A  72     -12.838 -22.081   7.020  1.00 92.81           C  
ATOM    541  OH  TYR A  72     -12.479 -22.960   9.215  1.00 92.81           O  
ATOM    542  CZ  TYR A  72     -12.065 -22.158   8.195  1.00 92.81           C  
ATOM    543  N   GLN A  73     -10.665 -16.717   6.221  1.00 91.81           N  
ATOM    544  CA  GLN A  73     -10.636 -15.833   7.389  1.00 91.81           C  
ATOM    545  C   GLN A  73     -11.570 -14.618   7.250  1.00 91.81           C  
ATOM    546  CB  GLN A  73      -9.188 -15.406   7.660  1.00 91.81           C  
ATOM    547  O   GLN A  73     -12.108 -14.164   8.263  1.00 91.81           O  
ATOM    548  CG  GLN A  73      -8.296 -16.589   8.076  1.00 91.81           C  
ATOM    549  CD  GLN A  73      -8.626 -17.126   9.458  1.00 91.81           C  
ATOM    550  NE2 GLN A  73      -8.137 -16.468  10.482  1.00 91.81           N  
ATOM    551  OE1 GLN A  73      -9.336 -18.106   9.654  1.00 91.81           O  
ATOM    552  N   THR A  74     -11.815 -14.137   6.029  1.00 88.00           N  
ATOM    553  CA  THR A  74     -12.807 -13.110   5.673  1.00 88.00           C  
ATOM    554  C   THR A  74     -14.214 -13.643   5.824  1.00 88.00           C  
ATOM    555  CB  THR A  74     -12.640 -12.646   4.220  1.00 88.00           C  
ATOM    556  O   THR A  74     -15.053 -12.964   6.397  1.00 88.00           O  
ATOM    557  CG2 THR A  74     -13.589 -11.515   3.828  1.00 88.00           C  
ATOM    558  OG1 THR A  74     -11.347 -12.147   4.078  1.00 88.00           O  
ATOM    559  N   TRP A  75     -14.463 -14.888   5.412  1.00 84.06           N  
ATOM    560  CA  TRP A  75     -15.730 -15.559   5.710  1.00 84.06           C  
ATOM    561  C   TRP A  75     -15.974 -15.703   7.223  1.00 84.06           C  
ATOM    562  CB  TRP A  75     -15.739 -16.922   5.015  1.00 84.06           C  
ATOM    563  O   TRP A  75     -17.109 -15.768   7.680  1.00 84.06           O  
ATOM    564  CG  TRP A  75     -16.966 -17.728   5.290  1.00 84.06           C  
ATOM    565  CD1 TRP A  75     -18.226 -17.349   4.980  1.00 84.06           C  
ATOM    566  CD2 TRP A  75     -17.090 -18.990   6.013  1.00 84.06           C  
ATOM    567  CE2 TRP A  75     -18.475 -19.325   6.088  1.00 84.06           C  
ATOM    568  CE3 TRP A  75     -16.175 -19.878   6.623  1.00 84.06           C  
ATOM    569  NE1 TRP A  75     -19.120 -18.291   5.444  1.00 84.06           N  
ATOM    570  CH2 TRP A  75     -17.998 -21.358   7.308  1.00 84.06           C  
ATOM    571  CZ2 TRP A  75     -18.932 -20.487   6.723  1.00 84.06           C  
ATOM    572  CZ3 TRP A  75     -16.625 -21.052   7.261  1.00 84.06           C  
ATOM    573  N   LYS A  76     -14.904 -15.713   8.026  1.00 83.44           N  
ATOM    574  CA  LYS A  76     -14.973 -15.644   9.494  1.00 83.44           C  
ATOM    575  C   LYS A  76     -14.954 -14.217  10.053  1.00 83.44           C  
ATOM    576  CB  LYS A  76     -13.840 -16.483  10.091  1.00 83.44           C  
ATOM    577  O   LYS A  76     -14.855 -14.075  11.270  1.00 83.44           O  
ATOM    578  CG  LYS A  76     -14.026 -17.975   9.819  1.00 83.44           C  
ATOM    579  CD  LYS A  76     -12.897 -18.720  10.526  1.00 83.44           C  
ATOM    580  CE  LYS A  76     -13.172 -20.214  10.478  1.00 83.44           C  
ATOM    581  NZ  LYS A  76     -12.063 -20.955  11.117  1.00 83.44           N  
ATOM    582  N   SER A  77     -14.971 -13.202   9.196  1.00 82.81           N  
ATOM    583  CA  SER A  77     -14.898 -11.774   9.523  1.00 82.81           C  
ATOM    584  C   SER A  77     -13.666 -11.380  10.343  1.00 82.81           C  
ATOM    585  CB  SER A  77     -16.229 -11.275  10.114  1.00 82.81           C  
ATOM    586  O   SER A  77     -13.708 -10.424  11.095  1.00 82.81           O  
ATOM    587  OG  SER A  77     -17.285 -11.743   9.299  1.00 82.81           O  
ATOM    588  N   THR A  78     -12.542 -12.093  10.227  1.00 78.50           N  
ATOM    589  CA  THR A  78     -11.312 -11.821  11.014  1.00 78.50           C  
ATOM    590  C   THR A  78     -10.161 -11.234  10.202  1.00 78.50           C  
ATOM    591  CB  THR A  78     -10.809 -13.071  11.751  1.00 78.50           C  
ATOM    592  O   THR A  78      -9.105 -10.960  10.765  1.00 78.50           O  
ATOM    593  CG2 THR A  78     -11.779 -13.542  12.829  1.00 78.50           C  
ATOM    594  OG1 THR A  78     -10.601 -14.144  10.851  1.00 78.50           O  
ATOM    595  N   CYS A  79     -10.332 -11.090   8.889  1.00 85.62           N  
ATOM    596  CA  CYS A  79      -9.282 -10.643   7.981  1.00 85.62           C  
ATOM    597  C   CYS A  79      -9.452  -9.162   7.630  1.00 85.62           C  
ATOM    598  CB  CYS A  79      -9.297 -11.547   6.746  1.00 85.62           C  
ATOM    599  O   CYS A  79     -10.580  -8.694   7.461  1.00 85.62           O  
ATOM    600  SG  CYS A  79      -7.720 -11.412   5.870  1.00 85.62           S  
ATOM    601  N   GLY A  80      -8.338  -8.437   7.530  1.00 89.44           N  
ATOM    602  CA  GLY A  80      -8.325  -7.092   6.974  1.00 89.44           C  
ATOM    603  C   GLY A  80      -8.369  -7.110   5.450  1.00 89.44           C  
ATOM    604  O   GLY A  80      -8.083  -8.115   4.798  1.00 89.44           O  
ATOM    605  N   TRP A  81      -8.755  -5.980   4.864  1.00 95.00           N  
ATOM    606  CA  TRP A  81      -8.744  -5.833   3.410  1.00 95.00           C  
ATOM    607  C   TRP A  81      -7.318  -5.631   2.888  1.00 95.00           C  
ATOM    608  CB  TRP A  81      -9.658  -4.671   3.012  1.00 95.00           C  
ATOM    609  O   TRP A  81      -7.036  -5.962   1.735  1.00 95.00           O  
ATOM    610  CG  TRP A  81      -9.147  -3.316   3.395  1.00 95.00           C  
ATOM    611  CD1 TRP A  81      -9.387  -2.671   4.559  1.00 95.00           C  
ATOM    612  CD2 TRP A  81      -8.249  -2.451   2.635  1.00 95.00           C  
ATOM    613  CE2 TRP A  81      -8.009  -1.271   3.399  1.00 95.00           C  
ATOM    614  CE3 TRP A  81      -7.599  -2.553   1.386  1.00 95.00           C  
ATOM    615  NE1 TRP A  81      -8.713  -1.466   4.568  1.00 95.00           N  
ATOM    616  CH2 TRP A  81      -6.559  -0.364   1.688  1.00 95.00           C  
ATOM    617  CZ2 TRP A  81      -7.186  -0.234   2.939  1.00 95.00           C  
ATOM    618  CZ3 TRP A  81      -6.761  -1.523   0.917  1.00 95.00           C  
ATOM    619  N   GLU A  82      -6.420  -5.108   3.730  1.00 96.44           N  
ATOM    620  CA  GLU A  82      -5.058  -4.748   3.353  1.00 96.44           C  
ATOM    621  C   GLU A  82      -4.251  -5.983   2.937  1.00 96.44           C  
ATOM    622  CB  GLU A  82      -4.352  -4.023   4.517  1.00 96.44           C  
ATOM    623  O   GLU A  82      -3.605  -5.982   1.888  1.00 96.44           O  
ATOM    624  CG  GLU A  82      -5.074  -2.763   5.034  1.00 96.44           C  
ATOM    625  CD  GLU A  82      -5.948  -3.012   6.280  1.00 96.44           C  
ATOM    626  OE1 GLU A  82      -5.906  -2.180   7.217  1.00 96.44           O  
ATOM    627  OE2 GLU A  82      -6.604  -4.075   6.395  1.00 96.44           O  
ATOM    628  N   GLU A  83      -4.317  -7.060   3.725  1.00 95.94           N  
ATOM    629  CA  GLU A  83      -3.589  -8.302   3.457  1.00 95.94           C  
ATOM    630  C   GLU A  83      -4.113  -9.005   2.196  1.00 95.94           C  
ATOM    631  CB  GLU A  83      -3.666  -9.257   4.666  1.00 95.94           C  
ATOM    632  O   GLU A  83      -3.326  -9.516   1.396  1.00 95.94           O  
ATOM    633  CG  GLU A  83      -3.221  -8.668   6.021  1.00 95.94           C  
ATOM    634  CD  GLU A  83      -4.360  -8.043   6.855  1.00 95.94           C  
ATOM    635  OE1 GLU A  83      -4.256  -8.014   8.103  1.00 95.94           O  
ATOM    636  OE2 GLU A  83      -5.344  -7.556   6.269  1.00 95.94           O  
ATOM    637  N   ILE A  84      -5.435  -8.985   1.984  1.00 97.00           N  
ATOM    638  CA  ILE A  84      -6.083  -9.562   0.797  1.00 97.00           C  
ATOM    639  C   ILE A  84      -5.666  -8.797  -0.453  1.00 97.00           C  
ATOM    640  CB  ILE A  84      -7.621  -9.537   0.933  1.00 97.00           C  
ATOM    641  O   ILE A  84      -5.262  -9.412  -1.439  1.00 97.00           O  
ATOM    642  CG1 ILE A  84      -8.074 -10.346   2.161  1.00 97.00           C  
ATOM    643  CG2 ILE A  84      -8.302 -10.098  -0.334  1.00 97.00           C  
ATOM    644  CD1 ILE A  84      -9.536 -10.095   2.529  1.00 97.00           C  
ATOM    645  N   TYR A  85      -5.749  -7.465  -0.408  1.00 98.44           N  
ATOM    646  CA  TYR A  85      -5.415  -6.608  -1.538  1.00 98.44           C  
ATOM    647  C   TYR A  85      -3.960  -6.813  -1.965  1.00 98.44           C  
ATOM    648  CB  TYR A  85      -5.694  -5.147  -1.162  1.00 98.44           C  
ATOM    649  O   TYR A  85      -3.692  -7.112  -3.128  1.00 98.44           O  
ATOM    650  CG  TYR A  85      -5.404  -4.185  -2.293  1.00 98.44           C  
ATOM    651  CD1 TYR A  85      -4.094  -3.711  -2.489  1.00 98.44           C  
ATOM    652  CD2 TYR A  85      -6.430  -3.805  -3.180  1.00 98.44           C  
ATOM    653  CE1 TYR A  85      -3.813  -2.864  -3.572  1.00 98.44           C  
ATOM    654  CE2 TYR A  85      -6.150  -2.938  -4.254  1.00 98.44           C  
ATOM    655  OH  TYR A  85      -4.564  -1.606  -5.464  1.00 98.44           O  
ATOM    656  CZ  TYR A  85      -4.840  -2.459  -4.446  1.00 98.44           C  
ATOM    657  N   VAL A  86      -3.020  -6.730  -1.017  1.00 98.38           N  
ATOM    658  CA  VAL A  86      -1.588  -6.893  -1.304  1.00 98.38           C  
ATOM    659  C   VAL A  86      -1.294  -8.289  -1.853  1.00 98.38           C  
ATOM    660  CB  VAL A  86      -0.753  -6.590  -0.047  1.00 98.38           C  
ATOM    661  O   VAL A  86      -0.584  -8.413  -2.848  1.00 98.38           O  
ATOM    662  CG1 VAL A  86       0.731  -6.926  -0.228  1.00 98.38           C  
ATOM    663  CG2 VAL A  86      -0.845  -5.102   0.315  1.00 98.38           C  
ATOM    664  N   CYS A  87      -1.872  -9.339  -1.264  1.00 98.12           N  
ATOM    665  CA  CYS A  87      -1.644 -10.710  -1.718  1.00 98.12           C  
ATOM    666  C   CYS A  87      -2.265 -10.989  -3.102  1.00 98.12           C  
ATOM    667  CB  CYS A  87      -2.161 -11.652  -0.625  1.00 98.12           C  
ATOM    668  O   CYS A  87      -1.691 -11.731  -3.901  1.00 98.12           O  
ATOM    669  SG  CYS A  87      -1.479 -13.312  -0.863  1.00 98.12           S  
ATOM    670  N   ALA A  88      -3.402 -10.361  -3.420  1.00 98.19           N  
ATOM    671  CA  ALA A  88      -4.026 -10.444  -4.739  1.00 98.19           C  
ATOM    672  C   ALA A  88      -3.167  -9.772  -5.816  1.00 98.19           C  
ATOM    673  CB  ALA A  88      -5.434  -9.842  -4.670  1.00 98.19           C  
ATOM    674  O   ALA A  88      -2.942 -10.368  -6.873  1.00 98.19           O  
ATOM    675  N   ILE A  89      -2.653  -8.569  -5.540  1.00 98.50           N  
ATOM    676  CA  ILE A  89      -1.746  -7.871  -6.459  1.00 98.50           C  
ATOM    677  C   ILE A  89      -0.445  -8.657  -6.645  1.00 98.50           C  
ATOM    678  CB  ILE A  89      -1.494  -6.420  -5.994  1.00 98.50           C  
ATOM    679  O   ILE A  89      -0.027  -8.828  -7.787  1.00 98.50           O  
ATOM    680  CG1 ILE A  89      -2.777  -5.555  -6.009  1.00 98.50           C  
ATOM    681  CG2 ILE A  89      -0.409  -5.744  -6.853  1.00 98.50           C  
ATOM    682  CD1 ILE A  89      -3.501  -5.445  -7.358  1.00 98.50           C  
ATOM    683  N   GLU A  90       0.141  -9.201  -5.574  1.00 98.06           N  
ATOM    684  CA  GLU A  90       1.343 -10.045  -5.650  1.00 98.06           C  
ATOM    685  C   GLU A  90       1.117 -11.261  -6.558  1.00 98.06           C  
ATOM    686  CB  GLU A  90       1.733 -10.503  -4.233  1.00 98.06           C  
ATOM    687  O   GLU A  90       1.880 -11.501  -7.493  1.00 98.06           O  
ATOM    688  CG  GLU A  90       2.991 -11.390  -4.185  1.00 98.06           C  
ATOM    689  CD  GLU A  90       4.276 -10.677  -4.624  1.00 98.06           C  
ATOM    690  OE1 GLU A  90       5.279 -11.382  -4.873  1.00 98.06           O  
ATOM    691  OE2 GLU A  90       4.250  -9.432  -4.677  1.00 98.06           O  
ATOM    692  N   MET A  91       0.020 -12.000  -6.349  1.00 97.56           N  
ATOM    693  CA  MET A  91      -0.323 -13.154  -7.184  1.00 97.56           C  
ATOM    694  C   MET A  91      -0.434 -12.762  -8.664  1.00 97.56           C  
ATOM    695  CB  MET A  91      -1.642 -13.764  -6.689  1.00 97.56           C  
ATOM    696  O   MET A  91       0.149 -13.424  -9.526  1.00 97.56           O  
ATOM    697  CG  MET A  91      -2.052 -14.996  -7.508  1.00 97.56           C  
ATOM    698  SD  MET A  91      -3.735 -15.595  -7.200  1.00 97.56           S  
ATOM    699  CE  MET A  91      -4.703 -14.224  -7.891  1.00 97.56           C  
ATOM    700  N   VAL A  92      -1.172 -11.688  -8.965  1.00 98.06           N  
ATOM    701  CA  VAL A  92      -1.347 -11.207 -10.342  1.00 98.06           C  
ATOM    702  C   VAL A  92      -0.007 -10.780 -10.934  1.00 98.06           C  
ATOM    703  CB  VAL A  92      -2.378 -10.063 -10.401  1.00 98.06           C  
ATOM    704  O   VAL A  92       0.325 -11.198 -12.043  1.00 98.06           O  
ATOM    705  CG1 VAL A  92      -2.430  -9.389 -11.780  1.00 98.06           C  
ATOM    706  CG2 VAL A  92      -3.784 -10.602 -10.107  1.00 98.06           C  
ATOM    707  N   LYS A  93       0.788  -9.999 -10.197  1.00 97.38           N  
ATOM    708  CA  LYS A  93       2.095  -9.526 -10.652  1.00 97.38           C  
ATOM    709  C   LYS A  93       3.031 -10.684 -10.956  1.00 97.38           C  
ATOM    710  CB  LYS A  93       2.701  -8.561  -9.620  1.00 97.38           C  
ATOM    711  O   LYS A  93       3.637 -10.675 -12.020  1.00 97.38           O  
ATOM    712  CG  LYS A  93       4.115  -8.109 -10.026  1.00 97.38           C  
ATOM    713  CD  LYS A  93       5.229  -8.943  -9.369  1.00 97.38           C  
ATOM    714  CE  LYS A  93       6.597  -8.477  -9.863  1.00 97.38           C  
ATOM    715  NZ  LYS A  93       7.692  -9.203  -9.180  1.00 97.38           N  
ATOM    716  N   VAL A  94       3.152 -11.676 -10.076  1.00 96.81           N  
ATOM    717  CA  VAL A  94       4.099 -12.787 -10.268  1.00 96.81           C  
ATOM    718  C   VAL A  94       3.706 -13.645 -11.474  1.00 96.81           C  
ATOM    719  CB  VAL A  94       4.216 -13.618  -8.980  1.00 96.81           C  
ATOM    720  O   VAL A  94       4.573 -14.060 -12.242  1.00 96.81           O  
ATOM    721  CG1 VAL A  94       5.105 -14.844  -9.178  1.00 96.81           C  
ATOM    722  CG2 VAL A  94       4.865 -12.805  -7.852  1.00 96.81           C  
ATOM    723  N   ILE A  95       2.403 -13.847 -11.707  1.00 97.31           N  
ATOM    724  CA  ILE A  95       1.905 -14.518 -12.919  1.00 97.31           C  
ATOM    725  C   ILE A  95       2.233 -13.690 -14.170  1.00 97.31           C  
ATOM    726  CB  ILE A  95       0.389 -14.800 -12.787  1.00 97.31           C  
ATOM    727  O   ILE A  95       2.730 -14.234 -15.159  1.00 97.31           O  
ATOM    728  CG1 ILE A  95       0.140 -15.865 -11.692  1.00 97.31           C  
ATOM    729  CG2 ILE A  95      -0.217 -15.277 -14.123  1.00 97.31           C  
ATOM    730  CD1 ILE A  95      -1.335 -16.014 -11.293  1.00 97.31           C  
ATOM    731  N   LEU A  96       1.981 -12.376 -14.138  1.00 97.56           N  
ATOM    732  CA  LEU A  96       2.304 -11.485 -15.253  1.00 97.56           C  
ATOM    733  C   LEU A  96       3.810 -11.419 -15.517  1.00 97.56           C  
ATOM    734  CB  LEU A  96       1.757 -10.072 -14.992  1.00 97.56           C  
ATOM    735  O   LEU A  96       4.217 -11.399 -16.674  1.00 97.56           O  
ATOM    736  CG  LEU A  96       0.229  -9.925 -15.086  1.00 97.56           C  
ATOM    737  CD1 LEU A  96      -0.147  -8.481 -14.754  1.00 97.56           C  
ATOM    738  CD2 LEU A  96      -0.312 -10.255 -16.479  1.00 97.56           C  
ATOM    739  N   GLU A  97       4.638 -11.420 -14.477  1.00 96.62           N  
ATOM    740  CA  GLU A  97       6.091 -11.448 -14.601  1.00 96.62           C  
ATOM    741  C   GLU A  97       6.521 -12.763 -15.267  1.00 96.62           C  
ATOM    742  CB  GLU A  97       6.729 -11.208 -13.221  1.00 96.62           C  
ATOM    743  O   GLU A  97       7.156 -12.738 -16.315  1.00 96.62           O  
ATOM    744  CG  GLU A  97       8.198 -10.773 -13.307  1.00 96.62           C  
ATOM    745  CD  GLU A  97       8.763 -10.476 -11.910  1.00 96.62           C  
ATOM    746  OE1 GLU A  97       9.080  -9.296 -11.618  1.00 96.62           O  
ATOM    747  OE2 GLU A  97       8.797 -11.407 -11.076  1.00 96.62           O  
ATOM    748  N   PHE A  98       6.048 -13.916 -14.796  1.00 96.62           N  
ATOM    749  CA  PHE A  98       6.419 -15.202 -15.393  1.00 96.62           C  
ATOM    750  C   PHE A  98       6.123 -15.299 -16.907  1.00 96.62           C  
ATOM    751  CB  PHE A  98       5.713 -16.321 -14.621  1.00 96.62           C  
ATOM    752  O   PHE A  98       6.955 -15.783 -17.676  1.00 96.62           O  
ATOM    753  CG  PHE A  98       6.100 -17.695 -15.124  1.00 96.62           C  
ATOM    754  CD1 PHE A  98       5.273 -18.377 -16.034  1.00 96.62           C  
ATOM    755  CD2 PHE A  98       7.336 -18.250 -14.749  1.00 96.62           C  
ATOM    756  CE1 PHE A  98       5.683 -19.609 -16.573  1.00 96.62           C  
ATOM    757  CE2 PHE A  98       7.749 -19.478 -15.292  1.00 96.62           C  
ATOM    758  CZ  PHE A  98       6.924 -20.158 -16.207  1.00 96.62           C  
ATOM    759  N   PHE A  99       4.954 -14.830 -17.363  1.00 96.44           N  
ATOM    760  CA  PHE A  99       4.558 -14.938 -18.779  1.00 96.44           C  
ATOM    761  C   PHE A  99       4.964 -13.741 -19.648  1.00 96.44           C  
ATOM    762  CB  PHE A  99       3.044 -15.166 -18.864  1.00 96.44           C  
ATOM    763  O   PHE A  99       5.114 -13.878 -20.869  1.00 96.44           O  
ATOM    764  CG  PHE A  99       2.606 -16.538 -18.393  1.00 96.44           C  
ATOM    765  CD1 PHE A  99       2.940 -17.677 -19.149  1.00 96.44           C  
ATOM    766  CD2 PHE A  99       1.871 -16.685 -17.203  1.00 96.44           C  
ATOM    767  CE1 PHE A  99       2.548 -18.955 -18.713  1.00 96.44           C  
ATOM    768  CE2 PHE A  99       1.488 -17.962 -16.760  1.00 96.44           C  
ATOM    769  CZ  PHE A  99       1.826 -19.098 -17.515  1.00 96.44           C  
ATOM    770  N   PHE A 100       5.098 -12.558 -19.051  1.00 95.81           N  
ATOM    771  CA  PHE A 100       5.182 -11.290 -19.773  1.00 95.81           C  
ATOM    772  C   PHE A 100       6.274 -10.345 -19.251  1.00 95.81           C  
ATOM    773  CB  PHE A 100       3.800 -10.601 -19.802  1.00 95.81           C  
ATOM    774  O   PHE A 100       6.288  -9.199 -19.694  1.00 95.81           O  
ATOM    775  CG  PHE A 100       2.634 -11.462 -20.263  1.00 95.81           C  
ATOM    776  CD1 PHE A 100       2.567 -11.901 -21.594  1.00 95.81           C  
ATOM    777  CD2 PHE A 100       1.607 -11.816 -19.374  1.00 95.81           C  
ATOM    778  CE1 PHE A 100       1.487 -12.680 -22.048  1.00 95.81           C  
ATOM    779  CE2 PHE A 100       0.525 -12.599 -19.816  1.00 95.81           C  
ATOM    780  CZ  PHE A 100       0.463 -13.029 -21.153  1.00 95.81           C  
ATOM    781  N   GLU A 101       7.200 -10.782 -18.383  1.00 94.62           N  
ATOM    782  CA  GLU A 101       8.269  -9.945 -17.788  1.00 94.62           C  
ATOM    783  C   GLU A 101       8.992  -9.084 -18.825  1.00 94.62           C  
ATOM    784  CB  GLU A 101       9.283 -10.834 -17.031  1.00 94.62           C  
ATOM    785  O   GLU A 101       9.137  -7.884 -18.622  1.00 94.62           O  
ATOM    786  CG  GLU A 101      10.576 -10.177 -16.533  1.00 94.62           C  
ATOM    787  CD  GLU A 101      11.431 -11.125 -15.663  1.00 94.62           C  
ATOM    788  OE1 GLU A 101      12.252 -10.615 -14.866  1.00 94.62           O  
ATOM    789  OE2 GLU A 101      11.330 -12.362 -15.827  1.00 94.62           O  
ATOM    790  N   PHE A 102       9.377  -9.674 -19.959  1.00 94.00           N  
ATOM    791  CA  PHE A 102      10.158  -9.007 -21.007  1.00 94.00           C  
ATOM    792  C   PHE A 102       9.317  -8.430 -22.150  1.00 94.00           C  
ATOM    793  CB  PHE A 102      11.218  -9.972 -21.544  1.00 94.00           C  
ATOM    794  O   PHE A 102       9.867  -8.056 -23.186  1.00 94.00           O  
ATOM    795  CG  PHE A 102      12.071 -10.576 -20.456  1.00 94.00           C  
ATOM    796  CD1 PHE A 102      12.998  -9.769 -19.778  1.00 94.00           C  
ATOM    797  CD2 PHE A 102      11.861 -11.908 -20.053  1.00 94.00           C  
ATOM    798  CE1 PHE A 102      13.705 -10.292 -18.688  1.00 94.00           C  
ATOM    799  CE2 PHE A 102      12.561 -12.420 -18.951  1.00 94.00           C  
ATOM    800  CZ  PHE A 102      13.478 -11.608 -18.264  1.00 94.00           C  
ATOM    801  N   LYS A 103       7.989  -8.395 -22.015  1.00 91.81           N  
ATOM    802  CA  LYS A 103       7.121  -7.761 -23.012  1.00 91.81           C  
ATOM    803  C   LYS A 103       6.831  -6.329 -22.591  1.00 91.81           C  
ATOM    804  CB  LYS A 103       5.844  -8.576 -23.256  1.00 91.81           C  
ATOM    805  O   LYS A 103       6.706  -6.034 -21.408  1.00 91.81           O  
ATOM    806  CG  LYS A 103       6.172 -10.014 -23.684  1.00 91.81           C  
ATOM    807  CD  LYS A 103       4.957 -10.717 -24.297  1.00 91.81           C  
ATOM    808  CE  LYS A 103       5.126 -12.229 -24.112  1.00 91.81           C  
ATOM    809  NZ  LYS A 103       3.945 -12.984 -24.581  1.00 91.81           N  
ATOM    810  N   ASN A 104       6.706  -5.433 -23.561  1.00 90.44           N  
ATOM    811  CA  ASN A 104       6.237  -4.074 -23.305  1.00 90.44           C  
ATOM    812  C   ASN A 104       4.723  -4.122 -22.978  1.00 90.44           C  
ATOM    813  CB  ASN A 104       6.594  -3.229 -24.543  1.00 90.44           C  
ATOM    814  O   ASN A 104       4.006  -4.822 -23.699  1.00 90.44           O  
ATOM    815  CG  ASN A 104       6.369  -1.740 -24.355  1.00 90.44           C  
ATOM    816  ND2 ASN A 104       7.254  -0.907 -24.847  1.00 90.44           N  
ATOM    817  OD1 ASN A 104       5.397  -1.289 -23.788  1.00 90.44           O  
ATOM    818  N   PRO A 105       4.217  -3.443 -21.925  1.00 94.06           N  
ATOM    819  CA  PRO A 105       4.900  -2.480 -21.052  1.00 94.06           C  
ATOM    820  C   PRO A 105       5.444  -3.042 -19.729  1.00 94.06           C  
ATOM    821  CB  PRO A 105       3.851  -1.388 -20.815  1.00 94.06           C  
ATOM    822  O   PRO A 105       5.878  -2.254 -18.895  1.00 94.06           O  
ATOM    823  CG  PRO A 105       2.565  -2.203 -20.704  1.00 94.06           C  
ATOM    824  CD  PRO A 105       2.776  -3.329 -21.718  1.00 94.06           C  
ATOM    825  N   SER A 106       5.451  -4.360 -19.501  1.00 96.12           N  
ATOM    826  CA  SER A 106       6.033  -4.949 -18.281  1.00 96.12           C  
ATOM    827  C   SER A 106       7.515  -4.601 -18.127  1.00 96.12           C  
ATOM    828  CB  SER A 106       5.931  -6.475 -18.287  1.00 96.12           C  
ATOM    829  O   SER A 106       7.946  -4.187 -17.049  1.00 96.12           O  
ATOM    830  OG  SER A 106       4.621  -6.923 -18.562  1.00 96.12           O  
ATOM    831  N   MET A 107       8.264  -4.707 -19.228  1.00 96.00           N  
ATOM    832  CA  MET A 107       9.593  -4.130 -19.388  1.00 96.00           C  
ATOM    833  C   MET A 107       9.533  -3.017 -20.432  1.00 96.00           C  
ATOM    834  CB  MET A 107      10.627  -5.215 -19.722  1.00 96.00           C  
ATOM    835  O   MET A 107       9.157  -3.236 -21.587  1.00 96.00           O  
ATOM    836  CG  MET A 107      12.027  -4.626 -19.940  1.00 96.00           C  
ATOM    837  SD  MET A 107      13.396  -5.820 -19.853  1.00 96.00           S  
ATOM    838  CE  MET A 107      13.398  -6.139 -18.069  1.00 96.00           C  
ATOM    839  N   LEU A 108       9.923  -1.811 -20.028  1.00 95.56           N  
ATOM    840  CA  LEU A 108      10.069  -0.674 -20.924  1.00 95.56           C  
ATOM    841  C   LEU A 108      11.449  -0.716 -21.572  1.00 95.56           C  
ATOM    842  CB  LEU A 108       9.841   0.649 -20.179  1.00 95.56           C  
ATOM    843  O   LEU A 108      12.468  -0.819 -20.887  1.00 95.56           O  
ATOM    844  CG  LEU A 108       8.467   0.775 -19.502  1.00 95.56           C  
ATOM    845  CD1 LEU A 108       8.408   2.088 -18.721  1.00 95.56           C  
ATOM    846  CD2 LEU A 108       7.312   0.745 -20.503  1.00 95.56           C  
ATOM    847  N   TYR A 109      11.460  -0.593 -22.894  1.00 93.56           N  
ATOM    848  CA  TYR A 109      12.657  -0.487 -23.720  1.00 93.56           C  
ATOM    849  C   TYR A 109      12.785   0.963 -24.180  1.00 93.56           C  
ATOM    850  CB  TYR A 109      12.538  -1.472 -24.889  1.00 93.56           C  
ATOM    851  O   TYR A 109      12.015   1.426 -25.021  1.00 93.56           O  
ATOM    852  CG  TYR A 109      12.555  -2.924 -24.457  1.00 93.56           C  
ATOM    853  CD1 TYR A 109      13.787  -3.576 -24.273  1.00 93.56           C  
ATOM    854  CD2 TYR A 109      11.351  -3.615 -24.214  1.00 93.56           C  
ATOM    855  CE1 TYR A 109      13.824  -4.915 -23.849  1.00 93.56           C  
ATOM    856  CE2 TYR A 109      11.381  -4.960 -23.798  1.00 93.56           C  
ATOM    857  OH  TYR A 109      12.671  -6.889 -23.167  1.00 93.56           O  
ATOM    858  CZ  TYR A 109      12.618  -5.608 -23.610  1.00 93.56           C  
ATOM    859  N   LEU A 110      13.707   1.709 -23.570  1.00 94.62           N  
ATOM    860  CA  LEU A 110      13.826   3.153 -23.772  1.00 94.62           C  
ATOM    861  C   LEU A 110      14.770   3.476 -24.930  1.00 94.62           C  
ATOM    862  CB  LEU A 110      14.290   3.823 -22.467  1.00 94.62           C  
ATOM    863  O   LEU A 110      15.735   2.753 -25.167  1.00 94.62           O  
ATOM    864  CG  LEU A 110      13.360   3.581 -21.264  1.00 94.62           C  
ATOM    865  CD1 LEU A 110      13.947   4.262 -20.036  1.00 94.62           C  
ATOM    866  CD2 LEU A 110      11.948   4.131 -21.484  1.00 94.62           C  
ATOM    867  N   ALA A 111      14.550   4.608 -25.605  1.00 94.00           N  
ATOM    868  CA  ALA A 111      15.397   5.080 -26.710  1.00 94.00           C  
ATOM    869  C   ALA A 111      16.875   5.277 -26.315  1.00 94.00           C  
ATOM    870  CB  ALA A 111      14.798   6.391 -27.233  1.00 94.00           C  
ATOM    871  O   ALA A 111      17.763   5.230 -27.158  1.00 94.00           O  
ATOM    872  N   THR A 112      17.146   5.452 -25.020  1.00 93.19           N  
ATOM    873  CA  THR A 112      18.493   5.525 -24.441  1.00 93.19           C  
ATOM    874  C   THR A 112      19.203   4.167 -24.358  1.00 93.19           C  
ATOM    875  CB  THR A 112      18.412   6.144 -23.038  1.00 93.19           C  
ATOM    876  O   THR A 112      20.350   4.112 -23.927  1.00 93.19           O  
ATOM    877  CG2 THR A 112      17.923   7.593 -23.072  1.00 93.19           C  
ATOM    878  OG1 THR A 112      17.496   5.415 -22.244  1.00 93.19           O  
ATOM    879  N   GLY A 113      18.535   3.071 -24.730  1.00 90.62           N  
ATOM    880  CA  GLY A 113      19.032   1.695 -24.636  1.00 90.62           C  
ATOM    881  C   GLY A 113      18.767   1.015 -23.293  1.00 90.62           C  
ATOM    882  O   GLY A 113      18.924  -0.199 -23.187  1.00 90.62           O  
ATOM    883  N   HIS A 114      18.310   1.761 -22.284  1.00 91.38           N  
ATOM    884  CA  HIS A 114      17.987   1.209 -20.972  1.00 91.38           C  
ATOM    885  C   HIS A 114      16.701   0.377 -20.982  1.00 91.38           C  
ATOM    886  CB  HIS A 114      17.929   2.320 -19.917  1.00 91.38           C  
ATOM    887  O   HIS A 114      15.762   0.627 -21.743  1.00 91.38           O  
ATOM    888  CG  HIS A 114      19.297   2.851 -19.583  1.00 91.38           C  
ATOM    889  CD2 HIS A 114      19.913   3.925 -20.157  1.00 91.38           C  
ATOM    890  ND1 HIS A 114      20.202   2.285 -18.714  1.00 91.38           N  
ATOM    891  CE1 HIS A 114      21.331   3.012 -18.761  1.00 91.38           C  
ATOM    892  NE2 HIS A 114      21.190   4.049 -19.597  1.00 91.38           N  
ATOM    893  N   ARG A 115      16.678  -0.605 -20.080  1.00 94.12           N  
ATOM    894  CA  ARG A 115      15.555  -1.504 -19.820  1.00 94.12           C  
ATOM    895  C   ARG A 115      15.051  -1.250 -18.407  1.00 94.12           C  
ATOM    896  CB  ARG A 115      16.012  -2.959 -19.989  1.00 94.12           C  
ATOM    897  O   ARG A 115      15.854  -1.256 -17.477  1.00 94.12           O  
ATOM    898  CG  ARG A 115      16.417  -3.277 -21.437  1.00 94.12           C  
ATOM    899  CD  ARG A 115      17.006  -4.686 -21.563  1.00 94.12           C  
ATOM    900  NE  ARG A 115      18.366  -4.788 -20.986  1.00 94.12           N  
ATOM    901  NH1 ARG A 115      18.660  -7.015 -21.385  1.00 94.12           N  
ATOM    902  NH2 ARG A 115      20.329  -5.860 -20.472  1.00 94.12           N  
ATOM    903  CZ  ARG A 115      19.112  -5.878 -20.934  1.00 94.12           C  
ATOM    904  N   VAL A 116      13.749  -1.036 -18.248  1.00 96.94           N  
ATOM    905  CA  VAL A 116      13.135  -0.744 -16.944  1.00 96.94           C  
ATOM    906  C   VAL A 116      12.018  -1.736 -16.677  1.00 96.94           C  
ATOM    907  CB  VAL A 116      12.619   0.706 -16.876  1.00 96.94           C  
ATOM    908  O   VAL A 116      11.082  -1.828 -17.467  1.00 96.94           O  
ATOM    909  CG1 VAL A 116      11.984   1.023 -15.516  1.00 96.94           C  
ATOM    910  CG2 VAL A 116      13.766   1.691 -17.118  1.00 96.94           C  
ATOM    911  N   GLN A 117      12.095  -2.455 -15.557  1.00 97.31           N  
ATOM    912  CA  GLN A 117      11.053  -3.392 -15.134  1.00 97.31           C  
ATOM    913  C   GLN A 117       9.847  -2.631 -14.561  1.00 97.31           C  
ATOM    914  CB  GLN A 117      11.651  -4.422 -14.151  1.00 97.31           C  
ATOM    915  O   GLN A 117       9.645  -2.571 -13.350  1.00 97.31           O  
ATOM    916  CG  GLN A 117      10.705  -5.614 -13.906  1.00 97.31           C  
ATOM    917  CD  GLN A 117      10.418  -6.397 -15.183  1.00 97.31           C  
ATOM    918  NE2 GLN A 117       9.282  -7.039 -15.307  1.00 97.31           N  
ATOM    919  OE1 GLN A 117      11.198  -6.406 -16.116  1.00 97.31           O  
ATOM    920  N   TRP A 118       9.053  -2.002 -15.426  1.00 98.25           N  
ATOM    921  CA  TRP A 118       7.920  -1.165 -15.027  1.00 98.25           C  
ATOM    922  C   TRP A 118       6.845  -1.922 -14.252  1.00 98.25           C  
ATOM    923  CB  TRP A 118       7.326  -0.502 -16.262  1.00 98.25           C  
ATOM    924  O   TRP A 118       6.287  -1.364 -13.309  1.00 98.25           O  
ATOM    925  CG  TRP A 118       6.101   0.307 -15.985  1.00 98.25           C  
ATOM    926  CD1 TRP A 118       4.843   0.014 -16.382  1.00 98.25           C  
ATOM    927  CD2 TRP A 118       6.002   1.516 -15.178  1.00 98.25           C  
ATOM    928  CE2 TRP A 118       4.631   1.905 -15.118  1.00 98.25           C  
ATOM    929  CE3 TRP A 118       6.936   2.315 -14.484  1.00 98.25           C  
ATOM    930  NE1 TRP A 118       3.970   0.958 -15.874  1.00 98.25           N  
ATOM    931  CH2 TRP A 118       5.158   3.805 -13.717  1.00 98.25           C  
ATOM    932  CZ2 TRP A 118       4.205   3.031 -14.401  1.00 98.25           C  
ATOM    933  CZ3 TRP A 118       6.518   3.448 -13.761  1.00 98.25           C  
ATOM    934  N   LEU A 119       6.620  -3.204 -14.566  1.00 98.25           N  
ATOM    935  CA  LEU A 119       5.688  -4.052 -13.814  1.00 98.25           C  
ATOM    936  C   LEU A 119       5.980  -4.030 -12.302  1.00 98.25           C  
ATOM    937  CB  LEU A 119       5.759  -5.484 -14.377  1.00 98.25           C  
ATOM    938  O   LEU A 119       5.048  -3.978 -11.506  1.00 98.25           O  
ATOM    939  CG  LEU A 119       4.773  -6.477 -13.733  1.00 98.25           C  
ATOM    940  CD1 LEU A 119       3.313  -6.085 -13.970  1.00 98.25           C  
ATOM    941  CD2 LEU A 119       4.994  -7.869 -14.322  1.00 98.25           C  
ATOM    942  N   ARG A 120       7.263  -3.990 -11.919  1.00 98.50           N  
ATOM    943  CA  ARG A 120       7.717  -3.933 -10.521  1.00 98.50           C  
ATOM    944  C   ARG A 120       7.374  -2.594  -9.859  1.00 98.50           C  
ATOM    945  CB  ARG A 120       9.229  -4.207 -10.503  1.00 98.50           C  
ATOM    946  O   ARG A 120       6.862  -2.561  -8.749  1.00 98.50           O  
ATOM    947  CG  ARG A 120       9.794  -4.388  -9.092  1.00 98.50           C  
ATOM    948  CD  ARG A 120      11.329  -4.402  -9.108  1.00 98.50           C  
ATOM    949  NE  ARG A 120      11.895  -5.525  -9.884  1.00 98.50           N  
ATOM    950  NH1 ARG A 120      13.839  -4.478 -10.527  1.00 98.50           N  
ATOM    951  NH2 ARG A 120      13.433  -6.578 -11.190  1.00 98.50           N  
ATOM    952  CZ  ARG A 120      13.054  -5.524 -10.524  1.00 98.50           C  
ATOM    953  N   TYR A 121       7.613  -1.475 -10.540  1.00 98.69           N  
ATOM    954  CA  TYR A 121       7.282  -0.152  -9.995  1.00 98.69           C  
ATOM    955  C   TYR A 121       5.767   0.078  -9.907  1.00 98.69           C  
ATOM    956  CB  TYR A 121       7.950   0.942 -10.834  1.00 98.69           C  
ATOM    957  O   TYR A 121       5.293   0.680  -8.945  1.00 98.69           O  
ATOM    958  CG  TYR A 121       9.465   0.906 -10.785  1.00 98.69           C  
ATOM    959  CD1 TYR A 121      10.141   1.399  -9.652  1.00 98.69           C  
ATOM    960  CD2 TYR A 121      10.196   0.365 -11.859  1.00 98.69           C  
ATOM    961  CE1 TYR A 121      11.545   1.348  -9.590  1.00 98.69           C  
ATOM    962  CE2 TYR A 121      11.599   0.298 -11.795  1.00 98.69           C  
ATOM    963  OH  TYR A 121      13.621   0.682 -10.587  1.00 98.69           O  
ATOM    964  CZ  TYR A 121      12.272   0.782 -10.658  1.00 98.69           C  
ATOM    965  N   ALA A 122       5.004  -0.428 -10.882  1.00 98.56           N  
ATOM    966  CA  ALA A 122       3.544  -0.377 -10.865  1.00 98.56           C  
ATOM    967  C   ALA A 122       2.968  -1.181  -9.691  1.00 98.56           C  
ATOM    968  CB  ALA A 122       3.028  -0.901 -12.210  1.00 98.56           C  
ATOM    969  O   ALA A 122       2.085  -0.705  -8.983  1.00 98.56           O  
ATOM    970  N   GLU A 123       3.506  -2.372  -9.448  1.00 98.62           N  
ATOM    971  CA  GLU A 123       3.170  -3.189  -8.287  1.00 98.62           C  
ATOM    972  C   GLU A 123       3.468  -2.462  -6.972  1.00 98.62           C  
ATOM    973  CB  GLU A 123       3.989  -4.464  -8.406  1.00 98.62           C  
ATOM    974  O   GLU A 123       2.591  -2.384  -6.115  1.00 98.62           O  
ATOM    975  CG  GLU A 123       3.768  -5.466  -7.276  1.00 98.62           C  
ATOM    976  CD  GLU A 123       5.002  -6.342  -7.067  1.00 98.62           C  
ATOM    977  OE1 GLU A 123       5.016  -7.002  -6.022  1.00 98.62           O  
ATOM    978  OE2 GLU A 123       5.954  -6.325  -7.882  1.00 98.62           O  
ATOM    979  N   TRP A 124       4.656  -1.867  -6.820  1.00 98.81           N  
ATOM    980  CA  TRP A 124       5.006  -1.127  -5.604  1.00 98.81           C  
ATOM    981  C   TRP A 124       4.045   0.029  -5.326  1.00 98.81           C  
ATOM    982  CB  TRP A 124       6.446  -0.620  -5.701  1.00 98.81           C  
ATOM    983  O   TRP A 124       3.624   0.200  -4.184  1.00 98.81           O  
ATOM    984  CG  TRP A 124       7.518  -1.663  -5.741  1.00 98.81           C  
ATOM    985  CD1 TRP A 124       7.372  -2.988  -5.499  1.00 98.81           C  
ATOM    986  CD2 TRP A 124       8.928  -1.469  -6.047  1.00 98.81           C  
ATOM    987  CE2 TRP A 124       9.586  -2.726  -5.935  1.00 98.81           C  
ATOM    988  CE3 TRP A 124       9.720  -0.353  -6.398  1.00 98.81           C  
ATOM    989  NE1 TRP A 124       8.592  -3.623  -5.604  1.00 98.81           N  
ATOM    990  CH2 TRP A 124      11.726  -1.741  -6.512  1.00 98.81           C  
ATOM    991  CZ2 TRP A 124      10.959  -2.862  -6.160  1.00 98.81           C  
ATOM    992  CZ3 TRP A 124      11.104  -0.486  -6.626  1.00 98.81           C  
ATOM    993  N   LEU A 125       3.625   0.773  -6.355  1.00 98.69           N  
ATOM    994  CA  LEU A 125       2.614   1.829  -6.204  1.00 98.69           C  
ATOM    995  C   LEU A 125       1.258   1.294  -5.726  1.00 98.69           C  
ATOM    996  CB  LEU A 125       2.427   2.567  -7.542  1.00 98.69           C  
ATOM    997  O   LEU A 125       0.521   2.015  -5.056  1.00 98.69           O  
ATOM    998  CG  LEU A 125       3.568   3.527  -7.906  1.00 98.69           C  
ATOM    999  CD1 LEU A 125       3.360   4.059  -9.324  1.00 98.69           C  
ATOM   1000  CD2 LEU A 125       3.649   4.723  -6.952  1.00 98.69           C  
ATOM   1001  N   LEU A 126       0.925   0.045  -6.053  1.00 98.69           N  
ATOM   1002  CA  LEU A 126      -0.307  -0.597  -5.605  1.00 98.69           C  
ATOM   1003  C   LEU A 126      -0.160  -1.160  -4.186  1.00 98.69           C  
ATOM   1004  CB  LEU A 126      -0.713  -1.682  -6.621  1.00 98.69           C  
ATOM   1005  O   LEU A 126      -1.078  -1.021  -3.384  1.00 98.69           O  
ATOM   1006  CG  LEU A 126      -1.085  -1.138  -8.014  1.00 98.69           C  
ATOM   1007  CD1 LEU A 126      -1.169  -2.288  -9.017  1.00 98.69           C  
ATOM   1008  CD2 LEU A 126      -2.430  -0.410  -8.012  1.00 98.69           C  
ATOM   1009  N   THR A 127       0.969  -1.788  -3.852  1.00 98.81           N  
ATOM   1010  CA  THR A 127       1.107  -2.550  -2.601  1.00 98.81           C  
ATOM   1011  C   THR A 127       1.725  -1.764  -1.452  1.00 98.81           C  
ATOM   1012  CB  THR A 127       1.904  -3.846  -2.809  1.00 98.81           C  
ATOM   1013  O   THR A 127       1.265  -1.898  -0.319  1.00 98.81           O  
ATOM   1014  CG2 THR A 127       1.212  -4.782  -3.800  1.00 98.81           C  
ATOM   1015  OG1 THR A 127       3.207  -3.592  -3.289  1.00 98.81           O  
ATOM   1016  N   CYS A 128       2.762  -0.959  -1.700  1.00 98.69           N  
ATOM   1017  CA  CYS A 128       3.530  -0.310  -0.633  1.00 98.69           C  
ATOM   1018  C   CYS A 128       2.680   0.678   0.187  1.00 98.69           C  
ATOM   1019  CB  CYS A 128       4.809   0.319  -1.199  1.00 98.69           C  
ATOM   1020  O   CYS A 128       2.669   0.547   1.416  1.00 98.69           O  
ATOM   1021  SG  CYS A 128       5.888  -0.960  -1.900  1.00 98.69           S  
ATOM   1022  N   PRO A 129       1.843   1.545  -0.425  1.00 98.62           N  
ATOM   1023  CA  PRO A 129       0.931   2.394   0.336  1.00 98.62           C  
ATOM   1024  C   PRO A 129      -0.040   1.589   1.212  1.00 98.62           C  
ATOM   1025  CB  PRO A 129       0.197   3.242  -0.711  1.00 98.62           C  
ATOM   1026  O   PRO A 129      -0.276   1.946   2.364  1.00 98.62           O  
ATOM   1027  CG  PRO A 129       1.198   3.316  -1.859  1.00 98.62           C  
ATOM   1028  CD  PRO A 129       1.813   1.923  -1.836  1.00 98.62           C  
ATOM   1029  N   VAL A 130      -0.564   0.463   0.719  1.00 98.62           N  
ATOM   1030  CA  VAL A 130      -1.508  -0.385   1.471  1.00 98.62           C  
ATOM   1031  C   VAL A 130      -0.829  -1.079   2.656  1.00 98.62           C  
ATOM   1032  CB  VAL A 130      -2.201  -1.393   0.534  1.00 98.62           C  
ATOM   1033  O   VAL A 130      -1.395  -1.131   3.750  1.00 98.62           O  
ATOM   1034  CG1 VAL A 130      -3.171  -2.303   1.295  1.00 98.62           C  
ATOM   1035  CG2 VAL A 130      -3.002  -0.645  -0.540  1.00 98.62           C  
ATOM   1036  N   ILE A 131       0.417  -1.530   2.492  1.00 98.62           N  
ATOM   1037  CA  ILE A 131       1.237  -2.047   3.601  1.00 98.62           C  
ATOM   1038  C   ILE A 131       1.429  -0.966   4.672  1.00 98.62           C  
ATOM   1039  CB  ILE A 131       2.591  -2.566   3.064  1.00 98.62           C  
ATOM   1040  O   ILE A 131       1.313  -1.246   5.865  1.00 98.62           O  
ATOM   1041  CG1 ILE A 131       2.365  -3.824   2.202  1.00 98.62           C  
ATOM   1042  CG2 ILE A 131       3.590  -2.875   4.196  1.00 98.62           C  
ATOM   1043  CD1 ILE A 131       3.585  -4.207   1.361  1.00 98.62           C  
ATOM   1044  N   LEU A 132       1.669   0.286   4.271  1.00 98.50           N  
ATOM   1045  CA  LEU A 132       1.843   1.402   5.204  1.00 98.50           C  
ATOM   1046  C   LEU A 132       0.537   1.847   5.879  1.00 98.50           C  
ATOM   1047  CB  LEU A 132       2.522   2.571   4.482  1.00 98.50           C  
ATOM   1048  O   LEU A 132       0.569   2.286   7.033  1.00 98.50           O  
ATOM   1049  CG  LEU A 132       3.960   2.270   4.028  1.00 98.50           C  
ATOM   1050  CD1 LEU A 132       4.515   3.492   3.315  1.00 98.50           C  
ATOM   1051  CD2 LEU A 132       4.891   1.915   5.189  1.00 98.50           C  
ATOM   1052  N   ILE A 133      -0.611   1.688   5.215  1.00 97.56           N  
ATOM   1053  CA  ILE A 133      -1.936   1.834   5.838  1.00 97.56           C  
ATOM   1054  C   ILE A 133      -2.103   0.791   6.946  1.00 97.56           C  
ATOM   1055  CB  ILE A 133      -3.060   1.735   4.777  1.00 97.56           C  
ATOM   1056  O   ILE A 133      -2.451   1.148   8.075  1.00 97.56           O  
ATOM   1057  CG1 ILE A 133      -3.066   3.003   3.898  1.00 97.56           C  
ATOM   1058  CG2 ILE A 133      -4.438   1.563   5.436  1.00 97.56           C  
ATOM   1059  CD1 ILE A 133      -3.963   2.920   2.658  1.00 97.56           C  
ATOM   1060  N   HIS A 134      -1.780  -0.474   6.660  1.00 97.56           N  
ATOM   1061  CA  HIS A 134      -1.821  -1.541   7.658  1.00 97.56           C  
ATOM   1062  C   HIS A 134      -0.837  -1.253   8.808  1.00 97.56           C  
ATOM   1063  CB  HIS A 134      -1.561  -2.883   6.959  1.00 97.56           C  
ATOM   1064  O   HIS A 134      -1.219  -1.325   9.975  1.00 97.56           O  
ATOM   1065  CG  HIS A 134      -1.756  -4.123   7.802  1.00 97.56           C  
ATOM   1066  CD2 HIS A 134      -2.028  -4.216   9.143  1.00 97.56           C  
ATOM   1067  ND1 HIS A 134      -1.712  -5.412   7.327  1.00 97.56           N  
ATOM   1068  CE1 HIS A 134      -1.925  -6.247   8.356  1.00 97.56           C  
ATOM   1069  NE2 HIS A 134      -2.105  -5.562   9.493  1.00 97.56           N  
ATOM   1070  N   LEU A 135       0.393  -0.814   8.522  1.00 97.75           N  
ATOM   1071  CA  LEU A 135       1.363  -0.415   9.551  1.00 97.75           C  
ATOM   1072  C   LEU A 135       0.850   0.737  10.430  1.00 97.75           C  
ATOM   1073  CB  LEU A 135       2.680  -0.020   8.863  1.00 97.75           C  
ATOM   1074  O   LEU A 135       1.076   0.761  11.638  1.00 97.75           O  
ATOM   1075  CG  LEU A 135       3.758   0.517   9.823  1.00 97.75           C  
ATOM   1076  CD1 LEU A 135       4.095  -0.485  10.924  1.00 97.75           C  
ATOM   1077  CD2 LEU A 135       5.032   0.841   9.048  1.00 97.75           C  
ATOM   1078  N   SER A 136       0.138   1.695   9.844  1.00 96.25           N  
ATOM   1079  CA  SER A 136      -0.427   2.821  10.594  1.00 96.25           C  
ATOM   1080  C   SER A 136      -1.585   2.396  11.505  1.00 96.25           C  
ATOM   1081  CB  SER A 136      -0.860   3.924   9.630  1.00 96.25           C  
ATOM   1082  O   SER A 136      -1.919   3.116  12.445  1.00 96.25           O  
ATOM   1083  OG  SER A 136       0.256   4.341   8.862  1.00 96.25           O  
ATOM   1084  N   ASN A 137      -2.165   1.215  11.269  1.00 95.75           N  
ATOM   1085  CA  ASN A 137      -3.233   0.622  12.069  1.00 95.75           C  
ATOM   1086  C   ASN A 137      -2.977  -0.872  12.355  1.00 95.75           C  
ATOM   1087  CB  ASN A 137      -4.577   0.882  11.373  1.00 95.75           C  
ATOM   1088  O   ASN A 137      -3.818  -1.732  12.071  1.00 95.75           O  
ATOM   1089  CG  ASN A 137      -5.774   0.549  12.251  1.00 95.75           C  
ATOM   1090  ND2 ASN A 137      -6.928   0.447  11.641  1.00 95.75           N  
ATOM   1091  OD1 ASN A 137      -5.695   0.408  13.469  1.00 95.75           O  
ATOM   1092  N   LEU A 138      -1.818  -1.184  12.955  1.00 94.69           N  
ATOM   1093  CA  LEU A 138      -1.429  -2.566  13.294  1.00 94.69           C  
ATOM   1094  C   LEU A 138      -2.464  -3.286  14.168  1.00 94.69           C  
ATOM   1095  CB  LEU A 138      -0.078  -2.568  14.040  1.00 94.69           C  
ATOM   1096  O   LEU A 138      -2.607  -4.502  14.090  1.00 94.69           O  
ATOM   1097  CG  LEU A 138       1.162  -2.327  13.167  1.00 94.69           C  
ATOM   1098  CD1 LEU A 138       2.407  -2.259  14.055  1.00 94.69           C  
ATOM   1099  CD2 LEU A 138       1.372  -3.421  12.122  1.00 94.69           C  
ATOM   1100  N   THR A 139      -3.192  -2.544  15.007  1.00 92.56           N  
ATOM   1101  CA  THR A 139      -4.210  -3.133  15.887  1.00 92.56           C  
ATOM   1102  C   THR A 139      -5.512  -3.474  15.162  1.00 92.56           C  
ATOM   1103  CB  THR A 139      -4.512  -2.249  17.106  1.00 92.56           C  
ATOM   1104  O   THR A 139      -6.249  -4.340  15.628  1.00 92.56           O  
ATOM   1105  CG2 THR A 139      -3.261  -1.845  17.891  1.00 92.56           C  
ATOM   1106  OG1 THR A 139      -5.182  -1.065  16.730  1.00 92.56           O  
ATOM   1107  N   GLY A 140      -5.819  -2.800  14.046  1.00 89.75           N  
ATOM   1108  CA  GLY A 140      -7.107  -2.913  13.350  1.00 89.75           C  
ATOM   1109  C   GLY A 140      -8.302  -2.347  14.136  1.00 89.75           C  
ATOM   1110  O   GLY A 140      -9.459  -2.637  13.808  1.00 89.75           O  
ATOM   1111  N   LEU A 141      -8.045  -1.580  15.203  1.00 86.88           N  
ATOM   1112  CA  LEU A 141      -9.075  -1.037  16.097  1.00 86.88           C  
ATOM   1113  C   LEU A 141      -9.408   0.431  15.820  1.00 86.88           C  
ATOM   1114  CB  LEU A 141      -8.638  -1.195  17.561  1.00 86.88           C  
ATOM   1115  O   LEU A 141     -10.517   0.851  16.137  1.00 86.88           O  
ATOM   1116  CG  LEU A 141      -8.360  -2.638  18.006  1.00 86.88           C  
ATOM   1117  CD1 LEU A 141      -7.833  -2.604  19.436  1.00 86.88           C  
ATOM   1118  CD2 LEU A 141      -9.596  -3.536  17.947  1.00 86.88           C  
ATOM   1119  N   SER A 142      -8.467   1.200  15.264  1.00 80.06           N  
ATOM   1120  CA  SER A 142      -8.705   2.604  14.916  1.00 80.06           C  
ATOM   1121  C   SER A 142      -9.411   2.704  13.569  1.00 80.06           C  
ATOM   1122  CB  SER A 142      -7.400   3.406  14.866  1.00 80.06           C  
ATOM   1123  O   SER A 142      -9.040   1.995  12.634  1.00 80.06           O  
ATOM   1124  OG  SER A 142      -7.718   4.780  14.735  1.00 80.06           O  
ATOM   1125  N   ASN A 143     -10.377   3.614  13.467  1.00 74.88           N  
ATOM   1126  CA  ASN A 143     -10.958   4.030  12.188  1.00 74.88           C  
ATOM   1127  C   ASN A 143     -10.325   5.330  11.667  1.00 74.88           C  
ATOM   1128  CB  ASN A 143     -12.478   4.164  12.356  1.00 74.88           C  
ATOM   1129  O   ASN A 143     -10.498   5.665  10.499  1.00 74.88           O  
ATOM   1130  CG  ASN A 143     -13.160   2.841  12.654  1.00 74.88           C  
ATOM   1131  ND2 ASN A 143     -14.247   2.874  13.390  1.00 74.88           N  
ATOM   1132  OD1 ASN A 143     -12.754   1.767  12.246  1.00 74.88           O  
ATOM   1133  N   ASP A 144      -9.568   6.033  12.514  1.00 68.00           N  
ATOM   1134  CA  ASP A 144      -8.963   7.314  12.174  1.00 68.00           C  
ATOM   1135  C   ASP A 144      -7.484   7.145  11.832  1.00 68.00           C  
ATOM   1136  CB  ASP A 144      -9.164   8.329  13.307  1.00 68.00           C  
ATOM   1137  O   ASP A 144      -6.708   6.521  12.569  1.00 68.00           O  
ATOM   1138  CG  ASP A 144     -10.625   8.755  13.487  1.00 68.00           C  
ATOM   1139  OD1 ASP A 144     -11.392   8.686  12.502  1.00 68.00           O  
ATOM   1140  OD2 ASP A 144     -10.953   9.168  14.620  1.00 68.00           O  
ATOM   1141  N   TYR A 145      -7.089   7.754  10.714  1.00 85.50           N  
ATOM   1142  CA  TYR A 145      -5.706   7.822  10.265  1.00 85.50           C  
ATOM   1143  C   TYR A 145      -5.078   9.155  10.664  1.00 85.50           C  
ATOM   1144  CB  TYR A 145      -5.622   7.585   8.755  1.00 85.50           C  
ATOM   1145  O   TYR A 145      -5.593  10.234  10.378  1.00 85.50           O  
ATOM   1146  CG  TYR A 145      -6.007   6.177   8.346  1.00 85.50           C  
ATOM   1147  CD1 TYR A 145      -5.148   5.096   8.636  1.00 85.50           C  
ATOM   1148  CD2 TYR A 145      -7.233   5.944   7.696  1.00 85.50           C  
ATOM   1149  CE1 TYR A 145      -5.503   3.787   8.257  1.00 85.50           C  
ATOM   1150  CE2 TYR A 145      -7.595   4.636   7.323  1.00 85.50           C  
ATOM   1151  OH  TYR A 145      -7.088   2.301   7.216  1.00 85.50           O  
ATOM   1152  CZ  TYR A 145      -6.731   3.556   7.596  1.00 85.50           C  
ATOM   1153  N   SER A 146      -3.916   9.085  11.310  1.00 88.00           N  
ATOM   1154  CA  SER A 146      -3.189  10.279  11.751  1.00 88.00           C  
ATOM   1155  C   SER A 146      -2.493  11.016  10.595  1.00 88.00           C  
ATOM   1156  CB  SER A 146      -2.180   9.892  12.837  1.00 88.00           C  
ATOM   1157  O   SER A 146      -2.229  10.440   9.537  1.00 88.00           O  
ATOM   1158  OG  SER A 146      -1.103   9.167  12.270  1.00 88.00           O  
ATOM   1159  N   ARG A 147      -2.059  12.263  10.839  1.00 89.44           N  
ATOM   1160  CA  ARG A 147      -1.167  13.020   9.932  1.00 89.44           C  
ATOM   1161  C   ARG A 147       0.112  12.244   9.580  1.00 89.44           C  
ATOM   1162  CB  ARG A 147      -0.833  14.383  10.573  1.00 89.44           C  
ATOM   1163  O   ARG A 147       0.636  12.402   8.481  1.00 89.44           O  
ATOM   1164  CG  ARG A 147      -0.042  15.324   9.642  1.00 89.44           C  
ATOM   1165  CD  ARG A 147       0.249  16.668  10.326  1.00 89.44           C  
ATOM   1166  NE  ARG A 147       0.991  17.585   9.436  1.00 89.44           N  
ATOM   1167  NH1 ARG A 147       1.348  19.283  10.946  1.00 89.44           N  
ATOM   1168  NH2 ARG A 147       2.063  19.511   8.849  1.00 89.44           N  
ATOM   1169  CZ  ARG A 147       1.463  18.782   9.747  1.00 89.44           C  
ATOM   1170  N   ARG A 148       0.602  11.384  10.485  1.00 91.38           N  
ATOM   1171  CA  ARG A 148       1.763  10.516  10.227  1.00 91.38           C  
ATOM   1172  C   ARG A 148       1.475   9.505   9.122  1.00 91.38           C  
ATOM   1173  CB  ARG A 148       2.184   9.790  11.510  1.00 91.38           C  
ATOM   1174  O   ARG A 148       2.352   9.287   8.297  1.00 91.38           O  
ATOM   1175  CG  ARG A 148       3.505   9.022  11.320  1.00 91.38           C  
ATOM   1176  CD  ARG A 148       3.818   8.132  12.520  1.00 91.38           C  
ATOM   1177  NE  ARG A 148       3.898   8.902  13.775  1.00 91.38           N  
ATOM   1178  NH1 ARG A 148       3.834   7.090  15.145  1.00 91.38           N  
ATOM   1179  NH2 ARG A 148       3.728   9.125  16.032  1.00 91.38           N  
ATOM   1180  CZ  ARG A 148       3.826   8.372  14.981  1.00 91.38           C  
ATOM   1181  N   THR A 149       0.267   8.941   9.084  1.00 93.44           N  
ATOM   1182  CA  THR A 149      -0.171   8.039   8.007  1.00 93.44           C  
ATOM   1183  C   THR A 149      -0.020   8.728   6.658  1.00 93.44           C  
ATOM   1184  CB  THR A 149      -1.642   7.628   8.160  1.00 93.44           C  
ATOM   1185  O   THR A 149       0.619   8.195   5.765  1.00 93.44           O  
ATOM   1186  CG2 THR A 149      -2.017   6.487   7.216  1.00 93.44           C  
ATOM   1187  OG1 THR A 149      -1.929   7.286   9.498  1.00 93.44           O  
ATOM   1188  N   MET A 150      -0.511   9.963   6.527  1.00 96.19           N  
ATOM   1189  CA  MET A 150      -0.378  10.718   5.275  1.00 96.19           C  
ATOM   1190  C   MET A 150       1.088  10.995   4.927  1.00 96.19           C  
ATOM   1191  CB  MET A 150      -1.188  12.021   5.352  1.00 96.19           C  
ATOM   1192  O   MET A 150       1.482  10.848   3.774  1.00 96.19           O  
ATOM   1193  CG  MET A 150      -2.684  11.741   5.536  1.00 96.19           C  
ATOM   1194  SD  MET A 150      -3.400  10.743   4.202  1.00 96.19           S  
ATOM   1195  CE  MET A 150      -4.629   9.785   5.126  1.00 96.19           C  
ATOM   1196  N   GLY A 151       1.917  11.318   5.926  1.00 95.56           N  
ATOM   1197  CA  GLY A 151       3.365  11.451   5.746  1.00 95.56           C  
ATOM   1198  C   GLY A 151       4.024  10.170   5.225  1.00 95.56           C  
ATOM   1199  O   GLY A 151       4.827  10.245   4.299  1.00 95.56           O  
ATOM   1200  N   LEU A 152       3.655   9.003   5.765  1.00 97.31           N  
ATOM   1201  CA  LEU A 152       4.114   7.693   5.290  1.00 97.31           C  
ATOM   1202  C   LEU A 152       3.755   7.468   3.821  1.00 97.31           C  
ATOM   1203  CB  LEU A 152       3.511   6.570   6.161  1.00 97.31           C  
ATOM   1204  O   LEU A 152       4.643   7.183   3.028  1.00 97.31           O  
ATOM   1205  CG  LEU A 152       4.307   6.273   7.432  1.00 97.31           C  
ATOM   1206  CD1 LEU A 152       3.519   5.358   8.369  1.00 97.31           C  
ATOM   1207  CD2 LEU A 152       5.624   5.585   7.082  1.00 97.31           C  
ATOM   1208  N   LEU A 153       2.486   7.655   3.452  1.00 98.25           N  
ATOM   1209  CA  LEU A 153       2.014   7.390   2.089  1.00 98.25           C  
ATOM   1210  C   LEU A 153       2.652   8.330   1.065  1.00 98.25           C  
ATOM   1211  CB  LEU A 153       0.478   7.493   2.035  1.00 98.25           C  
ATOM   1212  O   LEU A 153       3.143   7.881   0.035  1.00 98.25           O  
ATOM   1213  CG  LEU A 153      -0.273   6.546   2.985  1.00 98.25           C  
ATOM   1214  CD1 LEU A 153      -1.779   6.774   2.877  1.00 98.25           C  
ATOM   1215  CD2 LEU A 153       0.032   5.075   2.744  1.00 98.25           C  
ATOM   1216  N   VAL A 154       2.686   9.634   1.353  1.00 98.50           N  
ATOM   1217  CA  VAL A 154       3.274  10.622   0.437  1.00 98.50           C  
ATOM   1218  C   VAL A 154       4.776  10.395   0.280  1.00 98.50           C  
ATOM   1219  CB  VAL A 154       2.979  12.056   0.917  1.00 98.50           C  
ATOM   1220  O   VAL A 154       5.297  10.503  -0.832  1.00 98.50           O  
ATOM   1221  CG1 VAL A 154       3.709  13.120   0.085  1.00 98.50           C  
ATOM   1222  CG2 VAL A 154       1.477  12.359   0.823  1.00 98.50           C  
ATOM   1223  N   SER A 155       5.479  10.076   1.373  1.00 98.56           N  
ATOM   1224  CA  SER A 155       6.918   9.820   1.285  1.00 98.56           C  
ATOM   1225  C   SER A 155       7.242   8.528   0.533  1.00 98.56           C  
ATOM   1226  CB  SER A 155       7.654   9.950   2.618  1.00 98.56           C  
ATOM   1227  O   SER A 155       8.120   8.545  -0.323  1.00 98.56           O  
ATOM   1228  OG  SER A 155       7.145   9.163   3.671  1.00 98.56           O  
ATOM   1229  N   ASP A 156       6.481   7.458   0.739  1.00 98.81           N  
ATOM   1230  CA  ASP A 156       6.671   6.190   0.029  1.00 98.81           C  
ATOM   1231  C   ASP A 156       6.368   6.296  -1.471  1.00 98.81           C  
ATOM   1232  CB  ASP A 156       5.771   5.155   0.694  1.00 98.81           C  
ATOM   1233  O   ASP A 156       7.194   5.925  -2.309  1.00 98.81           O  
ATOM   1234  CG  ASP A 156       5.877   3.789   0.022  1.00 98.81           C  
ATOM   1235  OD1 ASP A 156       6.996   3.234   0.026  1.00 98.81           O  
ATOM   1236  OD2 ASP A 156       4.831   3.304  -0.462  1.00 98.81           O  
ATOM   1237  N   ILE A 157       5.234   6.906  -1.834  1.00 98.81           N  
ATOM   1238  CA  ILE A 157       4.888   7.153  -3.241  1.00 98.81           C  
ATOM   1239  C   ILE A 157       5.984   7.991  -3.908  1.00 98.81           C  
ATOM   1240  CB  ILE A 157       3.500   7.822  -3.355  1.00 98.81           C  
ATOM   1241  O   ILE A 157       6.421   7.667  -5.012  1.00 98.81           O  
ATOM   1242  CG1 ILE A 157       2.397   6.829  -2.921  1.00 98.81           C  
ATOM   1243  CG2 ILE A 157       3.229   8.307  -4.795  1.00 98.81           C  
ATOM   1244  CD1 ILE A 157       1.028   7.483  -2.694  1.00 98.81           C  
ATOM   1245  N   GLY A 158       6.481   9.032  -3.231  1.00 98.69           N  
ATOM   1246  CA  GLY A 158       7.601   9.825  -3.731  1.00 98.69           C  
ATOM   1247  C   GLY A 158       8.877   8.997  -3.921  1.00 98.69           C  
ATOM   1248  O   GLY A 158       9.527   9.128  -4.957  1.00 98.69           O  
ATOM   1249  N   THR A 159       9.213   8.092  -2.995  1.00 98.88           N  
ATOM   1250  CA  THR A 159      10.338   7.154  -3.158  1.00 98.88           C  
ATOM   1251  C   THR A 159      10.199   6.310  -4.416  1.00 98.88           C  
ATOM   1252  CB  THR A 159      10.474   6.219  -1.949  1.00 98.88           C  
ATOM   1253  O   THR A 159      11.159   6.206  -5.182  1.00 98.88           O  
ATOM   1254  CG2 THR A 159      11.580   5.172  -2.084  1.00 98.88           C  
ATOM   1255  OG1 THR A 159      10.854   6.993  -0.856  1.00 98.88           O  
ATOM   1256  N   ILE A 160       9.019   5.739  -4.654  1.00 98.81           N  
ATOM   1257  CA  ILE A 160       8.774   4.863  -5.805  1.00 98.81           C  
ATOM   1258  C   ILE A 160       8.809   5.661  -7.110  1.00 98.81           C  
ATOM   1259  CB  ILE A 160       7.444   4.101  -5.631  1.00 98.81           C  
ATOM   1260  O   ILE A 160       9.469   5.242  -8.061  1.00 98.81           O  
ATOM   1261  CG1 ILE A 160       7.485   3.194  -4.380  1.00 98.81           C  
ATOM   1262  CG2 ILE A 160       7.171   3.240  -6.879  1.00 98.81           C  
ATOM   1263  CD1 ILE A 160       6.089   2.808  -3.886  1.00 98.81           C  
ATOM   1264  N   VAL A 161       8.170   6.834  -7.153  1.00 98.81           N  
ATOM   1265  CA  VAL A 161       8.162   7.716  -8.332  1.00 98.81           C  
ATOM   1266  C   VAL A 161       9.580   8.160  -8.689  1.00 98.81           C  
ATOM   1267  CB  VAL A 161       7.237   8.928  -8.099  1.00 98.81           C  
ATOM   1268  O   VAL A 161       9.990   8.045  -9.848  1.00 98.81           O  
ATOM   1269  CG1 VAL A 161       7.392  10.011  -9.177  1.00 98.81           C  
ATOM   1270  CG2 VAL A 161       5.768   8.485  -8.109  1.00 98.81           C  
ATOM   1271  N   TRP A 162      10.368   8.613  -7.710  1.00 98.81           N  
ATOM   1272  CA  TRP A 162      11.754   9.015  -7.952  1.00 98.81           C  
ATOM   1273  C   TRP A 162      12.659   7.827  -8.291  1.00 98.81           C  
ATOM   1274  CB  TRP A 162      12.286   9.811  -6.758  1.00 98.81           C  
ATOM   1275  O   TRP A 162      13.515   7.951  -9.166  1.00 98.81           O  
ATOM   1276  CG  TRP A 162      11.615  11.124  -6.487  1.00 98.81           C  
ATOM   1277  CD1 TRP A 162      11.193  11.549  -5.274  1.00 98.81           C  
ATOM   1278  CD2 TRP A 162      11.281  12.199  -7.421  1.00 98.81           C  
ATOM   1279  CE2 TRP A 162      10.642  13.246  -6.688  1.00 98.81           C  
ATOM   1280  CE3 TRP A 162      11.438  12.401  -8.812  1.00 98.81           C  
ATOM   1281  NE1 TRP A 162      10.606  12.791  -5.388  1.00 98.81           N  
ATOM   1282  CH2 TRP A 162      10.367  14.591  -8.681  1.00 98.81           C  
ATOM   1283  CZ2 TRP A 162      10.196  14.428  -7.297  1.00 98.81           C  
ATOM   1284  CZ3 TRP A 162      10.976  13.574  -9.435  1.00 98.81           C  
ATOM   1285  N   GLY A 163      12.432   6.658  -7.689  1.00 98.75           N  
ATOM   1286  CA  GLY A 163      13.127   5.417  -8.036  1.00 98.75           C  
ATOM   1287  C   GLY A 163      12.849   4.963  -9.473  1.00 98.75           C  
ATOM   1288  O   GLY A 163      13.783   4.665 -10.217  1.00 98.75           O  
ATOM   1289  N   ALA A 164      11.587   4.981  -9.903  1.00 98.62           N  
ATOM   1290  CA  ALA A 164      11.202   4.661 -11.277  1.00 98.62           C  
ATOM   1291  C   ALA A 164      11.784   5.677 -12.273  1.00 98.62           C  
ATOM   1292  CB  ALA A 164       9.672   4.617 -11.358  1.00 98.62           C  
ATOM   1293  O   ALA A 164      12.344   5.299 -13.302  1.00 98.62           O  
ATOM   1294  N   THR A 165      11.723   6.969 -11.938  1.00 98.62           N  
ATOM   1295  CA  THR A 165      12.322   8.045 -12.747  1.00 98.62           C  
ATOM   1296  C   THR A 165      13.835   7.871 -12.867  1.00 98.62           C  
ATOM   1297  CB  THR A 165      11.993   9.428 -12.166  1.00 98.62           C  
ATOM   1298  O   THR A 165      14.392   8.024 -13.952  1.00 98.62           O  
ATOM   1299  CG2 THR A 165      12.408  10.552 -13.112  1.00 98.62           C  
ATOM   1300  OG1 THR A 165      10.602   9.566 -11.998  1.00 98.62           O  
ATOM   1301  N   SER A 166      14.504   7.477 -11.782  1.00 98.56           N  
ATOM   1302  CA  SER A 166      15.930   7.152 -11.784  1.00 98.56           C  
ATOM   1303  C   SER A 166      16.252   5.975 -12.709  1.00 98.56           C  
ATOM   1304  CB  SER A 166      16.386   6.844 -10.358  1.00 98.56           C  
ATOM   1305  O   SER A 166      17.174   6.082 -13.518  1.00 98.56           O  
ATOM   1306  OG  SER A 166      17.769   6.583 -10.354  1.00 98.56           O  
ATOM   1307  N   ALA A 167      15.467   4.891 -12.660  1.00 98.31           N  
ATOM   1308  CA  ALA A 167      15.646   3.738 -13.547  1.00 98.31           C  
ATOM   1309  C   ALA A 167      15.488   4.103 -15.031  1.00 98.31           C  
ATOM   1310  CB  ALA A 167      14.644   2.648 -13.163  1.00 98.31           C  
ATOM   1311  O   ALA A 167      16.191   3.552 -15.878  1.00 98.31           O  
ATOM   1312  N   MET A 168      14.592   5.046 -15.339  1.00 98.06           N  
ATOM   1313  CA  MET A 168      14.376   5.552 -16.698  1.00 98.06           C  
ATOM   1314  C   MET A 168      15.448   6.556 -17.157  1.00 98.06           C  
ATOM   1315  CB  MET A 168      12.970   6.170 -16.791  1.00 98.06           C  
ATOM   1316  O   MET A 168      15.679   6.711 -18.358  1.00 98.06           O  
ATOM   1317  CG  MET A 168      11.859   5.119 -16.664  1.00 98.06           C  
ATOM   1318  SD  MET A 168      10.175   5.751 -16.888  1.00 98.06           S  
ATOM   1319  CE  MET A 168       9.767   6.258 -15.197  1.00 98.06           C  
ATOM   1320  N   ALA A 169      16.105   7.242 -16.222  1.00 97.88           N  
ATOM   1321  CA  ALA A 169      17.118   8.250 -16.503  1.00 97.88           C  
ATOM   1322  C   ALA A 169      18.511   7.647 -16.764  1.00 97.88           C  
ATOM   1323  CB  ALA A 169      17.125   9.260 -15.350  1.00 97.88           C  
ATOM   1324  O   ALA A 169      18.798   6.482 -16.485  1.00 97.88           O  
ATOM   1325  N   THR A 170      19.422   8.476 -17.277  1.00 96.25           N  
ATOM   1326  CA  THR A 170      20.814   8.101 -17.571  1.00 96.25           C  
ATOM   1327  C   THR A 170      21.804   9.085 -16.947  1.00 96.25           C  
ATOM   1328  CB  THR A 170      21.053   7.965 -19.083  1.00 96.25           C  
ATOM   1329  O   THR A 170      21.431  10.172 -16.497  1.00 96.25           O  
ATOM   1330  CG2 THR A 170      19.998   7.107 -19.763  1.00 96.25           C  
ATOM   1331  OG1 THR A 170      21.008   9.221 -19.712  1.00 96.25           O  
ATOM   1332  N   GLY A 171      23.081   8.694 -16.884  1.00 96.12           N  
ATOM   1333  CA  GLY A 171      24.162   9.556 -16.400  1.00 96.12           C  
ATOM   1334  C   GLY A 171      23.918  10.118 -14.994  1.00 96.12           C  
ATOM   1335  O   GLY A 171      23.459   9.416 -14.096  1.00 96.12           O  
ATOM   1336  N   TYR A 172      24.222  11.401 -14.795  1.00 97.50           N  
ATOM   1337  CA  TYR A 172      24.074  12.065 -13.495  1.00 97.50           C  
ATOM   1338  C   TYR A 172      22.606  12.285 -13.090  1.00 97.50           C  
ATOM   1339  CB  TYR A 172      24.847  13.391 -13.517  1.00 97.50           C  
ATOM   1340  O   TYR A 172      22.301  12.315 -11.900  1.00 97.50           O  
ATOM   1341  CG  TYR A 172      24.279  14.427 -14.470  1.00 97.50           C  
ATOM   1342  CD1 TYR A 172      24.755  14.520 -15.794  1.00 97.50           C  
ATOM   1343  CD2 TYR A 172      23.257  15.289 -14.030  1.00 97.50           C  
ATOM   1344  CE1 TYR A 172      24.198  15.465 -16.678  1.00 97.50           C  
ATOM   1345  CE2 TYR A 172      22.702  16.236 -14.909  1.00 97.50           C  
ATOM   1346  OH  TYR A 172      22.625  17.241 -17.076  1.00 97.50           O  
ATOM   1347  CZ  TYR A 172      23.169  16.325 -16.235  1.00 97.50           C  
ATOM   1348  N   VAL A 173      21.684  12.394 -14.054  1.00 98.06           N  
ATOM   1349  CA  VAL A 173      20.249  12.603 -13.789  1.00 98.06           C  
ATOM   1350  C   VAL A 173      19.659  11.401 -13.047  1.00 98.06           C  
ATOM   1351  CB  VAL A 173      19.489  12.880 -15.102  1.00 98.06           C  
ATOM   1352  O   VAL A 173      18.907  11.575 -12.089  1.00 98.06           O  
ATOM   1353  CG1 VAL A 173      17.994  13.089 -14.860  1.00 98.06           C  
ATOM   1354  CG2 VAL A 173      20.024  14.137 -15.799  1.00 98.06           C  
ATOM   1355  N   LYS A 174      20.086  10.183 -13.411  1.00 98.12           N  
ATOM   1356  CA  LYS A 174      19.776   8.951 -12.668  1.00 98.12           C  
ATOM   1357  C   LYS A 174      20.160   9.068 -11.196  1.00 98.12           C  
ATOM   1358  CB  LYS A 174      20.486   7.768 -13.346  1.00 98.12           C  
ATOM   1359  O   LYS A 174      19.345   8.761 -10.330  1.00 98.12           O  
ATOM   1360  CG  LYS A 174      20.411   6.463 -12.536  1.00 98.12           C  
ATOM   1361  CD  LYS A 174      21.100   5.284 -13.225  1.00 98.12           C  
ATOM   1362  CE  LYS A 174      20.415   4.942 -14.551  1.00 98.12           C  
ATOM   1363  NZ  LYS A 174      20.861   3.633 -15.071  1.00 98.12           N  
ATOM   1364  N   VAL A 175      21.379   9.532 -10.916  1.00 98.44           N  
ATOM   1365  CA  VAL A 175      21.899   9.668  -9.547  1.00 98.44           C  
ATOM   1366  C   VAL A 175      21.097  10.699  -8.757  1.00 98.44           C  
ATOM   1367  CB  VAL A 175      23.399  10.026  -9.549  1.00 98.44           C  
ATOM   1368  O   VAL A 175      20.748  10.437  -7.611  1.00 98.44           O  
ATOM   1369  CG1 VAL A 175      23.959  10.139  -8.126  1.00 98.44           C  
ATOM   1370  CG2 VAL A 175      24.217   8.964 -10.296  1.00 98.44           C  
ATOM   1371  N   ILE A 176      20.741  11.834  -9.367  1.00 98.69           N  
ATOM   1372  CA  ILE A 176      19.913  12.861  -8.716  1.00 98.69           C  
ATOM   1373  C   ILE A 176      18.565  12.271  -8.290  1.00 98.69           C  
ATOM   1374  CB  ILE A 176      19.740  14.095  -9.630  1.00 98.69           C  
ATOM   1375  O   ILE A 176      18.203  12.369  -7.118  1.00 98.69           O  
ATOM   1376  CG1 ILE A 176      21.097  14.817  -9.795  1.00 98.69           C  
ATOM   1377  CG2 ILE A 176      18.685  15.066  -9.061  1.00 98.69           C  
ATOM   1378  CD1 ILE A 176      21.092  15.920 -10.860  1.00 98.69           C  
ATOM   1379  N   PHE A 177      17.846  11.613  -9.205  1.00 98.75           N  
ATOM   1380  CA  PHE A 177      16.553  11.011  -8.875  1.00 98.75           C  
ATOM   1381  C   PHE A 177      16.672   9.852  -7.883  1.00 98.75           C  
ATOM   1382  CB  PHE A 177      15.833  10.578 -10.155  1.00 98.75           C  
ATOM   1383  O   PHE A 177      15.818   9.711  -7.012  1.00 98.75           O  
ATOM   1384  CG  PHE A 177      15.294  11.731 -10.974  1.00 98.75           C  
ATOM   1385  CD1 PHE A 177      14.422  12.664 -10.382  1.00 98.75           C  
ATOM   1386  CD2 PHE A 177      15.633  11.863 -12.332  1.00 98.75           C  
ATOM   1387  CE1 PHE A 177      13.913  13.735 -11.134  1.00 98.75           C  
ATOM   1388  CE2 PHE A 177      15.095  12.918 -13.092  1.00 98.75           C  
ATOM   1389  CZ  PHE A 177      14.241  13.858 -12.492  1.00 98.75           C  
ATOM   1390  N   PHE A 178      17.755   9.076  -7.940  1.00 98.75           N  
ATOM   1391  CA  PHE A 178      18.028   8.049  -6.938  1.00 98.75           C  
ATOM   1392  C   PHE A 178      18.190   8.663  -5.539  1.00 98.75           C  
ATOM   1393  CB  PHE A 178      19.280   7.261  -7.337  1.00 98.75           C  
ATOM   1394  O   PHE A 178      17.547   8.219  -4.590  1.00 98.75           O  
ATOM   1395  CG  PHE A 178      19.610   6.162  -6.360  1.00 98.75           C  
ATOM   1396  CD1 PHE A 178      20.679   6.317  -5.461  1.00 98.75           C  
ATOM   1397  CD2 PHE A 178      18.822   4.996  -6.328  1.00 98.75           C  
ATOM   1398  CE1 PHE A 178      20.963   5.301  -4.534  1.00 98.75           C  
ATOM   1399  CE2 PHE A 178      19.089   3.995  -5.381  1.00 98.75           C  
ATOM   1400  CZ  PHE A 178      20.151   4.154  -4.476  1.00 98.75           C  
ATOM   1401  N   CYS A 179      18.988   9.728  -5.412  1.00 98.75           N  
ATOM   1402  CA  CYS A 179      19.183  10.439  -4.149  1.00 98.75           C  
ATOM   1403  C   CYS A 179      17.885  11.076  -3.631  1.00 98.75           C  
ATOM   1404  CB  CYS A 179      20.274  11.501  -4.332  1.00 98.75           C  
ATOM   1405  O   CYS A 179      17.618  11.011  -2.432  1.00 98.75           O  
ATOM   1406  SG  CYS A 179      21.894  10.704  -4.534  1.00 98.75           S  
ATOM   1407  N   LEU A 180      17.049  11.640  -4.511  1.00 98.69           N  
ATOM   1408  CA  LEU A 180      15.719  12.131  -4.132  1.00 98.69           C  
ATOM   1409  C   LEU A 180      14.838  10.993  -3.598  1.00 98.69           C  
ATOM   1410  CB  LEU A 180      15.048  12.829  -5.330  1.00 98.69           C  
ATOM   1411  O   LEU A 180      14.237  11.137  -2.532  1.00 98.69           O  
ATOM   1412  CG  LEU A 180      15.676  14.178  -5.725  1.00 98.69           C  
ATOM   1413  CD1 LEU A 180      15.028  14.683  -7.014  1.00 98.69           C  
ATOM   1414  CD2 LEU A 180      15.490  15.244  -4.644  1.00 98.69           C  
ATOM   1415  N   GLY A 181      14.827   9.843  -4.278  1.00 98.69           N  
ATOM   1416  CA  GLY A 181      14.127   8.644  -3.816  1.00 98.69           C  
ATOM   1417  C   GLY A 181      14.610   8.167  -2.444  1.00 98.69           C  
ATOM   1418  O   GLY A 181      13.785   7.855  -1.584  1.00 98.69           O  
ATOM   1419  N   LEU A 182      15.926   8.193  -2.196  1.00 98.75           N  
ATOM   1420  CA  LEU A 182      16.514   7.868  -0.892  1.00 98.75           C  
ATOM   1421  C   LEU A 182      16.110   8.853   0.211  1.00 98.75           C  
ATOM   1422  CB  LEU A 182      18.049   7.819  -0.984  1.00 98.75           C  
ATOM   1423  O   LEU A 182      15.817   8.411   1.318  1.00 98.75           O  
ATOM   1424  CG  LEU A 182      18.657   6.587  -1.676  1.00 98.75           C  
ATOM   1425  CD1 LEU A 182      20.179   6.718  -1.599  1.00 98.75           C  
ATOM   1426  CD2 LEU A 182      18.261   5.273  -0.997  1.00 98.75           C  
ATOM   1427  N   CYS A 183      16.057  10.161  -0.061  1.00 98.69           N  
ATOM   1428  CA  CYS A 183      15.599  11.152   0.921  1.00 98.69           C  
ATOM   1429  C   CYS A 183      14.142  10.900   1.338  1.00 98.69           C  
ATOM   1430  CB  CYS A 183      15.751  12.562   0.333  1.00 98.69           C  
ATOM   1431  O   CYS A 183      13.823  10.888   2.529  1.00 98.69           O  
ATOM   1432  SG  CYS A 183      17.506  13.014   0.234  1.00 98.69           S  
ATOM   1433  N   TYR A 184      13.272  10.637   0.362  1.00 98.69           N  
ATOM   1434  CA  TYR A 184      11.887  10.237   0.613  1.00 98.69           C  
ATOM   1435  C   TYR A 184      11.814   8.891   1.364  1.00 98.69           C  
ATOM   1436  CB  TYR A 184      11.147  10.200  -0.732  1.00 98.69           C  
ATOM   1437  O   TYR A 184      11.029   8.735   2.302  1.00 98.69           O  
ATOM   1438  CG  TYR A 184      10.543  11.526  -1.159  1.00 98.69           C  
ATOM   1439  CD1 TYR A 184       9.149  11.692  -1.117  1.00 98.69           C  
ATOM   1440  CD2 TYR A 184      11.348  12.587  -1.609  1.00 98.69           C  
ATOM   1441  CE1 TYR A 184       8.549  12.910  -1.476  1.00 98.69           C  
ATOM   1442  CE2 TYR A 184      10.757  13.805  -1.999  1.00 98.69           C  
ATOM   1443  OH  TYR A 184       8.800  15.146  -2.307  1.00 98.69           O  
ATOM   1444  CZ  TYR A 184       9.359  13.972  -1.920  1.00 98.69           C  
ATOM   1445  N   GLY A 185      12.703   7.949   1.036  1.00 98.56           N  
ATOM   1446  CA  GLY A 185      12.733   6.616   1.642  1.00 98.56           C  
ATOM   1447  C   GLY A 185      13.179   6.668   3.099  1.00 98.56           C  
ATOM   1448  O   GLY A 185      12.587   6.023   3.961  1.00 98.56           O  
ATOM   1449  N   ALA A 186      14.160   7.518   3.405  1.00 98.56           N  
ATOM   1450  CA  ALA A 186      14.595   7.795   4.768  1.00 98.56           C  
ATOM   1451  C   ALA A 186      13.458   8.394   5.611  1.00 98.56           C  
ATOM   1452  CB  ALA A 186      15.811   8.726   4.711  1.00 98.56           C  
ATOM   1453  O   ALA A 186      13.270   7.987   6.759  1.00 98.56           O  
ATOM   1454  N   ASN A 187      12.660   9.304   5.038  1.00 98.06           N  
ATOM   1455  CA  ASN A 187      11.486   9.846   5.722  1.00 98.06           C  
ATOM   1456  C   ASN A 187      10.416   8.768   5.976  1.00 98.06           C  
ATOM   1457  CB  ASN A 187      10.930  11.032   4.922  1.00 98.06           C  
ATOM   1458  O   ASN A 187       9.876   8.679   7.082  1.00 98.06           O  
ATOM   1459  CG  ASN A 187       9.918  11.785   5.761  1.00 98.06           C  
ATOM   1460  ND2 ASN A 187       8.665  11.813   5.380  1.00 98.06           N  
ATOM   1461  OD1 ASN A 187      10.240  12.319   6.808  1.00 98.06           O  
ATOM   1462  N   THR A 188      10.176   7.897   4.991  1.00 98.62           N  
ATOM   1463  CA  THR A 188       9.282   6.735   5.128  1.00 98.62           C  
ATOM   1464  C   THR A 188       9.745   5.829   6.270  1.00 98.62           C  
ATOM   1465  CB  THR A 188       9.209   5.929   3.819  1.00 98.62           C  
ATOM   1466  O   THR A 188       8.969   5.512   7.171  1.00 98.62           O  
ATOM   1467  CG2 THR A 188       8.174   4.807   3.895  1.00 98.62           C  
ATOM   1468  OG1 THR A 188       8.828   6.768   2.761  1.00 98.62           O  
ATOM   1469  N   PHE A 189      11.032   5.474   6.302  1.00 98.56           N  
ATOM   1470  CA  PHE A 189      11.609   4.605   7.333  1.00 98.56           C  
ATOM   1471  C   PHE A 189      11.536   5.238   8.720  1.00 98.56           C  
ATOM   1472  CB  PHE A 189      13.068   4.279   6.986  1.00 98.56           C  
ATOM   1473  O   PHE A 189      11.219   4.554   9.694  1.00 98.56           O  
ATOM   1474  CG  PHE A 189      13.273   3.131   6.016  1.00 98.56           C  
ATOM   1475  CD1 PHE A 189      12.337   2.843   5.001  1.00 98.56           C  
ATOM   1476  CD2 PHE A 189      14.435   2.342   6.129  1.00 98.56           C  
ATOM   1477  CE1 PHE A 189      12.568   1.789   4.108  1.00 98.56           C  
ATOM   1478  CE2 PHE A 189      14.661   1.280   5.237  1.00 98.56           C  
ATOM   1479  CZ  PHE A 189      13.729   1.013   4.222  1.00 98.56           C  
ATOM   1480  N   PHE A 190      11.780   6.545   8.821  1.00 97.31           N  
ATOM   1481  CA  PHE A 190      11.675   7.273  10.079  1.00 97.31           C  
ATOM   1482  C   PHE A 190      10.249   7.231  10.639  1.00 97.31           C  
ATOM   1483  CB  PHE A 190      12.144   8.712   9.859  1.00 97.31           C  
ATOM   1484  O   PHE A 190      10.048   6.877  11.804  1.00 97.31           O  
ATOM   1485  CG  PHE A 190      12.051   9.571  11.102  1.00 97.31           C  
ATOM   1486  CD1 PHE A 190      11.065  10.570  11.203  1.00 97.31           C  
ATOM   1487  CD2 PHE A 190      12.975   9.387  12.146  1.00 97.31           C  
ATOM   1488  CE1 PHE A 190      11.041  11.418  12.324  1.00 97.31           C  
ATOM   1489  CE2 PHE A 190      12.941  10.223  13.275  1.00 97.31           C  
ATOM   1490  CZ  PHE A 190      11.990  11.255  13.352  1.00 97.31           C  
ATOM   1491  N   HIS A 191       9.240   7.536   9.819  1.00 96.75           N  
ATOM   1492  CA  HIS A 191       7.848   7.467  10.258  1.00 96.75           C  
ATOM   1493  C   HIS A 191       7.389   6.033  10.545  1.00 96.75           C  
ATOM   1494  CB  HIS A 191       6.944   8.134   9.223  1.00 96.75           C  
ATOM   1495  O   HIS A 191       6.662   5.821  11.521  1.00 96.75           O  
ATOM   1496  CG  HIS A 191       7.074   9.630   9.176  1.00 96.75           C  
ATOM   1497  CD2 HIS A 191       7.241  10.396   8.056  1.00 96.75           C  
ATOM   1498  ND1 HIS A 191       6.979  10.488  10.249  1.00 96.75           N  
ATOM   1499  CE1 HIS A 191       7.086  11.744   9.784  1.00 96.75           C  
ATOM   1500  NE2 HIS A 191       7.225  11.738   8.454  1.00 96.75           N  
ATOM   1501  N   ALA A 192       7.852   5.054   9.765  1.00 98.06           N  
ATOM   1502  CA  ALA A 192       7.554   3.642   9.977  1.00 98.06           C  
ATOM   1503  C   ALA A 192       8.136   3.162  11.312  1.00 98.06           C  
ATOM   1504  CB  ALA A 192       8.104   2.836   8.793  1.00 98.06           C  
ATOM   1505  O   ALA A 192       7.451   2.494  12.083  1.00 98.06           O  
ATOM   1506  N   ALA A 193       9.363   3.575  11.647  1.00 97.81           N  
ATOM   1507  CA  ALA A 193       9.995   3.245  12.922  1.00 97.81           C  
ATOM   1508  C   ALA A 193       9.189   3.800  14.101  1.00 97.81           C  
ATOM   1509  CB  ALA A 193      11.436   3.771  12.923  1.00 97.81           C  
ATOM   1510  O   ALA A 193       8.933   3.076  15.063  1.00 97.81           O  
ATOM   1511  N   LYS A 194       8.711   5.051  14.007  1.00 95.88           N  
ATOM   1512  CA  LYS A 194       7.812   5.616  15.027  1.00 95.88           C  
ATOM   1513  C   LYS A 194       6.516   4.808  15.156  1.00 95.88           C  
ATOM   1514  CB  LYS A 194       7.490   7.094  14.756  1.00 95.88           C  
ATOM   1515  O   LYS A 194       6.094   4.542  16.278  1.00 95.88           O  
ATOM   1516  CG  LYS A 194       8.717   8.019  14.810  1.00 95.88           C  
ATOM   1517  CD  LYS A 194       8.302   9.465  15.125  1.00 95.88           C  
ATOM   1518  CE  LYS A 194       9.536  10.370  15.208  1.00 95.88           C  
ATOM   1519  NZ  LYS A 194       9.249  11.685  15.849  1.00 95.88           N  
ATOM   1520  N   ALA A 195       5.915   4.395  14.036  1.00 96.31           N  
ATOM   1521  CA  ALA A 195       4.707   3.567  14.035  1.00 96.31           C  
ATOM   1522  C   ALA A 195       4.936   2.195  14.695  1.00 96.31           C  
ATOM   1523  CB  ALA A 195       4.189   3.433  12.596  1.00 96.31           C  
ATOM   1524  O   ALA A 195       4.115   1.769  15.502  1.00 96.31           O  
ATOM   1525  N   TYR A 196       6.074   1.537  14.445  1.00 97.94           N  
ATOM   1526  CA  TYR A 196       6.420   0.284  15.127  1.00 97.94           C  
ATOM   1527  C   TYR A 196       6.661   0.463  16.627  1.00 97.94           C  
ATOM   1528  CB  TYR A 196       7.652  -0.363  14.487  1.00 97.94           C  
ATOM   1529  O   TYR A 196       6.227  -0.383  17.406  1.00 97.94           O  
ATOM   1530  CG  TYR A 196       7.347  -1.110  13.211  1.00 97.94           C  
ATOM   1531  CD1 TYR A 196       6.534  -2.260  13.257  1.00 97.94           C  
ATOM   1532  CD2 TYR A 196       7.874  -0.664  11.986  1.00 97.94           C  
ATOM   1533  CE1 TYR A 196       6.227  -2.950  12.072  1.00 97.94           C  
ATOM   1534  CE2 TYR A 196       7.565  -1.344  10.798  1.00 97.94           C  
ATOM   1535  OH  TYR A 196       6.390  -3.097   9.695  1.00 97.94           O  
ATOM   1536  CZ  TYR A 196       6.735  -2.481  10.844  1.00 97.94           C  
ATOM   1537  N   ILE A 197       7.324   1.546  17.049  1.00 96.62           N  
ATOM   1538  CA  ILE A 197       7.547   1.830  18.476  1.00 96.62           C  
ATOM   1539  C   ILE A 197       6.206   2.062  19.182  1.00 96.62           C  
ATOM   1540  CB  ILE A 197       8.524   3.015  18.662  1.00 96.62           C  
ATOM   1541  O   ILE A 197       5.938   1.437  20.209  1.00 96.62           O  
ATOM   1542  CG1 ILE A 197       9.938   2.641  18.159  1.00 96.62           C  
ATOM   1543  CG2 ILE A 197       8.613   3.428  20.146  1.00 96.62           C  
ATOM   1544  CD1 ILE A 197      10.857   3.853  17.953  1.00 96.62           C  
ATOM   1545  N   GLU A 198       5.327   2.898  18.624  1.00 94.69           N  
ATOM   1546  CA  GLU A 198       3.975   3.077  19.168  1.00 94.69           C  
ATOM   1547  C   GLU A 198       3.186   1.772  19.172  1.00 94.69           C  
ATOM   1548  CB  GLU A 198       3.188   4.107  18.360  1.00 94.69           C  
ATOM   1549  O   GLU A 198       2.606   1.417  20.197  1.00 94.69           O  
ATOM   1550  CG  GLU A 198       3.484   5.522  18.846  1.00 94.69           C  
ATOM   1551  CD  GLU A 198       2.730   6.570  18.035  1.00 94.69           C  
ATOM   1552  OE1 GLU A 198       2.999   7.766  18.248  1.00 94.69           O  
ATOM   1553  OE2 GLU A 198       2.106   6.239  17.006  1.00 94.69           O  
ATOM   1554  N   GLY A 199       3.203   1.025  18.066  1.00 96.00           N  
ATOM   1555  CA  GLY A 199       2.541  -0.271  17.960  1.00 96.00           C  
ATOM   1556  C   GLY A 199       3.012  -1.239  19.045  1.00 96.00           C  
ATOM   1557  O   GLY A 199       2.188  -1.836  19.732  1.00 96.00           O  
ATOM   1558  N   TYR A 200       4.322  -1.321  19.285  1.00 97.62           N  
ATOM   1559  CA  TYR A 200       4.918  -2.177  20.313  1.00 97.62           C  
ATOM   1560  C   TYR A 200       4.413  -1.840  21.724  1.00 97.62           C  
ATOM   1561  CB  TYR A 200       6.445  -2.038  20.234  1.00 97.62           C  
ATOM   1562  O   TYR A 200       4.132  -2.735  22.523  1.00 97.62           O  
ATOM   1563  CG  TYR A 200       7.186  -2.872  21.256  1.00 97.62           C  
ATOM   1564  CD1 TYR A 200       7.515  -2.324  22.512  1.00 97.62           C  
ATOM   1565  CD2 TYR A 200       7.549  -4.196  20.946  1.00 97.62           C  
ATOM   1566  CE1 TYR A 200       8.201  -3.099  23.464  1.00 97.62           C  
ATOM   1567  CE2 TYR A 200       8.246  -4.970  21.890  1.00 97.62           C  
ATOM   1568  OH  TYR A 200       9.209  -5.189  24.073  1.00 97.62           O  
ATOM   1569  CZ  TYR A 200       8.563  -4.428  23.152  1.00 97.62           C  
ATOM   1570  N   HIS A 201       4.271  -0.552  22.036  1.00 96.31           N  
ATOM   1571  CA  HIS A 201       3.765  -0.105  23.333  1.00 96.31           C  
ATOM   1572  C   HIS A 201       2.234  -0.087  23.431  1.00 96.31           C  
ATOM   1573  CB  HIS A 201       4.385   1.251  23.669  1.00 96.31           C  
ATOM   1574  O   HIS A 201       1.718  -0.125  24.546  1.00 96.31           O  
ATOM   1575  CG  HIS A 201       5.834   1.127  24.070  1.00 96.31           C  
ATOM   1576  CD2 HIS A 201       6.936   1.415  23.311  1.00 96.31           C  
ATOM   1577  ND1 HIS A 201       6.291   0.714  25.300  1.00 96.31           N  
ATOM   1578  CE1 HIS A 201       7.634   0.746  25.279  1.00 96.31           C  
ATOM   1579  NE2 HIS A 201       8.073   1.151  24.082  1.00 96.31           N  
ATOM   1580  N   THR A 202       1.514  -0.079  22.309  1.00 95.75           N  
ATOM   1581  CA  THR A 202       0.044  -0.144  22.263  1.00 95.75           C  
ATOM   1582  C   THR A 202      -0.464  -1.563  22.516  1.00 95.75           C  
ATOM   1583  CB  THR A 202      -0.476   0.331  20.896  1.00 95.75           C  
ATOM   1584  O   THR A 202      -1.454  -1.755  23.222  1.00 95.75           O  
ATOM   1585  CG2 THR A 202      -2.000   0.391  20.826  1.00 95.75           C  
ATOM   1586  OG1 THR A 202      -0.032   1.632  20.618  1.00 95.75           O  
ATOM   1587  N   VAL A 203       0.195  -2.573  21.941  1.00 96.88           N  
ATOM   1588  CA  VAL A 203      -0.272  -3.966  22.017  1.00 96.88           C  
ATOM   1589  C   VAL A 203      -0.030  -4.599  23.399  1.00 96.88           C  
ATOM   1590  CB  VAL A 203       0.314  -4.833  20.887  1.00 96.88           C  
ATOM   1591  O   VAL A 203       0.885  -4.168  24.120  1.00 96.88           O  
ATOM   1592  CG1 VAL A 203      -0.103  -4.305  19.511  1.00 96.88           C  
ATOM   1593  CG2 VAL A 203       1.832  -5.005  20.973  1.00 96.88           C  
ATOM   1594  N   PRO A 204      -0.799  -5.652  23.762  1.00 95.62           N  
ATOM   1595  CA  PRO A 204      -0.612  -6.367  25.020  1.00 95.62           C  
ATOM   1596  C   PRO A 204       0.818  -6.876  25.188  1.00 95.62           C  
ATOM   1597  CB  PRO A 204      -1.599  -7.538  25.010  1.00 95.62           C  
ATOM   1598  O   PRO A 204       1.507  -7.202  24.212  1.00 95.62           O  
ATOM   1599  CG  PRO A 204      -2.682  -7.095  24.034  1.00 95.62           C  
ATOM   1600  CD  PRO A 204      -1.908  -6.254  23.025  1.00 95.62           C  
ATOM   1601  N   LYS A 205       1.274  -6.973  26.440  1.00 94.75           N  
ATOM   1602  CA  LYS A 205       2.557  -7.616  26.756  1.00 94.75           C  
ATOM   1603  C   LYS A 205       2.526  -9.094  26.328  1.00 94.75           C  
ATOM   1604  CB  LYS A 205       2.878  -7.459  28.251  1.00 94.75           C  
ATOM   1605  O   LYS A 205       1.475  -9.694  26.152  1.00 94.75           O  
ATOM   1606  CG  LYS A 205       3.192  -6.007  28.657  1.00 94.75           C  
ATOM   1607  CD  LYS A 205       3.346  -5.920  30.182  1.00 94.75           C  
ATOM   1608  CE  LYS A 205       3.510  -4.477  30.680  1.00 94.75           C  
ATOM   1609  NZ  LYS A 205       3.173  -4.382  32.126  1.00 94.75           N  
ATOM   1610  N   GLY A 206       3.704  -9.685  26.130  1.00 95.81           N  
ATOM   1611  CA  GLY A 206       3.831 -11.079  25.701  1.00 95.81           C  
ATOM   1612  C   GLY A 206       3.914 -11.231  24.182  1.00 95.81           C  
ATOM   1613  O   GLY A 206       4.731 -10.574  23.531  1.00 95.81           O  
ATOM   1614  N   ARG A 207       3.108 -12.135  23.612  1.00 97.06           N  
ATOM   1615  CA  ARG A 207       3.267 -12.590  22.220  1.00 97.06           C  
ATOM   1616  C   ARG A 207       3.009 -11.492  21.186  1.00 97.06           C  
ATOM   1617  CB  ARG A 207       2.387 -13.826  21.981  1.00 97.06           C  
ATOM   1618  O   ARG A 207       3.739 -11.426  20.202  1.00 97.06           O  
ATOM   1619  CG  ARG A 207       2.767 -14.547  20.679  1.00 97.06           C  
ATOM   1620  CD  ARG A 207       2.032 -15.886  20.579  1.00 97.06           C  
ATOM   1621  NE  ARG A 207       2.492 -16.663  19.414  1.00 97.06           N  
ATOM   1622  NH1 ARG A 207       1.481 -18.650  19.967  1.00 97.06           N  
ATOM   1623  NH2 ARG A 207       2.574 -18.471  18.029  1.00 97.06           N  
ATOM   1624  CZ  ARG A 207       2.186 -17.921  19.146  1.00 97.06           C  
ATOM   1625  N   CYS A 208       2.048 -10.597  21.420  1.00 97.88           N  
ATOM   1626  CA  CYS A 208       1.749  -9.499  20.493  1.00 97.88           C  
ATOM   1627  C   CYS A 208       2.976  -8.610  20.244  1.00 97.88           C  
ATOM   1628  CB  CYS A 208       0.579  -8.671  21.040  1.00 97.88           C  
ATOM   1629  O   CYS A 208       3.292  -8.295  19.100  1.00 97.88           O  
ATOM   1630  SG  CYS A 208      -0.894  -9.715  21.173  1.00 97.88           S  
ATOM   1631  N   ARG A 209       3.734  -8.281  21.299  1.00 98.12           N  
ATOM   1632  CA  ARG A 209       4.979  -7.503  21.185  1.00 98.12           C  
ATOM   1633  C   ARG A 209       6.057  -8.215  20.375  1.00 98.12           C  
ATOM   1634  CB  ARG A 209       5.500  -7.152  22.582  1.00 98.12           C  
ATOM   1635  O   ARG A 209       6.713  -7.575  19.563  1.00 98.12           O  
ATOM   1636  CG  ARG A 209       4.656  -6.028  23.176  1.00 98.12           C  
ATOM   1637  CD  ARG A 209       5.224  -5.532  24.499  1.00 98.12           C  
ATOM   1638  NE  ARG A 209       4.314  -4.543  25.095  1.00 98.12           N  
ATOM   1639  NH1 ARG A 209       5.727  -3.770  26.720  1.00 98.12           N  
ATOM   1640  NH2 ARG A 209       3.676  -2.879  26.482  1.00 98.12           N  
ATOM   1641  CZ  ARG A 209       4.578  -3.733  26.095  1.00 98.12           C  
ATOM   1642  N   GLN A 210       6.205  -9.530  20.549  1.00 98.44           N  
ATOM   1643  CA  GLN A 210       7.148 -10.330  19.758  1.00 98.44           C  
ATOM   1644  C   GLN A 210       6.786 -10.311  18.270  1.00 98.44           C  
ATOM   1645  CB  GLN A 210       7.170 -11.782  20.252  1.00 98.44           C  
ATOM   1646  O   GLN A 210       7.669 -10.156  17.429  1.00 98.44           O  
ATOM   1647  CG  GLN A 210       7.684 -11.932  21.691  1.00 98.44           C  
ATOM   1648  CD  GLN A 210       7.551 -13.363  22.206  1.00 98.44           C  
ATOM   1649  NE2 GLN A 210       8.016 -13.637  23.404  1.00 98.44           N  
ATOM   1650  OE1 GLN A 210       7.012 -14.253  21.571  1.00 98.44           O  
ATOM   1651  N   VAL A 211       5.492 -10.420  17.946  1.00 98.44           N  
ATOM   1652  CA  VAL A 211       5.009 -10.343  16.560  1.00 98.44           C  
ATOM   1653  C   VAL A 211       5.270  -8.956  15.974  1.00 98.44           C  
ATOM   1654  CB  VAL A 211       3.524 -10.738  16.449  1.00 98.44           C  
ATOM   1655  O   VAL A 211       5.831  -8.879  14.887  1.00 98.44           O  
ATOM   1656  CG1 VAL A 211       3.013 -10.606  15.011  1.00 98.44           C  
ATOM   1657  CG2 VAL A 211       3.307 -12.200  16.865  1.00 98.44           C  
ATOM   1658  N   VAL A 212       4.978  -7.871  16.704  1.00 98.56           N  
ATOM   1659  CA  VAL A 212       5.300  -6.499  16.258  1.00 98.56           C  
ATOM   1660  C   VAL A 212       6.800  -6.334  15.987  1.00 98.56           C  
ATOM   1661  CB  VAL A 212       4.821  -5.445  17.279  1.00 98.56           C  
ATOM   1662  O   VAL A 212       7.181  -5.784  14.956  1.00 98.56           O  
ATOM   1663  CG1 VAL A 212       5.298  -4.032  16.918  1.00 98.56           C  
ATOM   1664  CG2 VAL A 212       3.291  -5.381  17.332  1.00 98.56           C  
ATOM   1665  N   THR A 213       7.668  -6.845  16.866  1.00 98.50           N  
ATOM   1666  CA  THR A 213       9.122  -6.822  16.643  1.00 98.50           C  
ATOM   1667  C   THR A 213       9.524  -7.638  15.411  1.00 98.50           C  
ATOM   1668  CB  THR A 213       9.867  -7.334  17.884  1.00 98.50           C  
ATOM   1669  O   THR A 213      10.346  -7.179  14.621  1.00 98.50           O  
ATOM   1670  CG2 THR A 213      11.387  -7.273  17.741  1.00 98.50           C  
ATOM   1671  OG1 THR A 213       9.548  -6.547  19.008  1.00 98.50           O  
ATOM   1672  N   GLY A 214       8.936  -8.820  15.210  1.00 98.56           N  
ATOM   1673  CA  GLY A 214       9.165  -9.641  14.018  1.00 98.56           C  
ATOM   1674  C   GLY A 214       8.728  -8.943  12.727  1.00 98.56           C  
ATOM   1675  O   GLY A 214       9.470  -8.947  11.746  1.00 98.56           O  
ATOM   1676  N   MET A 215       7.572  -8.275  12.746  1.00 98.69           N  
ATOM   1677  CA  MET A 215       7.088  -7.453  11.634  1.00 98.69           C  
ATOM   1678  C   MET A 215       8.041  -6.295  11.329  1.00 98.69           C  
ATOM   1679  CB  MET A 215       5.695  -6.896  11.949  1.00 98.69           C  
ATOM   1680  O   MET A 215       8.345  -6.064  10.162  1.00 98.69           O  
ATOM   1681  CG  MET A 215       4.613  -7.974  11.928  1.00 98.69           C  
ATOM   1682  SD  MET A 215       2.971  -7.360  12.380  1.00 98.69           S  
ATOM   1683  CE  MET A 215       2.568  -6.455  10.857  1.00 98.69           C  
ATOM   1684  N   ALA A 216       8.557  -5.607  12.353  1.00 98.69           N  
ATOM   1685  CA  ALA A 216       9.535  -4.535  12.174  1.00 98.69           C  
ATOM   1686  C   ALA A 216      10.827  -5.046  11.514  1.00 98.69           C  
ATOM   1687  CB  ALA A 216       9.814  -3.877  13.531  1.00 98.69           C  
ATOM   1688  O   ALA A 216      11.312  -4.432  10.566  1.00 98.69           O  
ATOM   1689  N   TRP A 217      11.356  -6.192  11.962  1.00 98.75           N  
ATOM   1690  CA  TRP A 217      12.530  -6.816  11.340  1.00 98.75           C  
ATOM   1691  C   TRP A 217      12.281  -7.186   9.882  1.00 98.75           C  
ATOM   1692  CB  TRP A 217      12.965  -8.056  12.126  1.00 98.75           C  
ATOM   1693  O   TRP A 217      13.086  -6.823   9.026  1.00 98.75           O  
ATOM   1694  CG  TRP A 217      13.847  -7.756  13.290  1.00 98.75           C  
ATOM   1695  CD1 TRP A 217      13.521  -7.894  14.592  1.00 98.75           C  
ATOM   1696  CD2 TRP A 217      15.217  -7.255  13.268  1.00 98.75           C  
ATOM   1697  CE2 TRP A 217      15.661  -7.106  14.614  1.00 98.75           C  
ATOM   1698  CE3 TRP A 217      16.125  -6.912  12.244  1.00 98.75           C  
ATOM   1699  NE1 TRP A 217      14.588  -7.508  15.380  1.00 98.75           N  
ATOM   1700  CH2 TRP A 217      17.826  -6.305  13.889  1.00 98.75           C  
ATOM   1701  CZ2 TRP A 217      16.944  -6.638  14.932  1.00 98.75           C  
ATOM   1702  CZ3 TRP A 217      17.416  -6.442  12.550  1.00 98.75           C  
ATOM   1703  N   LEU A 218      11.166  -7.863   9.587  1.00 98.38           N  
ATOM   1704  CA  LEU A 218      10.809  -8.195   8.209  1.00 98.38           C  
ATOM   1705  C   LEU A 218      10.711  -6.937   7.351  1.00 98.38           C  
ATOM   1706  CB  LEU A 218       9.484  -8.972   8.155  1.00 98.38           C  
ATOM   1707  O   LEU A 218      11.302  -6.911   6.277  1.00 98.38           O  
ATOM   1708  CG  LEU A 218       9.584 -10.454   8.543  1.00 98.38           C  
ATOM   1709  CD1 LEU A 218       8.193 -11.073   8.428  1.00 98.38           C  
ATOM   1710  CD2 LEU A 218      10.518 -11.247   7.623  1.00 98.38           C  
ATOM   1711  N   PHE A 219      10.035  -5.897   7.839  1.00 98.75           N  
ATOM   1712  CA  PHE A 219       9.869  -4.634   7.128  1.00 98.75           C  
ATOM   1713  C   PHE A 219      11.214  -3.975   6.823  1.00 98.75           C  
ATOM   1714  CB  PHE A 219       8.948  -3.721   7.940  1.00 98.75           C  
ATOM   1715  O   PHE A 219      11.548  -3.818   5.657  1.00 98.75           O  
ATOM   1716  CG  PHE A 219       8.656  -2.388   7.282  1.00 98.75           C  
ATOM   1717  CD1 PHE A 219       9.510  -1.287   7.494  1.00 98.75           C  
ATOM   1718  CD2 PHE A 219       7.536  -2.252   6.440  1.00 98.75           C  
ATOM   1719  CE1 PHE A 219       9.265  -0.068   6.841  1.00 98.75           C  
ATOM   1720  CE2 PHE A 219       7.283  -1.026   5.803  1.00 98.75           C  
ATOM   1721  CZ  PHE A 219       8.154   0.061   5.991  1.00 98.75           C  
ATOM   1722  N   PHE A 220      12.030  -3.647   7.830  1.00 98.69           N  
ATOM   1723  CA  PHE A 220      13.269  -2.894   7.595  1.00 98.69           C  
ATOM   1724  C   PHE A 220      14.329  -3.685   6.829  1.00 98.69           C  
ATOM   1725  CB  PHE A 220      13.837  -2.376   8.920  1.00 98.69           C  
ATOM   1726  O   PHE A 220      15.073  -3.091   6.050  1.00 98.69           O  
ATOM   1727  CG  PHE A 220      13.030  -1.237   9.504  1.00 98.69           C  
ATOM   1728  CD1 PHE A 220      12.977  -0.005   8.825  1.00 98.69           C  
ATOM   1729  CD2 PHE A 220      12.317  -1.408  10.704  1.00 98.69           C  
ATOM   1730  CE1 PHE A 220      12.189   1.040   9.329  1.00 98.69           C  
ATOM   1731  CE2 PHE A 220      11.517  -0.368  11.203  1.00 98.69           C  
ATOM   1732  CZ  PHE A 220      11.449   0.849  10.506  1.00 98.69           C  
ATOM   1733  N   VAL A 221      14.393  -5.009   7.009  1.00 98.69           N  
ATOM   1734  CA  VAL A 221      15.322  -5.852   6.245  1.00 98.69           C  
ATOM   1735  C   VAL A 221      14.878  -5.946   4.790  1.00 98.69           C  
ATOM   1736  CB  VAL A 221      15.486  -7.244   6.882  1.00 98.69           C  
ATOM   1737  O   VAL A 221      15.669  -5.645   3.903  1.00 98.69           O  
ATOM   1738  CG1 VAL A 221      16.322  -8.194   6.014  1.00 98.69           C  
ATOM   1739  CG2 VAL A 221      16.191  -7.126   8.241  1.00 98.69           C  
ATOM   1740  N   SER A 222      13.624  -6.318   4.523  1.00 98.62           N  
ATOM   1741  CA  SER A 222      13.147  -6.456   3.139  1.00 98.62           C  
ATOM   1742  C   SER A 222      13.096  -5.110   2.414  1.00 98.62           C  
ATOM   1743  CB  SER A 222      11.793  -7.165   3.076  1.00 98.62           C  
ATOM   1744  O   SER A 222      13.620  -4.996   1.308  1.00 98.62           O  
ATOM   1745  OG  SER A 222      10.809  -6.463   3.805  1.00 98.62           O  
ATOM   1746  N   TRP A 223      12.573  -4.061   3.056  1.00 98.75           N  
ATOM   1747  CA  TRP A 223      12.475  -2.740   2.442  1.00 98.75           C  
ATOM   1748  C   TRP A 223      13.845  -2.092   2.238  1.00 98.75           C  
ATOM   1749  CB  TRP A 223      11.535  -1.815   3.219  1.00 98.75           C  
ATOM   1750  O   TRP A 223      14.075  -1.435   1.225  1.00 98.75           O  
ATOM   1751  CG  TRP A 223      10.069  -2.075   3.050  1.00 98.75           C  
ATOM   1752  CD1 TRP A 223       9.432  -3.266   3.139  1.00 98.75           C  
ATOM   1753  CD2 TRP A 223       9.033  -1.103   2.716  1.00 98.75           C  
ATOM   1754  CE2 TRP A 223       7.785  -1.784   2.602  1.00 98.75           C  
ATOM   1755  CE3 TRP A 223       9.029   0.287   2.483  1.00 98.75           C  
ATOM   1756  NE1 TRP A 223       8.086  -3.100   2.870  1.00 98.75           N  
ATOM   1757  CH2 TRP A 223       6.624   0.267   2.066  1.00 98.75           C  
ATOM   1758  CZ2 TRP A 223       6.592  -1.121   2.279  1.00 98.75           C  
ATOM   1759  CZ3 TRP A 223       7.839   0.964   2.170  1.00 98.75           C  
ATOM   1760  N   GLY A 224      14.780  -2.302   3.171  1.00 98.56           N  
ATOM   1761  CA  GLY A 224      16.156  -1.819   3.051  1.00 98.56           C  
ATOM   1762  C   GLY A 224      16.929  -2.473   1.903  1.00 98.56           C  
ATOM   1763  O   GLY A 224      17.880  -1.883   1.392  1.00 98.56           O  
ATOM   1764  N   MET A 225      16.503  -3.656   1.450  1.00 98.69           N  
ATOM   1765  CA  MET A 225      17.126  -4.350   0.326  1.00 98.69           C  
ATOM   1766  C   MET A 225      16.708  -3.806  -1.043  1.00 98.69           C  
ATOM   1767  CB  MET A 225      16.865  -5.858   0.415  1.00 98.69           C  
ATOM   1768  O   MET A 225      17.516  -3.902  -1.961  1.00 98.69           O  
ATOM   1769  CG  MET A 225      17.703  -6.548   1.500  1.00 98.69           C  
ATOM   1770  SD  MET A 225      19.509  -6.429   1.351  1.00 98.69           S  
ATOM   1771  CE  MET A 225      19.772  -7.139  -0.293  1.00 98.69           C  
ATOM   1772  N   PHE A 226      15.531  -3.190  -1.212  1.00 98.69           N  
ATOM   1773  CA  PHE A 226      15.131  -2.610  -2.508  1.00 98.69           C  
ATOM   1774  C   PHE A 226      16.143  -1.592  -3.071  1.00 98.69           C  
ATOM   1775  CB  PHE A 226      13.730  -1.984  -2.444  1.00 98.69           C  
ATOM   1776  O   PHE A 226      16.578  -1.772  -4.211  1.00 98.69           O  
ATOM   1777  CG  PHE A 226      12.604  -2.980  -2.278  1.00 98.69           C  
ATOM   1778  CD1 PHE A 226      12.285  -3.875  -3.312  1.00 98.69           C  
ATOM   1779  CD2 PHE A 226      11.842  -2.982  -1.103  1.00 98.69           C  
ATOM   1780  CE1 PHE A 226      11.235  -4.800  -3.146  1.00 98.69           C  
ATOM   1781  CE2 PHE A 226      10.820  -3.931  -0.913  1.00 98.69           C  
ATOM   1782  CZ  PHE A 226      10.521  -4.844  -1.937  1.00 98.69           C  
ATOM   1783  N   PRO A 227      16.604  -0.563  -2.325  1.00 98.69           N  
ATOM   1784  CA  PRO A 227      17.621   0.353  -2.844  1.00 98.69           C  
ATOM   1785  C   PRO A 227      18.978  -0.333  -3.073  1.00 98.69           C  
ATOM   1786  CB  PRO A 227      17.712   1.489  -1.820  1.00 98.69           C  
ATOM   1787  O   PRO A 227      19.712   0.059  -3.977  1.00 98.69           O  
ATOM   1788  CG  PRO A 227      17.242   0.844  -0.518  1.00 98.69           C  
ATOM   1789  CD  PRO A 227      16.179  -0.140  -0.995  1.00 98.69           C  
ATOM   1790  N   ILE A 228      19.310  -1.380  -2.308  1.00 98.75           N  
ATOM   1791  CA  ILE A 228      20.537  -2.166  -2.516  1.00 98.75           C  
ATOM   1792  C   ILE A 228      20.445  -2.948  -3.832  1.00 98.75           C  
ATOM   1793  CB  ILE A 228      20.814  -3.092  -1.306  1.00 98.75           C  
ATOM   1794  O   ILE A 228      21.373  -2.907  -4.638  1.00 98.75           O  
ATOM   1795  CG1 ILE A 228      21.063  -2.245  -0.037  1.00 98.75           C  
ATOM   1796  CG2 ILE A 228      22.016  -4.015  -1.586  1.00 98.75           C  
ATOM   1797  CD1 ILE A 228      21.160  -3.053   1.263  1.00 98.75           C  
ATOM   1798  N   LEU A 229      19.321  -3.621  -4.086  1.00 98.69           N  
ATOM   1799  CA  LEU A 229      19.087  -4.343  -5.335  1.00 98.69           C  
ATOM   1800  C   LEU A 229      18.991  -3.403  -6.534  1.00 98.69           C  
ATOM   1801  CB  LEU A 229      17.815  -5.193  -5.238  1.00 98.69           C  
ATOM   1802  O   LEU A 229      19.449  -3.781  -7.604  1.00 98.69           O  
ATOM   1803  CG  LEU A 229      17.879  -6.387  -4.273  1.00 98.69           C  
ATOM   1804  CD1 LEU A 229      16.571  -7.159  -4.393  1.00 98.69           C  
ATOM   1805  CD2 LEU A 229      19.022  -7.356  -4.588  1.00 98.69           C  
ATOM   1806  N   PHE A 230      18.481  -2.182  -6.365  1.00 98.62           N  
ATOM   1807  CA  PHE A 230      18.536  -1.152  -7.404  1.00 98.62           C  
ATOM   1808  C   PHE A 230      19.987  -0.811  -7.770  1.00 98.62           C  
ATOM   1809  CB  PHE A 230      17.786   0.094  -6.917  1.00 98.62           C  
ATOM   1810  O   PHE A 230      20.352  -0.812  -8.942  1.00 98.62           O  
ATOM   1811  CG  PHE A 230      17.670   1.185  -7.962  1.00 98.62           C  
ATOM   1812  CD1 PHE A 230      18.769   2.013  -8.266  1.00 98.62           C  
ATOM   1813  CD2 PHE A 230      16.450   1.375  -8.634  1.00 98.62           C  
ATOM   1814  CE1 PHE A 230      18.661   2.998  -9.261  1.00 98.62           C  
ATOM   1815  CE2 PHE A 230      16.333   2.389  -9.600  1.00 98.62           C  
ATOM   1816  CZ  PHE A 230      17.441   3.184  -9.929  1.00 98.62           C  
ATOM   1817  N   ILE A 231      20.835  -0.553  -6.765  1.00 98.62           N  
ATOM   1818  CA  ILE A 231      22.258  -0.239  -6.965  1.00 98.62           C  
ATOM   1819  C   ILE A 231      22.981  -1.399  -7.660  1.00 98.62           C  
ATOM   1820  CB  ILE A 231      22.914   0.109  -5.605  1.00 98.62           C  
ATOM   1821  O   ILE A 231      23.781  -1.176  -8.568  1.00 98.62           O  
ATOM   1822  CG1 ILE A 231      22.438   1.495  -5.116  1.00 98.62           C  
ATOM   1823  CG2 ILE A 231      24.449   0.114  -5.695  1.00 98.62           C  
ATOM   1824  CD1 ILE A 231      22.824   1.790  -3.658  1.00 98.62           C  
ATOM   1825  N   LEU A 232      22.720  -2.635  -7.233  1.00 98.44           N  
ATOM   1826  CA  LEU A 232      23.366  -3.824  -7.787  1.00 98.44           C  
ATOM   1827  C   LEU A 232      22.771  -4.255  -9.134  1.00 98.44           C  
ATOM   1828  CB  LEU A 232      23.274  -4.963  -6.758  1.00 98.44           C  
ATOM   1829  O   LEU A 232      23.454  -4.925  -9.903  1.00 98.44           O  
ATOM   1830  CG  LEU A 232      24.034  -4.719  -5.442  1.00 98.44           C  
ATOM   1831  CD1 LEU A 232      23.781  -5.893  -4.495  1.00 98.44           C  
ATOM   1832  CD2 LEU A 232      25.543  -4.586  -5.656  1.00 98.44           C  
ATOM   1833  N   GLY A 233      21.519  -3.906  -9.412  1.00 97.94           N  
ATOM   1834  CA  GLY A 233      20.759  -4.337 -10.578  1.00 97.94           C  
ATOM   1835  C   GLY A 233      21.159  -3.652 -11.886  1.00 97.94           C  
ATOM   1836  O   GLY A 233      22.003  -2.749 -11.892  1.00 97.94           O  
ATOM   1837  N   PRO A 234      20.536  -4.058 -13.009  1.00 96.38           N  
ATOM   1838  CA  PRO A 234      20.711  -3.419 -14.318  1.00 96.38           C  
ATOM   1839  C   PRO A 234      20.370  -1.922 -14.325  1.00 96.38           C  
ATOM   1840  CB  PRO A 234      19.767  -4.174 -15.262  1.00 96.38           C  
ATOM   1841  O   PRO A 234      20.855  -1.171 -15.171  1.00 96.38           O  
ATOM   1842  CG  PRO A 234      19.552  -5.524 -14.582  1.00 96.38           C  
ATOM   1843  CD  PRO A 234      19.617  -5.183 -13.102  1.00 96.38           C  
ATOM   1844  N   GLU A 235      19.529  -1.483 -13.389  1.00 96.00           N  
ATOM   1845  CA  GLU A 235      19.144  -0.087 -13.211  1.00 96.00           C  
ATOM   1846  C   GLU A 235      20.299   0.754 -12.631  1.00 96.00           C  
ATOM   1847  CB  GLU A 235      17.888  -0.001 -12.317  1.00 96.00           C  
ATOM   1848  O   GLU A 235      20.418   1.937 -12.961  1.00 96.00           O  
ATOM   1849  CG  GLU A 235      16.689  -0.876 -12.764  1.00 96.00           C  
ATOM   1850  CD  GLU A 235      16.677  -2.323 -12.209  1.00 96.00           C  
ATOM   1851  OE1 GLU A 235      15.618  -2.997 -12.274  1.00 96.00           O  
ATOM   1852  OE2 GLU A 235      17.732  -2.803 -11.731  1.00 96.00           O  
ATOM   1853  N   GLY A 236      21.170   0.145 -11.819  1.00 96.31           N  
ATOM   1854  CA  GLY A 236      22.339   0.757 -11.185  1.00 96.31           C  
ATOM   1855  C   GLY A 236      23.655   0.400 -11.882  1.00 96.31           C  
ATOM   1856  O   GLY A 236      23.931   0.871 -12.986  1.00 96.31           O  
ATOM   1857  N   PHE A 237      24.493  -0.391 -11.205  1.00 97.31           N  
ATOM   1858  CA  PHE A 237      25.839  -0.776 -11.654  1.00 97.31           C  
ATOM   1859  C   PHE A 237      25.892  -2.082 -12.462  1.00 97.31           C  
ATOM   1860  CB  PHE A 237      26.784  -0.857 -10.444  1.00 97.31           C  
ATOM   1861  O   PHE A 237      26.965  -2.447 -12.938  1.00 97.31           O  
ATOM   1862  CG  PHE A 237      27.042   0.464  -9.745  1.00 97.31           C  
ATOM   1863  CD1 PHE A 237      27.716   1.500 -10.418  1.00 97.31           C  
ATOM   1864  CD2 PHE A 237      26.639   0.650  -8.413  1.00 97.31           C  
ATOM   1865  CE1 PHE A 237      27.966   2.722  -9.767  1.00 97.31           C  
ATOM   1866  CE2 PHE A 237      26.893   1.871  -7.759  1.00 97.31           C  
ATOM   1867  CZ  PHE A 237      27.549   2.909  -8.438  1.00 97.31           C  
ATOM   1868  N   GLY A 238      24.777  -2.804 -12.612  1.00 95.88           N  
ATOM   1869  CA  GLY A 238      24.710  -4.017 -13.435  1.00 95.88           C  
ATOM   1870  C   GLY A 238      25.510  -5.208 -12.896  1.00 95.88           C  
ATOM   1871  O   GLY A 238      25.899  -6.082 -13.667  1.00 95.88           O  
ATOM   1872  N   VAL A 239      25.766  -5.260 -11.584  1.00 98.00           N  
ATOM   1873  CA  VAL A 239      26.416  -6.407 -10.919  1.00 98.00           C  
ATOM   1874  C   VAL A 239      25.523  -7.648 -10.995  1.00 98.00           C  
ATOM   1875  CB  VAL A 239      26.735  -6.073  -9.445  1.00 98.00           C  
ATOM   1876  O   VAL A 239      26.000  -8.766 -11.193  1.00 98.00           O  
ATOM   1877  CG1 VAL A 239      27.398  -7.248  -8.712  1.00 98.00           C  
ATOM   1878  CG2 VAL A 239      27.677  -4.867  -9.336  1.00 98.00           C  
ATOM   1879  N   LEU A 240      24.212  -7.451 -10.858  1.00 97.94           N  
ATOM   1880  CA  LEU A 240      23.193  -8.462 -11.075  1.00 97.94           C  
ATOM   1881  C   LEU A 240      22.654  -8.350 -12.501  1.00 97.94           C  
ATOM   1882  CB  LEU A 240      22.065  -8.315 -10.039  1.00 97.94           C  
ATOM   1883  O   LEU A 240      22.287  -7.275 -12.972  1.00 97.94           O  
ATOM   1884  CG  LEU A 240      22.498  -8.505  -8.575  1.00 97.94           C  
ATOM   1885  CD1 LEU A 240      21.323  -8.191  -7.649  1.00 97.94           C  
ATOM   1886  CD2 LEU A 240      22.967  -9.935  -8.297  1.00 97.94           C  
ATOM   1887  N   SER A 241      22.539  -9.501 -13.163  1.00 97.50           N  
ATOM   1888  CA  SER A 241      21.747  -9.623 -14.390  1.00 97.50           C  
ATOM   1889  C   SER A 241      20.261  -9.352 -14.125  1.00 97.50           C  
ATOM   1890  CB  SER A 241      21.949 -11.006 -15.010  1.00 97.50           C  
ATOM   1891  O   SER A 241      19.833  -9.347 -12.970  1.00 97.50           O  
ATOM   1892  OG  SER A 241      21.389 -12.038 -14.212  1.00 97.50           O  
ATOM   1893  N   VAL A 242      19.453  -9.195 -15.179  1.00 96.62           N  
ATOM   1894  CA  VAL A 242      18.000  -9.001 -15.036  1.00 96.62           C  
ATOM   1895  C   VAL A 242      17.378 -10.157 -14.249  1.00 96.62           C  
ATOM   1896  CB  VAL A 242      17.294  -8.825 -16.393  1.00 96.62           C  
ATOM   1897  O   VAL A 242      16.744  -9.910 -13.230  1.00 96.62           O  
ATOM   1898  CG1 VAL A 242      15.828  -8.457 -16.158  1.00 96.62           C  
ATOM   1899  CG2 VAL A 242      17.919  -7.720 -17.260  1.00 96.62           C  
ATOM   1900  N   TYR A 243      17.685 -11.409 -14.608  1.00 98.19           N  
ATOM   1901  CA  TYR A 243      17.223 -12.578 -13.846  1.00 98.19           C  
ATOM   1902  C   TYR A 243      17.738 -12.601 -12.402  1.00 98.19           C  
ATOM   1903  CB  TYR A 243      17.660 -13.868 -14.554  1.00 98.19           C  
ATOM   1904  O   TYR A 243      17.016 -12.993 -11.491  1.00 98.19           O  
ATOM   1905  CG  TYR A 243      16.982 -14.132 -15.881  1.00 98.19           C  
ATOM   1906  CD1 TYR A 243      15.579 -14.083 -15.958  1.00 98.19           C  
ATOM   1907  CD2 TYR A 243      17.737 -14.475 -17.021  1.00 98.19           C  
ATOM   1908  CE1 TYR A 243      14.932 -14.339 -17.176  1.00 98.19           C  
ATOM   1909  CE2 TYR A 243      17.091 -14.712 -18.250  1.00 98.19           C  
ATOM   1910  OH  TYR A 243      15.048 -14.802 -19.517  1.00 98.19           O  
ATOM   1911  CZ  TYR A 243      15.686 -14.618 -18.333  1.00 98.19           C  
ATOM   1912  N   GLY A 244      18.982 -12.168 -12.170  1.00 98.12           N  
ATOM   1913  CA  GLY A 244      19.529 -12.050 -10.814  1.00 98.12           C  
ATOM   1914  C   GLY A 244      18.785 -11.012  -9.968  1.00 98.12           C  
ATOM   1915  O   GLY A 244      18.519 -11.250  -8.791  1.00 98.12           O  
ATOM   1916  N   SER A 245      18.404  -9.887 -10.579  1.00 98.31           N  
ATOM   1917  CA  SER A 245      17.558  -8.868  -9.955  1.00 98.31           C  
ATOM   1918  C   SER A 245      16.161  -9.422  -9.659  1.00 98.31           C  
ATOM   1919  CB  SER A 245      17.500  -7.622 -10.849  1.00 98.31           C  
ATOM   1920  O   SER A 245      15.672  -9.235  -8.548  1.00 98.31           O  
ATOM   1921  OG  SER A 245      16.746  -6.594 -10.235  1.00 98.31           O  
ATOM   1922  N   THR A 246      15.551 -10.169 -10.584  1.00 98.38           N  
ATOM   1923  CA  THR A 246      14.234 -10.803 -10.390  1.00 98.38           C  
ATOM   1924  C   THR A 246      14.243 -11.820  -9.246  1.00 98.38           C  
ATOM   1925  CB  THR A 246      13.738 -11.428 -11.707  1.00 98.38           C  
ATOM   1926  O   THR A 246      13.351 -11.790  -8.399  1.00 98.38           O  
ATOM   1927  CG2 THR A 246      12.311 -11.946 -11.598  1.00 98.38           C  
ATOM   1928  OG1 THR A 246      13.756 -10.412 -12.686  1.00 98.38           O  
ATOM   1929  N   VAL A 247      15.295 -12.640  -9.126  1.00 98.62           N  
ATOM   1930  CA  VAL A 247      15.510 -13.537  -7.972  1.00 98.62           C  
ATOM   1931  C   VAL A 247      15.535 -12.758  -6.655  1.00 98.62           C  
ATOM   1932  CB  VAL A 247      16.823 -14.331  -8.152  1.00 98.62           C  
ATOM   1933  O   VAL A 247      14.810 -13.102  -5.722  1.00 98.62           O  
ATOM   1934  CG1 VAL A 247      17.352 -14.979  -6.863  1.00 98.62           C  
ATOM   1935  CG2 VAL A 247      16.649 -15.431  -9.203  1.00 98.62           C  
ATOM   1936  N   GLY A 248      16.355 -11.704  -6.579  1.00 98.50           N  
ATOM   1937  CA  GLY A 248      16.489 -10.893  -5.368  1.00 98.50           C  
ATOM   1938  C   GLY A 248      15.171 -10.233  -4.965  1.00 98.50           C  
ATOM   1939  O   GLY A 248      14.777 -10.327  -3.804  1.00 98.50           O  
ATOM   1940  N   HIS A 249      14.478  -9.628  -5.932  1.00 98.75           N  
ATOM   1941  CA  HIS A 249      13.197  -8.959  -5.712  1.00 98.75           C  
ATOM   1942  C   HIS A 249      12.104  -9.937  -5.276  1.00 98.75           C  
ATOM   1943  CB  HIS A 249      12.807  -8.154  -6.952  1.00 98.75           C  
ATOM   1944  O   HIS A 249      11.458  -9.687  -4.269  1.00 98.75           O  
ATOM   1945  CG  HIS A 249      13.609  -6.883  -7.059  1.00 98.75           C  
ATOM   1946  CD2 HIS A 249      13.345  -5.717  -6.401  1.00 98.75           C  
ATOM   1947  ND1 HIS A 249      14.766  -6.684  -7.771  1.00 98.75           N  
ATOM   1948  CE1 HIS A 249      15.168  -5.418  -7.580  1.00 98.75           C  
ATOM   1949  NE2 HIS A 249      14.324  -4.780  -6.754  1.00 98.75           N  
ATOM   1950  N   THR A 250      11.991 -11.104  -5.916  1.00 98.69           N  
ATOM   1951  CA  THR A 250      10.993 -12.124  -5.538  1.00 98.69           C  
ATOM   1952  C   THR A 250      11.146 -12.569  -4.077  1.00 98.69           C  
ATOM   1953  CB  THR A 250      11.099 -13.357  -6.450  1.00 98.69           C  
ATOM   1954  O   THR A 250      10.159 -12.753  -3.368  1.00 98.69           O  
ATOM   1955  CG2 THR A 250       9.983 -14.366  -6.192  1.00 98.69           C  
ATOM   1956  OG1 THR A 250      10.996 -13.010  -7.810  1.00 98.69           O  
ATOM   1957  N   ILE A 251      12.384 -12.718  -3.587  1.00 98.56           N  
ATOM   1958  CA  ILE A 251      12.639 -13.097  -2.187  1.00 98.56           C  
ATOM   1959  C   ILE A 251      12.160 -12.001  -1.227  1.00 98.56           C  
ATOM   1960  CB  ILE A 251      14.136 -13.423  -1.973  1.00 98.56           C  
ATOM   1961  O   ILE A 251      11.486 -12.297  -0.238  1.00 98.56           O  
ATOM   1962  CG1 ILE A 251      14.509 -14.712  -2.740  1.00 98.56           C  
ATOM   1963  CG2 ILE A 251      14.473 -13.588  -0.476  1.00 98.56           C  
ATOM   1964  CD1 ILE A 251      16.020 -14.951  -2.857  1.00 98.56           C  
ATOM   1965  N   ILE A 252      12.509 -10.741  -1.494  1.00 98.56           N  
ATOM   1966  CA  ILE A 252      12.142  -9.638  -0.597  1.00 98.56           C  
ATOM   1967  C   ILE A 252      10.669  -9.238  -0.732  1.00 98.56           C  
ATOM   1968  CB  ILE A 252      13.102  -8.441  -0.722  1.00 98.56           C  
ATOM   1969  O   ILE A 252      10.094  -8.765   0.247  1.00 98.56           O  
ATOM   1970  CG1 ILE A 252      13.041  -7.797  -2.115  1.00 98.56           C  
ATOM   1971  CG2 ILE A 252      14.527  -8.903  -0.359  1.00 98.56           C  
ATOM   1972  CD1 ILE A 252      13.875  -6.523  -2.234  1.00 98.56           C  
ATOM   1973  N   ASP A 253      10.031  -9.503  -1.871  1.00 98.50           N  
ATOM   1974  CA  ASP A 253       8.584  -9.373  -2.062  1.00 98.50           C  
ATOM   1975  C   ASP A 253       7.841 -10.390  -1.184  1.00 98.50           C  
ATOM   1976  CB  ASP A 253       8.227  -9.492  -3.558  1.00 98.50           C  
ATOM   1977  O   ASP A 253       7.000  -9.998  -0.372  1.00 98.50           O  
ATOM   1978  CG  ASP A 253       8.653  -8.262  -4.381  1.00 98.50           C  
ATOM   1979  OD1 ASP A 253       8.678  -7.153  -3.786  1.00 98.50           O  
ATOM   1980  OD2 ASP A 253       8.918  -8.394  -5.598  1.00 98.50           O  
ATOM   1981  N   LEU A 254       8.261 -11.662  -1.186  1.00 98.19           N  
ATOM   1982  CA  LEU A 254       7.704 -12.677  -0.280  1.00 98.19           C  
ATOM   1983  C   LEU A 254       7.840 -12.291   1.200  1.00 98.19           C  
ATOM   1984  CB  LEU A 254       8.399 -14.032  -0.522  1.00 98.19           C  
ATOM   1985  O   LEU A 254       6.927 -12.523   1.999  1.00 98.19           O  
ATOM   1986  CG  LEU A 254       7.908 -14.770  -1.776  1.00 98.19           C  
ATOM   1987  CD1 LEU A 254       8.800 -15.994  -2.012  1.00 98.19           C  
ATOM   1988  CD2 LEU A 254       6.453 -15.231  -1.620  1.00 98.19           C  
ATOM   1989  N   MET A 255       8.970 -11.695   1.587  1.00 98.56           N  
ATOM   1990  CA  MET A 255       9.184 -11.232   2.960  1.00 98.56           C  
ATOM   1991  C   MET A 255       8.304 -10.027   3.316  1.00 98.56           C  
ATOM   1992  CB  MET A 255      10.659 -10.878   3.180  1.00 98.56           C  
ATOM   1993  O   MET A 255       7.669 -10.026   4.374  1.00 98.56           O  
ATOM   1994  CG  MET A 255      11.569 -12.109   3.176  1.00 98.56           C  
ATOM   1995  SD  MET A 255      13.330 -11.728   3.393  1.00 98.56           S  
ATOM   1996  CE  MET A 255      13.344 -11.144   5.109  1.00 98.56           C  
ATOM   1997  N   SER A 256       8.281  -9.008   2.454  1.00 98.56           N  
ATOM   1998  CA  SER A 256       7.634  -7.713   2.705  1.00 98.56           C  
ATOM   1999  C   SER A 256       6.116  -7.736   2.539  1.00 98.56           C  
ATOM   2000  CB  SER A 256       8.208  -6.632   1.781  1.00 98.56           C  
ATOM   2001  O   SER A 256       5.438  -6.908   3.146  1.00 98.56           O  
ATOM   2002  OG  SER A 256       8.034  -6.961   0.424  1.00 98.56           O  
ATOM   2003  N   LYS A 257       5.581  -8.677   1.755  1.00 98.50           N  
ATOM   2004  CA  LYS A 257       4.151  -8.781   1.447  1.00 98.50           C  
ATOM   2005  C   LYS A 257       3.530  -9.980   2.138  1.00 98.50           C  
ATOM   2006  CB  LYS A 257       3.955  -8.820  -0.077  1.00 98.50           C  
ATOM   2007  O   LYS A 257       2.750  -9.817   3.074  1.00 98.50           O  
ATOM   2008  CG  LYS A 257       4.452  -7.524  -0.724  1.00 98.50           C  
ATOM   2009  CD  LYS A 257       4.320  -7.595  -2.236  1.00 98.50           C  
ATOM   2010  CE  LYS A 257       4.855  -6.311  -2.869  1.00 98.50           C  
ATOM   2011  NZ  LYS A 257       6.043  -6.597  -3.690  1.00 98.50           N  
ATOM   2012  N   ASN A 258       3.913 -11.188   1.733  1.00 98.19           N  
ATOM   2013  CA  ASN A 258       3.272 -12.416   2.196  1.00 98.19           C  
ATOM   2014  C   ASN A 258       3.574 -12.702   3.674  1.00 98.19           C  
ATOM   2015  CB  ASN A 258       3.712 -13.581   1.299  1.00 98.19           C  
ATOM   2016  O   ASN A 258       2.655 -12.846   4.481  1.00 98.19           O  
ATOM   2017  CG  ASN A 258       3.381 -13.375  -0.162  1.00 98.19           C  
ATOM   2018  ND2 ASN A 258       2.409 -14.072  -0.698  1.00 98.19           N  
ATOM   2019  OD1 ASN A 258       4.012 -12.585  -0.826  1.00 98.19           O  
ATOM   2020  N   CYS A 259       4.854 -12.758   4.054  1.00 98.56           N  
ATOM   2021  CA  CYS A 259       5.248 -13.049   5.434  1.00 98.56           C  
ATOM   2022  C   CYS A 259       4.831 -11.924   6.388  1.00 98.56           C  
ATOM   2023  CB  CYS A 259       6.763 -13.274   5.492  1.00 98.56           C  
ATOM   2024  O   CYS A 259       4.281 -12.192   7.458  1.00 98.56           O  
ATOM   2025  SG  CYS A 259       7.200 -14.798   4.610  1.00 98.56           S  
ATOM   2026  N   TRP A 260       5.063 -10.669   5.999  1.00 98.69           N  
ATOM   2027  CA  TRP A 260       4.670  -9.513   6.802  1.00 98.69           C  
ATOM   2028  C   TRP A 260       3.147  -9.414   6.973  1.00 98.69           C  
ATOM   2029  CB  TRP A 260       5.243  -8.250   6.165  1.00 98.69           C  
ATOM   2030  O   TRP A 260       2.671  -9.261   8.099  1.00 98.69           O  
ATOM   2031  CG  TRP A 260       5.060  -7.030   7.000  1.00 98.69           C  
ATOM   2032  CD1 TRP A 260       5.951  -6.555   7.896  1.00 98.69           C  
ATOM   2033  CD2 TRP A 260       3.909  -6.133   7.052  1.00 98.69           C  
ATOM   2034  CE2 TRP A 260       4.172  -5.132   8.031  1.00 98.69           C  
ATOM   2035  CE3 TRP A 260       2.674  -6.059   6.372  1.00 98.69           C  
ATOM   2036  NE1 TRP A 260       5.425  -5.440   8.508  1.00 98.69           N  
ATOM   2037  CH2 TRP A 260       2.035  -4.078   7.652  1.00 98.69           C  
ATOM   2038  CZ2 TRP A 260       3.261  -4.112   8.333  1.00 98.69           C  
ATOM   2039  CZ3 TRP A 260       1.744  -5.046   6.674  1.00 98.69           C  
ATOM   2040  N   GLY A 261       2.375  -9.587   5.894  1.00 97.88           N  
ATOM   2041  CA  GLY A 261       0.911  -9.595   5.931  1.00 97.88           C  
ATOM   2042  C   GLY A 261       0.349 -10.740   6.774  1.00 97.88           C  
ATOM   2043  O   GLY A 261      -0.593 -10.542   7.541  1.00 97.88           O  
ATOM   2044  N   LEU A 262       0.962 -11.928   6.724  1.00 98.25           N  
ATOM   2045  CA  LEU A 262       0.572 -13.055   7.576  1.00 98.25           C  
ATOM   2046  C   LEU A 262       0.784 -12.745   9.064  1.00 98.25           C  
ATOM   2047  CB  LEU A 262       1.339 -14.310   7.130  1.00 98.25           C  
ATOM   2048  O   LEU A 262      -0.087 -13.053   9.881  1.00 98.25           O  
ATOM   2049  CG  LEU A 262       0.977 -15.580   7.922  1.00 98.25           C  
ATOM   2050  CD1 LEU A 262      -0.489 -15.983   7.738  1.00 98.25           C  
ATOM   2051  CD2 LEU A 262       1.866 -16.737   7.466  1.00 98.25           C  
ATOM   2052  N   LEU A 263       1.906 -12.110   9.423  1.00 98.50           N  
ATOM   2053  CA  LEU A 263       2.148 -11.668  10.799  1.00 98.50           C  
ATOM   2054  C   LEU A 263       1.189 -10.553  11.232  1.00 98.50           C  
ATOM   2055  CB  LEU A 263       3.602 -11.206  10.976  1.00 98.50           C  
ATOM   2056  O   LEU A 263       0.730 -10.584  12.372  1.00 98.50           O  
ATOM   2057  CG  LEU A 263       4.685 -12.296  10.918  1.00 98.50           C  
ATOM   2058  CD1 LEU A 263       6.020 -11.667  11.323  1.00 98.50           C  
ATOM   2059  CD2 LEU A 263       4.420 -13.470  11.865  1.00 98.50           C  
ATOM   2060  N   GLY A 264       0.854  -9.613  10.344  1.00 97.56           N  
ATOM   2061  CA  GLY A 264      -0.127  -8.556  10.618  1.00 97.56           C  
ATOM   2062  C   GLY A 264      -1.521  -9.113  10.899  1.00 97.56           C  
ATOM   2063  O   GLY A 264      -2.109  -8.823  11.943  1.00 97.56           O  
ATOM   2064  N   HIS A 265      -1.995 -10.028  10.047  1.00 97.25           N  
ATOM   2065  CA  HIS A 265      -3.240 -10.765  10.281  1.00 97.25           C  
ATOM   2066  C   HIS A 265      -3.197 -11.519  11.619  1.00 97.25           C  
ATOM   2067  CB  HIS A 265      -3.487 -11.728   9.109  1.00 97.25           C  
ATOM   2068  O   HIS A 265      -4.128 -11.447  12.424  1.00 97.25           O  
ATOM   2069  CG  HIS A 265      -4.680 -12.617   9.350  1.00 97.25           C  
ATOM   2070  CD2 HIS A 265      -4.646 -13.812  10.006  1.00 97.25           C  
ATOM   2071  ND1 HIS A 265      -6.008 -12.234   9.188  1.00 97.25           N  
ATOM   2072  CE1 HIS A 265      -6.747 -13.173   9.787  1.00 97.25           C  
ATOM   2073  NE2 HIS A 265      -5.953 -14.140  10.286  1.00 97.25           N  
ATOM   2074  N   TYR A 266      -2.095 -12.224  11.894  1.00 97.62           N  
ATOM   2075  CA  TYR A 266      -1.928 -12.970  13.140  1.00 97.62           C  
ATOM   2076  C   TYR A 266      -1.958 -12.063  14.381  1.00 97.62           C  
ATOM   2077  CB  TYR A 266      -0.628 -13.786  13.075  1.00 97.62           C  
ATOM   2078  O   TYR A 266      -2.608 -12.395  15.374  1.00 97.62           O  
ATOM   2079  CG  TYR A 266      -0.407 -14.645  14.301  1.00 97.62           C  
ATOM   2080  CD1 TYR A 266       0.736 -14.472  15.107  1.00 97.62           C  
ATOM   2081  CD2 TYR A 266      -1.394 -15.580  14.661  1.00 97.62           C  
ATOM   2082  CE1 TYR A 266       0.878 -15.228  16.287  1.00 97.62           C  
ATOM   2083  CE2 TYR A 266      -1.272 -16.314  15.848  1.00 97.62           C  
ATOM   2084  OH  TYR A 266      -0.083 -16.807  17.832  1.00 97.62           O  
ATOM   2085  CZ  TYR A 266      -0.143 -16.128  16.664  1.00 97.62           C  
ATOM   2086  N   LEU A 267      -1.311 -10.896  14.315  1.00 97.81           N  
ATOM   2087  CA  LEU A 267      -1.332  -9.891  15.375  1.00 97.81           C  
ATOM   2088  C   LEU A 267      -2.754  -9.389  15.645  1.00 97.81           C  
ATOM   2089  CB  LEU A 267      -0.406  -8.731  14.971  1.00 97.81           C  
ATOM   2090  O   LEU A 267      -3.163  -9.319  16.806  1.00 97.81           O  
ATOM   2091  CG  LEU A 267      -0.357  -7.581  15.988  1.00 97.81           C  
ATOM   2092  CD1 LEU A 267       0.211  -8.034  17.337  1.00 97.81           C  
ATOM   2093  CD2 LEU A 267       0.511  -6.454  15.438  1.00 97.81           C  
ATOM   2094  N   ARG A 268      -3.516  -9.074  14.591  1.00 95.94           N  
ATOM   2095  CA  ARG A 268      -4.909  -8.621  14.714  1.00 95.94           C  
ATOM   2096  C   ARG A 268      -5.768  -9.671  15.410  1.00 95.94           C  
ATOM   2097  CB  ARG A 268      -5.471  -8.256  13.329  1.00 95.94           C  
ATOM   2098  O   ARG A 268      -6.500  -9.313  16.330  1.00 95.94           O  
ATOM   2099  CG  ARG A 268      -4.905  -6.922  12.815  1.00 95.94           C  
ATOM   2100  CD  ARG A 268      -5.360  -6.649  11.374  1.00 95.94           C  
ATOM   2101  NE  ARG A 268      -5.004  -5.285  10.940  1.00 95.94           N  
ATOM   2102  NH1 ARG A 268      -5.944  -5.367   8.840  1.00 95.94           N  
ATOM   2103  NH2 ARG A 268      -5.146  -3.442   9.605  1.00 95.94           N  
ATOM   2104  CZ  ARG A 268      -5.361  -4.713   9.797  1.00 95.94           C  
ATOM   2105  N   VAL A 269      -5.627 -10.951  15.053  1.00 95.25           N  
ATOM   2106  CA  VAL A 269      -6.327 -12.048  15.744  1.00 95.25           C  
ATOM   2107  C   VAL A 269      -5.983 -12.055  17.234  1.00 95.25           C  
ATOM   2108  CB  VAL A 269      -6.047 -13.412  15.083  1.00 95.25           C  
ATOM   2109  O   VAL A 269      -6.897 -11.965  18.045  1.00 95.25           O  
ATOM   2110  CG1 VAL A 269      -6.615 -14.589  15.889  1.00 95.25           C  
ATOM   2111  CG2 VAL A 269      -6.682 -13.471  13.687  1.00 95.25           C  
ATOM   2112  N   LEU A 270      -4.698 -12.052  17.608  1.00 96.31           N  
ATOM   2113  CA  LEU A 270      -4.284 -12.056  19.020  1.00 96.31           C  
ATOM   2114  C   LEU A 270      -4.847 -10.871  19.822  1.00 96.31           C  
ATOM   2115  CB  LEU A 270      -2.749 -12.022  19.107  1.00 96.31           C  
ATOM   2116  O   LEU A 270      -5.208 -11.021  20.988  1.00 96.31           O  
ATOM   2117  CG  LEU A 270      -2.015 -13.298  18.672  1.00 96.31           C  
ATOM   2118  CD1 LEU A 270      -0.507 -13.040  18.770  1.00 96.31           C  
ATOM   2119  CD2 LEU A 270      -2.358 -14.486  19.573  1.00 96.31           C  
ATOM   2120  N   ILE A 271      -4.933  -9.690  19.208  1.00 95.44           N  
ATOM   2121  CA  ILE A 271      -5.504  -8.498  19.849  1.00 95.44           C  
ATOM   2122  C   ILE A 271      -7.013  -8.658  20.066  1.00 95.44           C  
ATOM   2123  CB  ILE A 271      -5.164  -7.242  19.021  1.00 95.44           C  
ATOM   2124  O   ILE A 271      -7.509  -8.305  21.136  1.00 95.44           O  
ATOM   2125  CG1 ILE A 271      -3.647  -6.961  19.115  1.00 95.44           C  
ATOM   2126  CG2 ILE A 271      -5.962  -6.011  19.493  1.00 95.44           C  
ATOM   2127  CD1 ILE A 271      -3.169  -5.935  18.087  1.00 95.44           C  
ATOM   2128  N   HIS A 272      -7.741  -9.199  19.085  1.00 93.75           N  
ATOM   2129  CA  HIS A 272      -9.173  -9.466  19.239  1.00 93.75           C  
ATOM   2130  C   HIS A 272      -9.420 -10.499  20.345  1.00 93.75           C  
ATOM   2131  CB  HIS A 272      -9.786  -9.940  17.914  1.00 93.75           C  
ATOM   2132  O   HIS A 272     -10.278 -10.278  21.199  1.00 93.75           O  
ATOM   2133  CG  HIS A 272      -9.973  -8.854  16.886  1.00 93.75           C  
ATOM   2134  CD2 HIS A 272     -11.163  -8.405  16.381  1.00 93.75           C  
ATOM   2135  ND1 HIS A 272      -8.981  -8.158  16.242  1.00 93.75           N  
ATOM   2136  CE1 HIS A 272      -9.551  -7.311  15.372  1.00 93.75           C  
ATOM   2137  NE2 HIS A 272     -10.889  -7.424  15.417  1.00 93.75           N  
ATOM   2138  N   GLU A 273      -8.627 -11.576  20.380  1.00 94.00           N  
ATOM   2139  CA  GLU A 273      -8.706 -12.593  21.431  1.00 94.00           C  
ATOM   2140  C   GLU A 273      -8.466 -11.982  22.819  1.00 94.00           C  
ATOM   2141  CB  GLU A 273      -7.698 -13.735  21.174  1.00 94.00           C  
ATOM   2142  O   GLU A 273      -9.253 -12.204  23.740  1.00 94.00           O  
ATOM   2143  CG  GLU A 273      -7.969 -14.544  19.890  1.00 94.00           C  
ATOM   2144  CD  GLU A 273      -7.162 -15.846  19.782  1.00 94.00           C  
ATOM   2145  OE1 GLU A 273      -7.669 -16.789  19.125  1.00 94.00           O  
ATOM   2146  OE2 GLU A 273      -6.026 -15.898  20.308  1.00 94.00           O  
ATOM   2147  N   HIS A 274      -7.436 -11.141  22.950  1.00 94.94           N  
ATOM   2148  CA  HIS A 274      -7.142 -10.434  24.194  1.00 94.94           C  
ATOM   2149  C   HIS A 274      -8.317  -9.561  24.654  1.00 94.94           C  
ATOM   2150  CB  HIS A 274      -5.872  -9.595  24.007  1.00 94.94           C  
ATOM   2151  O   HIS A 274      -8.695  -9.608  25.821  1.00 94.94           O  
ATOM   2152  CG  HIS A 274      -5.523  -8.755  25.210  1.00 94.94           C  
ATOM   2153  CD2 HIS A 274      -4.537  -9.010  26.125  1.00 94.94           C  
ATOM   2154  ND1 HIS A 274      -6.152  -7.592  25.608  1.00 94.94           N  
ATOM   2155  CE1 HIS A 274      -5.562  -7.162  26.734  1.00 94.94           C  
ATOM   2156  NE2 HIS A 274      -4.544  -7.970  27.058  1.00 94.94           N  
ATOM   2157  N   ILE A 275      -8.913  -8.767  23.758  1.00 93.81           N  
ATOM   2158  CA  ILE A 275     -10.029  -7.873  24.113  1.00 93.81           C  
ATOM   2159  C   ILE A 275     -11.275  -8.663  24.520  1.00 93.81           C  
ATOM   2160  CB  ILE A 275     -10.322  -6.895  22.955  1.00 93.81           C  
ATOM   2161  O   ILE A 275     -11.997  -8.241  25.421  1.00 93.81           O  
ATOM   2162  CG1 ILE A 275      -9.163  -5.883  22.850  1.00 93.81           C  
ATOM   2163  CG2 ILE A 275     -11.655  -6.141  23.153  1.00 93.81           C  
ATOM   2164  CD1 ILE A 275      -9.208  -5.015  21.591  1.00 93.81           C  
ATOM   2165  N   LEU A 276     -11.538  -9.807  23.889  1.00 92.12           N  
ATOM   2166  CA  LEU A 276     -12.672 -10.655  24.250  1.00 92.12           C  
ATOM   2167  C   LEU A 276     -12.503 -11.263  25.653  1.00 92.12           C  
ATOM   2168  CB  LEU A 276     -12.845 -11.719  23.152  1.00 92.12           C  
ATOM   2169  O   LEU A 276     -13.447 -11.243  26.446  1.00 92.12           O  
ATOM   2170  CG  LEU A 276     -13.472 -11.172  21.856  1.00 92.12           C  
ATOM   2171  CD1 LEU A 276     -13.460 -12.267  20.797  1.00 92.12           C  
ATOM   2172  CD2 LEU A 276     -14.922 -10.714  22.046  1.00 92.12           C  
ATOM   2173  N   ILE A 277     -11.304 -11.752  25.976  1.00 92.31           N  
ATOM   2174  CA  ILE A 277     -11.012 -12.405  27.261  1.00 92.31           C  
ATOM   2175  C   ILE A 277     -10.893 -11.378  28.397  1.00 92.31           C  
ATOM   2176  CB  ILE A 277      -9.741 -13.277  27.125  1.00 92.31           C  
ATOM   2177  O   ILE A 277     -11.511 -11.543  29.447  1.00 92.31           O  
ATOM   2178  CG1 ILE A 277      -9.980 -14.425  26.112  1.00 92.31           C  
ATOM   2179  CG2 ILE A 277      -9.321 -13.862  28.487  1.00 92.31           C  
ATOM   2180  CD1 ILE A 277      -8.697 -15.144  25.677  1.00 92.31           C  
ATOM   2181  N   HIS A 278     -10.122 -10.308  28.195  1.00 92.19           N  
ATOM   2182  CA  HIS A 278      -9.759  -9.366  29.260  1.00 92.19           C  
ATOM   2183  C   HIS A 278     -10.608  -8.087  29.274  1.00 92.19           C  
ATOM   2184  CB  HIS A 278      -8.261  -9.052  29.157  1.00 92.19           C  
ATOM   2185  O   HIS A 278     -10.750  -7.461  30.323  1.00 92.19           O  
ATOM   2186  CG  HIS A 278      -7.403 -10.281  29.324  1.00 92.19           C  
ATOM   2187  CD2 HIS A 278      -6.793 -10.998  28.331  1.00 92.19           C  
ATOM   2188  ND1 HIS A 278      -7.125 -10.917  30.511  1.00 92.19           N  
ATOM   2189  CE1 HIS A 278      -6.365 -11.992  30.238  1.00 92.19           C  
ATOM   2190  NE2 HIS A 278      -6.151 -12.095  28.916  1.00 92.19           N  
ATOM   2191  N   GLY A 279     -11.221  -7.723  28.144  1.00 91.44           N  
ATOM   2192  CA  GLY A 279     -11.849  -6.419  27.917  1.00 91.44           C  
ATOM   2193  C   GLY A 279     -10.924  -5.427  27.195  1.00 91.44           C  
ATOM   2194  O   GLY A 279      -9.744  -5.693  26.965  1.00 91.44           O  
ATOM   2195  N   ASP A 280     -11.457  -4.256  26.823  1.00 92.81           N  
ATOM   2196  CA  ASP A 280     -10.666  -3.146  26.262  1.00 92.81           C  
ATOM   2197  C   ASP A 280     -10.161  -2.238  27.390  1.00 92.81           C  
ATOM   2198  CB  ASP A 280     -11.453  -2.380  25.177  1.00 92.81           C  
ATOM   2199  O   ASP A 280     -10.684  -1.146  27.630  1.00 92.81           O  
ATOM   2200  CG  ASP A 280     -10.573  -1.434  24.331  1.00 92.81           C  
ATOM   2201  OD1 ASP A 280      -9.330  -1.517  24.401  1.00 92.81           O  
ATOM   2202  OD2 ASP A 280     -11.091  -0.678  23.470  1.00 92.81           O  
ATOM   2203  N   ILE A 281      -9.169  -2.730  28.131  1.00 93.12           N  
ATOM   2204  CA  ILE A 281      -8.564  -2.006  29.249  1.00 93.12           C  
ATOM   2205  C   ILE A 281      -7.291  -1.322  28.752  1.00 93.12           C  
ATOM   2206  CB  ILE A 281      -8.308  -2.926  30.459  1.00 93.12           C  
ATOM   2207  O   ILE A 281      -6.396  -1.965  28.194  1.00 93.12           O  
ATOM   2208  CG1 ILE A 281      -9.541  -3.779  30.845  1.00 93.12           C  
ATOM   2209  CG2 ILE A 281      -7.901  -2.048  31.658  1.00 93.12           C  
ATOM   2210  CD1 ILE A 281      -9.176  -4.948  31.764  1.00 93.12           C  
ATOM   2211  N   ARG A 282      -7.211  -0.001  28.940  1.00 94.12           N  
ATOM   2212  CA  ARG A 282      -6.118   0.837  28.439  1.00 94.12           C  
ATOM   2213  C   ARG A 282      -5.389   1.550  29.559  1.00 94.12           C  
ATOM   2214  CB  ARG A 282      -6.635   1.862  27.420  1.00 94.12           C  
ATOM   2215  O   ARG A 282      -6.014   2.094  30.462  1.00 94.12           O  
ATOM   2216  CG  ARG A 282      -7.262   1.236  26.172  1.00 94.12           C  
ATOM   2217  CD  ARG A 282      -6.257   0.443  25.333  1.00 94.12           C  
ATOM   2218  NE  ARG A 282      -6.976  -0.204  24.242  1.00 94.12           N  
ATOM   2219  NH1 ARG A 282      -5.399  -0.179  22.573  1.00 94.12           N  
ATOM   2220  NH2 ARG A 282      -7.450  -1.082  22.266  1.00 94.12           N  
ATOM   2221  CZ  ARG A 282      -6.589  -0.474  23.025  1.00 94.12           C  
ATOM   2222  N   LYS A 283      -4.067   1.622  29.447  1.00 94.31           N  
ATOM   2223  CA  LYS A 283      -3.199   2.420  30.312  1.00 94.31           C  
ATOM   2224  C   LYS A 283      -2.404   3.416  29.478  1.00 94.31           C  
ATOM   2225  CB  LYS A 283      -2.307   1.465  31.106  1.00 94.31           C  
ATOM   2226  O   LYS A 283      -1.662   3.020  28.579  1.00 94.31           O  
ATOM   2227  CG  LYS A 283      -1.291   2.224  31.965  1.00 94.31           C  
ATOM   2228  CD  LYS A 283      -0.586   1.229  32.877  1.00 94.31           C  
ATOM   2229  CE  LYS A 283       0.512   1.933  33.669  1.00 94.31           C  
ATOM   2230  NZ  LYS A 283       0.763   1.174  34.910  1.00 94.31           N  
ATOM   2231  N   THR A 284      -2.528   4.701  29.799  1.00 93.50           N  
ATOM   2232  CA  THR A 284      -1.772   5.759  29.121  1.00 93.50           C  
ATOM   2233  C   THR A 284      -0.306   5.707  29.533  1.00 93.50           C  
ATOM   2234  CB  THR A 284      -2.357   7.151  29.394  1.00 93.50           C  
ATOM   2235  O   THR A 284       0.032   5.838  30.711  1.00 93.50           O  
ATOM   2236  CG2 THR A 284      -1.707   8.225  28.524  1.00 93.50           C  
ATOM   2237  OG1 THR A 284      -3.727   7.138  29.075  1.00 93.50           O  
ATOM   2238  N   THR A 285       0.575   5.539  28.552  1.00 90.75           N  
ATOM   2239  CA  THR A 285       2.027   5.532  28.734  1.00 90.75           C  
ATOM   2240  C   THR A 285       2.635   6.682  27.938  1.00 90.75           C  
ATOM   2241  CB  THR A 285       2.631   4.186  28.305  1.00 90.75           C  
ATOM   2242  O   THR A 285       2.438   6.772  26.728  1.00 90.75           O  
ATOM   2243  CG2 THR A 285       4.112   4.093  28.676  1.00 90.75           C  
ATOM   2244  OG1 THR A 285       1.997   3.115  28.973  1.00 90.75           O  
ATOM   2245  N   LYS A 286       3.387   7.559  28.611  1.00 91.69           N  
ATOM   2246  CA  LYS A 286       4.152   8.634  27.966  1.00 91.69           C  
ATOM   2247  C   LYS A 286       5.449   8.076  27.399  1.00 91.69           C  
ATOM   2248  CB  LYS A 286       4.440   9.773  28.957  1.00 91.69           C  
ATOM   2249  O   LYS A 286       6.213   7.438  28.123  1.00 91.69           O  
ATOM   2250  CG  LYS A 286       3.158  10.536  29.288  1.00 91.69           C  
ATOM   2251  CD  LYS A 286       3.401  11.725  30.220  1.00 91.69           C  
ATOM   2252  CE  LYS A 286       2.045  12.409  30.400  1.00 91.69           C  
ATOM   2253  NZ  LYS A 286       2.162  13.802  30.877  1.00 91.69           N  
ATOM   2254  N   LEU A 287       5.699   8.329  26.122  1.00 92.25           N  
ATOM   2255  CA  LEU A 287       6.905   7.909  25.418  1.00 92.25           C  
ATOM   2256  C   LEU A 287       7.524   9.112  24.714  1.00 92.25           C  
ATOM   2257  CB  LEU A 287       6.554   6.816  24.395  1.00 92.25           C  
ATOM   2258  O   LEU A 287       6.823   9.885  24.071  1.00 92.25           O  
ATOM   2259  CG  LEU A 287       5.932   5.544  24.992  1.00 92.25           C  
ATOM   2260  CD1 LEU A 287       5.495   4.633  23.853  1.00 92.25           C  
ATOM   2261  CD2 LEU A 287       6.910   4.762  25.872  1.00 92.25           C  
ATOM   2262  N   ASN A 288       8.845   9.248  24.778  1.00 91.31           N  
ATOM   2263  CA  ASN A 288       9.564  10.202  23.939  1.00 91.31           C  
ATOM   2264  C   ASN A 288      10.051   9.476  22.679  1.00 91.31           C  
ATOM   2265  CB  ASN A 288      10.675  10.864  24.763  1.00 91.31           C  
ATOM   2266  O   ASN A 288      10.958   8.644  22.751  1.00 91.31           O  
ATOM   2267  CG  ASN A 288      11.330  12.018  24.022  1.00 91.31           C  
ATOM   2268  ND2 ASN A 288      11.784  13.014  24.744  1.00 91.31           N  
ATOM   2269  OD1 ASN A 288      11.443  12.050  22.804  1.00 91.31           O  
ATOM   2270  N   ILE A 289       9.425   9.759  21.534  1.00 88.19           N  
ATOM   2271  CA  ILE A 289       9.719   9.092  20.259  1.00 88.19           C  
ATOM   2272  C   ILE A 289      10.246  10.121  19.260  1.00 88.19           C  
ATOM   2273  CB  ILE A 289       8.503   8.306  19.718  1.00 88.19           C  
ATOM   2274  O   ILE A 289       9.495  10.857  18.615  1.00 88.19           O  
ATOM   2275  CG1 ILE A 289       7.972   7.300  20.765  1.00 88.19           C  
ATOM   2276  CG2 ILE A 289       8.914   7.563  18.431  1.00 88.19           C  
ATOM   2277  CD1 ILE A 289       6.724   6.533  20.316  1.00 88.19           C  
ATOM   2278  N   GLY A 290      11.567  10.140  19.085  1.00 80.94           N  
ATOM   2279  CA  GLY A 290      12.237  11.047  18.152  1.00 80.94           C  
ATOM   2280  C   GLY A 290      12.042  12.518  18.521  1.00 80.94           C  
ATOM   2281  O   GLY A 290      11.671  13.304  17.652  1.00 80.94           O  
ATOM   2282  N   GLY A 291      12.231  12.851  19.803  1.00 84.12           N  
ATOM   2283  CA  GLY A 291      12.220  14.220  20.331  1.00 84.12           C  
ATOM   2284  C   GLY A 291      10.839  14.775  20.682  1.00 84.12           C  
ATOM   2285  O   GLY A 291      10.753  15.875  21.216  1.00 84.12           O  
ATOM   2286  N   THR A 292       9.768  14.032  20.404  1.00 86.06           N  
ATOM   2287  CA  THR A 292       8.388  14.416  20.724  1.00 86.06           C  
ATOM   2288  C   THR A 292       7.818  13.481  21.780  1.00 86.06           C  
ATOM   2289  CB  THR A 292       7.498  14.410  19.469  1.00 86.06           C  
ATOM   2290  O   THR A 292       7.888  12.261  21.608  1.00 86.06           O  
ATOM   2291  CG2 THR A 292       7.906  15.511  18.490  1.00 86.06           C  
ATOM   2292  OG1 THR A 292       7.590  13.178  18.777  1.00 86.06           O  
ATOM   2293  N   GLU A 293       7.235  14.039  22.842  1.00 89.62           N  
ATOM   2294  CA  GLU A 293       6.441  13.263  23.795  1.00 89.62           C  
ATOM   2295  C   GLU A 293       5.100  12.884  23.167  1.00 89.62           C  
ATOM   2296  CB  GLU A 293       6.223  14.011  25.117  1.00 89.62           C  
ATOM   2297  O   GLU A 293       4.382  13.733  22.640  1.00 89.62           O  
ATOM   2298  CG  GLU A 293       7.524  14.153  25.920  1.00 89.62           C  
ATOM   2299  CD  GLU A 293       7.288  14.571  27.382  1.00 89.62           C  
ATOM   2300  OE1 GLU A 293       8.208  14.313  28.190  1.00 89.62           O  
ATOM   2301  OE2 GLU A 293       6.200  15.106  27.697  1.00 89.62           O  
ATOM   2302  N   ILE A 294       4.787  11.593  23.201  1.00 89.62           N  
ATOM   2303  CA  ILE A 294       3.546  11.024  22.693  1.00 89.62           C  
ATOM   2304  C   ILE A 294       2.944  10.146  23.784  1.00 89.62           C  
ATOM   2305  CB  ILE A 294       3.760  10.253  21.371  1.00 89.62           C  
ATOM   2306  O   ILE A 294       3.639   9.364  24.437  1.00 89.62           O  
ATOM   2307  CG1 ILE A 294       4.520  11.117  20.332  1.00 89.62           C  
ATOM   2308  CG2 ILE A 294       2.373   9.828  20.856  1.00 89.62           C  
ATOM   2309  CD1 ILE A 294       4.804  10.425  18.996  1.00 89.62           C  
ATOM   2310  N   GLU A 295       1.641  10.284  23.984  1.00 91.06           N  
ATOM   2311  CA  GLU A 295       0.859   9.433  24.870  1.00 91.06           C  
ATOM   2312  C   GLU A 295       0.285   8.255  24.080  1.00 91.06           C  
ATOM   2313  CB  GLU A 295      -0.234  10.265  25.554  1.00 91.06           C  
ATOM   2314  O   GLU A 295      -0.371   8.442  23.057  1.00 91.06           O  
ATOM   2315  CG  GLU A 295       0.389  11.195  26.607  1.00 91.06           C  
ATOM   2316  CD  GLU A 295      -0.621  12.020  27.418  1.00 91.06           C  
ATOM   2317  OE1 GLU A 295      -0.148  12.778  28.302  1.00 91.06           O  
ATOM   2318  OE2 GLU A 295      -1.840  11.840  27.222  1.00 91.06           O  
ATOM   2319  N   VAL A 296       0.549   7.035  24.550  1.00 92.19           N  
ATOM   2320  CA  VAL A 296       0.100   5.792  23.913  1.00 92.19           C  
ATOM   2321  C   VAL A 296      -0.813   5.021  24.858  1.00 92.19           C  
ATOM   2322  CB  VAL A 296       1.300   4.936  23.470  1.00 92.19           C  
ATOM   2323  O   VAL A 296      -0.477   4.817  26.024  1.00 92.19           O  
ATOM   2324  CG1 VAL A 296       0.848   3.637  22.798  1.00 92.19           C  
ATOM   2325  CG2 VAL A 296       2.169   5.697  22.463  1.00 92.19           C  
ATOM   2326  N   GLU A 297      -1.954   4.556  24.349  1.00 92.50           N  
ATOM   2327  CA  GLU A 297      -2.903   3.728  25.098  1.00 92.50           C  
ATOM   2328  C   GLU A 297      -2.542   2.234  25.008  1.00 92.50           C  
ATOM   2329  CB  GLU A 297      -4.343   3.982  24.624  1.00 92.50           C  
ATOM   2330  O   GLU A 297      -2.946   1.516  24.088  1.00 92.50           O  
ATOM   2331  CG  GLU A 297      -4.891   5.383  24.957  1.00 92.50           C  
ATOM   2332  CD  GLU A 297      -6.435   5.440  24.885  1.00 92.50           C  
ATOM   2333  OE1 GLU A 297      -7.053   6.289  25.578  1.00 92.50           O  
ATOM   2334  OE2 GLU A 297      -7.043   4.571  24.220  1.00 92.50           O  
ATOM   2335  N   THR A 298      -1.788   1.752  25.995  1.00 94.00           N  
ATOM   2336  CA  THR A 298      -1.370   0.349  26.110  1.00 94.00           C  
ATOM   2337  C   THR A 298      -2.527  -0.554  26.530  1.00 94.00           C  
ATOM   2338  CB  THR A 298      -0.241   0.219  27.142  1.00 94.00           C  
ATOM   2339  O   THR A 298      -3.168  -0.282  27.541  1.00 94.00           O  
ATOM   2340  CG2 THR A 298       0.303  -1.208  27.249  1.00 94.00           C  
ATOM   2341  OG1 THR A 298       0.852   1.039  26.792  1.00 94.00           O  
ATOM   2342  N   LEU A 299      -2.749  -1.659  25.814  1.00 93.88           N  
ATOM   2343  CA  LEU A 299      -3.644  -2.740  26.243  1.00 93.88           C  
ATOM   2344  C   LEU A 299      -3.072  -3.495  27.447  1.00 93.88           C  
ATOM   2345  CB  LEU A 299      -3.879  -3.715  25.078  1.00 93.88           C  
ATOM   2346  O   LEU A 299      -1.919  -3.939  27.410  1.00 93.88           O  
ATOM   2347  CG  LEU A 299      -4.912  -3.201  24.074  1.00 93.88           C  
ATOM   2348  CD1 LEU A 299      -4.803  -3.918  22.729  1.00 93.88           C  
ATOM   2349  CD2 LEU A 299      -6.332  -3.389  24.613  1.00 93.88           C  
ATOM   2350  N   VAL A 300      -3.887  -3.655  28.488  1.00 94.00           N  
ATOM   2351  CA  VAL A 300      -3.545  -4.384  29.720  1.00 94.00           C  
ATOM   2352  C   VAL A 300      -4.607  -5.434  30.052  1.00 94.00           C  
ATOM   2353  CB  VAL A 300      -3.301  -3.430  30.908  1.00 94.00           C  
ATOM   2354  O   VAL A 300      -5.738  -5.351  29.579  1.00 94.00           O  
ATOM   2355  CG1 VAL A 300      -2.093  -2.517  30.656  1.00 94.00           C  
ATOM   2356  CG2 VAL A 300      -4.508  -2.549  31.235  1.00 94.00           C  
ATOM   2357  N   GLU A 301      -4.225  -6.433  30.847  1.00 91.12           N  
ATOM   2358  CA  GLU A 301      -5.072  -7.591  31.169  1.00 91.12           C  
ATOM   2359  C   GLU A 301      -5.990  -7.348  32.377  1.00 91.12           C  
ATOM   2360  CB  GLU A 301      -4.172  -8.808  31.450  1.00 91.12           C  
ATOM   2361  O   GLU A 301      -7.075  -7.927  32.448  1.00 91.12           O  
ATOM   2362  CG  GLU A 301      -3.405  -9.295  30.208  1.00 91.12           C  
ATOM   2363  CD  GLU A 301      -2.393 -10.417  30.508  1.00 91.12           C  
ATOM   2364  OE1 GLU A 301      -1.587 -10.721  29.595  1.00 91.12           O  
ATOM   2365  OE2 GLU A 301      -2.365 -10.928  31.651  1.00 91.12           O  
ATOM   2366  N   ASP A 302      -5.561  -6.503  33.322  1.00 87.31           N  
ATOM   2367  CA  ASP A 302      -6.246  -6.276  34.597  1.00 87.31           C  
ATOM   2368  C   ASP A 302      -6.515  -4.783  34.846  1.00 87.31           C  
ATOM   2369  CB  ASP A 302      -5.447  -6.930  35.742  1.00 87.31           C  
ATOM   2370  O   ASP A 302      -5.654  -3.922  34.647  1.00 87.31           O  
ATOM   2371  CG  ASP A 302      -6.248  -7.090  37.043  1.00 87.31           C  
ATOM   2372  OD1 ASP A 302      -7.365  -6.527  37.138  1.00 87.31           O  
ATOM   2373  OD2 ASP A 302      -5.728  -7.764  37.957  1.00 87.31           O  
ATOM   2374  N   GLU A 303      -7.723  -4.484  35.322  1.00 83.38           N  
ATOM   2375  CA  GLU A 303      -8.158  -3.147  35.739  1.00 83.38           C  
ATOM   2376  C   GLU A 303      -7.471  -2.707  37.037  1.00 83.38           C  
ATOM   2377  CB  GLU A 303      -9.680  -3.130  35.959  1.00 83.38           C  
ATOM   2378  O   GLU A 303      -7.373  -1.510  37.305  1.00 83.38           O  
ATOM   2379  CG  GLU A 303     -10.486  -3.458  34.696  1.00 83.38           C  
ATOM   2380  CD  GLU A 303     -12.005  -3.440  34.916  1.00 83.38           C  
ATOM   2381  OE1 GLU A 303     -12.730  -3.613  33.911  1.00 83.38           O  
ATOM   2382  OE2 GLU A 303     -12.468  -3.315  36.069  1.00 83.38           O  
ATOM   2383  N   ALA A 304      -6.968  -3.658  37.834  1.00 81.50           N  
ATOM   2384  CA  ALA A 304      -6.222  -3.365  39.054  1.00 81.50           C  
ATOM   2385  C   ALA A 304      -4.852  -2.710  38.783  1.00 81.50           C  
ATOM   2386  CB  ALA A 304      -6.078  -4.666  39.852  1.00 81.50           C  
ATOM   2387  O   ALA A 304      -4.230  -2.176  39.707  1.00 81.50           O  
ATOM   2388  N   GLU A 305      -4.358  -2.724  37.538  1.00 84.19           N  
ATOM   2389  CA  GLU A 305      -3.130  -2.013  37.192  1.00 84.19           C  
ATOM   2390  C   GLU A 305      -3.293  -0.495  37.387  1.00 84.19           C  
ATOM   2391  CB  GLU A 305      -2.653  -2.323  35.761  1.00 84.19           C  
ATOM   2392  O   GLU A 305      -4.189   0.143  36.840  1.00 84.19           O  
ATOM   2393  CG  GLU A 305      -2.001  -3.711  35.604  1.00 84.19           C  
ATOM   2394  CD  GLU A 305      -1.105  -3.824  34.347  1.00 84.19           C  
ATOM   2395  OE1 GLU A 305      -0.953  -4.938  33.798  1.00 84.19           O  
ATOM   2396  OE2 GLU A 305      -0.436  -2.820  33.977  1.00 84.19           O  
ATOM   2397  N   ALA A 306      -2.371   0.127  38.128  1.00 80.94           N  
ATOM   2398  CA  ALA A 306      -2.416   1.565  38.384  1.00 80.94           C  
ATOM   2399  C   ALA A 306      -2.451   2.378  37.074  1.00 80.94           C  
ATOM   2400  CB  ALA A 306      -1.224   1.959  39.265  1.00 80.94           C  
ATOM   2401  O   ALA A 306      -1.537   2.274  36.241  1.00 80.94           O  
ATOM   2402  N   GLY A 307      -3.495   3.201  36.927  1.00 82.94           N  
ATOM   2403  CA  GLY A 307      -3.752   4.030  35.746  1.00 82.94           C  
ATOM   2404  C   GLY A 307      -4.461   3.311  34.592  1.00 82.94           C  
ATOM   2405  O   GLY A 307      -4.551   3.887  33.508  1.00 82.94           O  
ATOM   2406  N   ALA A 308      -4.930   2.076  34.791  1.00 88.81           N  
ATOM   2407  CA  ALA A 308      -5.759   1.366  33.827  1.00 88.81           C  
ATOM   2408  C   ALA A 308      -7.199   1.903  33.830  1.00 88.81           C  
ATOM   2409  CB  ALA A 308      -5.706  -0.132  34.134  1.00 88.81           C  
ATOM   2410  O   ALA A 308      -7.786   2.167  34.878  1.00 88.81           O  
ATOM   2411  N   VAL A 309      -7.768   2.064  32.638  1.00 88.94           N  
ATOM   2412  CA  VAL A 309      -9.139   2.524  32.413  1.00 88.94           C  
ATOM   2413  C   VAL A 309      -9.825   1.536  31.479  1.00 88.94           C  
ATOM   2414  CB  VAL A 309      -9.162   3.951  31.825  1.00 88.94           C  
ATOM   2415  O   VAL A 309      -9.354   1.298  30.366  1.00 88.94           O  
ATOM   2416  CG1 VAL A 309     -10.601   4.450  31.636  1.00 88.94           C  
ATOM   2417  CG2 VAL A 309      -8.433   4.955  32.731  1.00 88.94           C  
ATOM   2418  N   ASN A 310     -10.952   0.973  31.912  1.00 88.69           N  
ATOM   2419  CA  ASN A 310     -11.801   0.157  31.051  1.00 88.69           C  
ATOM   2420  C   ASN A 310     -12.583   1.075  30.099  1.00 88.69           C  
ATOM   2421  CB  ASN A 310     -12.697  -0.737  31.924  1.00 88.69           C  
ATOM   2422  O   ASN A 310     -13.390   1.895  30.537  1.00 88.69           O  
ATOM   2423  CG  ASN A 310     -13.516  -1.730  31.115  1.00 88.69           C  
ATOM   2424  ND2 ASN A 310     -14.066  -2.733  31.743  1.00 88.69           N  
ATOM   2425  OD1 ASN A 310     -13.673  -1.632  29.907  1.00 88.69           O  
ATOM   2426  N   LYS A 311     -12.328   0.956  28.793  1.00 86.62           N  
ATOM   2427  CA  LYS A 311     -12.993   1.754  27.749  1.00 86.62           C  
ATOM   2428  C   LYS A 311     -14.332   1.156  27.302  1.00 86.62           C  
ATOM   2429  CB  LYS A 311     -12.041   1.920  26.554  1.00 86.62           C  
ATOM   2430  O   LYS A 311     -14.982   1.725  26.430  1.00 86.62           O  
ATOM   2431  CG  LYS A 311     -10.753   2.697  26.867  1.00 86.62           C  
ATOM   2432  CD  LYS A 311     -10.958   4.209  27.074  1.00 86.62           C  
ATOM   2433  CE  LYS A 311      -9.557   4.841  27.145  1.00 86.62           C  
ATOM   2434  NZ  LYS A 311      -9.518   6.292  26.849  1.00 86.62           N  
ATOM   2435  N   GLY A 312     -14.727   0.018  27.870  1.00 83.19           N  
ATOM   2436  CA  GLY A 312     -15.872  -0.762  27.428  1.00 83.19           C  
ATOM   2437  C   GLY A 312     -15.624  -1.447  26.082  1.00 83.19           C  
ATOM   2438  O   GLY A 312     -14.759  -1.067  25.293  1.00 83.19           O  
ATOM   2439  N   THR A 313     -16.407  -2.487  25.805  1.00 84.81           N  
ATOM   2440  CA  THR A 313     -16.369  -3.204  24.517  1.00 84.81           C  
ATOM   2441  C   THR A 313     -17.581  -2.901  23.631  1.00 84.81           C  
ATOM   2442  CB  THR A 313     -16.147  -4.713  24.709  1.00 84.81           C  
ATOM   2443  O   THR A 313     -17.645  -3.403  22.512  1.00 84.81           O  
ATOM   2444  CG2 THR A 313     -14.764  -5.017  25.289  1.00 84.81           C  
ATOM   2445  OG1 THR A 313     -17.092  -5.252  25.603  1.00 84.81           O  
ATOM   2446  N   GLY A 314     -18.494  -2.022  24.074  1.00 80.62           N  
ATOM   2447  CA  GLY A 314     -19.727  -1.656  23.356  1.00 80.62           C  
ATOM   2448  C   GLY A 314     -19.476  -1.127  21.942  1.00 80.62           C  
ATOM   2449  O   GLY A 314     -20.106  -1.575  20.988  1.00 80.62           O  
ATOM   2450  N   LYS A 315     -18.433  -0.306  21.749  1.00 82.44           N  
ATOM   2451  CA  LYS A 315     -18.011   0.167  20.411  1.00 82.44           C  
ATOM   2452  C   LYS A 315     -17.636  -0.951  19.426  1.00 82.44           C  
ATOM   2453  CB  LYS A 315     -16.860   1.182  20.532  1.00 82.44           C  
ATOM   2454  O   LYS A 315     -17.604  -0.716  18.222  1.00 82.44           O  
ATOM   2455  CG  LYS A 315     -15.611   0.590  21.203  1.00 82.44           C  
ATOM   2456  CD  LYS A 315     -14.408   1.540  21.149  1.00 82.44           C  
ATOM   2457  CE  LYS A 315     -13.388   0.996  22.151  1.00 82.44           C  
ATOM   2458  NZ  LYS A 315     -12.037   1.583  22.022  1.00 82.44           N  
ATOM   2459  N   TYR A 316     -17.325  -2.151  19.916  1.00 85.00           N  
ATOM   2460  CA  TYR A 316     -17.011  -3.315  19.087  1.00 85.00           C  
ATOM   2461  C   TYR A 316     -18.194  -4.277  18.942  1.00 85.00           C  
ATOM   2462  CB  TYR A 316     -15.786  -4.048  19.643  1.00 85.00           C  
ATOM   2463  O   TYR A 316     -18.100  -5.214  18.154  1.00 85.00           O  
ATOM   2464  CG  TYR A 316     -14.572  -3.184  19.927  1.00 85.00           C  
ATOM   2465  CD1 TYR A 316     -14.032  -2.334  18.938  1.00 85.00           C  
ATOM   2466  CD2 TYR A 316     -13.973  -3.251  21.196  1.00 85.00           C  
ATOM   2467  CE1 TYR A 316     -12.882  -1.564  19.215  1.00 85.00           C  
ATOM   2468  CE2 TYR A 316     -12.834  -2.483  21.475  1.00 85.00           C  
ATOM   2469  OH  TYR A 316     -11.193  -0.889  20.801  1.00 85.00           O  
ATOM   2470  CZ  TYR A 316     -12.277  -1.647  20.488  1.00 85.00           C  
ATOM   2471  N   ALA A 317     -19.306  -4.054  19.650  1.00 78.62           N  
ATOM   2472  CA  ALA A 317     -20.471  -4.938  19.631  1.00 78.62           C  
ATOM   2473  C   ALA A 317     -21.123  -5.044  18.247  1.00 78.62           C  
ATOM   2474  CB  ALA A 317     -21.475  -4.437  20.673  1.00 78.62           C  
ATOM   2475  O   ALA A 317     -21.678  -6.084  17.909  1.00 78.62           O  
ATOM   2476  N   SER A 318     -21.010  -4.000  17.423  1.00 81.94           N  
ATOM   2477  CA  SER A 318     -21.488  -4.002  16.036  1.00 81.94           C  
ATOM   2478  C   SER A 318     -20.484  -4.585  15.035  1.00 81.94           C  
ATOM   2479  CB  SER A 318     -21.873  -2.579  15.631  1.00 81.94           C  
ATOM   2480  O   SER A 318     -20.832  -4.780  13.871  1.00 81.94           O  
ATOM   2481  OG  SER A 318     -20.759  -1.714  15.767  1.00 81.94           O  
ATOM   2482  N   ARG A 319     -19.239  -4.874  15.446  1.00 85.56           N  
ATOM   2483  CA  ARG A 319     -18.230  -5.451  14.550  1.00 85.56           C  
ATOM   2484  C   ARG A 319     -18.430  -6.959  14.465  1.00 85.56           C  
ATOM   2485  CB  ARG A 319     -16.799  -5.086  14.978  1.00 85.56           C  
ATOM   2486  O   ARG A 319     -18.184  -7.687  15.425  1.00 85.56           O  
ATOM   2487  CG  ARG A 319     -16.518  -3.576  14.896  1.00 85.56           C  
ATOM   2488  CD  ARG A 319     -15.036  -3.245  15.145  1.00 85.56           C  
ATOM   2489  NE  ARG A 319     -14.188  -3.476  13.954  1.00 85.56           N  
ATOM   2490  NH1 ARG A 319     -12.161  -2.846  14.858  1.00 85.56           N  
ATOM   2491  NH2 ARG A 319     -12.245  -3.394  12.734  1.00 85.56           N  
ATOM   2492  CZ  ARG A 319     -12.887  -3.243  13.855  1.00 85.56           C  
ATOM   2493  N   GLU A 320     -18.800  -7.429  13.278  1.00 86.06           N  
ATOM   2494  CA  GLU A 320     -19.013  -8.852  12.986  1.00 86.06           C  
ATOM   2495  C   GLU A 320     -17.810  -9.725  13.390  1.00 86.06           C  
ATOM   2496  CB  GLU A 320     -19.305  -8.981  11.487  1.00 86.06           C  
ATOM   2497  O   GLU A 320     -17.986 -10.814  13.935  1.00 86.06           O  
ATOM   2498  CG  GLU A 320     -19.852 -10.369  11.123  1.00 86.06           C  
ATOM   2499  CD  GLU A 320     -20.046 -10.535   9.612  1.00 86.06           C  
ATOM   2500  OE1 GLU A 320     -20.910 -11.345   9.220  1.00 86.06           O  
ATOM   2501  OE2 GLU A 320     -19.250  -9.918   8.865  1.00 86.06           O  
ATOM   2502  N   SER A 321     -16.586  -9.203  13.232  1.00 85.94           N  
ATOM   2503  CA  SER A 321     -15.339  -9.855  13.652  1.00 85.94           C  
ATOM   2504  C   SER A 321     -15.341 -10.282  15.122  1.00 85.94           C  
ATOM   2505  CB  SER A 321     -14.145  -8.916  13.386  1.00 85.94           C  
ATOM   2506  O   SER A 321     -14.955 -11.406  15.455  1.00 85.94           O  
ATOM   2507  OG  SER A 321     -14.112  -7.763  14.204  1.00 85.94           O  
ATOM   2508  N   PHE A 322     -15.809  -9.399  16.005  1.00 87.75           N  
ATOM   2509  CA  PHE A 322     -15.877  -9.636  17.443  1.00 87.75           C  
ATOM   2510  C   PHE A 322     -17.014 -10.588  17.803  1.00 87.75           C  
ATOM   2511  CB  PHE A 322     -16.018  -8.298  18.180  1.00 87.75           C  
ATOM   2512  O   PHE A 322     -16.821 -11.452  18.656  1.00 87.75           O  
ATOM   2513  CG  PHE A 322     -14.698  -7.589  18.393  1.00 87.75           C  
ATOM   2514  CD1 PHE A 322     -13.967  -7.830  19.569  1.00 87.75           C  
ATOM   2515  CD2 PHE A 322     -14.183  -6.712  17.421  1.00 87.75           C  
ATOM   2516  CE1 PHE A 322     -12.734  -7.196  19.778  1.00 87.75           C  
ATOM   2517  CE2 PHE A 322     -12.957  -6.057  17.640  1.00 87.75           C  
ATOM   2518  CZ  PHE A 322     -12.232  -6.300  18.820  1.00 87.75           C  
ATOM   2519  N   LEU A 323     -18.165 -10.482  17.132  1.00 87.19           N  
ATOM   2520  CA  LEU A 323     -19.309 -11.373  17.354  1.00 87.19           C  
ATOM   2521  C   LEU A 323     -18.960 -12.824  16.999  1.00 87.19           C  
ATOM   2522  CB  LEU A 323     -20.515 -10.876  16.536  1.00 87.19           C  
ATOM   2523  O   LEU A 323     -19.078 -13.717  17.840  1.00 87.19           O  
ATOM   2524  CG  LEU A 323     -21.064  -9.501  16.961  1.00 87.19           C  
ATOM   2525  CD1 LEU A 323     -22.175  -9.081  16.000  1.00 87.19           C  
ATOM   2526  CD2 LEU A 323     -21.639  -9.539  18.380  1.00 87.19           C  
ATOM   2527  N   VAL A 324     -18.431 -13.047  15.794  1.00 88.31           N  
ATOM   2528  CA  VAL A 324     -18.062 -14.384  15.308  1.00 88.31           C  
ATOM   2529  C   VAL A 324     -16.949 -15.005  16.158  1.00 88.31           C  
ATOM   2530  CB  VAL A 324     -17.646 -14.302  13.825  1.00 88.31           C  
ATOM   2531  O   VAL A 324     -16.967 -16.210  16.427  1.00 88.31           O  
ATOM   2532  CG1 VAL A 324     -17.074 -15.632  13.314  1.00 88.31           C  
ATOM   2533  CG2 VAL A 324     -18.840 -13.940  12.935  1.00 88.31           C  
ATOM   2534  N   MET A 325     -15.956 -14.213  16.578  1.00 89.12           N  
ATOM   2535  CA  MET A 325     -14.864 -14.716  17.415  1.00 89.12           C  
ATOM   2536  C   MET A 325     -15.330 -15.014  18.847  1.00 89.12           C  
ATOM   2537  CB  MET A 325     -13.681 -13.744  17.360  1.00 89.12           C  
ATOM   2538  O   MET A 325     -14.961 -16.061  19.384  1.00 89.12           O  
ATOM   2539  CG  MET A 325     -12.449 -14.320  18.069  1.00 89.12           C  
ATOM   2540  SD  MET A 325     -10.973 -13.274  17.993  1.00 89.12           S  
ATOM   2541  CE  MET A 325     -10.439 -13.535  16.285  1.00 89.12           C  
ATOM   2542  N   ARG A 326     -16.188 -14.167  19.433  1.00 90.06           N  
ATOM   2543  CA  ARG A 326     -16.820 -14.411  20.741  1.00 90.06           C  
ATOM   2544  C   ARG A 326     -17.574 -15.733  20.743  1.00 90.06           C  
ATOM   2545  CB  ARG A 326     -17.784 -13.257  21.066  1.00 90.06           C  
ATOM   2546  O   ARG A 326     -17.380 -16.535  21.653  1.00 90.06           O  
ATOM   2547  CG  ARG A 326     -18.591 -13.474  22.362  1.00 90.06           C  
ATOM   2548  CD  ARG A 326     -19.791 -12.536  22.444  1.00 90.06           C  
ATOM   2549  NE  ARG A 326     -20.816 -12.922  21.456  1.00 90.06           N  
ATOM   2550  NH1 ARG A 326     -22.202 -11.092  21.586  1.00 90.06           N  
ATOM   2551  NH2 ARG A 326     -22.610 -12.758  20.129  1.00 90.06           N  
ATOM   2552  CZ  ARG A 326     -21.869 -12.242  21.060  1.00 90.06           C  
ATOM   2553  N   ASP A 327     -18.427 -15.958  19.750  1.00 90.12           N  
ATOM   2554  CA  ASP A 327     -19.296 -17.137  19.723  1.00 90.12           C  
ATOM   2555  C   ASP A 327     -18.462 -18.424  19.619  1.00 90.12           C  
ATOM   2556  CB  ASP A 327     -20.341 -16.976  18.607  1.00 90.12           C  
ATOM   2557  O   ASP A 327     -18.670 -19.361  20.385  1.00 90.12           O  
ATOM   2558  CG  ASP A 327     -21.307 -15.802  18.866  1.00 90.12           C  
ATOM   2559  OD1 ASP A 327     -21.362 -15.279  20.012  1.00 90.12           O  
ATOM   2560  OD2 ASP A 327     -22.001 -15.376  17.923  1.00 90.12           O  
ATOM   2561  N   LYS A 328     -17.395 -18.413  18.811  1.00 88.44           N  
ATOM   2562  CA  LYS A 328     -16.421 -19.520  18.738  1.00 88.44           C  
ATOM   2563  C   LYS A 328     -15.641 -19.746  20.029  1.00 88.44           C  
ATOM   2564  CB  LYS A 328     -15.425 -19.238  17.614  1.00 88.44           C  
ATOM   2565  O   LYS A 328     -15.281 -20.880  20.338  1.00 88.44           O  
ATOM   2566  CG  LYS A 328     -16.071 -19.506  16.258  1.00 88.44           C  
ATOM   2567  CD  LYS A 328     -15.147 -19.028  15.141  1.00 88.44           C  
ATOM   2568  CE  LYS A 328     -15.827 -19.369  13.816  1.00 88.44           C  
ATOM   2569  NZ  LYS A 328     -15.523 -18.358  12.782  1.00 88.44           N  
ATOM   2570  N   MET A 329     -15.305 -18.686  20.758  1.00 89.44           N  
ATOM   2571  CA  MET A 329     -14.650 -18.823  22.061  1.00 89.44           C  
ATOM   2572  C   MET A 329     -15.590 -19.456  23.083  1.00 89.44           C  
ATOM   2573  CB  MET A 329     -14.155 -17.466  22.556  1.00 89.44           C  
ATOM   2574  O   MET A 329     -15.184 -20.391  23.773  1.00 89.44           O  
ATOM   2575  CG  MET A 329     -12.875 -17.071  21.838  1.00 89.44           C  
ATOM   2576  SD  MET A 329     -12.134 -15.609  22.577  1.00 89.44           S  
ATOM   2577  CE  MET A 329     -10.610 -15.653  21.638  1.00 89.44           C  
ATOM   2578  N   LYS A 330     -16.858 -19.029  23.100  1.00 89.94           N  
ATOM   2579  CA  LYS A 330     -17.902 -19.634  23.936  1.00 89.94           C  
ATOM   2580  C   LYS A 330     -18.122 -21.109  23.594  1.00 89.94           C  
ATOM   2581  CB  LYS A 330     -19.210 -18.842  23.802  1.00 89.94           C  
ATOM   2582  O   LYS A 330     -18.183 -21.930  24.502  1.00 89.94           O  
ATOM   2583  CG  LYS A 330     -19.141 -17.470  24.488  1.00 89.94           C  
ATOM   2584  CD  LYS A 330     -20.482 -16.742  24.337  1.00 89.94           C  
ATOM   2585  CE  LYS A 330     -20.464 -15.425  25.122  1.00 89.94           C  
ATOM   2586  NZ  LYS A 330     -21.785 -14.748  25.077  1.00 89.94           N  
ATOM   2587  N   GLU A 331     -18.154 -21.468  22.308  1.00 91.31           N  
ATOM   2588  CA  GLU A 331     -18.229 -22.870  21.855  1.00 91.31           C  
ATOM   2589  C   GLU A 331     -17.048 -23.720  22.351  1.00 91.31           C  
ATOM   2590  CB  GLU A 331     -18.243 -22.924  20.321  1.00 91.31           C  
ATOM   2591  O   GLU A 331     -17.209 -24.904  22.639  1.00 91.31           O  
ATOM   2592  CG  GLU A 331     -19.586 -22.525  19.694  1.00 91.31           C  
ATOM   2593  CD  GLU A 331     -19.512 -22.434  18.157  1.00 91.31           C  
ATOM   2594  OE1 GLU A 331     -20.550 -22.089  17.553  1.00 91.31           O  
ATOM   2595  OE2 GLU A 331     -18.428 -22.702  17.578  1.00 91.31           O  
ATOM   2596  N   LYS A 332     -15.861 -23.119  22.494  1.00 92.50           N  
ATOM   2597  CA  LYS A 332     -14.670 -23.772  23.062  1.00 92.50           C  
ATOM   2598  C   LYS A 332     -14.656 -23.802  24.595  1.00 92.50           C  
ATOM   2599  CB  LYS A 332     -13.406 -23.100  22.513  1.00 92.50           C  
ATOM   2600  O   LYS A 332     -13.687 -24.293  25.169  1.00 92.50           O  
ATOM   2601  CG  LYS A 332     -13.188 -23.397  21.025  1.00 92.50           C  
ATOM   2602  CD  LYS A 332     -11.976 -22.596  20.550  1.00 92.50           C  
ATOM   2603  CE  LYS A 332     -11.715 -22.837  19.065  1.00 92.50           C  
ATOM   2604  NZ  LYS A 332     -10.509 -22.085  18.640  1.00 92.50           N  
ATOM   2605  N   GLY A 333     -15.686 -23.272  25.257  1.00 90.38           N  
ATOM   2606  CA  GLY A 333     -15.753 -23.166  26.715  1.00 90.38           C  
ATOM   2607  C   GLY A 333     -14.818 -22.107  27.305  1.00 90.38           C  
ATOM   2608  O   GLY A 333     -14.506 -22.171  28.491  1.00 90.38           O  
ATOM   2609  N   ILE A 334     -14.346 -21.156  26.494  1.00 90.06           N  
ATOM   2610  CA  ILE A 334     -13.564 -20.013  26.971  1.00 90.06           C  
ATOM   2611  C   ILE A 334     -14.553 -18.954  27.451  1.00 90.06           C  
ATOM   2612  CB  ILE A 334     -12.614 -19.478  25.877  1.00 90.06           C  
ATOM   2613  O   ILE A 334     -15.426 -18.531  26.690  1.00 90.06           O  
ATOM   2614  CG1 ILE A 334     -11.646 -20.589  25.404  1.00 90.06           C  
ATOM   2615  CG2 ILE A 334     -11.832 -18.251  26.386  1.00 90.06           C  
ATOM   2616  CD1 ILE A 334     -10.792 -20.201  24.190  1.00 90.06           C  
ATOM   2617  N   ASP A 335     -14.416 -18.535  28.707  1.00 85.25           N  
ATOM   2618  CA  ASP A 335     -15.237 -17.465  29.263  1.00 85.25           C  
ATOM   2619  C   ASP A 335     -14.843 -16.122  28.633  1.00 85.25           C  
ATOM   2620  CB  ASP A 335     -15.151 -17.453  30.796  1.00 85.25           C  
ATOM   2621  O   ASP A 335     -13.664 -15.765  28.570  1.00 85.25           O  
ATOM   2622  CG  ASP A 335     -16.243 -16.585  31.435  1.00 85.25           C  
ATOM   2623  OD1 ASP A 335     -17.196 -16.212  30.709  1.00 85.25           O  
ATOM   2624  OD2 ASP A 335     -16.129 -16.329  32.653  1.00 85.25           O  
ATOM   2625  N   VAL A 336     -15.835 -15.399  28.117  1.00 85.06           N  
ATOM   2626  CA  VAL A 336     -15.628 -14.152  27.376  1.00 85.06           C  
ATOM   2627  C   VAL A 336     -16.203 -13.013  28.200  1.00 85.06           C  
ATOM   2628  CB  VAL A 336     -16.230 -14.204  25.957  1.00 85.06           C  
ATOM   2629  O   VAL A 336     -17.419 -12.895  28.345  1.00 85.06           O  
ATOM   2630  CG1 VAL A 336     -15.833 -12.940  25.196  1.00 85.06           C  
ATOM   2631  CG2 VAL A 336     -15.716 -15.392  25.135  1.00 85.06           C  
ATOM   2632  N   ARG A 337     -15.323 -12.150  28.715  1.00 73.56           N  
ATOM   2633  CA  ARG A 337     -15.684 -11.045  29.615  1.00 73.56           C  
ATOM   2634  C   ARG A 337     -16.379  -9.891  28.898  1.00 73.56           C  
ATOM   2635  CB  ARG A 337     -14.404 -10.586  30.326  1.00 73.56           C  
ATOM   2636  O   ARG A 337     -17.060  -9.090  29.537  1.00 73.56           O  
ATOM   2637  CG  ARG A 337     -14.674  -9.748  31.580  1.00 73.56           C  
ATOM   2638  CD  ARG A 337     -13.343  -9.397  32.250  1.00 73.56           C  
ATOM   2639  NE  ARG A 337     -13.546  -8.686  33.527  1.00 73.56           N  
ATOM   2640  NH1 ARG A 337     -11.362  -8.042  33.836  1.00 73.56           N  
ATOM   2641  NH2 ARG A 337     -12.896  -7.483  35.352  1.00 73.56           N  
ATOM   2642  CZ  ARG A 337     -12.603  -8.082  34.231  1.00 73.56           C  
ATOM   2643  N   ALA A 338     -16.207  -9.785  27.581  1.00 61.00           N  
ATOM   2644  CA  ALA A 338     -16.840  -8.746  26.787  1.00 61.00           C  
ATOM   2645  C   ALA A 338     -18.371  -8.893  26.827  1.00 61.00           C  
ATOM   2646  CB  ALA A 338     -16.265  -8.778  25.364  1.00 61.00           C  
ATOM   2647  O   ALA A 338     -18.960  -9.670  26.068  1.00 61.00           O  
ATOM   2648  N   SER A 339     -19.028  -8.098  27.679  1.00 55.50           N  
ATOM   2649  CA  SER A 339     -20.440  -7.769  27.513  1.00 55.50           C  
ATOM   2650  C   SER A 339     -20.566  -6.898  26.261  1.00 55.50           C  
ATOM   2651  CB  SER A 339     -21.047  -7.123  28.772  1.00 55.50           C  
ATOM   2652  O   SER A 339     -20.724  -5.684  26.336  1.00 55.50           O  
ATOM   2653  OG  SER A 339     -20.553  -5.817  28.996  1.00 55.50           O  
ATOM   2654  N   LEU A 340     -20.474  -7.528  25.087  1.00 58.75           N  
ATOM   2655  CA  LEU A 340     -20.935  -6.936  23.827  1.00 58.75           C  
ATOM   2656  C   LEU A 340     -22.462  -6.731  23.843  1.00 58.75           C  
ATOM   2657  CB  LEU A 340     -20.515  -7.812  22.630  1.00 58.75           C  
ATOM   2658  O   LEU A 340     -23.033  -6.240  22.878  1.00 58.75           O  
ATOM   2659  CG  LEU A 340     -19.004  -8.031  22.438  1.00 58.75           C  
ATOM   2660  CD1 LEU A 340     -18.761  -8.896  21.200  1.00 58.75           C  
ATOM   2661  CD2 LEU A 340     -18.220  -6.736  22.246  1.00 58.75           C  
ATOM   2662  N   ASP A 341     -23.134  -7.122  24.927  1.00 51.06           N  
ATOM   2663  CA  ASP A 341     -24.496  -6.717  25.205  1.00 51.06           C  
ATOM   2664  C   ASP A 341     -24.507  -5.224  25.539  1.00 51.06           C  
ATOM   2665  CB  ASP A 341     -25.094  -7.570  26.336  1.00 51.06           C  
ATOM   2666  O   ASP A 341     -24.158  -4.805  26.644  1.00 51.06           O  
ATOM   2667  CG  ASP A 341     -25.413  -9.006  25.904  1.00 51.06           C  
ATOM   2668  OD1 ASP A 341     -25.599  -9.239  24.688  1.00 51.06           O  
ATOM   2669  OD2 ASP A 341     -25.449  -9.875  26.802  1.00 51.06           O  
ATOM   2670  N   ASN A 342     -24.988  -4.427  24.586  1.00 52.28           N  
ATOM   2671  CA  ASN A 342     -25.331  -3.011  24.744  1.00 52.28           C  
ATOM   2672  C   ASN A 342     -26.376  -2.748  25.852  1.00 52.28           C  
ATOM   2673  CB  ASN A 342     -25.849  -2.484  23.386  1.00 52.28           C  
ATOM   2674  O   ASN A 342     -26.847  -1.625  25.989  1.00 52.28           O  
ATOM   2675  CG  ASN A 342     -24.764  -2.241  22.357  1.00 52.28           C  
ATOM   2676  ND2 ASN A 342     -25.140  -1.969  21.129  1.00 52.28           N  
ATOM   2677  OD1 ASN A 342     -23.579  -2.287  22.619  1.00 52.28           O  
ATOM   2678  N   SER A 343     -26.775  -3.749  26.643  1.00 48.28           N  
ATOM   2679  CA  SER A 343     -27.850  -3.646  27.631  1.00 48.28           C  
ATOM   2680  C   SER A 343     -27.599  -2.545  28.656  1.00 48.28           C  
ATOM   2681  CB  SER A 343     -28.066  -4.995  28.325  1.00 48.28           C  
ATOM   2682  O   SER A 343     -28.527  -1.814  28.971  1.00 48.28           O  
ATOM   2683  OG  SER A 343     -26.853  -5.491  28.864  1.00 48.28           O  
ATOM   2684  N   LYS A 344     -26.352  -2.347  29.103  1.00 51.03           N  
ATOM   2685  CA  LYS A 344     -26.027  -1.305  30.092  1.00 51.03           C  
ATOM   2686  C   LYS A 344     -25.991   0.111  29.517  1.00 51.03           C  
ATOM   2687  CB  LYS A 344     -24.716  -1.632  30.810  1.00 51.03           C  
ATOM   2688  O   LYS A 344     -26.438   1.030  30.193  1.00 51.03           O  
ATOM   2689  CG  LYS A 344     -24.881  -2.846  31.731  1.00 51.03           C  
ATOM   2690  CD  LYS A 344     -23.608  -3.049  32.555  1.00 51.03           C  
ATOM   2691  CE  LYS A 344     -23.805  -4.230  33.506  1.00 51.03           C  
ATOM   2692  NZ  LYS A 344     -22.591  -4.456  34.325  1.00 51.03           N  
ATOM   2693  N   GLU A 345     -25.491   0.296  28.294  1.00 54.12           N  
ATOM   2694  CA  GLU A 345     -25.538   1.603  27.612  1.00 54.12           C  
ATOM   2695  C   GLU A 345     -26.976   1.961  27.230  1.00 54.12           C  
ATOM   2696  CB  GLU A 345     -24.625   1.619  26.371  1.00 54.12           C  
ATOM   2697  O   GLU A 345     -27.401   3.088  27.463  1.00 54.12           O  
ATOM   2698  CG  GLU A 345     -23.239   2.195  26.704  1.00 54.12           C  
ATOM   2699  CD  GLU A 345     -22.268   2.211  25.508  1.00 54.12           C  
ATOM   2700  OE1 GLU A 345     -21.258   2.947  25.595  1.00 54.12           O  
ATOM   2701  OE2 GLU A 345     -22.476   1.430  24.553  1.00 54.12           O  
ATOM   2702  N   VAL A 346     -27.760   0.989  26.752  1.00 54.03           N  
ATOM   2703  CA  VAL A 346     -29.189   1.170  26.466  1.00 54.03           C  
ATOM   2704  C   VAL A 346     -29.974   1.454  27.750  1.00 54.03           C  
ATOM   2705  CB  VAL A 346     -29.751  -0.046  25.701  1.00 54.03           C  
ATOM   2706  O   VAL A 346     -30.821   2.340  27.740  1.00 54.03           O  
ATOM   2707  CG1 VAL A 346     -31.271   0.026  25.506  1.00 54.03           C  
ATOM   2708  CG2 VAL A 346     -29.133  -0.139  24.298  1.00 54.03           C  
ATOM   2709  N   GLU A 347     -29.681   0.783  28.869  1.00 57.19           N  
ATOM   2710  CA  GLU A 347     -30.290   1.094  30.172  1.00 57.19           C  
ATOM   2711  C   GLU A 347     -29.896   2.487  30.678  1.00 57.19           C  
ATOM   2712  CB  GLU A 347     -29.909   0.050  31.238  1.00 57.19           C  
ATOM   2713  O   GLU A 347     -30.754   3.209  31.184  1.00 57.19           O  
ATOM   2714  CG  GLU A 347     -30.846  -1.167  31.245  1.00 57.19           C  
ATOM   2715  CD  GLU A 347     -30.476  -2.205  32.322  1.00 57.19           C  
ATOM   2716  OE1 GLU A 347     -31.384  -2.976  32.711  1.00 57.19           O  
ATOM   2717  OE2 GLU A 347     -29.300  -2.242  32.760  1.00 57.19           O  
ATOM   2718  N   GLN A 348     -28.634   2.904  30.524  1.00 61.00           N  
ATOM   2719  CA  GLN A 348     -28.190   4.248  30.910  1.00 61.00           C  
ATOM   2720  C   GLN A 348     -28.799   5.338  30.029  1.00 61.00           C  
ATOM   2721  CB  GLN A 348     -26.656   4.356  30.882  1.00 61.00           C  
ATOM   2722  O   GLN A 348     -29.219   6.372  30.549  1.00 61.00           O  
ATOM   2723  CG  GLN A 348     -26.079   4.300  32.300  1.00 61.00           C  
ATOM   2724  CD  GLN A 348     -24.562   4.443  32.326  1.00 61.00           C  
ATOM   2725  NE2 GLN A 348     -23.995   4.923  33.413  1.00 61.00           N  
ATOM   2726  OE1 GLN A 348     -23.839   4.124  31.403  1.00 61.00           O  
ATOM   2727  N   GLU A 349     -28.887   5.116  28.720  1.00 63.47           N  
ATOM   2728  CA  GLU A 349     -29.507   6.052  27.788  1.00 63.47           C  
ATOM   2729  C   GLU A 349     -31.021   6.128  28.021  1.00 63.47           C  
ATOM   2730  CB  GLU A 349     -29.163   5.648  26.348  1.00 63.47           C  
ATOM   2731  O   GLU A 349     -31.577   7.224  28.071  1.00 63.47           O  
ATOM   2732  CG  GLU A 349     -29.527   6.770  25.366  1.00 63.47           C  
ATOM   2733  CD  GLU A 349     -29.227   6.432  23.899  1.00 63.47           C  
ATOM   2734  OE1 GLU A 349     -29.645   7.255  23.052  1.00 63.47           O  
ATOM   2735  OE2 GLU A 349     -28.663   5.351  23.624  1.00 63.47           O  
ATOM   2736  N   GLN A 350     -31.690   4.995  28.266  1.00 64.75           N  
ATOM   2737  CA  GLN A 350     -33.105   4.957  28.653  1.00 64.75           C  
ATOM   2738  C   GLN A 350     -33.349   5.633  30.006  1.00 64.75           C  
ATOM   2739  CB  GLN A 350     -33.619   3.510  28.683  1.00 64.75           C  
ATOM   2740  O   GLN A 350     -34.319   6.381  30.139  1.00 64.75           O  
ATOM   2741  CG  GLN A 350     -33.873   2.957  27.272  1.00 64.75           C  
ATOM   2742  CD  GLN A 350     -34.303   1.494  27.274  1.00 64.75           C  
ATOM   2743  NE2 GLN A 350     -34.619   0.936  26.126  1.00 64.75           N  
ATOM   2744  OE1 GLN A 350     -34.407   0.822  28.283  1.00 64.75           O  
ATOM   2745  N   ALA A 351     -32.462   5.448  30.986  1.00 69.94           N  
ATOM   2746  CA  ALA A 351     -32.536   6.129  32.276  1.00 69.94           C  
ATOM   2747  C   ALA A 351     -32.302   7.644  32.140  1.00 69.94           C  
ATOM   2748  CB  ALA A 351     -31.534   5.484  33.239  1.00 69.94           C  
ATOM   2749  O   ALA A 351     -33.024   8.433  32.751  1.00 69.94           O  
ATOM   2750  N   ALA A 352     -31.357   8.071  31.298  1.00 70.50           N  
ATOM   2751  CA  ALA A 352     -31.107   9.482  31.005  1.00 70.50           C  
ATOM   2752  C   ALA A 352     -32.285  10.128  30.255  1.00 70.50           C  
ATOM   2753  CB  ALA A 352     -29.801   9.593  30.211  1.00 70.50           C  
ATOM   2754  O   ALA A 352     -32.695  11.245  30.582  1.00 70.50           O  
ATOM   2755  N   ARG A 353     -32.895   9.404  29.306  1.00 70.06           N  
ATOM   2756  CA  ARG A 353     -34.128   9.825  28.621  1.00 70.06           C  
ATOM   2757  C   ARG A 353     -35.299   9.943  29.593  1.00 70.06           C  
ATOM   2758  CB  ARG A 353     -34.465   8.853  27.475  1.00 70.06           C  
ATOM   2759  O   ARG A 353     -36.021  10.937  29.547  1.00 70.06           O  
ATOM   2760  CG  ARG A 353     -34.496   9.566  26.120  1.00 70.06           C  
ATOM   2761  CD  ARG A 353     -34.694   8.538  25.002  1.00 70.06           C  
ATOM   2762  NE  ARG A 353     -34.932   9.190  23.701  1.00 70.06           N  
ATOM   2763  NH1 ARG A 353     -34.740   7.308  22.401  1.00 70.06           N  
ATOM   2764  NH2 ARG A 353     -35.214   9.262  21.442  1.00 70.06           N  
ATOM   2765  CZ  ARG A 353     -34.963   8.585  22.527  1.00 70.06           C  
ATOM   2766  N   ALA A 354     -35.463   8.976  30.494  1.00 69.81           N  
ATOM   2767  CA  ALA A 354     -36.490   9.013  31.532  1.00 69.81           C  
ATOM   2768  C   ALA A 354     -36.279  10.194  32.496  1.00 69.81           C  
ATOM   2769  CB  ALA A 354     -36.499   7.664  32.261  1.00 69.81           C  
ATOM   2770  O   ALA A 354     -37.234  10.896  32.828  1.00 69.81           O  
ATOM   2771  N   ALA A 355     -35.031  10.480  32.879  1.00 71.81           N  
ATOM   2772  CA  ALA A 355     -34.688  11.622  33.723  1.00 71.81           C  
ATOM   2773  C   ALA A 355     -34.963  12.972  33.030  1.00 71.81           C  
ATOM   2774  CB  ALA A 355     -33.224  11.482  34.155  1.00 71.81           C  
ATOM   2775  O   ALA A 355     -35.543  13.867  33.649  1.00 71.81           O  
ATOM   2776  N   MET A 356     -34.636  13.113  31.738  1.00 69.50           N  
ATOM   2777  CA  MET A 356     -34.985  14.315  30.963  1.00 69.50           C  
ATOM   2778  C   MET A 356     -36.498  14.503  30.825  1.00 69.50           C  
ATOM   2779  CB  MET A 356     -34.373  14.277  29.557  1.00 69.50           C  
ATOM   2780  O   MET A 356     -36.986  15.628  30.937  1.00 69.50           O  
ATOM   2781  CG  MET A 356     -32.915  14.725  29.527  1.00 69.50           C  
ATOM   2782  SD  MET A 356     -32.325  15.001  27.836  1.00 69.50           S  
ATOM   2783  CE  MET A 356     -30.543  14.884  28.125  1.00 69.50           C  
ATOM   2784  N   MET A 357     -37.258  13.421  30.623  1.00 65.06           N  
ATOM   2785  CA  MET A 357     -38.720  13.504  30.551  1.00 65.06           C  
ATOM   2786  C   MET A 357     -39.350  13.923  31.886  1.00 65.06           C  
ATOM   2787  CB  MET A 357     -39.319  12.180  30.058  1.00 65.06           C  
ATOM   2788  O   MET A 357     -40.345  14.644  31.878  1.00 65.06           O  
ATOM   2789  CG  MET A 357     -39.095  11.973  28.557  1.00 65.06           C  
ATOM   2790  SD  MET A 357     -40.027  10.570  27.889  1.00 65.06           S  
ATOM   2791  CE  MET A 357     -39.336  10.499  26.218  1.00 65.06           C  
ATOM   2792  N   MET A 358     -38.760  13.551  33.027  1.00 68.12           N  
ATOM   2793  CA  MET A 358     -39.247  13.996  34.339  1.00 68.12           C  
ATOM   2794  C   MET A 358     -38.876  15.448  34.670  1.00 68.12           C  
ATOM   2795  CB  MET A 358     -38.775  13.044  35.443  1.00 68.12           C  
ATOM   2796  O   MET A 358     -39.635  16.124  35.363  1.00 68.12           O  
ATOM   2797  CG  MET A 358     -39.468  11.681  35.338  1.00 68.12           C  
ATOM   2798  SD  MET A 358     -39.558  10.794  36.915  1.00 68.12           S  
ATOM   2799  CE  MET A 358     -40.252   9.225  36.337  1.00 68.12           C  
ATOM   2800  N   MET A 359     -37.760  15.968  34.150  1.00 61.25           N  
ATOM   2801  CA  MET A 359     -37.367  17.367  34.373  1.00 61.25           C  
ATOM   2802  C   MET A 359     -38.177  18.379  33.550  1.00 61.25           C  
ATOM   2803  CB  MET A 359     -35.860  17.540  34.146  1.00 61.25           C  
ATOM   2804  O   MET A 359     -38.267  19.538  33.946  1.00 61.25           O  
ATOM   2805  CG  MET A 359     -35.067  17.039  35.356  1.00 61.25           C  
ATOM   2806  SD  MET A 359     -33.314  17.498  35.310  1.00 61.25           S  
ATOM   2807  CE  MET A 359     -32.879  17.219  37.046  1.00 61.25           C  
ATOM   2808  N   ASN A 360     -38.821  17.959  32.457  1.00 51.00           N  
ATOM   2809  CA  ASN A 360     -39.632  18.848  31.614  1.00 51.00           C  
ATOM   2810  C   ASN A 360     -41.122  18.919  32.026  1.00 51.00           C  
ATOM   2811  CB  ASN A 360     -39.421  18.442  30.143  1.00 51.00           C  
ATOM   2812  O   ASN A 360     -41.919  19.579  31.367  1.00 51.00           O  
ATOM   2813  CG  ASN A 360     -39.600  19.600  29.173  1.00 51.00           C  
ATOM   2814  ND2 ASN A 360     -39.780  19.308  27.906  1.00 51.00           N  
ATOM   2815  OD1 ASN A 360     -39.518  20.769  29.500  1.00 51.00           O  
ATOM   2816  N   GLY A 361     -41.517  18.233  33.108  1.00 45.72           N  
ATOM   2817  CA  GLY A 361     -42.906  18.176  33.588  1.00 45.72           C  
ATOM   2818  C   GLY A 361     -43.309  19.261  34.596  1.00 45.72           C  
ATOM   2819  O   GLY A 361     -44.482  19.351  34.943  1.00 45.72           O  
ATOM   2820  N   ASN A 362     -42.371  20.088  35.069  1.00 49.69           N  
ATOM   2821  CA  ASN A 362     -42.617  21.093  36.110  1.00 49.69           C  
ATOM   2822  C   ASN A 362     -42.248  22.499  35.616  1.00 49.69           C  
ATOM   2823  CB  ASN A 362     -41.888  20.677  37.412  1.00 49.69           C  
ATOM   2824  O   ASN A 362     -41.215  23.058  35.979  1.00 49.69           O  
ATOM   2825  CG  ASN A 362     -42.798  20.102  38.484  1.00 49.69           C  
ATOM   2826  ND2 ASN A 362     -42.263  19.861  39.658  1.00 49.69           N  
ATOM   2827  OD1 ASN A 362     -43.985  19.892  38.329  1.00 49.69           O  
ATOM   2828  N   GLY A 363     -43.097  23.094  34.779  1.00 41.31           N  
ATOM   2829  CA  GLY A 363     -42.870  24.457  34.308  1.00 41.31           C  
ATOM   2830  C   GLY A 363     -44.097  25.108  33.684  1.00 41.31           C  
ATOM   2831  O   GLY A 363     -44.395  24.869  32.525  1.00 41.31           O  
ATOM   2832  N   MET A 364     -44.702  26.021  34.448  1.00 39.50           N  
ATOM   2833  CA  MET A 364     -45.672  27.059  34.058  1.00 39.50           C  
ATOM   2834  C   MET A 364     -47.167  26.710  34.104  1.00 39.50           C  
ATOM   2835  CB  MET A 364     -45.296  27.779  32.752  1.00 39.50           C  
ATOM   2836  O   MET A 364     -47.755  26.169  33.177  1.00 39.50           O  
ATOM   2837  CG  MET A 364     -43.875  28.347  32.778  1.00 39.50           C  
ATOM   2838  SD  MET A 364     -43.626  29.674  31.574  1.00 39.50           S  
ATOM   2839  CE  MET A 364     -41.821  29.800  31.638  1.00 39.50           C  
ATOM   2840  N   GLY A 365     -47.804  27.191  35.176  1.00 34.25           N  
ATOM   2841  CA  GLY A 365     -49.250  27.370  35.294  1.00 34.25           C  
ATOM   2842  C   GLY A 365     -49.575  28.507  36.267  1.00 34.25           C  
ATOM   2843  O   GLY A 365     -50.089  28.263  37.352  1.00 34.25           O  
ATOM   2844  N   MET A 366     -49.211  29.744  35.906  1.00 37.06           N  
ATOM   2845  CA  MET A 366     -49.700  30.972  36.557  1.00 37.06           C  
ATOM   2846  C   MET A 366     -51.127  31.257  36.074  1.00 37.06           C  
ATOM   2847  CB  MET A 366     -48.782  32.166  36.236  1.00 37.06           C  
ATOM   2848  O   MET A 366     -51.407  31.202  34.878  1.00 37.06           O  
ATOM   2849  CG  MET A 366     -47.682  32.420  37.274  1.00 37.06           C  
ATOM   2850  SD  MET A 366     -48.123  33.629  38.556  1.00 37.06           S  
ATOM   2851  CE  MET A 366     -46.465  34.170  39.057  1.00 37.06           C  
ATOM   2852  N   GLY A 367     -52.020  31.526  37.023  1.00 38.78           N  
ATOM   2853  CA  GLY A 367     -53.455  31.637  36.802  1.00 38.78           C  
ATOM   2854  C   GLY A 367     -53.948  32.966  36.232  1.00 38.78           C  
ATOM   2855  O   GLY A 367     -53.271  33.987  36.266  1.00 38.78           O  
ATOM   2856  N   MET A 368     -55.203  32.931  35.791  1.00 35.00           N  
ATOM   2857  CA  MET A 368     -56.147  34.047  35.768  1.00 35.00           C  
ATOM   2858  C   MET A 368     -57.550  33.440  35.813  1.00 35.00           C  
ATOM   2859  CB  MET A 368     -55.970  34.924  34.520  1.00 35.00           C  
ATOM   2860  O   MET A 368     -57.860  32.513  35.066  1.00 35.00           O  
ATOM   2861  CG  MET A 368     -55.047  36.127  34.761  1.00 35.00           C  
ATOM   2862  SD  MET A 368     -55.897  37.729  34.801  1.00 35.00           S  
ATOM   2863  CE  MET A 368     -54.463  38.819  34.606  1.00 35.00           C  
ATOM   2864  N   GLY A 369     -58.367  33.916  36.750  1.00 36.94           N  
ATOM   2865  CA  GLY A 369     -59.724  33.434  36.960  1.00 36.94           C  
ATOM   2866  C   GLY A 369     -60.735  34.067  36.013  1.00 36.94           C  
ATOM   2867  O   GLY A 369     -60.546  35.183  35.544  1.00 36.94           O  
ATOM   2868  N   MET A 370     -61.863  33.386  35.829  1.00 32.78           N  
ATOM   2869  CA  MET A 370     -63.168  34.038  35.768  1.00 32.78           C  
ATOM   2870  C   MET A 370     -64.286  33.028  36.035  1.00 32.78           C  
ATOM   2871  CB  MET A 370     -63.401  34.809  34.453  1.00 32.78           C  
ATOM   2872  O   MET A 370     -64.264  31.893  35.569  1.00 32.78           O  
ATOM   2873  CG  MET A 370     -63.484  36.315  34.745  1.00 32.78           C  
ATOM   2874  SD  MET A 370     -63.947  37.337  33.326  1.00 32.78           S  
ATOM   2875  CE  MET A 370     -64.024  38.957  34.133  1.00 32.78           C  
ATOM   2876  N   ASN A 371     -65.239  33.489  36.841  1.00 36.44           N  
ATOM   2877  CA  ASN A 371     -66.499  32.854  37.198  1.00 36.44           C  
ATOM   2878  C   ASN A 371     -67.391  32.580  35.980  1.00 36.44           C  
ATOM   2879  CB  ASN A 371     -67.263  33.860  38.091  1.00 36.44           C  
ATOM   2880  O   ASN A 371     -67.455  33.407  35.074  1.00 36.44           O  
ATOM   2881  CG  ASN A 371     -66.847  33.875  39.544  1.00 36.44           C  
ATOM   2882  ND2 ASN A 371     -67.010  34.988  40.221  1.00 36.44           N  
ATOM   2883  OD1 ASN A 371     -66.425  32.884  40.103  1.00 36.44           O  
ATOM   2884  N   GLY A 372     -68.248  31.559  36.095  1.00 33.25           N  
ATOM   2885  CA  GLY A 372     -69.628  31.690  35.622  1.00 33.25           C  
ATOM   2886  C   GLY A 372     -70.271  30.451  35.002  1.00 33.25           C  
ATOM   2887  O   GLY A 372     -69.937  30.071  33.893  1.00 33.25           O  
ATOM   2888  N   MET A 373     -71.315  29.971  35.689  1.00 33.31           N  
ATOM   2889  CA  MET A 373     -72.499  29.261  35.171  1.00 33.31           C  
ATOM   2890  C   MET A 373     -72.440  27.745  34.907  1.00 33.31           C  
ATOM   2891  CB  MET A 373     -73.170  30.048  34.032  1.00 33.31           C  
ATOM   2892  O   MET A 373     -72.085  27.265  33.841  1.00 33.31           O  
ATOM   2893  CG  MET A 373     -73.982  31.217  34.598  1.00 33.31           C  
ATOM   2894  SD  MET A 373     -74.632  32.342  33.339  1.00 33.31           S  
ATOM   2895  CE  MET A 373     -76.238  32.757  34.064  1.00 33.31           C  
ATOM   2896  N   ASN A 374     -72.940  27.018  35.917  1.00 35.44           N  
ATOM   2897  CA  ASN A 374     -74.128  26.147  35.891  1.00 35.44           C  
ATOM   2898  C   ASN A 374     -74.495  25.425  34.584  1.00 35.44           C  
ATOM   2899  CB  ASN A 374     -75.358  26.972  36.343  1.00 35.44           C  
ATOM   2900  O   ASN A 374     -74.913  26.058  33.620  1.00 35.44           O  
ATOM   2901  CG  ASN A 374     -75.426  27.232  37.833  1.00 35.44           C  
ATOM   2902  ND2 ASN A 374     -76.393  27.996  38.282  1.00 35.44           N  
ATOM   2903  OD1 ASN A 374     -74.626  26.752  38.613  1.00 35.44           O  
ATOM   2904  N   GLY A 375     -74.590  24.090  34.658  1.00 31.55           N  
ATOM   2905  CA  GLY A 375     -75.383  23.330  33.690  1.00 31.55           C  
ATOM   2906  C   GLY A 375     -75.231  21.807  33.702  1.00 31.55           C  
ATOM   2907  O   GLY A 375     -74.771  21.256  32.723  1.00 31.55           O  
ATOM   2908  N   MET A 376     -75.661  21.157  34.789  1.00 32.56           N  
ATOM   2909  CA  MET A 376     -76.538  19.967  34.782  1.00 32.56           C  
ATOM   2910  C   MET A 376     -76.157  18.676  34.000  1.00 32.56           C  
ATOM   2911  CB  MET A 376     -77.944  20.464  34.381  1.00 32.56           C  
ATOM   2912  O   MET A 376     -76.141  18.647  32.778  1.00 32.56           O  
ATOM   2913  CG  MET A 376     -79.075  19.865  35.213  1.00 32.56           C  
ATOM   2914  SD  MET A 376     -80.650  20.705  34.899  1.00 32.56           S  
ATOM   2915  CE  MET A 376     -81.755  19.688  35.906  1.00 32.56           C  
ATOM   2916  N   GLY A 377     -76.081  17.561  34.752  1.00 30.89           N  
ATOM   2917  CA  GLY A 377     -76.330  16.170  34.312  1.00 30.89           C  
ATOM   2918  C   GLY A 377     -75.105  15.450  33.730  1.00 30.89           C  
ATOM   2919  O   GLY A 377     -74.578  15.856  32.713  1.00 30.89           O  
ATOM   2920  N   GLY A 378     -74.541  14.384  34.297  1.00 32.53           N  
ATOM   2921  CA  GLY A 378     -75.140  13.283  35.039  1.00 32.53           C  
ATOM   2922  C   GLY A 378     -75.078  12.020  34.176  1.00 32.53           C  
ATOM   2923  O   GLY A 378     -75.961  11.835  33.357  1.00 32.53           O  
ATOM   2924  N   MET A 379     -74.053  11.175  34.346  1.00 31.70           N  
ATOM   2925  CA  MET A 379     -74.179   9.712  34.491  1.00 31.70           C  
ATOM   2926  C   MET A 379     -72.826   8.987  34.445  1.00 31.70           C  
ATOM   2927  CB  MET A 379     -75.147   9.018  33.506  1.00 31.70           C  
ATOM   2928  O   MET A 379     -71.959   9.240  33.617  1.00 31.70           O  
ATOM   2929  CG  MET A 379     -76.505   8.782  34.189  1.00 31.70           C  
ATOM   2930  SD  MET A 379     -77.716   7.895  33.177  1.00 31.70           S  
ATOM   2931  CE  MET A 379     -78.957   7.490  34.433  1.00 31.70           C  
ATOM   2932  N   ASN A 380     -72.725   8.057  35.390  1.00 33.59           N  
ATOM   2933  CA  ASN A 380     -71.737   7.013  35.607  1.00 33.59           C  
ATOM   2934  C   ASN A 380     -71.219   6.276  34.360  1.00 33.59           C  
ATOM   2935  CB  ASN A 380     -72.455   5.958  36.479  1.00 33.59           C  
ATOM   2936  O   ASN A 380     -71.999   5.787  33.551  1.00 33.59           O  
ATOM   2937  CG  ASN A 380     -72.608   6.342  37.933  1.00 33.59           C  
ATOM   2938  ND2 ASN A 380     -73.590   5.799  38.614  1.00 33.59           N  
ATOM   2939  OD1 ASN A 380     -71.842   7.108  38.481  1.00 33.59           O  
ATOM   2940  N   GLY A 381     -69.918   5.975  34.407  1.00 30.72           N  
ATOM   2941  CA  GLY A 381     -69.459   4.584  34.444  1.00 30.72           C  
ATOM   2942  C   GLY A 381     -68.998   3.968  33.127  1.00 30.72           C  
ATOM   2943  O   GLY A 381     -69.807   3.463  32.367  1.00 30.72           O  
ATOM   2944  N   MET A 382     -67.680   3.861  32.946  1.00 33.34           N  
ATOM   2945  CA  MET A 382     -67.009   2.568  32.748  1.00 33.34           C  
ATOM   2946  C   MET A 382     -65.492   2.762  32.702  1.00 33.34           C  
ATOM   2947  CB  MET A 382     -67.482   1.792  31.500  1.00 33.34           C  
ATOM   2948  O   MET A 382     -64.954   3.509  31.891  1.00 33.34           O  
ATOM   2949  CG  MET A 382     -68.409   0.639  31.916  1.00 33.34           C  
ATOM   2950  SD  MET A 382     -68.918  -0.447  30.561  1.00 33.34           S  
ATOM   2951  CE  MET A 382     -69.825  -1.700  31.504  1.00 33.34           C  
ATOM   2952  N   ALA A 383     -64.813   2.059  33.604  1.00 37.44           N  
ATOM   2953  CA  ALA A 383     -63.381   1.847  33.568  1.00 37.44           C  
ATOM   2954  C   ALA A 383     -63.036   0.906  32.401  1.00 37.44           C  
ATOM   2955  CB  ALA A 383     -62.968   1.256  34.923  1.00 37.44           C  
ATOM   2956  O   ALA A 383     -63.589  -0.187  32.298  1.00 37.44           O  
ATOM   2957  N   GLY A 384     -62.101   1.323  31.551  1.00 31.05           N  
ATOM   2958  CA  GLY A 384     -61.495   0.503  30.508  1.00 31.05           C  
ATOM   2959  C   GLY A 384     -60.092   1.027  30.229  1.00 31.05           C  
ATOM   2960  O   GLY A 384     -59.933   2.167  29.805  1.00 31.05           O  
ATOM   2961  N   GLY A 385     -59.078   0.223  30.551  1.00 38.09           N  
ATOM   2962  CA  GLY A 385     -57.668   0.600  30.481  1.00 38.09           C  
ATOM   2963  C   GLY A 385     -57.227   1.034  29.083  1.00 38.09           C  
ATOM   2964  O   GLY A 385     -57.398   0.307  28.105  1.00 38.09           O  
ATOM   2965  N   ALA A 386     -56.612   2.213  29.006  1.00 33.03           N  
ATOM   2966  CA  ALA A 386     -55.938   2.688  27.811  1.00 33.03           C  
ATOM   2967  C   ALA A 386     -54.560   2.017  27.696  1.00 33.03           C  
ATOM   2968  CB  ALA A 386     -55.854   4.218  27.863  1.00 33.03           C  
ATOM   2969  O   ALA A 386     -53.700   2.170  28.564  1.00 33.03           O  
ATOM   2970  N   LYS A 387     -54.359   1.262  26.612  1.00 36.84           N  
ATOM   2971  CA  LYS A 387     -53.040   0.807  26.158  1.00 36.84           C  
ATOM   2972  C   LYS A 387     -52.204   2.022  25.718  1.00 36.84           C  
ATOM   2973  CB  LYS A 387     -53.194  -0.136  24.952  1.00 36.84           C  
ATOM   2974  O   LYS A 387     -52.736   2.851  24.979  1.00 36.84           O  
ATOM   2975  CG  LYS A 387     -53.750  -1.525  25.295  1.00 36.84           C  
ATOM   2976  CD  LYS A 387     -53.904  -2.348  24.007  1.00 36.84           C  
ATOM   2977  CE  LYS A 387     -54.345  -3.782  24.321  1.00 36.84           C  
ATOM   2978  NZ  LYS A 387     -54.544  -4.569  23.078  1.00 36.84           N  
ATOM   2979  N   PRO A 388     -50.910   2.114  26.063  1.00 45.50           N  
ATOM   2980  CA  PRO A 388     -49.989   2.995  25.362  1.00 45.50           C  
ATOM   2981  C   PRO A 388     -49.555   2.290  24.069  1.00 45.50           C  
ATOM   2982  CB  PRO A 388     -48.837   3.205  26.346  1.00 45.50           C  
ATOM   2983  O   PRO A 388     -49.084   1.156  24.117  1.00 45.50           O  
ATOM   2984  CG  PRO A 388     -48.770   1.881  27.116  1.00 45.50           C  
ATOM   2985  CD  PRO A 388     -50.190   1.309  27.041  1.00 45.50           C  
ATOM   2986  N   GLY A 389     -49.730   2.921  22.909  1.00 44.53           N  
ATOM   2987  CA  GLY A 389     -49.151   2.400  21.667  1.00 44.53           C  
ATOM   2988  C   GLY A 389     -50.003   2.616  20.426  1.00 44.53           C  
ATOM   2989  O   GLY A 389     -50.673   1.702  19.957  1.00 44.53           O  
ATOM   2990  N   LEU A 390     -49.916   3.817  19.866  1.00 39.66           N  
ATOM   2991  CA  LEU A 390     -50.033   4.033  18.427  1.00 39.66           C  
ATOM   2992  C   LEU A 390     -49.116   5.214  18.100  1.00 39.66           C  
ATOM   2993  CB  LEU A 390     -51.511   4.229  18.003  1.00 39.66           C  
ATOM   2994  O   LEU A 390     -49.514   6.373  18.198  1.00 39.66           O  
ATOM   2995  CG  LEU A 390     -52.057   3.067  17.136  1.00 39.66           C  
ATOM   2996  CD1 LEU A 390     -53.328   2.467  17.736  1.00 39.66           C  
ATOM   2997  CD2 LEU A 390     -52.383   3.544  15.718  1.00 39.66           C  
ATOM   2998  N   GLU A 391     -47.849   4.918  17.796  1.00 46.72           N  
ATOM   2999  CA  GLU A 391     -46.970   5.882  17.133  1.00 46.72           C  
ATOM   3000  C   GLU A 391     -47.609   6.230  15.786  1.00 46.72           C  
ATOM   3001  CB  GLU A 391     -45.553   5.311  16.925  1.00 46.72           C  
ATOM   3002  O   GLU A 391     -47.624   5.427  14.852  1.00 46.72           O  
ATOM   3003  CG  GLU A 391     -44.599   5.636  18.083  1.00 46.72           C  
ATOM   3004  CD  GLU A 391     -43.172   5.130  17.813  1.00 46.72           C  
ATOM   3005  OE1 GLU A 391     -42.222   5.866  18.162  1.00 46.72           O  
ATOM   3006  OE2 GLU A 391     -43.050   4.006  17.277  1.00 46.72           O  
ATOM   3007  N   LEU A 392     -48.191   7.427  15.701  1.00 53.31           N  
ATOM   3008  CA  LEU A 392     -48.608   8.034  14.444  1.00 53.31           C  
ATOM   3009  C   LEU A 392     -47.347   8.290  13.619  1.00 53.31           C  
ATOM   3010  CB  LEU A 392     -49.384   9.333  14.742  1.00 53.31           C  
ATOM   3011  O   LEU A 392     -46.679   9.310  13.782  1.00 53.31           O  
ATOM   3012  CG  LEU A 392     -50.872   9.087  15.049  1.00 53.31           C  
ATOM   3013  CD1 LEU A 392     -51.410  10.155  16.000  1.00 53.31           C  
ATOM   3014  CD2 LEU A 392     -51.703   9.128  13.763  1.00 53.31           C  
ATOM   3015  N   THR A 393     -47.003   7.347  12.747  1.00 67.44           N  
ATOM   3016  CA  THR A 393     -45.954   7.549  11.750  1.00 67.44           C  
ATOM   3017  C   THR A 393     -46.375   8.727  10.865  1.00 67.44           C  
ATOM   3018  CB  THR A 393     -45.687   6.291  10.899  1.00 67.44           C  
ATOM   3019  O   THR A 393     -47.483   8.709  10.317  1.00 67.44           O  
ATOM   3020  CG2 THR A 393     -44.318   5.694  11.218  1.00 67.44           C  
ATOM   3021  OG1 THR A 393     -46.630   5.265  11.133  1.00 67.44           O  
ATOM   3022  N   PRO A 394     -45.555   9.787  10.743  1.00 76.88           N  
ATOM   3023  CA  PRO A 394     -45.917  10.947   9.941  1.00 76.88           C  
ATOM   3024  C   PRO A 394     -46.119  10.524   8.481  1.00 76.88           C  
ATOM   3025  CB  PRO A 394     -44.784  11.963  10.137  1.00 76.88           C  
ATOM   3026  O   PRO A 394     -45.232   9.933   7.867  1.00 76.88           O  
ATOM   3027  CG  PRO A 394     -43.597  11.124  10.613  1.00 76.88           C  
ATOM   3028  CD  PRO A 394     -44.250   9.964  11.358  1.00 76.88           C  
ATOM   3029  N   GLN A 395     -47.298  10.812   7.921  1.00 89.31           N  
ATOM   3030  CA  GLN A 395     -47.586  10.541   6.512  1.00 89.31           C  
ATOM   3031  C   GLN A 395     -46.756  11.478   5.628  1.00 89.31           C  
ATOM   3032  CB  GLN A 395     -49.085  10.689   6.207  1.00 89.31           C  
ATOM   3033  O   GLN A 395     -47.033  12.679   5.550  1.00 89.31           O  
ATOM   3034  CG  GLN A 395     -49.937   9.556   6.801  1.00 89.31           C  
ATOM   3035  CD  GLN A 395     -51.390   9.601   6.329  1.00 89.31           C  
ATOM   3036  NE2 GLN A 395     -52.189   8.619   6.683  1.00 89.31           N  
ATOM   3037  OE1 GLN A 395     -51.844  10.504   5.645  1.00 89.31           O  
ATOM   3038  N   LEU A 396     -45.739  10.922   4.970  1.00 95.56           N  
ATOM   3039  CA  LEU A 396     -44.923  11.633   3.990  1.00 95.56           C  
ATOM   3040  C   LEU A 396     -45.717  11.872   2.700  1.00 95.56           C  
ATOM   3041  CB  LEU A 396     -43.630  10.846   3.709  1.00 95.56           C  
ATOM   3042  O   LEU A 396     -46.551  11.054   2.311  1.00 95.56           O  
ATOM   3043  CG  LEU A 396     -42.707  10.608   4.919  1.00 95.56           C  
ATOM   3044  CD1 LEU A 396     -41.445   9.888   4.443  1.00 95.56           C  
ATOM   3045  CD2 LEU A 396     -42.305  11.920   5.590  1.00 95.56           C  
ATOM   3046  N   GLN A 397     -45.453  12.988   2.024  1.00 96.38           N  
ATOM   3047  CA  GLN A 397     -45.966  13.266   0.677  1.00 96.38           C  
ATOM   3048  C   GLN A 397     -44.831  13.141  -0.353  1.00 96.38           C  
ATOM   3049  CB  GLN A 397     -46.640  14.650   0.638  1.00 96.38           C  
ATOM   3050  O   GLN A 397     -43.678  13.362   0.017  1.00 96.38           O  
ATOM   3051  CG  GLN A 397     -47.877  14.688   1.549  1.00 96.38           C  
ATOM   3052  CD  GLN A 397     -48.611  16.025   1.566  1.00 96.38           C  
ATOM   3053  NE2 GLN A 397     -49.780  16.078   2.170  1.00 96.38           N  
ATOM   3054  OE1 GLN A 397     -48.174  17.067   1.115  1.00 96.38           O  
ATOM   3055  N   PRO A 398     -45.110  12.816  -1.629  1.00 96.81           N  
ATOM   3056  CA  PRO A 398     -44.098  12.893  -2.680  1.00 96.81           C  
ATOM   3057  C   PRO A 398     -43.488  14.295  -2.758  1.00 96.81           C  
ATOM   3058  CB  PRO A 398     -44.807  12.513  -3.982  1.00 96.81           C  
ATOM   3059  O   PRO A 398     -44.194  15.295  -2.594  1.00 96.81           O  
ATOM   3060  CG  PRO A 398     -45.989  11.672  -3.502  1.00 96.81           C  
ATOM   3061  CD  PRO A 398     -46.365  12.329  -2.175  1.00 96.81           C  
ATOM   3062  N   GLY A 399     -42.186  14.371  -3.014  1.00 96.06           N  
ATOM   3063  CA  GLY A 399     -41.454  15.630  -2.952  1.00 96.06           C  
ATOM   3064  C   GLY A 399     -40.158  15.629  -3.747  1.00 96.06           C  
ATOM   3065  O   GLY A 399     -39.810  14.657  -4.419  1.00 96.06           O  
ATOM   3066  N   ARG A 400     -39.438  16.750  -3.669  1.00 97.44           N  
ATOM   3067  CA  ARG A 400     -38.166  16.969  -4.365  1.00 97.44           C  
ATOM   3068  C   ARG A 400     -37.111  17.470  -3.391  1.00 97.44           C  
ATOM   3069  CB  ARG A 400     -38.375  17.933  -5.545  1.00 97.44           C  
ATOM   3070  O   ARG A 400     -37.378  18.405  -2.631  1.00 97.44           O  
ATOM   3071  CG  ARG A 400     -37.088  18.163  -6.357  1.00 97.44           C  
ATOM   3072  CD  ARG A 400     -37.310  19.164  -7.493  1.00 97.44           C  
ATOM   3073  NE  ARG A 400     -38.162  18.602  -8.551  1.00 97.44           N  
ATOM   3074  NH1 ARG A 400     -38.564  20.503  -9.764  1.00 97.44           N  
ATOM   3075  NH2 ARG A 400     -39.332  18.521 -10.464  1.00 97.44           N  
ATOM   3076  CZ  ARG A 400     -38.682  19.216  -9.587  1.00 97.44           C  
ATOM   3077  N   VAL A 401     -35.917  16.890  -3.466  1.00 97.81           N  
ATOM   3078  CA  VAL A 401     -34.728  17.305  -2.712  1.00 97.81           C  
ATOM   3079  C   VAL A 401     -33.605  17.605  -3.694  1.00 97.81           C  
ATOM   3080  CB  VAL A 401     -34.311  16.235  -1.683  1.00 97.81           C  
ATOM   3081  O   VAL A 401     -33.310  16.797  -4.574  1.00 97.81           O  
ATOM   3082  CG1 VAL A 401     -33.032  16.621  -0.926  1.00 97.81           C  
ATOM   3083  CG2 VAL A 401     -35.425  16.049  -0.646  1.00 97.81           C  
ATOM   3084  N   ILE A 402     -32.972  18.767  -3.541  1.00 98.25           N  
ATOM   3085  CA  ILE A 402     -31.728  19.077  -4.254  1.00 98.25           C  
ATOM   3086  C   ILE A 402     -30.564  18.661  -3.361  1.00 98.25           C  
ATOM   3087  CB  ILE A 402     -31.665  20.556  -4.686  1.00 98.25           C  
ATOM   3088  O   ILE A 402     -30.475  19.117  -2.221  1.00 98.25           O  
ATOM   3089  CG1 ILE A 402     -32.772  20.824  -5.731  1.00 98.25           C  
ATOM   3090  CG2 ILE A 402     -30.279  20.893  -5.271  1.00 98.25           C  
ATOM   3091  CD1 ILE A 402     -32.894  22.290  -6.142  1.00 98.25           C  
ATOM   3092  N   LEU A 403     -29.689  17.801  -3.877  1.00 97.50           N  
ATOM   3093  CA  LEU A 403     -28.520  17.289  -3.167  1.00 97.50           C  
ATOM   3094  C   LEU A 403     -27.267  18.038  -3.627  1.00 97.50           C  
ATOM   3095  CB  LEU A 403     -28.435  15.772  -3.401  1.00 97.50           C  
ATOM   3096  O   LEU A 403     -26.746  17.759  -4.706  1.00 97.50           O  
ATOM   3097  CG  LEU A 403     -27.214  15.106  -2.743  1.00 97.50           C  
ATOM   3098  CD1 LEU A 403     -27.244  15.198  -1.215  1.00 97.50           C  
ATOM   3099  CD2 LEU A 403     -27.170  13.634  -3.128  1.00 97.50           C  
ATOM   3100  N   ALA A 404     -26.790  18.979  -2.813  1.00 97.50           N  
ATOM   3101  CA  ALA A 404     -25.568  19.729  -3.086  1.00 97.50           C  
ATOM   3102  C   ALA A 404     -24.350  18.969  -2.553  1.00 97.50           C  
ATOM   3103  CB  ALA A 404     -25.670  21.135  -2.496  1.00 97.50           C  
ATOM   3104  O   ALA A 404     -24.134  18.891  -1.338  1.00 97.50           O  
ATOM   3105  N   VAL A 405     -23.545  18.427  -3.466  1.00 95.31           N  
ATOM   3106  CA  VAL A 405     -22.376  17.589  -3.159  1.00 95.31           C  
ATOM   3107  C   VAL A 405     -21.115  18.116  -3.851  1.00 95.31           C  
ATOM   3108  CB  VAL A 405     -22.619  16.108  -3.515  1.00 95.31           C  
ATOM   3109  O   VAL A 405     -21.213  18.701  -4.934  1.00 95.31           O  
ATOM   3110  CG1 VAL A 405     -23.526  15.460  -2.469  1.00 95.31           C  
ATOM   3111  CG2 VAL A 405     -23.217  15.903  -4.911  1.00 95.31           C  
ATOM   3112  N   PRO A 406     -19.928  17.941  -3.241  1.00 91.88           N  
ATOM   3113  CA  PRO A 406     -18.659  18.251  -3.896  1.00 91.88           C  
ATOM   3114  C   PRO A 406     -18.298  17.204  -4.962  1.00 91.88           C  
ATOM   3115  CB  PRO A 406     -17.630  18.278  -2.761  1.00 91.88           C  
ATOM   3116  O   PRO A 406     -17.600  17.528  -5.917  1.00 91.88           O  
ATOM   3117  CG  PRO A 406     -18.176  17.249  -1.771  1.00 91.88           C  
ATOM   3118  CD  PRO A 406     -19.687  17.438  -1.892  1.00 91.88           C  
ATOM   3119  N   ASP A 407     -18.797  15.973  -4.812  1.00 88.62           N  
ATOM   3120  CA  ASP A 407     -18.486  14.824  -5.661  1.00 88.62           C  
ATOM   3121  C   ASP A 407     -19.767  14.056  -6.040  1.00 88.62           C  
ATOM   3122  CB  ASP A 407     -17.458  13.938  -4.934  1.00 88.62           C  
ATOM   3123  O   ASP A 407     -20.647  13.814  -5.208  1.00 88.62           O  
ATOM   3124  CG  ASP A 407     -16.944  12.754  -5.763  1.00 88.62           C  
ATOM   3125  OD1 ASP A 407     -17.450  12.517  -6.882  1.00 88.62           O  
ATOM   3126  OD2 ASP A 407     -16.109  11.995  -5.232  1.00 88.62           O  
ATOM   3127  N   ILE A 408     -19.855  13.659  -7.312  1.00 89.31           N  
ATOM   3128  CA  ILE A 408     -20.948  12.871  -7.888  1.00 89.31           C  
ATOM   3129  C   ILE A 408     -21.039  11.475  -7.251  1.00 89.31           C  
ATOM   3130  CB  ILE A 408     -20.768  12.794  -9.425  1.00 89.31           C  
ATOM   3131  O   ILE A 408     -22.130  10.911  -7.196  1.00 89.31           O  
ATOM   3132  CG1 ILE A 408     -22.055  12.372 -10.171  1.00 89.31           C  
ATOM   3133  CG2 ILE A 408     -19.617  11.855  -9.830  1.00 89.31           C  
ATOM   3134  CD1 ILE A 408     -23.023  13.534 -10.412  1.00 89.31           C  
ATOM   3135  N   SER A 409     -19.934  10.939  -6.720  1.00 85.94           N  
ATOM   3136  CA  SER A 409     -19.890   9.616  -6.078  1.00 85.94           C  
ATOM   3137  C   SER A 409     -20.865   9.481  -4.896  1.00 85.94           C  
ATOM   3138  CB  SER A 409     -18.454   9.318  -5.625  1.00 85.94           C  
ATOM   3139  O   SER A 409     -21.359   8.390  -4.614  1.00 85.94           O  
ATOM   3140  OG  SER A 409     -18.054  10.190  -4.584  1.00 85.94           O  
ATOM   3141  N   MET A 410     -21.224  10.593  -4.243  1.00 87.31           N  
ATOM   3142  CA  MET A 410     -22.188  10.617  -3.135  1.00 87.31           C  
ATOM   3143  C   MET A 410     -23.650  10.493  -3.589  1.00 87.31           C  
ATOM   3144  CB  MET A 410     -22.014  11.916  -2.337  1.00 87.31           C  
ATOM   3145  O   MET A 410     -24.528  10.195  -2.778  1.00 87.31           O  
ATOM   3146  CG  MET A 410     -20.632  12.030  -1.690  1.00 87.31           C  
ATOM   3147  SD  MET A 410     -20.476  13.465  -0.594  1.00 87.31           S  
ATOM   3148  CE  MET A 410     -18.757  13.219  -0.070  1.00 87.31           C  
ATOM   3149  N   VAL A 411     -23.941  10.741  -4.867  1.00 91.88           N  
ATOM   3150  CA  VAL A 411     -25.316  10.797  -5.383  1.00 91.88           C  
ATOM   3151  C   VAL A 411     -25.979   9.428  -5.332  1.00 91.88           C  
ATOM   3152  CB  VAL A 411     -25.340  11.359  -6.815  1.00 91.88           C  
ATOM   3153  O   VAL A 411     -27.126   9.330  -4.896  1.00 91.88           O  
ATOM   3154  CG1 VAL A 411     -26.748  11.346  -7.426  1.00 91.88           C  
ATOM   3155  CG2 VAL A 411     -24.830  12.807  -6.821  1.00 91.88           C  
ATOM   3156  N   ASP A 412     -25.273   8.376  -5.744  1.00 90.75           N  
ATOM   3157  CA  ASP A 412     -25.847   7.029  -5.812  1.00 90.75           C  
ATOM   3158  C   ASP A 412     -26.176   6.483  -4.421  1.00 90.75           C  
ATOM   3159  CB  ASP A 412     -24.916   6.102  -6.600  1.00 90.75           C  
ATOM   3160  O   ASP A 412     -27.247   5.907  -4.230  1.00 90.75           O  
ATOM   3161  CG  ASP A 412     -24.857   6.477  -8.089  1.00 90.75           C  
ATOM   3162  OD1 ASP A 412     -25.866   7.025  -8.620  1.00 90.75           O  
ATOM   3163  OD2 ASP A 412     -23.796   6.223  -8.693  1.00 90.75           O  
ATOM   3164  N   PHE A 413     -25.339   6.795  -3.426  1.00 90.62           N  
ATOM   3165  CA  PHE A 413     -25.635   6.507  -2.026  1.00 90.62           C  
ATOM   3166  C   PHE A 413     -26.976   7.122  -1.602  1.00 90.62           C  
ATOM   3167  CB  PHE A 413     -24.482   7.013  -1.147  1.00 90.62           C  
ATOM   3168  O   PHE A 413     -27.872   6.415  -1.145  1.00 90.62           O  
ATOM   3169  CG  PHE A 413     -24.775   6.895   0.333  1.00 90.62           C  
ATOM   3170  CD1 PHE A 413     -25.177   8.023   1.074  1.00 90.62           C  
ATOM   3171  CD2 PHE A 413     -24.708   5.636   0.954  1.00 90.62           C  
ATOM   3172  CE1 PHE A 413     -25.513   7.889   2.432  1.00 90.62           C  
ATOM   3173  CE2 PHE A 413     -25.044   5.501   2.310  1.00 90.62           C  
ATOM   3174  CZ  PHE A 413     -25.450   6.625   3.047  1.00 90.62           C  
ATOM   3175  N   PHE A 414     -27.170   8.430  -1.801  1.00 93.00           N  
ATOM   3176  CA  PHE A 414     -28.424   9.082  -1.409  1.00 93.00           C  
ATOM   3177  C   PHE A 414     -29.623   8.640  -2.249  1.00 93.00           C  
ATOM   3178  CB  PHE A 414     -28.269  10.601  -1.438  1.00 93.00           C  
ATOM   3179  O   PHE A 414     -30.729   8.584  -1.717  1.00 93.00           O  
ATOM   3180  CG  PHE A 414     -27.628  11.143  -0.184  1.00 93.00           C  
ATOM   3181  CD1 PHE A 414     -28.389  11.236   0.994  1.00 93.00           C  
ATOM   3182  CD2 PHE A 414     -26.271  11.504  -0.174  1.00 93.00           C  
ATOM   3183  CE1 PHE A 414     -27.791  11.672   2.185  1.00 93.00           C  
ATOM   3184  CE2 PHE A 414     -25.666  11.920   1.020  1.00 93.00           C  
ATOM   3185  CZ  PHE A 414     -26.425  11.992   2.200  1.00 93.00           C  
ATOM   3186  N   ARG A 415     -29.441   8.285  -3.525  1.00 94.44           N  
ATOM   3187  CA  ARG A 415     -30.523   7.699  -4.331  1.00 94.44           C  
ATOM   3188  C   ARG A 415     -31.034   6.412  -3.706  1.00 94.44           C  
ATOM   3189  CB  ARG A 415     -30.049   7.412  -5.755  1.00 94.44           C  
ATOM   3190  O   ARG A 415     -32.244   6.257  -3.574  1.00 94.44           O  
ATOM   3191  CG  ARG A 415     -29.982   8.681  -6.598  1.00 94.44           C  
ATOM   3192  CD  ARG A 415     -29.461   8.314  -7.981  1.00 94.44           C  
ATOM   3193  NE  ARG A 415     -29.532   9.461  -8.896  1.00 94.44           N  
ATOM   3194  NH1 ARG A 415     -27.912   8.709 -10.342  1.00 94.44           N  
ATOM   3195  NH2 ARG A 415     -29.050  10.589 -10.799  1.00 94.44           N  
ATOM   3196  CZ  ARG A 415     -28.832   9.574 -10.006  1.00 94.44           C  
ATOM   3197  N   GLU A 416     -30.129   5.534  -3.285  1.00 92.62           N  
ATOM   3198  CA  GLU A 416     -30.494   4.294  -2.606  1.00 92.62           C  
ATOM   3199  C   GLU A 416     -31.206   4.575  -1.278  1.00 92.62           C  
ATOM   3200  CB  GLU A 416     -29.234   3.445  -2.409  1.00 92.62           C  
ATOM   3201  O   GLU A 416     -32.257   3.996  -1.010  1.00 92.62           O  
ATOM   3202  CG  GLU A 416     -29.584   2.036  -1.914  1.00 92.62           C  
ATOM   3203  CD  GLU A 416     -28.354   1.136  -1.740  1.00 92.62           C  
ATOM   3204  OE1 GLU A 416     -28.579  -0.054  -1.433  1.00 92.62           O  
ATOM   3205  OE2 GLU A 416     -27.216   1.642  -1.864  1.00 92.62           O  
ATOM   3206  N   GLN A 417     -30.703   5.525  -0.482  1.00 93.38           N  
ATOM   3207  CA  GLN A 417     -31.326   5.876   0.797  1.00 93.38           C  
ATOM   3208  C   GLN A 417     -32.737   6.477   0.631  1.00 93.38           C  
ATOM   3209  CB  GLN A 417     -30.430   6.850   1.576  1.00 93.38           C  
ATOM   3210  O   GLN A 417     -33.658   6.113   1.360  1.00 93.38           O  
ATOM   3211  CG  GLN A 417     -29.036   6.352   1.985  1.00 93.38           C  
ATOM   3212  CD  GLN A 417     -29.045   5.012   2.700  1.00 93.38           C  
ATOM   3213  NE2 GLN A 417     -28.652   3.938   2.051  1.00 93.38           N  
ATOM   3214  OE1 GLN A 417     -29.377   4.921   3.867  1.00 93.38           O  
ATOM   3215  N   PHE A 418     -32.943   7.377  -0.337  1.00 94.69           N  
ATOM   3216  CA  PHE A 418     -34.259   7.973  -0.603  1.00 94.69           C  
ATOM   3217  C   PHE A 418     -35.228   6.996  -1.287  1.00 94.69           C  
ATOM   3218  CB  PHE A 418     -34.104   9.273  -1.409  1.00 94.69           C  
ATOM   3219  O   PHE A 418     -36.438   7.124  -1.101  1.00 94.69           O  
ATOM   3220  CG  PHE A 418     -33.849  10.509  -0.560  1.00 94.69           C  
ATOM   3221  CD1 PHE A 418     -34.923  11.345  -0.205  1.00 94.69           C  
ATOM   3222  CD2 PHE A 418     -32.553  10.835  -0.115  1.00 94.69           C  
ATOM   3223  CE1 PHE A 418     -34.705  12.496   0.572  1.00 94.69           C  
ATOM   3224  CE2 PHE A 418     -32.329  11.993   0.650  1.00 94.69           C  
ATOM   3225  CZ  PHE A 418     -33.406  12.825   0.993  1.00 94.69           C  
ATOM   3226  N   ALA A 419     -34.730   5.996  -2.023  1.00 94.75           N  
ATOM   3227  CA  ALA A 419     -35.557   4.945  -2.622  1.00 94.75           C  
ATOM   3228  C   ALA A 419     -36.214   4.020  -1.581  1.00 94.75           C  
ATOM   3229  CB  ALA A 419     -34.700   4.144  -3.610  1.00 94.75           C  
ATOM   3230  O   ALA A 419     -37.197   3.353  -1.896  1.00 94.75           O  
ATOM   3231  N   GLN A 420     -35.707   3.996  -0.343  1.00 94.00           N  
ATOM   3232  CA  GLN A 420     -36.281   3.221   0.764  1.00 94.00           C  
ATOM   3233  C   GLN A 420     -37.486   3.905   1.432  1.00 94.00           C  
ATOM   3234  CB  GLN A 420     -35.189   2.936   1.806  1.00 94.00           C  
ATOM   3235  O   GLN A 420     -38.142   3.303   2.283  1.00 94.00           O  
ATOM   3236  CG  GLN A 420     -34.055   2.057   1.258  1.00 94.00           C  
ATOM   3237  CD  GLN A 420     -32.921   1.868   2.258  1.00 94.00           C  
ATOM   3238  NE2 GLN A 420     -31.790   1.351   1.830  1.00 94.00           N  
ATOM   3239  OE1 GLN A 420     -33.029   2.146   3.441  1.00 94.00           O  
ATOM   3240  N   LEU A 421     -37.789   5.161   1.085  1.00 94.38           N  
ATOM   3241  CA  LEU A 421     -38.940   5.875   1.635  1.00 94.38           C  
ATOM   3242  C   LEU A 421     -40.257   5.301   1.093  1.00 94.38           C  
ATOM   3243  CB  LEU A 421     -38.815   7.384   1.358  1.00 94.38           C  
ATOM   3244  O   LEU A 421     -40.351   4.860  -0.048  1.00 94.38           O  
ATOM   3245  CG  LEU A 421     -37.594   8.056   2.016  1.00 94.38           C  
ATOM   3246  CD1 LEU A 421     -37.534   9.525   1.596  1.00 94.38           C  
ATOM   3247  CD2 LEU A 421     -37.664   8.004   3.545  1.00 94.38           C  
ATOM   3248  N   SER A 422     -41.318   5.370   1.902  1.00 94.12           N  
ATOM   3249  CA  SER A 422     -42.659   4.897   1.520  1.00 94.12           C  
ATOM   3250  C   SER A 422     -43.322   5.723   0.410  1.00 94.12           C  
ATOM   3251  CB  SER A 422     -43.568   4.876   2.752  1.00 94.12           C  
ATOM   3252  O   SER A 422     -44.358   5.325  -0.120  1.00 94.12           O  
ATOM   3253  OG  SER A 422     -43.631   6.160   3.354  1.00 94.12           O  
ATOM   3254  N   VAL A 423     -42.738   6.871   0.058  1.00 94.88           N  
ATOM   3255  CA  VAL A 423     -43.186   7.757  -1.017  1.00 94.88           C  
ATOM   3256  C   VAL A 423     -42.025   8.097  -1.938  1.00 94.88           C  
ATOM   3257  CB  VAL A 423     -43.842   9.043  -0.486  1.00 94.88           C  
ATOM   3258  O   VAL A 423     -40.880   8.220  -1.506  1.00 94.88           O  
ATOM   3259  CG1 VAL A 423     -45.113   8.724   0.301  1.00 94.88           C  
ATOM   3260  CG2 VAL A 423     -42.909   9.884   0.389  1.00 94.88           C  
ATOM   3261  N   THR A 424     -42.331   8.287  -3.218  1.00 95.25           N  
ATOM   3262  CA  THR A 424     -41.326   8.628  -4.223  1.00 95.25           C  
ATOM   3263  C   THR A 424     -40.794  10.042  -4.004  1.00 95.25           C  
ATOM   3264  CB  THR A 424     -41.902   8.489  -5.636  1.00 95.25           C  
ATOM   3265  O   THR A 424     -41.559  11.009  -3.973  1.00 95.25           O  
ATOM   3266  CG2 THR A 424     -40.822   8.554  -6.713  1.00 95.25           C  
ATOM   3267  OG1 THR A 424     -42.553   7.244  -5.767  1.00 95.25           O  
ATOM   3268  N   TYR A 425     -39.471  10.147  -3.902  1.00 96.31           N  
ATOM   3269  CA  TYR A 425     -38.743  11.406  -3.819  1.00 96.31           C  
ATOM   3270  C   TYR A 425     -37.870  11.613  -5.051  1.00 96.31           C  
ATOM   3271  CB  TYR A 425     -37.922  11.447  -2.525  1.00 96.31           C  
ATOM   3272  O   TYR A 425     -37.075  10.748  -5.417  1.00 96.31           O  
ATOM   3273  CG  TYR A 425     -38.634  12.235  -1.457  1.00 96.31           C  
ATOM   3274  CD1 TYR A 425     -38.427  13.624  -1.406  1.00 96.31           C  
ATOM   3275  CD2 TYR A 425     -39.569  11.613  -0.607  1.00 96.31           C  
ATOM   3276  CE1 TYR A 425     -39.173  14.409  -0.519  1.00 96.31           C  
ATOM   3277  CE2 TYR A 425     -40.321  12.400   0.285  1.00 96.31           C  
ATOM   3278  OH  TYR A 425     -40.892  14.597   1.071  1.00 96.31           O  
ATOM   3279  CZ  TYR A 425     -40.135  13.798   0.300  1.00 96.31           C  
ATOM   3280  N   GLU A 426     -37.991  12.782  -5.676  1.00 97.00           N  
ATOM   3281  CA  GLU A 426     -37.094  13.195  -6.750  1.00 97.00           C  
ATOM   3282  C   GLU A 426     -35.819  13.792  -6.146  1.00 97.00           C  
ATOM   3283  CB  GLU A 426     -37.812  14.178  -7.681  1.00 97.00           C  
ATOM   3284  O   GLU A 426     -35.844  14.870  -5.545  1.00 97.00           O  
ATOM   3285  CG  GLU A 426     -36.978  14.490  -8.936  1.00 97.00           C  
ATOM   3286  CD  GLU A 426     -37.617  15.581  -9.806  1.00 97.00           C  
ATOM   3287  OE1 GLU A 426     -36.977  16.035 -10.773  1.00 97.00           O  
ATOM   3288  OE2 GLU A 426     -38.725  16.066  -9.472  1.00 97.00           O  
ATOM   3289  N   LEU A 427     -34.701  13.084  -6.307  1.00 97.00           N  
ATOM   3290  CA  LEU A 427     -33.387  13.535  -5.864  1.00 97.00           C  
ATOM   3291  C   LEU A 427     -32.620  14.151  -7.039  1.00 97.00           C  
ATOM   3292  CB  LEU A 427     -32.647  12.354  -5.221  1.00 97.00           C  
ATOM   3293  O   LEU A 427     -32.199  13.442  -7.957  1.00 97.00           O  
ATOM   3294  CG  LEU A 427     -31.361  12.782  -4.493  1.00 97.00           C  
ATOM   3295  CD1 LEU A 427     -31.666  13.557  -3.209  1.00 97.00           C  
ATOM   3296  CD2 LEU A 427     -30.568  11.537  -4.122  1.00 97.00           C  
ATOM   3297  N   VAL A 428     -32.427  15.469  -6.999  1.00 97.69           N  
ATOM   3298  CA  VAL A 428     -31.749  16.232  -8.056  1.00 97.69           C  
ATOM   3299  C   VAL A 428     -30.314  16.543  -7.613  1.00 97.69           C  
ATOM   3300  CB  VAL A 428     -32.525  17.514  -8.405  1.00 97.69           C  
ATOM   3301  O   VAL A 428     -30.132  17.352  -6.700  1.00 97.69           O  
ATOM   3302  CG1 VAL A 428     -31.875  18.238  -9.590  1.00 97.69           C  
ATOM   3303  CG2 VAL A 428     -33.984  17.217  -8.781  1.00 97.69           C  
ATOM   3304  N   PRO A 429     -29.285  15.913  -8.208  1.00 97.25           N  
ATOM   3305  CA  PRO A 429     -27.901  16.160  -7.823  1.00 97.25           C  
ATOM   3306  C   PRO A 429     -27.414  17.520  -8.330  1.00 97.25           C  
ATOM   3307  CB  PRO A 429     -27.109  15.001  -8.423  1.00 97.25           C  
ATOM   3308  O   PRO A 429     -27.644  17.886  -9.483  1.00 97.25           O  
ATOM   3309  CG  PRO A 429     -27.901  14.641  -9.679  1.00 97.25           C  
ATOM   3310  CD  PRO A 429     -29.347  14.907  -9.262  1.00 97.25           C  
ATOM   3311  N   ALA A 430     -26.694  18.244  -7.478  1.00 97.06           N  
ATOM   3312  CA  ALA A 430     -26.087  19.528  -7.784  1.00 97.06           C  
ATOM   3313  C   ALA A 430     -24.597  19.508  -7.414  1.00 97.06           C  
ATOM   3314  CB  ALA A 430     -26.853  20.620  -7.037  1.00 97.06           C  
ATOM   3315  O   ALA A 430     -24.230  19.435  -6.242  1.00 97.06           O  
ATOM   3316  N   LEU A 431     -23.738  19.580  -8.433  1.00 95.44           N  
ATOM   3317  CA  LEU A 431     -22.290  19.699  -8.261  1.00 95.44           C  
ATOM   3318  C   LEU A 431     -21.906  21.169  -8.080  1.00 95.44           C  
ATOM   3319  CB  LEU A 431     -21.565  19.064  -9.461  1.00 95.44           C  
ATOM   3320  O   LEU A 431     -21.983  21.954  -9.027  1.00 95.44           O  
ATOM   3321  CG  LEU A 431     -21.665  17.530  -9.513  1.00 95.44           C  
ATOM   3322  CD1 LEU A 431     -21.151  17.043 -10.867  1.00 95.44           C  
ATOM   3323  CD2 LEU A 431     -20.838  16.863  -8.416  1.00 95.44           C  
ATOM   3324  N   GLY A 432     -21.500  21.532  -6.864  1.00 92.25           N  
ATOM   3325  CA  GLY A 432     -21.055  22.885  -6.524  1.00 92.25           C  
ATOM   3326  C   GLY A 432     -22.174  23.891  -6.212  1.00 92.25           C  
ATOM   3327  O   GLY A 432     -23.371  23.648  -6.402  1.00 92.25           O  
ATOM   3328  N   ALA A 433     -21.768  25.056  -5.699  1.00 93.88           N  
ATOM   3329  CA  ALA A 433     -22.680  26.064  -5.159  1.00 93.88           C  
ATOM   3330  C   ALA A 433     -23.552  26.749  -6.224  1.00 93.88           C  
ATOM   3331  CB  ALA A 433     -21.859  27.085  -4.363  1.00 93.88           C  
ATOM   3332  O   ALA A 433     -24.763  26.871  -6.035  1.00 93.88           O  
ATOM   3333  N   ASP A 434     -22.967  27.160  -7.350  1.00 94.62           N  
ATOM   3334  CA  ASP A 434     -23.699  27.906  -8.381  1.00 94.62           C  
ATOM   3335  C   ASP A 434     -24.738  27.031  -9.092  1.00 94.62           C  
ATOM   3336  CB  ASP A 434     -22.709  28.526  -9.375  1.00 94.62           C  
ATOM   3337  O   ASP A 434     -25.878  27.454  -9.293  1.00 94.62           O  
ATOM   3338  CG  ASP A 434     -21.799  29.567  -8.709  1.00 94.62           C  
ATOM   3339  OD1 ASP A 434     -22.311  30.383  -7.898  1.00 94.62           O  
ATOM   3340  OD2 ASP A 434     -20.585  29.512  -8.987  1.00 94.62           O  
ATOM   3341  N   ASN A 435     -24.393  25.771  -9.375  1.00 96.38           N  
ATOM   3342  CA  ASN A 435     -25.330  24.800  -9.940  1.00 96.38           C  
ATOM   3343  C   ASN A 435     -26.499  24.519  -8.981  1.00 96.38           C  
ATOM   3344  CB  ASN A 435     -24.551  23.520 -10.264  1.00 96.38           C  
ATOM   3345  O   ASN A 435     -27.655  24.467  -9.398  1.00 96.38           O  
ATOM   3346  CG  ASN A 435     -25.363  22.518 -11.061  1.00 96.38           C  
ATOM   3347  ND2 ASN A 435     -24.950  21.275 -11.037  1.00 96.38           N  
ATOM   3348  OD1 ASN A 435     -26.333  22.827 -11.726  1.00 96.38           O  
ATOM   3349  N   THR A 436     -26.224  24.425  -7.675  1.00 97.56           N  
ATOM   3350  CA  THR A 436     -27.277  24.261  -6.659  1.00 97.56           C  
ATOM   3351  C   THR A 436     -28.285  25.412  -6.709  1.00 97.56           C  
ATOM   3352  CB  THR A 436     -26.680  24.154  -5.249  1.00 97.56           C  
ATOM   3353  O   THR A 436     -29.493  25.178  -6.686  1.00 97.56           O  
ATOM   3354  CG2 THR A 436     -27.759  23.870  -4.202  1.00 97.56           C  
ATOM   3355  OG1 THR A 436     -25.759  23.092  -5.164  1.00 97.56           O  
ATOM   3356  N   LEU A 437     -27.817  26.658  -6.829  1.00 97.25           N  
ATOM   3357  CA  LEU A 437     -28.687  27.839  -6.901  1.00 97.25           C  
ATOM   3358  C   LEU A 437     -29.486  27.905  -8.207  1.00 97.25           C  
ATOM   3359  CB  LEU A 437     -27.831  29.103  -6.742  1.00 97.25           C  
ATOM   3360  O   LEU A 437     -30.670  28.259  -8.188  1.00 97.25           O  
ATOM   3361  CG  LEU A 437     -27.188  29.225  -5.354  1.00 97.25           C  
ATOM   3362  CD1 LEU A 437     -26.091  30.280  -5.394  1.00 97.25           C  
ATOM   3363  CD2 LEU A 437     -28.207  29.614  -4.280  1.00 97.25           C  
ATOM   3364  N   ALA A 438     -28.866  27.535  -9.330  1.00 97.12           N  
ATOM   3365  CA  ALA A 438     -29.548  27.442 -10.617  1.00 97.12           C  
ATOM   3366  C   ALA A 438     -30.696  26.418 -10.562  1.00 97.12           C  
ATOM   3367  CB  ALA A 438     -28.512  27.093 -11.690  1.00 97.12           C  
ATOM   3368  O   ALA A 438     -31.826  26.734 -10.941  1.00 97.12           O  
ATOM   3369  N   LEU A 439     -30.439  25.234  -9.998  1.00 97.31           N  
ATOM   3370  CA  LEU A 439     -31.437  24.172  -9.846  1.00 97.31           C  
ATOM   3371  C   LEU A 439     -32.556  24.549  -8.872  1.00 97.31           C  
ATOM   3372  CB  LEU A 439     -30.729  22.886  -9.392  1.00 97.31           C  
ATOM   3373  O   LEU A 439     -33.720  24.250  -9.131  1.00 97.31           O  
ATOM   3374  CG  LEU A 439     -29.874  22.239 -10.496  1.00 97.31           C  
ATOM   3375  CD1 LEU A 439     -29.006  21.151  -9.874  1.00 97.31           C  
ATOM   3376  CD2 LEU A 439     -30.736  21.616 -11.594  1.00 97.31           C  
ATOM   3377  N   VAL A 440     -32.238  25.254  -7.784  1.00 97.50           N  
ATOM   3378  CA  VAL A 440     -33.247  25.804  -6.865  1.00 97.50           C  
ATOM   3379  C   VAL A 440     -34.177  26.773  -7.592  1.00 97.50           C  
ATOM   3380  CB  VAL A 440     -32.550  26.487  -5.678  1.00 97.50           C  
ATOM   3381  O   VAL A 440     -35.397  26.668  -7.463  1.00 97.50           O  
ATOM   3382  CG1 VAL A 440     -33.445  27.474  -4.925  1.00 97.50           C  
ATOM   3383  CG2 VAL A 440     -32.086  25.427  -4.679  1.00 97.50           C  
ATOM   3384  N   THR A 441     -33.611  27.684  -8.383  1.00 96.25           N  
ATOM   3385  CA  THR A 441     -34.375  28.684  -9.144  1.00 96.25           C  
ATOM   3386  C   THR A 441     -35.253  28.012 -10.201  1.00 96.25           C  
ATOM   3387  CB  THR A 441     -33.420  29.684  -9.812  1.00 96.25           C  
ATOM   3388  O   THR A 441     -36.431  28.335 -10.343  1.00 96.25           O  
ATOM   3389  CG2 THR A 441     -34.168  30.829 -10.491  1.00 96.25           C  
ATOM   3390  OG1 THR A 441     -32.560  30.259  -8.851  1.00 96.25           O  
ATOM   3391  N   GLN A 442     -34.719  27.013 -10.906  1.00 96.44           N  
ATOM   3392  CA  GLN A 442     -35.485  26.218 -11.866  1.00 96.44           C  
ATOM   3393  C   GLN A 442     -36.628  25.456 -11.183  1.00 96.44           C  
ATOM   3394  CB  GLN A 442     -34.523  25.253 -12.568  1.00 96.44           C  
ATOM   3395  O   GLN A 442     -37.754  25.432 -11.685  1.00 96.44           O  
ATOM   3396  CG  GLN A 442     -35.213  24.455 -13.684  1.00 96.44           C  
ATOM   3397  CD  GLN A 442     -34.273  23.468 -14.363  1.00 96.44           C  
ATOM   3398  NE2 GLN A 442     -34.717  22.799 -15.404  1.00 96.44           N  
ATOM   3399  OE1 GLN A 442     -33.137  23.263 -13.980  1.00 96.44           O  
ATOM   3400  N   ALA A 443     -36.364  24.853 -10.025  1.00 95.00           N  
ATOM   3401  CA  ALA A 443     -37.354  24.076  -9.300  1.00 95.00           C  
ATOM   3402  C   ALA A 443     -38.475  24.942  -8.707  1.00 95.00           C  
ATOM   3403  CB  ALA A 443     -36.638  23.250  -8.237  1.00 95.00           C  
ATOM   3404  O   ALA A 443     -39.604  24.462  -8.626  1.00 95.00           O  
ATOM   3405  N   GLN A 444     -38.222  26.211  -8.365  1.00 93.12           N  
ATOM   3406  CA  GLN A 444     -39.275  27.153  -7.953  1.00 93.12           C  
ATOM   3407  C   GLN A 444     -40.383  27.288  -9.010  1.00 93.12           C  
ATOM   3408  CB  GLN A 444     -38.665  28.526  -7.624  1.00 93.12           C  
ATOM   3409  O   GLN A 444     -41.557  27.337  -8.647  1.00 93.12           O  
ATOM   3410  CG  GLN A 444     -37.986  28.545  -6.244  1.00 93.12           C  
ATOM   3411  CD  GLN A 444     -37.242  29.849  -5.956  1.00 93.12           C  
ATOM   3412  NE2 GLN A 444     -37.001  30.179  -4.703  1.00 93.12           N  
ATOM   3413  OE1 GLN A 444     -36.853  30.594  -6.833  1.00 93.12           O  
ATOM   3414  N   ASN A 445     -40.041  27.227 -10.300  1.00 92.06           N  
ATOM   3415  CA  ASN A 445     -41.018  27.271 -11.396  1.00 92.06           C  
ATOM   3416  C   ASN A 445     -41.780  25.948 -11.598  1.00 92.06           C  
ATOM   3417  CB  ASN A 445     -40.286  27.686 -12.682  1.00 92.06           C  
ATOM   3418  O   ASN A 445     -42.821  25.929 -12.246  1.00 92.06           O  
ATOM   3419  CG  ASN A 445     -39.710  29.087 -12.592  1.00 92.06           C  
ATOM   3420  ND2 ASN A 445     -38.573  29.325 -13.201  1.00 92.06           N  
ATOM   3421  OD1 ASN A 445     -40.262  29.981 -11.979  1.00 92.06           O  
ATOM   3422  N   LEU A 446     -41.279  24.840 -11.044  1.00 90.44           N  
ATOM   3423  CA  LEU A 446     -41.813  23.483 -11.225  1.00 90.44           C  
ATOM   3424  C   LEU A 446     -42.551  22.962  -9.981  1.00 90.44           C  
ATOM   3425  CB  LEU A 446     -40.672  22.548 -11.662  1.00 90.44           C  
ATOM   3426  O   LEU A 446     -42.660  21.755  -9.784  1.00 90.44           O  
ATOM   3427  CG  LEU A 446     -40.048  22.870 -13.030  1.00 90.44           C  
ATOM   3428  CD1 LEU A 446     -38.873  21.919 -13.267  1.00 90.44           C  
ATOM   3429  CD2 LEU A 446     -41.047  22.699 -14.176  1.00 90.44           C  
ATOM   3430  N   GLY A 447     -43.035  23.860  -9.123  1.00 88.31           N  
ATOM   3431  CA  GLY A 447     -43.735  23.489  -7.890  1.00 88.31           C  
ATOM   3432  C   GLY A 447     -42.849  23.448  -6.643  1.00 88.31           C  
ATOM   3433  O   GLY A 447     -43.309  23.008  -5.592  1.00 88.31           O  
ATOM   3434  N   GLY A 448     -41.617  23.954  -6.718  1.00 92.12           N  
ATOM   3435  CA  GLY A 448     -40.717  24.149  -5.582  1.00 92.12           C  
ATOM   3436  C   GLY A 448     -39.899  22.919  -5.184  1.00 92.12           C  
ATOM   3437  O   GLY A 448     -39.960  21.859  -5.801  1.00 92.12           O  
ATOM   3438  N   VAL A 449     -39.112  23.089  -4.124  1.00 95.44           N  
ATOM   3439  CA  VAL A 449     -38.284  22.048  -3.498  1.00 95.44           C  
ATOM   3440  C   VAL A 449     -38.715  21.934  -2.040  1.00 95.44           C  
ATOM   3441  CB  VAL A 449     -36.782  22.384  -3.608  1.00 95.44           C  
ATOM   3442  O   VAL A 449     -39.054  22.945  -1.412  1.00 95.44           O  
ATOM   3443  CG1 VAL A 449     -35.883  21.224  -3.179  1.00 95.44           C  
ATOM   3444  CG2 VAL A 449     -36.375  22.711  -5.043  1.00 95.44           C  
ATOM   3445  N   ASP A 450     -38.721  20.722  -1.484  1.00 96.62           N  
ATOM   3446  CA  ASP A 450     -38.991  20.557  -0.055  1.00 96.62           C  
ATOM   3447  C   ASP A 450     -37.849  21.162   0.761  1.00 96.62           C  
ATOM   3448  CB  ASP A 450     -39.243  19.086   0.313  1.00 96.62           C  
ATOM   3449  O   ASP A 450     -38.109  21.992   1.629  1.00 96.62           O  
ATOM   3450  CG  ASP A 450     -40.635  18.587  -0.084  1.00 96.62           C  
ATOM   3451  OD1 ASP A 450     -41.535  19.436  -0.306  1.00 96.62           O  
ATOM   3452  OD2 ASP A 450     -40.817  17.349  -0.105  1.00 96.62           O  
ATOM   3453  N   PHE A 451     -36.601  20.820   0.442  1.00 98.25           N  
ATOM   3454  CA  PHE A 451     -35.395  21.407   1.027  1.00 98.25           C  
ATOM   3455  C   PHE A 451     -34.155  21.101   0.173  1.00 98.25           C  
ATOM   3456  CB  PHE A 451     -35.201  20.878   2.458  1.00 98.25           C  
ATOM   3457  O   PHE A 451     -34.177  20.226  -0.698  1.00 98.25           O  
ATOM   3458  CG  PHE A 451     -34.990  19.379   2.567  1.00 98.25           C  
ATOM   3459  CD1 PHE A 451     -36.079  18.496   2.445  1.00 98.25           C  
ATOM   3460  CD2 PHE A 451     -33.706  18.864   2.822  1.00 98.25           C  
ATOM   3461  CE1 PHE A 451     -35.895  17.111   2.582  1.00 98.25           C  
ATOM   3462  CE2 PHE A 451     -33.522  17.477   2.965  1.00 98.25           C  
ATOM   3463  CZ  PHE A 451     -34.614  16.601   2.843  1.00 98.25           C  
ATOM   3464  N   VAL A 452     -33.064  21.814   0.443  1.00 98.31           N  
ATOM   3465  CA  VAL A 452     -31.738  21.514  -0.109  1.00 98.31           C  
ATOM   3466  C   VAL A 452     -30.926  20.765   0.941  1.00 98.31           C  
ATOM   3467  CB  VAL A 452     -31.015  22.788  -0.575  1.00 98.31           C  
ATOM   3468  O   VAL A 452     -30.783  21.242   2.067  1.00 98.31           O  
ATOM   3469  CG1 VAL A 452     -29.727  22.440  -1.327  1.00 98.31           C  
ATOM   3470  CG2 VAL A 452     -31.897  23.610  -1.524  1.00 98.31           C  
ATOM   3471  N   LEU A 453     -30.403  19.597   0.575  1.00 97.44           N  
ATOM   3472  CA  LEU A 453     -29.517  18.794   1.407  1.00 97.44           C  
ATOM   3473  C   LEU A 453     -28.066  19.067   0.990  1.00 97.44           C  
ATOM   3474  CB  LEU A 453     -29.931  17.318   1.276  1.00 97.44           C  
ATOM   3475  O   LEU A 453     -27.683  18.741  -0.131  1.00 97.44           O  
ATOM   3476  CG  LEU A 453     -29.163  16.369   2.207  1.00 97.44           C  
ATOM   3477  CD1 LEU A 453     -29.302  16.751   3.687  1.00 97.44           C  
ATOM   3478  CD2 LEU A 453     -29.667  14.937   2.043  1.00 97.44           C  
ATOM   3479  N   ILE A 454     -27.277  19.697   1.859  1.00 96.94           N  
ATOM   3480  CA  ILE A 454     -25.933  20.192   1.537  1.00 96.94           C  
ATOM   3481  C   ILE A 454     -24.831  19.411   2.253  1.00 96.94           C  
ATOM   3482  CB  ILE A 454     -25.811  21.720   1.758  1.00 96.94           C  
ATOM   3483  O   ILE A 454     -24.956  19.045   3.423  1.00 96.94           O  
ATOM   3484  CG1 ILE A 454     -25.974  22.138   3.234  1.00 96.94           C  
ATOM   3485  CG2 ILE A 454     -26.849  22.468   0.896  1.00 96.94           C  
ATOM   3486  CD1 ILE A 454     -25.667  23.611   3.493  1.00 96.94           C  
ATOM   3487  N   HIS A 455     -23.720  19.191   1.555  1.00 94.94           N  
ATOM   3488  CA  HIS A 455     -22.499  18.671   2.162  1.00 94.94           C  
ATOM   3489  C   HIS A 455     -21.893  19.696   3.150  1.00 94.94           C  
ATOM   3490  CB  HIS A 455     -21.508  18.304   1.053  1.00 94.94           C  
ATOM   3491  O   HIS A 455     -21.882  20.891   2.836  1.00 94.94           O  
ATOM   3492  CG  HIS A 455     -20.313  17.547   1.566  1.00 94.94           C  
ATOM   3493  CD2 HIS A 455     -20.299  16.234   1.947  1.00 94.94           C  
ATOM   3494  ND1 HIS A 455     -19.031  18.028   1.731  1.00 94.94           N  
ATOM   3495  CE1 HIS A 455     -18.276  17.024   2.209  1.00 94.94           C  
ATOM   3496  NE2 HIS A 455     -19.012  15.920   2.375  1.00 94.94           N  
ATOM   3497  N   PRO A 456     -21.336  19.285   4.308  1.00 93.44           N  
ATOM   3498  CA  PRO A 456     -20.818  20.210   5.323  1.00 93.44           C  
ATOM   3499  C   PRO A 456     -19.684  21.117   4.839  1.00 93.44           C  
ATOM   3500  CB  PRO A 456     -20.338  19.335   6.484  1.00 93.44           C  
ATOM   3501  O   PRO A 456     -19.491  22.200   5.379  1.00 93.44           O  
ATOM   3502  CG  PRO A 456     -21.206  18.093   6.350  1.00 93.44           C  
ATOM   3503  CD  PRO A 456     -21.322  17.931   4.838  1.00 93.44           C  
ATOM   3504  N   GLU A 457     -18.943  20.735   3.798  1.00 93.44           N  
ATOM   3505  CA  GLU A 457     -17.902  21.605   3.226  1.00 93.44           C  
ATOM   3506  C   GLU A 457     -18.452  22.934   2.710  1.00 93.44           C  
ATOM   3507  CB  GLU A 457     -17.191  20.898   2.080  1.00 93.44           C  
ATOM   3508  O   GLU A 457     -17.792  23.964   2.839  1.00 93.44           O  
ATOM   3509  CG  GLU A 457     -16.253  19.820   2.624  1.00 93.44           C  
ATOM   3510  CD  GLU A 457     -15.532  19.077   1.500  1.00 93.44           C  
ATOM   3511  OE1 GLU A 457     -14.499  18.459   1.830  1.00 93.44           O  
ATOM   3512  OE2 GLU A 457     -16.043  19.121   0.360  1.00 93.44           O  
ATOM   3513  N   PHE A 458     -19.690  22.937   2.216  1.00 95.94           N  
ATOM   3514  CA  PHE A 458     -20.372  24.147   1.771  1.00 95.94           C  
ATOM   3515  C   PHE A 458     -20.725  25.108   2.917  1.00 95.94           C  
ATOM   3516  CB  PHE A 458     -21.623  23.719   1.003  1.00 95.94           C  
ATOM   3517  O   PHE A 458     -21.059  26.264   2.660  1.00 95.94           O  
ATOM   3518  CG  PHE A 458     -21.349  23.062  -0.338  1.00 95.94           C  
ATOM   3519  CD1 PHE A 458     -20.568  23.708  -1.318  1.00 95.94           C  
ATOM   3520  CD2 PHE A 458     -21.855  21.777  -0.594  1.00 95.94           C  
ATOM   3521  CE1 PHE A 458     -20.273  23.058  -2.532  1.00 95.94           C  
ATOM   3522  CE2 PHE A 458     -21.559  21.130  -1.804  1.00 95.94           C  
ATOM   3523  CZ  PHE A 458     -20.767  21.764  -2.774  1.00 95.94           C  
ATOM   3524  N   LEU A 459     -20.627  24.658   4.172  1.00 95.81           N  
ATOM   3525  CA  LEU A 459     -20.850  25.470   5.372  1.00 95.81           C  
ATOM   3526  C   LEU A 459     -19.588  26.188   5.859  1.00 95.81           C  
ATOM   3527  CB  LEU A 459     -21.390  24.576   6.498  1.00 95.81           C  
ATOM   3528  O   LEU A 459     -19.675  27.041   6.743  1.00 95.81           O  
ATOM   3529  CG  LEU A 459     -22.691  23.843   6.168  1.00 95.81           C  
ATOM   3530  CD1 LEU A 459     -23.064  22.921   7.324  1.00 95.81           C  
ATOM   3531  CD2 LEU A 459     -23.803  24.863   5.964  1.00 95.81           C  
ATOM   3532  N   ARG A 460     -18.409  25.846   5.320  1.00 94.44           N  
ATOM   3533  CA  ARG A 460     -17.142  26.479   5.723  1.00 94.44           C  
ATOM   3534  C   ARG A 460     -17.098  27.956   5.344  1.00 94.44           C  
ATOM   3535  CB  ARG A 460     -15.952  25.739   5.101  1.00 94.44           C  
ATOM   3536  O   ARG A 460     -16.535  28.759   6.084  1.00 94.44           O  
ATOM   3537  CG  ARG A 460     -15.765  24.334   5.688  1.00 94.44           C  
ATOM   3538  CD  ARG A 460     -14.517  23.697   5.072  1.00 94.44           C  
ATOM   3539  NE  ARG A 460     -14.202  22.393   5.683  1.00 94.44           N  
ATOM   3540  NH1 ARG A 460     -12.230  22.038   4.556  1.00 94.44           N  
ATOM   3541  NH2 ARG A 460     -12.959  20.506   5.988  1.00 94.44           N  
ATOM   3542  CZ  ARG A 460     -13.138  21.657   5.408  1.00 94.44           C  
ATOM   3543  N   ASP A 461     -17.707  28.312   4.217  1.00 94.88           N  
ATOM   3544  CA  ASP A 461     -17.856  29.702   3.809  1.00 94.88           C  
ATOM   3545  C   ASP A 461     -18.986  30.372   4.605  1.00 94.88           C  
ATOM   3546  CB  ASP A 461     -18.069  29.789   2.290  1.00 94.88           C  
ATOM   3547  O   ASP A 461     -20.163  30.071   4.418  1.00 94.88           O  
ATOM   3548  CG  ASP A 461     -18.175  31.241   1.816  1.00 94.88           C  
ATOM   3549  OD1 ASP A 461     -17.857  32.164   2.601  1.00 94.88           O  
ATOM   3550  OD2 ASP A 461     -18.652  31.473   0.688  1.00 94.88           O  
ATOM   3551  N   ARG A 462     -18.620  31.303   5.494  1.00 92.56           N  
ATOM   3552  CA  ARG A 462     -19.567  32.118   6.278  1.00 92.56           C  
ATOM   3553  C   ARG A 462     -19.838  33.488   5.661  1.00 92.56           C  
ATOM   3554  CB  ARG A 462     -19.107  32.238   7.738  1.00 92.56           C  
ATOM   3555  O   ARG A 462     -20.463  34.334   6.300  1.00 92.56           O  
ATOM   3556  CG  ARG A 462     -19.022  30.872   8.424  1.00 92.56           C  
ATOM   3557  CD  ARG A 462     -18.863  31.062   9.934  1.00 92.56           C  
ATOM   3558  NE  ARG A 462     -18.753  29.758  10.601  1.00 92.56           N  
ATOM   3559  NH1 ARG A 462     -19.401  30.377  12.722  1.00 92.56           N  
ATOM   3560  NH2 ARG A 462     -18.955  28.241  12.254  1.00 92.56           N  
ATOM   3561  CZ  ARG A 462     -19.033  29.473  11.857  1.00 92.56           C  
ATOM   3562  N   SER A 463     -19.352  33.741   4.448  1.00 94.25           N  
ATOM   3563  CA  SER A 463     -19.588  35.007   3.764  1.00 94.25           C  
ATOM   3564  C   SER A 463     -21.080  35.220   3.473  1.00 94.25           C  
ATOM   3565  CB  SER A 463     -18.742  35.100   2.487  1.00 94.25           C  
ATOM   3566  O   SER A 463     -21.887  34.283   3.404  1.00 94.25           O  
ATOM   3567  OG  SER A 463     -19.230  34.224   1.493  1.00 94.25           O  
ATOM   3568  N   SER A 464     -21.464  36.478   3.244  1.00 92.25           N  
ATOM   3569  CA  SER A 464     -22.797  36.820   2.723  1.00 92.25           C  
ATOM   3570  C   SER A 464     -23.048  36.214   1.338  1.00 92.25           C  
ATOM   3571  CB  SER A 464     -22.945  38.341   2.649  1.00 92.25           C  
ATOM   3572  O   SER A 464     -24.194  36.014   0.943  1.00 92.25           O  
ATOM   3573  OG  SER A 464     -21.875  38.899   1.907  1.00 92.25           O  
ATOM   3574  N   THR A 465     -21.976  35.874   0.622  1.00 93.75           N  
ATOM   3575  CA  THR A 465     -21.998  35.202  -0.674  1.00 93.75           C  
ATOM   3576  C   THR A 465     -21.993  33.680  -0.582  1.00 93.75           C  
ATOM   3577  CB  THR A 465     -20.832  35.685  -1.546  1.00 93.75           C  
ATOM   3578  O   THR A 465     -22.023  33.044  -1.636  1.00 93.75           O  
ATOM   3579  CG2 THR A 465     -21.049  37.135  -1.975  1.00 93.75           C  
ATOM   3580  OG1 THR A 465     -19.603  35.651  -0.862  1.00 93.75           O  
ATOM   3581  N   SER A 466     -21.990  33.095   0.617  1.00 96.12           N  
ATOM   3582  CA  SER A 466     -22.046  31.644   0.789  1.00 96.12           C  
ATOM   3583  C   SER A 466     -23.344  31.059   0.236  1.00 96.12           C  
ATOM   3584  CB  SER A 466     -21.873  31.248   2.255  1.00 96.12           C  
ATOM   3585  O   SER A 466     -24.394  31.712   0.195  1.00 96.12           O  
ATOM   3586  OG  SER A 466     -22.970  31.688   3.030  1.00 96.12           O  
ATOM   3587  N   ILE A 467     -23.289  29.793  -0.173  1.00 96.94           N  
ATOM   3588  CA  ILE A 467     -24.461  29.066  -0.667  1.00 96.94           C  
ATOM   3589  C   ILE A 467     -25.592  29.050   0.366  1.00 96.94           C  
ATOM   3590  CB  ILE A 467     -24.046  27.652  -1.098  1.00 96.94           C  
ATOM   3591  O   ILE A 467     -26.741  29.270  -0.000  1.00 96.94           O  
ATOM   3592  CG1 ILE A 467     -25.193  26.918  -1.823  1.00 96.94           C  
ATOM   3593  CG2 ILE A 467     -23.481  26.828   0.063  1.00 96.94           C  
ATOM   3594  CD1 ILE A 467     -24.892  25.444  -2.112  1.00 96.94           C  
ATOM   3595  N   LEU A 468     -25.280  28.886   1.656  1.00 97.44           N  
ATOM   3596  CA  LEU A 468     -26.278  28.908   2.724  1.00 97.44           C  
ATOM   3597  C   LEU A 468     -26.992  30.265   2.807  1.00 97.44           C  
ATOM   3598  CB  LEU A 468     -25.593  28.544   4.051  1.00 97.44           C  
ATOM   3599  O   LEU A 468     -28.223  30.305   2.841  1.00 97.44           O  
ATOM   3600  CG  LEU A 468     -26.546  28.569   5.259  1.00 97.44           C  
ATOM   3601  CD1 LEU A 468     -27.680  27.549   5.129  1.00 97.44           C  
ATOM   3602  CD2 LEU A 468     -25.767  28.262   6.528  1.00 97.44           C  
ATOM   3603  N   SER A 469     -26.239  31.370   2.794  1.00 96.69           N  
ATOM   3604  CA  SER A 469     -26.800  32.728   2.805  1.00 96.69           C  
ATOM   3605  C   SER A 469     -27.694  32.979   1.590  1.00 96.69           C  
ATOM   3606  CB  SER A 469     -25.672  33.765   2.834  1.00 96.69           C  
ATOM   3607  O   SER A 469     -28.797  33.509   1.732  1.00 96.69           O  
ATOM   3608  OG  SER A 469     -24.993  33.707   4.072  1.00 96.69           O  
ATOM   3609  N   ARG A 470     -27.267  32.544   0.397  1.00 97.56           N  
ATOM   3610  CA  ARG A 470     -28.046  32.703  -0.843  1.00 97.56           C  
ATOM   3611  C   ARG A 470     -29.304  31.829  -0.864  1.00 97.56           C  
ATOM   3612  CB  ARG A 470     -27.161  32.413  -2.060  1.00 97.56           C  
ATOM   3613  O   ARG A 470     -30.363  32.314  -1.254  1.00 97.56           O  
ATOM   3614  CG  ARG A 470     -26.017  33.425  -2.264  1.00 97.56           C  
ATOM   3615  CD  ARG A 470     -25.272  33.037  -3.546  1.00 97.56           C  
ATOM   3616  NE  ARG A 470     -23.906  33.569  -3.633  1.00 97.56           N  
ATOM   3617  NH1 ARG A 470     -23.431  32.874  -5.789  1.00 97.56           N  
ATOM   3618  NH2 ARG A 470     -21.803  33.616  -4.466  1.00 97.56           N  
ATOM   3619  CZ  ARG A 470     -23.066  33.372  -4.637  1.00 97.56           C  
ATOM   3620  N   LEU A 471     -29.223  30.580  -0.399  1.00 97.31           N  
ATOM   3621  CA  LEU A 471     -30.378  29.681  -0.283  1.00 97.31           C  
ATOM   3622  C   LEU A 471     -31.428  30.236   0.686  1.00 97.31           C  
ATOM   3623  CB  LEU A 471     -29.909  28.285   0.168  1.00 97.31           C  
ATOM   3624  O   LEU A 471     -32.616  30.247   0.361  1.00 97.31           O  
ATOM   3625  CG  LEU A 471     -29.194  27.460  -0.915  1.00 97.31           C  
ATOM   3626  CD1 LEU A 471     -28.663  26.160  -0.307  1.00 97.31           C  
ATOM   3627  CD2 LEU A 471     -30.137  27.101  -2.054  1.00 97.31           C  
ATOM   3628  N   ARG A 472     -30.996  30.780   1.829  1.00 96.25           N  
ATOM   3629  CA  ARG A 472     -31.893  31.474   2.766  1.00 96.25           C  
ATOM   3630  C   ARG A 472     -32.483  32.745   2.176  1.00 96.25           C  
ATOM   3631  CB  ARG A 472     -31.150  31.831   4.049  1.00 96.25           C  
ATOM   3632  O   ARG A 472     -33.674  32.986   2.347  1.00 96.25           O  
ATOM   3633  CG  ARG A 472     -30.923  30.597   4.913  1.00 96.25           C  
ATOM   3634  CD  ARG A 472     -30.264  31.044   6.214  1.00 96.25           C  
ATOM   3635  NE  ARG A 472     -29.939  29.870   7.016  1.00 96.25           N  
ATOM   3636  NH1 ARG A 472     -31.603  29.959   8.632  1.00 96.25           N  
ATOM   3637  NH2 ARG A 472     -30.262  28.201   8.426  1.00 96.25           N  
ATOM   3638  CZ  ARG A 472     -30.613  29.368   8.024  1.00 96.25           C  
ATOM   3639  N   GLY A 473     -31.679  33.531   1.459  1.00 95.31           N  
ATOM   3640  CA  GLY A 473     -32.155  34.705   0.726  1.00 95.31           C  
ATOM   3641  C   GLY A 473     -33.239  34.357  -0.300  1.00 95.31           C  
ATOM   3642  O   GLY A 473     -34.178  35.123  -0.484  1.00 95.31           O  
ATOM   3643  N   ALA A 474     -33.165  33.163  -0.897  1.00 94.62           N  
ATOM   3644  CA  ALA A 474     -34.187  32.610  -1.785  1.00 94.62           C  
ATOM   3645  C   ALA A 474     -35.383  31.963  -1.049  1.00 94.62           C  
ATOM   3646  CB  ALA A 474     -33.497  31.632  -2.746  1.00 94.62           C  
ATOM   3647  O   ALA A 474     -36.251  31.368  -1.693  1.00 94.62           O  
ATOM   3648  N   GLY A 475     -35.431  32.040   0.286  1.00 94.62           N  
ATOM   3649  CA  GLY A 475     -36.486  31.456   1.117  1.00 94.62           C  
ATOM   3650  C   GLY A 475     -36.488  29.925   1.154  1.00 94.62           C  
ATOM   3651  O   GLY A 475     -37.524  29.332   1.464  1.00 94.62           O  
ATOM   3652  N   GLN A 476     -35.370  29.277   0.806  1.00 97.12           N  
ATOM   3653  CA  GLN A 476     -35.257  27.820   0.808  1.00 97.12           C  
ATOM   3654  C   GLN A 476     -34.867  27.277   2.176  1.00 97.12           C  
ATOM   3655  CB  GLN A 476     -34.251  27.325  -0.236  1.00 97.12           C  
ATOM   3656  O   GLN A 476     -34.030  27.849   2.873  1.00 97.12           O  
ATOM   3657  CG  GLN A 476     -34.657  27.661  -1.670  1.00 97.12           C  
ATOM   3658  CD  GLN A 476     -35.989  27.056  -2.105  1.00 97.12           C  
ATOM   3659  NE2 GLN A 476     -36.584  27.564  -3.161  1.00 97.12           N  
ATOM   3660  OE1 GLN A 476     -36.515  26.108  -1.542  1.00 97.12           O  
ATOM   3661  N   ARG A 477     -35.440  26.117   2.507  1.00 97.56           N  
ATOM   3662  CA  ARG A 477     -35.039  25.321   3.669  1.00 97.56           C  
ATOM   3663  C   ARG A 477     -33.766  24.550   3.350  1.00 97.56           C  
ATOM   3664  CB  ARG A 477     -36.162  24.369   4.091  1.00 97.56           C  
ATOM   3665  O   ARG A 477     -33.650  23.981   2.260  1.00 97.56           O  
ATOM   3666  CG  ARG A 477     -37.369  25.121   4.676  1.00 97.56           C  
ATOM   3667  CD  ARG A 477     -38.636  24.254   4.661  1.00 97.56           C  
ATOM   3668  NE  ARG A 477     -39.065  23.950   3.283  1.00 97.56           N  
ATOM   3669  NH1 ARG A 477     -40.122  25.910   2.803  1.00 97.56           N  
ATOM   3670  NH2 ARG A 477     -39.763  24.410   1.176  1.00 97.56           N  
ATOM   3671  CZ  ARG A 477     -39.654  24.756   2.426  1.00 97.56           C  
ATOM   3672  N   VAL A 478     -32.838  24.509   4.295  1.00 98.00           N  
ATOM   3673  CA  VAL A 478     -31.518  23.898   4.122  1.00 98.00           C  
ATOM   3674  C   VAL A 478     -31.232  22.929   5.262  1.00 98.00           C  
ATOM   3675  CB  VAL A 478     -30.413  24.965   4.000  1.00 98.00           C  
ATOM   3676  O   VAL A 478     -31.328  23.287   6.437  1.00 98.00           O  
ATOM   3677  CG1 VAL A 478     -29.093  24.311   3.579  1.00 98.00           C  
ATOM   3678  CG2 VAL A 478     -30.749  26.032   2.948  1.00 98.00           C  
ATOM   3679  N   ALA A 479     -30.838  21.708   4.907  1.00 97.56           N  
ATOM   3680  CA  ALA A 479     -30.328  20.704   5.831  1.00 97.56           C  
ATOM   3681  C   ALA A 479     -28.938  20.229   5.425  1.00 97.56           C  
ATOM   3682  CB  ALA A 479     -31.300  19.526   5.901  1.00 97.56           C  
ATOM   3683  O   ALA A 479     -28.597  20.293   4.251  1.00 97.56           O  
ATOM   3684  N   ALA A 480     -28.158  19.710   6.371  1.00 95.38           N  
ATOM   3685  CA  ALA A 480     -26.864  19.085   6.087  1.00 95.38           C  
ATOM   3686  C   ALA A 480     -26.851  17.590   6.425  1.00 95.38           C  
ATOM   3687  CB  ALA A 480     -25.749  19.854   6.800  1.00 95.38           C  
ATOM   3688  O   ALA A 480     -27.710  17.108   7.159  1.00 95.38           O  
ATOM   3689  N   PHE A 481     -25.872  16.852   5.905  1.00 91.19           N  
ATOM   3690  CA  PHE A 481     -25.629  15.443   6.239  1.00 91.19           C  
ATOM   3691  C   PHE A 481     -24.159  15.208   6.603  1.00 91.19           C  
ATOM   3692  CB  PHE A 481     -26.037  14.557   5.054  1.00 91.19           C  
ATOM   3693  O   PHE A 481     -23.311  15.997   6.213  1.00 91.19           O  
ATOM   3694  CG  PHE A 481     -25.204  14.754   3.798  1.00 91.19           C  
ATOM   3695  CD1 PHE A 481     -25.556  15.740   2.859  1.00 91.19           C  
ATOM   3696  CD2 PHE A 481     -24.074  13.946   3.563  1.00 91.19           C  
ATOM   3697  CE1 PHE A 481     -24.834  15.876   1.661  1.00 91.19           C  
ATOM   3698  CE2 PHE A 481     -23.337  14.092   2.377  1.00 91.19           C  
ATOM   3699  CZ  PHE A 481     -23.727  15.046   1.423  1.00 91.19           C  
ATOM   3700  N   GLY A 482     -23.839  14.099   7.279  1.00 71.44           N  
ATOM   3701  CA  GLY A 482     -22.458  13.587   7.322  1.00 71.44           C  
ATOM   3702  C   GLY A 482     -21.593  14.093   8.477  1.00 71.44           C  
ATOM   3703  O   GLY A 482     -20.590  14.767   8.256  1.00 71.44           O  
ATOM   3704  N   TRP A 483     -21.926  13.714   9.711  1.00 67.50           N  
ATOM   3705  CA  TRP A 483     -21.047  13.927  10.862  1.00 67.50           C  
ATOM   3706  C   TRP A 483     -21.036  12.700  11.782  1.00 67.50           C  
ATOM   3707  CB  TRP A 483     -21.433  15.228  11.585  1.00 67.50           C  
ATOM   3708  O   TRP A 483     -22.064  12.056  11.971  1.00 67.50           O  
ATOM   3709  CG  TRP A 483     -22.765  15.249  12.275  1.00 67.50           C  
ATOM   3710  CD1 TRP A 483     -23.983  15.178  11.691  1.00 67.50           C  
ATOM   3711  CD2 TRP A 483     -23.029  15.312  13.706  1.00 67.50           C  
ATOM   3712  CE2 TRP A 483     -24.434  15.286  13.924  1.00 67.50           C  
ATOM   3713  CE3 TRP A 483     -22.214  15.318  14.844  1.00 67.50           C  
ATOM   3714  NE1 TRP A 483     -24.965  15.199  12.661  1.00 67.50           N  
ATOM   3715  CH2 TRP A 483     -24.163  15.261  16.315  1.00 67.50           C  
ATOM   3716  CZ2 TRP A 483     -25.006  15.298  15.202  1.00 67.50           C  
ATOM   3717  CZ3 TRP A 483     -22.774  15.227  16.126  1.00 67.50           C  
ATOM   3718  N   ALA A 484     -19.863  12.375  12.334  1.00 61.44           N  
ATOM   3719  CA  ALA A 484     -19.722  11.441  13.451  1.00 61.44           C  
ATOM   3720  C   ALA A 484     -20.136  12.148  14.750  1.00 61.44           C  
ATOM   3721  CB  ALA A 484     -18.262  10.965  13.511  1.00 61.44           C  
ATOM   3722  O   ALA A 484     -19.923  13.352  14.851  1.00 61.44           O  
ATOM   3723  N   GLN A 485     -20.655  11.426  15.755  1.00 61.84           N  
ATOM   3724  CA  GLN A 485     -21.154  12.007  17.022  1.00 61.84           C  
ATOM   3725  C   GLN A 485     -20.173  12.986  17.710  1.00 61.84           C  
ATOM   3726  CB  GLN A 485     -21.508  10.880  18.012  1.00 61.84           C  
ATOM   3727  O   GLN A 485     -20.597  13.839  18.496  1.00 61.84           O  
ATOM   3728  CG  GLN A 485     -22.787  10.102  17.650  1.00 61.84           C  
ATOM   3729  CD  GLN A 485     -23.182   9.090  18.728  1.00 61.84           C  
ATOM   3730  NE2 GLN A 485     -24.348   8.491  18.634  1.00 61.84           N  
ATOM   3731  OE1 GLN A 485     -22.454   8.825  19.669  1.00 61.84           O  
ATOM   3732  N   LEU A 486     -18.877  12.899  17.395  1.00 60.53           N  
ATOM   3733  CA  LEU A 486     -17.823  13.816  17.818  1.00 60.53           C  
ATOM   3734  C   LEU A 486     -16.987  14.246  16.596  1.00 60.53           C  
ATOM   3735  CB  LEU A 486     -16.962  13.096  18.875  1.00 60.53           C  
ATOM   3736  O   LEU A 486     -16.568  13.399  15.809  1.00 60.53           O  
ATOM   3737  CG  LEU A 486     -17.721  12.699  20.160  1.00 60.53           C  
ATOM   3738  CD1 LEU A 486     -16.873  11.744  20.998  1.00 60.53           C  
ATOM   3739  CD2 LEU A 486     -18.060  13.923  21.013  1.00 60.53           C  
ATOM   3740  N   GLY A 487     -16.721  15.549  16.437  1.00 76.62           N  
ATOM   3741  CA  GLY A 487     -15.789  16.063  15.423  1.00 76.62           C  
ATOM   3742  C   GLY A 487     -16.064  17.507  14.970  1.00 76.62           C  
ATOM   3743  O   GLY A 487     -17.171  18.005  15.148  1.00 76.62           O  
ATOM   3744  N   PRO A 488     -15.095  18.174  14.314  1.00 80.38           N  
ATOM   3745  CA  PRO A 488     -15.192  19.589  13.917  1.00 80.38           C  
ATOM   3746  C   PRO A 488     -16.318  19.884  12.910  1.00 80.38           C  
ATOM   3747  CB  PRO A 488     -13.815  19.921  13.323  1.00 80.38           C  
ATOM   3748  O   PRO A 488     -16.761  21.023  12.779  1.00 80.38           O  
ATOM   3749  CG  PRO A 488     -13.284  18.570  12.841  1.00 80.38           C  
ATOM   3750  CD  PRO A 488     -13.825  17.606  13.891  1.00 80.38           C  
ATOM   3751  N   MET A 489     -16.804  18.864  12.193  1.00 81.44           N  
ATOM   3752  CA  MET A 489     -17.963  19.004  11.305  1.00 81.44           C  
ATOM   3753  C   MET A 489     -19.277  19.168  12.076  1.00 81.44           C  
ATOM   3754  CB  MET A 489     -18.053  17.811  10.343  1.00 81.44           C  
ATOM   3755  O   MET A 489     -20.178  19.836  11.574  1.00 81.44           O  
ATOM   3756  CG  MET A 489     -16.909  17.793   9.325  1.00 81.44           C  
ATOM   3757  SD  MET A 489     -16.824  19.261   8.255  1.00 81.44           S  
ATOM   3758  CE  MET A 489     -15.490  18.731   7.162  1.00 81.44           C  
ATOM   3759  N   ARG A 490     -19.374  18.626  13.300  1.00 85.62           N  
ATOM   3760  CA  ARG A 490     -20.518  18.846  14.195  1.00 85.62           C  
ATOM   3761  C   ARG A 490     -20.664  20.324  14.509  1.00 85.62           C  
ATOM   3762  CB  ARG A 490     -20.322  18.079  15.510  1.00 85.62           C  
ATOM   3763  O   ARG A 490     -21.703  20.909  14.228  1.00 85.62           O  
ATOM   3764  CG  ARG A 490     -21.561  18.223  16.397  1.00 85.62           C  
ATOM   3765  CD  ARG A 490     -21.365  17.532  17.746  1.00 85.62           C  
ATOM   3766  NE  ARG A 490     -22.653  17.514  18.441  1.00 85.62           N  
ATOM   3767  NH1 ARG A 490     -22.701  15.452  19.504  1.00 85.62           N  
ATOM   3768  NH2 ARG A 490     -24.434  16.886  19.586  1.00 85.62           N  
ATOM   3769  CZ  ARG A 490     -23.235  16.602  19.179  1.00 85.62           C  
ATOM   3770  N   ASP A 491     -19.590  20.921  15.020  1.00 88.00           N  
ATOM   3771  CA  ASP A 491     -19.564  22.325  15.423  1.00 88.00           C  
ATOM   3772  C   ASP A 491     -19.912  23.231  14.238  1.00 88.00           C  
ATOM   3773  CB  ASP A 491     -18.166  22.690  15.951  1.00 88.00           C  
ATOM   3774  O   ASP A 491     -20.611  24.235  14.385  1.00 88.00           O  
ATOM   3775  CG  ASP A 491     -17.705  21.866  17.158  1.00 88.00           C  
ATOM   3776  OD1 ASP A 491     -18.564  21.258  17.829  1.00 88.00           O  
ATOM   3777  OD2 ASP A 491     -16.473  21.829  17.368  1.00 88.00           O  
ATOM   3778  N   LEU A 492     -19.467  22.858  13.033  1.00 91.69           N  
ATOM   3779  CA  LEU A 492     -19.799  23.571  11.806  1.00 91.69           C  
ATOM   3780  C   LEU A 492     -21.299  23.508  11.478  1.00 91.69           C  
ATOM   3781  CB  LEU A 492     -18.934  23.014  10.664  1.00 91.69           C  
ATOM   3782  O   LEU A 492     -21.886  24.544  11.173  1.00 91.69           O  
ATOM   3783  CG  LEU A 492     -19.038  23.830   9.366  1.00 91.69           C  
ATOM   3784  CD1 LEU A 492     -18.507  25.255   9.549  1.00 91.69           C  
ATOM   3785  CD2 LEU A 492     -18.222  23.142   8.274  1.00 91.69           C  
ATOM   3786  N   ILE A 493     -21.919  22.327  11.561  1.00 92.06           N  
ATOM   3787  CA  ILE A 493     -23.356  22.128  11.306  1.00 92.06           C  
ATOM   3788  C   ILE A 493     -24.203  22.827  12.378  1.00 92.06           C  
ATOM   3789  CB  ILE A 493     -23.667  20.614  11.210  1.00 92.06           C  
ATOM   3790  O   ILE A 493     -25.117  23.581  12.039  1.00 92.06           O  
ATOM   3791  CG1 ILE A 493     -23.058  20.030   9.913  1.00 92.06           C  
ATOM   3792  CG2 ILE A 493     -25.180  20.319  11.251  1.00 92.06           C  
ATOM   3793  CD1 ILE A 493     -23.118  18.497   9.850  1.00 92.06           C  
ATOM   3794  N   GLU A 494     -23.881  22.623  13.657  1.00 91.44           N  
ATOM   3795  CA  GLU A 494     -24.618  23.200  14.788  1.00 91.44           C  
ATOM   3796  C   GLU A 494     -24.526  24.735  14.789  1.00 91.44           C  
ATOM   3797  CB  GLU A 494     -24.110  22.604  16.117  1.00 91.44           C  
ATOM   3798  O   GLU A 494     -25.520  25.418  15.041  1.00 91.44           O  
ATOM   3799  CG  GLU A 494     -24.526  21.129  16.312  1.00 91.44           C  
ATOM   3800  CD  GLU A 494     -24.115  20.534  17.676  1.00 91.44           C  
ATOM   3801  OE1 GLU A 494     -24.585  19.415  18.017  1.00 91.44           O  
ATOM   3802  OE2 GLU A 494     -23.306  21.157  18.390  1.00 91.44           O  
ATOM   3803  N   SER A 495     -23.375  25.304  14.410  1.00 93.56           N  
ATOM   3804  CA  SER A 495     -23.212  26.763  14.305  1.00 93.56           C  
ATOM   3805  C   SER A 495     -23.747  27.380  13.003  1.00 93.56           C  
ATOM   3806  CB  SER A 495     -21.765  27.185  14.570  1.00 93.56           C  
ATOM   3807  O   SER A 495     -23.854  28.604  12.920  1.00 93.56           O  
ATOM   3808  OG  SER A 495     -20.873  26.705  13.585  1.00 93.56           O  
ATOM   3809  N   ALA A 496     -24.123  26.575  12.000  1.00 94.00           N  
ATOM   3810  CA  ALA A 496     -24.677  27.049  10.725  1.00 94.00           C  
ATOM   3811  C   ALA A 496     -26.194  27.345  10.769  1.00 94.00           C  
ATOM   3812  CB  ALA A 496     -24.311  26.049   9.622  1.00 94.00           C  
ATOM   3813  O   ALA A 496     -26.771  27.777   9.767  1.00 94.00           O  
ATOM   3814  N   ASN A 497     -26.848  27.145  11.921  1.00 94.88           N  
ATOM   3815  CA  ASN A 497     -28.262  27.471  12.159  1.00 94.88           C  
ATOM   3816  C   ASN A 497     -29.257  26.777  11.198  1.00 94.88           C  
ATOM   3817  CB  ASN A 497     -28.409  29.010  12.208  1.00 94.88           C  
ATOM   3818  O   ASN A 497     -30.293  27.349  10.869  1.00 94.88           O  
ATOM   3819  CG  ASN A 497     -29.758  29.473  12.733  1.00 94.88           C  
ATOM   3820  ND2 ASN A 497     -30.216  30.634  12.322  1.00 94.88           N  
ATOM   3821  OD1 ASN A 497     -30.409  28.835  13.536  1.00 94.88           O  
ATOM   3822  N   LEU A 498     -28.941  25.585  10.681  1.00 96.31           N  
ATOM   3823  CA  LEU A 498     -29.725  24.874   9.653  1.00 96.31           C  
ATOM   3824  C   LEU A 498     -31.146  24.484  10.101  1.00 96.31           C  
ATOM   3825  CB  LEU A 498     -28.953  23.622   9.211  1.00 96.31           C  
ATOM   3826  O   LEU A 498     -31.417  24.323  11.287  1.00 96.31           O  
ATOM   3827  CG  LEU A 498     -27.545  23.906   8.669  1.00 96.31           C  
ATOM   3828  CD1 LEU A 498     -26.903  22.588   8.277  1.00 96.31           C  
ATOM   3829  CD2 LEU A 498     -27.571  24.815   7.440  1.00 96.31           C  
ATOM   3830  N   ASP A 499     -32.046  24.257   9.137  1.00 97.31           N  
ATOM   3831  CA  ASP A 499     -33.435  23.849   9.412  1.00 97.31           C  
ATOM   3832  C   ASP A 499     -33.533  22.383   9.880  1.00 97.31           C  
ATOM   3833  CB  ASP A 499     -34.292  24.068   8.159  1.00 97.31           C  
ATOM   3834  O   ASP A 499     -34.513  21.958  10.503  1.00 97.31           O  
ATOM   3835  CG  ASP A 499     -34.292  25.523   7.699  1.00 97.31           C  
ATOM   3836  OD1 ASP A 499     -34.796  26.382   8.451  1.00 97.31           O  
ATOM   3837  OD2 ASP A 499     -33.792  25.763   6.579  1.00 97.31           O  
ATOM   3838  N   GLY A 500     -32.499  21.588   9.610  1.00 95.81           N  
ATOM   3839  CA  GLY A 500     -32.336  20.224  10.097  1.00 95.81           C  
ATOM   3840  C   GLY A 500     -31.014  19.619   9.641  1.00 95.81           C  
ATOM   3841  O   GLY A 500     -30.245  20.245   8.914  1.00 95.81           O  
ATOM   3842  N   TRP A 501     -30.744  18.391  10.063  1.00 93.56           N  
ATOM   3843  CA  TRP A 501     -29.574  17.645   9.617  1.00 93.56           C  
ATOM   3844  C   TRP A 501     -29.830  16.139   9.682  1.00 93.56           C  
ATOM   3845  CB  TRP A 501     -28.342  18.049  10.442  1.00 93.56           C  
ATOM   3846  O   TRP A 501     -30.698  15.682  10.426  1.00 93.56           O  
ATOM   3847  CG  TRP A 501     -28.464  17.831  11.919  1.00 93.56           C  
ATOM   3848  CD1 TRP A 501     -28.120  16.700  12.574  1.00 93.56           C  
ATOM   3849  CD2 TRP A 501     -29.019  18.726  12.933  1.00 93.56           C  
ATOM   3850  CE2 TRP A 501     -28.961  18.062  14.196  1.00 93.56           C  
ATOM   3851  CE3 TRP A 501     -29.581  20.023  12.912  1.00 93.56           C  
ATOM   3852  NE1 TRP A 501     -28.389  16.838  13.922  1.00 93.56           N  
ATOM   3853  CH2 TRP A 501     -29.987  19.944  15.320  1.00 93.56           C  
ATOM   3854  CZ2 TRP A 501     -29.433  18.654  15.376  1.00 93.56           C  
ATOM   3855  CZ3 TRP A 501     -30.063  20.625  14.091  1.00 93.56           C  
ATOM   3856  N   LEU A 502     -29.071  15.379   8.892  1.00 91.31           N  
ATOM   3857  CA  LEU A 502     -28.957  13.928   8.992  1.00 91.31           C  
ATOM   3858  C   LEU A 502     -27.659  13.588   9.713  1.00 91.31           C  
ATOM   3859  CB  LEU A 502     -28.991  13.258   7.603  1.00 91.31           C  
ATOM   3860  O   LEU A 502     -26.569  13.971   9.277  1.00 91.31           O  
ATOM   3861  CG  LEU A 502     -30.310  13.436   6.845  1.00 91.31           C  
ATOM   3862  CD1 LEU A 502     -30.242  12.830   5.446  1.00 91.31           C  
ATOM   3863  CD2 LEU A 502     -31.493  12.804   7.585  1.00 91.31           C  
ATOM   3864  N   GLU A 503     -27.779  12.826  10.793  1.00 83.44           N  
ATOM   3865  CA  GLU A 503     -26.649  12.062  11.313  1.00 83.44           C  
ATOM   3866  C   GLU A 503     -26.248  11.059  10.234  1.00 83.44           C  
ATOM   3867  CB  GLU A 503     -27.020  11.391  12.635  1.00 83.44           C  
ATOM   3868  O   GLU A 503     -27.057  10.241   9.788  1.00 83.44           O  
ATOM   3869  CG  GLU A 503     -27.196  12.466  13.718  1.00 83.44           C  
ATOM   3870  CD  GLU A 503     -27.545  11.898  15.095  1.00 83.44           C  
ATOM   3871  OE1 GLU A 503     -27.747  12.743  15.997  1.00 83.44           O  
ATOM   3872  OE2 GLU A 503     -27.628  10.656  15.225  1.00 83.44           O  
ATOM   3873  N   GLY A 504     -25.038  11.243   9.714  1.00 66.12           N  
ATOM   3874  CA  GLY A 504     -24.553  10.504   8.560  1.00 66.12           C  
ATOM   3875  C   GLY A 504     -23.626   9.366   8.971  1.00 66.12           C  
ATOM   3876  O   GLY A 504     -23.078   9.392  10.072  1.00 66.12           O  
ATOM   3877  N   PRO A 505     -23.404   8.391   8.079  1.00 51.31           N  
ATOM   3878  CA  PRO A 505     -22.432   7.339   8.302  1.00 51.31           C  
ATOM   3879  C   PRO A 505     -21.039   7.946   8.428  1.00 51.31           C  
ATOM   3880  CB  PRO A 505     -22.537   6.430   7.076  1.00 51.31           C  
ATOM   3881  O   PRO A 505     -20.603   8.706   7.561  1.00 51.31           O  
ATOM   3882  CG  PRO A 505     -23.099   7.320   5.974  1.00 51.31           C  
ATOM   3883  CD  PRO A 505     -23.982   8.284   6.752  1.00 51.31           C  
ATOM   3884  N   SER A 506     -20.279   7.528   9.437  1.00 55.12           N  
ATOM   3885  CA  SER A 506     -18.855   7.308   9.190  1.00 55.12           C  
ATOM   3886  C   SER A 506     -18.764   6.396   7.960  1.00 55.12           C  
ATOM   3887  CB  SER A 506     -18.205   6.668  10.425  1.00 55.12           C  
ATOM   3888  O   SER A 506     -19.504   5.413   7.895  1.00 55.12           O  
ATOM   3889  OG  SER A 506     -19.035   5.656  10.974  1.00 55.12           O  
ATOM   3890  N   PHE A 507     -17.970   6.771   6.947  1.00 49.19           N  
ATOM   3891  CA  PHE A 507     -17.838   6.046   5.670  1.00 49.19           C  
ATOM   3892  C   PHE A 507     -18.004   4.522   5.874  1.00 49.19           C  
ATOM   3893  CB  PHE A 507     -16.464   6.377   5.043  1.00 49.19           C  
ATOM   3894  O   PHE A 507     -17.159   3.893   6.506  1.00 49.19           O  
ATOM   3895  CG  PHE A 507     -16.494   7.332   3.860  1.00 49.19           C  
ATOM   3896  CD1 PHE A 507     -16.553   6.814   2.552  1.00 49.19           C  
ATOM   3897  CD2 PHE A 507     -16.419   8.726   4.050  1.00 49.19           C  
ATOM   3898  CE1 PHE A 507     -16.535   7.678   1.443  1.00 49.19           C  
ATOM   3899  CE2 PHE A 507     -16.401   9.592   2.940  1.00 49.19           C  
ATOM   3900  CZ  PHE A 507     -16.458   9.068   1.636  1.00 49.19           C  
ATOM   3901  N   GLY A 508     -19.130   3.954   5.405  1.00 53.34           N  
ATOM   3902  CA  GLY A 508     -19.464   2.525   5.536  1.00 53.34           C  
ATOM   3903  C   GLY A 508     -20.671   2.129   6.412  1.00 53.34           C  
ATOM   3904  O   GLY A 508     -21.074   0.974   6.323  1.00 53.34           O  
ATOM   3905  N   GLN A 509     -21.285   3.014   7.217  1.00 63.22           N  
ATOM   3906  CA  GLN A 509     -22.367   2.616   8.159  1.00 63.22           C  
ATOM   3907  C   GLN A 509     -23.833   2.909   7.745  1.00 63.22           C  
ATOM   3908  CB  GLN A 509     -22.047   3.098   9.589  1.00 63.22           C  
ATOM   3909  O   GLN A 509     -24.745   2.608   8.511  1.00 63.22           O  
ATOM   3910  CG  GLN A 509     -20.823   2.365  10.170  1.00 63.22           C  
ATOM   3911  CD  GLN A 509     -20.792   2.323  11.698  1.00 63.22           C  
ATOM   3912  NE2 GLN A 509     -19.977   1.468  12.277  1.00 63.22           N  
ATOM   3913  OE1 GLN A 509     -21.480   3.027  12.414  1.00 63.22           O  
ATOM   3914  N   GLY A 510     -24.102   3.426   6.537  1.00 75.75           N  
ATOM   3915  CA  GLY A 510     -25.462   3.810   6.099  1.00 75.75           C  
ATOM   3916  C   GLY A 510     -26.116   4.952   6.911  1.00 75.75           C  
ATOM   3917  O   GLY A 510     -25.587   5.398   7.925  1.00 75.75           O  
ATOM   3918  N   ILE A 511     -27.264   5.473   6.457  1.00 87.06           N  
ATOM   3919  CA  ILE A 511     -28.104   6.392   7.253  1.00 87.06           C  
ATOM   3920  C   ILE A 511     -29.291   5.584   7.773  1.00 87.06           C  
ATOM   3921  CB  ILE A 511     -28.567   7.628   6.439  1.00 87.06           C  
ATOM   3922  O   ILE A 511     -29.928   4.865   7.008  1.00 87.06           O  
ATOM   3923  CG1 ILE A 511     -27.363   8.475   5.982  1.00 87.06           C  
ATOM   3924  CG2 ILE A 511     -29.500   8.523   7.281  1.00 87.06           C  
ATOM   3925  CD1 ILE A 511     -27.685   9.614   5.011  1.00 87.06           C  
ATOM   3926  N   LEU A 512     -29.629   5.707   9.060  1.00 87.81           N  
ATOM   3927  CA  LEU A 512     -30.831   5.063   9.593  1.00 87.81           C  
ATOM   3928  C   LEU A 512     -32.076   5.588   8.848  1.00 87.81           C  
ATOM   3929  CB  LEU A 512     -30.945   5.301  11.110  1.00 87.81           C  
ATOM   3930  O   LEU A 512     -32.333   6.796   8.900  1.00 87.81           O  
ATOM   3931  CG  LEU A 512     -29.925   4.513  11.955  1.00 87.81           C  
ATOM   3932  CD1 LEU A 512     -30.023   4.960  13.412  1.00 87.81           C  
ATOM   3933  CD2 LEU A 512     -30.175   3.002  11.909  1.00 87.81           C  
ATOM   3934  N   PRO A 513     -32.900   4.726   8.213  1.00 90.19           N  
ATOM   3935  CA  PRO A 513     -34.060   5.172   7.431  1.00 90.19           C  
ATOM   3936  C   PRO A 513     -35.033   6.049   8.230  1.00 90.19           C  
ATOM   3937  CB  PRO A 513     -34.732   3.883   6.942  1.00 90.19           C  
ATOM   3938  O   PRO A 513     -35.599   7.008   7.705  1.00 90.19           O  
ATOM   3939  CG  PRO A 513     -33.562   2.909   6.829  1.00 90.19           C  
ATOM   3940  CD  PRO A 513     -32.678   3.298   8.009  1.00 90.19           C  
ATOM   3941  N   ALA A 514     -35.162   5.785   9.534  1.00 91.25           N  
ATOM   3942  CA  ALA A 514     -35.969   6.584  10.452  1.00 91.25           C  
ATOM   3943  C   ALA A 514     -35.530   8.060  10.515  1.00 91.25           C  
ATOM   3944  CB  ALA A 514     -35.897   5.926  11.836  1.00 91.25           C  
ATOM   3945  O   ALA A 514     -36.379   8.946  10.613  1.00 91.25           O  
ATOM   3946  N   HIS A 515     -34.228   8.348  10.412  1.00 92.25           N  
ATOM   3947  CA  HIS A 515     -33.706   9.718  10.434  1.00 92.25           C  
ATOM   3948  C   HIS A 515     -34.059  10.477   9.152  1.00 92.25           C  
ATOM   3949  CB  HIS A 515     -32.184   9.704  10.655  1.00 92.25           C  
ATOM   3950  O   HIS A 515     -34.413  11.655   9.211  1.00 92.25           O  
ATOM   3951  CG  HIS A 515     -31.735   9.214  12.012  1.00 92.25           C  
ATOM   3952  CD2 HIS A 515     -32.526   8.801  13.054  1.00 92.25           C  
ATOM   3953  ND1 HIS A 515     -30.433   9.180  12.467  1.00 92.25           N  
ATOM   3954  CE1 HIS A 515     -30.444   8.784  13.751  1.00 92.25           C  
ATOM   3955  NE2 HIS A 515     -31.702   8.519  14.142  1.00 92.25           N  
ATOM   3956  N   ILE A 516     -34.035   9.796   8.001  1.00 93.81           N  
ATOM   3957  CA  ILE A 516     -34.451  10.387   6.723  1.00 93.81           C  
ATOM   3958  C   ILE A 516     -35.947  10.692   6.758  1.00 93.81           C  
ATOM   3959  CB  ILE A 516     -34.070   9.489   5.527  1.00 93.81           C  
ATOM   3960  O   ILE A 516     -36.341  11.816   6.451  1.00 93.81           O  
ATOM   3961  CG1 ILE A 516     -32.553   9.215   5.560  1.00 93.81           C  
ATOM   3962  CG2 ILE A 516     -34.472  10.164   4.200  1.00 93.81           C  
ATOM   3963  CD1 ILE A 516     -32.052   8.353   4.407  1.00 93.81           C  
ATOM   3964  N   VAL A 517     -36.773   9.743   7.213  1.00 95.12           N  
ATOM   3965  CA  VAL A 517     -38.224   9.944   7.378  1.00 95.12           C  
ATOM   3966  C   VAL A 517     -38.515  11.138   8.292  1.00 95.12           C  
ATOM   3967  CB  VAL A 517     -38.889   8.661   7.921  1.00 95.12           C  
ATOM   3968  O   VAL A 517     -39.317  12.002   7.934  1.00 95.12           O  
ATOM   3969  CG1 VAL A 517     -40.358   8.867   8.318  1.00 95.12           C  
ATOM   3970  CG2 VAL A 517     -38.848   7.537   6.879  1.00 95.12           C  
ATOM   3971  N   ALA A 518     -37.839  11.230   9.441  1.00 94.62           N  
ATOM   3972  CA  ALA A 518     -38.027  12.323  10.392  1.00 94.62           C  
ATOM   3973  C   ALA A 518     -37.624  13.687   9.807  1.00 94.62           C  
ATOM   3974  CB  ALA A 518     -37.234  12.002  11.664  1.00 94.62           C  
ATOM   3975  O   ALA A 518     -38.371  14.662   9.941  1.00 94.62           O  
ATOM   3976  N   LEU A 519     -36.475  13.762   9.124  1.00 95.88           N  
ATOM   3977  CA  LEU A 519     -36.025  14.998   8.487  1.00 95.88           C  
ATOM   3978  C   LEU A 519     -37.004  15.446   7.402  1.00 95.88           C  
ATOM   3979  CB  LEU A 519     -34.617  14.807   7.899  1.00 95.88           C  
ATOM   3980  O   LEU A 519     -37.415  16.607   7.377  1.00 95.88           O  
ATOM   3981  CG  LEU A 519     -34.090  16.093   7.228  1.00 95.88           C  
ATOM   3982  CD1 LEU A 519     -33.887  17.212   8.253  1.00 95.88           C  
ATOM   3983  CD2 LEU A 519     -32.747  15.859   6.562  1.00 95.88           C  
ATOM   3984  N   VAL A 520     -37.395  14.527   6.523  1.00 96.75           N  
ATOM   3985  CA  VAL A 520     -38.311  14.810   5.419  1.00 96.75           C  
ATOM   3986  C   VAL A 520     -39.666  15.289   5.948  1.00 96.75           C  
ATOM   3987  CB  VAL A 520     -38.433  13.562   4.532  1.00 96.75           C  
ATOM   3988  O   VAL A 520     -40.157  16.333   5.511  1.00 96.75           O  
ATOM   3989  CG1 VAL A 520     -39.510  13.759   3.485  1.00 96.75           C  
ATOM   3990  CG2 VAL A 520     -37.135  13.298   3.750  1.00 96.75           C  
ATOM   3991  N   ALA A 521     -40.233  14.604   6.946  1.00 96.19           N  
ATOM   3992  CA  ALA A 521     -41.486  15.008   7.584  1.00 96.19           C  
ATOM   3993  C   ALA A 521     -41.402  16.433   8.159  1.00 96.19           C  
ATOM   3994  CB  ALA A 521     -41.828  13.995   8.683  1.00 96.19           C  
ATOM   3995  O   ALA A 521     -42.289  17.259   7.917  1.00 96.19           O  
ATOM   3996  N   LYS A 522     -40.302  16.752   8.859  1.00 96.06           N  
ATOM   3997  CA  LYS A 522     -40.046  18.092   9.408  1.00 96.06           C  
ATOM   3998  C   LYS A 522     -40.014  19.151   8.302  1.00 96.06           C  
ATOM   3999  CB  LYS A 522     -38.727  18.059  10.202  1.00 96.06           C  
ATOM   4000  O   LYS A 522     -40.650  20.199   8.429  1.00 96.06           O  
ATOM   4001  CG  LYS A 522     -38.499  19.334  11.027  1.00 96.06           C  
ATOM   4002  CD  LYS A 522     -37.070  19.387  11.585  1.00 96.06           C  
ATOM   4003  CE  LYS A 522     -36.889  20.647  12.443  1.00 96.06           C  
ATOM   4004  NZ  LYS A 522     -35.473  20.852  12.833  1.00 96.06           N  
ATOM   4005  N   MET A 523     -39.315  18.879   7.200  1.00 96.94           N  
ATOM   4006  CA  MET A 523     -39.180  19.811   6.072  1.00 96.94           C  
ATOM   4007  C   MET A 523     -40.515  20.077   5.374  1.00 96.94           C  
ATOM   4008  CB  MET A 523     -38.137  19.278   5.081  1.00 96.94           C  
ATOM   4009  O   MET A 523     -40.846  21.232   5.088  1.00 96.94           O  
ATOM   4010  CG  MET A 523     -36.741  19.302   5.705  1.00 96.94           C  
ATOM   4011  SD  MET A 523     -36.084  20.960   5.993  1.00 96.94           S  
ATOM   4012  CE  MET A 523     -34.692  20.470   7.023  1.00 96.94           C  
ATOM   4013  N   GLN A 524     -41.327  19.038   5.173  1.00 95.50           N  
ATOM   4014  CA  GLN A 524     -42.670  19.179   4.609  1.00 95.50           C  
ATOM   4015  C   GLN A 524     -43.615  19.953   5.531  1.00 95.50           C  
ATOM   4016  CB  GLN A 524     -43.256  17.796   4.319  1.00 95.50           C  
ATOM   4017  O   GLN A 524     -44.407  20.776   5.063  1.00 95.50           O  
ATOM   4018  CG  GLN A 524     -42.526  17.128   3.155  1.00 95.50           C  
ATOM   4019  CD  GLN A 524     -43.278  15.911   2.647  1.00 95.50           C  
ATOM   4020  NE2 GLN A 524     -43.338  15.779   1.348  1.00 95.50           N  
ATOM   4021  OE1 GLN A 524     -43.861  15.125   3.386  1.00 95.50           O  
ATOM   4022  N   GLN A 525     -43.526  19.740   6.845  1.00 94.75           N  
ATOM   4023  CA  GLN A 525     -44.319  20.491   7.814  1.00 94.75           C  
ATOM   4024  C   GLN A 525     -43.957  21.982   7.800  1.00 94.75           C  
ATOM   4025  CB  GLN A 525     -44.127  19.871   9.200  1.00 94.75           C  
ATOM   4026  O   GLN A 525     -44.851  22.829   7.746  1.00 94.75           O  
ATOM   4027  CG  GLN A 525     -45.062  20.504  10.241  1.00 94.75           C  
ATOM   4028  CD  GLN A 525     -44.873  19.910  11.631  1.00 94.75           C  
ATOM   4029  NE2 GLN A 525     -45.505  20.467  12.639  1.00 94.75           N  
ATOM   4030  OE1 GLN A 525     -44.160  18.948  11.847  1.00 94.75           O  
ATOM   4031  N   MET A 526     -42.662  22.314   7.779  1.00 94.06           N  
ATOM   4032  CA  MET A 526     -42.200  23.705   7.673  1.00 94.06           C  
ATOM   4033  C   MET A 526     -42.683  24.369   6.380  1.00 94.06           C  
ATOM   4034  CB  MET A 526     -40.671  23.768   7.786  1.00 94.06           C  
ATOM   4035  O   MET A 526     -43.158  25.506   6.409  1.00 94.06           O  
ATOM   4036  CG  MET A 526     -40.220  23.482   9.222  1.00 94.06           C  
ATOM   4037  SD  MET A 526     -38.447  23.679   9.536  1.00 94.06           S  
ATOM   4038  CE  MET A 526     -37.766  22.362   8.504  1.00 94.06           C  
ATOM   4039  N   ARG A 527     -42.658  23.641   5.259  1.00 93.50           N  
ATOM   4040  CA  ARG A 527     -43.206  24.113   3.981  1.00 93.50           C  
ATOM   4041  C   ARG A 527     -44.704  24.427   4.070  1.00 93.50           C  
ATOM   4042  CB  ARG A 527     -42.894  23.059   2.910  1.00 93.50           C  
ATOM   4043  O   ARG A 527     -45.127  25.491   3.620  1.00 93.50           O  
ATOM   4044  CG  ARG A 527     -43.353  23.509   1.524  1.00 93.50           C  
ATOM   4045  CD  ARG A 527     -43.021  22.443   0.481  1.00 93.50           C  
ATOM   4046  NE  ARG A 527     -43.593  22.834  -0.810  1.00 93.50           N  
ATOM   4047  NH1 ARG A 527     -42.794  21.085  -2.094  1.00 93.50           N  
ATOM   4048  NH2 ARG A 527     -43.975  22.736  -3.013  1.00 93.50           N  
ATOM   4049  CZ  ARG A 527     -43.444  22.202  -1.955  1.00 93.50           C  
ATOM   4050  N   LYS A 528     -45.503  23.541   4.675  1.00 92.88           N  
ATOM   4051  CA  LYS A 528     -46.952  23.755   4.869  1.00 92.88           C  
ATOM   4052  C   LYS A 528     -47.240  24.983   5.735  1.00 92.88           C  
ATOM   4053  CB  LYS A 528     -47.594  22.499   5.483  1.00 92.88           C  
ATOM   4054  O   LYS A 528     -48.130  25.765   5.407  1.00 92.88           O  
ATOM   4055  CG  LYS A 528     -47.730  21.359   4.463  1.00 92.88           C  
ATOM   4056  CD  LYS A 528     -48.262  20.078   5.123  1.00 92.88           C  
ATOM   4057  CE  LYS A 528     -48.405  18.980   4.058  1.00 92.88           C  
ATOM   4058  NZ  LYS A 528     -48.836  17.678   4.629  1.00 92.88           N  
ATOM   4059  N   MET A 529     -46.472  25.186   6.809  1.00 92.75           N  
ATOM   4060  CA  MET A 529     -46.617  26.365   7.672  1.00 92.75           C  
ATOM   4061  C   MET A 529     -46.322  27.670   6.923  1.00 92.75           C  
ATOM   4062  CB  MET A 529     -45.727  26.237   8.916  1.00 92.75           C  
ATOM   4063  O   MET A 529     -47.092  28.622   7.034  1.00 92.75           O  
ATOM   4064  CG  MET A 529     -46.257  25.164   9.874  1.00 92.75           C  
ATOM   4065  SD  MET A 529     -45.418  25.080  11.480  1.00 92.75           S  
ATOM   4066  CE  MET A 529     -43.767  24.514  10.996  1.00 92.75           C  
ATOM   4067  N   GLN A 530     -45.269  27.696   6.101  1.00 90.62           N  
ATOM   4068  CA  GLN A 530     -44.929  28.863   5.282  1.00 90.62           C  
ATOM   4069  C   GLN A 530     -46.026  29.184   4.251  1.00 90.62           C  
ATOM   4070  CB  GLN A 530     -43.579  28.592   4.606  1.00 90.62           C  
ATOM   4071  O   GLN A 530     -46.386  30.347   4.070  1.00 90.62           O  
ATOM   4072  CG  GLN A 530     -42.986  29.839   3.932  1.00 90.62           C  
ATOM   4073  CD  GLN A 530     -41.649  29.549   3.254  1.00 90.62           C  
ATOM   4074  NE2 GLN A 530     -40.910  30.555   2.845  1.00 90.62           N  
ATOM   4075  OE1 GLN A 530     -41.247  28.412   3.056  1.00 90.62           O  
ATOM   4076  N   GLN A 531     -46.611  28.161   3.617  1.00 89.94           N  
ATOM   4077  CA  GLN A 531     -47.727  28.341   2.679  1.00 89.94           C  
ATOM   4078  C   GLN A 531     -48.980  28.901   3.368  1.00 89.94           C  
ATOM   4079  CB  GLN A 531     -48.046  27.006   1.993  1.00 89.94           C  
ATOM   4080  O   GLN A 531     -49.625  29.801   2.832  1.00 89.94           O  
ATOM   4081  CG  GLN A 531     -46.981  26.623   0.955  1.00 89.94           C  
ATOM   4082  CD  GLN A 531     -47.244  25.267   0.308  1.00 89.94           C  
ATOM   4083  NE2 GLN A 531     -46.586  24.958  -0.790  1.00 89.94           N  
ATOM   4084  OE1 GLN A 531     -48.032  24.452   0.752  1.00 89.94           O  
ATOM   4085  N   MET A 532     -49.306  28.429   4.576  1.00 91.00           N  
ATOM   4086  CA  MET A 532     -50.442  28.959   5.341  1.00 91.00           C  
ATOM   4087  C   MET A 532     -50.241  30.423   5.749  1.00 91.00           C  
ATOM   4088  CB  MET A 532     -50.708  28.093   6.579  1.00 91.00           C  
ATOM   4089  O   MET A 532     -51.179  31.215   5.646  1.00 91.00           O  
ATOM   4090  CG  MET A 532     -51.414  26.788   6.199  1.00 91.00           C  
ATOM   4091  SD  MET A 532     -51.948  25.783   7.612  1.00 91.00           S  
ATOM   4092  CE  MET A 532     -50.370  25.058   8.121  1.00 91.00           C  
ATOM   4093  N   GLN A 533     -49.027  30.811   6.154  1.00 89.31           N  
ATOM   4094  CA  GLN A 533     -48.713  32.212   6.462  1.00 89.31           C  
ATOM   4095  C   GLN A 533     -48.885  33.122   5.239  1.00 89.31           C  
ATOM   4096  CB  GLN A 533     -47.280  32.316   7.001  1.00 89.31           C  
ATOM   4097  O   GLN A 533     -49.414  34.227   5.361  1.00 89.31           O  
ATOM   4098  CG  GLN A 533     -47.172  31.802   8.444  1.00 89.31           C  
ATOM   4099  CD  GLN A 533     -45.747  31.872   8.984  1.00 89.31           C  
ATOM   4100  NE2 GLN A 533     -45.565  31.766  10.282  1.00 89.31           N  
ATOM   4101  OE1 GLN A 533     -44.772  32.014   8.268  1.00 89.31           O  
ATOM   4102  N   GLN A 534     -48.505  32.641   4.053  1.00 86.31           N  
ATOM   4103  CA  GLN A 534     -48.656  33.397   2.812  1.00 86.31           C  
ATOM   4104  C   GLN A 534     -50.131  33.591   2.421  1.00 86.31           C  
ATOM   4105  CB  GLN A 534     -47.849  32.686   1.720  1.00 86.31           C  
ATOM   4106  O   GLN A 534     -50.511  34.676   1.982  1.00 86.31           O  
ATOM   4107  CG  GLN A 534     -47.651  33.577   0.487  1.00 86.31           C  
ATOM   4108  CD  GLN A 534     -46.717  32.950  -0.543  1.00 86.31           C  
ATOM   4109  NE2 GLN A 534     -46.265  33.712  -1.514  1.00 86.31           N  
ATOM   4110  OE1 GLN A 534     -46.373  31.780  -0.508  1.00 86.31           O  
ATOM   4111  N   ILE A 535     -50.978  32.577   2.632  1.00 86.75           N  
ATOM   4112  CA  ILE A 535     -52.425  32.673   2.373  1.00 86.75           C  
ATOM   4113  C   ILE A 535     -53.095  33.629   3.372  1.00 86.75           C  
ATOM   4114  CB  ILE A 535     -53.062  31.262   2.368  1.00 86.75           C  
ATOM   4115  O   ILE A 535     -53.890  34.478   2.963  1.00 86.75           O  
ATOM   4116  CG1 ILE A 535     -52.532  30.454   1.158  1.00 86.75           C  
ATOM   4117  CG2 ILE A 535     -54.601  31.341   2.312  1.00 86.75           C  
ATOM   4118  CD1 ILE A 535     -52.881  28.960   1.199  1.00 86.75           C  
ATOM   4119  N   GLY A 536     -52.731  33.555   4.659  1.00 78.88           N  
ATOM   4120  CA  GLY A 536     -53.302  34.403   5.712  1.00 78.88           C  
ATOM   4121  C   GLY A 536     -53.055  35.902   5.506  1.00 78.88           C  
ATOM   4122  O   GLY A 536     -53.937  36.714   5.787  1.00 78.88           O  
ATOM   4123  N   MET A 537     -51.906  36.283   4.937  1.00 74.62           N  
ATOM   4124  CA  MET A 537     -51.632  37.686   4.598  1.00 74.62           C  
ATOM   4125  C   MET A 537     -52.443  38.198   3.398  1.00 74.62           C  
ATOM   4126  CB  MET A 537     -50.131  37.911   4.374  1.00 74.62           C  
ATOM   4127  O   MET A 537     -52.714  39.394   3.328  1.00 74.62           O  
ATOM   4128  CG  MET A 537     -49.349  37.843   5.690  1.00 74.62           C  
ATOM   4129  SD  MET A 537     -47.761  38.714   5.625  1.00 74.62           S  
ATOM   4130  CE  MET A 537     -47.212  38.484   7.335  1.00 74.62           C  
ATOM   4131  N   MET A 538     -52.886  37.326   2.485  1.00 69.31           N  
ATOM   4132  CA  MET A 538     -53.733  37.740   1.356  1.00 69.31           C  
ATOM   4133  C   MET A 538     -55.218  37.855   1.724  1.00 69.31           C  
ATOM   4134  CB  MET A 538     -53.546  36.800   0.158  1.00 69.31           C  
ATOM   4135  O   MET A 538     -55.934  38.636   1.103  1.00 69.31           O  
ATOM   4136  CG  MET A 538     -52.167  36.950  -0.490  1.00 69.31           C  
ATOM   4137  SD  MET A 538     -52.061  36.150  -2.114  1.00 69.31           S  
ATOM   4138  CE  MET A 538     -50.289  36.330  -2.434  1.00 69.31           C  
ATOM   4139  N   THR A 539     -55.700  37.124   2.736  1.00 66.12           N  
ATOM   4140  CA  THR A 539     -57.127  37.158   3.130  1.00 66.12           C  
ATOM   4141  C   THR A 539     -57.453  38.208   4.201  1.00 66.12           C  
ATOM   4142  CB  THR A 539     -57.669  35.773   3.545  1.00 66.12           C  
ATOM   4143  O   THR A 539     -58.615  38.576   4.358  1.00 66.12           O  
ATOM   4144  CG2 THR A 539     -58.848  35.353   2.669  1.00 66.12           C  
ATOM   4145  OG1 THR A 539     -56.715  34.738   3.455  1.00 66.12           O  
ATOM   4146  N   GLY A 540     -56.451  38.746   4.906  1.00 58.09           N  
ATOM   4147  CA  GLY A 540     -56.635  39.756   5.960  1.00 58.09           C  
ATOM   4148  C   GLY A 540     -56.845  41.204   5.485  1.00 58.09           C  
ATOM   4149  O   GLY A 540     -57.072  42.078   6.315  1.00 58.09           O  
ATOM   4150  N   GLY A 541     -56.773  41.481   4.177  1.00 53.66           N  
ATOM   4151  CA  GLY A 541     -56.783  42.846   3.626  1.00 53.66           C  
ATOM   4152  C   GLY A 541     -58.137  43.407   3.168  1.00 53.66           C  
ATOM   4153  O   GLY A 541     -58.161  44.518   2.648  1.00 53.66           O  
ATOM   4154  N   MET A 542     -59.254  42.678   3.311  1.00 49.97           N  
ATOM   4155  CA  MET A 542     -60.520  43.038   2.636  1.00 49.97           C  
ATOM   4156  C   MET A 542     -61.727  43.353   3.541  1.00 49.97           C  
ATOM   4157  CB  MET A 542     -60.830  42.013   1.526  1.00 49.97           C  
ATOM   4158  O   MET A 542     -62.802  43.638   3.024  1.00 49.97           O  
ATOM   4159  CG  MET A 542     -60.933  42.701   0.160  1.00 49.97           C  
ATOM   4160  SD  MET A 542     -61.144  41.554  -1.229  1.00 49.97           S  
ATOM   4161  CE  MET A 542     -61.596  42.734  -2.527  1.00 49.97           C  
ATOM   4162  N   ASN A 543     -61.565  43.400   4.868  1.00 51.22           N  
ATOM   4163  CA  ASN A 543     -62.626  43.819   5.797  1.00 51.22           C  
ATOM   4164  C   ASN A 543     -62.240  45.116   6.519  1.00 51.22           C  
ATOM   4165  CB  ASN A 543     -62.970  42.668   6.766  1.00 51.22           C  
ATOM   4166  O   ASN A 543     -61.727  45.091   7.634  1.00 51.22           O  
ATOM   4167  CG  ASN A 543     -64.045  41.731   6.244  1.00 51.22           C  
ATOM   4168  ND2 ASN A 543     -64.263  40.626   6.916  1.00 51.22           N  
ATOM   4169  OD1 ASN A 543     -64.735  41.976   5.274  1.00 51.22           O  
ATOM   4170  N   GLY A 544     -62.479  46.260   5.875  1.00 50.22           N  
ATOM   4171  CA  GLY A 544     -62.181  47.557   6.481  1.00 50.22           C  
ATOM   4172  C   GLY A 544     -62.557  48.782   5.653  1.00 50.22           C  
ATOM   4173  O   GLY A 544     -61.785  49.729   5.627  1.00 50.22           O  
ATOM   4174  N   MET A 545     -63.708  48.797   4.971  1.00 44.31           N  
ATOM   4175  CA  MET A 545     -64.275  50.047   4.443  1.00 44.31           C  
ATOM   4176  C   MET A 545     -65.805  49.986   4.421  1.00 44.31           C  
ATOM   4177  CB  MET A 545     -63.686  50.402   3.060  1.00 44.31           C  
ATOM   4178  O   MET A 545     -66.413  49.374   3.548  1.00 44.31           O  
ATOM   4179  CG  MET A 545     -62.699  51.574   3.160  1.00 44.31           C  
ATOM   4180  SD  MET A 545     -62.067  52.153   1.565  1.00 44.31           S  
ATOM   4181  CE  MET A 545     -61.344  53.731   2.086  1.00 44.31           C  
ATOM   4182  N   GLY A 546     -66.423  50.645   5.401  1.00 41.28           N  
ATOM   4183  CA  GLY A 546     -67.861  50.859   5.466  1.00 41.28           C  
ATOM   4184  C   GLY A 546     -68.205  52.071   6.331  1.00 41.28           C  
ATOM   4185  O   GLY A 546     -68.150  51.982   7.550  1.00 41.28           O  
ATOM   4186  N   GLY A 547     -68.611  53.167   5.678  1.00 41.38           N  
ATOM   4187  CA  GLY A 547     -69.589  54.127   6.212  1.00 41.38           C  
ATOM   4188  C   GLY A 547     -69.085  55.512   6.644  1.00 41.38           C  
ATOM   4189  O   GLY A 547     -68.416  55.636   7.661  1.00 41.38           O  
ATOM   4190  N   GLY A 548     -69.525  56.561   5.930  1.00 38.44           N  
ATOM   4191  CA  GLY A 548     -69.499  57.963   6.392  1.00 38.44           C  
ATOM   4192  C   GLY A 548     -69.287  58.986   5.264  1.00 38.44           C  
ATOM   4193  O   GLY A 548     -68.172  59.440   5.068  1.00 38.44           O  
ATOM   4194  N   MET A 549     -70.230  59.168   4.330  1.00 38.97           N  
ATOM   4195  CA  MET A 549     -71.221  60.270   4.289  1.00 38.97           C  
ATOM   4196  C   MET A 549     -70.649  61.708   4.292  1.00 38.97           C  
ATOM   4197  CB  MET A 549     -72.321  60.121   5.369  1.00 38.97           C  
ATOM   4198  O   MET A 549     -70.106  62.150   5.295  1.00 38.97           O  
ATOM   4199  CG  MET A 549     -73.680  59.725   4.786  1.00 38.97           C  
ATOM   4200  SD  MET A 549     -75.003  59.690   6.027  1.00 38.97           S  
ATOM   4201  CE  MET A 549     -76.455  59.506   4.960  1.00 38.97           C  
ATOM   4202  N   GLY A 550     -70.948  62.475   3.227  1.00 36.06           N  
ATOM   4203  CA  GLY A 550     -71.266  63.908   3.359  1.00 36.06           C  
ATOM   4204  C   GLY A 550     -70.533  64.916   2.462  1.00 36.06           C  
ATOM   4205  O   GLY A 550     -69.581  65.530   2.908  1.00 36.06           O  
ATOM   4206  N   GLY A 551     -71.082  65.161   1.262  1.00 36.50           N  
ATOM   4207  CA  GLY A 551     -71.364  66.501   0.708  1.00 36.50           C  
ATOM   4208  C   GLY A 551     -70.232  67.456   0.282  1.00 36.50           C  
ATOM   4209  O   GLY A 551     -69.367  67.811   1.067  1.00 36.50           O  
ATOM   4210  N   GLY A 552     -70.381  68.038  -0.919  1.00 33.12           N  
ATOM   4211  CA  GLY A 552     -69.998  69.440  -1.152  1.00 33.12           C  
ATOM   4212  C   GLY A 552     -69.140  69.756  -2.382  1.00 33.12           C  
ATOM   4213  O   GLY A 552     -67.927  69.667  -2.326  1.00 33.12           O  
ATOM   4214  N   MET A 553     -69.817  70.235  -3.434  1.00 34.66           N  
ATOM   4215  CA  MET A 553     -69.495  71.418  -4.260  1.00 34.66           C  
ATOM   4216  C   MET A 553     -68.125  71.614  -4.955  1.00 34.66           C  
ATOM   4217  CB  MET A 553     -69.842  72.687  -3.456  1.00 34.66           C  
ATOM   4218  O   MET A 553     -67.096  71.775  -4.320  1.00 34.66           O  
ATOM   4219  CG  MET A 553     -71.319  73.063  -3.583  1.00 34.66           C  
ATOM   4220  SD  MET A 553     -71.778  74.471  -2.542  1.00 34.66           S  
ATOM   4221  CE  MET A 553     -73.212  75.097  -3.453  1.00 34.66           C  
ATOM   4222  N   ASN A 554     -68.251  71.867  -6.270  1.00 39.94           N  
ATOM   4223  CA  ASN A 554     -67.586  72.882  -7.109  1.00 39.94           C  
ATOM   4224  C   ASN A 554     -66.054  72.930  -7.247  1.00 39.94           C  
ATOM   4225  CB  ASN A 554     -68.103  74.287  -6.721  1.00 39.94           C  
ATOM   4226  O   ASN A 554     -65.323  73.071  -6.279  1.00 39.94           O  
ATOM   4227  CG  ASN A 554     -69.532  74.569  -7.134  1.00 39.94           C  
ATOM   4228  ND2 ASN A 554     -70.083  75.680  -6.706  1.00 39.94           N  
ATOM   4229  OD1 ASN A 554     -70.167  73.818  -7.853  1.00 39.94           O  
ATOM   4230  N   GLY A 555     -65.609  73.111  -8.498  1.00 34.81           N  
ATOM   4231  CA  GLY A 555     -64.485  74.013  -8.773  1.00 34.81           C  
ATOM   4232  C   GLY A 555     -63.556  73.599  -9.908  1.00 34.81           C  
ATOM   4233  O   GLY A 555     -62.762  72.683  -9.767  1.00 34.81           O  
ATOM   4234  N   MET A 556     -63.641  74.334 -11.015  1.00 37.34           N  
ATOM   4235  CA  MET A 556     -62.683  74.385 -12.124  1.00 37.34           C  
ATOM   4236  C   MET A 556     -61.269  74.801 -11.676  1.00 37.34           C  
ATOM   4237  CB  MET A 556     -63.152  75.500 -13.085  1.00 37.34           C  
ATOM   4238  O   MET A 556     -61.127  75.554 -10.718  1.00 37.34           O  
ATOM   4239  CG  MET A 556     -64.527  75.302 -13.730  1.00 37.34           C  
ATOM   4240  SD  MET A 556     -65.259  76.832 -14.386  1.00 37.34           S  
ATOM   4241  CE  MET A 556     -64.665  76.837 -16.098  1.00 37.34           C  
ATOM   4242  N   GLY A 557     -60.270  74.513 -12.518  1.00 34.53           N  
ATOM   4243  CA  GLY A 557     -59.198  75.479 -12.808  1.00 34.53           C  
ATOM   4244  C   GLY A 557     -57.780  74.939 -12.652  1.00 34.53           C  
ATOM   4245  O   GLY A 557     -57.451  74.343 -11.637  1.00 34.53           O  
ATOM   4246  N   GLY A 558     -56.950  75.138 -13.681  1.00 36.59           N  
ATOM   4247  CA  GLY A 558     -55.580  74.622 -13.752  1.00 36.59           C  
ATOM   4248  C   GLY A 558     -54.536  75.439 -12.982  1.00 36.59           C  
ATOM   4249  O   GLY A 558     -54.855  76.442 -12.354  1.00 36.59           O  
ATOM   4250  N   GLY A 559     -53.264  75.036 -13.103  1.00 33.88           N  
ATOM   4251  CA  GLY A 559     -52.127  75.870 -12.694  1.00 33.88           C  
ATOM   4252  C   GLY A 559     -50.877  75.125 -12.209  1.00 33.88           C  
ATOM   4253  O   GLY A 559     -50.829  74.712 -11.064  1.00 33.88           O  
ATOM   4254  N   ASN A 560     -49.887  75.013 -13.104  1.00 37.62           N  
ATOM   4255  CA  ASN A 560     -48.423  75.184 -12.966  1.00 37.62           C  
ATOM   4256  C   ASN A 560     -47.626  74.902 -11.664  1.00 37.62           C  
ATOM   4257  CB  ASN A 560     -48.107  76.633 -13.396  1.00 37.62           C  
ATOM   4258  O   ASN A 560     -47.984  75.334 -10.576  1.00 37.62           O  
ATOM   4259  CG  ASN A 560     -48.209  76.866 -14.888  1.00 37.62           C  
ATOM   4260  ND2 ASN A 560     -48.091  78.097 -15.324  1.00 37.62           N  
ATOM   4261  OD1 ASN A 560     -48.384  75.959 -15.680  1.00 37.62           O  
ATOM   4262  N   GLY A 561     -46.385  74.422 -11.883  1.00 35.66           N  
ATOM   4263  CA  GLY A 561     -45.186  74.627 -11.034  1.00 35.66           C  
ATOM   4264  C   GLY A 561     -44.389  73.326 -10.830  1.00 35.66           C  
ATOM   4265  O   GLY A 561     -44.851  72.468 -10.096  1.00 35.66           O  
ATOM   4266  N   MET A 562     -43.303  72.979 -11.540  1.00 35.31           N  
ATOM   4267  CA  MET A 562     -41.961  73.591 -11.676  1.00 35.31           C  
ATOM   4268  C   MET A 562     -41.197  73.807 -10.351  1.00 35.31           C  
ATOM   4269  CB  MET A 562     -41.920  74.836 -12.591  1.00 35.31           C  
ATOM   4270  O   MET A 562     -41.526  74.721  -9.605  1.00 35.31           O  
ATOM   4271  CG  MET A 562     -41.186  74.567 -13.912  1.00 35.31           C  
ATOM   4272  SD  MET A 562     -41.046  76.035 -14.971  1.00 35.31           S  
ATOM   4273  CE  MET A 562     -40.291  75.307 -16.449  1.00 35.31           C  
ATOM   4274  N   ASN A 563     -40.169  72.974 -10.107  1.00 41.06           N  
ATOM   4275  CA  ASN A 563     -38.794  73.280  -9.632  1.00 41.06           C  
ATOM   4276  C   ASN A 563     -38.108  71.945  -9.237  1.00 41.06           C  
ATOM   4277  CB  ASN A 563     -38.780  74.279  -8.460  1.00 41.06           C  
ATOM   4278  O   ASN A 563     -38.698  71.183  -8.486  1.00 41.06           O  
ATOM   4279  CG  ASN A 563     -38.852  75.725  -8.932  1.00 41.06           C  
ATOM   4280  ND2 ASN A 563     -39.193  76.641  -8.057  1.00 41.06           N  
ATOM   4281  OD1 ASN A 563     -38.565  76.057 -10.073  1.00 41.06           O  
ATOM   4282  N   ASN A 564     -36.988  71.461  -9.790  1.00 38.53           N  
ATOM   4283  CA  ASN A 564     -35.691  72.010 -10.222  1.00 38.53           C  
ATOM   4284  C   ASN A 564     -34.603  72.000  -9.120  1.00 38.53           C  
ATOM   4285  CB  ASN A 564     -35.783  73.343 -10.991  1.00 38.53           C  
ATOM   4286  O   ASN A 564     -34.836  72.486  -8.020  1.00 38.53           O  
ATOM   4287  CG  ASN A 564     -34.550  73.631 -11.827  1.00 38.53           C  
ATOM   4288  ND2 ASN A 564     -34.250  74.885 -12.064  1.00 38.53           N  
ATOM   4289  OD1 ASN A 564     -33.874  72.736 -12.308  1.00 38.53           O  
ATOM   4290  N   MET A 565     -33.409  71.534  -9.535  1.00 36.44           N  
ATOM   4291  CA  MET A 565     -32.056  71.668  -8.949  1.00 36.44           C  
ATOM   4292  C   MET A 565     -31.723  70.895  -7.654  1.00 36.44           C  
ATOM   4293  CB  MET A 565     -31.691  73.158  -8.848  1.00 36.44           C  
ATOM   4294  O   MET A 565     -32.538  70.775  -6.757  1.00 36.44           O  
ATOM   4295  CG  MET A 565     -31.366  73.742 -10.227  1.00 36.44           C  
ATOM   4296  SD  MET A 565     -31.424  75.548 -10.318  1.00 36.44           S  
ATOM   4297  CE  MET A 565     -31.027  75.790 -12.069  1.00 36.44           C  
ATOM   4298  N   GLY A 566     -30.507  70.369  -7.465  1.00 34.75           N  
ATOM   4299  CA  GLY A 566     -29.279  70.487  -8.256  1.00 34.75           C  
ATOM   4300  C   GLY A 566     -28.049  69.960  -7.490  1.00 34.75           C  
ATOM   4301  O   GLY A 566     -28.075  69.817  -6.273  1.00 34.75           O  
ATOM   4302  N   ASN A 567     -27.000  69.661  -8.260  1.00 39.50           N  
ATOM   4303  CA  ASN A 567     -25.674  69.126  -7.915  1.00 39.50           C  
ATOM   4304  C   ASN A 567     -24.793  69.995  -6.987  1.00 39.50           C  
ATOM   4305  CB  ASN A 567     -24.906  69.042  -9.257  1.00 39.50           C  
ATOM   4306  O   ASN A 567     -24.948  71.211  -6.941  1.00 39.50           O  
ATOM   4307  CG  ASN A 567     -25.309  67.909 -10.171  1.00 39.50           C  
ATOM   4308  ND2 ASN A 567     -25.093  68.053 -11.458  1.00 39.50           N  
ATOM   4309  OD1 ASN A 567     -25.777  66.872  -9.750  1.00 39.50           O  
ATOM   4310  N   GLY A 568     -23.722  69.381  -6.455  1.00 33.31           N  
ATOM   4311  CA  GLY A 568     -22.413  70.020  -6.192  1.00 33.31           C  
ATOM   4312  C   GLY A 568     -21.553  69.190  -5.218  1.00 33.31           C  
ATOM   4313  O   GLY A 568     -21.966  69.004  -4.085  1.00 33.31           O  
ATOM   4314  N   MET A 569     -20.530  68.431  -5.641  1.00 37.12           N  
ATOM   4315  CA  MET A 569     -19.126  68.769  -5.990  1.00 37.12           C  
ATOM   4316  C   MET A 569     -18.192  69.211  -4.840  1.00 37.12           C  
ATOM   4317  CB  MET A 569     -18.947  69.712  -7.199  1.00 37.12           C  
ATOM   4318  O   MET A 569     -18.477  70.175  -4.144  1.00 37.12           O  
ATOM   4319  CG  MET A 569     -18.666  68.958  -8.503  1.00 37.12           C  
ATOM   4320  SD  MET A 569     -18.074  70.037  -9.836  1.00 37.12           S  
ATOM   4321  CE  MET A 569     -17.532  68.802 -11.048  1.00 37.12           C  
ATOM   4322  N   GLY A 570     -17.001  68.579  -4.811  1.00 34.16           N  
ATOM   4323  CA  GLY A 570     -15.739  69.044  -4.196  1.00 34.16           C  
ATOM   4324  C   GLY A 570     -15.562  68.628  -2.730  1.00 34.16           C  
ATOM   4325  O   GLY A 570     -16.485  68.769  -1.950  1.00 34.16           O  
ATOM   4326  N   GLY A 571     -14.447  68.086  -2.235  1.00 33.97           N  
ATOM   4327  CA  GLY A 571     -13.041  68.089  -2.643  1.00 33.97           C  
ATOM   4328  C   GLY A 571     -12.195  68.387  -1.387  1.00 33.97           C  
ATOM   4329  O   GLY A 571     -12.651  69.134  -0.530  1.00 33.97           O  
ATOM   4330  N   GLY A 572     -10.973  67.852  -1.275  1.00 31.80           N  
ATOM   4331  CA  GLY A 572      -9.942  68.461  -0.416  1.00 31.80           C  
ATOM   4332  C   GLY A 572      -9.278  67.582   0.652  1.00 31.80           C  
ATOM   4333  O   GLY A 572      -9.922  66.873   1.409  1.00 31.80           O  
ATOM   4334  N   MET A 573      -7.950  67.695   0.667  1.00 35.84           N  
ATOM   4335  CA  MET A 573      -6.910  67.045   1.475  1.00 35.84           C  
ATOM   4336  C   MET A 573      -6.977  67.292   2.996  1.00 35.84           C  
ATOM   4337  CB  MET A 573      -5.589  67.683   1.002  1.00 35.84           C  
ATOM   4338  O   MET A 573      -7.500  68.308   3.442  1.00 35.84           O  
ATOM   4339  CG  MET A 573      -5.199  67.405  -0.453  1.00 35.84           C  
ATOM   4340  SD  MET A 573      -3.980  68.599  -1.067  1.00 35.84           S  
ATOM   4341  CE  MET A 573      -3.406  67.747  -2.558  1.00 35.84           C  
ATOM   4342  N   GLY A 574      -6.272  66.453   3.770  1.00 35.84           N  
ATOM   4343  CA  GLY A 574      -5.855  66.775   5.141  1.00 35.84           C  
ATOM   4344  C   GLY A 574      -4.916  65.738   5.773  1.00 35.84           C  
ATOM   4345  O   GLY A 574      -5.362  64.691   6.223  1.00 35.84           O  
ATOM   4346  N   ASN A 575      -3.617  66.054   5.810  1.00 39.81           N  
ATOM   4347  CA  ASN A 575      -2.572  65.403   6.615  1.00 39.81           C  
ATOM   4348  C   ASN A 575      -2.734  65.707   8.122  1.00 39.81           C  
ATOM   4349  CB  ASN A 575      -1.202  65.978   6.171  1.00 39.81           C  
ATOM   4350  O   ASN A 575      -3.196  66.788   8.478  1.00 39.81           O  
ATOM   4351  CG  ASN A 575      -0.468  65.199   5.100  1.00 39.81           C  
ATOM   4352  ND2 ASN A 575       0.519  65.803   4.479  1.00 39.81           N  
ATOM   4353  OD1 ASN A 575      -0.717  64.040   4.840  1.00 39.81           O  
ATOM   4354  N   GLY A 576      -2.194  64.840   8.987  1.00 34.03           N  
ATOM   4355  CA  GLY A 576      -1.847  65.152  10.388  1.00 34.03           C  
ATOM   4356  C   GLY A 576      -1.547  63.883  11.196  1.00 34.03           C  
ATOM   4357  O   GLY A 576      -2.435  63.061  11.361  1.00 34.03           O  
ATOM   4358  N   MET A 577      -0.269  63.585  11.489  1.00 35.72           N  
ATOM   4359  CA  MET A 577       0.366  63.690  12.828  1.00 35.72           C  
ATOM   4360  C   MET A 577      -0.400  62.925  13.927  1.00 35.72           C  
ATOM   4361  CB  MET A 577       0.587  65.159  13.228  1.00 35.72           C  
ATOM   4362  O   MET A 577      -1.562  63.199  14.164  1.00 35.72           O  
ATOM   4363  CG  MET A 577       1.735  65.825  12.462  1.00 35.72           C  
ATOM   4364  SD  MET A 577       2.067  67.514  13.033  1.00 35.72           S  
ATOM   4365  CE  MET A 577       3.745  67.761  12.397  1.00 35.72           C  
ATOM   4366  N   GLY A 578       0.151  61.954  14.655  1.00 32.75           N  
ATOM   4367  CA  GLY A 578       1.461  61.891  15.305  1.00 32.75           C  
ATOM   4368  C   GLY A 578       1.209  61.629  16.801  1.00 32.75           C  
ATOM   4369  O   GLY A 578       0.364  62.294  17.390  1.00 32.75           O  
ATOM   4370  N   GLY A 579       1.890  60.659  17.421  1.00 33.28           N  
ATOM   4371  CA  GLY A 579       1.707  60.389  18.854  1.00 33.28           C  
ATOM   4372  C   GLY A 579       2.459  59.167  19.378  1.00 33.28           C  
ATOM   4373  O   GLY A 579       1.930  58.063  19.380  1.00 33.28           O  
ATOM   4374  N   ASN A 580       3.693  59.396  19.832  1.00 37.59           N  
ATOM   4375  CA  ASN A 580       4.495  58.505  20.676  1.00 37.59           C  
ATOM   4376  C   ASN A 580       3.897  58.347  22.090  1.00 37.59           C  
ATOM   4377  CB  ASN A 580       5.895  59.145  20.838  1.00 37.59           C  
ATOM   4378  O   ASN A 580       3.277  59.275  22.602  1.00 37.59           O  
ATOM   4379  CG  ASN A 580       6.882  58.846  19.732  1.00 37.59           C  
ATOM   4380  ND2 ASN A 580       7.915  59.646  19.601  1.00 37.59           N  
ATOM   4381  OD1 ASN A 580       6.782  57.875  19.011  1.00 37.59           O  
ATOM   4382  N   GLY A 581       4.240  57.247  22.772  1.00 34.47           N  
ATOM   4383  CA  GLY A 581       4.158  57.102  24.237  1.00 34.47           C  
ATOM   4384  C   GLY A 581       4.425  55.654  24.676  1.00 34.47           C  
ATOM   4385  O   GLY A 581       3.521  54.836  24.635  1.00 34.47           O  
ATOM   4386  N   MET A 582       5.686  55.219  24.776  1.00 34.22           N  
ATOM   4387  CA  MET A 582       6.508  55.105  26.002  1.00 34.22           C  
ATOM   4388  C   MET A 582       6.010  54.136  27.098  1.00 34.22           C  
ATOM   4389  CB  MET A 582       6.927  56.458  26.615  1.00 34.22           C  
ATOM   4390  O   MET A 582       4.995  54.365  27.738  1.00 34.22           O  
ATOM   4391  CG  MET A 582       8.356  56.853  26.224  1.00 34.22           C  
ATOM   4392  SD  MET A 582       8.969  58.315  27.103  1.00 34.22           S  
ATOM   4393  CE  MET A 582      10.676  58.368  26.496  1.00 34.22           C  
ATOM   4394  N   ASN A 583       6.845  53.112  27.330  1.00 36.88           N  
ATOM   4395  CA  ASN A 583       7.329  52.540  28.596  1.00 36.88           C  
ATOM   4396  C   ASN A 583       6.450  52.571  29.860  1.00 36.88           C  
ATOM   4397  CB  ASN A 583       8.695  53.186  28.919  1.00 36.88           C  
ATOM   4398  O   ASN A 583       6.152  53.624  30.412  1.00 36.88           O  
ATOM   4399  CG  ASN A 583       9.832  52.680  28.053  1.00 36.88           C  
ATOM   4400  ND2 ASN A 583      10.987  53.296  28.131  1.00 36.88           N  
ATOM   4401  OD1 ASN A 583       9.706  51.732  27.302  1.00 36.88           O  
ATOM   4402  N   GLY A 584       6.285  51.382  30.448  1.00 34.44           N  
ATOM   4403  CA  GLY A 584       5.926  51.188  31.852  1.00 34.44           C  
ATOM   4404  C   GLY A 584       6.526  49.894  32.408  1.00 34.44           C  
ATOM   4405  O   GLY A 584       5.854  48.872  32.463  1.00 34.44           O  
ATOM   4406  N   MET A 585       7.803  49.943  32.797  1.00 38.84           N  
ATOM   4407  CA  MET A 585       8.442  48.981  33.702  1.00 38.84           C  
ATOM   4408  C   MET A 585       8.146  49.394  35.154  1.00 38.84           C  
ATOM   4409  CB  MET A 585       9.972  48.969  33.479  1.00 38.84           C  
ATOM   4410  O   MET A 585       8.386  50.538  35.528  1.00 38.84           O  
ATOM   4411  CG  MET A 585      10.517  47.728  32.766  1.00 38.84           C  
ATOM   4412  SD  MET A 585      12.324  47.802  32.570  1.00 38.84           S  
ATOM   4413  CE  MET A 585      12.722  46.050  32.333  1.00 38.84           C  
ATOM   4414  N   GLY A 586       7.703  48.444  35.973  1.00 34.28           N  
ATOM   4415  CA  GLY A 586       7.656  48.492  37.441  1.00 34.28           C  
ATOM   4416  C   GLY A 586       7.197  47.107  37.913  1.00 34.28           C  
ATOM   4417  O   GLY A 586       6.221  46.594  37.388  1.00 34.28           O  
ATOM   4418  N   GLY A 587       7.887  46.352  38.767  1.00 35.66           N  
ATOM   4419  CA  GLY A 587       8.683  46.735  39.926  1.00 35.66           C  
ATOM   4420  C   GLY A 587       7.837  46.473  41.175  1.00 35.66           C  
ATOM   4421  O   GLY A 587       6.939  47.255  41.459  1.00 35.66           O  
ATOM   4422  N   GLY A 588       8.090  45.379  41.904  1.00 32.19           N  
ATOM   4423  CA  GLY A 588       7.348  45.080  43.134  1.00 32.19           C  
ATOM   4424  C   GLY A 588       7.737  43.772  43.823  1.00 32.19           C  
ATOM   4425  O   GLY A 588       7.179  42.724  43.529  1.00 32.19           O  
ATOM   4426  N   ASN A 589       8.687  43.869  44.756  1.00 37.97           N  
ATOM   4427  CA  ASN A 589       9.049  42.861  45.757  1.00 37.97           C  
ATOM   4428  C   ASN A 589       7.893  42.548  46.729  1.00 37.97           C  
ATOM   4429  CB  ASN A 589      10.215  43.438  46.593  1.00 37.97           C  
ATOM   4430  O   ASN A 589       7.103  43.433  47.051  1.00 37.97           O  
ATOM   4431  CG  ASN A 589      11.573  43.357  45.931  1.00 37.97           C  
ATOM   4432  ND2 ASN A 589      12.479  44.245  46.271  1.00 37.97           N  
ATOM   4433  OD1 ASN A 589      11.858  42.481  45.142  1.00 37.97           O  
ATOM   4434  N   GLY A 590       7.896  41.345  47.314  1.00 31.75           N  
ATOM   4435  CA  GLY A 590       7.060  40.991  48.468  1.00 31.75           C  
ATOM   4436  C   GLY A 590       7.520  39.702  49.157  1.00 31.75           C  
ATOM   4437  O   GLY A 590       7.215  38.608  48.704  1.00 31.75           O  
ATOM   4438  N   MET A 591       8.294  39.867  50.227  1.00 33.00           N  
ATOM   4439  CA  MET A 591       8.924  38.866  51.098  1.00 33.00           C  
ATOM   4440  C   MET A 591       7.975  38.315  52.187  1.00 33.00           C  
ATOM   4441  CB  MET A 591      10.095  39.591  51.808  1.00 33.00           C  
ATOM   4442  O   MET A 591       7.115  39.051  52.659  1.00 33.00           O  
ATOM   4443  CG  MET A 591      11.503  39.119  51.453  1.00 33.00           C  
ATOM   4444  SD  MET A 591      12.756  40.188  52.223  1.00 33.00           S  
ATOM   4445  CE  MET A 591      14.267  39.276  51.819  1.00 33.00           C  
ATOM   4446  N   ASN A 592       8.328  37.122  52.702  1.00 35.56           N  
ATOM   4447  CA  ASN A 592       8.071  36.564  54.053  1.00 35.56           C  
ATOM   4448  C   ASN A 592       6.606  36.151  54.379  1.00 35.56           C  
ATOM   4449  CB  ASN A 592       8.746  37.494  55.090  1.00 35.56           C  
ATOM   4450  O   ASN A 592       5.664  36.759  53.905  1.00 35.56           O  
ATOM   4451  CG  ASN A 592      10.246  37.639  54.900  1.00 35.56           C  
ATOM   4452  ND2 ASN A 592      10.856  38.616  55.530  1.00 35.56           N  
ATOM   4453  OD1 ASN A 592      10.897  36.883  54.201  1.00 35.56           O  
ATOM   4454  N   ASN A 593       6.301  35.136  55.202  1.00 34.50           N  
ATOM   4455  CA  ASN A 593       7.022  34.594  56.357  1.00 34.50           C  
ATOM   4456  C   ASN A 593       6.406  33.263  56.870  1.00 34.50           C  
ATOM   4457  CB  ASN A 593       6.838  35.634  57.488  1.00 34.50           C  
ATOM   4458  O   ASN A 593       5.224  33.024  56.648  1.00 34.50           O  
ATOM   4459  CG  ASN A 593       7.942  35.639  58.517  1.00 34.50           C  
ATOM   4460  ND2 ASN A 593       7.818  36.493  59.502  1.00 34.50           N  
ATOM   4461  OD1 ASN A 593       8.909  34.899  58.456  1.00 34.50           O  
ATOM   4462  N   MET A 594       7.192  32.553  57.700  1.00 34.47           N  
ATOM   4463  CA  MET A 594       6.834  31.566  58.751  1.00 34.47           C  
ATOM   4464  C   MET A 594       6.231  30.211  58.328  1.00 34.47           C  
ATOM   4465  CB  MET A 594       5.969  32.240  59.831  1.00 34.47           C  
ATOM   4466  O   MET A 594       5.276  30.146  57.577  1.00 34.47           O  
ATOM   4467  CG  MET A 594       6.805  33.155  60.729  1.00 34.47           C  
ATOM   4468  SD  MET A 594       5.846  34.185  61.866  1.00 34.47           S  
ATOM   4469  CE  MET A 594       7.188  35.076  62.696  1.00 34.47           C  
ATOM   4470  N   GLY A 595       6.680  29.056  58.829  1.00 31.16           N  
ATOM   4471  CA  GLY A 595       7.574  28.746  59.950  1.00 31.16           C  
ATOM   4472  C   GLY A 595       7.027  27.517  60.692  1.00 31.16           C  
ATOM   4473  O   GLY A 595       5.823  27.433  60.905  1.00 31.16           O  
ATOM   4474  N   GLY A 596       7.882  26.566  61.090  1.00 30.75           N  
ATOM   4475  CA  GLY A 596       7.447  25.441  61.931  1.00 30.75           C  
ATOM   4476  C   GLY A 596       8.419  24.263  62.023  1.00 30.75           C  
ATOM   4477  O   GLY A 596       8.343  23.343  61.223  1.00 30.75           O  
ATOM   4478  N   ASN A 597       9.303  24.330  63.026  1.00 34.44           N  
ATOM   4479  CA  ASN A 597      10.210  23.310  63.592  1.00 34.44           C  
ATOM   4480  C   ASN A 597       9.645  21.874  63.622  1.00 34.44           C  
ATOM   4481  CB  ASN A 597      10.461  23.755  65.044  1.00 34.44           C  
ATOM   4482  O   ASN A 597       8.451  21.697  63.825  1.00 34.44           O  
ATOM   4483  CG  ASN A 597      11.296  25.010  65.167  1.00 34.44           C  
ATOM   4484  ND2 ASN A 597      11.151  25.742  66.246  1.00 34.44           N  
ATOM   4485  OD1 ASN A 597      12.096  25.343  64.316  1.00 34.44           O  
ATOM   4486  N   GLY A 598      10.438  20.809  63.459  1.00 33.28           N  
ATOM   4487  CA  GLY A 598      11.509  20.282  64.342  1.00 33.28           C  
ATOM   4488  C   GLY A 598      11.210  18.773  64.522  1.00 33.28           C  
ATOM   4489  O   GLY A 598      10.076  18.376  64.301  1.00 33.28           O  
ATOM   4490  N   MET A 599      12.070  17.808  64.843  1.00 33.56           N  
ATOM   4491  CA  MET A 599      13.383  17.662  65.480  1.00 33.56           C  
ATOM   4492  C   MET A 599      13.899  16.264  65.042  1.00 33.56           C  
ATOM   4493  CB  MET A 599      13.162  17.653  67.006  1.00 33.56           C  
ATOM   4494  O   MET A 599      13.102  15.348  64.874  1.00 33.56           O  
ATOM   4495  CG  MET A 599      13.614  18.931  67.707  1.00 33.56           C  
ATOM   4496  SD  MET A 599      13.444  18.790  69.508  1.00 33.56           S  
ATOM   4497  CE  MET A 599      14.247  20.319  70.047  1.00 33.56           C  
ATOM   4498  N   ALA A 600      15.166  16.117  64.651  1.00 33.44           N  
ATOM   4499  CA  ALA A 600      16.280  15.584  65.454  1.00 33.44           C  
ATOM   4500  C   ALA A 600      16.258  14.061  65.736  1.00 33.44           C  
ATOM   4501  CB  ALA A 600      16.524  16.408  66.725  1.00 33.44           C  
ATOM   4502  O   ALA A 600      15.360  13.541  66.386  1.00 33.44           O  
ATOM   4503  N   GLY A 601      17.330  13.379  65.315  1.00 31.23           N  
ATOM   4504  CA  GLY A 601      17.614  11.979  65.639  1.00 31.23           C  
ATOM   4505  C   GLY A 601      18.915  11.483  65.002  1.00 31.23           C  
ATOM   4506  O   GLY A 601      18.893  10.860  63.951  1.00 31.23           O  
ATOM   4507  N   ASN A 602      20.036  11.836  65.634  1.00 35.44           N  
ATOM   4508  CA  ASN A 602      21.433  11.546  65.289  1.00 35.44           C  
ATOM   4509  C   ASN A 602      21.817  10.058  65.172  1.00 35.44           C  
ATOM   4510  CB  ASN A 602      22.284  12.106  66.454  1.00 35.44           C  
ATOM   4511  O   ASN A 602      21.259   9.212  65.862  1.00 35.44           O  
ATOM   4512  CG  ASN A 602      22.650  13.565  66.349  1.00 35.44           C  
ATOM   4513  ND2 ASN A 602      23.103  14.148  67.434  1.00 35.44           N  
ATOM   4514  OD1 ASN A 602      22.580  14.186  65.307  1.00 35.44           O  
ATOM   4515  N   GLY A 603      22.954   9.830  64.498  1.00 32.12           N  
ATOM   4516  CA  GLY A 603      23.969   8.847  64.918  1.00 32.12           C  
ATOM   4517  C   GLY A 603      24.537   8.031  63.759  1.00 32.12           C  
ATOM   4518  O   GLY A 603      23.879   7.113  63.301  1.00 32.12           O  
ATOM   4519  N   MET A 604      25.661   8.454  63.161  1.00 32.81           N  
ATOM   4520  CA  MET A 604      27.020   7.900  63.394  1.00 32.81           C  
ATOM   4521  C   MET A 604      27.175   6.435  62.933  1.00 32.81           C  
ATOM   4522  CB  MET A 604      27.465   8.032  64.863  1.00 32.81           C  
ATOM   4523  O   MET A 604      26.437   5.575  63.375  1.00 32.81           O  
ATOM   4524  CG  MET A 604      27.883   9.446  65.272  1.00 32.81           C  
ATOM   4525  SD  MET A 604      28.535   9.500  66.966  1.00 32.81           S  
ATOM   4526  CE  MET A 604      29.357  11.114  66.963  1.00 32.81           C  
ATOM   4527  N   GLY A 605      28.143   6.034  62.111  1.00 31.94           N  
ATOM   4528  CA  GLY A 605      29.338   6.687  61.587  1.00 31.94           C  
ATOM   4529  C   GLY A 605      30.291   5.628  61.002  1.00 31.94           C  
ATOM   4530  O   GLY A 605      30.130   4.447  61.285  1.00 31.94           O  
ATOM   4531  N   GLY A 606      31.290   6.087  60.235  1.00 31.27           N  
ATOM   4532  CA  GLY A 606      32.504   5.344  59.847  1.00 31.27           C  
ATOM   4533  C   GLY A 606      32.294   4.241  58.798  1.00 31.27           C  
ATOM   4534  O   GLY A 606      31.319   3.517  58.828  1.00 31.27           O  
ATOM   4535  N   GLY A 607      33.154   4.020  57.811  1.00 31.33           N  
ATOM   4536  CA  GLY A 607      34.504   4.502  57.566  1.00 31.33           C  
ATOM   4537  C   GLY A 607      35.217   3.457  56.698  1.00 31.33           C  
ATOM   4538  O   GLY A 607      35.172   2.280  57.017  1.00 31.33           O  
ATOM   4539  N   MET A 608      35.821   3.921  55.601  1.00 32.31           N  
ATOM   4540  CA  MET A 608      36.982   3.380  54.872  1.00 32.31           C  
ATOM   4541  C   MET A 608      37.180   1.858  54.680  1.00 32.31           C  
ATOM   4542  CB  MET A 608      38.256   3.950  55.517  1.00 32.31           C  
ATOM   4543  O   MET A 608      37.425   1.120  55.624  1.00 32.31           O  
ATOM   4544  CG  MET A 608      38.418   5.451  55.261  1.00 32.31           C  
ATOM   4545  SD  MET A 608      39.977   6.104  55.909  1.00 32.31           S  
ATOM   4546  CE  MET A 608      40.038   7.699  55.056  1.00 32.31           C  
ATOM   4547  N   GLY A 609      37.418   1.488  53.414  1.00 31.75           N  
ATOM   4548  CA  GLY A 609      38.693   0.847  53.059  1.00 31.75           C  
ATOM   4549  C   GLY A 609      38.641  -0.503  52.333  1.00 31.75           C  
ATOM   4550  O   GLY A 609      38.270  -1.509  52.913  1.00 31.75           O  
ATOM   4551  N   GLY A 610      39.187  -0.519  51.110  1.00 31.98           N  
ATOM   4552  CA  GLY A 610      40.316  -1.407  50.790  1.00 31.98           C  
ATOM   4553  C   GLY A 610      40.047  -2.784  50.165  1.00 31.98           C  
ATOM   4554  O   GLY A 610      39.608  -3.711  50.825  1.00 31.98           O  
ATOM   4555  N   ASN A 611      40.453  -2.895  48.895  1.00 35.06           N  
ATOM   4556  CA  ASN A 611      40.881  -4.068  48.114  1.00 35.06           C  
ATOM   4557  C   ASN A 611      41.219  -5.389  48.844  1.00 35.06           C  
ATOM   4558  CB  ASN A 611      42.201  -3.644  47.423  1.00 35.06           C  
ATOM   4559  O   ASN A 611      41.966  -5.387  49.817  1.00 35.06           O  
ATOM   4560  CG  ASN A 611      42.052  -2.618  46.322  1.00 35.06           C  
ATOM   4561  ND2 ASN A 611      43.137  -2.015  45.897  1.00 35.06           N  
ATOM   4562  OD1 ASN A 611      40.978  -2.353  45.821  1.00 35.06           O  
ATOM   4563  N   GLY A 612      40.950  -6.511  48.153  1.00 28.42           N  
ATOM   4564  CA  GLY A 612      41.956  -7.578  47.999  1.00 28.42           C  
ATOM   4565  C   GLY A 612      41.491  -9.034  48.147  1.00 28.42           C  
ATOM   4566  O   GLY A 612      41.244  -9.490  49.248  1.00 28.42           O  
ATOM   4567  N   MET A 613      41.501  -9.751  47.014  1.00 29.66           N  
ATOM   4568  CA  MET A 613      41.914 -11.157  46.805  1.00 29.66           C  
ATOM   4569  C   MET A 613      41.432 -12.303  47.730  1.00 29.66           C  
ATOM   4570  CB  MET A 613      43.454 -11.212  46.730  1.00 29.66           C  
ATOM   4571  O   MET A 613      41.860 -12.425  48.867  1.00 29.66           O  
ATOM   4572  CG  MET A 613      44.024 -10.584  45.454  1.00 29.66           C  
ATOM   4573  SD  MET A 613      45.815 -10.819  45.299  1.00 29.66           S  
ATOM   4574  CE  MET A 613      46.048 -10.428  43.546  1.00 29.66           C  
ATOM   4575  N   GLY A 614      40.813 -13.311  47.093  1.00 28.55           N  
ATOM   4576  CA  GLY A 614      41.417 -14.656  46.999  1.00 28.55           C  
ATOM   4577  C   GLY A 614      40.878 -15.787  47.895  1.00 28.55           C  
ATOM   4578  O   GLY A 614      40.913 -15.696  49.112  1.00 28.55           O  
ATOM   4579  N   GLY A 615      40.527 -16.916  47.254  1.00 28.36           N  
ATOM   4580  CA  GLY A 615      40.420 -18.263  47.856  1.00 28.36           C  
ATOM   4581  C   GLY A 615      38.986 -18.815  47.910  1.00 28.36           C  
ATOM   4582  O   GLY A 615      38.220 -18.427  48.774  1.00 28.36           O  
ATOM   4583  N   SER A 616      38.505 -19.581  46.922  1.00 32.38           N  
ATOM   4584  CA  SER A 616      38.772 -21.015  46.663  1.00 32.38           C  
ATOM   4585  C   SER A 616      38.080 -21.971  47.649  1.00 32.38           C  
ATOM   4586  CB  SER A 616      40.265 -21.354  46.567  1.00 32.38           C  
ATOM   4587  O   SER A 616      38.499 -22.069  48.795  1.00 32.38           O  
ATOM   4588  OG  SER A 616      40.434 -22.660  46.045  1.00 32.38           O  
ATOM   4589  N   MET A 617      37.073 -22.727  47.184  1.00 30.50           N  
ATOM   4590  CA  MET A 617      37.195 -24.178  46.937  1.00 30.50           C  
ATOM   4591  C   MET A 617      35.879 -24.821  46.449  1.00 30.50           C  
ATOM   4592  CB  MET A 617      37.691 -24.977  48.163  1.00 30.50           C  
ATOM   4593  O   MET A 617      34.844 -24.675  47.084  1.00 30.50           O  
ATOM   4594  CG  MET A 617      39.198 -25.249  48.070  1.00 30.50           C  
ATOM   4595  SD  MET A 617      39.816 -26.455  49.273  1.00 30.50           S  
ATOM   4596  CE  MET A 617      41.585 -26.403  48.883  1.00 30.50           C  
ATOM   4597  N   ASN A 618      36.020 -25.569  45.343  1.00 34.75           N  
ATOM   4598  CA  ASN A 618      35.460 -26.886  44.976  1.00 34.75           C  
ATOM   4599  C   ASN A 618      33.953 -27.179  45.136  1.00 34.75           C  
ATOM   4600  CB  ASN A 618      36.304 -27.960  45.688  1.00 34.75           C  
ATOM   4601  O   ASN A 618      33.376 -26.992  46.191  1.00 34.75           O  
ATOM   4602  CG  ASN A 618      37.746 -28.006  45.216  1.00 34.75           C  
ATOM   4603  ND2 ASN A 618      38.595 -28.730  45.904  1.00 34.75           N  
ATOM   4604  OD1 ASN A 618      38.130 -27.400  44.230  1.00 34.75           O  
ATOM   4605  N   GLY A 619      33.256 -27.790  44.173  1.00 31.17           N  
ATOM   4606  CA  GLY A 619      33.670 -28.467  42.941  1.00 31.17           C  
ATOM   4607  C   GLY A 619      32.833 -29.740  42.752  1.00 31.17           C  
ATOM   4608  O   GLY A 619      32.652 -30.477  43.710  1.00 31.17           O  
ATOM   4609  N   MET A 620      32.326 -29.990  41.540  1.00 31.80           N  
ATOM   4610  CA  MET A 620      32.420 -31.273  40.820  1.00 31.80           C  
ATOM   4611  C   MET A 620      31.661 -31.218  39.487  1.00 31.80           C  
ATOM   4612  CB  MET A 620      32.006 -32.519  41.630  1.00 31.80           C  
ATOM   4613  O   MET A 620      30.658 -30.532  39.323  1.00 31.80           O  
ATOM   4614  CG  MET A 620      33.261 -33.186  42.220  1.00 31.80           C  
ATOM   4615  SD  MET A 620      32.965 -34.739  43.099  1.00 31.80           S  
ATOM   4616  CE  MET A 620      34.665 -35.130  43.593  1.00 31.80           C  
ATOM   4617  N   SER A 621      32.231 -31.933  38.527  1.00 33.66           N  
ATOM   4618  CA  SER A 621      32.154 -31.780  37.078  1.00 33.66           C  
ATOM   4619  C   SER A 621      31.840 -33.112  36.399  1.00 33.66           C  
ATOM   4620  CB  SER A 621      33.565 -31.388  36.610  1.00 33.66           C  
ATOM   4621  O   SER A 621      32.314 -34.136  36.880  1.00 33.66           O  
ATOM   4622  OG  SER A 621      34.513 -32.328  37.108  1.00 33.66           O  
ATOM   4623  N   SER A 622      31.190 -33.073  35.232  1.00 32.38           N  
ATOM   4624  CA  SER A 622      31.496 -33.845  34.002  1.00 32.38           C  
ATOM   4625  C   SER A 622      30.434 -33.445  32.957  1.00 32.38           C  
ATOM   4626  CB  SER A 622      31.418 -35.367  34.216  1.00 32.38           C  
ATOM   4627  O   SER A 622      29.264 -33.395  33.311  1.00 32.38           O  
ATOM   4628  OG  SER A 622      32.291 -35.989  33.297  1.00 32.38           O  
ATOM   4629  N   GLY A 623      30.667 -33.069  31.697  1.00 31.20           N  
ATOM   4630  CA  GLY A 623      31.797 -33.252  30.792  1.00 31.20           C  
ATOM   4631  C   GLY A 623      31.319 -34.047  29.567  1.00 31.20           C  
ATOM   4632  O   GLY A 623      30.948 -35.199  29.737  1.00 31.20           O  
ATOM   4633  N   VAL A 624      31.286 -33.424  28.375  1.00 30.95           N  
ATOM   4634  CA  VAL A 624      31.674 -33.960  27.041  1.00 30.95           C  
ATOM   4635  C   VAL A 624      31.140 -33.036  25.927  1.00 30.95           C  
ATOM   4636  CB  VAL A 624      31.300 -35.443  26.771  1.00 30.95           C  
ATOM   4637  O   VAL A 624      29.940 -32.847  25.754  1.00 30.95           O  
ATOM   4638  CG1 VAL A 624      31.324 -35.818  25.278  1.00 30.95           C  
ATOM   4639  CG2 VAL A 624      32.343 -36.401  27.386  1.00 30.95           C  
ATOM   4640  N   VAL A 625      32.083 -32.480  25.162  1.00 34.78           N  
ATOM   4641  CA  VAL A 625      31.931 -31.760  23.887  1.00 34.78           C  
ATOM   4642  C   VAL A 625      32.575 -32.645  22.818  1.00 34.78           C  
ATOM   4643  CB  VAL A 625      32.660 -30.394  23.956  1.00 34.78           C  
ATOM   4644  O   VAL A 625      33.645 -33.198  23.074  1.00 34.78           O  
ATOM   4645  CG1 VAL A 625      32.717 -29.659  22.609  1.00 34.78           C  
ATOM   4646  CG2 VAL A 625      31.994 -29.459  24.973  1.00 34.78           C  
ATOM   4647  N   ALA A 626      31.978 -32.760  21.629  1.00 30.31           N  
ATOM   4648  CA  ALA A 626      32.608 -33.413  20.482  1.00 30.31           C  
ATOM   4649  C   ALA A 626      32.662 -32.467  19.276  1.00 30.31           C  
ATOM   4650  CB  ALA A 626      31.912 -34.741  20.169  1.00 30.31           C  
ATOM   4651  O   ALA A 626      31.659 -31.901  18.847  1.00 30.31           O  
ATOM   4652  N   ASN A 627      33.880 -32.325  18.765  1.00 31.23           N  
ATOM   4653  CA  ASN A 627      34.317 -31.582  17.594  1.00 31.23           C  
ATOM   4654  C   ASN A 627      34.707 -32.639  16.540  1.00 31.23           C  
ATOM   4655  CB  ASN A 627      35.521 -30.739  18.083  1.00 31.23           C  
ATOM   4656  O   ASN A 627      35.344 -33.625  16.914  1.00 31.23           O  
ATOM   4657  CG  ASN A 627      35.821 -29.495  17.277  1.00 31.23           C  
ATOM   4658  ND2 ASN A 627      36.925 -28.840  17.556  1.00 31.23           N  
ATOM   4659  OD1 ASN A 627      35.068 -29.074  16.422  1.00 31.23           O  
ATOM   4660  N   VAL A 628      34.348 -32.485  15.260  1.00 29.88           N  
ATOM   4661  CA  VAL A 628      34.704 -33.462  14.207  1.00 29.88           C  
ATOM   4662  C   VAL A 628      35.182 -32.759  12.938  1.00 29.88           C  
ATOM   4663  CB  VAL A 628      33.542 -34.428  13.866  1.00 29.88           C  
ATOM   4664  O   VAL A 628      34.421 -32.039  12.305  1.00 29.88           O  
ATOM   4665  CG1 VAL A 628      33.947 -35.437  12.778  1.00 29.88           C  
ATOM   4666  CG2 VAL A 628      33.091 -35.242  15.087  1.00 29.88           C  
ATOM   4667  N   THR A 629      36.429 -33.043  12.554  1.00 29.56           N  
ATOM   4668  CA  THR A 629      36.996 -33.060  11.185  1.00 29.56           C  
ATOM   4669  C   THR A 629      38.165 -34.091  11.185  1.00 29.56           C  
ATOM   4670  CB  THR A 629      37.427 -31.661  10.703  1.00 29.56           C  
ATOM   4671  O   THR A 629      38.467 -34.632  12.250  1.00 29.56           O  
ATOM   4672  CG2 THR A 629      36.296 -30.707  10.348  1.00 29.56           C  
ATOM   4673  OG1 THR A 629      38.251 -31.036  11.651  1.00 29.56           O  
ATOM   4674  N   PRO A 630      38.770 -34.493  10.046  1.00 47.47           N  
ATOM   4675  CA  PRO A 630      38.439 -35.734   9.341  1.00 47.47           C  
ATOM   4676  C   PRO A 630      39.636 -36.710   9.241  1.00 47.47           C  
ATOM   4677  CB  PRO A 630      38.013 -35.239   7.945  1.00 47.47           C  
ATOM   4678  O   PRO A 630      40.793 -36.319   9.381  1.00 47.47           O  
ATOM   4679  CG  PRO A 630      38.692 -33.869   7.767  1.00 47.47           C  
ATOM   4680  CD  PRO A 630      39.457 -33.662   9.071  1.00 47.47           C  
ATOM   4681  N   SER A 631      39.391 -37.979   8.904  1.00 28.98           N  
ATOM   4682  CA  SER A 631      40.454 -38.882   8.442  1.00 28.98           C  
ATOM   4683  C   SER A 631      39.945 -39.954   7.474  1.00 28.98           C  
ATOM   4684  CB  SER A 631      41.246 -39.493   9.606  1.00 28.98           C  
ATOM   4685  O   SER A 631      38.806 -40.407   7.528  1.00 28.98           O  
ATOM   4686  OG  SER A 631      40.399 -40.183  10.497  1.00 28.98           O  
ATOM   4687  N   ALA A 632      40.828 -40.274   6.531  1.00 29.02           N  
ATOM   4688  CA  ALA A 632      40.670 -41.166   5.393  1.00 29.02           C  
ATOM   4689  C   ALA A 632      40.876 -42.651   5.748  1.00 29.02           C  
ATOM   4690  CB  ALA A 632      41.748 -40.717   4.395  1.00 29.02           C  
ATOM   4691  O   ALA A 632      41.613 -42.937   6.687  1.00 29.02           O  
ATOM   4692  N   ALA A 633      40.326 -43.572   4.934  1.00 30.59           N  
ATOM   4693  CA  ALA A 633      41.051 -44.685   4.280  1.00 30.59           C  
ATOM   4694  C   ALA A 633      40.119 -45.761   3.664  1.00 30.59           C  
ATOM   4695  CB  ALA A 633      42.027 -45.400   5.232  1.00 30.59           C  
ATOM   4696  O   ALA A 633      39.263 -46.303   4.353  1.00 30.59           O  
ATOM   4697  N   GLY A 634      40.417 -46.135   2.405  1.00 29.33           N  
ATOM   4698  CA  GLY A 634      40.141 -47.436   1.752  1.00 29.33           C  
ATOM   4699  C   GLY A 634      38.747 -47.614   1.125  1.00 29.33           C  
ATOM   4700  O   GLY A 634      37.752 -47.353   1.775  1.00 29.33           O  
ATOM   4701  N   GLY A 635      38.549 -48.089  -0.110  1.00 27.77           N  
ATOM   4702  CA  GLY A 635      39.409 -48.677  -1.144  1.00 27.77           C  
ATOM   4703  C   GLY A 635      38.525 -49.432  -2.169  1.00 27.77           C  
ATOM   4704  O   GLY A 635      37.395 -49.772  -1.842  1.00 27.77           O  
ATOM   4705  N   MET A 636      39.080 -49.727  -3.359  1.00 30.20           N  
ATOM   4706  CA  MET A 636      38.492 -50.321  -4.596  1.00 30.20           C  
ATOM   4707  C   MET A 636      37.898 -49.288  -5.578  1.00 30.20           C  
ATOM   4708  CB  MET A 636      37.469 -51.447  -4.329  1.00 30.20           C  
ATOM   4709  O   MET A 636      37.026 -48.522  -5.204  1.00 30.20           O  
ATOM   4710  CG  MET A 636      37.997 -52.612  -3.486  1.00 30.20           C  
ATOM   4711  SD  MET A 636      36.875 -54.039  -3.467  1.00 30.20           S  
ATOM   4712  CE  MET A 636      37.781 -55.153  -2.364  1.00 30.20           C  
ATOM   4713  N   GLY A 637      38.273 -49.176  -6.858  1.00 29.39           N  
ATOM   4714  CA  GLY A 637      39.174 -49.938  -7.732  1.00 29.39           C  
ATOM   4715  C   GLY A 637      38.592 -49.980  -9.163  1.00 29.39           C  
ATOM   4716  O   GLY A 637      37.455 -50.405  -9.318  1.00 29.39           O  
ATOM   4717  N   GLY A 638      39.359 -49.564 -10.187  1.00 29.94           N  
ATOM   4718  CA  GLY A 638      39.050 -49.746 -11.628  1.00 29.94           C  
ATOM   4719  C   GLY A 638      39.042 -48.443 -12.452  1.00 29.94           C  
ATOM   4720  O   GLY A 638      38.039 -47.748 -12.491  1.00 29.94           O  
ATOM   4721  N   MET A 639      40.193 -47.962 -12.940  1.00 31.31           N  
ATOM   4722  CA  MET A 639      40.737 -48.161 -14.305  1.00 31.31           C  
ATOM   4723  C   MET A 639      39.924 -47.526 -15.456  1.00 31.31           C  
ATOM   4724  CB  MET A 639      41.034 -49.640 -14.636  1.00 31.31           C  
ATOM   4725  O   MET A 639      38.956 -48.116 -15.910  1.00 31.31           O  
ATOM   4726  CG  MET A 639      42.295 -50.194 -13.967  1.00 31.31           C  
ATOM   4727  SD  MET A 639      42.727 -51.851 -14.569  1.00 31.31           S  
ATOM   4728  CE  MET A 639      44.348 -52.078 -13.794  1.00 31.31           C  
ATOM   4729  N   MET A 640      40.408 -46.404 -16.013  1.00 31.86           N  
ATOM   4730  CA  MET A 640      40.757 -46.250 -17.441  1.00 31.86           C  
ATOM   4731  C   MET A 640      41.582 -44.966 -17.665  1.00 31.86           C  
ATOM   4732  CB  MET A 640      39.555 -46.320 -18.406  1.00 31.86           C  
ATOM   4733  O   MET A 640      41.459 -43.987 -16.939  1.00 31.86           O  
ATOM   4734  CG  MET A 640      39.421 -47.733 -19.003  1.00 31.86           C  
ATOM   4735  SD  MET A 640      38.298 -47.869 -20.415  1.00 31.86           S  
ATOM   4736  CE  MET A 640      38.072 -49.668 -20.445  1.00 31.86           C  
ATOM   4737  N   ASN A 641      42.495 -45.051 -18.631  1.00 30.97           N  
ATOM   4738  CA  ASN A 641      43.716 -44.268 -18.824  1.00 30.97           C  
ATOM   4739  C   ASN A 641      43.670 -43.494 -20.160  1.00 30.97           C  
ATOM   4740  CB  ASN A 641      44.852 -45.319 -18.812  1.00 30.97           C  
ATOM   4741  O   ASN A 641      43.006 -43.944 -21.091  1.00 30.97           O  
ATOM   4742  CG  ASN A 641      46.261 -44.775 -18.948  1.00 30.97           C  
ATOM   4743  ND2 ASN A 641      47.186 -45.583 -19.415  1.00 30.97           N  
ATOM   4744  OD1 ASN A 641      46.558 -43.642 -18.622  1.00 30.97           O  
ATOM   4745  N   GLY A 642      44.454 -42.413 -20.266  1.00 30.39           N  
ATOM   4746  CA  GLY A 642      44.778 -41.667 -21.497  1.00 30.39           C  
ATOM   4747  C   GLY A 642      44.436 -40.175 -21.366  1.00 30.39           C  
ATOM   4748  O   GLY A 642      43.271 -39.838 -21.243  1.00 30.39           O  
ATOM   4749  N   GLY A 643      45.345 -39.198 -21.323  1.00 29.25           N  
ATOM   4750  CA  GLY A 643      46.728 -39.120 -21.790  1.00 29.25           C  
ATOM   4751  C   GLY A 643      46.791 -38.286 -23.076  1.00 29.25           C  
ATOM   4752  O   GLY A 643      46.209 -38.707 -24.066  1.00 29.25           O  
ATOM   4753  N   MET A 644      47.514 -37.152 -23.017  1.00 30.95           N  
ATOM   4754  CA  MET A 644      47.954 -36.199 -24.070  1.00 30.95           C  
ATOM   4755  C   MET A 644      47.420 -34.776 -23.827  1.00 30.95           C  
ATOM   4756  CB  MET A 644      47.602 -36.610 -25.520  1.00 30.95           C  
ATOM   4757  O   MET A 644      46.271 -34.613 -23.449  1.00 30.95           O  
ATOM   4758  CG  MET A 644      48.389 -37.824 -26.032  1.00 30.95           C  
ATOM   4759  SD  MET A 644      48.092 -38.188 -27.781  1.00 30.95           S  
ATOM   4760  CE  MET A 644      48.778 -39.863 -27.871  1.00 30.95           C  
ATOM   4761  N   ALA A 645      48.118 -33.672 -24.083  1.00 30.38           N  
ATOM   4762  CA  ALA A 645      49.530 -33.291 -24.183  1.00 30.38           C  
ATOM   4763  C   ALA A 645      49.499 -31.750 -24.349  1.00 30.38           C  
ATOM   4764  CB  ALA A 645      50.222 -33.929 -25.399  1.00 30.38           C  
ATOM   4765  O   ALA A 645      48.608 -31.225 -25.014  1.00 30.38           O  
ATOM   4766  N   ALA A 646      50.436 -31.022 -23.742  1.00 35.56           N  
ATOM   4767  CA  ALA A 646      50.610 -29.579 -23.949  1.00 35.56           C  
ATOM   4768  C   ALA A 646      51.293 -29.279 -25.302  1.00 35.56           C  
ATOM   4769  CB  ALA A 646      51.441 -29.041 -22.775  1.00 35.56           C  
ATOM   4770  O   ALA A 646      52.012 -30.134 -25.822  1.00 35.56           O  
ATOM   4771  N   PRO A 647      51.166 -28.045 -25.819  1.00 41.44           N  
ATOM   4772  CA  PRO A 647      52.370 -27.302 -26.215  1.00 41.44           C  
ATOM   4773  C   PRO A 647      52.304 -25.842 -25.725  1.00 41.44           C  
ATOM   4774  CB  PRO A 647      52.439 -27.422 -27.736  1.00 41.44           C  
ATOM   4775  O   PRO A 647      51.284 -25.171 -25.824  1.00 41.44           O  
ATOM   4776  CG  PRO A 647      50.978 -27.554 -28.168  1.00 41.44           C  
ATOM   4777  CD  PRO A 647      50.190 -27.839 -26.884  1.00 41.44           C  
ATOM   4778  N   GLN A 648      53.301 -25.394 -24.963  1.00 31.02           N  
ATOM   4779  CA  GLN A 648      54.475 -24.648 -25.441  1.00 31.02           C  
ATOM   4780  C   GLN A 648      54.155 -23.310 -26.123  1.00 31.02           C  
ATOM   4781  CB  GLN A 648      55.481 -25.483 -26.249  1.00 31.02           C  
ATOM   4782  O   GLN A 648      53.709 -23.228 -27.262  1.00 31.02           O  
ATOM   4783  CG  GLN A 648      56.355 -26.363 -25.341  1.00 31.02           C  
ATOM   4784  CD  GLN A 648      57.535 -26.991 -26.079  1.00 31.02           C  
ATOM   4785  NE2 GLN A 648      58.443 -27.632 -25.375  1.00 31.02           N  
ATOM   4786  OE1 GLN A 648      57.679 -26.930 -27.284  1.00 31.02           O  
ATOM   4787  N   SER A 649      54.482 -22.258 -25.380  1.00 35.69           N  
ATOM   4788  CA  SER A 649      54.728 -20.891 -25.821  1.00 35.69           C  
ATOM   4789  C   SER A 649      56.037 -20.768 -26.612  1.00 35.69           C  
ATOM   4790  CB  SER A 649      54.828 -20.027 -24.551  1.00 35.69           C  
ATOM   4791  O   SER A 649      56.956 -21.571 -26.436  1.00 35.69           O  
ATOM   4792  OG  SER A 649      55.535 -20.698 -23.509  1.00 35.69           O  
ATOM   4793  N   PRO A 650      56.185 -19.671 -27.370  1.00 43.50           N  
ATOM   4794  CA  PRO A 650      57.469 -18.987 -27.431  1.00 43.50           C  
ATOM   4795  C   PRO A 650      57.318 -17.504 -27.069  1.00 43.50           C  
ATOM   4796  CB  PRO A 650      57.973 -19.211 -28.853  1.00 43.50           C  
ATOM   4797  O   PRO A 650      56.444 -16.797 -27.566  1.00 43.50           O  
ATOM   4798  CG  PRO A 650      56.688 -19.276 -29.683  1.00 43.50           C  
ATOM   4799  CD  PRO A 650      55.561 -19.572 -28.684  1.00 43.50           C  
ATOM   4800  N   GLY A 651      58.186 -17.038 -26.172  1.00 31.56           N  
ATOM   4801  CA  GLY A 651      58.348 -15.620 -25.871  1.00 31.56           C  
ATOM   4802  C   GLY A 651      59.296 -14.922 -26.844  1.00 31.56           C  
ATOM   4803  O   GLY A 651      60.064 -15.582 -27.535  1.00 31.56           O  
ATOM   4804  N   MET A 652      59.294 -13.586 -26.824  1.00 31.00           N  
ATOM   4805  CA  MET A 652      60.516 -12.772 -26.828  1.00 31.00           C  
ATOM   4806  C   MET A 652      60.227 -11.279 -26.577  1.00 31.00           C  
ATOM   4807  CB  MET A 652      61.349 -12.929 -28.122  1.00 31.00           C  
ATOM   4808  O   MET A 652      59.360 -10.686 -27.203  1.00 31.00           O  
ATOM   4809  CG  MET A 652      62.612 -13.763 -27.855  1.00 31.00           C  
ATOM   4810  SD  MET A 652      63.811 -13.784 -29.211  1.00 31.00           S  
ATOM   4811  CE  MET A 652      64.997 -14.981 -28.541  1.00 31.00           C  
ATOM   4812  N   ASN A 653      61.043 -10.720 -25.675  1.00 31.17           N  
ATOM   4813  CA  ASN A 653      61.629  -9.373 -25.629  1.00 31.17           C  
ATOM   4814  C   ASN A 653      60.759  -8.099 -25.701  1.00 31.17           C  
ATOM   4815  CB  ASN A 653      62.797  -9.320 -26.635  1.00 31.17           C  
ATOM   4816  O   ASN A 653      60.373  -7.641 -26.764  1.00 31.17           O  
ATOM   4817  CG  ASN A 653      64.085  -9.910 -26.097  1.00 31.17           C  
ATOM   4818  ND2 ASN A 653      65.060 -10.123 -26.946  1.00 31.17           N  
ATOM   4819  OD1 ASN A 653      64.245 -10.167 -24.916  1.00 31.17           O  
ATOM   4820  N   GLY A 654      60.721  -7.390 -24.564  1.00 30.34           N  
ATOM   4821  CA  GLY A 654      61.717  -6.336 -24.315  1.00 30.34           C  
ATOM   4822  C   GLY A 654      61.307  -4.879 -24.577  1.00 30.34           C  
ATOM   4823  O   GLY A 654      61.343  -4.419 -25.707  1.00 30.34           O  
ATOM   4824  N   GLY A 655      61.157  -4.109 -23.491  1.00 29.45           N  
ATOM   4825  CA  GLY A 655      61.820  -2.802 -23.386  1.00 29.45           C  
ATOM   4826  C   GLY A 655      60.976  -1.518 -23.433  1.00 29.45           C  
ATOM   4827  O   GLY A 655      60.532  -1.091 -24.485  1.00 29.45           O  
ATOM   4828  N   ARG A 656      61.014  -0.820 -22.285  1.00 28.89           N  
ATOM   4829  CA  ARG A 656      61.117   0.644 -22.083  1.00 28.89           C  
ATOM   4830  C   ARG A 656      59.882   1.556 -22.222  1.00 28.89           C  
ATOM   4831  CB  ARG A 656      62.314   1.226 -22.857  1.00 28.89           C  
ATOM   4832  O   ARG A 656      59.352   1.809 -23.291  1.00 28.89           O  
ATOM   4833  CG  ARG A 656      63.655   0.800 -22.245  1.00 28.89           C  
ATOM   4834  CD  ARG A 656      64.813   1.503 -22.958  1.00 28.89           C  
ATOM   4835  NE  ARG A 656      66.086   1.318 -22.233  1.00 28.89           N  
ATOM   4836  NH1 ARG A 656      67.285   2.921 -23.355  1.00 28.89           N
[truncated: 43,740 more chars]
