# Supplementary material for: Structural screens identify candidate human homologs of insect chemoreceptors and cryptic Drosophila gustatory receptor-like proteins
Source: eLife. 2023 Feb 20;12:e85537. doi: 10.7554/eLife.85537 (PMC9998090; doi:10.7554/eLife.85537)
Supplement: Source data 1. — Models of proteins analyzed in this work, either downloaded from the AlphaFold Protein Structure Database or, where not already available, predicted using the AlphaFold2 algorithm implemented in ColabFold (Mirdita et al., 2022). The four-letter code in the filename represents the first letter of the genus and the first three letters of the species (e.g., ‘Dmel’ = D. melanogaster); species names are given in full in the figures. [file elife-85537-data1.zip › DmelGr64a_AF-P83293-F1-model_v4 copy.pdb]

HEADER                                            01-JUN-22                     
TITLE     ALPHAFOLD MONOMER V2.0 PREDICTION FOR GUSTATORY RECEPTOR FOR SUGAR    
TITLE    2 TASTE 64A (P83293)                                                   
COMPND    MOL_ID: 1;                                                            
COMPND   2 MOLECULE: GUSTATORY RECEPTOR FOR SUGAR TASTE 64A;                    
COMPND   3 CHAIN: A                                                             
SOURCE    MOL_ID: 1;                                                            
SOURCE   2 ORGANISM_SCIENTIFIC: DROSOPHILA MELANOGASTER;                        
SOURCE   3 ORGANISM_TAXID: 7227                                                 
REMARK   1                                                                      
REMARK   1 REFERENCE 1                                                          
REMARK   1  AUTH   JOHN JUMPER, RICHARD EVANS, ALEXANDER PRITZEL, TIM GREEN,    
REMARK   1  AUTH 2 MICHAEL FIGURNOV, OLAF RONNEBERGER, KATHRYN TUNYASUVUNAKOOL, 
REMARK   1  AUTH 3 RUSS BATES, AUGUSTIN ZIDEK, ANNA POTAPENKO, ALEX BRIDGLAND,  
REMARK   1  AUTH 4 CLEMENS MEYER, SIMON A A KOHL, ANDREW J BALLARD,             
REMARK   1  AUTH 5 ANDREW COWIE, BERNARDINO ROMERA-PAREDES, STANISLAV NIKOLOV,  
REMARK   1  AUTH 6 RISHUB JAIN, JONAS ADLER, TREVOR BACK, STIG PETERSEN,        
REMARK   1  AUTH 7 DAVID REIMAN, ELLEN CLANCY, MICHAL ZIELINSKI,                
REMARK   1  AUTH 8 MARTIN STEINEGGER, MICHALINA PACHOLSKA, TAMAS BERGHAMMER,    
REMARK   1  AUTH 9 DAVID SILVER, ORIOL VINYALS, ANDREW W SENIOR,                
REMARK   1  AUTH10 KORAY KAVUKCUOGLU, PUSHMEET KOHLI, DEMIS HASSABIS            
REMARK   1  TITL   HIGHLY ACCURATE PROTEIN STRUCTURE PREDICTION WITH ALPHAFOLD  
REMARK   1  REF    NATURE                        V. 596   583 2021              
REMARK   1  REFN                   ISSN 0028-0836                               
REMARK   1  PMID   34265844                                                     
REMARK   1  DOI    10.1038/s41586-021-03819-2                                   
REMARK   1                                                                      
REMARK   1 DISCLAIMERS                                                          
REMARK   1 ALPHAFOLD DATA, COPYRIGHT (2021) DEEPMIND TECHNOLOGIES LIMITED. THE  
REMARK   1 INFORMATION PROVIDED IS THEORETICAL MODELLING ONLY AND CAUTION SHOULD
REMARK   1 BE EXERCISED IN ITS USE. IT IS PROVIDED "AS-IS" WITHOUT ANY WARRANTY 
REMARK   1 OF ANY KIND, WHETHER EXPRESSED OR IMPLIED. NO WARRANTY IS GIVEN THAT 
REMARK   1 USE OF THE INFORMATION SHALL NOT INFRINGE THE RIGHTS OF ANY THIRD    
REMARK   1 PARTY. THE INFORMATION IS NOT INTENDED TO BE A SUBSTITUTE FOR        
REMARK   1 PROFESSIONAL MEDICAL ADVICE, DIAGNOSIS, OR TREATMENT, AND DOES NOT   
REMARK   1 CONSTITUTE MEDICAL OR OTHER PROFESSIONAL ADVICE. IT IS AVAILABLE FOR 
REMARK   1 ACADEMIC AND COMMERCIAL PURPOSES, UNDER CC-BY 4.0 LICENCE.           
DBREF  XXXX A    1   456  UNP    P83293   GR64A_DROME      1    456             
SEQRES   1 A  456  MET LYS GLY PRO ASN LEU ASN PHE ARG LYS THR PRO SER          
SEQRES   2 A  456  LYS ASP ASN GLY VAL LYS GLN VAL GLU SER LEU ALA ARG          
SEQRES   3 A  456  PRO GLU THR PRO PRO PRO LYS PHE VAL GLU ASP SER ASN          
SEQRES   4 A  456  LEU GLU PHE ASN VAL LEU ALA SER GLU LYS LEU PRO ASN          
SEQRES   5 A  456  TYR THR ASN LEU ASP LEU PHE HIS ARG ALA VAL PHE PRO          
SEQRES   6 A  456  PHE MET PHE LEU ALA GLN CYS VAL ALA ILE MET PRO LEU          
SEQRES   7 A  456  VAL GLY ILE ARG GLU SER ASN PRO ARG ARG VAL ARG PHE          
SEQRES   8 A  456  ALA TYR LYS SER ILE PRO MET PHE VAL THR LEU ILE PHE          
SEQRES   9 A  456  MET ILE ALA THR SER ILE LEU PHE LEU SER MET PHE THR          
SEQRES  10 A  456  HIS LEU LEU LYS ILE GLY ILE THR ALA LYS ASN PHE VAL          
SEQRES  11 A  456  GLY LEU VAL PHE PHE GLY CYS VAL LEU SER ALA TYR VAL          
SEQRES  12 A  456  VAL PHE ILE ARG LEU ALA LYS LYS TRP PRO ALA VAL VAL          
SEQRES  13 A  456  ARG ILE TRP THR ARG THR GLU ILE PRO PHE THR LYS PRO          
SEQRES  14 A  456  PRO TYR GLU ILE PRO LYS ARG ASN LEU SER ARG ARG VAL          
SEQRES  15 A  456  GLN LEU ALA ALA LEU ALA ILE ILE GLY LEU SER LEU GLY          
SEQRES  16 A  456  GLU HIS ALA LEU TYR GLN VAL SER ALA ILE LEU SER TYR          
SEQRES  17 A  456  THR ARG ARG ILE GLN MET CYS ALA ASN ILE THR THR VAL          
SEQRES  18 A  456  PRO SER PHE ASN ASN TYR MET GLN THR ASN TYR ASP TYR          
SEQRES  19 A  456  VAL PHE GLN LEU LEU PRO TYR SER PRO ILE ILE ALA VAL          
SEQRES  20 A  456  LEU ILE LEU LEU ILE ASN GLY ALA CYS THR PHE VAL TRP          
SEQRES  21 A  456  ASN TYR MET ASP LEU PHE ILE MET MET ILE SER LYS GLY          
SEQRES  22 A  456  LEU SER TYR ARG PHE GLU GLN ILE THR THR ARG ILE ARG          
SEQRES  23 A  456  LYS LEU GLU HIS GLU GLU VAL CYS GLU SER VAL PHE ILE          
SEQRES  24 A  456  GLN ILE ARG GLU HIS TYR VAL LYS MET CYS GLU LEU LEU          
SEQRES  25 A  456  GLU PHE VAL ASP SER ALA MET SER SER LEU ILE LEU LEU          
SEQRES  26 A  456  SER CYS VAL ASN ASN LEU TYR PHE VAL CYS TYR GLN LEU          
SEQRES  27 A  456  LEU ASN VAL PHE ASN LYS LEU ARG TRP PRO ILE ASN TYR          
SEQRES  28 A  456  ILE TYR PHE TRP TYR SER LEU LEU TYR LEU ILE GLY ARG          
SEQRES  29 A  456  THR ALA PHE VAL PHE LEU THR ALA ALA ASP ILE ASN GLU          
SEQRES  30 A  456  GLU SER LYS ARG GLY LEU GLY VAL LEU ARG ARG VAL SER          
SEQRES  31 A  456  SER ARG SER TRP CYS VAL GLU VAL GLU ARG LEU ILE PHE          
SEQRES  32 A  456  GLN MET THR THR GLN THR VAL ALA LEU SER GLY LYS LYS          
SEQRES  33 A  456  PHE TYR PHE LEU THR ARG ARG LEU LEU PHE GLY MET ALA          
SEQRES  34 A  456  GLY THR ILE VAL THR TYR GLU LEU VAL LEU LEU GLN PHE          
SEQRES  35 A  456  ASP GLU PRO ASN ARG ARG LYS GLY LEU GLN PRO LEU CYS          
SEQRES  36 A  456  ALA                                                          
CRYST1    1.000    1.000    1.000  90.00  90.00  90.00 P 1           1          
ORIGX1      1.000000  0.000000  0.000000        0.00000                         
ORIGX2      0.000000  1.000000  0.000000        0.00000                         
ORIGX3      0.000000  0.000000  1.000000        0.00000                         
SCALE1      1.000000  0.000000  0.000000        0.00000                         
SCALE2      0.000000  1.000000  0.000000        0.00000                         
SCALE3      0.000000  0.000000  1.000000        0.00000                         
MODEL        1                                                                  
ATOM      1  N   MET A   1       8.764 -41.256  57.455  1.00 33.05           N  
ATOM      2  CA  MET A   1       8.478 -41.225  56.003  1.00 33.05           C  
ATOM      3  C   MET A   1       7.289 -42.137  55.721  1.00 33.05           C  
ATOM      4  CB  MET A   1       9.699 -41.669  55.178  1.00 33.05           C  
ATOM      5  O   MET A   1       7.329 -43.273  56.157  1.00 33.05           O  
ATOM      6  CG  MET A   1      10.701 -40.534  54.933  1.00 33.05           C  
ATOM      7  SD  MET A   1      12.177 -41.092  54.047  1.00 33.05           S  
ATOM      8  CE  MET A   1      13.002 -39.514  53.698  1.00 33.05           C  
ATOM      9  N   LYS A   2       6.268 -41.592  55.039  1.00 35.90           N  
ATOM     10  CA  LYS A   2       5.041 -42.213  54.485  1.00 35.90           C  
ATOM     11  C   LYS A   2       4.170 -43.079  55.419  1.00 35.90           C  
ATOM     12  CB  LYS A   2       5.348 -42.903  53.143  1.00 35.90           C  
ATOM     13  O   LYS A   2       4.413 -44.262  55.614  1.00 35.90           O  
ATOM     14  CG  LYS A   2       5.564 -41.853  52.038  1.00 35.90           C  
ATOM     15  CD  LYS A   2       5.820 -42.493  50.668  1.00 35.90           C  
ATOM     16  CE  LYS A   2       5.912 -41.400  49.592  1.00 35.90           C  
ATOM     17  NZ  LYS A   2       6.186 -41.971  48.248  1.00 35.90           N  
ATOM     18  N   GLY A   3       3.100 -42.438  55.905  1.00 30.63           N  
ATOM     19  CA  GLY A   3       1.861 -43.054  56.393  1.00 30.63           C  
ATOM     20  C   GLY A   3       0.913 -43.478  55.252  1.00 30.63           C  
ATOM     21  O   GLY A   3       1.262 -43.313  54.080  1.00 30.63           O  
ATOM     22  N   PRO A   4      -0.248 -44.074  55.576  1.00 35.64           N  
ATOM     23  CA  PRO A   4      -0.625 -45.352  54.982  1.00 35.64           C  
ATOM     24  C   PRO A   4      -1.752 -45.262  53.944  1.00 35.64           C  
ATOM     25  CB  PRO A   4      -1.027 -46.214  56.183  1.00 35.64           C  
ATOM     26  O   PRO A   4      -2.710 -44.512  54.096  1.00 35.64           O  
ATOM     27  CG  PRO A   4      -1.708 -45.208  57.111  1.00 35.64           C  
ATOM     28  CD  PRO A   4      -0.975 -43.896  56.831  1.00 35.64           C  
ATOM     29  N   ASN A   5      -1.652 -46.121  52.929  1.00 27.36           N  
ATOM     30  CA  ASN A   5      -2.759 -46.589  52.101  1.00 27.36           C  
ATOM     31  C   ASN A   5      -2.973 -48.060  52.446  1.00 27.36           C  
ATOM     32  CB  ASN A   5      -2.385 -46.477  50.605  1.00 27.36           C  
ATOM     33  O   ASN A   5      -2.015 -48.818  52.329  1.00 27.36           O  
ATOM     34  CG  ASN A   5      -2.909 -45.237  49.914  1.00 27.36           C  
ATOM     35  ND2 ASN A   5      -2.346 -44.887  48.781  1.00 27.36           N  
ATOM     36  OD1 ASN A   5      -3.856 -44.601  50.330  1.00 27.36           O  
ATOM     37  N   LEU A   6      -4.190 -48.441  52.837  1.00 26.20           N  
ATOM     38  CA  LEU A   6      -4.813 -49.756  52.621  1.00 26.20           C  
ATOM     39  C   LEU A   6      -6.105 -49.824  53.436  1.00 26.20           C  
ATOM     40  CB  LEU A   6      -3.900 -50.932  53.038  1.00 26.20           C  
ATOM     41  O   LEU A   6      -6.071 -49.500  54.621  1.00 26.20           O  
ATOM     42  CG  LEU A   6      -3.106 -51.518  51.849  1.00 26.20           C  
ATOM     43  CD1 LEU A   6      -1.834 -52.207  52.340  1.00 26.20           C  
ATOM     44  CD2 LEU A   6      -3.947 -52.525  51.064  1.00 26.20           C  
ATOM     45  N   ASN A   7      -7.186 -50.260  52.772  1.00 30.63           N  
ATOM     46  CA  ASN A   7      -8.415 -50.907  53.276  1.00 30.63           C  
ATOM     47  C   ASN A   7      -9.655 -50.357  52.547  1.00 30.63           C  
ATOM     48  CB  ASN A   7      -8.566 -50.772  54.802  1.00 30.63           C  
ATOM     49  O   ASN A   7      -9.783 -49.156  52.375  1.00 30.63           O  
ATOM     50  CG  ASN A   7      -7.620 -51.716  55.548  1.00 30.63           C  
ATOM     51  ND2 ASN A   7      -7.506 -51.584  56.848  1.00 30.63           N  
ATOM     52  OD1 ASN A   7      -7.001 -52.606  54.982  1.00 30.63           O  
ATOM     53  N   PHE A   8     -10.637 -51.134  52.098  1.00 29.17           N  
ATOM     54  CA  PHE A   8     -10.859 -52.576  52.124  1.00 29.17           C  
ATOM     55  C   PHE A   8     -11.823 -52.890  50.967  1.00 29.17           C  
ATOM     56  CB  PHE A   8     -11.489 -52.996  53.475  1.00 29.17           C  
ATOM     57  O   PHE A   8     -12.799 -52.179  50.738  1.00 29.17           O  
ATOM     58  CG  PHE A   8     -10.749 -54.093  54.223  1.00 29.17           C  
ATOM     59  CD1 PHE A   8     -10.845 -55.435  53.813  1.00 29.17           C  
ATOM     60  CD2 PHE A   8      -9.994 -53.793  55.370  1.00 29.17           C  
ATOM     61  CE1 PHE A   8     -10.141 -56.439  54.504  1.00 29.17           C  
ATOM     62  CE2 PHE A   8      -9.241 -54.778  56.025  1.00 29.17           C  
ATOM     63  CZ  PHE A   8      -9.314 -56.108  55.592  1.00 29.17           C  
ATOM     64  N   ARG A   9     -11.559 -53.982  50.251  1.00 23.14           N  
ATOM     65  CA  ARG A   9     -12.498 -54.649  49.344  1.00 23.14           C  
ATOM     66  C   ARG A   9     -13.366 -55.591  50.177  1.00 23.14           C  
ATOM     67  CB  ARG A   9     -11.649 -55.417  48.308  1.00 23.14           C  
ATOM     68  O   ARG A   9     -12.787 -56.404  50.892  1.00 23.14           O  
ATOM     69  CG  ARG A   9     -12.418 -56.253  47.271  1.00 23.14           C  
ATOM     70  CD  ARG A   9     -11.400 -56.985  46.380  1.00 23.14           C  
ATOM     71  NE  ARG A   9     -12.036 -57.740  45.282  1.00 23.14           N  
ATOM     72  NH1 ARG A   9     -10.101 -58.494  44.288  1.00 23.14           N  
ATOM     73  NH2 ARG A   9     -12.073 -59.004  43.384  1.00 23.14           N  
ATOM     74  CZ  ARG A   9     -11.403 -58.407  44.329  1.00 23.14           C  
ATOM     75  N   LYS A  10     -14.696 -55.543  50.026  1.00 29.48           N  
ATOM     76  CA  LYS A  10     -15.610 -56.705  50.121  1.00 29.48           C  
ATOM     77  C   LYS A  10     -17.053 -56.332  49.739  1.00 29.48           C  
ATOM     78  CB  LYS A  10     -15.578 -57.360  51.523  1.00 29.48           C  
ATOM     79  O   LYS A  10     -17.709 -55.551  50.412  1.00 29.48           O  
ATOM     80  CG  LYS A  10     -14.771 -58.677  51.508  1.00 29.48           C  
ATOM     81  CD  LYS A  10     -14.488 -59.189  52.925  1.00 29.48           C  
ATOM     82  CE  LYS A  10     -13.542 -60.398  52.885  1.00 29.48           C  
ATOM     83  NZ  LYS A  10     -13.370 -61.002  54.232  1.00 29.48           N  
ATOM     84  N   THR A  11     -17.512 -56.940  48.648  1.00 24.59           N  
ATOM     85  CA  THR A  11     -18.908 -57.283  48.323  1.00 24.59           C  
ATOM     86  C   THR A  11     -19.467 -58.267  49.365  1.00 24.59           C  
ATOM     87  CB  THR A  11     -18.908 -57.952  46.931  1.00 24.59           C  
ATOM     88  O   THR A  11     -18.672 -59.001  49.963  1.00 24.59           O  
ATOM     89  CG2 THR A  11     -18.967 -56.930  45.803  1.00 24.59           C  
ATOM     90  OG1 THR A  11     -17.722 -58.705  46.712  1.00 24.59           O  
ATOM     91  N   PRO A  12     -20.798 -58.330  49.592  1.00 29.10           N  
ATOM     92  CA  PRO A  12     -21.593 -59.345  48.882  1.00 29.10           C  
ATOM     93  C   PRO A  12     -23.097 -59.041  48.674  1.00 29.10           C  
ATOM     94  CB  PRO A  12     -21.453 -60.583  49.781  1.00 29.10           C  
ATOM     95  O   PRO A  12     -23.680 -58.118  49.230  1.00 29.10           O  
ATOM     96  CG  PRO A  12     -21.520 -59.989  51.188  1.00 29.10           C  
ATOM     97  CD  PRO A  12     -21.187 -58.505  50.994  1.00 29.10           C  
ATOM     98  N   SER A  13     -23.696 -59.987  47.947  1.00 28.90           N  
ATOM     99  CA  SER A  13     -25.100 -60.421  47.920  1.00 28.90           C  
ATOM    100  C   SER A  13     -25.948 -59.977  46.724  1.00 28.90           C  
ATOM    101  CB  SER A  13     -25.819 -60.396  49.274  1.00 28.90           C  
ATOM    102  O   SER A  13     -26.338 -58.828  46.547  1.00 28.90           O  
ATOM    103  OG  SER A  13     -26.270 -59.112  49.604  1.00 28.90           O  
ATOM    104  N   LYS A  14     -26.181 -60.994  45.887  1.00 22.91           N  
ATOM    105  CA  LYS A  14     -27.313 -61.164  44.989  1.00 22.91           C  
ATOM    106  C   LYS A  14     -28.565 -61.322  45.849  1.00 22.91           C  
ATOM    107  CB  LYS A  14     -27.131 -62.500  44.236  1.00 22.91           C  
ATOM    108  O   LYS A  14     -28.540 -62.169  46.737  1.00 22.91           O  
ATOM    109  CG  LYS A  14     -25.991 -62.571  43.211  1.00 22.91           C  
ATOM    110  CD  LYS A  14     -25.818 -64.028  42.747  1.00 22.91           C  
ATOM    111  CE  LYS A  14     -24.901 -64.129  41.523  1.00 22.91           C  
ATOM    112  NZ  LYS A  14     -24.718 -65.542  41.101  1.00 22.91           N  
ATOM    113  N   ASP A  15     -29.643 -60.635  45.503  1.00 29.57           N  
ATOM    114  CA  ASP A  15     -30.962 -61.235  45.646  1.00 29.57           C  
ATOM    115  C   ASP A  15     -31.932 -60.730  44.578  1.00 29.57           C  
ATOM    116  CB  ASP A  15     -31.534 -61.132  47.072  1.00 29.57           C  
ATOM    117  O   ASP A  15     -31.761 -59.669  43.975  1.00 29.57           O  
ATOM    118  CG  ASP A  15     -32.260 -62.424  47.487  1.00 29.57           C  
ATOM    119  OD1 ASP A  15     -32.545 -63.264  46.592  1.00 29.57           O  
ATOM    120  OD2 ASP A  15     -32.515 -62.565  48.700  1.00 29.57           O  
ATOM    121  N   ASN A  16     -32.876 -61.608  44.286  1.00 25.63           N  
ATOM    122  CA  ASN A  16     -33.713 -61.661  43.108  1.00 25.63           C  
ATOM    123  C   ASN A  16     -34.868 -60.650  43.113  1.00 25.63           C  
ATOM    124  CB  ASN A  16     -34.277 -63.090  43.041  1.00 25.63           C  
ATOM    125  O   ASN A  16     -35.482 -60.380  44.136  1.00 25.63           O  
ATOM    126  CG  ASN A  16     -33.225 -64.148  42.780  1.00 25.63           C  
ATOM    127  ND2 ASN A  16     -33.037 -65.075  43.689  1.00 25.63           N  
ATOM    128  OD1 ASN A  16     -32.568 -64.150  41.752  1.00 25.63           O  
ATOM    129  N   GLY A  17     -35.250 -60.240  41.900  1.00 24.50           N  
ATOM    130  CA  GLY A  17     -36.649 -60.113  41.489  1.00 24.50           C  
ATOM    131  C   GLY A  17     -37.468 -58.965  42.076  1.00 24.50           C  
ATOM    132  O   GLY A  17     -38.176 -59.148  43.057  1.00 24.50           O  
ATOM    133  N   VAL A  18     -37.553 -57.847  41.348  1.00 30.11           N  
ATOM    134  CA  VAL A  18     -38.731 -56.968  41.411  1.00 30.11           C  
ATOM    135  C   VAL A  18     -39.155 -56.554  40.000  1.00 30.11           C  
ATOM    136  CB  VAL A  18     -38.564 -55.765  42.358  1.00 30.11           C  
ATOM    137  O   VAL A  18     -38.495 -55.781  39.317  1.00 30.11           O  
ATOM    138  CG1 VAL A  18     -39.865 -54.950  42.420  1.00 30.11           C  
ATOM    139  CG2 VAL A  18     -38.257 -56.202  43.798  1.00 30.11           C  
ATOM    140  N   LYS A  19     -40.255 -57.191  39.597  1.00 26.69           N  
ATOM    141  CA  LYS A  19     -41.365 -56.789  38.723  1.00 26.69           C  
ATOM    142  C   LYS A  19     -41.200 -55.565  37.807  1.00 26.69           C  
ATOM    143  CB  LYS A  19     -42.610 -56.613  39.609  1.00 26.69           C  
ATOM    144  O   LYS A  19     -41.009 -54.436  38.244  1.00 26.69           O  
ATOM    145  CG  LYS A  19     -43.047 -57.954  40.226  1.00 26.69           C  
ATOM    146  CD  LYS A  19     -44.269 -57.789  41.133  1.00 26.69           C  
ATOM    147  CE  LYS A  19     -44.696 -59.161  41.671  1.00 26.69           C  
ATOM    148  NZ  LYS A  19     -45.875 -59.051  42.565  1.00 26.69           N  
ATOM    149  N   GLN A  20     -41.451 -55.867  36.532  1.00 24.96           N  
ATOM    150  CA  GLN A  20     -41.980 -55.020  35.462  1.00 24.96           C  
ATOM    151  C   GLN A  20     -42.747 -53.786  35.964  1.00 24.96           C  
ATOM    152  CB  GLN A  20     -42.957 -55.897  34.648  1.00 24.96           C  
ATOM    153  O   GLN A  20     -43.818 -53.908  36.554  1.00 24.96           O  
ATOM    154  CG  GLN A  20     -42.277 -57.005  33.822  1.00 24.96           C  
ATOM    155  CD  GLN A  20     -43.269 -58.053  33.315  1.00 24.96           C  
ATOM    156  NE2 GLN A  20     -43.108 -58.558  32.112  1.00 24.96           N  
ATOM    157  OE1 GLN A  20     -44.168 -58.483  34.014  1.00 24.96           O  
ATOM    158  N   VAL A  21     -42.222 -52.604  35.644  1.00 30.96           N  
ATOM    159  CA  VAL A  21     -43.012 -51.375  35.543  1.00 30.96           C  
ATOM    160  C   VAL A  21     -43.239 -51.138  34.056  1.00 30.96           C  
ATOM    161  CB  VAL A  21     -42.347 -50.188  36.265  1.00 30.96           C  
ATOM    162  O   VAL A  21     -42.375 -50.634  33.339  1.00 30.96           O  
ATOM    163  CG1 VAL A  21     -43.132 -48.885  36.068  1.00 30.96           C  
ATOM    164  CG2 VAL A  21     -42.276 -50.466  37.773  1.00 30.96           C  
ATOM    165  N   GLU A  22     -44.396 -51.595  33.592  1.00 29.71           N  
ATOM    166  CA  GLU A  22     -45.015 -51.131  32.360  1.00 29.71           C  
ATOM    167  C   GLU A  22     -45.444 -49.664  32.501  1.00 29.71           C  
ATOM    168  CB  GLU A  22     -46.241 -52.005  32.029  1.00 29.71           C  
ATOM    169  O   GLU A  22     -45.902 -49.220  33.553  1.00 29.71           O  
ATOM    170  CG  GLU A  22     -45.892 -53.127  31.042  1.00 29.71           C  
ATOM    171  CD  GLU A  22     -47.042 -54.124  30.822  1.00 29.71           C  
ATOM    172  OE1 GLU A  22     -47.077 -54.708  29.717  1.00 29.71           O  
ATOM    173  OE2 GLU A  22     -47.841 -54.320  31.764  1.00 29.71           O  
ATOM    174  N   SER A  23     -45.380 -48.961  31.370  1.00 30.07           N  
ATOM    175  CA  SER A  23     -46.021 -47.676  31.067  1.00 30.07           C  
ATOM    176  C   SER A  23     -45.379 -46.395  31.627  1.00 30.07           C  
ATOM    177  CB  SER A  23     -47.545 -47.757  31.261  1.00 30.07           C  
ATOM    178  O   SER A  23     -45.828 -45.786  32.589  1.00 30.07           O  
ATOM    179  OG  SER A  23     -47.937 -47.717  32.613  1.00 30.07           O  
ATOM    180  N   LEU A  24     -44.416 -45.860  30.873  1.00 31.93           N  
ATOM    181  CA  LEU A  24     -44.442 -44.427  30.568  1.00 31.93           C  
ATOM    182  C   LEU A  24     -44.314 -44.264  29.051  1.00 31.93           C  
ATOM    183  CB  LEU A  24     -43.402 -43.626  31.386  1.00 31.93           C  
ATOM    184  O   LEU A  24     -43.228 -44.349  28.477  1.00 31.93           O  
ATOM    185  CG  LEU A  24     -44.047 -42.471  32.191  1.00 31.93           C  
ATOM    186  CD1 LEU A  24     -44.186 -42.833  33.669  1.00 31.93           C  
ATOM    187  CD2 LEU A  24     -43.211 -41.194  32.094  1.00 31.93           C  
ATOM    188  N   ALA A  25     -45.466 -44.112  28.400  1.00 33.93           N  
ATOM    189  CA  ALA A  25     -45.573 -43.806  26.983  1.00 33.93           C  
ATOM    190  C   ALA A  25     -44.828 -42.494  26.679  1.00 33.93           C  
ATOM    191  CB  ALA A  25     -47.065 -43.726  26.631  1.00 33.93           C  
ATOM    192  O   ALA A  25     -45.127 -41.449  27.257  1.00 33.93           O  
ATOM    193  N   ARG A  26     -43.843 -42.554  25.776  1.00 29.85           N  
ATOM    194  CA  ARG A  26     -43.214 -41.366  25.187  1.00 29.85           C  
ATOM    195  C   ARG A  26     -44.218 -40.693  24.245  1.00 29.85           C  
ATOM    196  CB  ARG A  26     -41.957 -41.747  24.386  1.00 29.85           C  
ATOM    197  O   ARG A  26     -44.714 -41.373  23.350  1.00 29.85           O  
ATOM    198  CG  ARG A  26     -40.687 -41.730  25.236  1.00 29.85           C  
ATOM    199  CD  ARG A  26     -39.487 -42.109  24.362  1.00 29.85           C  
ATOM    200  NE  ARG A  26     -38.238 -42.118  25.143  1.00 29.85           N  
ATOM    201  NH1 ARG A  26     -36.888 -42.994  23.508  1.00 29.85           N  
ATOM    202  NH2 ARG A  26     -36.028 -42.514  25.515  1.00 29.85           N  
ATOM    203  CZ  ARG A  26     -37.061 -42.541  24.719  1.00 29.85           C  
ATOM    204  N   PRO A  27     -44.477 -39.383  24.374  1.00 33.65           N  
ATOM    205  CA  PRO A  27     -45.156 -38.635  23.330  1.00 33.65           C  
ATOM    206  C   PRO A  27     -44.194 -38.468  22.148  1.00 33.65           C  
ATOM    207  CB  PRO A  27     -45.573 -37.295  23.955  1.00 33.65           C  
ATOM    208  O   PRO A  27     -43.177 -37.782  22.254  1.00 33.65           O  
ATOM    209  CG  PRO A  27     -45.221 -37.420  25.439  1.00 33.65           C  
ATOM    210  CD  PRO A  27     -44.153 -38.507  25.483  1.00 33.65           C  
ATOM    211  N   GLU A  28     -44.509 -39.107  21.026  1.00 31.96           N  
ATOM    212  CA  GLU A  28     -43.947 -38.771  19.721  1.00 31.96           C  
ATOM    213  C   GLU A  28     -44.675 -37.529  19.190  1.00 31.96           C  
ATOM    214  CB  GLU A  28     -44.092 -39.953  18.744  1.00 31.96           C  
ATOM    215  O   GLU A  28     -45.716 -37.630  18.544  1.00 31.96           O  
ATOM    216  CG  GLU A  28     -43.186 -41.144  19.090  1.00 31.96           C  
ATOM    217  CD  GLU A  28     -43.272 -42.287  18.062  1.00 31.96           C  
ATOM    218  OE1 GLU A  28     -42.357 -43.143  18.101  1.00 31.96           O  
ATOM    219  OE2 GLU A  28     -44.225 -42.301  17.251  1.00 31.96           O  
ATOM    220  N   THR A  29     -44.156 -36.334  19.469  1.00 34.63           N  
ATOM    221  CA  THR A  29     -44.488 -35.143  18.675  1.00 34.63           C  
ATOM    222  C   THR A  29     -43.327 -34.841  17.720  1.00 34.63           C  
ATOM    223  CB  THR A  29     -44.897 -33.925  19.514  1.00 34.63           C  
ATOM    224  O   THR A  29     -42.188 -34.688  18.168  1.00 34.63           O  
ATOM    225  CG2 THR A  29     -46.383 -33.992  19.871  1.00 34.63           C  
ATOM    226  OG1 THR A  29     -44.186 -33.846  20.727  1.00 34.63           O  
ATOM    227  N   PRO A  30     -43.572 -34.806  16.395  1.00 35.24           N  
ATOM    228  CA  PRO A  30     -42.522 -34.648  15.394  1.00 35.24           C  
ATOM    229  C   PRO A  30     -41.962 -33.213  15.374  1.00 35.24           C  
ATOM    230  CB  PRO A  30     -43.149 -35.078  14.064  1.00 35.24           C  
ATOM    231  O   PRO A  30     -42.639 -32.276  15.804  1.00 35.24           O  
ATOM    232  CG  PRO A  30     -44.643 -34.831  14.255  1.00 35.24           C  
ATOM    233  CD  PRO A  30     -44.864 -34.994  15.754  1.00 35.24           C  
ATOM    234  N   PRO A  31     -40.723 -33.025  14.880  1.00 33.14           N  
ATOM    235  CA  PRO A  31     -40.008 -31.758  14.974  1.00 33.14           C  
ATOM    236  C   PRO A  31     -40.696 -30.635  14.174  1.00 33.14           C  
ATOM    237  CB  PRO A  31     -38.584 -32.045  14.484  1.00 33.14           C  
ATOM    238  O   PRO A  31     -41.311 -30.898  13.134  1.00 33.14           O  
ATOM    239  CG  PRO A  31     -38.771 -33.235  13.545  1.00 33.14           C  
ATOM    240  CD  PRO A  31     -39.906 -34.016  14.198  1.00 33.14           C  
ATOM    241  N   PRO A  32     -40.588 -29.377  14.640  1.00 35.15           N  
ATOM    242  CA  PRO A  32     -41.283 -28.239  14.052  1.00 35.15           C  
ATOM    243  C   PRO A  32     -40.815 -27.972  12.616  1.00 35.15           C  
ATOM    244  CB  PRO A  32     -41.040 -27.059  14.999  1.00 35.15           C  
ATOM    245  O   PRO A  32     -39.630 -28.050  12.285  1.00 35.15           O  
ATOM    246  CG  PRO A  32     -39.735 -27.426  15.704  1.00 35.15           C  
ATOM    247  CD  PRO A  32     -39.784 -28.949  15.773  1.00 35.15           C  
ATOM    248  N   LYS A  33     -41.784 -27.665  11.749  1.00 32.77           N  
ATOM    249  CA  LYS A  33     -41.595 -27.361  10.328  1.00 32.77           C  
ATOM    250  C   LYS A  33     -40.739 -26.096  10.164  1.00 32.77           C  
ATOM    251  CB  LYS A  33     -42.976 -27.173   9.666  1.00 32.77           C  
ATOM    252  O   LYS A  33     -41.243 -24.989  10.285  1.00 32.77           O  
ATOM    253  CG  LYS A  33     -43.812 -28.461   9.570  1.00 32.77           C  
ATOM    254  CD  LYS A  33     -45.207 -28.138   9.012  1.00 32.77           C  
ATOM    255  CE  LYS A  33     -46.056 -29.404   8.852  1.00 32.77           C  
ATOM    256  NZ  LYS A  33     -47.437 -29.069   8.420  1.00 32.77           N  
ATOM    257  N   PHE A  34     -39.476 -26.266   9.782  1.00 35.73           N  
ATOM    258  CA  PHE A  34     -38.504 -25.205   9.455  1.00 35.73           C  
ATOM    259  C   PHE A  34     -38.843 -24.342   8.213  1.00 35.73           C  
ATOM    260  CB  PHE A  34     -37.115 -25.868   9.316  1.00 35.73           C  
ATOM    261  O   PHE A  34     -37.974 -23.650   7.690  1.00 35.73           O  
ATOM    262  CG  PHE A  34     -36.281 -25.810  10.575  1.00 35.73           C  
ATOM    263  CD1 PHE A  34     -35.497 -24.670  10.834  1.00 35.73           C  
ATOM    264  CD2 PHE A  34     -36.288 -26.880  11.489  1.00 35.73           C  
ATOM    265  CE1 PHE A  34     -34.711 -24.604  11.997  1.00 35.73           C  
ATOM    266  CE2 PHE A  34     -35.498 -26.815  12.650  1.00 35.73           C  
ATOM    267  CZ  PHE A  34     -34.708 -25.679  12.903  1.00 35.73           C  
ATOM    268  N   VAL A  35     -40.074 -24.383   7.693  1.00 38.37           N  
ATOM    269  CA  VAL A  35     -40.415 -23.752   6.401  1.00 38.37           C  
ATOM    270  C   VAL A  35     -41.085 -22.377   6.558  1.00 38.37           C  
ATOM    271  CB  VAL A  35     -41.182 -24.738   5.491  1.00 38.37           C  
ATOM    272  O   VAL A  35     -41.140 -21.623   5.591  1.00 38.37           O  
ATOM    273  CG1 VAL A  35     -41.438 -24.191   4.079  1.00 38.37           C  
ATOM    274  CG2 VAL A  35     -40.385 -26.043   5.307  1.00 38.37           C  
ATOM    275  N   GLU A  36     -41.530 -21.983   7.755  1.00 42.64           N  
ATOM    276  CA  GLU A  36     -42.153 -20.657   7.950  1.00 42.64           C  
ATOM    277  C   GLU A  36     -41.161 -19.551   8.363  1.00 42.64           C  
ATOM    278  CB  GLU A  36     -43.381 -20.775   8.869  1.00 42.64           C  
ATOM    279  O   GLU A  36     -41.313 -18.410   7.916  1.00 42.64           O  
ATOM    280  CG  GLU A  36     -44.571 -21.329   8.060  1.00 42.64           C  
ATOM    281  CD  GLU A  36     -45.862 -21.537   8.866  1.00 42.64           C  
ATOM    282  OE1 GLU A  36     -46.914 -21.703   8.207  1.00 42.64           O  
ATOM    283  OE2 GLU A  36     -45.792 -21.603  10.112  1.00 42.64           O  
ATOM    284  N   ASP A  37     -40.083 -19.873   9.088  1.00 42.53           N  
ATOM    285  CA  ASP A  37     -39.137 -18.859   9.592  1.00 42.53           C  
ATOM    286  C   ASP A  37     -38.282 -18.203   8.495  1.00 42.53           C  
ATOM    287  CB  ASP A  37     -38.241 -19.468  10.684  1.00 42.53           C  
ATOM    288  O   ASP A  37     -37.948 -17.018   8.586  1.00 42.53           O  
ATOM    289  CG  ASP A  37     -38.950 -19.626  12.035  1.00 42.53           C  
ATOM    290  OD1 ASP A  37     -39.900 -18.855  12.296  1.00 42.53           O  
ATOM    291  OD2 ASP A  37     -38.523 -20.524  12.793  1.00 42.53           O  
ATOM    292  N   SER A  38     -37.985 -18.910   7.397  1.00 48.07           N  
ATOM    293  CA  SER A  38     -37.180 -18.338   6.307  1.00 48.07           C  
ATOM    294  C   SER A  38     -37.894 -17.197   5.579  1.00 48.07           C  
ATOM    295  CB  SER A  38     -36.761 -19.420   5.307  1.00 48.07           C  
ATOM    296  O   SER A  38     -37.250 -16.263   5.103  1.00 48.07           O  
ATOM    297  OG  SER A  38     -37.871 -20.024   4.665  1.00 48.07           O  
ATOM    298  N   ASN A  39     -39.226 -17.254   5.490  1.00 33.70           N  
ATOM    299  CA  ASN A  39     -40.015 -16.221   4.819  1.00 33.70           C  
ATOM    300  C   ASN A  39     -40.193 -14.985   5.708  1.00 33.70           C  
ATOM    301  CB  ASN A  39     -41.360 -16.823   4.384  1.00 33.70           C  
ATOM    302  O   ASN A  39     -40.208 -13.860   5.201  1.00 33.70           O  
ATOM    303  CG  ASN A  39     -41.217 -17.816   3.243  1.00 33.70           C  
ATOM    304  ND2 ASN A  39     -42.159 -18.717   3.097  1.00 33.70           N  
ATOM    305  OD1 ASN A  39     -40.274 -17.799   2.468  1.00 33.70           O  
ATOM    306  N   LEU A  40     -40.283 -15.173   7.027  1.00 42.82           N  
ATOM    307  CA  LEU A  40     -40.432 -14.074   7.976  1.00 42.82           C  
ATOM    308  C   LEU A  40     -39.149 -13.229   8.061  1.00 42.82           C  
ATOM    309  CB  LEU A  40     -40.869 -14.651   9.334  1.00 42.82           C  
ATOM    310  O   LEU A  40     -39.226 -12.004   7.956  1.00 42.82           O  
ATOM    311  CG  LEU A  40     -41.468 -13.596  10.283  1.00 42.82           C  
ATOM    312  CD1 LEU A  40     -42.857 -13.132   9.825  1.00 42.82           C  
ATOM    313  CD2 LEU A  40     -41.608 -14.180  11.686  1.00 42.82           C  
ATOM    314  N   GLU A  41     -37.968 -13.856   8.129  1.00 39.70           N  
ATOM    315  CA  GLU A  41     -36.685 -13.130   8.109  1.00 39.70           C  
ATOM    316  C   GLU A  41     -36.458 -12.365   6.793  1.00 39.70           C  
ATOM    317  CB  GLU A  41     -35.506 -14.088   8.344  1.00 39.70           C  
ATOM    318  O   GLU A  41     -35.967 -11.230   6.801  1.00 39.70           O  
ATOM    319  CG  GLU A  41     -35.339 -14.502   9.814  1.00 39.70           C  
ATOM    320  CD  GLU A  41     -33.993 -15.207  10.067  1.00 39.70           C  
ATOM    321  OE1 GLU A  41     -33.487 -15.093  11.206  1.00 39.70           O  
ATOM    322  OE2 GLU A  41     -33.428 -15.783   9.105  1.00 39.70           O  
ATOM    323  N   PHE A  42     -36.862 -12.937   5.651  1.00 45.10           N  
ATOM    324  CA  PHE A  42     -36.748 -12.259   4.357  1.00 45.10           C  
ATOM    325  C   PHE A  42     -37.694 -11.057   4.230  1.00 45.10           C  
ATOM    326  CB  PHE A  42     -36.938 -13.256   3.204  1.00 45.10           C  
ATOM    327  O   PHE A  42     -37.293 -10.021   3.690  1.00 45.10           O  
ATOM    328  CG  PHE A  42     -35.628 -13.653   2.553  1.00 45.10           C  
ATOM    329  CD1 PHE A  42     -35.114 -12.882   1.493  1.00 45.10           C  
ATOM    330  CD2 PHE A  42     -34.905 -14.766   3.017  1.00 45.10           C  
ATOM    331  CE1 PHE A  42     -33.895 -13.235   0.885  1.00 45.10           C  
ATOM    332  CE2 PHE A  42     -33.687 -15.120   2.412  1.00 45.10           C  
ATOM    333  CZ  PHE A  42     -33.183 -14.358   1.343  1.00 45.10           C  
ATOM    334  N   ASN A  43     -38.915 -11.153   4.763  1.00 35.08           N  
ATOM    335  CA  ASN A  43     -39.884 -10.055   4.733  1.00 35.08           C  
ATOM    336  C   ASN A  43     -39.470  -8.886   5.643  1.00 35.08           C  
ATOM    337  CB  ASN A  43     -41.275 -10.611   5.081  1.00 35.08           C  
ATOM    338  O   ASN A  43     -39.626  -7.726   5.257  1.00 35.08           O  
ATOM    339  CG  ASN A  43     -41.892 -11.404   3.939  1.00 35.08           C  
ATOM    340  ND2 ASN A  43     -42.810 -12.294   4.232  1.00 35.08           N  
ATOM    341  OD1 ASN A  43     -41.596 -11.209   2.771  1.00 35.08           O  
ATOM    342  N   VAL A  44     -38.862  -9.160   6.804  1.00 48.29           N  
ATOM    343  CA  VAL A  44     -38.341  -8.111   7.701  1.00 48.29           C  
ATOM    344  C   VAL A  44     -37.176  -7.350   7.051  1.00 48.29           C  
ATOM    345  CB  VAL A  44     -37.962  -8.709   9.072  1.00 48.29           C  
ATOM    346  O   VAL A  44     -37.127  -6.121   7.121  1.00 48.29           O  
ATOM    347  CG1 VAL A  44     -37.290  -7.683   9.995  1.00 48.29           C  
ATOM    348  CG2 VAL A  44     -39.215  -9.208   9.807  1.00 48.29           C  
ATOM    349  N   LEU A  45     -36.290  -8.041   6.324  1.00 47.91           N  
ATOM    350  CA  LEU A  45     -35.194  -7.403   5.578  1.00 47.91           C  
ATOM    351  C   LEU A  45     -35.666  -6.600   4.354  1.00 47.91           C  
ATOM    352  CB  LEU A  45     -34.185  -8.481   5.150  1.00 47.91           C  
ATOM    353  O   LEU A  45     -34.981  -5.661   3.946  1.00 47.91           O  
ATOM    354  CG  LEU A  45     -33.332  -9.041   6.302  1.00 47.91           C  
ATOM    355  CD1 LEU A  45     -32.564 -10.267   5.805  1.00 47.91           C  
ATOM    356  CD2 LEU A  45     -32.304  -8.018   6.801  1.00 47.91           C  
ATOM    357  N   ALA A  46     -36.809  -6.954   3.758  1.00 46.86           N  
ATOM    358  CA  ALA A  46     -37.426  -6.180   2.679  1.00 46.86           C  
ATOM    359  C   ALA A  46     -38.171  -4.931   3.198  1.00 46.86           C  
ATOM    360  CB  ALA A  46     -38.348  -7.111   1.884  1.00 46.86           C  
ATOM    361  O   ALA A  46     -38.243  -3.925   2.491  1.00 46.86           O  
ATOM    362  N   SER A  47     -38.692  -4.985   4.431  1.00 47.11           N  
ATOM    363  CA  SER A  47     -39.431  -3.895   5.085  1.00 47.11           C  
ATOM    364  C   SER A  47     -38.537  -2.754   5.585  1.00 47.11           C  
ATOM    365  CB  SER A  47     -40.233  -4.477   6.255  1.00 47.11           C  
ATOM    366  O   SER A  47     -38.998  -1.614   5.704  1.00 47.11           O  
ATOM    367  OG  SER A  47     -40.905  -3.462   6.977  1.00 47.11           O  
ATOM    368  N   GLU A  48     -37.263  -3.007   5.894  1.00 52.67           N  
ATOM    369  CA  GLU A  48     -36.336  -1.923   6.217  1.00 52.67           C  
ATOM    370  C   GLU A  48     -36.046  -1.147   4.921  1.00 52.67           C  
ATOM    371  CB  GLU A  48     -35.070  -2.448   6.938  1.00 52.67           C  
ATOM    372  O   GLU A  48     -35.317  -1.627   4.049  1.00 52.67           O  
ATOM    373  CG  GLU A  48     -34.672  -1.522   8.107  1.00 52.67           C  
ATOM    374  CD  GLU A  48     -33.347  -1.890   8.810  1.00 52.67           C  
ATOM    375  OE1 GLU A  48     -32.907  -1.083   9.672  1.00 52.67           O  
ATOM    376  OE2 GLU A  48     -32.707  -2.893   8.424  1.00 52.67           O  
ATOM    377  N   LYS A  49     -36.655   0.044   4.761  1.00 53.22           N  
ATOM    378  CA  LYS A  49     -36.341   0.995   3.677  1.00 53.22           C  
ATOM    379  C   LYS A  49     -34.836   0.955   3.435  1.00 53.22           C  
ATOM    380  CB  LYS A  49     -36.730   2.435   4.061  1.00 53.22           C  
ATOM    381  O   LYS A  49     -34.080   1.281   4.352  1.00 53.22           O  
ATOM    382  CG  LYS A  49     -38.219   2.750   3.879  1.00 53.22           C  
ATOM    383  CD  LYS A  49     -38.513   4.207   4.273  1.00 53.22           C  
ATOM    384  CE  LYS A  49     -39.997   4.523   4.049  1.00 53.22           C  
ATOM    385  NZ  LYS A  49     -40.362   5.887   4.511  1.00 53.22           N  
ATOM    386  N   LEU A  50     -34.425   0.536   2.230  1.00 57.82           N  
ATOM    387  CA  LEU A  50     -33.015   0.362   1.886  1.00 57.82           C  
ATOM    388  C   LEU A  50     -32.244   1.586   2.406  1.00 57.82           C  
ATOM    389  CB  LEU A  50     -32.839   0.221   0.356  1.00 57.82           C  
ATOM    390  O   LEU A  50     -32.601   2.708   2.026  1.00 57.82           O  
ATOM    391  CG  LEU A  50     -31.934  -0.961  -0.035  1.00 57.82           C  
ATOM    392  CD1 LEU A  50     -32.774  -2.207  -0.312  1.00 57.82           C  
ATOM    393  CD2 LEU A  50     -31.117  -0.649  -1.292  1.00 57.82           C  
ATOM    394  N   PRO A  51     -31.257   1.418   3.304  1.00 64.67           N  
ATOM    395  CA  PRO A  51     -30.601   2.557   3.922  1.00 64.67           C  
ATOM    396  C   PRO A  51     -30.054   3.456   2.819  1.00 64.67           C  
ATOM    397  CB  PRO A  51     -29.515   1.983   4.838  1.00 64.67           C  
ATOM    398  O   PRO A  51     -29.390   2.976   1.897  1.00 64.67           O  
ATOM    399  CG  PRO A  51     -29.340   0.540   4.364  1.00 64.67           C  
ATOM    400  CD  PRO A  51     -30.710   0.172   3.804  1.00 64.67           C  
ATOM    401  N   ASN A  52     -30.354   4.755   2.885  1.00 76.09           N  
ATOM    402  CA  ASN A  52     -29.843   5.684   1.892  1.00 76.09           C  
ATOM    403  C   ASN A  52     -28.322   5.829   2.068  1.00 76.09           C  
ATOM    404  CB  ASN A  52     -30.595   7.026   1.923  1.00 76.09           C  
ATOM    405  O   ASN A  52     -27.835   6.652   2.847  1.00 76.09           O  
ATOM    406  CG  ASN A  52     -30.167   7.890   0.748  1.00 76.09           C  
ATOM    407  ND2 ASN A  52     -30.656   9.101   0.651  1.00 76.09           N  
ATOM    408  OD1 ASN A  52     -29.386   7.473  -0.096  1.00 76.09           O  
ATOM    409  N   TYR A  53     -27.570   5.005   1.335  1.00 78.69           N  
ATOM    410  CA  TYR A  53     -26.113   4.918   1.407  1.00 78.69           C  
ATOM    411  C   TYR A  53     -25.416   6.263   1.129  1.00 78.69           C  
ATOM    412  CB  TYR A  53     -25.625   3.832   0.428  1.00 78.69           C  
ATOM    413  O   TYR A  53     -24.261   6.435   1.512  1.00 78.69           O  
ATOM    414  CG  TYR A  53     -26.123   2.419   0.710  1.00 78.69           C  
ATOM    415  CD1 TYR A  53     -25.610   1.703   1.808  1.00 78.69           C  
ATOM    416  CD2 TYR A  53     -27.082   1.808  -0.123  1.00 78.69           C  
ATOM    417  CE1 TYR A  53     -26.060   0.402   2.097  1.00 78.69           C  
ATOM    418  CE2 TYR A  53     -27.524   0.496   0.148  1.00 78.69           C  
ATOM    419  OH  TYR A  53     -27.463  -1.459   1.555  1.00 78.69           O  
ATOM    420  CZ  TYR A  53     -27.022  -0.205   1.265  1.00 78.69           C  
ATOM    421  N   THR A  54     -26.092   7.241   0.508  1.00 74.36           N  
ATOM    422  CA  THR A  54     -25.521   8.566   0.207  1.00 74.36           C  
ATOM    423  C   THR A  54     -25.361   9.473   1.420  1.00 74.36           C  
ATOM    424  CB  THR A  54     -26.357   9.348  -0.816  1.00 74.36           C  
ATOM    425  O   THR A  54     -24.631  10.457   1.328  1.00 74.36           O  
ATOM    426  CG2 THR A  54     -26.568   8.560  -2.109  1.00 74.36           C  
ATOM    427  OG1 THR A  54     -27.610   9.694  -0.280  1.00 74.36           O  
ATOM    428  N   ASN A  55     -26.013   9.182   2.546  1.00 79.75           N  
ATOM    429  CA  ASN A  55     -25.967  10.050   3.731  1.00 79.75           C  
ATOM    430  C   ASN A  55     -25.156   9.437   4.880  1.00 79.75           C  
ATOM    431  CB  ASN A  55     -27.402  10.431   4.125  1.00 79.75           C  
ATOM    432  O   ASN A  55     -24.834  10.127   5.840  1.00 79.75           O  
ATOM    433  CG  ASN A  55     -28.090  11.306   3.085  1.00 79.75           C  
ATOM    434  ND2 ASN A  55     -29.347  11.616   3.284  1.00 79.75           N  
ATOM    435  OD1 ASN A  55     -27.530  11.706   2.075  1.00 79.75           O  
ATOM    436  N   LEU A  56     -24.774   8.165   4.762  1.00 83.57           N  
ATOM    437  CA  LEU A  56     -24.032   7.442   5.792  1.00 83.57           C  
ATOM    438  C   LEU A  56     -22.514   7.660   5.653  1.00 83.57           C  
ATOM    439  CB  LEU A  56     -24.437   5.958   5.728  1.00 83.57           C  
ATOM    440  O   LEU A  56     -21.983   7.680   4.535  1.00 83.57           O  
ATOM    441  CG  LEU A  56     -25.924   5.673   6.022  1.00 83.57           C  
ATOM    442  CD1 LEU A  56     -26.224   4.195   5.775  1.00 83.57           C  
ATOM    443  CD2 LEU A  56     -26.302   6.004   7.465  1.00 83.57           C  
ATOM    444  N   ASP A  57     -21.815   7.793   6.787  1.00 85.73           N  
ATOM    445  CA  ASP A  57     -20.343   7.835   6.869  1.00 85.73           C  
ATOM    446  C   ASP A  57     -19.782   6.410   6.755  1.00 85.73           C  
ATOM    447  CB  ASP A  57     -19.872   8.569   8.144  1.00 85.73           C  
ATOM    448  O   ASP A  57     -19.434   5.770   7.749  1.00 85.73           O  
ATOM    449  CG  ASP A  57     -18.356   8.865   8.156  1.00 85.73           C  
ATOM    450  OD1 ASP A  57     -17.769   9.085   7.069  1.00 85.73           O  
ATOM    451  OD2 ASP A  57     -17.765   8.976   9.254  1.00 85.73           O  
ATOM    452  N   LEU A  58     -19.798   5.887   5.527  1.00 91.60           N  
ATOM    453  CA  LEU A  58     -19.364   4.532   5.183  1.00 91.60           C  
ATOM    454  C   LEU A  58     -17.924   4.522   4.677  1.00 91.60           C  
ATOM    455  CB  LEU A  58     -20.292   3.915   4.122  1.00 91.60           C  
ATOM    456  O   LEU A  58     -17.502   5.413   3.933  1.00 91.60           O  
ATOM    457  CG  LEU A  58     -21.754   3.787   4.566  1.00 91.60           C  
ATOM    458  CD1 LEU A  58     -22.624   3.387   3.379  1.00 91.60           C  
ATOM    459  CD2 LEU A  58     -21.962   2.762   5.678  1.00 91.60           C  
ATOM    460  N   PHE A  59     -17.201   3.449   4.976  1.00 93.56           N  
ATOM    461  CA  PHE A  59     -15.826   3.262   4.528  1.00 93.56           C  
ATOM    462  C   PHE A  59     -15.685   3.306   3.004  1.00 93.56           C  
ATOM    463  CB  PHE A  59     -15.320   1.935   5.075  1.00 93.56           C  
ATOM    464  O   PHE A  59     -14.805   3.999   2.500  1.00 93.56           O  
ATOM    465  CG  PHE A  59     -13.933   1.590   4.590  1.00 93.56           C  
ATOM    466  CD1 PHE A  59     -13.758   0.631   3.578  1.00 93.56           C  
ATOM    467  CD2 PHE A  59     -12.824   2.278   5.110  1.00 93.56           C  
ATOM    468  CE1 PHE A  59     -12.473   0.369   3.082  1.00 93.56           C  
ATOM    469  CE2 PHE A  59     -11.539   2.001   4.623  1.00 93.56           C  
ATOM    470  CZ  PHE A  59     -11.362   1.048   3.608  1.00 93.56           C  
ATOM    471  N   HIS A  60     -16.591   2.650   2.264  1.00 91.73           N  
ATOM    472  CA  HIS A  60     -16.600   2.669   0.790  1.00 91.73           C  
ATOM    473  C   HIS A  60     -16.577   4.100   0.233  1.00 91.73           C  
ATOM    474  CB  HIS A  60     -17.831   1.903   0.274  1.00 91.73           C  
ATOM    475  O   HIS A  60     -15.832   4.396  -0.697  1.00 91.73           O  
ATOM    476  CG  HIS A  60     -17.947   1.896  -1.235  1.00 91.73           C  
ATOM    477  CD2 HIS A  60     -18.971   2.435  -1.962  1.00 91.73           C  
ATOM    478  ND1 HIS A  60     -16.988   1.391  -2.114  1.00 91.73           N  
ATOM    479  CE1 HIS A  60     -17.444   1.666  -3.348  1.00 91.73           C  
ATOM    480  NE2 HIS A  60     -18.639   2.279  -3.290  1.00 91.73           N  
ATOM    481  N   ARG A  61     -17.322   5.024   0.853  1.00 90.59           N  
ATOM    482  CA  ARG A  61     -17.350   6.437   0.446  1.00 90.59           C  
ATOM    483  C   ARG A  61     -16.074   7.181   0.818  1.00 90.59           C  
ATOM    484  CB  ARG A  61     -18.548   7.148   1.076  1.00 90.59           C  
ATOM    485  O   ARG A  61     -15.624   8.025   0.048  1.00 90.59           O  
ATOM    486  CG  ARG A  61     -19.875   6.601   0.542  1.00 90.59           C  
ATOM    487  CD  ARG A  61     -21.034   7.398   1.128  1.00 90.59           C  
ATOM    488  NE  ARG A  61     -21.037   8.795   0.653  1.00 90.59           N  
ATOM    489  NH1 ARG A  61     -22.299   9.626   2.366  1.00 90.59           N  
ATOM    490  NH2 ARG A  61     -21.873  10.910   0.594  1.00 90.59           N  
ATOM    491  CZ  ARG A  61     -21.725   9.770   1.208  1.00 90.59           C  
ATOM    492  N   ALA A  62     -15.491   6.857   1.969  1.00 92.49           N  
ATOM    493  CA  ALA A  62     -14.232   7.443   2.411  1.00 92.49           C  
ATOM    494  C   ALA A  62     -13.077   7.113   1.446  1.00 92.49           C  
ATOM    495  CB  ALA A  62     -13.947   6.956   3.838  1.00 92.49           C  
ATOM    496  O   ALA A  62     -12.291   8.001   1.113  1.00 92.49           O  
ATOM    497  N   VAL A  63     -12.999   5.865   0.961  1.00 93.70           N  
ATOM    498  CA  VAL A  63     -11.918   5.403   0.065  1.00 93.70           C  
ATOM    499  C   VAL A  63     -12.198   5.590  -1.424  1.00 93.70           C  
ATOM    500  CB  VAL A  63     -11.528   3.939   0.326  1.00 93.70           C  
ATOM    501  O   VAL A  63     -11.263   5.544  -2.225  1.00 93.70           O  
ATOM    502  CG1 VAL A  63     -11.042   3.776   1.762  1.00 93.70           C  
ATOM    503  CG2 VAL A  63     -12.641   2.925   0.036  1.00 93.70           C  
ATOM    504  N   PHE A  64     -13.460   5.817  -1.802  1.00 91.15           N  
ATOM    505  CA  PHE A  64     -13.904   5.914  -3.193  1.00 91.15           C  
ATOM    506  C   PHE A  64     -13.000   6.788  -4.088  1.00 91.15           C  
ATOM    507  CB  PHE A  64     -15.376   6.370  -3.248  1.00 91.15           C  
ATOM    508  O   PHE A  64     -12.571   6.284  -5.129  1.00 91.15           O  
ATOM    509  CG  PHE A  64     -15.763   6.904  -4.611  1.00 91.15           C  
ATOM    510  CD1 PHE A  64     -15.898   8.284  -4.847  1.00 91.15           C  
ATOM    511  CD2 PHE A  64     -15.841   6.005  -5.679  1.00 91.15           C  
ATOM    512  CE1 PHE A  64     -16.104   8.755  -6.157  1.00 91.15           C  
ATOM    513  CE2 PHE A  64     -15.983   6.476  -6.993  1.00 91.15           C  
ATOM    514  CZ  PHE A  64     -16.135   7.851  -7.233  1.00 91.15           C  
ATOM    515  N   PRO A  65     -12.645   8.039  -3.721  1.00 92.21           N  
ATOM    516  CA  PRO A  65     -11.847   8.899  -4.598  1.00 92.21           C  
ATOM    517  C   PRO A  65     -10.482   8.296  -4.953  1.00 92.21           C  
ATOM    518  CB  PRO A  65     -11.689  10.223  -3.841  1.00 92.21           C  
ATOM    519  O   PRO A  65     -10.027   8.398  -6.091  1.00 92.21           O  
ATOM    520  CG  PRO A  65     -12.894  10.249  -2.904  1.00 92.21           C  
ATOM    521  CD  PRO A  65     -13.053   8.779  -2.533  1.00 92.21           C  
ATOM    522  N   PHE A  66      -9.845   7.611  -4.002  1.00 93.42           N  
ATOM    523  CA  PHE A  66      -8.528   7.004  -4.204  1.00 93.42           C  
ATOM    524  C   PHE A  66      -8.617   5.664  -4.916  1.00 93.42           C  
ATOM    525  CB  PHE A  66      -7.813   6.838  -2.865  1.00 93.42           C  
ATOM    526  O   PHE A  66      -7.724   5.328  -5.683  1.00 93.42           O  
ATOM    527  CG  PHE A  66      -7.789   8.120  -2.074  1.00 93.42           C  
ATOM    528  CD1 PHE A  66      -7.019   9.212  -2.515  1.00 93.42           C  
ATOM    529  CD2 PHE A  66      -8.622   8.248  -0.954  1.00 93.42           C  
ATOM    530  CE1 PHE A  66      -7.096  10.442  -1.841  1.00 93.42           C  
ATOM    531  CE2 PHE A  66      -8.699   9.472  -0.285  1.00 93.42           C  
ATOM    532  CZ  PHE A  66      -7.955  10.579  -0.737  1.00 93.42           C  
ATOM    533  N   MET A  67      -9.690   4.902  -4.704  1.00 92.03           N  
ATOM    534  CA  MET A  67      -9.973   3.716  -5.512  1.00 92.03           C  
ATOM    535  C   MET A  67     -10.241   4.076  -6.975  1.00 92.03           C  
ATOM    536  CB  MET A  67     -11.186   2.983  -4.948  1.00 92.03           C  
ATOM    537  O   MET A  67      -9.800   3.363  -7.872  1.00 92.03           O  
ATOM    538  CG  MET A  67     -10.865   2.220  -3.661  1.00 92.03           C  
ATOM    539  SD  MET A  67     -12.207   1.111  -3.159  1.00 92.03           S  
ATOM    540  CE  MET A  67     -12.113  -0.149  -4.459  1.00 92.03           C  
ATOM    541  N   PHE A  68     -10.930   5.189  -7.222  1.00 91.19           N  
ATOM    542  CA  PHE A  68     -11.143   5.700  -8.570  1.00 91.19           C  
ATOM    543  C   PHE A  68      -9.827   6.167  -9.207  1.00 91.19           C  
ATOM    544  CB  PHE A  68     -12.188   6.816  -8.519  1.00 91.19           C  
ATOM    545  O   PHE A  68      -9.518   5.768 -10.326  1.00 91.19           O  
ATOM    546  CG  PHE A  68     -12.496   7.382  -9.886  1.00 91.19           C  
ATOM    547  CD1 PHE A  68     -12.035   8.663 -10.244  1.00 91.19           C  
ATOM    548  CD2 PHE A  68     -13.193   6.598 -10.824  1.00 91.19           C  
ATOM    549  CE1 PHE A  68     -12.281   9.161 -11.535  1.00 91.19           C  
ATOM    550  CE2 PHE A  68     -13.436   7.097 -12.115  1.00 91.19           C  
ATOM    551  CZ  PHE A  68     -12.981   8.378 -12.470  1.00 91.19           C  
ATOM    552  N   LEU A  69      -8.996   6.915  -8.473  1.00 91.63           N  
ATOM    553  CA  LEU A  69      -7.657   7.296  -8.938  1.00 91.63           C  
ATOM    554  C   LEU A  69      -6.801   6.066  -9.289  1.00 91.63           C  
ATOM    555  CB  LEU A  69      -6.991   8.156  -7.850  1.00 91.63           C  
ATOM    556  O   LEU A  69      -6.151   6.030 -10.328  1.00 91.63           O  
ATOM    557  CG  LEU A  69      -5.588   8.666  -8.225  1.00 91.63           C  
ATOM    558  CD1 LEU A  69      -5.612   9.589  -9.443  1.00 91.63           C  
ATOM    559  CD2 LEU A  69      -5.002   9.430  -7.038  1.00 91.63           C  
ATOM    560  N   ALA A  70      -6.855   5.027  -8.458  1.00 91.90           N  
ATOM    561  CA  ALA A  70      -6.174   3.756  -8.684  1.00 91.90           C  
ATOM    562  C   ALA A  70      -6.625   3.066  -9.981  1.00 91.90           C  
ATOM    563  CB  ALA A  70      -6.491   2.890  -7.465  1.00 91.90           C  
ATOM    564  O   ALA A  70      -5.817   2.490 -10.708  1.00 91.90           O  
ATOM    565  N   GLN A  71      -7.919   3.141 -10.288  1.00 90.44           N  
ATOM    566  CA  GLN A  71      -8.479   2.621 -11.528  1.00 90.44           C  
ATOM    567  C   GLN A  71      -7.968   3.394 -12.752  1.00 90.44           C  
ATOM    568  CB  GLN A  71     -10.004   2.664 -11.408  1.00 90.44           C  
ATOM    569  O   GLN A  71      -7.665   2.771 -13.768  1.00 90.44           O  
ATOM    570  CG  GLN A  71     -10.689   1.968 -12.579  1.00 90.44           C  
ATOM    571  CD  GLN A  71     -12.198   1.908 -12.396  1.00 90.44           C  
ATOM    572  NE2 GLN A  71     -12.838   1.016 -13.100  1.00 90.44           N  
ATOM    573  OE1 GLN A  71     -12.836   2.597 -11.616  1.00 90.44           O  
ATOM    574  N   CYS A  72      -7.812   4.719 -12.648  1.00 87.99           N  
ATOM    575  CA  CYS A  72      -7.217   5.545 -13.705  1.00 87.99           C  
ATOM    576  C   CYS A  72      -5.750   5.179 -13.978  1.00 87.99           C  
ATOM    577  CB  CYS A  72      -7.333   7.030 -13.333  1.00 87.99           C  
ATOM    578  O   CYS A  72      -5.327   5.197 -15.128  1.00 87.99           O  
ATOM    579  SG  CYS A  72      -9.073   7.530 -13.200  1.00 87.99           S  
ATOM    580  N   VAL A  73      -4.993   4.797 -12.941  1.00 87.19           N  
ATOM    581  CA  VAL A  73      -3.599   4.313 -13.055  1.00 87.19           C  
ATOM    582  C   VAL A  73      -3.534   2.782 -13.193  1.00 87.19           C  
ATOM    583  CB  VAL A  73      -2.697   4.871 -11.928  1.00 87.19           C  
ATOM    584  O   VAL A  73      -2.508   2.156 -12.957  1.00 87.19           O  
ATOM    585  CG1 VAL A  73      -1.198   4.704 -12.235  1.00 87.19           C  
ATOM    586  CG2 VAL A  73      -2.913   6.381 -11.729  1.00 87.19           C  
ATOM    587  N   ALA A  74      -4.645   2.151 -13.583  1.00 87.65           N  
ATOM    588  CA  ALA A  74      -4.692   0.751 -13.984  1.00 87.65           C  
ATOM    589  C   ALA A  74      -4.280  -0.279 -12.911  1.00 87.65           C  
ATOM    590  CB  ALA A  74      -3.893   0.613 -15.286  1.00 87.65           C  
ATOM    591  O   ALA A  74      -3.920  -1.399 -13.262  1.00 87.65           O  
ATOM    592  N   ILE A  75      -4.355   0.028 -11.611  1.00 89.84           N  
ATOM    593  CA  ILE A  75      -3.893  -0.908 -10.567  1.00 89.84           C  
ATOM    594  C   ILE A  75      -4.993  -1.845 -10.050  1.00 89.84           C  
ATOM    595  CB  ILE A  75      -3.191  -0.138  -9.436  1.00 89.84           C  
ATOM    596  O   ILE A  75      -4.734  -3.018  -9.786  1.00 89.84           O  
ATOM    597  CG1 ILE A  75      -2.242  -1.076  -8.670  1.00 89.84           C  
ATOM    598  CG2 ILE A  75      -4.193   0.523  -8.488  1.00 89.84           C  
ATOM    599  CD1 ILE A  75      -1.635  -0.414  -7.437  1.00 89.84           C  
ATOM    600  N   MET A  76      -6.229  -1.349  -9.905  1.00 89.50           N  
ATOM    601  CA  MET A  76      -7.334  -2.095  -9.294  1.00 89.50           C  
ATOM    602  C   MET A  76      -8.537  -2.198 -10.249  1.00 89.50           C  
ATOM    603  CB  MET A  76      -7.680  -1.509  -7.918  1.00 89.50           C  
ATOM    604  O   MET A  76      -9.362  -1.282 -10.313  1.00 89.50           O  
ATOM    605  CG  MET A  76      -8.728  -2.392  -7.228  1.00 89.50           C  
ATOM    606  SD  MET A  76      -8.686  -2.430  -5.416  1.00 89.50           S  
ATOM    607  CE  MET A  76      -8.798  -0.661  -5.057  1.00 89.50           C  
ATOM    608  N   PRO A  77      -8.670  -3.316 -10.989  1.00 90.35           N  
ATOM    609  CA  PRO A  77      -9.695  -3.478 -12.015  1.00 90.35           C  
ATOM    610  C   PRO A  77     -11.047  -3.879 -11.409  1.00 90.35           C  
ATOM    611  CB  PRO A  77      -9.120  -4.513 -12.981  1.00 90.35           C  
ATOM    612  O   PRO A  77     -11.406  -5.054 -11.325  1.00 90.35           O  
ATOM    613  CG  PRO A  77      -8.267  -5.399 -12.078  1.00 90.35           C  
ATOM    614  CD  PRO A  77      -7.711  -4.416 -11.056  1.00 90.35           C  
ATOM    615  N   LEU A  78     -11.816  -2.883 -10.979  1.00 91.89           N  
ATOM    616  CA  LEU A  78     -13.170  -3.046 -10.445  1.00 91.89           C  
ATOM    617  C   LEU A  78     -14.192  -2.299 -11.309  1.00 91.89           C  
ATOM    618  CB  LEU A  78     -13.192  -2.547  -8.996  1.00 91.89           C  
ATOM    619  O   LEU A  78     -13.887  -1.294 -11.943  1.00 91.89           O  
ATOM    620  CG  LEU A  78     -12.453  -3.417  -7.975  1.00 91.89           C  
ATOM    621  CD1 LEU A  78     -12.344  -2.633  -6.671  1.00 91.89           C  
ATOM    622  CD2 LEU A  78     -13.207  -4.716  -7.703  1.00 91.89           C  
ATOM    623  N   VAL A  79     -15.435  -2.770 -11.315  1.00 88.67           N  
ATOM    624  CA  VAL A  79     -16.565  -2.148 -12.020  1.00 88.67           C  
ATOM    625  C   VAL A  79     -17.606  -1.720 -10.989  1.00 88.67           C  
ATOM    626  CB  VAL A  79     -17.147  -3.115 -13.070  1.00 88.67           C  
ATOM    627  O   VAL A  79     -17.832  -2.428 -10.011  1.00 88.67           O  
ATOM    628  CG1 VAL A  79     -18.320  -2.497 -13.844  1.00 88.67           C  
ATOM    629  CG2 VAL A  79     -16.091  -3.551 -14.095  1.00 88.67           C  
ATOM    630  N   GLY A  80     -18.245  -0.566 -11.195  1.00 86.35           N  
ATOM    631  CA  GLY A  80     -19.290  -0.062 -10.290  1.00 86.35           C  
ATOM    632  C   GLY A  80     -18.770   0.671  -9.048  1.00 86.35           C  
ATOM    633  O   GLY A  80     -19.531   0.906  -8.119  1.00 86.35           O  
ATOM    634  N   ILE A  81     -17.490   1.070  -9.011  1.00 84.94           N  
ATOM    635  CA  ILE A  81     -16.903   1.791  -7.860  1.00 84.94           C  
ATOM    636  C   ILE A  81     -17.580   3.155  -7.627  1.00 84.94           C  
ATOM    637  CB  ILE A  81     -15.376   1.973  -8.042  1.00 84.94           C  
ATOM    638  O   ILE A  81     -17.706   3.587  -6.487  1.00 84.94           O  
ATOM    639  CG1 ILE A  81     -14.619   0.648  -8.260  1.00 84.94           C  
ATOM    640  CG2 ILE A  81     -14.764   2.704  -6.832  1.00 84.94           C  
ATOM    641  CD1 ILE A  81     -13.163   0.905  -8.693  1.00 84.94           C  
ATOM    642  N   ARG A  82     -18.040   3.819  -8.700  1.00 83.99           N  
ATOM    643  CA  ARG A  82     -18.683   5.149  -8.662  1.00 83.99           C  
ATOM    644  C   ARG A  82     -20.054   5.156  -7.993  1.00 83.99           C  
ATOM    645  CB  ARG A  82     -18.712   5.729 -10.090  1.00 83.99           C  
ATOM    646  O   ARG A  82     -20.548   6.216  -7.619  1.00 83.99           O  
ATOM    647  CG  ARG A  82     -19.181   7.194 -10.146  1.00 83.99           C  
ATOM    648  CD  ARG A  82     -19.053   7.773 -11.558  1.00 83.99           C  
ATOM    649  NE  ARG A  82     -19.652   9.120 -11.636  1.00 83.99           N  
ATOM    650  NH1 ARG A  82     -19.438   9.430 -13.905  1.00 83.99           N  
ATOM    651  NH2 ARG A  82     -20.400  11.012 -12.666  1.00 83.99           N  
ATOM    652  CZ  ARG A  82     -19.826   9.844 -12.730  1.00 83.99           C  
ATOM    653  N   GLU A  83     -20.683   4.000  -7.851  1.00 83.47           N  
ATOM    654  CA  GLU A  83     -22.014   3.925  -7.274  1.00 83.47           C  
ATOM    655  C   GLU A  83     -21.935   3.960  -5.746  1.00 83.47           C  
ATOM    656  CB  GLU A  83     -22.755   2.708  -7.828  1.00 83.47           C  
ATOM    657  O   GLU A  83     -21.089   3.319  -5.119  1.00 83.47           O  
ATOM    658  CG  GLU A  83     -22.979   2.891  -9.343  1.00 83.47           C  
ATOM    659  CD  GLU A  83     -23.628   1.668  -9.971  1.00 83.47           C  
ATOM    660  OE1 GLU A  83     -24.615   1.797 -10.720  1.00 83.47           O  
ATOM    661  OE2 GLU A  83     -23.175   0.561  -9.655  1.00 83.47           O  
ATOM    662  N   SER A  84     -22.846   4.720  -5.135  1.00 79.37           N  
ATOM    663  CA  SER A  84     -22.936   4.840  -3.676  1.00 79.37           C  
ATOM    664  C   SER A  84     -23.301   3.517  -3.007  1.00 79.37           C  
ATOM    665  CB  SER A  84     -23.981   5.898  -3.309  1.00 79.37           C  
ATOM    666  O   SER A  84     -22.938   3.298  -1.854  1.00 79.37           O  
ATOM    667  OG  SER A  84     -25.228   5.584  -3.907  1.00 79.37           O  
ATOM    668  N   ASN A  85     -24.008   2.636  -3.723  1.00 83.61           N  
ATOM    669  CA  ASN A  85     -24.385   1.325  -3.226  1.00 83.61           C  
ATOM    670  C   ASN A  85     -23.220   0.327  -3.386  1.00 83.61           C  
ATOM    671  CB  ASN A  85     -25.666   0.850  -3.927  1.00 83.61           C  
ATOM    672  O   ASN A  85     -22.927  -0.094  -4.510  1.00 83.61           O  
ATOM    673  CG  ASN A  85     -26.209  -0.442  -3.332  1.00 83.61           C  
ATOM    674  ND2 ASN A  85     -27.454  -0.752  -3.600  1.00 83.61           N  
ATOM    675  OD1 ASN A  85     -25.546  -1.194  -2.632  1.00 83.61           O  
ATOM    676  N   PRO A  86     -22.624  -0.153  -2.282  1.00 82.99           N  
ATOM    677  CA  PRO A  86     -21.499  -1.082  -2.332  1.00 82.99           C  
ATOM    678  C   PRO A  86     -21.846  -2.440  -2.954  1.00 82.99           C  
ATOM    679  CB  PRO A  86     -21.049  -1.242  -0.882  1.00 82.99           C  
ATOM    680  O   PRO A  86     -20.953  -3.156  -3.400  1.00 82.99           O  
ATOM    681  CG  PRO A  86     -22.252  -0.841  -0.042  1.00 82.99           C  
ATOM    682  CD  PRO A  86     -22.993   0.156  -0.908  1.00 82.99           C  
ATOM    683  N   ARG A  87     -23.134  -2.813  -3.034  1.00 85.15           N  
ATOM    684  CA  ARG A  87     -23.569  -4.068  -3.673  1.00 85.15           C  
ATOM    685  C   ARG A  87     -23.304  -4.099  -5.176  1.00 85.15           C  
ATOM    686  CB  ARG A  87     -25.064  -4.326  -3.431  1.00 85.15           C  
ATOM    687  O   ARG A  87     -23.270  -5.187  -5.743  1.00 85.15           O  
ATOM    688  CG  ARG A  87     -25.425  -4.531  -1.953  1.00 85.15           C  
ATOM    689  CD  ARG A  87     -26.910  -4.903  -1.837  1.00 85.15           C  
ATOM    690  NE  ARG A  87     -27.337  -5.072  -0.433  1.00 85.15           N  
ATOM    691  NH1 ARG A  87     -29.412  -5.993  -0.846  1.00 85.15           N  
ATOM    692  NH2 ARG A  87     -28.771  -5.641   1.253  1.00 85.15           N  
ATOM    693  CZ  ARG A  87     -28.497  -5.566  -0.020  1.00 85.15           C  
ATOM    694  N   ARG A  88     -23.148  -2.939  -5.818  1.00 87.24           N  
ATOM    695  CA  ARG A  88     -22.917  -2.860  -7.262  1.00 87.24           C  
ATOM    696  C   ARG A  88     -21.436  -2.948  -7.648  1.00 87.24           C  
ATOM    697  CB  ARG A  88     -23.566  -1.600  -7.826  1.00 87.24           C  
ATOM    698  O   ARG A  88     -21.121  -3.166  -8.819  1.00 87.24           O  
ATOM    699  CG  ARG A  88     -25.080  -1.453  -7.580  1.00 87.24           C  
ATOM    700  CD  ARG A  88     -25.607  -0.260  -8.389  1.00 87.24           C  
ATOM    701  NE  ARG A  88     -27.064  -0.059  -8.317  1.00 87.24           N  
ATOM    702  NH1 ARG A  88     -27.202   1.493 -10.032  1.00 87.24           N  
ATOM    703  NH2 ARG A  88     -29.044   0.846  -8.991  1.00 87.24           N  
ATOM    704  CZ  ARG A  88     -27.749   0.756  -9.109  1.00 87.24           C  
ATOM    705  N   VAL A  89     -20.530  -2.863  -6.669  1.00 89.33           N  
ATOM    706  CA  VAL A  89     -19.100  -3.106  -6.878  1.00 89.33           C  
ATOM    707  C   VAL A  89     -18.904  -4.565  -7.276  1.00 89.33           C  
ATOM    708  CB  VAL A  89     -18.264  -2.764  -5.631  1.00 89.33           C  
ATOM    709  O   VAL A  89     -19.213  -5.479  -6.511  1.00 89.33           O  
ATOM    710  CG1 VAL A  89     -16.765  -2.993  -5.886  1.00 89.33           C  
ATOM    711  CG2 VAL A  89     -18.450  -1.296  -5.231  1.00 89.33           C  
ATOM    712  N   ARG A  90     -18.371  -4.794  -8.475  1.00 91.71           N  
ATOM    713  CA  ARG A  90     -18.138  -6.130  -9.028  1.00 91.71           C  
ATOM    714  C   ARG A  90     -16.778  -6.228  -9.696  1.00 91.71           C  
ATOM    715  CB  ARG A  90     -19.297  -6.532  -9.959  1.00 91.71           C  
ATOM    716  O   ARG A  90     -16.229  -5.248 -10.192  1.00 91.71           O  
ATOM    717  CG  ARG A  90     -19.396  -5.677 -11.231  1.00 91.71           C  
ATOM    718  CD  ARG A  90     -20.626  -6.066 -12.056  1.00 91.71           C  
ATOM    719  NE  ARG A  90     -20.762  -5.223 -13.261  1.00 91.71           N  
ATOM    720  NH1 ARG A  90     -22.370  -6.473 -14.330  1.00 91.71           N  
ATOM    721  NH2 ARG A  90     -21.639  -4.590 -15.270  1.00 91.71           N  
ATOM    722  CZ  ARG A  90     -21.584  -5.433 -14.277  1.00 91.71           C  
ATOM    723  N   PHE A  91     -16.268  -7.447  -9.747  1.00 92.10           N  
ATOM    724  CA  PHE A  91     -15.083  -7.790 -10.515  1.00 92.10           C  
ATOM    725  C   PHE A  91     -15.506  -8.534 -11.780  1.00 92.10           C  
ATOM    726  CB  PHE A  91     -14.151  -8.615  -9.632  1.00 92.10           C  
ATOM    727  O   PHE A  91     -16.318  -9.457 -11.713  1.00 92.10           O  
ATOM    728  CG  PHE A  91     -12.927  -9.096 -10.372  1.00 92.10           C  
ATOM    729  CD1 PHE A  91     -12.931 -10.368 -10.970  1.00 92.10           C  
ATOM    730  CD2 PHE A  91     -11.808  -8.259 -10.512  1.00 92.10           C  
ATOM    731  CE1 PHE A  91     -11.817 -10.795 -11.705  1.00 92.10           C  
ATOM    732  CE2 PHE A  91     -10.688  -8.699 -11.236  1.00 92.10           C  
ATOM    733  CZ  PHE A  91     -10.692  -9.966 -11.838  1.00 92.10           C  
ATOM    734  N   ALA A  92     -14.959  -8.140 -12.927  1.00 90.73           N  
ATOM    735  CA  ALA A  92     -15.207  -8.805 -14.198  1.00 90.73           C  
ATOM    736  C   ALA A  92     -13.918  -8.849 -15.024  1.00 90.73           C  
ATOM    737  CB  ALA A  92     -16.339  -8.076 -14.935  1.00 90.73           C  
ATOM    738  O   ALA A  92     -13.332  -7.808 -15.314  1.00 90.73           O  
ATOM    739  N   TYR A  93     -13.511 -10.051 -15.442  1.00 88.71           N  
ATOM    740  CA  TYR A  93     -12.330 -10.237 -16.294  1.00 88.71           C  
ATOM    741  C   TYR A  93     -12.491  -9.551 -17.657  1.00 88.71           C  
ATOM    742  CB  TYR A  93     -12.066 -11.737 -16.486  1.00 88.71           C  
ATOM    743  O   TYR A  93     -11.555  -8.941 -18.159  1.00 88.71           O  
ATOM    744  CG  TYR A  93     -11.541 -12.448 -15.253  1.00 88.71           C  
ATOM    745  CD1 TYR A  93     -10.199 -12.263 -14.871  1.00 88.71           C  
ATOM    746  CD2 TYR A  93     -12.364 -13.325 -14.518  1.00 88.71           C  
ATOM    747  CE1 TYR A  93      -9.673 -12.952 -13.761  1.00 88.71           C  
ATOM    748  CE2 TYR A  93     -11.844 -14.017 -13.405  1.00 88.71           C  
ATOM    749  OH  TYR A  93      -9.991 -14.486 -11.940  1.00 88.71           O  
ATOM    750  CZ  TYR A  93     -10.496 -13.833 -13.025  1.00 88.71           C  
ATOM    751  N   LYS A  94     -13.698  -9.598 -18.233  1.00 91.29           N  
ATOM    752  CA  LYS A  94     -14.052  -8.908 -19.481  1.00 91.29           C  
ATOM    753  C   LYS A  94     -14.539  -7.485 -19.186  1.00 91.29           C  
ATOM    754  CB  LYS A  94     -15.075  -9.734 -20.283  1.00 91.29           C  
ATOM    755  O   LYS A  94     -15.711  -7.175 -19.374  1.00 91.29           O  
ATOM    756  CG  LYS A  94     -14.543 -11.107 -20.727  1.00 91.29           C  
ATOM    757  CD  LYS A  94     -15.567 -11.818 -21.627  1.00 91.29           C  
ATOM    758  CE  LYS A  94     -15.044 -13.188 -22.083  1.00 91.29           C  
ATOM    759  NZ  LYS A  94     -15.985 -13.865 -23.016  1.00 91.29           N  
ATOM    760  N   SER A  95     -13.665  -6.642 -18.642  1.00 91.82           N  
ATOM    761  CA  SER A  95     -13.966  -5.233 -18.366  1.00 91.82           C  
ATOM    762  C   SER A  95     -12.842  -4.320 -18.852  1.00 91.82           C  
ATOM    763  CB  SER A  95     -14.274  -5.020 -16.878  1.00 91.82           C  
ATOM    764  O   SER A  95     -11.677  -4.715 -18.852  1.00 91.82           O  
ATOM    765  OG  SER A  95     -13.135  -5.196 -16.057  1.00 91.82           O  
ATOM    766  N   ILE A  96     -13.188  -3.088 -19.244  1.00 91.39           N  
ATOM    767  CA  ILE A  96     -12.217  -2.076 -19.696  1.00 91.39           C  
ATOM    768  C   ILE A  96     -11.089  -1.874 -18.665  1.00 91.39           C  
ATOM    769  CB  ILE A  96     -12.916  -0.742 -20.074  1.00 91.39           C  
ATOM    770  O   ILE A  96      -9.929  -1.948 -19.060  1.00 91.39           O  
ATOM    771  CG1 ILE A  96     -13.927  -0.958 -21.223  1.00 91.39           C  
ATOM    772  CG2 ILE A  96     -11.878   0.333 -20.450  1.00 91.39           C  
ATOM    773  CD1 ILE A  96     -14.809   0.264 -21.510  1.00 91.39           C  
ATOM    774  N   PRO A  97     -11.365  -1.716 -17.352  1.00 92.86           N  
ATOM    775  CA  PRO A  97     -10.307  -1.549 -16.354  1.00 92.86           C  
ATOM    776  C   PRO A  97      -9.324  -2.722 -16.318  1.00 92.86           C  
ATOM    777  CB  PRO A  97     -11.024  -1.392 -15.010  1.00 92.86           C  
ATOM    778  O   PRO A  97      -8.127  -2.499 -16.210  1.00 92.86           O  
ATOM    779  CG  PRO A  97     -12.399  -0.870 -15.412  1.00 92.86           C  
ATOM    780  CD  PRO A  97     -12.664  -1.600 -16.710  1.00 92.86           C  
ATOM    781  N   MET A  98      -9.810  -3.962 -16.459  1.00 94.22           N  
ATOM    782  CA  MET A  98      -8.950  -5.150 -16.494  1.00 94.22           C  
ATOM    783  C   MET A  98      -8.037  -5.157 -17.724  1.00 94.22           C  
ATOM    784  CB  MET A  98      -9.824  -6.415 -16.449  1.00 94.22           C  
ATOM    785  O   MET A  98      -6.863  -5.504 -17.613  1.00 94.22           O  
ATOM    786  CG  MET A  98      -8.986  -7.695 -16.364  1.00 94.22           C  
ATOM    787  SD  MET A  98      -8.074  -7.904 -14.811  1.00 94.22           S  
ATOM    788  CE  MET A  98      -6.819  -9.080 -15.378  1.00 94.22           C  
ATOM    789  N   PHE A  99      -8.557  -4.755 -18.886  1.00 94.06           N  
ATOM    790  CA  PHE A  99      -7.761  -4.649 -20.107  1.00 94.06           C  
ATOM    791  C   PHE A  99      -6.667  -3.579 -19.978  1.00 94.06           C  
ATOM    792  CB  PHE A  99      -8.695  -4.372 -21.288  1.00 94.06           C  
ATOM    793  O   PHE A  99      -5.512  -3.843 -20.304  1.00 94.06           O  
ATOM    794  CG  PHE A  99      -7.981  -4.347 -22.623  1.00 94.06           C  
ATOM    795  CD1 PHE A  99      -7.750  -3.125 -23.282  1.00 94.06           C  
ATOM    796  CD2 PHE A  99      -7.542  -5.551 -23.206  1.00 94.06           C  
ATOM    797  CE1 PHE A  99      -7.109  -3.114 -24.531  1.00 94.06           C  
ATOM    798  CE2 PHE A  99      -6.876  -5.534 -24.443  1.00 94.06           C  
ATOM    799  CZ  PHE A  99      -6.659  -4.315 -25.106  1.00 94.06           C  
ATOM    800  N   VAL A 100      -6.998  -2.411 -19.418  1.00 93.51           N  
ATOM    801  CA  VAL A 100      -6.017  -1.346 -19.155  1.00 93.51           C  
ATOM    802  C   VAL A 100      -4.954  -1.821 -18.153  1.00 93.51           C  
ATOM    803  CB  VAL A 100      -6.713  -0.049 -18.692  1.00 93.51           C  
ATOM    804  O   VAL A 100      -3.764  -1.661 -18.417  1.00 93.51           O  
ATOM    805  CG1 VAL A 100      -5.710   1.085 -18.463  1.00 93.51           C  
ATOM    806  CG2 VAL A 100      -7.696   0.483 -19.746  1.00 93.51           C  
ATOM    807  N   THR A 101      -5.344  -2.485 -17.058  1.00 95.22           N  
ATOM    808  CA  THR A 101      -4.400  -3.103 -16.103  1.00 95.22           C  
ATOM    809  C   THR A 101      -3.462  -4.097 -16.782  1.00 95.22           C  
ATOM    810  CB  THR A 101      -5.157  -3.809 -14.964  1.00 95.22           C  
ATOM    811  O   THR A 101      -2.265  -4.099 -16.502  1.00 95.22           O  
ATOM    812  CG2 THR A 101      -4.234  -4.517 -13.970  1.00 95.22           C  
ATOM    813  OG1 THR A 101      -5.889  -2.880 -14.207  1.00 95.22           O  
ATOM    814  N   LEU A 102      -3.973  -4.930 -17.692  1.00 95.29           N  
ATOM    815  CA  LEU A 102      -3.157  -5.900 -18.418  1.00 95.29           C  
ATOM    816  C   LEU A 102      -2.141  -5.219 -19.346  1.00 95.29           C  
ATOM    817  CB  LEU A 102      -4.085  -6.872 -19.166  1.00 95.29           C  
ATOM    818  O   LEU A 102      -0.991  -5.647 -19.376  1.00 95.29           O  
ATOM    819  CG  LEU A 102      -3.351  -7.993 -19.926  1.00 95.29           C  
ATOM    820  CD1 LEU A 102      -2.501  -8.870 -19.005  1.00 95.29           C  
ATOM    821  CD2 LEU A 102      -4.378  -8.888 -20.618  1.00 95.29           C  
ATOM    822  N   ILE A 103      -2.523  -4.142 -20.043  1.00 94.55           N  
ATOM    823  CA  ILE A 103      -1.597  -3.357 -20.879  1.00 94.55           C  
ATOM    824  C   ILE A 103      -0.454  -2.790 -20.035  1.00 94.55           C  
ATOM    825  CB  ILE A 103      -2.344  -2.233 -21.636  1.00 94.55           C  
ATOM    826  O   ILE A 103       0.711  -2.979 -20.381  1.00 94.55           O  
ATOM    827  CG1 ILE A 103      -3.229  -2.847 -22.740  1.00 94.55           C  
ATOM    828  CG2 ILE A 103      -1.348  -1.230 -22.260  1.00 94.55           C  
ATOM    829  CD1 ILE A 103      -4.236  -1.860 -23.340  1.00 94.55           C  
ATOM    830  N   PHE A 104      -0.769  -2.130 -18.916  1.00 95.18           N  
ATOM    831  CA  PHE A 104       0.254  -1.564 -18.033  1.00 95.18           C  
ATOM    832  C   PHE A 104       1.151  -2.648 -17.434  1.00 95.18           C  
ATOM    833  CB  PHE A 104      -0.403  -0.724 -16.932  1.00 95.18           C  
ATOM    834  O   PHE A 104       2.363  -2.475 -17.387  1.00 95.18           O  
ATOM    835  CG  PHE A 104      -0.614   0.720 -17.334  1.00 95.18           C  
ATOM    836  CD1 PHE A 104       0.325   1.699 -16.955  1.00 95.18           C  
ATOM    837  CD2 PHE A 104      -1.727   1.089 -18.111  1.00 95.18           C  
ATOM    838  CE1 PHE A 104       0.143   3.038 -17.344  1.00 95.18           C  
ATOM    839  CE2 PHE A 104      -1.915   2.428 -18.490  1.00 95.18           C  
ATOM    840  CZ  PHE A 104      -0.980   3.403 -18.105  1.00 95.18           C  
ATOM    841  N   MET A 105       0.583  -3.791 -17.050  1.00 95.50           N  
ATOM    842  CA  MET A 105       1.346  -4.927 -16.540  1.00 95.50           C  
ATOM    843  C   MET A 105       2.305  -5.497 -17.594  1.00 95.50           C  
ATOM    844  CB  MET A 105       0.355  -5.966 -16.017  1.00 95.50           C  
ATOM    845  O   MET A 105       3.468  -5.716 -17.273  1.00 95.50           O  
ATOM    846  CG  MET A 105       1.013  -7.225 -15.442  1.00 95.50           C  
ATOM    847  SD  MET A 105      -0.108  -8.310 -14.501  1.00 95.50           S  
ATOM    848  CE  MET A 105      -1.649  -8.148 -15.442  1.00 95.50           C  
ATOM    849  N   ILE A 106       1.866  -5.671 -18.848  1.00 96.10           N  
ATOM    850  CA  ILE A 106       2.738  -6.092 -19.960  1.00 96.10           C  
ATOM    851  C   ILE A 106       3.853  -5.065 -20.176  1.00 96.10           C  
ATOM    852  CB  ILE A 106       1.916  -6.310 -21.254  1.00 96.10           C  
ATOM    853  O   ILE A 106       5.020  -5.433 -20.298  1.00 96.10           O  
ATOM    854  CG1 ILE A 106       1.009  -7.554 -21.112  1.00 96.10           C  
ATOM    855  CG2 ILE A 106       2.829  -6.478 -22.488  1.00 96.10           C  
ATOM    856  CD1 ILE A 106      -0.091  -7.640 -22.179  1.00 96.10           C  
ATOM    857  N   ALA A 107       3.520  -3.776 -20.172  1.00 95.01           N  
ATOM    858  CA  ALA A 107       4.497  -2.714 -20.364  1.00 95.01           C  
ATOM    859  C   ALA A 107       5.546  -2.678 -19.234  1.00 95.01           C  
ATOM    860  CB  ALA A 107       3.730  -1.400 -20.513  1.00 95.01           C  
ATOM    861  O   ALA A 107       6.745  -2.589 -19.499  1.00 95.01           O  
ATOM    862  N   THR A 108       5.126  -2.844 -17.976  1.00 96.43           N  
ATOM    863  CA  THR A 108       6.044  -3.005 -16.840  1.00 96.43           C  
ATOM    864  C   THR A 108       6.867  -4.295 -16.953  1.00 96.43           C  
ATOM    865  CB  THR A 108       5.286  -2.986 -15.501  1.00 96.43           C  
ATOM    866  O   THR A 108       8.042  -4.289 -16.593  1.00 96.43           O  
ATOM    867  CG2 THR A 108       6.234  -2.967 -14.303  1.00 96.43           C  
ATOM    868  OG1 THR A 108       4.492  -1.829 -15.366  1.00 96.43           O  
ATOM    869  N   SER A 109       6.309  -5.392 -17.481  1.00 96.56           N  
ATOM    870  CA  SER A 109       7.065  -6.630 -17.731  1.00 96.56           C  
ATOM    871  C   SER A 109       8.170  -6.432 -18.763  1.00 96.56           C  
ATOM    872  CB  SER A 109       6.161  -7.781 -18.188  1.00 96.56           C  
ATOM    873  O   SER A 109       9.260  -6.969 -18.580  1.00 96.56           O  
ATOM    874  OG  SER A 109       5.252  -8.157 -17.174  1.00 96.56           O  
ATOM    875  N   ILE A 110       7.930  -5.624 -19.798  1.00 95.56           N  
ATOM    876  CA  ILE A 110       8.966  -5.250 -20.766  1.00 95.56           C  
ATOM    877  C   ILE A 110      10.079  -4.462 -20.065  1.00 95.56           C  
ATOM    878  CB  ILE A 110       8.358  -4.490 -21.965  1.00 95.56           C  
ATOM    879  O   ILE A 110      11.241  -4.820 -20.216  1.00 95.56           O  
ATOM    880  CG1 ILE A 110       7.407  -5.410 -22.769  1.00 95.56           C  
ATOM    881  CG2 ILE A 110       9.472  -3.961 -22.886  1.00 95.56           C  
ATOM    882  CD1 ILE A 110       6.510  -4.661 -23.763  1.00 95.56           C  
ATOM    883  N   LEU A 111       9.754  -3.460 -19.234  1.00 95.14           N  
ATOM    884  CA  LEU A 111      10.769  -2.712 -18.469  1.00 95.14           C  
ATOM    885  C   LEU A 111      11.580  -3.612 -17.528  1.00 95.14           C  
ATOM    886  CB  LEU A 111      10.116  -1.582 -17.653  1.00 95.14           C  
ATOM    887  O   LEU A 111      12.802  -3.486 -17.453  1.00 95.14           O  
ATOM    888  CG  LEU A 111       9.463  -0.459 -18.475  1.00 95.14           C  
ATOM    889  CD1 LEU A 111       8.899   0.588 -17.515  1.00 95.14           C  
ATOM    890  CD2 LEU A 111      10.447   0.237 -19.415  1.00 95.14           C  
ATOM    891  N   PHE A 112      10.915  -4.546 -16.844  1.00 96.04           N  
ATOM    892  CA  PHE A 112      11.572  -5.533 -15.990  1.00 96.04           C  
ATOM    893  C   PHE A 112      12.542  -6.414 -16.786  1.00 96.04           C  
ATOM    894  CB  PHE A 112      10.504  -6.385 -15.294  1.00 96.04           C  
ATOM    895  O   PHE A 112      13.686  -6.589 -16.373  1.00 96.04           O  
ATOM    896  CG  PHE A 112      11.075  -7.476 -14.411  1.00 96.04           C  
ATOM    897  CD1 PHE A 112      11.247  -8.778 -14.917  1.00 96.04           C  
ATOM    898  CD2 PHE A 112      11.463  -7.186 -13.091  1.00 96.04           C  
ATOM    899  CE1 PHE A 112      11.807  -9.781 -14.106  1.00 96.04           C  
ATOM    900  CE2 PHE A 112      12.009  -8.190 -12.275  1.00 96.04           C  
ATOM    901  CZ  PHE A 112      12.187  -9.487 -12.784  1.00 96.04           C  
ATOM    902  N   LEU A 113      12.113  -6.938 -17.938  1.00 95.68           N  
ATOM    903  CA  LEU A 113      12.941  -7.791 -18.791  1.00 95.68           C  
ATOM    904  C   LEU A 113      14.127  -7.021 -19.391  1.00 95.68           C  
ATOM    905  CB  LEU A 113      12.045  -8.407 -19.879  1.00 95.68           C  
ATOM    906  O   LEU A 113      15.252  -7.523 -19.393  1.00 95.68           O  
ATOM    907  CG  LEU A 113      12.774  -9.406 -20.797  1.00 95.68           C  
ATOM    908  CD1 LEU A 113      13.277 -10.632 -20.029  1.00 95.68           C  
ATOM    909  CD2 LEU A 113      11.819  -9.883 -21.890  1.00 95.68           C  
ATOM    910  N   SER A 114      13.904  -5.786 -19.838  1.00 94.33           N  
ATOM    911  CA  SER A 114      14.956  -4.876 -20.300  1.00 94.33           C  
ATOM    912  C   SER A 114      16.008  -4.637 -19.214  1.00 94.33           C  
ATOM    913  CB  SER A 114      14.333  -3.545 -20.724  1.00 94.33           C  
ATOM    914  O   SER A 114      17.199  -4.815 -19.454  1.00 94.33           O  
ATOM    915  OG  SER A 114      13.481  -3.713 -21.839  1.00 94.33           O  
ATOM    916  N   MET A 115      15.584  -4.329 -17.983  1.00 93.27           N  
ATOM    917  CA  MET A 115      16.507  -4.186 -16.851  1.00 93.27           C  
ATOM    918  C   MET A 115      17.242  -5.485 -16.528  1.00 93.27           C  
ATOM    919  CB  MET A 115      15.752  -3.739 -15.595  1.00 93.27           C  
ATOM    920  O   MET A 115      18.440  -5.466 -16.262  1.00 93.27           O  
ATOM    921  CG  MET A 115      15.420  -2.251 -15.591  1.00 93.27           C  
ATOM    922  SD  MET A 115      16.813  -1.104 -15.777  1.00 93.27           S  
ATOM    923  CE  MET A 115      17.937  -1.617 -14.459  1.00 93.27           C  
ATOM    924  N   PHE A 116      16.542  -6.618 -16.547  1.00 94.34           N  
ATOM    925  CA  PHE A 116      17.135  -7.915 -16.248  1.00 94.34           C  
ATOM    926  C   PHE A 116      18.235  -8.278 -17.251  1.00 94.34           C  
ATOM    927  CB  PHE A 116      16.029  -8.975 -16.226  1.00 94.34           C  
ATOM    928  O   PHE A 116      19.352  -8.602 -16.857  1.00 94.34           O  
ATOM    929  CG  PHE A 116      16.534 -10.348 -15.849  1.00 94.34           C  
ATOM    930  CD1 PHE A 116      16.507 -11.396 -16.787  1.00 94.34           C  
ATOM    931  CD2 PHE A 116      17.060 -10.571 -14.563  1.00 94.34           C  
ATOM    932  CE1 PHE A 116      16.992 -12.667 -16.432  1.00 94.34           C  
ATOM    933  CE2 PHE A 116      17.557 -11.838 -14.214  1.00 94.34           C  
ATOM    934  CZ  PHE A 116      17.521 -12.886 -15.149  1.00 94.34           C  
ATOM    935  N   THR A 117      17.950  -8.158 -18.548  1.00 93.40           N  
ATOM    936  CA  THR A 117      18.929  -8.430 -19.612  1.00 93.40           C  
ATOM    937  C   THR A 117      20.123  -7.476 -19.558  1.00 93.40           C  
ATOM    938  CB  THR A 117      18.290  -8.370 -21.006  1.00 93.40           C  
ATOM    939  O   THR A 117      21.258  -7.911 -19.743  1.00 93.40           O  
ATOM    940  CG2 THR A 117      17.256  -9.472 -21.232  1.00 93.40           C  
ATOM    941  OG1 THR A 117      17.654  -7.138 -21.231  1.00 93.40           O  
ATOM    942  N   HIS A 118      19.898  -6.201 -19.239  1.00 91.41           N  
ATOM    943  CA  HIS A 118      20.965  -5.225 -19.028  1.00 91.41           C  
ATOM    944  C   HIS A 118      21.864  -5.597 -17.833  1.00 91.41           C  
ATOM    945  CB  HIS A 118      20.308  -3.853 -18.858  1.00 91.41           C  
ATOM    946  O   HIS A 118      23.091  -5.573 -17.943  1.00 91.41           O  
ATOM    947  CG  HIS A 118      21.291  -2.737 -18.657  1.00 91.41           C  
ATOM    948  CD2 HIS A 118      21.679  -2.207 -17.459  1.00 91.41           C  
ATOM    949  ND1 HIS A 118      21.878  -1.983 -19.646  1.00 91.41           N  
ATOM    950  CE1 HIS A 118      22.591  -1.009 -19.056  1.00 91.41           C  
ATOM    951  NE2 HIS A 118      22.503  -1.116 -17.721  1.00 91.41           N  
ATOM    952  N   LEU A 119      21.273  -6.029 -16.714  1.00 91.59           N  
ATOM    953  CA  LEU A 119      22.021  -6.490 -15.540  1.00 91.59           C  
ATOM    954  C   LEU A 119      22.831  -7.758 -15.807  1.00 91.59           C  
ATOM    955  CB  LEU A 119      21.057  -6.734 -14.369  1.00 91.59           C  
ATOM    956  O   LEU A 119      23.931  -7.887 -15.278  1.00 91.59           O  
ATOM    957  CG  LEU A 119      20.527  -5.451 -13.719  1.00 91.59           C  
ATOM    958  CD1 LEU A 119      19.485  -5.819 -12.666  1.00 91.59           C  
ATOM    959  CD2 LEU A 119      21.631  -4.661 -13.027  1.00 91.59           C  
ATOM    960  N   LEU A 120      22.333  -8.673 -16.641  1.00 91.25           N  
ATOM    961  CA  LEU A 120      23.097  -9.857 -17.043  1.00 91.25           C  
ATOM    962  C   LEU A 120      24.351  -9.498 -17.854  1.00 91.25           C  
ATOM    963  CB  LEU A 120      22.197 -10.816 -17.837  1.00 91.25           C  
ATOM    964  O   LEU A 120      25.347 -10.208 -17.761  1.00 91.25           O  
ATOM    965  CG  LEU A 120      21.112 -11.530 -17.011  1.00 91.25           C  
ATOM    966  CD1 LEU A 120      20.255 -12.370 -17.958  1.00 91.25           C  
ATOM    967  CD2 LEU A 120      21.697 -12.455 -15.942  1.00 91.25           C  
ATOM    968  N   LYS A 121      24.326  -8.398 -18.617  1.00 89.57           N  
ATOM    969  CA  LYS A 121      25.479  -7.936 -19.407  1.00 89.57           C  
ATOM    970  C   LYS A 121      26.541  -7.233 -18.560  1.00 89.57           C  
ATOM    971  CB  LYS A 121      25.010  -7.008 -20.535  1.00 89.57           C  
ATOM    972  O   LYS A 121      27.726  -7.440 -18.788  1.00 89.57           O  
ATOM    973  CG  LYS A 121      24.187  -7.729 -21.612  1.00 89.57           C  
ATOM    974  CD  LYS A 121      23.670  -6.701 -22.624  1.00 89.57           C  
ATOM    975  CE  LYS A 121      22.727  -7.342 -23.644  1.00 89.57           C  
ATOM    976  NZ  LYS A 121      22.168  -6.308 -24.550  1.00 89.57           N  
ATOM    977  N   ILE A 122      26.127  -6.388 -17.612  1.00 87.24           N  
ATOM    978  CA  ILE A 122      27.047  -5.579 -16.786  1.00 87.24           C  
ATOM    979  C   ILE A 122      27.507  -6.330 -15.528  1.00 87.24           C  
ATOM    980  CB  ILE A 122      26.387  -4.219 -16.452  1.00 87.24           C  
ATOM    981  O   ILE A 122      28.587  -6.067 -15.001  1.00 87.24           O  
ATOM    982  CG1 ILE A 122      26.112  -3.457 -17.770  1.00 87.24           C  
ATOM    983  CG2 ILE A 122      27.253  -3.369 -15.497  1.00 87.24           C  
ATOM    984  CD1 ILE A 122      25.511  -2.068 -17.569  1.00 87.24           C  
ATOM    985  N   GLY A 123      26.693  -7.264 -15.040  1.00 86.46           N  
ATOM    986  CA  GLY A 123      26.855  -7.913 -13.746  1.00 86.46           C  
ATOM    987  C   GLY A 123      25.948  -7.310 -12.669  1.00 86.46           C  
ATOM    988  O   GLY A 123      25.509  -6.157 -12.733  1.00 86.46           O  
ATOM    989  N   ILE A 124      25.655  -8.116 -11.647  1.00 85.20           N  
ATOM    990  CA  ILE A 124      24.741  -7.751 -10.562  1.00 85.20           C  
ATOM    991  C   ILE A 124      25.538  -7.093  -9.436  1.00 85.20           C  
ATOM    992  CB  ILE A 124      23.921  -8.973 -10.086  1.00 85.20           C  
ATOM    993  O   ILE A 124      26.330  -7.737  -8.752  1.00 85.20           O  
ATOM    994  CG1 ILE A 124      23.092  -9.552 -11.260  1.00 85.20           C  
ATOM    995  CG2 ILE A 124      22.994  -8.570  -8.920  1.00 85.20           C  
ATOM    996  CD1 ILE A 124      22.388 -10.875 -10.940  1.00 85.20           C  
ATOM    997  N   THR A 125      25.292  -5.803  -9.217  1.00 80.09           N  
ATOM    998  CA  THR A 125      25.789  -5.061  -8.051  1.00 80.09           C  
ATOM    999  C   THR A 125      24.616  -4.548  -7.225  1.00 80.09           C  
ATOM   1000  CB  THR A 125      26.707  -3.894  -8.446  1.00 80.09           C  
ATOM   1001  O   THR A 125      23.533  -4.310  -7.763  1.00 80.09           O  
ATOM   1002  CG2 THR A 125      27.875  -4.318  -9.334  1.00 80.09           C  
ATOM   1003  OG1 THR A 125      25.984  -2.887  -9.119  1.00 80.09           O  
ATOM   1004  N   ALA A 126      24.826  -4.308  -5.926  1.00 75.18           N  
ATOM   1005  CA  ALA A 126      23.788  -3.752  -5.053  1.00 75.18           C  
ATOM   1006  C   ALA A 126      23.219  -2.422  -5.585  1.00 75.18           C  
ATOM   1007  CB  ALA A 126      24.377  -3.579  -3.647  1.00 75.18           C  
ATOM   1008  O   ALA A 126      22.026  -2.163  -5.451  1.00 75.18           O  
ATOM   1009  N   LYS A 127      24.053  -1.601  -6.243  1.00 76.51           N  
ATOM   1010  CA  LYS A 127      23.648  -0.312  -6.825  1.00 76.51           C  
ATOM   1011  C   LYS A 127      22.724  -0.477  -8.030  1.00 76.51           C  
ATOM   1012  CB  LYS A 127      24.885   0.526  -7.188  1.00 76.51           C  
ATOM   1013  O   LYS A 127      21.735   0.241  -8.122  1.00 76.51           O  
ATOM   1014  CG  LYS A 127      25.619   0.991  -5.922  1.00 76.51           C  
ATOM   1015  CD  LYS A 127      26.821   1.894  -6.228  1.00 76.51           C  
ATOM   1016  CE  LYS A 127      27.384   2.395  -4.890  1.00 76.51           C  
ATOM   1017  NZ  LYS A 127      28.601   3.227  -5.044  1.00 76.51           N  
ATOM   1018  N   ASN A 128      23.013  -1.439  -8.905  1.00 84.33           N  
ATOM   1019  CA  ASN A 128      22.257  -1.624 -10.146  1.00 84.33           C  
ATOM   1020  C   ASN A 128      21.015  -2.515  -9.945  1.00 84.33           C  
ATOM   1021  CB  ASN A 128      23.208  -2.155 -11.235  1.00 84.33           C  
ATOM   1022  O   ASN A 128      20.060  -2.438 -10.716  1.00 84.33           O  
ATOM   1023  CG  ASN A 128      24.388  -1.248 -11.543  1.00 84.33           C  
ATOM   1024  ND2 ASN A 128      25.320  -1.718 -12.339  1.00 84.33           N  
ATOM   1025  OD1 ASN A 128      24.507  -0.130 -11.070  1.00 84.33           O  
ATOM   1026  N   PHE A 129      20.988  -3.333  -8.889  1.00 90.61           N  
ATOM   1027  CA  PHE A 129      19.898  -4.273  -8.605  1.00 90.61           C  
ATOM   1028  C   PHE A 129      18.557  -3.596  -8.263  1.00 90.61           C  
ATOM   1029  CB  PHE A 129      20.365  -5.200  -7.475  1.00 90.61           C  
ATOM   1030  O   PHE A 129      17.494  -4.178  -8.479  1.00 90.61           O  
ATOM   1031  CG  PHE A 129      19.449  -6.373  -7.203  1.00 90.61           C  
ATOM   1032  CD1 PHE A 129      18.853  -6.535  -5.939  1.00 90.61           C  
ATOM   1033  CD2 PHE A 129      19.231  -7.338  -8.204  1.00 90.61           C  
ATOM   1034  CE1 PHE A 129      18.028  -7.643  -5.682  1.00 90.61           C  
ATOM   1035  CE2 PHE A 129      18.415  -8.451  -7.943  1.00 90.61           C  
ATOM   1036  CZ  PHE A 129      17.801  -8.596  -6.688  1.00 90.61           C  
ATOM   1037  N   VAL A 130      18.587  -2.346  -7.795  1.00 92.35           N  
ATOM   1038  CA  VAL A 130      17.404  -1.587  -7.353  1.00 92.35           C  
ATOM   1039  C   VAL A 130      16.315  -1.508  -8.413  1.00 92.35           C  
ATOM   1040  CB  VAL A 130      17.798  -0.149  -7.005  1.00 92.35           C  
ATOM   1041  O   VAL A 130      15.145  -1.716  -8.102  1.00 92.35           O  
ATOM   1042  CG1 VAL A 130      16.628   0.685  -6.470  1.00 92.35           C  
ATOM   1043  CG2 VAL A 130      18.869  -0.135  -5.934  1.00 92.35           C  
ATOM   1044  N   GLY A 131      16.686  -1.222  -9.666  1.00 92.47           N  
ATOM   1045  CA  GLY A 131      15.715  -1.083 -10.754  1.00 92.47           C  
ATOM   1046  C   GLY A 131      14.948  -2.382 -11.005  1.00 92.47           C  
ATOM   1047  O   GLY A 131      13.733  -2.364 -11.194  1.00 92.47           O  
ATOM   1048  N   LEU A 132      15.634  -3.526 -10.914  1.00 94.73           N  
ATOM   1049  CA  LEU A 132      15.009  -4.838 -11.060  1.00 94.73           C  
ATOM   1050  C   LEU A 132      14.039  -5.131  -9.910  1.00 94.73           C  
ATOM   1051  CB  LEU A 132      16.114  -5.902 -11.149  1.00 94.73           C  
ATOM   1052  O   LEU A 132      12.920  -5.584 -10.153  1.00 94.73           O  
ATOM   1053  CG  LEU A 132      15.591  -7.298 -11.527  1.00 94.73           C  
ATOM   1054  CD1 LEU A 132      15.147  -7.345 -12.987  1.00 94.73           C  
ATOM   1055  CD2 LEU A 132      16.690  -8.338 -11.334  1.00 94.73           C  
ATOM   1056  N   VAL A 133      14.439  -4.832  -8.668  1.00 95.46           N  
ATOM   1057  CA  VAL A 133      13.575  -5.005  -7.489  1.00 95.46           C  
ATOM   1058  C   VAL A 133      12.348  -4.102  -7.569  1.00 95.46           C  
ATOM   1059  CB  VAL A 133      14.343  -4.758  -6.178  1.00 95.46           C  
ATOM   1060  O   VAL A 133      11.242  -4.560  -7.290  1.00 95.46           O  
ATOM   1061  CG1 VAL A 133      13.423  -4.888  -4.956  1.00 95.46           C  
ATOM   1062  CG2 VAL A 133      15.459  -5.792  -6.024  1.00 95.46           C  
ATOM   1063  N   PHE A 134      12.515  -2.852  -8.006  1.00 96.05           N  
ATOM   1064  CA  PHE A 134      11.418  -1.905  -8.190  1.00 96.05           C  
ATOM   1065  C   PHE A 134      10.364  -2.439  -9.167  1.00 96.05           C  
ATOM   1066  CB  PHE A 134      11.983  -0.562  -8.673  1.00 96.05           C  
ATOM   1067  O   PHE A 134       9.199  -2.597  -8.795  1.00 96.05           O  
ATOM   1068  CG  PHE A 134      10.911   0.463  -8.971  1.00 96.05           C  
ATOM   1069  CD1 PHE A 134      10.693   0.886 -10.296  1.00 96.05           C  
ATOM   1070  CD2 PHE A 134      10.124   0.985  -7.927  1.00 96.05           C  
ATOM   1071  CE1 PHE A 134       9.704   1.844 -10.574  1.00 96.05           C  
ATOM   1072  CE2 PHE A 134       9.128   1.936  -8.207  1.00 96.05           C  
ATOM   1073  CZ  PHE A 134       8.925   2.369  -9.529  1.00 96.05           C  
ATOM   1074  N   PHE A 135      10.765  -2.790 -10.393  1.00 96.43           N  
ATOM   1075  CA  PHE A 135       9.823  -3.308 -11.387  1.00 96.43           C  
ATOM   1076  C   PHE A 135       9.237  -4.667 -10.978  1.00 96.43           C  
ATOM   1077  CB  PHE A 135      10.495  -3.376 -12.764  1.00 96.43           C  
ATOM   1078  O   PHE A 135       8.043  -4.901 -11.172  1.00 96.43           O  
ATOM   1079  CG  PHE A 135      10.892  -2.037 -13.355  1.00 96.43           C  
ATOM   1080  CD1 PHE A 135       9.942  -1.004 -13.479  1.00 96.43           C  
ATOM   1081  CD2 PHE A 135      12.210  -1.824 -13.804  1.00 96.43           C  
ATOM   1082  CE1 PHE A 135      10.313   0.238 -14.021  1.00 96.43           C  
ATOM   1083  CE2 PHE A 135      12.578  -0.578 -14.345  1.00 96.43           C  
ATOM   1084  CZ  PHE A 135      11.632   0.451 -14.451  1.00 96.43           C  
ATOM   1085  N   GLY A 136      10.031  -5.540 -10.350  1.00 96.95           N  
ATOM   1086  CA  GLY A 136       9.559  -6.823  -9.822  1.00 96.95           C  
ATOM   1087  C   GLY A 136       8.498  -6.654  -8.731  1.00 96.95           C  
ATOM   1088  O   GLY A 136       7.465  -7.329  -8.751  1.00 96.95           O  
ATOM   1089  N   CYS A 137       8.701  -5.700  -7.818  1.00 97.41           N  
ATOM   1090  CA  CYS A 137       7.729  -5.349  -6.789  1.00 97.41           C  
ATOM   1091  C   CYS A 137       6.426  -4.838  -7.416  1.00 97.41           C  
ATOM   1092  CB  CYS A 137       8.338  -4.311  -5.841  1.00 97.41           C  
ATOM   1093  O   CYS A 137       5.358  -5.360  -7.101  1.00 97.41           O  
ATOM   1094  SG  CYS A 137       7.141  -3.955  -4.525  1.00 97.41           S  
ATOM   1095  N   VAL A 138       6.502  -3.904  -8.367  1.00 97.19           N  
ATOM   1096  CA  VAL A 138       5.323  -3.360  -9.062  1.00 97.19           C  
ATOM   1097  C   VAL A 138       4.552  -4.453  -9.812  1.00 97.19           C  
ATOM   1098  CB  VAL A 138       5.750  -2.215 -10.000  1.00 97.19           C  
ATOM   1099  O   VAL A 138       3.326  -4.520  -9.714  1.00 97.19           O  
ATOM   1100  CG1 VAL A 138       4.609  -1.734 -10.901  1.00 97.19           C  
ATOM   1101  CG2 VAL A 138       6.230  -1.004  -9.186  1.00 97.19           C  
ATOM   1102  N   LEU A 139       5.239  -5.371 -10.499  1.00 97.33           N  
ATOM   1103  CA  LEU A 139       4.597  -6.521 -11.147  1.00 97.33           C  
ATOM   1104  C   LEU A 139       3.877  -7.416 -10.140  1.00 97.33           C  
ATOM   1105  CB  LEU A 139       5.648  -7.340 -11.913  1.00 97.33           C  
ATOM   1106  O   LEU A 139       2.717  -7.784 -10.340  1.00 97.33           O  
ATOM   1107  CG  LEU A 139       6.097  -6.682 -13.222  1.00 97.33           C  
ATOM   1108  CD1 LEU A 139       7.287  -7.447 -13.793  1.00 97.33           C  
ATOM   1109  CD2 LEU A 139       4.970  -6.674 -14.258  1.00 97.33           C  
ATOM   1110  N   SER A 140       4.535  -7.734  -9.026  1.00 97.41           N  
ATOM   1111  CA  SER A 140       3.906  -8.514  -7.963  1.00 97.41           C  
ATOM   1112  C   SER A 140       2.705  -7.779  -7.350  1.00 97.41           C  
ATOM   1113  CB  SER A 140       4.952  -8.915  -6.925  1.00 97.41           C  
ATOM   1114  O   SER A 140       1.694  -8.416  -7.041  1.00 97.41           O  
ATOM   1115  OG  SER A 140       5.340  -7.836  -6.117  1.00 97.41           O  
ATOM   1116  N   ALA A 141       2.755  -6.446  -7.271  1.00 97.13           N  
ATOM   1117  CA  ALA A 141       1.666  -5.607  -6.796  1.00 97.13           C  
ATOM   1118  C   ALA A 141       0.450  -5.695  -7.718  1.00 97.13           C  
ATOM   1119  CB  ALA A 141       2.154  -4.166  -6.651  1.00 97.13           C  
ATOM   1120  O   ALA A 141      -0.645  -5.952  -7.223  1.00 97.13           O  
ATOM   1121  N   TYR A 142       0.625  -5.583  -9.041  1.00 96.44           N  
ATOM   1122  CA  TYR A 142      -0.467  -5.779 -10.003  1.00 96.44           C  
ATOM   1123  C   TYR A 142      -1.153  -7.131  -9.808  1.00 96.44           C  
ATOM   1124  CB  TYR A 142       0.050  -5.685 -11.445  1.00 96.44           C  
ATOM   1125  O   TYR A 142      -2.376  -7.206  -9.684  1.00 96.44           O  
ATOM   1126  CG  TYR A 142       0.270  -4.277 -11.948  1.00 96.44           C  
ATOM   1127  CD1 TYR A 142      -0.815  -3.380 -12.006  1.00 96.44           C  
ATOM   1128  CD2 TYR A 142       1.538  -3.882 -12.417  1.00 96.44           C  
ATOM   1129  CE1 TYR A 142      -0.625  -2.084 -12.519  1.00 96.44           C  
ATOM   1130  CE2 TYR A 142       1.724  -2.593 -12.947  1.00 96.44           C  
ATOM   1131  OH  TYR A 142       0.819  -0.445 -13.496  1.00 96.44           O  
ATOM   1132  CZ  TYR A 142       0.642  -1.691 -12.992  1.00 96.44           C  
ATOM   1133  N   VAL A 143      -0.373  -8.208  -9.702  1.00 96.59           N  
ATOM   1134  CA  VAL A 143      -0.916  -9.555  -9.496  1.00 96.59           C  
ATOM   1135  C   VAL A 143      -1.699  -9.643  -8.177  1.00 96.59           C  
ATOM   1136  CB  VAL A 143       0.220 -10.592  -9.556  1.00 96.59           C  
ATOM   1137  O   VAL A 143      -2.792 -10.219  -8.131  1.00 96.59           O  
ATOM   1138  CG1 VAL A 143      -0.306 -11.998  -9.271  1.00 96.59           C  
ATOM   1139  CG2 VAL A 143       0.878 -10.645 -10.938  1.00 96.59           C  
ATOM   1140  N   VAL A 144      -1.166  -9.075  -7.093  1.00 96.90           N  
ATOM   1141  CA  VAL A 144      -1.837  -9.039  -5.786  1.00 96.90           C  
ATOM   1142  C   VAL A 144      -3.116  -8.199  -5.837  1.00 96.90           C  
ATOM   1143  CB  VAL A 144      -0.867  -8.550  -4.695  1.00 96.90           C  
ATOM   1144  O   VAL A 144      -4.142  -8.657  -5.333  1.00 96.90           O  
ATOM   1145  CG1 VAL A 144      -1.570  -8.278  -3.362  1.00 96.90           C  
ATOM   1146  CG2 VAL A 144       0.195  -9.622  -4.404  1.00 96.90           C  
ATOM   1147  N   PHE A 145      -3.106  -7.032  -6.482  1.00 96.54           N  
ATOM   1148  CA  PHE A 145      -4.283  -6.175  -6.620  1.00 96.54           C  
ATOM   1149  C   PHE A 145      -5.365  -6.788  -7.506  1.00 96.54           C  
ATOM   1150  CB  PHE A 145      -3.894  -4.781  -7.122  1.00 96.54           C  
ATOM   1151  O   PHE A 145      -6.537  -6.665  -7.171  1.00 96.54           O  
ATOM   1152  CG  PHE A 145      -3.465  -3.845  -6.013  1.00 96.54           C  
ATOM   1153  CD1 PHE A 145      -4.417  -3.410  -5.070  1.00 96.54           C  
ATOM   1154  CD2 PHE A 145      -2.139  -3.388  -5.923  1.00 96.54           C  
ATOM   1155  CE1 PHE A 145      -4.042  -2.540  -4.034  1.00 96.54           C  
ATOM   1156  CE2 PHE A 145      -1.766  -2.513  -4.889  1.00 96.54           C  
ATOM   1157  CZ  PHE A 145      -2.716  -2.089  -3.945  1.00 96.54           C  
ATOM   1158  N   ILE A 146      -5.021  -7.528  -8.564  1.00 95.67           N  
ATOM   1159  CA  ILE A 146      -6.004  -8.290  -9.355  1.00 95.67           C  
ATOM   1160  C   ILE A 146      -6.676  -9.364  -8.484  1.00 95.67           C  
ATOM   1161  CB  ILE A 146      -5.326  -8.902 -10.603  1.00 95.67           C  
ATOM   1162  O   ILE A 146      -7.901  -9.518  -8.499  1.00 95.67           O  
ATOM   1163  CG1 ILE A 146      -4.924  -7.795 -11.604  1.00 95.67           C  
ATOM   1164  CG2 ILE A 146      -6.253  -9.914 -11.308  1.00 95.67           C  
ATOM   1165  CD1 ILE A 146      -3.877  -8.258 -12.624  1.00 95.67           C  
ATOM   1166  N   ARG A 147      -5.896 -10.100  -7.679  1.00 95.68           N  
ATOM   1167  CA  ARG A 147      -6.441 -11.102  -6.743  1.00 95.68           C  
ATOM   1168  C   ARG A 147      -7.310 -10.461  -5.664  1.00 95.68           C  
ATOM   1169  CB  ARG A 147      -5.305 -11.902  -6.092  1.00 95.68           C  
ATOM   1170  O   ARG A 147      -8.356 -11.016  -5.320  1.00 95.68           O  
ATOM   1171  CG  ARG A 147      -4.635 -12.863  -7.079  1.00 95.68           C  
ATOM   1172  CD  ARG A 147      -3.490 -13.599  -6.380  1.00 95.68           C  
ATOM   1173  NE  ARG A 147      -2.780 -14.492  -7.316  1.00 95.68           N  
ATOM   1174  NH1 ARG A 147      -0.620 -13.942  -6.738  1.00 95.68           N  
ATOM   1175  NH2 ARG A 147      -0.979 -15.405  -8.373  1.00 95.68           N  
ATOM   1176  CZ  ARG A 147      -1.470 -14.606  -7.470  1.00 95.68           C  
ATOM   1177  N   LEU A 148      -6.896  -9.305  -5.153  1.00 96.00           N  
ATOM   1178  CA  LEU A 148      -7.664  -8.531  -4.187  1.00 96.00           C  
ATOM   1179  C   LEU A 148      -8.961  -8.013  -4.812  1.00 96.00           C  
ATOM   1180  CB  LEU A 148      -6.788  -7.397  -3.639  1.00 96.00           C  
ATOM   1181  O   LEU A 148     -10.015  -8.201  -4.218  1.00 96.00           O  
ATOM   1182  CG  LEU A 148      -7.495  -6.523  -2.590  1.00 96.00           C  
ATOM   1183  CD1 LEU A 148      -7.945  -7.317  -1.360  1.00 96.00           C  
ATOM   1184  CD2 LEU A 148      -6.535  -5.435  -2.135  1.00 96.00           C  
ATOM   1185  N   ALA A 149      -8.917  -7.471  -6.031  1.00 94.55           N  
ATOM   1186  CA  ALA A 149     -10.081  -6.977  -6.762  1.00 94.55           C  
ATOM   1187  C   ALA A 149     -11.150  -8.066  -6.931  1.00 94.55           C  
ATOM   1188  CB  ALA A 149      -9.622  -6.424  -8.118  1.00 94.55           C  
ATOM   1189  O   ALA A 149     -12.334  -7.796  -6.755  1.00 94.55           O  
ATOM   1190  N   LYS A 150     -10.753  -9.325  -7.164  1.00 94.52           N  
ATOM   1191  CA  LYS A 150     -11.690 -10.460  -7.210  1.00 94.52           C  
ATOM   1192  C   LYS A 150     -12.420 -10.696  -5.881  1.00 94.52           C  
ATOM   1193  CB  LYS A 150     -10.933 -11.709  -7.682  1.00 94.52           C  
ATOM   1194  O   LYS A 150     -13.604 -11.027  -5.886  1.00 94.52           O  
ATOM   1195  CG  LYS A 150     -11.873 -12.904  -7.909  1.00 94.52           C  
ATOM   1196  CD  LYS A 150     -11.104 -14.107  -8.467  1.00 94.52           C  
ATOM   1197  CE  LYS A 150     -12.060 -15.282  -8.711  1.00 94.52           C  
ATOM   1198  NZ  LYS A 150     -11.380 -16.415  -9.390  1.00 94.52           N  
ATOM   1199  N   LYS A 151     -11.733 -10.539  -4.745  1.00 95.47           N  
ATOM   1200  CA  LYS A 151     -12.306 -10.724  -3.396  1.00 95.47           C  
ATOM   1201  C   LYS A 151     -13.017  -9.473  -2.870  1.00 95.47           C  
ATOM   1202  CB  LYS A 151     -11.199 -11.151  -2.421  1.00 95.47           C  
ATOM   1203  O   LYS A 151     -13.902  -9.575  -2.023  1.00 95.47           O  
ATOM   1204  CG  LYS A 151     -10.611 -12.536  -2.741  1.00 95.47           C  
ATOM   1205  CD  LYS A 151      -9.611 -12.925  -1.645  1.00 95.47           C  
ATOM   1206  CE  LYS A 151      -9.035 -14.329  -1.856  1.00 95.47           C  
ATOM   1207  NZ  LYS A 151      -8.231 -14.746  -0.676  1.00 95.47           N  
ATOM   1208  N   TRP A 152     -12.654  -8.303  -3.383  1.00 95.28           N  
ATOM   1209  CA  TRP A 152     -13.079  -7.003  -2.880  1.00 95.28           C  
ATOM   1210  C   TRP A 152     -14.604  -6.810  -2.814  1.00 95.28           C  
ATOM   1211  CB  TRP A 152     -12.390  -5.908  -3.695  1.00 95.28           C  
ATOM   1212  O   TRP A 152     -15.078  -6.359  -1.775  1.00 95.28           O  
ATOM   1213  CG  TRP A 152     -12.614  -4.546  -3.154  1.00 95.28           C  
ATOM   1214  CD1 TRP A 152     -13.421  -3.597  -3.675  1.00 95.28           C  
ATOM   1215  CD2 TRP A 152     -12.076  -3.997  -1.920  1.00 95.28           C  
ATOM   1216  CE2 TRP A 152     -12.582  -2.675  -1.768  1.00 95.28           C  
ATOM   1217  CE3 TRP A 152     -11.247  -4.506  -0.899  1.00 95.28           C  
ATOM   1218  NE1 TRP A 152     -13.366  -2.472  -2.879  1.00 95.28           N  
ATOM   1219  CH2 TRP A 152     -11.526  -2.451   0.377  1.00 95.28           C  
ATOM   1220  CZ2 TRP A 152     -12.307  -1.894  -0.644  1.00 95.28           C  
ATOM   1221  CZ3 TRP A 152     -10.984  -3.741   0.250  1.00 95.28           C  
ATOM   1222  N   PRO A 153     -15.416  -7.228  -3.810  1.00 94.37           N  
ATOM   1223  CA  PRO A 153     -16.875  -7.165  -3.700  1.00 94.37           C  
ATOM   1224  C   PRO A 153     -17.446  -7.870  -2.465  1.00 94.37           C  
ATOM   1225  CB  PRO A 153     -17.394  -7.850  -4.967  1.00 94.37           C  
ATOM   1226  O   PRO A 153     -18.463  -7.446  -1.922  1.00 94.37           O  
ATOM   1227  CG  PRO A 153     -16.310  -7.547  -5.994  1.00 94.37           C  
ATOM   1228  CD  PRO A 153     -15.041  -7.645  -5.156  1.00 94.37           C  
ATOM   1229  N   ALA A 154     -16.841  -8.976  -2.021  1.00 95.03           N  
ATOM   1230  CA  ALA A 154     -17.256  -9.645  -0.790  1.00 95.03           C  
ATOM   1231  C   ALA A 154     -16.829  -8.838   0.445  1.00 95.03           C  
ATOM   1232  CB  ALA A 154     -16.702 -11.074  -0.780  1.00 95.03           C  
ATOM   1233  O   ALA A 154     -17.653  -8.615   1.330  1.00 95.03           O  
ATOM   1234  N   VAL A 155     -15.586  -8.337   0.454  1.00 96.13           N  
ATOM   1235  CA  VAL A 155     -15.034  -7.494   1.531  1.00 96.13           C  
ATOM   1236  C   VAL A 155     -15.894  -6.265   1.762  1.00 96.13           C  
ATOM   1237  CB  VAL A 155     -13.563  -7.118   1.264  1.00 96.13           C  
ATOM   1238  O   VAL A 155     -16.362  -6.072   2.876  1.00 96.13           O  
ATOM   1239  CG1 VAL A 155     -13.008  -6.208   2.364  1.00 96.13           C  
ATOM   1240  CG2 VAL A 155     -12.674  -8.368   1.203  1.00 96.13           C  
ATOM   1241  N   VAL A 156     -16.189  -5.485   0.723  1.00 94.47           N  
ATOM   1242  CA  VAL A 156     -16.990  -4.262   0.874  1.00 94.47           C  
ATOM   1243  C   VAL A 156     -18.403  -4.577   1.358  1.00 94.47           C  
ATOM   1244  CB  VAL A 156     -17.047  -3.458  -0.433  1.00 94.47           C  
ATOM   1245  O   VAL A 156     -18.920  -3.874   2.216  1.00 94.47           O  
ATOM   1246  CG1 VAL A 156     -17.796  -2.136  -0.261  1.00 94.47           C  
ATOM   1247  CG2 VAL A 156     -15.651  -3.063  -0.896  1.00 94.47           C  
ATOM   1248  N   ARG A 157     -19.041  -5.646   0.863  1.00 94.19           N  
ATOM   1249  CA  ARG A 157     -20.404  -6.004   1.293  1.00 94.19           C  
ATOM   1250  C   ARG A 157     -20.464  -6.404   2.766  1.00 94.19           C  
ATOM   1251  CB  ARG A 157     -20.976  -7.118   0.409  1.00 94.19           C  
ATOM   1252  O   ARG A 157     -21.380  -5.964   3.457  1.00 94.19           O  
ATOM   1253  CG  ARG A 157     -21.423  -6.582  -0.960  1.00 94.19           C  
ATOM   1254  CD  ARG A 157     -22.035  -7.692  -1.826  1.00 94.19           C  
ATOM   1255  NE  ARG A 157     -21.035  -8.701  -2.214  1.00 94.19           N  
ATOM   1256  NH1 ARG A 157     -22.477 -10.393  -2.809  1.00 94.19           N  
ATOM   1257  NH2 ARG A 157     -20.279 -10.711  -2.973  1.00 94.19           N  
ATOM   1258  CZ  ARG A 157     -21.268  -9.923  -2.662  1.00 94.19           C  
ATOM   1259  N   ILE A 158     -19.522  -7.225   3.231  1.00 95.16           N  
ATOM   1260  CA  ILE A 158     -19.438  -7.618   4.645  1.00 95.16           C  
ATOM   1261  C   ILE A 158     -19.089  -6.396   5.492  1.00 95.16           C  
ATOM   1262  CB  ILE A 158     -18.444  -8.786   4.829  1.00 95.16           C  
ATOM   1263  O   ILE A 158     -19.808  -6.099   6.438  1.00 95.16           O  
ATOM   1264  CG1 ILE A 158     -19.058 -10.066   4.216  1.00 95.16           C  
ATOM   1265  CG2 ILE A 158     -18.127  -9.025   6.317  1.00 95.16           C  
ATOM   1266  CD1 ILE A 158     -18.041 -11.182   3.967  1.00 95.16           C  
ATOM   1267  N   TRP A 159     -18.082  -5.622   5.084  1.00 96.70           N  
ATOM   1268  CA  TRP A 159     -17.693  -4.388   5.759  1.00 96.70           C  
ATOM   1269  C   TRP A 159     -18.873  -3.432   5.934  1.00 96.70           C  
ATOM   1270  CB  TRP A 159     -16.566  -3.718   4.970  1.00 96.70           C  
ATOM   1271  O   TRP A 159     -19.137  -2.978   7.044  1.00 96.70           O  
ATOM   1272  CG  TRP A 159     -15.937  -2.568   5.676  1.00 96.70           C  
ATOM   1273  CD1 TRP A 159     -16.562  -1.434   6.063  1.00 96.70           C  
ATOM   1274  CD2 TRP A 159     -14.547  -2.416   6.083  1.00 96.70           C  
ATOM   1275  CE2 TRP A 159     -14.415  -1.156   6.737  1.00 96.70           C  
ATOM   1276  CE3 TRP A 159     -13.380  -3.195   5.934  1.00 96.70           C  
ATOM   1277  NE1 TRP A 159     -15.687  -0.637   6.758  1.00 96.70           N  
ATOM   1278  CH2 TRP A 159     -12.031  -1.412   6.908  1.00 96.70           C  
ATOM   1279  CZ2 TRP A 159     -13.183  -0.657   7.161  1.00 96.70           C  
ATOM   1280  CZ3 TRP A 159     -12.130  -2.694   6.340  1.00 96.70           C  
ATOM   1281  N   THR A 160     -19.622  -3.152   4.862  1.00 94.12           N  
ATOM   1282  CA  THR A 160     -20.779  -2.253   4.929  1.00 94.12           C  
ATOM   1283  C   THR A 160     -21.846  -2.774   5.886  1.00 94.12           C  
ATOM   1284  CB  THR A 160     -21.385  -1.991   3.548  1.00 94.12           C  
ATOM   1285  O   THR A 160     -22.433  -1.993   6.626  1.00 94.12           O  
ATOM   1286  CG2 THR A 160     -22.617  -1.080   3.617  1.00 94.12           C  
ATOM   1287  OG1 THR A 160     -20.434  -1.327   2.750  1.00 94.12           O  
ATOM   1288  N   ARG A 161     -22.109  -4.085   5.909  1.00 93.24           N  
ATOM   1289  CA  ARG A 161     -23.067  -4.668   6.863  1.00 93.24           C  
ATOM   1290  C   ARG A 161     -22.591  -4.501   8.305  1.00 93.24           C  
ATOM   1291  CB  ARG A 161     -23.307  -6.145   6.539  1.00 93.24           C  
ATOM   1292  O   ARG A 161     -23.384  -4.107   9.153  1.00 93.24           O  
ATOM   1293  CG  ARG A 161     -24.146  -6.327   5.270  1.00 93.24           C  
ATOM   1294  CD  ARG A 161     -24.196  -7.817   4.923  1.00 93.24           C  
ATOM   1295  NE  ARG A 161     -25.024  -8.081   3.731  1.00 93.24           N  
ATOM   1296  NH1 ARG A 161     -24.911 -10.372   3.841  1.00 93.24           N  
ATOM   1297  NH2 ARG A 161     -26.153  -9.414   2.261  1.00 93.24           N  
ATOM   1298  CZ  ARG A 161     -25.353  -9.281   3.282  1.00 93.24           C  
ATOM   1299  N   THR A 162     -21.307  -4.743   8.559  1.00 95.10           N  
ATOM   1300  CA  THR A 162     -20.702  -4.610   9.888  1.00 95.10           C  
ATOM   1301  C   THR A 162     -20.650  -3.158  10.363  1.00 95.10           C  
ATOM   1302  CB  THR A 162     -19.293  -5.221   9.892  1.00 95.10           C  
ATOM   1303  O   THR A 162     -20.779  -2.913  11.557  1.00 95.10           O  
ATOM   1304  CG2 THR A 162     -18.647  -5.235  11.275  1.00 95.10           C  
ATOM   1305  OG1 THR A 162     -19.360  -6.563   9.470  1.00 95.10           O  
ATOM   1306  N   GLU A 163     -20.492  -2.178   9.466  1.00 94.32           N  
ATOM   1307  CA  GLU A 163     -20.337  -0.774   9.866  1.00 94.32           C  
ATOM   1308  C   GLU A 163     -21.660  -0.022  10.105  1.00 94.32           C  
ATOM   1309  CB  GLU A 163     -19.407  -0.023   8.907  1.00 94.32           C  
ATOM   1310  O   GLU A 163     -21.654   0.985  10.811  1.00 94.32           O  
ATOM   1311  CG  GLU A 163     -20.079   0.404   7.601  1.00 94.32           C  
ATOM   1312  CD  GLU A 163     -19.089   1.079   6.647  1.00 94.32           C  
ATOM   1313  OE1 GLU A 163     -19.053   0.736   5.441  1.00 94.32           O  
ATOM   1314  OE2 GLU A 163     -18.349   1.979   7.117  1.00 94.32           O  
ATOM   1315  N   ILE A 164     -22.791  -0.489   9.554  1.00 92.42           N  
ATOM   1316  CA  ILE A 164     -24.102   0.182   9.685  1.00 92.42           C  
ATOM   1317  C   ILE A 164     -24.471   0.492  11.150  1.00 92.42           C  
ATOM   1318  CB  ILE A 164     -25.215  -0.606   8.944  1.00 92.42           C  
ATOM   1319  O   ILE A 164     -24.836   1.643  11.412  1.00 92.42           O  
ATOM   1320  CG1 ILE A 164     -25.130  -0.337   7.427  1.00 92.42           C  
ATOM   1321  CG2 ILE A 164     -26.632  -0.232   9.431  1.00 92.42           C  
ATOM   1322  CD1 ILE A 164     -25.853  -1.392   6.576  1.00 92.42           C  
ATOM   1323  N   PRO A 165     -24.344  -0.439  12.119  1.00 92.43           N  
ATOM   1324  CA  PRO A 165     -24.650  -0.154  13.525  1.00 92.43           C  
ATOM   1325  C   PRO A 165     -23.847   1.012  14.115  1.00 92.43           C  
ATOM   1326  CB  PRO A 165     -24.354  -1.455  14.279  1.00 92.43           C  
ATOM   1327  O   PRO A 165     -24.351   1.739  14.961  1.00 92.43           O  
ATOM   1328  CG  PRO A 165     -24.566  -2.533  13.220  1.00 92.43           C  
ATOM   1329  CD  PRO A 165     -24.047  -1.856  11.957  1.00 92.43           C  
ATOM   1330  N   PHE A 166     -22.625   1.246  13.631  1.00 94.35           N  
ATOM   1331  CA  PHE A 166     -21.741   2.314  14.109  1.00 94.35           C  
ATOM   1332  C   PHE A 166     -22.055   3.695  13.519  1.00 94.35           C  
ATOM   1333  CB  PHE A 166     -20.295   1.940  13.794  1.00 94.35           C  
ATOM   1334  O   PHE A 166     -21.427   4.685  13.895  1.00 94.35           O  
ATOM   1335  CG  PHE A 166     -19.824   0.659  14.436  1.00 94.35           C  
ATOM   1336  CD1 PHE A 166     -19.334   0.679  15.750  1.00 94.35           C  
ATOM   1337  CD2 PHE A 166     -19.891  -0.555  13.733  1.00 94.35           C  
ATOM   1338  CE1 PHE A 166     -18.901  -0.515  16.344  1.00 94.35           C  
ATOM   1339  CE2 PHE A 166     -19.414  -1.741  14.313  1.00 94.35           C  
ATOM   1340  CZ  PHE A 166     -18.909  -1.719  15.621  1.00 94.35           C  
ATOM   1341  N   THR A 167     -22.986   3.772  12.565  1.00 89.91           N  
ATOM   1342  CA  THR A 167     -23.446   5.038  11.962  1.00 89.91           C  
ATOM   1343  C   THR A 167     -24.681   5.615  12.652  1.00 89.91           C  
ATOM   1344  CB  THR A 167     -23.714   4.896  10.456  1.00 89.91           C  
ATOM   1345  O   THR A 167     -25.117   6.714  12.315  1.00 89.91           O  
ATOM   1346  CG2 THR A 167     -22.493   4.405   9.678  1.00 89.91           C  
ATOM   1347  OG1 THR A 167     -24.782   4.017  10.177  1.00 89.91           O  
ATOM   1348  N   LYS A 168     -25.252   4.873  13.605  1.00 89.99           N  
ATOM   1349  CA  LYS A 168     -26.468   5.216  14.341  1.00 89.99           C  
ATOM   1350  C   LYS A 168     -26.164   5.266  15.849  1.00 89.99           C  
ATOM   1351  CB  LYS A 168     -27.562   4.176  14.019  1.00 89.99           C  
ATOM   1352  O   LYS A 168     -25.181   4.661  16.292  1.00 89.99           O  
ATOM   1353  CG  LYS A 168     -27.981   4.114  12.534  1.00 89.99           C  
ATOM   1354  CD  LYS A 168     -29.072   3.045  12.329  1.00 89.99           C  
ATOM   1355  CE  LYS A 168     -29.514   2.886  10.862  1.00 89.99           C  
ATOM   1356  NZ  LYS A 168     -30.543   1.811  10.702  1.00 89.99           N  
ATOM   1357  N   PRO A 169     -27.010   5.933  16.657  1.00 87.58           N  
ATOM   1358  CA  PRO A 169     -26.967   5.784  18.109  1.00 87.58           C  
ATOM   1359  C   PRO A 169     -26.999   4.294  18.507  1.00 87.58           C  
ATOM   1360  CB  PRO A 169     -28.188   6.543  18.642  1.00 87.58           C  
ATOM   1361  O   PRO A 169     -27.675   3.511  17.836  1.00 87.58           O  
ATOM   1362  CG  PRO A 169     -28.479   7.565  17.544  1.00 87.58           C  
ATOM   1363  CD  PRO A 169     -28.105   6.812  16.269  1.00 87.58           C  
ATOM   1364  N   PRO A 170     -26.280   3.875  19.564  1.00 90.37           N  
ATOM   1365  CA  PRO A 170     -25.625   4.700  20.586  1.00 90.37           C  
ATOM   1366  C   PRO A 170     -24.170   5.088  20.262  1.00 90.37           C  
ATOM   1367  CB  PRO A 170     -25.705   3.838  21.849  1.00 90.37           C  
ATOM   1368  O   PRO A 170     -23.485   5.649  21.116  1.00 90.37           O  
ATOM   1369  CG  PRO A 170     -25.503   2.432  21.291  1.00 90.37           C  
ATOM   1370  CD  PRO A 170     -26.247   2.474  19.961  1.00 90.37           C  
ATOM   1371  N   TYR A 171     -23.658   4.770  19.069  1.00 92.98           N  
ATOM   1372  CA  TYR A 171     -22.289   5.125  18.701  1.00 92.98           C  
ATOM   1373  C   TYR A 171     -22.192   6.578  18.264  1.00 92.98           C  
ATOM   1374  CB  TYR A 171     -21.738   4.192  17.625  1.00 92.98           C  
ATOM   1375  O   TYR A 171     -22.917   7.042  17.385  1.00 92.98           O  
ATOM   1376  CG  TYR A 171     -21.491   2.803  18.160  1.00 92.98           C  
ATOM   1377  CD1 TYR A 171     -20.369   2.557  18.973  1.00 92.98           C  
ATOM   1378  CD2 TYR A 171     -22.421   1.782  17.907  1.00 92.98           C  
ATOM   1379  CE1 TYR A 171     -20.171   1.283  19.531  1.00 92.98           C  
ATOM   1380  CE2 TYR A 171     -22.229   0.510  18.468  1.00 92.98           C  
ATOM   1381  OH  TYR A 171     -20.952  -0.936  19.908  1.00 92.98           O  
ATOM   1382  CZ  TYR A 171     -21.104   0.259  19.283  1.00 92.98           C  
ATOM   1383  N   GLU A 172     -21.239   7.288  18.855  1.00 89.09           N  
ATOM   1384  CA  GLU A 172     -20.925   8.648  18.450  1.00 89.09           C  
ATOM   1385  C   GLU A 172     -20.008   8.655  17.239  1.00 89.09           C  
ATOM   1386  CB  GLU A 172     -20.296   9.429  19.599  1.00 89.09           C  
ATOM   1387  O   GLU A 172     -19.186   7.757  17.043  1.00 89.09           O  
ATOM   1388  CG  GLU A 172     -21.294   9.521  20.749  1.00 89.09           C  
ATOM   1389  CD  GLU A 172     -20.820  10.493  21.814  1.00 89.09           C  
ATOM   1390  OE1 GLU A 172     -21.690  11.155  22.411  1.00 89.09           O  
ATOM   1391  OE2 GLU A 172     -19.617  10.517  22.153  1.00 89.09           O  
ATOM   1392  N   ILE A 173     -20.131   9.709  16.441  1.00 88.20           N  
ATOM   1393  CA  ILE A 173     -19.213  10.000  15.349  1.00 88.20           C  
ATOM   1394  C   ILE A 173     -18.071  10.834  15.946  1.00 88.20           C  
ATOM   1395  CB  ILE A 173     -19.961  10.724  14.207  1.00 88.20           C  
ATOM   1396  O   ILE A 173     -18.317  11.958  16.391  1.00 88.20           O  
ATOM   1397  CG1 ILE A 173     -21.150   9.867  13.704  1.00 88.20           C  
ATOM   1398  CG2 ILE A 173     -19.000  11.039  13.045  1.00 88.20           C  
ATOM   1399  CD1 ILE A 173     -22.032  10.567  12.664  1.00 88.20           C  
ATOM   1400  N   PRO A 174     -16.819  10.333  15.975  1.00 86.60           N  
ATOM   1401  CA  PRO A 174     -15.673  11.131  16.387  1.00 86.60           C  
ATOM   1402  C   PRO A 174     -15.602  12.490  15.675  1.00 86.60           C  
ATOM   1403  CB  PRO A 174     -14.451  10.271  16.056  1.00 86.60           C  
ATOM   1404  O   PRO A 174     -15.938  12.591  14.495  1.00 86.60           O  
ATOM   1405  CG  PRO A 174     -14.955   8.836  16.179  1.00 86.60           C  
ATOM   1406  CD  PRO A 174     -16.441   8.931  15.845  1.00 86.60           C  
ATOM   1407  N   LYS A 175     -15.053  13.515  16.352  1.00 85.10           N  
ATOM   1408  CA  LYS A 175     -14.948  14.911  15.854  1.00 85.10           C  
ATOM   1409  C   LYS A 175     -14.495  15.025  14.391  1.00 85.10           C  
ATOM   1410  CB  LYS A 175     -13.961  15.720  16.720  1.00 85.10           C  
ATOM   1411  O   LYS A 175     -14.985  15.861  13.637  1.00 85.10           O  
ATOM   1412  CG  LYS A 175     -14.414  15.941  18.172  1.00 85.10           C  
ATOM   1413  CD  LYS A 175     -13.437  16.868  18.920  1.00 85.10           C  
ATOM   1414  CE  LYS A 175     -13.907  17.086  20.366  1.00 85.10           C  
ATOM   1415  NZ  LYS A 175     -13.038  18.029  21.122  1.00 85.10           N  
ATOM   1416  N   ARG A 176     -13.524  14.197  13.990  1.00 86.76           N  
ATOM   1417  CA  ARG A 176     -13.157  13.995  12.582  1.00 86.76           C  
ATOM   1418  C   ARG A 176     -13.825  12.717  12.091  1.00 86.76           C  
ATOM   1419  CB  ARG A 176     -11.632  13.935  12.406  1.00 86.76           C  
ATOM   1420  O   ARG A 176     -13.447  11.641  12.561  1.00 86.76           O  
ATOM   1421  CG  ARG A 176     -10.935  15.267  12.715  1.00 86.76           C  
ATOM   1422  CD  ARG A 176      -9.427  15.137  12.467  1.00 86.76           C  
ATOM   1423  NE  ARG A 176      -8.714  16.399  12.743  1.00 86.76           N  
ATOM   1424  NH1 ARG A 176      -6.566  15.577  12.641  1.00 86.76           N  
ATOM   1425  NH2 ARG A 176      -6.895  17.739  13.062  1.00 86.76           N  
ATOM   1426  CZ  ARG A 176      -7.402  16.564  12.813  1.00 86.76           C  
ATOM   1427  N   ASN A 177     -14.752  12.855  11.145  1.00 90.52           N  
ATOM   1428  CA  ASN A 177     -15.419  11.732  10.489  1.00 90.52           C  
ATOM   1429  C   ASN A 177     -14.426  10.821   9.746  1.00 90.52           C  
ATOM   1430  CB  ASN A 177     -16.556  12.256   9.588  1.00 90.52           C  
ATOM   1431  O   ASN A 177     -13.276  11.204   9.482  1.00 90.52           O  
ATOM   1432  CG  ASN A 177     -16.119  12.974   8.324  1.00 90.52           C  
ATOM   1433  ND2 ASN A 177     -17.048  13.332   7.473  1.00 90.52           N  
ATOM   1434  OD1 ASN A 177     -14.958  13.250   8.082  1.00 90.52           O  
ATOM   1435  N   LEU A 178     -14.872   9.612   9.406  1.00 91.07           N  
ATOM   1436  CA  LEU A 178     -14.023   8.612   8.764  1.00 91.07           C  
ATOM   1437  C   LEU A 178     -13.474   9.130   7.431  1.00 91.07           C  
ATOM   1438  CB  LEU A 178     -14.847   7.327   8.591  1.00 91.07           C  
ATOM   1439  O   LEU A 178     -12.265   9.065   7.191  1.00 91.07           O  
ATOM   1440  CG  LEU A 178     -14.146   6.214   7.802  1.00 91.07           C  
ATOM   1441  CD1 LEU A 178     -12.834   5.762   8.443  1.00 91.07           C  
ATOM   1442  CD2 LEU A 178     -15.075   5.006   7.698  1.00 91.07           C  
ATOM   1443  N   SER A 179     -14.347   9.720   6.608  1.00 91.51           N  
ATOM   1444  CA  SER A 179     -13.974  10.283   5.307  1.00 91.51           C  
ATOM   1445  C   SER A 179     -12.809  11.267   5.402  1.00 91.51           C  
ATOM   1446  CB  SER A 179     -15.187  10.946   4.655  1.00 91.51           C  
ATOM   1447  O   SER A 179     -11.821  11.099   4.693  1.00 91.51           O  
ATOM   1448  OG  SER A 179     -14.913  11.282   3.309  1.00 91.51           O  
ATOM   1449  N   ARG A 180     -12.861  12.260   6.302  1.00 92.21           N  
ATOM   1450  CA  ARG A 180     -11.779  13.251   6.438  1.00 92.21           C  
ATOM   1451  C   ARG A 180     -10.490  12.626   6.956  1.00 92.21           C  
ATOM   1452  CB  ARG A 180     -12.196  14.410   7.355  1.00 92.21           C  
ATOM   1453  O   ARG A 180      -9.421  13.017   6.502  1.00 92.21           O  
ATOM   1454  CG  ARG A 180     -13.221  15.351   6.704  1.00 92.21           C  
ATOM   1455  CD  ARG A 180     -13.716  16.373   7.736  1.00 92.21           C  
ATOM   1456  NE  ARG A 180     -14.675  17.329   7.151  1.00 92.21           N  
ATOM   1457  NH1 ARG A 180     -14.911  18.705   8.982  1.00 92.21           N  
ATOM   1458  NH2 ARG A 180     -16.044  19.154   7.119  1.00 92.21           N  
ATOM   1459  CZ  ARG A 180     -15.202  18.385   7.751  1.00 92.21           C  
ATOM   1460  N   ARG A 181     -10.561  11.669   7.890  1.00 92.46           N  
ATOM   1461  CA  ARG A 181      -9.360  10.998   8.427  1.00 92.46           C  
ATOM   1462  C   ARG A 181      -8.620  10.212   7.348  1.00 92.46           C  
ATOM   1463  CB  ARG A 181      -9.735  10.062   9.582  1.00 92.46           C  
ATOM   1464  O   ARG A 181      -7.399  10.304   7.265  1.00 92.46           O  
ATOM   1465  CG  ARG A 181     -10.147  10.808  10.857  1.00 92.46           C  
ATOM   1466  CD  ARG A 181     -10.456   9.763  11.928  1.00 92.46           C  
ATOM   1467  NE  ARG A 181     -10.902  10.353  13.207  1.00 92.46           N  
ATOM   1468  NH1 ARG A 181      -9.790   8.887  14.565  1.00 92.46           N  
ATOM   1469  NH2 ARG A 181     -11.182  10.321  15.484  1.00 92.46           N  
ATOM   1470  CZ  ARG A 181     -10.618   9.867  14.407  1.00 92.46           C  
ATOM   1471  N   VAL A 182      -9.361   9.470   6.528  1.00 94.21           N  
ATOM   1472  CA  VAL A 182      -8.811   8.689   5.414  1.00 94.21           C  
ATOM   1473  C   VAL A 182      -8.310   9.616   4.307  1.00 94.21           C  
ATOM   1474  CB  VAL A 182      -9.875   7.703   4.897  1.00 94.21           C  
ATOM   1475  O   VAL A 182      -7.168   9.489   3.874  1.00 94.21           O  
ATOM   1476  CG1 VAL A 182      -9.432   6.952   3.643  1.00 94.21           C  
ATOM   1477  CG2 VAL A 182     -10.196   6.641   5.960  1.00 94.21           C  
ATOM   1478  N   GLN A 183      -9.126  10.587   3.887  1.00 94.62           N  
ATOM   1479  CA  GLN A 183      -8.799  11.476   2.771  1.00 94.62           C  
ATOM   1480  C   GLN A 183      -7.623  12.395   3.064  1.00 94.62           C  
ATOM   1481  CB  GLN A 183     -10.026  12.298   2.355  1.00 94.62           C  
ATOM   1482  O   GLN A 183      -6.773  12.560   2.199  1.00 94.62           O  
ATOM   1483  CG  GLN A 183     -11.058  11.433   1.617  1.00 94.62           C  
ATOM   1484  CD  GLN A 183     -12.409  12.099   1.424  1.00 94.62           C  
ATOM   1485  NE2 GLN A 183     -13.321  11.421   0.767  1.00 94.62           N  
ATOM   1486  OE1 GLN A 183     -12.694  13.191   1.891  1.00 94.62           O  
ATOM   1487  N   LEU A 184      -7.522  12.951   4.271  1.00 93.63           N  
ATOM   1488  CA  LEU A 184      -6.391  13.804   4.627  1.00 93.63           C  
ATOM   1489  C   LEU A 184      -5.071  13.023   4.606  1.00 93.63           C  
ATOM   1490  CB  LEU A 184      -6.660  14.431   6.003  1.00 93.63           C  
ATOM   1491  O   LEU A 184      -4.091  13.494   4.037  1.00 93.63           O  
ATOM   1492  CG  LEU A 184      -5.563  15.401   6.471  1.00 93.63           C  
ATOM   1493  CD1 LEU A 184      -5.453  16.625   5.561  1.00 93.63           C  
ATOM   1494  CD2 LEU A 184      -5.892  15.872   7.888  1.00 93.63           C  
ATOM   1495  N   ALA A 185      -5.058  11.818   5.187  1.00 91.89           N  
ATOM   1496  CA  ALA A 185      -3.885  10.947   5.170  1.00 91.89           C  
ATOM   1497  C   ALA A 185      -3.490  10.568   3.734  1.00 91.89           C  
ATOM   1498  CB  ALA A 185      -4.202   9.708   6.017  1.00 91.89           C  
ATOM   1499  O   ALA A 185      -2.320  10.629   3.367  1.00 91.89           O  
ATOM   1500  N   ALA A 186      -4.477  10.234   2.906  1.00 94.33           N  
ATOM   1501  CA  ALA A 186      -4.252   9.856   1.523  1.00 94.33           C  
ATOM   1502  C   ALA A 186      -3.747  11.014   0.652  1.00 94.33           C  
ATOM   1503  CB  ALA A 186      -5.562   9.266   1.008  1.00 94.33           C  
ATOM   1504  O   ALA A 186      -2.773  10.846  -0.080  1.00 94.33           O  
ATOM   1505  N   LEU A 187      -4.353  12.198   0.770  1.00 95.38           N  
ATOM   1506  CA  LEU A 187      -3.918  13.402   0.060  1.00 95.38           C  
ATOM   1507  C   LEU A 187      -2.492  13.802   0.451  1.00 95.38           C  
ATOM   1508  CB  LEU A 187      -4.896  14.556   0.346  1.00 95.38           C  
ATOM   1509  O   LEU A 187      -1.707  14.149  -0.427  1.00 95.38           O  
ATOM   1510  CG  LEU A 187      -6.262  14.422  -0.349  1.00 95.38           C  
ATOM   1511  CD1 LEU A 187      -7.215  15.490   0.190  1.00 95.38           C  
ATOM   1512  CD2 LEU A 187      -6.163  14.583  -1.867  1.00 95.38           C  
ATOM   1513  N   ALA A 188      -2.137  13.700   1.735  1.00 93.70           N  
ATOM   1514  CA  ALA A 188      -0.781  13.980   2.197  1.00 93.70           C  
ATOM   1515  C   ALA A 188       0.250  13.033   1.557  1.00 93.70           C  
ATOM   1516  CB  ALA A 188      -0.756  13.906   3.729  1.00 93.70           C  
ATOM   1517  O   ALA A 188       1.253  13.491   1.016  1.00 93.70           O  
ATOM   1518  N   ILE A 189      -0.010  11.721   1.557  1.00 93.37           N  
ATOM   1519  CA  ILE A 189       0.920  10.727   0.996  1.00 93.37           C  
ATOM   1520  C   ILE A 189       1.037  10.847  -0.523  1.00 93.37           C  
ATOM   1521  CB  ILE A 189       0.507   9.306   1.436  1.00 93.37           C  
ATOM   1522  O   ILE A 189       2.147  10.754  -1.045  1.00 93.37           O  
ATOM   1523  CG1 ILE A 189       0.658   9.140   2.967  1.00 93.37           C  
ATOM   1524  CG2 ILE A 189       1.287   8.206   0.688  1.00 93.37           C  
ATOM   1525  CD1 ILE A 189       2.096   9.166   3.507  1.00 93.37           C  
ATOM   1526  N   ILE A 190      -0.074  11.089  -1.226  1.00 94.20           N  
ATOM   1527  CA  ILE A 190      -0.065  11.316  -2.677  1.00 94.20           C  
ATOM   1528  C   ILE A 190       0.707  12.595  -3.011  1.00 94.20           C  
ATOM   1529  CB  ILE A 190      -1.507  11.346  -3.235  1.00 94.20           C  
ATOM   1530  O   ILE A 190       1.560  12.568  -3.891  1.00 94.20           O  
ATOM   1531  CG1 ILE A 190      -2.123   9.931  -3.162  1.00 94.20           C  
ATOM   1532  CG2 ILE A 190      -1.538  11.855  -4.691  1.00 94.20           C  
ATOM   1533  CD1 ILE A 190      -3.636   9.906  -3.403  1.00 94.20           C  
ATOM   1534  N   GLY A 191       0.459  13.697  -2.297  1.00 94.90           N  
ATOM   1535  CA  GLY A 191       1.164  14.961  -2.522  1.00 94.90           C  
ATOM   1536  C   GLY A 191       2.674  14.834  -2.316  1.00 94.90           C  
ATOM   1537  O   GLY A 191       3.450  15.264  -3.167  1.00 94.90           O  
ATOM   1538  N   LEU A 192       3.095  14.175  -1.233  1.00 96.07           N  
ATOM   1539  CA  LEU A 192       4.510  13.903  -0.966  1.00 96.07           C  
ATOM   1540  C   LEU A 192       5.126  12.944  -2.001  1.00 96.07           C  
ATOM   1541  CB  LEU A 192       4.651  13.339   0.455  1.00 96.07           C  
ATOM   1542  O   LEU A 192       6.244  13.173  -2.450  1.00 96.07           O  
ATOM   1543  CG  LEU A 192       4.360  14.323   1.602  1.00 96.07           C  
ATOM   1544  CD1 LEU A 192       4.333  13.555   2.926  1.00 96.07           C  
ATOM   1545  CD2 LEU A 192       5.418  15.422   1.700  1.00 96.07           C  
ATOM   1546  N   SER A 193       4.389  11.918  -2.441  1.00 95.08           N  
ATOM   1547  CA  SER A 193       4.833  11.004  -3.506  1.00 95.08           C  
ATOM   1548  C   SER A 193       5.046  11.724  -4.838  1.00 95.08           C  
ATOM   1549  CB  SER A 193       3.792   9.900  -3.724  1.00 95.08           C  
ATOM   1550  O   SER A 193       6.021  11.451  -5.534  1.00 95.08           O  
ATOM   1551  OG  SER A 193       4.158   9.065  -4.803  1.00 95.08           O  
ATOM   1552  N   LEU A 194       4.145  12.640  -5.201  1.00 94.59           N  
ATOM   1553  CA  LEU A 194       4.277  13.445  -6.415  1.00 94.59           C  
ATOM   1554  C   LEU A 194       5.473  14.395  -6.319  1.00 94.59           C  
ATOM   1555  CB  LEU A 194       2.978  14.230  -6.660  1.00 94.59           C  
ATOM   1556  O   LEU A 194       6.203  14.547  -7.296  1.00 94.59           O  
ATOM   1557  CG  LEU A 194       1.786  13.371  -7.116  1.00 94.59           C  
ATOM   1558  CD1 LEU A 194       0.524  14.235  -7.132  1.00 94.59           C  
ATOM   1559  CD2 LEU A 194       1.990  12.792  -8.518  1.00 94.59           C  
ATOM   1560  N   GLY A 195       5.698  14.992  -5.144  1.00 95.55           N  
ATOM   1561  CA  GLY A 195       6.885  15.800  -4.869  1.00 95.55           C  
ATOM   1562  C   GLY A 195       8.184  15.004  -5.013  1.00 95.55           C  
ATOM   1563  O   GLY A 195       9.122  15.479  -5.648  1.00 95.55           O  
ATOM   1564  N   GLU A 196       8.215  13.773  -4.498  1.00 95.52           N  
ATOM   1565  CA  GLU A 196       9.355  12.858  -4.630  1.00 95.52           C  
ATOM   1566  C   GLU A 196       9.656  12.545  -6.097  1.00 95.52           C  
ATOM   1567  CB  GLU A 196       9.066  11.572  -3.832  1.00 95.52           C  
ATOM   1568  O   GLU A 196      10.780  12.753  -6.559  1.00 95.52           O  
ATOM   1569  CG  GLU A 196      10.324  10.741  -3.551  1.00 95.52           C  
ATOM   1570  CD  GLU A 196      10.722   9.766  -4.666  1.00 95.52           C  
ATOM   1571  OE1 GLU A 196      11.897   9.337  -4.610  1.00 95.52           O  
ATOM   1572  OE2 GLU A 196       9.854   9.397  -5.493  1.00 95.52           O  
ATOM   1573  N   HIS A 197       8.629  12.151  -6.854  1.00 94.27           N  
ATOM   1574  CA  HIS A 197       8.780  11.827  -8.268  1.00 94.27           C  
ATOM   1575  C   HIS A 197       9.199  13.047  -9.100  1.00 94.27           C  
ATOM   1576  CB  HIS A 197       7.470  11.233  -8.798  1.00 94.27           C  
ATOM   1577  O   HIS A 197      10.048  12.939  -9.985  1.00 94.27           O  
ATOM   1578  CG  HIS A 197       7.633  10.685 -10.192  1.00 94.27           C  
ATOM   1579  CD2 HIS A 197       7.198  11.240 -11.367  1.00 94.27           C  
ATOM   1580  ND1 HIS A 197       8.329   9.546 -10.521  1.00 94.27           N  
ATOM   1581  CE1 HIS A 197       8.298   9.404 -11.853  1.00 94.27           C  
ATOM   1582  NE2 HIS A 197       7.632  10.422 -12.422  1.00 94.27           N  
ATOM   1583  N   ALA A 198       8.643  14.227  -8.814  1.00 95.07           N  
ATOM   1584  CA  ALA A 198       9.037  15.461  -9.483  1.00 95.07           C  
ATOM   1585  C   ALA A 198      10.509  15.804  -9.203  1.00 95.07           C  
ATOM   1586  CB  ALA A 198       8.095  16.587  -9.045  1.00 95.07           C  
ATOM   1587  O   ALA A 198      11.252  16.120 -10.133  1.00 95.07           O  
ATOM   1588  N   LEU A 199      10.958  15.686  -7.948  1.00 96.20           N  
ATOM   1589  CA  LEU A 199      12.358  15.906  -7.575  1.00 96.20           C  
ATOM   1590  C   LEU A 199      13.299  14.888  -8.224  1.00 96.20           C  
ATOM   1591  CB  LEU A 199      12.507  15.872  -6.046  1.00 96.20           C  
ATOM   1592  O   LEU A 199      14.376  15.284  -8.669  1.00 96.20           O  
ATOM   1593  CG  LEU A 199      12.014  17.142  -5.335  1.00 96.20           C  
ATOM   1594  CD1 LEU A 199      12.019  16.901  -3.827  1.00 96.20           C  
ATOM   1595  CD2 LEU A 199      12.918  18.346  -5.623  1.00 96.20           C  
ATOM   1596  N   TYR A 200      12.891  13.621  -8.336  1.00 95.07           N  
ATOM   1597  CA  TYR A 200      13.636  12.599  -9.074  1.00 95.07           C  
ATOM   1598  C   TYR A 200      13.866  13.027 -10.529  1.00 95.07           C  
ATOM   1599  CB  TYR A 200      12.882  11.261  -9.021  1.00 95.07           C  
ATOM   1600  O   TYR A 200      15.006  13.068 -10.995  1.00 95.07           O  
ATOM   1601  CG  TYR A 200      13.431  10.217  -9.972  1.00 95.07           C  
ATOM   1602  CD1 TYR A 200      12.705   9.867 -11.127  1.00 95.07           C  
ATOM   1603  CD2 TYR A 200      14.690   9.640  -9.731  1.00 95.07           C  
ATOM   1604  CE1 TYR A 200      13.234   8.925 -12.028  1.00 95.07           C  
ATOM   1605  CE2 TYR A 200      15.215   8.682 -10.617  1.00 95.07           C  
ATOM   1606  OH  TYR A 200      14.971   7.398 -12.634  1.00 95.07           O  
ATOM   1607  CZ  TYR A 200      14.481   8.321 -11.767  1.00 95.07           C  
ATOM   1608  N   GLN A 201      12.797  13.420 -11.229  1.00 93.63           N  
ATOM   1609  CA  GLN A 201      12.880  13.837 -12.630  1.00 93.63           C  
ATOM   1610  C   GLN A 201      13.726  15.105 -12.799  1.00 93.63           C  
ATOM   1611  CB  GLN A 201      11.467  14.055 -13.196  1.00 93.63           C  
ATOM   1612  O   GLN A 201      14.589  15.168 -13.673  1.00 93.63           O  
ATOM   1613  CG  GLN A 201      10.615  12.777 -13.266  1.00 93.63           C  
ATOM   1614  CD  GLN A 201      11.079  11.751 -14.294  1.00 93.63           C  
ATOM   1615  NE2 GLN A 201      10.316  10.697 -14.484  1.00 93.63           N  
ATOM   1616  OE1 GLN A 201      12.096  11.869 -14.960  1.00 93.63           O  
ATOM   1617  N   VAL A 202      13.540  16.106 -11.933  1.00 95.20           N  
ATOM   1618  CA  VAL A 202      14.334  17.345 -11.955  1.00 95.20           C  
ATOM   1619  C   VAL A 202      15.814  17.057 -11.691  1.00 95.20           C  
ATOM   1620  CB  VAL A 202      13.767  18.362 -10.944  1.00 95.20           C  
ATOM   1621  O   VAL A 202      16.676  17.568 -12.406  1.00 95.20           O  
ATOM   1622  CG1 VAL A 202      14.689  19.571 -10.733  1.00 95.20           C  
ATOM   1623  CG2 VAL A 202      12.416  18.905 -11.429  1.00 95.20           C  
ATOM   1624  N   SER A 203      16.127  16.214 -10.704  1.00 95.61           N  
ATOM   1625  CA  SER A 203      17.498  15.796 -10.392  1.00 95.61           C  
ATOM   1626  C   SER A 203      18.152  15.074 -11.573  1.00 95.61           C  
ATOM   1627  CB  SER A 203      17.489  14.918  -9.134  1.00 95.61           C  
ATOM   1628  O   SER A 203      19.300  15.388 -11.909  1.00 95.61           O  
ATOM   1629  OG  SER A 203      18.747  14.323  -8.867  1.00 95.61           O  
ATOM   1630  N   ALA A 204      17.425  14.177 -12.247  1.00 92.94           N  
ATOM   1631  CA  ALA A 204      17.906  13.455 -13.423  1.00 92.94           C  
ATOM   1632  C   ALA A 204      18.170  14.394 -14.614  1.00 92.94           C  
ATOM   1633  CB  ALA A 204      16.888  12.361 -13.768  1.00 92.94           C  
ATOM   1634  O   ALA A 204      19.264  14.380 -15.185  1.00 92.94           O  
ATOM   1635  N   ILE A 205      17.213  15.268 -14.942  1.00 92.61           N  
ATOM   1636  CA  ILE A 205      17.318  16.215 -16.063  1.00 92.61           C  
ATOM   1637  C   ILE A 205      18.458  17.214 -15.829  1.00 92.61           C  
ATOM   1638  CB  ILE A 205      15.962  16.923 -16.296  1.00 92.61           C  
ATOM   1639  O   ILE A 205      19.295  17.413 -16.709  1.00 92.61           O  
ATOM   1640  CG1 ILE A 205      14.911  15.911 -16.813  1.00 92.61           C  
ATOM   1641  CG2 ILE A 205      16.103  18.084 -17.302  1.00 92.61           C  
ATOM   1642  CD1 ILE A 205      13.469  16.430 -16.741  1.00 92.61           C  
ATOM   1643  N   LEU A 206      18.548  17.818 -14.640  1.00 92.66           N  
ATOM   1644  CA  LEU A 206      19.609  18.782 -14.334  1.00 92.66           C  
ATOM   1645  C   LEU A 206      20.993  18.126 -14.299  1.00 92.66           C  
ATOM   1646  CB  LEU A 206      19.315  19.489 -13.001  1.00 92.66           C  
ATOM   1647  O   LEU A 206      21.961  18.720 -14.777  1.00 92.66           O  
ATOM   1648  CG  LEU A 206      18.121  20.461 -13.037  1.00 92.66           C  
ATOM   1649  CD1 LEU A 206      17.937  21.069 -11.646  1.00 92.66           C  
ATOM   1650  CD2 LEU A 206      18.331  21.612 -14.024  1.00 92.66           C  
ATOM   1651  N   SER A 207      21.097  16.900 -13.775  1.00 91.59           N  
ATOM   1652  CA  SER A 207      22.349  16.136 -13.799  1.00 91.59           C  
ATOM   1653  C   SER A 207      22.812  15.855 -15.225  1.00 91.59           C  
ATOM   1654  CB  SER A 207      22.190  14.796 -13.077  1.00 91.59           C  
ATOM   1655  O   SER A 207      23.995  16.017 -15.529  1.00 91.59           O  
ATOM   1656  OG  SER A 207      22.028  15.007 -11.693  1.00 91.59           O  
ATOM   1657  N   TYR A 208      21.880  15.467 -16.097  1.00 90.33           N  
ATOM   1658  CA  TYR A 208      22.144  15.216 -17.507  1.00 90.33           C  
ATOM   1659  C   TYR A 208      22.603  16.483 -18.241  1.00 90.33           C  
ATOM   1660  CB  TYR A 208      20.880  14.624 -18.137  1.00 90.33           C  
ATOM   1661  O   TYR A 208      23.667  16.475 -18.863  1.00 90.33           O  
ATOM   1662  CG  TYR A 208      20.940  14.577 -19.644  1.00 90.33           C  
ATOM   1663  CD1 TYR A 208      20.320  15.594 -20.396  1.00 90.33           C  
ATOM   1664  CD2 TYR A 208      21.606  13.516 -20.283  1.00 90.33           C  
ATOM   1665  CE1 TYR A 208      20.366  15.549 -21.798  1.00 90.33           C  
ATOM   1666  CE2 TYR A 208      21.661  13.471 -21.687  1.00 90.33           C  
ATOM   1667  OH  TYR A 208      21.088  14.462 -23.787  1.00 90.33           O  
ATOM   1668  CZ  TYR A 208      21.031  14.488 -22.438  1.00 90.33           C  
ATOM   1669  N   THR A 209      21.855  17.583 -18.118  1.00 89.32           N  
ATOM   1670  CA  THR A 209      22.175  18.853 -18.786  1.00 89.32           C  
ATOM   1671  C   THR A 209      23.539  19.385 -18.352  1.00 89.32           C  
ATOM   1672  CB  THR A 209      21.076  19.890 -18.516  1.00 89.32           C  
ATOM   1673  O   THR A 209      24.349  19.757 -19.199  1.00 89.32           O  
ATOM   1674  CG2 THR A 209      21.347  21.241 -19.175  1.00 89.32           C  
ATOM   1675  OG1 THR A 209      19.868  19.408 -19.053  1.00 89.32           O  
ATOM   1676  N   ARG A 210      23.848  19.346 -17.048  1.00 89.13           N  
ATOM   1677  CA  ARG A 210      25.159  19.778 -16.536  1.00 89.13           C  
ATOM   1678  C   ARG A 210      26.308  18.895 -17.010  1.00 89.13           C  
ATOM   1679  CB  ARG A 210      25.155  19.811 -15.007  1.00 89.13           C  
ATOM   1680  O   ARG A 210      27.399  19.402 -17.243  1.00 89.13           O  
ATOM   1681  CG  ARG A 210      24.364  21.000 -14.462  1.00 89.13           C  
ATOM   1682  CD  ARG A 210      24.524  21.034 -12.943  1.00 89.13           C  
ATOM   1683  NE  ARG A 210      23.817  22.185 -12.358  1.00 89.13           N  
ATOM   1684  NH1 ARG A 210      24.750  22.053 -10.273  1.00 89.13           N  
ATOM   1685  NH2 ARG A 210      23.274  23.673 -10.723  1.00 89.13           N  
ATOM   1686  CZ  ARG A 210      23.945  22.630 -11.123  1.00 89.13           C  
ATOM   1687  N   ARG A 211      26.089  17.583 -17.152  1.00 87.40           N  
ATOM   1688  CA  ARG A 211      27.108  16.675 -17.700  1.00 87.40           C  
ATOM   1689  C   ARG A 211      27.434  17.034 -19.149  1.00 87.40           C  
ATOM   1690  CB  ARG A 211      26.653  15.217 -17.551  1.00 87.40           C  
ATOM   1691  O   ARG A 211      28.608  17.103 -19.486  1.00 87.40           O  
ATOM   1692  CG  ARG A 211      27.725  14.222 -18.036  1.00 87.40           C  
ATOM   1693  CD  ARG A 211      27.237  12.772 -17.962  1.00 87.40           C  
ATOM   1694  NE  ARG A 211      26.098  12.556 -18.871  1.00 87.40           N  
ATOM   1695  NH1 ARG A 211      25.658  10.359 -18.347  1.00 87.40           N  
ATOM   1696  NH2 ARG A 211      24.400  11.441 -19.845  1.00 87.40           N  
ATOM   1697  CZ  ARG A 211      25.395  11.450 -19.010  1.00 87.40           C  
ATOM   1698  N   ILE A 212      26.425  17.305 -19.979  1.00 86.18           N  
ATOM   1699  CA  ILE A 212      26.643  17.699 -21.381  1.00 86.18           C  
ATOM   1700  C   ILE A 212      27.408  19.014 -21.476  1.00 86.18           C  
ATOM   1701  CB  ILE A 212      25.310  17.750 -22.154  1.00 86.18           C  
ATOM   1702  O   ILE A 212      28.402  19.073 -22.187  1.00 86.18           O  
ATOM   1703  CG1 ILE A 212      24.863  16.289 -22.342  1.00 86.18           C  
ATOM   1704  CG2 ILE A 212      25.450  18.465 -23.513  1.00 86.18           C  
ATOM   1705  CD1 ILE A 212      23.625  16.114 -23.207  1.00 86.18           C  
ATOM   1706  N   GLN A 213      27.000  20.028 -20.711  1.00 84.63           N  
ATOM   1707  CA  GLN A 213      27.661  21.338 -20.709  1.00 84.63           C  
ATOM   1708  C   GLN A 213      29.152  21.273 -20.344  1.00 84.63           C  
ATOM   1709  CB  GLN A 213      26.932  22.251 -19.713  1.00 84.63           C  
ATOM   1710  O   GLN A 213      29.909  22.145 -20.752  1.00 84.63           O  
ATOM   1711  CG  GLN A 213      25.566  22.710 -20.243  1.00 84.63           C  
ATOM   1712  CD  GLN A 213      24.753  23.476 -19.203  1.00 84.63           C  
ATOM   1713  NE2 GLN A 213      23.807  24.281 -19.634  1.00 84.63           N  
ATOM   1714  OE1 GLN A 213      24.914  23.354 -17.996  1.00 84.63           O  
ATOM   1715  N   MET A 214      29.565  20.267 -19.567  1.00 84.21           N  
ATOM   1716  CA  MET A 214      30.942  20.121 -19.088  1.00 84.21           C  
ATOM   1717  C   MET A 214      31.784  19.121 -19.896  1.00 84.21           C  
ATOM   1718  CB  MET A 214      30.898  19.685 -17.619  1.00 84.21           C  
ATOM   1719  O   MET A 214      33.001  19.266 -19.929  1.00 84.21           O  
ATOM   1720  CG  MET A 214      30.363  20.757 -16.661  1.00 84.21           C  
ATOM   1721  SD  MET A 214      31.530  22.104 -16.334  1.00 84.21           S  
ATOM   1722  CE  MET A 214      30.743  22.889 -14.906  1.00 84.21           C  
ATOM   1723  N   CYS A 215      31.176  18.087 -20.491  1.00 82.25           N  
ATOM   1724  CA  CYS A 215      31.904  17.004 -21.171  1.00 82.25           C  
ATOM   1725  C   CYS A 215      31.860  17.054 -22.690  1.00 82.25           C  
ATOM   1726  CB  CYS A 215      31.316  15.650 -20.773  1.00 82.25           C  
ATOM   1727  O   CYS A 215      32.737  16.487 -23.337  1.00 82.25           O  
ATOM   1728  SG  CYS A 215      31.629  15.184 -19.078  1.00 82.25           S  
ATOM   1729  N   ALA A 216      30.807  17.624 -23.266  1.00 71.85           N  
ATOM   1730  CA  ALA A 216      30.646  17.631 -24.705  1.00 71.85           C  
ATOM   1731  C   ALA A 216      31.218  18.920 -25.304  1.00 71.85           C  
ATOM   1732  CB  ALA A 216      29.176  17.402 -25.026  1.00 71.85           C  
ATOM   1733  O   ALA A 216      31.255  19.963 -24.649  1.00 71.85           O  
ATOM   1734  N   ASN A 217      31.638  18.855 -26.570  1.00 66.96           N  
ATOM   1735  CA  ASN A 217      31.957  20.058 -27.334  1.00 66.96           C  
ATOM   1736  C   ASN A 217      30.738  20.995 -27.331  1.00 66.96           C  
ATOM   1737  CB  ASN A 217      32.395  19.676 -28.765  1.00 66.96           C  
ATOM   1738  O   ASN A 217      29.601  20.531 -27.420  1.00 66.96           O  
ATOM   1739  CG  ASN A 217      33.827  19.171 -28.847  1.00 66.96           C  
ATOM   1740  ND2 ASN A 217      34.239  18.654 -29.980  1.00 66.96           N  
ATOM   1741  OD1 ASN A 217      34.605  19.257 -27.917  1.00 66.96           O  
ATOM   1742  N   ILE A 218      30.988  22.308 -27.271  1.00 62.78           N  
ATOM   1743  CA  ILE A 218      30.007  23.411 -27.134  1.00 62.78           C  
ATOM   1744  C   ILE A 218      28.784  23.288 -28.077  1.00 62.78           C  
ATOM   1745  CB  ILE A 218      30.779  24.749 -27.336  1.00 62.78           C  
ATOM   1746  O   ILE A 218      27.734  23.870 -27.820  1.00 62.78           O  
ATOM   1747  CG1 ILE A 218      31.783  24.977 -26.174  1.00 62.78           C  
ATOM   1748  CG2 ILE A 218      29.861  25.979 -27.466  1.00 62.78           C  
ATOM   1749  CD1 ILE A 218      32.843  26.053 -26.455  1.00 62.78           C  
ATOM   1750  N   THR A 219      28.883  22.504 -29.152  1.00 66.01           N  
ATOM   1751  CA  THR A 219      27.845  22.295 -30.165  1.00 66.01           C  
ATOM   1752  C   THR A 219      26.726  21.317 -29.786  1.00 66.01           C  
ATOM   1753  CB  THR A 219      28.497  21.825 -31.473  1.00 66.01           C  
ATOM   1754  O   THR A 219      25.682  21.341 -30.439  1.00 66.01           O  
ATOM   1755  CG2 THR A 219      29.432  22.886 -32.056  1.00 66.01           C  
ATOM   1756  OG1 THR A 219      29.281  20.671 -31.253  1.00 66.01           O  
ATOM   1757  N   THR A 220      26.866  20.453 -28.771  1.00 68.97           N  
ATOM   1758  CA  THR A 220      25.782  19.508 -28.434  1.00 68.97           C  
ATOM   1759  C   THR A 220      24.723  20.162 -27.547  1.00 68.97           C  
ATOM   1760  CB  THR A 220      26.273  18.205 -27.800  1.00 68.97           C  
ATOM   1761  O   THR A 220      24.924  20.360 -26.348  1.00 68.97           O  
ATOM   1762  CG2 THR A 220      27.248  17.432 -28.686  1.00 68.97           C  
ATOM   1763  OG1 THR A 220      26.903  18.480 -26.587  1.00 68.97           O  
ATOM   1764  N   VAL A 221      23.559  20.456 -28.124  1.00 76.66           N  
ATOM   1765  CA  VAL A 221      22.400  20.964 -27.377  1.00 76.66           C  
ATOM   1766  C   VAL A 221      21.749  19.812 -26.592  1.00 76.66           C  
ATOM   1767  CB  VAL A 221      21.394  21.653 -28.321  1.00 76.66           C  
ATOM   1768  O   VAL A 221      21.564  18.726 -27.155  1.00 76.66           O  
ATOM   1769  CG1 VAL A 221      20.216  22.288 -27.570  1.00 76.66           C  
ATOM   1770  CG2 VAL A 221      22.074  22.770 -29.126  1.00 76.66           C  
ATOM   1771  N   PRO A 222      21.375  20.004 -25.310  1.00 78.60           N  
ATOM   1772  CA  PRO A 222      20.604  19.010 -24.569  1.00 78.60           C  
ATOM   1773  C   PRO A 222      19.273  18.751 -25.287  1.00 78.60           C  
ATOM   1774  CB  PRO A 222      20.420  19.587 -23.160  1.00 78.60           C  
ATOM   1775  O   PRO A 222      18.408  19.619 -25.363  1.00 78.60           O  
ATOM   1776  CG  PRO A 222      20.541  21.096 -23.373  1.00 78.60           C  
ATOM   1777  CD  PRO A 222      21.563  21.199 -24.500  1.00 78.60           C  
ATOM   1778  N   SER A 223      19.121  17.541 -25.822  1.00 86.73           N  
ATOM   1779  CA  SER A 223      17.919  17.102 -26.532  1.00 86.73           C  
ATOM   1780  C   SER A 223      17.192  16.038 -25.723  1.00 86.73           C  
ATOM   1781  CB  SER A 223      18.280  16.599 -27.932  1.00 86.73           C  
ATOM   1782  O   SER A 223      17.820  15.167 -25.116  1.00 86.73           O  
ATOM   1783  OG  SER A 223      17.134  16.072 -28.580  1.00 86.73           O  
ATOM   1784  N   PHE A 224      15.858  16.070 -25.764  1.00 89.78           N  
ATOM   1785  CA  PHE A 224      15.009  15.039 -25.169  1.00 89.78           C  
ATOM   1786  C   PHE A 224      15.400  13.633 -25.648  1.00 89.78           C  
ATOM   1787  CB  PHE A 224      13.550  15.341 -25.533  1.00 89.78           C  
ATOM   1788  O   PHE A 224      15.470  12.701 -24.849  1.00 89.78           O  
ATOM   1789  CG  PHE A 224      12.580  14.283 -25.047  1.00 89.78           C  
ATOM   1790  CD1 PHE A 224      12.039  13.344 -25.948  1.00 89.78           C  
ATOM   1791  CD2 PHE A 224      12.242  14.220 -23.684  1.00 89.78           C  
ATOM   1792  CE1 PHE A 224      11.155  12.352 -25.485  1.00 89.78           C  
ATOM   1793  CE2 PHE A 224      11.360  13.228 -23.223  1.00 89.78           C  
ATOM   1794  CZ  PHE A 224      10.818  12.293 -24.121  1.00 89.78           C  
ATOM   1795  N   ASN A 225      15.736  13.489 -26.933  1.00 90.14           N  
ATOM   1796  CA  ASN A 225      16.071  12.190 -27.511  1.00 90.14           C  
ATOM   1797  C   ASN A 225      17.356  11.615 -26.909  1.00 90.14           C  
ATOM   1798  CB  ASN A 225      16.162  12.315 -29.043  1.00 90.14           C  
ATOM   1799  O   ASN A 225      17.386  10.456 -26.493  1.00 90.14           O  
ATOM   1800  CG  ASN A 225      14.855  12.720 -29.708  1.00 90.14           C  
ATOM   1801  ND2 ASN A 225      14.904  13.112 -30.958  1.00 90.14           N  
ATOM   1802  OD1 ASN A 225      13.785  12.735 -29.125  1.00 90.14           O  
ATOM   1803  N   ASN A 226      18.381  12.456 -26.777  1.00 87.99           N  
ATOM   1804  CA  ASN A 226      19.655  12.068 -26.183  1.00 87.99           C  
ATOM   1805  C   ASN A 226      19.501  11.787 -24.678  1.00 87.99           C  
ATOM   1806  CB  ASN A 226      20.689  13.172 -26.466  1.00 87.99           C  
ATOM   1807  O   ASN A 226      20.125  10.860 -24.163  1.00 87.99           O  
ATOM   1808  CG  ASN A 226      21.080  13.311 -27.923  1.00 87.99           C  
ATOM   1809  ND2 ASN A 226      21.840  14.327 -28.256  1.00 87.99           N  
ATOM   1810  OD1 ASN A 226      20.693  12.542 -28.780  1.00 87.99           O  
ATOM   1811  N   TYR A 227      18.651  12.540 -23.968  1.00 90.99           N  
ATOM   1812  CA  TYR A 227      18.323  12.269 -22.563  1.00 90.99           C  
ATOM   1813  C   TYR A 227      17.696  10.881 -22.401  1.00 90.99           C  
ATOM   1814  CB  TYR A 227      17.390  13.363 -22.018  1.00 90.99           C  
ATOM   1815  O   TYR A 227      18.147  10.099 -21.563  1.00 90.99           O  
ATOM   1816  CG  TYR A 227      16.821  13.066 -20.640  1.00 90.99           C  
ATOM   1817  CD1 TYR A 227      15.466  12.725 -20.488  1.00 90.99           C  
ATOM   1818  CD2 TYR A 227      17.646  13.124 -19.506  1.00 90.99           C  
ATOM   1819  CE1 TYR A 227      14.952  12.397 -19.214  1.00 90.99           C  
ATOM   1820  CE2 TYR A 227      17.143  12.786 -18.234  1.00 90.99           C  
ATOM   1821  OH  TYR A 227      15.330  12.064 -16.855  1.00 90.99           O  
ATOM   1822  CZ  TYR A 227      15.798  12.399 -18.086  1.00 90.99           C  
ATOM   1823  N   MET A 228      16.706  10.559 -23.237  1.00 93.20           N  
ATOM   1824  CA  MET A 228      16.006   9.276 -23.223  1.00 93.20           C  
ATOM   1825  C   MET A 228      16.944   8.112 -23.528  1.00 93.20           C  
ATOM   1826  CB  MET A 228      14.845   9.317 -24.223  1.00 93.20           C  
ATOM   1827  O   MET A 228      17.018   7.179 -22.734  1.00 93.20           O  
ATOM   1828  CG  MET A 228      13.718  10.231 -23.738  1.00 93.20           C  
ATOM   1829  SD  MET A 228      12.718   9.494 -22.424  1.00 93.20           S  
ATOM   1830  CE  MET A 228      13.299  10.483 -21.046  1.00 93.20           C  
ATOM   1831  N   GLN A 229      17.704   8.187 -24.623  1.00 90.16           N  
ATOM   1832  CA  GLN A 229      18.644   7.127 -24.997  1.00 90.16           C  
ATOM   1833  C   GLN A 229      19.716   6.892 -23.933  1.00 90.16           C  
ATOM   1834  CB  GLN A 229      19.319   7.460 -26.331  1.00 90.16           C  
ATOM   1835  O   GLN A 229      20.133   5.758 -23.749  1.00 90.16           O  
ATOM   1836  CG  GLN A 229      18.349   7.316 -27.509  1.00 90.16           C  
ATOM   1837  CD  GLN A 229      19.009   7.590 -28.854  1.00 90.16           C  
ATOM   1838  NE2 GLN A 229      18.238   7.814 -29.894  1.00 90.16           N  
ATOM   1839  OE1 GLN A 229      20.217   7.605 -29.006  1.00 90.16           O  
ATOM   1840  N   THR A 230      20.136   7.939 -23.214  1.00 87.41           N  
ATOM   1841  CA  THR A 230      21.185   7.796 -22.198  1.00 87.41           C  
ATOM   1842  C   THR A 230      20.666   7.274 -20.858  1.00 87.41           C  
ATOM   1843  CB  THR A 230      21.931   9.112 -21.947  1.00 87.41           C  
ATOM   1844  O   THR A 230      21.353   6.497 -20.208  1.00 87.41           O  
ATOM   1845  CG2 THR A 230      23.198   8.855 -21.129  1.00 87.41           C  
ATOM   1846  OG1 THR A 230      22.342   9.767 -23.124  1.00 87.41           O  
ATOM   1847  N   ASN A 231      19.496   7.727 -20.395  1.00 89.20           N  
ATOM   1848  CA  ASN A 231      18.977   7.358 -19.066  1.00 89.20           C  
ATOM   1849  C   ASN A 231      18.119   6.085 -19.082  1.00 89.20           C  
ATOM   1850  CB  ASN A 231      18.198   8.537 -18.460  1.00 89.20           C  
ATOM   1851  O   ASN A 231      17.915   5.470 -18.039  1.00 89.20           O  
ATOM   1852  CG  ASN A 231      19.102   9.694 -18.095  1.00 89.20           C  
ATOM   1853  ND2 ASN A 231      19.283  10.634 -18.987  1.00 89.20           N  
ATOM   1854  OD1 ASN A 231      19.680   9.775 -17.026  1.00 89.20           O  
ATOM   1855  N   TYR A 232      17.608   5.703 -20.253  1.00 92.21           N  
ATOM   1856  CA  TYR A 232      16.775   4.518 -20.462  1.00 92.21           C  
ATOM   1857  C   TYR A 232      17.386   3.584 -21.513  1.00 92.21           C  
ATOM   1858  CB  TYR A 232      15.334   4.939 -20.789  1.00 92.21           C  
ATOM   1859  O   TYR A 232      16.668   2.880 -22.225  1.00 92.21           O  
ATOM   1860  CG  TYR A 232      14.663   5.743 -19.693  1.00 92.21           C  
ATOM   1861  CD1 TYR A 232      13.976   5.072 -18.668  1.00 92.21           C  
ATOM   1862  CD2 TYR A 232      14.734   7.150 -19.690  1.00 92.21           C  
ATOM   1863  CE1 TYR A 232      13.364   5.796 -17.629  1.00 92.21           C  
ATOM   1864  CE2 TYR A 232      14.117   7.883 -18.657  1.00 92.21           C  
ATOM   1865  OH  TYR A 232      12.846   7.907 -16.622  1.00 92.21           O  
ATOM   1866  CZ  TYR A 232      13.433   7.206 -17.626  1.00 92.21           C  
ATOM   1867  N   ASP A 233      18.717   3.583 -21.617  1.00 90.34           N  
ATOM   1868  CA  ASP A 233      19.490   2.781 -22.568  1.00 90.34           C  
ATOM   1869  C   ASP A 233      19.096   1.296 -22.518  1.00 90.34           C  
ATOM   1870  CB  ASP A 233      20.994   2.976 -22.289  1.00 90.34           C  
ATOM   1871  O   ASP A 233      18.879   0.675 -23.556  1.00 90.34           O  
ATOM   1872  CG  ASP A 233      21.486   2.256 -21.028  1.00 90.34           C  
ATOM   1873  OD1 ASP A 233      20.766   2.310 -20.004  1.00 90.34           O  
ATOM   1874  OD2 ASP A 233      22.520   1.562 -21.133  1.00 90.34           O  
ATOM   1875  N   TYR A 234      18.889   0.756 -21.315  1.00 90.72           N  
ATOM   1876  CA  TYR A 234      18.457  -0.615 -21.063  1.00 90.72           C  
ATOM   1877  C   TYR A 234      17.174  -0.995 -21.814  1.00 90.72           C  
ATOM   1878  CB  TYR A 234      18.275  -0.807 -19.551  1.00 90.72           C  
ATOM   1879  O   TYR A 234      17.036  -2.142 -22.229  1.00 90.72           O  
ATOM   1880  CG  TYR A 234      17.155   0.007 -18.924  1.00 90.72           C  
ATOM   1881  CD1 TYR A 234      17.413   1.294 -18.414  1.00 90.72           C  
ATOM   1882  CD2 TYR A 234      15.864  -0.547 -18.810  1.00 90.72           C  
ATOM   1883  CE1 TYR A 234      16.389   2.018 -17.772  1.00 90.72           C  
ATOM   1884  CE2 TYR A 234      14.837   0.171 -18.164  1.00 90.72           C  
ATOM   1885  OH  TYR A 234      14.120   2.137 -16.998  1.00 90.72           O  
ATOM   1886  CZ  TYR A 234      15.101   1.453 -17.642  1.00 90.72           C  
ATOM   1887  N   VAL A 235      16.246  -0.055 -22.033  1.00 92.32           N  
ATOM   1888  CA  VAL A 235      15.015  -0.308 -22.799  1.00 92.32           C  
ATOM   1889  C   VAL A 235      15.306  -0.359 -24.294  1.00 92.32           C  
ATOM   1890  CB  VAL A 235      13.919   0.741 -22.521  1.00 92.32           C  
ATOM   1891  O   VAL A 235      14.813  -1.248 -24.991  1.00 92.32           O  
ATOM   1892  CG1 VAL A 235      12.604   0.311 -23.183  1.00 92.32           C  
ATOM   1893  CG2 VAL A 235      13.645   0.914 -21.027  1.00 92.32           C  
ATOM   1894  N   PHE A 236      16.133   0.564 -24.784  1.00 91.78           N  
ATOM   1895  CA  PHE A 236      16.461   0.676 -26.205  1.00 91.78           C  
ATOM   1896  C   PHE A 236      17.436  -0.401 -26.701  1.00 91.78           C  
ATOM   1897  CB  PHE A 236      16.941   2.096 -26.520  1.00 91.78           C  
ATOM   1898  O   PHE A 236      17.662  -0.529 -27.900  1.00 91.78           O  
ATOM   1899  CG  PHE A 236      15.917   3.165 -26.187  1.00 91.78           C  
ATOM   1900  CD1 PHE A 236      14.663   3.170 -26.830  1.00 91.78           C  
ATOM   1901  CD2 PHE A 236      16.199   4.132 -25.206  1.00 91.78           C  
ATOM   1902  CE1 PHE A 236      13.698   4.137 -26.494  1.00 91.78           C  
ATOM   1903  CE2 PHE A 236      15.236   5.100 -24.876  1.00 91.78           C  
ATOM   1904  CZ  PHE A 236      13.987   5.107 -25.519  1.00 91.78           C  
ATOM   1905  N   GLN A 237      17.969  -1.227 -25.796  1.00 88.21           N  
ATOM   1906  CA  GLN A 237      18.657  -2.467 -26.159  1.00 88.21           C  
ATOM   1907  C   GLN A 237      17.702  -3.549 -26.685  1.00 88.21           C  
ATOM   1908  CB  GLN A 237      19.423  -3.017 -24.948  1.00 88.21           C  
ATOM   1909  O   GLN A 237      18.146  -4.433 -27.414  1.00 88.21           O  
ATOM   1910  CG  GLN A 237      20.598  -2.118 -24.540  1.00 88.21           C  
ATOM   1911  CD  GLN A 237      21.425  -2.696 -23.399  1.00 88.21           C  
ATOM   1912  NE2 GLN A 237      22.124  -1.871 -22.646  1.00 88.21           N  
ATOM   1913  OE1 GLN A 237      21.522  -3.906 -23.213  1.00 88.21           O  
ATOM   1914  N   LEU A 238      16.420  -3.508 -26.297  1.00 88.89           N  
ATOM   1915  CA  LEU A 238      15.398  -4.466 -26.737  1.00 88.89           C  
ATOM   1916  C   LEU A 238      14.380  -3.849 -27.701  1.00 88.89           C  
ATOM   1917  CB  LEU A 238      14.673  -5.063 -25.515  1.00 88.89           C  
ATOM   1918  O   LEU A 238      13.845  -4.555 -28.552  1.00 88.89           O  
ATOM   1919  CG  LEU A 238      15.537  -5.921 -24.571  1.00 88.89           C  
ATOM   1920  CD1 LEU A 238      14.646  -6.571 -23.511  1.00 88.89           C  
ATOM   1921  CD2 LEU A 238      16.256  -7.064 -25.291  1.00 88.89           C  
ATOM   1922  N   LEU A 239      14.094  -2.552 -27.568  1.00 90.75           N  
ATOM   1923  CA  LEU A 239      13.115  -1.848 -28.393  1.00 90.75           C  
ATOM   1924  C   LEU A 239      13.784  -0.805 -29.294  1.00 90.75           C  
ATOM   1925  CB  LEU A 239      12.052  -1.189 -27.500  1.00 90.75           C  
ATOM   1926  O   LEU A 239      14.641  -0.059 -28.822  1.00 90.75           O  
ATOM   1927  CG  LEU A 239      11.175  -2.169 -26.702  1.00 90.75           C  
ATOM   1928  CD1 LEU A 239      10.172  -1.355 -25.883  1.00 90.75           C  
ATOM   1929  CD2 LEU A 239      10.385  -3.124 -27.602  1.00 90.75           C  
ATOM   1930  N   PRO A 240      13.361  -0.672 -30.564  1.00 92.40           N  
ATOM   1931  CA  PRO A 240      13.861   0.389 -31.425  1.00 92.40           C  
ATOM   1932  C   PRO A 240      13.487   1.759 -30.854  1.00 92.40           C  
ATOM   1933  CB  PRO A 240      13.237   0.138 -32.799  1.00 92.40           C  
ATOM   1934  O   PRO A 240      12.378   1.971 -30.353  1.00 92.40           O  
ATOM   1935  CG  PRO A 240      11.932  -0.584 -32.463  1.00 92.40           C  
ATOM   1936  CD  PRO A 240      12.297  -1.411 -31.231  1.00 92.40           C  
ATOM   1937  N   TYR A 241      14.418   2.707 -30.943  1.00 92.51           N  
ATOM   1938  CA  TYR A 241      14.176   4.060 -30.466  1.00 92.51           C  
ATOM   1939  C   TYR A 241      13.074   4.745 -31.287  1.00 92.51           C  
ATOM   1940  CB  TYR A 241      15.476   4.871 -30.468  1.00 92.51           C  
ATOM   1941  O   TYR A 241      13.153   4.848 -32.509  1.00 92.51           O  
ATOM   1942  CG  TYR A 241      15.248   6.278 -29.963  1.00 92.51           C  
ATOM   1943  CD1 TYR A 241      14.956   7.312 -30.873  1.00 92.51           C  
ATOM   1944  CD2 TYR A 241      15.218   6.520 -28.578  1.00 92.51           C  
ATOM   1945  CE1 TYR A 241      14.587   8.581 -30.393  1.00 92.51           C  
ATOM   1946  CE2 TYR A 241      14.841   7.783 -28.093  1.00 92.51           C  
ATOM   1947  OH  TYR A 241      14.020   9.971 -28.550  1.00 92.51           O  
ATOM   1948  CZ  TYR A 241      14.500   8.799 -29.006  1.00 92.51           C  
ATOM   1949  N   SER A 242      12.065   5.268 -30.594  1.00 93.80           N  
ATOM   1950  CA  SER A 242      11.036   6.142 -31.155  1.00 93.80           C  
ATOM   1951  C   SER A 242      10.639   7.181 -30.106  1.00 93.80           C  
ATOM   1952  CB  SER A 242       9.814   5.323 -31.578  1.00 93.80           C  
ATOM   1953  O   SER A 242      10.486   6.813 -28.935  1.00 93.80           O  
ATOM   1954  OG  SER A 242       8.731   6.166 -31.934  1.00 93.80           O  
ATOM   1955  N   PRO A 243      10.402   8.453 -30.484  1.00 92.05           N  
ATOM   1956  CA  PRO A 243       9.907   9.473 -29.560  1.00 92.05           C  
ATOM   1957  C   PRO A 243       8.610   9.064 -28.845  1.00 92.05           C  
ATOM   1958  CB  PRO A 243       9.695  10.726 -30.417  1.00 92.05           C  
ATOM   1959  O   PRO A 243       8.424   9.382 -27.673  1.00 92.05           O  
ATOM   1960  CG  PRO A 243      10.678  10.542 -31.571  1.00 92.05           C  
ATOM   1961  CD  PRO A 243      10.668   9.033 -31.793  1.00 92.05           C  
ATOM   1962  N   ILE A 244       7.737   8.300 -29.514  1.00 94.02           N  
ATOM   1963  CA  ILE A 244       6.488   7.799 -28.921  1.00 94.02           C  
ATOM   1964  C   ILE A 244       6.794   6.786 -27.813  1.00 94.02           C  
ATOM   1965  CB  ILE A 244       5.568   7.197 -30.009  1.00 94.02           C  
ATOM   1966  O   ILE A 244       6.266   6.903 -26.710  1.00 94.02           O  
ATOM   1967  CG1 ILE A 244       5.179   8.278 -31.046  1.00 94.02           C  
ATOM   1968  CG2 ILE A 244       4.306   6.578 -29.374  1.00 94.02           C  
ATOM   1969  CD1 ILE A 244       4.425   7.734 -32.266  1.00 94.02           C  
ATOM   1970  N   ILE A 245       7.687   5.824 -28.076  1.00 93.65           N  
ATOM   1971  CA  ILE A 245       8.119   4.841 -27.071  1.00 93.65           C  
ATOM   1972  C   ILE A 245       8.780   5.557 -25.887  1.00 93.65           C  
ATOM   1973  CB  ILE A 245       9.043   3.765 -27.697  1.00 93.65           C  
ATOM   1974  O   ILE A 245       8.498   5.225 -24.741  1.00 93.65           O  
ATOM   1975  CG1 ILE A 245       8.237   2.873 -28.671  1.00 93.65           C  
ATOM   1976  CG2 ILE A 245       9.671   2.891 -26.592  1.00 93.65           C  
ATOM   1977  CD1 ILE A 245       9.085   1.961 -29.574  1.00 93.65           C  
ATOM   1978  N   ALA A 246       9.597   6.578 -26.146  1.00 94.32           N  
ATOM   1979  CA  ALA A 246      10.243   7.367 -25.103  1.00 94.32           C  
ATOM   1980  C   ALA A 246       9.234   8.054 -24.161  1.00 94.32           C  
ATOM   1981  CB  ALA A 246      11.172   8.369 -25.789  1.00 94.32           C  
ATOM   1982  O   ALA A 246       9.360   7.958 -22.939  1.00 94.32           O  
ATOM   1983  N   VAL A 247       8.188   8.683 -24.708  1.00 94.68           N  
ATOM   1984  CA  VAL A 247       7.102   9.266 -23.900  1.00 94.68           C  
ATOM   1985  C   VAL A 247       6.345   8.183 -23.125  1.00 94.68           C  
ATOM   1986  CB  VAL A 247       6.148  10.095 -24.782  1.00 94.68           C  
ATOM   1987  O   VAL A 247       6.060   8.363 -21.941  1.00 94.68           O  
ATOM   1988  CG1 VAL A 247       4.909  10.579 -24.014  1.00 94.68           C  
ATOM   1989  CG2 VAL A 247       6.865  11.341 -25.320  1.00 94.68           C  
ATOM   1990  N   LEU A 248       6.061   7.035 -23.750  1.00 94.08           N  
ATOM   1991  CA  LEU A 248       5.401   5.914 -23.075  1.00 94.08           C  
ATOM   1992  C   LEU A 248       6.229   5.382 -21.898  1.00 94.08           C  
ATOM   1993  CB  LEU A 248       5.091   4.792 -24.081  1.00 94.08           C  
ATOM   1994  O   LEU A 248       5.658   5.129 -20.842  1.00 94.08           O  
ATOM   1995  CG  LEU A 248       3.972   5.117 -25.087  1.00 94.08           C  
ATOM   1996  CD1 LEU A 248       3.881   3.992 -26.120  1.00 94.08           C  
ATOM   1997  CD2 LEU A 248       2.606   5.255 -24.410  1.00 94.08           C  
ATOM   1998  N   ILE A 249       7.555   5.269 -22.031  1.00 94.56           N  
ATOM   1999  CA  ILE A 249       8.449   4.846 -20.939  1.00 94.56           C  
ATOM   2000  C   ILE A 249       8.317   5.785 -19.736  1.00 94.56           C  
ATOM   2001  CB  ILE A 249       9.916   4.764 -21.424  1.00 94.56           C  
ATOM   2002  O   ILE A 249       8.170   5.310 -18.611  1.00 94.56           O  
ATOM   2003  CG1 ILE A 249      10.108   3.583 -22.400  1.00 94.56           C  
ATOM   2004  CG2 ILE A 249      10.897   4.606 -20.244  1.00 94.56           C  
ATOM   2005  CD1 ILE A 249      11.392   3.702 -23.234  1.00 94.56           C  
ATOM   2006  N   LEU A 250       8.317   7.105 -19.957  1.00 93.52           N  
ATOM   2007  CA  LEU A 250       8.135   8.083 -18.880  1.00 93.52           C  
ATOM   2008  C   LEU A 250       6.779   7.927 -18.182  1.00 93.52           C  
ATOM   2009  CB  LEU A 250       8.284   9.506 -19.444  1.00 93.52           C  
ATOM   2010  O   LEU A 250       6.721   7.928 -16.951  1.00 93.52           O  
ATOM   2011  CG  LEU A 250       9.732   9.923 -19.745  1.00 93.52           C  
ATOM   2012  CD1 LEU A 250       9.715  11.312 -20.380  1.00 93.52           C  
ATOM   2013  CD2 LEU A 250      10.560   9.985 -18.456  1.00 93.52           C  
ATOM   2014  N   LEU A 251       5.703   7.744 -18.954  1.00 93.46           N  
ATOM   2015  CA  LEU A 251       4.356   7.535 -18.417  1.00 93.46           C  
ATOM   2016  C   LEU A 251       4.251   6.234 -17.612  1.00 93.46           C  
ATOM   2017  CB  LEU A 251       3.335   7.540 -19.569  1.00 93.46           C  
ATOM   2018  O   LEU A 251       3.708   6.238 -16.508  1.00 93.46           O  
ATOM   2019  CG  LEU A 251       3.127   8.905 -20.248  1.00 93.46           C  
ATOM   2020  CD1 LEU A 251       2.198   8.731 -21.450  1.00 93.46           C  
ATOM   2021  CD2 LEU A 251       2.502   9.933 -19.302  1.00 93.46           C  
ATOM   2022  N   ILE A 252       4.799   5.131 -18.129  1.00 94.35           N  
ATOM   2023  CA  ILE A 252       4.808   3.834 -17.442  1.00 94.35           C  
ATOM   2024  C   ILE A 252       5.652   3.921 -16.172  1.00 94.35           C  
ATOM   2025  CB  ILE A 252       5.320   2.714 -18.373  1.00 94.35           C  
ATOM   2026  O   ILE A 252       5.225   3.430 -15.133  1.00 94.35           O  
ATOM   2027  CG1 ILE A 252       4.366   2.491 -19.569  1.00 94.35           C  
ATOM   2028  CG2 ILE A 252       5.464   1.379 -17.610  1.00 94.35           C  
ATOM   2029  CD1 ILE A 252       5.099   1.877 -20.767  1.00 94.35           C  
ATOM   2030  N   ASN A 253       6.816   4.573 -16.214  1.00 93.72           N  
ATOM   2031  CA  ASN A 253       7.658   4.751 -15.035  1.00 93.72           C  
ATOM   2032  C   ASN A 253       6.938   5.564 -13.946  1.00 93.72           C  
ATOM   2033  CB  ASN A 253       8.985   5.394 -15.456  1.00 93.72           C  
ATOM   2034  O   ASN A 253       6.926   5.155 -12.787  1.00 93.72           O  
ATOM   2035  CG  ASN A 253       9.974   5.384 -14.308  1.00 93.72           C  
ATOM   2036  ND2 ASN A 253      10.488   6.525 -13.908  1.00 93.72           N  
ATOM   2037  OD1 ASN A 253      10.296   4.346 -13.760  1.00 93.72           O  
ATOM   2038  N   GLY A 254       6.267   6.658 -14.321  1.00 93.65           N  
ATOM   2039  CA  GLY A 254       5.422   7.425 -13.402  1.00 93.65           C  
ATOM   2040  C   GLY A 254       4.278   6.589 -12.814  1.00 93.65           C  
ATOM   2041  O   GLY A 254       4.040   6.625 -11.606  1.00 93.65           O  
ATOM   2042  N   ALA A 255       3.616   5.768 -13.635  1.00 93.88           N  
ATOM   2043  CA  ALA A 255       2.585   4.840 -13.170  1.00 93.88           C  
ATOM   2044  C   ALA A 255       3.147   3.778 -12.207  1.00 93.88           C  
ATOM   2045  CB  ALA A 255       1.899   4.205 -14.384  1.00 93.88           C  
ATOM   2046  O   ALA A 255       2.537   3.509 -11.175  1.00 93.88           O  
ATOM   2047  N   CYS A 256       4.333   3.223 -12.478  1.00 95.59           N  
ATOM   2048  CA  CYS A 256       5.032   2.306 -11.575  1.00 95.59           C  
ATOM   2049  C   CYS A 256       5.320   2.968 -10.219  1.00 95.59           C  
ATOM   2050  CB  CYS A 256       6.340   1.836 -12.231  1.00 95.59           C  
ATOM   2051  O   CYS A 256       5.053   2.369  -9.176  1.00 95.59           O  
ATOM   2052  SG  CYS A 256       6.020   0.716 -13.625  1.00 95.59           S  
ATOM   2053  N   THR A 257       5.803   4.217 -10.213  1.00 94.31           N  
ATOM   2054  CA  THR A 257       6.025   4.977  -8.973  1.00 94.31           C  
ATOM   2055  C   THR A 257       4.715   5.193  -8.218  1.00 94.31           C  
ATOM   2056  CB  THR A 257       6.696   6.332  -9.252  1.00 94.31           C  
ATOM   2057  O   THR A 257       4.675   5.030  -6.997  1.00 94.31           O  
ATOM   2058  CG2 THR A 257       7.050   7.076  -7.964  1.00 94.31           C  
ATOM   2059  OG1 THR A 257       7.905   6.158  -9.953  1.00 94.31           O  
ATOM   2060  N   PHE A 258       3.619   5.494  -8.916  1.00 94.38           N  
ATOM   2061  CA  PHE A 258       2.305   5.605  -8.287  1.00 94.38           C  
ATOM   2062  C   PHE A 258       1.858   4.277  -7.660  1.00 94.38           C  
ATOM   2063  CB  PHE A 258       1.279   6.111  -9.304  1.00 94.38           C  
ATOM   2064  O   PHE A 258       1.448   4.261  -6.503  1.00 94.38           O  
ATOM   2065  CG  PHE A 258      -0.110   6.236  -8.712  1.00 94.38           C  
ATOM   2066  CD1 PHE A 258      -1.011   5.156  -8.779  1.00 94.38           C  
ATOM   2067  CD2 PHE A 258      -0.479   7.413  -8.037  1.00 94.38           C  
ATOM   2068  CE1 PHE A 258      -2.277   5.255  -8.178  1.00 94.38           C  
ATOM   2069  CE2 PHE A 258      -1.746   7.513  -7.436  1.00 94.38           C  
ATOM   2070  CZ  PHE A 258      -2.644   6.433  -7.506  1.00 94.38           C  
ATOM   2071  N   VAL A 259       1.981   3.157  -8.380  1.00 95.13           N  
ATOM   2072  CA  VAL A 259       1.624   1.813  -7.890  1.00 95.13           C  
ATOM   2073  C   VAL A 259       2.402   1.454  -6.626  1.00 95.13           C  
ATOM   2074  CB  VAL A 259       1.861   0.761  -8.994  1.00 95.13           C  
ATOM   2075  O   VAL A 259       1.812   0.985  -5.650  1.00 95.13           O  
ATOM   2076  CG1 VAL A 259       1.856  -0.683  -8.469  1.00 95.13           C  
ATOM   2077  CG2 VAL A 259       0.798   0.892 -10.089  1.00 95.13           C  
ATOM   2078  N   TRP A 260       3.705   1.733  -6.625  1.00 94.89           N  
ATOM   2079  CA  TRP A 260       4.593   1.499  -5.489  1.00 94.89           C  
ATOM   2080  C   TRP A 260       4.123   2.229  -4.224  1.00 94.89           C  
ATOM   2081  CB  TRP A 260       5.996   1.945  -5.911  1.00 94.89           C  
ATOM   2082  O   TRP A 260       4.065   1.641  -3.147  1.00 94.89           O  
ATOM   2083  CG  TRP A 260       7.086   1.684  -4.928  1.00 94.89           C  
ATOM   2084  CD1 TRP A 260       7.412   0.471  -4.434  1.00 94.89           C  
ATOM   2085  CD2 TRP A 260       8.064   2.619  -4.374  1.00 94.89           C  
ATOM   2086  CE2 TRP A 260       8.944   1.889  -3.522  1.00 94.89           C  
ATOM   2087  CE3 TRP A 260       8.319   4.000  -4.525  1.00 94.89           C  
ATOM   2088  NE1 TRP A 260       8.540   0.583  -3.651  1.00 94.89           N  
ATOM   2089  CH2 TRP A 260      10.219   3.871  -2.992  1.00 94.89           C  
ATOM   2090  CZ2 TRP A 260       9.988   2.498  -2.816  1.00 94.89           C  
ATOM   2091  CZ3 TRP A 260       9.392   4.616  -3.852  1.00 94.89           C  
ATOM   2092  N   ASN A 261       3.694   3.485  -4.366  1.00 94.64           N  
ATOM   2093  CA  ASN A 261       3.136   4.277  -3.268  1.00 94.64           C  
ATOM   2094  C   ASN A 261       1.695   3.875  -2.911  1.00 94.64           C  
ATOM   2095  CB  ASN A 261       3.230   5.757  -3.662  1.00 94.64           C  
ATOM   2096  O   ASN A 261       1.279   3.964  -1.753  1.00 94.64           O  
ATOM   2097  CG  ASN A 261       4.655   6.251  -3.557  1.00 94.64           C  
ATOM   2098  ND2 ASN A 261       5.419   6.294  -4.619  1.00 94.64           N  
ATOM   2099  OD1 ASN A 261       5.127   6.541  -2.478  1.00 94.64           O  
ATOM   2100  N   TYR A 262       0.918   3.414  -3.891  1.00 95.13           N  
ATOM   2101  CA  TYR A 262      -0.479   3.048  -3.698  1.00 95.13           C  
ATOM   2102  C   TYR A 262      -0.651   1.791  -2.836  1.00 95.13           C  
ATOM   2103  CB  TYR A 262      -1.176   2.878  -5.049  1.00 95.13           C  
ATOM   2104  O   TYR A 262      -1.606   1.714  -2.068  1.00 95.13           O  
ATOM   2105  CG  TYR A 262      -2.666   2.668  -4.886  1.00 95.13           C  
ATOM   2106  CD1 TYR A 262      -3.192   1.369  -4.774  1.00 95.13           C  
ATOM   2107  CD2 TYR A 262      -3.515   3.781  -4.754  1.00 95.13           C  
ATOM   2108  CE1 TYR A 262      -4.572   1.168  -4.591  1.00 95.13           C  
ATOM   2109  CE2 TYR A 262      -4.888   3.591  -4.522  1.00 95.13           C  
ATOM   2110  OH  TYR A 262      -6.761   2.116  -4.301  1.00 95.13           O  
ATOM   2111  CZ  TYR A 262      -5.421   2.284  -4.461  1.00 95.13           C  
ATOM   2112  N   MET A 263       0.267   0.821  -2.923  1.00 95.17           N  
ATOM   2113  CA  MET A 263       0.281  -0.364  -2.049  1.00 95.17           C  
ATOM   2114  C   MET A 263       0.181   0.016  -0.568  1.00 95.17           C  
ATOM   2115  CB  MET A 263       1.595  -1.122  -2.254  1.00 95.17           C  
ATOM   2116  O   MET A 263      -0.693  -0.462   0.159  1.00 95.17           O  
ATOM   2117  CG  MET A 263       1.684  -1.856  -3.590  1.00 95.17           C  
ATOM   2118  SD  MET A 263       3.336  -2.465  -4.025  1.00 95.17           S  
ATOM   2119  CE  MET A 263       4.177  -2.623  -2.426  1.00 95.17           C  
ATOM   2120  N   ASP A 264       1.055   0.927  -0.159  1.00 96.15           N  
ATOM   2121  CA  ASP A 264       1.155   1.448   1.197  1.00 96.15           C  
ATOM   2122  C   ASP A 264      -0.072   2.280   1.558  1.00 96.15           C  
ATOM   2123  CB  ASP A 264       2.425   2.304   1.248  1.00 96.15           C  
ATOM   2124  O   ASP A 264      -0.681   2.098   2.617  1.00 96.15           O  
ATOM   2125  CG  ASP A 264       3.707   1.473   1.278  1.00 96.15           C  
ATOM   2126  OD1 ASP A 264       3.641   0.225   1.340  1.00 96.15           O  
ATOM   2127  OD2 ASP A 264       4.788   2.090   1.293  1.00 96.15           O  
ATOM   2128  N   LEU A 265      -0.482   3.161   0.642  1.00 95.70           N  
ATOM   2129  CA  LEU A 265      -1.680   3.973   0.799  1.00 95.70           C  
ATOM   2130  C   LEU A 265      -2.924   3.122   1.053  1.00 95.70           C  
ATOM   2131  CB  LEU A 265      -1.834   4.861  -0.442  1.00 95.70           C  
ATOM   2132  O   LEU A 265      -3.721   3.433   1.938  1.00 95.70           O  
ATOM   2133  CG  LEU A 265      -3.103   5.718  -0.414  1.00 95.70           C  
ATOM   2134  CD1 LEU A 265      -3.123   6.652   0.786  1.00 95.70           C  
ATOM   2135  CD2 LEU A 265      -3.216   6.549  -1.688  1.00 95.70           C  
ATOM   2136  N   PHE A 266      -3.083   2.033   0.311  1.00 96.36           N  
ATOM   2137  CA  PHE A 266      -4.217   1.139   0.457  1.00 96.36           C  
ATOM   2138  C   PHE A 266      -4.264   0.499   1.849  1.00 96.36           C  
ATOM   2139  CB  PHE A 266      -4.174   0.111  -0.673  1.00 96.36           C  
ATOM   2140  O   PHE A 266      -5.316   0.508   2.494  1.00 96.36           O  
ATOM   2141  CG  PHE A 266      -5.444  -0.696  -0.736  1.00 96.36           C  
ATOM   2142  CD1 PHE A 266      -5.523  -1.930  -0.071  1.00 96.36           C  
ATOM   2143  CD2 PHE A 266      -6.573  -0.171  -1.389  1.00 96.36           C  
ATOM   2144  CE1 PHE A 266      -6.730  -2.644  -0.072  1.00 96.36           C  
ATOM   2145  CE2 PHE A 266      -7.781  -0.886  -1.384  1.00 96.36           C  
ATOM   2146  CZ  PHE A 266      -7.854  -2.130  -0.739  1.00 96.36           C  
ATOM   2147  N   ILE A 267      -3.121   0.029   2.360  1.00 96.80           N  
ATOM   2148  CA  ILE A 267      -3.013  -0.511   3.724  1.00 96.80           C  
ATOM   2149  C   ILE A 267      -3.373   0.561   4.760  1.00 96.80           C  
ATOM   2150  CB  ILE A 267      -1.602  -1.096   3.969  1.00 96.80           C  
ATOM   2151  O   ILE A 267      -4.128   0.278   5.693  1.00 96.80           O  
ATOM   2152  CG1 ILE A 267      -1.349  -2.300   3.033  1.00 96.80           C  
ATOM   2153  CG2 ILE A 267      -1.432  -1.533   5.440  1.00 96.80           C  
ATOM   2154  CD1 ILE A 267       0.127  -2.701   2.959  1.00 96.80           C  
ATOM   2155  N   MET A 268      -2.903   1.800   4.584  1.00 96.44           N  
ATOM   2156  CA  MET A 268      -3.223   2.915   5.484  1.00 96.44           C  
ATOM   2157  C   MET A 268      -4.717   3.233   5.520  1.00 96.44           C  
ATOM   2158  CB  MET A 268      -2.453   4.175   5.072  1.00 96.44           C  
ATOM   2159  O   MET A 268      -5.281   3.390   6.604  1.00 96.44           O  
ATOM   2160  CG  MET A 268      -0.980   4.023   5.418  1.00 96.44           C  
ATOM   2161  SD  MET A 268       0.031   5.482   5.100  1.00 96.44           S  
ATOM   2162  CE  MET A 268       0.220   5.479   3.308  1.00 96.44           C  
ATOM   2163  N   MET A 269      -5.371   3.305   4.358  1.00 96.68           N  
ATOM   2164  CA  MET A 269      -6.805   3.591   4.275  1.00 96.68           C  
ATOM   2165  C   MET A 269      -7.628   2.532   5.014  1.00 96.68           C  
ATOM   2166  CB  MET A 269      -7.252   3.667   2.810  1.00 96.68           C  
ATOM   2167  O   MET A 269      -8.465   2.876   5.847  1.00 96.68           O  
ATOM   2168  CG  MET A 269      -6.707   4.893   2.068  1.00 96.68           C  
ATOM   2169  SD  MET A 269      -7.439   5.145   0.429  1.00 96.68           S  
ATOM   2170  CE  MET A 269      -6.787   3.708  -0.463  1.00 96.68           C  
ATOM   2171  N   ILE A 270      -7.347   1.252   4.756  1.00 96.95           N  
ATOM   2172  CA  ILE A 270      -8.011   0.116   5.410  1.00 96.95           C  
ATOM   2173  C   ILE A 270      -7.790   0.159   6.917  1.00 96.95           C  
ATOM   2174  CB  ILE A 270      -7.461  -1.199   4.823  1.00 96.95           C  
ATOM   2175  O   ILE A 270      -8.738   0.036   7.693  1.00 96.95           O  
ATOM   2176  CG1 ILE A 270      -7.854  -1.321   3.337  1.00 96.95           C  
ATOM   2177  CG2 ILE A 270      -7.908  -2.422   5.644  1.00 96.95           C  
ATOM   2178  CD1 ILE A 270      -9.279  -1.788   3.074  1.00 96.95           C  
ATOM   2179  N   SER A 271      -6.545   0.392   7.323  1.00 97.61           N  
ATOM   2180  CA  SER A 271      -6.171   0.436   8.728  1.00 97.61           C  
ATOM   2181  C   SER A 271      -6.901   1.559   9.463  1.00 97.61           C  
ATOM   2182  CB  SER A 271      -4.660   0.566   8.862  1.00 97.61           C  
ATOM   2183  O   SER A 271      -7.529   1.304  10.484  1.00 97.61           O  
ATOM   2184  OG  SER A 271      -3.999  -0.533   8.274  1.00 97.61           O  
ATOM   2185  N   LYS A 272      -6.955   2.775   8.894  1.00 96.46           N  
ATOM   2186  CA  LYS A 272      -7.768   3.873   9.449  1.00 96.46           C  
ATOM   2187  C   LYS A 272      -9.249   3.514   9.537  1.00 96.46           C  
ATOM   2188  CB  LYS A 272      -7.614   5.165   8.621  1.00 96.46           C  
ATOM   2189  O   LYS A 272      -9.882   3.881  10.522  1.00 96.46           O  
ATOM   2190  CG  LYS A 272      -6.306   5.944   8.819  1.00 96.46           C  
ATOM   2191  CD  LYS A 272      -6.068   6.412  10.266  1.00 96.46           C  
ATOM   2192  CE  LYS A 272      -4.765   7.220  10.370  1.00 96.46           C  
ATOM   2193  NZ  LYS A 272      -4.285   7.330  11.776  1.00 96.46           N  
ATOM   2194  N   GLY A 273      -9.795   2.819   8.538  1.00 96.55           N  
ATOM   2195  CA  GLY A 273     -11.183   2.360   8.540  1.00 96.55           C  
ATOM   2196  C   GLY A 273     -11.506   1.431   9.709  1.00 96.55           C  
ATOM   2197  O   GLY A 273     -12.492   1.653  10.409  1.00 96.55           O  
ATOM   2198  N   LEU A 274     -10.655   0.433   9.951  1.00 97.55           N  
ATOM   2199  CA  LEU A 274     -10.817  -0.519  11.055  1.00 97.55           C  
ATOM   2200  C   LEU A 274     -10.596   0.151  12.414  1.00 97.55           C  
ATOM   2201  CB  LEU A 274      -9.852  -1.701  10.857  1.00 97.55           C  
ATOM   2202  O   LEU A 274     -11.453   0.041  13.292  1.00 97.55           O  
ATOM   2203  CG  LEU A 274     -10.228  -2.598   9.668  1.00 97.55           C  
ATOM   2204  CD1 LEU A 274      -9.052  -3.473   9.261  1.00 97.55           C  
ATOM   2205  CD2 LEU A 274     -11.450  -3.476   9.947  1.00 97.55           C  
ATOM   2206  N   SER A 275      -9.499   0.901  12.574  1.00 97.18           N  
ATOM   2207  CA  SER A 275      -9.192   1.611  13.823  1.00 97.18           C  
ATOM   2208  C   SER A 275     -10.299   2.584  14.210  1.00 97.18           C  
ATOM   2209  CB  SER A 275      -7.886   2.404  13.719  1.00 97.18           C  
ATOM   2210  O   SER A 275     -10.637   2.683  15.383  1.00 97.18           O  
ATOM   2211  OG  SER A 275      -6.826   1.565  13.336  1.00 97.18           O  
ATOM   2212  N   TYR A 276     -10.914   3.266  13.238  1.00 96.83           N  
ATOM   2213  CA  TYR A 276     -12.014   4.196  13.492  1.00 96.83           C  
ATOM   2214  C   TYR A 276     -13.220   3.517  14.154  1.00 96.83           C  
ATOM   2215  CB  TYR A 276     -12.425   4.841  12.166  1.00 96.83           C  
ATOM   2216  O   TYR A 276     -13.800   4.065  15.087  1.00 96.83           O  
ATOM   2217  CG  TYR A 276     -13.512   5.882  12.294  1.00 96.83           C  
ATOM   2218  CD1 TYR A 276     -14.860   5.542  12.074  1.00 96.83           C  
ATOM   2219  CD2 TYR A 276     -13.162   7.199  12.636  1.00 96.83           C  
ATOM   2220  CE1 TYR A 276     -15.855   6.532  12.176  1.00 96.83           C  
ATOM   2221  CE2 TYR A 276     -14.151   8.195  12.714  1.00 96.83           C  
ATOM   2222  OH  TYR A 276     -16.453   8.819  12.530  1.00 96.83           O  
ATOM   2223  CZ  TYR A 276     -15.499   7.859  12.475  1.00 96.83           C  
ATOM   2224  N   ARG A 277     -13.591   2.308  13.715  1.00 96.64           N  
ATOM   2225  CA  ARG A 277     -14.713   1.570  14.318  1.00 96.64           C  
ATOM   2226  C   ARG A 277     -14.358   1.024  15.702  1.00 96.64           C  
ATOM   2227  CB  ARG A 277     -15.190   0.461  13.370  1.00 96.64           C  
ATOM   2228  O   ARG A 277     -15.179   1.114  16.612  1.00 96.64           O  
ATOM   2229  CG  ARG A 277     -15.699   0.942  12.000  1.00 96.64           C  
ATOM   2230  CD  ARG A 277     -16.805   1.996  12.115  1.00 96.64           C  
ATOM   2231  NE  ARG A 277     -17.305   2.417  10.793  1.00 96.64           N  
ATOM   2232  NH1 ARG A 277     -18.465   4.281  11.473  1.00 96.64           N  
ATOM   2233  NH2 ARG A 277     -18.405   3.721   9.308  1.00 96.64           N  
ATOM   2234  CZ  ARG A 277     -18.058   3.471  10.537  1.00 96.64           C  
ATOM   2235  N   PHE A 278     -13.125   0.555  15.907  1.00 97.43           N  
ATOM   2236  CA  PHE A 278     -12.648   0.196  17.249  1.00 97.43           C  
ATOM   2237  C   PHE A 278     -12.600   1.404  18.201  1.00 97.43           C  
ATOM   2238  CB  PHE A 278     -11.285  -0.502  17.166  1.00 97.43           C  
ATOM   2239  O   PHE A 278     -12.983   1.276  19.362  1.00 97.43           O  
ATOM   2240  CG  PHE A 278     -11.359  -1.957  16.740  1.00 97.43           C  
ATOM   2241  CD1 PHE A 278     -12.006  -2.897  17.567  1.00 97.43           C  
ATOM   2242  CD2 PHE A 278     -10.763  -2.383  15.538  1.00 97.43           C  
ATOM   2243  CE1 PHE A 278     -12.064  -4.251  17.192  1.00 97.43           C  
ATOM   2244  CE2 PHE A 278     -10.819  -3.738  15.164  1.00 97.43           C  
ATOM   2245  CZ  PHE A 278     -11.470  -4.671  15.990  1.00 97.43           C  
ATOM   2246  N   GLU A 279     -12.231   2.593  17.720  1.00 96.71           N  
ATOM   2247  CA  GLU A 279     -12.276   3.837  18.501  1.00 96.71           C  
ATOM   2248  C   GLU A 279     -13.706   4.172  18.947  1.00 96.71           C  
ATOM   2249  CB  GLU A 279     -11.671   4.985  17.675  1.00 96.71           C  
ATOM   2250  O   GLU A 279     -13.903   4.589  20.089  1.00 96.71           O  
ATOM   2251  CG  GLU A 279     -11.663   6.357  18.382  1.00 96.71           C  
ATOM   2252  CD  GLU A 279     -11.149   7.476  17.459  1.00 96.71           C  
ATOM   2253  OE1 GLU A 279     -11.352   8.687  17.725  1.00 96.71           O  
ATOM   2254  OE2 GLU A 279     -10.568   7.181  16.393  1.00 96.71           O  
ATOM   2255  N   GLN A 280     -14.719   3.946  18.099  1.00 96.78           N  
ATOM   2256  CA  GLN A 280     -16.125   4.135  18.477  1.00 96.78           C  
ATOM   2257  C   GLN A 280     -16.547   3.168  19.594  1.00 96.78           C  
ATOM   2258  CB  GLN A 280     -17.045   3.982  17.254  1.00 96.78           C  
ATOM   2259  O   GLN A 280     -17.221   3.583  20.538  1.00 96.78           O  
ATOM   2260  CG  GLN A 280     -16.893   5.127  16.244  1.00 96.78           C  
ATOM   2261  CD  GLN A 280     -17.871   4.966  15.086  1.00 96.78           C  
ATOM   2262  NE2 GLN A 280     -18.961   5.699  15.083  1.00 96.78           N  
ATOM   2263  OE1 GLN A 280     -17.683   4.162  14.184  1.00 96.78           O  
ATOM   2264  N   ILE A 281     -16.107   1.904  19.539  1.00 96.69           N  
ATOM   2265  CA  ILE A 281     -16.321   0.928  20.624  1.00 96.69           C  
ATOM   2266  C   ILE A 281     -15.654   1.403  21.913  1.00 96.69           C  
ATOM   2267  CB  ILE A 281     -15.840  -0.490  20.234  1.00 96.69           C  
ATOM   2268  O   ILE A 281     -16.304   1.480  22.953  1.00 96.69           O  
ATOM   2269  CG1 ILE A 281     -16.643  -1.011  19.029  1.00 96.69           C  
ATOM   2270  CG2 ILE A 281     -16.000  -1.448  21.428  1.00 96.69           C  
ATOM   2271  CD1 ILE A 281     -16.150  -2.343  18.455  1.00 96.69           C  
ATOM   2272  N   THR A 282     -14.379   1.779  21.844  1.00 95.81           N  
ATOM   2273  CA  THR A 282     -13.617   2.261  23.000  1.00 95.81           C  
ATOM   2274  C   THR A 282     -14.217   3.536  23.593  1.00 95.81           C  
ATOM   2275  CB  THR A 282     -12.153   2.455  22.586  1.00 95.81           C  
ATOM   2276  O   THR A 282     -14.279   3.680  24.811  1.00 95.81           O  
ATOM   2277  CG2 THR A 282     -11.325   3.232  23.607  1.00 95.81           C  
ATOM   2278  OG1 THR A 282     -11.569   1.177  22.503  1.00 95.81           O  
ATOM   2279  N   THR A 283     -14.698   4.456  22.757  1.00 95.20           N  
ATOM   2280  CA  THR A 283     -15.373   5.685  23.203  1.00 95.20           C  
ATOM   2281  C   THR A 283     -16.667   5.363  23.933  1.00 95.20           C  
ATOM   2282  CB  THR A 283     -15.657   6.618  22.023  1.00 95.20           C  
ATOM   2283  O   THR A 283     -16.919   5.924  24.995  1.00 95.20           O  
ATOM   2284  CG2 THR A 283     -16.333   7.922  22.447  1.00 95.20           C  
ATOM   2285  OG1 THR A 283     -14.422   6.950  21.433  1.00 95.20           O  
ATOM   2286  N   ARG A 284     -17.451   4.411  23.414  1.00 94.58           N  
ATOM   2287  CA  ARG A 284     -18.659   3.938  24.089  1.00 94.58           C  
ATOM   2288  C   ARG A 284     -18.333   3.315  25.446  1.00 94.58           C  
ATOM   2289  CB  ARG A 284     -19.415   2.983  23.161  1.00 94.58           C  
ATOM   2290  O   ARG A 284     -18.966   3.678  26.424  1.00 94.58           O  
ATOM   2291  CG  ARG A 284     -20.720   2.518  23.809  1.00 94.58           C  
ATOM   2292  CD  ARG A 284     -21.501   1.621  22.853  1.00 94.58           C  
ATOM   2293  NE  ARG A 284     -22.673   1.069  23.540  1.00 94.58           N  
ATOM   2294  NH1 ARG A 284     -23.508  -0.224  21.827  1.00 94.58           N  
ATOM   2295  NH2 ARG A 284     -24.594  -0.101  23.750  1.00 94.58           N  
ATOM   2296  CZ  ARG A 284     -23.571   0.250  23.037  1.00 94.58           C  
ATOM   2297  N   ILE A 285     -17.323   2.446  25.521  1.00 94.58           N  
ATOM   2298  CA  ILE A 285     -16.877   1.826  26.781  1.00 94.58           C  
ATOM   2299  C   ILE A 285     -16.450   2.884  27.805  1.00 94.58           C  
ATOM   2300  CB  ILE A 285     -15.739   0.821  26.495  1.00 94.58           C  
ATOM   2301  O   ILE A 285     -16.802   2.777  28.972  1.00 94.58           O  
ATOM   2302  CG1 ILE A 285     -16.308  -0.415  25.764  1.00 94.58           C  
ATOM   2303  CG2 ILE A 285     -15.009   0.384  27.778  1.00 94.58           C  
ATOM   2304  CD1 ILE A 285     -15.226  -1.327  25.178  1.00 94.58           C  
ATOM   2305  N   ARG A 286     -15.725   3.925  27.378  1.00 93.24           N  
ATOM   2306  CA  ARG A 286     -15.266   5.015  28.258  1.00 93.24           C  
ATOM   2307  C   ARG A 286     -16.400   5.761  28.951  1.00 93.24           C  
ATOM   2308  CB  ARG A 286     -14.408   5.997  27.461  1.00 93.24           C  
ATOM   2309  O   ARG A 286     -16.230   6.173  30.089  1.00 93.24           O  
ATOM   2310  CG  ARG A 286     -12.987   5.459  27.306  1.00 93.24           C  
ATOM   2311  CD  ARG A 286     -12.232   6.287  26.277  1.00 93.24           C  
ATOM   2312  NE  ARG A 286     -10.817   5.896  26.248  1.00 93.24           N  
ATOM   2313  NH1 ARG A 286     -10.129   7.479  24.741  1.00 93.24           N  
ATOM   2314  NH2 ARG A 286      -8.623   6.195  25.782  1.00 93.24           N  
ATOM   2315  CZ  ARG A 286      -9.867   6.520  25.585  1.00 93.24           C  
ATOM   2316  N   LYS A 287     -17.545   5.922  28.290  1.00 90.39           N  
ATOM   2317  CA  LYS A 287     -18.709   6.583  28.897  1.00 90.39           C  
ATOM   2318  C   LYS A 287     -19.344   5.763  30.018  1.00 90.39           C  
ATOM   2319  CB  LYS A 287     -19.741   6.908  27.821  1.00 90.39           C  
ATOM   2320  O   LYS A 287     -19.927   6.340  30.921  1.00 90.39           O  
ATOM   2321  CG  LYS A 287     -19.206   7.988  26.878  1.00 90.39           C  
ATOM   2322  CD  LYS A 287     -20.329   8.419  25.945  1.00 90.39           C  
ATOM   2323  CE  LYS A 287     -19.861   9.599  25.105  1.00 90.39           C  
ATOM   2324  NZ  LYS A 287     -21.017  10.442  24.772  1.00 90.39           N  
ATOM   2325  N   LEU A 288     -19.157   4.445  29.996  1.00 88.82           N  
ATOM   2326  CA  LEU A 288     -19.689   3.535  31.009  1.00 88.82           C  
ATOM   2327  C   LEU A 288     -18.871   3.523  32.310  1.00 88.82           C  
ATOM   2328  CB  LEU A 288     -19.791   2.112  30.429  1.00 88.82           C  
ATOM   2329  O   LEU A 288     -19.265   2.849  33.252  1.00 88.82           O  
ATOM   2330  CG  LEU A 288     -20.541   1.992  29.094  1.00 88.82           C  
ATOM   2331  CD1 LEU A 288     -20.576   0.528  28.660  1.00 88.82           C  
ATOM   2332  CD2 LEU A 288     -21.974   2.501  29.175  1.00 88.82           C  
ATOM   2333  N   GLU A 289     -17.731   4.225  32.386  1.00 85.51           N  
ATOM   2334  CA  GLU A 289     -16.860   4.198  33.577  1.00 85.51           C  
ATOM   2335  C   GLU A 289     -17.573   4.696  34.844  1.00 85.51           C  
ATOM   2336  CB  GLU A 289     -15.589   5.034  33.310  1.00 85.51           C  
ATOM   2337  O   GLU A 289     -17.303   4.212  35.942  1.00 85.51           O  
ATOM   2338  CG  GLU A 289     -14.495   4.811  34.376  1.00 85.51           C  
ATOM   2339  CD  GLU A 289     -13.077   5.255  33.954  1.00 85.51           C  
ATOM   2340  OE1 GLU A 289     -12.097   4.849  34.633  1.00 85.51           O  
ATOM   2341  OE2 GLU A 289     -12.879   5.877  32.887  1.00 85.51           O  
ATOM   2342  N   HIS A 290     -18.496   5.647  34.689  1.00 83.27           N  
ATOM   2343  CA  HIS A 290     -19.197   6.302  35.796  1.00 83.27           C  
ATOM   2344  C   HIS A 290     -20.721   6.134  35.741  1.00 83.27           C  
ATOM   2345  CB  HIS A 290     -18.782   7.779  35.836  1.00 83.27           C  
ATOM   2346  O   HIS A 290     -21.423   6.717  36.564  1.00 83.27           O  
ATOM   2347  CG  HIS A 290     -17.293   7.982  35.968  1.00 83.27           C  
ATOM   2348  CD2 HIS A 290     -16.500   8.775  35.184  1.00 83.27           C  
ATOM   2349  ND1 HIS A 290     -16.471   7.371  36.886  1.00 83.27           N  
ATOM   2350  CE1 HIS A 290     -15.216   7.794  36.666  1.00 83.27           C  
ATOM   2351  NE2 HIS A 290     -15.182   8.658  35.639  1.00 83.27           N  
ATOM   2352  N   GLU A 291     -21.238   5.350  34.793  1.00 85.78           N  
ATOM   2353  CA  GLU A 291     -22.672   5.106  34.634  1.00 85.78           C  
ATOM   2354  C   GLU A 291     -23.035   3.709  35.147  1.00 85.78           C  
ATOM   2355  CB  GLU A 291     -23.108   5.302  33.171  1.00 85.78           C  
ATOM   2356  O   GLU A 291     -22.335   2.732  34.877  1.00 85.78           O  
ATOM   2357  CG  GLU A 291     -23.014   6.772  32.719  1.00 85.78           C  
ATOM   2358  CD  GLU A 291     -23.518   7.019  31.281  1.00 85.78           C  
ATOM   2359  OE1 GLU A 291     -23.494   8.198  30.853  1.00 85.78           O  
ATOM   2360  OE2 GLU A 291     -23.909   6.048  30.589  1.00 85.78           O  
ATOM   2361  N   GLU A 292     -24.147   3.603  35.876  1.00 86.70           N  
ATOM   2362  CA  GLU A 292     -24.735   2.306  36.202  1.00 86.70           C  
ATOM   2363  C   GLU A 292     -25.519   1.801  34.991  1.00 86.70           C  
ATOM   2364  CB  GLU A 292     -25.612   2.370  37.462  1.00 86.70           C  
ATOM   2365  O   GLU A 292     -26.515   2.404  34.587  1.00 86.70           O  
ATOM   2366  CG  GLU A 292     -24.783   2.600  38.738  1.00 86.70           C  
ATOM   2367  CD  GLU A 292     -25.617   2.573  40.033  1.00 86.70           C  
ATOM   2368  OE1 GLU A 292     -25.015   2.731  41.125  1.00 86.70           O  
ATOM   2369  OE2 GLU A 292     -26.841   2.345  39.984  1.00 86.70           O  
ATOM   2370  N   VAL A 293     -25.059   0.706  34.386  1.00 89.01           N  
ATOM   2371  CA  VAL A 293     -25.643   0.184  33.146  1.00 89.01           C  
ATOM   2372  C   VAL A 293     -26.007  -1.286  33.245  1.00 89.01           C  
ATOM   2373  CB  VAL A 293     -24.765   0.464  31.915  1.00 89.01           C  
ATOM   2374  O   VAL A 293     -25.384  -2.071  33.955  1.00 89.01           O  
ATOM   2375  CG1 VAL A 293     -24.702   1.970  31.638  1.00 89.01           C  
ATOM   2376  CG2 VAL A 293     -23.356  -0.127  32.036  1.00 89.01           C  
ATOM   2377  N   CYS A 294     -27.037  -1.660  32.491  1.00 90.29           N  
ATOM   2378  CA  CYS A 294     -27.514  -3.034  32.411  1.00 90.29           C  
ATOM   2379  C   CYS A 294     -26.532  -3.935  31.648  1.00 90.29           C  
ATOM   2380  CB  CYS A 294     -28.888  -3.037  31.727  1.00 90.29           C  
ATOM   2381  O   CYS A 294     -25.877  -3.505  30.696  1.00 90.29           O  
ATOM   2382  SG  CYS A 294     -30.109  -2.142  32.730  1.00 90.29           S  
ATOM   2383  N   GLU A 295     -26.534  -5.225  31.984  1.00 92.11           N  
ATOM   2384  CA  GLU A 295     -25.760  -6.269  31.296  1.00 92.11           C  
ATOM   2385  C   GLU A 295     -26.003  -6.296  29.774  1.00 92.11           C  
ATOM   2386  CB  GLU A 295     -26.121  -7.611  31.947  1.00 92.11           C  
ATOM   2387  O   GLU A 295     -25.070  -6.490  28.994  1.00 92.11           O  
ATOM   2388  CG  GLU A 295     -25.398  -8.808  31.314  1.00 92.11           C  
ATOM   2389  CD  GLU A 295     -25.581 -10.103  32.119  1.00 92.11           C  
ATOM   2390  OE1 GLU A 295     -24.767 -11.027  31.903  1.00 92.11           O  
ATOM   2391  OE2 GLU A 295     -26.509 -10.156  32.956  1.00 92.11           O  
ATOM   2392  N   SER A 296     -27.227  -5.990  29.325  1.00 93.76           N  
ATOM   2393  CA  SER A 296     -27.594  -5.909  27.901  1.00 93.76           C  
ATOM   2394  C   SER A 296     -26.734  -4.926  27.094  1.00 93.76           C  
ATOM   2395  CB  SER A 296     -29.072  -5.525  27.775  1.00 93.76           C  
ATOM   2396  O   SER A 296     -26.473  -5.152  25.909  1.00 93.76           O  
ATOM   2397  OG  SER A 296     -29.323  -4.269  28.385  1.00 93.76           O  
ATOM   2398  N   VAL A 297     -26.237  -3.857  27.726  1.00 93.91           N  
ATOM   2399  CA  VAL A 297     -25.328  -2.889  27.097  1.00 93.91           C  
ATOM   2400  C   VAL A 297     -23.972  -3.536  26.812  1.00 93.91           C  
ATOM   2401  CB  VAL A 297     -25.167  -1.636  27.986  1.00 93.91           C  
ATOM   2402  O   VAL A 297     -23.424  -3.352  25.721  1.00 93.91           O  
ATOM   2403  CG1 VAL A 297     -24.206  -0.606  27.377  1.00 93.91           C  
ATOM   2404  CG2 VAL A 297     -26.518  -0.935  28.190  1.00 93.91           C  
ATOM   2405  N   PHE A 298     -23.445  -4.321  27.757  1.00 94.68           N  
ATOM   2406  CA  PHE A 298     -22.180  -5.040  27.597  1.00 94.68           C  
ATOM   2407  C   PHE A 298     -22.288  -6.177  26.578  1.00 94.68           C  
ATOM   2408  CB  PHE A 298     -21.678  -5.553  28.952  1.00 94.68           C  
ATOM   2409  O   PHE A 298     -21.380  -6.312  25.755  1.00 94.68           O  
ATOM   2410  CG  PHE A 298     -21.253  -4.450  29.900  1.00 94.68           C  
ATOM   2411  CD1 PHE A 298     -20.099  -3.690  29.624  1.00 94.68           C  
ATOM   2412  CD2 PHE A 298     -21.994  -4.192  31.068  1.00 94.68           C  
ATOM   2413  CE1 PHE A 298     -19.693  -2.674  30.509  1.00 94.68           C  
ATOM   2414  CE2 PHE A 298     -21.575  -3.193  31.961  1.00 94.68           C  
ATOM   2415  CZ  PHE A 298     -20.432  -2.427  31.679  1.00 94.68           C  
ATOM   2416  N   ILE A 299     -23.412  -6.907  26.551  1.00 95.92           N  
ATOM   2417  CA  ILE A 299     -23.710  -7.906  25.506  1.00 95.92           C  
ATOM   2418  C   ILE A 299     -23.599  -7.257  24.125  1.00 95.92           C  
ATOM   2419  CB  ILE A 299     -25.111  -8.538  25.708  1.00 95.92           C  
ATOM   2420  O   ILE A 299     -22.832  -7.713  23.277  1.00 95.92           O  
ATOM   2421  CG1 ILE A 299     -25.124  -9.379  26.999  1.00 95.92           C  
ATOM   2422  CG2 ILE A 299     -25.502  -9.423  24.507  1.00 95.92           C  
ATOM   2423  CD1 ILE A 299     -26.493  -9.928  27.419  1.00 95.92           C  
ATOM   2424  N   GLN A 300     -24.283  -6.129  23.919  1.00 95.99           N  
ATOM   2425  CA  GLN A 300     -24.270  -5.440  22.631  1.00 95.99           C  
ATOM   2426  C   GLN A 300     -22.867  -4.935  22.245  1.00 95.99           C  
ATOM   2427  CB  GLN A 300     -25.278  -4.286  22.687  1.00 95.99           C  
ATOM   2428  O   GLN A 300     -22.464  -5.024  21.083  1.00 95.99           O  
ATOM   2429  CG  GLN A 300     -25.514  -3.718  21.284  1.00 95.99           C  
ATOM   2430  CD  GLN A 300     -26.384  -2.475  21.302  1.00 95.99           C  
ATOM   2431  NE2 GLN A 300     -27.479  -2.445  20.583  1.00 95.99           N  
ATOM   2432  OE1 GLN A 300     -26.043  -1.470  21.906  1.00 95.99           O  
ATOM   2433  N   ILE A 301     -22.099  -4.396  23.199  1.00 96.28           N  
ATOM   2434  CA  ILE A 301     -20.712  -3.969  22.951  1.00 96.28           C  
ATOM   2435  C   ILE A 301     -19.851  -5.157  22.527  1.00 96.28           C  
ATOM   2436  CB  ILE A 301     -20.129  -3.260  24.194  1.00 96.28           C  
ATOM   2437  O   ILE A 301     -19.088  -5.040  21.564  1.00 96.28           O  
ATOM   2438  CG1 ILE A 301     -20.779  -1.868  24.309  1.00 96.28           C  
ATOM   2439  CG2 ILE A 301     -18.595  -3.113  24.121  1.00 96.28           C  
ATOM   2440  CD1 ILE A 301     -20.461  -1.140  25.615  1.00 96.28           C  
ATOM   2441  N   ARG A 302     -19.982  -6.292  23.218  1.00 96.31           N  
ATOM   2442  CA  ARG A 302     -19.234  -7.510  22.921  1.00 96.31           C  
ATOM   2443  C   ARG A 302     -19.595  -8.075  21.550  1.00 96.31           C  
ATOM   2444  CB  ARG A 302     -19.460  -8.508  24.063  1.00 96.31           C  
ATOM   2445  O   ARG A 302     -18.688  -8.381  20.783  1.00 96.31           O  
ATOM   2446  CG  ARG A 302     -18.654  -9.790  23.849  1.00 96.31           C  
ATOM   2447  CD  ARG A 302     -18.817 -10.724  25.045  1.00 96.31           C  
ATOM   2448  NE  ARG A 302     -18.357 -12.074  24.679  1.00 96.31           N  
ATOM   2449  NH1 ARG A 302     -20.328 -13.182  25.132  1.00 96.31           N  
ATOM   2450  NH2 ARG A 302     -18.654 -14.238  24.084  1.00 96.31           N  
ATOM   2451  CZ  ARG A 302     -19.119 -13.152  24.637  1.00 96.31           C  
ATOM   2452  N   GLU A 303     -20.873  -8.134  21.190  1.00 96.72           N  
ATOM   2453  CA  GLU A 303     -21.307  -8.546  19.848  1.00 96.72           C  
ATOM   2454  C   GLU A 303     -20.698  -7.671  18.746  1.00 96.72           C  
ATOM   2455  CB  GLU A 303     -22.826  -8.432  19.726  1.00 96.72           C  
ATOM   2456  O   GLU A 303     -20.182  -8.178  17.749  1.00 96.72           O  
ATOM   2457  CG  GLU A 303     -23.598  -9.529  20.463  1.00 96.72           C  
ATOM   2458  CD  GLU A 303     -25.112  -9.329  20.312  1.00 96.72           C  
ATOM   2459  OE1 GLU A 303     -25.852 -10.066  20.991  1.00 96.72           O  
ATOM   2460  OE2 GLU A 303     -25.513  -8.466  19.488  1.00 96.72           O  
ATOM   2461  N   HIS A 304     -20.724  -6.347  18.918  1.00 97.30           N  
ATOM   2462  CA  HIS A 304     -20.117  -5.426  17.960  1.00 97.30           C  
ATOM   2463  C   HIS A 304     -18.590  -5.563  17.904  1.00 97.30           C  
ATOM   2464  CB  HIS A 304     -20.541  -3.997  18.303  1.00 97.30           C  
ATOM   2465  O   HIS A 304     -18.008  -5.454  16.823  1.00 97.30           O  
ATOM   2466  CG  HIS A 304     -22.007  -3.714  18.089  1.00 97.30           C  
ATOM   2467  CD2 HIS A 304     -22.854  -4.282  17.176  1.00 97.30           C  
ATOM   2468  ND1 HIS A 304     -22.735  -2.770  18.759  1.00 97.30           N  
ATOM   2469  CE1 HIS A 304     -23.980  -2.749  18.260  1.00 97.30           C  
ATOM   2470  NE2 HIS A 304     -24.099  -3.653  17.281  1.00 97.30           N  
ATOM   2471  N   TYR A 305     -17.938  -5.845  19.034  1.00 97.43           N  
ATOM   2472  CA  TYR A 305     -16.505  -6.126  19.086  1.00 97.43           C  
ATOM   2473  C   TYR A 305     -16.141  -7.413  18.336  1.00 97.43           C  
ATOM   2474  CB  TYR A 305     -16.047  -6.189  20.546  1.00 97.43           C  
ATOM   2475  O   TYR A 305     -15.222  -7.399  17.518  1.00 97.43           O  
ATOM   2476  CG  TYR A 305     -14.546  -6.306  20.682  1.00 97.43           C  
ATOM   2477  CD1 TYR A 305     -13.928  -7.567  20.806  1.00 97.43           C  
ATOM   2478  CD2 TYR A 305     -13.765  -5.138  20.648  1.00 97.43           C  
ATOM   2479  CE1 TYR A 305     -12.526  -7.655  20.920  1.00 97.43           C  
ATOM   2480  CE2 TYR A 305     -12.369  -5.222  20.771  1.00 97.43           C  
ATOM   2481  OH  TYR A 305     -10.407  -6.523  21.129  1.00 97.43           O  
ATOM   2482  CZ  TYR A 305     -11.747  -6.479  20.919  1.00 97.43           C  
ATOM   2483  N   VAL A 306     -16.892  -8.498  18.554  1.00 97.33           N  
ATOM   2484  CA  VAL A 306     -16.726  -9.778  17.844  1.00 97.33           C  
ATOM   2485  C   VAL A 306     -16.890  -9.572  16.338  1.00 97.33           C  
ATOM   2486  CB  VAL A 306     -17.725 -10.832  18.362  1.00 97.33           C  
ATOM   2487  O   VAL A 306     -15.981  -9.908  15.585  1.00 97.33           O  
ATOM   2488  CG1 VAL A 306     -17.710 -12.112  17.520  1.00 97.33           C  
ATOM   2489  CG2 VAL A 306     -17.433 -11.251  19.811  1.00 97.33           C  
ATOM   2490  N   LYS A 307     -17.973  -8.917  15.898  1.00 97.60           N  
ATOM   2491  CA  LYS A 307     -18.219  -8.621  14.474  1.00 97.60           C  
ATOM   2492  C   LYS A 307     -17.093  -7.797  13.839  1.00 97.60           C  
ATOM   2493  CB  LYS A 307     -19.561  -7.885  14.330  1.00 97.60           C  
ATOM   2494  O   LYS A 307     -16.754  -7.998  12.673  1.00 97.60           O  
ATOM   2495  CG  LYS A 307     -20.773  -8.801  14.556  1.00 97.60           C  
ATOM   2496  CD  LYS A 307     -22.080  -7.993  14.628  1.00 97.60           C  
ATOM   2497  CE  LYS A 307     -23.259  -8.949  14.858  1.00 97.60           C  
ATOM   2498  NZ  LYS A 307     -24.510  -8.250  15.261  1.00 97.60           N  
ATOM   2499  N   MET A 308     -16.495  -6.867  14.588  1.00 97.63           N  
ATOM   2500  CA  MET A 308     -15.333  -6.103  14.121  1.00 97.63           C  
ATOM   2501  C   MET A 308     -14.061  -6.951  14.028  1.00 97.63           C  
ATOM   2502  CB  MET A 308     -15.092  -4.886  15.026  1.00 97.63           C  
ATOM   2503  O   MET A 308     -13.283  -6.767  13.092  1.00 97.63           O  
ATOM   2504  CG  MET A 308     -16.035  -3.723  14.702  1.00 97.63           C  
ATOM   2505  SD  MET A 308     -15.982  -3.078  13.001  1.00 97.63           S  
ATOM   2506  CE  MET A 308     -14.198  -2.836  12.775  1.00 97.63           C  
ATOM   2507  N   CYS A 309     -13.850  -7.887  14.955  1.00 97.82           N  
ATOM   2508  CA  CYS A 309     -12.737  -8.835  14.884  1.00 97.82           C  
ATOM   2509  C   CYS A 309     -12.892  -9.793  13.694  1.00 97.82           C  
ATOM   2510  CB  CYS A 309     -12.615  -9.601  16.205  1.00 97.82           C  
ATOM   2511  O   CYS A 309     -11.947  -9.966  12.932  1.00 97.82           O  
ATOM   2512  SG  CYS A 309     -12.180  -8.463  17.551  1.00 97.82           S  
ATOM   2513  N   GLU A 310     -14.091 -10.330  13.465  1.00 97.56           N  
ATOM   2514  CA  GLU A 310     -14.404 -11.160  12.293  1.00 97.56           C  
ATOM   2515  C   GLU A 310     -14.178 -10.395  10.980  1.00 97.56           C  
ATOM   2516  CB  GLU A 310     -15.872 -11.596  12.356  1.00 97.56           C  
ATOM   2517  O   GLU A 310     -13.588 -10.922  10.033  1.00 97.56           O  
ATOM   2518  CG  GLU A 310     -16.165 -12.617  13.464  1.00 97.56           C  
ATOM   2519  CD  GLU A 310     -17.667 -12.916  13.604  1.00 97.56           C  
ATOM   2520  OE1 GLU A 310     -17.997 -13.794  14.428  1.00 97.56           O  
ATOM   2521  OE2 GLU A 310     -18.482 -12.251  12.916  1.00 97.56           O  
ATOM   2522  N   LEU A 311     -14.589  -9.121  10.923  1.00 98.08           N  
ATOM   2523  CA  LEU A 311     -14.313  -8.255   9.777  1.00 98.08           C  
ATOM   2524  C   LEU A 311     -12.806  -8.067   9.565  1.00 98.08           C  
ATOM   2525  CB  LEU A 311     -15.024  -6.903   9.964  1.00 98.08           C  
ATOM   2526  O   LEU A 311     -12.338  -8.169   8.430  1.00 98.08           O  
ATOM   2527  CG  LEU A 311     -14.693  -5.872   8.866  1.00 98.08           C  
ATOM   2528  CD1 LEU A 311     -15.168  -6.336   7.488  1.00 98.08           C  
ATOM   2529  CD2 LEU A 311     -15.359  -4.535   9.184  1.00 98.08           C  
ATOM   2530  N   LEU A 312     -12.049  -7.794  10.632  1.00 97.89           N  
ATOM   2531  CA  LEU A 312     -10.595  -7.659  10.565  1.00 97.89           C  
ATOM   2532  C   LEU A 312      -9.949  -8.940  10.030  1.00 97.89           C  
ATOM   2533  CB  LEU A 312     -10.046  -7.287  11.953  1.00 97.89           C  
ATOM   2534  O   LEU A 312      -9.127  -8.853   9.125  1.00 97.89           O  
ATOM   2535  CG  LEU A 312      -8.510  -7.349  12.054  1.00 97.89           C  
ATOM   2536  CD1 LEU A 312      -7.811  -6.272  11.234  1.00 97.89           C  
ATOM   2537  CD2 LEU A 312      -8.091  -7.138  13.497  1.00 97.89           C  
ATOM   2538  N   GLU A 313     -10.329 -10.111  10.539  1.00 96.93           N  
ATOM   2539  CA  GLU A 313      -9.804 -11.402  10.080  1.00 96.93           C  
ATOM   2540  C   GLU A 313     -10.136 -11.658   8.604  1.00 96.93           C  
ATOM   2541  CB  GLU A 313     -10.376 -12.533  10.947  1.00 96.93           C  
ATOM   2542  O   GLU A 313      -9.290 -12.122   7.830  1.00 96.93           O  
ATOM   2543  CG  GLU A 313      -9.756 -12.556  12.354  1.00 96.93           C  
ATOM   2544  CD  GLU A 313     -10.325 -13.669  13.249  1.00 96.93           C  
ATOM   2545  OE1 GLU A 313     -10.115 -13.575  14.483  1.00 96.93           O  
ATOM   2546  OE2 GLU A 313     -10.896 -14.633  12.690  1.00 96.93           O  
ATOM   2547  N   PHE A 314     -11.347 -11.295   8.173  1.00 97.43           N  
ATOM   2548  CA  PHE A 314     -11.746 -11.412   6.776  1.00 97.43           C  
ATOM   2549  C   PHE A 314     -10.918 -10.496   5.864  1.00 97.43           C  
ATOM   2550  CB  PHE A 314     -13.246 -11.127   6.644  1.00 97.43           C  
ATOM   2551  O   PHE A 314     -10.401 -10.943   4.834  1.00 97.43           O  
ATOM   2552  CG  PHE A 314     -13.767 -11.439   5.258  1.00 97.43           C  
ATOM   2553  CD1 PHE A 314     -14.225 -10.417   4.406  1.00 97.43           C  
ATOM   2554  CD2 PHE A 314     -13.773 -12.774   4.814  1.00 97.43           C  
ATOM   2555  CE1 PHE A 314     -14.684 -10.750   3.118  1.00 97.43           C  
ATOM   2556  CE2 PHE A 314     -14.225 -13.095   3.524  1.00 97.43           C  
ATOM   2557  CZ  PHE A 314     -14.682 -12.079   2.673  1.00 97.43           C  
ATOM   2558  N   VAL A 315     -10.741  -9.233   6.257  1.00 97.72           N  
ATOM   2559  CA  VAL A 315      -9.919  -8.244   5.542  1.00 97.72           C  
ATOM   2560  C   VAL A 315      -8.454  -8.676   5.508  1.00 97.72           C  
ATOM   2561  CB  VAL A 315     -10.074  -6.862   6.202  1.00 97.72           C  
ATOM   2562  O   VAL A 315      -7.834  -8.645   4.442  1.00 97.72           O  
ATOM   2563  CG1 VAL A 315      -9.090  -5.823   5.653  1.00 97.72           C  
ATOM   2564  CG2 VAL A 315     -11.484  -6.304   5.968  1.00 97.72           C  
ATOM   2565  N   ASP A 316      -7.921  -9.149   6.634  1.00 97.51           N  
ATOM   2566  CA  ASP A 316      -6.563  -9.671   6.746  1.00 97.51           C  
ATOM   2567  C   ASP A 316      -6.345 -10.823   5.762  1.00 97.51           C  
ATOM   2568  CB  ASP A 316      -6.280 -10.129   8.185  1.00 97.51           C  
ATOM   2569  O   ASP A 316      -5.435 -10.776   4.939  1.00 97.51           O  
ATOM   2570  CG  ASP A 316      -4.812 -10.520   8.316  1.00 97.51           C  
ATOM   2571  OD1 ASP A 316      -3.979  -9.638   8.035  1.00 97.51           O  
ATOM   2572  OD2 ASP A 316      -4.490 -11.689   8.627  1.00 97.51           O  
ATOM   2573  N   SER A 317      -7.250 -11.805   5.724  1.00 96.64           N  
ATOM   2574  CA  SER A 317      -7.156 -12.942   4.798  1.00 96.64           C  
ATOM   2575  C   SER A 317      -7.149 -12.535   3.313  1.00 96.64           C  
ATOM   2576  CB  SER A 317      -8.309 -13.915   5.069  1.00 96.64           C  
ATOM   2577  O   SER A 317      -6.560 -13.217   2.461  1.00 96.64           O  
ATOM   2578  OG  SER A 317      -9.504 -13.502   4.431  1.00 96.64           O  
ATOM   2579  N   ALA A 318      -7.807 -11.421   2.977  1.00 96.65           N  
ATOM   2580  CA  ALA A 318      -7.853 -10.884   1.625  1.00 96.65           C  
ATOM   2581  C   ALA A 318      -6.581 -10.097   1.275  1.00 96.65           C  
ATOM   2582  CB  ALA A 318      -9.122 -10.036   1.478  1.00 96.65           C  
ATOM   2583  O   ALA A 318      -6.100 -10.194   0.143  1.00 96.65           O  
ATOM   2584  N   MET A 319      -6.026  -9.354   2.234  1.00 95.62           N  
ATOM   2585  CA  MET A 319      -4.930  -8.404   2.025  1.00 95.62           C  
ATOM   2586  C   MET A 319      -3.559  -8.891   2.492  1.00 95.62           C  
ATOM   2587  CB  MET A 319      -5.259  -7.095   2.737  1.00 95.62           C  
ATOM   2588  O   MET A 319      -2.559  -8.244   2.191  1.00 95.62           O  
ATOM   2589  CG  MET A 319      -6.417  -6.356   2.067  1.00 95.62           C  
ATOM   2590  SD  MET A 319      -6.888  -4.833   2.914  1.00 95.62           S  
ATOM   2591  CE  MET A 319      -5.272  -4.051   3.216  1.00 95.62           C  
ATOM   2592  N   SER A 320      -3.466 -10.034   3.165  1.00 96.79           N  
ATOM   2593  CA  SER A 320      -2.235 -10.522   3.797  1.00 96.79           C  
ATOM   2594  C   SER A 320      -1.031 -10.570   2.840  1.00 96.79           C  
ATOM   2595  CB  SER A 320      -2.504 -11.927   4.356  1.00 96.79           C  
ATOM   2596  O   SER A 320       0.109 -10.371   3.242  1.00 96.79           O  
ATOM   2597  OG  SER A 320      -2.585 -12.862   3.285  1.00 96.79           O  
ATOM   2598  N   SER A 321      -1.275 -10.873   1.554  1.00 97.25           N  
ATOM   2599  CA  SER A 321      -0.246 -10.870   0.499  1.00 97.25           C  
ATOM   2600  C   SER A 321       0.264  -9.464   0.182  1.00 97.25           C  
ATOM   2601  CB  SER A 321      -0.806 -11.443  -0.808  1.00 97.25           C  
ATOM   2602  O   SER A 321       1.453  -9.296  -0.058  1.00 97.25           O  
ATOM   2603  OG  SER A 321      -0.953 -12.851  -0.755  1.00 97.25           O  
ATOM   2604  N   LEU A 322      -0.631  -8.475   0.168  1.00 97.31           N  
ATOM   2605  CA  LEU A 322      -0.293  -7.074  -0.073  1.00 97.31           C  
ATOM   2606  C   LEU A 322       0.519  -6.511   1.090  1.00 97.31           C  
ATOM   2607  CB  LEU A 322      -1.595  -6.276  -0.276  1.00 97.31           C  
ATOM   2608  O   LEU A 322       1.523  -5.849   0.858  1.00 97.31           O  
ATOM   2609  CG  LEU A 322      -1.376  -4.785  -0.581  1.00 97.31           C  
ATOM   2610  CD1 LEU A 322      -0.664  -4.566  -1.915  1.00 97.31           C  
ATOM   2611  CD2 LEU A 322      -2.732  -4.084  -0.629  1.00 97.31           C  
ATOM   2612  N   ILE A 323       0.112  -6.827   2.323  1.00 97.12           N  
ATOM   2613  CA  ILE A 323       0.840  -6.442   3.535  1.00 97.12           C  
ATOM   2614  C   ILE A 323       2.258  -7.010   3.497  1.00 97.12           C  
ATOM   2615  CB  ILE A 323       0.068  -6.897   4.791  1.00 97.12           C  
ATOM   2616  O   ILE A 323       3.218  -6.262   3.650  1.00 97.12           O  
ATOM   2617  CG1 ILE A 323      -1.251  -6.100   4.920  1.00 97.12           C  
ATOM   2618  CG2 ILE A 323       0.946  -6.705   6.042  1.00 97.12           C  
ATOM   2619  CD1 ILE A 323      -2.265  -6.774   5.850  1.00 97.12           C  
ATOM   2620  N   LEU A 324       2.396  -8.308   3.205  1.00 96.88           N  
ATOM   2621  CA  LEU A 324       3.706  -8.946   3.100  1.00 96.88           C  
ATOM   2622  C   LEU A 324       4.596  -8.268   2.052  1.00 96.88           C  
ATOM   2623  CB  LEU A 324       3.520 -10.446   2.824  1.00 96.88           C  
ATOM   2624  O   LEU A 324       5.751  -7.957   2.338  1.00 96.88           O  
ATOM   2625  CG  LEU A 324       4.844 -11.231   2.730  1.00 96.88           C  
ATOM   2626  CD1 LEU A 324       5.645 -11.174   4.031  1.00 96.88           C  
ATOM   2627  CD2 LEU A 324       4.538 -12.695   2.416  1.00 96.88           C  
ATOM   2628  N   LEU A 325       4.047  -8.015   0.862  1.00 97.05           N  
ATOM   2629  CA  LEU A 325       4.769  -7.355  -0.219  1.00 97.05           C  
ATOM   2630  C   LEU A 325       5.207  -5.935   0.165  1.00 97.05           C  
ATOM   2631  CB  LEU A 325       3.881  -7.358  -1.474  1.00 97.05           C  
ATOM   2632  O   LEU A 325       6.370  -5.596  -0.029  1.00 97.05           O  
ATOM   2633  CG  LEU A 325       4.518  -6.638  -2.674  1.00 97.05           C  
ATOM   2634  CD1 LEU A 325       5.828  -7.305  -3.099  1.00 97.05           C  
ATOM   2635  CD2 LEU A 325       3.520  -6.632  -3.828  1.00 97.05           C  
ATOM   2636  N   SER A 326       4.301  -5.130   0.726  1.00 96.46           N  
ATOM   2637  CA  SER A 326       4.580  -3.763   1.186  1.00 96.46           C  
ATOM   2638  C   SER A 326       5.691  -3.737   2.235  1.00 96.46           C  
ATOM   2639  CB  SER A 326       3.295  -3.141   1.745  1.00 96.46           C  
ATOM   2640  O   SER A 326       6.651  -2.984   2.085  1.00 96.46           O  
ATOM   2641  OG  SER A 326       3.554  -2.012   2.551  1.00 96.46           O  
ATOM   2642  N   CYS A 327       5.623  -4.597   3.254  1.00 95.03           N  
ATOM   2643  CA  CYS A 327       6.626  -4.631   4.315  1.00 95.03           C  
ATOM   2644  C   CYS A 327       8.011  -5.040   3.797  1.00 95.03           C  
ATOM   2645  CB  CYS A 327       6.159  -5.590   5.410  1.00 95.03           C  
ATOM   2646  O   CYS A 327       8.989  -4.371   4.120  1.00 95.03           O  
ATOM   2647  SG  CYS A 327       4.682  -4.958   6.262  1.00 95.03           S  
ATOM   2648  N   VAL A 328       8.105  -6.097   2.978  1.00 94.43           N  
ATOM   2649  CA  VAL A 328       9.387  -6.540   2.391  1.00 94.43           C  
ATOM   2650  C   VAL A 328       9.972  -5.455   1.491  1.00 94.43           C  
ATOM   2651  CB  VAL A 328       9.209  -7.853   1.602  1.00 94.43           C  
ATOM   2652  O   VAL A 328      11.156  -5.141   1.585  1.00 94.43           O  
ATOM   2653  CG1 VAL A 328      10.456  -8.241   0.795  1.00 94.43           C  
ATOM   2654  CG2 VAL A 328       8.907  -9.014   2.559  1.00 94.43           C  
ATOM   2655  N   ASN A 329       9.131  -4.854   0.651  1.00 95.46           N  
ATOM   2656  CA  ASN A 329       9.516  -3.764  -0.231  1.00 95.46           C  
ATOM   2657  C   ASN A 329      10.051  -2.558   0.553  1.00 95.46           C  
ATOM   2658  CB  ASN A 329       8.280  -3.423  -1.068  1.00 95.46           C  
ATOM   2659  O   ASN A 329      11.166  -2.108   0.308  1.00 95.46           O  
ATOM   2660  CG  ASN A 329       8.441  -2.140  -1.839  1.00 95.46           C  
ATOM   2661  ND2 ASN A 329       7.752  -1.100  -1.423  1.00 95.46           N  
ATOM   2662  OD1 ASN A 329       9.189  -2.057  -2.794  1.00 95.46           O  
ATOM   2663  N   ASN A 330       9.289  -2.058   1.525  1.00 94.76           N  
ATOM   2664  CA  ASN A 330       9.696  -0.899   2.313  1.00 94.76           C  
ATOM   2665  C   ASN A 330      10.983  -1.168   3.094  1.00 94.76           C  
ATOM   2666  CB  ASN A 330       8.537  -0.490   3.232  1.00 94.76           C  
ATOM   2667  O   ASN A 330      11.869  -0.319   3.102  1.00 94.76           O  
ATOM   2668  CG  ASN A 330       7.449   0.255   2.480  1.00 94.76           C  
ATOM   2669  ND2 ASN A 330       6.209   0.120   2.876  1.00 94.76           N  
ATOM   2670  OD1 ASN A 330       7.697   0.955   1.507  1.00 94.76           O  
ATOM   2671  N   LEU A 331      11.128  -2.360   3.678  1.00 93.22           N  
ATOM   2672  CA  LEU A 331      12.353  -2.753   4.369  1.00 93.22           C  
ATOM   2673  C   LEU A 331      13.565  -2.740   3.427  1.00 93.22           C  
ATOM   2674  CB  LEU A 331      12.128  -4.134   5.006  1.00 93.22           C  
ATOM   2675  O   LEU A 331      14.580  -2.132   3.757  1.00 93.22           O  
ATOM   2676  CG  LEU A 331      13.327  -4.658   5.814  1.00 93.22           C  
ATOM   2677  CD1 LEU A 331      13.653  -3.747   6.991  1.00 93.22           C  
ATOM   2678  CD2 LEU A 331      12.999  -6.042   6.372  1.00 93.22           C  
ATOM   2679  N   TYR A 332      13.445  -3.347   2.242  1.00 93.53           N  
ATOM   2680  CA  TYR A 332      14.520  -3.371   1.248  1.00 93.53           C  
ATOM   2681  C   TYR A 332      14.961  -1.960   0.844  1.00 93.53           C  
ATOM   2682  CB  TYR A 332      14.070  -4.169   0.013  1.00 93.53           C  
ATOM   2683  O   TYR A 332      16.153  -1.656   0.872  1.00 93.53           O  
ATOM   2684  CG  TYR A 332      15.053  -4.087  -1.141  1.00 93.53           C  
ATOM   2685  CD1 TYR A 332      14.883  -3.110  -2.143  1.00 93.53           C  
ATOM   2686  CD2 TYR A 332      16.174  -4.937  -1.174  1.00 93.53           C  
ATOM   2687  CE1 TYR A 332      15.835  -2.976  -3.170  1.00 93.53           C  
ATOM   2688  CE2 TYR A 332      17.130  -4.808  -2.201  1.00 93.53           C  
ATOM   2689  OH  TYR A 332      17.890  -3.664  -4.176  1.00 93.53           O  
ATOM   2690  CZ  TYR A 332      16.963  -3.819  -3.196  1.00 93.53           C  
ATOM   2691  N   PHE A 333      14.015  -1.086   0.489  1.00 94.73           N  
ATOM   2692  CA  PHE A 333      14.350   0.261   0.026  1.00 94.73           C  
ATOM   2693  C   PHE A 333      14.887   1.155   1.149  1.00 94.73           C  
ATOM   2694  CB  PHE A 333      13.147   0.895  -0.684  1.00 94.73           C  
ATOM   2695  O   PHE A 333      15.776   1.963   0.885  1.00 94.73           O  
ATOM   2696  CG  PHE A 333      12.984   0.449  -2.120  1.00 94.73           C  
ATOM   2697  CD1 PHE A 333      13.762   1.056  -3.123  1.00 94.73           C  
ATOM   2698  CD2 PHE A 333      12.055  -0.545  -2.472  1.00 94.73           C  
ATOM   2699  CE1 PHE A 333      13.616   0.659  -4.462  1.00 94.73           C  
ATOM   2700  CE2 PHE A 333      11.941  -0.971  -3.805  1.00 94.73           C  
ATOM   2701  CZ  PHE A 333      12.726  -0.372  -4.798  1.00 94.73           C  
ATOM   2702  N   VAL A 334      14.397   1.002   2.387  1.00 94.06           N  
ATOM   2703  CA  VAL A 334      14.927   1.741   3.544  1.00 94.06           C  
ATOM   2704  C   VAL A 334      16.378   1.343   3.792  1.00 94.06           C  
ATOM   2705  CB  VAL A 334      14.053   1.540   4.799  1.00 94.06           C  
ATOM   2706  O   VAL A 334      17.231   2.224   3.854  1.00 94.06           O  
ATOM   2707  CG1 VAL A 334      14.734   2.033   6.084  1.00 94.06           C  
ATOM   2708  CG2 VAL A 334      12.739   2.324   4.672  1.00 94.06           C  
ATOM   2709  N   CYS A 335      16.679   0.043   3.852  1.00 91.55           N  
ATOM   2710  CA  CYS A 335      18.054  -0.444   3.984  1.00 91.55           C  
ATOM   2711  C   CYS A 335      18.940   0.047   2.832  1.00 91.55           C  
ATOM   2712  CB  CYS A 335      18.033  -1.976   4.040  1.00 91.55           C  
ATOM   2713  O   CYS A 335      19.992   0.641   3.048  1.00 91.55           O  
ATOM   2714  SG  CYS A 335      17.374  -2.521   5.637  1.00 91.55           S  
ATOM   2715  N   TYR A 336      18.474  -0.100   1.587  1.00 91.01           N  
ATOM   2716  CA  TYR A 336      19.230   0.362   0.427  1.00 91.01           C  
ATOM   2717  C   TYR A 336      19.559   1.860   0.501  1.00 91.01           C  
ATOM   2718  CB  TYR A 336      18.470   0.048  -0.867  1.00 91.01           C  
ATOM   2719  O   TYR A 336      20.697   2.252   0.250  1.00 91.01           O  
ATOM   2720  CG  TYR A 336      19.171   0.628  -2.080  1.00 91.01           C  
ATOM   2721  CD1 TYR A 336      18.783   1.886  -2.582  1.00 91.01           C  
ATOM   2722  CD2 TYR A 336      20.280  -0.040  -2.632  1.00 91.01           C  
ATOM   2723  CE1 TYR A 336      19.514   2.484  -3.625  1.00 91.01           C  
ATOM   2724  CE2 TYR A 336      21.001   0.545  -3.690  1.00 91.01           C  
ATOM   2725  OH  TYR A 336      21.247   2.349  -5.266  1.00 91.01           O  
ATOM   2726  CZ  TYR A 336      20.624   1.815  -4.181  1.00 91.01           C  
ATOM   2727  N   GLN A 337      18.593   2.722   0.825  1.00 91.65           N  
ATOM   2728  CA  GLN A 337      18.866   4.157   0.902  1.00 91.65           C  
ATOM   2729  C   GLN A 337      19.784   4.498   2.082  1.00 91.65           C  
ATOM   2730  CB  GLN A 337      17.566   4.962   0.951  1.00 91.65           C  
ATOM   2731  O   GLN A 337      20.671   5.330   1.907  1.00 91.65           O  
ATOM   2732  CG  GLN A 337      16.810   4.952  -0.388  1.00 91.65           C  
ATOM   2733  CD  GLN A 337      15.503   5.737  -0.324  1.00 91.65           C  
ATOM   2734  NE2 GLN A 337      14.823   5.933  -1.432  1.00 91.65           N  
ATOM   2735  OE1 GLN A 337      15.069   6.196   0.712  1.00 91.65           O  
ATOM   2736  N   LEU A 338      19.640   3.829   3.233  1.00 91.45           N  
ATOM   2737  CA  LEU A 338      20.510   4.024   4.400  1.00 91.45           C  
ATOM   2738  C   LEU A 338      21.975   3.685   4.104  1.00 91.45           C  
ATOM   2739  CB  LEU A 338      19.979   3.223   5.597  1.00 91.45           C  
ATOM   2740  O   LEU A 338      22.850   4.504   4.392  1.00 91.45           O  
ATOM   2741  CG  LEU A 338      18.730   3.840   6.252  1.00 91.45           C  
ATOM   2742  CD1 LEU A 338      18.198   2.895   7.328  1.00 91.45           C  
ATOM   2743  CD2 LEU A 338      19.013   5.191   6.920  1.00 91.45           C  
ATOM   2744  N   LEU A 339      22.237   2.569   3.418  1.00 86.62           N  
ATOM   2745  CA  LEU A 339      23.582   2.195   2.973  1.00 86.62           C  
ATOM   2746  C   LEU A 339      24.226   3.285   2.100  1.00 86.62           C  
ATOM   2747  CB  LEU A 339      23.466   0.868   2.200  1.00 86.62           C  
ATOM   2748  O   LEU A 339      25.436   3.507   2.135  1.00 86.62           O  
ATOM   2749  CG  LEU A 339      24.811   0.297   1.716  1.00 86.62           C  
ATOM   2750  CD1 LEU A 339      25.712  -0.097   2.886  1.00 86.62           C  
ATOM   2751  CD2 LEU A 339      24.562  -0.937   0.847  1.00 86.62           C  
ATOM   2752  N   ASN A 340      23.412   4.002   1.322  1.00 86.84           N  
ATOM   2753  CA  ASN A 340      23.872   5.032   0.396  1.00 86.84           C  
ATOM   2754  C   ASN A 340      23.893   6.456   0.993  1.00 86.84           C  
ATOM   2755  CB  ASN A 340      23.064   4.921  -0.907  1.00 86.84           C  
ATOM   2756  O   ASN A 340      24.261   7.384   0.271  1.00 86.84           O  
ATOM   2757  CG  ASN A 340      23.350   3.636  -1.675  1.00 86.84           C  
ATOM   2758  ND2 ASN A 340      22.394   2.765  -1.812  1.00 86.84           N  
ATOM   2759  OD1 ASN A 340      24.425   3.401  -2.205  1.00 86.84           O  
ATOM   2760  N   VAL A 341      23.576   6.651   2.285  1.00 88.42           N  
ATOM   2761  CA  VAL A 341      23.515   7.980   2.947  1.00 88.42           C  
ATOM   2762  C   VAL A 341      24.795   8.785   2.801  1.00 88.42           C  
ATOM   2763  CB  VAL A 341      23.139   7.837   4.439  1.00 88.42           C  
ATOM   2764  O   VAL A 341      24.760  10.001   2.620  1.00 88.42           O  
ATOM   2765  CG1 VAL A 341      23.425   9.079   5.298  1.00 88.42           C  
ATOM   2766  CG2 VAL A 341      21.637   7.581   4.554  1.00 88.42           C  
ATOM   2767  N   PHE A 342      25.936   8.110   2.855  1.00 84.38           N  
ATOM   2768  CA  PHE A 342      27.230   8.770   2.816  1.00 84.38           C  
ATOM   2769  C   PHE A 342      27.951   8.663   1.469  1.00 84.38           C  
ATOM   2770  CB  PHE A 342      28.091   8.226   3.930  1.00 84.38           C  
ATOM   2771  O   PHE A 342      29.159   8.935   1.379  1.00 84.38           O  
ATOM   2772  CG  PHE A 342      27.583   8.341   5.340  1.00 84.38           C  
ATOM   2773  CD1 PHE A 342      27.619   9.586   5.989  1.00 84.38           C  
ATOM   2774  CD2 PHE A 342      27.154   7.195   6.028  1.00 84.38           C  
ATOM   2775  CE1 PHE A 342      27.228   9.684   7.334  1.00 84.38           C  
ATOM   2776  CE2 PHE A 342      26.766   7.294   7.373  1.00 84.38           C  
ATOM   2777  CZ  PHE A 342      26.807   8.537   8.027  1.00 84.38           C  
ATOM   2778  N   ASN A 343      27.244   8.246   0.420  1.00 84.11           N  
ATOM   2779  CA  ASN A 343      27.804   8.282  -0.918  1.00 84.11           C  
ATOM   2780  C   ASN A 343      27.997   9.726  -1.363  1.00 84.11           C  
ATOM   2781  CB  ASN A 343      26.923   7.501  -1.897  1.00 84.11           C  
ATOM   2782  O   ASN A 343      27.106  10.565  -1.246  1.00 84.11           O  
ATOM   2783  CG  ASN A 343      27.150   6.010  -1.800  1.00 84.11           C  
ATOM   2784  ND2 ASN A 343      26.335   5.251  -2.477  1.00 84.11           N  
ATOM   2785  OD1 ASN A 343      28.098   5.523  -1.215  1.00 84.11           O  
ATOM   2786  N   LYS A 344      29.172  10.009  -1.932  1.00 84.90           N  
ATOM   2787  CA  LYS A 344      29.422  11.302  -2.565  1.00 84.90           C  
ATOM   2788  C   LYS A 344      28.529  11.411  -3.794  1.00 84.90           C  
ATOM   2789  CB  LYS A 344      30.906  11.476  -2.914  1.00 84.90           C  
ATOM   2790  O   LYS A 344      28.699  10.668  -4.758  1.00 84.90           O  
ATOM   2791  CG  LYS A 344      31.776  11.592  -1.653  1.00 84.90           C  
ATOM   2792  CD  LYS A 344      33.240  11.875  -2.018  1.00 84.90           C  
ATOM   2793  CE  LYS A 344      34.093  11.953  -0.745  1.00 84.90           C  
ATOM   2794  NZ  LYS A 344      35.523  12.227  -1.042  1.00 84.90           N  
ATOM   2795  N   LEU A 345      27.591  12.349  -3.758  1.00 88.59           N  
ATOM   2796  CA  LEU A 345      26.784  12.725  -4.908  1.00 88.59           C  
ATOM   2797  C   LEU A 345      27.447  13.893  -5.630  1.00 88.59           C  
ATOM   2798  CB  LEU A 345      25.338  13.028  -4.488  1.00 88.59           C  
ATOM   2799  O   LEU A 345      28.131  14.726  -5.034  1.00 88.59           O  
ATOM   2800  CG  LEU A 345      24.630  11.852  -3.794  1.00 88.59           C  
ATOM   2801  CD1 LEU A 345      23.289  12.315  -3.247  1.00 88.59           C  
ATOM   2802  CD2 LEU A 345      24.377  10.694  -4.762  1.00 88.59           C  
ATOM   2803  N   ARG A 346      27.259  13.929  -6.947  1.00 88.10           N  
ATOM   2804  CA  ARG A 346      27.992  14.849  -7.814  1.00 88.10           C  
ATOM   2805  C   ARG A 346      27.473  16.284  -7.774  1.00 88.10           C  
ATOM   2806  CB  ARG A 346      27.985  14.267  -9.229  1.00 88.10           C  
ATOM   2807  O   ARG A 346      28.260  17.221  -7.840  1.00 88.10           O  
ATOM   2808  CG  ARG A 346      28.989  15.031 -10.079  1.00 88.10           C  
ATOM   2809  CD  ARG A 346      29.369  14.261 -11.335  1.00 88.10           C  
ATOM   2810  NE  ARG A 346      30.506  14.969 -11.913  1.00 88.10           N  
ATOM   2811  NH1 ARG A 346      32.175  13.407 -11.640  1.00 88.10           N  
ATOM   2812  NH2 ARG A 346      32.665  15.535 -12.116  1.00 88.10           N  
ATOM   2813  CZ  ARG A 346      31.773  14.618 -11.900  1.00 88.10           C  
ATOM   2814  N   TRP A 347      26.156  16.450  -7.685  1.00 90.70           N  
ATOM   2815  CA  TRP A 347      25.493  17.749  -7.771  1.00 90.70           C  
ATOM   2816  C   TRP A 347      24.672  18.035  -6.509  1.00 90.70           C  
ATOM   2817  CB  TRP A 347      24.610  17.795  -9.023  1.00 90.70           C  
ATOM   2818  O   TRP A 347      24.055  17.107  -5.985  1.00 90.70           O  
ATOM   2819  CG  TRP A 347      25.316  17.508 -10.313  1.00 90.70           C  
ATOM   2820  CD1 TRP A 347      25.064  16.460 -11.129  1.00 90.70           C  
ATOM   2821  CD2 TRP A 347      26.366  18.280 -10.971  1.00 90.70           C  
ATOM   2822  CE2 TRP A 347      26.695  17.633 -12.202  1.00 90.70           C  
ATOM   2823  CE3 TRP A 347      27.065  19.466 -10.657  1.00 90.70           C  
ATOM   2824  NE1 TRP A 347      25.871  16.530 -12.247  1.00 90.70           N  
ATOM   2825  CH2 TRP A 347      28.318  19.338 -12.753  1.00 90.70           C  
ATOM   2826  CZ2 TRP A 347      27.656  18.144 -13.084  1.00 90.70           C  
ATOM   2827  CZ3 TRP A 347      28.026  19.993 -11.543  1.00 90.70           C  
ATOM   2828  N   PRO A 348      24.574  19.302  -6.059  1.00 92.66           N  
ATOM   2829  CA  PRO A 348      23.752  19.676  -4.903  1.00 92.66           C  
ATOM   2830  C   PRO A 348      22.291  19.221  -5.010  1.00 92.66           C  
ATOM   2831  CB  PRO A 348      23.855  21.201  -4.807  1.00 92.66           C  
ATOM   2832  O   PRO A 348      21.725  18.733  -4.038  1.00 92.66           O  
ATOM   2833  CG  PRO A 348      25.225  21.496  -5.413  1.00 92.66           C  
ATOM   2834  CD  PRO A 348      25.343  20.452  -6.521  1.00 92.66           C  
ATOM   2835  N   ILE A 349      21.696  19.292  -6.208  1.00 93.26           N  
ATOM   2836  CA  ILE A 349      20.322  18.823  -6.445  1.00 93.26           C  
ATOM   2837  C   ILE A 349      20.149  17.329  -6.144  1.00 93.26           C  
ATOM   2838  CB  ILE A 349      19.864  19.179  -7.879  1.00 93.26           C  
ATOM   2839  O   ILE A 349      19.100  16.923  -5.653  1.00 93.26           O  
ATOM   2840  CG1 ILE A 349      18.380  18.836  -8.132  1.00 93.26           C  
ATOM   2841  CG2 ILE A 349      20.715  18.503  -8.970  1.00 93.26           C  
ATOM   2842  CD1 ILE A 349      17.406  19.611  -7.238  1.00 93.26           C  
ATOM   2843  N   ASN A 350      21.188  16.517  -6.358  1.00 94.18           N  
ATOM   2844  CA  ASN A 350      21.134  15.085  -6.076  1.00 94.18           C  
ATOM   2845  C   ASN A 350      21.107  14.835  -4.567  1.00 94.18           C  
ATOM   2846  CB  ASN A 350      22.305  14.357  -6.764  1.00 94.18           C  
ATOM   2847  O   ASN A 350      20.409  13.928  -4.131  1.00 94.18           O  
ATOM   2848  CG  ASN A 350      22.277  14.485  -8.276  1.00 94.18           C  
ATOM   2849  ND2 ASN A 350      23.263  13.982  -8.977  1.00 94.18           N  
ATOM   2850  OD1 ASN A 350      21.385  15.062  -8.867  1.00 94.18           O  
ATOM   2851  N   TYR A 351      21.801  15.657  -3.769  1.00 94.62           N  
ATOM   2852  CA  TYR A 351      21.693  15.600  -2.308  1.00 94.62           C  
ATOM   2853  C   TYR A 351      20.293  15.984  -1.832  1.00 94.62           C  
ATOM   2854  CB  TYR A 351      22.739  16.500  -1.639  1.00 94.62           C  
ATOM   2855  O   TYR A 351      19.737  15.285  -0.990  1.00 94.62           O  
ATOM   2856  CG  TYR A 351      24.158  15.979  -1.711  1.00 94.62           C  
ATOM   2857  CD1 TYR A 351      24.594  15.012  -0.785  1.00 94.62           C  
ATOM   2858  CD2 TYR A 351      25.047  16.477  -2.680  1.00 94.62           C  
ATOM   2859  CE1 TYR A 351      25.919  14.538  -0.829  1.00 94.62           C  
ATOM   2860  CE2 TYR A 351      26.378  16.026  -2.713  1.00 94.62           C  
ATOM   2861  OH  TYR A 351      28.086  14.581  -1.875  1.00 94.62           O  
ATOM   2862  CZ  TYR A 351      26.814  15.050  -1.790  1.00 94.62           C  
ATOM   2863  N   ILE A 352      19.707  17.052  -2.385  1.00 95.91           N  
ATOM   2864  CA  ILE A 352      18.342  17.479  -2.037  1.00 95.91           C  
ATOM   2865  C   ILE A 352      17.345  16.355  -2.331  1.00 95.91           C  
ATOM   2866  CB  ILE A 352      17.960  18.781  -2.780  1.00 95.91           C  
ATOM   2867  O   ILE A 352      16.565  15.981  -1.457  1.00 95.91           O  
ATOM   2868  CG1 ILE A 352      18.870  19.946  -2.329  1.00 95.91           C  
ATOM   2869  CG2 ILE A 352      16.478  19.137  -2.543  1.00 95.91           C  
ATOM   2870  CD1 ILE A 352      18.713  21.221  -3.168  1.00 95.91           C  
ATOM   2871  N   TYR A 353      17.403  15.785  -3.539  1.00 95.83           N  
ATOM   2872  CA  TYR A 353      16.555  14.661  -3.925  1.00 95.83           C  
ATOM   2873  C   TYR A 353      16.769  13.445  -3.016  1.00 95.83           C  
ATOM   2874  CB  TYR A 353      16.813  14.302  -5.395  1.00 95.83           C  
ATOM   2875  O   TYR A 353      15.800  12.896  -2.499  1.00 95.83           O  
ATOM   2876  CG  TYR A 353      16.264  12.939  -5.765  1.00 95.83           C  
ATOM   2877  CD1 TYR A 353      17.148  11.890  -6.089  1.00 95.83           C  
ATOM   2878  CD2 TYR A 353      14.882  12.691  -5.669  1.00 95.83           C  
ATOM   2879  CE1 TYR A 353      16.649  10.595  -6.322  1.00 95.83           C  
ATOM   2880  CE2 TYR A 353      14.384  11.395  -5.887  1.00 95.83           C  
ATOM   2881  OH  TYR A 353      14.777   9.104  -6.460  1.00 95.83           O  
ATOM   2882  CZ  TYR A 353      15.263  10.347  -6.219  1.00 95.83           C  
ATOM   2883  N   PHE A 354      18.023  13.053  -2.779  1.00 95.31           N  
ATOM   2884  CA  PHE A 354      18.351  11.893  -1.954  1.00 95.31           C  
ATOM   2885  C   PHE A 354      17.777  12.015  -0.537  1.00 95.31           C  
ATOM   2886  CB  PHE A 354      19.874  11.709  -1.928  1.00 95.31           C  
ATOM   2887  O   PHE A 354      17.087  11.109  -0.075  1.00 95.31           O  
ATOM   2888  CG  PHE A 354      20.305  10.599  -0.999  1.00 95.31           C  
ATOM   2889  CD1 PHE A 354      20.652  10.897   0.332  1.00 95.31           C  
ATOM   2890  CD2 PHE A 354      20.255   9.263  -1.436  1.00 95.31           C  
ATOM   2891  CE1 PHE A 354      20.908   9.856   1.234  1.00 95.31           C  
ATOM   2892  CE2 PHE A 354      20.532   8.221  -0.536  1.00 95.31           C  
ATOM   2893  CZ  PHE A 354      20.838   8.520   0.800  1.00 95.31           C  
ATOM   2894  N   TRP A 355      18.001  13.148   0.136  1.00 95.79           N  
ATOM   2895  CA  TRP A 355      17.497  13.367   1.493  1.00 95.79           C  
ATOM   2896  C   TRP A 355      15.973  13.464   1.550  1.00 95.79           C  
ATOM   2897  CB  TRP A 355      18.146  14.616   2.093  1.00 95.79           C  
ATOM   2898  O   TRP A 355      15.367  12.936   2.483  1.00 95.79           O  
ATOM   2899  CG  TRP A 355      19.513  14.368   2.643  1.00 95.79           C  
ATOM   2900  CD1 TRP A 355      20.685  14.772   2.104  1.00 95.79           C  
ATOM   2901  CD2 TRP A 355      19.859  13.634   3.855  1.00 95.79           C  
ATOM   2902  CE2 TRP A 355      21.279  13.629   3.988  1.00 95.79           C  
ATOM   2903  CE3 TRP A 355      19.114  12.973   4.855  1.00 95.79           C  
ATOM   2904  NE1 TRP A 355      21.731  14.333   2.893  1.00 95.79           N  
ATOM   2905  CH2 TRP A 355      21.162  12.352   6.037  1.00 95.79           C  
ATOM   2906  CZ2 TRP A 355      21.931  13.001   5.057  1.00 95.79           C  
ATOM   2907  CZ3 TRP A 355      19.759  12.339   5.935  1.00 95.79           C  
ATOM   2908  N   TYR A 356      15.347  14.091   0.550  1.00 97.11           N  
ATOM   2909  CA  TYR A 356      13.892  14.124   0.448  1.00 97.11           C  
ATOM   2910  C   TYR A 356      13.317  12.711   0.288  1.00 97.11           C  
ATOM   2911  CB  TYR A 356      13.469  15.027  -0.715  1.00 97.11           C  
ATOM   2912  O   TYR A 356      12.428  12.328   1.045  1.00 97.11           O  
ATOM   2913  CG  TYR A 356      11.966  15.189  -0.810  1.00 97.11           C  
ATOM   2914  CD1 TYR A 356      11.183  14.211  -1.454  1.00 97.11           C  
ATOM   2915  CD2 TYR A 356      11.345  16.303  -0.213  1.00 97.11           C  
ATOM   2916  CE1 TYR A 356       9.784  14.348  -1.483  1.00 97.11           C  
ATOM   2917  CE2 TYR A 356       9.946  16.452  -0.269  1.00 97.11           C  
ATOM   2918  OH  TYR A 356       7.814  15.606  -0.973  1.00 97.11           O  
ATOM   2919  CZ  TYR A 356       9.163  15.470  -0.910  1.00 97.11           C  
ATOM   2920  N   SER A 357      13.849  11.928  -0.657  1.00 96.31           N  
ATOM   2921  CA  SER A 357      13.411  10.553  -0.924  1.00 96.31           C  
ATOM   2922  C   SER A 357      13.599   9.659   0.308  1.00 96.31           C  
ATOM   2923  CB  SER A 357      14.164   9.991  -2.138  1.00 96.31           C  
ATOM   2924  O   SER A 357      12.679   8.933   0.678  1.00 96.31           O  
ATOM   2925  OG  SER A 357      13.594   8.766  -2.563  1.00 96.31           O  
ATOM   2926  N   LEU A 358      14.728   9.795   1.016  1.00 95.19           N  
ATOM   2927  CA  LEU A 358      15.012   9.069   2.257  1.00 95.19           C  
ATOM   2928  C   LEU A 358      14.016   9.386   3.374  1.00 95.19           C  
ATOM   2929  CB  LEU A 358      16.463   9.358   2.679  1.00 95.19           C  
ATOM   2930  O   LEU A 358      13.408   8.480   3.950  1.00 95.19           O  
ATOM   2931  CG  LEU A 358      16.883   8.692   4.002  1.00 95.19           C  
ATOM   2932  CD1 LEU A 358      16.795   7.167   3.955  1.00 95.19           C  
ATOM   2933  CD2 LEU A 358      18.330   9.059   4.311  1.00 95.19           C  
ATOM   2934  N   LEU A 359      13.828  10.671   3.683  1.00 96.16           N  
ATOM   2935  CA  LEU A 359      12.909  11.084   4.740  1.00 96.16           C  
ATOM   2936  C   LEU A 359      11.467  10.703   4.395  1.00 96.16           C  
ATOM   2937  CB  LEU A 359      13.059  12.595   4.970  1.00 96.16           C  
ATOM   2938  O   LEU A 359      10.725  10.237   5.262  1.00 96.16           O  
ATOM   2939  CG  LEU A 359      12.163  13.144   6.096  1.00 96.16           C  
ATOM   2940  CD1 LEU A 359      12.486  12.516   7.456  1.00 96.16           C  
ATOM   2941  CD2 LEU A 359      12.353  14.655   6.205  1.00 96.16           C  
ATOM   2942  N   TYR A 360      11.083  10.859   3.127  1.00 96.81           N  
ATOM   2943  CA  TYR A 360       9.779  10.444   2.635  1.00 96.81           C  
ATOM   2944  C   TYR A 360       9.571   8.937   2.790  1.00 96.81           C  
ATOM   2945  CB  TYR A 360       9.608  10.856   1.169  1.00 96.81           C  
ATOM   2946  O   TYR A 360       8.547   8.526   3.332  1.00 96.81           O  
ATOM   2947  CG  TYR A 360       8.323  10.312   0.584  1.00 96.81           C  
ATOM   2948  CD1 TYR A 360       8.352   9.297  -0.393  1.00 96.81           C  
ATOM   2949  CD2 TYR A 360       7.096  10.757   1.106  1.00 96.81           C  
ATOM   2950  CE1 TYR A 360       7.144   8.750  -0.869  1.00 96.81           C  
ATOM   2951  CE2 TYR A 360       5.892  10.205   0.644  1.00 96.81           C  
ATOM   2952  OH  TYR A 360       4.734   8.712  -0.776  1.00 96.81           O  
ATOM   2953  CZ  TYR A 360       5.916   9.213  -0.351  1.00 96.81           C  
ATOM   2954  N   LEU A 361      10.531   8.111   2.371  1.00 95.93           N  
ATOM   2955  CA  LEU A 361      10.421   6.658   2.443  1.00 95.93           C  
ATOM   2956  C   LEU A 361      10.317   6.165   3.890  1.00 95.93           C  
ATOM   2957  CB  LEU A 361      11.629   6.034   1.728  1.00 95.93           C  
ATOM   2958  O   LEU A 361       9.434   5.361   4.203  1.00 95.93           O  
ATOM   2959  CG  LEU A 361      11.594   4.499   1.753  1.00 95.93           C  
ATOM   2960  CD1 LEU A 361      10.436   3.927   0.936  1.00 95.93           C  
ATOM   2961  CD2 LEU A 361      12.887   3.933   1.203  1.00 95.93           C  
ATOM   2962  N   ILE A 362      11.181   6.662   4.782  1.00 94.94           N  
ATOM   2963  CA  ILE A 362      11.141   6.323   6.212  1.00 94.94           C  
ATOM   2964  C   ILE A 362       9.814   6.783   6.820  1.00 94.94           C  
ATOM   2965  CB  ILE A 362      12.356   6.929   6.954  1.00 94.94           C  
ATOM   2966  O   ILE A 362       9.148   6.005   7.504  1.00 94.94           O  
ATOM   2967  CG1 ILE A 362      13.652   6.222   6.495  1.00 94.94           C  
ATOM   2968  CG2 ILE A 362      12.192   6.801   8.484  1.00 94.94           C  
ATOM   2969  CD1 ILE A 362      14.936   6.852   7.051  1.00 94.94           C  
ATOM   2970  N   GLY A 363       9.393   8.019   6.534  1.00 95.03           N  
ATOM   2971  CA  GLY A 363       8.135   8.580   7.018  1.00 95.03           C  
ATOM   2972  C   GLY A 363       6.912   7.798   6.535  1.00 95.03           C  
ATOM   2973  O   GLY A 363       6.059   7.439   7.347  1.00 95.03           O  
ATOM   2974  N   ARG A 364       6.845   7.467   5.238  1.00 95.48           N  
ATOM   2975  CA  ARG A 364       5.786   6.647   4.625  1.00 95.48           C  
ATOM   2976  C   ARG A 364       5.728   5.274   5.280  1.00 95.48           C  
ATOM   2977  CB  ARG A 364       6.032   6.526   3.105  1.00 95.48           C  
ATOM   2978  O   ARG A 364       4.662   4.859   5.727  1.00 95.48           O  
ATOM   2979  CG  ARG A 364       4.900   5.792   2.360  1.00 95.48           C  
ATOM   2980  CD  ARG A 364       5.225   5.586   0.871  1.00 95.48           C  
ATOM   2981  NE  ARG A 364       6.080   4.404   0.656  1.00 95.48           N  
ATOM   2982  NH1 ARG A 364       6.942   4.883  -1.426  1.00 95.48           N  
ATOM   2983  NH2 ARG A 364       7.589   3.062  -0.391  1.00 95.48           N  
ATOM   2984  CZ  ARG A 364       6.859   4.133  -0.374  1.00 95.48           C  
ATOM   2985  N   THR A 365       6.875   4.609   5.395  1.00 94.87           N  
ATOM   2986  CA  THR A 365       6.989   3.287   6.017  1.00 94.87           C  
ATOM   2987  C   THR A 365       6.499   3.332   7.462  1.00 94.87           C  
ATOM   2988  CB  THR A 365       8.437   2.780   5.948  1.00 94.87           C  
ATOM   2989  O   THR A 365       5.579   2.599   7.828  1.00 94.87           O  
ATOM   2990  CG2 THR A 365       8.583   1.374   6.524  1.00 94.87           C  
ATOM   2991  OG1 THR A 365       8.847   2.718   4.606  1.00 94.87           O  
ATOM   2992  N   ALA A 366       7.033   4.243   8.278  1.00 94.70           N  
ATOM   2993  CA  ALA A 366       6.615   4.409   9.666  1.00 94.70           C  
ATOM   2994  C   ALA A 366       5.113   4.700   9.776  1.00 94.70           C  
ATOM   2995  CB  ALA A 366       7.448   5.529  10.299  1.00 94.70           C  
ATOM   2996  O   ALA A 366       4.437   4.116  10.619  1.00 94.70           O  
ATOM   2997  N   PHE A 367       4.562   5.547   8.905  1.00 94.97           N  
ATOM   2998  CA  PHE A 367       3.146   5.898   8.934  1.00 94.97           C  
ATOM   2999  C   PHE A 367       2.230   4.725   8.555  1.00 94.97           C  
ATOM   3000  CB  PHE A 367       2.919   7.129   8.052  1.00 94.97           C  
ATOM   3001  O   PHE A 367       1.198   4.540   9.207  1.00 94.97           O  
ATOM   3002  CG  PHE A 367       1.548   7.752   8.208  1.00 94.97           C  
ATOM   3003  CD1 PHE A 367       0.723   7.926   7.088  1.00 94.97           C  
ATOM   3004  CD2 PHE A 367       1.107   8.197   9.468  1.00 94.97           C  
ATOM   3005  CE1 PHE A 367      -0.559   8.481   7.224  1.00 94.97           C  
ATOM   3006  CE2 PHE A 367      -0.167   8.776   9.606  1.00 94.97           C  
ATOM   3007  CZ  PHE A 367      -1.007   8.908   8.486  1.00 94.97           C  
ATOM   3008  N   VAL A 368       2.619   3.885   7.587  1.00 95.28           N  
ATOM   3009  CA  VAL A 368       1.923   2.624   7.266  1.00 95.28           C  
ATOM   3010  C   VAL A 368       1.887   1.709   8.485  1.00 95.28           C  
ATOM   3011  CB  VAL A 368       2.589   1.895   6.080  1.00 95.28           C  
ATOM   3012  O   VAL A 368       0.811   1.270   8.895  1.00 95.28           O  
ATOM   3013  CG1 VAL A 368       2.030   0.484   5.844  1.00 95.28           C  
ATOM   3014  CG2 VAL A 368       2.409   2.662   4.772  1.00 95.28           C  
ATOM   3015  N   PHE A 369       3.045   1.463   9.102  1.00 95.23           N  
ATOM   3016  CA  PHE A 369       3.149   0.580  10.262  1.00 95.23           C  
ATOM   3017  C   PHE A 369       2.399   1.117  11.482  1.00 95.23           C  
ATOM   3018  CB  PHE A 369       4.622   0.345  10.607  1.00 95.23           C  
ATOM   3019  O   PHE A 369       1.678   0.360  12.127  1.00 95.23           O  
ATOM   3020  CG  PHE A 369       5.272  -0.758   9.798  1.00 95.23           C  
ATOM   3021  CD1 PHE A 369       5.024  -2.100  10.130  1.00 95.23           C  
ATOM   3022  CD2 PHE A 369       6.138  -0.463   8.731  1.00 95.23           C  
ATOM   3023  CE1 PHE A 369       5.609  -3.131   9.374  1.00 95.23           C  
ATOM   3024  CE2 PHE A 369       6.731  -1.492   7.982  1.00 95.23           C  
ATOM   3025  CZ  PHE A 369       6.473  -2.829   8.310  1.00 95.23           C  
ATOM   3026  N   LEU A 370       2.529   2.409  11.793  1.00 95.96           N  
ATOM   3027  CA  LEU A 370       1.826   3.039  12.912  1.00 95.96           C  
ATOM   3028  C   LEU A 370       0.315   3.013  12.700  1.00 95.96           C  
ATOM   3029  CB  LEU A 370       2.311   4.486  13.099  1.00 95.96           C  
ATOM   3030  O   LEU A 370      -0.417   2.649  13.613  1.00 95.96           O  
ATOM   3031  CG  LEU A 370       3.721   4.615  13.702  1.00 95.96           C  
ATOM   3032  CD1 LEU A 370       4.157   6.080  13.661  1.00 95.96           C  
ATOM   3033  CD2 LEU A 370       3.773   4.133  15.155  1.00 95.96           C  
ATOM   3034  N   THR A 371      -0.153   3.322  11.489  1.00 95.97           N  
ATOM   3035  CA  THR A 371      -1.586   3.303  11.181  1.00 95.97           C  
ATOM   3036  C   THR A 371      -2.163   1.890  11.270  1.00 95.97           C  
ATOM   3037  CB  THR A 371      -1.855   3.903   9.796  1.00 95.97           C  
ATOM   3038  O   THR A 371      -3.269   1.723  11.775  1.00 95.97           O  
ATOM   3039  CG2 THR A 371      -3.343   4.020   9.508  1.00 95.97           C  
ATOM   3040  OG1 THR A 371      -1.386   5.229   9.725  1.00 95.97           O  
ATOM   3041  N   ALA A 372      -1.428   0.868  10.821  1.00 96.99           N  
ATOM   3042  CA  ALA A 372      -1.835  -0.527  10.988  1.00 96.99           C  
ATOM   3043  C   ALA A 372      -1.820  -0.963  12.462  1.00 96.99           C  
ATOM   3044  CB  ALA A 372      -0.925  -1.402  10.125  1.00 96.99           C  
ATOM   3045  O   ALA A 372      -2.753  -1.615  12.929  1.00 96.99           O  
ATOM   3046  N   ALA A 373      -0.797  -0.555  13.214  1.00 96.64           N  
ATOM   3047  CA  ALA A 373      -0.676  -0.856  14.634  1.00 96.64           C  
ATOM   3048  C   ALA A 373      -1.737  -0.154  15.493  1.00 96.64           C  
ATOM   3049  CB  ALA A 373       0.733  -0.478  15.084  1.00 96.64           C  
ATOM   3050  O   ALA A 373      -2.130  -0.694  16.527  1.00 96.64           O  
ATOM   3051  N   ASP A 374      -2.237   1.008  15.062  1.00 96.74           N  
ATOM   3052  CA  ASP A 374      -3.333   1.708  15.734  1.00 96.74           C  
ATOM   3053  C   ASP A 374      -4.595   0.829  15.825  1.00 96.74           C  
ATOM   3054  CB  ASP A 374      -3.670   3.037  15.027  1.00 96.74           C  
ATOM   3055  O   ASP A 374      -5.371   1.009  16.756  1.00 96.74           O  
ATOM   3056  CG  ASP A 374      -2.675   4.199  15.218  1.00 96.74           C  
ATOM   3057  OD1 ASP A 374      -1.853   4.179  16.178  1.00 96.74           O  
ATOM   3058  OD2 ASP A 374      -2.812   5.164  14.417  1.00 96.74           O  
ATOM   3059  N   ILE A 375      -4.804  -0.150  14.928  1.00 97.65           N  
ATOM   3060  CA  ILE A 375      -5.934  -1.094  15.040  1.00 97.65           C  
ATOM   3061  C   ILE A 375      -5.858  -1.849  16.372  1.00 97.65           C  
ATOM   3062  CB  ILE A 375      -5.968  -2.102  13.865  1.00 97.65           C  
ATOM   3063  O   ILE A 375      -6.844  -1.916  17.104  1.00 97.65           O  
ATOM   3064  CG1 ILE A 375      -6.122  -1.405  12.495  1.00 97.65           C  
ATOM   3065  CG2 ILE A 375      -7.142  -3.089  14.063  1.00 97.65           C  
ATOM   3066  CD1 ILE A 375      -5.811  -2.334  11.313  1.00 97.65           C  
ATOM   3067  N   ASN A 376      -4.676  -2.383  16.691  1.00 96.53           N  
ATOM   3068  CA  ASN A 376      -4.445  -3.157  17.907  1.00 96.53           C  
ATOM   3069  C   ASN A 376      -4.552  -2.298  19.170  1.00 96.53           C  
ATOM   3070  CB  ASN A 376      -3.049  -3.796  17.816  1.00 96.53           C  
ATOM   3071  O   ASN A 376      -5.062  -2.749  20.195  1.00 96.53           O  
ATOM   3072  CG  ASN A 376      -2.827  -4.802  18.928  1.00 96.53           C  
ATOM   3073  ND2 ASN A 376      -3.492  -5.928  18.843  1.00 96.53           N  
ATOM   3074  OD1 ASN A 376      -2.048  -4.636  19.852  1.00 96.53           O  
ATOM   3075  N   GLU A 377      -4.071  -1.058  19.095  1.00 95.93           N  
ATOM   3076  CA  GLU A 377      -4.161  -0.110  20.203  1.00 95.93           C  
ATOM   3077  C   GLU A 377      -5.617   0.279  20.471  1.00 95.93           C  
ATOM   3078  CB  GLU A 377      -3.315   1.134  19.899  1.00 95.93           C  
ATOM   3079  O   GLU A 377      -6.088   0.148  21.601  1.00 95.93           O  
ATOM   3080  CG  GLU A 377      -1.804   0.858  19.885  1.00 95.93           C  
ATOM   3081  CD  GLU A 377      -1.254   0.439  21.255  1.00 95.93           C  
ATOM   3082  OE1 GLU A 377      -0.381  -0.458  21.272  1.00 95.93           O  
ATOM   3083  OE2 GLU A 377      -1.651   1.077  22.257  1.00 95.93           O  
ATOM   3084  N   GLU A 378      -6.371   0.700  19.448  1.00 96.11           N  
ATOM   3085  CA  GLU A 378      -7.774   1.095  19.621  1.00 96.11           C  
ATOM   3086  C   GLU A 378      -8.658  -0.076  20.060  1.00 96.11           C  
ATOM   3087  CB  GLU A 378      -8.365   1.716  18.343  1.00 96.11           C  
ATOM   3088  O   GLU A 378      -9.586   0.132  20.843  1.00 96.11           O  
ATOM   3089  CG  GLU A 378      -7.748   3.046  17.884  1.00 96.11           C  
ATOM   3090  CD  GLU A 378      -7.708   4.168  18.930  1.00 96.11           C  
ATOM   3091  OE1 GLU A 378      -6.866   5.079  18.748  1.00 96.11           O  
ATOM   3092  OE2 GLU A 378      -8.444   4.155  19.949  1.00 96.11           O  
ATOM   3093  N   SER A 379      -8.363  -1.307  19.626  1.00 96.68           N  
ATOM   3094  CA  SER A 379      -9.123  -2.494  20.031  1.00 96.68           C  
ATOM   3095  C   SER A 379      -8.888  -2.908  21.486  1.00 96.68           C  
ATOM   3096  CB  SER A 379      -8.803  -3.671  19.109  1.00 96.68           C  
ATOM   3097  O   SER A 379      -9.686  -3.669  22.032  1.00 96.68           O  
ATOM   3098  OG  SER A 379      -7.514  -4.193  19.368  1.00 96.68           O  
ATOM   3099  N   LYS A 380      -7.791  -2.455  22.106  1.00 96.11           N  
ATOM   3100  CA  LYS A 380      -7.412  -2.777  23.494  1.00 96.11           C  
ATOM   3101  C   LYS A 380      -7.557  -1.599  24.449  1.00 96.11           C  
ATOM   3102  CB  LYS A 380      -5.974  -3.306  23.511  1.00 96.11           C  
ATOM   3103  O   LYS A 380      -7.605  -1.792  25.661  1.00 96.11           O  
ATOM   3104  CG  LYS A 380      -5.910  -4.705  22.893  1.00 96.11           C  
ATOM   3105  CD  LYS A 380      -4.491  -5.265  22.973  1.00 96.11           C  
ATOM   3106  CE  LYS A 380      -4.515  -6.702  22.454  1.00 96.11           C  
ATOM   3107  NZ  LYS A 380      -3.188  -7.340  22.594  1.00 96.11           N  
ATOM   3108  N   ARG A 381      -7.663  -0.376  23.936  1.00 95.39           N  
ATOM   3109  CA  ARG A 381      -7.699   0.859  24.730  1.00 95.39           C  
ATOM   3110  C   ARG A 381      -8.870   0.936  25.720  1.00 95.39           C  
ATOM   3111  CB  ARG A 381      -7.668   2.012  23.726  1.00 95.39           C  
ATOM   3112  O   ARG A 381      -8.744   1.615  26.737  1.00 95.39           O  
ATOM   3113  CG  ARG A 381      -7.688   3.398  24.366  1.00 95.39           C  
ATOM   3114  CD  ARG A 381      -7.529   4.437  23.255  1.00 95.39           C  
ATOM   3115  NE  ARG A 381      -6.117   4.740  22.968  1.00 95.39           N  
ATOM   3116  NH1 ARG A 381      -6.593   6.006  21.144  1.00 95.39           N  
ATOM   3117  NH2 ARG A 381      -4.465   5.656  21.685  1.00 95.39           N  
ATOM   3118  CZ  ARG A 381      -5.726   5.466  21.940  1.00 95.39           C  
ATOM   3119  N   GLY A 382      -9.975   0.231  25.467  1.00 93.79           N  
ATOM   3120  CA  GLY A 382     -11.104   0.109  26.400  1.00 93.79           C  
ATOM   3121  C   GLY A 382     -10.831  -0.754  27.644  1.00 93.79           C  
ATOM   3122  O   GLY A 382     -11.535  -0.607  28.640  1.00 93.79           O  
ATOM   3123  N   LEU A 383      -9.795  -1.606  27.640  1.00 95.02           N  
ATOM   3124  CA  LEU A 383      -9.510  -2.558  28.728  1.00 95.02           C  
ATOM   3125  C   LEU A 383      -9.313  -1.891  30.090  1.00 95.02           C  
ATOM   3126  CB  LEU A 383      -8.229  -3.348  28.400  1.00 95.02           C  
ATOM   3127  O   LEU A 383      -9.783  -2.407  31.101  1.00 95.02           O  
ATOM   3128  CG  LEU A 383      -8.429  -4.508  27.415  1.00 95.02           C  
ATOM   3129  CD1 LEU A 383      -7.069  -5.068  26.999  1.00 95.02           C  
ATOM   3130  CD2 LEU A 383      -9.226  -5.628  28.088  1.00 95.02           C  
ATOM   3131  N   GLY A 384      -8.608  -0.756  30.122  1.00 92.94           N  
ATOM   3132  CA  GLY A 384      -8.339  -0.040  31.369  1.00 92.94           C  
ATOM   3133  C   GLY A 384      -9.615   0.448  32.055  1.00 92.94           C  
ATOM   3134  O   GLY A 384      -9.688   0.417  33.276  1.00 92.94           O  
ATOM   3135  N   VAL A 385     -10.622   0.835  31.268  1.00 92.47           N  
ATOM   3136  CA  VAL A 385     -11.928   1.269  31.778  1.00 92.47           C  
ATOM   3137  C   VAL A 385     -12.768   0.077  32.211  1.00 92.47           C  
ATOM   3138  CB  VAL A 385     -12.681   2.099  30.729  1.00 92.47           C  
ATOM   3139  O   VAL A 385     -13.321   0.097  33.302  1.00 92.47           O  
ATOM   3140  CG1 VAL A 385     -14.083   2.450  31.229  1.00 92.47           C  
ATOM   3141  CG2 VAL A 385     -11.906   3.384  30.421  1.00 92.47           C  
ATOM   3142  N   LEU A 386     -12.813  -0.993  31.408  1.00 93.26           N  
ATOM   3143  CA  LEU A 386     -13.579  -2.197  31.754  1.00 93.26           C  
ATOM   3144  C   LEU A 386     -13.148  -2.798  33.099  1.00 93.26           C  
ATOM   3145  CB  LEU A 386     -13.441  -3.248  30.645  1.00 93.26           C  
ATOM   3146  O   LEU A 386     -13.984  -3.258  33.865  1.00 93.26           O  
ATOM   3147  CG  LEU A 386     -14.163  -2.895  29.339  1.00 93.26           C  
ATOM   3148  CD1 LEU A 386     -13.780  -3.921  28.277  1.00 93.26           C  
ATOM   3149  CD2 LEU A 386     -15.687  -2.893  29.487  1.00 93.26           C  
ATOM   3150  N   ARG A 387     -11.850  -2.743  33.419  1.00 92.31           N  
ATOM   3151  CA  ARG A 387     -11.309  -3.207  34.709  1.00 92.31           C  
ATOM   3152  C   ARG A 387     -11.680  -2.319  35.904  1.00 92.31           C  
ATOM   3153  CB  ARG A 387      -9.784  -3.328  34.605  1.00 92.31           C  
ATOM   3154  O   ARG A 387     -11.445  -2.730  37.033  1.00 92.31           O  
ATOM   3155  CG  ARG A 387      -9.359  -4.489  33.700  1.00 92.31           C  
ATOM   3156  CD  ARG A 387      -7.835  -4.484  33.565  1.00 92.31           C  
ATOM   3157  NE  ARG A 387      -7.374  -5.520  32.625  1.00 92.31           N  
ATOM   3158  NH1 ARG A 387      -5.137  -5.042  32.758  1.00 92.31           N  
ATOM   3159  NH2 ARG A 387      -5.840  -6.665  31.387  1.00 92.31           N  
ATOM   3160  CZ  ARG A 387      -6.124  -5.739  32.262  1.00 92.31           C  
ATOM   3161  N   ARG A 388     -12.200  -1.113  35.665  1.00 91.21           N  
ATOM   3162  CA  ARG A 388     -12.609  -0.136  36.690  1.00 91.21           C  
ATOM   3163  C   ARG A 388     -14.124   0.069  36.760  1.00 91.21           C  
ATOM   3164  CB  ARG A 388     -11.890   1.203  36.462  1.00 91.21           C  
ATOM   3165  O   ARG A 388     -14.569   0.960  37.475  1.00 91.21           O  
ATOM   3166  CG  ARG A 388     -10.372   1.096  36.650  1.00 91.21           C  
ATOM   3167  CD  ARG A 388      -9.726   2.485  36.692  1.00 91.21           C  
ATOM   3168  NE  ARG A 388      -9.965   3.252  35.456  1.00 91.21           N  
ATOM   3169  NH1 ARG A 388      -7.800   3.651  34.800  1.00 91.21           N  
ATOM   3170  NH2 ARG A 388      -9.531   4.512  33.654  1.00 91.21           N  
ATOM   3171  CZ  ARG A 388      -9.090   3.786  34.637  1.00 91.21           C  
ATOM   3172  N   VAL A 389     -14.906  -0.728  36.028  1.00 89.48           N  
ATOM   3173  CA  VAL A 389     -16.375  -0.691  36.086  1.00 89.48           C  
ATOM   3174  C   VAL A 389     -16.842  -0.904  37.530  1.00 89.48           C  
ATOM   3175  CB  VAL A 389     -16.980  -1.733  35.122  1.00 89.48           C  
ATOM   3176  O   VAL A 389     -16.260  -1.701  38.268  1.00 89.48           O  
ATOM   3177  CG1 VAL A 389     -18.494  -1.914  35.275  1.00 89.48           C  
ATOM   3178  CG2 VAL A 389     -16.734  -1.301  33.670  1.00 89.48           C  
ATOM   3179  N   SER A 390     -17.884  -0.174  37.937  1.00 88.04           N  
ATOM   3180  CA  SER A 390     -18.436  -0.252  39.291  1.00 88.04           C  
ATOM   3181  C   SER A 390     -18.913  -1.669  39.627  1.00 88.04           C  
ATOM   3182  CB  SER A 390     -19.573   0.766  39.470  1.00 88.04           C  
ATOM   3183  O   SER A 390     -19.435  -2.385  38.772  1.00 88.04           O  
ATOM   3184  OG  SER A 390     -20.731   0.390  38.744  1.00 88.04           O  
ATOM   3185  N   SER A 391     -18.805  -2.068  40.898  1.00 87.42           N  
ATOM   3186  CA  SER A 391     -19.266  -3.386  41.363  1.00 87.42           C  
ATOM   3187  C   SER A 391     -20.755  -3.637  41.100  1.00 87.42           C  
ATOM   3188  CB  SER A 391     -18.987  -3.541  42.860  1.00 87.42           C  
ATOM   3189  O   SER A 391     -21.158  -4.783  40.948  1.00 87.42           O  
ATOM   3190  OG  SER A 391     -19.559  -2.465  43.588  1.00 87.42           O  
ATOM   3191  N   ARG A 392     -21.566  -2.574  41.001  1.00 87.89           N  
ATOM   3192  CA  ARG A 392     -22.999  -2.648  40.677  1.00 87.89           C  
ATOM   3193  C   ARG A 392     -23.277  -2.987  39.213  1.00 87.89           C  
ATOM   3194  CB  ARG A 392     -23.676  -1.318  41.025  1.00 87.89           C  
ATOM   3195  O   ARG A 392     -24.280  -3.627  38.932  1.00 87.89           O  
ATOM   3196  CG  ARG A 392     -23.738  -1.064  42.535  1.00 87.89           C  
ATOM   3197  CD  ARG A 392     -24.392   0.297  42.755  1.00 87.89           C  
ATOM   3198  NE  ARG A 392     -24.577   0.620  44.178  1.00 87.89           N  
ATOM   3199  NH1 ARG A 392     -25.706   2.585  43.792  1.00 87.89           N  
ATOM   3200  NH2 ARG A 392     -25.343   1.907  45.889  1.00 87.89           N  
ATOM   3201  CZ  ARG A 392     -25.207   1.699  44.608  1.00 87.89           C  
ATOM   3202  N   SER A 393     -22.413  -2.553  38.293  1.00 89.95           N  
ATOM   3203  CA  SER A 393     -22.524  -2.866  36.856  1.00 89.95           C  
ATOM   3204  C   SER A 393     -21.676  -4.072  36.441  1.00 89.95           C  
ATOM   3205  CB  SER A 393     -22.139  -1.645  36.020  1.00 89.95           C  
ATOM   3206  O   SER A 393     -21.704  -4.484  35.280  1.00 89.95           O  
ATOM   3207  OG  SER A 393     -22.988  -0.571  36.350  1.00 89.95           O  
ATOM   3208  N   TRP A 394     -20.894  -4.633  37.368  1.00 91.93           N  
ATOM   3209  CA  TRP A 394     -20.069  -5.806  37.113  1.00 91.93           C  
ATOM   3210  C   TRP A 394     -20.944  -7.033  36.848  1.00 91.93           C  
ATOM   3211  CB  TRP A 394     -19.116  -6.055  38.283  1.00 91.93           C  
ATOM   3212  O   TRP A 394     -21.766  -7.425  37.673  1.00 91.93           O  
ATOM   3213  CG  TRP A 394     -18.099  -7.116  37.996  1.00 91.93           C  
ATOM   3214  CD1 TRP A 394     -18.220  -8.439  38.262  1.00 91.93           C  
ATOM   3215  CD2 TRP A 394     -16.817  -6.962  37.317  1.00 91.93           C  
ATOM   3216  CE2 TRP A 394     -16.188  -8.239  37.254  1.00 91.93           C  
ATOM   3217  CE3 TRP A 394     -16.123  -5.871  36.747  1.00 91.93           C  
ATOM   3218  NE1 TRP A 394     -17.096  -9.110  37.811  1.00 91.93           N  
ATOM   3219  CH2 TRP A 394     -14.252  -7.317  36.132  1.00 91.93           C  
ATOM   3220  CZ2 TRP A 394     -14.916  -8.417  36.698  1.00 91.93           C  
ATOM   3221  CZ3 TRP A 394     -14.860  -6.048  36.149  1.00 91.93           C  
ATOM   3222  N   CYS A 395     -20.748  -7.654  35.690  1.00 92.28           N  
ATOM   3223  CA  CYS A 395     -21.455  -8.858  35.265  1.00 92.28           C  
ATOM   3224  C   CYS A 395     -20.510  -9.781  34.485  1.00 92.28           C  
ATOM   3225  CB  CYS A 395     -22.701  -8.465  34.449  1.00 92.28           C  
ATOM   3226  O   CYS A 395     -19.418  -9.380  34.071  1.00 92.28           O  
ATOM   3227  SG  CYS A 395     -22.253  -7.461  33.003  1.00 92.28           S  
ATOM   3228  N   VAL A 396     -20.952 -11.017  34.238  1.00 94.15           N  
ATOM   3229  CA  VAL A 396     -20.168 -12.041  33.524  1.00 94.15           C  
ATOM   3230  C   VAL A 396     -19.768 -11.574  32.116  1.00 94.15           C  
ATOM   3231  CB  VAL A 396     -20.970 -13.360  33.460  1.00 94.15           C  
ATOM   3232  O   VAL A 396     -18.703 -11.930  31.611  1.00 94.15           O  
ATOM   3233  CG1 VAL A 396     -20.207 -14.473  32.730  1.00 94.15           C  
ATOM   3234  CG2 VAL A 396     -21.302 -13.879  34.867  1.00 94.15           C  
ATOM   3235  N   GLU A 397     -20.574 -10.730  31.471  1.00 93.91           N  
ATOM   3236  CA  GLU A 397     -20.258 -10.199  30.140  1.00 93.91           C  
ATOM   3237  C   GLU A 397     -19.104  -9.189  30.140  1.00 93.91           C  
ATOM   3238  CB  GLU A 397     -21.519  -9.608  29.501  1.00 93.91           C  
ATOM   3239  O   GLU A 397     -18.345  -9.138  29.168  1.00 93.91           O  
ATOM   3240  CG  GLU A 397     -22.545 -10.713  29.212  1.00 93.91           C  
ATOM   3241  CD  GLU A 397     -22.045 -11.780  28.215  1.00 93.91           C  
ATOM   3242  OE1 GLU A 397     -22.296 -12.982  28.444  1.00 93.91           O  
ATOM   3243  OE2 GLU A 397     -21.317 -11.476  27.234  1.00 93.91           O  
ATOM   3244  N   VAL A 398     -18.895  -8.448  31.235  1.00 94.28           N  
ATOM   3245  CA  VAL A 398     -17.703  -7.598  31.404  1.00 94.28           C  
ATOM   3246  C   VAL A 398     -16.450  -8.471  31.466  1.00 94.28           C  
ATOM   3247  CB  VAL A 398     -17.810  -6.696  32.654  1.00 94.28           C  
ATOM   3248  O   VAL A 398     -15.479  -8.200  30.757  1.00 94.28           O  
ATOM   3249  CG1 VAL A 398     -16.531  -5.881  32.889  1.00 94.28           C  
ATOM   3250  CG2 VAL A 398     -18.955  -5.692  32.505  1.00 94.28           C  
ATOM   3251  N   GLU A 399     -16.485  -9.561  32.238  1.00 94.97           N  
ATOM   3252  CA  GLU A 399     -15.379 -10.523  32.333  1.00 94.97           C  
ATOM   3253  C   GLU A 399     -15.061 -11.163  30.978  1.00 94.97           C  
ATOM   3254  CB  GLU A 399     -15.707 -11.627  33.346  1.00 94.97           C  
ATOM   3255  O   GLU A 399     -13.901 -11.185  30.556  1.00 94.97           O  
ATOM   3256  CG  GLU A 399     -15.717 -11.097  34.781  1.00 94.97           C  
ATOM   3257  CD  GLU A 399     -16.086 -12.164  35.822  1.00 94.97           C  
ATOM   3258  OE1 GLU A 399     -16.331 -11.755  36.981  1.00 94.97           O  
ATOM   3259  OE2 GLU A 399     -16.102 -13.363  35.460  1.00 94.97           O  
ATOM   3260  N   ARG A 400     -16.090 -11.620  30.252  1.00 95.79           N  
ATOM   3261  CA  ARG A 400     -15.946 -12.190  28.902  1.00 95.79           C  
ATOM   3262  C   ARG A 400     -15.334 -11.188  27.927  1.00 95.79           C  
ATOM   3263  CB  ARG A 400     -17.312 -12.664  28.385  1.00 95.79           C  
ATOM   3264  O   ARG A 400     -14.439 -11.553  27.163  1.00 95.79           O  
ATOM   3265  CG  ARG A 400     -17.791 -13.943  29.084  1.00 95.79           C  
ATOM   3266  CD  ARG A 400     -19.230 -14.262  28.669  1.00 95.79           C  
ATOM   3267  NE  ARG A 400     -19.698 -15.513  29.288  1.00 95.79           N  
ATOM   3268  NH1 ARG A 400     -21.783 -15.582  28.310  1.00 95.79           N  
ATOM   3269  NH2 ARG A 400     -21.183 -17.178  29.728  1.00 95.79           N  
ATOM   3270  CZ  ARG A 400     -20.880 -16.077  29.101  1.00 95.79           C  
ATOM   3271  N   LEU A 401     -15.780  -9.931  27.960  1.00 95.92           N  
ATOM   3272  CA  LEU A 401     -15.244  -8.874  27.105  1.00 95.92           C  
ATOM   3273  C   LEU A 401     -13.778  -8.556  27.440  1.00 95.92           C  
ATOM   3274  CB  LEU A 401     -16.150  -7.636  27.214  1.00 95.92           C  
ATOM   3275  O   LEU A 401     -12.956  -8.467  26.528  1.00 95.92           O  
ATOM   3276  CG  LEU A 401     -15.720  -6.460  26.319  1.00 95.92           C  
ATOM   3277  CD1 LEU A 401     -15.705  -6.830  24.833  1.00 95.92           C  
ATOM   3278  CD2 LEU A 401     -16.689  -5.293  26.511  1.00 95.92           C  
ATOM   3279  N   ILE A 402     -13.424  -8.442  28.727  1.00 96.33           N  
ATOM   3280  CA  ILE A 402     -12.035  -8.238  29.174  1.00 96.33           C  
ATOM   3281  C   ILE A 402     -11.152  -9.399  28.721  1.00 96.33           C  
ATOM   3282  CB  ILE A 402     -11.962  -8.073  30.712  1.00 96.33           C  
ATOM   3283  O   ILE A 402     -10.061  -9.170  28.187  1.00 96.33           O  
ATOM   3284  CG1 ILE A 402     -12.571  -6.719  31.132  1.00 96.33           C  
ATOM   3285  CG2 ILE A 402     -10.508  -8.161  31.230  1.00 96.33           C  
ATOM   3286  CD1 ILE A 402     -12.802  -6.600  32.644  1.00 96.33           C  
ATOM   3287  N   PHE A 403     -11.610 -10.636  28.924  1.00 96.55           N  
ATOM   3288  CA  PHE A 403     -10.886 -11.834  28.518  1.00 96.55           C  
ATOM   3289  C   PHE A 403     -10.626 -11.827  27.011  1.00 96.55           C  
ATOM   3290  CB  PHE A 403     -11.670 -13.080  28.946  1.00 96.55           C  
ATOM   3291  O   PHE A 403      -9.480 -11.978  26.585  1.00 96.55           O  
ATOM   3292  CG  PHE A 403     -10.999 -14.369  28.520  1.00 96.55           C  
ATOM   3293  CD1 PHE A 403     -11.429 -15.043  27.361  1.00 96.55           C  
ATOM   3294  CD2 PHE A 403      -9.920 -14.877  29.266  1.00 96.55           C  
ATOM   3295  CE1 PHE A 403     -10.783 -16.223  26.953  1.00 96.55           C  
ATOM   3296  CE2 PHE A 403      -9.278 -16.060  28.861  1.00 96.55           C  
ATOM   3297  CZ  PHE A 403      -9.710 -16.734  27.705  1.00 96.55           C  
ATOM   3298  N   GLN A 404     -11.654 -11.563  26.203  1.00 95.01           N  
ATOM   3299  CA  GLN A 404     -11.537 -11.521  24.748  1.00 95.01           C  
ATOM   3300  C   GLN A 404     -10.587 -10.411  24.272  1.00 95.01           C  
ATOM   3301  CB  GLN A 404     -12.941 -11.370  24.152  1.00 95.01           C  
ATOM   3302  O   GLN A 404      -9.658 -10.682  23.514  1.00 95.01           O  
ATOM   3303  CG  GLN A 404     -12.890 -11.507  22.628  1.00 95.01           C  
ATOM   3304  CD  GLN A 404     -14.253 -11.416  21.961  1.00 95.01           C  
ATOM   3305  NE2 GLN A 404     -14.245 -11.336  20.651  1.00 95.01           N  
ATOM   3306  OE1 GLN A 404     -15.312 -11.421  22.578  1.00 95.01           O  
ATOM   3307  N   MET A 405     -10.756  -9.179  24.762  1.00 95.74           N  
ATOM   3308  CA  MET A 405      -9.886  -8.047  24.414  1.00 95.74           C  
ATOM   3309  C   MET A 405      -8.421  -8.267  24.828  1.00 95.74           C  
ATOM   3310  CB  MET A 405     -10.410  -6.786  25.111  1.00 95.74           C  
ATOM   3311  O   MET A 405      -7.502  -7.740  24.195  1.00 95.74           O  
ATOM   3312  CG  MET A 405     -11.629  -6.158  24.449  1.00 95.74           C  
ATOM   3313  SD  MET A 405     -12.108  -4.593  25.224  1.00 95.74           S  
ATOM   3314  CE  MET A 405     -12.997  -3.862  23.830  1.00 95.74           C  
ATOM   3315  N   THR A 406      -8.188  -9.028  25.901  1.00 95.56           N  
ATOM   3316  CA  THR A 406      -6.839  -9.333  26.394  1.00 95.56           C  
ATOM   3317  C   THR A 406      -6.176 -10.445  25.577  1.00 95.56           C  
ATOM   3318  CB  THR A 406      -6.871  -9.698  27.889  1.00 95.56           C  
ATOM   3319  O   THR A 406      -4.993 -10.333  25.251  1.00 95.56           O  
ATOM   3320  CG2 THR A 406      -5.476  -9.925  28.472  1.00 95.56           C  
ATOM   3321  OG1 THR A 406      -7.443  -8.645  28.639  1.00 95.56           O  
ATOM   3322  N   THR A 407      -6.919 -11.504  25.244  1.00 94.49           N  
ATOM   3323  CA  THR A 407      -6.374 -12.739  24.651  1.00 94.49           C  
ATOM   3324  C   THR A 407      -6.339 -12.732  23.124  1.00 94.49           C  
ATOM   3325  CB  THR A 407      -7.150 -13.976  25.128  1.00 94.49           C  
ATOM   3326  O   THR A 407      -5.421 -13.306  22.539  1.00 94.49           O  
ATOM   3327  CG2 THR A 407      -6.979 -14.217  26.627  1.00 94.49           C  
ATOM   3328  OG1 THR A 407      -8.525 -13.841  24.861  1.00 94.49           O  
ATOM   3329  N   GLN A 408      -7.288 -12.070  22.458  1.00 93.38           N  
ATOM   3330  CA  GLN A 408      -7.390 -12.095  21.001  1.00 93.38           C  
ATOM   3331  C   GLN A 408      -6.363 -11.155  20.345  1.00 93.38           C  
ATOM   3332  CB  GLN A 408      -8.842 -11.809  20.578  1.00 93.38           C  
ATOM   3333  O   GLN A 408      -6.202  -9.985  20.710  1.00 93.38           O  
ATOM   3334  CG  GLN A 408      -9.114 -12.136  19.097  1.00 93.38           C  
ATOM   3335  CD  GLN A 408     -10.600 -12.107  18.721  1.00 93.38           C  
ATOM   3336  NE2 GLN A 408     -10.946 -12.464  17.500  1.00 93.38           N  
ATOM   3337  OE1 GLN A 408     -11.480 -11.777  19.509  1.00 93.38           O  
ATOM   3338  N   THR A 409      -5.657 -11.651  19.327  1.00 93.14           N  
ATOM   3339  CA  THR A 409      -4.707 -10.854  18.540  1.00 93.14           C  
ATOM   3340  C   THR A 409      -5.435 -10.068  17.458  1.00 93.14           C  
ATOM   3341  CB  THR A 409      -3.601 -11.716  17.922  1.00 93.14           C  
ATOM   3342  O   THR A 409      -5.588 -10.522  16.328  1.00 93.14           O  
ATOM   3343  CG2 THR A 409      -2.675 -12.286  18.996  1.00 93.14           C  
ATOM   3344  OG1 THR A 409      -4.177 -12.775  17.203  1.00 93.14           O  
ATOM   3345  N   VAL A 410      -5.873  -8.865  17.808  1.00 95.98           N  
ATOM   3346  CA  VAL A 410      -6.554  -7.952  16.885  1.00 95.98           C  
ATOM   3347  C   VAL A 410      -5.520  -7.108  16.136  1.00 95.98           C  
ATOM   3348  CB  VAL A 410      -7.575  -7.102  17.661  1.00 95.98           C  
ATOM   3349  O   VAL A 410      -5.161  -6.017  16.572  1.00 95.98           O  
ATOM   3350  CG1 VAL A 410      -8.435  -6.258  16.719  1.00 95.98           C  
ATOM   3351  CG2 VAL A 410      -8.528  -7.982  18.480  1.00 95.98           C  
ATOM   3352  N   ALA A 411      -4.958  -7.637  15.051  1.00 96.60           N  
ATOM   3353  CA  ALA A 411      -4.023  -6.910  14.191  1.00 96.60           C  
ATOM   3354  C   ALA A 411      -4.042  -7.448  12.754  1.00 96.60           C  
ATOM   3355  CB  ALA A 411      -2.613  -7.015  14.789  1.00 96.60           C  
ATOM   3356  O   ALA A 411      -4.345  -8.616  12.524  1.00 96.60           O  
ATOM   3357  N   LEU A 412      -3.657  -6.601  11.797  1.00 97.06           N  
ATOM   3358  CA  LEU A 412      -3.338  -7.037  10.436  1.00 97.06           C  
ATOM   3359  C   LEU A 412      -2.020  -7.822  10.417  1.00 97.06           C  
ATOM   3360  CB  LEU A 412      -3.262  -5.814   9.509  1.00 97.06           C  
ATOM   3361  O   LEU A 412      -1.134  -7.588  11.242  1.00 97.06           O  
ATOM   3362  CG  LEU A 412      -4.612  -5.148   9.203  1.00 97.06           C  
ATOM   3363  CD1 LEU A 412      -4.369  -3.880   8.384  1.00 97.06           C  
ATOM   3364  CD2 LEU A 412      -5.559  -6.049   8.406  1.00 97.06           C  
ATOM   3365  N   SER A 413      -1.873  -8.732   9.461  1.00 96.49           N  
ATOM   3366  CA  SER A 413      -0.768  -9.678   9.390  1.00 96.49           C  
ATOM   3367  C   SER A 413      -0.179  -9.825   7.985  1.00 96.49           C  
ATOM   3368  CB  SER A 413      -1.198 -11.035   9.972  1.00 96.49           C  
ATOM   3369  O   SER A 413      -0.857  -9.784   6.955  1.00 96.49           O  
ATOM   3370  OG  SER A 413      -1.813 -11.881   9.013  1.00 96.49           O  
ATOM   3371  N   GLY A 414       1.130 -10.066   7.935  1.00 93.99           N  
ATOM   3372  CA  GLY A 414       1.807 -10.513   6.722  1.00 93.99           C  
ATOM   3373  C   GLY A 414       1.691 -12.026   6.599  1.00 93.99           C  
ATOM   3374  O   GLY A 414       2.571 -12.741   7.062  1.00 93.99           O  
ATOM   3375  N   LYS A 415       0.597 -12.534   6.018  1.00 93.37           N  
ATOM   3376  CA  LYS A 415       0.334 -13.989   5.884  1.00 93.37           C  
ATOM   3377  C   LYS A 415       0.398 -14.752   7.218  1.00 93.37           C  
ATOM   3378  CB  LYS A 415       1.289 -14.605   4.829  1.00 93.37           C  
ATOM   3379  O   LYS A 415       0.731 -15.931   7.225  1.00 93.37           O  
ATOM   3380  CG  LYS A 415       0.945 -14.233   3.389  1.00 93.37           C  
ATOM   3381  CD  LYS A 415      -0.255 -15.058   2.913  1.00 93.37           C  
ATOM   3382  CE  LYS A 415      -0.595 -14.633   1.493  1.00 93.37           C  
ATOM   3383  NZ  LYS A 415      -2.004 -14.939   1.156  1.00 93.37           N  
ATOM   3384  N   LYS A 416       0.083 -14.092   8.338  1.00 93.54           N  
ATOM   3385  CA  LYS A 416       0.267 -14.611   9.705  1.00 93.54           C  
ATOM   3386  C   LYS A 416       1.719 -14.950  10.093  1.00 93.54           C  
ATOM   3387  CB  LYS A 416      -0.696 -15.783   9.988  1.00 93.54           C  
ATOM   3388  O   LYS A 416       1.925 -15.479  11.177  1.00 93.54           O  
ATOM   3389  CG  LYS A 416      -2.168 -15.468   9.679  1.00 93.54           C  
ATOM   3390  CD  LYS A 416      -3.064 -16.651  10.069  1.00 93.54           C  
ATOM   3391  CE  LYS A 416      -4.536 -16.295   9.829  1.00 93.54           C  
ATOM   3392  NZ  LYS A 416      -5.456 -17.344  10.341  1.00 93.54           N  
ATOM   3393  N   PHE A 417       2.726 -14.607   9.280  1.00 92.17           N  
ATOM   3394  CA  PHE A 417       4.137 -14.705   9.687  1.00 92.17           C  
ATOM   3395  C   PHE A 417       4.488 -13.689  10.775  1.00 92.17           C  
ATOM   3396  CB  PHE A 417       5.065 -14.491   8.479  1.00 92.17           C  
ATOM   3397  O   PHE A 417       5.314 -13.956  11.641  1.00 92.17           O  
ATOM   3398  CG  PHE A 417       5.020 -15.554   7.398  1.00 92.17           C  
ATOM   3399  CD1 PHE A 417       4.966 -16.919   7.742  1.00 92.17           C  
ATOM   3400  CD2 PHE A 417       5.120 -15.184   6.043  1.00 92.17           C  
ATOM   3401  CE1 PHE A 417       4.996 -17.904   6.741  1.00 92.17           C  
ATOM   3402  CE2 PHE A 417       5.162 -16.171   5.041  1.00 92.17           C  
ATOM   3403  CZ  PHE A 417       5.098 -17.531   5.391  1.00 92.17           C  
ATOM   3404  N   TYR A 418       3.851 -12.521  10.734  1.00 92.93           N  
ATOM   3405  CA  TYR A 418       3.985 -11.471  11.735  1.00 92.93           C  
ATOM   3406  C   TYR A 418       2.713 -10.627  11.788  1.00 92.93           C  
ATOM   3407  CB  TYR A 418       5.209 -10.597  11.422  1.00 92.93           C  
ATOM   3408  O   TYR A 418       1.983 -10.519  10.799  1.00 92.93           O  
ATOM   3409  CG  TYR A 418       5.214 -10.015  10.022  1.00 92.93           C  
ATOM   3410  CD1 TYR A 418       5.885 -10.703   8.994  1.00 92.93           C  
ATOM   3411  CD2 TYR A 418       4.537  -8.810   9.746  1.00 92.93           C  
ATOM   3412  CE1 TYR A 418       5.893 -10.187   7.689  1.00 92.93           C  
ATOM   3413  CE2 TYR A 418       4.536  -8.293   8.438  1.00 92.93           C  
ATOM   3414  OH  TYR A 418       5.226  -8.487   6.164  1.00 92.93           O  
ATOM   3415  CZ  TYR A 418       5.221  -8.980   7.418  1.00 92.93           C  
ATOM   3416  N   PHE A 419       2.480  -9.999  12.940  1.00 94.76           N  
ATOM   3417  CA  PHE A 419       1.357  -9.096  13.185  1.00 94.76           C  
ATOM   3418  C   PHE A 419       1.847  -7.655  13.311  1.00 94.76           C  
ATOM   3419  CB  PHE A 419       0.601  -9.536  14.441  1.00 94.76           C  
ATOM   3420  O   PHE A 419       2.782  -7.366  14.064  1.00 94.76           O  
ATOM   3421  CG  PHE A 419      -0.087 -10.877  14.295  1.00 94.76           C  
ATOM   3422  CD1 PHE A 419      -1.355 -10.955  13.689  1.00 94.76           C  
ATOM   3423  CD2 PHE A 419       0.545 -12.050  14.752  1.00 94.76           C  
ATOM   3424  CE1 PHE A 419      -1.993 -12.200  13.551  1.00 94.76           C  
ATOM   3425  CE2 PHE A 419      -0.092 -13.295  14.607  1.00 94.76           C  
ATOM   3426  CZ  PHE A 419      -1.363 -13.369  14.012  1.00 94.76           C  
ATOM   3427  N   LEU A 420       1.196  -6.744  12.591  1.00 94.22           N  
ATOM   3428  CA  LEU A 420       1.518  -5.323  12.568  1.00 94.22           C  
ATOM   3429  C   LEU A 420       1.119  -4.666  13.893  1.00 94.22           C  
ATOM   3430  CB  LEU A 420       0.831  -4.655  11.363  1.00 94.22           C  
ATOM   3431  O   LEU A 420      -0.009  -4.222  14.082  1.00 94.22           O  
ATOM   3432  CG  LEU A 420       1.258  -5.180   9.980  1.00 94.22           C  
ATOM   3433  CD1 LEU A 420       0.571  -4.341   8.905  1.00 94.22           C  
ATOM   3434  CD2 LEU A 420       2.764  -5.070   9.758  1.00 94.22           C  
ATOM   3435  N   THR A 421       2.068  -4.620  14.824  1.00 93.72           N  
ATOM   3436  CA  THR A 421       1.941  -3.967  16.134  1.00 93.72           C  
ATOM   3437  C   THR A 421       3.040  -2.922  16.302  1.00 93.72           C  
ATOM   3438  CB  THR A 421       2.010  -4.989  17.283  1.00 93.72           C  
ATOM   3439  O   THR A 421       4.074  -2.982  15.631  1.00 93.72           O  
ATOM   3440  CG2 THR A 421       0.882  -6.028  17.256  1.00 93.72           C  
ATOM   3441  OG1 THR A 421       3.253  -5.659  17.251  1.00 93.72           O  
ATOM   3442  N   ARG A 422       2.870  -1.978  17.239  1.00 93.38           N  
ATOM   3443  CA  ARG A 422       3.903  -0.963  17.528  1.00 93.38           C  
ATOM   3444  C   ARG A 422       5.226  -1.605  17.942  1.00 93.38           C  
ATOM   3445  CB  ARG A 422       3.421   0.005  18.620  1.00 93.38           C  
ATOM   3446  O   ARG A 422       6.290  -1.146  17.542  1.00 93.38           O  
ATOM   3447  CG  ARG A 422       2.280   0.903  18.129  1.00 93.38           C  
ATOM   3448  CD  ARG A 422       1.941   1.980  19.158  1.00 93.38           C  
ATOM   3449  NE  ARG A 422       1.007   2.964  18.584  1.00 93.38           N  
ATOM   3450  NH1 ARG A 422       1.414   4.669  20.056  1.00 93.38           N  
ATOM   3451  NH2 ARG A 422      -0.024   4.966  18.347  1.00 93.38           N  
ATOM   3452  CZ  ARG A 422       0.804   4.196  19.000  1.00 93.38           C  
ATOM   3453  N   ARG A 423       5.153  -2.716  18.682  1.00 91.53           N  
ATOM   3454  CA  ARG A 423       6.321  -3.506  19.086  1.00 91.53           C  
ATOM   3455  C   ARG A 423       7.109  -4.024  17.882  1.00 91.53           C  
ATOM   3456  CB  ARG A 423       5.864  -4.651  20.000  1.00 91.53           C  
ATOM   3457  O   ARG A 423       8.333  -3.943  17.899  1.00 91.53           O  
ATOM   3458  CG  ARG A 423       7.060  -5.435  20.560  1.00 91.53           C  
ATOM   3459  CD  ARG A 423       6.590  -6.527  21.522  1.00 91.53           C  
ATOM   3460  NE  ARG A 423       7.733  -7.292  22.051  1.00 91.53           N  
ATOM   3461  NH1 ARG A 423       6.536  -8.829  23.270  1.00 91.53           N  
ATOM   3462  NH2 ARG A 423       8.764  -8.932  23.248  1.00 91.53           N  
ATOM   3463  CZ  ARG A 423       7.672  -8.344  22.850  1.00 91.53           C  
ATOM   3464  N   LEU A 424       6.427  -4.522  16.847  1.00 90.04           N  
ATOM   3465  CA  LEU A 424       7.091  -4.993  15.630  1.00 90.04           C  
ATOM   3466  C   LEU A 424       7.825  -3.847  14.921  1.00 90.04           C  
ATOM   3467  CB  LEU A 424       6.067  -5.670  14.699  1.00 90.04           C  
ATOM   3468  O   LEU A 424       8.972  -4.029  14.530  1.00 90.04           O  
ATOM   3469  CG  LEU A 424       6.699  -6.232  13.409  1.00 90.04           C  
ATOM   3470  CD1 LEU A 424       7.627  -7.416  13.681  1.00 90.04           C  
ATOM   3471  CD2 LEU A 424       5.609  -6.680  12.442  1.00 90.04           C  
ATOM   3472  N   LEU A 425       7.196  -2.672  14.800  1.00 90.34           N  
ATOM   3473  CA  LEU A 425       7.817  -1.492  14.186  1.00 90.34           C  
ATOM   3474  C   LEU A 425       9.131  -1.110  14.879  1.00 90.34           C  
ATOM   3475  CB  LEU A 425       6.817  -0.324  14.185  1.00 90.34           C  
ATOM   3476  O   LEU A 425      10.155  -0.980  14.211  1.00 90.34           O  
ATOM   3477  CG  LEU A 425       7.408   0.999  13.657  1.00 90.34           C  
ATOM   3478  CD1 LEU A 425       7.901   0.894  12.213  1.00 90.34           C  
ATOM   3479  CD2 LEU A 425       6.345   2.089  13.750  1.00 90.34           C  
ATOM   3480  N   PHE A 426       9.117  -0.968  16.206  1.00 91.16           N  
ATOM   3481  CA  PHE A 426      10.327  -0.623  16.958  1.00 91.16           C  
ATOM   3482  C   PHE A 426      11.389  -1.724  16.893  1.00 91.16           C  
ATOM   3483  CB  PHE A 426       9.963  -0.295  18.411  1.00 91.16           C  
ATOM   3484  O   PHE A 426      12.572  -1.415  16.777  1.00 91.16           O  
ATOM   3485  CG  PHE A 426       9.154   0.976  18.575  1.00 91.16           C  
ATOM   3486  CD1 PHE A 426       9.669   2.202  18.111  1.00 91.16           C  
ATOM   3487  CD2 PHE A 426       7.900   0.948  19.215  1.00 91.16           C  
ATOM   3488  CE1 PHE A 426       8.930   3.386  18.270  1.00 91.16           C  
ATOM   3489  CE2 PHE A 426       7.161   2.133  19.376  1.00 91.16           C  
ATOM   3490  CZ  PHE A 426       7.675   3.352  18.902  1.00 91.16           C  
ATOM   3491  N   GLY A 427      10.972  -2.995  16.902  1.00 91.31           N  
ATOM   3492  CA  GLY A 427      11.875  -4.127  16.699  1.00 91.31           C  
ATOM   3493  C   GLY A 427      12.583  -4.066  15.344  1.00 91.31           C  
ATOM   3494  O   GLY A 427      13.808  -4.113  15.296  1.00 91.31           O  
ATOM   3495  N   MET A 428      11.832  -3.876  14.253  1.00 90.36           N  
ATOM   3496  CA  MET A 428      12.404  -3.747  12.907  1.00 90.36           C  
ATOM   3497  C   MET A 428      13.325  -2.534  12.789  1.00 90.36           C  
ATOM   3498  CB  MET A 428      11.303  -3.635  11.847  1.00 90.36           C  
ATOM   3499  O   MET A 428      14.409  -2.660  12.231  1.00 90.36           O  
ATOM   3500  CG  MET A 428      10.545  -4.951  11.646  1.00 90.36           C  
ATOM   3501  SD  MET A 428       9.272  -4.888  10.355  1.00 90.36           S  
ATOM   3502  CE  MET A 428       8.199  -3.626  11.073  1.00 90.36           C  
ATOM   3503  N   ALA A 429      12.934  -1.379  13.335  1.00 91.73           N  
ATOM   3504  CA  ALA A 429      13.769  -0.179  13.315  1.00 91.73           C  
ATOM   3505  C   ALA A 429      15.119  -0.413  14.014  1.00 91.73           C  
ATOM   3506  CB  ALA A 429      12.989   0.974  13.955  1.00 91.73           C  
ATOM   3507  O   ALA A 429      16.159  -0.069  13.457  1.00 91.73           O  
ATOM   3508  N   GLY A 430      15.111  -1.055  15.189  1.00 91.88           N  
ATOM   3509  CA  GLY A 430      16.338  -1.433  15.892  1.00 91.88           C  
ATOM   3510  C   GLY A 430      17.222  -2.357  15.053  1.00 91.88           C  
ATOM   3511  O   GLY A 430      18.407  -2.090  14.887  1.00 91.88           O  
ATOM   3512  N   THR A 431      16.633  -3.394  14.451  1.00 90.23           N  
ATOM   3513  CA  THR A 431      17.354  -4.342  13.592  1.00 90.23           C  
ATOM   3514  C   THR A 431      17.972  -3.676  12.360  1.00 90.23           C  
ATOM   3515  CB  THR A 431      16.412  -5.478  13.171  1.00 90.23           C  
ATOM   3516  O   THR A 431      19.131  -3.944  12.055  1.00 90.23           O  
ATOM   3517  CG2 THR A 431      17.095  -6.547  12.335  1.00 90.23           C  
ATOM   3518  OG1 THR A 431      15.914  -6.145  14.306  1.00 90.23           O  
ATOM   3519  N   ILE A 432      17.239  -2.788  11.678  1.00 91.01           N  
ATOM   3520  CA  ILE A 432      17.753  -2.031  10.526  1.00 91.01           C  
ATOM   3521  C   ILE A 432      18.974  -1.214  10.945  1.00 91.01           C  
ATOM   3522  CB  ILE A 432      16.659  -1.117   9.929  1.00 91.01           C  
ATOM   3523  O   ILE A 432      20.025  -1.337  10.328  1.00 91.01           O  
ATOM   3524  CG1 ILE A 432      15.533  -1.948   9.279  1.00 91.01           C  
ATOM   3525  CG2 ILE A 432      17.235  -0.145   8.881  1.00 91.01           C  
ATOM   3526  CD1 ILE A 432      14.260  -1.120   9.045  1.00 91.01           C  
ATOM   3527  N   VAL A 433      18.868  -0.429  12.023  1.00 90.26           N  
ATOM   3528  CA  VAL A 433      19.981   0.406  12.500  1.00 90.26           C  
ATOM   3529  C   VAL A 433      21.211  -0.443  12.825  1.00 90.26           C  
ATOM   3530  CB  VAL A 433      19.545   1.253  13.711  1.00 90.26           C  
ATOM   3531  O   VAL A 433      22.319  -0.074  12.444  1.00 90.26           O  
ATOM   3532  CG1 VAL A 433      20.715   2.002  14.363  1.00 90.26           C  
ATOM   3533  CG2 VAL A 433      18.516   2.310  13.284  1.00 90.26           C  
ATOM   3534  N   THR A 434      21.037  -1.599  13.474  1.00 90.97           N  
ATOM   3535  CA  THR A 434      22.151  -2.511  13.769  1.00 90.97           C  
ATOM   3536  C   THR A 434      22.824  -3.036  12.499  1.00 90.97           C  
ATOM   3537  CB  THR A 434      21.685  -3.687  14.640  1.00 90.97           C  
ATOM   3538  O   THR A 434      24.049  -2.976  12.408  1.00 90.97           O  
ATOM   3539  CG2 THR A 434      22.839  -4.584  15.086  1.00 90.97           C  
ATOM   3540  OG1 THR A 434      21.080  -3.215  15.822  1.00 90.97           O  
ATOM   3541  N   TYR A 435      22.061  -3.522  11.513  1.00 87.47           N  
ATOM   3542  CA  TYR A 435      22.640  -4.036  10.264  1.00 87.47           C  
ATOM   3543  C   TYR A 435      23.322  -2.942   9.445  1.00 87.47           C  
ATOM   3544  CB  TYR A 435      21.572  -4.733   9.413  1.00 87.47           C  
ATOM   3545  O   TYR A 435      24.418  -3.160   8.934  1.00 87.47           O  
ATOM   3546  CG  TYR A 435      21.286  -6.158   9.838  1.00 87.47           C  
ATOM   3547  CD1 TYR A 435      22.291  -7.136   9.721  1.00 87.47           C  
ATOM   3548  CD2 TYR A 435      20.015  -6.515  10.319  1.00 87.47           C  
ATOM   3549  CE1 TYR A 435      22.036  -8.464  10.113  1.00 87.47           C  
ATOM   3550  CE2 TYR A 435      19.752  -7.844  10.704  1.00 87.47           C  
ATOM   3551  OH  TYR A 435      20.517 -10.096  10.993  1.00 87.47           O  
ATOM   3552  CZ  TYR A 435      20.767  -8.817  10.613  1.00 87.47           C  
ATOM   3553  N   GLU A 436      22.712  -1.762   9.355  1.00 86.99           N  
ATOM   3554  CA  GLU A 436      23.277  -0.644   8.601  1.00 86.99           C  
ATOM   3555  C   GLU A 436      24.584  -0.152   9.219  1.00 86.99           C  
ATOM   3556  CB  GLU A 436      22.259   0.500   8.502  1.00 86.99           C  
ATOM   3557  O   GLU A 436      25.546   0.069   8.494  1.00 86.99           O  
ATOM   3558  CG  GLU A 436      21.062   0.165   7.598  1.00 86.99           C  
ATOM   3559  CD  GLU A 436      21.454  -0.213   6.166  1.00 86.99           C  
ATOM   3560  OE1 GLU A 436      20.731  -1.060   5.592  1.00 86.99           O  
ATOM   3561  OE2 GLU A 436      22.458   0.339   5.664  1.00 86.99           O  
ATOM   3562  N   LEU A 437      24.681  -0.055  10.550  1.00 87.67           N  
ATOM   3563  CA  LEU A 437      25.941   0.313  11.207  1.00 87.67           C  
ATOM   3564  C   LEU A 437      27.080  -0.656  10.862  1.00 87.67           C  
ATOM   3565  CB  LEU A 437      25.733   0.380  12.729  1.00 87.67           C  
ATOM   3566  O   LEU A 437      28.202  -0.213  10.625  1.00 87.67           O  
ATOM   3567  CG  LEU A 437      24.988   1.637  13.208  1.00 87.67           C  
ATOM   3568  CD1 LEU A 437      24.663   1.493  14.696  1.00 87.67           C  
ATOM   3569  CD2 LEU A 437      25.820   2.910  13.025  1.00 87.67           C  
ATOM   3570  N   VAL A 438      26.790  -1.957  10.787  1.00 88.36           N  
ATOM   3571  CA  VAL A 438      27.775  -2.979  10.404  1.00 88.36           C  
ATOM   3572  C   VAL A 438      28.137  -2.866   8.919  1.00 88.36           C  
ATOM   3573  CB  VAL A 438      27.254  -4.385  10.764  1.00 88.36           C  
ATOM   3574  O   VAL A 438      29.315  -2.836   8.572  1.00 88.36           O  
ATOM   3575  CG1 VAL A 438      28.193  -5.494  10.279  1.00 88.36           C  
ATOM   3576  CG2 VAL A 438      27.114  -4.544  12.284  1.00 88.36           C  
ATOM   3577  N   LEU A 439      27.151  -2.759   8.024  1.00 85.68           N  
ATOM   3578  CA  LEU A 439      27.396  -2.651   6.579  1.00 85.68           C  
ATOM   3579  C   LEU A 439      28.150  -1.369   6.207  1.00 85.68           C  
ATOM   3580  CB  LEU A 439      26.059  -2.718   5.825  1.00 85.68           C  
ATOM   3581  O   LEU A 439      29.032  -1.397   5.347  1.00 85.68           O  
ATOM   3582  CG  LEU A 439      25.387  -4.101   5.827  1.00 85.68           C  
ATOM   3583  CD1 LEU A 439      24.008  -3.994   5.177  1.00 85.68           C  
ATOM   3584  CD2 LEU A 439      26.203  -5.138   5.045  1.00 85.68           C  
ATOM   3585  N   LEU A 440      27.858  -0.262   6.890  1.00 82.64           N  
ATOM   3586  CA  LEU A 440      28.539   1.015   6.699  1.00 82.64           C  
ATOM   3587  C   LEU A 440      30.034   0.945   7.030  1.00 82.64           C  
ATOM   3588  CB  LEU A 440      27.851   2.082   7.566  1.00 82.64           C  
ATOM   3589  O   LEU A 440      30.822   1.624   6.371  1.00 82.64           O  
ATOM   3590  CG  LEU A 440      26.523   2.606   6.988  1.00 82.64           C  
ATOM   3591  CD1 LEU A 440      25.847   3.486   8.042  1.00 82.64           C  
ATOM   3592  CD2 LEU A 440      26.764   3.435   5.724  1.00 82.64           C  
ATOM   3593  N   GLN A 441      30.434   0.124   8.006  1.00 83.76           N  
ATOM   3594  CA  GLN A 441      31.849  -0.110   8.317  1.00 83.76           C  
ATOM   3595  C   GLN A 441      32.555  -0.863   7.180  1.00 83.76           C  
ATOM   3596  CB  GLN A 441      31.974  -0.888   9.637  1.00 83.76           C  
ATOM   3597  O   GLN A 441      33.679  -0.522   6.815  1.00 83.76           O  
ATOM   3598  CG  GLN A 441      31.595  -0.036  10.856  1.00 83.76           C  
ATOM   3599  CD  GLN A 441      31.561  -0.830  12.160  1.00 83.76           C  
ATOM   3600  NE2 GLN A 441      31.528  -0.161  13.292  1.00 83.76           N  
ATOM   3601  OE1 GLN A 441      31.571  -2.048  12.213  1.00 83.76           O  
ATOM   3602  N   PHE A 442      31.887  -1.845   6.568  1.00 82.69           N  
ATOM   3603  CA  PHE A 442      32.459  -2.615   5.460  1.00 82.69           C  
ATOM   3604  C   PHE A 442      32.528  -1.842   4.136  1.00 82.69           C  
ATOM   3605  CB  PHE A 442      31.683  -3.926   5.287  1.00 82.69           C  
ATOM   3606  O   PHE A 442      33.412  -2.121   3.326  1.00 82.69           O  
ATOM   3607  CG  PHE A 442      31.960  -4.944   6.376  1.00 82.69           C  
ATOM   3608  CD1 PHE A 442      33.227  -5.553   6.454  1.00 82.69           C  
ATOM   3609  CD2 PHE A 442      30.964  -5.291   7.305  1.00 82.69           C  
ATOM   3610  CE1 PHE A 442      33.499  -6.495   7.462  1.00 82.69           C  
ATOM   3611  CE2 PHE A 442      31.237  -6.231   8.314  1.00 82.69           C  
ATOM   3612  CZ  PHE A 442      32.504  -6.831   8.395  1.00 82.69           C  
ATOM   3613  N   ASP A 443      31.641  -0.870   3.898  1.00 79.27           N  
ATOM   3614  CA  ASP A 443      31.641  -0.086   2.651  1.00 79.27           C  
ATOM   3615  C   ASP A 443      32.593   1.130   2.676  1.00 79.27           C  
ATOM   3616  CB  ASP A 443      30.205   0.296   2.261  1.00 79.27           C  
ATOM   3617  O   ASP A 443      32.830   1.777   1.650  1.00 79.27           O  
ATOM   3618  CG  ASP A 443      30.116   0.694   0.778  1.00 79.27           C  
ATOM   3619  OD1 ASP A 443      30.630  -0.072  -0.080  1.00 79.27           O  
ATOM   3620  OD2 ASP A 443      29.559   1.777   0.486  1.00 79.27           O  
ATOM   3621  N   GLU A 444      33.209   1.438   3.823  1.00 78.99           N  
ATOM   3622  CA  GLU A 444      34.146   2.561   3.966  1.00 78.99           C  
ATOM   3623  C   GLU A 444      35.270   2.582   2.900  1.00 78.99           C  
ATOM   3624  CB  GLU A 444      34.717   2.606   5.396  1.00 78.99           C  
ATOM   3625  O   GLU A 444      35.506   3.645   2.307  1.00 78.99           O  
ATOM   3626  CG  GLU A 444      35.346   3.979   5.669  1.00 78.99           C  
ATOM   3627  CD  GLU A 444      36.136   4.058   6.979  1.00 78.99           C  
ATOM   3628  OE1 GLU A 444      37.042   4.929   7.002  1.00 78.99           O  
ATOM   3629  OE2 GLU A 444      35.881   3.266   7.904  1.00 78.99           O  
ATOM   3630  N   PRO A 445      35.930   1.454   2.553  1.00 77.99           N  
ATOM   3631  CA  PRO A 445      36.968   1.437   1.522  1.00 77.99           C  
ATOM   3632  C   PRO A 445      36.453   1.832   0.132  1.00 77.99           C  
ATOM   3633  CB  PRO A 445      37.519   0.004   1.512  1.00 77.99           C  
ATOM   3634  O   PRO A 445      37.142   2.535  -0.611  1.00 77.99           O  
ATOM   3635  CG  PRO A 445      37.167  -0.537   2.896  1.00 77.99           C  
ATOM   3636  CD  PRO A 445      35.830   0.136   3.168  1.00 77.99           C  
ATOM   3637  N   ASN A 446      35.233   1.426  -0.233  1.00 73.71           N  
ATOM   3638  CA  ASN A 446      34.637   1.795  -1.518  1.00 73.71           C  
ATOM   3639  C   ASN A 446      34.297   3.284  -1.567  1.00 73.71           C  
ATOM   3640  CB  ASN A 446      33.383   0.955  -1.769  1.00 73.71           C  
ATOM   3641  O   ASN A 446      34.487   3.923  -2.602  1.00 73.71           O  
ATOM   3642  CG  ASN A 446      33.685  -0.490  -2.097  1.00 73.71           C  
ATOM   3643  ND2 ASN A 446      32.812  -1.367  -1.663  1.00 73.71           N  
ATOM   3644  OD1 ASN A 446      34.667  -0.809  -2.771  1.00 73.71           O  
ATOM   3645  N   ARG A 447      33.868   3.867  -0.443  1.00 72.04           N  
ATOM   3646  CA  ARG A 447      33.587   5.305  -0.339  1.00 72.04           C  
ATOM   3647  C   ARG A 447      34.839   6.168  -0.496  1.00 72.04           C  
ATOM   3648  CB  ARG A 447      32.895   5.581   0.998  1.00 72.04           C  
ATOM   3649  O   ARG A 447      34.752   7.277  -1.032  1.00 72.04           O  
ATOM   3650  CG  ARG A 447      31.465   5.009   1.031  1.00 72.04           C  
ATOM   3651  CD  ARG A 447      30.800   5.231   2.390  1.00 72.04           C  
ATOM   3652  NE  ARG A 447      30.851   6.654   2.788  1.00 72.04           N  
ATOM   3653  NH1 ARG A 447      30.684   6.347   5.049  1.00 72.04           N  
ATOM   3654  NH2 ARG A 447      31.272   8.349   4.240  1.00 72.04           N  
ATOM   3655  CZ  ARG A 447      30.943   7.105   4.022  1.00 72.04           C  
ATOM   3656  N   ARG A 448      36.009   5.666  -0.083  1.00 76.78           N  
ATOM   3657  CA  ARG A 448      37.298   6.359  -0.267  1.00 76.78           C  
ATOM   3658  C   ARG A 448      37.711   6.481  -1.738  1.00 76.78           C  
ATOM   3659  CB  ARG A 448      38.404   5.684   0.561  1.00 76.78           C  
ATOM   3660  O   ARG A 448      38.375   7.458  -2.071  1.00 76.78           O  
ATOM   3661  CG  ARG A 448      38.216   5.877   2.075  1.00 76.78           C  
ATOM   3662  CD  ARG A 448      39.371   5.226   2.844  1.00 76.78           C  
ATOM   3663  NE  ARG A 448      39.157   5.257   4.305  1.00 76.78           N  
ATOM   3664  NH1 ARG A 448      41.328   4.855   4.956  1.00 76.78           N  
ATOM   3665  NH2 ARG A 448      39.719   5.035   6.492  1.00 76.78           N  
ATOM   3666  CZ  ARG A 448      40.068   5.053   5.241  1.00 76.78           C  
ATOM   3667  N   LYS A 449      37.260   5.580  -2.626  1.00 76.48           N  
ATOM   3668  CA  LYS A 449      37.549   5.636  -4.078  1.00 76.48           C  
ATOM   3669  C   LYS A 449      36.983   6.887  -4.771  1.00 76.48           C  
ATOM   3670  CB  LYS A 449      37.058   4.357  -4.786  1.00 76.48           C  
ATOM   3671  O   LYS A 449      37.435   7.232  -5.856  1.00 76.48           O  
ATOM   3672  CG  LYS A 449      37.803   3.090  -4.332  1.00 76.48           C  
ATOM   3673  CD  LYS A 449      37.221   1.832  -4.993  1.00 76.48           C  
ATOM   3674  CE  LYS A 449      37.987   0.585  -4.530  1.00 76.48           C  
ATOM   3675  NZ  LYS A 449      37.254  -0.668  -4.847  1.00 76.48           N  
ATOM   3676  N   GLY A 450      36.044   7.599  -4.139  1.00 75.31           N  
ATOM   3677  CA  GLY A 450      35.509   8.859  -4.654  1.00 75.31           C  
ATOM   3678  C   GLY A 450      34.509   8.695  -5.804  1.00 75.31           C  
ATOM   3679  O   GLY A 450      33.951   7.625  -6.028  1.00 75.31           O  
ATOM   3680  N   LEU A 451      34.225   9.806  -6.488  1.00 78.84           N  
ATOM   3681  CA  LEU A 451      33.335   9.850  -7.651  1.00 78.84           C  
ATOM   3682  C   LEU A 451      34.081   9.364  -8.899  1.00 78.84           C  
ATOM   3683  CB  LEU A 451      32.840  11.296  -7.850  1.00 78.84           C  
ATOM   3684  O   LEU A 451      35.238   9.725  -9.101  1.00 78.84           O  
ATOM   3685  CG  LEU A 451      31.684  11.701  -6.915  1.00 78.84           C  
ATOM   3686  CD1 LEU A 451      31.746  13.199  -6.609  1.00 78.84           C  
ATOM   3687  CD2 LEU A 451      30.333  11.408  -7.570  1.00 78.84           C  
ATOM   3688  N   GLN A 452      33.393   8.625  -9.772  1.00 77.09           N  
ATOM   3689  CA  GLN A 452      33.903   8.337 -11.114  1.00 77.09           C  
ATOM   3690  C   GLN A 452      34.145   9.642 -11.910  1.00 77.09           C  
ATOM   3691  CB  GLN A 452      32.936   7.396 -11.851  1.00 77.09           C  
ATOM   3692  O   GLN A 452      33.518  10.676 -11.614  1.00 77.09           O  
ATOM   3693  CG  GLN A 452      33.027   5.950 -11.335  1.00 77.09           C  
ATOM   3694  CD  GLN A 452      32.044   5.013 -12.034  1.00 77.09           C  
ATOM   3695  NE2 GLN A 452      32.243   3.715 -11.967  1.00 77.09           N  
ATOM   3696  OE1 GLN A 452      31.058   5.421 -12.617  1.00 77.09           O  
ATOM   3697  N   PRO A 453      35.047   9.623 -12.912  1.00 77.40           N  
ATOM   3698  CA  PRO A 453      35.312  10.787 -13.755  1.00 77.40           C  
ATOM   3699  C   PRO A 453      34.024  11.279 -14.429  1.00 77.40           C  
ATOM   3700  CB  PRO A 453      36.363  10.353 -14.783  1.00 77.40           C  
ATOM   3701  O   PRO A 453      33.145  10.488 -14.749  1.00 77.40           O  
ATOM   3702  CG  PRO A 453      36.939   9.053 -14.222  1.00 77.40           C  
ATOM   3703  CD  PRO A 453      35.803   8.474 -13.390  1.00 77.40           C  
ATOM   3704  N   LEU A 454      33.888  12.597 -14.628  1.00 77.84           N  
ATOM   3705  CA  LEU A 454      32.647  13.200 -15.154  1.00 77.84           C  
ATOM   3706  C   LEU A 454      32.283  12.710 -16.560  1.00 77.84           C  
ATOM   3707  CB  LEU A 454      32.823  14.728 -15.222  1.00 77.84           C  
ATOM   3708  O   LEU A 454      31.100  12.615 -16.880  1.00 77.84           O  
ATOM   3709  CG  LEU A 454      31.564  15.565 -15.552  1.00 77.84           C  
ATOM   3710  CD1 LEU A 454      30.239  15.324 -14.824  1.00 77.84           C  
ATOM   3711  CD2 LEU A 454      31.896  17.049 -15.421  1.00 77.84           C  
ATOM   3712  N   CYS A 455      33.315  12.474 -17.368  1.00 78.59           N  
ATOM   3713  CA  CYS A 455      33.245  12.220 -18.803  1.00 78.59           C  
ATOM   3714  C   CYS A 455      33.806  10.839 -19.174  1.00 78.59           C  
ATOM   3715  CB  CYS A 455      33.993  13.344 -19.544  1.00 78.59           C  
ATOM   3716  O   CYS A 455      34.220  10.654 -20.315  1.00 78.59           O  
ATOM   3717  SG  CYS A 455      33.655  15.038 -18.985  1.00 78.59           S  
ATOM   3718  N   ALA A 456      33.904   9.930 -18.194  1.00 65.59           N  
ATOM   3719  CA  ALA A 456      34.266   8.534 -18.439  1.00 65.59           C  
ATOM   3720  C   ALA A 456      33.131   7.767 -19.121  1.00 65.59           C  
ATOM   3721  CB  ALA A 456      34.687   7.857 -17.127  1.00 65.59           C  
ATOM   3722  O   ALA A 456      31.953   8.155 -18.917  1.00 65.59           O  
ATOM   3723  OXT ALA A 456      33.504   6.773 -19.777  1.00 65.59           O  
TER    3724      ALA A 456                                                      
ENDMDL                                                                          
END                                                                             
