# Supplementary material for: Structural screens identify candidate human homologs of insect chemoreceptors and cryptic Drosophila gustatory receptor-like proteins
Source: eLife. 2023 Feb 20;12:e85537. doi: 10.7554/eLife.85537 (PMC9998090; doi:10.7554/eLife.85537)
Supplement: Source data 1. — Models of proteins analyzed in this work, either downloaded from the AlphaFold Protein Structure Database or, where not already available, predicted using the AlphaFold2 algorithm implemented in ColabFold (Mirdita et al., 2022). The four-letter code in the filename represents the first letter of the genus and the first three letters of the species (e.g., ‘Dmel’ = D. melanogaster); species names are given in full in the figures. [file elife-85537-data1.zip › DmelGrl36a_CG31750_AF-Q8INZ1-F1-model_v3.pdb]

HEADER                                            01-JUN-22                     
TITLE     ALPHAFOLD MONOMER V2.0 PREDICTION FOR UNCHARACTERIZED PROTEIN CG31750 
TITLE    2 (Q8INZ1)                                                             
COMPND    MOL_ID: 1;                                                            
COMPND   2 MOLECULE: UNCHARACTERIZED PROTEIN CG31750;                           
COMPND   3 CHAIN: A                                                             
SOURCE    MOL_ID: 1;                                                            
SOURCE   2 ORGANISM_SCIENTIFIC: DROSOPHILA MELANOGASTER;                        
SOURCE   3 ORGANISM_TAXID: 7227                                                 
REMARK   1                                                                      
REMARK   1 REFERENCE 1                                                          
REMARK   1  AUTH   JOHN JUMPER, RICHARD EVANS, ALEXANDER PRITZEL, TIM GREEN,    
REMARK   1  AUTH 2 MICHAEL FIGURNOV, OLAF RONNEBERGER, KATHRYN TUNYASUVUNAKOOL, 
REMARK   1  AUTH 3 RUSS BATES, AUGUSTIN ZIDEK, ANNA POTAPENKO, ALEX BRIDGLAND,  
REMARK   1  AUTH 4 CLEMENS MEYER, SIMON A A KOHL, ANDREW J BALLARD,             
REMARK   1  AUTH 5 ANDREW COWIE, BERNARDINO ROMERA-PAREDES, STANISLAV NIKOLOV,  
REMARK   1  AUTH 6 RISHUB JAIN, JONAS ADLER, TREVOR BACK, STIG PETERSEN,        
REMARK   1  AUTH 7 DAVID REIMAN, ELLEN CLANCY, MICHAL ZIELINSKI,                
REMARK   1  AUTH 8 MARTIN STEINEGGER, MICHALINA PACHOLSKA, TAMAS BERGHAMMER,    
REMARK   1  AUTH 9 DAVID SILVER, ORIOL VINYALS, ANDREW W SENIOR,                
REMARK   1  AUTH10 KORAY KAVUKCUOGLU, PUSHMEET KOHLI, DEMIS HASSABIS            
REMARK   1  TITL   HIGHLY ACCURATE PROTEIN STRUCTURE PREDICTION WITH ALPHAFOLD  
REMARK   1  REF    NATURE                        V. 596   583 2021              
REMARK   1  REFN                   ISSN 0028-0836                               
REMARK   1  PMID   34265844                                                     
REMARK   1  DOI    10.1038/s41586-021-03819-2                                   
REMARK   1                                                                      
REMARK   1 DISCLAIMERS                                                          
REMARK   1 ALPHAFOLD DATA, COPYRIGHT (2021) DEEPMIND TECHNOLOGIES LIMITED. THE  
REMARK   1 INFORMATION PROVIDED IS THEORETICAL MODELLING ONLY AND CAUTION SHOULD
REMARK   1 BE EXERCISED IN ITS USE. IT IS PROVIDED "AS-IS" WITHOUT ANY WARRANTY 
REMARK   1 OF ANY KIND, WHETHER EXPRESSED OR IMPLIED. NO WARRANTY IS GIVEN THAT 
REMARK   1 USE OF THE INFORMATION SHALL NOT INFRINGE THE RIGHTS OF ANY THIRD    
REMARK   1 PARTY. THE INFORMATION IS NOT INTENDED TO BE A SUBSTITUTE FOR        
REMARK   1 PROFESSIONAL MEDICAL ADVICE, DIAGNOSIS, OR TREATMENT, AND DOES NOT   
REMARK   1 CONSTITUTE MEDICAL OR OTHER PROFESSIONAL ADVICE. IT IS AVAILABLE FOR 
REMARK   1 ACADEMIC AND COMMERCIAL PURPOSES, UNDER CC-BY 4.0 LICENCE.           
DBREF  XXXX A    1   410  UNP    Q8INZ1   Y1750_DROME      1    410             
SEQRES   1 A  410  MET PRO GLU LYS LYS GLY HIS GLU ILE PRO LEU ARG ASN          
SEQRES   2 A  410  SER ARG LYS LYS TRP LEU SER HIS LEU LEU ARG TRP SER          
SEQRES   3 A  410  VAL SER SER ILE CYS TRP ILE SER TYR ILE ILE TYR ARG          
SEQRES   4 A  410  GLY VAL VAL VAL GLY GLN MET LYS PHE ASP PRO ARG ASN          
SEQRES   5 A  410  ARG LYS MET ILE ILE HIS PRO ARG ASN ILE TRP THR LYS          
SEQRES   6 A  410  ARG ILE SER LEU LEU LEU LYS ILE LEU ALA MET LEU TRP          
SEQRES   7 A  410  ASP TYR TYR PHE ILE GLN TYR LEU CYS SER ALA ILE LEU          
SEQRES   8 A  410  PRO ILE PHE SER ASN LYS SER GLU ARG PHE PHE ASN ASN          
SEQRES   9 A  410  LEU ILE GLU ALA ILE ALA VAL GLN LEU SER LEU TRP ASN          
SEQRES  10 A  410  THR ALA ARG LEU TYR SER TRP LEU ASN SER LEU SER TRP          
SEQRES  11 A  410  ASN ARG SER PHE VAL ASP ARG VAL ASN ASP VAL ILE ARG          
SEQRES  12 A  410  LEU ASN GLY HIS LEU LYS SER ILE LEU GLY PRO LEU SER          
SEQRES  13 A  410  LEU ASP SER ILE SER LEU LEU ILE LEU TYR VAL VAL HIS          
SEQRES  14 A  410  LEU GLN PHE THR VAL LEU GLN THR ILE ASN HIS PRO TYR          
SEQRES  15 A  410  MET ILE PRO MET VAL ASN THR LEU LEU LEU GLY LEU ILE          
SEQRES  16 A  410  CYS ASN VAL TYR VAL ALA TYR GLN MET LEU LEU LEU SER          
SEQRES  17 A  410  TRP ILE ALA ALA ILE ASN ASN PHE LEU LYS TYR SER GLN          
SEQRES  18 A  410  PRO GLU GLN GLN PRO ASN ARG LYS GLN ARG LYS ASN LEU          
SEQRES  19 A  410  LEU ARG LEU LEU ARG ILE TYR ALA LYS ILE SER ASN VAL          
SEQRES  20 A  410  HIS GLN ASP ILE LYS VAL LEU TRP LEU PRO VAL ALA SER          
SEQRES  21 A  410  MET LEU PHE SER ASN ILE VAL GLU LEU VAL ARG ASN TRP          
SEQRES  22 A  410  SER TYR ILE ILE GLU TRP ILE PHE PHE HIS ARG ARG LYS          
SEQRES  23 A  410  THR VAL MET GLN LYS TRP SER PHE ILE PHE TRP LYS TYR          
SEQRES  24 A  410  LEU GLY GLY GLY LEU ALA PRO LEU LEU ARG MET LEU LEU          
SEQRES  25 A  410  ILE GLY LEU CYS ASN ASP ARG LEU VAL GLN MET GLN ASP          
SEQRES  26 A  410  PHE LEU ASN LEU GLN LEU LEU ILE ILE ASP LEU ARG HIS          
SEQRES  27 A  410  THR LYS PHE LYS GLN LEU ASP GLY ASN PHE VAL SER GLN          
SEQRES  28 A  410  PHE LYS SER LEU GLN THR CYS PHE ASP LEU GLN LEU ARG          
SEQRES  29 A  410  ALA GLN PRO ILE ARG ASN GLN ILE MET SER LEU ASN GLN          
SEQRES  30 A  410  GLU CYS GLY CYS PRO PHE ALA LEU ASP PHE PHE PHE CYS          
SEQRES  31 A  410  THR VAL LEU ASN SER ILE SER CYS VAL GLN TYR LYS MET          
SEQRES  32 A  410  ALA ASN GLU ILE ASN ASN ASP                                  
CRYST1    1.000    1.000    1.000  90.00  90.00  90.00 P 1           1          
ORIGX1      1.000000  0.000000  0.000000        0.00000                         
ORIGX2      0.000000  1.000000  0.000000        0.00000                         
ORIGX3      0.000000  0.000000  1.000000        0.00000                         
SCALE1      1.000000  0.000000  0.000000        0.00000                         
SCALE2      0.000000  1.000000  0.000000        0.00000                         
SCALE3      0.000000  0.000000  1.000000        0.00000                         
MODEL        1                                                                  
ATOM      1  N   MET A   1     -45.015  28.204  15.719  1.00 38.10           N  
ATOM      2  CA  MET A   1     -43.818  27.994  14.874  1.00 38.10           C  
ATOM      3  C   MET A   1     -43.754  26.526  14.470  1.00 38.10           C  
ATOM      4  CB  MET A   1     -42.530  28.354  15.637  1.00 38.10           C  
ATOM      5  O   MET A   1     -43.465  25.710  15.336  1.00 38.10           O  
ATOM      6  CG  MET A   1     -42.245  29.855  15.695  1.00 38.10           C  
ATOM      7  SD  MET A   1     -40.671  30.188  16.524  1.00 38.10           S  
ATOM      8  CE  MET A   1     -40.306  31.854  15.909  1.00 38.10           C  
ATOM      9  N   PRO A   2     -44.072  26.148  13.222  1.00 42.43           N  
ATOM     10  CA  PRO A   2     -43.877  24.775  12.783  1.00 42.43           C  
ATOM     11  C   PRO A   2     -42.397  24.580  12.436  1.00 42.43           C  
ATOM     12  CB  PRO A   2     -44.832  24.590  11.605  1.00 42.43           C  
ATOM     13  O   PRO A   2     -41.862  25.214  11.525  1.00 42.43           O  
ATOM     14  CG  PRO A   2     -44.914  25.986  10.985  1.00 42.43           C  
ATOM     15  CD  PRO A   2     -44.612  26.955  12.136  1.00 42.43           C  
ATOM     16  N   GLU A   3     -41.722  23.730  13.207  1.00 42.09           N  
ATOM     17  CA  GLU A   3     -40.369  23.265  12.914  1.00 42.09           C  
ATOM     18  C   GLU A   3     -40.329  22.659  11.506  1.00 42.09           C  
ATOM     19  CB  GLU A   3     -39.935  22.197  13.930  1.00 42.09           C  
ATOM     20  O   GLU A   3     -41.049  21.706  11.203  1.00 42.09           O  
ATOM     21  CG  GLU A   3     -39.661  22.735  15.341  1.00 42.09           C  
ATOM     22  CD  GLU A   3     -39.184  21.615  16.283  1.00 42.09           C  
ATOM     23  OE1 GLU A   3     -38.335  21.898  17.149  1.00 42.09           O  
ATOM     24  OE2 GLU A   3     -39.621  20.445  16.106  1.00 42.09           O  
ATOM     25  N   LYS A   4     -39.452  23.199  10.654  1.00 44.01           N  
ATOM     26  CA  LYS A   4     -39.055  22.625   9.363  1.00 44.01           C  
ATOM     27  C   LYS A   4     -38.433  21.235   9.577  1.00 44.01           C  
ATOM     28  CB  LYS A   4     -38.057  23.572   8.661  1.00 44.01           C  
ATOM     29  O   LYS A   4     -37.216  21.078   9.571  1.00 44.01           O  
ATOM     30  CG  LYS A   4     -38.681  24.812   8.004  1.00 44.01           C  
ATOM     31  CD  LYS A   4     -37.572  25.691   7.395  1.00 44.01           C  
ATOM     32  CE  LYS A   4     -38.158  26.851   6.579  1.00 44.01           C  
ATOM     33  NZ  LYS A   4     -37.099  27.755   6.053  1.00 44.01           N  
ATOM     34  N   LYS A   5     -39.258  20.207   9.758  1.00 42.59           N  
ATOM     35  CA  LYS A   5     -38.866  18.794   9.716  1.00 42.59           C  
ATOM     36  C   LYS A   5     -39.288  18.236   8.363  1.00 42.59           C  
ATOM     37  CB  LYS A   5     -39.520  18.030  10.885  1.00 42.59           C  
ATOM     38  O   LYS A   5     -40.471  18.038   8.127  1.00 42.59           O  
ATOM     39  CG  LYS A   5     -38.788  18.270  12.215  1.00 42.59           C  
ATOM     40  CD  LYS A   5     -39.514  17.604  13.395  1.00 42.59           C  
ATOM     41  CE  LYS A   5     -38.650  17.705  14.661  1.00 42.59           C  
ATOM     42  NZ  LYS A   5     -39.461  17.753  15.900  1.00 42.59           N  
ATOM     43  N   GLY A   6     -38.339  17.973   7.463  1.00 44.90           N  
ATOM     44  CA  GLY A   6     -38.674  17.161   6.288  1.00 44.90           C  
ATOM     45  C   GLY A   6     -37.621  17.019   5.197  1.00 44.90           C  
ATOM     46  O   GLY A   6     -37.456  15.921   4.673  1.00 44.90           O  
ATOM     47  N   HIS A   7     -36.875  18.068   4.844  1.00 41.30           N  
ATOM     48  CA  HIS A   7     -36.142  18.035   3.566  1.00 41.30           C  
ATOM     49  C   HIS A   7     -34.667  17.608   3.612  1.00 41.30           C  
ATOM     50  CB  HIS A   7     -36.406  19.325   2.779  1.00 41.30           C  
ATOM     51  O   HIS A   7     -34.134  17.214   2.578  1.00 41.30           O  
ATOM     52  CG  HIS A   7     -37.787  19.348   2.162  1.00 41.30           C  
ATOM     53  CD2 HIS A   7     -38.571  20.450   1.952  1.00 41.30           C  
ATOM     54  ND1 HIS A   7     -38.474  18.267   1.643  1.00 41.30           N  
ATOM     55  CE1 HIS A   7     -39.640  18.707   1.143  1.00 41.30           C  
ATOM     56  NE2 HIS A   7     -39.741  20.030   1.318  1.00 41.30           N  
ATOM     57  N   GLU A   8     -34.006  17.557   4.772  1.00 46.10           N  
ATOM     58  CA  GLU A   8     -32.578  17.173   4.817  1.00 46.10           C  
ATOM     59  C   GLU A   8     -32.314  15.656   4.890  1.00 46.10           C  
ATOM     60  CB  GLU A   8     -31.879  17.887   5.974  1.00 46.10           C  
ATOM     61  O   GLU A   8     -31.229  15.179   4.542  1.00 46.10           O  
ATOM     62  CG  GLU A   8     -31.719  19.389   5.700  1.00 46.10           C  
ATOM     63  CD  GLU A   8     -30.768  20.049   6.706  1.00 46.10           C  
ATOM     64  OE1 GLU A   8     -30.242  21.126   6.362  1.00 46.10           O  
ATOM     65  OE2 GLU A   8     -30.550  19.446   7.783  1.00 46.10           O  
ATOM     66  N   ILE A   9     -33.303  14.861   5.303  1.00 52.66           N  
ATOM     67  CA  ILE A   9     -33.158  13.405   5.459  1.00 52.66           C  
ATOM     68  C   ILE A   9     -32.960  12.663   4.115  1.00 52.66           C  
ATOM     69  CB  ILE A   9     -34.312  12.826   6.314  1.00 52.66           C  
ATOM     70  O   ILE A   9     -32.063  11.809   4.054  1.00 52.66           O  
ATOM     71  CG1 ILE A   9     -34.406  13.564   7.674  1.00 52.66           C  
ATOM     72  CG2 ILE A   9     -34.099  11.314   6.537  1.00 52.66           C  
ATOM     73  CD1 ILE A   9     -35.583  13.132   8.557  1.00 52.66           C  
ATOM     74  N   PRO A  10     -33.706  12.948   3.021  1.00 49.57           N  
ATOM     75  CA  PRO A  10     -33.556  12.186   1.777  1.00 49.57           C  
ATOM     76  C   PRO A  10     -32.185  12.391   1.115  1.00 49.57           C  
ATOM     77  CB  PRO A  10     -34.720  12.616   0.875  1.00 49.57           C  
ATOM     78  O   PRO A  10     -31.561  11.419   0.680  1.00 49.57           O  
ATOM     79  CG  PRO A  10     -35.121  13.990   1.406  1.00 49.57           C  
ATOM     80  CD  PRO A  10     -34.827  13.878   2.897  1.00 49.57           C  
ATOM     81  N   LEU A  11     -31.662  13.623   1.116  1.00 47.00           N  
ATOM     82  CA  LEU A  11     -30.350  13.944   0.538  1.00 47.00           C  
ATOM     83  C   LEU A  11     -29.211  13.217   1.265  1.00 47.00           C  
ATOM     84  CB  LEU A  11     -30.150  15.471   0.576  1.00 47.00           C  
ATOM     85  O   LEU A  11     -28.331  12.631   0.625  1.00 47.00           O  
ATOM     86  CG  LEU A  11     -30.820  16.192  -0.609  1.00 47.00           C  
ATOM     87  CD1 LEU A  11     -31.037  17.664  -0.275  1.00 47.00           C  
ATOM     88  CD2 LEU A  11     -29.951  16.099  -1.867  1.00 47.00           C  
ATOM     89  N   ARG A  12     -29.246  13.177   2.604  1.00 56.76           N  
ATOM     90  CA  ARG A  12     -28.215  12.499   3.403  1.00 56.76           C  
ATOM     91  C   ARG A  12     -28.207  10.985   3.176  1.00 56.76           C  
ATOM     92  CB  ARG A  12     -28.411  12.869   4.880  1.00 56.76           C  
ATOM     93  O   ARG A  12     -27.130  10.388   3.100  1.00 56.76           O  
ATOM     94  CG  ARG A  12     -27.195  12.476   5.731  1.00 56.76           C  
ATOM     95  CD  ARG A  12     -27.386  12.960   7.171  1.00 56.76           C  
ATOM     96  NE  ARG A  12     -26.196  12.687   8.005  1.00 56.76           N  
ATOM     97  NH1 ARG A  12     -27.192  13.113  10.031  1.00 56.76           N  
ATOM     98  NH2 ARG A  12     -25.048  12.504   9.965  1.00 56.76           N  
ATOM     99  CZ  ARG A  12     -26.153  12.770   9.324  1.00 56.76           C  
ATOM    100  N   ASN A  13     -29.381  10.369   3.038  1.00 70.50           N  
ATOM    101  CA  ASN A  13     -29.495   8.936   2.753  1.00 70.50           C  
ATOM    102  C   ASN A  13     -29.048   8.598   1.325  1.00 70.50           C  
ATOM    103  CB  ASN A  13     -30.932   8.476   3.052  1.00 70.50           C  
ATOM    104  O   ASN A  13     -28.317   7.621   1.137  1.00 70.50           O  
ATOM    105  CG  ASN A  13     -31.195   8.309   4.540  1.00 70.50           C  
ATOM    106  ND2 ASN A  13     -32.435   8.107   4.917  1.00 70.50           N  
ATOM    107  OD1 ASN A  13     -30.295   8.317   5.370  1.00 70.50           O  
ATOM    108  N   SER A  14     -29.398   9.435   0.343  1.00 72.53           N  
ATOM    109  CA  SER A  14     -28.940   9.286  -1.044  1.00 72.53           C  
ATOM    110  C   SER A  14     -27.412   9.359  -1.146  1.00 72.53           C  
ATOM    111  CB  SER A  14     -29.597  10.352  -1.926  1.00 72.53           C  
ATOM    112  O   SER A  14     -26.776   8.440  -1.673  1.00 72.53           O  
ATOM    113  OG  SER A  14     -29.180  10.157  -3.258  1.00 72.53           O  
ATOM    114  N   ARG A  15     -26.790  10.374  -0.525  1.00 79.32           N  
ATOM    115  CA  ARG A  15     -25.327  10.544  -0.530  1.00 79.32           C  
ATOM    116  C   ARG A  15     -24.599   9.360   0.109  1.00 79.32           C  
ATOM    117  CB  ARG A  15     -24.964  11.876   0.144  1.00 79.32           C  
ATOM    118  O   ARG A  15     -23.615   8.878  -0.448  1.00 79.32           O  
ATOM    119  CG  ARG A  15     -23.470  12.207  -0.006  1.00 79.32           C  
ATOM    120  CD  ARG A  15     -23.153  13.581   0.596  1.00 79.32           C  
ATOM    121  NE  ARG A  15     -21.722  13.918   0.465  1.00 79.32           N  
ATOM    122  NH1 ARG A  15     -21.773  15.929   1.582  1.00 79.32           N  
ATOM    123  NH2 ARG A  15     -19.851  15.195   0.732  1.00 79.32           N  
ATOM    124  CZ  ARG A  15     -21.126  15.006   0.927  1.00 79.32           C  
ATOM    125  N   LYS A  16     -25.082   8.852   1.249  1.00 82.83           N  
ATOM    126  CA  LYS A  16     -24.497   7.663   1.899  1.00 82.83           C  
ATOM    127  C   LYS A  16     -24.603   6.417   1.021  1.00 82.83           C  
ATOM    128  CB  LYS A  16     -25.180   7.395   3.244  1.00 82.83           C  
ATOM    129  O   LYS A  16     -23.643   5.653   0.934  1.00 82.83           O  
ATOM    130  CG  LYS A  16     -24.719   8.349   4.354  1.00 82.83           C  
ATOM    131  CD  LYS A  16     -25.452   7.970   5.645  1.00 82.83           C  
ATOM    132  CE  LYS A  16     -25.086   8.880   6.820  1.00 82.83           C  
ATOM    133  NZ  LYS A  16     -25.855   8.481   8.028  1.00 82.83           N  
ATOM    134  N   LYS A  17     -25.744   6.222   0.354  1.00 86.64           N  
ATOM    135  CA  LYS A  17     -25.950   5.098  -0.567  1.00 86.64           C  
ATOM    136  C   LYS A  17     -24.985   5.180  -1.752  1.00 86.64           C  
ATOM    137  CB  LYS A  17     -27.426   5.067  -0.994  1.00 86.64           C  
ATOM    138  O   LYS A  17     -24.331   4.188  -2.062  1.00 86.64           O  
ATOM    139  CG  LYS A  17     -27.781   3.780  -1.750  1.00 86.64           C  
ATOM    140  CD  LYS A  17     -29.270   3.758  -2.121  1.00 86.64           C  
ATOM    141  CE  LYS A  17     -29.611   2.472  -2.886  1.00 86.64           C  
ATOM    142  NZ  LYS A  17     -31.024   2.470  -3.354  1.00 86.64           N  
ATOM    143  N   TRP A  18     -24.829   6.363  -2.348  1.00 89.08           N  
ATOM    144  CA  TRP A  18     -23.869   6.597  -3.430  1.00 89.08           C  
ATOM    145  C   TRP A  18     -22.420   6.339  -2.992  1.00 89.08           C  
ATOM    146  CB  TRP A  18     -24.049   8.015  -3.975  1.00 89.08           C  
ATOM    147  O   TRP A  18     -21.725   5.557  -3.635  1.00 89.08           O  
ATOM    148  CG  TRP A  18     -23.116   8.347  -5.095  1.00 89.08           C  
ATOM    149  CD1 TRP A  18     -23.309   8.057  -6.402  1.00 89.08           C  
ATOM    150  CD2 TRP A  18     -21.825   9.025  -5.027  1.00 89.08           C  
ATOM    151  CE2 TRP A  18     -21.289   9.115  -6.345  1.00 89.08           C  
ATOM    152  CE3 TRP A  18     -21.064   9.589  -3.983  1.00 89.08           C  
ATOM    153  NE1 TRP A  18     -22.232   8.505  -7.141  1.00 89.08           N  
ATOM    154  CH2 TRP A  18     -19.336  10.302  -5.557  1.00 89.08           C  
ATOM    155  CZ2 TRP A  18     -20.067   9.744  -6.617  1.00 89.08           C  
ATOM    156  CZ3 TRP A  18     -19.832  10.217  -4.244  1.00 89.08           C  
ATOM    157  N   LEU A  19     -21.991   6.887  -1.848  1.00 90.59           N  
ATOM    158  CA  LEU A  19     -20.650   6.642  -1.292  1.00 90.59           C  
ATOM    159  C   LEU A  19     -20.400   5.161  -0.984  1.00 90.59           C  
ATOM    160  CB  LEU A  19     -20.467   7.460  -0.001  1.00 90.59           C  
ATOM    161  O   LEU A  19     -19.276   4.680  -1.117  1.00 90.59           O  
ATOM    162  CG  LEU A  19     -20.271   8.968  -0.216  1.00 90.59           C  
ATOM    163  CD1 LEU A  19     -20.309   9.688   1.131  1.00 90.59           C  
ATOM    164  CD2 LEU A  19     -18.931   9.278  -0.878  1.00 90.59           C  
ATOM    165  N   SER A  20     -21.435   4.427  -0.573  1.00 89.59           N  
ATOM    166  CA  SER A  20     -21.343   2.985  -0.344  1.00 89.59           C  
ATOM    167  C   SER A  20     -21.184   2.196  -1.641  1.00 89.59           C  
ATOM    168  CB  SER A  20     -22.578   2.495   0.411  1.00 89.59           C  
ATOM    169  O   SER A  20     -20.355   1.286  -1.722  1.00 89.59           O  
ATOM    170  OG  SER A  20     -22.384   1.142   0.765  1.00 89.59           O  
ATOM    171  N   HIS A  21     -21.940   2.561  -2.679  1.00 91.35           N  
ATOM    172  CA  HIS A  21     -21.769   1.976  -4.004  1.00 91.35           C  
ATOM    173  C   HIS A  21     -20.371   2.252  -4.543  1.00 91.35           C  
ATOM    174  CB  HIS A  21     -22.849   2.493  -4.963  1.00 91.35           C  
ATOM    175  O   HIS A  21     -19.708   1.320  -4.989  1.00 91.35           O  
ATOM    176  CG  HIS A  21     -24.191   1.867  -4.698  1.00 91.35           C  
ATOM    177  CD2 HIS A  21     -25.360   2.508  -4.398  1.00 91.35           C  
ATOM    178  ND1 HIS A  21     -24.467   0.521  -4.743  1.00 91.35           N  
ATOM    179  CE1 HIS A  21     -25.770   0.355  -4.463  1.00 91.35           C  
ATOM    180  NE2 HIS A  21     -26.358   1.537  -4.228  1.00 91.35           N  
ATOM    181  N   LEU A  22     -19.905   3.492  -4.437  1.00 91.60           N  
ATOM    182  CA  LEU A  22     -18.600   3.900  -4.930  1.00 91.60           C  
ATOM    183  C   LEU A  22     -17.456   3.171  -4.210  1.00 91.60           C  
ATOM    184  CB  LEU A  22     -18.539   5.427  -4.835  1.00 91.60           C  
ATOM    185  O   LEU A  22     -16.577   2.657  -4.891  1.00 91.60           O  
ATOM    186  CG  LEU A  22     -17.291   6.015  -5.518  1.00 91.60           C  
ATOM    187  CD1 LEU A  22     -17.661   7.180  -6.425  1.00 91.60           C  
ATOM    188  CD2 LEU A  22     -16.333   6.520  -4.453  1.00 91.60           C  
ATOM    189  N   LEU A  23     -17.512   3.014  -2.879  1.00 91.45           N  
ATOM    190  CA  LEU A  23     -16.564   2.174  -2.126  1.00 91.45           C  
ATOM    191  C   LEU A  23     -16.564   0.724  -2.623  1.00 91.45           C  
ATOM    192  CB  LEU A  23     -16.940   2.191  -0.630  1.00 91.45           C  
ATOM    193  O   LEU A  23     -15.513   0.121  -2.827  1.00 91.45           O  
ATOM    194  CG  LEU A  23     -16.056   1.298   0.267  1.00 91.45           C  
ATOM    195  CD1 LEU A  23     -14.614   1.793   0.358  1.00 91.45           C  
ATOM    196  CD2 LEU A  23     -16.645   1.265   1.674  1.00 91.45           C  
ATOM    197  N   ARG A  24     -17.755   0.136  -2.790  1.00 91.10           N  
ATOM    198  CA  ARG A  24     -17.884  -1.256  -3.230  1.00 91.10           C  
ATOM    199  C   ARG A  24     -17.296  -1.444  -4.624  1.00 91.10           C  
ATOM    200  CB  ARG A  24     -19.357  -1.677  -3.171  1.00 91.10           C  
ATOM    201  O   ARG A  24     -16.585  -2.421  -4.840  1.00 91.10           O  
ATOM    202  CG  ARG A  24     -19.541  -3.140  -3.596  1.00 91.10           C  
ATOM    203  CD  ARG A  24     -21.019  -3.523  -3.544  1.00 91.10           C  
ATOM    204  NE  ARG A  24     -21.218  -4.911  -4.003  1.00 91.10           N  
ATOM    205  NH1 ARG A  24     -23.501  -4.979  -3.789  1.00 91.10           N  
ATOM    206  NH2 ARG A  24     -22.415  -6.750  -4.607  1.00 91.10           N  
ATOM    207  CZ  ARG A  24     -22.371  -5.540  -4.128  1.00 91.10           C  
ATOM    208  N   TRP A  25     -17.611  -0.539  -5.546  1.00 92.40           N  
ATOM    209  CA  TRP A  25     -17.099  -0.572  -6.909  1.00 92.40           C  
ATOM    210  C   TRP A  25     -15.592  -0.353  -6.938  1.00 92.40           C  
ATOM    211  CB  TRP A  25     -17.842   0.450  -7.776  1.00 92.40           C  
ATOM    212  O   TRP A  25     -14.901  -1.166  -7.537  1.00 92.40           O  
ATOM    213  CG  TRP A  25     -19.147  -0.046  -8.317  1.00 92.40           C  
ATOM    214  CD1 TRP A  25     -20.384   0.323  -7.915  1.00 92.40           C  
ATOM    215  CD2 TRP A  25     -19.353  -0.951  -9.443  1.00 92.40           C  
ATOM    216  CE2 TRP A  25     -20.757  -1.103  -9.649  1.00 92.40           C  
ATOM    217  CE3 TRP A  25     -18.493  -1.620 -10.340  1.00 92.40           C  
ATOM    218  NE1 TRP A  25     -21.339  -0.313  -8.683  1.00 92.40           N  
ATOM    219  CH2 TRP A  25     -20.403  -2.525 -11.570  1.00 92.40           C  
ATOM    220  CZ2 TRP A  25     -21.286  -1.879 -10.689  1.00 92.40           C  
ATOM    221  CZ3 TRP A  25     -19.014  -2.395 -11.394  1.00 92.40           C  
ATOM    222  N   SER A  26     -15.064   0.660  -6.246  1.00 92.19           N  
ATOM    223  CA  SER A  26     -13.626   0.942  -6.248  1.00 92.19           C  
ATOM    224  C   SER A  26     -12.822  -0.224  -5.677  1.00 92.19           C  
ATOM    225  CB  SER A  26     -13.306   2.247  -5.510  1.00 92.19           C  
ATOM    226  O   SER A  26     -11.959  -0.760  -6.367  1.00 92.19           O  
ATOM    227  OG  SER A  26     -13.637   2.187  -4.136  1.00 92.19           O  
ATOM    228  N   VAL A  27     -13.151  -0.692  -4.471  1.00 92.39           N  
ATOM    229  CA  VAL A  27     -12.445  -1.810  -3.827  1.00 92.39           C  
ATOM    230  C   VAL A  27     -12.570  -3.083  -4.661  1.00 92.39           C  
ATOM    231  CB  VAL A  27     -12.975  -2.033  -2.399  1.00 92.39           C  
ATOM    232  O   VAL A  27     -11.579  -3.782  -4.864  1.00 92.39           O  
ATOM    233  CG1 VAL A  27     -12.400  -3.295  -1.746  1.00 92.39           C  
ATOM    234  CG2 VAL A  27     -12.625  -0.844  -1.494  1.00 92.39           C  
ATOM    235  N   SER A  28     -13.764  -3.384  -5.185  1.00 91.97           N  
ATOM    236  CA  SER A  28     -13.958  -4.563  -6.032  1.00 91.97           C  
ATOM    237  C   SER A  28     -13.126  -4.473  -7.306  1.00 91.97           C  
ATOM    238  CB  SER A  28     -15.434  -4.761  -6.374  1.00 91.97           C  
ATOM    239  O   SER A  28     -12.445  -5.441  -7.625  1.00 91.97           O  
ATOM    240  OG  SER A  28     -15.634  -6.002  -7.026  1.00 91.97           O  
ATOM    241  N   SER A  29     -13.140  -3.337  -8.007  1.00 92.21           N  
ATOM    242  CA  SER A  29     -12.365  -3.130  -9.234  1.00 92.21           C  
ATOM    243  C   SER A  29     -10.865  -3.248  -8.980  1.00 92.21           C  
ATOM    244  CB  SER A  29     -12.679  -1.762  -9.845  1.00 92.21           C  
ATOM    245  O   SER A  29     -10.188  -3.969  -9.709  1.00 92.21           O  
ATOM    246  OG  SER A  29     -14.017  -1.739 -10.302  1.00 92.21           O  
ATOM    247  N   ILE A  30     -10.351  -2.628  -7.912  1.00 93.12           N  
ATOM    248  CA  ILE A  30      -8.931  -2.711  -7.537  1.00 93.12           C  
ATOM    249  C   ILE A  30      -8.530  -4.163  -7.269  1.00 93.12           C  
ATOM    250  CB  ILE A  30      -8.633  -1.823  -6.307  1.00 93.12           C  
ATOM    251  O   ILE A  30      -7.538  -4.647  -7.819  1.00 93.12           O  
ATOM    252  CG1 ILE A  30      -8.836  -0.336  -6.658  1.00 93.12           C  
ATOM    253  CG2 ILE A  30      -7.182  -2.039  -5.839  1.00 93.12           C  
ATOM    254  CD1 ILE A  30      -8.914   0.579  -5.427  1.00 93.12           C  
ATOM    255  N   CYS A  31      -9.316  -4.881  -6.464  1.00 93.37           N  
ATOM    256  CA  CYS A  31      -9.059  -6.284  -6.154  1.00 93.37           C  
ATOM    257  C   CYS A  31      -9.140  -7.174  -7.402  1.00 93.37           C  
ATOM    258  CB  CYS A  31     -10.058  -6.745  -5.086  1.00 93.37           C  
ATOM    259  O   CYS A  31      -8.302  -8.059  -7.566  1.00 93.37           O  
ATOM    260  SG  CYS A  31      -9.631  -5.996  -3.488  1.00 93.37           S  
ATOM    261  N   TRP A  32     -10.112  -6.945  -8.290  1.00 92.28           N  
ATOM    262  CA  TRP A  32     -10.290  -7.749  -9.503  1.00 92.28           C  
ATOM    263  C   TRP A  32      -9.160  -7.527 -10.508  1.00 92.28           C  
ATOM    264  CB  TRP A  32     -11.662  -7.486 -10.142  1.00 92.28           C  
ATOM    265  O   TRP A  32      -8.590  -8.497 -11.000  1.00 92.28           O  
ATOM    266  CG  TRP A  32     -12.416  -8.727 -10.485  1.00 92.28           C  
ATOM    267  CD1 TRP A  32     -13.149  -9.458  -9.615  1.00 92.28           C  
ATOM    268  CD2 TRP A  32     -12.523  -9.406 -11.770  1.00 92.28           C  
ATOM    269  CE2 TRP A  32     -13.309 -10.582 -11.593  1.00 92.28           C  
ATOM    270  CE3 TRP A  32     -12.064  -9.136 -13.073  1.00 92.28           C  
ATOM    271  NE1 TRP A  32     -13.683 -10.552 -10.267  1.00 92.28           N  
ATOM    272  CH2 TRP A  32     -13.085 -11.190 -13.920  1.00 92.28           C  
ATOM    273  CZ2 TRP A  32     -13.582 -11.474 -12.639  1.00 92.28           C  
ATOM    274  CZ3 TRP A  32     -12.347 -10.016 -14.137  1.00 92.28           C  
ATOM    275  N   ILE A  33      -8.777  -6.271 -10.754  1.00 91.85           N  
ATOM    276  CA  ILE A  33      -7.640  -5.923 -11.618  1.00 91.85           C  
ATOM    277  C   ILE A  33      -6.350  -6.517 -11.047  1.00 91.85           C  
ATOM    278  CB  ILE A  33      -7.548  -4.389 -11.791  1.00 91.85           C  
ATOM    279  O   ILE A  33      -5.619  -7.202 -11.760  1.00 91.85           O  
ATOM    280  CG1 ILE A  33      -8.747  -3.875 -12.623  1.00 91.85           C  
ATOM    281  CG2 ILE A  33      -6.225  -3.985 -12.469  1.00 91.85           C  
ATOM    282  CD1 ILE A  33      -8.918  -2.351 -12.579  1.00 91.85           C  
ATOM    283  N   SER A  34      -6.103  -6.341  -9.745  1.00 91.69           N  
ATOM    284  CA  SER A  34      -4.921  -6.909  -9.080  1.00 91.69           C  
ATOM    285  C   SER A  34      -4.899  -8.436  -9.183  1.00 91.69           C  
ATOM    286  CB  SER A  34      -4.869  -6.494  -7.606  1.00 91.69           C  
ATOM    287  O   SER A  34      -3.853  -9.027  -9.449  1.00 91.69           O  
ATOM    288  OG  SER A  34      -4.886  -5.086  -7.485  1.00 91.69           O  
ATOM    289  N   TYR A  35      -6.057  -9.087  -9.041  1.00 91.47           N  
ATOM    290  CA  TYR A  35      -6.193 -10.530  -9.220  1.00 91.47           C  
ATOM    291  C   TYR A  35      -5.915 -10.969 -10.663  1.00 91.47           C  
ATOM    292  CB  TYR A  35      -7.587 -10.978  -8.766  1.00 91.47           C  
ATOM    293  O   TYR A  35      -5.168 -11.929 -10.857  1.00 91.47           O  
ATOM    294  CG  TYR A  35      -7.860 -12.446  -9.021  1.00 91.47           C  
ATOM    295  CD1 TYR A  35      -8.704 -12.834 -10.080  1.00 91.47           C  
ATOM    296  CD2 TYR A  35      -7.242 -13.420  -8.215  1.00 91.47           C  
ATOM    297  CE1 TYR A  35      -8.954 -14.199 -10.316  1.00 91.47           C  
ATOM    298  CE2 TYR A  35      -7.481 -14.786  -8.452  1.00 91.47           C  
ATOM    299  OH  TYR A  35      -8.601 -16.494  -9.707  1.00 91.47           O  
ATOM    300  CZ  TYR A  35      -8.348 -15.175  -9.495  1.00 91.47           C  
ATOM    301  N   ILE A  36      -6.458 -10.274 -11.671  1.00 89.53           N  
ATOM    302  CA  ILE A  36      -6.177 -10.569 -13.084  1.00 89.53           C  
ATOM    303  C   ILE A  36      -4.681 -10.458 -13.353  1.00 89.53           C  
ATOM    304  CB  ILE A  36      -6.939  -9.635 -14.046  1.00 89.53           C  
ATOM    305  O   ILE A  36      -4.113 -11.392 -13.910  1.00 89.53           O  
ATOM    306  CG1 ILE A  36      -8.459  -9.876 -14.026  1.00 89.53           C  
ATOM    307  CG2 ILE A  36      -6.443  -9.841 -15.498  1.00 89.53           C  
ATOM    308  CD1 ILE A  36      -9.178  -8.630 -14.561  1.00 89.53           C  
ATOM    309  N   ILE A  37      -4.032  -9.369 -12.929  1.00 87.10           N  
ATOM    310  CA  ILE A  37      -2.596  -9.162 -13.159  1.00 87.10           C  
ATOM    311  C   ILE A  37      -1.792 -10.268 -12.463  1.00 87.10           C  
ATOM    312  CB  ILE A  37      -2.162  -7.747 -12.713  1.00 87.10           C  
ATOM    313  O   ILE A  37      -0.960 -10.917 -13.095  1.00 87.10           O  
ATOM    314  CG1 ILE A  37      -2.879  -6.658 -13.549  1.00 87.10           C  
ATOM    315  CG2 ILE A  37      -0.637  -7.576 -12.872  1.00 87.10           C  
ATOM    316  CD1 ILE A  37      -2.718  -5.243 -12.980  1.00 87.10           C  
ATOM    317  N   TYR A  38      -2.095 -10.575 -11.198  1.00 87.53           N  
ATOM    318  CA  TYR A  38      -1.435 -11.653 -10.451  1.00 87.53           C  
ATOM    319  C   TYR A  38      -1.578 -13.012 -11.161  1.00 87.53           C  
ATOM    320  CB  TYR A  38      -2.053 -11.724  -9.045  1.00 87.53           C  
ATOM    321  O   TYR A  38      -0.633 -13.806 -11.280  1.00 87.53           O  
ATOM    322  CG  TYR A  38      -1.514 -12.860  -8.214  1.00 87.53           C  
ATOM    323  CD1 TYR A  38      -2.207 -14.083  -8.202  1.00 87.53           C  
ATOM    324  CD2 TYR A  38      -0.319 -12.706  -7.484  1.00 87.53           C  
ATOM    325  CE1 TYR A  38      -1.700 -15.163  -7.465  1.00 87.53           C  
ATOM    326  CE2 TYR A  38       0.179 -13.781  -6.721  1.00 87.53           C  
ATOM    327  OH  TYR A  38      -0.115 -16.051  -5.942  1.00 87.53           O  
ATOM    328  CZ  TYR A  38      -0.519 -15.009  -6.712  1.00 87.53           C  
ATOM    329  N   ARG A  39      -2.779 -13.303 -11.673  1.00 86.23           N  
ATOM    330  CA  ARG A  39      -3.050 -14.524 -12.435  1.00 86.23           C  
ATOM    331  C   ARG A  39      -2.349 -14.513 -13.794  1.00 86.23           C  
ATOM    332  CB  ARG A  39      -4.562 -14.748 -12.556  1.00 86.23           C  
ATOM    333  O   ARG A  39      -1.785 -15.552 -14.140  1.00 86.23           O  
ATOM    334  CG  ARG A  39      -5.233 -15.159 -11.229  1.00 86.23           C  
ATOM    335  CD  ARG A  39      -4.711 -16.455 -10.594  1.00 86.23           C  
ATOM    336  NE  ARG A  39      -4.793 -17.600 -11.520  1.00 86.23           N  
ATOM    337  NH1 ARG A  39      -4.055 -19.209 -10.057  1.00 86.23           N  
ATOM    338  NH2 ARG A  39      -4.575 -19.765 -12.165  1.00 86.23           N  
ATOM    339  CZ  ARG A  39      -4.470 -18.848 -11.241  1.00 86.23           C  
ATOM    340  N   GLY A  40      -2.335 -13.385 -14.496  1.00 83.09           N  
ATOM    341  CA  GLY A  40      -1.757 -13.194 -15.827  1.00 83.09           C  
ATOM    342  C   GLY A  40      -0.233 -13.292 -15.852  1.00 83.09           C  
ATOM    343  O   GLY A  40       0.307 -14.022 -16.673  1.00 83.09           O  
ATOM    344  N   VAL A  41       0.466 -12.688 -14.884  1.00 79.86           N  
ATOM    345  CA  VAL A  41       1.946 -12.759 -14.761  1.00 79.86           C  
ATOM    346  C   VAL A  41       2.423 -14.141 -14.264  1.00 79.86           C  
ATOM    347  CB  VAL A  41       2.459 -11.582 -13.895  1.00 79.86           C  
ATOM    348  O   VAL A  41       3.614 -14.448 -14.153  1.00 79.86           O  
ATOM    349  CG1 VAL A  41       3.991 -11.494 -13.808  1.00 79.86           C  
ATOM    350  CG2 VAL A  41       2.016 -10.230 -14.476  1.00 79.86           C  
ATOM    351  N   VAL A  42       1.472 -15.032 -13.986  1.00 82.06           N  
ATOM    352  CA  VAL A  42       1.704 -16.395 -13.512  1.00 82.06           C  
ATOM    353  C   VAL A  42       2.622 -16.438 -12.296  1.00 82.06           C  
ATOM    354  CB  VAL A  42       2.066 -17.381 -14.637  1.00 82.06           C  
ATOM    355  O   VAL A  42       3.612 -17.166 -12.256  1.00 82.06           O  
ATOM    356  CG1 VAL A  42       1.951 -18.864 -14.239  1.00 82.06           C  
ATOM    357  CG2 VAL A  42       1.159 -17.194 -15.862  1.00 82.06           C  
ATOM    358  N   VAL A  43       2.286 -15.623 -11.298  1.00 78.48           N  
ATOM    359  CA  VAL A  43       2.991 -15.592 -10.016  1.00 78.48           C  
ATOM    360  C   VAL A  43       2.148 -16.315  -8.967  1.00 78.48           C  
ATOM    361  CB  VAL A  43       3.373 -14.159  -9.608  1.00 78.48           C  
ATOM    362  O   VAL A  43       0.924 -16.176  -8.955  1.00 78.48           O  
ATOM    363  CG1 VAL A  43       4.543 -14.219  -8.635  1.00 78.48           C  
ATOM    364  CG2 VAL A  43       3.853 -13.316 -10.793  1.00 78.48           C  
ATOM    365  N   GLY A  44       2.782 -17.170  -8.164  1.00 82.64           N  
ATOM    366  CA  GLY A  44       2.170 -17.914  -7.058  1.00 82.64           C  
ATOM    367  C   GLY A  44       0.948 -18.787  -7.391  1.00 82.64           C  
ATOM    368  O   GLY A  44       0.732 -19.210  -8.533  1.00 82.64           O  
ATOM    369  N   GLN A  45       0.179 -19.146  -6.358  1.00 87.65           N  
ATOM    370  CA  GLN A  45      -0.802 -20.249  -6.396  1.00 87.65           C  
ATOM    371  C   GLN A  45      -2.199 -19.861  -5.892  1.00 87.65           C  
ATOM    372  CB  GLN A  45      -0.252 -21.465  -5.635  1.00 87.65           C  
ATOM    373  O   GLN A  45      -3.016 -20.722  -5.574  1.00 87.65           O  
ATOM    374  CG  GLN A  45       1.105 -21.944  -6.175  1.00 87.65           C  
ATOM    375  CD  GLN A  45       1.577 -23.237  -5.523  1.00 87.65           C  
ATOM    376  NE2 GLN A  45       2.806 -23.643  -5.755  1.00 87.65           N  
ATOM    377  OE1 GLN A  45       0.856 -23.926  -4.828  1.00 87.65           O  
ATOM    378  N   MET A  46      -2.497 -18.568  -5.813  1.00 90.09           N  
ATOM    379  CA  MET A  46      -3.779 -18.097  -5.291  1.00 90.09           C  
ATOM    380  C   MET A  46      -4.870 -18.121  -6.372  1.00 90.09           C  
ATOM    381  CB  MET A  46      -3.595 -16.718  -4.650  1.00 90.09           C  
ATOM    382  O   MET A  46      -4.617 -17.805  -7.545  1.00 90.09           O  
ATOM    383  CG  MET A  46      -2.485 -16.745  -3.595  1.00 90.09           C  
ATOM    384  SD  MET A  46      -2.311 -15.210  -2.675  1.00 90.09           S  
ATOM    385  CE  MET A  46      -1.355 -14.142  -3.772  1.00 90.09           C  
ATOM    386  N   LYS A  47      -6.091 -18.506  -5.989  1.00 92.25           N  
ATOM    387  CA  LYS A  47      -7.284 -18.516  -6.848  1.00 92.25           C  
ATOM    388  C   LYS A  47      -8.508 -18.097  -6.035  1.00 92.25           C  
ATOM    389  CB  LYS A  47      -7.455 -19.920  -7.460  1.00 92.25           C  
ATOM    390  O   LYS A  47      -8.680 -18.553  -4.909  1.00 92.25           O  
ATOM    391  CG  LYS A  47      -8.612 -20.006  -8.470  1.00 92.25           C  
ATOM    392  CD  LYS A  47      -8.732 -21.415  -9.071  1.00 92.25           C  
ATOM    393  CE  LYS A  47      -9.912 -21.486 -10.053  1.00 92.25           C  
ATOM    394  NZ  LYS A  47     -10.095 -22.859 -10.601  1.00 92.25           N  
ATOM    395  N   PHE A  48      -9.366 -17.260  -6.610  1.00 91.56           N  
ATOM    396  CA  PHE A  48     -10.664 -16.961  -6.009  1.00 91.56           C  
ATOM    397  C   PHE A  48     -11.660 -18.074  -6.344  1.00 91.56           C  
ATOM    398  CB  PHE A  48     -11.159 -15.586  -6.469  1.00 91.56           C  
ATOM    399  O   PHE A  48     -11.831 -18.418  -7.517  1.00 91.56           O  
ATOM    400  CG  PHE A  48     -12.448 -15.162  -5.791  1.00 91.56           C  
ATOM    401  CD1 PHE A  48     -13.646 -15.097  -6.526  1.00 91.56           C  
ATOM    402  CD2 PHE A  48     -12.456 -14.845  -4.418  1.00 91.56           C  
ATOM    403  CE1 PHE A  48     -14.840 -14.700  -5.897  1.00 91.56           C  
ATOM    404  CE2 PHE A  48     -13.650 -14.457  -3.786  1.00 91.56           C  
ATOM    405  CZ  PHE A  48     -14.841 -14.379  -4.528  1.00 91.56           C  
ATOM    406  N   ASP A  49     -12.304 -18.638  -5.325  1.00 92.11           N  
ATOM    407  CA  ASP A  49     -13.399 -19.588  -5.489  1.00 92.11           C  
ATOM    408  C   ASP A  49     -14.746 -18.849  -5.390  1.00 92.11           C  
ATOM    409  CB  ASP A  49     -13.279 -20.717  -4.461  1.00 92.11           C  
ATOM    410  O   ASP A  49     -15.163 -18.476  -4.285  1.00 92.11           O  
ATOM    411  CG  ASP A  49     -14.401 -21.752  -4.586  1.00 92.11           C  
ATOM    412  OD1 ASP A  49     -15.271 -21.619  -5.480  1.00 92.11           O  
ATOM    413  OD2 ASP A  49     -14.417 -22.654  -3.724  1.00 92.11           O  
ATOM    414  N   PRO A  50     -15.452 -18.635  -6.519  1.00 89.84           N  
ATOM    415  CA  PRO A  50     -16.720 -17.913  -6.523  1.00 89.84           C  
ATOM    416  C   PRO A  50     -17.833 -18.657  -5.777  1.00 89.84           C  
ATOM    417  CB  PRO A  50     -17.063 -17.710  -8.002  1.00 89.84           C  
ATOM    418  O   PRO A  50     -18.738 -17.998  -5.263  1.00 89.84           O  
ATOM    419  CG  PRO A  50     -16.379 -18.884  -8.698  1.00 89.84           C  
ATOM    420  CD  PRO A  50     -15.114 -19.077  -7.867  1.00 89.84           C  
ATOM    421  N   ARG A  51     -17.768 -19.995  -5.670  1.00 90.95           N  
ATOM    422  CA  ARG A  51     -18.792 -20.792  -4.971  1.00 90.95           C  
ATOM    423  C   ARG A  51     -18.724 -20.551  -3.468  1.00 90.95           C  
ATOM    424  CB  ARG A  51     -18.634 -22.290  -5.286  1.00 90.95           C  
ATOM    425  O   ARG A  51     -19.728 -20.232  -2.842  1.00 90.95           O  
ATOM    426  CG  ARG A  51     -18.900 -22.629  -6.761  1.00 90.95           C  
ATOM    427  CD  ARG A  51     -18.799 -24.144  -6.982  1.00 90.95           C  
ATOM    428  NE  ARG A  51     -19.114 -24.521  -8.375  1.00 90.95           N  
ATOM    429  NH1 ARG A  51     -18.884 -26.797  -8.133  1.00 90.95           N  
ATOM    430  NH2 ARG A  51     -19.465 -25.959 -10.113  1.00 90.95           N  
ATOM    431  CZ  ARG A  51     -19.151 -25.751  -8.865  1.00 90.95           C  
ATOM    432  N   ASN A  52     -17.518 -20.626  -2.910  1.00 89.52           N  
ATOM    433  CA  ASN A  52     -17.284 -20.423  -1.481  1.00 89.52           C  
ATOM    434  C   ASN A  52     -17.042 -18.952  -1.090  1.00 89.52           C  
ATOM    435  CB  ASN A  52     -16.120 -21.327  -1.065  1.00 89.52           C  
ATOM    436  O   ASN A  52     -16.898 -18.657   0.096  1.00 89.52           O  
ATOM    437  CG  ASN A  52     -16.483 -22.798  -1.049  1.00 89.52           C  
ATOM    438  ND2 ASN A  52     -15.615 -23.664  -1.505  1.00 89.52           N  
ATOM    439  OD1 ASN A  52     -17.516 -23.193  -0.551  1.00 89.52           O  
ATOM    440  N   ARG A  53     -16.959 -18.034  -2.067  1.00 89.91           N  
ATOM    441  CA  ARG A  53     -16.618 -16.607  -1.888  1.00 89.91           C  
ATOM    442  C   ARG A  53     -15.346 -16.389  -1.060  1.00 89.91           C  
ATOM    443  CB  ARG A  53     -17.812 -15.823  -1.323  1.00 89.91           C  
ATOM    444  O   ARG A  53     -15.266 -15.451  -0.268  1.00 89.91           O  
ATOM    445  CG  ARG A  53     -19.052 -15.885  -2.218  1.00 89.91           C  
ATOM    446  CD  ARG A  53     -20.146 -15.023  -1.585  1.00 89.91           C  
ATOM    447  NE  ARG A  53     -21.350 -14.986  -2.430  1.00 89.91           N  
ATOM    448  NH1 ARG A  53     -22.668 -13.764  -1.007  1.00 89.91           N  
ATOM    449  NH2 ARG A  53     -23.501 -14.470  -2.956  1.00 89.91           N  
ATOM    450  CZ  ARG A  53     -22.495 -14.406  -2.131  1.00 89.91           C  
ATOM    451  N   LYS A  54     -14.359 -17.266  -1.236  1.00 93.15           N  
ATOM    452  CA  LYS A  54     -13.096 -17.255  -0.491  1.00 93.15           C  
ATOM    453  C   LYS A  54     -11.922 -17.458  -1.437  1.00 93.15           C  
ATOM    454  CB  LYS A  54     -13.148 -18.275   0.665  1.00 93.15           C  
ATOM    455  O   LYS A  54     -12.059 -18.071  -2.496  1.00 93.15           O  
ATOM    456  CG  LYS A  54     -13.076 -19.741   0.218  1.00 93.15           C  
ATOM    457  CD  LYS A  54     -13.319 -20.706   1.390  1.00 93.15           C  
ATOM    458  CE  LYS A  54     -13.246 -22.160   0.898  1.00 93.15           C  
ATOM    459  NZ  LYS A  54     -13.554 -23.146   1.967  1.00 93.15           N  
ATOM    460  N   MET A  55     -10.764 -16.951  -1.049  1.00 93.21           N  
ATOM    461  CA  MET A  55      -9.507 -17.286  -1.700  1.00 93.21           C  
ATOM    462  C   MET A  55      -9.080 -18.691  -1.273  1.00 93.21           C  
ATOM    463  CB  MET A  55      -8.448 -16.230  -1.364  1.00 93.21           C  
ATOM    464  O   MET A  55      -9.220 -19.069  -0.108  1.00 93.21           O  
ATOM    465  CG  MET A  55      -8.749 -14.880  -2.025  1.00 93.21           C  
ATOM    466  SD  MET A  55      -8.699 -14.868  -3.841  1.00 93.21           S  
ATOM    467  CE  MET A  55      -6.917 -15.004  -4.108  1.00 93.21           C  
ATOM    468  N   ILE A  56      -8.565 -19.463  -2.223  1.00 94.14           N  
ATOM    469  CA  ILE A  56      -7.997 -20.792  -2.006  1.00 94.14           C  
ATOM    470  C   ILE A  56      -6.609 -20.868  -2.635  1.00 94.14           C  
ATOM    471  CB  ILE A  56      -8.926 -21.916  -2.529  1.00 94.14           C  
ATOM    472  O   ILE A  56      -6.291 -20.148  -3.588  1.00 94.14           O  
ATOM    473  CG1 ILE A  56      -9.184 -21.820  -4.051  1.00 94.14           C  
ATOM    474  CG2 ILE A  56     -10.245 -21.922  -1.735  1.00 94.14           C  
ATOM    475  CD1 ILE A  56      -9.878 -23.053  -4.642  1.00 94.14           C  
ATOM    476  N   ILE A  57      -5.792 -21.782  -2.122  1.00 92.06           N  
ATOM    477  CA  ILE A  57      -4.567 -22.184  -2.805  1.00 92.06           C  
ATOM    478  C   ILE A  57      -4.930 -23.265  -3.798  1.00 92.06           C  
ATOM    479  CB  ILE A  57      -3.479 -22.646  -1.833  1.00 92.06           C  
ATOM    480  O   ILE A  57      -5.492 -24.298  -3.440  1.00 92.06           O  
ATOM    481  CG1 ILE A  57      -3.185 -21.456  -0.911  1.00 92.06           C  
ATOM    482  CG2 ILE A  57      -2.217 -23.095  -2.602  1.00 92.06           C  
ATOM    483  CD1 ILE A  57      -2.008 -21.729  -0.006  1.00 92.06           C  
ATOM    484  N   HIS A  58      -4.601 -23.013  -5.052  1.00 88.69           N  
ATOM    485  CA  HIS A  58      -4.784 -23.969  -6.115  1.00 88.69           C  
ATOM    486  C   HIS A  58      -3.507 -24.019  -6.955  1.00 88.69           C  
ATOM    487  CB  HIS A  58      -6.021 -23.587  -6.921  1.00 88.69           C  
ATOM    488  O   HIS A  58      -3.159 -23.013  -7.594  1.00 88.69           O  
ATOM    489  CG  HIS A  58      -6.369 -24.641  -7.930  1.00 88.69           C  
ATOM    490  CD2 HIS A  58      -6.281 -24.522  -9.287  1.00 88.69           C  
ATOM    491  ND1 HIS A  58      -6.813 -25.917  -7.659  1.00 88.69           N  
ATOM    492  CE1 HIS A  58      -7.004 -26.545  -8.832  1.00 88.69           C  
ATOM    493  NE2 HIS A  58      -6.733 -25.713  -9.853  1.00 88.69           N  
ATOM    494  N   PRO A  59      -2.793 -25.160  -6.965  1.00 84.79           N  
ATOM    495  CA  PRO A  59      -1.593 -25.292  -7.770  1.00 84.79           C  
ATOM    496  C   PRO A  59      -1.946 -25.054  -9.239  1.00 84.79           C  
ATOM    497  CB  PRO A  59      -1.052 -26.699  -7.504  1.00 84.79           C  
ATOM    498  O   PRO A  59      -2.985 -25.480  -9.740  1.00 84.79           O  
ATOM    499  CG  PRO A  59      -2.294 -27.486  -7.094  1.00 84.79           C  
ATOM    500  CD  PRO A  59      -3.140 -26.445  -6.366  1.00 84.79           C  
ATOM    501  N   ARG A  60      -1.087 -24.314  -9.939  1.00 82.32           N  
ATOM    502  CA  ARG A  60      -1.280 -24.058 -11.368  1.00 82.32           C  
ATOM    503  C   ARG A  60      -0.958 -25.307 -12.184  1.00 82.32           C  
ATOM    504  CB  ARG A  60      -0.442 -22.863 -11.831  1.00 82.32           C  
ATOM    505  O   ARG A  60      -0.035 -26.042 -11.832  1.00 82.32           O  
ATOM    506  CG  ARG A  60      -0.836 -21.554 -11.132  1.00 82.32           C  
ATOM    507  CD  ARG A  60      -0.066 -20.407 -11.786  1.00 82.32           C  
ATOM    508  NE  ARG A  60      -0.343 -19.109 -11.142  1.00 82.32           N  
ATOM    509  NH1 ARG A  60      -1.146 -17.993 -12.968  1.00 82.32           N  
ATOM    510  NH2 ARG A  60      -0.753 -16.868 -11.076  1.00 82.32           N  
ATOM    511  CZ  ARG A  60      -0.752 -17.998 -11.724  1.00 82.32           C  
ATOM    512  N   ASN A  61      -1.664 -25.472 -13.303  1.00 85.90           N  
ATOM    513  CA  ASN A  61      -1.387 -26.516 -14.286  1.00 85.90           C  
ATOM    514  C   ASN A  61       0.081 -26.422 -14.746  1.00 85.90           C  
ATOM    515  CB  ASN A  61      -2.407 -26.385 -15.441  1.00 85.90           C  
ATOM    516  O   ASN A  61       0.579 -25.326 -15.029  1.00 85.90           O  
ATOM    517  CG  ASN A  61      -2.294 -27.471 -16.504  1.00 85.90           C  
ATOM    518  ND2 ASN A  61      -3.258 -27.586 -17.384  1.00 85.90           N  
ATOM    519  OD1 ASN A  61      -1.324 -28.201 -16.581  1.00 85.90           O  
ATOM    520  N   ILE A  62       0.765 -27.563 -14.827  1.00 85.61           N  
ATOM    521  CA  ILE A  62       2.160 -27.673 -15.270  1.00 85.61           C  
ATOM    522  C   ILE A  62       2.364 -26.985 -16.626  1.00 85.61           C  
ATOM    523  CB  ILE A  62       2.564 -29.166 -15.294  1.00 85.61           C  
ATOM    524  O   ILE A  62       3.332 -26.242 -16.782  1.00 85.61           O  
ATOM    525  CG1 ILE A  62       2.672 -29.683 -13.839  1.00 85.61           C  
ATOM    526  CG2 ILE A  62       3.887 -29.392 -16.050  1.00 85.61           C  
ATOM    527  CD1 ILE A  62       2.697 -31.212 -13.723  1.00 85.61           C  
ATOM    528  N   TRP A  63       1.420 -27.122 -17.561  1.00 84.77           N  
ATOM    529  CA  TRP A  63       1.488 -26.461 -18.869  1.00 84.77           C  
ATOM    530  C   TRP A  63       1.502 -24.937 -18.765  1.00 84.77           C  
ATOM    531  CB  TRP A  63       0.324 -26.946 -19.734  1.00 84.77           C  
ATOM    532  O   TRP A  63       2.358 -24.289 -19.356  1.00 84.77           O  
ATOM    533  CG  TRP A  63       0.530 -28.334 -20.239  1.00 84.77           C  
ATOM    534  CD1 TRP A  63      -0.128 -29.448 -19.843  1.00 84.77           C  
ATOM    535  CD2 TRP A  63       1.492 -28.769 -21.247  1.00 84.77           C  
ATOM    536  CE2 TRP A  63       1.353 -30.177 -21.422  1.00 84.77           C  
ATOM    537  CE3 TRP A  63       2.462 -28.108 -22.034  1.00 84.77           C  
ATOM    538  NE1 TRP A  63       0.348 -30.537 -20.549  1.00 84.77           N  
ATOM    539  CH2 TRP A  63       3.083 -30.212 -23.112  1.00 84.77           C  
ATOM    540  CZ2 TRP A  63       2.132 -30.897 -22.336  1.00 84.77           C  
ATOM    541  CZ3 TRP A  63       3.249 -28.823 -22.957  1.00 84.77           C  
ATOM    542  N   THR A  64       0.635 -24.353 -17.932  1.00 85.27           N  
ATOM    543  CA  THR A  64       0.630 -22.895 -17.710  1.00 85.27           C  
ATOM    544  C   THR A  64       1.936 -22.397 -17.088  1.00 85.27           C  
ATOM    545  CB  THR A  64      -0.554 -22.426 -16.849  1.00 85.27           C  
ATOM    546  O   THR A  64       2.387 -21.302 -17.415  1.00 85.27           O  
ATOM    547  CG2 THR A  64      -1.907 -22.740 -17.483  1.00 85.27           C  
ATOM    548  OG1 THR A  64      -0.569 -22.992 -15.552  1.00 85.27           O  
ATOM    549  N   LYS A  65       2.578 -23.203 -16.226  1.00 84.14           N  
ATOM    550  CA  LYS A  65       3.899 -22.876 -15.669  1.00 84.14           C  
ATOM    551  C   LYS A  65       4.983 -22.925 -16.744  1.00 84.14           C  
ATOM    552  CB  LYS A  65       4.274 -23.809 -14.509  1.00 84.14           C  
ATOM    553  O   LYS A  65       5.777 -21.998 -16.811  1.00 84.14           O  
ATOM    554  CG  LYS A  65       3.391 -23.646 -13.264  1.00 84.14           C  
ATOM    555  CD  LYS A  65       3.909 -24.588 -12.167  1.00 84.14           C  
ATOM    556  CE  LYS A  65       3.083 -24.500 -10.880  1.00 84.14           C  
ATOM    557  NZ  LYS A  65       3.618 -25.430  -9.852  1.00 84.14           N  
ATOM    558  N   ARG A  66       4.992 -23.963 -17.590  1.00 85.21           N  
ATOM    559  CA  ARG A  66       5.956 -24.118 -18.694  1.00 85.21           C  
ATOM    560  C   ARG A  66       5.823 -23.006 -19.732  1.00 85.21           C  
ATOM    561  CB  ARG A  66       5.794 -25.494 -19.359  1.00 85.21           C  
ATOM    562  O   ARG A  66       6.821 -22.380 -20.058  1.00 85.21           O  
ATOM    563  CG  ARG A  66       6.326 -26.640 -18.485  1.00 85.21           C  
ATOM    564  CD  ARG A  66       6.157 -27.976 -19.219  1.00 85.21           C  
ATOM    565  NE  ARG A  66       6.719 -29.103 -18.449  1.00 85.21           N  
ATOM    566  NH1 ARG A  66       6.241 -30.758 -19.974  1.00 85.21           N  
ATOM    567  NH2 ARG A  66       7.312 -31.275 -18.091  1.00 85.21           N  
ATOM    568  CZ  ARG A  66       6.753 -30.367 -18.840  1.00 85.21           C  
ATOM    569  N   ILE A  67       4.602 -22.705 -20.175  1.00 84.27           N  
ATOM    570  CA  ILE A  67       4.333 -21.612 -21.123  1.00 84.27           C  
ATOM    571  C   ILE A  67       4.760 -20.272 -20.518  1.00 84.27           C  
ATOM    572  CB  ILE A  67       2.843 -21.600 -21.536  1.00 84.27           C  
ATOM    573  O   ILE A  67       5.446 -19.494 -21.169  1.00 84.27           O  
ATOM    574  CG1 ILE A  67       2.498 -22.871 -22.347  1.00 84.27           C  
ATOM    575  CG2 ILE A  67       2.510 -20.341 -22.361  1.00 84.27           C  
ATOM    576  CD1 ILE A  67       0.991 -23.106 -22.514  1.00 84.27           C  
ATOM    577  N   SER A  68       4.422 -20.013 -19.250  1.00 84.25           N  
ATOM    578  CA  SER A  68       4.873 -18.790 -18.584  1.00 84.25           C  
ATOM    579  C   SER A  68       6.389 -18.719 -18.439  1.00 84.25           C  
ATOM    580  CB  SER A  68       4.254 -18.660 -17.200  1.00 84.25           C  
ATOM    581  O   SER A  68       6.938 -17.634 -18.598  1.00 84.25           O  
ATOM    582  OG  SER A  68       4.807 -17.529 -16.545  1.00 84.25           O  
ATOM    583  N   LEU A  69       7.054 -19.828 -18.109  1.00 82.79           N  
ATOM    584  CA  LEU A  69       8.508 -19.877 -18.006  1.00 82.79           C  
ATOM    585  C   LEU A  69       9.143 -19.551 -19.359  1.00 82.79           C  
ATOM    586  CB  LEU A  69       8.937 -21.263 -17.493  1.00 82.79           C  
ATOM    587  O   LEU A  69      10.030 -18.711 -19.415  1.00 82.79           O  
ATOM    588  CG  LEU A  69      10.460 -21.418 -17.328  1.00 82.79           C  
ATOM    589  CD1 LEU A  69      11.000 -20.535 -16.201  1.00 82.79           C  
ATOM    590  CD2 LEU A  69      10.789 -22.875 -17.011  1.00 82.79           C  
ATOM    591  N   LEU A  70       8.635 -20.144 -20.439  1.00 82.48           N  
ATOM    592  CA  LEU A  70       9.105 -19.883 -21.794  1.00 82.48           C  
ATOM    593  C   LEU A  70       8.886 -18.418 -22.195  1.00 82.48           C  
ATOM    594  CB  LEU A  70       8.429 -20.897 -22.729  1.00 82.48           C  
ATOM    595  O   LEU A  70       9.819 -17.782 -22.666  1.00 82.48           O  
ATOM    596  CG  LEU A  70       8.996 -20.874 -24.163  1.00 82.48           C  
ATOM    597  CD1 LEU A  70       9.133 -22.301 -24.694  1.00 82.48           C  
ATOM    598  CD2 LEU A  70       8.072 -20.106 -25.106  1.00 82.48           C  
ATOM    599  N   LEU A  71       7.713 -17.840 -21.916  1.00 81.46           N  
ATOM    600  CA  LEU A  71       7.451 -16.412 -22.145  1.00 81.46           C  
ATOM    601  C   LEU A  71       8.368 -15.503 -21.314  1.00 81.46           C  
ATOM    602  CB  LEU A  71       5.980 -16.093 -21.826  1.00 81.46           C  
ATOM    603  O   LEU A  71       8.806 -14.471 -21.807  1.00 81.46           O  
ATOM    604  CG  LEU A  71       4.971 -16.614 -22.862  1.00 81.46           C  
ATOM    605  CD1 LEU A  71       3.554 -16.418 -22.317  1.00 81.46           C  
ATOM    606  CD2 LEU A  71       5.080 -15.875 -24.196  1.00 81.46           C  
ATOM    607  N   LYS A  72       8.681 -15.879 -20.068  1.00 83.13           N  
ATOM    608  CA  LYS A  72       9.617 -15.137 -19.209  1.00 83.13           C  
ATOM    609  C   LYS A  72      11.048 -15.216 -19.737  1.00 83.13           C  
ATOM    610  CB  LYS A  72       9.536 -15.645 -17.762  1.00 83.13           C  
ATOM    611  O   LYS A  72      11.723 -14.197 -19.747  1.00 83.13           O  
ATOM    612  CG  LYS A  72       8.281 -15.119 -17.055  1.00 83.13           C  
ATOM    613  CD  LYS A  72       8.015 -15.856 -15.736  1.00 83.13           C  
ATOM    614  CE  LYS A  72       6.790 -15.209 -15.078  1.00 83.13           C  
ATOM    615  NZ  LYS A  72       6.161 -16.069 -14.051  1.00 83.13           N  
ATOM    616  N   ILE A  73      11.486 -16.387 -20.202  1.00 76.99           N  
ATOM    617  CA  ILE A  73      12.801 -16.568 -20.833  1.00 76.99           C  
ATOM    618  C   ILE A  73      12.873 -15.757 -22.127  1.00 76.99           C  
ATOM    619  CB  ILE A  73      13.102 -18.066 -21.068  1.00 76.99           C  
ATOM    620  O   ILE A  73      13.826 -15.016 -22.307  1.00 76.99           O  
ATOM    621  CG1 ILE A  73      13.312 -18.788 -19.717  1.00 76.99           C  
ATOM    622  CG2 ILE A  73      14.350 -18.249 -21.952  1.00 76.99           C  
ATOM    623  CD1 ILE A  73      13.288 -20.318 -19.828  1.00 76.99           C  
ATOM    624  N   LEU A  74      11.852 -15.823 -22.988  1.00 77.58           N  
ATOM    625  CA  LEU A  74      11.784 -15.008 -24.205  1.00 77.58           C  
ATOM    626  C   LEU A  74      11.802 -13.510 -23.889  1.00 77.58           C  
ATOM    627  CB  LEU A  74      10.521 -15.356 -25.008  1.00 77.58           C  
ATOM    628  O   LEU A  74      12.513 -12.769 -24.552  1.00 77.58           O  
ATOM    629  CG  LEU A  74      10.554 -16.715 -25.725  1.00 77.58           C  
ATOM    630  CD1 LEU A  74       9.191 -16.951 -26.376  1.00 77.58           C  
ATOM    631  CD2 LEU A  74      11.623 -16.779 -26.816  1.00 77.58           C  
ATOM    632  N   ALA A  75      11.079 -13.069 -22.858  1.00 74.63           N  
ATOM    633  CA  ALA A  75      11.110 -11.680 -22.411  1.00 74.63           C  
ATOM    634  C   ALA A  75      12.498 -11.266 -21.896  1.00 74.63           C  
ATOM    635  CB  ALA A  75      10.031 -11.479 -21.342  1.00 74.63           C  
ATOM    636  O   ALA A  75      12.947 -10.172 -22.210  1.00 74.63           O  
ATOM    637  N   MET A  76      13.191 -12.134 -21.148  1.00 71.44           N  
ATOM    638  CA  MET A  76      14.567 -11.881 -20.697  1.00 71.44           C  
ATOM    639  C   MET A  76      15.580 -11.901 -21.849  1.00 71.44           C  
ATOM    640  CB  MET A  76      14.993 -12.912 -19.641  1.00 71.44           C  
ATOM    641  O   MET A  76      16.524 -11.125 -21.827  1.00 71.44           O  
ATOM    642  CG  MET A  76      14.325 -12.711 -18.279  1.00 71.44           C  
ATOM    643  SD  MET A  76      14.945 -13.873 -17.028  1.00 71.44           S  
ATOM    644  CE  MET A  76      13.742 -13.610 -15.708  1.00 71.44           C  
ATOM    645  N   LEU A  77      15.395 -12.766 -22.852  1.00 70.22           N  
ATOM    646  CA  LEU A  77      16.245 -12.825 -24.047  1.00 70.22           C  
ATOM    647  C   LEU A  77      16.018 -11.623 -24.970  1.00 70.22           C  
ATOM    648  CB  LEU A  77      15.967 -14.124 -24.823  1.00 70.22           C  
ATOM    649  O   LEU A  77      16.969 -11.131 -25.568  1.00 70.22           O  
ATOM    650  CG  LEU A  77      16.517 -15.408 -24.179  1.00 70.22           C  
ATOM    651  CD1 LEU A  77      15.986 -16.618 -24.950  1.00 70.22           C  
ATOM    652  CD2 LEU A  77      18.045 -15.459 -24.202  1.00 70.22           C  
ATOM    653  N   TRP A  78      14.771 -11.151 -25.080  1.00 70.33           N  
ATOM    654  CA  TRP A  78      14.441  -9.911 -25.788  1.00 70.33           C  
ATOM    655  C   TRP A  78      15.095  -8.709 -25.112  1.00 70.33           C  
ATOM    656  CB  TRP A  78      12.923  -9.720 -25.842  1.00 70.33           C  
ATOM    657  O   TRP A  78      15.565  -7.792 -25.782  1.00 70.33           O  
ATOM    658  CG  TRP A  78      12.481  -8.654 -26.797  1.00 70.33           C  
ATOM    659  CD1 TRP A  78      12.753  -7.330 -26.709  1.00 70.33           C  
ATOM    660  CD2 TRP A  78      11.708  -8.815 -28.023  1.00 70.33           C  
ATOM    661  CE2 TRP A  78      11.588  -7.540 -28.652  1.00 70.33           C  
ATOM    662  CE3 TRP A  78      11.095  -9.913 -28.665  1.00 70.33           C  
ATOM    663  NE1 TRP A  78      12.256  -6.675 -27.815  1.00 70.33           N  
ATOM    664  CH2 TRP A  78      10.298  -8.473 -30.470  1.00 70.33           C  
ATOM    665  CZ2 TRP A  78      10.900  -7.361 -29.859  1.00 70.33           C  
ATOM    666  CZ3 TRP A  78      10.393  -9.743 -29.873  1.00 70.33           C  
ATOM    667  N   ASP A  79      15.213  -8.756 -23.787  1.00 69.08           N  
ATOM    668  CA  ASP A  79      16.080  -7.882 -23.007  1.00 69.08           C  
ATOM    669  C   ASP A  79      17.565  -8.210 -23.304  1.00 69.08           C  
ATOM    670  CB  ASP A  79      15.672  -7.969 -21.503  1.00 69.08           C  
ATOM    671  O   ASP A  79      18.370  -8.270 -22.396  1.00 69.08           O  
ATOM    672  CG  ASP A  79      15.387  -6.634 -20.787  1.00 69.08           C  
ATOM    673  OD1 ASP A  79      15.377  -5.567 -21.435  1.00 69.08           O  
ATOM    674  OD2 ASP A  79      15.073  -6.669 -19.570  1.00 69.08           O  
ATOM    675  N   TYR A  80      17.994  -8.416 -24.560  1.00 58.35           N  
ATOM    676  CA  TYR A  80      19.410  -8.565 -24.954  1.00 58.35           C  
ATOM    677  C   TYR A  80      20.256  -7.384 -24.434  1.00 58.35           C  
ATOM    678  CB  TYR A  80      19.482  -8.677 -26.488  1.00 58.35           C  
ATOM    679  O   TYR A  80      21.433  -7.522 -24.095  1.00 58.35           O  
ATOM    680  CG  TYR A  80      20.842  -9.064 -27.048  1.00 58.35           C  
ATOM    681  CD1 TYR A  80      21.721  -8.077 -27.540  1.00 58.35           C  
ATOM    682  CD2 TYR A  80      21.216 -10.421 -27.098  1.00 58.35           C  
ATOM    683  CE1 TYR A  80      22.970  -8.444 -28.079  1.00 58.35           C  
ATOM    684  CE2 TYR A  80      22.465 -10.793 -27.634  1.00 58.35           C  
ATOM    685  OH  TYR A  80      24.547 -10.171 -28.640  1.00 58.35           O  
ATOM    686  CZ  TYR A  80      23.344  -9.806 -28.125  1.00 58.35           C  
ATOM    687  N   TYR A  81      19.604  -6.233 -24.245  1.00 60.33           N  
ATOM    688  CA  TYR A  81      20.137  -5.075 -23.541  1.00 60.33           C  
ATOM    689  C   TYR A  81      20.450  -5.323 -22.062  1.00 60.33           C  
ATOM    690  CB  TYR A  81      19.145  -3.918 -23.678  1.00 60.33           C  
ATOM    691  O   TYR A  81      21.271  -4.607 -21.520  1.00 60.33           O  
ATOM    692  CG  TYR A  81      18.981  -3.454 -25.108  1.00 60.33           C  
ATOM    693  CD1 TYR A  81      20.041  -2.770 -25.732  1.00 60.33           C  
ATOM    694  CD2 TYR A  81      17.801  -3.735 -25.824  1.00 60.33           C  
ATOM    695  CE1 TYR A  81      19.928  -2.362 -27.072  1.00 60.33           C  
ATOM    696  CE2 TYR A  81      17.684  -3.324 -27.166  1.00 60.33           C  
ATOM    697  OH  TYR A  81      18.630  -2.244 -29.085  1.00 60.33           O  
ATOM    698  CZ  TYR A  81      18.746  -2.638 -27.791  1.00 60.33           C  
ATOM    699  N   PHE A  82      19.878  -6.329 -21.402  1.00 61.32           N  
ATOM    700  CA  PHE A  82      20.129  -6.698 -20.010  1.00 61.32           C  
ATOM    701  C   PHE A  82      21.560  -7.171 -19.773  1.00 61.32           C  
ATOM    702  CB  PHE A  82      19.157  -7.794 -19.546  1.00 61.32           C  
ATOM    703  O   PHE A  82      22.150  -6.773 -18.776  1.00 61.32           O  
ATOM    704  CG  PHE A  82      19.362  -8.190 -18.100  1.00 61.32           C  
ATOM    705  CD1 PHE A  82      19.859  -9.464 -17.763  1.00 61.32           C  
ATOM    706  CD2 PHE A  82      19.132  -7.240 -17.094  1.00 61.32           C  
ATOM    707  CE1 PHE A  82      20.100  -9.793 -16.418  1.00 61.32           C  
ATOM    708  CE2 PHE A  82      19.422  -7.551 -15.758  1.00 61.32           C  
ATOM    709  CZ  PHE A  82      19.879  -8.835 -15.414  1.00 61.32           C  
ATOM    710  N   ILE A  83      22.155  -7.964 -20.675  1.00 65.04           N  
ATOM    711  CA  ILE A  83      23.586  -8.310 -20.562  1.00 65.04           C  
ATOM    712  C   ILE A  83      24.411  -7.033 -20.685  1.00 65.04           C  
ATOM    713  CB  ILE A  83      24.022  -9.363 -21.605  1.00 65.04           C  
ATOM    714  O   ILE A  83      25.272  -6.774 -19.848  1.00 65.04           O  
ATOM    715  CG1 ILE A  83      23.312 -10.703 -21.308  1.00 65.04           C  
ATOM    716  CG2 ILE A  83      25.556  -9.545 -21.594  1.00 65.04           C  
ATOM    717  CD1 ILE A  83      23.607 -11.811 -22.327  1.00 65.04           C  
ATOM    718  N   GLN A  84      24.087  -6.192 -21.670  1.00 64.00           N  
ATOM    719  CA  GLN A  84      24.714  -4.883 -21.824  1.00 64.00           C  
ATOM    720  C   GLN A  84      24.510  -4.003 -20.576  1.00 64.00           C  
ATOM    721  CB  GLN A  84      24.175  -4.234 -23.107  1.00 64.00           C  
ATOM    722  O   GLN A  84      25.419  -3.265 -20.213  1.00 64.00           O  
ATOM    723  CG  GLN A  84      25.036  -3.056 -23.575  1.00 64.00           C  
ATOM    724  CD  GLN A  84      24.541  -2.453 -24.887  1.00 64.00           C  
ATOM    725  NE2 GLN A  84      25.234  -1.469 -25.416  1.00 64.00           N  
ATOM    726  OE1 GLN A  84      23.541  -2.834 -25.468  1.00 64.00           O  
ATOM    727  N   TYR A  85      23.376  -4.144 -19.884  1.00 60.04           N  
ATOM    728  CA  TYR A  85      22.990  -3.419 -18.672  1.00 60.04           C  
ATOM    729  C   TYR A  85      23.730  -3.907 -17.423  1.00 60.04           C  
ATOM    730  CB  TYR A  85      21.469  -3.547 -18.470  1.00 60.04           C  
ATOM    731  O   TYR A  85      24.143  -3.127 -16.568  1.00 60.04           O  
ATOM    732  CG  TYR A  85      20.844  -2.414 -17.703  1.00 60.04           C  
ATOM    733  CD1 TYR A  85      20.077  -2.649 -16.549  1.00 60.04           C  
ATOM    734  CD2 TYR A  85      20.972  -1.115 -18.214  1.00 60.04           C  
ATOM    735  CE1 TYR A  85      19.438  -1.567 -15.908  1.00 60.04           C  
ATOM    736  CE2 TYR A  85      20.412  -0.033 -17.529  1.00 60.04           C  
ATOM    737  OH  TYR A  85      19.143   0.828 -15.717  1.00 60.04           O  
ATOM    738  CZ  TYR A  85      19.651  -0.249 -16.370  1.00 60.04           C  
ATOM    739  N   LEU A  86      23.938  -5.218 -17.321  1.00 65.33           N  
ATOM    740  CA  LEU A  86      24.715  -5.851 -16.262  1.00 65.33           C  
ATOM    741  C   LEU A  86      26.198  -5.507 -16.445  1.00 65.33           C  
ATOM    742  CB  LEU A  86      24.407  -7.362 -16.293  1.00 65.33           C  
ATOM    743  O   LEU A  86      26.865  -5.107 -15.492  1.00 65.33           O  
ATOM    744  CG  LEU A  86      24.342  -8.020 -14.906  1.00 65.33           C  
ATOM    745  CD1 LEU A  86      23.480  -9.278 -14.973  1.00 65.33           C  
ATOM    746  CD2 LEU A  86      25.718  -8.421 -14.386  1.00 65.33           C  
ATOM    747  N   CYS A  87      26.681  -5.536 -17.690  1.00 68.34           N  
ATOM    748  CA  CYS A  87      27.995  -5.023 -18.051  1.00 68.34           C  
ATOM    749  C   CYS A  87      28.113  -3.525 -17.752  1.00 68.34           C  
ATOM    750  CB  CYS A  87      28.286  -5.317 -19.528  1.00 68.34           C  
ATOM    751  O   CYS A  87      29.104  -3.132 -17.152  1.00 68.34           O  
ATOM    752  SG  CYS A  87      28.538  -7.097 -19.784  1.00 68.34           S  
ATOM    753  N   SER A  88      27.125  -2.689 -18.093  1.00 60.38           N  
ATOM    754  CA  SER A  88      27.163  -1.248 -17.802  1.00 60.38           C  
ATOM    755  C   SER A  88      27.046  -0.931 -16.315  1.00 60.38           C  
ATOM    756  CB  SER A  88      26.105  -0.468 -18.587  1.00 60.38           C  
ATOM    757  O   SER A  88      27.498   0.129 -15.906  1.00 60.38           O  
ATOM    758  OG  SER A  88      24.797  -0.765 -18.160  1.00 60.38           O  
ATOM    759  N   ALA A  89      26.483  -1.825 -15.499  1.00 62.64           N  
ATOM    760  CA  ALA A  89      26.490  -1.693 -14.045  1.00 62.64           C  
ATOM    761  C   ALA A  89      27.860  -2.043 -13.428  1.00 62.64           C  
ATOM    762  CB  ALA A  89      25.362  -2.557 -13.467  1.00 62.64           C  
ATOM    763  O   ALA A  89      28.218  -1.501 -12.385  1.00 62.64           O  
ATOM    764  N   ILE A  90      28.634  -2.928 -14.067  1.00 66.94           N  
ATOM    765  CA  ILE A  90      29.979  -3.332 -13.618  1.00 66.94           C  
ATOM    766  C   ILE A  90      31.063  -2.393 -14.179  1.00 66.94           C  
ATOM    767  CB  ILE A  90      30.230  -4.812 -13.999  1.00 66.94           C  
ATOM    768  O   ILE A  90      32.005  -2.037 -13.480  1.00 66.94           O  
ATOM    769  CG1 ILE A  90      29.248  -5.752 -13.258  1.00 66.94           C  
ATOM    770  CG2 ILE A  90      31.679  -5.225 -13.676  1.00 66.94           C  
ATOM    771  CD1 ILE A  90      29.213  -7.180 -13.821  1.00 66.94           C  
ATOM    772  N   LEU A  91      30.922  -1.952 -15.431  1.00 65.59           N  
ATOM    773  CA  LEU A  91      31.875  -1.108 -16.157  1.00 65.59           C  
ATOM    774  C   LEU A  91      32.267   0.216 -15.478  1.00 65.59           C  
ATOM    775  CB  LEU A  91      31.333  -0.832 -17.573  1.00 65.59           C  
ATOM    776  O   LEU A  91      33.439   0.567 -15.612  1.00 65.59           O  
ATOM    777  CG  LEU A  91      31.713  -1.928 -18.584  1.00 65.59           C  
ATOM    778  CD1 LEU A  91      30.790  -1.885 -19.803  1.00 65.59           C  
ATOM    779  CD2 LEU A  91      33.147  -1.730 -19.085  1.00 65.59           C  
ATOM    780  N   PRO A  92      31.404   0.967 -14.757  1.00 58.63           N  
ATOM    781  CA  PRO A  92      31.848   2.161 -14.041  1.00 58.63           C  
ATOM    782  C   PRO A  92      32.968   1.868 -13.047  1.00 58.63           C  
ATOM    783  CB  PRO A  92      30.621   2.754 -13.343  1.00 58.63           C  
ATOM    784  O   PRO A  92      33.821   2.725 -12.879  1.00 58.63           O  
ATOM    785  CG  PRO A  92      29.561   1.660 -13.423  1.00 58.63           C  
ATOM    786  CD  PRO A  92      29.963   0.868 -14.657  1.00 58.63           C  
ATOM    787  N   ILE A  93      33.044   0.656 -12.483  1.00 62.73           N  
ATOM    788  CA  ILE A  93      34.143   0.247 -11.590  1.00 62.73           C  
ATOM    789  C   ILE A  93      35.502   0.306 -12.314  1.00 62.73           C  
ATOM    790  CB  ILE A  93      33.863  -1.162 -11.003  1.00 62.73           C  
ATOM    791  O   ILE A  93      36.526   0.542 -11.683  1.00 62.73           O  
ATOM    792  CG1 ILE A  93      32.499  -1.190 -10.264  1.00 62.73           C  
ATOM    793  CG2 ILE A  93      34.991  -1.611 -10.055  1.00 62.73           C  
ATOM    794  CD1 ILE A  93      32.047  -2.583  -9.808  1.00 62.73           C  
ATOM    795  N   PHE A  94      35.513   0.143 -13.640  1.00 62.16           N  
ATOM    796  CA  PHE A  94      36.723   0.135 -14.466  1.00 62.16           C  
ATOM    797  C   PHE A  94      36.909   1.401 -15.316  1.00 62.16           C  
ATOM    798  CB  PHE A  94      36.683  -1.116 -15.354  1.00 62.16           C  
ATOM    799  O   PHE A  94      37.987   1.619 -15.870  1.00 62.16           O  
ATOM    800  CG  PHE A  94      36.671  -2.418 -14.577  1.00 62.16           C  
ATOM    801  CD1 PHE A  94      37.857  -2.876 -13.974  1.00 62.16           C  
ATOM    802  CD2 PHE A  94      35.484  -3.164 -14.438  1.00 62.16           C  
ATOM    803  CE1 PHE A  94      37.862  -4.078 -13.245  1.00 62.16           C  
ATOM    804  CE2 PHE A  94      35.492  -4.368 -13.710  1.00 62.16           C  
ATOM    805  CZ  PHE A  94      36.680  -4.826 -13.116  1.00 62.16           C  
ATOM    806  N   SER A  95      35.876   2.234 -15.479  1.00 57.70           N  
ATOM    807  CA  SER A  95      35.939   3.394 -16.371  1.00 57.70           C  
ATOM    808  C   SER A  95      36.515   4.616 -15.656  1.00 57.70           C  
ATOM    809  CB  SER A  95      34.569   3.694 -16.983  1.00 57.70           C  
ATOM    810  O   SER A  95      35.819   5.296 -14.911  1.00 57.70           O  
ATOM    811  OG  SER A  95      34.732   4.539 -18.112  1.00 57.70           O  
ATOM    812  N   ASN A  96      37.775   4.942 -15.956  1.00 56.63           N  
ATOM    813  CA  ASN A  96      38.488   6.111 -15.418  1.00 56.63           C  
ATOM    814  C   ASN A  96      37.982   7.477 -15.942  1.00 56.63           C  
ATOM    815  CB  ASN A  96      40.008   5.929 -15.681  1.00 56.63           C  
ATOM    816  O   ASN A  96      38.559   8.512 -15.619  1.00 56.63           O  
ATOM    817  CG  ASN A  96      40.849   5.809 -14.419  1.00 56.63           C  
ATOM    818  ND2 ASN A  96      42.155   5.801 -14.553  1.00 56.63           N  
ATOM    819  OD1 ASN A  96      40.369   5.694 -13.309  1.00 56.63           O  
ATOM    820  N   LYS A  97      36.936   7.518 -16.783  1.00 60.19           N  
ATOM    821  CA  LYS A  97      36.394   8.783 -17.308  1.00 60.19           C  
ATOM    822  C   LYS A  97      35.419   9.395 -16.296  1.00 60.19           C  
ATOM    823  CB  LYS A  97      35.779   8.593 -18.706  1.00 60.19           C  
ATOM    824  O   LYS A  97      34.271   8.955 -16.198  1.00 60.19           O  
ATOM    825  CG  LYS A  97      36.856   8.312 -19.770  1.00 60.19           C  
ATOM    826  CD  LYS A  97      36.287   8.411 -21.194  1.00 60.19           C  
ATOM    827  CE  LYS A  97      37.408   8.198 -22.221  1.00 60.19           C  
ATOM    828  NZ  LYS A  97      36.959   8.490 -23.606  1.00 60.19           N  
ATOM    829  N   SER A  98      35.884  10.423 -15.578  1.00 60.89           N  
ATOM    830  CA  SER A  98      35.156  11.135 -14.510  1.00 60.89           C  
ATOM    831  C   SER A  98      33.757  11.602 -14.931  1.00 60.89           C  
ATOM    832  CB  SER A  98      35.973  12.358 -14.053  1.00 60.89           C  
ATOM    833  O   SER A  98      32.797  11.460 -14.176  1.00 60.89           O  
ATOM    834  OG  SER A  98      36.136  13.265 -15.131  1.00 60.89           O  
ATOM    835  N   GLU A  99      33.623  12.081 -16.168  1.00 61.54           N  
ATOM    836  CA  GLU A  99      32.437  12.785 -16.664  1.00 61.54           C  
ATOM    837  C   GLU A  99      31.155  11.932 -16.654  1.00 61.54           C  
ATOM    838  CB  GLU A  99      32.776  13.248 -18.083  1.00 61.54           C  
ATOM    839  O   GLU A  99      30.058  12.426 -16.397  1.00 61.54           O  
ATOM    840  CG  GLU A  99      31.950  14.457 -18.518  1.00 61.54           C  
ATOM    841  CD  GLU A  99      32.341  14.890 -19.933  1.00 61.54           C  
ATOM    842  OE1 GLU A  99      32.331  16.108 -20.173  1.00 61.54           O  
ATOM    843  OE2 GLU A  99      32.607  13.980 -20.761  1.00 61.54           O  
ATOM    844  N   ARG A 100      31.278  10.616 -16.883  1.00 67.06           N  
ATOM    845  CA  ARG A 100      30.131   9.685 -16.882  1.00 67.06           C  
ATOM    846  C   ARG A 100      30.089   8.760 -15.676  1.00 67.06           C  
ATOM    847  CB  ARG A 100      30.058   8.901 -18.198  1.00 67.06           C  
ATOM    848  O   ARG A 100      29.092   8.060 -15.509  1.00 67.06           O  
ATOM    849  CG  ARG A 100      29.783   9.833 -19.384  1.00 67.06           C  
ATOM    850  CD  ARG A 100      29.512   9.008 -20.643  1.00 67.06           C  
ATOM    851  NE  ARG A 100      29.360   9.881 -21.818  1.00 67.06           N  
ATOM    852  NH1 ARG A 100      28.902   8.240 -23.356  1.00 67.06           N  
ATOM    853  NH2 ARG A 100      29.034  10.376 -24.007  1.00 67.06           N  
ATOM    854  CZ  ARG A 100      29.097   9.496 -23.050  1.00 67.06           C  
ATOM    855  N   PHE A 101      31.120   8.768 -14.831  1.00 68.83           N  
ATOM    856  CA  PHE A 101      31.234   7.842 -13.705  1.00 68.83           C  
ATOM    857  C   PHE A 101      30.014   7.914 -12.781  1.00 68.83           C  
ATOM    858  CB  PHE A 101      32.532   8.120 -12.941  1.00 68.83           C  
ATOM    859  O   PHE A 101      29.415   6.885 -12.487  1.00 68.83           O  
ATOM    860  CG  PHE A 101      32.712   7.204 -11.747  1.00 68.83           C  
ATOM    861  CD1 PHE A 101      32.313   7.630 -10.465  1.00 68.83           C  
ATOM    862  CD2 PHE A 101      33.258   5.918 -11.917  1.00 68.83           C  
ATOM    863  CE1 PHE A 101      32.451   6.773  -9.360  1.00 68.83           C  
ATOM    864  CE2 PHE A 101      33.404   5.069 -10.805  1.00 68.83           C  
ATOM    865  CZ  PHE A 101      32.995   5.490  -9.531  1.00 68.83           C  
ATOM    866  N   PHE A 102      29.576   9.117 -12.396  1.00 70.53           N  
ATOM    867  CA  PHE A 102      28.438   9.278 -11.486  1.00 70.53           C  
ATOM    868  C   PHE A 102      27.104   8.830 -12.087  1.00 70.53           C  
ATOM    869  CB  PHE A 102      28.370  10.729 -11.031  1.00 70.53           C  
ATOM    870  O   PHE A 102      26.349   8.119 -11.430  1.00 70.53           O  
ATOM    871  CG  PHE A 102      27.249  11.011 -10.054  1.00 70.53           C  
ATOM    872  CD1 PHE A 102      26.017  11.530 -10.499  1.00 70.53           C  
ATOM    873  CD2 PHE A 102      27.439  10.718  -8.692  1.00 70.53           C  
ATOM    874  CE1 PHE A 102      24.978  11.747  -9.579  1.00 70.53           C  
ATOM    875  CE2 PHE A 102      26.400  10.935  -7.775  1.00 70.53           C  
ATOM    876  CZ  PHE A 102      25.172  11.444  -8.219  1.00 70.53           C  
ATOM    877  N   ASN A 103      26.828   9.183 -13.346  1.00 72.93           N  
ATOM    878  CA  ASN A 103      25.614   8.728 -14.030  1.00 72.93           C  
ATOM    879  C   ASN A 103      25.597   7.200 -14.147  1.00 72.93           C  
ATOM    880  CB  ASN A 103      25.519   9.392 -15.413  1.00 72.93           C  
ATOM    881  O   ASN A 103      24.586   6.574 -13.834  1.00 72.93           O  
ATOM    882  CG  ASN A 103      25.192  10.870 -15.328  1.00 72.93           C  
ATOM    883  ND2 ASN A 103      25.723  11.676 -16.216  1.00 72.93           N  
ATOM    884  OD1 ASN A 103      24.454  11.330 -14.477  1.00 72.93           O  
ATOM    885  N   ASN A 104      26.735   6.608 -14.518  1.00 74.92           N  
ATOM    886  CA  ASN A 104      26.892   5.160 -14.596  1.00 74.92           C  
ATOM    887  C   ASN A 104      26.755   4.503 -13.212  1.00 74.92           C  
ATOM    888  CB  ASN A 104      28.264   4.838 -15.206  1.00 74.92           C  
ATOM    889  O   ASN A 104      26.170   3.432 -13.112  1.00 74.92           O  
ATOM    890  CG  ASN A 104      28.465   5.261 -16.647  1.00 74.92           C  
ATOM    891  ND2 ASN A 104      29.693   5.209 -17.112  1.00 74.92           N  
ATOM    892  OD1 ASN A 104      27.567   5.619 -17.387  1.00 74.92           O  
ATOM    893  N   LEU A 105      27.251   5.136 -12.143  1.00 76.16           N  
ATOM    894  CA  LEU A 105      27.140   4.641 -10.770  1.00 76.16           C  
ATOM    895  C   LEU A 105      25.691   4.680 -10.266  1.00 76.16           C  
ATOM    896  CB  LEU A 105      28.075   5.459  -9.859  1.00 76.16           C  
ATOM    897  O   LEU A 105      25.200   3.678  -9.754  1.00 76.16           O  
ATOM    898  CG  LEU A 105      28.077   4.996  -8.389  1.00 76.16           C  
ATOM    899  CD1 LEU A 105      28.722   3.618  -8.230  1.00 76.16           C  
ATOM    900  CD2 LEU A 105      28.845   5.998  -7.530  1.00 76.16           C  
ATOM    901  N   ILE A 106      24.987   5.805 -10.428  1.00 78.88           N  
ATOM    902  CA  ILE A 106      23.567   5.923 -10.059  1.00 78.88           C  
ATOM    903  C   ILE A 106      22.726   4.928 -10.855  1.00 78.88           C  
ATOM    904  CB  ILE A 106      23.066   7.371 -10.272  1.00 78.88           C  
ATOM    905  O   ILE A 106      21.846   4.275 -10.291  1.00 78.88           O  
ATOM    906  CG1 ILE A 106      23.694   8.355  -9.261  1.00 78.88           C  
ATOM    907  CG2 ILE A 106      21.527   7.477 -10.220  1.00 78.88           C  
ATOM    908  CD1 ILE A 106      23.304   8.143  -7.790  1.00 78.88           C  
ATOM    909  N   GLU A 107      23.015   4.776 -12.148  1.00 77.42           N  
ATOM    910  CA  GLU A 107      22.379   3.760 -12.973  1.00 77.42           C  
ATOM    911  C   GLU A 107      22.667   2.357 -12.438  1.00 77.42           C  
ATOM    912  CB  GLU A 107      22.776   3.950 -14.441  1.00 77.42           C  
ATOM    913  O   GLU A 107      21.714   1.639 -12.153  1.00 77.42           O  
ATOM    914  CG  GLU A 107      22.111   2.900 -15.338  1.00 77.42           C  
ATOM    915  CD  GLU A 107      21.880   3.415 -16.759  1.00 77.42           C  
ATOM    916  OE1 GLU A 107      20.729   3.218 -17.225  1.00 77.42           O  
ATOM    917  OE2 GLU A 107      22.787   4.049 -17.336  1.00 77.42           O  
ATOM    918  N   ALA A 108      23.932   2.000 -12.195  1.00 78.96           N  
ATOM    919  CA  ALA A 108      24.337   0.713 -11.630  1.00 78.96           C  
ATOM    920  C   ALA A 108      23.604   0.390 -10.319  1.00 78.96           C  
ATOM    921  CB  ALA A 108      25.856   0.718 -11.412  1.00 78.96           C  
ATOM    922  O   ALA A 108      23.061  -0.706 -10.168  1.00 78.96           O  
ATOM    923  N   ILE A 109      23.532   1.349  -9.391  1.00 82.91           N  
ATOM    924  CA  ILE A 109      22.823   1.189  -8.114  1.00 82.91           C  
ATOM    925  C   ILE A 109      21.325   0.974  -8.361  1.00 82.91           C  
ATOM    926  CB  ILE A 109      23.088   2.400  -7.189  1.00 82.91           C  
ATOM    927  O   ILE A 109      20.735   0.055  -7.787  1.00 82.91           O  
ATOM    928  CG1 ILE A 109      24.577   2.463  -6.775  1.00 82.91           C  
ATOM    929  CG2 ILE A 109      22.221   2.320  -5.915  1.00 82.91           C  
ATOM    930  CD1 ILE A 109      24.980   3.798  -6.133  1.00 82.91           C  
ATOM    931  N   ALA A 110      20.703   1.769  -9.236  1.00 82.07           N  
ATOM    932  CA  ALA A 110      19.293   1.604  -9.585  1.00 82.07           C  
ATOM    933  C   ALA A 110      19.015   0.223 -10.213  1.00 82.07           C  
ATOM    934  CB  ALA A 110      18.869   2.755 -10.506  1.00 82.07           C  
ATOM    935  O   ALA A 110      18.027  -0.425  -9.852  1.00 82.07           O  
ATOM    936  N   VAL A 111      19.911  -0.273 -11.080  1.00 79.12           N  
ATOM    937  CA  VAL A 111      19.837  -1.625 -11.665  1.00 79.12           C  
ATOM    938  C   VAL A 111      19.871  -2.685 -10.576  1.00 79.12           C  
ATOM    939  CB  VAL A 111      21.005  -1.951 -12.625  1.00 79.12           C  
ATOM    940  O   VAL A 111      18.991  -3.545 -10.518  1.00 79.12           O  
ATOM    941  CG1 VAL A 111      20.769  -3.309 -13.302  1.00 79.12           C  
ATOM    942  CG2 VAL A 111      21.287  -0.883 -13.671  1.00 79.12           C  
ATOM    943  N   GLN A 112      20.891  -2.634  -9.719  1.00 82.61           N  
ATOM    944  CA  GLN A 112      21.126  -3.633  -8.682  1.00 82.61           C  
ATOM    945  C   GLN A 112      19.960  -3.674  -7.693  1.00 82.61           C  
ATOM    946  CB  GLN A 112      22.438  -3.312  -7.958  1.00 82.61           C  
ATOM    947  O   GLN A 112      19.467  -4.757  -7.370  1.00 82.61           O  
ATOM    948  CG  GLN A 112      23.681  -3.613  -8.813  1.00 82.61           C  
ATOM    949  CD  GLN A 112      24.971  -3.163  -8.131  1.00 82.61           C  
ATOM    950  NE2 GLN A 112      26.102  -3.261  -8.794  1.00 82.61           N  
ATOM    951  OE1 GLN A 112      24.995  -2.737  -6.990  1.00 82.61           O  
ATOM    952  N   LEU A 113      19.451  -2.509  -7.282  1.00 84.67           N  
ATOM    953  CA  LEU A 113      18.267  -2.409  -6.431  1.00 84.67           C  
ATOM    954  C   LEU A 113      17.023  -2.971  -7.123  1.00 84.67           C  
ATOM    955  CB  LEU A 113      18.040  -0.943  -6.029  1.00 84.67           C  
ATOM    956  O   LEU A 113      16.275  -3.731  -6.507  1.00 84.67           O  
ATOM    957  CG  LEU A 113      19.045  -0.403  -4.997  1.00 84.67           C  
ATOM    958  CD1 LEU A 113      18.784   1.087  -4.788  1.00 84.67           C  
ATOM    959  CD2 LEU A 113      18.913  -1.103  -3.641  1.00 84.67           C  
ATOM    960  N   SER A 114      16.805  -2.644  -8.398  1.00 84.40           N  
ATOM    961  CA  SER A 114      15.676  -3.168  -9.174  1.00 84.40           C  
ATOM    962  C   SER A 114      15.737  -4.692  -9.306  1.00 84.40           C  
ATOM    963  CB  SER A 114      15.651  -2.512 -10.553  1.00 84.40           C  
ATOM    964  O   SER A 114      14.740  -5.372  -9.051  1.00 84.40           O  
ATOM    965  OG  SER A 114      14.508  -2.942 -11.263  1.00 84.40           O  
ATOM    966  N   LEU A 115      16.910  -5.250  -9.619  1.00 83.91           N  
ATOM    967  CA  LEU A 115      17.142  -6.694  -9.692  1.00 83.91           C  
ATOM    968  C   LEU A 115      16.882  -7.378  -8.354  1.00 83.91           C  
ATOM    969  CB  LEU A 115      18.598  -6.954 -10.124  1.00 83.91           C  
ATOM    970  O   LEU A 115      16.124  -8.350  -8.291  1.00 83.91           O  
ATOM    971  CG  LEU A 115      18.820  -6.859 -11.637  1.00 83.91           C  
ATOM    972  CD1 LEU A 115      20.320  -6.872 -11.934  1.00 83.91           C  
ATOM    973  CD2 LEU A 115      18.192  -8.070 -12.326  1.00 83.91           C  
ATOM    974  N   TRP A 116      17.467  -6.845  -7.283  1.00 86.63           N  
ATOM    975  CA  TRP A 116      17.309  -7.372  -5.934  1.00 86.63           C  
ATOM    976  C   TRP A 116      15.844  -7.359  -5.488  1.00 86.63           C  
ATOM    977  CB  TRP A 116      18.174  -6.546  -4.984  1.00 86.63           C  
ATOM    978  O   TRP A 116      15.314  -8.379  -5.038  1.00 86.63           O  
ATOM    979  CG  TRP A 116      18.092  -7.006  -3.568  1.00 86.63           C  
ATOM    980  CD1 TRP A 116      17.378  -6.419  -2.583  1.00 86.63           C  
ATOM    981  CD2 TRP A 116      18.742  -8.164  -2.970  1.00 86.63           C  
ATOM    982  CE2 TRP A 116      18.372  -8.222  -1.594  1.00 86.63           C  
ATOM    983  CE3 TRP A 116      19.623  -9.158  -3.448  1.00 86.63           C  
ATOM    984  NE1 TRP A 116      17.554  -7.126  -1.408  1.00 86.63           N  
ATOM    985  CH2 TRP A 116      19.729 -10.192  -1.238  1.00 86.63           C  
ATOM    986  CZ2 TRP A 116      18.852  -9.217  -0.731  1.00 86.63           C  
ATOM    987  CZ3 TRP A 116      20.113 -10.161  -2.591  1.00 86.63           C  
ATOM    988  N   ASN A 117      15.156  -6.229  -5.671  1.00 88.66           N  
ATOM    989  CA  ASN A 117      13.737  -6.089  -5.353  1.00 88.66           C  
ATOM    990  C   ASN A 117      12.878  -7.047  -6.181  1.00 88.66           C  
ATOM    991  CB  ASN A 117      13.292  -4.649  -5.621  1.00 88.66           C  
ATOM    992  O   ASN A 117      12.007  -7.715  -5.625  1.00 88.66           O  
ATOM    993  CG  ASN A 117      13.793  -3.630  -4.621  1.00 88.66           C  
ATOM    994  ND2 ASN A 117      13.867  -2.401  -5.071  1.00 88.66           N  
ATOM    995  OD1 ASN A 117      14.027  -3.892  -3.445  1.00 88.66           O  
ATOM    996  N   THR A 118      13.152  -7.166  -7.482  1.00 87.33           N  
ATOM    997  CA  THR A 118      12.425  -8.070  -8.383  1.00 87.33           C  
ATOM    998  C   THR A 118      12.581  -9.518  -7.941  1.00 87.33           C  
ATOM    999  CB  THR A 118      12.906  -7.929  -9.834  1.00 87.33           C  
ATOM   1000  O   THR A 118      11.582 -10.222  -7.785  1.00 87.33           O  
ATOM   1001  CG2 THR A 118      12.105  -8.795 -10.806  1.00 87.33           C  
ATOM   1002  OG1 THR A 118      12.723  -6.616 -10.266  1.00 87.33           O  
ATOM   1003  N   ALA A 119      13.813  -9.963  -7.682  1.00 86.98           N  
ATOM   1004  CA  ALA A 119      14.097 -11.316  -7.212  1.00 86.98           C  
ATOM   1005  C   ALA A 119      13.401 -11.602  -5.873  1.00 86.98           C  
ATOM   1006  CB  ALA A 119      15.618 -11.478  -7.104  1.00 86.98           C  
ATOM   1007  O   ALA A 119      12.751 -12.640  -5.712  1.00 86.98           O  
ATOM   1008  N   ARG A 120      13.466 -10.653  -4.932  1.00 89.23           N  
ATOM   1009  CA  ARG A 120      12.831 -10.755  -3.612  1.00 89.23           C  
ATOM   1010  C   ARG A 120      11.302 -10.813  -3.718  1.00 89.23           C  
ATOM   1011  CB  ARG A 120      13.371  -9.597  -2.757  1.00 89.23           C  
ATOM   1012  O   ARG A 120      10.696 -11.706  -3.125  1.00 89.23           O  
ATOM   1013  CG  ARG A 120      12.997  -9.664  -1.270  1.00 89.23           C  
ATOM   1014  CD  ARG A 120      13.729  -8.541  -0.507  1.00 89.23           C  
ATOM   1015  NE  ARG A 120      13.443  -8.557   0.943  1.00 89.23           N  
ATOM   1016  NH1 ARG A 120      13.435  -6.291   1.368  1.00 89.23           N  
ATOM   1017  NH2 ARG A 120      12.974  -7.694   3.015  1.00 89.23           N  
ATOM   1018  CZ  ARG A 120      13.292  -7.522   1.760  1.00 89.23           C  
ATOM   1019  N   LEU A 121      10.682  -9.949  -4.528  1.00 89.64           N  
ATOM   1020  CA  LEU A 121       9.237  -9.962  -4.802  1.00 89.64           C  
ATOM   1021  C   LEU A 121       8.792 -11.271  -5.453  1.00 89.64           C  
ATOM   1022  CB  LEU A 121       8.852  -8.782  -5.720  1.00 89.64           C  
ATOM   1023  O   LEU A 121       7.816 -11.876  -5.009  1.00 89.64           O  
ATOM   1024  CG  LEU A 121       8.762  -7.421  -5.015  1.00 89.64           C  
ATOM   1025  CD1 LEU A 121       8.524  -6.311  -6.035  1.00 89.64           C  
ATOM   1026  CD2 LEU A 121       7.602  -7.391  -4.017  1.00 89.64           C  
ATOM   1027  N   TYR A 122       9.510 -11.742  -6.474  1.00 87.19           N  
ATOM   1028  CA  TYR A 122       9.197 -13.013  -7.125  1.00 87.19           C  
ATOM   1029  C   TYR A 122       9.319 -14.196  -6.173  1.00 87.19           C  
ATOM   1030  CB  TYR A 122      10.104 -13.246  -8.337  1.00 87.19           C  
ATOM   1031  O   TYR A 122       8.440 -15.059  -6.169  1.00 87.19           O  
ATOM   1032  CG  TYR A 122       9.461 -12.842  -9.640  1.00 87.19           C  
ATOM   1033  CD1 TYR A 122       8.379 -13.589 -10.142  1.00 87.19           C  
ATOM   1034  CD2 TYR A 122       9.955 -11.746 -10.360  1.00 87.19           C  
ATOM   1035  CE1 TYR A 122       7.798 -13.240 -11.375  1.00 87.19           C  
ATOM   1036  CE2 TYR A 122       9.395 -11.407 -11.602  1.00 87.19           C  
ATOM   1037  OH  TYR A 122       7.738 -11.845 -13.305  1.00 87.19           O  
ATOM   1038  CZ  TYR A 122       8.306 -12.150 -12.109  1.00 87.19           C  
ATOM   1039  N   SER A 123      10.384 -14.241  -5.371  1.00 87.91           N  
ATOM   1040  CA  SER A 123      10.597 -15.290  -4.374  1.00 87.91           C  
ATOM   1041  C   SER A 123       9.435 -15.342  -3.379  1.00 87.91           C  
ATOM   1042  CB  SER A 123      11.932 -15.053  -3.664  1.00 87.91           C  
ATOM   1043  O   SER A 123       8.838 -16.399  -3.170  1.00 87.91           O  
ATOM   1044  OG  SER A 123      12.150 -16.065  -2.704  1.00 87.91           O  
ATOM   1045  N   TRP A 124       9.014 -14.192  -2.845  1.00 86.62           N  
ATOM   1046  CA  TRP A 124       7.882 -14.122  -1.920  1.00 86.62           C  
ATOM   1047  C   TRP A 124       6.553 -14.489  -2.559  1.00 86.62           C  
ATOM   1048  CB  TRP A 124       7.782 -12.719  -1.343  1.00 86.62           C  
ATOM   1049  O   TRP A 124       5.834 -15.336  -2.032  1.00 86.62           O  
ATOM   1050  CG  TRP A 124       8.904 -12.306  -0.459  1.00 86.62           C  
ATOM   1051  CD1 TRP A 124       9.797 -13.109   0.167  1.00 86.62           C  
ATOM   1052  CD2 TRP A 124       9.237 -10.950  -0.077  1.00 86.62           C  
ATOM   1053  CE2 TRP A 124      10.311 -11.006   0.853  1.00 86.62           C  
ATOM   1054  CE3 TRP A 124       8.706  -9.686  -0.403  1.00 86.62           C  
ATOM   1055  NE1 TRP A 124      10.631 -12.342   0.952  1.00 86.62           N  
ATOM   1056  CH2 TRP A 124      10.308  -8.605   1.066  1.00 86.62           C  
ATOM   1057  CZ2 TRP A 124      10.815  -9.857   1.461  1.00 86.62           C  
ATOM   1058  CZ3 TRP A 124       9.244  -8.520   0.158  1.00 86.62           C  
ATOM   1059  N   LEU A 125       6.229 -13.906  -3.711  1.00 88.06           N  
ATOM   1060  CA  LEU A 125       4.960 -14.174  -4.381  1.00 88.06           C  
ATOM   1061  C   LEU A 125       4.860 -15.631  -4.864  1.00 88.06           C  
ATOM   1062  CB  LEU A 125       4.792 -13.193  -5.546  1.00 88.06           C  
ATOM   1063  O   LEU A 125       3.753 -16.161  -4.987  1.00 88.06           O  
ATOM   1064  CG  LEU A 125       4.582 -11.715  -5.181  1.00 88.06           C  
ATOM   1065  CD1 LEU A 125       4.639 -10.871  -6.454  1.00 88.06           C  
ATOM   1066  CD2 LEU A 125       3.213 -11.497  -4.540  1.00 88.06           C  
ATOM   1067  N   ASN A 126       5.986 -16.307  -5.108  1.00 86.94           N  
ATOM   1068  CA  ASN A 126       6.019 -17.739  -5.415  1.00 86.94           C  
ATOM   1069  C   ASN A 126       6.108 -18.637  -4.173  1.00 86.94           C  
ATOM   1070  CB  ASN A 126       7.159 -18.018  -6.400  1.00 86.94           C  
ATOM   1071  O   ASN A 126       5.776 -19.821  -4.271  1.00 86.94           O  
ATOM   1072  CG  ASN A 126       6.856 -17.501  -7.793  1.00 86.94           C  
ATOM   1073  ND2 ASN A 126       7.860 -17.042  -8.499  1.00 86.94           N  
ATOM   1074  OD1 ASN A 126       5.731 -17.545  -8.281  1.00 86.94           O  
ATOM   1075  N   SER A 127       6.490 -18.099  -3.014  1.00 90.46           N  
ATOM   1076  CA  SER A 127       6.574 -18.855  -1.767  1.00 90.46           C  
ATOM   1077  C   SER A 127       5.203 -19.372  -1.338  1.00 90.46           C  
ATOM   1078  CB  SER A 127       7.192 -18.017  -0.649  1.00 90.46           C  
ATOM   1079  O   SER A 127       4.222 -18.631  -1.234  1.00 90.46           O  
ATOM   1080  OG  SER A 127       7.151 -18.779   0.541  1.00 90.46           O  
ATOM   1081  N   LEU A 128       5.120 -20.674  -1.066  1.00 89.85           N  
ATOM   1082  CA  LEU A 128       3.880 -21.299  -0.618  1.00 89.85           C  
ATOM   1083  C   LEU A 128       3.459 -20.795   0.769  1.00 89.85           C  
ATOM   1084  CB  LEU A 128       4.060 -22.824  -0.642  1.00 89.85           C  
ATOM   1085  O   LEU A 128       2.265 -20.612   0.998  1.00 89.85           O  
ATOM   1086  CG  LEU A 128       2.795 -23.616  -0.265  1.00 89.85           C  
ATOM   1087  CD1 LEU A 128       1.631 -23.362  -1.227  1.00 89.85           C  
ATOM   1088  CD2 LEU A 128       3.122 -25.107  -0.289  1.00 89.85           C  
ATOM   1089  N   SER A 129       4.414 -20.548   1.672  1.00 91.69           N  
ATOM   1090  CA  SER A 129       4.121 -20.043   3.019  1.00 91.69           C  
ATOM   1091  C   SER A 129       3.529 -18.637   2.966  1.00 91.69           C  
ATOM   1092  CB  SER A 129       5.371 -20.071   3.907  1.00 91.69           C  
ATOM   1093  O   SER A 129       2.494 -18.393   3.578  1.00 91.69           O  
ATOM   1094  OG  SER A 129       6.419 -19.299   3.351  1.00 91.69           O  
ATOM   1095  N   TRP A 130       4.109 -17.745   2.158  1.00 90.51           N  
ATOM   1096  CA  TRP A 130       3.580 -16.394   1.972  1.00 90.51           C  
ATOM   1097  C   TRP A 130       2.185 -16.419   1.336  1.00 90.51           C  
ATOM   1098  CB  TRP A 130       4.558 -15.565   1.138  1.00 90.51           C  
ATOM   1099  O   TRP A 130       1.272 -15.763   1.830  1.00 90.51           O  
ATOM   1100  CG  TRP A 130       4.176 -14.123   1.025  1.00 90.51           C  
ATOM   1101  CD1 TRP A 130       4.591 -13.129   1.845  1.00 90.51           C  
ATOM   1102  CD2 TRP A 130       3.254 -13.499   0.079  1.00 90.51           C  
ATOM   1103  CE2 TRP A 130       3.143 -12.114   0.406  1.00 90.51           C  
ATOM   1104  CE3 TRP A 130       2.490 -13.967  -1.012  1.00 90.51           C  
ATOM   1105  NE1 TRP A 130       3.994 -11.940   1.476  1.00 90.51           N  
ATOM   1106  CH2 TRP A 130       1.534 -11.745  -1.362  1.00 90.51           C  
ATOM   1107  CZ2 TRP A 130       2.305 -11.241  -0.301  1.00 90.51           C  
ATOM   1108  CZ3 TRP A 130       1.630 -13.103  -1.713  1.00 90.51           C  
ATOM   1109  N   ASN A 131       1.985 -17.237   0.294  1.00 91.45           N  
ATOM   1110  CA  ASN A 131       0.674 -17.390  -0.342  1.00 91.45           C  
ATOM   1111  C   ASN A 131      -0.390 -17.932   0.635  1.00 91.45           C  
ATOM   1112  CB  ASN A 131       0.802 -18.296  -1.581  1.00 91.45           C  
ATOM   1113  O   ASN A 131      -1.529 -17.475   0.582  1.00 91.45           O  
ATOM   1114  CG  ASN A 131       1.418 -17.595  -2.782  1.00 91.45           C  
ATOM   1115  ND2 ASN A 131       2.483 -18.103  -3.339  1.00 91.45           N  
ATOM   1116  OD1 ASN A 131       0.911 -16.618  -3.298  1.00 91.45           O  
ATOM   1117  N   ARG A 132      -0.041 -18.868   1.533  1.00 93.75           N  
ATOM   1118  CA  ARG A 132      -0.929 -19.344   2.618  1.00 93.75           C  
ATOM   1119  C   ARG A 132      -1.329 -18.211   3.542  1.00 93.75           C  
ATOM   1120  CB  ARG A 132      -0.286 -20.504   3.405  1.00 93.75           C  
ATOM   1121  O   ARG A 132      -2.516 -17.911   3.637  1.00 93.75           O  
ATOM   1122  CG  ARG A 132      -0.347 -21.832   2.645  1.00 93.75           C  
ATOM   1123  CD  ARG A 132       0.428 -22.957   3.323  1.00 93.75           C  
ATOM   1124  NE  ARG A 132       0.356 -24.204   2.533  1.00 93.75           N  
ATOM   1125  NH1 ARG A 132       1.618 -25.499   3.943  1.00 93.75           N  
ATOM   1126  NH2 ARG A 132       0.795 -26.401   2.082  1.00 93.75           N  
ATOM   1127  CZ  ARG A 132       0.921 -25.356   2.852  1.00 93.75           C  
ATOM   1128  N   SER A 133      -0.347 -17.524   4.115  1.00 93.49           N  
ATOM   1129  CA  SER A 133      -0.603 -16.410   5.024  1.00 93.49           C  
ATOM   1130  C   SER A 133      -1.442 -15.315   4.362  1.00 93.49           C  
ATOM   1131  CB  SER A 133       0.722 -15.830   5.519  1.00 93.49           C  
ATOM   1132  O   SER A 133      -2.406 -14.835   4.951  1.00 93.49           O  
ATOM   1133  OG  SER A 133       1.470 -16.835   6.175  1.00 93.49           O  
ATOM   1134  N   PHE A 134      -1.141 -14.955   3.113  1.00 93.00           N  
ATOM   1135  CA  PHE A 134      -1.918 -13.965   2.372  1.00 93.00           C  
ATOM   1136  C   PHE A 134      -3.367 -14.419   2.140  1.00 93.00           C  
ATOM   1137  CB  PHE A 134      -1.211 -13.657   1.049  1.00 93.00           C  
ATOM   1138  O   PHE A 134      -4.297 -13.653   2.398  1.00 93.00           O  
ATOM   1139  CG  PHE A 134      -1.914 -12.595   0.227  1.00 93.00           C  
ATOM   1140  CD1 PHE A 134      -3.004 -12.946  -0.588  1.00 93.00           C  
ATOM   1141  CD2 PHE A 134      -1.487 -11.257   0.275  1.00 93.00           C  
ATOM   1142  CE1 PHE A 134      -3.606 -11.995  -1.423  1.00 93.00           C  
ATOM   1143  CE2 PHE A 134      -2.116 -10.290  -0.531  1.00 93.00           C  
ATOM   1144  CZ  PHE A 134      -3.157 -10.668  -1.399  1.00 93.00           C  
ATOM   1145  N   VAL A 135      -3.583 -15.657   1.675  1.00 94.20           N  
ATOM   1146  CA  VAL A 135      -4.931 -16.211   1.449  1.00 94.20           C  
ATOM   1147  C   VAL A 135      -5.743 -16.215   2.740  1.00 94.20           C  
ATOM   1148  CB  VAL A 135      -4.847 -17.629   0.844  1.00 94.20           C  
ATOM   1149  O   VAL A 135      -6.907 -15.803   2.725  1.00 94.20           O  
ATOM   1150  CG1 VAL A 135      -6.162 -18.412   0.931  1.00 94.20           C  
ATOM   1151  CG2 VAL A 135      -4.483 -17.539  -0.643  1.00 94.20           C  
ATOM   1152  N   ASP A 136      -5.135 -16.627   3.849  1.00 95.28           N  
ATOM   1153  CA  ASP A 136      -5.784 -16.647   5.157  1.00 95.28           C  
ATOM   1154  C   ASP A 136      -6.201 -15.236   5.584  1.00 95.28           C  
ATOM   1155  CB  ASP A 136      -4.862 -17.323   6.185  1.00 95.28           C  
ATOM   1156  O   ASP A 136      -7.366 -15.016   5.924  1.00 95.28           O  
ATOM   1157  CG  ASP A 136      -4.693 -18.829   5.929  1.00 95.28           C  
ATOM   1158  OD1 ASP A 136      -5.594 -19.422   5.283  1.00 95.28           O  
ATOM   1159  OD2 ASP A 136      -3.682 -19.382   6.410  1.00 95.28           O  
ATOM   1160  N   ARG A 137      -5.312 -14.244   5.445  1.00 94.54           N  
ATOM   1161  CA  ARG A 137      -5.625 -12.850   5.792  1.00 94.54           C  
ATOM   1162  C   ARG A 137      -6.688 -12.218   4.904  1.00 94.54           C  
ATOM   1163  CB  ARG A 137      -4.347 -11.996   5.797  1.00 94.54           C  
ATOM   1164  O   ARG A 137      -7.578 -11.535   5.412  1.00 94.54           O  
ATOM   1165  CG  ARG A 137      -3.360 -12.338   6.923  1.00 94.54           C  
ATOM   1166  CD  ARG A 137      -4.040 -12.447   8.294  1.00 94.54           C  
ATOM   1167  NE  ARG A 137      -4.212 -13.836   8.759  1.00 94.54           N  
ATOM   1168  NH1 ARG A 137      -2.151 -14.115   9.776  1.00 94.54           N  
ATOM   1169  NH2 ARG A 137      -3.640 -15.755   9.825  1.00 94.54           N  
ATOM   1170  CZ  ARG A 137      -3.334 -14.551   9.446  1.00 94.54           C  
ATOM   1171  N   VAL A 138      -6.663 -12.470   3.597  1.00 94.46           N  
ATOM   1172  CA  VAL A 138      -7.727 -11.998   2.695  1.00 94.46           C  
ATOM   1173  C   VAL A 138      -9.070 -12.621   3.076  1.00 94.46           C  
ATOM   1174  CB  VAL A 138      -7.377 -12.281   1.224  1.00 94.46           C  
ATOM   1175  O   VAL A 138     -10.091 -11.931   3.100  1.00 94.46           O  
ATOM   1176  CG1 VAL A 138      -8.560 -12.002   0.284  1.00 94.46           C  
ATOM   1177  CG2 VAL A 138      -6.226 -11.375   0.777  1.00 94.46           C  
ATOM   1178  N   ASN A 139      -9.088 -13.905   3.430  1.00 95.77           N  
ATOM   1179  CA  ASN A 139     -10.301 -14.570   3.895  1.00 95.77           C  
ATOM   1180  C   ASN A 139     -10.810 -13.988   5.220  1.00 95.77           C  
ATOM   1181  CB  ASN A 139     -10.028 -16.077   3.991  1.00 95.77           C  
ATOM   1182  O   ASN A 139     -12.023 -13.816   5.376  1.00 95.77           O  
ATOM   1183  CG  ASN A 139      -9.961 -16.741   2.631  1.00 95.77           C  
ATOM   1184  ND2 ASN A 139      -9.291 -17.863   2.531  1.00 95.77           N  
ATOM   1185  OD1 ASN A 139     -10.582 -16.308   1.671  1.00 95.77           O  
ATOM   1186  N   ASP A 140      -9.919 -13.637   6.147  1.00 95.65           N  
ATOM   1187  CA  ASP A 140     -10.286 -12.946   7.384  1.00 95.65           C  
ATOM   1188  C   ASP A 140     -10.899 -11.568   7.107  1.00 95.65           C  
ATOM   1189  CB  ASP A 140      -9.073 -12.831   8.320  1.00 95.65           C  
ATOM   1190  O   ASP A 140     -11.948 -11.247   7.675  1.00 95.65           O  
ATOM   1191  CG  ASP A 140      -8.685 -14.169   8.953  1.00 95.65           C  
ATOM   1192  OD1 ASP A 140      -9.630 -14.952   9.239  1.00 95.65           O  
ATOM   1193  OD2 ASP A 140      -7.472 -14.359   9.201  1.00 95.65           O  
ATOM   1194  N   VAL A 141     -10.326 -10.798   6.175  1.00 95.79           N  
ATOM   1195  CA  VAL A 141     -10.870  -9.510   5.707  1.00 95.79           C  
ATOM   1196  C   VAL A 141     -12.259  -9.684   5.089  1.00 95.79           C  
ATOM   1197  CB  VAL A 141      -9.893  -8.838   4.717  1.00 95.79           C  
ATOM   1198  O   VAL A 141     -13.176  -8.936   5.431  1.00 95.79           O  
ATOM   1199  CG1 VAL A 141     -10.500  -7.663   3.934  1.00 95.79           C  
ATOM   1200  CG2 VAL A 141      -8.662  -8.317   5.464  1.00 95.79           C  
ATOM   1201  N   ILE A 142     -12.465 -10.690   4.232  1.00 93.45           N  
ATOM   1202  CA  ILE A 142     -13.776 -10.977   3.623  1.00 93.45           C  
ATOM   1203  C   ILE A 142     -14.818 -11.307   4.703  1.00 93.45           C  
ATOM   1204  CB  ILE A 142     -13.653 -12.108   2.572  1.00 93.45           C  
ATOM   1205  O   ILE A 142     -15.927 -10.760   4.682  1.00 93.45           O  
ATOM   1206  CG1 ILE A 142     -12.863 -11.619   1.335  1.00 93.45           C  
ATOM   1207  CG2 ILE A 142     -15.042 -12.611   2.125  1.00 93.45           C  
ATOM   1208  CD1 ILE A 142     -12.408 -12.752   0.403  1.00 93.45           C  
ATOM   1209  N   ARG A 143     -14.470 -12.165   5.673  1.00 93.63           N  
ATOM   1210  CA  ARG A 143     -15.364 -12.537   6.787  1.00 93.63           C  
ATOM   1211  C   ARG A 143     -15.685 -11.336   7.674  1.00 93.63           C  
ATOM   1212  CB  ARG A 143     -14.729 -13.650   7.634  1.00 93.63           C  
ATOM   1213  O   ARG A 143     -16.850 -11.130   8.015  1.00 93.63           O  
ATOM   1214  CG  ARG A 143     -14.661 -15.010   6.923  1.00 93.63           C  
ATOM   1215  CD  ARG A 143     -13.906 -16.005   7.816  1.00 93.63           C  
ATOM   1216  NE  ARG A 143     -13.372 -17.148   7.056  1.00 93.63           N  
ATOM   1217  NH1 ARG A 143     -12.744 -18.442   8.855  1.00 93.63           N  
ATOM   1218  NH2 ARG A 143     -12.156 -19.060   6.806  1.00 93.63           N  
ATOM   1219  CZ  ARG A 143     -12.770 -18.207   7.573  1.00 93.63           C  
ATOM   1220  N   LEU A 144     -14.677 -10.536   8.027  1.00 93.44           N  
ATOM   1221  CA  LEU A 144     -14.843  -9.306   8.805  1.00 93.44           C  
ATOM   1222  C   LEU A 144     -15.763  -8.316   8.099  1.00 93.44           C  
ATOM   1223  CB  LEU A 144     -13.473  -8.650   9.050  1.00 93.44           C  
ATOM   1224  O   LEU A 144     -16.693  -7.802   8.719  1.00 93.44           O  
ATOM   1225  CG  LEU A 144     -12.714  -9.197  10.267  1.00 93.44           C  
ATOM   1226  CD1 LEU A 144     -11.349  -8.520  10.342  1.00 93.44           C  
ATOM   1227  CD2 LEU A 144     -13.479  -8.888  11.558  1.00 93.44           C  
ATOM   1228  N   ASN A 145     -15.560  -8.113   6.800  1.00 93.37           N  
ATOM   1229  CA  ASN A 145     -16.397  -7.236   5.995  1.00 93.37           C  
ATOM   1230  C   ASN A 145     -17.862  -7.708   5.975  1.00 93.37           C  
ATOM   1231  CB  ASN A 145     -15.796  -7.181   4.586  1.00 93.37           C  
ATOM   1232  O   ASN A 145     -18.781  -6.904   6.135  1.00 93.37           O  
ATOM   1233  CG  ASN A 145     -16.398  -6.060   3.775  1.00 93.37           C  
ATOM   1234  ND2 ASN A 145     -16.868  -6.334   2.581  1.00 93.37           N  
ATOM   1235  OD1 ASN A 145     -16.440  -4.918   4.191  1.00 93.37           O  
ATOM   1236  N   GLY A 146     -18.092  -9.020   5.839  1.00 90.87           N  
ATOM   1237  CA  GLY A 146     -19.430  -9.612   5.938  1.00 90.87           C  
ATOM   1238  C   GLY A 146     -20.073  -9.400   7.313  1.00 90.87           C  
ATOM   1239  O   GLY A 146     -21.223  -8.964   7.395  1.00 90.87           O  
ATOM   1240  N   HIS A 147     -19.323  -9.641   8.393  1.00 90.35           N  
ATOM   1241  CA  HIS A 147     -19.794  -9.434   9.766  1.00 90.35           C  
ATOM   1242  C   HIS A 147     -20.136  -7.964  10.040  1.00 90.35           C  
ATOM   1243  CB  HIS A 147     -18.744  -9.942  10.769  1.00 90.35           C  
ATOM   1244  O   HIS A 147     -21.233  -7.673  10.519  1.00 90.35           O  
ATOM   1245  CG  HIS A 147     -18.698 -11.441  10.949  1.00 90.35           C  
ATOM   1246  CD2 HIS A 147     -19.352 -12.398  10.217  1.00 90.35           C  
ATOM   1247  ND1 HIS A 147     -18.012 -12.100  11.946  1.00 90.35           N  
ATOM   1248  CE1 HIS A 147     -18.252 -13.416  11.821  1.00 90.35           C  
ATOM   1249  NE2 HIS A 147     -19.063 -13.642  10.783  1.00 90.35           N  
ATOM   1250  N   LEU A 148     -19.249  -7.029   9.693  1.00 89.88           N  
ATOM   1251  CA  LEU A 148     -19.490  -5.595   9.863  1.00 89.88           C  
ATOM   1252  C   LEU A 148     -20.727  -5.140   9.097  1.00 89.88           C  
ATOM   1253  CB  LEU A 148     -18.263  -4.809   9.386  1.00 89.88           C  
ATOM   1254  O   LEU A 148     -21.581  -4.471   9.674  1.00 89.88           O  
ATOM   1255  CG  LEU A 148     -17.132  -4.781  10.422  1.00 89.88           C  
ATOM   1256  CD1 LEU A 148     -15.867  -4.301   9.729  1.00 89.88           C  
ATOM   1257  CD2 LEU A 148     -17.450  -3.810  11.565  1.00 89.88           C  
ATOM   1258  N   LYS A 149     -20.883  -5.573   7.843  1.00 87.96           N  
ATOM   1259  CA  LYS A 149     -22.052  -5.221   7.034  1.00 87.96           C  
ATOM   1260  C   LYS A 149     -23.368  -5.709   7.647  1.00 87.96           C  
ATOM   1261  CB  LYS A 149     -21.839  -5.750   5.614  1.00 87.96           C  
ATOM   1262  O   LYS A 149     -24.374  -5.013   7.557  1.00 87.96           O  
ATOM   1263  CG  LYS A 149     -22.945  -5.261   4.673  1.00 87.96           C  
ATOM   1264  CD  LYS A 149     -22.652  -5.689   3.238  1.00 87.96           C  
ATOM   1265  CE  LYS A 149     -23.785  -5.177   2.349  1.00 87.96           C  
ATOM   1266  NZ  LYS A 149     -23.593  -5.596   0.943  1.00 87.96           N  
ATOM   1267  N   SER A 150     -23.370  -6.878   8.289  1.00 86.30           N  
ATOM   1268  CA  SER A 150     -24.566  -7.396   8.973  1.00 86.30           C  
ATOM   1269  C   SER A 150     -24.936  -6.644  10.256  1.00 86.30           C  
ATOM   1270  CB  SER A 150     -24.417  -8.891   9.268  1.00 86.30           C  
ATOM   1271  O   SER A 150     -26.086  -6.702  10.675  1.00 86.30           O  
ATOM   1272  OG  SER A 150     -23.402  -9.168  10.219  1.00 86.30           O  
ATOM   1273  N   ILE A 151     -23.984  -5.946  10.883  1.00 85.09           N  
ATOM   1274  CA  ILE A 151     -24.196  -5.243  12.160  1.00 85.09           C  
ATOM   1275  C   ILE A 151     -24.419  -3.747  11.945  1.00 85.09           C  
ATOM   1276  CB  ILE A 151     -23.006  -5.516  13.101  1.00 85.09           C  
ATOM   1277  O   ILE A 151     -25.303  -3.166  12.564  1.00 85.09           O  
ATOM   1278  CG1 ILE A 151     -22.998  -7.016  13.464  1.00 85.09           C  
ATOM   1279  CG2 ILE A 151     -23.055  -4.668  14.388  1.00 85.09           C  
ATOM   1280  CD1 ILE A 151     -21.646  -7.443  13.996  1.00 85.09           C  
ATOM   1281  N   LEU A 152     -23.616  -3.133  11.076  1.00 84.66           N  
ATOM   1282  CA  LEU A 152     -23.578  -1.688  10.843  1.00 84.66           C  
ATOM   1283  C   LEU A 152     -24.306  -1.265   9.562  1.00 84.66           C  
ATOM   1284  CB  LEU A 152     -22.105  -1.237  10.819  1.00 84.66           C  
ATOM   1285  O   LEU A 152     -24.531  -0.077   9.346  1.00 84.66           O  
ATOM   1286  CG  LEU A 152     -21.327  -1.526  12.116  1.00 84.66           C  
ATOM   1287  CD1 LEU A 152     -19.898  -1.008  11.991  1.00 84.66           C  
ATOM   1288  CD2 LEU A 152     -21.989  -0.833  13.302  1.00 84.66           C  
ATOM   1289  N   GLY A 153     -24.682  -2.221   8.709  1.00 83.08           N  
ATOM   1290  CA  GLY A 153     -25.276  -1.944   7.408  1.00 83.08           C  
ATOM   1291  C   GLY A 153     -24.232  -1.565   6.344  1.00 83.08           C  
ATOM   1292  O   GLY A 153     -23.084  -2.015   6.400  1.00 83.08           O  
ATOM   1293  N   PRO A 154     -24.623  -0.807   5.304  1.00 83.89           N  
ATOM   1294  CA  PRO A 154     -23.735  -0.469   4.197  1.00 83.89           C  
ATOM   1295  C   PRO A 154     -22.590   0.452   4.644  1.00 83.89           C  
ATOM   1296  CB  PRO A 154     -24.635   0.185   3.144  1.00 83.89           C  
ATOM   1297  O   PRO A 154     -22.817   1.534   5.177  1.00 83.89           O  
ATOM   1298  CG  PRO A 154     -25.786   0.774   3.956  1.00 83.89           C  
ATOM   1299  CD  PRO A 154     -25.933  -0.197   5.124  1.00 83.89           C  
ATOM   1300  N   LEU A 155     -21.355   0.028   4.370  1.00 88.45           N  
ATOM   1301  CA  LEU A 155     -20.147   0.823   4.593  1.00 88.45           C  
ATOM   1302  C   LEU A 155     -20.070   1.948   3.558  1.00 88.45           C  
ATOM   1303  CB  LEU A 155     -18.910  -0.084   4.482  1.00 88.45           C  
ATOM   1304  O   LEU A 155     -20.323   1.702   2.378  1.00 88.45           O  
ATOM   1305  CG  LEU A 155     -18.878  -1.263   5.470  1.00 88.45           C  
ATOM   1306  CD1 LEU A 155     -17.731  -2.187   5.081  1.00 88.45           C  
ATOM   1307  CD2 LEU A 155     -18.702  -0.802   6.916  1.00 88.45           C  
ATOM   1308  N   SER A 156     -19.713   3.159   3.977  1.00 87.17           N  
ATOM   1309  CA  SER A 156     -19.531   4.321   3.099  1.00 87.17           C  
ATOM   1310  C   SER A 156     -18.053   4.661   2.938  1.00 87.17           C  
ATOM   1311  CB  SER A 156     -20.298   5.531   3.644  1.00 87.17           C  
ATOM   1312  O   SER A 156     -17.299   4.559   3.905  1.00 87.17           O  
ATOM   1313  OG  SER A 156     -19.937   5.812   4.985  1.00 87.17           O  
ATOM   1314  N   LEU A 157     -17.650   5.114   1.746  1.00 87.12           N  
ATOM   1315  CA  LEU A 157     -16.328   5.709   1.558  1.00 87.12           C  
ATOM   1316  C   LEU A 157     -16.202   6.961   2.437  1.00 87.12           C  
ATOM   1317  CB  LEU A 157     -16.110   6.073   0.074  1.00 87.12           C  
ATOM   1318  O   LEU A 157     -17.036   7.860   2.332  1.00 87.12           O  
ATOM   1319  CG  LEU A 157     -14.665   6.513  -0.223  1.00 87.12           C  
ATOM   1320  CD1 LEU A 157     -13.677   5.347  -0.131  1.00 87.12           C  
ATOM   1321  CD2 LEU A 157     -14.551   7.082  -1.629  1.00 87.12           C  
ATOM   1322  N   ASP A 158     -15.172   7.017   3.281  1.00 82.92           N  
ATOM   1323  CA  ASP A 158     -14.943   8.177   4.148  1.00 82.92           C  
ATOM   1324  C   ASP A 158     -14.402   9.387   3.375  1.00 82.92           C  
ATOM   1325  CB  ASP A 158     -13.992   7.798   5.285  1.00 82.92           C  
ATOM   1326  O   ASP A 158     -14.835  10.513   3.603  1.00 82.92           O  
ATOM   1327  CG  ASP A 158     -13.863   8.975   6.255  1.00 82.92           C  
ATOM   1328  OD1 ASP A 158     -14.837   9.231   6.992  1.00 82.92           O  
ATOM   1329  OD2 ASP A 158     -12.788   9.620   6.281  1.00 82.92           O  
ATOM   1330  N   SER A 159     -13.497   9.158   2.417  1.00 84.67           N  
ATOM   1331  CA  SER A 159     -12.827  10.234   1.689  1.00 84.67           C  
ATOM   1332  C   SER A 159     -12.703   9.949   0.194  1.00 84.67           C  
ATOM   1333  CB  SER A 159     -11.457  10.491   2.307  1.00 84.67           C  
ATOM   1334  O   SER A 159     -11.962   9.065  -0.234  1.00 84.67           O  
ATOM   1335  OG  SER A 159     -10.933  11.610   1.640  1.00 84.67           O  
ATOM   1336  N   ILE A 160     -13.413  10.741  -0.616  1.00 89.84           N  
ATOM   1337  CA  ILE A 160     -13.312  10.710  -2.084  1.00 89.84           C  
ATOM   1338  C   ILE A 160     -11.919  11.171  -2.536  1.00 89.84           C  
ATOM   1339  CB  ILE A 160     -14.424  11.572  -2.732  1.00 89.84           C  
ATOM   1340  O   ILE A 160     -11.418  10.674  -3.542  1.00 89.84           O  
ATOM   1341  CG1 ILE A 160     -15.835  11.107  -2.300  1.00 89.84           C  
ATOM   1342  CG2 ILE A 160     -14.321  11.554  -4.269  1.00 89.84           C  
ATOM   1343  CD1 ILE A 160     -16.936  12.071  -2.761  1.00 89.84           C  
ATOM   1344  N   SER A 161     -11.261  12.066  -1.788  1.00 92.74           N  
ATOM   1345  CA  SER A 161      -9.938  12.576  -2.165  1.00 92.74           C  
ATOM   1346  C   SER A 161      -8.875  11.479  -2.184  1.00 92.74           C  
ATOM   1347  CB  SER A 161      -9.498  13.732  -1.261  1.00 92.74           C  
ATOM   1348  O   SER A 161      -8.036  11.482  -3.079  1.00 92.74           O  
ATOM   1349  OG  SER A 161      -9.367  13.327   0.085  1.00 92.74           O  
ATOM   1350  N   LEU A 162      -8.957  10.486  -1.289  1.00 93.52           N  
ATOM   1351  CA  LEU A 162      -8.067   9.318  -1.316  1.00 93.52           C  
ATOM   1352  C   LEU A 162      -8.265   8.479  -2.583  1.00 93.52           C  
ATOM   1353  CB  LEU A 162      -8.301   8.439  -0.075  1.00 93.52           C  
ATOM   1354  O   LEU A 162      -7.296   7.981  -3.149  1.00 93.52           O  
ATOM   1355  CG  LEU A 162      -7.887   9.076   1.260  1.00 93.52           C  
ATOM   1356  CD1 LEU A 162      -8.241   8.128   2.405  1.00 93.52           C  
ATOM   1357  CD2 LEU A 162      -6.388   9.357   1.336  1.00 93.52           C  
ATOM   1358  N   LEU A 163      -9.509   8.346  -3.057  1.00 93.30           N  
ATOM   1359  CA  LEU A 163      -9.787   7.632  -4.300  1.00 93.30           C  
ATOM   1360  C   LEU A 163      -9.275   8.405  -5.519  1.00 93.30           C  
ATOM   1361  CB  LEU A 163     -11.290   7.334  -4.412  1.00 93.30           C  
ATOM   1362  O   LEU A 163      -8.687   7.800  -6.410  1.00 93.30           O  
ATOM   1363  CG  LEU A 163     -11.631   6.497  -5.661  1.00 93.30           C  
ATOM   1364  CD1 LEU A 163     -11.041   5.087  -5.592  1.00 93.30           C  
ATOM   1365  CD2 LEU A 163     -13.142   6.369  -5.792  1.00 93.30           C  
ATOM   1366  N   ILE A 164      -9.466   9.727  -5.554  1.00 93.75           N  
ATOM   1367  CA  ILE A 164      -8.925  10.581  -6.622  1.00 93.75           C  
ATOM   1368  C   ILE A 164      -7.399  10.469  -6.648  1.00 93.75           C  
ATOM   1369  CB  ILE A 164      -9.390  12.045  -6.448  1.00 93.75           C  
ATOM   1370  O   ILE A 164      -6.824  10.197  -7.699  1.00 93.75           O  
ATOM   1371  CG1 ILE A 164     -10.918  12.145  -6.664  1.00 93.75           C  
ATOM   1372  CG2 ILE A 164      -8.655  12.978  -7.431  1.00 93.75           C  
ATOM   1373  CD1 ILE A 164     -11.517  13.498  -6.255  1.00 93.75           C  
ATOM   1374  N   LEU A 165      -6.750  10.595  -5.487  1.00 94.74           N  
ATOM   1375  CA  LEU A 165      -5.301  10.461  -5.363  1.00 94.74           C  
ATOM   1376  C   LEU A 165      -4.815   9.087  -5.837  1.00 94.74           C  
ATOM   1377  CB  LEU A 165      -4.910  10.716  -3.898  1.00 94.74           C  
ATOM   1378  O   LEU A 165      -3.803   8.998  -6.526  1.00 94.74           O  
ATOM   1379  CG  LEU A 165      -3.390  10.705  -3.660  1.00 94.74           C  
ATOM   1380  CD1 LEU A 165      -2.693  11.836  -4.412  1.00 94.74           C  
ATOM   1381  CD2 LEU A 165      -3.104  10.891  -2.176  1.00 94.74           C  
ATOM   1382  N   TYR A 166      -5.559   8.026  -5.523  1.00 95.06           N  
ATOM   1383  CA  TYR A 166      -5.269   6.682  -6.008  1.00 95.06           C  
ATOM   1384  C   TYR A 166      -5.381   6.561  -7.537  1.00 95.06           C  
ATOM   1385  CB  TYR A 166      -6.193   5.689  -5.302  1.00 95.06           C  
ATOM   1386  O   TYR A 166      -4.516   5.960  -8.167  1.00 95.06           O  
ATOM   1387  CG  TYR A 166      -6.029   4.286  -5.829  1.00 95.06           C  
ATOM   1388  CD1 TYR A 166      -7.022   3.712  -6.643  1.00 95.06           C  
ATOM   1389  CD2 TYR A 166      -4.827   3.602  -5.585  1.00 95.06           C  
ATOM   1390  CE1 TYR A 166      -6.817   2.432  -7.186  1.00 95.06           C  
ATOM   1391  CE2 TYR A 166      -4.629   2.317  -6.108  1.00 95.06           C  
ATOM   1392  OH  TYR A 166      -5.397   0.496  -7.430  1.00 95.06           O  
ATOM   1393  CZ  TYR A 166      -5.626   1.725  -6.905  1.00 95.06           C  
ATOM   1394  N   VAL A 167      -6.402   7.156  -8.161  1.00 95.00           N  
ATOM   1395  CA  VAL A 167      -6.534   7.160  -9.630  1.00 95.00           C  
ATOM   1396  C   VAL A 167      -5.369   7.907 -10.283  1.00 95.00           C  
ATOM   1397  CB  VAL A 167      -7.889   7.752 -10.063  1.00 95.00           C  
ATOM   1398  O   VAL A 167      -4.788   7.408 -11.246  1.00 95.00           O  
ATOM   1399  CG1 VAL A 167      -7.988   7.955 -11.581  1.00 95.00           C  
ATOM   1400  CG2 VAL A 167      -9.035   6.812  -9.659  1.00 95.00           C  
ATOM   1401  N   VAL A 168      -4.979   9.057  -9.730  1.00 95.04           N  
ATOM   1402  CA  VAL A 168      -3.815   9.823 -10.203  1.00 95.04           C  
ATOM   1403  C   VAL A 168      -2.528   9.005 -10.035  1.00 95.04           C  
ATOM   1404  CB  VAL A 168      -3.739  11.175  -9.466  1.00 95.04           C  
ATOM   1405  O   VAL A 168      -1.727   8.898 -10.963  1.00 95.04           O  
ATOM   1406  CG1 VAL A 168      -2.496  11.977  -9.854  1.00 95.04           C  
ATOM   1407  CG2 VAL A 168      -4.948  12.059  -9.803  1.00 95.04           C  
ATOM   1408  N   HIS A 169      -2.352   8.348  -8.887  1.00 94.52           N  
ATOM   1409  CA  HIS A 169      -1.234   7.433  -8.635  1.00 94.52           C  
ATOM   1410  C   HIS A 169      -1.168   6.287  -9.658  1.00 94.52           C  
ATOM   1411  CB  HIS A 169      -1.348   6.890  -7.201  1.00 94.52           C  
ATOM   1412  O   HIS A 169      -0.083   5.977 -10.161  1.00 94.52           O  
ATOM   1413  CG  HIS A 169      -0.414   5.741  -6.950  1.00 94.52           C  
ATOM   1414  CD2 HIS A 169       0.941   5.836  -6.936  1.00 94.52           C  
ATOM   1415  ND1 HIS A 169      -0.773   4.393  -6.957  1.00 94.52           N  
ATOM   1416  CE1 HIS A 169       0.375   3.708  -6.965  1.00 94.52           C  
ATOM   1417  NE2 HIS A 169       1.423   4.552  -6.948  1.00 94.52           N  
ATOM   1418  N   LEU A 170      -2.309   5.689 -10.010  1.00 93.28           N  
ATOM   1419  CA  LEU A 170      -2.380   4.653 -11.040  1.00 93.28           C  
ATOM   1420  C   LEU A 170      -1.960   5.183 -12.412  1.00 93.28           C  
ATOM   1421  CB  LEU A 170      -3.800   4.072 -11.126  1.00 93.28           C  
ATOM   1422  O   LEU A 170      -1.169   4.525 -13.083  1.00 93.28           O  
ATOM   1423  CG  LEU A 170      -4.188   3.068 -10.030  1.00 93.28           C  
ATOM   1424  CD1 LEU A 170      -5.621   2.614 -10.326  1.00 93.28           C  
ATOM   1425  CD2 LEU A 170      -3.274   1.839 -10.030  1.00 93.28           C  
ATOM   1426  N   GLN A 171      -2.434   6.366 -12.813  1.00 93.73           N  
ATOM   1427  CA  GLN A 171      -2.052   6.985 -14.088  1.00 93.73           C  
ATOM   1428  C   GLN A 171      -0.536   7.201 -14.175  1.00 93.73           C  
ATOM   1429  CB  GLN A 171      -2.789   8.319 -14.268  1.00 93.73           C  
ATOM   1430  O   GLN A 171       0.082   6.814 -15.167  1.00 93.73           O  
ATOM   1431  CG  GLN A 171      -4.282   8.129 -14.570  1.00 93.73           C  
ATOM   1432  CD  GLN A 171      -5.035   9.453 -14.653  1.00 93.73           C  
ATOM   1433  NE2 GLN A 171      -6.211   9.468 -15.241  1.00 93.73           N  
ATOM   1434  OE1 GLN A 171      -4.605  10.495 -14.193  1.00 93.73           O  
ATOM   1435  N   PHE A 172       0.086   7.725 -13.114  1.00 93.85           N  
ATOM   1436  CA  PHE A 172       1.541   7.891 -13.079  1.00 93.85           C  
ATOM   1437  C   PHE A 172       2.297   6.564 -13.001  1.00 93.85           C  
ATOM   1438  CB  PHE A 172       1.945   8.828 -11.937  1.00 93.85           C  
ATOM   1439  O   PHE A 172       3.382   6.460 -13.566  1.00 93.85           O  
ATOM   1440  CG  PHE A 172       1.678  10.281 -12.259  1.00 93.85           C  
ATOM   1441  CD1 PHE A 172       2.412  10.909 -13.280  1.00 93.85           C  
ATOM   1442  CD2 PHE A 172       0.690  11.003 -11.571  1.00 93.85           C  
ATOM   1443  CE1 PHE A 172       2.135  12.237 -13.633  1.00 93.85           C  
ATOM   1444  CE2 PHE A 172       0.443  12.348 -11.894  1.00 93.85           C  
ATOM   1445  CZ  PHE A 172       1.158  12.963 -12.933  1.00 93.85           C  
ATOM   1446  N   THR A 173       1.736   5.533 -12.364  1.00 91.85           N  
ATOM   1447  CA  THR A 173       2.337   4.187 -12.357  1.00 91.85           C  
ATOM   1448  C   THR A 173       2.294   3.556 -13.753  1.00 91.85           C  
ATOM   1449  CB  THR A 173       1.643   3.268 -11.339  1.00 91.85           C  
ATOM   1450  O   THR A 173       3.261   2.922 -14.173  1.00 91.85           O  
ATOM   1451  CG2 THR A 173       2.303   1.891 -11.250  1.00 91.85           C  
ATOM   1452  OG1 THR A 173       1.704   3.815 -10.035  1.00 91.85           O  
ATOM   1453  N   VAL A 174       1.206   3.751 -14.504  1.00 91.87           N  
ATOM   1454  CA  VAL A 174       1.109   3.318 -15.907  1.00 91.87           C  
ATOM   1455  C   VAL A 174       2.117   4.075 -16.767  1.00 91.87           C  
ATOM   1456  CB  VAL A 174      -0.327   3.482 -16.443  1.00 91.87           C  
ATOM   1457  O   VAL A 174       2.865   3.440 -17.504  1.00 91.87           O  
ATOM   1458  CG1 VAL A 174      -0.420   3.244 -17.955  1.00 91.87           C  
ATOM   1459  CG2 VAL A 174      -1.268   2.477 -15.767  1.00 91.87           C  
ATOM   1460  N   LEU A 175       2.209   5.399 -16.610  1.00 90.88           N  
ATOM   1461  CA  LEU A 175       3.208   6.218 -17.300  1.00 90.88           C  
ATOM   1462  C   LEU A 175       4.635   5.744 -16.982  1.00 90.88           C  
ATOM   1463  CB  LEU A 175       2.975   7.690 -16.915  1.00 90.88           C  
ATOM   1464  O   LEU A 175       5.423   5.519 -17.891  1.00 90.88           O  
ATOM   1465  CG  LEU A 175       3.882   8.703 -17.635  1.00 90.88           C  
ATOM   1466  CD1 LEU A 175       3.695   8.686 -19.152  1.00 90.88           C  
ATOM   1467  CD2 LEU A 175       3.554  10.103 -17.117  1.00 90.88           C  
ATOM   1468  N   GLN A 176       4.948   5.493 -15.706  1.00 90.82           N  
ATOM   1469  CA  GLN A 176       6.229   4.918 -15.285  1.00 90.82           C  
ATOM   1470  C   GLN A 176       6.505   3.575 -15.981  1.00 90.82           C  
ATOM   1471  CB  GLN A 176       6.229   4.749 -13.753  1.00 90.82           C  
ATOM   1472  O   GLN A 176       7.618   3.335 -16.435  1.00 90.82           O  
ATOM   1473  CG  GLN A 176       7.583   4.245 -13.237  1.00 90.82           C  
ATOM   1474  CD  GLN A 176       7.644   4.019 -11.729  1.00 90.82           C  
ATOM   1475  NE2 GLN A 176       8.819   3.713 -11.228  1.00 90.82           N  
ATOM   1476  OE1 GLN A 176       6.673   4.083 -10.984  1.00 90.82           O  
ATOM   1477  N   THR A 177       5.491   2.714 -16.081  1.00 87.92           N  
ATOM   1478  CA  THR A 177       5.615   1.375 -16.675  1.00 87.92           C  
ATOM   1479  C   THR A 177       5.881   1.438 -18.180  1.00 87.92           C  
ATOM   1480  CB  THR A 177       4.359   0.538 -16.391  1.00 87.92           C  
ATOM   1481  O   THR A 177       6.743   0.710 -18.659  1.00 87.92           O  
ATOM   1482  CG2 THR A 177       4.496  -0.911 -16.848  1.00 87.92           C  
ATOM   1483  OG1 THR A 177       4.101   0.479 -15.003  1.00 87.92           O  
ATOM   1484  N   ILE A 178       5.180   2.309 -18.915  1.00 87.64           N  
ATOM   1485  CA  ILE A 178       5.349   2.481 -20.371  1.00 87.64           C  
ATOM   1486  C   ILE A 178       6.740   3.033 -20.705  1.00 87.64           C  
ATOM   1487  CB  ILE A 178       4.228   3.398 -20.923  1.00 87.64           C  
ATOM   1488  O   ILE A 178       7.317   2.685 -21.731  1.00 87.64           O  
ATOM   1489  CG1 ILE A 178       2.860   2.683 -20.812  1.00 87.64           C  
ATOM   1490  CG2 ILE A 178       4.481   3.809 -22.387  1.00 87.64           C  
ATOM   1491  CD1 ILE A 178       1.655   3.604 -21.046  1.00 87.64           C  
ATOM   1492  N   ASN A 179       7.290   3.868 -19.824  1.00 82.11           N  
ATOM   1493  CA  ASN A 179       8.549   4.566 -20.067  1.00 82.11           C  
ATOM   1494  C   ASN A 179       9.788   3.760 -19.661  1.00 82.11           C  
ATOM   1495  CB  ASN A 179       8.501   5.906 -19.327  1.00 82.11           C  
ATOM   1496  O   ASN A 179      10.906   4.228 -19.880  1.00 82.11           O  
ATOM   1497  CG  ASN A 179       7.378   6.806 -19.796  1.00 82.11           C  
ATOM   1498  ND2 ASN A 179       7.084   7.817 -19.013  1.00 82.11           N  
ATOM   1499  OD1 ASN A 179       6.763   6.635 -20.836  1.00 82.11           O  
ATOM   1500  N   HIS A 180       9.624   2.587 -19.041  1.00 79.16           N  
ATOM   1501  CA  HIS A 180      10.763   1.750 -18.690  1.00 79.16           C  
ATOM   1502  C   HIS A 180      11.365   1.126 -19.959  1.00 79.16           C  
ATOM   1503  CB  HIS A 180      10.381   0.687 -17.651  1.00 79.16           C  
ATOM   1504  O   HIS A 180      10.684   0.356 -20.632  1.00 79.16           O  
ATOM   1505  CG  HIS A 180      10.443   1.193 -16.230  1.00 79.16           C  
ATOM   1506  CD2 HIS A 180       9.458   1.113 -15.285  1.00 79.16           C  
ATOM   1507  ND1 HIS A 180      11.527   1.790 -15.624  1.00 79.16           N  
ATOM   1508  CE1 HIS A 180      11.200   2.063 -14.350  1.00 79.16           C  
ATOM   1509  NE2 HIS A 180       9.948   1.651 -14.086  1.00 79.16           N  
ATOM   1510  N   PRO A 181      12.645   1.402 -20.275  1.00 72.13           N  
ATOM   1511  CA  PRO A 181      13.286   0.838 -21.464  1.00 72.13           C  
ATOM   1512  C   PRO A 181      13.585  -0.664 -21.337  1.00 72.13           C  
ATOM   1513  CB  PRO A 181      14.564   1.661 -21.655  1.00 72.13           C  
ATOM   1514  O   PRO A 181      13.859  -1.307 -22.342  1.00 72.13           O  
ATOM   1515  CG  PRO A 181      14.903   2.145 -20.248  1.00 72.13           C  
ATOM   1516  CD  PRO A 181      13.545   2.318 -19.586  1.00 72.13           C  
ATOM   1517  N   TYR A 182      13.536  -1.214 -20.119  1.00 76.08           N  
ATOM   1518  CA  TYR A 182      13.950  -2.583 -19.804  1.00 76.08           C  
ATOM   1519  C   TYR A 182      12.846  -3.343 -19.066  1.00 76.08           C  
ATOM   1520  CB  TYR A 182      15.242  -2.560 -18.974  1.00 76.08           C  
ATOM   1521  O   TYR A 182      12.108  -2.766 -18.252  1.00 76.08           O  
ATOM   1522  CG  TYR A 182      16.343  -1.683 -19.537  1.00 76.08           C  
ATOM   1523  CD1 TYR A 182      16.873  -1.957 -20.812  1.00 76.08           C  
ATOM   1524  CD2 TYR A 182      16.821  -0.583 -18.797  1.00 76.08           C  
ATOM   1525  CE1 TYR A 182      17.865  -1.118 -21.355  1.00 76.08           C  
ATOM   1526  CE2 TYR A 182      17.811   0.258 -19.341  1.00 76.08           C  
ATOM   1527  OH  TYR A 182      19.310   0.785 -21.137  1.00 76.08           O  
ATOM   1528  CZ  TYR A 182      18.341  -0.015 -20.619  1.00 76.08           C  
ATOM   1529  N   MET A 183      12.772  -4.657 -19.287  1.00 80.64           N  
ATOM   1530  CA  MET A 183      11.683  -5.486 -18.762  1.00 80.64           C  
ATOM   1531  C   MET A 183      11.756  -5.659 -17.243  1.00 80.64           C  
ATOM   1532  CB  MET A 183      11.677  -6.859 -19.455  1.00 80.64           C  
ATOM   1533  O   MET A 183      10.720  -5.711 -16.581  1.00 80.64           O  
ATOM   1534  CG  MET A 183      11.226  -6.772 -20.918  1.00 80.64           C  
ATOM   1535  SD  MET A 183       9.491  -6.270 -21.138  1.00 80.64           S  
ATOM   1536  CE  MET A 183       8.624  -7.769 -20.616  1.00 80.64           C  
ATOM   1537  N   ILE A 184      12.950  -5.726 -16.652  1.00 81.44           N  
ATOM   1538  CA  ILE A 184      13.093  -5.983 -15.207  1.00 81.44           C  
ATOM   1539  C   ILE A 184      12.546  -4.832 -14.342  1.00 81.44           C  
ATOM   1540  CB  ILE A 184      14.530  -6.416 -14.853  1.00 81.44           C  
ATOM   1541  O   ILE A 184      11.669  -5.104 -13.517  1.00 81.44           O  
ATOM   1542  CG1 ILE A 184      14.811  -7.769 -15.539  1.00 81.44           C  
ATOM   1543  CG2 ILE A 184      14.739  -6.478 -13.327  1.00 81.44           C  
ATOM   1544  CD1 ILE A 184      16.220  -8.286 -15.282  1.00 81.44           C  
ATOM   1545  N   PRO A 185      12.958  -3.557 -14.517  1.00 80.57           N  
ATOM   1546  CA  PRO A 185      12.343  -2.432 -13.809  1.00 80.57           C  
ATOM   1547  C   PRO A 185      10.836  -2.321 -14.048  1.00 80.57           C  
ATOM   1548  CB  PRO A 185      13.067  -1.179 -14.312  1.00 80.57           C  
ATOM   1549  O   PRO A 185      10.085  -2.047 -13.112  1.00 80.57           O  
ATOM   1550  CG  PRO A 185      14.414  -1.699 -14.799  1.00 80.57           C  
ATOM   1551  CD  PRO A 185      14.065  -3.082 -15.335  1.00 80.57           C  
ATOM   1552  N   MET A 186      10.375  -2.601 -15.272  1.00 85.16           N  
ATOM   1553  CA  MET A 186       8.948  -2.638 -15.596  1.00 85.16           C  
ATOM   1554  C   MET A 186       8.215  -3.687 -14.746  1.00 85.16           C  
ATOM   1555  CB  MET A 186       8.797  -2.917 -17.098  1.00 85.16           C  
ATOM   1556  O   MET A 186       7.204  -3.384 -14.108  1.00 85.16           O  
ATOM   1557  CG  MET A 186       7.344  -2.877 -17.568  1.00 85.16           C  
ATOM   1558  SD  MET A 186       7.138  -3.573 -19.224  1.00 85.16           S  
ATOM   1559  CE  MET A 186       5.341  -3.738 -19.309  1.00 85.16           C  
ATOM   1560  N   VAL A 187       8.743  -4.910 -14.678  1.00 84.54           N  
ATOM   1561  CA  VAL A 187       8.180  -5.995 -13.867  1.00 84.54           C  
ATOM   1562  C   VAL A 187       8.245  -5.668 -12.374  1.00 84.54           C  
ATOM   1563  CB  VAL A 187       8.879  -7.325 -14.197  1.00 84.54           C  
ATOM   1564  O   VAL A 187       7.264  -5.915 -11.673  1.00 84.54           O  
ATOM   1565  CG1 VAL A 187       8.472  -8.451 -13.243  1.00 84.54           C  
ATOM   1566  CG2 VAL A 187       8.499  -7.813 -15.603  1.00 84.54           C  
ATOM   1567  N   ASN A 188       9.333  -5.067 -11.884  1.00 87.32           N  
ATOM   1568  CA  ASN A 188       9.440  -4.600 -10.500  1.00 87.32           C  
ATOM   1569  C   ASN A 188       8.312  -3.615 -10.160  1.00 87.32           C  
ATOM   1570  CB  ASN A 188      10.800  -3.915 -10.289  1.00 87.32           C  
ATOM   1571  O   ASN A 188       7.566  -3.819  -9.201  1.00 87.32           O  
ATOM   1572  CG  ASN A 188      11.040  -3.569  -8.829  1.00 87.32           C  
ATOM   1573  ND2 ASN A 188      11.605  -2.414  -8.562  1.00 87.32           N  
ATOM   1574  OD1 ASN A 188      10.691  -4.296  -7.913  1.00 87.32           O  
ATOM   1575  N   THR A 189       8.146  -2.580 -10.989  1.00 88.88           N  
ATOM   1576  CA  THR A 189       7.112  -1.550 -10.832  1.00 88.88           C  
ATOM   1577  C   THR A 189       5.711  -2.162 -10.850  1.00 88.88           C  
ATOM   1578  CB  THR A 189       7.274  -0.474 -11.921  1.00 88.88           C  
ATOM   1579  O   THR A 189       4.881  -1.816 -10.005  1.00 88.88           O  
ATOM   1580  CG2 THR A 189       6.188   0.601 -11.875  1.00 88.88           C  
ATOM   1581  OG1 THR A 189       8.495   0.191 -11.698  1.00 88.88           O  
ATOM   1582  N   LEU A 190       5.453  -3.123 -11.742  1.00 88.76           N  
ATOM   1583  CA  LEU A 190       4.170  -3.826 -11.827  1.00 88.76           C  
ATOM   1584  C   LEU A 190       3.890  -4.708 -10.604  1.00 88.76           C  
ATOM   1585  CB  LEU A 190       4.139  -4.669 -13.114  1.00 88.76           C  
ATOM   1586  O   LEU A 190       2.788  -4.654 -10.055  1.00 88.76           O  
ATOM   1587  CG  LEU A 190       3.929  -3.856 -14.404  1.00 88.76           C  
ATOM   1588  CD1 LEU A 190       4.072  -4.788 -15.606  1.00 88.76           C  
ATOM   1589  CD2 LEU A 190       2.535  -3.224 -14.442  1.00 88.76           C  
ATOM   1590  N   LEU A 191       4.861  -5.509 -10.156  1.00 89.46           N  
ATOM   1591  CA  LEU A 191       4.701  -6.388  -8.991  1.00 89.46           C  
ATOM   1592  C   LEU A 191       4.536  -5.584  -7.701  1.00 89.46           C  
ATOM   1593  CB  LEU A 191       5.908  -7.333  -8.868  1.00 89.46           C  
ATOM   1594  O   LEU A 191       3.655  -5.885  -6.892  1.00 89.46           O  
ATOM   1595  CG  LEU A 191       6.016  -8.416  -9.954  1.00 89.46           C  
ATOM   1596  CD1 LEU A 191       7.273  -9.243  -9.693  1.00 89.46           C  
ATOM   1597  CD2 LEU A 191       4.814  -9.363  -9.978  1.00 89.46           C  
ATOM   1598  N   LEU A 192       5.339  -4.535  -7.526  1.00 90.30           N  
ATOM   1599  CA  LEU A 192       5.218  -3.629  -6.392  1.00 90.30           C  
ATOM   1600  C   LEU A 192       3.872  -2.897  -6.426  1.00 90.30           C  
ATOM   1601  CB  LEU A 192       6.409  -2.663  -6.421  1.00 90.30           C  
ATOM   1602  O   LEU A 192       3.155  -2.876  -5.426  1.00 90.30           O  
ATOM   1603  CG  LEU A 192       6.465  -1.699  -5.227  1.00 90.30           C  
ATOM   1604  CD1 LEU A 192       6.577  -2.428  -3.887  1.00 90.30           C  
ATOM   1605  CD2 LEU A 192       7.687  -0.804  -5.400  1.00 90.30           C  
ATOM   1606  N   GLY A 193       3.487  -2.371  -7.593  1.00 90.56           N  
ATOM   1607  CA  GLY A 193       2.186  -1.745  -7.819  1.00 90.56           C  
ATOM   1608  C   GLY A 193       1.024  -2.672  -7.466  1.00 90.56           C  
ATOM   1609  O   GLY A 193       0.083  -2.240  -6.805  1.00 90.56           O  
ATOM   1610  N   LEU A 194       1.114  -3.959  -7.810  1.00 90.03           N  
ATOM   1611  CA  LEU A 194       0.106  -4.964  -7.475  1.00 90.03           C  
ATOM   1612  C   LEU A 194      -0.075  -5.128  -5.966  1.00 90.03           C  
ATOM   1613  CB  LEU A 194       0.503  -6.281  -8.155  1.00 90.03           C  
ATOM   1614  O   LEU A 194      -1.206  -5.086  -5.477  1.00 90.03           O  
ATOM   1615  CG  LEU A 194      -0.554  -7.390  -8.032  1.00 90.03           C  
ATOM   1616  CD1 LEU A 194      -0.413  -8.301  -9.242  1.00 90.03           C  
ATOM   1617  CD2 LEU A 194      -0.407  -8.267  -6.780  1.00 90.03           C  
ATOM   1618  N   ILE A 195       1.017  -5.296  -5.218  1.00 90.85           N  
ATOM   1619  CA  ILE A 195       0.925  -5.470  -3.763  1.00 90.85           C  
ATOM   1620  C   ILE A 195       0.422  -4.180  -3.104  1.00 90.85           C  
ATOM   1621  CB  ILE A 195       2.263  -5.938  -3.160  1.00 90.85           C  
ATOM   1622  O   ILE A 195      -0.452  -4.229  -2.237  1.00 90.85           O  
ATOM   1623  CG1 ILE A 195       2.730  -7.275  -3.780  1.00 90.85           C  
ATOM   1624  CG2 ILE A 195       2.056  -6.106  -1.645  1.00 90.85           C  
ATOM   1625  CD1 ILE A 195       4.141  -7.687  -3.344  1.00 90.85           C  
ATOM   1626  N   CYS A 196       0.909  -3.021  -3.554  1.00 90.85           N  
ATOM   1627  CA  CYS A 196       0.433  -1.727  -3.075  1.00 90.85           C  
ATOM   1628  C   CYS A 196      -1.057  -1.513  -3.366  1.00 90.85           C  
ATOM   1629  CB  CYS A 196       1.274  -0.616  -3.705  1.00 90.85           C  
ATOM   1630  O   CYS A 196      -1.766  -1.023  -2.496  1.00 90.85           O  
ATOM   1631  SG  CYS A 196       2.979  -0.734  -3.102  1.00 90.85           S  
ATOM   1632  N   ASN A 197      -1.561  -1.923  -4.531  1.00 92.14           N  
ATOM   1633  CA  ASN A 197      -2.980  -1.817  -4.877  1.00 92.14           C  
ATOM   1634  C   ASN A 197      -3.863  -2.617  -3.917  1.00 92.14           C  
ATOM   1635  CB  ASN A 197      -3.182  -2.305  -6.322  1.00 92.14           C  
ATOM   1636  O   ASN A 197      -4.866  -2.103  -3.420  1.00 92.14           O  
ATOM   1637  CG  ASN A 197      -2.739  -1.298  -7.359  1.00 92.14           C  
ATOM   1638  ND2 ASN A 197      -2.552  -1.717  -8.587  1.00 92.14           N  
ATOM   1639  OD1 ASN A 197      -2.646  -0.111  -7.109  1.00 92.14           O  
ATOM   1640  N   VAL A 198      -3.471  -3.857  -3.610  1.00 92.63           N  
ATOM   1641  CA  VAL A 198      -4.184  -4.683  -2.626  1.00 92.63           C  
ATOM   1642  C   VAL A 198      -4.140  -4.033  -1.243  1.00 92.63           C  
ATOM   1643  CB  VAL A 198      -3.602  -6.105  -2.570  1.00 92.63           C  
ATOM   1644  O   VAL A 198      -5.160  -3.979  -0.555  1.00 92.63           O  
ATOM   1645  CG1 VAL A 198      -4.287  -6.936  -1.477  1.00 92.63           C  
ATOM   1646  CG2 VAL A 198      -3.798  -6.837  -3.905  1.00 92.63           C  
ATOM   1647  N   TYR A 199      -2.982  -3.504  -0.844  1.00 93.00           N  
ATOM   1648  CA  TYR A 199      -2.838  -2.826   0.439  1.00 93.00           C  
ATOM   1649  C   TYR A 199      -3.701  -1.562   0.523  1.00 93.00           C  
ATOM   1650  CB  TYR A 199      -1.363  -2.516   0.689  1.00 93.00           C  
ATOM   1651  O   TYR A 199      -4.412  -1.372   1.503  1.00 93.00           O  
ATOM   1652  CG  TYR A 199      -1.108  -1.998   2.086  1.00 93.00           C  
ATOM   1653  CD1 TYR A 199      -0.809  -0.639   2.296  1.00 93.00           C  
ATOM   1654  CD2 TYR A 199      -1.160  -2.891   3.174  1.00 93.00           C  
ATOM   1655  CE1 TYR A 199      -0.513  -0.182   3.593  1.00 93.00           C  
ATOM   1656  CE2 TYR A 199      -0.865  -2.437   4.472  1.00 93.00           C  
ATOM   1657  OH  TYR A 199      -0.179  -0.647   5.909  1.00 93.00           O  
ATOM   1658  CZ  TYR A 199      -0.507  -1.088   4.672  1.00 93.00           C  
ATOM   1659  N   VAL A 200      -3.731  -0.739  -0.526  1.00 92.15           N  
ATOM   1660  CA  VAL A 200      -4.589   0.450  -0.614  1.00 92.15           C  
ATOM   1661  C   VAL A 200      -6.071   0.069  -0.557  1.00 92.15           C  
ATOM   1662  CB  VAL A 200      -4.257   1.245  -1.890  1.00 92.15           C  
ATOM   1663  O   VAL A 200      -6.836   0.709   0.163  1.00 92.15           O  
ATOM   1664  CG1 VAL A 200      -5.303   2.319  -2.184  1.00 92.15           C  
ATOM   1665  CG2 VAL A 200      -2.901   1.948  -1.764  1.00 92.15           C  
ATOM   1666  N   ALA A 201      -6.492  -0.995  -1.247  1.00 94.12           N  
ATOM   1667  CA  ALA A 201      -7.865  -1.495  -1.150  1.00 94.12           C  
ATOM   1668  C   ALA A 201      -8.220  -1.905   0.290  1.00 94.12           C  
ATOM   1669  CB  ALA A 201      -8.033  -2.669  -2.120  1.00 94.12           C  
ATOM   1670  O   ALA A 201      -9.306  -1.584   0.781  1.00 94.12           O  
ATOM   1671  N   TYR A 202      -7.289  -2.561   0.986  1.00 95.26           N  
ATOM   1672  CA  TYR A 202      -7.428  -2.865   2.406  1.00 95.26           C  
ATOM   1673  C   TYR A 202      -7.506  -1.594   3.269  1.00 95.26           C  
ATOM   1674  CB  TYR A 202      -6.295  -3.800   2.848  1.00 95.26           C  
ATOM   1675  O   TYR A 202      -8.393  -1.509   4.113  1.00 95.26           O  
ATOM   1676  CG  TYR A 202      -6.186  -3.905   4.352  1.00 95.26           C  
ATOM   1677  CD1 TYR A 202      -5.152  -3.229   5.029  1.00 95.26           C  
ATOM   1678  CD2 TYR A 202      -7.175  -4.600   5.072  1.00 95.26           C  
ATOM   1679  CE1 TYR A 202      -5.103  -3.257   6.433  1.00 95.26           C  
ATOM   1680  CE2 TYR A 202      -7.133  -4.625   6.476  1.00 95.26           C  
ATOM   1681  OH  TYR A 202      -6.059  -3.967   8.506  1.00 95.26           O  
ATOM   1682  CZ  TYR A 202      -6.094  -3.954   7.153  1.00 95.26           C  
ATOM   1683  N   GLN A 203      -6.664  -0.584   3.031  1.00 93.86           N  
ATOM   1684  CA  GLN A 203      -6.700   0.693   3.760  1.00 93.86           C  
ATOM   1685  C   GLN A 203      -8.032   1.430   3.569  1.00 93.86           C  
ATOM   1686  CB  GLN A 203      -5.537   1.595   3.314  1.00 93.86           C  
ATOM   1687  O   GLN A 203      -8.623   1.899   4.541  1.00 93.86           O  
ATOM   1688  CG  GLN A 203      -4.162   1.075   3.756  1.00 93.86           C  
ATOM   1689  CD  GLN A 203      -3.979   1.058   5.264  1.00 93.86           C  
ATOM   1690  NE2 GLN A 203      -3.231   0.115   5.780  1.00 93.86           N  
ATOM   1691  OE1 GLN A 203      -4.454   1.914   5.990  1.00 93.86           O  
ATOM   1692  N   MET A 204      -8.567   1.472   2.343  1.00 93.69           N  
ATOM   1693  CA  MET A 204      -9.890   2.056   2.084  1.00 93.69           C  
ATOM   1694  C   MET A 204     -10.999   1.317   2.844  1.00 93.69           C  
ATOM   1695  CB  MET A 204     -10.220   2.040   0.585  1.00 93.69           C  
ATOM   1696  O   MET A 204     -11.893   1.953   3.410  1.00 93.69           O  
ATOM   1697  CG  MET A 204      -9.363   2.986  -0.260  1.00 93.69           C  
ATOM   1698  SD  MET A 204     -10.074   3.262  -1.910  1.00 93.69           S  
ATOM   1699  CE  MET A 204      -8.585   3.168  -2.933  1.00 93.69           C  
ATOM   1700  N   LEU A 205     -10.943  -0.021   2.885  1.00 94.55           N  
ATOM   1701  CA  LEU A 205     -11.876  -0.821   3.679  1.00 94.55           C  
ATOM   1702  C   LEU A 205     -11.725  -0.536   5.172  1.00 94.55           C  
ATOM   1703  CB  LEU A 205     -11.675  -2.322   3.415  1.00 94.55           C  
ATOM   1704  O   LEU A 205     -12.728  -0.285   5.834  1.00 94.55           O  
ATOM   1705  CG  LEU A 205     -12.279  -2.834   2.101  1.00 94.55           C  
ATOM   1706  CD1 LEU A 205     -11.872  -4.300   1.927  1.00 94.55           C  
ATOM   1707  CD2 LEU A 205     -13.812  -2.759   2.104  1.00 94.55           C  
ATOM   1708  N   LEU A 206     -10.499  -0.518   5.686  1.00 94.42           N  
ATOM   1709  CA  LEU A 206     -10.206  -0.263   7.091  1.00 94.42           C  
ATOM   1710  C   LEU A 206     -10.750   1.099   7.537  1.00 94.42           C  
ATOM   1711  CB  LEU A 206      -8.687  -0.382   7.284  1.00 94.42           C  
ATOM   1712  O   LEU A 206     -11.498   1.161   8.511  1.00 94.42           O  
ATOM   1713  CG  LEU A 206      -8.211  -0.172   8.729  1.00 94.42           C  
ATOM   1714  CD1 LEU A 206      -8.776  -1.230   9.680  1.00 94.42           C  
ATOM   1715  CD2 LEU A 206      -6.687  -0.249   8.739  1.00 94.42           C  
ATOM   1716  N   LEU A 207     -10.479   2.164   6.778  1.00 94.43           N  
ATOM   1717  CA  LEU A 207     -11.042   3.494   7.032  1.00 94.43           C  
ATOM   1718  C   LEU A 207     -12.574   3.467   7.029  1.00 94.43           C  
ATOM   1719  CB  LEU A 207     -10.523   4.480   5.971  1.00 94.43           C  
ATOM   1720  O   LEU A 207     -13.206   4.032   7.920  1.00 94.43           O  
ATOM   1721  CG  LEU A 207      -9.038   4.853   6.120  1.00 94.43           C  
ATOM   1722  CD1 LEU A 207      -8.621   5.708   4.925  1.00 94.43           C  
ATOM   1723  CD2 LEU A 207      -8.781   5.652   7.397  1.00 94.43           C  
ATOM   1724  N   SER A 208     -13.191   2.757   6.078  1.00 93.96           N  
ATOM   1725  CA  SER A 208     -14.652   2.617   6.041  1.00 93.96           C  
ATOM   1726  C   SER A 208     -15.211   1.865   7.256  1.00 93.96           C  
ATOM   1727  CB  SER A 208     -15.100   1.957   4.733  1.00 93.96           C  
ATOM   1728  O   SER A 208     -16.286   2.208   7.753  1.00 93.96           O  
ATOM   1729  OG  SER A 208     -14.976   0.545   4.749  1.00 93.96           O  
ATOM   1730  N   TRP A 209     -14.486   0.863   7.767  1.00 94.18           N  
ATOM   1731  CA  TRP A 209     -14.876   0.097   8.948  1.00 94.18           C  
ATOM   1732  C   TRP A 209     -14.835   0.964  10.199  1.00 94.18           C  
ATOM   1733  CB  TRP A 209     -13.962  -1.122   9.122  1.00 94.18           C  
ATOM   1734  O   TRP A 209     -15.822   1.008  10.936  1.00 94.18           O  
ATOM   1735  CG  TRP A 209     -13.974  -2.158   8.040  1.00 94.18           C  
ATOM   1736  CD1 TRP A 209     -14.898  -2.302   7.062  1.00 94.18           C  
ATOM   1737  CD2 TRP A 209     -13.015  -3.233   7.836  1.00 94.18           C  
ATOM   1738  CE2 TRP A 209     -13.441  -4.018   6.721  1.00 94.18           C  
ATOM   1739  CE3 TRP A 209     -11.831  -3.624   8.495  1.00 94.18           C  
ATOM   1740  NE1 TRP A 209     -14.597  -3.404   6.283  1.00 94.18           N  
ATOM   1741  CH2 TRP A 209     -11.562  -5.519   6.988  1.00 94.18           C  
ATOM   1742  CZ2 TRP A 209     -12.727  -5.147   6.294  1.00 94.18           C  
ATOM   1743  CZ3 TRP A 209     -11.111  -4.756   8.077  1.00 94.18           C  
ATOM   1744  N   ILE A 210     -13.735   1.691  10.416  1.00 91.67           N  
ATOM   1745  CA  ILE A 210     -13.600   2.570  11.582  1.00 91.67           C  
ATOM   1746  C   ILE A 210     -14.602   3.728  11.500  1.00 91.67           C  
ATOM   1747  CB  ILE A 210     -12.145   3.058  11.759  1.00 91.67           C  
ATOM   1748  O   ILE A 210     -15.280   4.018  12.485  1.00 91.67           O  
ATOM   1749  CG1 ILE A 210     -11.101   1.918  11.844  1.00 91.67           C  
ATOM   1750  CG2 ILE A 210     -12.042   3.899  13.043  1.00 91.67           C  
ATOM   1751  CD1 ILE A 210     -11.457   0.761  12.786  1.00 91.67           C  
ATOM   1752  N   ALA A 211     -14.803   4.323  10.322  1.00 91.87           N  
ATOM   1753  CA  ALA A 211     -15.824   5.350  10.124  1.00 91.87           C  
ATOM   1754  C   ALA A 211     -17.243   4.831  10.429  1.00 91.87           C  
ATOM   1755  CB  ALA A 211     -15.725   5.872   8.688  1.00 91.87           C  
ATOM   1756  O   ALA A 211     -18.042   5.529  11.058  1.00 91.87           O  
ATOM   1757  N   ALA A 212     -17.579   3.605  10.017  1.00 91.20           N  
ATOM   1758  CA  ALA A 212     -18.875   2.997  10.323  1.00 91.20           C  
ATOM   1759  C   ALA A 212     -19.053   2.756  11.830  1.00 91.20           C  
ATOM   1760  CB  ALA A 212     -19.021   1.703   9.517  1.00 91.20           C  
ATOM   1761  O   ALA A 212     -20.122   3.045  12.373  1.00 91.20           O  
ATOM   1762  N   ILE A 213     -18.002   2.287  12.509  1.00 90.65           N  
ATOM   1763  CA  ILE A 213     -17.985   2.108  13.965  1.00 90.65           C  
ATOM   1764  C   ILE A 213     -18.197   3.453  14.676  1.00 90.65           C  
ATOM   1765  CB  ILE A 213     -16.671   1.408  14.388  1.00 90.65           C  
ATOM   1766  O   ILE A 213     -19.089   3.569  15.516  1.00 90.65           O  
ATOM   1767  CG1 ILE A 213     -16.693  -0.077  13.961  1.00 90.65           C  
ATOM   1768  CG2 ILE A 213     -16.465   1.553  15.901  1.00 90.65           C  
ATOM   1769  CD1 ILE A 213     -15.338  -0.785  14.092  1.00 90.65           C  
ATOM   1770  N   ASN A 214     -17.449   4.486  14.289  1.00 89.82           N  
ATOM   1771  CA  ASN A 214     -17.561   5.832  14.852  1.00 89.82           C  
ATOM   1772  C   ASN A 214     -18.960   6.422  14.680  1.00 89.82           C  
ATOM   1773  CB  ASN A 214     -16.500   6.719  14.172  1.00 89.82           C  
ATOM   1774  O   ASN A 214     -19.526   6.991  15.614  1.00 89.82           O  
ATOM   1775  CG  ASN A 214     -15.131   6.522  14.787  1.00 89.82           C  
ATOM   1776  ND2 ASN A 214     -14.074   6.920  14.124  1.00 89.82           N  
ATOM   1777  OD1 ASN A 214     -15.014   6.073  15.906  1.00 89.82           O  
ATOM   1778  N   ASN A 215     -19.552   6.247  13.499  1.00 88.21           N  
ATOM   1779  CA  ASN A 215     -20.923   6.671  13.247  1.00 88.21           C  
ATOM   1780  C   ASN A 215     -21.916   5.929  14.150  1.00 88.21           C  
ATOM   1781  CB  ASN A 215     -21.241   6.468  11.760  1.00 88.21           C  
ATOM   1782  O   ASN A 215     -22.787   6.568  14.736  1.00 88.21           O  
ATOM   1783  CG  ASN A 215     -20.663   7.571  10.896  1.00 88.21           C  
ATOM   1784  ND2 ASN A 215     -20.016   7.239   9.808  1.00 88.21           N  
ATOM   1785  OD1 ASN A 215     -20.855   8.749  11.146  1.00 88.21           O  
ATOM   1786  N   PHE A 216     -21.785   4.608  14.291  1.00 86.43           N  
ATOM   1787  CA  PHE A 216     -22.655   3.813  15.159  1.00 86.43           C  
ATOM   1788  C   PHE A 216     -22.580   4.248  16.626  1.00 86.43           C  
ATOM   1789  CB  PHE A 216     -22.290   2.336  15.004  1.00 86.43           C  
ATOM   1790  O   PHE A 216     -23.619   4.404  17.272  1.00 86.43           O  
ATOM   1791  CG  PHE A 216     -23.047   1.418  15.942  1.00 86.43           C  
ATOM   1792  CD1 PHE A 216     -22.535   1.141  17.224  1.00 86.43           C  
ATOM   1793  CD2 PHE A 216     -24.292   0.887  15.558  1.00 86.43           C  
ATOM   1794  CE1 PHE A 216     -23.262   0.340  18.119  1.00 86.43           C  
ATOM   1795  CE2 PHE A 216     -25.023   0.088  16.454  1.00 86.43           C  
ATOM   1796  CZ  PHE A 216     -24.511  -0.180  17.737  1.00 86.43           C  
ATOM   1797  N   LEU A 217     -21.372   4.489  17.140  1.00 85.59           N  
ATOM   1798  CA  LEU A 217     -21.187   4.966  18.510  1.00 85.59           C  
ATOM   1799  C   LEU A 217     -21.812   6.347  18.702  1.00 85.59           C  
ATOM   1800  CB  LEU A 217     -19.699   4.974  18.869  1.00 85.59           C  
ATOM   1801  O   LEU A 217     -22.589   6.521  19.637  1.00 85.59           O  
ATOM   1802  CG  LEU A 217     -19.079   3.572  18.964  1.00 85.59           C  
ATOM   1803  CD1 LEU A 217     -17.601   3.730  19.257  1.00 85.59           C  
ATOM   1804  CD2 LEU A 217     -19.688   2.715  20.071  1.00 85.59           C  
ATOM   1805  N   LYS A 218     -21.601   7.273  17.759  1.00 85.92           N  
ATOM   1806  CA  LYS A 218     -22.214   8.608  17.793  1.00 85.92           C  
ATOM   1807  C   LYS A 218     -23.745   8.555  17.839  1.00 85.92           C  
ATOM   1808  CB  LYS A 218     -21.693   9.419  16.598  1.00 85.92           C  
ATOM   1809  O   LYS A 218     -24.352   9.327  18.575  1.00 85.92           O  
ATOM   1810  CG  LYS A 218     -22.171  10.877  16.651  1.00 85.92           C  
ATOM   1811  CD  LYS A 218     -21.562  11.703  15.512  1.00 85.92           C  
ATOM   1812  CE  LYS A 218     -22.045  13.154  15.639  1.00 85.92           C  
ATOM   1813  NZ  LYS A 218     -21.343  14.061  14.695  1.00 85.92           N  
ATOM   1814  N   TYR A 219     -24.382   7.648  17.091  1.00 82.07           N  
ATOM   1815  CA  TYR A 219     -25.842   7.462  17.153  1.00 82.07           C  
ATOM   1816  C   TYR A 219     -26.318   6.771  18.432  1.00 82.07           C  
ATOM   1817  CB  TYR A 219     -26.358   6.669  15.944  1.00 82.07           C  
ATOM   1818  O   TYR A 219     -27.472   6.943  18.799  1.00 82.07           O  
ATOM   1819  CG  TYR A 219     -26.290   7.408  14.624  1.00 82.07           C  
ATOM   1820  CD1 TYR A 219     -27.053   8.575  14.412  1.00 82.07           C  
ATOM   1821  CD2 TYR A 219     -25.469   6.916  13.598  1.00 82.07           C  
ATOM   1822  CE1 TYR A 219     -26.946   9.279  13.194  1.00 82.07           C  
ATOM   1823  CE2 TYR A 219     -25.314   7.637  12.406  1.00 82.07           C  
ATOM   1824  OH  TYR A 219     -25.783   9.541  11.080  1.00 82.07           O  
ATOM   1825  CZ  TYR A 219     -26.045   8.825  12.207  1.00 82.07           C  
ATOM   1826  N   SER A 220     -25.458   6.007  19.108  1.00 76.68           N  
ATOM   1827  CA  SER A 220     -25.805   5.323  20.361  1.00 76.68           C  
ATOM   1828  C   SER A 220     -25.688   6.236  21.590  1.00 76.68           C  
ATOM   1829  CB  SER A 220     -24.930   4.077  20.544  1.00 76.68           C  
ATOM   1830  O   SER A 220     -26.176   5.885  22.658  1.00 76.68           O  
ATOM   1831  OG  SER A 220     -25.038   3.205  19.428  1.00 76.68           O  
ATOM   1832  N   GLN A 221     -25.052   7.406  21.461  1.00 73.19           N  
ATOM   1833  CA  GLN A 221     -24.856   8.353  22.564  1.00 73.19           C  
ATOM   1834  C   GLN A 221     -26.125   9.055  23.089  1.00 73.19           C  
ATOM   1835  CB  GLN A 221     -23.808   9.411  22.174  1.00 73.19           C  
ATOM   1836  O   GLN A 221     -26.172   9.278  24.295  1.00 73.19           O  
ATOM   1837  CG  GLN A 221     -22.380   8.849  22.192  1.00 73.19           C  
ATOM   1838  CD  GLN A 221     -21.314   9.904  21.924  1.00 73.19           C  
ATOM   1839  NE2 GLN A 221     -20.094   9.649  22.341  1.00 73.19           N  
ATOM   1840  OE1 GLN A 221     -21.548  10.975  21.381  1.00 73.19           O  
ATOM   1841  N   PRO A 222     -27.134   9.459  22.288  1.00 62.98           N  
ATOM   1842  CA  PRO A 222     -28.245  10.278  22.788  1.00 62.98           C  
ATOM   1843  C   PRO A 222     -29.176   9.567  23.778  1.00 62.98           C  
ATOM   1844  CB  PRO A 222     -29.027  10.734  21.550  1.00 62.98           C  
ATOM   1845  O   PRO A 222     -29.845  10.238  24.558  1.00 62.98           O  
ATOM   1846  CG  PRO A 222     -28.022  10.598  20.412  1.00 62.98           C  
ATOM   1847  CD  PRO A 222     -27.205   9.389  20.843  1.00 62.98           C  
ATOM   1848  N   GLU A 223     -29.235   8.235  23.769  1.00 61.72           N  
ATOM   1849  CA  GLU A 223     -30.178   7.493  24.606  1.00 61.72           C  
ATOM   1850  C   GLU A 223     -29.715   7.453  26.072  1.00 61.72           C  
ATOM   1851  CB  GLU A 223     -30.439   6.101  24.015  1.00 61.72           C  
ATOM   1852  O   GLU A 223     -28.643   6.939  26.390  1.00 61.72           O  
ATOM   1853  CG  GLU A 223     -31.201   6.215  22.678  1.00 61.72           C  
ATOM   1854  CD  GLU A 223     -31.611   4.854  22.105  1.00 61.72           C  
ATOM   1855  OE1 GLU A 223     -31.767   4.727  20.871  1.00 61.72           O  
ATOM   1856  OE2 GLU A 223     -31.723   3.881  22.877  1.00 61.72           O  
ATOM   1857  N   GLN A 224     -30.530   8.016  26.976  1.00 59.90           N  
ATOM   1858  CA  GLN A 224     -30.222   8.120  28.411  1.00 59.90           C  
ATOM   1859  C   GLN A 224     -29.998   6.756  29.080  1.00 59.90           C  
ATOM   1860  CB  GLN A 224     -31.351   8.870  29.143  1.00 59.90           C  
ATOM   1861  O   GLN A 224     -29.189   6.666  29.999  1.00 59.90           O  
ATOM   1862  CG  GLN A 224     -31.168  10.397  29.149  1.00 59.90           C  
ATOM   1863  CD  GLN A 224     -32.304  11.113  29.880  1.00 59.90           C  
ATOM   1864  NE2 GLN A 224     -32.132  12.356  30.274  1.00 59.90           N  
ATOM   1865  OE1 GLN A 224     -33.372  10.577  30.104  1.00 59.90           O  
ATOM   1866  N   GLN A 225     -30.666   5.697  28.617  1.00 65.98           N  
ATOM   1867  CA  GLN A 225     -30.417   4.324  29.054  1.00 65.98           C  
ATOM   1868  C   GLN A 225     -30.372   3.390  27.845  1.00 65.98           C  
ATOM   1869  CB  GLN A 225     -31.503   3.847  30.024  1.00 65.98           C  
ATOM   1870  O   GLN A 225     -31.405   3.179  27.207  1.00 65.98           O  
ATOM   1871  CG  GLN A 225     -31.334   4.415  31.439  1.00 65.98           C  
ATOM   1872  CD  GLN A 225     -32.285   3.755  32.432  1.00 65.98           C  
ATOM   1873  NE2 GLN A 225     -32.170   4.059  33.705  1.00 65.98           N  
ATOM   1874  OE1 GLN A 225     -33.122   2.934  32.099  1.00 65.98           O  
ATOM   1875  N   PRO A 226     -29.217   2.777  27.531  1.00 66.85           N  
ATOM   1876  CA  PRO A 226     -29.146   1.886  26.393  1.00 66.85           C  
ATOM   1877  C   PRO A 226     -29.925   0.599  26.665  1.00 66.85           C  
ATOM   1878  CB  PRO A 226     -27.668   1.657  26.100  1.00 66.85           C  
ATOM   1879  O   PRO A 226     -29.696  -0.132  27.645  1.00 66.85           O  
ATOM   1880  CG  PRO A 226     -27.019   1.913  27.449  1.00 66.85           C  
ATOM   1881  CD  PRO A 226     -27.907   2.954  28.128  1.00 66.85           C  
ATOM   1882  N   ASN A 227     -30.829   0.292  25.742  1.00 73.43           N  
ATOM   1883  CA  ASN A 227     -31.633  -0.921  25.763  1.00 73.43           C  
ATOM   1884  C   ASN A 227     -30.715  -2.169  25.769  1.00 73.43           C  
ATOM   1885  CB  ASN A 227     -32.615  -0.836  24.575  1.00 73.43           C  
ATOM   1886  O   ASN A 227     -29.592  -2.146  25.252  1.00 73.43           O  
ATOM   1887  CG  ASN A 227     -33.727  -1.870  24.597  1.00 73.43           C  
ATOM   1888  ND2 ASN A 227     -34.727  -1.713  23.766  1.00 73.43           N  
ATOM   1889  OD1 ASN A 227     -33.685  -2.859  25.309  1.00 73.43           O  
ATOM   1890  N   ARG A 228     -31.176  -3.304  26.312  1.00 75.90           N  
ATOM   1891  CA  ARG A 228     -30.423  -4.577  26.363  1.00 75.90           C  
ATOM   1892  C   ARG A 228     -29.867  -4.980  24.987  1.00 75.90           C  
ATOM   1893  CB  ARG A 228     -31.351  -5.661  26.944  1.00 75.90           C  
ATOM   1894  O   ARG A 228     -28.753  -5.494  24.884  1.00 75.90           O  
ATOM   1895  CG  ARG A 228     -30.620  -6.970  27.291  1.00 75.90           C  
ATOM   1896  CD  ARG A 228     -31.594  -7.982  27.915  1.00 75.90           C  
ATOM   1897  NE  ARG A 228     -30.918  -9.236  28.309  1.00 75.90           N  
ATOM   1898  NH1 ARG A 228     -32.787 -10.374  29.026  1.00 75.90           N  
ATOM   1899  NH2 ARG A 228     -30.793 -11.351  29.164  1.00 75.90           N  
ATOM   1900  CZ  ARG A 228     -31.501 -10.308  28.826  1.00 75.90           C  
ATOM   1901  N   LYS A 229     -30.615  -4.692  23.914  1.00 80.13           N  
ATOM   1902  CA  LYS A 229     -30.187  -4.911  22.521  1.00 80.13           C  
ATOM   1903  C   LYS A 229     -28.980  -4.046  22.127  1.00 80.13           C  
ATOM   1904  CB  LYS A 229     -31.392  -4.684  21.592  1.00 80.13           C  
ATOM   1905  O   LYS A 229     -28.059  -4.555  21.493  1.00 80.13           O  
ATOM   1906  CG  LYS A 229     -31.130  -5.122  20.140  1.00 80.13           C  
ATOM   1907  CD  LYS A 229     -32.399  -4.937  19.291  1.00 80.13           C  
ATOM   1908  CE  LYS A 229     -32.182  -5.372  17.834  1.00 80.13           C  
ATOM   1909  NZ  LYS A 229     -33.415  -5.184  17.022  1.00 80.13           N  
ATOM   1910  N   GLN A 230     -28.948  -2.776  22.525  1.00 76.53           N  
ATOM   1911  CA  GLN A 230     -27.826  -1.871  22.248  1.00 76.53           C  
ATOM   1912  C   GLN A 230     -26.584  -2.246  23.038  1.00 76.53           C  
ATOM   1913  CB  GLN A 230     -28.202  -0.446  22.615  1.00 76.53           C  
ATOM   1914  O   GLN A 230     -25.508  -2.315  22.455  1.00 76.53           O  
ATOM   1915  CG  GLN A 230     -29.172   0.145  21.592  1.00 76.53           C  
ATOM   1916  CD  GLN A 230     -29.792   1.418  22.121  1.00 76.53           C  
ATOM   1917  NE2 GLN A 230     -30.333   2.223  21.252  1.00 76.53           N  
ATOM   1918  OE1 GLN A 230     -29.842   1.624  23.319  1.00 76.53           O  
ATOM   1919  N   ARG A 231     -26.741  -2.592  24.321  1.00 76.96           N  
ATOM   1920  CA  ARG A 231     -25.653  -3.132  25.147  1.00 76.96           C  
ATOM   1921  C   ARG A 231     -24.994  -4.345  24.485  1.00 76.96           C  
ATOM   1922  CB  ARG A 231     -26.206  -3.477  26.540  1.00 76.96           C  
ATOM   1923  O   ARG A 231     -23.777  -4.385  24.313  1.00 76.96           O  
ATOM   1924  CG  ARG A 231     -26.374  -2.221  27.408  1.00 76.96           C  
ATOM   1925  CD  ARG A 231     -26.743  -2.575  28.857  1.00 76.96           C  
ATOM   1926  NE  ARG A 231     -28.186  -2.420  29.108  1.00 76.96           N  
ATOM   1927  NH1 ARG A 231     -28.263  -3.348  31.235  1.00 76.96           N  
ATOM   1928  NH2 ARG A 231     -30.021  -2.283  30.420  1.00 76.96           N  
ATOM   1929  CZ  ARG A 231     -28.800  -2.695  30.247  1.00 76.96           C  
ATOM   1930  N   LYS A 232     -25.800  -5.303  24.011  1.00 82.17           N  
ATOM   1931  CA  LYS A 232     -25.301  -6.474  23.270  1.00 82.17           C  
ATOM   1932  C   LYS A 232     -24.602  -6.085  21.961  1.00 82.17           C  
ATOM   1933  CB  LYS A 232     -26.463  -7.453  23.039  1.00 82.17           C  
ATOM   1934  O   LYS A 232     -23.565  -6.664  21.636  1.00 82.17           O  
ATOM   1935  CG  LYS A 232     -25.983  -8.809  22.497  1.00 82.17           C  
ATOM   1936  CD  LYS A 232     -27.155  -9.794  22.362  1.00 82.17           C  
ATOM   1937  CE  LYS A 232     -26.663 -11.160  21.860  1.00 82.17           C  
ATOM   1938  NZ  LYS A 232     -27.767 -12.155  21.771  1.00 82.17           N  
ATOM   1939  N   ASN A 233     -25.140  -5.116  21.219  1.00 82.88           N  
ATOM   1940  CA  ASN A 233     -24.526  -4.627  19.982  1.00 82.88           C  
ATOM   1941  C   ASN A 233     -23.193  -3.912  20.238  1.00 82.88           C  
ATOM   1942  CB  ASN A 233     -25.507  -3.710  19.237  1.00 82.88           C  
ATOM   1943  O   ASN A 233     -22.249  -4.134  19.485  1.00 82.88           O  
ATOM   1944  CG  ASN A 233     -26.649  -4.450  18.568  1.00 82.88           C  
ATOM   1945  ND2 ASN A 233     -27.622  -3.719  18.074  1.00 82.88           N  
ATOM   1946  OD1 ASN A 233     -26.670  -5.664  18.426  1.00 82.88           O  
ATOM   1947  N   LEU A 234     -23.089  -3.129  21.312  1.00 81.31           N  
ATOM   1948  CA  LEU A 234     -21.865  -2.444  21.717  1.00 81.31           C  
ATOM   1949  C   LEU A 234     -20.763  -3.444  22.086  1.00 81.31           C  
ATOM   1950  CB  LEU A 234     -22.203  -1.501  22.883  1.00 81.31           C  
ATOM   1951  O   LEU A 234     -19.659  -3.363  21.550  1.00 81.31           O  
ATOM   1952  CG  LEU A 234     -21.017  -0.645  23.359  1.00 81.31           C  
ATOM   1953  CD1 LEU A 234     -20.556   0.342  22.289  1.00 81.31           C  
ATOM   1954  CD2 LEU A 234     -21.450   0.141  24.588  1.00 81.31           C  
ATOM   1955  N   LEU A 235     -21.078  -4.455  22.907  1.00 82.33           N  
ATOM   1956  CA  LEU A 235     -20.136  -5.541  23.213  1.00 82.33           C  
ATOM   1957  C   LEU A 235     -19.700  -6.283  21.944  1.00 82.33           C  
ATOM   1958  CB  LEU A 235     -20.775  -6.546  24.189  1.00 82.33           C  
ATOM   1959  O   LEU A 235     -18.524  -6.608  21.775  1.00 82.33           O  
ATOM   1960  CG  LEU A 235     -20.976  -6.034  25.623  1.00 82.33           C  
ATOM   1961  CD1 LEU A 235     -21.734  -7.097  26.419  1.00 82.33           C  
ATOM   1962  CD2 LEU A 235     -19.663  -5.741  26.345  1.00 82.33           C  
ATOM   1963  N   ARG A 236     -20.638  -6.550  21.027  1.00 86.20           N  
ATOM   1964  CA  ARG A 236     -20.333  -7.204  19.748  1.00 86.20           C  
ATOM   1965  C   ARG A 236     -19.415  -6.345  18.877  1.00 86.20           C  
ATOM   1966  CB  ARG A 236     -21.645  -7.554  19.034  1.00 86.20           C  
ATOM   1967  O   ARG A 236     -18.518  -6.890  18.240  1.00 86.20           O  
ATOM   1968  CG  ARG A 236     -21.413  -8.487  17.840  1.00 86.20           C  
ATOM   1969  CD  ARG A 236     -22.753  -8.869  17.204  1.00 86.20           C  
ATOM   1970  NE  ARG A 236     -22.574  -9.863  16.129  1.00 86.20           N  
ATOM   1971  NH1 ARG A 236     -24.777 -10.041  15.510  1.00 86.20           N  
ATOM   1972  NH2 ARG A 236     -23.230 -11.198  14.399  1.00 86.20           N  
ATOM   1973  CZ  ARG A 236     -23.523 -10.363  15.357  1.00 86.20           C  
ATOM   1974  N   LEU A 237     -19.621  -5.032  18.865  1.00 85.54           N  
ATOM   1975  CA  LEU A 237     -18.808  -4.079  18.121  1.00 85.54           C  
ATOM   1976  C   LEU A 237     -17.380  -3.992  18.674  1.00 85.54           C  
ATOM   1977  CB  LEU A 237     -19.553  -2.739  18.111  1.00 85.54           C  
ATOM   1978  O   LEU A 237     -16.441  -4.077  17.889  1.00 85.54           O  
ATOM   1979  CG  LEU A 237     -18.762  -1.609  17.428  1.00 85.54           C  
ATOM   1980  CD1 LEU A 237     -19.681  -0.883  16.454  1.00 85.54           C  
ATOM   1981  CD2 LEU A 237     -18.232  -0.644  18.485  1.00 85.54           C  
ATOM   1982  N   LEU A 238     -17.203  -3.938  19.997  1.00 83.30           N  
ATOM   1983  CA  LEU A 238     -15.875  -3.966  20.625  1.00 83.30           C  
ATOM   1984  C   LEU A 238     -15.108  -5.254  20.298  1.00 83.30           C  
ATOM   1985  CB  LEU A 238     -16.027  -3.809  22.147  1.00 83.30           C  
ATOM   1986  O   LEU A 238     -13.941  -5.206  19.917  1.00 83.30           O  
ATOM   1987  CG  LEU A 238     -16.386  -2.389  22.610  1.00 83.30           C  
ATOM   1988  CD1 LEU A 238     -16.629  -2.413  24.117  1.00 83.30           C  
ATOM   1989  CD2 LEU A 238     -15.265  -1.394  22.313  1.00 83.30           C  
ATOM   1990  N   ARG A 239     -15.778  -6.413  20.348  1.00 86.66           N  
ATOM   1991  CA  ARG A 239     -15.168  -7.695  19.940  1.00 86.66           C  
ATOM   1992  C   ARG A 239     -14.753  -7.699  18.470  1.00 86.66           C  
ATOM   1993  CB  ARG A 239     -16.139  -8.851  20.201  1.00 86.66           C  
ATOM   1994  O   ARG A 239     -13.738  -8.293  18.114  1.00 86.66           O  
ATOM   1995  CG  ARG A 239     -16.337  -9.125  21.697  1.00 86.66           C  
ATOM   1996  CD  ARG A 239     -17.390 -10.223  21.872  1.00 86.66           C  
ATOM   1997  NE  ARG A 239     -17.833 -10.328  23.273  1.00 86.66           N  
ATOM   1998  NH1 ARG A 239     -19.412 -11.963  22.971  1.00 86.66           N  
ATOM   1999  NH2 ARG A 239     -19.143 -11.051  24.992  1.00 86.66           N  
ATOM   2000  CZ  ARG A 239     -18.790 -11.109  23.739  1.00 86.66           C  
ATOM   2001  N   ILE A 240     -15.536  -7.058  17.604  1.00 88.86           N  
ATOM   2002  CA  ILE A 240     -15.190  -6.935  16.187  1.00 88.86           C  
ATOM   2003  C   ILE A 240     -14.010  -5.998  15.998  1.00 88.86           C  
ATOM   2004  CB  ILE A 240     -16.407  -6.509  15.356  1.00 88.86           C  
ATOM   2005  O   ILE A 240     -13.127  -6.337  15.220  1.00 88.86           O  
ATOM   2006  CG1 ILE A 240     -17.334  -7.731  15.276  1.00 88.86           C  
ATOM   2007  CG2 ILE A 240     -16.010  -6.054  13.940  1.00 88.86           C  
ATOM   2008  CD1 ILE A 240     -18.705  -7.382  14.733  1.00 88.86           C  
ATOM   2009  N   TYR A 241     -13.954  -4.879  16.718  1.00 87.55           N  
ATOM   2010  CA  TYR A 241     -12.794  -3.999  16.681  1.00 87.55           C  
ATOM   2011  C   TYR A 241     -11.517  -4.740  17.090  1.00 87.55           C  
ATOM   2012  CB  TYR A 241     -13.019  -2.774  17.564  1.00 87.55           C  
ATOM   2013  O   TYR A 241     -10.536  -4.697  16.354  1.00 87.55           O  
ATOM   2014  CG  TYR A 241     -11.858  -1.812  17.448  1.00 87.55           C  
ATOM   2015  CD1 TYR A 241     -10.684  -2.016  18.204  1.00 87.55           C  
ATOM   2016  CD2 TYR A 241     -11.923  -0.751  16.526  1.00 87.55           C  
ATOM   2017  CE1 TYR A 241      -9.585  -1.148  18.056  1.00 87.55           C  
ATOM   2018  CE2 TYR A 241     -10.838   0.135  16.404  1.00 87.55           C  
ATOM   2019  OH  TYR A 241      -8.686   0.878  17.114  1.00 87.55           O  
ATOM   2020  CZ  TYR A 241      -9.676  -0.048  17.180  1.00 87.55           C  
ATOM   2021  N   ALA A 242     -11.548  -5.498  18.191  1.00 86.11           N  
ATOM   2022  CA  ALA A 242     -10.407  -6.316  18.607  1.00 86.11           C  
ATOM   2023  C   ALA A 242      -9.974  -7.288  17.494  1.00 86.11           C  
ATOM   2024  CB  ALA A 242     -10.789  -7.060  19.891  1.00 86.11           C  
ATOM   2025  O   ALA A 242      -8.787  -7.443  17.213  1.00 86.11           O  
ATOM   2026  N   LYS A 243     -10.939  -7.887  16.782  1.00 90.19           N  
ATOM   2027  CA  LYS A 243     -10.650  -8.742  15.625  1.00 90.19           C  
ATOM   2028  C   LYS A 243     -10.063  -7.965  14.436  1.00 90.19           C  
ATOM   2029  CB  LYS A 243     -11.907  -9.538  15.251  1.00 90.19           C  
ATOM   2030  O   LYS A 243      -9.175  -8.490  13.773  1.00 90.19           O  
ATOM   2031  CG  LYS A 243     -11.548 -10.643  14.250  1.00 90.19           C  
ATOM   2032  CD  LYS A 243     -12.741 -11.540  13.911  1.00 90.19           C  
ATOM   2033  CE  LYS A 243     -12.266 -12.481  12.800  1.00 90.19           C  
ATOM   2034  NZ  LYS A 243     -13.261 -13.522  12.463  1.00 90.19           N  
ATOM   2035  N   ILE A 244     -10.537  -6.747  14.159  1.00 91.47           N  
ATOM   2036  CA  ILE A 244      -9.960  -5.862  13.131  1.00 91.47           C  
ATOM   2037  C   ILE A 244      -8.504  -5.546  13.477  1.00 91.47           C  
ATOM   2038  CB  ILE A 244     -10.780  -4.558  12.970  1.00 91.47           C  
ATOM   2039  O   ILE A 244      -7.651  -5.655  12.601  1.00 91.47           O  
ATOM   2040  CG1 ILE A 244     -12.177  -4.843  12.378  1.00 91.47           C  
ATOM   2041  CG2 ILE A 244     -10.050  -3.531  12.081  1.00 91.47           C  
ATOM   2042  CD1 ILE A 244     -13.126  -3.643  12.506  1.00 91.47           C  
ATOM   2043  N   SER A 245      -8.227  -5.205  14.738  1.00 87.97           N  
ATOM   2044  CA  SER A 245      -6.877  -4.911  15.225  1.00 87.97           C  
ATOM   2045  C   SER A 245      -5.938  -6.102  15.015  1.00 87.97           C  
ATOM   2046  CB  SER A 245      -6.930  -4.503  16.701  1.00 87.97           C  
ATOM   2047  O   SER A 245      -4.906  -5.957  14.364  1.00 87.97           O  
ATOM   2048  OG  SER A 245      -5.659  -4.038  17.088  1.00 87.97           O  
ATOM   2049  N   ASN A 246      -6.346  -7.308  15.429  1.00 88.16           N  
ATOM   2050  CA  ASN A 246      -5.544  -8.522  15.234  1.00 88.16           C  
ATOM   2051  C   ASN A 246      -5.257  -8.795  13.748  1.00 88.16           C  
ATOM   2052  CB  ASN A 246      -6.267  -9.719  15.876  1.00 88.16           C  
ATOM   2053  O   ASN A 246      -4.113  -9.022  13.364  1.00 88.16           O  
ATOM   2054  CG  ASN A 246      -6.342  -9.654  17.392  1.00 88.16           C  
ATOM   2055  ND2 ASN A 246      -7.039 -10.582  18.005  1.00 88.16           N  
ATOM   2056  OD1 ASN A 246      -5.793  -8.801  18.059  1.00 88.16           O  
ATOM   2057  N   VAL A 247      -6.281  -8.706  12.889  1.00 92.20           N  
ATOM   2058  CA  VAL A 247      -6.106  -8.897  11.439  1.00 92.20           C  
ATOM   2059  C   VAL A 247      -5.194  -7.824  10.842  1.00 92.20           C  
ATOM   2060  CB  VAL A 247      -7.473  -8.944  10.728  1.00 92.20           C  
ATOM   2061  O   VAL A 247      -4.400  -8.127   9.953  1.00 92.20           O  
ATOM   2062  CG1 VAL A 247      -7.370  -8.898   9.197  1.00 92.20           C  
ATOM   2063  CG2 VAL A 247      -8.196 -10.249  11.092  1.00 92.20           C  
ATOM   2064  N   HIS A 248      -5.268  -6.582  11.324  1.00 91.05           N  
ATOM   2065  CA  HIS A 248      -4.366  -5.524  10.888  1.00 91.05           C  
ATOM   2066  C   HIS A 248      -2.912  -5.809  11.266  1.00 91.05           C  
ATOM   2067  CB  HIS A 248      -4.801  -4.173  11.457  1.00 91.05           C  
ATOM   2068  O   HIS A 248      -2.044  -5.655  10.410  1.00 91.05           O  
ATOM   2069  CG  HIS A 248      -3.895  -3.070  10.979  1.00 91.05           C  
ATOM   2070  CD2 HIS A 248      -2.853  -2.515  11.668  1.00 91.05           C  
ATOM   2071  ND1 HIS A 248      -3.969  -2.427   9.768  1.00 91.05           N  
ATOM   2072  CE1 HIS A 248      -3.007  -1.490   9.729  1.00 91.05           C  
ATOM   2073  NE2 HIS A 248      -2.301  -1.510  10.870  1.00 91.05           N  
ATOM   2074  N   GLN A 249      -2.641  -6.254  12.499  1.00 87.98           N  
ATOM   2075  CA  GLN A 249      -1.279  -6.603  12.921  1.00 87.98           C  
ATOM   2076  C   GLN A 249      -0.687  -7.697  12.029  1.00 87.98           C  
ATOM   2077  CB  GLN A 249      -1.242  -7.049  14.393  1.00 87.98           C  
ATOM   2078  O   GLN A 249       0.442  -7.576  11.557  1.00 87.98           O  
ATOM   2079  CG  GLN A 249      -1.585  -5.941  15.400  1.00 87.98           C  
ATOM   2080  CD  GLN A 249      -0.737  -4.675  15.273  1.00 87.98           C  
ATOM   2081  NE2 GLN A 249      -1.312  -3.529  15.574  1.00 87.98           N  
ATOM   2082  OE1 GLN A 249       0.424  -4.664  14.880  1.00 87.98           O  
ATOM   2083  N   ASP A 250      -1.474  -8.713  11.696  1.00 90.43           N  
ATOM   2084  CA  ASP A 250      -1.009  -9.766  10.800  1.00 90.43           C  
ATOM   2085  C   ASP A 250      -0.772  -9.271   9.359  1.00 90.43           C  
ATOM   2086  CB  ASP A 250      -2.055 -10.862  10.745  1.00 90.43           C  
ATOM   2087  O   ASP A 250       0.209  -9.647   8.714  1.00 90.43           O  
ATOM   2088  CG  ASP A 250      -2.263 -11.696  12.005  1.00 90.43           C  
ATOM   2089  OD1 ASP A 250      -1.324 -11.785  12.817  1.00 90.43           O  
ATOM   2090  OD2 ASP A 250      -3.312 -12.379  12.026  1.00 90.43           O  
ATOM   2091  N   ILE A 251      -1.661  -8.423   8.826  1.00 91.85           N  
ATOM   2092  CA  ILE A 251      -1.494  -7.824   7.489  1.00 91.85           C  
ATOM   2093  C   ILE A 251      -0.254  -6.933   7.453  1.00 91.85           C  
ATOM   2094  CB  ILE A 251      -2.763  -7.041   7.082  1.00 91.85           C  
ATOM   2095  O   ILE A 251       0.478  -6.911   6.466  1.00 91.85           O  
ATOM   2096  CG1 ILE A 251      -3.869  -8.057   6.729  1.00 91.85           C  
ATOM   2097  CG2 ILE A 251      -2.514  -6.096   5.887  1.00 91.85           C  
ATOM   2098  CD1 ILE A 251      -5.250  -7.424   6.550  1.00 91.85           C  
ATOM   2099  N   LYS A 252       0.007  -6.218   8.539  1.00 88.15           N  
ATOM   2100  CA  LYS A 252       1.174  -5.363   8.703  1.00 88.15           C  
ATOM   2101  C   LYS A 252       2.478  -6.164   8.683  1.00 88.15           C  
ATOM   2102  CB  LYS A 252       0.933  -4.600   9.994  1.00 88.15           C  
ATOM   2103  O   LYS A 252       3.425  -5.731   8.032  1.00 88.15           O  
ATOM   2104  CG  LYS A 252       2.093  -3.736  10.451  1.00 88.15           C  
ATOM   2105  CD  LYS A 252       1.662  -3.223  11.821  1.00 88.15           C  
ATOM   2106  CE  LYS A 252       2.856  -2.572  12.448  1.00 88.15           C  
ATOM   2107  NZ  LYS A 252       2.609  -2.236  13.864  1.00 88.15           N  
ATOM   2108  N   VAL A 253       2.513  -7.356   9.284  1.00 86.42           N  
ATOM   2109  CA  VAL A 253       3.658  -8.282   9.163  1.00 86.42           C  
ATOM   2110  C   VAL A 253       3.886  -8.701   7.705  1.00 86.42           C  
ATOM   2111  CB  VAL A 253       3.472  -9.514  10.072  1.00 86.42           C  
ATOM   2112  O   VAL A 253       5.029  -8.757   7.256  1.00 86.42           O  
ATOM   2113  CG1 VAL A 253       4.556 -10.579   9.856  1.00 86.42           C  
ATOM   2114  CG2 VAL A 253       3.530  -9.111  11.550  1.00 86.42           C  
ATOM   2115  N   LEU A 254       2.819  -8.935   6.932  1.00 87.37           N  
ATOM   2116  CA  LEU A 254       2.934  -9.217   5.493  1.00 87.37           C  
ATOM   2117  C   LEU A 254       3.372  -7.991   4.673  1.00 87.37           C  
ATOM   2118  CB  LEU A 254       1.598  -9.765   4.952  1.00 87.37           C  
ATOM   2119  O   LEU A 254       3.993  -8.152   3.622  1.00 87.37           O  
ATOM   2120  CG  LEU A 254       1.178 -11.136   5.504  1.00 87.37           C  
ATOM   2121  CD1 LEU A 254      -0.232 -11.473   5.012  1.00 87.37           C  
ATOM   2122  CD2 LEU A 254       2.115 -12.252   5.033  1.00 87.37           C  
ATOM   2123  N   TRP A 255       3.042  -6.784   5.136  1.00 87.45           N  
ATOM   2124  CA  TRP A 255       3.326  -5.518   4.459  1.00 87.45           C  
ATOM   2125  C   TRP A 255       4.752  -5.010   4.684  1.00 87.45           C  
ATOM   2126  CB  TRP A 255       2.310  -4.471   4.926  1.00 87.45           C  
ATOM   2127  O   TRP A 255       5.368  -4.520   3.740  1.00 87.45           O  
ATOM   2128  CG  TRP A 255       2.559  -3.095   4.401  1.00 87.45           C  
ATOM   2129  CD1 TRP A 255       2.984  -2.037   5.130  1.00 87.45           C  
ATOM   2130  CD2 TRP A 255       2.490  -2.631   3.019  1.00 87.45           C  
ATOM   2131  CE2 TRP A 255       2.879  -1.259   2.992  1.00 87.45           C  
ATOM   2132  CE3 TRP A 255       2.162  -3.236   1.785  1.00 87.45           C  
ATOM   2133  NE1 TRP A 255       3.152  -0.945   4.306  1.00 87.45           N  
ATOM   2134  CH2 TRP A 255       2.587  -1.147   0.594  1.00 87.45           C  
ATOM   2135  CZ2 TRP A 255       2.936  -0.526   1.804  1.00 87.45           C  
ATOM   2136  CZ3 TRP A 255       2.204  -2.500   0.584  1.00 87.45           C  
ATOM   2137  N   LEU A 256       5.301  -5.149   5.895  1.00 83.48           N  
ATOM   2138  CA  LEU A 256       6.599  -4.581   6.284  1.00 83.48           C  
ATOM   2139  C   LEU A 256       7.740  -4.884   5.286  1.00 83.48           C  
ATOM   2140  CB  LEU A 256       6.934  -5.059   7.714  1.00 83.48           C  
ATOM   2141  O   LEU A 256       8.477  -3.965   4.918  1.00 83.48           O  
ATOM   2142  CG  LEU A 256       8.085  -4.287   8.380  1.00 83.48           C  
ATOM   2143  CD1 LEU A 256       7.628  -2.899   8.833  1.00 83.48           C  
ATOM   2144  CD2 LEU A 256       8.581  -5.057   9.605  1.00 83.48           C  
ATOM   2145  N   PRO A 257       7.879  -6.117   4.756  1.00 82.72           N  
ATOM   2146  CA  PRO A 257       8.932  -6.410   3.792  1.00 82.72           C  
ATOM   2147  C   PRO A 257       8.756  -5.655   2.462  1.00 82.72           C  
ATOM   2148  CB  PRO A 257       8.890  -7.933   3.629  1.00 82.72           C  
ATOM   2149  O   PRO A 257       9.742  -5.240   1.857  1.00 82.72           O  
ATOM   2150  CG  PRO A 257       8.164  -8.458   4.856  1.00 82.72           C  
ATOM   2151  CD  PRO A 257       7.167  -7.343   5.099  1.00 82.72           C  
ATOM   2152  N   VAL A 258       7.516  -5.427   2.027  1.00 83.87           N  
ATOM   2153  CA  VAL A 258       7.175  -4.672   0.808  1.00 83.87           C  
ATOM   2154  C   VAL A 258       7.363  -3.177   1.035  1.00 83.87           C  
ATOM   2155  CB  VAL A 258       5.718  -4.955   0.407  1.00 83.87           C  
ATOM   2156  O   VAL A 258       7.852  -2.467   0.161  1.00 83.87           O  
ATOM   2157  CG1 VAL A 258       5.311  -4.210  -0.870  1.00 83.87           C  
ATOM   2158  CG2 VAL A 258       5.506  -6.460   0.187  1.00 83.87           C  
ATOM   2159  N   ALA A 259       7.036  -2.707   2.235  1.00 83.78           N  
ATOM   2160  CA  ALA A 259       7.228  -1.327   2.633  1.00 83.78           C  
ATOM   2161  C   ALA A 259       8.717  -0.927   2.591  1.00 83.78           C  
ATOM   2162  CB  ALA A 259       6.577  -1.166   4.002  1.00 83.78           C  
ATOM   2163  O   ALA A 259       9.050   0.129   2.057  1.00 83.78           O  
ATOM   2164  N   SER A 260       9.628  -1.830   2.984  1.00 79.10           N  
ATOM   2165  CA  SER A 260      11.078  -1.616   2.818  1.00 79.10           C  
ATOM   2166  C   SER A 260      11.505  -1.396   1.355  1.00 79.10           C  
ATOM   2167  CB  SER A 260      11.881  -2.759   3.463  1.00 79.10           C  
ATOM   2168  O   SER A 260      12.440  -0.646   1.087  1.00 79.10           O  
ATOM   2169  OG  SER A 260      11.905  -3.965   2.700  1.00 79.10           O  
ATOM   2170  N   MET A 261      10.792  -1.988   0.388  1.00 84.46           N  
ATOM   2171  CA  MET A 261      11.066  -1.817  -1.047  1.00 84.46           C  
ATOM   2172  C   MET A 261      10.538  -0.496  -1.607  1.00 84.46           C  
ATOM   2173  CB  MET A 261      10.440  -2.950  -1.860  1.00 84.46           C  
ATOM   2174  O   MET A 261      10.992  -0.034  -2.652  1.00 84.46           O  
ATOM   2175  CG  MET A 261      10.956  -4.329  -1.473  1.00 84.46           C  
ATOM   2176  SD  MET A 261       9.933  -5.612  -2.215  1.00 84.46           S  
ATOM   2177  CE  MET A 261      11.039  -7.007  -1.992  1.00 84.46           C  
ATOM   2178  N   LEU A 262       9.578   0.141  -0.931  1.00 82.46           N  
ATOM   2179  CA  LEU A 262       9.160   1.491  -1.305  1.00 82.46           C  
ATOM   2180  C   LEU A 262      10.319   2.474  -1.154  1.00 82.46           C  
ATOM   2181  CB  LEU A 262       7.943   1.931  -0.477  1.00 82.46           C  
ATOM   2182  O   LEU A 262      10.455   3.371  -1.981  1.00 82.46           O  
ATOM   2183  CG  LEU A 262       6.681   1.096  -0.732  1.00 82.46           C  
ATOM   2184  CD1 LEU A 262       5.546   1.553   0.179  1.00 82.46           C  
ATOM   2185  CD2 LEU A 262       6.208   1.278  -2.170  1.00 82.46           C  
ATOM   2186  N   PHE A 263      11.191   2.245  -0.171  1.00 76.56           N  
ATOM   2187  CA  PHE A 263      12.376   3.065   0.053  1.00 76.56           C  
ATOM   2188  C   PHE A 263      13.515   2.804  -0.896  1.00 76.56           C  
ATOM   2189  CB  PHE A 263      12.894   2.848   1.461  1.00 76.56           C  
ATOM   2190  O   PHE A 263      14.215   3.746  -1.236  1.00 76.56           O  
ATOM   2191  CG  PHE A 263      11.934   3.429   2.435  1.00 76.56           C  
ATOM   2192  CD1 PHE A 263      11.771   4.819   2.463  1.00 76.56           C  
ATOM   2193  CD2 PHE A 263      11.205   2.596   3.283  1.00 76.56           C  
ATOM   2194  CE1 PHE A 263      10.860   5.386   3.349  1.00 76.56           C  
ATOM   2195  CE2 PHE A 263      10.376   3.177   4.236  1.00 76.56           C  
ATOM   2196  CZ  PHE A 263      10.194   4.567   4.278  1.00 76.56           C  
ATOM   2197  N   SER A 264      13.703   1.575  -1.370  1.00 77.74           N  
ATOM   2198  CA  SER A 264      14.733   1.337  -2.383  1.00 77.74           C  
ATOM   2199  C   SER A 264      14.415   2.047  -3.705  1.00 77.74           C  
ATOM   2200  CB  SER A 264      15.006  -0.155  -2.554  1.00 77.74           C  
ATOM   2201  O   SER A 264      15.330   2.326  -4.473  1.00 77.74           O  
ATOM   2202  OG  SER A 264      13.815  -0.883  -2.740  1.00 77.74           O  
ATOM   2203  N   ASN A 265      13.161   2.465  -3.930  1.00 81.06           N  
ATOM   2204  CA  ASN A 265      12.822   3.363  -5.038  1.00 81.06           C  
ATOM   2205  C   ASN A 265      13.312   4.806  -4.841  1.00 81.06           C  
ATOM   2206  CB  ASN A 265      11.311   3.368  -5.296  1.00 81.06           C  
ATOM   2207  O   ASN A 265      13.186   5.585  -5.781  1.00 81.06           O  
ATOM   2208  CG  ASN A 265      10.754   2.015  -5.670  1.00 81.06           C  
ATOM   2209  ND2 ASN A 265       9.586   1.706  -5.168  1.00 81.06           N  
ATOM   2210  OD1 ASN A 265      11.321   1.229  -6.404  1.00 81.06           O  
ATOM   2211  N   ILE A 266      13.856   5.191  -3.676  1.00 84.99           N  
ATOM   2212  CA  ILE A 266      14.371   6.552  -3.461  1.00 84.99           C  
ATOM   2213  C   ILE A 266      15.503   6.878  -4.436  1.00 84.99           C  
ATOM   2214  CB  ILE A 266      14.801   6.786  -1.994  1.00 84.99           C  
ATOM   2215  O   ILE A 266      15.566   7.995  -4.927  1.00 84.99           O  
ATOM   2216  CG1 ILE A 266      14.843   8.303  -1.703  1.00 84.99           C  
ATOM   2217  CG2 ILE A 266      16.150   6.123  -1.648  1.00 84.99           C  
ATOM   2218  CD1 ILE A 266      15.038   8.647  -0.222  1.00 84.99           C  
ATOM   2219  N   VAL A 267      16.344   5.900  -4.790  1.00 85.23           N  
ATOM   2220  CA  VAL A 267      17.436   6.101  -5.754  1.00 85.23           C  
ATOM   2221  C   VAL A 267      16.879   6.408  -7.142  1.00 85.23           C  
ATOM   2222  CB  VAL A 267      18.369   4.877  -5.799  1.00 85.23           C  
ATOM   2223  O   VAL A 267      17.283   7.381  -7.772  1.00 85.23           O  
ATOM   2224  CG1 VAL A 267      19.488   5.063  -6.831  1.00 85.23           C  
ATOM   2225  CG2 VAL A 267      19.009   4.645  -4.424  1.00 85.23           C  
ATOM   2226  N   GLU A 268      15.902   5.623  -7.597  1.00 84.18           N  
ATOM   2227  CA  GLU A 268      15.233   5.850  -8.883  1.00 84.18           C  
ATOM   2228  C   GLU A 268      14.474   7.183  -8.887  1.00 84.18           C  
ATOM   2229  CB  GLU A 268      14.283   4.670  -9.152  1.00 84.18           C  
ATOM   2230  O   GLU A 268      14.436   7.901  -9.885  1.00 84.18           O  
ATOM   2231  CG  GLU A 268      13.569   4.732 -10.512  1.00 84.18           C  
ATOM   2232  CD  GLU A 268      14.523   4.800 -11.717  1.00 84.18           C  
ATOM   2233  OE1 GLU A 268      14.089   5.330 -12.768  1.00 84.18           O  
ATOM   2234  OE2 GLU A 268      15.670   4.321 -11.603  1.00 84.18           O  
ATOM   2235  N   LEU A 269      13.888   7.540  -7.749  1.00 90.42           N  
ATOM   2236  CA  LEU A 269      13.176   8.790  -7.579  1.00 90.42           C  
ATOM   2237  C   LEU A 269      14.129   9.992  -7.656  1.00 90.42           C  
ATOM   2238  CB  LEU A 269      12.415   8.695  -6.254  1.00 90.42           C  
ATOM   2239  O   LEU A 269      13.864  10.912  -8.426  1.00 90.42           O  
ATOM   2240  CG  LEU A 269      11.497   9.883  -6.019  1.00 90.42           C  
ATOM   2241  CD1 LEU A 269      10.339   9.930  -6.999  1.00 90.42           C  
ATOM   2242  CD2 LEU A 269      10.918   9.815  -4.615  1.00 90.42           C  
ATOM   2243  N   VAL A 270      15.251   9.949  -6.931  1.00 91.39           N  
ATOM   2244  CA  VAL A 270      16.319  10.959  -6.989  1.00 91.39           C  
ATOM   2245  C   VAL A 270      16.843  11.087  -8.414  1.00 91.39           C  
ATOM   2246  CB  VAL A 270      17.452  10.618  -5.998  1.00 91.39           C  
ATOM   2247  O   VAL A 270      16.887  12.190  -8.945  1.00 91.39           O  
ATOM   2248  CG1 VAL A 270      18.719  11.454  -6.216  1.00 91.39           C  
ATOM   2249  CG2 VAL A 270      16.986  10.880  -4.560  1.00 91.39           C  
ATOM   2250  N   ARG A 271      17.131   9.969  -9.091  1.00 88.59           N  
ATOM   2251  CA  ARG A 271      17.569   9.968 -10.494  1.00 88.59           C  
ATOM   2252  C   ARG A 271      16.582  10.706 -11.402  1.00 88.59           C  
ATOM   2253  CB  ARG A 271      17.774   8.511 -10.942  1.00 88.59           C  
ATOM   2254  O   ARG A 271      16.974  11.585 -12.168  1.00 88.59           O  
ATOM   2255  CG  ARG A 271      18.330   8.425 -12.366  1.00 88.59           C  
ATOM   2256  CD  ARG A 271      18.470   6.971 -12.838  1.00 88.59           C  
ATOM   2257  NE  ARG A 271      17.439   6.604 -13.829  1.00 88.59           N  
ATOM   2258  NH1 ARG A 271      18.685   5.067 -15.006  1.00 88.59           N  
ATOM   2259  NH2 ARG A 271      16.626   5.585 -15.685  1.00 88.59           N  
ATOM   2260  CZ  ARG A 271      17.590   5.755 -14.830  1.00 88.59           C  
ATOM   2261  N   ASN A 272      15.297  10.360 -11.323  1.00 90.67           N  
ATOM   2262  CA  ASN A 272      14.268  10.970 -12.165  1.00 90.67           C  
ATOM   2263  C   ASN A 272      14.089  12.463 -11.859  1.00 90.67           C  
ATOM   2264  CB  ASN A 272      12.960  10.171 -12.025  1.00 90.67           C  
ATOM   2265  O   ASN A 272      13.987  13.263 -12.788  1.00 90.67           O  
ATOM   2266  CG  ASN A 272      13.058   8.820 -12.719  1.00 90.67           C  
ATOM   2267  ND2 ASN A 272      12.582   7.760 -12.122  1.00 90.67           N  
ATOM   2268  OD1 ASN A 272      13.579   8.701 -13.813  1.00 90.67           O  
ATOM   2269  N   TRP A 273      14.112  12.861 -10.587  1.00 94.21           N  
ATOM   2270  CA  TRP A 273      14.028  14.268 -10.197  1.00 94.21           C  
ATOM   2271  C   TRP A 273      15.272  15.072 -10.581  1.00 94.21           C  
ATOM   2272  CB  TRP A 273      13.714  14.374  -8.707  1.00 94.21           C  
ATOM   2273  O   TRP A 273      15.121  16.206 -11.033  1.00 94.21           O  
ATOM   2274  CG  TRP A 273      12.255  14.337  -8.402  1.00 94.21           C  
ATOM   2275  CD1 TRP A 273      11.536  13.241  -8.076  1.00 94.21           C  
ATOM   2276  CD2 TRP A 273      11.308  15.443  -8.433  1.00 94.21           C  
ATOM   2277  CE2 TRP A 273      10.020  14.939  -8.087  1.00 94.21           C  
ATOM   2278  CE3 TRP A 273      11.411  16.819  -8.730  1.00 94.21           C  
ATOM   2279  NE1 TRP A 273      10.214  13.589  -7.895  1.00 94.21           N  
ATOM   2280  CH2 TRP A 273       9.024  17.132  -8.307  1.00 94.21           C  
ATOM   2281  CZ2 TRP A 273       8.888  15.763  -8.020  1.00 94.21           C  
ATOM   2282  CZ3 TRP A 273      10.280  17.655  -8.666  1.00 94.21           C  
ATOM   2283  N   SER A 274      16.474  14.496 -10.508  1.00 92.65           N  
ATOM   2284  CA  SER A 274      17.694  15.125 -11.029  1.00 92.65           C  
ATOM   2285  C   SER A 274      17.564  15.439 -12.511  1.00 92.65           C  
ATOM   2286  CB  SER A 274      18.910  14.225 -10.831  1.00 92.65           C  
ATOM   2287  O   SER A 274      17.813  16.575 -12.909  1.00 92.65           O  
ATOM   2288  OG  SER A 274      19.179  14.110  -9.461  1.00 92.65           O  
ATOM   2289  N   TYR A 275      17.087  14.486 -13.321  1.00 90.14           N  
ATOM   2290  CA  TYR A 275      16.839  14.743 -14.740  1.00 90.14           C  
ATOM   2291  C   TYR A 275      15.765  15.813 -14.952  1.00 90.14           C  
ATOM   2292  CB  TYR A 275      16.462  13.448 -15.470  1.00 90.14           C  
ATOM   2293  O   TYR A 275      15.949  16.700 -15.781  1.00 90.14           O  
ATOM   2294  CG  TYR A 275      17.615  12.487 -15.686  1.00 90.14           C  
ATOM   2295  CD1 TYR A 275      18.767  12.914 -16.378  1.00 90.14           C  
ATOM   2296  CD2 TYR A 275      17.532  11.162 -15.217  1.00 90.14           C  
ATOM   2297  CE1 TYR A 275      19.845  12.030 -16.574  1.00 90.14           C  
ATOM   2298  CE2 TYR A 275      18.597  10.269 -15.437  1.00 90.14           C  
ATOM   2299  OH  TYR A 275      20.792   9.840 -16.265  1.00 90.14           O  
ATOM   2300  CZ  TYR A 275      19.762  10.707 -16.094  1.00 90.14           C  
ATOM   2301  N   ILE A 276      14.662  15.790 -14.200  1.00 92.36           N  
ATOM   2302  CA  ILE A 276      13.623  16.826 -14.308  1.00 92.36           C  
ATOM   2303  C   ILE A 276      14.215  18.217 -14.038  1.00 92.36           C  
ATOM   2304  CB  ILE A 276      12.433  16.503 -13.376  1.00 92.36           C  
ATOM   2305  O   ILE A 276      14.036  19.125 -14.851  1.00 92.36           O  
ATOM   2306  CG1 ILE A 276      11.685  15.257 -13.897  1.00 92.36           C  
ATOM   2307  CG2 ILE A 276      11.455  17.690 -13.281  1.00 92.36           C  
ATOM   2308  CD1 ILE A 276      10.687  14.649 -12.903  1.00 92.36           C  
ATOM   2309  N   ILE A 277      14.954  18.377 -12.938  1.00 92.28           N  
ATOM   2310  CA  ILE A 277      15.605  19.640 -12.561  1.00 92.28           C  
ATOM   2311  C   ILE A 277      16.590  20.074 -13.653  1.00 92.28           C  
ATOM   2312  CB  ILE A 277      16.288  19.473 -11.181  1.00 92.28           C  
ATOM   2313  O   ILE A 277      16.557  21.224 -14.101  1.00 92.28           O  
ATOM   2314  CG1 ILE A 277      15.219  19.297 -10.075  1.00 92.28           C  
ATOM   2315  CG2 ILE A 277      17.197  20.667 -10.828  1.00 92.28           C  
ATOM   2316  CD1 ILE A 277      15.797  18.799  -8.745  1.00 92.28           C  
ATOM   2317  N   GLU A 278      17.417  19.150 -14.140  1.00 88.80           N  
ATOM   2318  CA  GLU A 278      18.411  19.421 -15.176  1.00 88.80           C  
ATOM   2319  C   GLU A 278      17.777  19.954 -16.475  1.00 88.80           C  
ATOM   2320  CB  GLU A 278      19.219  18.143 -15.441  1.00 88.80           C  
ATOM   2321  O   GLU A 278      18.244  20.927 -17.082  1.00 88.80           O  
ATOM   2322  CG  GLU A 278      20.456  18.429 -16.293  1.00 88.80           C  
ATOM   2323  CD  GLU A 278      21.138  17.151 -16.794  1.00 88.80           C  
ATOM   2324  OE1 GLU A 278      21.795  17.229 -17.851  1.00 88.80           O  
ATOM   2325  OE2 GLU A 278      21.031  16.062 -16.185  1.00 88.80           O  
ATOM   2326  N   TRP A 279      16.672  19.342 -16.897  1.00 87.96           N  
ATOM   2327  CA  TRP A 279      15.947  19.726 -18.108  1.00 87.96           C  
ATOM   2328  C   TRP A 279      15.238  21.071 -17.980  1.00 87.96           C  
ATOM   2329  CB  TRP A 279      14.977  18.606 -18.485  1.00 87.96           C  
ATOM   2330  O   TRP A 279      15.193  21.845 -18.945  1.00 87.96           O  
ATOM   2331  CG  TRP A 279      15.633  17.570 -19.334  1.00 87.96           C  
ATOM   2332  CD1 TRP A 279      16.376  16.524 -18.907  1.00 87.96           C  
ATOM   2333  CD2 TRP A 279      15.740  17.562 -20.784  1.00 87.96           C  
ATOM   2334  CE2 TRP A 279      16.570  16.470 -21.168  1.00 87.96           C  
ATOM   2335  CE3 TRP A 279      15.237  18.387 -21.812  1.00 87.96           C  
ATOM   2336  NE1 TRP A 279      16.936  15.877 -19.983  1.00 87.96           N  
ATOM   2337  CH2 TRP A 279      16.321  17.006 -23.511  1.00 87.96           C  
ATOM   2338  CZ2 TRP A 279      16.865  16.189 -22.507  1.00 87.96           C  
ATOM   2339  CZ3 TRP A 279      15.515  18.106 -23.163  1.00 87.96           C  
ATOM   2340  N   ILE A 280      14.716  21.382 -16.794  1.00 88.89           N  
ATOM   2341  CA  ILE A 280      14.079  22.672 -16.534  1.00 88.89           C  
ATOM   2342  C   ILE A 280      15.122  23.792 -16.639  1.00 88.89           C  
ATOM   2343  CB  ILE A 280      13.317  22.639 -15.188  1.00 88.89           C  
ATOM   2344  O   ILE A 280      14.953  24.703 -17.461  1.00 88.89           O  
ATOM   2345  CG1 ILE A 280      12.087  21.707 -15.324  1.00 88.89           C  
ATOM   2346  CG2 ILE A 280      12.860  24.053 -14.783  1.00 88.89           C  
ATOM   2347  CD1 ILE A 280      11.358  21.401 -14.010  1.00 88.89           C  
ATOM   2348  N   PHE A 281      16.220  23.698 -15.884  1.00 87.24           N  
ATOM   2349  CA  PHE A 281      17.133  24.827 -15.675  1.00 87.24           C  
ATOM   2350  C   PHE A 281      18.280  24.932 -16.690  1.00 87.24           C  
ATOM   2351  CB  PHE A 281      17.651  24.782 -14.231  1.00 87.24           C  
ATOM   2352  O   PHE A 281      18.616  26.045 -17.107  1.00 87.24           O  
ATOM   2353  CG  PHE A 281      16.574  25.088 -13.205  1.00 87.24           C  
ATOM   2354  CD1 PHE A 281      16.090  26.403 -13.068  1.00 87.24           C  
ATOM   2355  CD2 PHE A 281      16.046  24.067 -12.394  1.00 87.24           C  
ATOM   2356  CE1 PHE A 281      15.082  26.693 -12.132  1.00 87.24           C  
ATOM   2357  CE2 PHE A 281      15.036  24.354 -11.458  1.00 87.24           C  
ATOM   2358  CZ  PHE A 281      14.555  25.668 -11.327  1.00 87.24           C  
ATOM   2359  N   PHE A 282      18.860  23.814 -17.136  1.00 83.62           N  
ATOM   2360  CA  PHE A 282      20.139  23.848 -17.867  1.00 83.62           C  
ATOM   2361  C   PHE A 282      20.007  23.645 -19.377  1.00 83.62           C  
ATOM   2362  CB  PHE A 282      21.137  22.902 -17.188  1.00 83.62           C  
ATOM   2363  O   PHE A 282      20.813  24.160 -20.148  1.00 83.62           O  
ATOM   2364  CG  PHE A 282      21.379  23.325 -15.751  1.00 83.62           C  
ATOM   2365  CD1 PHE A 282      22.043  24.533 -15.480  1.00 83.62           C  
ATOM   2366  CD2 PHE A 282      20.840  22.584 -14.689  1.00 83.62           C  
ATOM   2367  CE1 PHE A 282      22.135  25.006 -14.159  1.00 83.62           C  
ATOM   2368  CE2 PHE A 282      20.932  23.052 -13.368  1.00 83.62           C  
ATOM   2369  CZ  PHE A 282      21.582  24.265 -13.103  1.00 83.62           C  
ATOM   2370  N   HIS A 283      18.915  23.044 -19.852  1.00 81.63           N  
ATOM   2371  CA  HIS A 283      18.679  22.834 -21.287  1.00 81.63           C  
ATOM   2372  C   HIS A 283      18.118  24.084 -21.997  1.00 81.63           C  
ATOM   2373  CB  HIS A 283      17.836  21.568 -21.480  1.00 81.63           C  
ATOM   2374  O   HIS A 283      17.068  24.038 -22.639  1.00 81.63           O  
ATOM   2375  CG  HIS A 283      18.621  20.317 -21.190  1.00 81.63           C  
ATOM   2376  CD2 HIS A 283      19.075  19.433 -22.131  1.00 81.63           C  
ATOM   2377  ND1 HIS A 283      19.069  19.866 -19.964  1.00 81.63           N  
ATOM   2378  CE1 HIS A 283      19.775  18.741 -20.174  1.00 81.63           C  
ATOM   2379  NE2 HIS A 283      19.792  18.435 -21.481  1.00 81.63           N  
ATOM   2380  N   ARG A 284      18.790  25.239 -21.881  1.00 79.41           N  
ATOM   2381  CA  ARG A 284      18.296  26.554 -22.358  1.00 79.41           C  
ATOM   2382  C   ARG A 284      17.994  26.622 -23.862  1.00 79.41           C  
ATOM   2383  CB  ARG A 284      19.289  27.664 -21.971  1.00 79.41           C  
ATOM   2384  O   ARG A 284      17.123  27.384 -24.258  1.00 79.41           O  
ATOM   2385  CG  ARG A 284      19.409  27.858 -20.450  1.00 79.41           C  
ATOM   2386  CD  ARG A 284      20.317  29.052 -20.134  1.00 79.41           C  
ATOM   2387  NE  ARG A 284      20.494  29.230 -18.681  1.00 79.41           N  
ATOM   2388  NH1 ARG A 284      21.811  31.119 -18.769  1.00 79.41           N  
ATOM   2389  NH2 ARG A 284      21.322  30.206 -16.797  1.00 79.41           N  
ATOM   2390  CZ  ARG A 284      21.203  30.181 -18.094  1.00 79.41           C  
ATOM   2391  N   ARG A 285      18.655  25.803 -24.691  1.00 84.59           N  
ATOM   2392  CA  ARG A 285      18.473  25.781 -26.159  1.00 84.59           C  
ATOM   2393  C   ARG A 285      17.160  25.132 -26.631  1.00 84.59           C  
ATOM   2394  CB  ARG A 285      19.681  25.100 -26.835  1.00 84.59           C  
ATOM   2395  O   ARG A 285      16.842  25.209 -27.812  1.00 84.59           O  
ATOM   2396  CG  ARG A 285      21.010  25.851 -26.641  1.00 84.59           C  
ATOM   2397  CD  ARG A 285      22.138  25.171 -27.436  1.00 84.59           C  
ATOM   2398  NE  ARG A 285      23.444  25.830 -27.230  1.00 84.59           N  
ATOM   2399  NH1 ARG A 285      24.734  24.404 -28.500  1.00 84.59           N  
ATOM   2400  NH2 ARG A 285      25.704  26.088 -27.423  1.00 84.59           N  
ATOM   2401  CZ  ARG A 285      24.613  25.441 -27.717  1.00 84.59           C  
ATOM   2402  N   LYS A 286      16.418  24.445 -25.755  1.00 83.13           N  
ATOM   2403  CA  LYS A 286      15.172  23.739 -26.107  1.00 83.13           C  
ATOM   2404  C   LYS A 286      13.951  24.604 -25.808  1.00 83.13           C  
ATOM   2405  CB  LYS A 286      15.095  22.392 -25.368  1.00 83.13           C  
ATOM   2406  O   LYS A 286      13.913  25.286 -24.783  1.00 83.13           O  
ATOM   2407  CG  LYS A 286      16.200  21.395 -25.758  1.00 83.13           C  
ATOM   2408  CD  LYS A 286      16.057  20.878 -27.198  1.00 83.13           C  
ATOM   2409  CE  LYS A 286      17.129  19.821 -27.495  1.00 83.13           C  
ATOM   2410  NZ  LYS A 286      17.027  19.318 -28.889  1.00 83.13           N  
ATOM   2411  N   THR A 287      12.930  24.529 -26.662  1.00 87.82           N  
ATOM   2412  CA  THR A 287      11.664  25.235 -26.416  1.00 87.82           C  
ATOM   2413  C   THR A 287      10.958  24.667 -25.184  1.00 87.82           C  
ATOM   2414  CB  THR A 287      10.715  25.214 -27.627  1.00 87.82           C  
ATOM   2415  O   THR A 287      11.118  23.494 -24.839  1.00 87.82           O  
ATOM   2416  CG2 THR A 287      11.364  25.752 -28.900  1.00 87.82           C  
ATOM   2417  OG1 THR A 287      10.262  23.911 -27.904  1.00 87.82           O  
ATOM   2418  N   VAL A 288      10.138  25.490 -24.525  1.00 87.39           N  
ATOM   2419  CA  VAL A 288       9.363  25.085 -23.338  1.00 87.39           C  
ATOM   2420  C   VAL A 288       8.515  23.839 -23.624  1.00 87.39           C  
ATOM   2421  CB  VAL A 288       8.494  26.267 -22.857  1.00 87.39           C  
ATOM   2422  O   VAL A 288       8.508  22.906 -22.825  1.00 87.39           O  
ATOM   2423  CG1 VAL A 288       7.564  25.891 -21.702  1.00 87.39           C  
ATOM   2424  CG2 VAL A 288       9.380  27.426 -22.382  1.00 87.39           C  
ATOM   2425  N   MET A 289       7.882  23.772 -24.800  1.00 88.87           N  
ATOM   2426  CA  MET A 289       7.095  22.608 -25.228  1.00 88.87           C  
ATOM   2427  C   MET A 289       7.940  21.336 -25.374  1.00 88.87           C  
ATOM   2428  CB  MET A 289       6.383  22.919 -26.556  1.00 88.87           C  
ATOM   2429  O   MET A 289       7.523  20.272 -24.922  1.00 88.87           O  
ATOM   2430  CG  MET A 289       5.201  23.878 -26.382  1.00 88.87           C  
ATOM   2431  SD  MET A 289       3.870  23.204 -25.351  1.00 88.87           S  
ATOM   2432  CE  MET A 289       2.611  24.490 -25.566  1.00 88.87           C  
ATOM   2433  N   GLN A 290       9.143  21.427 -25.955  1.00 89.76           N  
ATOM   2434  CA  GLN A 290      10.043  20.273 -26.078  1.00 89.76           C  
ATOM   2435  C   GLN A 290      10.501  19.766 -24.706  1.00 89.76           C  
ATOM   2436  CB  GLN A 290      11.266  20.645 -26.927  1.00 89.76           C  
ATOM   2437  O   GLN A 290      10.503  18.556 -24.478  1.00 89.76           O  
ATOM   2438  CG  GLN A 290      10.942  20.746 -28.424  1.00 89.76           C  
ATOM   2439  CD  GLN A 290      12.110  21.300 -29.238  1.00 89.76           C  
ATOM   2440  NE2 GLN A 290      11.981  21.353 -30.546  1.00 89.76           N  
ATOM   2441  OE1 GLN A 290      13.155  21.685 -28.729  1.00 89.76           O  
ATOM   2442  N   LYS A 291      10.841  20.680 -23.785  1.00 88.21           N  
ATOM   2443  CA  LYS A 291      11.226  20.331 -22.409  1.00 88.21           C  
ATOM   2444  C   LYS A 291      10.103  19.591 -21.690  1.00 88.21           C  
ATOM   2445  CB  LYS A 291      11.591  21.585 -21.605  1.00 88.21           C  
ATOM   2446  O   LYS A 291      10.330  18.499 -21.178  1.00 88.21           O  
ATOM   2447  CG  LYS A 291      12.895  22.252 -22.051  1.00 88.21           C  
ATOM   2448  CD  LYS A 291      13.145  23.463 -21.146  1.00 88.21           C  
ATOM   2449  CE  LYS A 291      14.510  24.070 -21.439  1.00 88.21           C  
ATOM   2450  NZ  LYS A 291      14.916  25.027 -20.380  1.00 88.21           N  
ATOM   2451  N   TRP A 292       8.896  20.158 -21.680  1.00 89.42           N  
ATOM   2452  CA  TRP A 292       7.758  19.559 -20.982  1.00 89.42           C  
ATOM   2453  C   TRP A 292       7.315  18.244 -21.602  1.00 89.42           C  
ATOM   2454  CB  TRP A 292       6.590  20.540 -20.915  1.00 89.42           C  
ATOM   2455  O   TRP A 292       7.053  17.309 -20.856  1.00 89.42           O  
ATOM   2456  CG  TRP A 292       6.731  21.534 -19.814  1.00 89.42           C  
ATOM   2457  CD1 TRP A 292       6.897  22.863 -19.966  1.00 89.42           C  
ATOM   2458  CD2 TRP A 292       6.719  21.291 -18.376  1.00 89.42           C  
ATOM   2459  CE2 TRP A 292       6.889  22.541 -17.710  1.00 89.42           C  
ATOM   2460  CE3 TRP A 292       6.575  20.140 -17.571  1.00 89.42           C  
ATOM   2461  NE1 TRP A 292       6.991  23.466 -18.727  1.00 89.42           N  
ATOM   2462  CH2 TRP A 292       6.769  21.484 -15.539  1.00 89.42           C  
ATOM   2463  CZ2 TRP A 292       6.915  22.648 -16.313  1.00 89.42           C  
ATOM   2464  CZ3 TRP A 292       6.601  20.236 -16.166  1.00 89.42           C  
ATOM   2465  N   SER A 293       7.290  18.138 -22.933  1.00 90.36           N  
ATOM   2466  CA  SER A 293       6.987  16.875 -23.610  1.00 90.36           C  
ATOM   2467  C   SER A 293       7.967  15.779 -23.183  1.00 90.36           C  
ATOM   2468  CB  SER A 293       7.021  17.083 -25.126  1.00 90.36           C  
ATOM   2469  O   SER A 293       7.553  14.707 -22.748  1.00 90.36           O  
ATOM   2470  OG  SER A 293       6.720  15.872 -25.788  1.00 90.36           O  
ATOM   2471  N   PHE A 294       9.269  16.071 -23.195  1.00 87.88           N  
ATOM   2472  CA  PHE A 294      10.285  15.104 -22.791  1.00 87.88           C  
ATOM   2473  C   PHE A 294      10.206  14.739 -21.301  1.00 87.88           C  
ATOM   2474  CB  PHE A 294      11.656  15.668 -23.157  1.00 87.88           C  
ATOM   2475  O   PHE A 294      10.235  13.559 -20.953  1.00 87.88           O  
ATOM   2476  CG  PHE A 294      12.772  14.668 -22.975  1.00 87.88           C  
ATOM   2477  CD1 PHE A 294      13.667  14.789 -21.900  1.00 87.88           C  
ATOM   2478  CD2 PHE A 294      12.936  13.631 -23.912  1.00 87.88           C  
ATOM   2479  CE1 PHE A 294      14.755  13.907 -21.812  1.00 87.88           C  
ATOM   2480  CE2 PHE A 294      14.013  12.736 -23.800  1.00 87.88           C  
ATOM   2481  CZ  PHE A 294      14.936  12.889 -22.755  1.00 87.88           C  
ATOM   2482  N   ILE A 295      10.054  15.730 -20.415  1.00 90.52           N  
ATOM   2483  CA  ILE A 295       9.886  15.516 -18.969  1.00 90.52           C  
ATOM   2484  C   ILE A 295       8.659  14.643 -18.698  1.00 90.52           C  
ATOM   2485  CB  ILE A 295       9.787  16.875 -18.234  1.00 90.52           C  
ATOM   2486  O   ILE A 295       8.760  13.646 -17.978  1.00 90.52           O  
ATOM   2487  CG1 ILE A 295      11.181  17.541 -18.171  1.00 90.52           C  
ATOM   2488  CG2 ILE A 295       9.192  16.710 -16.821  1.00 90.52           C  
ATOM   2489  CD1 ILE A 295      11.129  19.025 -17.782  1.00 90.52           C  
ATOM   2490  N   PHE A 296       7.522  14.999 -19.297  1.00 90.16           N  
ATOM   2491  CA  PHE A 296       6.253  14.302 -19.135  1.00 90.16           C  
ATOM   2492  C   PHE A 296       6.371  12.842 -19.574  1.00 90.16           C  
ATOM   2493  CB  PHE A 296       5.167  15.052 -19.917  1.00 90.16           C  
ATOM   2494  O   PHE A 296       6.084  11.936 -18.793  1.00 90.16           O  
ATOM   2495  CG  PHE A 296       3.787  14.462 -19.742  1.00 90.16           C  
ATOM   2496  CD1 PHE A 296       3.327  13.461 -20.617  1.00 90.16           C  
ATOM   2497  CD2 PHE A 296       2.968  14.900 -18.685  1.00 90.16           C  
ATOM   2498  CE1 PHE A 296       2.060  12.887 -20.423  1.00 90.16           C  
ATOM   2499  CE2 PHE A 296       1.704  14.321 -18.487  1.00 90.16           C  
ATOM   2500  CZ  PHE A 296       1.250  13.313 -19.355  1.00 90.16           C  
ATOM   2501  N   TRP A 297       6.864  12.609 -20.791  1.00 88.78           N  
ATOM   2502  CA  TRP A 297       6.929  11.275 -21.380  1.00 88.78           C  
ATOM   2503  C   TRP A 297       8.089  10.417 -20.901  1.00 88.78           C  
ATOM   2504  CB  TRP A 297       6.963  11.378 -22.906  1.00 88.78           C  
ATOM   2505  O   TRP A 297       8.063   9.231 -21.181  1.00 88.78           O  
ATOM   2506  CG  TRP A 297       5.661  11.782 -23.506  1.00 88.78           C  
ATOM   2507  CD1 TRP A 297       5.418  12.922 -24.188  1.00 88.78           C  
ATOM   2508  CD2 TRP A 297       4.407  11.037 -23.502  1.00 88.78           C  
ATOM   2509  CE2 TRP A 297       3.429  11.812 -24.193  1.00 88.78           C  
ATOM   2510  CE3 TRP A 297       4.001   9.782 -22.997  1.00 88.78           C  
ATOM   2511  NE1 TRP A 297       4.097  12.953 -24.579  1.00 88.78           N  
ATOM   2512  CH2 TRP A 297       1.739  10.116 -23.861  1.00 88.78           C  
ATOM   2513  CZ2 TRP A 297       2.112  11.370 -24.374  1.00 88.78           C  
ATOM   2514  CZ3 TRP A 297       2.680   9.327 -23.175  1.00 88.78           C  
ATOM   2515  N   LYS A 298       9.103  10.948 -20.211  1.00 88.79           N  
ATOM   2516  CA  LYS A 298      10.259  10.130 -19.807  1.00 88.79           C  
ATOM   2517  C   LYS A 298      10.439  10.011 -18.301  1.00 88.79           C  
ATOM   2518  CB  LYS A 298      11.508  10.638 -20.535  1.00 88.79           C  
ATOM   2519  O   LYS A 298      10.737   8.922 -17.822  1.00 88.79           O  
ATOM   2520  CG  LYS A 298      12.628   9.592 -20.489  1.00 88.79           C  
ATOM   2521  CD  LYS A 298      13.787  10.010 -21.393  1.00 88.79           C  
ATOM   2522  CE  LYS A 298      14.877   8.939 -21.348  1.00 88.79           C  
ATOM   2523  NZ  LYS A 298      16.063   9.336 -22.142  1.00 88.79           N  
ATOM   2524  N   TYR A 299      10.217  11.086 -17.549  1.00 90.78           N  
ATOM   2525  CA  TYR A 299      10.619  11.143 -16.138  1.00 90.78           C  
ATOM   2526  C   TYR A 299       9.468  11.379 -15.170  1.00 90.78           C  
ATOM   2527  CB  TYR A 299      11.701  12.211 -15.971  1.00 90.78           C  
ATOM   2528  O   TYR A 299       9.554  10.962 -14.018  1.00 90.78           O  
ATOM   2529  CG  TYR A 299      12.937  11.926 -16.794  1.00 90.78           C  
ATOM   2530  CD1 TYR A 299      13.776  10.853 -16.447  1.00 90.78           C  
ATOM   2531  CD2 TYR A 299      13.238  12.710 -17.917  1.00 90.78           C  
ATOM   2532  CE1 TYR A 299      14.926  10.562 -17.202  1.00 90.78           C  
ATOM   2533  CE2 TYR A 299      14.383  12.417 -18.673  1.00 90.78           C  
ATOM   2534  OH  TYR A 299      16.349  11.085 -19.063  1.00 90.78           O  
ATOM   2535  CZ  TYR A 299      15.235  11.350 -18.325  1.00 90.78           C  
ATOM   2536  N   LEU A 300       8.369  11.996 -15.609  1.00 91.16           N  
ATOM   2537  CA  LEU A 300       7.294  12.399 -14.703  1.00 91.16           C  
ATOM   2538  C   LEU A 300       6.608  11.203 -14.023  1.00 91.16           C  
ATOM   2539  CB  LEU A 300       6.306  13.264 -15.496  1.00 91.16           C  
ATOM   2540  O   LEU A 300       6.307  11.266 -12.834  1.00 91.16           O  
ATOM   2541  CG  LEU A 300       5.327  14.044 -14.609  1.00 91.16           C  
ATOM   2542  CD1 LEU A 300       6.035  15.141 -13.810  1.00 91.16           C  
ATOM   2543  CD2 LEU A 300       4.269  14.710 -15.483  1.00 91.16           C  
ATOM   2544  N   GLY A 301       6.422  10.091 -14.744  1.00 90.64           N  
ATOM   2545  CA  GLY A 301       5.907   8.840 -14.174  1.00 90.64           C  
ATOM   2546  C   GLY A 301       6.772   8.326 -13.021  1.00 90.64           C  
ATOM   2547  O   GLY A 301       6.282   8.173 -11.903  1.00 90.64           O  
ATOM   2548  N   GLY A 302       8.070   8.123 -13.271  1.00 89.27           N  
ATOM   2549  CA  GLY A 302       9.028   7.678 -12.251  1.00 89.27           C  
ATOM   2550  C   GLY A 302       9.265   8.700 -11.133  1.00 89.27           C  
ATOM   2551  O   GLY A 302       9.543   8.311 -10.001  1.00 89.27           O  
ATOM   2552  N   GLY A 303       9.095   9.992 -11.426  1.00 91.24           N  
ATOM   2553  CA  GLY A 303       9.217  11.095 -10.475  1.00 91.24           C  
ATOM   2554  C   GLY A 303       8.011  11.260  -9.544  1.00 91.24           C  
ATOM   2555  O   GLY A 303       8.185  11.619  -8.384  1.00 91.24           O  
ATOM   2556  N   LEU A 304       6.784  10.999 -10.004  1.00 93.19           N  
ATOM   2557  CA  LEU A 304       5.572  11.234  -9.206  1.00 93.19           C  
ATOM   2558  C   LEU A 304       4.939   9.960  -8.650  1.00 93.19           C  
ATOM   2559  CB  LEU A 304       4.550  12.051 -10.017  1.00 93.19           C  
ATOM   2560  O   LEU A 304       4.382  10.000  -7.553  1.00 93.19           O  
ATOM   2561  CG  LEU A 304       4.973  13.504 -10.307  1.00 93.19           C  
ATOM   2562  CD1 LEU A 304       3.855  14.208 -11.071  1.00 93.19           C  
ATOM   2563  CD2 LEU A 304       5.226  14.316  -9.034  1.00 93.19           C  
ATOM   2564  N   ALA A 305       5.019   8.819  -9.340  1.00 92.50           N  
ATOM   2565  CA  ALA A 305       4.339   7.606  -8.885  1.00 92.50           C  
ATOM   2566  C   ALA A 305       4.810   7.124  -7.496  1.00 92.50           C  
ATOM   2567  CB  ALA A 305       4.432   6.508  -9.950  1.00 92.50           C  
ATOM   2568  O   ALA A 305       3.947   6.825  -6.663  1.00 92.50           O  
ATOM   2569  N   PRO A 306       6.120   7.072  -7.175  1.00 90.68           N  
ATOM   2570  CA  PRO A 306       6.566   6.688  -5.835  1.00 90.68           C  
ATOM   2571  C   PRO A 306       6.150   7.708  -4.765  1.00 90.68           C  
ATOM   2572  CB  PRO A 306       8.089   6.530  -5.925  1.00 90.68           C  
ATOM   2573  O   PRO A 306       5.694   7.305  -3.696  1.00 90.68           O  
ATOM   2574  CG  PRO A 306       8.353   6.341  -7.419  1.00 90.68           C  
ATOM   2575  CD  PRO A 306       7.277   7.218  -8.049  1.00 90.68           C  
ATOM   2576  N   LEU A 307       6.223   9.011  -5.065  1.00 92.44           N  
ATOM   2577  CA  LEU A 307       5.808  10.081  -4.148  1.00 92.44           C  
ATOM   2578  C   LEU A 307       4.320  10.001  -3.814  1.00 92.44           C  
ATOM   2579  CB  LEU A 307       6.100  11.458  -4.768  1.00 92.44           C  
ATOM   2580  O   LEU A 307       3.945   9.993  -2.644  1.00 92.44           O  
ATOM   2581  CG  LEU A 307       7.580  11.848  -4.815  1.00 92.44           C  
ATOM   2582  CD1 LEU A 307       7.702  13.189  -5.534  1.00 92.44           C  
ATOM   2583  CD2 LEU A 307       8.176  11.981  -3.414  1.00 92.44           C  
ATOM   2584  N   LEU A 308       3.470   9.883  -4.835  1.00 93.62           N  
ATOM   2585  CA  LEU A 308       2.024   9.768  -4.658  1.00 93.62           C  
ATOM   2586  C   LEU A 308       1.652   8.505  -3.882  1.00 93.62           C  
ATOM   2587  CB  LEU A 308       1.343   9.766  -6.031  1.00 93.62           C  
ATOM   2588  O   LEU A 308       0.710   8.527  -3.094  1.00 93.62           O  
ATOM   2589  CG  LEU A 308       1.411  11.111  -6.772  1.00 93.62           C  
ATOM   2590  CD1 LEU A 308       0.913  10.889  -8.196  1.00 93.62           C  
ATOM   2591  CD2 LEU A 308       0.534  12.181  -6.126  1.00 93.62           C  
ATOM   2592  N   ARG A 309       2.406   7.415  -4.059  1.00 92.11           N  
ATOM   2593  CA  ARG A 309       2.221   6.181  -3.290  1.00 92.11           C  
ATOM   2594  C   ARG A 309       2.511   6.396  -1.805  1.00 92.11           C  
ATOM   2595  CB  ARG A 309       3.122   5.097  -3.882  1.00 92.11           C  
ATOM   2596  O   ARG A 309       1.698   6.000  -0.973  1.00 92.11           O  
ATOM   2597  CG  ARG A 309       2.758   3.699  -3.382  1.00 92.11           C  
ATOM   2598  CD  ARG A 309       3.750   2.695  -3.968  1.00 92.11           C  
ATOM   2599  NE  ARG A 309       3.587   2.492  -5.424  1.00 92.11           N  
ATOM   2600  NH1 ARG A 309       5.819   2.460  -5.988  1.00 92.11           N  
ATOM   2601  NH2 ARG A 309       4.289   2.350  -7.598  1.00 92.11           N  
ATOM   2602  CZ  ARG A 309       4.559   2.430  -6.323  1.00 92.11           C  
ATOM   2603  N   MET A 310       3.634   7.038  -1.481  1.00 90.79           N  
ATOM   2604  CA  MET A 310       4.003   7.366  -0.098  1.00 90.79           C  
ATOM   2605  C   MET A 310       3.006   8.339   0.530  1.00 90.79           C  
ATOM   2606  CB  MET A 310       5.427   7.942  -0.055  1.00 90.79           C  
ATOM   2607  O   MET A 310       2.540   8.106   1.643  1.00 90.79           O  
ATOM   2608  CG  MET A 310       6.481   6.885  -0.407  1.00 90.79           C  
ATOM   2609  SD  MET A 310       6.501   5.418   0.659  1.00 90.79           S  
ATOM   2610  CE  MET A 310       7.042   6.216   2.186  1.00 90.79           C  
ATOM   2611  N   LEU A 311       2.594   9.368  -0.214  1.00 93.05           N  
ATOM   2612  CA  LEU A 311       1.574  10.321   0.217  1.00 93.05           C  
ATOM   2613  C   LEU A 311       0.225   9.640   0.474  1.00 93.05           C  
ATOM   2614  CB  LEU A 311       1.452  11.415  -0.856  1.00 93.05           C  
ATOM   2615  O   LEU A 311      -0.417   9.917   1.481  1.00 93.05           O  
ATOM   2616  CG  LEU A 311       0.426  12.510  -0.515  1.00 93.05           C  
ATOM   2617  CD1 LEU A 311       0.817  13.300   0.734  1.00 93.05           C  
ATOM   2618  CD2 LEU A 311       0.298  13.475  -1.692  1.00 93.05           C  
ATOM   2619  N   LEU A 312      -0.204   8.727  -0.401  1.00 93.42           N  
ATOM   2620  CA  LEU A 312      -1.458   7.993  -0.236  1.00 93.42           C  
ATOM   2621  C   LEU A 312      -1.441   7.128   1.030  1.00 93.42           C  
ATOM   2622  CB  LEU A 312      -1.710   7.158  -1.503  1.00 93.42           C  
ATOM   2623  O   LEU A 312      -2.425   7.122   1.770  1.00 93.42           O  
ATOM   2624  CG  LEU A 312      -3.016   6.346  -1.490  1.00 93.42           C  
ATOM   2625  CD1 LEU A 312      -4.259   7.237  -1.510  1.00 93.42           C  
ATOM   2626  CD2 LEU A 312      -3.057   5.457  -2.729  1.00 93.42           C  
ATOM   2627  N   ILE A 313      -0.333   6.430   1.303  1.00 91.39           N  
ATOM   2628  CA  ILE A 313      -0.173   5.642   2.535  1.00 91.39           C  
ATOM   2629  C   ILE A 313      -0.160   6.572   3.757  1.00 91.39           C  
ATOM   2630  CB  ILE A 313       1.095   4.760   2.463  1.00 91.39           C  
ATOM   2631  O   ILE A 313      -0.842   6.272   4.740  1.00 91.39           O  
ATOM   2632  CG1 ILE A 313       0.988   3.717   1.325  1.00 91.39           C  
ATOM   2633  CG2 ILE A 313       1.315   4.009   3.793  1.00 91.39           C  
ATOM   2634  CD1 ILE A 313       2.347   3.131   0.923  1.00 91.39           C  
ATOM   2635  N   GLY A 314       0.546   7.704   3.664  1.00 91.22           N  
ATOM   2636  CA  GLY A 314       0.622   8.741   4.694  1.00 91.22           C  
ATOM   2637  C   GLY A 314      -0.743   9.309   5.072  1.00 91.22           C  
ATOM   2638  O   GLY A 314      -1.146   9.260   6.230  1.00 91.22           O  
ATOM   2639  N   LEU A 315      -1.511   9.751   4.077  1.00 93.57           N  
ATOM   2640  CA  LEU A 315      -2.863  10.272   4.271  1.00 93.57           C  
ATOM   2641  C   LEU A 315      -3.820   9.211   4.824  1.00 93.57           C  
ATOM   2642  CB  LEU A 315      -3.399  10.806   2.934  1.00 93.57           C  
ATOM   2643  O   LEU A 315      -4.654   9.529   5.670  1.00 93.57           O  
ATOM   2644  CG  LEU A 315      -2.759  12.121   2.465  1.00 93.57           C  
ATOM   2645  CD1 LEU A 315      -3.141  12.355   1.006  1.00 93.57           C  
ATOM   2646  CD2 LEU A 315      -3.277  13.316   3.267  1.00 93.57           C  
ATOM   2647  N   CYS A 316      -3.714   7.954   4.372  1.00 92.50           N  
ATOM   2648  CA  CYS A 316      -4.507   6.863   4.945  1.00 92.50           C  
ATOM   2649  C   CYS A 316      -4.190   6.666   6.432  1.00 92.50           C  
ATOM   2650  CB  CYS A 316      -4.269   5.549   4.187  1.00 92.50           C  
ATOM   2651  O   CYS A 316      -5.113   6.502   7.227  1.00 92.50           O  
ATOM   2652  SG  CYS A 316      -5.019   5.601   2.534  1.00 92.50           S  
ATOM   2653  N   ASN A 317      -2.909   6.693   6.804  1.00 90.51           N  
ATOM   2654  CA  ASN A 317      -2.469   6.506   8.183  1.00 90.51           C  
ATOM   2655  C   ASN A 317      -2.905   7.666   9.085  1.00 90.51           C  
ATOM   2656  CB  ASN A 317      -0.949   6.369   8.183  1.00 90.51           C  
ATOM   2657  O   ASN A 317      -3.510   7.430  10.125  1.00 90.51           O  
ATOM   2658  CG  ASN A 317      -0.416   5.929   9.531  1.00 90.51           C  
ATOM   2659  ND2 ASN A 317       0.431   6.713  10.151  1.00 90.51           N  
ATOM   2660  OD1 ASN A 317      -0.750   4.860  10.021  1.00 90.51           O  
ATOM   2661  N   ASP A 318      -2.687   8.913   8.668  1.00 90.58           N  
ATOM   2662  CA  ASP A 318      -3.094  10.086   9.451  1.00 90.58           C  
ATOM   2663  C   ASP A 318      -4.609  10.118   9.644  1.00 90.58           C  
ATOM   2664  CB  ASP A 318      -2.659  11.368   8.733  1.00 90.58           C  
ATOM   2665  O   ASP A 318      -5.118  10.413  10.729  1.00 90.58           O  
ATOM   2666  CG  ASP A 318      -1.149  11.589   8.739  1.00 90.58           C  
ATOM   2667  OD1 ASP A 318      -0.402  10.815   9.372  1.00 90.58           O  
ATOM   2668  OD2 ASP A 318      -0.725  12.555   8.078  1.00 90.58           O  
ATOM   2669  N   ARG A 319      -5.355   9.747   8.598  1.00 91.27           N  
ATOM   2670  CA  ARG A 319      -6.808   9.643   8.684  1.00 91.27           C  
ATOM   2671  C   ARG A 319      -7.242   8.540   9.644  1.00 91.27           C  
ATOM   2672  CB  ARG A 319      -7.377   9.430   7.275  1.00 91.27           C  
ATOM   2673  O   ARG A 319      -8.204   8.726  10.388  1.00 91.27           O  
ATOM   2674  CG  ARG A 319      -8.901   9.542   7.232  1.00 91.27           C  
ATOM   2675  CD  ARG A 319      -9.341  10.931   7.695  1.00 91.27           C  
ATOM   2676  NE  ARG A 319     -10.769  11.140   7.462  1.00 91.27           N  
ATOM   2677  NH1 ARG A 319     -10.903  13.226   8.415  1.00 91.27           N  
ATOM   2678  NH2 ARG A 319     -12.719  12.210   7.522  1.00 91.27           N  
ATOM   2679  CZ  ARG A 319     -11.451  12.203   7.805  1.00 91.27           C  
ATOM   2680  N   LEU A 320      -6.543   7.411   9.635  1.00 90.77           N  
ATOM   2681  CA  LEU A 320      -6.795   6.303  10.545  1.00 90.77           C  
ATOM   2682  C   LEU A 320      -6.544   6.717  12.000  1.00 90.77           C  
ATOM   2683  CB  LEU A 320      -5.922   5.125  10.101  1.00 90.77           C  
ATOM   2684  O   LEU A 320      -7.400   6.447  12.841  1.00 90.77           O  
ATOM   2685  CG  LEU A 320      -6.138   3.823  10.872  1.00 90.77           C  
ATOM   2686  CD1 LEU A 320      -7.545   3.252  10.660  1.00 90.77           C  
ATOM   2687  CD2 LEU A 320      -5.124   2.824  10.330  1.00 90.77           C  
ATOM   2688  N   VAL A 321      -5.457   7.446  12.274  1.00 88.01           N  
ATOM   2689  CA  VAL A 321      -5.151   8.004  13.603  1.00 88.01           C  
ATOM   2690  C   VAL A 321      -6.272   8.931  14.071  1.00 88.01           C  
ATOM   2691  CB  VAL A 321      -3.787   8.726  13.601  1.00 88.01           C  
ATOM   2692  O   VAL A 321      -6.865   8.679  15.116  1.00 88.01           O  
ATOM   2693  CG1 VAL A 321      -3.520   9.474  14.913  1.00 88.01           C  
ATOM   2694  CG2 VAL A 321      -2.643   7.719  13.413  1.00 88.01           C  
ATOM   2695  N   GLN A 322      -6.671   9.915  13.256  1.00 89.95           N  
ATOM   2696  CA  GLN A 322      -7.782  10.821  13.592  1.00 89.95           C  
ATOM   2697  C   GLN A 322      -9.076  10.061  13.926  1.00 89.95           C  
ATOM   2698  CB  GLN A 322      -8.079  11.741  12.400  1.00 89.95           C  
ATOM   2699  O   GLN A 322      -9.814  10.418  14.847  1.00 89.95           O  
ATOM   2700  CG  GLN A 322      -7.002  12.801  12.148  1.00 89.95           C  
ATOM   2701  CD  GLN A 322      -7.236  13.572  10.850  1.00 89.95           C  
ATOM   2702  NE2 GLN A 322      -6.276  14.377  10.452  1.00 89.95           N  
ATOM   2703  OE1 GLN A 322      -8.262  13.475  10.172  1.00 89.95           O  
ATOM   2704  N   MET A 323      -9.378   9.007  13.165  1.00 88.99           N  
ATOM   2705  CA  MET A 323     -10.559   8.185  13.408  1.00 88.99           C  
ATOM   2706  C   MET A 323     -10.450   7.343  14.678  1.00 88.99           C  
ATOM   2707  CB  MET A 323     -10.792   7.240  12.238  1.00 88.99           C  
ATOM   2708  O   MET A 323     -11.474   7.127  15.329  1.00 88.99           O  
ATOM   2709  CG  MET A 323     -11.345   7.912  10.996  1.00 88.99           C  
ATOM   2710  SD  MET A 323     -11.721   6.649   9.766  1.00 88.99           S  
ATOM   2711  CE  MET A 323     -12.271   7.743   8.465  1.00 88.99           C  
ATOM   2712  N   GLN A 324      -9.261   6.846  15.014  1.00 87.56           N  
ATOM   2713  CA  GLN A 324      -9.021   6.131  16.264  1.00 87.56           C  
ATOM   2714  C   GLN A 324      -9.118   7.068  17.464  1.00 87.56           C  
ATOM   2715  CB  GLN A 324      -7.650   5.459  16.241  1.00 87.56           C  
ATOM   2716  O   GLN A 324      -9.767   6.718  18.441  1.00 87.56           O  
ATOM   2717  CG  GLN A 324      -7.627   4.221  15.343  1.00 87.56           C  
ATOM   2718  CD  GLN A 324      -6.268   3.556  15.435  1.00 87.56           C  
ATOM   2719  NE2 GLN A 324      -6.196   2.309  15.832  1.00 87.56           N  
ATOM   2720  OE1 GLN A 324      -5.222   4.136  15.223  1.00 87.56           O  
ATOM   2721  N   ASP A 325      -8.582   8.281  17.374  1.00 87.47           N  
ATOM   2722  CA  ASP A 325      -8.711   9.272  18.443  1.00 87.47           C  
ATOM   2723  C   ASP A 325     -10.180   9.636  18.675  1.00 87.47           C  
ATOM   2724  CB  ASP A 325      -7.895  10.520  18.091  1.00 87.47           C  
ATOM   2725  O   ASP A 325     -10.663   9.657  19.811  1.00 87.47           O  
ATOM   2726  CG  ASP A 325      -6.387  10.256  18.058  1.00 87.47           C  
ATOM   2727  OD1 ASP A 325      -5.943   9.298  18.735  1.00 87.47           O  
ATOM   2728  OD2 ASP A 325      -5.702  11.034  17.361  1.00 87.47           O  
ATOM   2729  N   PHE A 326     -10.941   9.824  17.592  1.00 87.64           N  
ATOM   2730  CA  PHE A 326     -12.383  10.026  17.694  1.00 87.64           C  
ATOM   2731  C   PHE A 326     -13.093   8.812  18.309  1.00 87.64           C  
ATOM   2732  CB  PHE A 326     -12.959  10.377  16.320  1.00 87.64           C  
ATOM   2733  O   PHE A 326     -13.970   8.986  19.154  1.00 87.64           O  
ATOM   2734  CG  PHE A 326     -14.417  10.786  16.390  1.00 87.64           C  
ATOM   2735  CD1 PHE A 326     -15.430   9.865  16.075  1.00 87.64           C  
ATOM   2736  CD2 PHE A 326     -14.764  12.075  16.830  1.00 87.64           C  
ATOM   2737  CE1 PHE A 326     -16.784  10.231  16.168  1.00 87.64           C  
ATOM   2738  CE2 PHE A 326     -16.117  12.443  16.938  1.00 87.64           C  
ATOM   2739  CZ  PHE A 326     -17.127  11.524  16.601  1.00 87.64           C  
ATOM   2740  N   LEU A 327     -12.706   7.590  17.936  1.00 86.48           N  
ATOM   2741  CA  LEU A 327     -13.237   6.359  18.524  1.00 86.48           C  
ATOM   2742  C   LEU A 327     -12.990   6.304  20.037  1.00 86.48           C  
ATOM   2743  CB  LEU A 327     -12.605   5.152  17.806  1.00 86.48           C  
ATOM   2744  O   LEU A 327     -13.909   5.994  20.797  1.00 86.48           O  
ATOM   2745  CG  LEU A 327     -13.060   3.786  18.329  1.00 86.48           C  
ATOM   2746  CD1 LEU A 327     -14.562   3.610  18.241  1.00 86.48           C  
ATOM   2747  CD2 LEU A 327     -12.407   2.686  17.502  1.00 86.48           C  
ATOM   2748  N   ASN A 328     -11.785   6.663  20.475  1.00 84.35           N  
ATOM   2749  CA  ASN A 328     -11.393   6.686  21.885  1.00 84.35           C  
ATOM   2750  C   ASN A 328     -12.246   7.674  22.670  1.00 84.35           C  
ATOM   2751  CB  ASN A 328      -9.903   7.055  21.998  1.00 84.35           C  
ATOM   2752  O   ASN A 328     -12.792   7.331  23.717  1.00 84.35           O  
ATOM   2753  CG  ASN A 328      -9.017   6.039  21.323  1.00 84.35           C  
ATOM   2754  ND2 ASN A 328      -7.754   6.337  21.126  1.00 84.35           N  
ATOM   2755  OD1 ASN A 328      -9.463   4.978  20.940  1.00 84.35           O  
ATOM   2756  N   LEU A 329     -12.435   8.877  22.123  1.00 85.19           N  
ATOM   2757  CA  LEU A 329     -13.308   9.887  22.715  1.00 85.19           C  
ATOM   2758  C   LEU A 329     -14.756   9.389  22.817  1.00 85.19           C  
ATOM   2759  CB  LEU A 329     -13.226  11.173  21.876  1.00 85.19           C  
ATOM   2760  O   LEU A 329     -15.405   9.577  23.845  1.00 85.19           O  
ATOM   2761  CG  LEU A 329     -11.885  11.920  21.996  1.00 85.19           C  
ATOM   2762  CD1 LEU A 329     -11.822  13.014  20.929  1.00 85.19           C  
ATOM   2763  CD2 LEU A 329     -11.727  12.575  23.370  1.00 85.19           C  
ATOM   2764  N   GLN A 330     -15.271   8.722  21.780  1.00 84.04           N  
ATOM   2765  CA  GLN A 330     -16.628   8.168  21.794  1.00 84.04           C  
ATOM   2766  C   GLN A 330     -16.796   7.084  22.867  1.00 84.04           C  
ATOM   2767  CB  GLN A 330     -16.989   7.612  20.406  1.00 84.04           C  
ATOM   2768  O   GLN A 330     -17.812   7.081  23.567  1.00 84.04           O  
ATOM   2769  CG  GLN A 330     -17.155   8.696  19.330  1.00 84.04           C  
ATOM   2770  CD  GLN A 330     -18.398   9.542  19.523  1.00 84.04           C  
ATOM   2771  NE2 GLN A 330     -18.290  10.852  19.574  1.00 84.04           N  
ATOM   2772  OE1 GLN A 330     -19.500   9.043  19.622  1.00 84.04           O  
ATOM   2773  N   LEU A 331     -15.811   6.195  23.021  1.00 81.53           N  
ATOM   2774  CA  LEU A 331     -15.817   5.146  24.043  1.00 81.53           C  
ATOM   2775  C   LEU A 331     -15.678   5.716  25.457  1.00 81.53           C  
ATOM   2776  CB  LEU A 331     -14.711   4.126  23.735  1.00 81.53           C  
ATOM   2777  O   LEU A 331     -16.422   5.296  26.341  1.00 81.53           O  
ATOM   2778  CG  LEU A 331     -15.014   3.248  22.508  1.00 81.53           C  
ATOM   2779  CD1 LEU A 331     -13.790   2.411  22.171  1.00 81.53           C  
ATOM   2780  CD2 LEU A 331     -16.196   2.302  22.741  1.00 81.53           C  
ATOM   2781  N   LEU A 332     -14.829   6.728  25.652  1.00 81.02           N  
ATOM   2782  CA  LEU A 332     -14.693   7.436  26.926  1.00 81.02           C  
ATOM   2783  C   LEU A 332     -16.011   8.102  27.349  1.00 81.02           C  
ATOM   2784  CB  LEU A 332     -13.563   8.471  26.785  1.00 81.02           C  
ATOM   2785  O   LEU A 332     -16.426   7.986  28.499  1.00 81.02           O  
ATOM   2786  CG  LEU A 332     -13.286   9.278  28.066  1.00 81.02           C  
ATOM   2787  CD1 LEU A 332     -12.736   8.398  29.189  1.00 81.02           C  
ATOM   2788  CD2 LEU A 332     -12.276  10.384  27.767  1.00 81.02           C  
ATOM   2789  N   ILE A 333     -16.712   8.761  26.420  1.00 80.83           N  
ATOM   2790  CA  ILE A 333     -18.023   9.370  26.700  1.00 80.83           C  
ATOM   2791  C   ILE A 333     -19.041   8.306  27.134  1.00 80.83           C  
ATOM   2792  CB  ILE A 333     -18.527  10.155  25.466  1.00 80.83           C  
ATOM   2793  O   ILE A 333     -19.833   8.543  28.050  1.00 80.83           O  
ATOM   2794  CG1 ILE A 333     -17.663  11.414  25.228  1.00 80.83           C  
ATOM   2795  CG2 ILE A 333     -20.005  10.573  25.625  1.00 80.83           C  
ATOM   2796  CD1 ILE A 333     -17.820  12.005  23.819  1.00 80.83           C  
ATOM   2797  N   ILE A 334     -19.036   7.143  26.479  1.00 77.17           N  
ATOM   2798  CA  ILE A 334     -19.925   6.026  26.818  1.00 77.17           C  
ATOM   2799  C   ILE A 334     -19.599   5.485  28.217  1.00 77.17           C  
ATOM   2800  CB  ILE A 334     -19.848   4.949  25.713  1.00 77.17           C  
ATOM   2801  O   ILE A 334     -20.518   5.294  29.017  1.00 77.17           O  
ATOM   2802  CG1 ILE A 334     -20.555   5.463  24.438  1.00 77.17           C  
ATOM   2803  CG2 ILE A 334     -20.492   3.628  26.156  1.00 77.17           C  
ATOM   2804  CD1 ILE A 334     -20.258   4.628  23.190  1.00 77.17           C  
ATOM   2805  N   ASP A 335     -18.319   5.302  28.539  1.00 76.78           N  
ATOM   2806  CA  ASP A 335     -17.873   4.831  29.853  1.00 76.78           C  
ATOM   2807  C   ASP A 335     -18.270   5.802  30.976  1.00 76.78           C  
ATOM   2808  CB  ASP A 335     -16.358   4.600  29.816  1.00 76.78           C  
ATOM   2809  O   ASP A 335     -18.918   5.393  31.943  1.00 76.78           O  
ATOM   2810  CG  ASP A 335     -15.818   3.939  31.092  1.00 76.78           C  
ATOM   2811  OD1 ASP A 335     -16.579   3.206  31.774  1.00 76.78           O  
ATOM   2812  OD2 ASP A 335     -14.633   4.199  31.393  1.00 76.78           O  
ATOM   2813  N   LEU A 336     -18.009   7.106  30.802  1.00 75.08           N  
ATOM   2814  CA  LEU A 336     -18.371   8.158  31.766  1.00 75.08           C  
ATOM   2815  C   LEU A 336     -19.882   8.240  32.025  1.00 75.08           C  
ATOM   2816  CB  LEU A 336     -17.869   9.519  31.249  1.00 75.08           C  
ATOM   2817  O   LEU A 336     -20.320   8.530  33.142  1.00 75.08           O  
ATOM   2818  CG  LEU A 336     -16.346   9.725  31.324  1.00 75.08           C  
ATOM   2819  CD1 LEU A 336     -15.994  11.046  30.638  1.00 75.08           C  
ATOM   2820  CD2 LEU A 336     -15.841   9.784  32.767  1.00 75.08           C  
ATOM   2821  N   ARG A 337     -20.708   7.979  31.006  1.00 73.33           N  
ATOM   2822  CA  ARG A 337     -22.166   7.897  31.178  1.00 73.33           C  
ATOM   2823  C   ARG A 337     -22.556   6.633  31.932  1.00 73.33           C  
ATOM   2824  CB  ARG A 337     -22.873   7.985  29.822  1.00 73.33           C  
ATOM   2825  O   ARG A 337     -23.356   6.709  32.858  1.00 73.33           O  
ATOM   2826  CG  ARG A 337     -22.850   9.417  29.273  1.00 73.33           C  
ATOM   2827  CD  ARG A 337     -23.561   9.458  27.919  1.00 73.33           C  
ATOM   2828  NE  ARG A 337     -23.557  10.819  27.350  1.00 73.33           N  
ATOM   2829  NH1 ARG A 337     -25.663  10.785  26.451  1.00 73.33           N  
ATOM   2830  NH2 ARG A 337     -24.410  12.596  26.198  1.00 73.33           N  
ATOM   2831  CZ  ARG A 337     -24.537  11.389  26.672  1.00 73.33           C  
ATOM   2832  N   HIS A 338     -21.972   5.486  31.593  1.00 68.72           N  
ATOM   2833  CA  HIS A 338     -22.268   4.214  32.251  1.00 68.72           C  
ATOM   2834  C   HIS A 338     -21.785   4.124  33.693  1.00 68.72           C  
ATOM   2835  CB  HIS A 338     -21.690   3.064  31.431  1.00 68.72           C  
ATOM   2836  O   HIS A 338     -22.417   3.431  34.493  1.00 68.72           O  
ATOM   2837  CG  HIS A 338     -22.634   2.660  30.344  1.00 68.72           C  
ATOM   2838  CD2 HIS A 338     -22.383   2.627  29.003  1.00 68.72           C  
ATOM   2839  ND1 HIS A 338     -23.904   2.186  30.543  1.00 68.72           N  
ATOM   2840  CE1 HIS A 338     -24.398   1.850  29.350  1.00 68.72           C  
ATOM   2841  NE2 HIS A 338     -23.516   2.098  28.370  1.00 68.72           N  
ATOM   2842  N   THR A 339     -20.730   4.851  34.067  1.00 67.72           N  
ATOM   2843  CA  THR A 339     -20.289   4.913  35.466  1.00 67.72           C  
ATOM   2844  C   THR A 339     -21.390   5.463  36.374  1.00 67.72           C  
ATOM   2845  CB  THR A 339     -19.011   5.746  35.673  1.00 67.72           C  
ATOM   2846  O   THR A 339     -21.518   4.996  37.506  1.00 67.72           O  
ATOM   2847  CG2 THR A 339     -17.991   4.984  36.514  1.00 67.72           C  
ATOM   2848  OG1 THR A 339     -18.353   6.135  34.497  1.00 67.72           O  
ATOM   2849  N   LYS A 340     -22.237   6.368  35.857  1.00 64.88           N  
ATOM   2850  CA  LYS A 340     -23.421   6.887  36.561  1.00 64.88           C  
ATOM   2851  C   LYS A 340     -24.537   5.843  36.718  1.00 64.88           C  
ATOM   2852  CB  LYS A 340     -23.956   8.152  35.862  1.00 64.88           C  
ATOM   2853  O   LYS A 340     -25.368   5.981  37.603  1.00 64.88           O  
ATOM   2854  CG  LYS A 340     -22.920   9.287  35.790  1.00 64.88           C  
ATOM   2855  CD  LYS A 340     -23.530  10.571  35.211  1.00 64.88           C  
ATOM   2856  CE  LYS A 340     -22.478  11.689  35.210  1.00 64.88           C  
ATOM   2857  NZ  LYS A 340     -23.055  12.999  34.811  1.00 64.88           N  
ATOM   2858  N   PHE A 341     -24.529   4.775  35.914  1.00 58.88           N  
ATOM   2859  CA  PHE A 341     -25.550   3.715  35.892  1.00 58.88           C  
ATOM   2860  C   PHE A 341     -25.079   2.374  36.478  1.00 58.88           C  
ATOM   2861  CB  PHE A 341     -26.081   3.537  34.461  1.00 58.88           C  
ATOM   2862  O   PHE A 341     -25.750   1.358  36.284  1.00 58.88           O  
ATOM   2863  CG  PHE A 341     -26.801   4.746  33.909  1.00 58.88           C  
ATOM   2864  CD1 PHE A 341     -28.061   5.107  34.420  1.00 58.88           C  
ATOM   2865  CD2 PHE A 341     -26.225   5.500  32.872  1.00 58.88           C  
ATOM   2866  CE1 PHE A 341     -28.734   6.228  33.904  1.00 58.88           C  
ATOM   2867  CE2 PHE A 341     -26.893   6.625  32.362  1.00 58.88           C  
ATOM   2868  CZ  PHE A 341     -28.148   6.988  32.878  1.00 58.88           C  
ATOM   2869  N   LYS A 342     -23.952   2.342  37.212  1.00 58.48           N  
ATOM   2870  CA  LYS A 342     -23.398   1.125  37.851  1.00 58.48           C  
ATOM   2871  C   LYS A 342     -24.415   0.312  38.672  1.00 58.48           C  
ATOM   2872  CB  LYS A 342     -22.219   1.505  38.765  1.00 58.48           C  
ATOM   2873  O   LYS A 342     -24.174  -0.864  38.906  1.00 58.48           O  
ATOM   2874  CG  LYS A 342     -20.869   1.589  38.037  1.00 58.48           C  
ATOM   2875  CD  LYS A 342     -19.795   1.988  39.060  1.00 58.48           C  
ATOM   2876  CE  LYS A 342     -18.385   2.051  38.468  1.00 58.48           C  
ATOM   2877  NZ  LYS A 342     -17.441   2.605  39.478  1.00 58.48           N  
ATOM   2878  N   GLN A 343     -25.532   0.912  39.079  1.00 58.04           N  
ATOM   2879  CA  GLN A 343     -26.567   0.279  39.895  1.00 58.04           C  
ATOM   2880  C   GLN A 343     -27.430  -0.771  39.162  1.00 58.04           C  
ATOM   2881  CB  GLN A 343     -27.436   1.388  40.516  1.00 58.04           C  
ATOM   2882  O   GLN A 343     -28.114  -1.528  39.839  1.00 58.04           O  
ATOM   2883  CG  GLN A 343     -26.666   2.205  41.574  1.00 58.04           C  
ATOM   2884  CD  GLN A 343     -27.501   3.325  42.191  1.00 58.04           C  
ATOM   2885  NE2 GLN A 343     -27.077   3.896  43.297  1.00 58.04           N  
ATOM   2886  OE1 GLN A 343     -28.526   3.729  41.678  1.00 58.04           O  
ATOM   2887  N   LEU A 344     -27.422  -0.861  37.821  1.00 60.67           N  
ATOM   2888  CA  LEU A 344     -28.450  -1.636  37.092  1.00 60.67           C  
ATOM   2889  C   LEU A 344     -28.003  -2.969  36.450  1.00 60.67           C  
ATOM   2890  CB  LEU A 344     -29.127  -0.696  36.072  1.00 60.67           C  
ATOM   2891  O   LEU A 344     -28.863  -3.809  36.202  1.00 60.67           O  
ATOM   2892  CG  LEU A 344     -30.180   0.227  36.723  1.00 60.67           C  
ATOM   2893  CD1 LEU A 344     -30.342   1.512  35.909  1.00 60.67           C  
ATOM   2894  CD2 LEU A 344     -31.546  -0.459  36.807  1.00 60.67           C  
ATOM   2895  N   ASP A 345     -26.718  -3.194  36.130  1.00 69.18           N  
ATOM   2896  CA  ASP A 345     -26.282  -4.434  35.442  1.00 69.18           C  
ATOM   2897  C   ASP A 345     -24.767  -4.705  35.569  1.00 69.18           C  
ATOM   2898  CB  ASP A 345     -26.708  -4.364  33.960  1.00 69.18           C  
ATOM   2899  O   ASP A 345     -23.962  -4.311  34.717  1.00 69.18           O  
ATOM   2900  CG  ASP A 345     -26.570  -5.679  33.180  1.00 69.18           C  
ATOM   2901  OD1 ASP A 345     -26.005  -6.665  33.706  1.00 69.18           O  
ATOM   2902  OD2 ASP A 345     -26.999  -5.654  31.997  1.00 69.18           O  
ATOM   2903  N   GLY A 346     -24.363  -5.387  36.646  1.00 69.68           N  
ATOM   2904  CA  GLY A 346     -22.951  -5.656  36.955  1.00 69.68           C  
ATOM   2905  C   GLY A 346     -22.212  -6.479  35.891  1.00 69.68           C  
ATOM   2906  O   GLY A 346     -21.041  -6.211  35.615  1.00 69.68           O  
ATOM   2907  N   ASN A 347     -22.897  -7.423  35.234  1.00 77.74           N  
ATOM   2908  CA  ASN A 347     -22.292  -8.297  34.222  1.00 77.74           C  
ATOM   2909  C   ASN A 347     -21.958  -7.550  32.927  1.00 77.74           C  
ATOM   2910  CB  ASN A 347     -23.241  -9.477  33.934  1.00 77.74           C  
ATOM   2911  O   ASN A 347     -20.918  -7.795  32.315  1.00 77.74           O  
ATOM   2912  CG  ASN A 347     -23.165 -10.572  34.981  1.00 77.74           C  
ATOM   2913  ND2 ASN A 347     -24.088 -11.504  34.967  1.00 77.74           N  
ATOM   2914  OD1 ASN A 347     -22.267 -10.632  35.796  1.00 77.74           O  
ATOM   2915  N   PHE A 348     -22.824  -6.631  32.493  1.00 73.73           N  
ATOM   2916  CA  PHE A 348     -22.522  -5.795  31.333  1.00 73.73           C  
ATOM   2917  C   PHE A 348     -21.351  -4.849  31.620  1.00 73.73           C  
ATOM   2918  CB  PHE A 348     -23.774  -5.018  30.914  1.00 73.73           C  
ATOM   2919  O   PHE A 348     -20.433  -4.751  30.804  1.00 73.73           O  
ATOM   2920  CG  PHE A 348     -23.487  -3.969  29.859  1.00 73.73           C  
ATOM   2921  CD1 PHE A 348     -23.345  -2.621  30.236  1.00 73.73           C  
ATOM   2922  CD2 PHE A 348     -23.286  -4.345  28.519  1.00 73.73           C  
ATOM   2923  CE1 PHE A 348     -23.004  -1.653  29.278  1.00 73.73           C  
ATOM   2924  CE2 PHE A 348     -22.946  -3.373  27.561  1.00 73.73           C  
ATOM   2925  CZ  PHE A 348     -22.804  -2.030  27.943  1.00 73.73           C  
ATOM   2926  N   VAL A 349     -21.363  -4.181  32.780  1.00 73.46           N  
ATOM   2927  CA  VAL A 349     -20.323  -3.211  33.156  1.00 73.46           C  
ATOM   2928  C   VAL A 349     -18.953  -3.884  33.273  1.00 73.46           C  
ATOM   2929  CB  VAL A 349     -20.703  -2.477  34.458  1.00 73.46           C  
ATOM   2930  O   VAL A 349     -17.968  -3.320  32.798  1.00 73.46           O  
ATOM   2931  CG1 VAL A 349     -19.587  -1.547  34.959  1.00 73.46           C  
ATOM   2932  CG2 VAL A 349     -21.950  -1.605  34.247  1.00 73.46           C  
ATOM   2933  N   SER A 350     -18.871  -5.090  33.844  1.00 76.76           N  
ATOM   2934  CA  SER A 350     -17.603  -5.824  33.955  1.00 76.76           C  
ATOM   2935  C   SER A 350     -17.045  -6.227  32.586  1.00 76.76           C  
ATOM   2936  CB  SER A 350     -17.766  -7.047  34.866  1.00 76.76           C  
ATOM   2937  O   SER A 350     -15.870  -5.982  32.305  1.00 76.76           O  
ATOM   2938  OG  SER A 350     -18.608  -8.021  34.283  1.00 76.76           O  
ATOM   2939  N   GLN A 351     -17.888  -6.767  31.698  1.00 77.35           N  
ATOM   2940  CA  GLN A 351     -17.478  -7.138  30.340  1.00 77.35           C  
ATOM   2941  C   GLN A 351     -17.076  -5.923  29.505  1.00 77.35           C  
ATOM   2942  CB  GLN A 351     -18.607  -7.883  29.617  1.00 77.35           C  
ATOM   2943  O   GLN A 351     -16.089  -5.984  28.772  1.00 77.35           O  
ATOM   2944  CG  GLN A 351     -18.805  -9.299  30.165  1.00 77.35           C  
ATOM   2945  CD  GLN A 351     -19.847 -10.098  29.388  1.00 77.35           C  
ATOM   2946  NE2 GLN A 351     -20.298 -11.200  29.944  1.00 77.35           N  
ATOM   2947  OE1 GLN A 351     -20.235  -9.802  28.261  1.00 77.35           O  
ATOM   2948  N   PHE A 352     -17.828  -4.826  29.607  1.00 76.99           N  
ATOM   2949  CA  PHE A 352     -17.521  -3.590  28.897  1.00 76.99           C  
ATOM   2950  C   PHE A 352     -16.177  -3.021  29.351  1.00 76.99           C  
ATOM   2951  CB  PHE A 352     -18.658  -2.582  29.087  1.00 76.99           C  
ATOM   2952  O   PHE A 352     -15.319  -2.781  28.508  1.00 76.99           O  
ATOM   2953  CG  PHE A 352     -18.408  -1.277  28.361  1.00 76.99           C  
ATOM   2954  CD1 PHE A 352     -17.906  -0.164  29.060  1.00 76.99           C  
ATOM   2955  CD2 PHE A 352     -18.625  -1.189  26.972  1.00 76.99           C  
ATOM   2956  CE1 PHE A 352     -17.633   1.031  28.377  1.00 76.99           C  
ATOM   2957  CE2 PHE A 352     -18.334   0.007  26.289  1.00 76.99           C  
ATOM   2958  CZ  PHE A 352     -17.837   1.117  26.991  1.00 76.99           C  
ATOM   2959  N   LYS A 353     -15.949  -2.918  30.667  1.00 78.55           N  
ATOM   2960  CA  LYS A 353     -14.666  -2.469  31.219  1.00 78.55           C  
ATOM   2961  C   LYS A 353     -13.506  -3.351  30.785  1.00 78.55           C  
ATOM   2962  CB  LYS A 353     -14.726  -2.430  32.744  1.00 78.55           C  
ATOM   2963  O   LYS A 353     -12.494  -2.825  30.353  1.00 78.55           O  
ATOM   2964  CG  LYS A 353     -15.451  -1.174  33.225  1.00 78.55           C  
ATOM   2965  CD  LYS A 353     -15.373  -1.130  34.747  1.00 78.55           C  
ATOM   2966  CE  LYS A 353     -15.876   0.226  35.225  1.00 78.55           C  
ATOM   2967  NZ  LYS A 353     -15.330   0.501  36.570  1.00 78.55           N  
ATOM   2968  N   SER A 354     -13.655  -4.675  30.838  1.00 78.08           N  
ATOM   2969  CA  SER A 354     -12.608  -5.599  30.384  1.00 78.08           C  
ATOM   2970  C   SER A 354     -12.250  -5.380  28.907  1.00 78.08           C  
ATOM   2971  CB  SER A 354     -13.068  -7.038  30.623  1.00 78.08           C  
ATOM   2972  O   SER A 354     -11.071  -5.285  28.563  1.00 78.08           O  
ATOM   2973  OG  SER A 354     -12.141  -7.965  30.096  1.00 78.08           O  
ATOM   2974  N   LEU A 355     -13.256  -5.235  28.037  1.00 75.89           N  
ATOM   2975  CA  LEU A 355     -13.036  -4.961  26.615  1.00 75.89           C  
ATOM   2976  C   LEU A 355     -12.449  -3.568  26.373  1.00 75.89           C  
ATOM   2977  CB  LEU A 355     -14.354  -5.119  25.843  1.00 75.89           C  
ATOM   2978  O   LEU A 355     -11.603  -3.429  25.496  1.00 75.89           O  
ATOM   2979  CG  LEU A 355     -14.812  -6.575  25.668  1.00 75.89           C  
ATOM   2980  CD1 LEU A 355     -16.228  -6.596  25.088  1.00 75.89           C  
ATOM   2981  CD2 LEU A 355     -13.913  -7.358  24.706  1.00 75.89           C  
ATOM   2982  N   GLN A 356     -12.865  -2.561  27.138  1.00 75.08           N  
ATOM   2983  CA  GLN A 356     -12.330  -1.206  27.051  1.00 75.08           C  
ATOM   2984  C   GLN A 356     -10.878  -1.153  27.523  1.00 75.08           C  
ATOM   2985  CB  GLN A 356     -13.217  -0.264  27.864  1.00 75.08           C  
ATOM   2986  O   GLN A 356     -10.044  -0.603  26.824  1.00 75.08           O  
ATOM   2987  CG  GLN A 356     -12.795   1.209  27.727  1.00 75.08           C  
ATOM   2988  CD  GLN A 356     -13.654   2.111  28.604  1.00 75.08           C  
ATOM   2989  NE2 GLN A 356     -13.238   3.330  28.856  1.00 75.08           N  
ATOM   2990  OE1 GLN A 356     -14.697   1.714  29.097  1.00 75.08           O  
ATOM   2991  N   THR A 357     -10.532  -1.800  28.637  1.00 72.55           N  
ATOM   2992  CA  THR A 357      -9.137  -1.916  29.077  1.00 72.55           C  
ATOM   2993  C   THR A 357      -8.297  -2.649  28.035  1.00 72.55           C  
ATOM   2994  CB  THR A 357      -9.040  -2.647  30.423  1.00 72.55           C  
ATOM   2995  O   THR A 357      -7.193  -2.214  27.730  1.00 72.55           O  
ATOM   2996  CG2 THR A 357      -7.619  -2.661  30.980  1.00 72.55           C  
ATOM   2997  OG1 THR A 357      -9.841  -2.007  31.388  1.00 72.55           O  
ATOM   2998  N   CYS A 358      -8.818  -3.725  27.436  1.00 71.78           N  
ATOM   2999  CA  CYS A 358      -8.141  -4.411  26.335  1.00 71.78           C  
ATOM   3000  C   CYS A 358      -7.931  -3.479  25.133  1.00 71.78           C  
ATOM   3001  CB  CYS A 358      -8.959  -5.653  25.959  1.00 71.78           C  
ATOM   3002  O   CYS A 358      -6.849  -3.455  24.558  1.00 71.78           O  
ATOM   3003  SG  CYS A 358      -8.113  -6.614  24.670  1.00 71.78           S  
ATOM   3004  N   PHE A 359      -8.938  -2.683  24.787  1.00 71.28           N  
ATOM   3005  CA  PHE A 359      -8.883  -1.704  23.710  1.00 71.28           C  
ATOM   3006  C   PHE A 359      -7.874  -0.577  23.992  1.00 71.28           C  
ATOM   3007  CB  PHE A 359     -10.313  -1.200  23.510  1.00 71.28           C  
ATOM   3008  O   PHE A 359      -7.036  -0.289  23.141  1.00 71.28           O  
ATOM   3009  CG  PHE A 359     -10.457  -0.104  22.496  1.00 71.28           C  
ATOM   3010  CD1 PHE A 359     -10.346   1.231  22.909  1.00 71.28           C  
ATOM   3011  CD2 PHE A 359     -10.767  -0.412  21.163  1.00 71.28           C  
ATOM   3012  CE1 PHE A 359     -10.523   2.255  21.977  1.00 71.28           C  
ATOM   3013  CE2 PHE A 359     -10.940   0.625  20.233  1.00 71.28           C  
ATOM   3014  CZ  PHE A 359     -10.772   1.957  20.629  1.00 71.28           C  
ATOM   3015  N   ASP A 360      -7.881  -0.005  25.196  1.00 69.16           N  
ATOM   3016  CA  ASP A 360      -6.933   1.027  25.629  1.00 69.16           C  
ATOM   3017  C   ASP A 360      -5.497   0.488  25.636  1.00 69.16           C  
ATOM   3018  CB  ASP A 360      -7.300   1.524  27.039  1.00 69.16           C  
ATOM   3019  O   ASP A 360      -4.569   1.158  25.177  1.00 69.16           O  
ATOM   3020  CG  ASP A 360      -8.582   2.365  27.107  1.00 69.16           C  
ATOM   3021  OD1 ASP A 360      -8.983   2.926  26.063  1.00 69.16           O  
ATOM   3022  OD2 ASP A 360      -9.125   2.480  28.229  1.00 69.16           O  
ATOM   3023  N   LEU A 361      -5.306  -0.751  26.104  1.00 61.13           N  
ATOM   3024  CA  LEU A 361      -4.023  -1.447  26.028  1.00 61.13           C  
ATOM   3025  C   LEU A 361      -3.602  -1.679  24.575  1.00 61.13           C  
ATOM   3026  CB  LEU A 361      -4.094  -2.783  26.787  1.00 61.13           C  
ATOM   3027  O   LEU A 361      -2.451  -1.421  24.241  1.00 61.13           O  
ATOM   3028  CG  LEU A 361      -4.086  -2.654  28.320  1.00 61.13           C  
ATOM   3029  CD1 LEU A 361      -4.404  -4.016  28.941  1.00 61.13           C  
ATOM   3030  CD2 LEU A 361      -2.725  -2.195  28.849  1.00 61.13           C  
ATOM   3031  N   GLN A 362      -4.513  -2.116  23.701  1.00 69.22           N  
ATOM   3032  CA  GLN A 362      -4.228  -2.312  22.277  1.00 69.22           C  
ATOM   3033  C   GLN A 362      -3.830  -1.006  21.593  1.00 69.22           C  
ATOM   3034  CB  GLN A 362      -5.437  -2.928  21.557  1.00 69.22           C  
ATOM   3035  O   GLN A 362      -2.888  -1.000  20.813  1.00 69.22           O  
ATOM   3036  CG  GLN A 362      -5.519  -4.446  21.759  1.00 69.22           C  
ATOM   3037  CD  GLN A 362      -6.690  -5.088  21.018  1.00 69.22           C  
ATOM   3038  NE2 GLN A 362      -6.658  -6.392  20.851  1.00 69.22           N  
ATOM   3039  OE1 GLN A 362      -7.617  -4.461  20.523  1.00 69.22           O  
ATOM   3040  N   LEU A 363      -4.488   0.108  21.899  1.00 65.91           N  
ATOM   3041  CA  LEU A 363      -4.141   1.407  21.323  1.00 65.91           C  
ATOM   3042  C   LEU A 363      -2.800   1.938  21.799  1.00 65.91           C  
ATOM   3043  CB  LEU A 363      -5.214   2.407  21.713  1.00 65.91           C  
ATOM   3044  O   LEU A 363      -2.087   2.560  21.018  1.00 65.91           O  
ATOM   3045  CG  LEU A 363      -6.452   2.216  20.850  1.00 65.91           C  
ATOM   3046  CD1 LEU A 363      -7.565   2.867  21.611  1.00 65.91           C  
ATOM   3047  CD2 LEU A 363      -6.319   2.881  19.475  1.00 65.91           C  
ATOM   3048  N   ARG A 364      -2.461   1.707  23.069  1.00 60.67           N  
ATOM   3049  CA  ARG A 364      -1.181   2.147  23.630  1.00 60.67           C  
ATOM   3050  C   ARG A 364      -0.029   1.255  23.185  1.00 60.67           C  
ATOM   3051  CB  ARG A 364      -1.278   2.200  25.157  1.00 60.67           C  
ATOM   3052  O   ARG A 364       1.028   1.763  22.838  1.00 60.67           O  
ATOM   3053  CG  ARG A 364      -2.170   3.356  25.626  1.00 60.67           C  
ATOM   3054  CD  ARG A 364      -2.283   3.315  27.150  1.00 60.67           C  
ATOM   3055  NE  ARG A 364      -3.221   4.333  27.649  1.00 60.67           N  
ATOM   3056  NH1 ARG A 364      -2.717   4.123  29.878  1.00 60.67           N  
ATOM   3057  NH2 ARG A 364      -4.311   5.545  29.235  1.00 60.67           N  
ATOM   3058  CZ  ARG A 364      -3.410   4.662  28.913  1.00 60.67           C  
ATOM   3059  N   ALA A 365      -0.227  -0.059  23.198  1.00 56.11           N  
ATOM   3060  CA  ALA A 365       0.826  -1.019  22.891  1.00 56.11           C  
ATOM   3061  C   ALA A 365       0.991  -1.255  21.384  1.00 56.11           C  
ATOM   3062  CB  ALA A 365       0.519  -2.328  23.631  1.00 56.11           C  
ATOM   3063  O   ALA A 365       2.100  -1.499  20.917  1.00 56.11           O  
ATOM   3064  N   GLN A 366      -0.107  -1.245  20.623  1.00 63.69           N  
ATOM   3065  CA  GLN A 366      -0.142  -1.670  19.221  1.00 63.69           C  
ATOM   3066  C   GLN A 366      -1.193  -0.891  18.410  1.00 63.69           C  
ATOM   3067  CB  GLN A 366      -0.408  -3.183  19.148  1.00 63.69           C  
ATOM   3068  O   GLN A 366      -2.135  -1.490  17.871  1.00 63.69           O  
ATOM   3069  CG  GLN A 366       0.703  -4.036  19.770  1.00 63.69           C  
ATOM   3070  CD  GLN A 366       0.504  -5.522  19.528  1.00 63.69           C  
ATOM   3071  NE2 GLN A 366       1.439  -6.341  19.957  1.00 63.69           N  
ATOM   3072  OE1 GLN A 366      -0.474  -5.984  18.964  1.00 63.69           O  
ATOM   3073  N   PRO A 367      -1.057   0.441  18.285  1.00 64.22           N  
ATOM   3074  CA  PRO A 367      -1.996   1.216  17.491  1.00 64.22           C  
ATOM   3075  C   PRO A 367      -2.012   0.699  16.042  1.00 64.22           C  
ATOM   3076  CB  PRO A 367      -1.543   2.671  17.636  1.00 64.22           C  
ATOM   3077  O   PRO A 367      -0.983   0.318  15.475  1.00 64.22           O  
ATOM   3078  CG  PRO A 367      -0.037   2.547  17.881  1.00 64.22           C  
ATOM   3079  CD  PRO A 367       0.064   1.271  18.715  1.00 64.22           C  
ATOM   3080  N   ILE A 368      -3.208   0.648  15.452  1.00 69.75           N  
ATOM   3081  CA  ILE A 368      -3.426   0.301  14.039  1.00 69.75           C  
ATOM   3082  C   ILE A 368      -2.768   1.391  13.183  1.00 69.75           C  
ATOM   3083  CB  ILE A 368      -4.937   0.154  13.727  1.00 69.75           C  
ATOM   3084  O   ILE A 368      -3.361   2.438  12.942  1.00 69.75           O  
ATOM   3085  CG1 ILE A 368      -5.652  -0.825  14.690  1.00 69.75           C  
ATOM   3086  CG2 ILE A 368      -5.206  -0.300  12.292  1.00 69.75           C  
ATOM   3087  CD1 ILE A 368      -7.157  -0.984  14.420  1.00 69.75           C  
ATOM   3088  N   ARG A 369      -1.513   1.170  12.786  1.00 72.86           N  
ATOM   3089  CA  ARG A 369      -0.679   2.148  12.080  1.00 72.86           C  
ATOM   3090  C   ARG A 369       0.141   1.489  10.980  1.00 72.86           C  
ATOM   3091  CB  ARG A 369       0.232   2.902  13.062  1.00 72.86           C  
ATOM   3092  O   ARG A 369       0.641   0.368  11.128  1.00 72.86           O  
ATOM   3093  CG  ARG A 369      -0.561   3.748  14.074  1.00 72.86           C  
ATOM   3094  CD  ARG A 369       0.423   4.573  14.894  1.00 72.86           C  
ATOM   3095  NE  ARG A 369      -0.176   5.434  15.929  1.00 72.86           N  
ATOM   3096  NH1 ARG A 369       1.757   6.560  16.561  1.00 72.86           N  
ATOM   3097  NH2 ARG A 369      -0.130   7.136  17.459  1.00 72.86           N  
ATOM   3098  CZ  ARG A 369       0.483   6.352  16.626  1.00 72.86           C  
ATOM   3099  N   ASN A 370       0.319   2.226   9.890  1.00 70.53           N  
ATOM   3100  CA  ASN A 370       1.046   1.790   8.705  1.00 70.53           C  
ATOM   3101  C   ASN A 370       2.545   2.045   8.887  1.00 70.53           C  
ATOM   3102  CB  ASN A 370       0.473   2.505   7.470  1.00 70.53           C  
ATOM   3103  O   ASN A 370       3.020   3.173   8.765  1.00 70.53           O  
ATOM   3104  CG  ASN A 370      -0.992   2.187   7.234  1.00 70.53           C  
ATOM   3105  ND2 ASN A 370      -1.700   3.036   6.525  1.00 70.53           N  
ATOM   3106  OD1 ASN A 370      -1.524   1.176   7.672  1.00 70.53           O  
ATOM   3107  N   GLN A 371       3.290   0.984   9.177  1.00 73.94           N  
ATOM   3108  CA  GLN A 371       4.740   1.040   9.362  1.00 73.94           C  
ATOM   3109  C   GLN A 371       5.484   0.762   8.058  1.00 73.94           C  
ATOM   3110  CB  GLN A 371       5.144   0.061  10.459  1.00 73.94           C  
ATOM   3111  O   GLN A 371       4.986  -0.008   7.229  1.00 73.94           O  
ATOM   3112  CG  GLN A 371       4.613   0.558  11.810  1.00 73.94           C  
ATOM   3113  CD  GLN A 371       4.892  -0.424  12.921  1.00 73.94           C  
ATOM   3114  NE2 GLN A 371       4.507  -0.108  14.137  1.00 73.94           N  
ATOM   3115  OE1 GLN A 371       5.308  -1.546  12.703  1.00 73.94           O  
ATOM   3116  N   ILE A 372       6.654   1.388   7.870  1.00 59.41           N  
ATOM   3117  CA  ILE A 372       7.362   1.341   6.576  1.00 59.41           C  
ATOM   3118  C   ILE A 372       8.757   0.700   6.610  1.00 59.41           C  
ATOM   3119  CB  ILE A 372       7.419   2.707   5.863  1.00 59.41           C  
ATOM   3120  O   ILE A 372       9.102  -0.015   5.674  1.00 59.41           O  
ATOM   3121  CG1 ILE A 372       6.278   3.668   6.191  1.00 59.41           C  
ATOM   3122  CG2 ILE A 372       7.416   2.473   4.335  1.00 59.41           C  
ATOM   3123  CD1 ILE A 372       6.467   4.985   5.431  1.00 59.41           C  
ATOM   3124  N   MET A 373       9.565   0.919   7.654  1.00 58.71           N  
ATOM   3125  CA  MET A 373      10.912   0.314   7.756  1.00 58.71           C  
ATOM   3126  C   MET A 373      11.070  -0.565   8.988  1.00 58.71           C  
ATOM   3127  CB  MET A 373      12.014   1.375   7.838  1.00 58.71           C  
ATOM   3128  O   MET A 373      11.574  -1.681   8.910  1.00 58.71           O  
ATOM   3129  CG  MET A 373      12.146   2.299   6.636  1.00 58.71           C  
ATOM   3130  SD  MET A 373      13.657   3.291   6.711  1.00 58.71           S  
ATOM   3131  CE  MET A 373      13.625   4.148   5.125  1.00 58.71           C  
ATOM   3132  N   SER A 374      10.648  -0.045  10.134  1.00 60.08           N  
ATOM   3133  CA  SER A 374      10.769  -0.698  11.427  1.00 60.08           C  
ATOM   3134  C   SER A 374       9.441  -0.639  12.155  1.00 60.08           C  
ATOM   3135  CB  SER A 374      11.883  -0.030  12.243  1.00 60.08           C  
ATOM   3136  O   SER A 374       8.541   0.123  11.787  1.00 60.08           O  
ATOM   3137  OG  SER A 374      11.492   1.262  12.670  1.00 60.08           O  
ATOM   3138  N   LEU A 375       9.347  -1.405  13.242  1.00 56.58           N  
ATOM   3139  CA  LEU A 375       8.177  -1.365  14.106  1.00 56.58           C  
ATOM   3140  C   LEU A 375       7.927   0.012  14.750  1.00 56.58           C  
ATOM   3141  CB  LEU A 375       8.213  -2.503  15.138  1.00 56.58           C  
ATOM   3142  O   LEU A 375       6.868   0.216  15.334  1.00 56.58           O  
ATOM   3143  CG  LEU A 375       8.050  -3.920  14.551  1.00 56.58           C  
ATOM   3144  CD1 LEU A 375       8.237  -4.946  15.666  1.00 56.58           C  
ATOM   3145  CD2 LEU A 375       6.676  -4.169  13.919  1.00 56.58           C  
ATOM   3146  N   ASN A 376       8.857   0.960  14.606  1.00 63.79           N  
ATOM   3147  CA  ASN A 376       8.817   2.265  15.260  1.00 63.79           C  
ATOM   3148  C   ASN A 376       8.678   3.436  14.271  1.00 63.79           C  
ATOM   3149  CB  ASN A 376      10.084   2.395  16.124  1.00 63.79           C  
ATOM   3150  O   ASN A 376       8.563   4.576  14.705  1.00 63.79           O  
ATOM   3151  CG  ASN A 376      10.228   1.303  17.173  1.00 63.79           C  
ATOM   3152  ND2 ASN A 376      11.415   1.120  17.701  1.00 63.79           N  
ATOM   3153  OD1 ASN A 376       9.312   0.582  17.523  1.00 63.79           O  
ATOM   3154  N   GLN A 377       8.707   3.184  12.956  1.00 71.43           N  
ATOM   3155  CA  GLN A 377       8.599   4.233  11.937  1.00 71.43           C  
ATOM   3156  C   GLN A 377       7.279   4.140  11.182  1.00 71.43           C  
ATOM   3157  CB  GLN A 377       9.786   4.185  10.974  1.00 71.43           C  
ATOM   3158  O   GLN A 377       6.990   3.152  10.499  1.00 71.43           O  
ATOM   3159  CG  GLN A 377      11.045   4.804  11.598  1.00 71.43           C  
ATOM   3160  CD  GLN A 377      12.202   4.830  10.610  1.00 71.43           C  
ATOM   3161  NE2 GLN A 377      13.234   5.605  10.851  1.00 71.43           N  
ATOM   3162  OE1 GLN A 377      12.206   4.142   9.610  1.00 71.43           O  
ATOM   3163  N   GLU A 378       6.494   5.203  11.289  1.00 79.63           N  
ATOM   3164  CA  GLU A 378       5.146   5.301  10.747  1.00 79.63           C  
ATOM   3165  C   GLU A 378       5.119   6.179   9.501  1.00 79.63           C  
ATOM   3166  CB  GLU A 378       4.208   5.864  11.816  1.00 79.63           C  
ATOM   3167  O   GLU A 378       5.778   7.216   9.431  1.00 79.63           O  
ATOM   3168  CG  GLU A 378       4.112   4.906  13.009  1.00 79.63           C  
ATOM   3169  CD  GLU A 378       3.373   5.519  14.190  1.00 79.63           C  
ATOM   3170  OE1 GLU A 378       3.287   4.822  15.225  1.00 79.63           O  
ATOM   3171  OE2 GLU A 378       2.776   6.615  14.071  1.00 79.63           O  
ATOM   3172  N   CYS A 379       4.312   5.784   8.519  1.00 78.97           N  
ATOM   3173  CA  CYS A 379       4.027   6.628   7.369  1.00 78.97           C  
ATOM   3174  C   CYS A 379       2.975   7.663   7.735  1.00 78.97           C  
ATOM   3175  CB  CYS A 379       3.521   5.762   6.205  1.00 78.97           C  
ATOM   3176  O   CYS A 379       1.796   7.395   7.550  1.00 78.97           O  
ATOM   3177  SG  CYS A 379       3.741   6.663   4.640  1.00 78.97           S  
ATOM   3178  N   GLY A 380       3.362   8.827   8.241  1.00 85.01           N  
ATOM   3179  CA  GLY A 380       2.463   9.987   8.295  1.00 85.01           C  
ATOM   3180  C   GLY A 380       2.645  10.924   7.098  1.00 85.01           C  
ATOM   3181  O   GLY A 380       3.572  10.747   6.301  1.00 85.01           O  
ATOM   3182  N   CYS A 381       1.818  11.965   6.979  1.00 87.14           N  
ATOM   3183  CA  CYS A 381       2.114  13.081   6.070  1.00 87.14           C  
ATOM   3184  C   CYS A 381       3.465  13.755   6.362  1.00 87.14           C  
ATOM   3185  CB  CYS A 381       0.998  14.131   6.072  1.00 87.14           C  
ATOM   3186  O   CYS A 381       4.156  14.051   5.388  1.00 87.14           O  
ATOM   3187  SG  CYS A 381      -0.460  13.457   5.242  1.00 87.14           S  
ATOM   3188  N   PRO A 382       3.902  13.946   7.629  1.00 89.05           N  
ATOM   3189  CA  PRO A 382       5.244  14.458   7.911  1.00 89.05           C  
ATOM   3190  C   PRO A 382       6.329  13.600   7.257  1.00 89.05           C  
ATOM   3191  CB  PRO A 382       5.371  14.483   9.438  1.00 89.05           C  
ATOM   3192  O   PRO A 382       7.180  14.113   6.545  1.00 89.05           O  
ATOM   3193  CG  PRO A 382       3.924  14.634   9.903  1.00 89.05           C  
ATOM   3194  CD  PRO A 382       3.156  13.807   8.877  1.00 89.05           C  
ATOM   3195  N   PHE A 383       6.201  12.275   7.363  1.00 87.20           N  
ATOM   3196  CA  PHE A 383       7.123  11.345   6.723  1.00 87.20           C  
ATOM   3197  C   PHE A 383       7.120  11.467   5.192  1.00 87.20           C  
ATOM   3198  CB  PHE A 383       6.752   9.916   7.141  1.00 87.20           C  
ATOM   3199  O   PHE A 383       8.171  11.441   4.556  1.00 87.20           O  
ATOM   3200  CG  PHE A 383       7.785   8.937   6.655  1.00 87.20           C  
ATOM   3201  CD1 PHE A 383       7.692   8.376   5.368  1.00 87.20           C  
ATOM   3202  CD2 PHE A 383       8.924   8.727   7.446  1.00 87.20           C  
ATOM   3203  CE1 PHE A 383       8.784   7.660   4.857  1.00 87.20           C  
ATOM   3204  CE2 PHE A 383       9.995   7.982   6.948  1.00 87.20           C  
ATOM   3205  CZ  PHE A 383       9.936   7.481   5.649  1.00 87.20           C  
ATOM   3206  N   ALA A 384       5.941  11.589   4.573  1.00 87.79           N  
ATOM   3207  CA  ALA A 384       5.838  11.762   3.125  1.00 87.79           C  
ATOM   3208  C   ALA A 384       6.483  13.078   2.651  1.00 87.79           C  
ATOM   3209  CB  ALA A 384       4.362  11.671   2.718  1.00 87.79           C  
ATOM   3210  O   ALA A 384       7.093  13.104   1.580  1.00 87.79           O  
ATOM   3211  N   LEU A 385       6.381  14.145   3.452  1.00 90.19           N  
ATOM   3212  CA  LEU A 385       7.064  15.414   3.203  1.00 90.19           C  
ATOM   3213  C   LEU A 385       8.578  15.270   3.355  1.00 90.19           C  
ATOM   3214  CB  LEU A 385       6.521  16.505   4.142  1.00 90.19           C  
ATOM   3215  O   LEU A 385       9.300  15.673   2.449  1.00 90.19           O  
ATOM   3216  CG  LEU A 385       5.083  16.954   3.841  1.00 90.19           C  
ATOM   3217  CD1 LEU A 385       4.608  17.906   4.939  1.00 90.19           C  
ATOM   3218  CD2 LEU A 385       4.974  17.679   2.497  1.00 90.19           C  
ATOM   3219  N   ASP A 386       9.062  14.632   4.421  1.00 90.04           N  
ATOM   3220  CA  ASP A 386      10.494  14.373   4.616  1.00 90.04           C  
ATOM   3221  C   ASP A 386      11.070  13.541   3.464  1.00 90.04           C  
ATOM   3222  CB  ASP A 386      10.725  13.632   5.942  1.00 90.04           C  
ATOM   3223  O   ASP A 386      12.138  13.845   2.932  1.00 90.04           O  
ATOM   3224  CG  ASP A 386      10.393  14.462   7.184  1.00 90.04           C  
ATOM   3225  OD1 ASP A 386      10.443  15.709   7.087  1.00 90.04           O  
ATOM   3226  OD2 ASP A 386      10.107  13.823   8.222  1.00 90.04           O  
ATOM   3227  N   PHE A 387      10.331  12.526   3.011  1.00 88.54           N  
ATOM   3228  CA  PHE A 387      10.698  11.708   1.856  1.00 88.54           C  
ATOM   3229  C   PHE A 387      10.770  12.537   0.561  1.00 88.54           C  
ATOM   3230  CB  PHE A 387       9.693  10.555   1.744  1.00 88.54           C  
ATOM   3231  O   PHE A 387      11.701  12.373  -0.236  1.00 88.54           O  
ATOM   3232  CG  PHE A 387      10.033   9.557   0.660  1.00 88.54           C  
ATOM   3233  CD1 PHE A 387       9.383   9.614  -0.585  1.00 88.54           C  
ATOM   3234  CD2 PHE A 387      11.018   8.580   0.891  1.00 88.54           C  
ATOM   3235  CE1 PHE A 387       9.714   8.693  -1.594  1.00 88.54           C  
ATOM   3236  CE2 PHE A 387      11.355   7.666  -0.122  1.00 88.54           C  
ATOM   3237  CZ  PHE A 387      10.705   7.722  -1.366  1.00 88.54           C  
ATOM   3238  N   PHE A 388       9.827  13.462   0.361  1.00 91.61           N  
ATOM   3239  CA  PHE A 388       9.848  14.404  -0.758  1.00 91.61           C  
ATOM   3240  C   PHE A 388      11.037  15.373  -0.677  1.00 91.61           C  
ATOM   3241  CB  PHE A 388       8.515  15.160  -0.821  1.00 91.61           C  
ATOM   3242  O   PHE A 388      11.778  15.505  -1.650  1.00 91.61           O  
ATOM   3243  CG  PHE A 388       8.489  16.241  -1.882  1.00 91.61           C  
ATOM   3244  CD1 PHE A 388       8.572  17.599  -1.525  1.00 91.61           C  
ATOM   3245  CD2 PHE A 388       8.439  15.879  -3.237  1.00 91.61           C  
ATOM   3246  CE1 PHE A 388       8.580  18.588  -2.526  1.00 91.61           C  
ATOM   3247  CE2 PHE A 388       8.441  16.864  -4.239  1.00 91.61           C  
ATOM   3248  CZ  PHE A 388       8.506  18.221  -3.882  1.00 91.61           C  
ATOM   3249  N   PHE A 389      11.274  16.004   0.474  1.00 92.68           N  
ATOM   3250  CA  PHE A 389      12.398  16.924   0.662  1.00 92.68           C  
ATOM   3251  C   PHE A 389      13.744  16.225   0.497  1.00 92.68           C  
ATOM   3252  CB  PHE A 389      12.314  17.588   2.042  1.00 92.68           C  
ATOM   3253  O   PHE A 389      14.614  16.740  -0.202  1.00 92.68           O  
ATOM   3254  CG  PHE A 389      11.248  18.657   2.145  1.00 92.68           C  
ATOM   3255  CD1 PHE A 389      11.304  19.783   1.302  1.00 92.68           C  
ATOM   3256  CD2 PHE A 389      10.224  18.555   3.105  1.00 92.68           C  
ATOM   3257  CE1 PHE A 389      10.329  20.790   1.401  1.00 92.68           C  
ATOM   3258  CE2 PHE A 389       9.246  19.559   3.202  1.00 92.68           C  
ATOM   3259  CZ  PHE A 389       9.297  20.676   2.349  1.00 92.68           C  
ATOM   3260  N   CYS A 390      13.896  15.026   1.060  1.00 91.98           N  
ATOM   3261  CA  CYS A 390      15.080  14.194   0.879  1.00 91.98           C  
ATOM   3262  C   CYS A 390      15.327  13.907  -0.607  1.00 91.98           C  
ATOM   3263  CB  CYS A 390      14.876  12.908   1.688  1.00 91.98           C  
ATOM   3264  O   CYS A 390      16.450  14.047  -1.090  1.00 91.98           O  
ATOM   3265  SG  CYS A 390      16.348  11.856   1.577  1.00 91.98           S  
ATOM   3266  N   THR A 391      14.273  13.584  -1.358  1.00 92.61           N  
ATOM   3267  CA  THR A 391      14.368  13.394  -2.808  1.00 92.61           C  
ATOM   3268  C   THR A 391      14.865  14.657  -3.500  1.00 92.61           C  
ATOM   3269  CB  THR A 391      13.015  12.998  -3.397  1.00 92.61           C  
ATOM   3270  O   THR A 391      15.830  14.589  -4.256  1.00 92.61           O  
ATOM   3271  CG2 THR A 391      13.069  12.828  -4.911  1.00 92.61           C  
ATOM   3272  OG1 THR A 391      12.596  11.784  -2.820  1.00 92.61           O  
ATOM   3273  N   VAL A 392      14.234  15.805  -3.248  1.00 93.62           N  
ATOM   3274  CA  VAL A 392      14.577  17.072  -3.910  1.00 93.62           C  
ATOM   3275  C   VAL A 392      16.007  17.497  -3.579  1.00 93.62           C  
ATOM   3276  CB  VAL A 392      13.563  18.170  -3.539  1.00 93.62           C  
ATOM   3277  O   VAL A 392      16.762  17.809  -4.497  1.00 93.62           O  
ATOM   3278  CG1 VAL A 392      13.982  19.552  -4.058  1.00 93.62           C  
ATOM   3279  CG2 VAL A 392      12.187  17.855  -4.142  1.00 93.62           C  
ATOM   3280  N   LEU A 393      16.406  17.451  -2.305  1.00 94.74           N  
ATOM   3281  CA  LEU A 393      17.756  17.813  -1.864  1.00 94.74           C  
ATOM   3282  C   LEU A 393      18.815  16.940  -2.536  1.00 94.74           C  
ATOM   3283  CB  LEU A 393      17.855  17.703  -0.332  1.00 94.74           C  
ATOM   3284  O   LEU A 393      19.711  17.470  -3.187  1.00 94.74           O  
ATOM   3285  CG  LEU A 393      17.164  18.846   0.431  1.00 94.74           C  
ATOM   3286  CD1 LEU A 393      17.137  18.516   1.924  1.00 94.74           C  
ATOM   3287  CD2 LEU A 393      17.895  20.179   0.249  1.00 94.74           C  
ATOM   3288  N   ASN A 394      18.668  15.613  -2.469  1.00 92.93           N  
ATOM   3289  CA  ASN A 394      19.599  14.703  -3.136  1.00 92.93           C  
ATOM   3290  C   ASN A 394      19.601  14.913  -4.655  1.00 92.93           C  
ATOM   3291  CB  ASN A 394      19.241  13.252  -2.791  1.00 92.93           C  
ATOM   3292  O   ASN A 394      20.654  14.838  -5.286  1.00 92.93           O  
ATOM   3293  CG  ASN A 394      19.697  12.870  -1.400  1.00 92.93           C  
ATOM   3294  ND2 ASN A 394      18.795  12.685  -0.472  1.00 92.93           N  
ATOM   3295  OD1 ASN A 394      20.872  12.733  -1.128  1.00 92.93           O  
ATOM   3296  N   SER A 395      18.445  15.225  -5.245  1.00 93.60           N  
ATOM   3297  CA  SER A 395      18.345  15.469  -6.684  1.00 93.60           C  
ATOM   3298  C   SER A 395      19.112  16.715  -7.111  1.00 93.60           C  
ATOM   3299  CB  SER A 395      16.897  15.607  -7.140  1.00 93.60           C  
ATOM   3300  O   SER A 395      19.808  16.674  -8.126  1.00 93.60           O  
ATOM   3301  OG  SER A 395      16.177  14.443  -6.827  1.00 93.60           O  
ATOM   3302  N   ILE A 396      19.017  17.796  -6.329  1.00 93.75           N  
ATOM   3303  CA  ILE A 396      19.784  19.032  -6.526  1.00 93.75           C  
ATOM   3304  C   ILE A 396      21.277  18.750  -6.363  1.00 93.75           C  
ATOM   3305  CB  ILE A 396      19.303  20.138  -5.556  1.00 93.75           C  
ATOM   3306  O   ILE A 396      22.053  19.155  -7.225  1.00 93.75           O  
ATOM   3307  CG1 ILE A 396      17.875  20.593  -5.933  1.00 93.75           C  
ATOM   3308  CG2 ILE A 396      20.258  21.350  -5.570  1.00 93.75           C  
ATOM   3309  CD1 ILE A 396      17.195  21.460  -4.866  1.00 93.75           C  
ATOM   3310  N   SER A 397      21.680  18.012  -5.325  1.00 91.45           N  
ATOM   3311  CA  SER A 397      23.085  17.644  -5.112  1.00 91.45           C  
ATOM   3312  C   SER A 397      23.657  16.831  -6.277  1.00 91.45           C  
ATOM   3313  CB  SER A 397      23.241  16.851  -3.813  1.00 91.45           C  
ATOM   3314  O   SER A 397      24.775  17.095  -6.708  1.00 91.45           O  
ATOM   3315  OG  SER A 397      22.800  17.621  -2.714  1.00 91.45           O  
ATOM   3316  N   CYS A 398      22.888  15.896  -6.846  1.00 88.37           N  
ATOM   3317  CA  CYS A 398      23.297  15.148  -8.040  1.00 88.37           C  
ATOM   3318  C   CYS A 398      23.514  16.074  -9.248  1.00 88.37           C  
ATOM   3319  CB  CYS A 398      22.214  14.123  -8.388  1.00 88.37           C  
ATOM   3320  O   CYS A 398      24.495  15.926  -9.974  1.00 88.37           O  
ATOM   3321  SG  CYS A 398      22.065  12.809  -7.150  1.00 88.37           S  
ATOM   3322  N   VAL A 399      22.614  17.042  -9.457  1.00 88.80           N  
ATOM   3323  CA  VAL A 399      22.741  18.023 -10.546  1.00 88.80           C  
ATOM   3324  C   VAL A 399      23.958  18.923 -10.319  1.00 88.80           C  
ATOM   3325  CB  VAL A 399      21.443  18.834 -10.714  1.00 88.80           C  
ATOM   3326  O   VAL A 399      24.747  19.104 -11.238  1.00 88.80           O  
ATOM   3327  CG1 VAL A 399      21.584  19.961 -11.741  1.00 88.80           C  
ATOM   3328  CG2 VAL A 399      20.301  17.936 -11.208  1.00 88.80           C  
ATOM   3329  N   GLN A 400      24.167  19.422  -9.098  1.00 88.48           N  
ATOM   3330  CA  GLN A 400      25.341  20.228  -8.740  1.00 88.48           C  
ATOM   3331  C   GLN A 400      26.652  19.467  -8.962  1.00 88.48           C  
ATOM   3332  CB  GLN A 400      25.250  20.652  -7.268  1.00 88.48           C  
ATOM   3333  O   GLN A 400      27.580  20.015  -9.550  1.00 88.48           O  
ATOM   3334  CG  GLN A 400      24.215  21.758  -7.032  1.00 88.48           C  
ATOM   3335  CD  GLN A 400      24.066  22.099  -5.553  1.00 88.48           C  
ATOM   3336  NE2 GLN A 400      23.693  23.317  -5.226  1.00 88.48           N  
ATOM   3337  OE1 GLN A 400      24.254  21.290  -4.660  1.00 88.48           O  
ATOM   3338  N   TYR A 401      26.716  18.202  -8.538  1.00 84.87           N  
ATOM   3339  CA  TYR A 401      27.887  17.350  -8.738  1.00 84.87           C  
ATOM   3340  C   TYR A 401      28.196  17.152 -10.226  1.00 84.87           C  
ATOM   3341  CB  TYR A 401      27.645  16.003  -8.044  1.00 84.87           C  
ATOM   3342  O   TYR A 401      29.344  17.284 -10.649  1.00 84.87           O  
ATOM   3343  CG  TYR A 401      28.826  15.065  -8.156  1.00 84.87           C  
ATOM   3344  CD1 TYR A 401      28.900  14.148  -9.219  1.00 84.87           C  
ATOM   3345  CD2 TYR A 401      29.887  15.167  -7.235  1.00 84.87           C  
ATOM   3346  CE1 TYR A 401      30.044  13.344  -9.358  1.00 84.87           C  
ATOM   3347  CE2 TYR A 401      31.021  14.343  -7.363  1.00 84.87           C  
ATOM   3348  OH  TYR A 401      32.206  12.666  -8.616  1.00 84.87           O  
ATOM   3349  CZ  TYR A 401      31.096  13.425  -8.428  1.00 84.87           C  
ATOM   3350  N   LYS A 402      27.163  16.887 -11.037  1.00 81.82           N  
ATOM   3351  CA  LYS A 402      27.306  16.759 -12.490  1.00 81.82           C  
ATOM   3352  C   LYS A 402      27.860  18.044 -13.112  1.00 81.82           C  
ATOM   3353  CB  LYS A 402      25.955  16.350 -13.089  1.00 81.82           C  
ATOM   3354  O   LYS A 402      28.831  17.978 -13.854  1.00 81.82           O  
ATOM   3355  CG  LYS A 402      26.075  16.076 -14.591  1.00 81.82           C  
ATOM   3356  CD  LYS A 402      24.712  15.698 -15.172  1.00 81.82           C  
ATOM   3357  CE  LYS A 402      24.880  15.508 -16.677  1.00 81.82           C  
ATOM   3358  NZ  LYS A 402      23.576  15.320 -17.339  1.00 81.82           N  
ATOM   3359  N   MET A 403      27.302  19.200 -12.754  1.00 82.16           N  
ATOM   3360  CA  MET A 403      27.759  20.491 -13.276  1.00 82.16           C  
ATOM   3361  C   MET A 403      29.195  20.828 -12.871  1.00 82.16           C  
ATOM   3362  CB  MET A 403      26.846  21.610 -12.781  1.00 82.16           C  
ATOM   3363  O   MET A 403      29.961  21.302 -13.701  1.00 82.16           O  
ATOM   3364  CG  MET A 403      25.446  21.522 -13.380  1.00 82.16           C  
ATOM   3365  SD  MET A 403      24.497  23.006 -13.018  1.00 82.16           S  
ATOM   3366  CE  MET A 403      25.037  23.950 -14.465  1.00 82.16           C  
ATOM   3367  N   ALA A 404      29.573  20.576 -11.615  1.00 82.39           N  
ATOM   3368  CA  ALA A 404      30.932  20.833 -11.141  1.00 82.39           C  
ATOM   3369  C   ALA A 404      31.976  20.002 -11.907  1.00 82.39           C  
ATOM   3370  CB  ALA A 404      30.978  20.546  -9.636  1.00 82.39           C  
ATOM   3371  O   ALA A 404      33.071  20.485 -12.173  1.00 82.39           O  
ATOM   3372  N   ASN A 405      31.627  18.774 -12.299  1.00 73.83           N  
ATOM   3373  CA  ASN A 405      32.516  17.913 -13.076  1.00 73.83           C  
ATOM   3374  C   ASN A 405      32.531  18.226 -14.576  1.00 73.83           C  
ATOM   3375  CB  ASN A 405      32.118  16.456 -12.843  1.00 73.83           C  
ATOM   3376  O   ASN A 405      33.556  17.994 -15.204  1.00 73.83           O  
ATOM   3377  CG  ASN A 405      32.495  15.949 -11.470  1.00 73.83           C  
ATOM   3378  ND2 ASN A 405      31.904  14.850 -11.088  1.00 73.83           N  
ATOM   3379  OD1 ASN A 405      33.329  16.465 -10.747  1.00 73.83           O  
ATOM   3380  N   GLU A 406      31.433  18.731 -15.147  1.00 72.07           N  
ATOM   3381  CA  GLU A 406      31.417  19.213 -16.537  1.00 72.07           C  
ATOM   3382  C   GLU A 406      32.269  20.488 -16.680  1.00 72.07           C  
ATOM   3383  CB  GLU A 406      29.963  19.422 -17.017  1.00 72.07           C  
ATOM   3384  O   GLU A 406      33.079  20.571 -17.593  1.00 72.07           O  
ATOM   3385  CG  GLU A 406      29.248  18.085 -17.317  1.00 72.07           C  
ATOM   3386  CD  GLU A 406      27.755  18.209 -17.697  1.00 72.07           C  
ATOM   3387  OE1 GLU A 406      27.130  17.148 -17.966  1.00 72.07           O  
ATOM   3388  OE2 GLU A 406      27.179  19.322 -17.649  1.00 72.07           O  
ATOM   3389  N   ILE A 407      32.190  21.427 -15.724  1.00 58.56           N  
ATOM   3390  CA  ILE A 407      33.000  22.664 -15.730  1.00 58.56           C  
ATOM   3391  C   ILE A 407      34.505  22.378 -15.616  1.00 58.56           C  
ATOM   3392  CB  ILE A 407      32.534  23.618 -14.601  1.00 58.56           C  
ATOM   3393  O   ILE A 407      35.303  23.118 -16.168  1.00 58.56           O  
ATOM   3394  CG1 ILE A 407      31.106  24.136 -14.890  1.00 58.56           C  
ATOM   3395  CG2 ILE A 407      33.480  24.824 -14.418  1.00 58.56           C  
ATOM   3396  CD1 ILE A 407      30.426  24.780 -13.672  1.00 58.56           C  
ATOM   3397  N   ASN A 408      34.910  21.321 -14.908  1.00 53.75           N  
ATOM   3398  CA  ASN A 408      36.328  20.972 -14.763  1.00 53.75           C  
ATOM   3399  C   ASN A 408      36.934  20.301 -16.013  1.00 53.75           C  
ATOM   3400  CB  ASN A 408      36.494  20.087 -13.515  1.00 53.75           C  
ATOM   3401  O   ASN A 408      38.134  20.024 -16.011  1.00 53.75           O  
ATOM   3402  CG  ASN A 408      36.337  20.831 -12.202  1.00 53.75           C  
ATOM   3403  ND2 ASN A 408      36.019  20.122 -11.143  1.00 53.75           N  
ATOM   3404  OD1 ASN A 408      36.527  22.026 -12.066  1.00 53.75           O  
ATOM   3405  N   ASN A 409      36.125  19.995 -17.033  1.00 47.08           N  
ATOM   3406  CA  ASN A 409      36.570  19.332 -18.260  1.00 47.08           C  
ATOM   3407  C   ASN A 409      36.539  20.240 -19.507  1.00 47.08           C  
ATOM   3408  CB  ASN A 409      35.708  18.080 -18.486  1.00 47.08           C  
ATOM   3409  O   ASN A 409      37.109  19.836 -20.524  1.00 47.08           O  
ATOM   3410  CG  ASN A 409      35.923  16.943 -17.505  1.00 47.08           C  
ATOM   3411  ND2 ASN A 409      34.968  16.046 -17.455  1.00 47.08           N  
ATOM   3412  OD1 ASN A 409      36.922  16.775 -16.819  1.00 47.08           O  
ATOM   3413  N   ASP A 410      35.899  21.413 -19.431  1.00 40.94           N  
ATOM   3414  CA  ASP A 410      35.981  22.495 -20.430  1.00 40.94           C  
ATOM   3415  C   ASP A 410      37.157  23.431 -20.103  1.00 40.94           C  
ATOM   3416  CB  ASP A 410      34.649  23.289 -20.477  1.00 40.94           C  
ATOM   3417  O   ASP A 410      37.861  23.852 -21.053  1.00 40.94           O  
ATOM   3418  CG  ASP A 410      33.464  22.668 -21.252  1.00 40.94           C  
ATOM   3419  OD1 ASP A 410      33.655  21.771 -22.108  1.00 40.94           O  
ATOM   3420  OD2 ASP A 410      32.331  23.192 -21.077  1.00 40.94           O  
ATOM   3421  OXT ASP A 410      37.321  23.725 -18.895  1.00 40.94           O  
TER    3422      ASP A 410                                                      
ENDMDL                                                                          
END                                                                             
