# Supplementary material for: Structural screens identify candidate human homologs of insect chemoreceptors and cryptic Drosophila gustatory receptor-like proteins
Source: eLife. 2023 Feb 20;12:e85537. doi: 10.7554/eLife.85537 (PMC9998090; doi:10.7554/eLife.85537)
Supplement: Source data 1. — Models of proteins analyzed in this work, either downloaded from the AlphaFold Protein Structure Database or, where not already available, predicted using the AlphaFold2 algorithm implemented in ColabFold (Mirdita et al., 2022). The four-letter code in the filename represents the first letter of the genus and the first three letters of the species (e.g., ‘Dmel’ = D. melanogaster); species names are given in full in the figures. [file elife-85537-data1.zip › DmelGrl36b_CG31785_AF-Q8INY2-F1-model_v3.pdb]

HEADER                                            01-JUN-22                     
TITLE     ALPHAFOLD MONOMER V2.0 PREDICTION FOR UNCHARACTERIZED PROTEIN         
TITLE    2 (Q8INY2)                                                             
COMPND    MOL_ID: 1;                                                            
COMPND   2 MOLECULE: UNCHARACTERIZED PROTEIN;                                   
COMPND   3 CHAIN: A                                                             
SOURCE    MOL_ID: 1;                                                            
SOURCE   2 ORGANISM_SCIENTIFIC: DROSOPHILA MELANOGASTER;                        
SOURCE   3 ORGANISM_TAXID: 7227                                                 
REMARK   1                                                                      
REMARK   1 REFERENCE 1                                                          
REMARK   1  AUTH   JOHN JUMPER, RICHARD EVANS, ALEXANDER PRITZEL, TIM GREEN,    
REMARK   1  AUTH 2 MICHAEL FIGURNOV, OLAF RONNEBERGER, KATHRYN TUNYASUVUNAKOOL, 
REMARK   1  AUTH 3 RUSS BATES, AUGUSTIN ZIDEK, ANNA POTAPENKO, ALEX BRIDGLAND,  
REMARK   1  AUTH 4 CLEMENS MEYER, SIMON A A KOHL, ANDREW J BALLARD,             
REMARK   1  AUTH 5 ANDREW COWIE, BERNARDINO ROMERA-PAREDES, STANISLAV NIKOLOV,  
REMARK   1  AUTH 6 RISHUB JAIN, JONAS ADLER, TREVOR BACK, STIG PETERSEN,        
REMARK   1  AUTH 7 DAVID REIMAN, ELLEN CLANCY, MICHAL ZIELINSKI,                
REMARK   1  AUTH 8 MARTIN STEINEGGER, MICHALINA PACHOLSKA, TAMAS BERGHAMMER,    
REMARK   1  AUTH 9 DAVID SILVER, ORIOL VINYALS, ANDREW W SENIOR,                
REMARK   1  AUTH10 KORAY KAVUKCUOGLU, PUSHMEET KOHLI, DEMIS HASSABIS            
REMARK   1  TITL   HIGHLY ACCURATE PROTEIN STRUCTURE PREDICTION WITH ALPHAFOLD  
REMARK   1  REF    NATURE                        V. 596   583 2021              
REMARK   1  REFN                   ISSN 0028-0836                               
REMARK   1  PMID   34265844                                                     
REMARK   1  DOI    10.1038/s41586-021-03819-2                                   
REMARK   1                                                                      
REMARK   1 DISCLAIMERS                                                          
REMARK   1 ALPHAFOLD DATA, COPYRIGHT (2021) DEEPMIND TECHNOLOGIES LIMITED. THE  
REMARK   1 INFORMATION PROVIDED IS THEORETICAL MODELLING ONLY AND CAUTION SHOULD
REMARK   1 BE EXERCISED IN ITS USE. IT IS PROVIDED "AS-IS" WITHOUT ANY WARRANTY 
REMARK   1 OF ANY KIND, WHETHER EXPRESSED OR IMPLIED. NO WARRANTY IS GIVEN THAT 
REMARK   1 USE OF THE INFORMATION SHALL NOT INFRINGE THE RIGHTS OF ANY THIRD    
REMARK   1 PARTY. THE INFORMATION IS NOT INTENDED TO BE A SUBSTITUTE FOR        
REMARK   1 PROFESSIONAL MEDICAL ADVICE, DIAGNOSIS, OR TREATMENT, AND DOES NOT   
REMARK   1 CONSTITUTE MEDICAL OR OTHER PROFESSIONAL ADVICE. IT IS AVAILABLE FOR 
REMARK   1 ACADEMIC AND COMMERCIAL PURPOSES, UNDER CC-BY 4.0 LICENCE.           
DBREF  XXXX A    1   380  UNP    Q8INY2   Q8INY2_DROME     1    380             
SEQRES   1 A  380  MET SER CYS LEU LYS SER VAL LEU GLN LEU LEU GLN VAL          
SEQRES   2 A  380  LEU THR THR LEU SER GLY CYS ASN ILE TYR LYS TYR ILE          
SEQRES   3 A  380  GLU GLY ARG ARG VAL PHE LYS VAL ASN PRO LYS ILE ASN          
SEQRES   4 A  380  LEU LEU VAL GLY ALA VAL HIS ARG PHE TRP LEU ARG PRO          
SEQRES   5 A  380  TYR LEU LEU THR THR PHE LEU MET HIS LEU ILE PHE TRP          
SEQRES   6 A  380  LEU ALA GLU PHE ARG LYS GLY LEU THR ASP LEU THR PRO          
SEQRES   7 A  380  GLY SER GLU ARG SER LEU GLN LEU THR TYR GLU ILE GLY          
SEQRES   8 A  380  LEU THR VAL ALA LYS TYR ARG ASN VAL PHE ILE SER THR          
SEQRES   9 A  380  GLY ILE ALA TYR HIS TYR ARG HIS HIS GLN LYS LEU MET          
SEQRES  10 A  380  ARG ARG VAL LEU ASN GLU PHE ILE ARG ILE TYR TYR SER          
SEQRES  11 A  380  TYR GLU ARG ILE CYS GLY LYS VAL PRO LYS ILE ASN TRP          
SEQRES  12 A  380  LEU LEU PHE GLY ILE GLN ALA TYR ARG ALA PHE VAL ALA          
SEQRES  13 A  380  SER MET ALA PRO ILE VAL GLY ASN GLN LYS MET GLY LEU          
SEQRES  14 A  380  GLY ILE SER PRO ASN VAL ASP ILE LEU LEU GLY LEU SER          
SEQRES  15 A  380  ALA VAL ILE PHE VAL CYS ILE GLN PRO LEU LEU LEU SER          
SEQRES  16 A  380  LEU VAL ALA TYR LEU GLY ILE MET LEU LEU TYR ALA CYS          
SEQRES  17 A  380  TYR ASP ILE GLN VAL PRO HIS ASN ARG ARG LYS SER PHE          
SEQRES  18 A  380  GLN LEU PHE VAL PHE TYR ARG GLN LEU ILE ARG LEU ARG          
SEQRES  19 A  380  HIS ALA PHE ASP CYS LEU VAL ARG SER PHE VAL TRP THR          
SEQRES  20 A  380  ALA LEU ALA HIS SER PHE PHE ILE PHE ILE ALA ASN PHE          
SEQRES  21 A  380  HIS LEU ILE LEU TYR ASP GLN GLN SER ALA ILE ASP PHE          
SEQRES  22 A  380  GLY GLU SER LEU LEU SER SER PHE ILE CYS PRO VAL ALA          
SEQRES  23 A  380  LEU LEU HIS ILE ASN VAL THR ILE SER SER ILE GLU LYS          
SEQRES  24 A  380  THR PHE GLY GLN PHE ARG ALA SER PHE LYS PRO GLN ARG          
SEQRES  25 A  380  GLN THR GLN MET MET TRP LEU TYR MET HIS VAL MET ARG          
SEQRES  26 A  380  ALA THR VAL ASP LYS SER GLY PHE ASN ALA PHE ARG LEU          
SEQRES  27 A  380  ASP ARG GLY HIS ILE LEU GLU MET LEU ARG LEU GLY TRP          
SEQRES  28 A  380  SER PHE ALA MET PHE THR ASN ALA MET LEU LEU ASN SER          
SEQRES  29 A  380  THR ALA ARG LEU LYS HIS PHE LYS THR VAL ASN TYR LYS          
SEQRES  30 A  380  LYS LEU LEU                                                  
CRYST1    1.000    1.000    1.000  90.00  90.00  90.00 P 1           1          
ORIGX1      1.000000  0.000000  0.000000        0.00000                         
ORIGX2      0.000000  1.000000  0.000000        0.00000                         
ORIGX3      0.000000  0.000000  1.000000        0.00000                         
SCALE1      1.000000  0.000000  0.000000        0.00000                         
SCALE2      0.000000  1.000000  0.000000        0.00000                         
SCALE3      0.000000  0.000000  1.000000        0.00000                         
MODEL        1                                                                  
ATOM      1  N   MET A   1      -9.055  13.031  24.417  1.00 42.32           N  
ATOM      2  CA  MET A   1      -9.465  12.631  23.045  1.00 42.32           C  
ATOM      3  C   MET A   1      -9.133  11.159  22.867  1.00 42.32           C  
ATOM      4  CB  MET A   1      -8.702  13.438  21.980  1.00 42.32           C  
ATOM      5  O   MET A   1      -8.031  10.787  23.242  1.00 42.32           O  
ATOM      6  CG  MET A   1      -9.305  14.814  21.689  1.00 42.32           C  
ATOM      7  SD  MET A   1      -8.264  15.751  20.544  1.00 42.32           S  
ATOM      8  CE  MET A   1      -9.471  16.615  19.506  1.00 42.32           C  
ATOM      9  N   SER A   2     -10.030  10.308  22.351  1.00 55.21           N  
ATOM     10  CA  SER A   2      -9.628   8.915  22.094  1.00 55.21           C  
ATOM     11  C   SER A   2      -8.514   8.895  21.040  1.00 55.21           C  
ATOM     12  CB  SER A   2     -10.815   8.015  21.711  1.00 55.21           C  
ATOM     13  O   SER A   2      -8.521   9.717  20.119  1.00 55.21           O  
ATOM     14  OG  SER A   2     -11.214   8.214  20.371  1.00 55.21           O  
ATOM     15  N   CYS A   3      -7.561   7.968  21.164  1.00 59.08           N  
ATOM     16  CA  CYS A   3      -6.532   7.733  20.146  1.00 59.08           C  
ATOM     17  C   CYS A   3      -7.170   7.598  18.749  1.00 59.08           C  
ATOM     18  CB  CYS A   3      -5.752   6.478  20.567  1.00 59.08           C  
ATOM     19  O   CYS A   3      -6.683   8.191  17.794  1.00 59.08           O  
ATOM     20  SG  CYS A   3      -4.474   6.055  19.353  1.00 59.08           S  
ATOM     21  N   LEU A   4      -8.345   6.958  18.657  1.00 49.89           N  
ATOM     22  CA  LEU A   4      -9.144   6.881  17.435  1.00 49.89           C  
ATOM     23  C   LEU A   4      -9.540   8.259  16.885  1.00 49.89           C  
ATOM     24  CB  LEU A   4     -10.391   6.021  17.710  1.00 49.89           C  
ATOM     25  O   LEU A   4      -9.426   8.460  15.687  1.00 49.89           O  
ATOM     26  CG  LEU A   4     -11.254   5.760  16.461  1.00 49.89           C  
ATOM     27  CD1 LEU A   4     -10.599   4.732  15.537  1.00 49.89           C  
ATOM     28  CD2 LEU A   4     -12.644   5.263  16.849  1.00 49.89           C  
ATOM     29  N   LYS A   5      -9.986   9.220  17.707  1.00 57.32           N  
ATOM     30  CA  LYS A   5     -10.348  10.563  17.218  1.00 57.32           C  
ATOM     31  C   LYS A   5      -9.138  11.275  16.619  1.00 57.32           C  
ATOM     32  CB  LYS A   5     -11.009  11.396  18.330  1.00 57.32           C  
ATOM     33  O   LYS A   5      -9.257  11.816  15.528  1.00 57.32           O  
ATOM     34  CG  LYS A   5     -11.550  12.737  17.796  1.00 57.32           C  
ATOM     35  CD  LYS A   5     -12.300  13.523  18.881  1.00 57.32           C  
ATOM     36  CE  LYS A   5     -12.819  14.853  18.318  1.00 57.32           C  
ATOM     37  NZ  LYS A   5     -13.634  15.605  19.310  1.00 57.32           N  
ATOM     38  N   SER A   6      -7.988  11.224  17.293  1.00 59.75           N  
ATOM     39  CA  SER A   6      -6.745  11.817  16.783  1.00 59.75           C  
ATOM     40  C   SER A   6      -6.287  11.121  15.500  1.00 59.75           C  
ATOM     41  CB  SER A   6      -5.657  11.755  17.856  1.00 59.75           C  
ATOM     42  O   SER A   6      -6.052  11.789  14.500  1.00 59.75           O  
ATOM     43  OG  SER A   6      -4.445  12.286  17.370  1.00 59.75           O  
ATOM     44  N   VAL A   7      -6.278   9.785  15.481  1.00 57.83           N  
ATOM     45  CA  VAL A   7      -5.904   8.989  14.308  1.00 57.83           C  
ATOM     46  C   VAL A   7      -6.864   9.220  13.146  1.00 57.83           C  
ATOM     47  CB  VAL A   7      -5.812   7.496  14.677  1.00 57.83           C  
ATOM     48  O   VAL A   7      -6.399   9.406  12.034  1.00 57.83           O  
ATOM     49  CG1 VAL A   7      -5.648   6.609  13.444  1.00 57.83           C  
ATOM     50  CG2 VAL A   7      -4.588   7.233  15.565  1.00 57.83           C  
ATOM     51  N   LEU A   8      -8.181   9.257  13.368  1.00 57.51           N  
ATOM     52  CA  LEU A   8      -9.184   9.482  12.324  1.00 57.51           C  
ATOM     53  C   LEU A   8      -9.201  10.925  11.824  1.00 57.51           C  
ATOM     54  CB  LEU A   8     -10.591   9.111  12.828  1.00 57.51           C  
ATOM     55  O   LEU A   8      -9.402  11.129  10.632  1.00 57.51           O  
ATOM     56  CG  LEU A   8     -10.870   7.607  13.000  1.00 57.51           C  
ATOM     57  CD1 LEU A   8     -12.334   7.427  13.412  1.00 57.51           C  
ATOM     58  CD2 LEU A   8     -10.606   6.836  11.709  1.00 57.51           C  
ATOM     59  N   GLN A   9      -8.993  11.914  12.697  1.00 60.99           N  
ATOM     60  CA  GLN A   9      -8.847  13.314  12.292  1.00 60.99           C  
ATOM     61  C   GLN A   9      -7.558  13.515  11.505  1.00 60.99           C  
ATOM     62  CB  GLN A   9      -8.859  14.249  13.508  1.00 60.99           C  
ATOM     63  O   GLN A   9      -7.604  14.125  10.444  1.00 60.99           O  
ATOM     64  CG  GLN A   9     -10.275  14.458  14.059  1.00 60.99           C  
ATOM     65  CD  GLN A   9     -10.292  15.368  15.284  1.00 60.99           C  
ATOM     66  NE2 GLN A   9     -11.326  16.159  15.468  1.00 60.99           N  
ATOM     67  OE1 GLN A   9      -9.407  15.397  16.118  1.00 60.99           O  
ATOM     68  N   LEU A  10      -6.442  12.948  11.970  1.00 57.56           N  
ATOM     69  CA  LEU A  10      -5.184  12.936  11.235  1.00 57.56           C  
ATOM     70  C   LEU A  10      -5.382  12.246   9.885  1.00 57.56           C  
ATOM     71  CB  LEU A  10      -4.103  12.255  12.094  1.00 57.56           C  
ATOM     72  O   LEU A  10      -5.072  12.837   8.860  1.00 57.56           O  
ATOM     73  CG  LEU A  10      -2.711  12.243  11.444  1.00 57.56           C  
ATOM     74  CD1 LEU A  10      -2.125  13.650  11.309  1.00 57.56           C  
ATOM     75  CD2 LEU A  10      -1.753  11.387  12.270  1.00 57.56           C  
ATOM     76  N   LEU A  11      -6.003  11.061   9.858  1.00 52.45           N  
ATOM     77  CA  LEU A  11      -6.342  10.357   8.624  1.00 52.45           C  
ATOM     78  C   LEU A  11      -7.142  11.275   7.711  1.00 52.45           C  
ATOM     79  CB  LEU A  11      -7.148   9.071   8.904  1.00 52.45           C  
ATOM     80  O   LEU A  11      -6.747  11.454   6.571  1.00 52.45           O  
ATOM     81  CG  LEU A  11      -6.888   7.964   7.867  1.00 52.45           C  
ATOM     82  CD1 LEU A  11      -6.002   6.894   8.506  1.00 52.45           C  
ATOM     83  CD2 LEU A  11      -8.187   7.306   7.408  1.00 52.45           C  
ATOM     84  N   GLN A  12      -8.217  11.888   8.212  1.00 56.76           N  
ATOM     85  CA  GLN A  12      -9.099  12.778   7.465  1.00 56.76           C  
ATOM     86  C   GLN A  12      -8.360  13.994   6.909  1.00 56.76           C  
ATOM     87  CB  GLN A  12     -10.304  13.168   8.337  1.00 56.76           C  
ATOM     88  O   GLN A  12      -8.534  14.286   5.731  1.00 56.76           O  
ATOM     89  CG  GLN A  12     -11.360  13.954   7.548  1.00 56.76           C  
ATOM     90  CD  GLN A  12     -12.579  14.334   8.387  1.00 56.76           C  
ATOM     91  NE2 GLN A  12     -13.279  15.382   8.016  1.00 56.76           N  
ATOM     92  OE1 GLN A  12     -12.950  13.716   9.373  1.00 56.76           O  
ATOM     93  N   VAL A  13      -7.520  14.665   7.696  1.00 52.75           N  
ATOM     94  CA  VAL A  13      -6.702  15.802   7.248  1.00 52.75           C  
ATOM     95  C   VAL A  13      -5.715  15.353   6.174  1.00 52.75           C  
ATOM     96  CB  VAL A  13      -5.982  16.461   8.442  1.00 52.75           C  
ATOM     97  O   VAL A  13      -5.745  15.884   5.066  1.00 52.75           O  
ATOM     98  CG1 VAL A  13      -4.951  17.507   7.999  1.00 52.75           C  
ATOM     99  CG2 VAL A  13      -6.991  17.178   9.350  1.00 52.75           C  
ATOM    100  N   LEU A  14      -4.917  14.318   6.456  1.00 48.75           N  
ATOM    101  CA  LEU A  14      -3.913  13.781   5.535  1.00 48.75           C  
ATOM    102  C   LEU A  14      -4.552  13.359   4.206  1.00 48.75           C  
ATOM    103  CB  LEU A  14      -3.206  12.580   6.198  1.00 48.75           C  
ATOM    104  O   LEU A  14      -4.085  13.701   3.126  1.00 48.75           O  
ATOM    105  CG  LEU A  14      -2.305  12.896   7.415  1.00 48.75           C  
ATOM    106  CD1 LEU A  14      -1.764  11.578   7.976  1.00 48.75           C  
ATOM    107  CD2 LEU A  14      -1.123  13.822   7.143  1.00 48.75           C  
ATOM    108  N   THR A  15      -5.677  12.658   4.259  1.00 53.78           N  
ATOM    109  CA  THR A  15      -6.323  12.161   3.042  1.00 53.78           C  
ATOM    110  C   THR A  15      -7.170  13.217   2.330  1.00 53.78           C  
ATOM    111  CB  THR A  15      -7.067  10.846   3.283  1.00 53.78           C  
ATOM    112  O   THR A  15      -7.349  13.116   1.122  1.00 53.78           O  
ATOM    113  CG2 THR A  15      -6.135   9.682   3.548  1.00 53.78           C  
ATOM    114  OG1 THR A  15      -7.867  10.893   4.426  1.00 53.78           O  
ATOM    115  N   THR A  16      -7.663  14.255   3.014  1.00 51.15           N  
ATOM    116  CA  THR A  16      -8.290  15.412   2.344  1.00 51.15           C  
ATOM    117  C   THR A  16      -7.239  16.197   1.559  1.00 51.15           C  
ATOM    118  CB  THR A  16      -9.014  16.342   3.332  1.00 51.15           C  
ATOM    119  O   THR A  16      -7.482  16.532   0.403  1.00 51.15           O  
ATOM    120  CG2 THR A  16      -9.762  17.482   2.641  1.00 51.15           C  
ATOM    121  OG1 THR A  16      -9.992  15.623   4.049  1.00 51.15           O  
ATOM    122  N   LEU A  17      -6.053  16.410   2.145  1.00 46.57           N  
ATOM    123  CA  LEU A  17      -4.917  17.056   1.479  1.00 46.57           C  
ATOM    124  C   LEU A  17      -4.419  16.260   0.264  1.00 46.57           C  
ATOM    125  CB  LEU A  17      -3.776  17.255   2.494  1.00 46.57           C  
ATOM    126  O   LEU A  17      -4.091  16.855  -0.755  1.00 46.57           O  
ATOM    127  CG  LEU A  17      -4.035  18.355   3.540  1.00 46.57           C  
ATOM    128  CD1 LEU A  17      -2.972  18.275   4.637  1.00 46.57           C  
ATOM    129  CD2 LEU A  17      -3.989  19.754   2.923  1.00 46.57           C  
ATOM    130  N   SER A  18      -4.421  14.924   0.325  1.00 50.36           N  
ATOM    131  CA  SER A  18      -4.058  14.082  -0.826  1.00 50.36           C  
ATOM    132  C   SER A  18      -5.162  13.924  -1.879  1.00 50.36           C  
ATOM    133  CB  SER A  18      -3.582  12.705  -0.364  1.00 50.36           C  
ATOM    134  O   SER A  18      -4.995  13.154  -2.824  1.00 50.36           O  
ATOM    135  OG  SER A  18      -4.626  11.895   0.134  1.00 50.36           O  
ATOM    136  N   GLY A  19      -6.328  14.556  -1.696  1.00 52.79           N  
ATOM    137  CA  GLY A  19      -7.499  14.333  -2.547  1.00 52.79           C  
ATOM    138  C   GLY A  19      -8.073  12.910  -2.462  1.00 52.79           C  
ATOM    139  O   GLY A  19      -8.867  12.512  -3.304  1.00 52.79           O  
ATOM    140  N   CYS A  20      -7.696  12.109  -1.464  1.00 55.06           N  
ATOM    141  CA  CYS A  20      -8.106  10.708  -1.361  1.00 55.06           C  
ATOM    142  C   CYS A  20      -9.204  10.450  -0.315  1.00 55.06           C  
ATOM    143  CB  CYS A  20      -6.869   9.840  -1.128  1.00 55.06           C  
ATOM    144  O   CYS A  20      -9.867   9.413  -0.407  1.00 55.06           O  
ATOM    145  SG  CYS A  20      -5.751   9.957  -2.559  1.00 55.06           S  
ATOM    146  N   ASN A  21      -9.461  11.354   0.650  1.00 60.43           N  
ATOM    147  CA  ASN A  21     -10.588  11.176   1.574  1.00 60.43           C  
ATOM    148  C   ASN A  21     -11.853  11.812   1.074  1.00 60.43           C  
ATOM    149  CB  ASN A  21     -10.402  11.584   3.037  1.00 60.43           C  
ATOM    150  O   ASN A  21     -12.225  12.940   1.387  1.00 60.43           O  
ATOM    151  CG  ASN A  21     -10.896  10.479   3.973  1.00 60.43           C  
ATOM    152  ND2 ASN A  21     -10.500  10.480   5.214  1.00 60.43           N  
ATOM    153  OD1 ASN A  21     -11.681   9.613   3.606  1.00 60.43           O  
ATOM    154  N   ILE A  22     -12.600  10.980   0.393  1.00 66.73           N  
ATOM    155  CA  ILE A  22     -13.978  11.281   0.108  1.00 66.73           C  
ATOM    156  C   ILE A  22     -14.835  10.960   1.344  1.00 66.73           C  
ATOM    157  CB  ILE A  22     -14.356  10.550  -1.188  1.00 66.73           C  
ATOM    158  O   ILE A  22     -15.985  11.368   1.411  1.00 66.73           O  
ATOM    159  CG1 ILE A  22     -13.273  10.782  -2.280  1.00 66.73           C  
ATOM    160  CG2 ILE A  22     -15.702  11.086  -1.646  1.00 66.73           C  
ATOM    161  CD1 ILE A  22     -13.548  10.130  -3.629  1.00 66.73           C  
ATOM    162  N   TYR A  23     -14.315  10.260   2.357  1.00 73.95           N  
ATOM    163  CA  TYR A  23     -15.117   9.736   3.457  1.00 73.95           C  
ATOM    164  C   TYR A  23     -15.036  10.598   4.722  1.00 73.95           C  
ATOM    165  CB  TYR A  23     -14.759   8.270   3.710  1.00 73.95           C  
ATOM    166  O   TYR A  23     -13.982  10.787   5.316  1.00 73.95           O  
ATOM    167  CG  TYR A  23     -14.931   7.405   2.479  1.00 73.95           C  
ATOM    168  CD1 TYR A  23     -16.220   6.997   2.091  1.00 73.95           C  
ATOM    169  CD2 TYR A  23     -13.813   7.081   1.685  1.00 73.95           C  
ATOM    170  CE1 TYR A  23     -16.390   6.281   0.896  1.00 73.95           C  
ATOM    171  CE2 TYR A  23     -13.982   6.366   0.485  1.00 73.95           C  
ATOM    172  OH  TYR A  23     -15.481   5.352  -1.091  1.00 73.95           O  
ATOM    173  CZ  TYR A  23     -15.278   5.983   0.086  1.00 73.95           C  
ATOM    174  N   LYS A  24     -16.196  11.064   5.189  1.00 80.80           N  
ATOM    175  CA  LYS A  24     -16.380  11.696   6.498  1.00 80.80           C  
ATOM    176  C   LYS A  24     -16.859  10.657   7.509  1.00 80.80           C  
ATOM    177  CB  LYS A  24     -17.350  12.882   6.358  1.00 80.80           C  
ATOM    178  O   LYS A  24     -17.814   9.922   7.236  1.00 80.80           O  
ATOM    179  CG  LYS A  24     -17.580  13.608   7.694  1.00 80.80           C  
ATOM    180  CD  LYS A  24     -18.485  14.839   7.543  1.00 80.80           C  
ATOM    181  CE  LYS A  24     -18.692  15.488   8.920  1.00 80.80           C  
ATOM    182  NZ  LYS A  24     -19.527  16.719   8.859  1.00 80.80           N  
ATOM    183  N   TYR A  25     -16.238  10.634   8.687  1.00 80.23           N  
ATOM    184  CA  TYR A  25     -16.742   9.869   9.825  1.00 80.23           C  
ATOM    185  C   TYR A  25     -17.947  10.578  10.460  1.00 80.23           C  
ATOM    186  CB  TYR A  25     -15.623   9.649  10.852  1.00 80.23           C  
ATOM    187  O   TYR A  25     -17.894  11.774  10.746  1.00 80.23           O  
ATOM    188  CG  TYR A  25     -16.061   8.810  12.035  1.00 80.23           C  
ATOM    189  CD1 TYR A  25     -16.043   9.345  13.339  1.00 80.23           C  
ATOM    190  CD2 TYR A  25     -16.510   7.494  11.823  1.00 80.23           C  
ATOM    191  CE1 TYR A  25     -16.462   8.562  14.434  1.00 80.23           C  
ATOM    192  CE2 TYR A  25     -16.950   6.719  12.911  1.00 80.23           C  
ATOM    193  OH  TYR A  25     -17.354   6.467  15.239  1.00 80.23           O  
ATOM    194  CZ  TYR A  25     -16.921   7.245  14.216  1.00 80.23           C  
ATOM    195  N   ILE A  26     -19.045   9.849  10.670  1.00 81.86           N  
ATOM    196  CA  ILE A  26     -20.232  10.340  11.380  1.00 81.86           C  
ATOM    197  C   ILE A  26     -20.310   9.626  12.724  1.00 81.86           C  
ATOM    198  CB  ILE A  26     -21.513  10.146  10.541  1.00 81.86           C  
ATOM    199  O   ILE A  26     -20.710   8.463  12.784  1.00 81.86           O  
ATOM    200  CG1 ILE A  26     -21.418  10.963   9.235  1.00 81.86           C  
ATOM    201  CG2 ILE A  26     -22.758  10.577  11.350  1.00 81.86           C  
ATOM    202  CD1 ILE A  26     -22.546  10.657   8.252  1.00 81.86           C  
ATOM    203  N   GLU A  27     -19.972  10.342  13.793  1.00 77.26           N  
ATOM    204  CA  GLU A  27     -19.831   9.782  15.140  1.00 77.26           C  
ATOM    205  C   GLU A  27     -21.131   9.163  15.669  1.00 77.26           C  
ATOM    206  CB  GLU A  27     -19.260  10.882  16.047  1.00 77.26           C  
ATOM    207  O   GLU A  27     -21.133   8.001  16.071  1.00 77.26           O  
ATOM    208  CG  GLU A  27     -18.833  10.371  17.432  1.00 77.26           C  
ATOM    209  CD  GLU A  27     -17.650  11.160  18.027  1.00 77.26           C  
ATOM    210  OE1 GLU A  27     -16.971  10.584  18.905  1.00 77.26           O  
ATOM    211  OE2 GLU A  27     -17.364  12.285  17.553  1.00 77.26           O  
ATOM    212  N   GLY A  28     -22.266   9.858  15.537  1.00 80.32           N  
ATOM    213  CA  GLY A  28     -23.557   9.356  16.026  1.00 80.32           C  
ATOM    214  C   GLY A  28     -24.041   8.063  15.354  1.00 80.32           C  
ATOM    215  O   GLY A  28     -24.774   7.291  15.959  1.00 80.32           O  
ATOM    216  N   ARG A  29     -23.611   7.787  14.115  1.00 85.09           N  
ATOM    217  CA  ARG A  29     -23.968   6.553  13.389  1.00 85.09           C  
ATOM    218  C   ARG A  29     -22.827   5.537  13.324  1.00 85.09           C  
ATOM    219  CB  ARG A  29     -24.511   6.886  11.990  1.00 85.09           C  
ATOM    220  O   ARG A  29     -23.056   4.436  12.839  1.00 85.09           O  
ATOM    221  CG  ARG A  29     -25.847   7.640  12.011  1.00 85.09           C  
ATOM    222  CD  ARG A  29     -26.405   7.744  10.584  1.00 85.09           C  
ATOM    223  NE  ARG A  29     -27.606   8.602  10.522  1.00 85.09           N  
ATOM    224  NH1 ARG A  29     -28.359   8.003   8.434  1.00 85.09           N  
ATOM    225  NH2 ARG A  29     -29.449   9.572   9.590  1.00 85.09           N  
ATOM    226  CZ  ARG A  29     -28.462   8.725   9.521  1.00 85.09           C  
ATOM    227  N   ARG A  30     -21.616   5.901  13.768  1.00 83.95           N  
ATOM    228  CA  ARG A  30     -20.388   5.092  13.674  1.00 83.95           C  
ATOM    229  C   ARG A  30     -20.143   4.542  12.262  1.00 83.95           C  
ATOM    230  CB  ARG A  30     -20.398   3.996  14.752  1.00 83.95           C  
ATOM    231  O   ARG A  30     -19.843   3.365  12.084  1.00 83.95           O  
ATOM    232  CG  ARG A  30     -20.522   4.559  16.174  1.00 83.95           C  
ATOM    233  CD  ARG A  30     -20.604   3.403  17.170  1.00 83.95           C  
ATOM    234  NE  ARG A  30     -20.743   3.897  18.549  1.00 83.95           N  
ATOM    235  NH1 ARG A  30     -20.098   1.979  19.630  1.00 83.95           N  
ATOM    236  NH2 ARG A  30     -20.742   3.749  20.820  1.00 83.95           N  
ATOM    237  CZ  ARG A  30     -20.534   3.207  19.655  1.00 83.95           C  
ATOM    238  N   VAL A  31     -20.298   5.394  11.246  1.00 85.22           N  
ATOM    239  CA  VAL A  31     -20.099   5.024   9.832  1.00 85.22           C  
ATOM    240  C   VAL A  31     -19.345   6.098   9.061  1.00 85.22           C  
ATOM    241  CB  VAL A  31     -21.415   4.695   9.090  1.00 85.22           C  
ATOM    242  O   VAL A  31     -19.509   7.295   9.298  1.00 85.22           O  
ATOM    243  CG1 VAL A  31     -22.073   3.416   9.610  1.00 85.22           C  
ATOM    244  CG2 VAL A  31     -22.435   5.841   9.132  1.00 85.22           C  
ATOM    245  N   PHE A  32     -18.584   5.659   8.065  1.00 83.11           N  
ATOM    246  CA  PHE A  32     -18.037   6.496   7.012  1.00 83.11           C  
ATOM    247  C   PHE A  32     -19.056   6.698   5.887  1.00 83.11           C  
ATOM    248  CB  PHE A  32     -16.732   5.894   6.488  1.00 83.11           C  
ATOM    249  O   PHE A  32     -19.584   5.750   5.282  1.00 83.11           O  
ATOM    250  CG  PHE A  32     -15.564   6.121   7.421  1.00 83.11           C  
ATOM    251  CD1 PHE A  32     -14.928   7.375   7.484  1.00 83.11           C  
ATOM    252  CD2 PHE A  32     -15.104   5.069   8.224  1.00 83.11           C  
ATOM    253  CE1 PHE A  32     -13.842   7.568   8.354  1.00 83.11           C  
ATOM    254  CE2 PHE A  32     -14.009   5.255   9.082  1.00 83.11           C  
ATOM    255  CZ  PHE A  32     -13.395   6.510   9.160  1.00 83.11           C  
ATOM    256  N   LYS A  33     -19.309   7.970   5.570  1.00 83.40           N  
ATOM    257  CA  LYS A  33     -20.096   8.386   4.407  1.00 83.40           C  
ATOM    258  C   LYS A  33     -19.248   9.210   3.455  1.00 83.40           C  
ATOM    259  CB  LYS A  33     -21.341   9.178   4.822  1.00 83.40           C  
ATOM    260  O   LYS A  33     -18.408   9.989   3.880  1.00 83.40           O  
ATOM    261  CG  LYS A  33     -22.426   8.297   5.458  1.00 83.40           C  
ATOM    262  CD  LYS A  33     -23.763   9.058   5.464  1.00 83.40           C  
ATOM    263  CE  LYS A  33     -24.821   8.384   6.344  1.00 83.40           C  
ATOM    264  NZ  LYS A  33     -26.071   9.193   6.381  1.00 83.40           N  
ATOM    265  N   VAL A  34     -19.523   9.048   2.167  1.00 82.67           N  
ATOM    266  CA  VAL A  34     -18.981   9.895   1.102  1.00 82.67           C  
ATOM    267  C   VAL A  34     -19.453  11.332   1.343  1.00 82.67           C  
ATOM    268  CB  VAL A  34     -19.481   9.378  -0.263  1.00 82.67           C  
ATOM    269  O   VAL A  34     -20.651  11.573   1.481  1.00 82.67           O  
ATOM    270  CG1 VAL A  34     -19.059  10.206  -1.480  1.00 82.67           C  
ATOM    271  CG2 VAL A  34     -19.000   7.943  -0.517  1.00 82.67           C  
ATOM    272  N   ASN A  35     -18.523  12.278   1.393  1.00 82.05           N  
ATOM    273  CA  ASN A  35     -18.785  13.700   1.287  1.00 82.05           C  
ATOM    274  C   ASN A  35     -18.935  14.039  -0.206  1.00 82.05           C  
ATOM    275  CB  ASN A  35     -17.643  14.484   1.957  1.00 82.05           C  
ATOM    276  O   ASN A  35     -17.948  13.957  -0.942  1.00 82.05           O  
ATOM    277  CG  ASN A  35     -17.883  15.986   1.931  1.00 82.05           C  
ATOM    278  ND2 ASN A  35     -17.209  16.726   2.775  1.00 82.05           N  
ATOM    279  OD1 ASN A  35     -18.675  16.518   1.168  1.00 82.05           O  
ATOM    280  N   PRO A  36     -20.135  14.423  -0.673  1.00 82.12           N  
ATOM    281  CA  PRO A  36     -20.378  14.666  -2.091  1.00 82.12           C  
ATOM    282  C   PRO A  36     -19.554  15.838  -2.636  1.00 82.12           C  
ATOM    283  CB  PRO A  36     -21.885  14.918  -2.203  1.00 82.12           C  
ATOM    284  O   PRO A  36     -19.089  15.761  -3.770  1.00 82.12           O  
ATOM    285  CG  PRO A  36     -22.273  15.442  -0.821  1.00 82.12           C  
ATOM    286  CD  PRO A  36     -21.338  14.676   0.108  1.00 82.12           C  
ATOM    287  N   LYS A  37     -19.304  16.880  -1.827  1.00 81.34           N  
ATOM    288  CA  LYS A  37     -18.522  18.056  -2.247  1.00 81.34           C  
ATOM    289  C   LYS A  37     -17.066  17.683  -2.528  1.00 81.34           C  
ATOM    290  CB  LYS A  37     -18.601  19.182  -1.198  1.00 81.34           C  
ATOM    291  O   LYS A  37     -16.538  18.013  -3.584  1.00 81.34           O  
ATOM    292  CG  LYS A  37     -20.017  19.757  -1.011  1.00 81.34           C  
ATOM    293  CD  LYS A  37     -19.994  21.005  -0.109  1.00 81.34           C  
ATOM    294  CE  LYS A  37     -21.400  21.609   0.041  1.00 81.34           C  
ATOM    295  NZ  LYS A  37     -21.387  22.911   0.765  1.00 81.34           N  
ATOM    296  N   ILE A  38     -16.444  16.936  -1.612  1.00 77.47           N  
ATOM    297  CA  ILE A  38     -15.061  16.467  -1.789  1.00 77.47           C  
ATOM    298  C   ILE A  38     -14.993  15.440  -2.924  1.00 77.47           C  
ATOM    299  CB  ILE A  38     -14.461  15.920  -0.473  1.00 77.47           C  
ATOM    300  O   ILE A  38     -14.085  15.509  -3.740  1.00 77.47           O  
ATOM    301  CG1 ILE A  38     -14.456  17.013   0.622  1.00 77.47           C  
ATOM    302  CG2 ILE A  38     -13.028  15.419  -0.729  1.00 77.47           C  
ATOM    303  CD1 ILE A  38     -13.999  16.521   2.003  1.00 77.47           C  
ATOM    304  N   ASN A  39     -15.974  14.536  -3.039  1.00 79.73           N  
ATOM    305  CA  ASN A  39     -16.030  13.569  -4.141  1.00 79.73           C  
ATOM    306  C   ASN A  39     -16.015  14.255  -5.511  1.00 79.73           C  
ATOM    307  CB  ASN A  39     -17.317  12.732  -4.033  1.00 79.73           C  
ATOM    308  O   ASN A  39     -15.291  13.833  -6.410  1.00 79.73           O  
ATOM    309  CG  ASN A  39     -17.296  11.528  -4.962  1.00 79.73           C  
ATOM    310  ND2 ASN A  39     -18.401  11.215  -5.590  1.00 79.73           N  
ATOM    311  OD1 ASN A  39     -16.315  10.828  -5.127  1.00 79.73           O  
ATOM    312  N   LEU A  40     -16.819  15.312  -5.658  1.00 78.15           N  
ATOM    313  CA  LEU A  40     -16.899  16.091  -6.886  1.00 78.15           C  
ATOM    314  C   LEU A  40     -15.566  16.785  -7.180  1.00 78.15           C  
ATOM    315  CB  LEU A  40     -18.048  17.104  -6.752  1.00 78.15           C  
ATOM    316  O   LEU A  40     -15.066  16.672  -8.296  1.00 78.15           O  
ATOM    317  CG  LEU A  40     -18.349  17.856  -8.062  1.00 78.15           C  
ATOM    318  CD1 LEU A  40     -19.079  16.958  -9.064  1.00 78.15           C  
ATOM    319  CD2 LEU A  40     -19.225  19.069  -7.764  1.00 78.15           C  
ATOM    320  N   LEU A  41     -14.970  17.436  -6.174  1.00 76.49           N  
ATOM    321  CA  LEU A  41     -13.682  18.120  -6.303  1.00 76.49           C  
ATOM    322  C   LEU A  41     -12.570  17.155  -6.727  1.00 76.49           C  
ATOM    323  CB  LEU A  41     -13.346  18.802  -4.964  1.00 76.49           C  
ATOM    324  O   LEU A  41     -11.868  17.405  -7.700  1.00 76.49           O  
ATOM    325  CG  LEU A  41     -12.037  19.614  -4.992  1.00 76.49           C  
ATOM    326  CD1 LEU A  41     -12.149  20.835  -5.904  1.00 76.49           C  
ATOM    327  CD2 LEU A  41     -11.702  20.084  -3.578  1.00 76.49           C  
ATOM    328  N   VAL A  42     -12.452  16.016  -6.046  1.00 73.00           N  
ATOM    329  CA  VAL A  42     -11.486  14.961  -6.378  1.00 73.00           C  
ATOM    330  C   VAL A  42     -11.742  14.427  -7.786  1.00 73.00           C  
ATOM    331  CB  VAL A  42     -11.577  13.836  -5.333  1.00 73.00           C  
ATOM    332  O   VAL A  42     -10.816  14.276  -8.581  1.00 73.00           O  
ATOM    333  CG1 VAL A  42     -10.749  12.603  -5.718  1.00 73.00           C  
ATOM    334  CG2 VAL A  42     -11.093  14.360  -3.975  1.00 73.00           C  
ATOM    335  N   GLY A  43     -13.007  14.183  -8.134  1.00 74.37           N  
ATOM    336  CA  GLY A  43     -13.403  13.776  -9.478  1.00 74.37           C  
ATOM    337  C   GLY A  43     -12.961  14.774 -10.550  1.00 74.37           C  
ATOM    338  O   GLY A  43     -12.431  14.349 -11.580  1.00 74.37           O  
ATOM    339  N   ALA A  44     -13.128  16.073 -10.292  1.00 75.36           N  
ATOM    340  CA  ALA A  44     -12.722  17.160 -11.176  1.00 75.36           C  
ATOM    341  C   ALA A  44     -11.194  17.255 -11.300  1.00 75.36           C  
ATOM    342  CB  ALA A  44     -13.348  18.468 -10.678  1.00 75.36           C  
ATOM    343  O   ALA A  44     -10.686  17.208 -12.417  1.00 75.36           O  
ATOM    344  N   VAL A  45     -10.456  17.268 -10.183  1.00 74.14           N  
ATOM    345  CA  VAL A  45      -8.980  17.278 -10.172  1.00 74.14           C  
ATOM    346  C   VAL A  45      -8.429  16.090 -10.957  1.00 74.14           C  
ATOM    347  CB  VAL A  45      -8.442  17.268  -8.724  1.00 74.14           C  
ATOM    348  O   VAL A  45      -7.583  16.247 -11.834  1.00 74.14           O  
ATOM    349  CG1 VAL A  45      -6.924  17.043  -8.659  1.00 74.14           C  
ATOM    350  CG2 VAL A  45      -8.740  18.601  -8.027  1.00 74.14           C  
ATOM    351  N   HIS A  46      -8.957  14.887 -10.735  1.00 73.25           N  
ATOM    352  CA  HIS A  46      -8.495  13.729 -11.489  1.00 73.25           C  
ATOM    353  C   HIS A  46      -8.833  13.806 -12.984  1.00 73.25           C  
ATOM    354  CB  HIS A  46      -9.083  12.447 -10.912  1.00 73.25           C  
ATOM    355  O   HIS A  46      -8.064  13.307 -13.804  1.00 73.25           O  
ATOM    356  CG  HIS A  46      -8.300  11.862  -9.776  1.00 73.25           C  
ATOM    357  CD2 HIS A  46      -8.316  12.241  -8.461  1.00 73.25           C  
ATOM    358  ND1 HIS A  46      -7.396  10.832  -9.893  1.00 73.25           N  
ATOM    359  CE1 HIS A  46      -6.875  10.607  -8.680  1.00 73.25           C  
ATOM    360  NE2 HIS A  46      -7.427  11.417  -7.773  1.00 73.25           N  
ATOM    361  N   ARG A  47     -10.011  14.330 -13.343  1.00 77.02           N  
ATOM    362  CA  ARG A  47     -10.490  14.356 -14.733  1.00 77.02           C  
ATOM    363  C   ARG A  47      -9.796  15.430 -15.559  1.00 77.02           C  
ATOM    364  CB  ARG A  47     -12.014  14.546 -14.760  1.00 77.02           C  
ATOM    365  O   ARG A  47      -9.408  15.137 -16.682  1.00 77.02           O  
ATOM    366  CG  ARG A  47     -12.590  14.372 -16.173  1.00 77.02           C  
ATOM    367  CD  ARG A  47     -14.114  14.538 -16.166  1.00 77.02           C  
ATOM    368  NE  ARG A  47     -14.740  13.839 -17.307  1.00 77.02           N  
ATOM    369  NH1 ARG A  47     -16.926  14.360 -16.827  1.00 77.02           N  
ATOM    370  NH2 ARG A  47     -16.471  13.018 -18.546  1.00 77.02           N  
ATOM    371  CZ  ARG A  47     -16.036  13.742 -17.553  1.00 77.02           C  
ATOM    372  N   PHE A  48      -9.671  16.630 -15.008  1.00 79.27           N  
ATOM    373  CA  PHE A  48      -9.222  17.814 -15.733  1.00 79.27           C  
ATOM    374  C   PHE A  48      -7.751  18.146 -15.500  1.00 79.27           C  
ATOM    375  CB  PHE A  48     -10.126  18.994 -15.360  1.00 79.27           C  
ATOM    376  O   PHE A  48      -7.182  18.881 -16.294  1.00 79.27           O  
ATOM    377  CG  PHE A  48     -11.584  18.780 -15.721  1.00 79.27           C  
ATOM    378  CD1 PHE A  48     -11.964  18.716 -17.074  1.00 79.27           C  
ATOM    379  CD2 PHE A  48     -12.564  18.670 -14.717  1.00 79.27           C  
ATOM    380  CE1 PHE A  48     -13.316  18.550 -17.421  1.00 79.27           C  
ATOM    381  CE2 PHE A  48     -13.916  18.496 -15.061  1.00 79.27           C  
ATOM    382  CZ  PHE A  48     -14.293  18.445 -16.415  1.00 79.27           C  
ATOM    383  N   TRP A  49      -7.124  17.593 -14.457  1.00 70.97           N  
ATOM    384  CA  TRP A  49      -5.729  17.893 -14.143  1.00 70.97           C  
ATOM    385  C   TRP A  49      -4.836  16.650 -14.181  1.00 70.97           C  
ATOM    386  CB  TRP A  49      -5.668  18.663 -12.823  1.00 70.97           C  
ATOM    387  O   TRP A  49      -3.965  16.563 -15.043  1.00 70.97           O  
ATOM    388  CG  TRP A  49      -4.356  19.271 -12.468  1.00 70.97           C  
ATOM    389  CD1 TRP A  49      -3.238  19.314 -13.233  1.00 70.97           C  
ATOM    390  CD2 TRP A  49      -4.026  19.977 -11.237  1.00 70.97           C  
ATOM    391  CE2 TRP A  49      -2.674  20.422 -11.325  1.00 70.97           C  
ATOM    392  CE3 TRP A  49      -4.743  20.301 -10.064  1.00 70.97           C  
ATOM    393  NE1 TRP A  49      -2.242  19.985 -12.557  1.00 70.97           N  
ATOM    394  CH2 TRP A  49      -2.795  21.452  -9.142  1.00 70.97           C  
ATOM    395  CZ2 TRP A  49      -2.058  21.149 -10.299  1.00 70.97           C  
ATOM    396  CZ3 TRP A  49      -4.132  21.028  -9.025  1.00 70.97           C  
ATOM    397  N   LEU A  50      -5.075  15.651 -13.323  1.00 72.11           N  
ATOM    398  CA  LEU A  50      -4.159  14.506 -13.197  1.00 72.11           C  
ATOM    399  C   LEU A  50      -4.094  13.647 -14.469  1.00 72.11           C  
ATOM    400  CB  LEU A  50      -4.555  13.647 -11.982  1.00 72.11           C  
ATOM    401  O   LEU A  50      -3.011  13.284 -14.911  1.00 72.11           O  
ATOM    402  CG  LEU A  50      -3.578  12.489 -11.695  1.00 72.11           C  
ATOM    403  CD1 LEU A  50      -2.194  12.976 -11.283  1.00 72.11           C  
ATOM    404  CD2 LEU A  50      -4.142  11.593 -10.595  1.00 72.11           C  
ATOM    405  N   ARG A  51      -5.243  13.290 -15.061  1.00 75.27           N  
ATOM    406  CA  ARG A  51      -5.276  12.442 -16.266  1.00 75.27           C  
ATOM    407  C   ARG A  51      -4.612  13.110 -17.474  1.00 75.27           C  
ATOM    408  CB  ARG A  51      -6.703  11.998 -16.600  1.00 75.27           C  
ATOM    409  O   ARG A  51      -3.766  12.449 -18.071  1.00 75.27           O  
ATOM    410  CG  ARG A  51      -7.169  10.826 -15.744  1.00 75.27           C  
ATOM    411  CD  ARG A  51      -8.630  10.556 -16.108  1.00 75.27           C  
ATOM    412  NE  ARG A  51      -9.183   9.425 -15.345  1.00 75.27           N  
ATOM    413  NH1 ARG A  51     -11.128   9.231 -16.545  1.00 75.27           N  
ATOM    414  NH2 ARG A  51     -10.699   7.784 -14.897  1.00 75.27           N  
ATOM    415  CZ  ARG A  51     -10.332   8.823 -15.594  1.00 75.27           C  
ATOM    416  N   PRO A  52      -4.942  14.370 -17.824  1.00 78.16           N  
ATOM    417  CA  PRO A  52      -4.228  15.080 -18.876  1.00 78.16           C  
ATOM    418  C   PRO A  52      -2.733  15.173 -18.588  1.00 78.16           C  
ATOM    419  CB  PRO A  52      -4.878  16.461 -18.979  1.00 78.16           C  
ATOM    420  O   PRO A  52      -1.954  14.806 -19.451  1.00 78.16           O  
ATOM    421  CG  PRO A  52      -6.298  16.196 -18.500  1.00 78.16           C  
ATOM    422  CD  PRO A  52      -6.087  15.167 -17.397  1.00 78.16           C  
ATOM    423  N   TYR A  53      -2.331  15.550 -17.368  1.00 73.49           N  
ATOM    424  CA  TYR A  53      -0.918  15.613 -16.983  1.00 73.49           C  
ATOM    425  C   TYR A  53      -0.192  14.290 -17.254  1.00 73.49           C  
ATOM    426  CB  TYR A  53      -0.811  16.004 -15.503  1.00 73.49           C  
ATOM    427  O   TYR A  53       0.792  14.266 -17.983  1.00 73.49           O  
ATOM    428  CG  TYR A  53       0.588  15.897 -14.931  1.00 73.49           C  
ATOM    429  CD1 TYR A  53       1.023  14.697 -14.330  1.00 73.49           C  
ATOM    430  CD2 TYR A  53       1.454  17.002 -14.981  1.00 73.49           C  
ATOM    431  CE1 TYR A  53       2.329  14.586 -13.817  1.00 73.49           C  
ATOM    432  CE2 TYR A  53       2.736  16.903 -14.410  1.00 73.49           C  
ATOM    433  OH  TYR A  53       4.437  15.631 -13.315  1.00 73.49           O  
ATOM    434  CZ  TYR A  53       3.192  15.697 -13.858  1.00 73.49           C  
ATOM    435  N   LEU A  54      -0.716  13.179 -16.730  1.00 74.32           N  
ATOM    436  CA  LEU A  54      -0.097  11.863 -16.887  1.00 74.32           C  
ATOM    437  C   LEU A  54      -0.031  11.424 -18.347  1.00 74.32           C  
ATOM    438  CB  LEU A  54      -0.899  10.831 -16.090  1.00 74.32           C  
ATOM    439  O   LEU A  54       0.981  10.871 -18.767  1.00 74.32           O  
ATOM    440  CG  LEU A  54      -0.770  10.975 -14.568  1.00 74.32           C  
ATOM    441  CD1 LEU A  54      -1.813  10.055 -13.945  1.00 74.32           C  
ATOM    442  CD2 LEU A  54       0.628  10.606 -14.076  1.00 74.32           C  
ATOM    443  N   LEU A  55      -1.097  11.672 -19.111  1.00 80.36           N  
ATOM    444  CA  LEU A  55      -1.138  11.352 -20.532  1.00 80.36           C  
ATOM    445  C   LEU A  55      -0.097  12.169 -21.300  1.00 80.36           C  
ATOM    446  CB  LEU A  55      -2.563  11.589 -21.059  1.00 80.36           C  
ATOM    447  O   LEU A  55       0.672  11.598 -22.065  1.00 80.36           O  
ATOM    448  CG  LEU A  55      -2.734  11.251 -22.552  1.00 80.36           C  
ATOM    449  CD1 LEU A  55      -2.485   9.769 -22.840  1.00 80.36           C  
ATOM    450  CD2 LEU A  55      -4.158  11.595 -22.986  1.00 80.36           C  
ATOM    451  N   THR A  56      -0.028  13.478 -21.063  1.00 77.45           N  
ATOM    452  CA  THR A  56       0.934  14.361 -21.725  1.00 77.45           C  
ATOM    453  C   THR A  56       2.367  13.985 -21.350  1.00 77.45           C  
ATOM    454  CB  THR A  56       0.655  15.833 -21.388  1.00 77.45           C  
ATOM    455  O   THR A  56       3.200  13.829 -22.238  1.00 77.45           O  
ATOM    456  CG2 THR A  56       1.430  16.786 -22.291  1.00 77.45           C  
ATOM    457  OG1 THR A  56      -0.696  16.148 -21.623  1.00 77.45           O  
ATOM    458  N   THR A  57       2.667  13.760 -20.065  1.00 73.23           N  
ATOM    459  CA  THR A  57       3.999  13.317 -19.622  1.00 73.23           C  
ATOM    460  C   THR A  57       4.370  11.968 -20.237  1.00 73.23           C  
ATOM    461  CB  THR A  57       4.077  13.225 -18.089  1.00 73.23           C  
ATOM    462  O   THR A  57       5.497  11.812 -20.702  1.00 73.23           O  
ATOM    463  CG2 THR A  57       5.474  12.877 -17.577  1.00 73.23           C  
ATOM    464  OG1 THR A  57       3.754  14.461 -17.502  1.00 73.23           O  
ATOM    465  N   PHE A  58       3.445  11.006 -20.283  1.00 78.90           N  
ATOM    466  CA  PHE A  58       3.682   9.703 -20.906  1.00 78.90           C  
ATOM    467  C   PHE A  58       3.959   9.828 -22.409  1.00 78.90           C  
ATOM    468  CB  PHE A  58       2.485   8.782 -20.639  1.00 78.90           C  
ATOM    469  O   PHE A  58       4.950   9.283 -22.887  1.00 78.90           O  
ATOM    470  CG  PHE A  58       2.596   7.435 -21.324  1.00 78.90           C  
ATOM    471  CD1 PHE A  58       1.883   7.184 -22.513  1.00 78.90           C  
ATOM    472  CD2 PHE A  58       3.448   6.447 -20.797  1.00 78.90           C  
ATOM    473  CE1 PHE A  58       2.016   5.946 -23.165  1.00 78.90           C  
ATOM    474  CE2 PHE A  58       3.582   5.210 -21.452  1.00 78.90           C  
ATOM    475  CZ  PHE A  58       2.866   4.960 -22.636  1.00 78.90           C  
ATOM    476  N   LEU A  59       3.130  10.578 -23.142  1.00 83.20           N  
ATOM    477  CA  LEU A  59       3.300  10.788 -24.581  1.00 83.20           C  
ATOM    478  C   LEU A  59       4.615  11.503 -24.901  1.00 83.20           C  
ATOM    479  CB  LEU A  59       2.105  11.579 -25.142  1.00 83.20           C  
ATOM    480  O   LEU A  59       5.308  11.086 -25.824  1.00 83.20           O  
ATOM    481  CG  LEU A  59       0.786  10.788 -25.220  1.00 83.20           C  
ATOM    482  CD1 LEU A  59      -0.340  11.730 -25.650  1.00 83.20           C  
ATOM    483  CD2 LEU A  59       0.854   9.632 -26.220  1.00 83.20           C  
ATOM    484  N   MET A  60       4.996  12.521 -24.123  1.00 79.31           N  
ATOM    485  CA  MET A  60       6.277  13.211 -24.302  1.00 79.31           C  
ATOM    486  C   MET A  60       7.466  12.250 -24.180  1.00 79.31           C  
ATOM    487  CB  MET A  60       6.435  14.349 -23.283  1.00 79.31           C  
ATOM    488  O   MET A  60       8.321  12.221 -25.064  1.00 79.31           O  
ATOM    489  CG  MET A  60       5.639  15.610 -23.629  1.00 79.31           C  
ATOM    490  SD  MET A  60       6.185  17.026 -22.632  1.00 79.31           S  
ATOM    491  CE  MET A  60       4.677  17.506 -21.763  1.00 79.31           C  
ATOM    492  N   HIS A  61       7.506  11.433 -23.122  1.00 78.08           N  
ATOM    493  CA  HIS A  61       8.589  10.463 -22.928  1.00 78.08           C  
ATOM    494  C   HIS A  61       8.577   9.375 -24.002  1.00 78.08           C  
ATOM    495  CB  HIS A  61       8.498   9.832 -21.536  1.00 78.08           C  
ATOM    496  O   HIS A  61       9.629   9.031 -24.530  1.00 78.08           O  
ATOM    497  CG  HIS A  61       8.918  10.772 -20.439  1.00 78.08           C  
ATOM    498  CD2 HIS A  61      10.181  10.933 -19.946  1.00 78.08           C  
ATOM    499  ND1 HIS A  61       8.113  11.669 -19.784  1.00 78.08           N  
ATOM    500  CE1 HIS A  61       8.866  12.342 -18.900  1.00 78.08           C  
ATOM    501  NE2 HIS A  61      10.134  11.914 -18.950  1.00 78.08           N  
ATOM    502  N   LEU A  62       7.397   8.871 -24.370  1.00 81.70           N  
ATOM    503  CA  LEU A  62       7.266   7.842 -25.395  1.00 81.70           C  
ATOM    504  C   LEU A  62       7.758   8.336 -26.760  1.00 81.70           C  
ATOM    505  CB  LEU A  62       5.800   7.383 -25.448  1.00 81.70           C  
ATOM    506  O   LEU A  62       8.522   7.636 -27.416  1.00 81.70           O  
ATOM    507  CG  LEU A  62       5.546   6.242 -26.449  1.00 81.70           C  
ATOM    508  CD1 LEU A  62       6.283   4.959 -26.057  1.00 81.70           C  
ATOM    509  CD2 LEU A  62       4.049   5.943 -26.509  1.00 81.70           C  
ATOM    510  N   ILE A  63       7.363   9.543 -27.176  1.00 84.68           N  
ATOM    511  CA  ILE A  63       7.814  10.142 -28.440  1.00 84.68           C  
ATOM    512  C   ILE A  63       9.331  10.343 -28.421  1.00 84.68           C  
ATOM    513  CB  ILE A  63       7.061  11.465 -28.712  1.00 84.68           C  
ATOM    514  O   ILE A  63       9.999   9.990 -29.392  1.00 84.68           O  
ATOM    515  CG1 ILE A  63       5.572  11.178 -29.017  1.00 84.68           C  
ATOM    516  CG2 ILE A  63       7.689  12.236 -29.892  1.00 84.68           C  
ATOM    517  CD1 ILE A  63       4.681  12.426 -28.960  1.00 84.68           C  
ATOM    518  N   PHE A  64       9.883  10.859 -27.317  1.00 81.16           N  
ATOM    519  CA  PHE A  64      11.327  11.029 -27.160  1.00 81.16           C  
ATOM    520  C   PHE A  64      12.076   9.693 -27.272  1.00 81.16           C  
ATOM    521  CB  PHE A  64      11.612  11.728 -25.823  1.00 81.16           C  
ATOM    522  O   PHE A  64      13.014   9.580 -28.061  1.00 81.16           O  
ATOM    523  CG  PHE A  64      13.092  11.856 -25.527  1.00 81.16           C  
ATOM    524  CD1 PHE A  64      13.723  10.926 -24.679  1.00 81.16           C  
ATOM    525  CD2 PHE A  64      13.849  12.870 -26.142  1.00 81.16           C  
ATOM    526  CE1 PHE A  64      15.110  11.000 -24.460  1.00 81.16           C  
ATOM    527  CE2 PHE A  64      15.234  12.949 -25.914  1.00 81.16           C  
ATOM    528  CZ  PHE A  64      15.865  12.011 -25.078  1.00 81.16           C  
ATOM    529  N   TRP A  65      11.629   8.658 -26.556  1.00 80.08           N  
ATOM    530  CA  TRP A  65      12.248   7.332 -26.611  1.00 80.08           C  
ATOM    531  C   TRP A  65      12.135   6.692 -27.990  1.00 80.08           C  
ATOM    532  CB  TRP A  65      11.615   6.407 -25.571  1.00 80.08           C  
ATOM    533  O   TRP A  65      13.109   6.115 -28.459  1.00 80.08           O  
ATOM    534  CG  TRP A  65      11.783   6.792 -24.137  1.00 80.08           C  
ATOM    535  CD1 TRP A  65      12.822   7.471 -23.597  1.00 80.08           C  
ATOM    536  CD2 TRP A  65      10.899   6.464 -23.026  1.00 80.08           C  
ATOM    537  CE2 TRP A  65      11.473   6.981 -21.829  1.00 80.08           C  
ATOM    538  CE3 TRP A  65       9.689   5.745 -22.907  1.00 80.08           C  
ATOM    539  NE1 TRP A  65      12.633   7.606 -22.236  1.00 80.08           N  
ATOM    540  CH2 TRP A  65       9.674   6.062 -20.488  1.00 80.08           C  
ATOM    541  CZ2 TRP A  65      10.877   6.780 -20.578  1.00 80.08           C  
ATOM    542  CZ3 TRP A  65       9.080   5.548 -21.653  1.00 80.08           C  
ATOM    543  N   LEU A  66      10.989   6.810 -28.667  1.00 82.88           N  
ATOM    544  CA  LEU A  66      10.821   6.300 -30.031  1.00 82.88           C  
ATOM    545  C   LEU A  66      11.733   7.029 -31.024  1.00 82.88           C  
ATOM    546  CB  LEU A  66       9.348   6.432 -30.457  1.00 82.88           C  
ATOM    547  O   LEU A  66      12.311   6.393 -31.906  1.00 82.88           O  
ATOM    548  CG  LEU A  66       8.387   5.436 -29.783  1.00 82.88           C  
ATOM    549  CD1 LEU A  66       6.949   5.785 -30.174  1.00 82.88           C  
ATOM    550  CD2 LEU A  66       8.657   3.989 -30.203  1.00 82.88           C  
ATOM    551  N   ALA A  67      11.896   8.345 -30.873  1.00 83.12           N  
ATOM    552  CA  ALA A  67      12.799   9.131 -31.704  1.00 83.12           C  
ATOM    553  C   ALA A  67      14.266   8.725 -31.487  1.00 83.12           C  
ATOM    554  CB  ALA A  67      12.564  10.620 -31.429  1.00 83.12           C  
ATOM    555  O   ALA A  67      14.982   8.505 -32.464  1.00 83.12           O  
ATOM    556  N   GLU A  68      14.712   8.574 -30.238  1.00 78.75           N  
ATOM    557  CA  GLU A  68      16.071   8.107 -29.940  1.00 78.75           C  
ATOM    558  C   GLU A  68      16.292   6.643 -30.331  1.00 78.75           C  
ATOM    559  CB  GLU A  68      16.424   8.338 -28.460  1.00 78.75           C  
ATOM    560  O   GLU A  68      17.355   6.310 -30.851  1.00 78.75           O  
ATOM    561  CG  GLU A  68      16.785   9.802 -28.151  1.00 78.75           C  
ATOM    562  CD  GLU A  68      17.922  10.339 -29.046  1.00 78.75           C  
ATOM    563  OE1 GLU A  68      17.775  11.452 -29.619  1.00 78.75           O  
ATOM    564  OE2 GLU A  68      18.911   9.611 -29.308  1.00 78.75           O  
ATOM    565  N   PHE A  69      15.284   5.779 -30.182  1.00 80.00           N  
ATOM    566  CA  PHE A  69      15.357   4.387 -30.627  1.00 80.00           C  
ATOM    567  C   PHE A  69      15.546   4.315 -32.138  1.00 80.00           C  
ATOM    568  CB  PHE A  69      14.095   3.622 -30.206  1.00 80.00           C  
ATOM    569  O   PHE A  69      16.437   3.620 -32.619  1.00 80.00           O  
ATOM    570  CG  PHE A  69      14.158   2.144 -30.525  1.00 80.00           C  
ATOM    571  CD1 PHE A  69      13.396   1.615 -31.581  1.00 80.00           C  
ATOM    572  CD2 PHE A  69      14.981   1.292 -29.765  1.00 80.00           C  
ATOM    573  CE1 PHE A  69      13.446   0.239 -31.861  1.00 80.00           C  
ATOM    574  CE2 PHE A  69      15.051  -0.079 -30.061  1.00 80.00           C  
ATOM    575  CZ  PHE A  69      14.284  -0.606 -31.112  1.00 80.00           C  
ATOM    576  N   ARG A  70      14.766   5.099 -32.894  1.00 81.05           N  
ATOM    577  CA  ARG A  70      14.912   5.202 -34.348  1.00 81.05           C  
ATOM    578  C   ARG A  70      16.303   5.698 -34.738  1.00 81.05           C  
ATOM    579  CB  ARG A  70      13.802   6.098 -34.909  1.00 81.05           C  
ATOM    580  O   ARG A  70      16.909   5.101 -35.620  1.00 81.05           O  
ATOM    581  CG  ARG A  70      13.857   6.160 -36.441  1.00 81.05           C  
ATOM    582  CD  ARG A  70      12.756   7.074 -36.978  1.00 81.05           C  
ATOM    583  NE  ARG A  70      12.883   7.244 -38.436  1.00 81.05           N  
ATOM    584  NH1 ARG A  70      11.399   8.980 -38.674  1.00 81.05           N  
ATOM    585  NH2 ARG A  70      12.482   8.199 -40.463  1.00 81.05           N  
ATOM    586  CZ  ARG A  70      12.257   8.137 -39.182  1.00 81.05           C  
ATOM    587  N   LYS A  71      16.819   6.744 -34.079  1.00 79.91           N  
ATOM    588  CA  LYS A  71      18.185   7.239 -34.327  1.00 79.91           C  
ATOM    589  C   LYS A  71      19.242   6.179 -34.020  1.00 79.91           C  
ATOM    590  CB  LYS A  71      18.480   8.487 -33.494  1.00 79.91           C  
ATOM    591  O   LYS A  71      20.213   6.081 -34.760  1.00 79.91           O  
ATOM    592  CG  LYS A  71      17.742   9.750 -33.960  1.00 79.91           C  
ATOM    593  CD  LYS A  71      18.115  10.876 -32.992  1.00 79.91           C  
ATOM    594  CE  LYS A  71      17.217  12.105 -33.093  1.00 79.91           C  
ATOM    595  NZ  LYS A  71      17.465  12.981 -31.920  1.00 79.91           N  
ATOM    596  N   GLY A  72      19.045   5.397 -32.957  1.00 74.57           N  
ATOM    597  CA  GLY A  72      19.901   4.267 -32.598  1.00 74.57           C  
ATOM    598  C   GLY A  72      19.873   3.135 -33.623  1.00 74.57           C  
ATOM    599  O   GLY A  72      20.920   2.580 -33.920  1.00 74.57           O  
ATOM    600  N   LEU A  73      18.713   2.826 -34.211  1.00 75.13           N  
ATOM    601  CA  LEU A  73      18.600   1.826 -35.282  1.00 75.13           C  
ATOM    602  C   LEU A  73      19.265   2.269 -36.592  1.00 75.13           C  
ATOM    603  CB  LEU A  73      17.119   1.521 -35.559  1.00 75.13           C  
ATOM    604  O   LEU A  73      19.757   1.431 -37.338  1.00 75.13           O  
ATOM    605  CG  LEU A  73      16.394   0.682 -34.496  1.00 75.13           C  
ATOM    606  CD1 LEU A  73      14.936   0.537 -34.937  1.00 75.13           C  
ATOM    607  CD2 LEU A  73      16.991  -0.718 -34.343  1.00 75.13           C  
ATOM    608  N   THR A  74      19.259   3.569 -36.890  1.00 80.39           N  
ATOM    609  CA  THR A  74      19.920   4.128 -38.082  1.00 80.39           C  
ATOM    610  C   THR A  74      21.407   4.414 -37.875  1.00 80.39           C  
ATOM    611  CB  THR A  74      19.218   5.406 -38.561  1.00 80.39           C  
ATOM    612  O   THR A  74      22.063   4.907 -38.790  1.00 80.39           O  
ATOM    613  CG2 THR A  74      17.797   5.124 -39.052  1.00 80.39           C  
ATOM    614  OG1 THR A  74      19.124   6.359 -37.521  1.00 80.39           O  
ATOM    615  N   ASP A  75      21.937   4.172 -36.677  1.00 75.08           N  
ATOM    616  CA  ASP A  75      23.338   4.422 -36.368  1.00 75.08           C  
ATOM    617  C   ASP A  75      24.211   3.304 -36.954  1.00 75.08           C  
ATOM    618  CB  ASP A  75      23.506   4.588 -34.852  1.00 75.08           C  
ATOM    619  O   ASP A  75      24.281   2.199 -36.421  1.00 75.08           O  
ATOM    620  CG  ASP A  75      24.885   5.109 -34.460  1.00 75.08           C  
ATOM    621  OD1 ASP A  75      25.740   5.309 -35.352  1.00 75.08           O  
ATOM    622  OD2 ASP A  75      25.067   5.350 -33.243  1.00 75.08           O  
ATOM    623  N   LEU A  76      24.866   3.598 -38.079  1.00 77.03           N  
ATOM    624  CA  LEU A  76      25.758   2.670 -38.782  1.00 77.03           C  
ATOM    625  C   LEU A  76      27.143   2.556 -38.127  1.00 77.03           C  
ATOM    626  CB  LEU A  76      25.872   3.095 -40.259  1.00 77.03           C  
ATOM    627  O   LEU A  76      28.004   1.850 -38.651  1.00 77.03           O  
ATOM    628  CG  LEU A  76      24.565   2.986 -41.065  1.00 77.03           C  
ATOM    629  CD1 LEU A  76      24.764   3.618 -42.443  1.00 77.03           C  
ATOM    630  CD2 LEU A  76      24.128   1.532 -41.263  1.00 77.03           C  
ATOM    631  N   THR A  77      27.389   3.250 -37.011  1.00 77.95           N  
ATOM    632  CA  THR A  77      28.694   3.224 -36.348  1.00 77.95           C  
ATOM    633  C   THR A  77      28.936   1.835 -35.735  1.00 77.95           C  
ATOM    634  CB  THR A  77      28.829   4.319 -35.278  1.00 77.95           C  
ATOM    635  O   THR A  77      28.203   1.434 -34.823  1.00 77.95           O  
ATOM    636  CG2 THR A  77      30.300   4.591 -34.965  1.00 77.95           C  
ATOM    637  OG1 THR A  77      28.291   5.542 -35.721  1.00 77.95           O  
ATOM    638  N   PRO A  78      29.946   1.070 -36.192  1.00 70.09           N  
ATOM    639  CA  PRO A  78      30.233  -0.246 -35.636  1.00 70.09           C  
ATOM    640  C   PRO A  78      30.596  -0.123 -34.151  1.00 70.09           C  
ATOM    641  CB  PRO A  78      31.360  -0.831 -36.494  1.00 70.09           C  
ATOM    642  O   PRO A  78      31.411   0.713 -33.764  1.00 70.09           O  
ATOM    643  CG  PRO A  78      32.035   0.397 -37.104  1.00 70.09           C  
ATOM    644  CD  PRO A  78      30.900   1.405 -37.238  1.00 70.09           C  
ATOM    645  N   GLY A  79      29.957  -0.940 -33.311  1.00 69.10           N  
ATOM    646  CA  GLY A  79      30.103  -0.865 -31.854  1.00 69.10           C  
ATOM    647  C   GLY A  79      29.263   0.224 -31.177  1.00 69.10           C  
ATOM    648  O   GLY A  79      29.476   0.489 -29.995  1.00 69.10           O  
ATOM    649  N   SER A  80      28.314   0.859 -31.879  1.00 68.43           N  
ATOM    650  CA  SER A  80      27.410   1.832 -31.257  1.00 68.43           C  
ATOM    651  C   SER A  80      26.605   1.200 -30.118  1.00 68.43           C  
ATOM    652  CB  SER A  80      26.457   2.470 -32.272  1.00 68.43           C  
ATOM    653  O   SER A  80      25.752   0.336 -30.316  1.00 68.43           O  
ATOM    654  OG  SER A  80      25.656   3.429 -31.601  1.00 68.43           O  
ATOM    655  N   GLU A  81      26.839   1.686 -28.901  1.00 69.01           N  
ATOM    656  CA  GLU A  81      26.081   1.305 -27.707  1.00 69.01           C  
ATOM    657  C   GLU A  81      24.790   2.115 -27.555  1.00 69.01           C  
ATOM    658  CB  GLU A  81      26.956   1.443 -26.456  1.00 69.01           C  
ATOM    659  O   GLU A  81      24.171   2.100 -26.494  1.00 69.01           O  
ATOM    660  CG  GLU A  81      28.151   0.492 -26.492  1.00 69.01           C  
ATOM    661  CD  GLU A  81      28.877   0.469 -25.151  1.00 69.01           C  
ATOM    662  OE1 GLU A  81      29.429  -0.586 -24.787  1.00 69.01           O  
ATOM    663  OE2 GLU A  81      28.915   1.486 -24.421  1.00 69.01           O  
ATOM    664  N   ARG A  82      24.362   2.860 -28.579  1.00 69.44           N  
ATOM    665  CA  ARG A  82      23.247   3.806 -28.452  1.00 69.44           C  
ATOM    666  C   ARG A  82      21.934   3.136 -28.043  1.00 69.44           C  
ATOM    667  CB  ARG A  82      23.131   4.586 -29.763  1.00 69.44           C  
ATOM    668  O   ARG A  82      21.193   3.701 -27.245  1.00 69.44           O  
ATOM    669  CG  ARG A  82      22.160   5.762 -29.635  1.00 69.44           C  
ATOM    670  CD  ARG A  82      22.327   6.673 -30.847  1.00 69.44           C  
ATOM    671  NE  ARG A  82      21.454   7.852 -30.754  1.00 69.44           N  
ATOM    672  NH1 ARG A  82      22.441   8.996 -32.472  1.00 69.44           N  
ATOM    673  NH2 ARG A  82      20.865   9.981 -31.209  1.00 69.44           N  
ATOM    674  CZ  ARG A  82      21.588   8.936 -31.483  1.00 69.44           C  
ATOM    675  N   SER A  83      21.667   1.919 -28.519  1.00 67.56           N  
ATOM    676  CA  SER A  83      20.504   1.121 -28.098  1.00 67.56           C  
ATOM    677  C   SER A  83      20.583   0.699 -26.623  1.00 67.56           C  
ATOM    678  CB  SER A  83      20.387  -0.114 -28.999  1.00 67.56           C  
ATOM    679  O   SER A  83      19.588   0.784 -25.897  1.00 67.56           O  
ATOM    680  OG  SER A  83      21.582  -0.867 -28.928  1.00 67.56           O  
ATOM    681  N   LEU A  84      21.770   0.306 -26.151  1.00 67.20           N  
ATOM    682  CA  LEU A  84      22.037  -0.007 -24.744  1.00 67.20           C  
ATOM    683  C   LEU A  84      21.919   1.244 -23.869  1.00 67.20           C  
ATOM    684  CB  LEU A  84      23.438  -0.634 -24.601  1.00 67.20           C  
ATOM    685  O   LEU A  84      21.260   1.201 -22.832  1.00 67.20           O  
ATOM    686  CG  LEU A  84      23.542  -2.086 -25.096  1.00 67.20           C  
ATOM    687  CD1 LEU A  84      25.012  -2.480 -25.240  1.00 67.20           C  
ATOM    688  CD2 LEU A  84      22.882  -3.054 -24.110  1.00 67.20           C  
ATOM    689  N   GLN A  85      22.486   2.371 -24.309  1.00 65.99           N  
ATOM    690  CA  GLN A  85      22.398   3.651 -23.613  1.00 65.99           C  
ATOM    691  C   GLN A  85      20.945   4.122 -23.517  1.00 65.99           C  
ATOM    692  CB  GLN A  85      23.298   4.700 -24.292  1.00 65.99           C  
ATOM    693  O   GLN A  85      20.516   4.532 -22.444  1.00 65.99           O  
ATOM    694  CG  GLN A  85      23.317   5.988 -23.452  1.00 65.99           C  
ATOM    695  CD  GLN A  85      24.218   7.103 -23.975  1.00 65.99           C  
ATOM    696  NE2 GLN A  85      23.864   8.332 -23.673  1.00 65.99           N  
ATOM    697  OE1 GLN A  85      25.265   6.916 -24.589  1.00 65.99           O  
ATOM    698  N   LEU A  86      20.157   3.991 -24.585  1.00 70.07           N  
ATOM    699  CA  LEU A  86      18.732   4.300 -24.542  1.00 70.07           C  
ATOM    700  C   LEU A  86      17.979   3.374 -23.582  1.00 70.07           C  
ATOM    701  CB  LEU A  86      18.159   4.204 -25.957  1.00 70.07           C  
ATOM    702  O   LEU A  86      17.157   3.842 -22.804  1.00 70.07           O  
ATOM    703  CG  LEU A  86      16.651   4.493 -25.996  1.00 70.07           C  
ATOM    704  CD1 LEU A  86      16.301   5.919 -25.570  1.00 70.07           C  
ATOM    705  CD2 LEU A  86      16.173   4.283 -27.415  1.00 70.07           C  
ATOM    706  N   THR A  87      18.266   2.070 -23.598  1.00 67.78           N  
ATOM    707  CA  THR A  87      17.659   1.114 -22.655  1.00 67.78           C  
ATOM    708  C   THR A  87      17.984   1.496 -21.209  1.00 67.78           C  
ATOM    709  CB  THR A  87      18.132  -0.319 -22.939  1.00 67.78           C  
ATOM    710  O   THR A  87      17.111   1.466 -20.340  1.00 67.78           O  
ATOM    711  CG2 THR A  87      17.422  -1.349 -22.059  1.00 67.78           C  
ATOM    712  OG1 THR A  87      17.842  -0.665 -24.274  1.00 67.78           O  
ATOM    713  N   TYR A  88      19.220   1.928 -20.958  1.00 61.76           N  
ATOM    714  CA  TYR A  88      19.658   2.450 -19.670  1.00 61.76           C  
ATOM    715  C   TYR A  88      18.954   3.767 -19.300  1.00 61.76           C  
ATOM    716  CB  TYR A  88      21.184   2.591 -19.702  1.00 61.76           C  
ATOM    717  O   TYR A  88      18.470   3.897 -18.179  1.00 61.76           O  
ATOM    718  CG  TYR A  88      21.770   3.128 -18.418  1.00 61.76           C  
ATOM    719  CD1 TYR A  88      22.152   4.480 -18.333  1.00 61.76           C  
ATOM    720  CD2 TYR A  88      21.929   2.274 -17.311  1.00 61.76           C  
ATOM    721  CE1 TYR A  88      22.710   4.975 -17.142  1.00 61.76           C  
ATOM    722  CE2 TYR A  88      22.460   2.774 -16.108  1.00 61.76           C  
ATOM    723  OH  TYR A  88      23.350   4.613 -14.856  1.00 61.76           O  
ATOM    724  CZ  TYR A  88      22.847   4.126 -16.021  1.00 61.76           C  
ATOM    725  N   GLU A  89      18.812   4.718 -20.227  1.00 63.93           N  
ATOM    726  CA  GLU A  89      18.095   5.985 -20.019  1.00 63.93           C  
ATOM    727  C   GLU A  89      16.595   5.773 -19.771  1.00 63.93           C  
ATOM    728  CB  GLU A  89      18.298   6.920 -21.222  1.00 63.93           C  
ATOM    729  O   GLU A  89      16.024   6.411 -18.882  1.00 63.93           O  
ATOM    730  CG  GLU A  89      19.690   7.575 -21.227  1.00 63.93           C  
ATOM    731  CD  GLU A  89      19.948   8.449 -22.467  1.00 63.93           C  
ATOM    732  OE1 GLU A  89      21.145   8.753 -22.711  1.00 63.93           O  
ATOM    733  OE2 GLU A  89      18.963   8.822 -23.144  1.00 63.93           O  
ATOM    734  N   ILE A  90      15.955   4.839 -20.481  1.00 68.33           N  
ATOM    735  CA  ILE A  90      14.585   4.388 -20.203  1.00 68.33           C  
ATOM    736  C   ILE A  90      14.524   3.806 -18.789  1.00 68.33           C  
ATOM    737  CB  ILE A  90      14.104   3.364 -21.261  1.00 68.33           C  
ATOM    738  O   ILE A  90      13.665   4.209 -18.005  1.00 68.33           O  
ATOM    739  CG1 ILE A  90      13.916   4.045 -22.635  1.00 68.33           C  
ATOM    740  CG2 ILE A  90      12.771   2.714 -20.832  1.00 68.33           C  
ATOM    741  CD1 ILE A  90      13.749   3.061 -23.802  1.00 68.33           C  
ATOM    742  N   GLY A  91      15.454   2.917 -18.429  1.00 63.57           N  
ATOM    743  CA  GLY A  91      15.546   2.330 -17.091  1.00 63.57           C  
ATOM    744  C   GLY A  91      15.686   3.384 -15.990  1.00 63.57           C  
ATOM    745  O   GLY A  91      14.930   3.361 -15.018  1.00 63.57           O  
ATOM    746  N   LEU A  92      16.581   4.359 -16.170  1.00 61.74           N  
ATOM    747  CA  LEU A  92      16.762   5.489 -15.257  1.00 61.74           C  
ATOM    748  C   LEU A  92      15.514   6.365 -15.173  1.00 61.74           C  
ATOM    749  CB  LEU A  92      17.942   6.360 -15.718  1.00 61.74           C  
ATOM    750  O   LEU A  92      15.136   6.784 -14.084  1.00 61.74           O  
ATOM    751  CG  LEU A  92      19.348   5.810 -15.432  1.00 61.74           C  
ATOM    752  CD1 LEU A  92      20.352   6.856 -15.919  1.00 61.74           C  
ATOM    753  CD2 LEU A  92      19.594   5.576 -13.939  1.00 61.74           C  
ATOM    754  N   THR A  93      14.853   6.631 -16.297  1.00 63.59           N  
ATOM    755  CA  THR A  93      13.647   7.462 -16.338  1.00 63.59           C  
ATOM    756  C   THR A  93      12.476   6.763 -15.649  1.00 63.59           C  
ATOM    757  CB  THR A  93      13.286   7.812 -17.783  1.00 63.59           C  
ATOM    758  O   THR A  93      11.775   7.377 -14.846  1.00 63.59           O  
ATOM    759  CG2 THR A  93      12.130   8.801 -17.847  1.00 63.59           C  
ATOM    760  OG1 THR A  93      14.355   8.454 -18.428  1.00 63.59           O  
ATOM    761  N   VAL A  94      12.295   5.459 -15.882  1.00 64.92           N  
ATOM    762  CA  VAL A  94      11.306   4.633 -15.176  1.00 64.92           C  
ATOM    763  C   VAL A  94      11.629   4.558 -13.685  1.00 64.92           C  
ATOM    764  CB  VAL A  94      11.215   3.226 -15.802  1.00 64.92           C  
ATOM    765  O   VAL A  94      10.719   4.694 -12.871  1.00 64.92           O  
ATOM    766  CG1 VAL A  94      10.345   2.274 -14.967  1.00 64.92           C  
ATOM    767  CG2 VAL A  94      10.588   3.300 -17.201  1.00 64.92           C  
ATOM    768  N   ALA A  95      12.900   4.402 -13.304  1.00 59.14           N  
ATOM    769  CA  ALA A  95      13.325   4.413 -11.905  1.00 59.14           C  
ATOM    770  C   ALA A  95      13.082   5.779 -11.237  1.00 59.14           C  
ATOM    771  CB  ALA A  95      14.799   3.998 -11.830  1.00 59.14           C  
ATOM    772  O   ALA A  95      12.573   5.835 -10.118  1.00 59.14           O  
ATOM    773  N   LYS A  96      13.365   6.879 -11.943  1.00 60.50           N  
ATOM    774  CA  LYS A  96      13.160   8.264 -11.493  1.00 60.50           C  
ATOM    775  C   LYS A  96      11.679   8.592 -11.306  1.00 60.50           C  
ATOM    776  CB  LYS A  96      13.829   9.200 -12.515  1.00 60.50           C  
ATOM    777  O   LYS A  96      11.279   9.104 -10.264  1.00 60.50           O  
ATOM    778  CG  LYS A  96      13.739  10.682 -12.132  1.00 60.50           C  
ATOM    779  CD  LYS A  96      14.391  11.553 -13.213  1.00 60.50           C  
ATOM    780  CE  LYS A  96      14.307  13.019 -12.787  1.00 60.50           C  
ATOM    781  NZ  LYS A  96      14.806  13.953 -13.824  1.00 60.50           N  
ATOM    782  N   TYR A  97      10.844   8.251 -12.286  1.00 63.62           N  
ATOM    783  CA  TYR A  97       9.393   8.454 -12.236  1.00 63.62           C  
ATOM    784  C   TYR A  97       8.639   7.259 -11.651  1.00 63.62           C  
ATOM    785  CB  TYR A  97       8.861   8.864 -13.612  1.00 63.62           C  
ATOM    786  O   TYR A  97       7.414   7.181 -11.748  1.00 63.62           O  
ATOM    787  CG  TYR A  97       9.375  10.209 -14.079  1.00 63.62           C  
ATOM    788  CD1 TYR A  97       8.990  11.394 -13.421  1.00 63.62           C  
ATOM    789  CD2 TYR A  97      10.236  10.279 -15.184  1.00 63.62           C  
ATOM    790  CE1 TYR A  97       9.425  12.645 -13.895  1.00 63.62           C  
ATOM    791  CE2 TYR A  97      10.704  11.523 -15.641  1.00 63.62           C  
ATOM    792  OH  TYR A  97      10.747  13.905 -15.455  1.00 63.62           O  
ATOM    793  CZ  TYR A  97      10.290  12.708 -15.007  1.00 63.62           C  
ATOM    794  N   ARG A  98       9.334   6.337 -10.981  1.00 63.60           N  
ATOM    795  CA  ARG A  98       8.737   5.152 -10.366  1.00 63.60           C  
ATOM    796  C   ARG A  98       7.572   5.517  -9.447  1.00 63.60           C  
ATOM    797  CB  ARG A  98       9.860   4.408  -9.641  1.00 63.60           C  
ATOM    798  O   ARG A  98       6.513   4.894  -9.514  1.00 63.60           O  
ATOM    799  CG  ARG A  98       9.310   3.246  -8.840  1.00 63.60           C  
ATOM    800  CD  ARG A  98      10.425   2.401  -8.260  1.00 63.60           C  
ATOM    801  NE  ARG A  98       9.816   1.424  -7.358  1.00 63.60           N  
ATOM    802  NH1 ARG A  98      11.501   1.360  -5.832  1.00 63.60           N  
ATOM    803  NH2 ARG A  98       9.549   0.254  -5.486  1.00 63.60           N  
ATOM    804  CZ  ARG A  98      10.302   1.017  -6.217  1.00 63.60           C  
ATOM    805  N   ASN A  99       7.733   6.573  -8.650  1.00 63.67           N  
ATOM    806  CA  ASN A  99       6.677   7.080  -7.776  1.00 63.67           C  
ATOM    807  C   ASN A  99       5.474   7.637  -8.551  1.00 63.67           C  
ATOM    808  CB  ASN A  99       7.264   8.132  -6.829  1.00 63.67           C  
ATOM    809  O   ASN A  99       4.363   7.557  -8.041  1.00 63.67           O  
ATOM    810  CG  ASN A  99       8.127   7.544  -5.732  1.00 63.67           C  
ATOM    811  ND2 ASN A  99       8.759   8.400  -4.974  1.00 63.67           N  
ATOM    812  OD1 ASN A  99       8.229   6.341  -5.550  1.00 63.67           O  
ATOM    813  N   VAL A 100       5.647   8.135  -9.782  1.00 62.71           N  
ATOM    814  CA  VAL A 100       4.539   8.577 -10.651  1.00 62.71           C  
ATOM    815  C   VAL A 100       3.701   7.379 -11.073  1.00 62.71           C  
ATOM    816  CB  VAL A 100       5.016   9.286 -11.937  1.00 62.71           C  
ATOM    817  O   VAL A 100       2.481   7.406 -10.923  1.00 62.71           O  
ATOM    818  CG1 VAL A 100       3.833   9.895 -12.700  1.00 62.71           C  
ATOM    819  CG2 VAL A 100       6.013  10.405 -11.666  1.00 62.71           C  
ATOM    820  N   PHE A 101       4.344   6.315 -11.562  1.00 62.96           N  
ATOM    821  CA  PHE A 101       3.656   5.096 -11.991  1.00 62.96           C  
ATOM    822  C   PHE A 101       2.949   4.413 -10.821  1.00 62.96           C  
ATOM    823  CB  PHE A 101       4.655   4.139 -12.651  1.00 62.96           C  
ATOM    824  O   PHE A 101       1.776   4.055 -10.930  1.00 62.96           O  
ATOM    825  CG  PHE A 101       5.191   4.639 -13.976  1.00 62.96           C  
ATOM    826  CD1 PHE A 101       4.338   4.699 -15.095  1.00 62.96           C  
ATOM    827  CD2 PHE A 101       6.534   5.042 -14.099  1.00 62.96           C  
ATOM    828  CE1 PHE A 101       4.825   5.162 -16.330  1.00 62.96           C  
ATOM    829  CE2 PHE A 101       7.019   5.508 -15.333  1.00 62.96           C  
ATOM    830  CZ  PHE A 101       6.166   5.566 -16.448  1.00 62.96           C  
ATOM    831  N   ILE A 102       3.631   4.306  -9.678  1.00 60.85           N  
ATOM    832  CA  ILE A 102       3.065   3.796  -8.427  1.00 60.85           C  
ATOM    833  C   ILE A 102       1.878   4.653  -7.990  1.00 60.85           C  
ATOM    834  CB  ILE A 102       4.162   3.777  -7.348  1.00 60.85           C  
ATOM    835  O   ILE A 102       0.798   4.118  -7.761  1.00 60.85           O  
ATOM    836  CG1 ILE A 102       5.179   2.653  -7.626  1.00 60.85           C  
ATOM    837  CG2 ILE A 102       3.589   3.627  -5.932  1.00 60.85           C  
ATOM    838  CD1 ILE A 102       6.480   2.889  -6.856  1.00 60.85           C  
ATOM    839  N   SER A 103       2.057   5.974  -7.893  1.00 61.01           N  
ATOM    840  CA  SER A 103       1.011   6.902  -7.454  1.00 61.01           C  
ATOM    841  C   SER A 103      -0.206   6.817  -8.356  1.00 61.01           C  
ATOM    842  CB  SER A 103       1.502   8.349  -7.487  1.00 61.01           C  
ATOM    843  O   SER A 103      -1.325   6.685  -7.878  1.00 61.01           O  
ATOM    844  OG  SER A 103       0.513   9.162  -6.893  1.00 61.01           O  
ATOM    845  N   THR A 104       0.015   6.810  -9.668  1.00 63.00           N  
ATOM    846  CA  THR A 104      -1.039   6.709 -10.675  1.00 63.00           C  
ATOM    847  C   THR A 104      -1.773   5.385 -10.571  1.00 63.00           C  
ATOM    848  CB  THR A 104      -0.450   6.839 -12.079  1.00 63.00           C  
ATOM    849  O   THR A 104      -3.000   5.375 -10.498  1.00 63.00           O  
ATOM    850  CG2 THR A 104      -1.522   6.724 -13.160  1.00 63.00           C  
ATOM    851  OG1 THR A 104       0.170   8.091 -12.188  1.00 63.00           O  
ATOM    852  N   GLY A 105      -1.038   4.270 -10.538  1.00 66.82           N  
ATOM    853  CA  GLY A 105      -1.607   2.932 -10.431  1.00 66.82           C  
ATOM    854  C   GLY A 105      -2.422   2.776  -9.152  1.00 66.82           C  
ATOM    855  O   GLY A 105      -3.561   2.319  -9.198  1.00 66.82           O  
ATOM    856  N   ILE A 106      -1.888   3.251  -8.025  1.00 61.49           N  
ATOM    857  CA  ILE A 106      -2.575   3.259  -6.734  1.00 61.49           C  
ATOM    858  C   ILE A 106      -3.796   4.175  -6.785  1.00 61.49           C  
ATOM    859  CB  ILE A 106      -1.600   3.658  -5.608  1.00 61.49           C  
ATOM    860  O   ILE A 106      -4.885   3.744  -6.434  1.00 61.49           O  
ATOM    861  CG1 ILE A 106      -0.553   2.541  -5.396  1.00 61.49           C  
ATOM    862  CG2 ILE A 106      -2.350   3.904  -4.290  1.00 61.49           C  
ATOM    863  CD1 ILE A 106       0.575   2.945  -4.443  1.00 61.49           C  
ATOM    864  N   ALA A 107      -3.670   5.420  -7.233  1.00 63.93           N  
ATOM    865  CA  ALA A 107      -4.778   6.366  -7.256  1.00 63.93           C  
ATOM    866  C   ALA A 107      -5.907   5.895  -8.186  1.00 63.93           C  
ATOM    867  CB  ALA A 107      -4.238   7.741  -7.653  1.00 63.93           C  
ATOM    868  O   ALA A 107      -7.088   6.027  -7.854  1.00 63.93           O  
ATOM    869  N   TYR A 108      -5.559   5.282  -9.319  1.00 67.22           N  
ATOM    870  CA  TYR A 108      -6.512   4.650 -10.224  1.00 67.22           C  
ATOM    871  C   TYR A 108      -7.189   3.452  -9.554  1.00 67.22           C  
ATOM    872  CB  TYR A 108      -5.799   4.255 -11.521  1.00 67.22           C  
ATOM    873  O   TYR A 108      -8.416   3.406  -9.468  1.00 67.22           O  
ATOM    874  CG  TYR A 108      -6.752   3.892 -12.636  1.00 67.22           C  
ATOM    875  CD1 TYR A 108      -7.068   2.546 -12.900  1.00 67.22           C  
ATOM    876  CD2 TYR A 108      -7.302   4.919 -13.427  1.00 67.22           C  
ATOM    877  CE1 TYR A 108      -7.934   2.223 -13.964  1.00 67.22           C  
ATOM    878  CE2 TYR A 108      -8.167   4.600 -14.489  1.00 67.22           C  
ATOM    879  OH  TYR A 108      -9.328   2.967 -15.785  1.00 67.22           O  
ATOM    880  CZ  TYR A 108      -8.484   3.252 -14.759  1.00 67.22           C  
ATOM    881  N   HIS A 109      -6.409   2.536  -8.983  1.00 67.14           N  
ATOM    882  CA  HIS A 109      -6.917   1.392  -8.232  1.00 67.14           C  
ATOM    883  C   HIS A 109      -7.877   1.841  -7.109  1.00 67.14           C  
ATOM    884  CB  HIS A 109      -5.700   0.609  -7.721  1.00 67.14           C  
ATOM    885  O   HIS A 109      -9.017   1.388  -7.028  1.00 67.14           O  
ATOM    886  CG  HIS A 109      -6.057  -0.651  -7.001  1.00 67.14           C  
ATOM    887  CD2 HIS A 109      -6.200  -1.894  -7.557  1.00 67.14           C  
ATOM    888  ND1 HIS A 109      -6.294  -0.766  -5.654  1.00 67.14           N  
ATOM    889  CE1 HIS A 109      -6.585  -2.049  -5.407  1.00 67.14           C  
ATOM    890  NE2 HIS A 109      -6.540  -2.775  -6.532  1.00 67.14           N  
ATOM    891  N   TYR A 110      -7.497   2.839  -6.312  1.00 64.60           N  
ATOM    892  CA  TYR A 110      -8.330   3.419  -5.255  1.00 64.60           C  
ATOM    893  C   TYR A 110      -9.628   4.029  -5.782  1.00 64.60           C  
ATOM    894  CB  TYR A 110      -7.532   4.486  -4.495  1.00 64.60           C  
ATOM    895  O   TYR A 110     -10.693   3.823  -5.192  1.00 64.60           O  
ATOM    896  CG  TYR A 110      -6.788   3.907  -3.320  1.00 64.60           C  
ATOM    897  CD1 TYR A 110      -7.160   4.259  -2.015  1.00 64.60           C  
ATOM    898  CD2 TYR A 110      -5.789   2.949  -3.519  1.00 64.60           C  
ATOM    899  CE1 TYR A 110      -6.522   3.668  -0.914  1.00 64.60           C  
ATOM    900  CE2 TYR A 110      -5.220   2.294  -2.428  1.00 64.60           C  
ATOM    901  OH  TYR A 110      -5.089   2.034  -0.004  1.00 64.60           O  
ATOM    902  CZ  TYR A 110      -5.579   2.652  -1.107  1.00 64.60           C  
ATOM    903  N   ARG A 111      -9.564   4.754  -6.905  1.00 68.53           N  
ATOM    904  CA  ARG A 111     -10.741   5.337  -7.556  1.00 68.53           C  
ATOM    905  C   ARG A 111     -11.724   4.261  -8.017  1.00 68.53           C  
ATOM    906  CB  ARG A 111     -10.277   6.233  -8.713  1.00 68.53           C  
ATOM    907  O   ARG A 111     -12.928   4.431  -7.836  1.00 68.53           O  
ATOM    908  CG  ARG A 111     -11.459   6.932  -9.393  1.00 68.53           C  
ATOM    909  CD  ARG A 111     -10.964   7.873 -10.489  1.00 68.53           C  
ATOM    910  NE  ARG A 111     -12.100   8.526 -11.166  1.00 68.53           N  
ATOM    911  NH1 ARG A 111     -10.908  10.139 -12.264  1.00 68.53           N  
ATOM    912  NH2 ARG A 111     -13.122  10.114 -12.448  1.00 68.53           N  
ATOM    913  CZ  ARG A 111     -12.041   9.582 -11.955  1.00 68.53           C  
ATOM    914  N   HIS A 112     -11.238   3.152  -8.567  1.00 71.86           N  
ATOM    915  CA  HIS A 112     -12.094   2.047  -9.008  1.00 71.86           C  
ATOM    916  C   HIS A 112     -12.629   1.200  -7.844  1.00 71.86           C  
ATOM    917  CB  HIS A 112     -11.348   1.229 -10.070  1.00 71.86           C  
ATOM    918  O   HIS A 112     -13.733   0.661  -7.923  1.00 71.86           O  
ATOM    919  CG  HIS A 112     -11.358   1.963 -11.387  1.00 71.86           C  
ATOM    920  CD2 HIS A 112     -10.392   2.791 -11.889  1.00 71.86           C  
ATOM    921  ND1 HIS A 112     -12.426   2.032 -12.251  1.00 71.86           N  
ATOM    922  CE1 HIS A 112     -12.114   2.881 -13.241  1.00 71.86           C  
ATOM    923  NE2 HIS A 112     -10.905   3.411 -13.031  1.00 71.86           N  
ATOM    924  N   HIS A 113     -11.920   1.169  -6.715  1.00 77.81           N  
ATOM    925  CA  HIS A 113     -12.317   0.428  -5.519  1.00 77.81           C  
ATOM    926  C   HIS A 113     -13.014   1.281  -4.444  1.00 77.81           C  
ATOM    927  CB  HIS A 113     -11.122  -0.391  -5.011  1.00 77.81           C  
ATOM    928  O   HIS A 113     -13.115   0.853  -3.296  1.00 77.81           O  
ATOM    929  CG  HIS A 113     -10.754  -1.493  -5.972  1.00 77.81           C  
ATOM    930  CD2 HIS A 113      -9.628  -1.576  -6.745  1.00 77.81           C  
ATOM    931  ND1 HIS A 113     -11.522  -2.598  -6.275  1.00 77.81           N  
ATOM    932  CE1 HIS A 113     -10.877  -3.312  -7.213  1.00 77.81           C  
ATOM    933  NE2 HIS A 113      -9.732  -2.712  -7.544  1.00 77.81           N  
ATOM    934  N   GLN A 114     -13.585   2.446  -4.781  1.00 77.02           N  
ATOM    935  CA  GLN A 114     -14.276   3.317  -3.813  1.00 77.02           C  
ATOM    936  C   GLN A 114     -15.343   2.581  -2.981  1.00 77.02           C  
ATOM    937  CB  GLN A 114     -14.938   4.490  -4.550  1.00 77.02           C  
ATOM    938  O   GLN A 114     -15.351   2.671  -1.753  1.00 77.02           O  
ATOM    939  CG  GLN A 114     -13.951   5.609  -4.910  1.00 77.02           C  
ATOM    940  CD  GLN A 114     -14.625   6.747  -5.675  1.00 77.02           C  
ATOM    941  NE2 GLN A 114     -13.931   7.835  -5.923  1.00 77.02           N  
ATOM    942  OE1 GLN A 114     -15.797   6.705  -6.015  1.00 77.02           O  
ATOM    943  N   LYS A 115     -16.223   1.794  -3.616  1.00 84.12           N  
ATOM    944  CA  LYS A 115     -17.255   1.024  -2.893  1.00 84.12           C  
ATOM    945  C   LYS A 115     -16.638   0.042  -1.888  1.00 84.12           C  
ATOM    946  CB  LYS A 115     -18.167   0.276  -3.881  1.00 84.12           C  
ATOM    947  O   LYS A 115     -17.139  -0.087  -0.770  1.00 84.12           O  
ATOM    948  CG  LYS A 115     -19.055   1.204  -4.728  1.00 84.12           C  
ATOM    949  CD  LYS A 115     -19.969   0.385  -5.658  1.00 84.12           C  
ATOM    950  CE  LYS A 115     -20.840   1.294  -6.541  1.00 84.12           C  
ATOM    951  NZ  LYS A 115     -21.676   0.519  -7.500  1.00 84.12           N  
ATOM    952  N   LEU A 116     -15.536  -0.607  -2.271  1.00 85.21           N  
ATOM    953  CA  LEU A 116     -14.784  -1.516  -1.407  1.00 85.21           C  
ATOM    954  C   LEU A 116     -14.118  -0.755  -0.254  1.00 85.21           C  
ATOM    955  CB  LEU A 116     -13.767  -2.295  -2.258  1.00 85.21           C  
ATOM    956  O   LEU A 116     -14.236  -1.186   0.886  1.00 85.21           O  
ATOM    957  CG  LEU A 116     -12.921  -3.308  -1.468  1.00 85.21           C  
ATOM    958  CD1 LEU A 116     -13.785  -4.408  -0.846  1.00 85.21           C  
ATOM    959  CD2 LEU A 116     -11.908  -3.957  -2.405  1.00 85.21           C  
ATOM    960  N   MET A 117     -13.520   0.409  -0.520  1.00 83.13           N  
ATOM    961  CA  MET A 117     -12.935   1.280   0.503  1.00 83.13           C  
ATOM    962  C   MET A 117     -13.958   1.655   1.574  1.00 83.13           C  
ATOM    963  CB  MET A 117     -12.366   2.544  -0.160  1.00 83.13           C  
ATOM    964  O   MET A 117     -13.716   1.467   2.763  1.00 83.13           O  
ATOM    965  CG  MET A 117     -11.620   3.432   0.842  1.00 83.13           C  
ATOM    966  SD  MET A 117     -10.193   2.649   1.626  1.00 83.13           S  
ATOM    967  CE  MET A 117      -9.129   2.528   0.174  1.00 83.13           C  
ATOM    968  N   ARG A 118     -15.150   2.113   1.167  1.00 84.39           N  
ATOM    969  CA  ARG A 118     -16.231   2.439   2.109  1.00 84.39           C  
ATOM    970  C   ARG A 118     -16.617   1.236   2.967  1.00 84.39           C  
ATOM    971  CB  ARG A 118     -17.450   2.950   1.334  1.00 84.39           C  
ATOM    972  O   ARG A 118     -16.837   1.384   4.167  1.00 84.39           O  
ATOM    973  CG  ARG A 118     -18.500   3.519   2.297  1.00 84.39           C  
ATOM    974  CD  ARG A 118     -19.717   4.029   1.531  1.00 84.39           C  
ATOM    975  NE  ARG A 118     -20.780   4.459   2.457  1.00 84.39           N  
ATOM    976  NH1 ARG A 118     -22.463   4.612   0.899  1.00 84.39           N  
ATOM    977  NH2 ARG A 118     -22.934   4.852   3.068  1.00 84.39           N  
ATOM    978  CZ  ARG A 118     -22.049   4.639   2.137  1.00 84.39           C  
ATOM    979  N   ARG A 119     -16.733   0.057   2.350  1.00 88.41           N  
ATOM    980  CA  ARG A 119     -17.042  -1.193   3.053  1.00 88.41           C  
ATOM    981  C   ARG A 119     -15.960  -1.515   4.080  1.00 88.41           C  
ATOM    982  CB  ARG A 119     -17.234  -2.320   2.029  1.00 88.41           C  
ATOM    983  O   ARG A 119     -16.291  -1.713   5.240  1.00 88.41           O  
ATOM    984  CG  ARG A 119     -17.582  -3.657   2.695  1.00 88.41           C  
ATOM    985  CD  ARG A 119     -17.692  -4.745   1.626  1.00 88.41           C  
ATOM    986  NE  ARG A 119     -18.004  -6.050   2.229  1.00 88.41           N  
ATOM    987  NH1 ARG A 119     -17.905  -7.295   0.297  1.00 88.41           N  
ATOM    988  NH2 ARG A 119     -18.381  -8.290   2.234  1.00 88.41           N  
ATOM    989  CZ  ARG A 119     -18.094  -7.200   1.584  1.00 88.41           C  
ATOM    990  N   VAL A 120     -14.694  -1.506   3.672  1.00 88.73           N  
ATOM    991  CA  VAL A 120     -13.541  -1.798   4.534  1.00 88.73           C  
ATOM    992  C   VAL A 120     -13.460  -0.820   5.705  1.00 88.73           C  
ATOM    993  CB  VAL A 120     -12.255  -1.806   3.687  1.00 88.73           C  
ATOM    994  O   VAL A 120     -13.356  -1.257   6.844  1.00 88.73           O  
ATOM    995  CG1 VAL A 120     -10.987  -1.792   4.536  1.00 88.73           C  
ATOM    996  CG2 VAL A 120     -12.224  -3.072   2.820  1.00 88.73           C  
ATOM    997  N   LEU A 121     -13.601   0.484   5.461  1.00 86.90           N  
ATOM    998  CA  LEU A 121     -13.599   1.505   6.513  1.00 86.90           C  
ATOM    999  C   LEU A 121     -14.731   1.304   7.537  1.00 86.90           C  
ATOM   1000  CB  LEU A 121     -13.712   2.888   5.851  1.00 86.90           C  
ATOM   1001  O   LEU A 121     -14.514   1.433   8.741  1.00 86.90           O  
ATOM   1002  CG  LEU A 121     -12.460   3.407   5.125  1.00 86.90           C  
ATOM   1003  CD1 LEU A 121     -12.812   4.722   4.423  1.00 86.90           C  
ATOM   1004  CD2 LEU A 121     -11.309   3.678   6.097  1.00 86.90           C  
ATOM   1005  N   ASN A 122     -15.939   0.959   7.080  1.00 88.28           N  
ATOM   1006  CA  ASN A 122     -17.064   0.667   7.973  1.00 88.28           C  
ATOM   1007  C   ASN A 122     -16.864  -0.629   8.769  1.00 88.28           C  
ATOM   1008  CB  ASN A 122     -18.361   0.614   7.152  1.00 88.28           C  
ATOM   1009  O   ASN A 122     -17.193  -0.676   9.953  1.00 88.28           O  
ATOM   1010  CG  ASN A 122     -18.831   1.989   6.730  1.00 88.28           C  
ATOM   1011  ND2 ASN A 122     -19.456   2.123   5.588  1.00 88.28           N  
ATOM   1012  OD1 ASN A 122     -18.677   2.978   7.420  1.00 88.28           O  
ATOM   1013  N   GLU A 123     -16.306  -1.668   8.147  1.00 90.18           N  
ATOM   1014  CA  GLU A 123     -15.964  -2.914   8.837  1.00 90.18           C  
ATOM   1015  C   GLU A 123     -14.838  -2.694   9.861  1.00 90.18           C  
ATOM   1016  CB  GLU A 123     -15.598  -4.001   7.815  1.00 90.18           C  
ATOM   1017  O   GLU A 123     -14.923  -3.227  10.963  1.00 90.18           O  
ATOM   1018  CG  GLU A 123     -16.776  -4.525   6.974  1.00 90.18           C  
ATOM   1019  CD  GLU A 123     -17.878  -5.267   7.752  1.00 90.18           C  
ATOM   1020  OE1 GLU A 123     -18.985  -5.408   7.182  1.00 90.18           O  
ATOM   1021  OE2 GLU A 123     -17.653  -5.725   8.894  1.00 90.18           O  
ATOM   1022  N   PHE A 124     -13.847  -1.836   9.582  1.00 90.60           N  
ATOM   1023  CA  PHE A 124     -12.841  -1.428  10.571  1.00 90.60           C  
ATOM   1024  C   PHE A 124     -13.470  -0.755  11.792  1.00 90.60           C  
ATOM   1025  CB  PHE A 124     -11.796  -0.488   9.950  1.00 90.60           C  
ATOM   1026  O   PHE A 124     -13.137  -1.126  12.914  1.00 90.60           O  
ATOM   1027  CG  PHE A 124     -10.574  -1.189   9.402  1.00 90.60           C  
ATOM   1028  CD1 PHE A 124      -9.688  -1.842  10.281  1.00 90.60           C  
ATOM   1029  CD2 PHE A 124     -10.287  -1.149   8.027  1.00 90.60           C  
ATOM   1030  CE1 PHE A 124      -8.537  -2.474   9.781  1.00 90.60           C  
ATOM   1031  CE2 PHE A 124      -9.136  -1.783   7.527  1.00 90.60           C  
ATOM   1032  CZ  PHE A 124      -8.264  -2.450   8.403  1.00 90.60           C  
ATOM   1033  N   ILE A 125     -14.404   0.188  11.605  1.00 88.49           N  
ATOM   1034  CA  ILE A 125     -15.120   0.809  12.735  1.00 88.49           C  
ATOM   1035  C   ILE A 125     -15.882  -0.250  13.535  1.00 88.49           C  
ATOM   1036  CB  ILE A 125     -16.113   1.889  12.258  1.00 88.49           C  
ATOM   1037  O   ILE A 125     -15.839  -0.267  14.767  1.00 88.49           O  
ATOM   1038  CG1 ILE A 125     -15.410   3.110  11.650  1.00 88.49           C  
ATOM   1039  CG2 ILE A 125     -16.951   2.368  13.458  1.00 88.49           C  
ATOM   1040  CD1 ILE A 125     -16.412   3.927  10.825  1.00 88.49           C  
ATOM   1041  N   ARG A 126     -16.595  -1.138  12.837  1.00 90.09           N  
ATOM   1042  CA  ARG A 126     -17.374  -2.201  13.469  1.00 90.09           C  
ATOM   1043  C   ARG A 126     -16.483  -3.121  14.298  1.00 90.09           C  
ATOM   1044  CB  ARG A 126     -18.120  -2.975  12.381  1.00 90.09           C  
ATOM   1045  O   ARG A 126     -16.834  -3.419  15.439  1.00 90.09           O  
ATOM   1046  CG  ARG A 126     -19.047  -4.026  12.992  1.00 90.09           C  
ATOM   1047  CD  ARG A 126     -19.643  -4.866  11.872  1.00 90.09           C  
ATOM   1048  NE  ARG A 126     -20.600  -5.839  12.414  1.00 90.09           N  
ATOM   1049  NH1 ARG A 126     -21.218  -6.678  10.381  1.00 90.09           N  
ATOM   1050  NH2 ARG A 126     -22.286  -7.351  12.239  1.00 90.09           N  
ATOM   1051  CZ  ARG A 126     -21.358  -6.624  11.678  1.00 90.09           C  
ATOM   1052  N   ILE A 127     -15.350  -3.543  13.744  1.00 90.26           N  
ATOM   1053  CA  ILE A 127     -14.347  -4.358  14.430  1.00 90.26           C  
ATOM   1054  C   ILE A 127     -13.770  -3.599  15.620  1.00 90.26           C  
ATOM   1055  CB  ILE A 127     -13.255  -4.806  13.434  1.00 90.26           C  
ATOM   1056  O   ILE A 127     -13.759  -4.150  16.712  1.00 90.26           O  
ATOM   1057  CG1 ILE A 127     -13.761  -5.925  12.498  1.00 90.26           C  
ATOM   1058  CG2 ILE A 127     -11.958  -5.252  14.128  1.00 90.26           C  
ATOM   1059  CD1 ILE A 127     -14.162  -7.238  13.181  1.00 90.26           C  
ATOM   1060  N   TYR A 128     -13.386  -2.334  15.458  1.00 89.32           N  
ATOM   1061  CA  TYR A 128     -12.837  -1.514  16.538  1.00 89.32           C  
ATOM   1062  C   TYR A 128     -13.780  -1.459  17.748  1.00 89.32           C  
ATOM   1063  CB  TYR A 128     -12.544  -0.108  15.997  1.00 89.32           C  
ATOM   1064  O   TYR A 128     -13.393  -1.810  18.861  1.00 89.32           O  
ATOM   1065  CG  TYR A 128     -11.972   0.823  17.043  1.00 89.32           C  
ATOM   1066  CD1 TYR A 128     -12.824   1.482  17.951  1.00 89.32           C  
ATOM   1067  CD2 TYR A 128     -10.579   0.992  17.138  1.00 89.32           C  
ATOM   1068  CE1 TYR A 128     -12.283   2.269  18.981  1.00 89.32           C  
ATOM   1069  CE2 TYR A 128     -10.035   1.829  18.129  1.00 89.32           C  
ATOM   1070  OH  TYR A 128     -10.373   3.256  20.024  1.00 89.32           O  
ATOM   1071  CZ  TYR A 128     -10.888   2.458  19.058  1.00 89.32           C  
ATOM   1072  N   TYR A 129     -15.048  -1.096  17.535  1.00 88.95           N  
ATOM   1073  CA  TYR A 129     -16.022  -1.028  18.629  1.00 88.95           C  
ATOM   1074  C   TYR A 129     -16.413  -2.408  19.167  1.00 88.95           C  
ATOM   1075  CB  TYR A 129     -17.274  -0.279  18.167  1.00 88.95           C  
ATOM   1076  O   TYR A 129     -16.780  -2.531  20.336  1.00 88.95           O  
ATOM   1077  CG  TYR A 129     -17.111   1.225  18.105  1.00 88.95           C  
ATOM   1078  CD1 TYR A 129     -16.863   1.953  19.284  1.00 88.95           C  
ATOM   1079  CD2 TYR A 129     -17.226   1.902  16.879  1.00 88.95           C  
ATOM   1080  CE1 TYR A 129     -16.747   3.354  19.242  1.00 88.95           C  
ATOM   1081  CE2 TYR A 129     -17.104   3.305  16.832  1.00 88.95           C  
ATOM   1082  OH  TYR A 129     -16.766   5.389  17.965  1.00 88.95           O  
ATOM   1083  CZ  TYR A 129     -16.866   4.035  18.014  1.00 88.95           C  
ATOM   1084  N   SER A 130     -16.361  -3.452  18.336  1.00 88.72           N  
ATOM   1085  CA  SER A 130     -16.577  -4.827  18.801  1.00 88.72           C  
ATOM   1086  C   SER A 130     -15.420  -5.296  19.684  1.00 88.72           C  
ATOM   1087  CB  SER A 130     -16.776  -5.793  17.631  1.00 88.72           C  
ATOM   1088  O   SER A 130     -15.669  -5.907  20.717  1.00 88.72           O  
ATOM   1089  OG  SER A 130     -17.898  -5.404  16.862  1.00 88.72           O  
ATOM   1090  N   TYR A 131     -14.180  -4.956  19.328  1.00 89.12           N  
ATOM   1091  CA  TYR A 131     -12.987  -5.220  20.127  1.00 89.12           C  
ATOM   1092  C   TYR A 131     -13.069  -4.492  21.470  1.00 89.12           C  
ATOM   1093  CB  TYR A 131     -11.736  -4.803  19.336  1.00 89.12           C  
ATOM   1094  O   TYR A 131     -12.933  -5.122  22.514  1.00 89.12           O  
ATOM   1095  CG  TYR A 131     -10.440  -5.026  20.087  1.00 89.12           C  
ATOM   1096  CD1 TYR A 131     -10.027  -4.094  21.059  1.00 89.12           C  
ATOM   1097  CD2 TYR A 131      -9.654  -6.166  19.829  1.00 89.12           C  
ATOM   1098  CE1 TYR A 131      -8.852  -4.314  21.793  1.00 89.12           C  
ATOM   1099  CE2 TYR A 131      -8.462  -6.375  20.551  1.00 89.12           C  
ATOM   1100  OH  TYR A 131      -6.941  -5.645  22.263  1.00 89.12           O  
ATOM   1101  CZ  TYR A 131      -8.069  -5.454  21.540  1.00 89.12           C  
ATOM   1102  N   GLU A 132     -13.380  -3.192  21.462  1.00 86.84           N  
ATOM   1103  CA  GLU A 132     -13.548  -2.397  22.685  1.00 86.84           C  
ATOM   1104  C   GLU A 132     -14.625  -2.989  23.603  1.00 86.84           C  
ATOM   1105  CB  GLU A 132     -13.876  -0.953  22.284  1.00 86.84           C  
ATOM   1106  O   GLU A 132     -14.418  -3.112  24.807  1.00 86.84           O  
ATOM   1107  CG  GLU A 132     -13.949   0.010  23.479  1.00 86.84           C  
ATOM   1108  CD  GLU A 132     -14.237   1.457  23.043  1.00 86.84           C  
ATOM   1109  OE1 GLU A 132     -13.980   2.369  23.855  1.00 86.84           O  
ATOM   1110  OE2 GLU A 132     -14.712   1.664  21.898  1.00 86.84           O  
ATOM   1111  N   ARG A 133     -15.742  -3.457  23.033  1.00 86.57           N  
ATOM   1112  CA  ARG A 133     -16.808  -4.134  23.784  1.00 86.57           C  
ATOM   1113  C   ARG A 133     -16.364  -5.469  24.393  1.00 86.57           C  
ATOM   1114  CB  ARG A 133     -18.008  -4.321  22.850  1.00 86.57           C  
ATOM   1115  O   ARG A 133     -16.798  -5.800  25.490  1.00 86.57           O  
ATOM   1116  CG  ARG A 133     -19.246  -4.877  23.571  1.00 86.57           C  
ATOM   1117  CD  ARG A 133     -20.367  -5.196  22.580  1.00 86.57           C  
ATOM   1118  NE  ARG A 133     -20.794  -4.001  21.830  1.00 86.57           N  
ATOM   1119  NH1 ARG A 133     -22.444  -5.003  20.594  1.00 86.57           N  
ATOM   1120  NH2 ARG A 133     -22.068  -2.813  20.368  1.00 86.57           N  
ATOM   1121  CZ  ARG A 133     -21.760  -3.946  20.934  1.00 86.57           C  
ATOM   1122  N   ILE A 134     -15.559  -6.257  23.680  1.00 84.22           N  
ATOM   1123  CA  ILE A 134     -15.113  -7.588  24.129  1.00 84.22           C  
ATOM   1124  C   ILE A 134     -14.003  -7.470  25.182  1.00 84.22           C  
ATOM   1125  CB  ILE A 134     -14.673  -8.435  22.908  1.00 84.22           C  
ATOM   1126  O   ILE A 134     -14.029  -8.174  26.194  1.00 84.22           O  
ATOM   1127  CG1 ILE A 134     -15.901  -8.820  22.051  1.00 84.22           C  
ATOM   1128  CG2 ILE A 134     -13.930  -9.715  23.337  1.00 84.22           C  
ATOM   1129  CD1 ILE A 134     -15.539  -9.343  20.654  1.00 84.22           C  
ATOM   1130  N   CYS A 135     -13.032  -6.593  24.935  1.00 83.76           N  
ATOM   1131  CA  CYS A 135     -11.812  -6.462  25.725  1.00 83.76           C  
ATOM   1132  C   CYS A 135     -11.901  -5.383  26.814  1.00 83.76           C  
ATOM   1133  CB  CYS A 135     -10.648  -6.182  24.760  1.00 83.76           C  
ATOM   1134  O   CYS A 135     -11.029  -5.339  27.677  1.00 83.76           O  
ATOM   1135  SG  CYS A 135     -10.397  -7.592  23.644  1.00 83.76           S  
ATOM   1136  N   GLY A 136     -12.895  -4.489  26.761  1.00 82.97           N  
ATOM   1137  CA  GLY A 136     -13.009  -3.328  27.655  1.00 82.97           C  
ATOM   1138  C   GLY A 136     -11.932  -2.259  27.435  1.00 82.97           C  
ATOM   1139  O   GLY A 136     -11.795  -1.345  28.241  1.00 82.97           O  
ATOM   1140  N   LYS A 137     -11.132  -2.382  26.370  1.00 85.85           N  
ATOM   1141  CA  LYS A 137     -10.000  -1.504  26.054  1.00 85.85           C  
ATOM   1142  C   LYS A 137      -9.860  -1.327  24.549  1.00 85.85           C  
ATOM   1143  CB  LYS A 137      -8.702  -2.040  26.697  1.00 85.85           C  
ATOM   1144  O   LYS A 137     -10.271  -2.191  23.776  1.00 85.85           O  
ATOM   1145  CG  LYS A 137      -8.240  -3.398  26.135  1.00 85.85           C  
ATOM   1146  CD  LYS A 137      -7.002  -3.953  26.858  1.00 85.85           C  
ATOM   1147  CE  LYS A 137      -6.642  -5.328  26.270  1.00 85.85           C  
ATOM   1148  NZ  LYS A 137      -5.520  -5.999  26.978  1.00 85.85           N  
ATOM   1149  N   VAL A 138      -9.226  -0.234  24.143  1.00 86.41           N  
ATOM   1150  CA  VAL A 138      -8.899   0.035  22.737  1.00 86.41           C  
ATOM   1151  C   VAL A 138      -7.768  -0.885  22.241  1.00 86.41           C  
ATOM   1152  CB  VAL A 138      -8.576   1.527  22.518  1.00 86.41           C  
ATOM   1153  O   VAL A 138      -6.928  -1.305  23.047  1.00 86.41           O  
ATOM   1154  CG1 VAL A 138      -9.764   2.398  22.951  1.00 86.41           C  
ATOM   1155  CG2 VAL A 138      -7.327   1.999  23.272  1.00 86.41           C  
ATOM   1156  N   PRO A 139      -7.723  -1.232  20.940  1.00 86.04           N  
ATOM   1157  CA  PRO A 139      -6.632  -2.025  20.375  1.00 86.04           C  
ATOM   1158  C   PRO A 139      -5.297  -1.276  20.495  1.00 86.04           C  
ATOM   1159  CB  PRO A 139      -7.036  -2.309  18.924  1.00 86.04           C  
ATOM   1160  O   PRO A 139      -5.211  -0.084  20.189  1.00 86.04           O  
ATOM   1161  CG  PRO A 139      -7.980  -1.160  18.577  1.00 86.04           C  
ATOM   1162  CD  PRO A 139      -8.679  -0.871  19.903  1.00 86.04           C  
ATOM   1163  N   LYS A 140      -4.249  -1.972  20.952  1.00 87.94           N  
ATOM   1164  CA  LYS A 140      -2.907  -1.395  21.113  1.00 87.94           C  
ATOM   1165  C   LYS A 140      -2.152  -1.467  19.790  1.00 87.94           C  
ATOM   1166  CB  LYS A 140      -2.122  -2.107  22.225  1.00 87.94           C  
ATOM   1167  O   LYS A 140      -1.747  -2.539  19.356  1.00 87.94           O  
ATOM   1168  CG  LYS A 140      -2.627  -1.774  23.638  1.00 87.94           C  
ATOM   1169  CD  LYS A 140      -1.686  -2.397  24.682  1.00 87.94           C  
ATOM   1170  CE  LYS A 140      -2.095  -2.029  26.114  1.00 87.94           C  
ATOM   1171  NZ  LYS A 140      -1.103  -2.530  27.104  1.00 87.94           N  
ATOM   1172  N   ILE A 141      -1.950  -0.317  19.159  1.00 87.75           N  
ATOM   1173  CA  ILE A 141      -1.151  -0.212  17.936  1.00 87.75           C  
ATOM   1174  C   ILE A 141       0.333  -0.310  18.302  1.00 87.75           C  
ATOM   1175  CB  ILE A 141      -1.508   1.086  17.177  1.00 87.75           C  
ATOM   1176  O   ILE A 141       0.813   0.424  19.166  1.00 87.75           O  
ATOM   1177  CG1 ILE A 141      -2.981   1.002  16.704  1.00 87.75           C  
ATOM   1178  CG2 ILE A 141      -0.556   1.326  15.992  1.00 87.75           C  
ATOM   1179  CD1 ILE A 141      -3.496   2.266  16.005  1.00 87.75           C  
ATOM   1180  N   ASN A 142       1.068  -1.199  17.629  1.00 88.70           N  
ATOM   1181  CA  ASN A 142       2.523  -1.234  17.729  1.00 88.70           C  
ATOM   1182  C   ASN A 142       3.117  -0.079  16.907  1.00 88.70           C  
ATOM   1183  CB  ASN A 142       3.052  -2.622  17.331  1.00 88.70           C  
ATOM   1184  O   ASN A 142       3.319  -0.185  15.695  1.00 88.70           O  
ATOM   1185  CG  ASN A 142       4.548  -2.744  17.583  1.00 88.70           C  
ATOM   1186  ND2 ASN A 142       5.046  -3.930  17.835  1.00 88.70           N  
ATOM   1187  OD1 ASN A 142       5.292  -1.778  17.562  1.00 88.70           O  
ATOM   1188  N   TRP A 143       3.377   1.037  17.586  1.00 89.60           N  
ATOM   1189  CA  TRP A 143       3.901   2.252  16.967  1.00 89.60           C  
ATOM   1190  C   TRP A 143       5.330   2.111  16.443  1.00 89.60           C  
ATOM   1191  CB  TRP A 143       3.792   3.410  17.959  1.00 89.60           C  
ATOM   1192  O   TRP A 143       5.678   2.814  15.502  1.00 89.60           O  
ATOM   1193  CG  TRP A 143       2.382   3.819  18.238  1.00 89.60           C  
ATOM   1194  CD1 TRP A 143       1.710   3.640  19.397  1.00 89.60           C  
ATOM   1195  CD2 TRP A 143       1.446   4.471  17.328  1.00 89.60           C  
ATOM   1196  CE2 TRP A 143       0.210   4.662  18.012  1.00 89.60           C  
ATOM   1197  CE3 TRP A 143       1.521   4.919  15.992  1.00 89.60           C  
ATOM   1198  NE1 TRP A 143       0.429   4.142  19.270  1.00 89.60           N  
ATOM   1199  CH2 TRP A 143      -0.790   5.705  16.071  1.00 89.60           C  
ATOM   1200  CZ2 TRP A 143      -0.898   5.269  17.403  1.00 89.60           C  
ATOM   1201  CZ3 TRP A 143       0.416   5.528  15.368  1.00 89.60           C  
ATOM   1202  N   LEU A 144       6.131   1.182  16.975  1.00 89.85           N  
ATOM   1203  CA  LEU A 144       7.472   0.908  16.455  1.00 89.85           C  
ATOM   1204  C   LEU A 144       7.395   0.303  15.047  1.00 89.85           C  
ATOM   1205  CB  LEU A 144       8.213  -0.014  17.441  1.00 89.85           C  
ATOM   1206  O   LEU A 144       8.027   0.805  14.120  1.00 89.85           O  
ATOM   1207  CG  LEU A 144       9.644  -0.377  17.008  1.00 89.85           C  
ATOM   1208  CD1 LEU A 144      10.569   0.839  17.029  1.00 89.85           C  
ATOM   1209  CD2 LEU A 144      10.202  -1.442  17.950  1.00 89.85           C  
ATOM   1210  N   LEU A 145       6.558  -0.727  14.863  1.00 87.62           N  
ATOM   1211  CA  LEU A 145       6.330  -1.333  13.543  1.00 87.62           C  
ATOM   1212  C   LEU A 145       5.722  -0.331  12.556  1.00 87.62           C  
ATOM   1213  CB  LEU A 145       5.414  -2.564  13.666  1.00 87.62           C  
ATOM   1214  O   LEU A 145       6.097  -0.318  11.384  1.00 87.62           O  
ATOM   1215  CG  LEU A 145       6.037  -3.778  14.375  1.00 87.62           C  
ATOM   1216  CD1 LEU A 145       4.995  -4.897  14.461  1.00 87.62           C  
ATOM   1217  CD2 LEU A 145       7.254  -4.339  13.639  1.00 87.62           C  
ATOM   1218  N   PHE A 146       4.815   0.530  13.029  1.00 89.49           N  
ATOM   1219  CA  PHE A 146       4.297   1.629  12.218  1.00 89.49           C  
ATOM   1220  C   PHE A 146       5.404   2.610  11.814  1.00 89.49           C  
ATOM   1221  CB  PHE A 146       3.188   2.367  12.975  1.00 89.49           C  
ATOM   1222  O   PHE A 146       5.513   2.942  10.638  1.00 89.49           O  
ATOM   1223  CG  PHE A 146       2.577   3.487  12.159  1.00 89.49           C  
ATOM   1224  CD1 PHE A 146       2.859   4.827  12.486  1.00 89.49           C  
ATOM   1225  CD2 PHE A 146       1.793   3.194  11.027  1.00 89.49           C  
ATOM   1226  CE1 PHE A 146       2.339   5.870  11.701  1.00 89.49           C  
ATOM   1227  CE2 PHE A 146       1.292   4.238  10.230  1.00 89.49           C  
ATOM   1228  CZ  PHE A 146       1.555   5.575  10.573  1.00 89.49           C  
ATOM   1229  N   GLY A 147       6.239   3.039  12.766  1.00 89.07           N  
ATOM   1230  CA  GLY A 147       7.326   3.995  12.558  1.00 89.07           C  
ATOM   1231  C   GLY A 147       8.340   3.520  11.521  1.00 89.07           C  
ATOM   1232  O   GLY A 147       8.710   4.287  10.639  1.00 89.07           O  
ATOM   1233  N   ILE A 148       8.694   2.233  11.552  1.00 86.62           N  
ATOM   1234  CA  ILE A 148       9.549   1.591  10.544  1.00 86.62           C  
ATOM   1235  C   ILE A 148       8.967   1.758   9.129  1.00 86.62           C  
ATOM   1236  CB  ILE A 148       9.732   0.107  10.932  1.00 86.62           C  
ATOM   1237  O   ILE A 148       9.653   2.212   8.212  1.00 86.62           O  
ATOM   1238  CG1 ILE A 148      10.685  -0.014  12.145  1.00 86.62           C  
ATOM   1239  CG2 ILE A 148      10.246  -0.731   9.755  1.00 86.62           C  
ATOM   1240  CD1 ILE A 148      10.694  -1.399  12.805  1.00 86.62           C  
ATOM   1241  N   GLN A 149       7.686   1.422   8.939  1.00 86.10           N  
ATOM   1242  CA  GLN A 149       7.041   1.523   7.623  1.00 86.10           C  
ATOM   1243  C   GLN A 149       6.807   2.983   7.206  1.00 86.10           C  
ATOM   1244  CB  GLN A 149       5.714   0.749   7.615  1.00 86.10           C  
ATOM   1245  O   GLN A 149       6.903   3.311   6.023  1.00 86.10           O  
ATOM   1246  CG  GLN A 149       5.862  -0.753   7.899  1.00 86.10           C  
ATOM   1247  CD  GLN A 149       6.659  -1.541   6.858  1.00 86.10           C  
ATOM   1248  NE2 GLN A 149       7.057  -2.746   7.203  1.00 86.10           N  
ATOM   1249  OE1 GLN A 149       6.917  -1.130   5.735  1.00 86.10           O  
ATOM   1250  N   ALA A 150       6.532   3.866   8.168  1.00 86.81           N  
ATOM   1251  CA  ALA A 150       6.332   5.292   7.942  1.00 86.81           C  
ATOM   1252  C   ALA A 150       7.621   5.992   7.494  1.00 86.81           C  
ATOM   1253  CB  ALA A 150       5.768   5.917   9.223  1.00 86.81           C  
ATOM   1254  O   ALA A 150       7.602   6.712   6.497  1.00 86.81           O  
ATOM   1255  N   TYR A 151       8.740   5.732   8.176  1.00 85.69           N  
ATOM   1256  CA  TYR A 151      10.059   6.241   7.798  1.00 85.69           C  
ATOM   1257  C   TYR A 151      10.423   5.814   6.375  1.00 85.69           C  
ATOM   1258  CB  TYR A 151      11.101   5.726   8.797  1.00 85.69           C  
ATOM   1259  O   TYR A 151      10.804   6.633   5.542  1.00 85.69           O  
ATOM   1260  CG  TYR A 151      12.519   6.077   8.397  1.00 85.69           C  
ATOM   1261  CD1 TYR A 151      13.355   5.098   7.824  1.00 85.69           C  
ATOM   1262  CD2 TYR A 151      12.985   7.396   8.557  1.00 85.69           C  
ATOM   1263  CE1 TYR A 151      14.656   5.440   7.414  1.00 85.69           C  
ATOM   1264  CE2 TYR A 151      14.290   7.740   8.154  1.00 85.69           C  
ATOM   1265  OH  TYR A 151      16.385   7.068   7.178  1.00 85.69           O  
ATOM   1266  CZ  TYR A 151      15.127   6.759   7.580  1.00 85.69           C  
ATOM   1267  N   ARG A 152      10.197   4.541   6.044  1.00 79.82           N  
ATOM   1268  CA  ARG A 152      10.405   4.039   4.688  1.00 79.82           C  
ATOM   1269  C   ARG A 152       9.524   4.750   3.663  1.00 79.82           C  
ATOM   1270  CB  ARG A 152      10.124   2.540   4.693  1.00 79.82           C  
ATOM   1271  O   ARG A 152      10.016   5.140   2.607  1.00 79.82           O  
ATOM   1272  CG  ARG A 152      10.361   1.943   3.309  1.00 79.82           C  
ATOM   1273  CD  ARG A 152       9.550   0.671   3.154  1.00 79.82           C  
ATOM   1274  NE  ARG A 152       9.801   0.159   1.814  1.00 79.82           N  
ATOM   1275  NH1 ARG A 152       9.558  -2.095   2.193  1.00 79.82           N  
ATOM   1276  NH2 ARG A 152      11.035  -1.300   0.724  1.00 79.82           N  
ATOM   1277  CZ  ARG A 152      10.103  -1.086   1.578  1.00 79.82           C  
ATOM   1278  N   ALA A 153       8.223   4.865   3.935  1.00 81.53           N  
ATOM   1279  CA  ALA A 153       7.297   5.542   3.034  1.00 81.53           C  
ATOM   1280  C   ALA A 153       7.750   6.986   2.784  1.00 81.53           C  
ATOM   1281  CB  ALA A 153       5.882   5.478   3.622  1.00 81.53           C  
ATOM   1282  O   ALA A 153       7.706   7.445   1.648  1.00 81.53           O  
ATOM   1283  N   PHE A 154       8.252   7.659   3.821  1.00 83.27           N  
ATOM   1284  CA  PHE A 154       8.823   8.996   3.725  1.00 83.27           C  
ATOM   1285  C   PHE A 154      10.058   9.039   2.819  1.00 83.27           C  
ATOM   1286  CB  PHE A 154       9.109   9.510   5.138  1.00 83.27           C  
ATOM   1287  O   PHE A 154      10.058   9.792   1.849  1.00 83.27           O  
ATOM   1288  CG  PHE A 154       9.697  10.898   5.149  1.00 83.27           C  
ATOM   1289  CD1 PHE A 154      11.092  11.077   5.214  1.00 83.27           C  
ATOM   1290  CD2 PHE A 154       8.843  12.012   5.077  1.00 83.27           C  
ATOM   1291  CE1 PHE A 154      11.630  12.374   5.210  1.00 83.27           C  
ATOM   1292  CE2 PHE A 154       9.383  13.307   5.089  1.00 83.27           C  
ATOM   1293  CZ  PHE A 154      10.776  13.489   5.150  1.00 83.27           C  
ATOM   1294  N   VAL A 155      11.067   8.197   3.066  1.00 76.49           N  
ATOM   1295  CA  VAL A 155      12.287   8.135   2.237  1.00 76.49           C  
ATOM   1296  C   VAL A 155      11.944   7.836   0.776  1.00 76.49           C  
ATOM   1297  CB  VAL A 155      13.275   7.089   2.794  1.00 76.49           C  
ATOM   1298  O   VAL A 155      12.402   8.538  -0.124  1.00 76.49           O  
ATOM   1299  CG1 VAL A 155      14.482   6.872   1.871  1.00 76.49           C  
ATOM   1300  CG2 VAL A 155      13.817   7.525   4.161  1.00 76.49           C  
ATOM   1301  N   ALA A 156      11.081   6.845   0.532  1.00 72.30           N  
ATOM   1302  CA  ALA A 156      10.648   6.483  -0.814  1.00 72.30           C  
ATOM   1303  C   ALA A 156       9.931   7.648  -1.513  1.00 72.30           C  
ATOM   1304  CB  ALA A 156       9.753   5.242  -0.727  1.00 72.30           C  
ATOM   1305  O   ALA A 156      10.199   7.918  -2.680  1.00 72.30           O  
ATOM   1306  N   SER A 157       9.055   8.365  -0.805  1.00 74.72           N  
ATOM   1307  CA  SER A 157       8.333   9.520  -1.345  1.00 74.72           C  
ATOM   1308  C   SER A 157       9.211  10.746  -1.582  1.00 74.72           C  
ATOM   1309  CB  SER A 157       7.198   9.903  -0.402  1.00 74.72           C  
ATOM   1310  O   SER A 157       8.905  11.516  -2.486  1.00 74.72           O  
ATOM   1311  OG  SER A 157       6.085   9.068  -0.650  1.00 74.72           O  
ATOM   1312  N   MET A 158      10.285  10.933  -0.811  1.00 72.97           N  
ATOM   1313  CA  MET A 158      11.197  12.075  -0.953  1.00 72.97           C  
ATOM   1314  C   MET A 158      12.319  11.842  -1.972  1.00 72.97           C  
ATOM   1315  CB  MET A 158      11.772  12.464   0.419  1.00 72.97           C  
ATOM   1316  O   MET A 158      12.892  12.810  -2.469  1.00 72.97           O  
ATOM   1317  CG  MET A 158      10.709  13.027   1.373  1.00 72.97           C  
ATOM   1318  SD  MET A 158       9.811  14.466   0.732  1.00 72.97           S  
ATOM   1319  CE  MET A 158       8.747  14.853   2.138  1.00 72.97           C  
ATOM   1320  N   ALA A 159      12.604  10.589  -2.343  1.00 64.90           N  
ATOM   1321  CA  ALA A 159      13.657  10.249  -3.304  1.00 64.90           C  
ATOM   1322  C   ALA A 159      13.614  11.056  -4.629  1.00 64.90           C  
ATOM   1323  CB  ALA A 159      13.635   8.732  -3.542  1.00 64.90           C  
ATOM   1324  O   ALA A 159      14.672  11.516  -5.065  1.00 64.90           O  
ATOM   1325  N   PRO A 160      12.445  11.323  -5.255  1.00 59.75           N  
ATOM   1326  CA  PRO A 160      12.385  12.144  -6.466  1.00 59.75           C  
ATOM   1327  C   PRO A 160      12.804  13.601  -6.247  1.00 59.75           C  
ATOM   1328  CB  PRO A 160      10.933  12.078  -6.954  1.00 59.75           C  
ATOM   1329  O   PRO A 160      13.335  14.217  -7.164  1.00 59.75           O  
ATOM   1330  CG  PRO A 160      10.383  10.817  -6.300  1.00 59.75           C  
ATOM   1331  CD  PRO A 160      11.125  10.785  -4.969  1.00 59.75           C  
ATOM   1332  N   ILE A 161      12.579  14.161  -5.052  1.00 63.80           N  
ATOM   1333  CA  ILE A 161      12.940  15.551  -4.732  1.00 63.80           C  
ATOM   1334  C   ILE A 161      14.462  15.686  -4.662  1.00 63.80           C  
ATOM   1335  CB  ILE A 161      12.262  16.023  -3.422  1.00 63.80           C  
ATOM   1336  O   ILE A 161      15.024  16.616  -5.234  1.00 63.80           O  
ATOM   1337  CG1 ILE A 161      10.727  15.859  -3.530  1.00 63.80           C  
ATOM   1338  CG2 ILE A 161      12.651  17.479  -3.103  1.00 63.80           C  
ATOM   1339  CD1 ILE A 161       9.944  16.388  -2.325  1.00 63.80           C  
ATOM   1340  N   VAL A 162      15.129  14.720  -4.026  1.00 57.20           N  
ATOM   1341  CA  VAL A 162      16.591  14.709  -3.871  1.00 57.20           C  
ATOM   1342  C   VAL A 162      17.299  14.497  -5.219  1.00 57.20           C  
ATOM   1343  CB  VAL A 162      17.008  13.651  -2.827  1.00 57.20           C  
ATOM   1344  O   VAL A 162      18.335  15.104  -5.472  1.00 57.20           O  
ATOM   1345  CG1 VAL A 162      18.519  13.664  -2.567  1.00 57.20           C  
ATOM   1346  CG2 VAL A 162      16.310  13.888  -1.477  1.00 57.20           C  
ATOM   1347  N   GLY A 163      16.728  13.691  -6.124  1.00 50.65           N  
ATOM   1348  CA  GLY A 163      17.327  13.407  -7.436  1.00 50.65           C  
ATOM   1349  C   GLY A 163      17.098  14.467  -8.527  1.00 50.65           C  
ATOM   1350  O   GLY A 163      17.734  14.405  -9.581  1.00 50.65           O  
ATOM   1351  N   ASN A 164      16.190  15.430  -8.326  1.00 44.53           N  
ATOM   1352  CA  ASN A 164      15.670  16.279  -9.408  1.00 44.53           C  
ATOM   1353  C   ASN A 164      16.483  17.536  -9.752  1.00 44.53           C  
ATOM   1354  CB  ASN A 164      14.176  16.588  -9.168  1.00 44.53           C  
ATOM   1355  O   ASN A 164      16.065  18.279 -10.636  1.00 44.53           O  
ATOM   1356  CG  ASN A 164      13.231  15.659  -9.913  1.00 44.53           C  
ATOM   1357  ND2 ASN A 164      11.948  15.786  -9.672  1.00 44.53           N  
ATOM   1358  OD1 ASN A 164      13.599  14.852 -10.755  1.00 44.53           O  
ATOM   1359  N   GLN A 165      17.661  17.768  -9.169  1.00 37.51           N  
ATOM   1360  CA  GLN A 165      18.452  18.958  -9.526  1.00 37.51           C  
ATOM   1361  C   GLN A 165      19.020  18.961 -10.963  1.00 37.51           C  
ATOM   1362  CB  GLN A 165      19.560  19.202  -8.488  1.00 37.51           C  
ATOM   1363  O   GLN A 165      19.555  19.982 -11.379  1.00 37.51           O  
ATOM   1364  CG  GLN A 165      19.024  19.880  -7.216  1.00 37.51           C  
ATOM   1365  CD  GLN A 165      20.140  20.328  -6.274  1.00 37.51           C  
ATOM   1366  NE2 GLN A 165      19.833  21.094  -5.250  1.00 37.51           N  
ATOM   1367  OE1 GLN A 165      21.303  19.996  -6.430  1.00 37.51           O  
ATOM   1368  N   LYS A 166      18.938  17.868 -11.743  1.00 35.37           N  
ATOM   1369  CA  LYS A 166      19.756  17.722 -12.970  1.00 35.37           C  
ATOM   1370  C   LYS A 166      19.058  17.579 -14.330  1.00 35.37           C  
ATOM   1371  CB  LYS A 166      20.861  16.673 -12.742  1.00 35.37           C  
ATOM   1372  O   LYS A 166      19.752  17.299 -15.297  1.00 35.37           O  
ATOM   1373  CG  LYS A 166      21.975  17.234 -11.845  1.00 35.37           C  
ATOM   1374  CD  LYS A 166      23.210  16.327 -11.878  1.00 35.37           C  
ATOM   1375  CE  LYS A 166      24.321  16.938 -11.018  1.00 35.37           C  
ATOM   1376  NZ  LYS A 166      25.563  16.126 -11.061  1.00 35.37           N  
ATOM   1377  N   MET A 167      17.754  17.807 -14.486  1.00 36.02           N  
ATOM   1378  CA  MET A 167      17.174  17.885 -15.844  1.00 36.02           C  
ATOM   1379  C   MET A 167      16.055  18.918 -15.921  1.00 36.02           C  
ATOM   1380  CB  MET A 167      16.698  16.500 -16.340  1.00 36.02           C  
ATOM   1381  O   MET A 167      14.919  18.624 -15.556  1.00 36.02           O  
ATOM   1382  CG  MET A 167      17.719  15.798 -17.244  1.00 36.02           C  
ATOM   1383  SD  MET A 167      17.195  14.148 -17.778  1.00 36.02           S  
ATOM   1384  CE  MET A 167      18.560  13.746 -18.907  1.00 36.02           C  
ATOM   1385  N   GLY A 168      16.385  20.101 -16.441  1.00 33.61           N  
ATOM   1386  CA  GLY A 168      15.409  20.919 -17.148  1.00 33.61           C  
ATOM   1387  C   GLY A 168      15.144  20.253 -18.495  1.00 33.61           C  
ATOM   1388  O   GLY A 168      16.052  20.125 -19.315  1.00 33.61           O  
ATOM   1389  N   LEU A 169      13.926  19.763 -18.704  1.00 34.98           N  
ATOM   1390  CA  LEU A 169      13.432  19.551 -20.062  1.00 34.98           C  
ATOM   1391  C   LEU A 169      13.240  20.965 -20.613  1.00 34.98           C  
ATOM   1392  CB  LEU A 169      12.112  18.756 -19.996  1.00 34.98           C  
ATOM   1393  O   LEU A 169      12.628  21.762 -19.925  1.00 34.98           O  
ATOM   1394  CG  LEU A 169      12.303  17.283 -19.585  1.00 34.98           C  
ATOM   1395  CD1 LEU A 169      10.986  16.685 -19.088  1.00 34.98           C  
ATOM   1396  CD2 LEU A 169      12.799  16.437 -20.760  1.00 34.98           C  
ATOM   1397  N   GLY A 170      13.810  21.313 -21.768  1.00 36.60           N  
ATOM   1398  CA  GLY A 170      13.796  22.680 -22.321  1.00 36.60           C  
ATOM   1399  C   GLY A 170      12.406  23.194 -22.727  1.00 36.60           C  
ATOM   1400  O   GLY A 170      12.183  23.527 -23.886  1.00 36.60           O  
ATOM   1401  N   ILE A 171      11.465  23.232 -21.788  1.00 39.95           N  
ATOM   1402  CA  ILE A 171      10.109  23.749 -21.906  1.00 39.95           C  
ATOM   1403  C   ILE A 171      10.065  25.076 -21.131  1.00 39.95           C  
ATOM   1404  CB  ILE A 171       9.078  22.694 -21.419  1.00 39.95           C  
ATOM   1405  O   ILE A 171      10.871  25.331 -20.242  1.00 39.95           O  
ATOM   1406  CG1 ILE A 171       9.287  21.331 -22.132  1.00 39.95           C  
ATOM   1407  CG2 ILE A 171       7.639  23.183 -21.674  1.00 39.95           C  
ATOM   1408  CD1 ILE A 171       8.329  20.210 -21.703  1.00 39.95           C  
ATOM   1409  N   SER A 172       9.145  25.967 -21.512  1.00 41.00           N  
ATOM   1410  CA  SER A 172       8.915  27.246 -20.831  1.00 41.00           C  
ATOM   1411  C   SER A 172       8.896  27.097 -19.295  1.00 41.00           C  
ATOM   1412  CB  SER A 172       7.582  27.831 -21.311  1.00 41.00           C  
ATOM   1413  O   SER A 172       8.202  26.210 -18.785  1.00 41.00           O  
ATOM   1414  OG  SER A 172       7.118  28.877 -20.474  1.00 41.00           O  
ATOM   1415  N   PRO A 173       9.562  28.000 -18.545  1.00 48.96           N  
ATOM   1416  CA  PRO A 173       9.709  27.902 -17.090  1.00 48.96           C  
ATOM   1417  C   PRO A 173       8.368  27.823 -16.348  1.00 48.96           C  
ATOM   1418  CB  PRO A 173      10.513  29.145 -16.679  1.00 48.96           C  
ATOM   1419  O   PRO A 173       8.272  27.188 -15.303  1.00 48.96           O  
ATOM   1420  CG  PRO A 173      10.323  30.125 -17.836  1.00 48.96           C  
ATOM   1421  CD  PRO A 173      10.216  29.200 -19.040  1.00 48.96           C  
ATOM   1422  N   ASN A 174       7.297  28.402 -16.901  1.00 45.10           N  
ATOM   1423  CA  ASN A 174       5.962  28.342 -16.299  1.00 45.10           C  
ATOM   1424  C   ASN A 174       5.360  26.929 -16.339  1.00 45.10           C  
ATOM   1425  CB  ASN A 174       5.050  29.343 -17.027  1.00 45.10           C  
ATOM   1426  O   ASN A 174       4.678  26.513 -15.399  1.00 45.10           O  
ATOM   1427  CG  ASN A 174       5.422  30.789 -16.752  1.00 45.10           C  
ATOM   1428  ND2 ASN A 174       4.964  31.708 -17.567  1.00 45.10           N  
ATOM   1429  OD1 ASN A 174       6.111  31.119 -15.806  1.00 45.10           O  
ATOM   1430  N   VAL A 175       5.618  26.184 -17.418  1.00 49.63           N  
ATOM   1431  CA  VAL A 175       5.189  24.788 -17.548  1.00 49.63           C  
ATOM   1432  C   VAL A 175       6.019  23.921 -16.609  1.00 49.63           C  
ATOM   1433  CB  VAL A 175       5.285  24.306 -19.006  1.00 49.63           C  
ATOM   1434  O   VAL A 175       5.445  23.102 -15.899  1.00 49.63           O  
ATOM   1435  CG1 VAL A 175       4.816  22.856 -19.159  1.00 49.63           C  
ATOM   1436  CG2 VAL A 175       4.426  25.169 -19.942  1.00 49.63           C  
ATOM   1437  N   ASP A 176       7.325  24.169 -16.505  1.00 53.01           N  
ATOM   1438  CA  ASP A 176       8.208  23.454 -15.578  1.00 53.01           C  
ATOM   1439  C   ASP A 176       7.835  23.674 -14.106  1.00 53.01           C  
ATOM   1440  CB  ASP A 176       9.665  23.865 -15.827  1.00 53.01           C  
ATOM   1441  O   ASP A 176       7.819  22.716 -13.333  1.00 53.01           O  
ATOM   1442  CG  ASP A 176      10.291  23.195 -17.053  1.00 53.01           C  
ATOM   1443  OD1 ASP A 176       9.643  22.292 -17.636  1.00 53.01           O  
ATOM   1444  OD2 ASP A 176      11.450  23.556 -17.335  1.00 53.01           O  
ATOM   1445  N   ILE A 177       7.451  24.893 -13.707  1.00 54.93           N  
ATOM   1446  CA  ILE A 177       6.980  25.181 -12.340  1.00 54.93           C  
ATOM   1447  C   ILE A 177       5.686  24.417 -12.040  1.00 54.93           C  
ATOM   1448  CB  ILE A 177       6.795  26.703 -12.127  1.00 54.93           C  
ATOM   1449  O   ILE A 177       5.567  23.784 -10.988  1.00 54.93           O  
ATOM   1450  CG1 ILE A 177       8.161  27.426 -12.118  1.00 54.93           C  
ATOM   1451  CG2 ILE A 177       6.066  26.999 -10.797  1.00 54.93           C  
ATOM   1452  CD1 ILE A 177       8.047  28.938 -12.356  1.00 54.93           C  
ATOM   1453  N   LEU A 178       4.708  24.445 -12.952  1.00 56.51           N  
ATOM   1454  CA  LEU A 178       3.425  23.767 -12.748  1.00 56.51           C  
ATOM   1455  C   LEU A 178       3.580  22.239 -12.785  1.00 56.51           C  
ATOM   1456  CB  LEU A 178       2.412  24.310 -13.769  1.00 56.51           C  
ATOM   1457  O   LEU A 178       2.983  21.536 -11.962  1.00 56.51           O  
ATOM   1458  CG  LEU A 178       0.955  23.926 -13.435  1.00 56.51           C  
ATOM   1459  CD1 LEU A 178       0.021  25.115 -13.661  1.00 56.51           C  
ATOM   1460  CD2 LEU A 178       0.456  22.759 -14.291  1.00 56.51           C  
ATOM   1461  N   LEU A 179       4.424  21.718 -13.682  1.00 55.67           N  
ATOM   1462  CA  LEU A 179       4.842  20.314 -13.710  1.00 55.67           C  
ATOM   1463  C   LEU A 179       5.588  19.934 -12.419  1.00 55.67           C  
ATOM   1464  CB  LEU A 179       5.743  20.041 -14.932  1.00 55.67           C  
ATOM   1465  O   LEU A 179       5.378  18.840 -11.902  1.00 55.67           O  
ATOM   1466  CG  LEU A 179       5.078  20.024 -16.327  1.00 55.67           C  
ATOM   1467  CD1 LEU A 179       6.165  19.918 -17.392  1.00 55.67           C  
ATOM   1468  CD2 LEU A 179       4.142  18.842 -16.559  1.00 55.67           C  
ATOM   1469  N   GLY A 180       6.404  20.836 -11.872  1.00 63.22           N  
ATOM   1470  CA  GLY A 180       7.152  20.655 -10.630  1.00 63.22           C  
ATOM   1471  C   GLY A 180       6.257  20.599  -9.391  1.00 63.22           C  
ATOM   1472  O   GLY A 180       6.342  19.654  -8.610  1.00 63.22           O  
ATOM   1473  N   LEU A 181       5.340  21.557  -9.225  1.00 65.14           N  
ATOM   1474  CA  LEU A 181       4.383  21.573  -8.109  1.00 65.14           C  
ATOM   1475  C   LEU A 181       3.432  20.373  -8.157  1.00 65.14           C  
ATOM   1476  CB  LEU A 181       3.571  22.881  -8.141  1.00 65.14           C  
ATOM   1477  O   LEU A 181       3.200  19.715  -7.138  1.00 65.14           O  
ATOM   1478  CG  LEU A 181       4.344  24.126  -7.674  1.00 65.14           C  
ATOM   1479  CD1 LEU A 181       3.499  25.370  -7.951  1.00 65.14           C  
ATOM   1480  CD2 LEU A 181       4.643  24.080  -6.172  1.00 65.14           C  
ATOM   1481  N   SER A 182       2.908  20.055  -9.345  1.00 65.26           N  
ATOM   1482  CA  SER A 182       2.086  18.857  -9.536  1.00 65.26           C  
ATOM   1483  C   SER A 182       2.891  17.585  -9.263  1.00 65.26           C  
ATOM   1484  CB  SER A 182       1.433  18.835 -10.921  1.00 65.26           C  
ATOM   1485  O   SER A 182       2.374  16.681  -8.603  1.00 65.26           O  
ATOM   1486  OG  SER A 182       2.383  18.926 -11.952  1.00 65.26           O  
ATOM   1487  N   ALA A 183       4.172  17.536  -9.641  1.00 65.51           N  
ATOM   1488  CA  ALA A 183       5.047  16.434  -9.270  1.00 65.51           C  
ATOM   1489  C   ALA A 183       5.167  16.301  -7.742  1.00 65.51           C  
ATOM   1490  CB  ALA A 183       6.411  16.558  -9.960  1.00 65.51           C  
ATOM   1491  O   ALA A 183       4.948  15.219  -7.210  1.00 65.51           O  
ATOM   1492  N   VAL A 184       5.419  17.371  -6.988  1.00 70.06           N  
ATOM   1493  CA  VAL A 184       5.530  17.266  -5.518  1.00 70.06           C  
ATOM   1494  C   VAL A 184       4.239  16.719  -4.891  1.00 70.06           C  
ATOM   1495  CB  VAL A 184       5.937  18.612  -4.892  1.00 70.06           C  
ATOM   1496  O   VAL A 184       4.281  15.761  -4.112  1.00 70.06           O  
ATOM   1497  CG1 VAL A 184       5.961  18.540  -3.359  1.00 70.06           C  
ATOM   1498  CG2 VAL A 184       7.346  19.013  -5.345  1.00 70.06           C  
ATOM   1499  N   ILE A 185       3.081  17.266  -5.265  1.00 68.57           N  
ATOM   1500  CA  ILE A 185       1.789  16.871  -4.686  1.00 68.57           C  
ATOM   1501  C   ILE A 185       1.431  15.424  -5.058  1.00 68.57           C  
ATOM   1502  CB  ILE A 185       0.686  17.875  -5.096  1.00 68.57           C  
ATOM   1503  O   ILE A 185       1.164  14.603  -4.176  1.00 68.57           O  
ATOM   1504  CG1 ILE A 185       0.983  19.266  -4.483  1.00 68.57           C  
ATOM   1505  CG2 ILE A 185      -0.706  17.381  -4.650  1.00 68.57           C  
ATOM   1506  CD1 ILE A 185       0.090  20.390  -5.024  1.00 68.57           C  
ATOM   1507  N   PHE A 186       1.443  15.092  -6.352  1.00 67.37           N  
ATOM   1508  CA  PHE A 186       0.955  13.804  -6.847  1.00 67.37           C  
ATOM   1509  C   PHE A 186       1.993  12.680  -6.751  1.00 67.37           C  
ATOM   1510  CB  PHE A 186       0.437  13.962  -8.287  1.00 67.37           C  
ATOM   1511  O   PHE A 186       1.610  11.515  -6.673  1.00 67.37           O  
ATOM   1512  CG  PHE A 186      -0.794  14.845  -8.408  1.00 67.37           C  
ATOM   1513  CD1 PHE A 186      -2.012  14.411  -7.862  1.00 67.37           C  
ATOM   1514  CD2 PHE A 186      -0.748  16.081  -9.077  1.00 67.37           C  
ATOM   1515  CE1 PHE A 186      -3.163  15.213  -7.935  1.00 67.37           C  
ATOM   1516  CE2 PHE A 186      -1.895  16.892  -9.154  1.00 67.37           C  
ATOM   1517  CZ  PHE A 186      -3.101  16.463  -8.575  1.00 67.37           C  
ATOM   1518  N   VAL A 187       3.291  12.989  -6.741  1.00 67.42           N  
ATOM   1519  CA  VAL A 187       4.378  11.989  -6.793  1.00 67.42           C  
ATOM   1520  C   VAL A 187       4.997  11.755  -5.422  1.00 67.42           C  
ATOM   1521  CB  VAL A 187       5.464  12.385  -7.817  1.00 67.42           C  
ATOM   1522  O   VAL A 187       5.411  10.636  -5.133  1.00 67.42           O  
ATOM   1523  CG1 VAL A 187       6.492  11.284  -8.053  1.00 67.42           C  
ATOM   1524  CG2 VAL A 187       4.809  12.738  -9.159  1.00 67.42           C  
ATOM   1525  N   CYS A 188       5.025  12.771  -4.560  1.00 71.42           N  
ATOM   1526  CA  CYS A 188       5.662  12.659  -3.248  1.00 71.42           C  
ATOM   1527  C   CYS A 188       4.606  12.551  -2.144  1.00 71.42           C  
ATOM   1528  CB  CYS A 188       6.653  13.819  -3.047  1.00 71.42           C  
ATOM   1529  O   CYS A 188       4.524  11.532  -1.449  1.00 71.42           O  
ATOM   1530  SG  CYS A 188       7.756  13.973  -4.487  1.00 71.42           S  
ATOM   1531  N   ILE A 189       3.750  13.572  -2.023  1.00 74.23           N  
ATOM   1532  CA  ILE A 189       2.817  13.710  -0.897  1.00 74.23           C  
ATOM   1533  C   ILE A 189       1.694  12.669  -0.968  1.00 74.23           C  
ATOM   1534  CB  ILE A 189       2.269  15.155  -0.805  1.00 74.23           C  
ATOM   1535  O   ILE A 189       1.462  11.945  -0.003  1.00 74.23           O  
ATOM   1536  CG1 ILE A 189       3.422  16.175  -0.647  1.00 74.23           C  
ATOM   1537  CG2 ILE A 189       1.266  15.268   0.360  1.00 74.23           C  
ATOM   1538  CD1 ILE A 189       2.961  17.636  -0.586  1.00 74.23           C  
ATOM   1539  N   GLN A 190       0.992  12.542  -2.094  1.00 73.41           N  
ATOM   1540  CA  GLN A 190      -0.146  11.623  -2.181  1.00 73.41           C  
ATOM   1541  C   GLN A 190       0.232  10.145  -1.929  1.00 73.41           C  
ATOM   1542  CB  GLN A 190      -0.910  11.871  -3.487  1.00 73.41           C  
ATOM   1543  O   GLN A 190      -0.450   9.506  -1.117  1.00 73.41           O  
ATOM   1544  CG  GLN A 190      -2.028  10.845  -3.727  1.00 73.41           C  
ATOM   1545  CD  GLN A 190      -2.892  11.193  -4.930  1.00 73.41           C  
ATOM   1546  NE2 GLN A 190      -3.862  10.378  -5.272  1.00 73.41           N  
ATOM   1547  OE1 GLN A 190      -2.736  12.200  -5.588  1.00 73.41           O  
ATOM   1548  N   PRO A 191       1.308   9.588  -2.525  1.00 72.91           N  
ATOM   1549  CA  PRO A 191       1.763   8.230  -2.225  1.00 72.91           C  
ATOM   1550  C   PRO A 191       2.161   8.041  -0.770  1.00 72.91           C  
ATOM   1551  CB  PRO A 191       2.965   7.967  -3.135  1.00 72.91           C  
ATOM   1552  O   PRO A 191       1.797   7.023  -0.183  1.00 72.91           O  
ATOM   1553  CG  PRO A 191       2.623   8.844  -4.322  1.00 72.91           C  
ATOM   1554  CD  PRO A 191       2.056  10.094  -3.665  1.00 72.91           C  
ATOM   1555  N   LEU A 192       2.843   9.030  -0.176  1.00 80.30           N  
ATOM   1556  CA  LEU A 192       3.227   8.998   1.234  1.00 80.30           C  
ATOM   1557  C   LEU A 192       1.988   8.808   2.104  1.00 80.30           C  
ATOM   1558  CB  LEU A 192       3.948  10.309   1.608  1.00 80.30           C  
ATOM   1559  O   LEU A 192       1.905   7.873   2.895  1.00 80.30           O  
ATOM   1560  CG  LEU A 192       4.336  10.429   3.090  1.00 80.30           C  
ATOM   1561  CD1 LEU A 192       5.227   9.273   3.528  1.00 80.30           C  
ATOM   1562  CD2 LEU A 192       5.080  11.745   3.308  1.00 80.30           C  
ATOM   1563  N   LEU A 193       0.994   9.672   1.914  1.00 78.29           N  
ATOM   1564  CA  LEU A 193      -0.202   9.692   2.746  1.00 78.29           C  
ATOM   1565  C   LEU A 193      -1.038   8.424   2.568  1.00 78.29           C  
ATOM   1566  CB  LEU A 193      -0.980  10.990   2.455  1.00 78.29           C  
ATOM   1567  O   LEU A 193      -1.486   7.844   3.555  1.00 78.29           O  
ATOM   1568  CG  LEU A 193      -0.167  12.254   2.813  1.00 78.29           C  
ATOM   1569  CD1 LEU A 193      -0.945  13.537   2.567  1.00 78.29           C  
ATOM   1570  CD2 LEU A 193       0.283  12.252   4.268  1.00 78.29           C  
ATOM   1571  N   LEU A 194      -1.202   7.937   1.337  1.00 77.97           N  
ATOM   1572  CA  LEU A 194      -1.902   6.675   1.081  1.00 77.97           C  
ATOM   1573  C   LEU A 194      -1.177   5.470   1.691  1.00 77.97           C  
ATOM   1574  CB  LEU A 194      -2.058   6.491  -0.433  1.00 77.97           C  
ATOM   1575  O   LEU A 194      -1.821   4.606   2.285  1.00 77.97           O  
ATOM   1576  CG  LEU A 194      -3.123   7.387  -1.077  1.00 77.97           C  
ATOM   1577  CD1 LEU A 194      -3.057   7.219  -2.592  1.00 77.97           C  
ATOM   1578  CD2 LEU A 194      -4.525   6.977  -0.611  1.00 77.97           C  
ATOM   1579  N   SER A 195       0.150   5.442   1.586  1.00 81.53           N  
ATOM   1580  CA  SER A 195       1.000   4.410   2.173  1.00 81.53           C  
ATOM   1581  C   SER A 195       0.872   4.387   3.699  1.00 81.53           C  
ATOM   1582  CB  SER A 195       2.436   4.680   1.725  1.00 81.53           C  
ATOM   1583  O   SER A 195       0.599   3.338   4.282  1.00 81.53           O  
ATOM   1584  OG  SER A 195       3.302   3.648   2.116  1.00 81.53           O  
ATOM   1585  N   LEU A 196       0.942   5.553   4.353  1.00 85.63           N  
ATOM   1586  CA  LEU A 196       0.743   5.682   5.800  1.00 85.63           C  
ATOM   1587  C   LEU A 196      -0.631   5.167   6.241  1.00 85.63           C  
ATOM   1588  CB  LEU A 196       0.909   7.154   6.217  1.00 85.63           C  
ATOM   1589  O   LEU A 196      -0.727   4.439   7.227  1.00 85.63           O  
ATOM   1590  CG  LEU A 196       2.346   7.696   6.131  1.00 85.63           C  
ATOM   1591  CD1 LEU A 196       2.338   9.194   6.433  1.00 85.63           C  
ATOM   1592  CD2 LEU A 196       3.284   7.010   7.118  1.00 85.63           C  
ATOM   1593  N   VAL A 197      -1.691   5.491   5.497  1.00 83.21           N  
ATOM   1594  CA  VAL A 197      -3.045   4.989   5.778  1.00 83.21           C  
ATOM   1595  C   VAL A 197      -3.130   3.474   5.617  1.00 83.21           C  
ATOM   1596  CB  VAL A 197      -4.077   5.692   4.880  1.00 83.21           C  
ATOM   1597  O   VAL A 197      -3.718   2.802   6.465  1.00 83.21           O  
ATOM   1598  CG1 VAL A 197      -5.468   5.039   4.936  1.00 83.21           C  
ATOM   1599  CG2 VAL A 197      -4.211   7.151   5.318  1.00 83.21           C  
ATOM   1600  N   ALA A 198      -2.541   2.926   4.554  1.00 85.28           N  
ATOM   1601  CA  ALA A 198      -2.514   1.491   4.315  1.00 85.28           C  
ATOM   1602  C   ALA A 198      -1.796   0.760   5.462  1.00 85.28           C  
ATOM   1603  CB  ALA A 198      -1.871   1.241   2.945  1.00 85.28           C  
ATOM   1604  O   ALA A 198      -2.366  -0.154   6.057  1.00 85.28           O  
ATOM   1605  N   TYR A 199      -0.602   1.214   5.851  1.00 88.47           N  
ATOM   1606  CA  TYR A 199       0.150   0.618   6.957  1.00 88.47           C  
ATOM   1607  C   TYR A 199      -0.540   0.776   8.304  1.00 88.47           C  
ATOM   1608  CB  TYR A 199       1.559   1.210   7.025  1.00 88.47           C  
ATOM   1609  O   TYR A 199      -0.571  -0.174   9.082  1.00 88.47           O  
ATOM   1610  CG  TYR A 199       2.446   0.720   5.907  1.00 88.47           C  
ATOM   1611  CD1 TYR A 199       2.690  -0.661   5.769  1.00 88.47           C  
ATOM   1612  CD2 TYR A 199       3.040   1.634   5.019  1.00 88.47           C  
ATOM   1613  CE1 TYR A 199       3.476  -1.134   4.706  1.00 88.47           C  
ATOM   1614  CE2 TYR A 199       3.853   1.161   3.976  1.00 88.47           C  
ATOM   1615  OH  TYR A 199       4.792  -0.671   2.770  1.00 88.47           O  
ATOM   1616  CZ  TYR A 199       4.048  -0.220   3.805  1.00 88.47           C  
ATOM   1617  N   LEU A 200      -1.151   1.927   8.574  1.00 88.96           N  
ATOM   1618  CA  LEU A 200      -1.946   2.122   9.779  1.00 88.96           C  
ATOM   1619  C   LEU A 200      -3.128   1.144   9.829  1.00 88.96           C  
ATOM   1620  CB  LEU A 200      -2.421   3.576   9.800  1.00 88.96           C  
ATOM   1621  O   LEU A 200      -3.404   0.571  10.880  1.00 88.96           O  
ATOM   1622  CG  LEU A 200      -3.278   3.926  11.021  1.00 88.96           C  
ATOM   1623  CD1 LEU A 200      -2.501   3.822  12.336  1.00 88.96           C  
ATOM   1624  CD2 LEU A 200      -3.800   5.346  10.840  1.00 88.96           C  
ATOM   1625  N   GLY A 201      -3.794   0.904   8.698  1.00 89.76           N  
ATOM   1626  CA  GLY A 201      -4.845  -0.107   8.601  1.00 89.76           C  
ATOM   1627  C   GLY A 201      -4.323  -1.527   8.846  1.00 89.76           C  
ATOM   1628  O   GLY A 201      -4.988  -2.298   9.537  1.00 89.76           O  
ATOM   1629  N   ILE A 202      -3.117  -1.868   8.367  1.00 91.77           N  
ATOM   1630  CA  ILE A 202      -2.460  -3.151   8.684  1.00 91.77           C  
ATOM   1631  C   ILE A 202      -2.188  -3.245  10.186  1.00 91.77           C  
ATOM   1632  CB  ILE A 202      -1.152  -3.364   7.883  1.00 91.77           C  
ATOM   1633  O   ILE A 202      -2.512  -4.264  10.790  1.00 91.77           O  
ATOM   1634  CG1 ILE A 202      -1.394  -3.412   6.359  1.00 91.77           C  
ATOM   1635  CG2 ILE A 202      -0.453  -4.674   8.305  1.00 91.77           C  
ATOM   1636  CD1 ILE A 202      -0.083  -3.400   5.557  1.00 91.77           C  
ATOM   1637  N   MET A 203      -1.647  -2.192  10.806  1.00 91.77           N  
ATOM   1638  CA  MET A 203      -1.371  -2.189  12.245  1.00 91.77           C  
ATOM   1639  C   MET A 203      -2.645  -2.283  13.078  1.00 91.77           C  
ATOM   1640  CB  MET A 203      -0.630  -0.925  12.689  1.00 91.77           C  
ATOM   1641  O   MET A 203      -2.662  -2.975  14.090  1.00 91.77           O  
ATOM   1642  CG  MET A 203       0.768  -0.744  12.116  1.00 91.77           C  
ATOM   1643  SD  MET A 203       1.881  -2.163  12.274  1.00 91.77           S  
ATOM   1644  CE  MET A 203       2.052  -2.521  10.508  1.00 91.77           C  
ATOM   1645  N   LEU A 204      -3.717  -1.609  12.660  1.00 90.49           N  
ATOM   1646  CA  LEU A 204      -5.006  -1.686  13.333  1.00 90.49           C  
ATOM   1647  C   LEU A 204      -5.606  -3.089  13.213  1.00 90.49           C  
ATOM   1648  CB  LEU A 204      -5.942  -0.618  12.746  1.00 90.49           C  
ATOM   1649  O   LEU A 204      -6.108  -3.628  14.196  1.00 90.49           O  
ATOM   1650  CG  LEU A 204      -7.337  -0.610  13.393  1.00 90.49           C  
ATOM   1651  CD1 LEU A 204      -7.276  -0.312  14.893  1.00 90.49           C  
ATOM   1652  CD2 LEU A 204      -8.211   0.453  12.729  1.00 90.49           C  
ATOM   1653  N   LEU A 205      -5.538  -3.690  12.021  1.00 92.25           N  
ATOM   1654  CA  LEU A 205      -5.965  -5.069  11.810  1.00 92.25           C  
ATOM   1655  C   LEU A 205      -5.165  -6.017  12.711  1.00 92.25           C  
ATOM   1656  CB  LEU A 205      -5.811  -5.425  10.320  1.00 92.25           C  
ATOM   1657  O   LEU A 205      -5.761  -6.810  13.430  1.00 92.25           O  
ATOM   1658  CG  LEU A 205      -6.300  -6.844   9.987  1.00 92.25           C  
ATOM   1659  CD1 LEU A 205      -7.824  -6.957  10.059  1.00 92.25           C  
ATOM   1660  CD2 LEU A 205      -5.865  -7.237   8.581  1.00 92.25           C  
ATOM   1661  N   TYR A 206      -3.837  -5.887  12.707  1.00 91.78           N  
ATOM   1662  CA  TYR A 206      -2.915  -6.656  13.539  1.00 91.78           C  
ATOM   1663  C   TYR A 206      -3.227  -6.518  15.036  1.00 91.78           C  
ATOM   1664  CB  TYR A 206      -1.486  -6.197  13.218  1.00 91.78           C  
ATOM   1665  O   TYR A 206      -3.383  -7.521  15.726  1.00 91.78           O  
ATOM   1666  CG  TYR A 206      -0.435  -6.826  14.101  1.00 91.78           C  
ATOM   1667  CD1 TYR A 206       0.302  -6.042  15.012  1.00 91.78           C  
ATOM   1668  CD2 TYR A 206      -0.236  -8.215  14.047  1.00 91.78           C  
ATOM   1669  CE1 TYR A 206       1.229  -6.650  15.882  1.00 91.78           C  
ATOM   1670  CE2 TYR A 206       0.696  -8.816  14.904  1.00 91.78           C  
ATOM   1671  OH  TYR A 206       2.290  -8.663  16.670  1.00 91.78           O  
ATOM   1672  CZ  TYR A 206       1.422  -8.046  15.829  1.00 91.78           C  
ATOM   1673  N   ALA A 207      -3.417  -5.293  15.528  1.00 90.61           N  
ATOM   1674  CA  ALA A 207      -3.764  -5.024  16.922  1.00 90.61           C  
ATOM   1675  C   ALA A 207      -5.104  -5.656  17.336  1.00 90.61           C  
ATOM   1676  CB  ALA A 207      -3.797  -3.505  17.109  1.00 90.61           C  
ATOM   1677  O   ALA A 207      -5.267  -6.079  18.475  1.00 90.61           O  
ATOM   1678  N   CYS A 208      -6.062  -5.757  16.411  1.00 90.90           N  
ATOM   1679  CA  CYS A 208      -7.342  -6.419  16.655  1.00 90.90           C  
ATOM   1680  C   CYS A 208      -7.243  -7.955  16.714  1.00 90.90           C  
ATOM   1681  CB  CYS A 208      -8.334  -5.975  15.574  1.00 90.90           C  
ATOM   1682  O   CYS A 208      -8.186  -8.583  17.193  1.00 90.90           O  
ATOM   1683  SG  CYS A 208      -8.854  -4.256  15.856  1.00 90.90           S  
ATOM   1684  N   TYR A 209      -6.148  -8.567  16.244  1.00 88.98           N  
ATOM   1685  CA  TYR A 209      -5.903 -10.005  16.421  1.00 88.98           C  
ATOM   1686  C   TYR A 209      -5.384 -10.344  17.830  1.00 88.98           C  
ATOM   1687  CB  TYR A 209      -4.952 -10.549  15.335  1.00 88.98           C  
ATOM   1688  O   TYR A 209      -5.636 -11.458  18.296  1.00 88.98           O  
ATOM   1689  CG  TYR A 209      -5.629 -10.931  14.032  1.00 88.98           C  
ATOM   1690  CD1 TYR A 209      -6.214 -12.205  13.891  1.00 88.98           C  
ATOM   1691  CD2 TYR A 209      -5.678 -10.023  12.959  1.00 88.98           C  
ATOM   1692  CE1 TYR A 209      -6.903 -12.543  12.711  1.00 88.98           C  
ATOM   1693  CE2 TYR A 209      -6.370 -10.353  11.779  1.00 88.98           C  
ATOM   1694  OH  TYR A 209      -7.766 -11.878  10.572  1.00 88.98           O  
ATOM   1695  CZ  TYR A 209      -7.009 -11.605  11.665  1.00 88.98           C  
ATOM   1696  N   ASP A 210      -4.722  -9.405  18.519  1.00 83.90           N  
ATOM   1697  CA  ASP A 210      -4.199  -9.573  19.887  1.00 83.90           C  
ATOM   1698  C   ASP A 210      -5.318  -9.474  20.939  1.00 83.90           C  
ATOM   1699  CB  ASP A 210      -3.043  -8.592  20.151  1.00 83.90           C  
ATOM   1700  O   ASP A 210      -5.451  -8.507  21.692  1.00 83.90           O  
ATOM   1701  CG  ASP A 210      -2.397  -8.788  21.537  1.00 83.90           C  
ATOM   1702  OD1 ASP A 210      -2.475  -9.914  22.088  1.00 83.90           O  
ATOM   1703  OD2 ASP A 210      -1.816  -7.802  22.047  1.00 83.90           O  
ATOM   1704  N   ILE A 211      -6.182 -10.489  20.961  1.00 77.88           N  
ATOM   1705  CA  ILE A 211      -7.237 -10.616  21.963  1.00 77.88           C  
ATOM   1706  C   ILE A 211      -6.795 -11.584  23.052  1.00 77.88           C  
ATOM   1707  CB  ILE A 211      -8.595 -10.988  21.341  1.00 77.88           C  
ATOM   1708  O   ILE A 211      -6.821 -12.801  22.886  1.00 77.88           O  
ATOM   1709  CG1 ILE A 211      -9.062  -9.834  20.441  1.00 77.88           C  
ATOM   1710  CG2 ILE A 211      -9.610 -11.181  22.480  1.00 77.88           C  
ATOM   1711  CD1 ILE A 211     -10.338 -10.116  19.660  1.00 77.88           C  
ATOM   1712  N   GLN A 212      -6.487 -11.026  24.218  1.00 70.15           N  
ATOM   1713  CA  GLN A 212      -6.291 -11.776  25.454  1.00 70.15           C  
ATOM   1714  C   GLN A 212      -7.559 -11.665  26.300  1.00 70.15           C  
ATOM   1715  CB  GLN A 212      -5.056 -11.249  26.190  1.00 70.15           C  
ATOM   1716  O   GLN A 212      -7.784 -10.656  26.970  1.00 70.15           O  
ATOM   1717  CG  GLN A 212      -3.775 -11.416  25.359  1.00 70.15           C  
ATOM   1718  CD  GLN A 212      -2.547 -10.869  26.072  1.00 70.15           C  
ATOM   1719  NE2 GLN A 212      -1.460 -10.694  25.358  1.00 70.15           N  
ATOM   1720  OE1 GLN A 212      -2.560 -10.558  27.254  1.00 70.15           O  
ATOM   1721  N   VAL A 213      -8.428 -12.677  26.237  1.00 65.74           N  
ATOM   1722  CA  VAL A 213      -9.677 -12.716  27.015  1.00 65.74           C  
ATOM   1723  C   VAL A 213      -9.733 -14.011  27.826  1.00 65.74           C  
ATOM   1724  CB  VAL A 213     -10.913 -12.556  26.108  1.00 65.74           C  
ATOM   1725  O   VAL A 213      -9.521 -15.082  27.254  1.00 65.74           O  
ATOM   1726  CG1 VAL A 213     -12.249 -12.720  26.844  1.00 65.74           C  
ATOM   1727  CG2 VAL A 213     -10.968 -11.154  25.498  1.00 65.74           C  
ATOM   1728  N   PRO A 214     -10.067 -13.954  29.132  1.00 59.96           N  
ATOM   1729  CA  PRO A 214     -10.249 -15.155  29.937  1.00 59.96           C  
ATOM   1730  C   PRO A 214     -11.360 -16.046  29.363  1.00 59.96           C  
ATOM   1731  CB  PRO A 214     -10.541 -14.673  31.364  1.00 59.96           C  
ATOM   1732  O   PRO A 214     -12.408 -15.563  28.918  1.00 59.96           O  
ATOM   1733  CG  PRO A 214     -11.039 -13.241  31.180  1.00 59.96           C  
ATOM   1734  CD  PRO A 214     -10.292 -12.763  29.940  1.00 59.96           C  
ATOM   1735  N   HIS A 215     -11.126 -17.359  29.371  1.00 56.92           N  
ATOM   1736  CA  HIS A 215     -12.043 -18.360  28.829  1.00 56.92           C  
ATOM   1737  C   HIS A 215     -13.392 -18.350  29.571  1.00 56.92           C  
ATOM   1738  CB  HIS A 215     -11.366 -19.753  28.852  1.00 56.92           C  
ATOM   1739  O   HIS A 215     -13.530 -18.883  30.664  1.00 56.92           O  
ATOM   1740  CG  HIS A 215     -10.871 -20.255  27.514  1.00 56.92           C  
ATOM   1741  CD2 HIS A 215     -10.468 -21.536  27.238  1.00 56.92           C  
ATOM   1742  ND1 HIS A 215     -10.781 -19.546  26.334  1.00 56.92           N  
ATOM   1743  CE1 HIS A 215     -10.355 -20.383  25.374  1.00 56.92           C  
ATOM   1744  NE2 HIS A 215     -10.173 -21.612  25.873  1.00 56.92           N  
ATOM   1745  N   ASN A 216     -14.420 -17.766  28.949  1.00 63.15           N  
ATOM   1746  CA  ASN A 216     -15.815 -17.859  29.386  1.00 63.15           C  
ATOM   1747  C   ASN A 216     -16.705 -18.240  28.185  1.00 63.15           C  
ATOM   1748  CB  ASN A 216     -16.209 -16.540  30.084  1.00 63.15           C  
ATOM   1749  O   ASN A 216     -16.550 -17.688  27.094  1.00 63.15           O  
ATOM   1750  CG  ASN A 216     -17.601 -16.552  30.702  1.00 63.15           C  
ATOM   1751  ND2 ASN A 216     -17.854 -15.715  31.678  1.00 63.15           N  
ATOM   1752  OD1 ASN A 216     -18.494 -17.269  30.279  1.00 63.15           O  
ATOM   1753  N   ARG A 217     -17.659 -19.167  28.371  1.00 57.41           N  
ATOM   1754  CA  ARG A 217     -18.544 -19.705  27.315  1.00 57.41           C  
ATOM   1755  C   ARG A 217     -19.353 -18.650  26.551  1.00 57.41           C  
ATOM   1756  CB  ARG A 217     -19.521 -20.737  27.911  1.00 57.41           C  
ATOM   1757  O   ARG A 217     -19.542 -18.802  25.348  1.00 57.41           O  
ATOM   1758  CG  ARG A 217     -18.992 -22.177  27.871  1.00 57.41           C  
ATOM   1759  CD  ARG A 217     -20.088 -23.142  28.348  1.00 57.41           C  
ATOM   1760  NE  ARG A 217     -19.682 -24.553  28.207  1.00 57.41           N  
ATOM   1761  NH1 ARG A 217     -21.612 -25.514  29.019  1.00 57.41           N  
ATOM   1762  NH2 ARG A 217     -19.894 -26.806  28.388  1.00 57.41           N  
ATOM   1763  CZ  ARG A 217     -20.400 -25.614  28.539  1.00 57.41           C  
ATOM   1764  N   ARG A 218     -19.865 -17.597  27.204  1.00 63.96           N  
ATOM   1765  CA  ARG A 218     -20.577 -16.516  26.477  1.00 63.96           C  
ATOM   1766  C   ARG A 218     -19.606 -15.685  25.637  1.00 63.96           C  
ATOM   1767  CB  ARG A 218     -21.387 -15.616  27.428  1.00 63.96           C  
ATOM   1768  O   ARG A 218     -19.917 -15.328  24.501  1.00 63.96           O  
ATOM   1769  CG  ARG A 218     -22.729 -16.237  27.855  1.00 63.96           C  
ATOM   1770  CD  ARG A 218     -23.555 -15.230  28.672  1.00 63.96           C  
ATOM   1771  NE  ARG A 218     -24.848 -15.790  29.119  1.00 63.96           N  
ATOM   1772  NH1 ARG A 218     -25.594 -13.955  30.300  1.00 63.96           N  
ATOM   1773  NH2 ARG A 218     -26.842 -15.794  30.238  1.00 63.96           N  
ATOM   1774  CZ  ARG A 218     -25.750 -15.180  29.878  1.00 63.96           C  
ATOM   1775  N   LYS A 219     -18.408 -15.437  26.175  1.00 68.38           N  
ATOM   1776  CA  LYS A 219     -17.350 -14.691  25.488  1.00 68.38           C  
ATOM   1777  C   LYS A 219     -16.795 -15.464  24.291  1.00 68.38           C  
ATOM   1778  CB  LYS A 219     -16.238 -14.279  26.469  1.00 68.38           C  
ATOM   1779  O   LYS A 219     -16.501 -14.841  23.282  1.00 68.38           O  
ATOM   1780  CG  LYS A 219     -16.728 -13.263  27.518  1.00 68.38           C  
ATOM   1781  CD  LYS A 219     -15.556 -12.683  28.326  1.00 68.38           C  
ATOM   1782  CE  LYS A 219     -16.032 -11.619  29.326  1.00 68.38           C  
ATOM   1783  NZ  LYS A 219     -14.894 -10.963  30.026  1.00 68.38           N  
ATOM   1784  N   SER A 220     -16.736 -16.797  24.335  1.00 69.07           N  
ATOM   1785  CA  SER A 220     -16.209 -17.591  23.216  1.00 69.07           C  
ATOM   1786  C   SER A 220     -17.068 -17.519  21.948  1.00 69.07           C  
ATOM   1787  CB  SER A 220     -15.968 -19.041  23.633  1.00 69.07           C  
ATOM   1788  O   SER A 220     -16.511 -17.458  20.855  1.00 69.07           O  
ATOM   1789  OG  SER A 220     -17.160 -19.659  24.054  1.00 69.07           O  
ATOM   1790  N   PHE A 221     -18.402 -17.441  22.054  1.00 71.96           N  
ATOM   1791  CA  PHE A 221     -19.256 -17.226  20.874  1.00 71.96           C  
ATOM   1792  C   PHE A 221     -19.100 -15.814  20.288  1.00 71.96           C  
ATOM   1793  CB  PHE A 221     -20.725 -17.510  21.205  1.00 71.96           C  
ATOM   1794  O   PHE A 221     -19.011 -15.653  19.072  1.00 71.96           O  
ATOM   1795  CG  PHE A 221     -21.638 -17.359  19.998  1.00 71.96           C  
ATOM   1796  CD1 PHE A 221     -22.397 -16.186  19.816  1.00 71.96           C  
ATOM   1797  CD2 PHE A 221     -21.691 -18.377  19.027  1.00 71.96           C  
ATOM   1798  CE1 PHE A 221     -23.215 -16.042  18.681  1.00 71.96           C  
ATOM   1799  CE2 PHE A 221     -22.514 -18.236  17.895  1.00 71.96           C  
ATOM   1800  CZ  PHE A 221     -23.278 -17.069  17.724  1.00 71.96           C  
ATOM   1801  N   GLN A 222     -19.025 -14.784  21.136  1.00 79.04           N  
ATOM   1802  CA  GLN A 222     -18.765 -13.414  20.675  1.00 79.04           C  
ATOM   1803  C   GLN A 222     -17.395 -13.304  19.995  1.00 79.04           C  
ATOM   1804  CB  GLN A 222     -18.839 -12.440  21.855  1.00 79.04           C  
ATOM   1805  O   GLN A 222     -17.287 -12.718  18.919  1.00 79.04           O  
ATOM   1806  CG  GLN A 222     -20.269 -12.275  22.388  1.00 79.04           C  
ATOM   1807  CD  GLN A 222     -20.336 -11.318  23.574  1.00 79.04           C  
ATOM   1808  NE2 GLN A 222     -21.516 -10.913  23.990  1.00 79.04           N  
ATOM   1809  OE1 GLN A 222     -19.345 -10.925  24.162  1.00 79.04           O  
ATOM   1810  N   LEU A 223     -16.379 -13.938  20.584  1.00 78.90           N  
ATOM   1811  CA  LEU A 223     -15.031 -14.036  20.037  1.00 78.90           C  
ATOM   1812  C   LEU A 223     -15.029 -14.756  18.681  1.00 78.90           C  
ATOM   1813  CB  LEU A 223     -14.166 -14.764  21.083  1.00 78.90           C  
ATOM   1814  O   LEU A 223     -14.364 -14.318  17.748  1.00 78.90           O  
ATOM   1815  CG  LEU A 223     -12.663 -14.671  20.815  1.00 78.90           C  
ATOM   1816  CD1 LEU A 223     -12.135 -13.272  21.110  1.00 78.90           C  
ATOM   1817  CD2 LEU A 223     -11.912 -15.673  21.691  1.00 78.90           C  
ATOM   1818  N   PHE A 224     -15.841 -15.807  18.533  1.00 76.17           N  
ATOM   1819  CA  PHE A 224     -16.035 -16.488  17.256  1.00 76.17           C  
ATOM   1820  C   PHE A 224     -16.566 -15.551  16.164  1.00 76.17           C  
ATOM   1821  CB  PHE A 224     -16.930 -17.724  17.442  1.00 76.17           C  
ATOM   1822  O   PHE A 224     -15.988 -15.451  15.078  1.00 76.17           O  
ATOM   1823  CG  PHE A 224     -17.143 -18.437  16.130  1.00 76.17           C  
ATOM   1824  CD1 PHE A 224     -18.145 -17.999  15.246  1.00 76.17           C  
ATOM   1825  CD2 PHE A 224     -16.239 -19.433  15.732  1.00 76.17           C  
ATOM   1826  CE1 PHE A 224     -18.149 -18.468  13.925  1.00 76.17           C  
ATOM   1827  CE2 PHE A 224     -16.257 -19.922  14.420  1.00 76.17           C  
ATOM   1828  CZ  PHE A 224     -17.180 -19.400  13.508  1.00 76.17           C  
ATOM   1829  N   VAL A 225     -17.664 -14.844  16.447  1.00 82.65           N  
ATOM   1830  CA  VAL A 225     -18.262 -13.899  15.492  1.00 82.65           C  
ATOM   1831  C   VAL A 225     -17.274 -12.787  15.141  1.00 82.65           C  
ATOM   1832  CB  VAL A 225     -19.576 -13.321  16.050  1.00 82.65           C  
ATOM   1833  O   VAL A 225     -17.182 -12.400  13.975  1.00 82.65           O  
ATOM   1834  CG1 VAL A 225     -20.159 -12.224  15.146  1.00 82.65           C  
ATOM   1835  CG2 VAL A 225     -20.638 -14.422  16.175  1.00 82.65           C  
ATOM   1836  N   PHE A 226     -16.514 -12.318  16.129  1.00 87.35           N  
ATOM   1837  CA  PHE A 226     -15.481 -11.310  15.955  1.00 87.35           C  
ATOM   1838  C   PHE A 226     -14.370 -11.773  15.003  1.00 87.35           C  
ATOM   1839  CB  PHE A 226     -14.936 -10.926  17.332  1.00 87.35           C  
ATOM   1840  O   PHE A 226     -14.145 -11.124  13.984  1.00 87.35           O  
ATOM   1841  CG  PHE A 226     -13.844  -9.895  17.234  1.00 87.35           C  
ATOM   1842  CD1 PHE A 226     -12.504 -10.299  17.103  1.00 87.35           C  
ATOM   1843  CD2 PHE A 226     -14.178  -8.532  17.192  1.00 87.35           C  
ATOM   1844  CE1 PHE A 226     -11.506  -9.334  16.907  1.00 87.35           C  
ATOM   1845  CE2 PHE A 226     -13.168  -7.570  17.046  1.00 87.35           C  
ATOM   1846  CZ  PHE A 226     -11.830  -7.970  16.907  1.00 87.35           C  
ATOM   1847  N   TYR A 227     -13.734 -12.922  15.254  1.00 85.13           N  
ATOM   1848  CA  TYR A 227     -12.675 -13.437  14.377  1.00 85.13           C  
ATOM   1849  C   TYR A 227     -13.185 -13.730  12.963  1.00 85.13           C  
ATOM   1850  CB  TYR A 227     -12.051 -14.694  14.984  1.00 85.13           C  
ATOM   1851  O   TYR A 227     -12.502 -13.425  11.990  1.00 85.13           O  
ATOM   1852  CG  TYR A 227     -11.009 -14.434  16.054  1.00 85.13           C  
ATOM   1853  CD1 TYR A 227      -9.813 -13.765  15.728  1.00 85.13           C  
ATOM   1854  CD2 TYR A 227     -11.203 -14.905  17.364  1.00 85.13           C  
ATOM   1855  CE1 TYR A 227      -8.828 -13.549  16.712  1.00 85.13           C  
ATOM   1856  CE2 TYR A 227     -10.198 -14.739  18.334  1.00 85.13           C  
ATOM   1857  OH  TYR A 227      -8.079 -13.864  18.981  1.00 85.13           O  
ATOM   1858  CZ  TYR A 227      -9.017 -14.045  18.018  1.00 85.13           C  
ATOM   1859  N   ARG A 228     -14.422 -14.223  12.804  1.00 83.18           N  
ATOM   1860  CA  ARG A 228     -15.039 -14.378  11.475  1.00 83.18           C  
ATOM   1861  C   ARG A 228     -15.145 -13.045  10.726  1.00 83.18           C  
ATOM   1862  CB  ARG A 228     -16.409 -15.054  11.629  1.00 83.18           C  
ATOM   1863  O   ARG A 228     -14.927 -13.005   9.514  1.00 83.18           O  
ATOM   1864  CG  ARG A 228     -17.161 -15.154  10.293  1.00 83.18           C  
ATOM   1865  CD  ARG A 228     -18.470 -15.926  10.471  1.00 83.18           C  
ATOM   1866  NE  ARG A 228     -19.243 -15.978   9.213  1.00 83.18           N  
ATOM   1867  NH1 ARG A 228     -21.295 -16.450  10.142  1.00 83.18           N  
ATOM   1868  NH2 ARG A 228     -21.090 -16.370   7.931  1.00 83.18           N  
ATOM   1869  CZ  ARG A 228     -20.533 -16.257   9.103  1.00 83.18           C  
ATOM   1870  N   GLN A 229     -15.520 -11.968  11.413  1.00 88.85           N  
ATOM   1871  CA  GLN A 229     -15.560 -10.630  10.816  1.00 88.85           C  
ATOM   1872  C   GLN A 229     -14.147 -10.121  10.510  1.00 88.85           C  
ATOM   1873  CB  GLN A 229     -16.313  -9.657  11.733  1.00 88.85           C  
ATOM   1874  O   GLN A 229     -13.937  -9.546   9.447  1.00 88.85           O  
ATOM   1875  CG  GLN A 229     -17.818  -9.935  11.791  1.00 88.85           C  
ATOM   1876  CD  GLN A 229     -18.535  -9.094  12.844  1.00 88.85           C  
ATOM   1877  NE2 GLN A 229     -19.792  -9.372  13.107  1.00 88.85           N  
ATOM   1878  OE1 GLN A 229     -18.024  -8.180  13.463  1.00 88.85           O  
ATOM   1879  N   LEU A 230     -13.175 -10.406  11.378  1.00 89.68           N  
ATOM   1880  CA  LEU A 230     -11.778 -10.014  11.211  1.00 89.68           C  
ATOM   1881  C   LEU A 230     -11.120 -10.690   9.997  1.00 89.68           C  
ATOM   1882  CB  LEU A 230     -11.043 -10.337  12.523  1.00 89.68           C  
ATOM   1883  O   LEU A 230     -10.459 -10.018   9.209  1.00 89.68           O  
ATOM   1884  CG  LEU A 230      -9.718  -9.584  12.704  1.00 89.68           C  
ATOM   1885  CD1 LEU A 230      -9.931  -8.086  12.910  1.00 89.68           C  
ATOM   1886  CD2 LEU A 230      -9.034 -10.112  13.958  1.00 89.68           C  
ATOM   1887  N   ILE A 231     -11.376 -11.985   9.778  1.00 85.76           N  
ATOM   1888  CA  ILE A 231     -10.900 -12.735   8.603  1.00 85.76           C  
ATOM   1889  C   ILE A 231     -11.514 -12.167   7.311  1.00 85.76           C  
ATOM   1890  CB  ILE A 231     -11.213 -14.243   8.770  1.00 85.76           C  
ATOM   1891  O   ILE A 231     -10.823 -11.962   6.312  1.00 85.76           O  
ATOM   1892  CG1 ILE A 231     -10.417 -14.870   9.938  1.00 85.76           C  
ATOM   1893  CG2 ILE A 231     -10.876 -15.005   7.477  1.00 85.76           C  
ATOM   1894  CD1 ILE A 231     -10.968 -16.225  10.408  1.00 85.76           C  
ATOM   1895  N   ARG A 232     -12.815 -11.844   7.325  1.00 87.33           N  
ATOM   1896  CA  ARG A 232     -13.491 -11.206   6.179  1.00 87.33           C  
ATOM   1897  C   ARG A 232     -12.958  -9.804   5.896  1.00 87.33           C  
ATOM   1898  CB  ARG A 232     -15.000 -11.146   6.427  1.00 87.33           C  
ATOM   1899  O   ARG A 232     -12.780  -9.452   4.731  1.00 87.33           O  
ATOM   1900  CG  ARG A 232     -15.661 -12.514   6.246  1.00 87.33           C  
ATOM   1901  CD  ARG A 232     -17.144 -12.396   6.602  1.00 87.33           C  
ATOM   1902  NE  ARG A 232     -17.882 -13.611   6.218  1.00 87.33           N  
ATOM   1903  NH1 ARG A 232     -19.985 -12.846   6.732  1.00 87.33           N  
ATOM   1904  NH2 ARG A 232     -19.738 -14.824   5.719  1.00 87.33           N  
ATOM   1905  CZ  ARG A 232     -19.193 -13.755   6.231  1.00 87.33           C  
ATOM   1906  N   LEU A 233     -12.710  -9.017   6.944  1.00 90.27           N  
ATOM   1907  CA  LEU A 233     -12.096  -7.697   6.837  1.00 90.27           C  
ATOM   1908  C   LEU A 233     -10.690  -7.810   6.248  1.00 90.27           C  
ATOM   1909  CB  LEU A 233     -12.088  -7.016   8.216  1.00 90.27           C  
ATOM   1910  O   LEU A 233     -10.390  -7.085   5.307  1.00 90.27           O  
ATOM   1911  CG  LEU A 233     -11.306  -5.687   8.255  1.00 90.27           C  
ATOM   1912  CD1 LEU A 233     -11.865  -4.646   7.287  1.00 90.27           C  
ATOM   1913  CD2 LEU A 233     -11.365  -5.109   9.664  1.00 90.27           C  
ATOM   1914  N   ARG A 234      -9.869  -8.750   6.735  1.00 89.49           N  
ATOM   1915  CA  ARG A 234      -8.527  -9.017   6.202  1.00 89.49           C  
ATOM   1916  C   ARG A 234      -8.567  -9.276   4.701  1.00 89.49           C  
ATOM   1917  CB  ARG A 234      -7.880 -10.193   6.954  1.00 89.49           C  
ATOM   1918  O   ARG A 234      -7.822  -8.641   3.971  1.00 89.49           O  
ATOM   1919  CG  ARG A 234      -6.458 -10.483   6.438  1.00 89.49           C  
ATOM   1920  CD  ARG A 234      -5.745 -11.551   7.271  1.00 89.49           C  
ATOM   1921  NE  ARG A 234      -6.306 -12.900   7.081  1.00 89.49           N  
ATOM   1922  NH1 ARG A 234      -4.758 -13.741   5.599  1.00 89.49           N  
ATOM   1923  NH2 ARG A 234      -6.352 -15.057   6.420  1.00 89.49           N  
ATOM   1924  CZ  ARG A 234      -5.812 -13.882   6.351  1.00 89.49           C  
ATOM   1925  N   HIS A 235      -9.464 -10.144   4.237  1.00 86.86           N  
ATOM   1926  CA  HIS A 235      -9.607 -10.434   2.809  1.00 86.86           C  
ATOM   1927  C   HIS A 235     -10.019  -9.199   1.989  1.00 86.86           C  
ATOM   1928  CB  HIS A 235     -10.608 -11.582   2.644  1.00 86.86           C  
ATOM   1929  O   HIS A 235      -9.401  -8.888   0.978  1.00 86.86           O  
ATOM   1930  CG  HIS A 235     -10.834 -11.945   1.202  1.00 86.86           C  
ATOM   1931  CD2 HIS A 235     -11.917 -11.608   0.437  1.00 86.86           C  
ATOM   1932  ND1 HIS A 235      -9.958 -12.621   0.385  1.00 86.86           N  
ATOM   1933  CE1 HIS A 235     -10.498 -12.682  -0.844  1.00 86.86           C  
ATOM   1934  NE2 HIS A 235     -11.702 -12.086  -0.855  1.00 86.86           N  
ATOM   1935  N   ALA A 236     -11.032  -8.449   2.437  1.00 87.33           N  
ATOM   1936  CA  ALA A 236     -11.465  -7.237   1.737  1.00 87.33           C  
ATOM   1937  C   ALA A 236     -10.387  -6.136   1.733  1.00 87.33           C  
ATOM   1938  CB  ALA A 236     -12.757  -6.747   2.401  1.00 87.33           C  
ATOM   1939  O   ALA A 236     -10.287  -5.363   0.780  1.00 87.33           O  
ATOM   1940  N   PHE A 237      -9.601  -6.059   2.806  1.00 90.22           N  
ATOM   1941  CA  PHE A 237      -8.520  -5.100   2.963  1.00 90.22           C  
ATOM   1942  C   PHE A 237      -7.281  -5.485   2.152  1.00 90.22           C  
ATOM   1943  CB  PHE A 237      -8.212  -4.961   4.456  1.00 90.22           C  
ATOM   1944  O   PHE A 237      -6.665  -4.600   1.567  1.00 90.22           O  
ATOM   1945  CG  PHE A 237      -7.193  -3.899   4.807  1.00 90.22           C  
ATOM   1946  CD1 PHE A 237      -6.136  -4.214   5.675  1.00 90.22           C  
ATOM   1947  CD2 PHE A 237      -7.317  -2.588   4.308  1.00 90.22           C  
ATOM   1948  CE1 PHE A 237      -5.225  -3.220   6.059  1.00 90.22           C  
ATOM   1949  CE2 PHE A 237      -6.423  -1.585   4.713  1.00 90.22           C  
ATOM   1950  CZ  PHE A 237      -5.375  -1.902   5.591  1.00 90.22           C  
ATOM   1951  N   ASP A 238      -6.962  -6.777   2.032  1.00 88.57           N  
ATOM   1952  CA  ASP A 238      -5.880  -7.278   1.177  1.00 88.57           C  
ATOM   1953  C   ASP A 238      -5.992  -6.726  -0.245  1.00 88.57           C  
ATOM   1954  CB  ASP A 238      -5.906  -8.811   1.130  1.00 88.57           C  
ATOM   1955  O   ASP A 238      -5.037  -6.141  -0.750  1.00 88.57           O  
ATOM   1956  CG  ASP A 238      -4.790  -9.331   0.223  1.00 88.57           C  
ATOM   1957  OD1 ASP A 238      -3.611  -9.047   0.508  1.00 88.57           O  
ATOM   1958  OD2 ASP A 238      -5.110  -9.962  -0.805  1.00 88.57           O  
ATOM   1959  N   CYS A 239      -7.187  -6.794  -0.840  1.00 83.21           N  
ATOM   1960  CA  CYS A 239      -7.444  -6.247  -2.169  1.00 83.21           C  
ATOM   1961  C   CYS A 239      -7.025  -4.777  -2.303  1.00 83.21           C  
ATOM   1962  CB  CYS A 239      -8.938  -6.379  -2.484  1.00 83.21           C  
ATOM   1963  O   CYS A 239      -6.579  -4.383  -3.368  1.00 83.21           O  
ATOM   1964  SG  CYS A 239      -9.401  -8.127  -2.623  1.00 83.21           S  
ATOM   1965  N   LEU A 240      -7.151  -3.965  -1.247  1.00 83.21           N  
ATOM   1966  CA  LEU A 240      -6.789  -2.544  -1.265  1.00 83.21           C  
ATOM   1967  C   LEU A 240      -5.299  -2.306  -0.997  1.00 83.21           C  
ATOM   1968  CB  LEU A 240      -7.637  -1.791  -0.226  1.00 83.21           C  
ATOM   1969  O   LEU A 240      -4.699  -1.421  -1.604  1.00 83.21           O  
ATOM   1970  CG  LEU A 240      -9.148  -1.804  -0.503  1.00 83.21           C  
ATOM   1971  CD1 LEU A 240      -9.872  -1.147   0.670  1.00 83.21           C  
ATOM   1972  CD2 LEU A 240      -9.506  -1.041  -1.781  1.00 83.21           C  
ATOM   1973  N   VAL A 241      -4.710  -3.068  -0.076  1.00 85.53           N  
ATOM   1974  CA  VAL A 241      -3.349  -2.832   0.432  1.00 85.53           C  
ATOM   1975  C   VAL A 241      -2.286  -3.506  -0.428  1.00 85.53           C  
ATOM   1976  CB  VAL A 241      -3.231  -3.318   1.877  1.00 85.53           C  
ATOM   1977  O   VAL A 241      -1.142  -3.052  -0.449  1.00 85.53           O  
ATOM   1978  CG1 VAL A 241      -1.896  -3.032   2.571  1.00 85.53           C  
ATOM   1979  CG2 VAL A 241      -4.245  -2.610   2.758  1.00 85.53           C  
ATOM   1980  N   ARG A 242      -2.655  -4.558  -1.168  1.00 84.80           N  
ATOM   1981  CA  ARG A 242      -1.766  -5.349  -2.025  1.00 84.80           C  
ATOM   1982  C   ARG A 242      -0.780  -4.485  -2.802  1.00 84.80           C  
ATOM   1983  CB  ARG A 242      -2.651  -6.198  -2.946  1.00 84.80           C  
ATOM   1984  O   ARG A 242       0.426  -4.685  -2.690  1.00 84.80           O  
ATOM   1985  CG  ARG A 242      -1.845  -7.131  -3.849  1.00 84.80           C  
ATOM   1986  CD  ARG A 242      -2.756  -8.021  -4.698  1.00 84.80           C  
ATOM   1987  NE  ARG A 242      -3.664  -8.837  -3.875  1.00 84.80           N  
ATOM   1988  NH1 ARG A 242      -4.601 -10.083  -5.563  1.00 84.80           N  
ATOM   1989  NH2 ARG A 242      -5.292 -10.330  -3.469  1.00 84.80           N  
ATOM   1990  CZ  ARG A 242      -4.510  -9.744  -4.310  1.00 84.80           C  
ATOM   1991  N   SER A 243      -1.268  -3.474  -3.515  1.00 78.02           N  
ATOM   1992  CA  SER A 243      -0.417  -2.590  -4.313  1.00 78.02           C  
ATOM   1993  C   SER A 243       0.660  -1.875  -3.488  1.00 78.02           C  
ATOM   1994  CB  SER A 243      -1.276  -1.565  -5.055  1.00 78.02           C  
ATOM   1995  O   SER A 243       1.784  -1.770  -3.967  1.00 78.02           O  
ATOM   1996  OG  SER A 243      -2.266  -2.231  -5.814  1.00 78.02           O  
ATOM   1997  N   PHE A 244       0.389  -1.439  -2.251  1.00 80.17           N  
ATOM   1998  CA  PHE A 244       1.405  -0.790  -1.402  1.00 80.17           C  
ATOM   1999  C   PHE A 244       2.433  -1.774  -0.895  1.00 80.17           C  
ATOM   2000  CB  PHE A 244       0.819  -0.122  -0.159  1.00 80.17           C  
ATOM   2001  O   PHE A 244       3.621  -1.471  -0.929  1.00 80.17           O  
ATOM   2002  CG  PHE A 244      -0.206   0.900  -0.499  1.00 80.17           C  
ATOM   2003  CD1 PHE A 244       0.129   2.246  -0.709  1.00 80.17           C  
ATOM   2004  CD2 PHE A 244      -1.507   0.452  -0.670  1.00 80.17           C  
ATOM   2005  CE1 PHE A 244      -0.874   3.157  -1.073  1.00 80.17           C  
ATOM   2006  CE2 PHE A 244      -2.487   1.343  -1.048  1.00 80.17           C  
ATOM   2007  CZ  PHE A 244      -2.195   2.707  -1.238  1.00 80.17           C  
ATOM   2008  N   VAL A 245       1.983  -2.945  -0.443  1.00 82.82           N  
ATOM   2009  CA  VAL A 245       2.887  -3.967   0.081  1.00 82.82           C  
ATOM   2010  C   VAL A 245       3.855  -4.411  -1.012  1.00 82.82           C  
ATOM   2011  CB  VAL A 245       2.102  -5.155   0.655  1.00 82.82           C  
ATOM   2012  O   VAL A 245       5.062  -4.399  -0.796  1.00 82.82           O  
ATOM   2013  CG1 VAL A 245       3.057  -6.252   1.103  1.00 82.82           C  
ATOM   2014  CG2 VAL A 245       1.236  -4.741   1.854  1.00 82.82           C  
ATOM   2015  N   TRP A 246       3.358  -4.715  -2.212  1.00 80.22           N  
ATOM   2016  CA  TRP A 246       4.211  -5.121  -3.333  1.00 80.22           C  
ATOM   2017  C   TRP A 246       5.088  -3.996  -3.854  1.00 80.22           C  
ATOM   2018  CB  TRP A 246       3.353  -5.697  -4.455  1.00 80.22           C  
ATOM   2019  O   TRP A 246       6.253  -4.225  -4.165  1.00 80.22           O  
ATOM   2020  CG  TRP A 246       2.894  -7.069  -4.118  1.00 80.22           C  
ATOM   2021  CD1 TRP A 246       1.667  -7.416  -3.688  1.00 80.22           C  
ATOM   2022  CD2 TRP A 246       3.681  -8.293  -4.103  1.00 80.22           C  
ATOM   2023  CE2 TRP A 246       2.874  -9.336  -3.566  1.00 80.22           C  
ATOM   2024  CE3 TRP A 246       4.993  -8.626  -4.495  1.00 80.22           C  
ATOM   2025  NE1 TRP A 246       1.655  -8.745  -3.344  1.00 80.22           N  
ATOM   2026  CH2 TRP A 246       4.646 -10.949  -3.817  1.00 80.22           C  
ATOM   2027  CZ2 TRP A 246       3.356 -10.633  -3.374  1.00 80.22           C  
ATOM   2028  CZ3 TRP A 246       5.449  -9.952  -4.396  1.00 80.22           C  
ATOM   2029  N   THR A 247       4.575  -2.768  -3.889  1.00 75.64           N  
ATOM   2030  CA  THR A 247       5.394  -1.599  -4.220  1.00 75.64           C  
ATOM   2031  C   THR A 247       6.548  -1.436  -3.235  1.00 75.64           C  
ATOM   2032  CB  THR A 247       4.540  -0.335  -4.196  1.00 75.64           C  
ATOM   2033  O   THR A 247       7.680  -1.153  -3.634  1.00 75.64           O  
ATOM   2034  CG2 THR A 247       5.393   0.895  -4.414  1.00 75.64           C  
ATOM   2035  OG1 THR A 247       3.603  -0.370  -5.240  1.00 75.64           O  
ATOM   2036  N   ALA A 248       6.271  -1.624  -1.947  1.00 76.93           N  
ATOM   2037  CA  ALA A 248       7.274  -1.562  -0.906  1.00 76.93           C  
ATOM   2038  C   ALA A 248       8.283  -2.702  -1.075  1.00 76.93           C  
ATOM   2039  CB  ALA A 248       6.554  -1.561   0.441  1.00 76.93           C  
ATOM   2040  O   ALA A 248       9.477  -2.446  -1.129  1.00 76.93           O  
ATOM   2041  N   LEU A 249       7.848  -3.941  -1.280  1.00 79.96           N  
ATOM   2042  CA  LEU A 249       8.762  -5.055  -1.548  1.00 79.96           C  
ATOM   2043  C   LEU A 249       9.639  -4.816  -2.785  1.00 79.96           C  
ATOM   2044  CB  LEU A 249       7.950  -6.340  -1.693  1.00 79.96           C  
ATOM   2045  O   LEU A 249      10.856  -4.956  -2.696  1.00 79.96           O  
ATOM   2046  CG  LEU A 249       7.327  -6.831  -0.380  1.00 79.96           C  
ATOM   2047  CD1 LEU A 249       6.441  -8.029  -0.677  1.00 79.96           C  
ATOM   2048  CD2 LEU A 249       8.368  -7.241   0.664  1.00 79.96           C  
ATOM   2049  N   ALA A 250       9.066  -4.326  -3.885  1.00 77.57           N  
ATOM   2050  CA  ALA A 250       9.827  -3.919  -5.063  1.00 77.57           C  
ATOM   2051  C   ALA A 250      10.846  -2.814  -4.733  1.00 77.57           C  
ATOM   2052  CB  ALA A 250       8.843  -3.468  -6.149  1.00 77.57           C  
ATOM   2053  O   ALA A 250      11.932  -2.776  -5.293  1.00 77.57           O  
ATOM   2054  N   HIS A 251      10.547  -1.914  -3.789  1.00 74.42           N  
ATOM   2055  CA  HIS A 251      11.509  -0.894  -3.360  1.00 74.42           C  
ATOM   2056  C   HIS A 251      12.673  -1.492  -2.584  1.00 74.42           C  
ATOM   2057  CB  HIS A 251      10.812   0.210  -2.545  1.00 74.42           C  
ATOM   2058  O   HIS A 251      13.804  -1.079  -2.805  1.00 74.42           O  
ATOM   2059  CG  HIS A 251      11.637   1.459  -2.379  1.00 74.42           C  
ATOM   2060  CD2 HIS A 251      11.476   2.629  -3.071  1.00 74.42           C  
ATOM   2061  ND1 HIS A 251      12.614   1.690  -1.435  1.00 74.42           N  
ATOM   2062  CE1 HIS A 251      13.018   2.967  -1.563  1.00 74.42           C  
ATOM   2063  NE2 HIS A 251      12.369   3.559  -2.565  1.00 74.42           N  
ATOM   2064  N   SER A 252      12.405  -2.461  -1.704  1.00 75.99           N  
ATOM   2065  CA  SER A 252      13.466  -3.213  -1.023  1.00 75.99           C  
ATOM   2066  C   SER A 252      14.343  -3.937  -2.042  1.00 75.99           C  
ATOM   2067  CB  SER A 252      12.892  -4.259  -0.059  1.00 75.99           C  
ATOM   2068  O   SER A 252      15.559  -3.904  -1.923  1.00 75.99           O  
ATOM   2069  OG  SER A 252      12.381  -3.675   1.126  1.00 75.99           O  
ATOM   2070  N   PHE A 253      13.729  -4.528  -3.067  1.00 77.12           N  
ATOM   2071  CA  PHE A 253      14.424  -5.219  -4.148  1.00 77.12           C  
ATOM   2072  C   PHE A 253      15.366  -4.295  -4.934  1.00 77.12           C  
ATOM   2073  CB  PHE A 253      13.352  -5.843  -5.043  1.00 77.12           C  
ATOM   2074  O   PHE A 253      16.536  -4.620  -5.112  1.00 77.12           O  
ATOM   2075  CG  PHE A 253      13.890  -6.586  -6.236  1.00 77.12           C  
ATOM   2076  CD1 PHE A 253      13.997  -5.953  -7.489  1.00 77.12           C  
ATOM   2077  CD2 PHE A 253      14.221  -7.940  -6.100  1.00 77.12           C  
ATOM   2078  CE1 PHE A 253      14.435  -6.683  -8.607  1.00 77.12           C  
ATOM   2079  CE2 PHE A 253      14.619  -8.667  -7.227  1.00 77.12           C  
ATOM   2080  CZ  PHE A 253      14.758  -8.043  -8.474  1.00 77.12           C  
ATOM   2081  N   PHE A 254      14.897  -3.113  -5.349  1.00 74.27           N  
ATOM   2082  CA  PHE A 254      15.745  -2.153  -6.065  1.00 74.27           C  
ATOM   2083  C   PHE A 254      16.863  -1.574  -5.196  1.00 74.27           C  
ATOM   2084  CB  PHE A 254      14.895  -1.022  -6.652  1.00 74.27           C  
ATOM   2085  O   PHE A 254      17.975  -1.417  -5.690  1.00 74.27           O  
ATOM   2086  CG  PHE A 254      14.027  -1.439  -7.823  1.00 74.27           C  
ATOM   2087  CD1 PHE A 254      14.619  -1.963  -8.986  1.00 74.27           C  
ATOM   2088  CD2 PHE A 254      12.631  -1.289  -7.765  1.00 74.27           C  
ATOM   2089  CE1 PHE A 254      13.815  -2.348 -10.072  1.00 74.27           C  
ATOM   2090  CE2 PHE A 254      11.824  -1.671  -8.849  1.00 74.27           C  
ATOM   2091  CZ  PHE A 254      12.419  -2.203 -10.005  1.00 74.27           C  
ATOM   2092  N   ILE A 255      16.595  -1.288  -3.914  1.00 73.15           N  
ATOM   2093  CA  ILE A 255      17.644  -0.873  -2.971  1.00 73.15           C  
ATOM   2094  C   ILE A 255      18.704  -1.974  -2.871  1.00 73.15           C  
ATOM   2095  CB  ILE A 255      17.045  -0.519  -1.588  1.00 73.15           C  
ATOM   2096  O   ILE A 255      19.886  -1.694  -3.022  1.00 73.15           O  
ATOM   2097  CG1 ILE A 255      16.285   0.821  -1.643  1.00 73.15           C  
ATOM   2098  CG2 ILE A 255      18.145  -0.411  -0.521  1.00 73.15           C  
ATOM   2099  CD1 ILE A 255      15.565   1.144  -0.326  1.00 73.15           C  
ATOM   2100  N   PHE A 256      18.287  -3.226  -2.674  1.00 72.87           N  
ATOM   2101  CA  PHE A 256      19.202  -4.359  -2.576  1.00 72.87           C  
ATOM   2102  C   PHE A 256      20.110  -4.482  -3.811  1.00 72.87           C  
ATOM   2103  CB  PHE A 256      18.385  -5.632  -2.330  1.00 72.87           C  
ATOM   2104  O   PHE A 256      21.324  -4.577  -3.655  1.00 72.87           O  
ATOM   2105  CG  PHE A 256      19.235  -6.880  -2.265  1.00 72.87           C  
ATOM   2106  CD1 PHE A 256      19.372  -7.704  -3.399  1.00 72.87           C  
ATOM   2107  CD2 PHE A 256      19.930  -7.192  -1.082  1.00 72.87           C  
ATOM   2108  CE1 PHE A 256      20.201  -8.838  -3.346  1.00 72.87           C  
ATOM   2109  CE2 PHE A 256      20.759  -8.325  -1.031  1.00 72.87           C  
ATOM   2110  CZ  PHE A 256      20.894  -9.148  -2.164  1.00 72.87           C  
ATOM   2111  N   ILE A 257      19.546  -4.397  -5.023  1.00 71.25           N  
ATOM   2112  CA  ILE A 257      20.319  -4.403  -6.279  1.00 71.25           C  
ATOM   2113  C   ILE A 257      21.306  -3.234  -6.336  1.00 71.25           C  
ATOM   2114  CB  ILE A 257      19.370  -4.364  -7.499  1.00 71.25           C  
ATOM   2115  O   ILE A 257      22.474  -3.435  -6.662  1.00 71.25           O  
ATOM   2116  CG1 ILE A 257      18.645  -5.713  -7.643  1.00 71.25           C  
ATOM   2117  CG2 ILE A 257      20.132  -4.044  -8.805  1.00 71.25           C  
ATOM   2118  CD1 ILE A 257      17.426  -5.640  -8.563  1.00 71.25           C  
ATOM   2119  N   ALA A 258      20.848  -2.016  -6.030  1.00 67.99           N  
ATOM   2120  CA  ALA A 258      21.687  -0.824  -6.086  1.00 67.99           C  
ATOM   2121  C   ALA A 258      22.887  -0.936  -5.135  1.00 67.99           C  
ATOM   2122  CB  ALA A 258      20.824   0.404  -5.775  1.00 67.99           C  
ATOM   2123  O   ALA A 258      24.016  -0.680  -5.542  1.00 67.99           O  
ATOM   2124  N   ASN A 259      22.664  -1.398  -3.904  1.00 68.01           N  
ATOM   2125  CA  ASN A 259      23.743  -1.583  -2.933  1.00 68.01           C  
ATOM   2126  C   ASN A 259      24.697  -2.695  -3.348  1.00 68.01           C  
ATOM   2127  CB  ASN A 259      23.149  -1.902  -1.566  1.00 68.01           C  
ATOM   2128  O   ASN A 259      25.904  -2.547  -3.213  1.00 68.01           O  
ATOM   2129  CG  ASN A 259      22.262  -0.788  -1.083  1.00 68.01           C  
ATOM   2130  ND2 ASN A 259      21.157  -1.144  -0.489  1.00 68.01           N  
ATOM   2131  OD1 ASN A 259      22.509   0.393  -1.246  1.00 68.01           O  
ATOM   2132  N   PHE A 260      24.175  -3.793  -3.893  1.00 69.53           N  
ATOM   2133  CA  PHE A 260      25.027  -4.862  -4.392  1.00 69.53           C  
ATOM   2134  C   PHE A 260      25.955  -4.377  -5.515  1.00 69.53           C  
ATOM   2135  CB  PHE A 260      24.155  -6.031  -4.841  1.00 69.53           C  
ATOM   2136  O   PHE A 260      27.143  -4.691  -5.509  1.00 69.53           O  
ATOM   2137  CG  PHE A 260      24.996  -7.214  -5.251  1.00 69.53           C  
ATOM   2138  CD1 PHE A 260      25.186  -7.514  -6.608  1.00 69.53           C  
ATOM   2139  CD2 PHE A 260      25.678  -7.954  -4.272  1.00 69.53           C  
ATOM   2140  CE1 PHE A 260      25.960  -8.618  -6.991  1.00 69.53           C  
ATOM   2141  CE2 PHE A 260      26.546  -8.983  -4.664  1.00 69.53           C  
ATOM   2142  CZ  PHE A 260      26.655  -9.347  -6.016  1.00 69.53           C  
ATOM   2143  N   HIS A 261      25.451  -3.544  -6.431  1.00 67.32           N  
ATOM   2144  CA  HIS A 261      26.299  -2.886  -7.425  1.00 67.32           C  
ATOM   2145  C   HIS A 261      27.364  -1.984  -6.797  1.00 67.32           C  
ATOM   2146  CB  HIS A 261      25.441  -2.080  -8.404  1.00 67.32           C  
ATOM   2147  O   HIS A 261      28.509  -2.030  -7.232  1.00 67.32           O  
ATOM   2148  CG  HIS A 261      24.853  -2.934  -9.483  1.00 67.32           C  
ATOM   2149  CD2 HIS A 261      23.529  -3.082  -9.783  1.00 67.32           C  
ATOM   2150  ND1 HIS A 261      25.572  -3.683 -10.381  1.00 67.32           N  
ATOM   2151  CE1 HIS A 261      24.698  -4.277 -11.199  1.00 67.32           C  
ATOM   2152  NE2 HIS A 261      23.436  -3.928 -10.890  1.00 67.32           N  
ATOM   2153  N   LEU A 262      27.018  -1.193  -5.777  1.00 65.39           N  
ATOM   2154  CA  LEU A 262      27.983  -0.319  -5.098  1.00 65.39           C  
ATOM   2155  C   LEU A 262      29.121  -1.107  -4.430  1.00 65.39           C  
ATOM   2156  CB  LEU A 262      27.254   0.569  -4.073  1.00 65.39           C  
ATOM   2157  O   LEU A 262      30.268  -0.669  -4.488  1.00 65.39           O  
ATOM   2158  CG  LEU A 262      26.349   1.646  -4.696  1.00 65.39           C  
ATOM   2159  CD1 LEU A 262      25.521   2.328  -3.606  1.00 65.39           C  
ATOM   2160  CD2 LEU A 262      27.151   2.726  -5.425  1.00 65.39           C  
ATOM   2161  N   ILE A 263      28.830  -2.282  -3.860  1.00 64.99           N  
ATOM   2162  CA  ILE A 263      29.848  -3.185  -3.292  1.00 64.99           C  
ATOM   2163  C   ILE A 263      30.757  -3.751  -4.373  1.00 64.99           C  
ATOM   2164  CB  ILE A 263      29.196  -4.383  -2.591  1.00 64.99           C  
ATOM   2165  O   ILE A 263      31.969  -3.763  -4.201  1.00 64.99           O  
ATOM   2166  CG1 ILE A 263      28.312  -3.951  -1.419  1.00 64.99           C  
ATOM   2167  CG2 ILE A 263      30.226  -5.409  -2.072  1.00 64.99           C  
ATOM   2168  CD1 ILE A 263      27.339  -5.089  -1.131  1.00 64.99           C  
ATOM   2169  N   LEU A 264      30.189  -4.243  -5.481  1.00 64.18           N  
ATOM   2170  CA  LEU A 264      30.980  -4.834  -6.566  1.00 64.18           C  
ATOM   2171  C   LEU A 264      32.003  -3.851  -7.151  1.00 64.18           C  
ATOM   2172  CB  LEU A 264      30.043  -5.324  -7.681  1.00 64.18           C  
ATOM   2173  O   LEU A 264      33.013  -4.283  -7.699  1.00 64.18           O  
ATOM   2174  CG  LEU A 264      29.315  -6.648  -7.399  1.00 64.18           C  
ATOM   2175  CD1 LEU A 264      28.357  -6.899  -8.565  1.00 64.18           C  
ATOM   2176  CD2 LEU A 264      30.276  -7.838  -7.307  1.00 64.18           C  
ATOM   2177  N   TYR A 265      31.745  -2.547  -7.037  1.00 65.70           N  
ATOM   2178  CA  TYR A 265      32.657  -1.488  -7.466  1.00 65.70           C  
ATOM   2179  C   TYR A 265      33.444  -0.834  -6.317  1.00 65.70           C  
ATOM   2180  CB  TYR A 265      31.889  -0.485  -8.343  1.00 65.70           C  
ATOM   2181  O   TYR A 265      34.078   0.192  -6.548  1.00 65.70           O  
ATOM   2182  CG  TYR A 265      31.290  -1.106  -9.595  1.00 65.70           C  
ATOM   2183  CD1 TYR A 265      32.125  -1.753 -10.528  1.00 65.70           C  
ATOM   2184  CD2 TYR A 265      29.900  -1.065  -9.812  1.00 65.70           C  
ATOM   2185  CE1 TYR A 265      31.567  -2.407 -11.644  1.00 65.70           C  
ATOM   2186  CE2 TYR A 265      29.339  -1.698 -10.935  1.00 65.70           C  
ATOM   2187  OH  TYR A 265      29.606  -3.074 -12.859  1.00 65.70           O  
ATOM   2188  CZ  TYR A 265      30.170  -2.390 -11.835  1.00 65.70           C  
ATOM   2189  N   ASP A 266      33.423  -1.427  -5.117  1.00 60.27           N  
ATOM   2190  CA  ASP A 266      34.171  -1.016  -3.917  1.00 60.27           C  
ATOM   2191  C   ASP A 266      33.908   0.445  -3.477  1.00 60.27           C  
ATOM   2192  CB  ASP A 266      35.658  -1.405  -4.078  1.00 60.27           C  
ATOM   2193  O   ASP A 266      34.797   1.172  -3.036  1.00 60.27           O  
ATOM   2194  CG  ASP A 266      36.361  -1.799  -2.771  1.00 60.27           C  
ATOM   2195  OD1 ASP A 266      35.656  -2.123  -1.787  1.00 60.27           O  
ATOM   2196  OD2 ASP A 266      37.610  -1.853  -2.796  1.00 60.27           O  
ATOM   2197  N   GLN A 267      32.662   0.919  -3.643  1.00 57.97           N  
ATOM   2198  CA  GLN A 267      32.285   2.332  -3.452  1.00 57.97           C  
ATOM   2199  C   GLN A 267      31.645   2.666  -2.097  1.00 57.97           C  
ATOM   2200  CB  GLN A 267      31.360   2.795  -4.591  1.00 57.97           C  
ATOM   2201  O   GLN A 267      31.386   3.841  -1.832  1.00 57.97           O  
ATOM   2202  CG  GLN A 267      32.116   2.889  -5.916  1.00 57.97           C  
ATOM   2203  CD  GLN A 267      31.282   3.420  -7.068  1.00 57.97           C  
ATOM   2204  NE2 GLN A 267      31.881   3.545  -8.231  1.00 57.97           N  
ATOM   2205  OE1 GLN A 267      30.099   3.711  -6.974  1.00 57.97           O  
ATOM   2206  N   GLN A 268      31.362   1.683  -1.240  1.00 54.80           N  
ATOM   2207  CA  GLN A 268      30.725   1.914   0.062  1.00 54.80           C  
ATOM   2208  C   GLN A 268      31.613   1.461   1.213  1.00 54.80           C  
ATOM   2209  CB  GLN A 268      29.336   1.251   0.126  1.00 54.80           C  
ATOM   2210  O   GLN A 268      32.234   0.402   1.159  1.00 54.80           O  
ATOM   2211  CG  GLN A 268      28.231   2.259  -0.219  1.00 54.80           C  
ATOM   2212  CD  GLN A 268      26.823   1.676  -0.114  1.00 54.80           C  
ATOM   2213  NE2 GLN A 268      25.814   2.509   0.015  1.00 54.80           N  
ATOM   2214  OE1 GLN A 268      26.584   0.479  -0.165  1.00 54.80           O  
ATOM   2215  N   SER A 269      31.613   2.241   2.298  1.00 64.80           N  
ATOM   2216  CA  SER A 269      32.123   1.741   3.569  1.00 64.80           C  
ATOM   2217  C   SER A 269      31.295   0.519   3.988  1.00 64.80           C  
ATOM   2218  CB  SER A 269      32.101   2.849   4.631  1.00 64.80           C  
ATOM   2219  O   SER A 269      30.088   0.456   3.736  1.00 64.80           O  
ATOM   2220  OG  SER A 269      30.790   3.128   5.078  1.00 64.80           O  
ATOM   2221  N   ALA A 270      31.911  -0.458   4.660  1.00 68.94           N  
ATOM   2222  CA  ALA A 270      31.183  -1.617   5.191  1.00 68.94           C  
ATOM   2223  C   ALA A 270      29.982  -1.208   6.079  1.00 68.94           C  
ATOM   2224  CB  ALA A 270      32.180  -2.487   5.966  1.00 68.94           C  
ATOM   2225  O   ALA A 270      29.007  -1.952   6.190  1.00 68.94           O  
ATOM   2226  N   ILE A 271      30.038  -0.005   6.668  1.00 71.18           N  
ATOM   2227  CA  ILE A 271      28.974   0.610   7.467  1.00 71.18           C  
ATOM   2228  C   ILE A 271      27.770   0.975   6.590  1.00 71.18           C  
ATOM   2229  CB  ILE A 271      29.525   1.837   8.235  1.00 71.18           C  
ATOM   2230  O   ILE A 271      26.669   0.499   6.866  1.00 71.18           O  
ATOM   2231  CG1 ILE A 271      30.681   1.416   9.177  1.00 71.18           C  
ATOM   2232  CG2 ILE A 271      28.399   2.525   9.028  1.00 71.18           C  
ATOM   2233  CD1 ILE A 271      31.405   2.589   9.848  1.00 71.18           C  
ATOM   2234  N   ASP A 272      27.970   1.736   5.507  1.00 65.58           N  
ATOM   2235  CA  ASP A 272      26.884   2.147   4.597  1.00 65.58           C  
ATOM   2236  C   ASP A 272      26.162   0.931   4.007  1.00 65.58           C  
ATOM   2237  CB  ASP A 272      27.436   2.967   3.421  1.00 65.58           C  
ATOM   2238  O   ASP A 272      24.936   0.922   3.855  1.00 65.58           O  
ATOM   2239  CG  ASP A 272      28.119   4.263   3.838  1.00 65.58           C  
ATOM   2240  OD1 ASP A 272      27.509   5.032   4.603  1.00 65.58           O  
ATOM   2241  OD2 ASP A 272      29.272   4.462   3.379  1.00 65.58           O  
ATOM   2242  N   PHE A 273      26.922  -0.126   3.711  1.00 66.72           N  
ATOM   2243  CA  PHE A 273      26.374  -1.396   3.258  1.00 66.72           C  
ATOM   2244  C   PHE A 273      25.525  -2.078   4.338  1.00 66.72           C  
ATOM   2245  CB  PHE A 273      27.514  -2.316   2.820  1.00 66.72           C  
ATOM   2246  O   PHE A 273      24.398  -2.502   4.062  1.00 66.72           O  
ATOM   2247  CG  PHE A 273      27.027  -3.715   2.507  1.00 66.72           C  
ATOM   2248  CD1 PHE A 273      27.488  -4.817   3.250  1.00 66.72           C  
ATOM   2249  CD2 PHE A 273      26.056  -3.902   1.510  1.00 66.72           C  
ATOM   2250  CE1 PHE A 273      27.059  -6.114   2.920  1.00 66.72           C  
ATOM   2251  CE2 PHE A 273      25.580  -5.193   1.227  1.00 66.72           C  
ATOM   2252  CZ  PHE A 273      26.140  -6.304   1.876  1.00 66.72           C  
ATOM   2253  N   GLY A 274      26.042  -2.168   5.567  1.00 71.04           N  
ATOM   2254  CA  GLY A 274      25.322  -2.735   6.704  1.00 71.04           C  
ATOM   2255  C   GLY A 274      23.990  -2.025   6.956  1.00 71.04           C  
ATOM   2256  O   GLY A 274      22.950  -2.682   7.044  1.00 71.04           O  
ATOM   2257  N   GLU A 275      23.991  -0.689   6.982  1.00 71.73           N  
ATOM   2258  CA  GLU A 275      22.780   0.132   7.132  1.00 71.73           C  
ATOM   2259  C   GLU A 275      21.782  -0.096   5.990  1.00 71.73           C  
ATOM   2260  CB  GLU A 275      23.153   1.620   7.161  1.00 71.73           C  
ATOM   2261  O   GLU A 275      20.572  -0.246   6.194  1.00 71.73           O  
ATOM   2262  CG  GLU A 275      23.895   2.019   8.444  1.00 71.73           C  
ATOM   2263  CD  GLU A 275      24.083   3.538   8.577  1.00 71.73           C  
ATOM   2264  OE1 GLU A 275      24.542   3.949   9.666  1.00 71.73           O  
ATOM   2265  OE2 GLU A 275      23.682   4.275   7.647  1.00 71.73           O  
ATOM   2266  N   SER A 276      22.300  -0.184   4.772  1.00 68.83           N  
ATOM   2267  CA  SER A 276      21.522  -0.366   3.557  1.00 68.83           C  
ATOM   2268  C   SER A 276      20.864  -1.749   3.456  1.00 68.83           C  
ATOM   2269  CB  SER A 276      22.467  -0.135   2.394  1.00 68.83           C  
ATOM   2270  O   SER A 276      19.684  -1.863   3.087  1.00 68.83           O  
ATOM   2271  OG  SER A 276      22.761   1.234   2.265  1.00 68.83           O  
ATOM   2272  N   LEU A 277      21.580  -2.815   3.827  1.00 74.23           N  
ATOM   2273  CA  LEU A 277      21.007  -4.154   3.973  1.00 74.23           C  
ATOM   2274  C   LEU A 277      19.939  -4.169   5.057  1.00 74.23           C  
ATOM   2275  CB  LEU A 277      22.080  -5.174   4.373  1.00 74.23           C  
ATOM   2276  O   LEU A 277      18.832  -4.658   4.825  1.00 74.23           O  
ATOM   2277  CG  LEU A 277      22.976  -5.714   3.256  1.00 74.23           C  
ATOM   2278  CD1 LEU A 277      23.812  -6.831   3.888  1.00 74.23           C  
ATOM   2279  CD2 LEU A 277      22.194  -6.290   2.068  1.00 74.23           C  
ATOM   2280  N   LEU A 278      20.252  -3.611   6.226  1.00 78.74           N  
ATOM   2281  CA  LEU A 278      19.331  -3.560   7.351  1.00 78.74           C  
ATOM   2282  C   LEU A 278      18.019  -2.874   6.936  1.00 78.74           C  
ATOM   2283  CB  LEU A 278      20.036  -2.838   8.510  1.00 78.74           C  
ATOM   2284  O   LEU A 278      16.938  -3.427   7.138  1.00 78.74           O  
ATOM   2285  CG  LEU A 278      19.298  -3.018   9.839  1.00 78.74           C  
ATOM   2286  CD1 LEU A 278      19.715  -4.302  10.555  1.00 78.74           C  
ATOM   2287  CD2 LEU A 278      19.540  -1.824  10.759  1.00 78.74           C  
ATOM   2288  N   SER A 279      18.105  -1.733   6.250  1.00 73.86           N  
ATOM   2289  CA  SER A 279      16.954  -1.015   5.689  1.00 73.86           C  
ATOM   2290  C   SER A 279      16.163  -1.860   4.675  1.00 73.86           C  
ATOM   2291  CB  SER A 279      17.469   0.273   5.043  1.00 73.86           C  
ATOM   2292  O   SER A 279      14.925  -1.899   4.705  1.00 73.86           O  
ATOM   2293  OG  SER A 279      16.399   1.074   4.578  1.00 73.86           O  
ATOM   2294  N   SER A 280      16.864  -2.617   3.824  1.00 73.57           N  
ATOM   2295  CA  SER A 280      16.252  -3.519   2.837  1.00 73.57           C  
ATOM   2296  C   SER A 280      15.459  -4.655   3.491  1.00 73.57           C  
ATOM   2297  CB  SER A 280      17.315  -4.110   1.904  1.00 73.57           C  
ATOM   2298  O   SER A 280      14.394  -5.018   2.978  1.00 73.57           O  
ATOM   2299  OG  SER A 280      18.005  -3.075   1.244  1.00 73.57           O  
ATOM   2300  N   PHE A 281      15.937  -5.169   4.632  1.00 80.79           N  
ATOM   2301  CA  PHE A 281      15.382  -6.327   5.340  1.00 80.79           C  
ATOM   2302  C   PHE A 281      14.346  -5.999   6.410  1.00 80.79           C  
ATOM   2303  CB  PHE A 281      16.520  -7.118   5.994  1.00 80.79           C  
ATOM   2304  O   PHE A 281      13.353  -6.722   6.516  1.00 80.79           O  
ATOM   2305  CG  PHE A 281      17.310  -7.945   5.012  1.00 80.79           C  
ATOM   2306  CD1 PHE A 281      16.658  -8.958   4.291  1.00 80.79           C  
ATOM   2307  CD2 PHE A 281      18.688  -7.736   4.835  1.00 80.79           C  
ATOM   2308  CE1 PHE A 281      17.381  -9.729   3.375  1.00 80.79           C  
ATOM   2309  CE2 PHE A 281      19.406  -8.509   3.910  1.00 80.79           C  
ATOM   2310  CZ  PHE A 281      18.750  -9.501   3.165  1.00 80.79           C  
ATOM   2311  N   ILE A 282      14.535  -4.929   7.187  1.00 81.36           N  
ATOM   2312  CA  ILE A 282      13.664  -4.591   8.323  1.00 81.36           C  
ATOM   2313  C   ILE A 282      12.195  -4.550   7.883  1.00 81.36           C  
ATOM   2314  CB  ILE A 282      14.120  -3.252   8.960  1.00 81.36           C  
ATOM   2315  O   ILE A 282      11.311  -5.044   8.582  1.00 81.36           O  
ATOM   2316  CG1 ILE A 282      15.318  -3.461   9.906  1.00 81.36           C  
ATOM   2317  CG2 ILE A 282      12.974  -2.609   9.756  1.00 81.36           C  
ATOM   2318  CD1 ILE A 282      15.961  -2.144  10.373  1.00 81.36           C  
ATOM   2319  N   CYS A 283      11.917  -3.992   6.705  1.00 76.93           N  
ATOM   2320  CA  CYS A 283      10.545  -3.785   6.257  1.00 76.93           C  
ATOM   2321  C   CYS A 283       9.837  -5.090   5.830  1.00 76.93           C  
ATOM   2322  CB  CYS A 283      10.512  -2.679   5.199  1.00 76.93           C  
ATOM   2323  O   CYS A 283       8.736  -5.338   6.333  1.00 76.93           O  
ATOM   2324  SG  CYS A 283      11.132  -1.130   5.903  1.00 76.93           S  
ATOM   2325  N   PRO A 284      10.417  -5.942   4.955  1.00 82.60           N  
ATOM   2326  CA  PRO A 284       9.899  -7.288   4.708  1.00 82.60           C  
ATOM   2327  C   PRO A 284       9.769  -8.127   5.984  1.00 82.60           C  
ATOM   2328  CB  PRO A 284      10.881  -7.945   3.732  1.00 82.60           C  
ATOM   2329  O   PRO A 284       8.760  -8.806   6.161  1.00 82.60           O  
ATOM   2330  CG  PRO A 284      11.523  -6.773   3.002  1.00 82.60           C  
ATOM   2331  CD  PRO A 284      11.514  -5.654   4.037  1.00 82.60           C  
ATOM   2332  N   VAL A 285      10.739  -8.043   6.901  1.00 86.36           N  
ATOM   2333  CA  VAL A 285      10.722  -8.787   8.171  1.00 86.36           C  
ATOM   2334  C   VAL A 285       9.587  -8.318   9.085  1.00 86.36           C  
ATOM   2335  CB  VAL A 285      12.094  -8.693   8.869  1.00 86.36           C  
ATOM   2336  O   VAL A 285       8.885  -9.147   9.662  1.00 86.36           O  
ATOM   2337  CG1 VAL A 285      12.074  -9.269  10.290  1.00 86.36           C  
ATOM   2338  CG2 VAL A 285      13.148  -9.483   8.078  1.00 86.36           C  
ATOM   2339  N   ALA A 286       9.334  -7.011   9.176  1.00 86.64           N  
ATOM   2340  CA  ALA A 286       8.211  -6.464   9.938  1.00 86.64           C  
ATOM   2341  C   ALA A 286       6.854  -6.956   9.400  1.00 86.64           C  
ATOM   2342  CB  ALA A 286       8.312  -4.934   9.909  1.00 86.64           C  
ATOM   2343  O   ALA A 286       5.986  -7.361  10.175  1.00 86.64           O  
ATOM   2344  N   LEU A 287       6.675  -6.974   8.073  1.00 86.15           N  
ATOM   2345  CA  LEU A 287       5.468  -7.516   7.437  1.00 86.15           C  
ATOM   2346  C   LEU A 287       5.339  -9.028   7.644  1.00 86.15           C  
ATOM   2347  CB  LEU A 287       5.484  -7.185   5.938  1.00 86.15           C  
ATOM   2348  O   LEU A 287       4.251  -9.519   7.943  1.00 86.15           O  
ATOM   2349  CG  LEU A 287       5.221  -5.704   5.623  1.00 86.15           C  
ATOM   2350  CD1 LEU A 287       5.505  -5.468   4.142  1.00 86.15           C  
ATOM   2351  CD2 LEU A 287       3.772  -5.302   5.920  1.00 86.15           C  
ATOM   2352  N   LEU A 288       6.451  -9.760   7.552  1.00 87.93           N  
ATOM   2353  CA  LEU A 288       6.497 -11.189   7.834  1.00 87.93           C  
ATOM   2354  C   LEU A 288       6.060 -11.481   9.273  1.00 87.93           C  
ATOM   2355  CB  LEU A 288       7.921 -11.701   7.567  1.00 87.93           C  
ATOM   2356  O   LEU A 288       5.237 -12.366   9.488  1.00 87.93           O  
ATOM   2357  CG  LEU A 288       8.101 -13.199   7.851  1.00 87.93           C  
ATOM   2358  CD1 LEU A 288       7.350 -14.058   6.836  1.00 87.93           C  
ATOM   2359  CD2 LEU A 288       9.581 -13.566   7.805  1.00 87.93           C  
ATOM   2360  N   HIS A 289       6.563 -10.727  10.253  1.00 88.90           N  
ATOM   2361  CA  HIS A 289       6.181 -10.881  11.656  1.00 88.90           C  
ATOM   2362  C   HIS A 289       4.667 -10.711  11.851  1.00 88.90           C  
ATOM   2363  CB  HIS A 289       6.969  -9.870  12.499  1.00 88.90           C  
ATOM   2364  O   HIS A 289       4.019 -11.536  12.502  1.00 88.90           O  
ATOM   2365  CG  HIS A 289       6.581  -9.911  13.953  1.00 88.90           C  
ATOM   2366  CD2 HIS A 289       7.156 -10.684  14.925  1.00 88.90           C  
ATOM   2367  ND1 HIS A 289       5.533  -9.234  14.536  1.00 88.90           N  
ATOM   2368  CE1 HIS A 289       5.471  -9.604  15.826  1.00 88.90           C  
ATOM   2369  NE2 HIS A 289       6.446 -10.476  16.109  1.00 88.90           N  
ATOM   2370  N   ILE A 290       4.082  -9.678  11.237  1.00 88.60           N  
ATOM   2371  CA  ILE A 290       2.634  -9.434  11.264  1.00 88.60           C  
ATOM   2372  C   ILE A 290       1.876 -10.614  10.648  1.00 88.60           C  
ATOM   2373  CB  ILE A 290       2.321  -8.104  10.546  1.00 88.60           C  
ATOM   2374  O   ILE A 290       0.957 -11.148  11.270  1.00 88.60           O  
ATOM   2375  CG1 ILE A 290       2.878  -6.934  11.383  1.00 88.60           C  
ATOM   2376  CG2 ILE A 290       0.810  -7.924  10.308  1.00 88.60           C  
ATOM   2377  CD1 ILE A 290       3.037  -5.656  10.565  1.00 88.60           C  
ATOM   2378  N   ASN A 291       2.283 -11.066   9.462  1.00 89.13           N  
ATOM   2379  CA  ASN A 291       1.615 -12.149   8.742  1.00 89.13           C  
ATOM   2380  C   ASN A 291       1.690 -13.489   9.475  1.00 89.13           C  
ATOM   2381  CB  ASN A 291       2.244 -12.274   7.350  1.00 89.13           C  
ATOM   2382  O   ASN A 291       0.685 -14.199   9.563  1.00 89.13           O  
ATOM   2383  CG  ASN A 291       1.843 -11.149   6.425  1.00 89.13           C  
ATOM   2384  ND2 ASN A 291       2.424 -11.126   5.255  1.00 89.13           N  
ATOM   2385  OD1 ASN A 291       0.972 -10.340   6.709  1.00 89.13           O  
ATOM   2386  N   VAL A 292       2.858 -13.830  10.022  1.00 87.12           N  
ATOM   2387  CA  VAL A 292       3.069 -15.055  10.803  1.00 87.12           C  
ATOM   2388  C   VAL A 292       2.199 -15.036  12.052  1.00 87.12           C  
ATOM   2389  CB  VAL A 292       4.558 -15.222  11.166  1.00 87.12           C  
ATOM   2390  O   VAL A 292       1.533 -16.027  12.345  1.00 87.12           O  
ATOM   2391  CG1 VAL A 292       4.798 -16.330  12.202  1.00 87.12           C  
ATOM   2392  CG2 VAL A 292       5.370 -15.590   9.916  1.00 87.12           C  
ATOM   2393  N   THR A 293       2.142 -13.902  12.750  1.00 87.34           N  
ATOM   2394  CA  THR A 293       1.343 -13.761  13.970  1.00 87.34           C  
ATOM   2395  C   THR A 293      -0.150 -13.868  13.673  1.00 87.34           C  
ATOM   2396  CB  THR A 293       1.655 -12.435  14.660  1.00 87.34           C  
ATOM   2397  O   THR A 293      -0.835 -14.678  14.294  1.00 87.34           O  
ATOM   2398  CG2 THR A 293       0.904 -12.290  15.984  1.00 87.34           C  
ATOM   2399  OG1 THR A 293       3.027 -12.352  14.947  1.00 87.34           O  
ATOM   2400  N   ILE A 294      -0.652 -13.136  12.670  1.00 87.42           N  
ATOM   2401  CA  ILE A 294      -2.052 -13.231  12.227  1.00 87.42           C  
ATOM   2402  C   ILE A 294      -2.390 -14.677  11.850  1.00 87.42           C  
ATOM   2403  CB  ILE A 294      -2.319 -12.256  11.054  1.00 87.42           C  
ATOM   2404  O   ILE A 294      -3.372 -15.230  12.339  1.00 87.42           O  
ATOM   2405  CG1 ILE A 294      -2.299 -10.803  11.579  1.00 87.42           C  
ATOM   2406  CG2 ILE A 294      -3.661 -12.563  10.361  1.00 87.42           C  
ATOM   2407  CD1 ILE A 294      -2.413  -9.726  10.491  1.00 87.42           C  
ATOM   2408  N   SER A 295      -1.547 -15.318  11.037  1.00 84.33           N  
ATOM   2409  CA  SER A 295      -1.764 -16.700  10.597  1.00 84.33           C  
ATOM   2410  C   SER A 295      -1.739 -17.693  11.760  1.00 84.33           C  
ATOM   2411  CB  SER A 295      -0.697 -17.114   9.584  1.00 84.33           C  
ATOM   2412  O   SER A 295      -2.518 -18.643  11.774  1.00 84.33           O  
ATOM   2413  OG  SER A 295      -0.744 -16.299   8.434  1.00 84.33           O  
ATOM   2414  N   SER A 296      -0.858 -17.494  12.742  1.00 84.31           N  
ATOM   2415  CA  SER A 296      -0.779 -18.325  13.947  1.00 84.31           C  
ATOM   2416  C   SER A 296      -2.053 -18.209  14.790  1.00 84.31           C  
ATOM   2417  CB  SER A 296       0.443 -17.912  14.771  1.00 84.31           C  
ATOM   2418  O   SER A 296      -2.635 -19.219  15.197  1.00 84.31           O  
ATOM   2419  OG  SER A 296       0.573 -18.784  15.871  1.00 84.31           O  
ATOM   2420  N   ILE A 297      -2.548 -16.983  14.978  1.00 82.26           N  
ATOM   2421  CA  ILE A 297      -3.786 -16.715  15.718  1.00 82.26           C  
ATOM   2422  C   ILE A 297      -4.990 -17.310  14.980  1.00 82.26           C  
ATOM   2423  CB  ILE A 297      -3.930 -15.199  15.985  1.00 82.26           C  
ATOM   2424  O   ILE A 297      -5.809 -17.988  15.596  1.00 82.26           O  
ATOM   2425  CG1 ILE A 297      -2.800 -14.719  16.929  1.00 82.26           C  
ATOM   2426  CG2 ILE A 297      -5.302 -14.883  16.612  1.00 82.26           C  
ATOM   2427  CD1 ILE A 297      -2.654 -13.196  17.011  1.00 82.26           C  
ATOM   2428  N   GLU A 298      -5.081 -17.147  13.657  1.00 81.80           N  
ATOM   2429  CA  GLU A 298      -6.138 -17.759  12.841  1.00 81.80           C  
ATOM   2430  C   GLU A 298      -6.106 -19.296  12.880  1.00 81.80           C  
ATOM   2431  CB  GLU A 298      -6.015 -17.310  11.379  1.00 81.80           C  
ATOM   2432  O   GLU A 298      -7.162 -19.930  12.929  1.00 81.80           O  
ATOM   2433  CG  GLU A 298      -6.458 -15.861  11.121  1.00 81.80           C  
ATOM   2434  CD  GLU A 298      -6.386 -15.502   9.627  1.00 81.80           C  
ATOM   2435  OE1 GLU A 298      -6.958 -14.472   9.203  1.00 81.80           O  
ATOM   2436  OE2 GLU A 298      -5.824 -16.273   8.818  1.00 81.80           O  
ATOM   2437  N   LYS A 299      -4.917 -19.913  12.877  1.00 77.43           N  
ATOM   2438  CA  LYS A 299      -4.764 -21.371  13.032  1.00 77.43           C  
ATOM   2439  C   LYS A 299      -5.219 -21.837  14.413  1.00 77.43           C  
ATOM   2440  CB  LYS A 299      -3.303 -21.782  12.799  1.00 77.43           C  
ATOM   2441  O   LYS A 299      -5.969 -22.803  14.511  1.00 77.43           O  
ATOM   2442  CG  LYS A 299      -2.923 -21.824  11.313  1.00 77.43           C  
ATOM   2443  CD  LYS A 299      -1.424 -22.120  11.176  1.00 77.43           C  
ATOM   2444  CE  LYS A 299      -0.999 -22.131   9.705  1.00 77.43           C  
ATOM   2445  NZ  LYS A 299       0.435 -22.492   9.560  1.00 77.43           N  
ATOM   2446  N   THR A 300      -4.817 -21.127  15.466  1.00 73.41           N  
ATOM   2447  CA  THR A 300      -5.201 -21.431  16.855  1.00 73.41           C  
ATOM   2448  C   THR A 300      -6.709 -21.279  17.053  1.00 73.41           C  
ATOM   2449  CB  THR A 300      -4.458 -20.511  17.833  1.00 73.41           C  
ATOM   2450  O   THR A 300      -7.350 -22.110  17.693  1.00 73.41           O  
ATOM   2451  CG2 THR A 300      -4.707 -20.903  19.290  1.00 73.41           C  
ATOM   2452  OG1 THR A 300      -3.069 -20.600  17.620  1.00 73.41           O  
ATOM   2453  N   PHE A 301      -7.304 -20.260  16.432  1.00 67.94           N  
ATOM   2454  CA  PHE A 301      -8.748 -20.084  16.366  1.00 67.94           C  
ATOM   2455  C   PHE A 301      -9.442 -21.273  15.684  1.00 67.94           C  
ATOM   2456  CB  PHE A 301      -9.032 -18.772  15.634  1.00 67.94           C  
ATOM   2457  O   PHE A 301     -10.444 -21.772  16.193  1.00 67.94           O  
ATOM   2458  CG  PHE A 301     -10.502 -18.509  15.442  1.00 67.94           C  
ATOM   2459  CD1 PHE A 301     -11.128 -18.790  14.216  1.00 67.94           C  
ATOM   2460  CD2 PHE A 301     -11.244 -17.996  16.511  1.00 67.94           C  
ATOM   2461  CE1 PHE A 301     -12.502 -18.540  14.051  1.00 67.94           C  
ATOM   2462  CE2 PHE A 301     -12.602 -17.713  16.336  1.00 67.94           C  
ATOM   2463  CZ  PHE A 301     -13.239 -17.988  15.111  1.00 67.94           C  
ATOM   2464  N   GLY A 302      -8.886 -21.786  14.581  1.00 60.80           N  
ATOM   2465  CA  GLY A 302      -9.376 -23.005  13.929  1.00 60.80           C  
ATOM   2466  C   GLY A 302      -9.325 -24.258  14.815  1.00 60.80           C  
ATOM   2467  O   GLY A 302     -10.114 -25.176  14.611  1.00 60.80           O  
ATOM   2468  N   GLN A 303      -8.452 -24.279  15.828  1.00 63.08           N  
ATOM   2469  CA  GLN A 303      -8.263 -25.394  16.764  1.00 63.08           C  
ATOM   2470  C   GLN A 303      -9.118 -25.313  18.041  1.00 63.08           C  
ATOM   2471  CB  GLN A 303      -6.772 -25.505  17.129  1.00 63.08           C  
ATOM   2472  O   GLN A 303      -8.882 -26.111  18.943  1.00 63.08           O  
ATOM   2473  CG  GLN A 303      -5.889 -25.971  15.967  1.00 63.08           C  
ATOM   2474  CD  GLN A 303      -4.423 -26.082  16.375  1.00 63.08           C  
ATOM   2475  NE2 GLN A 303      -3.583 -26.647  15.538  1.00 63.08           N  
ATOM   2476  OE1 GLN A 303      -3.998 -25.678  17.445  1.00 63.08           O  
ATOM   2477  N   PHE A 304     -10.060 -24.360  18.152  1.00 57.25           N  
ATOM   2478  CA  PHE A 304     -10.910 -24.079  19.329  1.00 57.25           C  
ATOM   2479  C   PHE A 304     -10.870 -25.141  20.455  1.00 57.25           C  
ATOM   2480  CB  PHE A 304     -12.362 -23.800  18.874  1.00 57.25           C  
ATOM   2481  O   PHE A 304     -11.715 -26.031  20.533  1.00 57.25           O  
ATOM   2482  CG  PHE A 304     -12.803 -22.366  19.064  1.00 57.25           C  
ATOM   2483  CD1 PHE A 304     -13.054 -21.842  20.348  1.00 57.25           C  
ATOM   2484  CD2 PHE A 304     -12.987 -21.555  17.940  1.00 57.25           C  
ATOM   2485  CE1 PHE A 304     -13.472 -20.505  20.503  1.00 57.25           C  
ATOM   2486  CE2 PHE A 304     -13.419 -20.237  18.099  1.00 57.25           C  
ATOM   2487  CZ  PHE A 304     -13.655 -19.694  19.371  1.00 57.25           C  
ATOM   2488  N   ARG A 305      -9.925 -24.994  21.397  1.00 48.51           N  
ATOM   2489  CA  ARG A 305      -9.769 -25.844  22.600  1.00 48.51           C  
ATOM   2490  C   ARG A 305     -10.847 -25.622  23.671  1.00 48.51           C  
ATOM   2491  CB  ARG A 305      -8.364 -25.654  23.203  1.00 48.51           C  
ATOM   2492  O   ARG A 305     -10.664 -25.961  24.836  1.00 48.51           O  
ATOM   2493  CG  ARG A 305      -7.271 -26.455  22.490  1.00 48.51           C  
ATOM   2494  CD  ARG A 305      -5.992 -26.357  23.332  1.00 48.51           C  
ATOM   2495  NE  ARG A 305      -4.895 -27.168  22.779  1.00 48.51           N  
ATOM   2496  NH1 ARG A 305      -3.435 -26.914  24.539  1.00 48.51           N  
ATOM   2497  NH2 ARG A 305      -2.840 -28.150  22.784  1.00 48.51           N  
ATOM   2498  CZ  ARG A 305      -3.734 -27.405  23.367  1.00 48.51           C  
ATOM   2499  N   ALA A 306     -11.970 -25.009  23.321  1.00 53.94           N  
ATOM   2500  CA  ALA A 306     -13.004 -24.741  24.306  1.00 53.94           C  
ATOM   2501  C   ALA A 306     -13.672 -26.053  24.759  1.00 53.94           C  
ATOM   2502  CB  ALA A 306     -13.962 -23.692  23.743  1.00 53.94           C  
ATOM   2503  O   ALA A 306     -13.848 -26.976  23.960  1.00 53.94           O  
ATOM   2504  N   SER A 307     -14.085 -26.086  26.033  1.00 55.03           N  
ATOM   2505  CA  SER A 307     -14.839 -27.141  26.742  1.00 55.03           C  
ATOM   2506  C   SER A 307     -16.267 -27.345  26.200  1.00 55.03           C  
ATOM   2507  CB  SER A 307     -14.853 -26.802  28.237  1.00 55.03           C  
ATOM   2508  O   SER A 307     -17.276 -27.374  26.920  1.00 55.03           O  
ATOM   2509  OG  SER A 307     -15.345 -25.482  28.449  1.00 55.03           O  
ATOM   2510  N   PHE A 308     -16.375 -27.401  24.879  1.00 60.99           N  
ATOM   2511  CA  PHE A 308     -17.586 -27.686  24.144  1.00 60.99           C  
ATOM   2512  C   PHE A 308     -17.723 -29.192  23.932  1.00 60.99           C  
ATOM   2513  CB  PHE A 308     -17.553 -26.923  22.816  1.00 60.99           C  
ATOM   2514  O   PHE A 308     -16.734 -29.902  23.794  1.00 60.99           O  
ATOM   2515  CG  PHE A 308     -17.675 -25.414  22.928  1.00 60.99           C  
ATOM   2516  CD1 PHE A 308     -18.753 -24.831  23.621  1.00 60.99           C  
ATOM   2517  CD2 PHE A 308     -16.739 -24.589  22.284  1.00 60.99           C  
ATOM   2518  CE1 PHE A 308     -18.907 -23.434  23.647  1.00 60.99           C  
ATOM   2519  CE2 PHE A 308     -16.885 -23.190  22.317  1.00 60.99           C  
ATOM   2520  CZ  PHE A 308     -17.984 -22.618  22.977  1.00 60.99           C  
ATOM   2521  N   LYS A 309     -18.973 -29.667  23.866  1.00 71.15           N  
ATOM   2522  CA  LYS A 309     -19.271 -31.033  23.422  1.00 71.15           C  
ATOM   2523  C   LYS A 309     -18.663 -31.264  22.020  1.00 71.15           C  
ATOM   2524  CB  LYS A 309     -20.792 -31.285  23.414  1.00 71.15           C  
ATOM   2525  O   LYS A 309     -18.693 -30.316  21.225  1.00 71.15           O  
ATOM   2526  CG  LYS A 309     -21.431 -31.268  24.816  1.00 71.15           C  
ATOM   2527  CD  LYS A 309     -22.917 -31.673  24.756  1.00 71.15           C  
ATOM   2528  CE  LYS A 309     -23.547 -31.753  26.157  1.00 71.15           C  
ATOM   2529  NZ  LYS A 309     -24.934 -32.296  26.124  1.00 71.15           N  
ATOM   2530  N   PRO A 310     -18.206 -32.487  21.684  1.00 70.92           N  
ATOM   2531  CA  PRO A 310     -17.545 -32.799  20.410  1.00 70.92           C  
ATOM   2532  C   PRO A 310     -18.294 -32.266  19.181  1.00 70.92           C  
ATOM   2533  CB  PRO A 310     -17.435 -34.329  20.379  1.00 70.92           C  
ATOM   2534  O   PRO A 310     -17.714 -31.589  18.340  1.00 70.92           O  
ATOM   2535  CG  PRO A 310     -17.345 -34.707  21.855  1.00 70.92           C  
ATOM   2536  CD  PRO A 310     -18.218 -33.664  22.546  1.00 70.92           C  
ATOM   2537  N   GLN A 311     -19.621 -32.429  19.144  1.00 70.88           N  
ATOM   2538  CA  GLN A 311     -20.474 -31.947  18.050  1.00 70.88           C  
ATOM   2539  C   GLN A 311     -20.334 -30.438  17.782  1.00 70.88           C  
ATOM   2540  CB  GLN A 311     -21.924 -32.292  18.415  1.00 70.88           C  
ATOM   2541  O   GLN A 311     -20.314 -29.996  16.634  1.00 70.88           O  
ATOM   2542  CG  GLN A 311     -22.910 -32.107  17.251  1.00 70.88           C  
ATOM   2543  CD  GLN A 311     -24.342 -32.448  17.656  1.00 70.88           C  
ATOM   2544  NE2 GLN A 311     -25.249 -32.591  16.716  1.00 70.88           N  
ATOM   2545  OE1 GLN A 311     -24.673 -32.558  18.825  1.00 70.88           O  
ATOM   2546  N   ARG A 312     -20.205 -29.623  18.836  1.00 68.02           N  
ATOM   2547  CA  ARG A 312     -20.059 -28.169  18.701  1.00 68.02           C  
ATOM   2548  C   ARG A 312     -18.636 -27.783  18.295  1.00 68.02           C  
ATOM   2549  CB  ARG A 312     -20.547 -27.495  19.986  1.00 68.02           C  
ATOM   2550  O   ARG A 312     -18.480 -26.799  17.581  1.00 68.02           O  
ATOM   2551  CG  ARG A 312     -20.597 -25.964  19.875  1.00 68.02           C  
ATOM   2552  CD  ARG A 312     -21.254 -25.377  21.128  1.00 68.02           C  
ATOM   2553  NE  ARG A 312     -21.404 -23.913  21.036  1.00 68.02           N  
ATOM   2554  NH1 ARG A 312     -22.301 -23.573  23.122  1.00 68.02           N  
ATOM   2555  NH2 ARG A 312     -22.095 -21.851  21.720  1.00 68.02           N  
ATOM   2556  CZ  ARG A 312     -21.923 -23.121  21.957  1.00 68.02           C  
ATOM   2557  N   GLN A 313     -17.618 -28.553  18.688  1.00 68.75           N  
ATOM   2558  CA  GLN A 313     -16.257 -28.382  18.165  1.00 68.75           C  
ATOM   2559  C   GLN A 313     -16.221 -28.667  16.659  1.00 68.75           C  
ATOM   2560  CB  GLN A 313     -15.263 -29.289  18.904  1.00 68.75           C  
ATOM   2561  O   GLN A 313     -15.712 -27.842  15.905  1.00 68.75           O  
ATOM   2562  CG  GLN A 313     -15.075 -28.910  20.382  1.00 68.75           C  
ATOM   2563  CD  GLN A 313     -14.125 -29.865  21.100  1.00 68.75           C  
ATOM   2564  NE2 GLN A 313     -13.478 -29.447  22.166  1.00 68.75           N  
ATOM   2565  OE1 GLN A 313     -13.973 -31.016  20.735  1.00 68.75           O  
ATOM   2566  N   THR A 314     -16.860 -29.750  16.201  1.00 71.64           N  
ATOM   2567  CA  THR A 314     -16.980 -30.074  14.771  1.00 71.64           C  
ATOM   2568  C   THR A 314     -17.717 -28.980  13.999  1.00 71.64           C  
ATOM   2569  CB  THR A 314     -17.703 -31.413  14.562  1.00 71.64           C  
ATOM   2570  O   THR A 314     -17.235 -28.541  12.959  1.00 71.64           O  
ATOM   2571  CG2 THR A 314     -17.588 -31.921  13.127  1.00 71.64           C  
ATOM   2572  OG1 THR A 314     -17.159 -32.400  15.400  1.00 71.64           O  
ATOM   2573  N   GLN A 315     -18.842 -28.469  14.517  1.00 72.36           N  
ATOM   2574  CA  GLN A 315     -19.562 -27.345  13.900  1.00 72.36           C  
ATOM   2575  C   GLN A 315     -18.695 -26.081  13.803  1.00 72.36           C  
ATOM   2576  CB  GLN A 315     -20.826 -27.025  14.709  1.00 72.36           C  
ATOM   2577  O   GLN A 315     -18.711 -25.398  12.779  1.00 72.36           O  
ATOM   2578  CG  GLN A 315     -21.956 -28.044  14.501  1.00 72.36           C  
ATOM   2579  CD  GLN A 315     -23.146 -27.794  15.426  1.00 72.36           C  
ATOM   2580  NE2 GLN A 315     -24.249 -28.475  15.212  1.00 72.36           N  
ATOM   2581  OE1 GLN A 315     -23.109 -26.992  16.351  1.00 72.36           O  
ATOM   2582  N   MET A 316     -17.918 -25.771  14.846  1.00 68.12           N  
ATOM   2583  CA  MET A 316     -17.010 -24.619  14.851  1.00 68.12           C  
ATOM   2584  C   MET A 316     -15.860 -24.794  13.859  1.00 68.12           C  
ATOM   2585  CB  MET A 316     -16.464 -24.372  16.265  1.00 68.12           C  
ATOM   2586  O   MET A 316     -15.563 -23.865  13.107  1.00 68.12           O  
ATOM   2587  CG  MET A 316     -17.533 -23.789  17.193  1.00 68.12           C  
ATOM   2588  SD  MET A 316     -18.077 -22.118  16.753  1.00 68.12           S  
ATOM   2589  CE  MET A 316     -19.435 -21.924  17.925  1.00 68.12           C  
ATOM   2590  N   MET A 317     -15.260 -25.983  13.802  1.00 73.88           N  
ATOM   2591  CA  MET A 317     -14.223 -26.321  12.830  1.00 73.88           C  
ATOM   2592  C   MET A 317     -14.765 -26.244  11.399  1.00 73.88           C  
ATOM   2593  CB  MET A 317     -13.684 -27.724  13.138  1.00 73.88           C  
ATOM   2594  O   MET A 317     -14.115 -25.676  10.524  1.00 73.88           O  
ATOM   2595  CG  MET A 317     -12.451 -28.054  12.293  1.00 73.88           C  
ATOM   2596  SD  MET A 317     -11.900 -29.764  12.490  1.00 73.88           S  
ATOM   2597  CE  MET A 317     -10.536 -29.794  11.297  1.00 73.88           C  
ATOM   2598  N   TRP A 318     -15.979 -26.744  11.154  1.00 72.27           N  
ATOM   2599  CA  TRP A 318     -16.629 -26.668   9.847  1.00 72.27           C  
ATOM   2600  C   TRP A 318     -16.903 -25.222   9.432  1.00 72.27           C  
ATOM   2601  CB  TRP A 318     -17.914 -27.499   9.860  1.00 72.27           C  
ATOM   2602  O   TRP A 318     -16.606 -24.829   8.305  1.00 72.27           O  
ATOM   2603  CG  TRP A 318     -18.455 -27.795   8.498  1.00 72.27           C  
ATOM   2604  CD1 TRP A 318     -18.125 -28.875   7.756  1.00 72.27           C  
ATOM   2605  CD2 TRP A 318     -19.420 -27.039   7.700  1.00 72.27           C  
ATOM   2606  CE2 TRP A 318     -19.624 -27.736   6.471  1.00 72.27           C  
ATOM   2607  CE3 TRP A 318     -20.157 -25.849   7.895  1.00 72.27           C  
ATOM   2608  NE1 TRP A 318     -18.815 -28.847   6.561  1.00 72.27           N  
ATOM   2609  CH2 TRP A 318     -21.229 -26.095   5.710  1.00 72.27           C  
ATOM   2610  CZ2 TRP A 318     -20.509 -27.280   5.485  1.00 72.27           C  
ATOM   2611  CZ3 TRP A 318     -21.052 -25.383   6.911  1.00 72.27           C  
ATOM   2612  N   LEU A 319     -17.385 -24.390  10.358  1.00 70.29           N  
ATOM   2613  CA  LEU A 319     -17.627 -22.974  10.098  1.00 70.29           C  
ATOM   2614  C   LEU A 319     -16.319 -22.203   9.859  1.00 70.29           C  
ATOM   2615  CB  LEU A 319     -18.450 -22.405  11.263  1.00 70.29           C  
ATOM   2616  O   LEU A 319     -16.277 -21.353   8.970  1.00 70.29           O  
ATOM   2617  CG  LEU A 319     -19.064 -21.020  11.003  1.00 70.29           C  
ATOM   2618  CD1 LEU A 319     -20.039 -20.991   9.828  1.00 70.29           C  
ATOM   2619  CD2 LEU A 319     -19.873 -20.603  12.230  1.00 70.29           C  
ATOM   2620  N   TYR A 320     -15.247 -22.521  10.591  1.00 72.71           N  
ATOM   2621  CA  TYR A 320     -13.902 -22.008  10.321  1.00 72.71           C  
ATOM   2622  C   TYR A 320     -13.424 -22.413   8.926  1.00 72.71           C  
ATOM   2623  CB  TYR A 320     -12.915 -22.502  11.387  1.00 72.71           C  
ATOM   2624  O   TYR A 320     -13.060 -21.546   8.136  1.00 72.71           O  
ATOM   2625  CG  TYR A 320     -11.465 -22.228  11.028  1.00 72.71           C  
ATOM   2626  CD1 TYR A 320     -10.657 -23.252  10.493  1.00 72.71           C  
ATOM   2627  CD2 TYR A 320     -10.936 -20.937  11.203  1.00 72.71           C  
ATOM   2628  CE1 TYR A 320      -9.316 -22.986  10.153  1.00 72.71           C  
ATOM   2629  CE2 TYR A 320      -9.590 -20.673  10.888  1.00 72.71           C  
ATOM   2630  OH  TYR A 320      -7.473 -21.451  10.074  1.00 72.71           O  
ATOM   2631  CZ  TYR A 320      -8.775 -21.701  10.369  1.00 72.71           C  
ATOM   2632  N   MET A 321     -13.491 -23.703   8.584  1.00 77.27           N  
ATOM   2633  CA  MET A 321     -13.119 -24.199   7.259  1.00 77.27           C  
ATOM   2634  C   MET A 321     -13.935 -23.527   6.158  1.00 77.27           C  
ATOM   2635  CB  MET A 321     -13.318 -25.718   7.169  1.00 77.27           C  
ATOM   2636  O   MET A 321     -13.387 -23.195   5.112  1.00 77.27           O  
ATOM   2637  CG  MET A 321     -12.218 -26.498   7.891  1.00 77.27           C  
ATOM   2638  SD  MET A 321     -12.205 -28.265   7.486  1.00 77.27           S  
ATOM   2639  CE  MET A 321     -13.640 -28.866   8.419  1.00 77.27           C  
ATOM   2640  N   HIS A 322     -15.225 -23.283   6.385  1.00 74.93           N  
ATOM   2641  CA  HIS A 322     -16.078 -22.606   5.421  1.00 74.93           C  
ATOM   2642  C   HIS A 322     -15.695 -21.131   5.245  1.00 74.93           C  
ATOM   2643  CB  HIS A 322     -17.543 -22.769   5.838  1.00 74.93           C  
ATOM   2644  O   HIS A 322     -15.601 -20.658   4.113  1.00 74.93           O  
ATOM   2645  CG  HIS A 322     -18.498 -22.239   4.802  1.00 74.93           C  
ATOM   2646  CD2 HIS A 322     -19.716 -21.665   5.037  1.00 74.93           C  
ATOM   2647  ND1 HIS A 322     -18.318 -22.257   3.436  1.00 74.93           N  
ATOM   2648  CE1 HIS A 322     -19.398 -21.705   2.864  1.00 74.93           C  
ATOM   2649  NE2 HIS A 322     -20.265 -21.300   3.806  1.00 74.93           N  
ATOM   2650  N   VAL A 323     -15.414 -20.416   6.342  1.00 71.64           N  
ATOM   2651  CA  VAL A 323     -14.911 -19.036   6.289  1.00 71.64           C  
ATOM   2652  C   VAL A 323     -13.574 -18.994   5.564  1.00 71.64           C  
ATOM   2653  CB  VAL A 323     -14.808 -18.411   7.693  1.00 71.64           C  
ATOM   2654  O   VAL A 323     -13.454 -18.230   4.615  1.00 71.64           O  
ATOM   2655  CG1 VAL A 323     -14.087 -17.054   7.691  1.00 71.64           C  
ATOM   2656  CG2 VAL A 323     -16.212 -18.165   8.265  1.00 71.64           C  
ATOM   2657  N   MET A 324     -12.626 -19.858   5.934  1.00 76.18           N  
ATOM   2658  CA  MET A 324     -11.330 -19.953   5.270  1.00 76.18           C  
ATOM   2659  C   MET A 324     -11.503 -20.266   3.788  1.00 76.18           C  
ATOM   2660  CB  MET A 324     -10.429 -20.991   5.956  1.00 76.18           C  
ATOM   2661  O   MET A 324     -11.007 -19.513   2.970  1.00 76.18           O  
ATOM   2662  CG  MET A 324      -9.948 -20.526   7.336  1.00 76.18           C  
ATOM   2663  SD  MET A 324      -9.026 -18.962   7.366  1.00 76.18           S  
ATOM   2664  CE  MET A 324      -7.478 -19.469   6.571  1.00 76.18           C  
ATOM   2665  N   ARG A 325     -12.278 -21.281   3.392  1.00 74.82           N  
ATOM   2666  CA  ARG A 325     -12.547 -21.558   1.968  1.00 74.82           C  
ATOM   2667  C   ARG A 325     -13.109 -20.343   1.225  1.00 74.82           C  
ATOM   2668  CB  ARG A 325     -13.510 -22.744   1.817  1.00 74.82           C  
ATOM   2669  O   ARG A 325     -12.730 -20.125   0.083  1.00 74.82           O  
ATOM   2670  CG  ARG A 325     -12.823 -24.102   2.015  1.00 74.82           C  
ATOM   2671  CD  ARG A 325     -13.860 -25.220   1.852  1.00 74.82           C  
ATOM   2672  NE  ARG A 325     -13.299 -26.550   2.157  1.00 74.82           N  
ATOM   2673  NH1 ARG A 325     -15.150 -27.794   1.581  1.00 74.82           N  
ATOM   2674  NH2 ARG A 325     -13.345 -28.821   2.383  1.00 74.82           N  
ATOM   2675  CZ  ARG A 325     -13.931 -27.709   2.039  1.00 74.82           C  
ATOM   2676  N   ALA A 326     -13.972 -19.553   1.864  1.00 70.17           N  
ATOM   2677  CA  ALA A 326     -14.563 -18.357   1.266  1.00 70.17           C  
ATOM   2678  C   ALA A 326     -13.619 -17.138   1.230  1.00 70.17           C  
ATOM   2679  CB  ALA A 326     -15.855 -18.035   2.026  1.00 70.17           C  
ATOM   2680  O   ALA A 326     -13.868 -16.212   0.465  1.00 70.17           O  
ATOM   2681  N   THR A 327     -12.574 -17.101   2.061  1.00 68.92           N  
ATOM   2682  CA  THR A 327     -11.636 -15.966   2.164  1.00 68.92           C  
ATOM   2683  C   THR A 327     -10.203 -16.305   1.758  1.00 68.92           C  
ATOM   2684  CB  THR A 327     -11.637 -15.365   3.577  1.00 68.92           C  
ATOM   2685  O   THR A 327      -9.341 -15.425   1.769  1.00 68.92           O  
ATOM   2686  CG2 THR A 327     -13.017 -14.836   3.976  1.00 68.92           C  
ATOM   2687  OG1 THR A 327     -11.236 -16.314   4.538  1.00 68.92           O  
ATOM   2688  N   VAL A 328      -9.919 -17.568   1.430  1.00 69.27           N  
ATOM   2689  CA  VAL A 328      -8.615 -18.035   0.957  1.00 69.27           C  
ATOM   2690  C   VAL A 328      -8.414 -17.472  -0.440  1.00 69.27           C  
ATOM   2691  CB  VAL A 328      -8.490 -19.578   1.025  1.00 69.27           C  
ATOM   2692  O   VAL A 328      -8.863 -18.029  -1.437  1.00 69.27           O  
ATOM   2693  CG1 VAL A 328      -7.323 -20.149   0.205  1.00 69.27           C  
ATOM   2694  CG2 VAL A 328      -8.205 -20.050   2.462  1.00 69.27           C  
ATOM   2695  N   ASP A 329      -7.704 -16.351  -0.503  1.00 66.40           N  
ATOM   2696  CA  ASP A 329      -7.051 -15.956  -1.737  1.00 66.40           C  
ATOM   2697  C   ASP A 329      -5.783 -16.802  -1.908  1.00 66.40           C  
ATOM   2698  CB  ASP A 329      -6.781 -14.450  -1.780  1.00 66.40           C  
ATOM   2699  O   ASP A 329      -4.811 -16.681  -1.149  1.00 66.40           O  
ATOM   2700  CG  ASP A 329      -6.145 -14.067  -3.119  1.00 66.40           C  
ATOM   2701  OD1 ASP A 329      -6.126 -14.902  -4.045  1.00 66.40           O  
ATOM   2702  OD2 ASP A 329      -5.600 -12.956  -3.231  1.00 66.40           O  
ATOM   2703  N   LYS A 330      -5.826 -17.698  -2.901  1.00 67.60           N  
ATOM   2704  CA  LYS A 330      -4.698 -18.559  -3.262  1.00 67.60           C  
ATOM   2705  C   LYS A 330      -3.611 -17.818  -4.042  1.00 67.60           C  
ATOM   2706  CB  LYS A 330      -5.155 -19.814  -4.019  1.00 67.60           C  
ATOM   2707  O   LYS A 330      -2.544 -18.403  -4.215  1.00 67.60           O  
ATOM   2708  CG  LYS A 330      -5.974 -20.760  -3.131  1.00 67.60           C  
ATOM   2709  CD  LYS A 330      -6.159 -22.118  -3.816  1.00 67.60           C  
ATOM   2710  CE  LYS A 330      -6.979 -23.074  -2.942  1.00 67.60           C  
ATOM   2711  NZ  LYS A 330      -7.175 -24.378  -3.627  1.00 67.60           N  
ATOM   2712  N   SER A 331      -3.845 -16.576  -4.472  1.00 73.17           N  
ATOM   2713  CA  SER A 331      -2.871 -15.815  -5.248  1.00 73.17           C  
ATOM   2714  C   SER A 331      -1.552 -15.650  -4.486  1.00 73.17           C  
ATOM   2715  CB  SER A 331      -3.447 -14.465  -5.718  1.00 73.17           C  
ATOM   2716  O   SER A 331      -1.538 -15.366  -3.284  1.00 73.17           O  
ATOM   2717  OG  SER A 331      -3.388 -13.447  -4.736  1.00 73.17           O  
ATOM   2718  N   GLY A 332      -0.432 -15.805  -5.199  1.00 70.18           N  
ATOM   2719  CA  GLY A 332       0.905 -15.486  -4.680  1.00 70.18           C  
ATOM   2720  C   GLY A 332       1.091 -13.994  -4.383  1.00 70.18           C  
ATOM   2721  O   GLY A 332       2.076 -13.607  -3.774  1.00 70.18           O  
ATOM   2722  N   PHE A 333       0.121 -13.156  -4.767  1.00 76.64           N  
ATOM   2723  CA  PHE A 333       0.128 -11.716  -4.535  1.00 76.64           C  
ATOM   2724  C   PHE A 333      -0.620 -11.288  -3.265  1.00 76.64           C  
ATOM   2725  CB  PHE A 333      -0.394 -10.988  -5.776  1.00 76.64           C  
ATOM   2726  O   PHE A 333      -0.734 -10.093  -3.008  1.00 76.64           O  
ATOM   2727  CG  PHE A 333       0.450 -11.211  -7.011  1.00 76.64           C  
ATOM   2728  CD1 PHE A 333       1.683 -10.545  -7.142  1.00 76.64           C  
ATOM   2729  CD2 PHE A 333       0.011 -12.083  -8.025  1.00 76.64           C  
ATOM   2730  CE1 PHE A 333       2.472 -10.745  -8.288  1.00 76.64           C  
ATOM   2731  CE2 PHE A 333       0.802 -12.283  -9.170  1.00 76.64           C  
ATOM   2732  CZ  PHE A 333       2.031 -11.612  -9.302  1.00 76.64           C  
ATOM   2733  N   ASN A 334      -1.146 -12.207  -2.457  1.00 82.16           N  
ATOM   2734  CA  ASN A 334      -1.801 -11.836  -1.203  1.00 82.16           C  
ATOM   2735  C   ASN A 334      -0.780 -11.228  -0.220  1.00 82.16           C  
ATOM   2736  CB  ASN A 334      -2.531 -13.076  -0.676  1.00 82.16           C  
ATOM   2737  O   ASN A 334       0.183 -11.887   0.181  1.00 82.16           O  
ATOM   2738  CG  ASN A 334      -3.304 -12.849   0.610  1.00 82.16           C  
ATOM   2739  ND2 ASN A 334      -4.298 -13.665   0.858  1.00 82.16           N  
ATOM   2740  OD1 ASN A 334      -3.019 -12.012   1.448  1.00 82.16           O  
ATOM   2741  N   ALA A 335      -1.006  -9.984   0.208  1.00 83.45           N  
ATOM   2742  CA  ALA A 335      -0.107  -9.258   1.103  1.00 83.45           C  
ATOM   2743  C   ALA A 335       0.018  -9.930   2.478  1.00 83.45           C  
ATOM   2744  CB  ALA A 335      -0.627  -7.825   1.254  1.00 83.45           C  
ATOM   2745  O   ALA A 335       1.064  -9.843   3.119  1.00 83.45           O  
ATOM   2746  N   PHE A 336      -1.021 -10.648   2.910  1.00 84.32           N  
ATOM   2747  CA  PHE A 336      -1.052 -11.397   4.166  1.00 84.32           C  
ATOM   2748  C   PHE A 336      -0.574 -12.852   4.038  1.00 84.32           C  
ATOM   2749  CB  PHE A 336      -2.445 -11.309   4.795  1.00 84.32           C  
ATOM   2750  O   PHE A 336      -0.679 -13.608   5.004  1.00 84.32           O  
ATOM   2751  CG  PHE A 336      -2.881  -9.902   5.134  1.00 84.32           C  
ATOM   2752  CD1 PHE A 336      -2.381  -9.270   6.287  1.00 84.32           C  
ATOM   2753  CD2 PHE A 336      -3.769  -9.217   4.289  1.00 84.32           C  
ATOM   2754  CE1 PHE A 336      -2.780  -7.959   6.598  1.00 84.32           C  
ATOM   2755  CE2 PHE A 336      -4.180  -7.909   4.606  1.00 84.32           C  
ATOM   2756  CZ  PHE A 336      -3.679  -7.279   5.758  1.00 84.32           C  
ATOM   2757  N   ARG A 337      -0.074 -13.274   2.867  1.00 80.97           N  
ATOM   2758  CA  ARG A 337       0.568 -14.590   2.662  1.00 80.97           C  
ATOM   2759  C   ARG A 337       2.064 -14.506   2.389  1.00 80.97           C  
ATOM   2760  CB  ARG A 337      -0.127 -15.389   1.553  1.00 80.97           C  
ATOM   2761  O   ARG A 337       2.673 -15.546   2.163  1.00 80.97           O  
ATOM   2762  CG  ARG A 337      -1.508 -15.889   1.985  1.00 80.97           C  
ATOM   2763  CD  ARG A 337      -2.100 -16.825   0.926  1.00 80.97           C  
ATOM   2764  NE  ARG A 337      -1.375 -18.113   0.857  1.00 80.97           N  
ATOM   2765  NH1 ARG A 337      -2.069 -18.668  -1.242  1.00 80.97           N  
ATOM   2766  NH2 ARG A 337      -0.639 -20.013  -0.171  1.00 80.97           N  
ATOM   2767  CZ  ARG A 337      -1.366 -18.932  -0.179  1.00 80.97           C  
ATOM   2768  N   LEU A 338       2.651 -13.309   2.440  1.00 79.51           N  
ATOM   2769  CA  LEU A 338       4.100 -13.174   2.348  1.00 79.51           C  
ATOM   2770  C   LEU A 338       4.747 -14.023   3.434  1.00 79.51           C  
ATOM   2771  CB  LEU A 338       4.549 -11.723   2.515  1.00 79.51           C  
ATOM   2772  O   LEU A 338       4.473 -13.846   4.625  1.00 79.51           O  
ATOM   2773  CG  LEU A 338       4.022 -10.787   1.429  1.00 79.51           C  
ATOM   2774  CD1 LEU A 338       4.242  -9.365   1.919  1.00 79.51           C  
ATOM   2775  CD2 LEU A 338       4.748 -11.009   0.101  1.00 79.51           C  
ATOM   2776  N   ASP A 339       5.596 -14.933   2.991  1.00 80.84           N  
ATOM   2777  CA  ASP A 339       6.373 -15.816   3.836  1.00 80.84           C  
ATOM   2778  C   ASP A 339       7.872 -15.597   3.591  1.00 80.84           C  
ATOM   2779  CB  ASP A 339       5.901 -17.273   3.647  1.00 80.84           C  
ATOM   2780  O   ASP A 339       8.297 -14.733   2.817  1.00 80.84           O  
ATOM   2781  CG  ASP A 339       6.200 -17.876   2.272  1.00 80.84           C  
ATOM   2782  OD1 ASP A 339       7.078 -17.331   1.568  1.00 80.84           O  
ATOM   2783  OD2 ASP A 339       5.571 -18.895   1.938  1.00 80.84           O  
ATOM   2784  N   ARG A 340       8.688 -16.397   4.276  1.00 79.93           N  
ATOM   2785  CA  ARG A 340      10.144 -16.372   4.120  1.00 79.93           C  
ATOM   2786  C   ARG A 340      10.576 -16.730   2.695  1.00 79.93           C  
ATOM   2787  CB  ARG A 340      10.786 -17.334   5.130  1.00 79.93           C  
ATOM   2788  O   ARG A 340      11.549 -16.160   2.217  1.00 79.93           O  
ATOM   2789  CG  ARG A 340      10.544 -16.898   6.582  1.00 79.93           C  
ATOM   2790  CD  ARG A 340      11.139 -17.920   7.554  1.00 79.93           C  
ATOM   2791  NE  ARG A 340      10.829 -17.585   8.958  1.00 79.93           N  
ATOM   2792  NH1 ARG A 340      11.768 -19.458   9.903  1.00 79.93           N  
ATOM   2793  NH2 ARG A 340      10.821 -17.924  11.214  1.00 79.93           N  
ATOM   2794  CZ  ARG A 340      11.138 -18.322  10.013  1.00 79.93           C  
ATOM   2795  N   GLY A 341       9.852 -17.624   2.021  1.00 81.03           N  
ATOM   2796  CA  GLY A 341      10.140 -18.044   0.651  1.00 81.03           C  
ATOM   2797  C   GLY A 341      10.031 -16.890  -0.341  1.00 81.03           C  
ATOM   2798  O   GLY A 341      10.923 -16.717  -1.160  1.00 81.03           O  
ATOM   2799  N   HIS A 342       9.014 -16.034  -0.208  1.00 78.88           N  
ATOM   2800  CA  HIS A 342       8.872 -14.847  -1.062  1.00 78.88           C  
ATOM   2801  C   HIS A 342      10.044 -13.874  -0.888  1.00 78.88           C  
ATOM   2802  CB  HIS A 342       7.556 -14.115  -0.761  1.00 78.88           C  
ATOM   2803  O   HIS A 342      10.545 -13.330  -1.868  1.00 78.88           O  
ATOM   2804  CG  HIS A 342       6.315 -14.902  -1.091  1.00 78.88           C  
ATOM   2805  CD2 HIS A 342       5.499 -14.750  -2.180  1.00 78.88           C  
ATOM   2806  ND1 HIS A 342       5.787 -15.922  -0.343  1.00 78.88           N  
ATOM   2807  CE1 HIS A 342       4.687 -16.376  -0.953  1.00 78.88           C  
ATOM   2808  NE2 HIS A 342       4.461 -15.684  -2.078  1.00 78.88           N  
ATOM   2809  N   ILE A 343      10.492 -13.656   0.354  1.00 76.56           N  
ATOM   2810  CA  ILE A 343      11.634 -12.777   0.640  1.00 76.56           C  
ATOM   2811  C   ILE A 343      12.913 -13.365   0.035  1.00 76.56           C  
ATOM   2812  CB  ILE A 343      11.769 -12.520   2.159  1.00 76.56           C  
ATOM   2813  O   ILE A 343      13.636 -12.655  -0.656  1.00 76.56           O  
ATOM   2814  CG1 ILE A 343      10.508 -11.796   2.689  1.00 76.56           C  
ATOM   2815  CG2 ILE A 343      13.034 -11.691   2.462  1.00 76.56           C  
ATOM   2816  CD1 ILE A 343      10.473 -11.620   4.212  1.00 76.56           C  
ATOM   2817  N   LEU A 344      13.169 -14.659   0.248  1.00 81.20           N  
ATOM   2818  CA  LEU A 344      14.337 -15.346  -0.309  1.00 81.20           C  
ATOM   2819  C   LEU A 344      14.337 -15.338  -1.840  1.00 81.20           C  
ATOM   2820  CB  LEU A 344      14.377 -16.790   0.218  1.00 81.20           C  
ATOM   2821  O   LEU A 344      15.373 -15.084  -2.446  1.00 81.20           O  
ATOM   2822  CG  LEU A 344      14.736 -16.913   1.709  1.00 81.20           C  
ATOM   2823  CD1 LEU A 344      14.532 -18.359   2.161  1.00 81.20           C  
ATOM   2824  CD2 LEU A 344      16.185 -16.516   1.995  1.00 81.20           C  
ATOM   2825  N   GLU A 345      13.182 -15.550  -2.467  1.00 82.53           N  
ATOM   2826  CA  GLU A 345      13.051 -15.521  -3.923  1.00 82.53           C  
ATOM   2827  C   GLU A 345      13.314 -14.121  -4.487  1.00 82.53           C  
ATOM   2828  CB  GLU A 345      11.655 -16.039  -4.304  1.00 82.53           C  
ATOM   2829  O   GLU A 345      14.028 -13.978  -5.477  1.00 82.53           O  
ATOM   2830  CG  GLU A 345      11.416 -16.159  -5.816  1.00 82.53           C  
ATOM   2831  CD  GLU A 345      12.347 -17.151  -6.530  1.00 82.53           C  
ATOM   2832  OE1 GLU A 345      12.314 -17.181  -7.778  1.00 82.53           O  
ATOM   2833  OE2 GLU A 345      13.146 -17.865  -5.884  1.00 82.53           O  
ATOM   2834  N   MET A 346      12.826 -13.067  -3.823  1.00 79.51           N  
ATOM   2835  CA  MET A 346      13.174 -11.694  -4.199  1.00 79.51           C  
ATOM   2836  C   MET A 346      14.674 -11.428  -4.088  1.00 79.51           C  
ATOM   2837  CB  MET A 346      12.429 -10.675  -3.336  1.00 79.51           C  
ATOM   2838  O   MET A 346      15.235 -10.792  -4.973  1.00 79.51           O  
ATOM   2839  CG  MET A 346      10.961 -10.584  -3.723  1.00 79.51           C  
ATOM   2840  SD  MET A 346      10.116  -9.220  -2.897  1.00 79.51           S  
ATOM   2841  CE  MET A 346       8.447  -9.875  -3.058  1.00 79.51           C  
ATOM   2842  N   LEU A 347      15.342 -11.914  -3.042  1.00 78.29           N  
ATOM   2843  CA  LEU A 347      16.795 -11.759  -2.911  1.00 78.29           C  
ATOM   2844  C   LEU A 347      17.538 -12.521  -4.007  1.00 78.29           C  
ATOM   2845  CB  LEU A 347      17.263 -12.266  -1.546  1.00 78.29           C  
ATOM   2846  O   LEU A 347      18.449 -11.971  -4.618  1.00 78.29           O  
ATOM   2847  CG  LEU A 347      16.728 -11.463  -0.355  1.00 78.29           C  
ATOM   2848  CD1 LEU A 347      16.988 -12.272   0.918  1.00 78.29           C  
ATOM   2849  CD2 LEU A 347      17.359 -10.072  -0.265  1.00 78.29           C  
ATOM   2850  N   ARG A 348      17.122 -13.759  -4.295  1.00 82.44           N  
ATOM   2851  CA  ARG A 348      17.695 -14.594  -5.357  1.00 82.44           C  
ATOM   2852  C   ARG A 348      17.567 -13.924  -6.724  1.00 82.44           C  
ATOM   2853  CB  ARG A 348      16.988 -15.958  -5.340  1.00 82.44           C  
ATOM   2854  O   ARG A 348      18.537 -13.875  -7.481  1.00 82.44           O  
ATOM   2855  CG  ARG A 348      17.650 -16.971  -6.284  1.00 82.44           C  
ATOM   2856  CD  ARG A 348      16.839 -18.273  -6.346  1.00 82.44           C  
ATOM   2857  NE  ARG A 348      15.631 -18.144  -7.185  1.00 82.44           N  
ATOM   2858  NH1 ARG A 348      16.557 -18.753  -9.199  1.00 82.44           N  
ATOM   2859  NH2 ARG A 348      14.407 -18.223  -9.101  1.00 82.44           N  
ATOM   2860  CZ  ARG A 348      15.536 -18.372  -8.482  1.00 82.44           C  
ATOM   2861  N   LEU A 349      16.389 -13.385  -7.036  1.00 82.63           N  
ATOM   2862  CA  LEU A 349      16.147 -12.639  -8.271  1.00 82.63           C  
ATOM   2863  C   LEU A 349      16.942 -11.331  -8.303  1.00 82.63           C  
ATOM   2864  CB  LEU A 349      14.640 -12.366  -8.415  1.00 82.63           C  
ATOM   2865  O   LEU A 349      17.476 -10.979  -9.349  1.00 82.63           O  
ATOM   2866  CG  LEU A 349      13.792 -13.607  -8.749  1.00 82.63           C  
ATOM   2867  CD1 LEU A 349      12.312 -13.226  -8.696  1.00 82.63           C  
ATOM   2868  CD2 LEU A 349      14.099 -14.159 -10.143  1.00 82.63           C  
ATOM   2869  N   GLY A 350      17.061 -10.639  -7.167  1.00 78.36           N  
ATOM   2870  CA  GLY A 350      17.796  -9.381  -7.061  1.00 78.36           C  
ATOM   2871  C   GLY A 350      19.278  -9.600  -7.307  1.00 78.36           C  
ATOM   2872  O   GLY A 350      19.878  -8.907  -8.117  1.00 78.36           O  
ATOM   2873  N   TRP A 351      19.833 -10.644  -6.695  1.00 77.11           N  
ATOM   2874  CA  TRP A 351      21.189 -11.114  -6.946  1.00 77.11           C  
ATOM   2875  C   TRP A 351      21.408 -11.470  -8.418  1.00 77.11           C  
ATOM   2876  CB  TRP A 351      21.444 -12.340  -6.067  1.00 77.11           C  
ATOM   2877  O   TRP A 351      22.334 -10.968  -9.047  1.00 77.11           O  
ATOM   2878  CG  TRP A 351      22.798 -12.926  -6.269  1.00 77.11           C  
ATOM   2879  CD1 TRP A 351      23.149 -13.841  -7.202  1.00 77.11           C  
ATOM   2880  CD2 TRP A 351      24.016 -12.595  -5.549  1.00 77.11           C  
ATOM   2881  CE2 TRP A 351      25.093 -13.330  -6.124  1.00 77.11           C  
ATOM   2882  CE3 TRP A 351      24.307 -11.763  -4.451  1.00 77.11           C  
ATOM   2883  NE1 TRP A 351      24.508 -14.076  -7.124  1.00 77.11           N  
ATOM   2884  CH2 TRP A 351      26.663 -12.408  -4.539  1.00 77.11           C  
ATOM   2885  CZ2 TRP A 351      26.408 -13.223  -5.653  1.00 77.11           C  
ATOM   2886  CZ3 TRP A 351      25.608 -11.707  -3.925  1.00 77.11           C  
ATOM   2887  N   SER A 352      20.535 -12.307  -8.988  1.00 79.50           N  
ATOM   2888  CA  SER A 352      20.655 -12.758 -10.381  1.00 79.50           C  
ATOM   2889  C   SER A 352      20.610 -11.582 -11.356  1.00 79.50           C  
ATOM   2890  CB  SER A 352      19.531 -13.738 -10.736  1.00 79.50           C  
ATOM   2891  O   SER A 352      21.422 -11.501 -12.276  1.00 79.50           O  
ATOM   2892  OG  SER A 352      19.512 -14.841  -9.849  1.00 79.50           O  
ATOM   2893  N   PHE A 353      19.689 -10.644 -11.126  1.00 76.90           N  
ATOM   2894  CA  PHE A 353      19.560  -9.442 -11.937  1.00 76.90           C  
ATOM   2895  C   PHE A 353      20.786  -8.541 -11.799  1.00 76.90           C  
ATOM   2896  CB  PHE A 353      18.275  -8.701 -11.558  1.00 76.90           C  
ATOM   2897  O   PHE A 353      21.314  -8.104 -12.814  1.00 76.90           O  
ATOM   2898  CG  PHE A 353      17.959  -7.560 -12.501  1.00 76.90           C  
ATOM   2899  CD1 PHE A 353      18.340  -6.244 -12.182  1.00 76.90           C  
ATOM   2900  CD2 PHE A 353      17.319  -7.826 -13.725  1.00 76.90           C  
ATOM   2901  CE1 PHE A 353      18.051  -5.193 -13.070  1.00 76.90           C  
ATOM   2902  CE2 PHE A 353      17.045  -6.777 -14.621  1.00 76.90           C  
ATOM   2903  CZ  PHE A 353      17.405  -5.459 -14.290  1.00 76.90           C  
ATOM   2904  N   ALA A 354      21.276  -8.319 -10.577  1.00 72.55           N  
ATOM   2905  CA  ALA A 354      22.447  -7.484 -10.336  1.00 72.55           C  
ATOM   2906  C   ALA A 354      23.734  -8.082 -10.936  1.00 72.55           C  
ATOM   2907  CB  ALA A 354      22.566  -7.239  -8.834  1.00 72.55           C  
ATOM   2908  O   ALA A 354      24.569  -7.358 -11.474  1.00 72.55           O  
ATOM   2909  N   MET A 355      23.885  -9.409 -10.915  1.00 76.80           N  
ATOM   2910  CA  MET A 355      24.980 -10.097 -11.607  1.00 76.80           C  
ATOM   2911  C   MET A 355      24.877  -9.948 -13.127  1.00 76.80           C  
ATOM   2912  CB  MET A 355      24.998 -11.583 -11.220  1.00 76.80           C  
ATOM   2913  O   MET A 355      25.881  -9.674 -13.783  1.00 76.80           O  
ATOM   2914  CG  MET A 355      25.507 -11.805  -9.791  1.00 76.80           C  
ATOM   2915  SD  MET A 355      27.209 -11.254  -9.473  1.00 76.80           S  
ATOM   2916  CE  MET A 355      28.155 -12.424 -10.485  1.00 76.80           C  
ATOM   2917  N   PHE A 356      23.673 -10.079 -13.690  1.00 75.96           N  
ATOM   2918  CA  PHE A 356      23.432  -9.884 -15.119  1.00 75.96           C  
ATOM   2919  C   PHE A 356      23.754  -8.450 -15.565  1.00 75.96           C  
ATOM   2920  CB  PHE A 356      21.980 -10.262 -15.441  1.00 75.96           C  
ATOM   2921  O   PHE A 356      24.515  -8.250 -16.511  1.00 75.96           O  
ATOM   2922  CG  PHE A 356      21.577  -9.939 -16.864  1.00 75.96           C  
ATOM   2923  CD1 PHE A 356      20.826  -8.781 -17.144  1.00 75.96           C  
ATOM   2924  CD2 PHE A 356      22.000 -10.771 -17.916  1.00 75.96           C  
ATOM   2925  CE1 PHE A 356      20.498  -8.459 -18.473  1.00 75.96           C  
ATOM   2926  CE2 PHE A 356      21.672 -10.449 -19.244  1.00 75.96           C  
ATOM   2927  CZ  PHE A 356      20.922  -9.293 -19.523  1.00 75.96           C  
ATOM   2928  N   THR A 357      23.238  -7.439 -14.862  1.00 72.05           N  
ATOM   2929  CA  THR A 357      23.521  -6.028 -15.164  1.00 72.05           C  
ATOM   2930  C   THR A 357      24.990  -5.675 -14.938  1.00 72.05           C  
ATOM   2931  CB  THR A 357      22.637  -5.087 -14.334  1.00 72.05           C  
ATOM   2932  O   THR A 357      25.537  -4.875 -15.692  1.00 72.05           O  
ATOM   2933  CG2 THR A 357      21.178  -5.127 -14.782  1.00 72.05           C  
ATOM   2934  OG1 THR A 357      22.641  -5.504 -13.001  1.00 72.05           O  
ATOM   2935  N   ASN A 358      25.662  -6.297 -13.963  1.00 68.80           N  
ATOM   2936  CA  ASN A 358      27.102  -6.134 -13.757  1.00 68.80           C  
ATOM   2937  C   ASN A 358      27.907  -6.713 -14.929  1.00 68.80           C  
ATOM   2938  CB  ASN A 358      27.508  -6.789 -12.427  1.00 68.80           C  
ATOM   2939  O   ASN A 358      28.807  -6.049 -15.432  1.00 68.80           O  
ATOM   2940  CG  ASN A 358      28.999  -6.669 -12.176  1.00 68.80           C  
ATOM   2941  ND2 ASN A 358      29.678  -7.746 -11.869  1.00 68.80           N  
ATOM   2942  OD1 ASN A 358      29.581  -5.606 -12.253  1.00 68.80           O  
ATOM   2943  N   ALA A 359      27.566  -7.914 -15.404  1.00 69.31           N  
ATOM   2944  CA  ALA A 359      28.215  -8.518 -16.567  1.00 69.31           C  
ATOM   2945  C   ALA A 359      28.027  -7.662 -17.833  1.00 69.31           C  
ATOM   2946  CB  ALA A 359      27.662  -9.935 -16.753  1.00 69.31           C  
ATOM   2947  O   ALA A 359      28.978  -7.450 -18.584  1.00 69.31           O  
ATOM   2948  N   MET A 360      26.825  -7.109 -18.031  1.00 67.90           N  
ATOM   2949  CA  MET A 360      26.550  -6.151 -19.106  1.00 67.90           C  
ATOM   2950  C   MET A 360      27.401  -4.883 -18.979  1.00 67.90           C  
ATOM   2951  CB  MET A 360      25.059  -5.779 -19.111  1.00 67.90           C  
ATOM   2952  O   MET A 360      27.955  -4.430 -19.978  1.00 67.90           O  
ATOM   2953  CG  MET A 360      24.156  -6.912 -19.612  1.00 67.90           C  
ATOM   2954  SD  MET A 360      24.371  -7.385 -21.351  1.00 67.90           S  
ATOM   2955  CE  MET A 360      23.933  -5.841 -22.196  1.00 67.90           C  
ATOM   2956  N   LEU A 361      27.543  -4.323 -17.769  1.00 66.78           N  
ATOM   2957  CA  LEU A 361      28.380  -3.142 -17.553  1.00 66.78           C  
ATOM   2958  C   LEU A 361      29.859  -3.453 -17.811  1.00 66.78           C  
ATOM   2959  CB  LEU A 361      28.163  -2.556 -16.140  1.00 66.78           C  
ATOM   2960  O   LEU A 361      30.519  -2.677 -18.491  1.00 66.78           O  
ATOM   2961  CG  LEU A 361      28.771  -1.141 -15.971  1.00 66.78           C  
ATOM   2962  CD1 LEU A 361      27.988  -0.088 -16.760  1.00 66.78           C  
ATOM   2963  CD2 LEU A 361      28.786  -0.675 -14.515  1.00 66.78           C  
ATOM   2964  N   LEU A 362      30.377  -4.584 -17.319  1.00 66.15           N  
ATOM   2965  CA  LEU A 362      31.780  -4.982 -17.493  1.00 66.15           C  
ATOM   2966  C   LEU A 362      32.178  -5.173 -18.962  1.00 66.15           C  
ATOM   2967  CB  LEU A 362      32.065  -6.267 -16.696  1.00 66.15           C  
ATOM   2968  O   LEU A 362      33.312  -4.854 -19.317  1.00 66.15           O  
ATOM   2969  CG  LEU A 362      32.187  -6.066 -15.174  1.00 66.15           C  
ATOM   2970  CD1 LEU A 362      32.329  -7.428 -14.496  1.00 66.15           C  
ATOM   2971  CD2 LEU A 362      33.406  -5.216 -14.794  1.00 66.15           C  
ATOM   2972  N   ASN A 363      31.248  -5.642 -19.794  1.00 66.72           N  
ATOM   2973  CA  ASN A 363      31.456  -5.880 -21.223  1.00 66.72           C  
ATOM   2974  C   ASN A 363      31.138  -4.659 -22.108  1.00 66.72           C  
ATOM   2975  CB  ASN A 363      30.640  -7.121 -21.622  1.00 66.72           C  
ATOM   2976  O   ASN A 363      31.203  -4.766 -23.330  1.00 66.72           O  
ATOM   2977  CG  ASN A 363      31.169  -8.406 -21.007  1.00 66.72           C  
ATOM   2978  ND2 ASN A 363      30.316  -9.380 -20.796  1.00 66.72           N  
ATOM   2979  OD1 ASN A 363      32.343  -8.572 -20.727  1.00 66.72           O  
ATOM   2980  N   SER A 364      30.788  -3.510 -21.520  1.00 64.58           N  
ATOM   2981  CA  SER A 364      30.365  -2.305 -22.240  1.00 64.58           C  
ATOM   2982  C   SER A 364      31.341  -1.139 -22.041  1.00 64.58           C  
ATOM   2983  CB  SER A 364      28.941  -1.952 -21.799  1.00 64.58           C  
ATOM   2984  O   SER A 364      31.901  -0.939 -20.959  1.00 64.58           O  
ATOM   2985  OG  SER A 364      28.512  -0.720 -22.331  1.00 64.58           O  
ATOM   2986  N   THR A 365      31.503  -0.288 -23.060  1.00 63.91           N  
ATOM   2987  CA  THR A 365      32.211   0.999 -22.938  1.00 63.91           C  
ATOM   2988  C   THR A 365      31.509   1.959 -21.973  1.00 63.91           C  
ATOM   2989  CB  THR A 365      32.462   1.696 -24.286  1.00 63.91           C  
ATOM   2990  O   THR A 365      32.148   2.871 -21.433  1.00 63.91           O  
ATOM   2991  CG2 THR A 365      33.051   0.777 -25.353  1.00 63.91           C  
ATOM   2992  OG1 THR A 365      31.338   2.369 -24.805  1.00 63.91           O  
ATOM   2993  N   ALA A 366      30.233   1.711 -21.645  1.00 58.66           N  
ATOM   2994  CA  ALA A 366      29.515   2.374 -20.562  1.00 58.66           C  
ATOM   2995  C   ALA A 366      30.245   2.269 -19.215  1.00 58.66           C  
ATOM   2996  CB  ALA A 366      28.100   1.795 -20.453  1.00 58.66           C  
ATOM   2997  O   ALA A 366      30.139   3.197 -18.415  1.00 58.66           O  
ATOM   2998  N   ARG A 367      31.058   1.226 -18.984  1.00 60.83           N  
ATOM   2999  CA  ARG A 367      31.955   1.123 -17.822  1.00 60.83           C  
ATOM   3000  C   ARG A 367      32.876   2.333 -17.693  1.00 60.83           C  
ATOM   3001  CB  ARG A 367      32.787  -0.159 -17.969  1.00 60.83           C  
ATOM   3002  O   ARG A 367      32.978   2.913 -16.616  1.00 60.83           O  
ATOM   3003  CG  ARG A 367      33.641  -0.465 -16.738  1.00 60.83           C  
ATOM   3004  CD  ARG A 367      34.411  -1.775 -16.933  1.00 60.83           C  
ATOM   3005  NE  ARG A 367      35.192  -2.112 -15.730  1.00 60.83           N  
ATOM   3006  NH1 ARG A 367      36.602  -3.657 -16.655  1.00 60.83           N  
ATOM   3007  NH2 ARG A 367      36.971  -2.943 -14.568  1.00 60.83           N  
ATOM   3008  CZ  ARG A 367      36.250  -2.900 -15.655  1.00 60.83           C  
ATOM   3009  N   LEU A 368      33.511   2.753 -18.791  1.00 62.00           N  
ATOM   3010  CA  LEU A 368      34.425   3.900 -18.803  1.00 62.00           C  
ATOM   3011  C   LEU A 368      33.677   5.200 -18.502  1.00 62.00           C  
ATOM   3012  CB  LEU A 368      35.139   4.005 -20.165  1.00 62.00           C  
ATOM   3013  O   LEU A 368      34.165   6.021 -17.728  1.00 62.00           O  
ATOM   3014  CG  LEU A 368      36.128   2.865 -20.468  1.00 62.00           C  
ATOM   3015  CD1 LEU A 368      36.546   2.931 -21.935  1.00 62.00           C  
ATOM   3016  CD2 LEU A 368      37.386   2.971 -19.602  1.00 62.00           C  
ATOM   3017  N   LYS A 369      32.480   5.387 -19.076  1.00 60.56           N  
ATOM   3018  CA  LYS A 369      31.622   6.542 -18.762  1.00 60.56           C  
ATOM   3019  C   LYS A 369      31.157   6.510 -17.308  1.00 60.56           C  
ATOM   3020  CB  LYS A 369      30.410   6.619 -19.704  1.00 60.56           C  
ATOM   3021  O   LYS A 369      31.240   7.539 -16.646  1.00 60.56           O  
ATOM   3022  CG  LYS A 369      30.734   7.181 -21.099  1.00 60.56           C  
ATOM   3023  CD  LYS A 369      29.445   7.231 -21.940  1.00 60.56           C  
ATOM   3024  CE  LYS A 369      29.660   7.780 -23.358  1.00 60.56           C  
ATOM   3025  NZ  LYS A 369      28.429   7.635 -24.190  1.00 60.56           N  
ATOM   3026  N   HIS A 370      30.716   5.363 -16.795  1.00 56.35           N  
ATOM   3027  CA  HIS A 370      30.271   5.204 -15.413  1.00 56.35           C  
ATOM   3028  C   HIS A 370      31.413   5.522 -14.441  1.00 56.35           C  
ATOM   3029  CB  HIS A 370      29.694   3.795 -15.206  1.00 56.35           C  
ATOM   3030  O   HIS A 370      31.265   6.397 -13.597  1.00 56.35           O  
ATOM   3031  CG  HIS A 370      29.094   3.611 -13.837  1.00 56.35           C  
ATOM   3032  CD2 HIS A 370      29.626   2.894 -12.798  1.00 56.35           C  
ATOM   3033  ND1 HIS A 370      27.908   4.153 -13.390  1.00 56.35           N  
ATOM   3034  CE1 HIS A 370      27.735   3.775 -12.112  1.00 56.35           C  
ATOM   3035  NE2 HIS A 370      28.760   3.014 -11.710  1.00 56.35           N  
ATOM   3036  N   PHE A 371      32.600   4.945 -14.631  1.00 60.35           N  
ATOM   3037  CA  PHE A 371      33.765   5.235 -13.791  1.00 60.35           C  
ATOM   3038  C   PHE A 371      34.275   6.674 -13.891  1.00 60.35           C  
ATOM   3039  CB  PHE A 371      34.887   4.263 -14.144  1.00 60.35           C  
ATOM   3040  O   PHE A 371      34.687   7.239 -12.877  1.00 60.35           O  
ATOM   3041  CG  PHE A 371      34.646   2.812 -13.785  1.00 60.35           C  
ATOM   3042  CD1 PHE A 371      33.874   2.426 -12.670  1.00 60.35           C  
ATOM   3043  CD2 PHE A 371      35.335   1.835 -14.511  1.00 60.35           C  
ATOM   3044  CE1 PHE A 371      33.776   1.073 -12.305  1.00 60.35           C  
ATOM   3045  CE2 PHE A 371      35.306   0.501 -14.090  1.00 60.35           C  
ATOM   3046  CZ  PHE A 371      34.502   0.102 -13.009  1.00 60.35           C  
ATOM   3047  N   LYS A 372      34.199   7.304 -15.072  1.00 60.28           N  
ATOM   3048  CA  LYS A 372      34.437   8.751 -15.209  1.00 60.28           C  
ATOM   3049  C   LYS A 372      33.403   9.566 -14.427  1.00 60.28           C  
ATOM   3050  CB  LYS A 372      34.432   9.172 -16.688  1.00 60.28           C  
ATOM   3051  O   LYS A 372      33.772  10.502 -13.730  1.00 60.28           O  
ATOM   3052  CG  LYS A 372      35.749   8.853 -17.408  1.00 60.28           C  
ATOM   3053  CD  LYS A 372      35.672   9.286 -18.880  1.00 60.28           C  
ATOM   3054  CE  LYS A 372      36.995   8.962 -19.584  1.00 60.28           C  
ATOM   3055  NZ  LYS A 372      37.020   9.444 -20.989  1.00 60.28           N  
ATOM   3056  N   THR A 373      32.124   9.202 -14.522  1.00 55.58           N  
ATOM   3057  CA  THR A 373      31.015   9.905 -13.848  1.00 55.58           C  
ATOM   3058  C   THR A 373      31.101   9.784 -12.326  1.00 55.58           C  
ATOM   3059  CB  THR A 373      29.643   9.385 -14.318  1.00 55.58           C  
ATOM   3060  O   THR A 373      30.762  10.727 -11.618  1.00 55.58           O  
ATOM   3061  CG2 THR A 373      28.497  10.304 -13.893  1.00 55.58           C  
ATOM   3062  OG1 THR A 373      29.580   9.344 -15.725  1.00 55.58           O  
ATOM   3063  N   VAL A 374      31.569   8.638 -11.825  1.00 53.26           N  
ATOM   3064  CA  VAL A 374      31.617   8.318 -10.389  1.00 53.26           C  
ATOM   3065  C   VAL A 374      32.987   8.629  -9.754  1.00 53.26           C  
ATOM   3066  CB  VAL A 374      31.094   6.882 -10.133  1.00 53.26           C  
ATOM   3067  O   VAL A 374      33.185   8.398  -8.571  1.00 53.26           O  
ATOM   3068  CG1 VAL A 374      30.880   6.592  -8.643  1.00 53.26           C  
ATOM   3069  CG2 VAL A 374      29.708   6.651 -10.766  1.00 53.26           C  
ATOM   3070  N   ASN A 375      33.923   9.242 -10.493  1.00 54.50           N  
ATOM   3071  CA  ASN A 375      35.213   9.724  -9.976  1.00 54.50           C  
ATOM   3072  C   ASN A 375      36.031   8.640  -9.228  1.00 54.50           C  
ATOM   3073  CB  ASN A 375      34.989  11.036  -9.174  1.00 54.50           C  
ATOM   3074  O   ASN A 375      36.254   8.709  -8.023  1.00 54.50           O  
ATOM   3075  CG  ASN A 375      35.487  12.295  -9.859  1.00 54.50           C  
ATOM   3076  ND2 ASN A 375      35.143  13.444  -9.327  1.00 54.50           N  
ATOM   3077  OD1 ASN A 375      36.209  12.286 -10.842  1.00 54.50           O  
ATOM   3078  N   TYR A 376      36.544   7.663  -9.982  1.00 43.83           N  
ATOM   3079  CA  TYR A 376      37.315   6.473  -9.556  1.00 43.83           C  
ATOM   3080  C   TYR A 376      38.605   6.707  -8.715  1.00 43.83           C  
ATOM   3081  CB  TYR A 376      37.654   5.698 -10.848  1.00 43.83           C  
ATOM   3082  O   TYR A 376      39.380   5.782  -8.494  1.00 43.83           O  
ATOM   3083  CG  TYR A 376      37.748   4.191 -10.711  1.00 43.83           C  
ATOM   3084  CD1 TYR A 376      38.995   3.554 -10.554  1.00 43.83           C  
ATOM   3085  CD2 TYR A 376      36.572   3.421 -10.768  1.00 43.83           C  
ATOM   3086  CE1 TYR A 376      39.069   2.150 -10.459  1.00 43.83           C  
ATOM   3087  CE2 TYR A 376      36.645   2.019 -10.681  1.00 43.83           C  
ATOM   3088  OH  TYR A 376      37.943   0.023 -10.472  1.00 43.83           O  
ATOM   3089  CZ  TYR A 376      37.890   1.379 -10.537  1.00 43.83           C  
ATOM   3090  N   LYS A 377      38.899   7.924  -8.241  1.00 39.64           N  
ATOM   3091  CA  LYS A 377      40.199   8.305  -7.646  1.00 39.64           C  
ATOM   3092  C   LYS A 377      40.477   7.790  -6.218  1.00 39.64           C  
ATOM   3093  CB  LYS A 377      40.421   9.829  -7.789  1.00 39.64           C  
ATOM   3094  O   LYS A 377      41.360   8.327  -5.564  1.00 39.64           O  
ATOM   3095  CG  LYS A 377      41.289  10.168  -9.009  1.00 39.64           C  
ATOM   3096  CD  LYS A 377      41.757  11.628  -8.942  1.00 39.64           C  
ATOM   3097  CE  LYS A 377      42.647  11.960 -10.144  1.00 39.64           C  
ATOM   3098  NZ  LYS A 377      43.268  13.302 -10.007  1.00 39.64           N  
ATOM   3099  N   LYS A 378      39.766   6.776  -5.717  1.00 38.05           N  
ATOM   3100  CA  LYS A 378      40.050   6.169  -4.396  1.00 38.05           C  
ATOM   3101  C   LYS A 378      40.557   4.719  -4.440  1.00 38.05           C  
ATOM   3102  CB  LYS A 378      38.864   6.383  -3.431  1.00 38.05           C  
ATOM   3103  O   LYS A 378      40.659   4.105  -3.388  1.00 38.05           O  
ATOM   3104  CG  LYS A 378      39.029   7.676  -2.614  1.00 38.05           C  
ATOM   3105  CD  LYS A 378      37.986   7.731  -1.490  1.00 38.05           C  
ATOM   3106  CE  LYS A 378      38.218   8.950  -0.591  1.00 38.05           C  
ATOM   3107  NZ  LYS A 378      37.302   8.928   0.576  1.00 38.05           N  
ATOM   3108  N   LEU A 379      40.882   4.185  -5.621  1.00 38.42           N  
ATOM   3109  CA  LEU A 379      41.328   2.789  -5.800  1.00 38.42           C  
ATOM   3110  C   LEU A 379      42.777   2.626  -6.307  1.00 38.42           C  
ATOM   3111  CB  LEU A 379      40.295   2.059  -6.683  1.00 38.42           C  
ATOM   3112  O   LEU A 379      43.207   1.506  -6.568  1.00 38.42           O  
ATOM   3113  CG  LEU A 379      39.111   1.508  -5.866  1.00 38.42           C  
ATOM   3114  CD1 LEU A 379      37.919   1.258  -6.789  1.00 38.42           C  
ATOM   3115  CD2 LEU A 379      39.484   0.192  -5.181  1.00 38.42           C  
ATOM   3116  N   LEU A 380      43.521   3.724  -6.438  1.00 32.90           N  
ATOM   3117  CA  LEU A 380      44.987   3.759  -6.529  1.00 32.90           C  
ATOM   3118  C   LEU A 380      45.482   4.618  -5.370  1.00 32.90           C  
ATOM   3119  CB  LEU A 380      45.434   4.355  -7.882  1.00 32.90           C  
ATOM   3120  O   LEU A 380      46.549   4.282  -4.821  1.00 32.90           O  
ATOM   3121  CG  LEU A 380      45.320   3.416  -9.087  1.00 32.90           C  
ATOM   3122  CD1 LEU A 380      45.448   4.242 -10.368  1.00 32.90           C  
ATOM   3123  CD2 LEU A 380      46.428   2.364  -9.084  1.00 32.90           C  
ATOM   3124  OXT LEU A 380      44.754   5.610  -5.111  1.00 32.90           O  
TER    3125      LEU A 380                                                      
ENDMDL                                                                          
END                                                                             
