# Supplementary material for: Structural screens identify candidate human homologs of insect chemoreceptors and cryptic Drosophila gustatory receptor-like proteins
Source: eLife. 2023 Feb 20;12:e85537. doi: 10.7554/eLife.85537 (PMC9998090; doi:10.7554/eLife.85537)
Supplement: Source data 1. — Models of proteins analyzed in this work, either downloaded from the AlphaFold Protein Structure Database or, where not already available, predicted using the AlphaFold2 algorithm implemented in ColabFold (Mirdita et al., 2022). The four-letter code in the filename represents the first letter of the genus and the first three letters of the species (e.g., ‘Dmel’ = D. melanogaster); species names are given in full in the figures. [file elife-85537-data1.zip › DmelGrl40a_CG41434_isoformB_AF-Q0E8M7-F1-model_v3.pdb]

HEADER                                            01-JUN-22                     
TITLE     ALPHAFOLD MONOMER V2.0 PREDICTION FOR UNCHARACTERIZED PROTEIN,        
TITLE    2 ISOFORM B (Q0E8M7)                                                   
COMPND    MOL_ID: 1;                                                            
COMPND   2 MOLECULE: UNCHARACTERIZED PROTEIN, ISOFORM B;                        
COMPND   3 CHAIN: A                                                             
SOURCE    MOL_ID: 1;                                                            
SOURCE   2 ORGANISM_SCIENTIFIC: DROSOPHILA MELANOGASTER;                        
SOURCE   3 ORGANISM_TAXID: 7227                                                 
REMARK   1                                                                      
REMARK   1 REFERENCE 1                                                          
REMARK   1  AUTH   JOHN JUMPER, RICHARD EVANS, ALEXANDER PRITZEL, TIM GREEN,    
REMARK   1  AUTH 2 MICHAEL FIGURNOV, OLAF RONNEBERGER, KATHRYN TUNYASUVUNAKOOL, 
REMARK   1  AUTH 3 RUSS BATES, AUGUSTIN ZIDEK, ANNA POTAPENKO, ALEX BRIDGLAND,  
REMARK   1  AUTH 4 CLEMENS MEYER, SIMON A A KOHL, ANDREW J BALLARD,             
REMARK   1  AUTH 5 ANDREW COWIE, BERNARDINO ROMERA-PAREDES, STANISLAV NIKOLOV,  
REMARK   1  AUTH 6 RISHUB JAIN, JONAS ADLER, TREVOR BACK, STIG PETERSEN,        
REMARK   1  AUTH 7 DAVID REIMAN, ELLEN CLANCY, MICHAL ZIELINSKI,                
REMARK   1  AUTH 8 MARTIN STEINEGGER, MICHALINA PACHOLSKA, TAMAS BERGHAMMER,    
REMARK   1  AUTH 9 DAVID SILVER, ORIOL VINYALS, ANDREW W SENIOR,                
REMARK   1  AUTH10 KORAY KAVUKCUOGLU, PUSHMEET KOHLI, DEMIS HASSABIS            
REMARK   1  TITL   HIGHLY ACCURATE PROTEIN STRUCTURE PREDICTION WITH ALPHAFOLD  
REMARK   1  REF    NATURE                        V. 596   583 2021              
REMARK   1  REFN                   ISSN 0028-0836                               
REMARK   1  PMID   34265844                                                     
REMARK   1  DOI    10.1038/s41586-021-03819-2                                   
REMARK   1                                                                      
REMARK   1 DISCLAIMERS                                                          
REMARK   1 ALPHAFOLD DATA, COPYRIGHT (2021) DEEPMIND TECHNOLOGIES LIMITED. THE  
REMARK   1 INFORMATION PROVIDED IS THEORETICAL MODELLING ONLY AND CAUTION SHOULD
REMARK   1 BE EXERCISED IN ITS USE. IT IS PROVIDED "AS-IS" WITHOUT ANY WARRANTY 
REMARK   1 OF ANY KIND, WHETHER EXPRESSED OR IMPLIED. NO WARRANTY IS GIVEN THAT 
REMARK   1 USE OF THE INFORMATION SHALL NOT INFRINGE THE RIGHTS OF ANY THIRD    
REMARK   1 PARTY. THE INFORMATION IS NOT INTENDED TO BE A SUBSTITUTE FOR        
REMARK   1 PROFESSIONAL MEDICAL ADVICE, DIAGNOSIS, OR TREATMENT, AND DOES NOT   
REMARK   1 CONSTITUTE MEDICAL OR OTHER PROFESSIONAL ADVICE. IT IS AVAILABLE FOR 
REMARK   1 ACADEMIC AND COMMERCIAL PURPOSES, UNDER CC-BY 4.0 LICENCE.           
DBREF  XXXX A    1   394  UNP    Q0E8M7   Q0E8M7_DROME     1    394             
SEQRES   1 A  394  MET ASN ASN SER ARG ILE LEU ARG THR THR ASN VAL LEU          
SEQRES   2 A  394  LEU LEU LEU ILE GLY TYR GLN ARG HIS TRP PHE GLU LYS          
SEQRES   3 A  394  LYS SER HIS ARG PHE ARG VAL SER LEU PRO SER VAL VAL          
SEQRES   4 A  394  TYR ILE PHE VAL LEU GLY VAL LEU TYR ALA ALA CYS PHE          
SEQRES   5 A  394  SER GLN HIS PHE ASP LYS THR SER SER THR LEU ASN VAL          
SEQRES   6 A  394  LEU LYS GLU ILE SER PRO PHE LEU PHE GLY LEU ILE ARG          
SEQRES   7 A  394  VAL GLN LEU ALA LEU GLY ALA LYS ALA PHE ALA TYR ALA          
SEQRES   8 A  394  ILE TYR SER SER VAL LYS SER VAL GLY ALA LEU ASN SER          
SEQRES   9 A  394  LEU LEU LYS ALA LEU PRO THR ARG ASN SER GLU PHE ASN          
SEQRES  10 A  394  LYS ASP GLU ALA LEU ALA TYR LEU LEU LEU THR SER THR          
SEQRES  11 A  394  PHE GLY ILE LEU PHE CYS PHE ALA ALA TYR ILE ALA TYR          
SEQRES  12 A  394  GLU MET LYS PHE GLU LEU PRO PRO LEU PRO ASP ALA MET          
SEQRES  13 A  394  LEU GLY MET ALA LEU PHE LEU PRO HIS LEU ILE LEU ALA          
SEQRES  14 A  394  GLY SER VAL ARG LEU TYR THR VAL LEU SER TRP LEU SER          
SEQRES  15 A  394  ARG GLY GLN LEU LYS GLU LEU LYS LYS ASN ALA GLU GLU          
SEQRES  16 A  394  GLU LEU ARG ALA ASN LEU THR LYS GLU PRO ALA ASN ILE          
SEQRES  17 A  394  ALA SER ALA LEU PHE THR VAL SER THR GLU SER LEU GLU          
SEQRES  18 A  394  ASN LEU LYS THR LYS LEU GLU ILE LEU GLU ALA ASN PHE          
SEQRES  19 A  394  CYS ILE PHE ALA GLN SER LEU ARG HIS SER MET VAL PHE          
SEQRES  20 A  394  LEU PHE ALA MET HIS ALA ASN CYS LEU LEU GLY GLY PHE          
SEQRES  21 A  394  TYR THR LEU THR TYR TYR TRP ASN THR TRP TYR VAL LEU          
SEQRES  22 A  394  PHE GLU ASP ARG LYS ARG ARG ILE PHE TYR ALA ALA ASN          
SEQRES  23 A  394  ALA SER ILE TYR ALA CYS ILE ALA SER ASP TYR ILE GLY          
SEQRES  24 A  394  LEU MET VAL VAL LEU PHE MET MET ASN ILE GLU ARG ARG          
SEQRES  25 A  394  ASN PHE ILE GLU ALA ILE ASP LEU LEU LEU ALA GLN ARG          
SEQRES  26 A  394  LYS LEU PHE SER LYS LYS LEU ARG PRO ILE ALA LYS ASP          
SEQRES  27 A  394  LEU ARG GLY VAL LEU LYS MET LYS CYS PHE LYS PHE GLN          
SEQRES  28 A  394  PRO ASN ILE ILE TYR ILE SER LEU MET VAL CYS LEU GLN          
SEQRES  29 A  394  ILE ILE ILE ILE THR LEU ILE VAL THR VAL HIS TYR LEU          
SEQRES  30 A  394  ARG ASP GLU ILE LEU LEU LEU LYS GLU GLU LEU SER SER          
SEQRES  31 A  394  THR ASP ASP THR                                              
CRYST1    1.000    1.000    1.000  90.00  90.00  90.00 P 1           1          
ORIGX1      1.000000  0.000000  0.000000        0.00000                         
ORIGX2      0.000000  1.000000  0.000000        0.00000                         
ORIGX3      0.000000  0.000000  1.000000        0.00000                         
SCALE1      1.000000  0.000000  0.000000        0.00000                         
SCALE2      0.000000  1.000000  0.000000        0.00000                         
SCALE3      0.000000  0.000000  1.000000        0.00000                         
MODEL        1                                                                  
ATOM      1  N   MET A   1     -20.902   4.902   6.542  1.00 74.19           N  
ATOM      2  CA  MET A   1     -19.891   4.384   5.605  1.00 74.19           C  
ATOM      3  C   MET A   1     -20.210   2.933   5.304  1.00 74.19           C  
ATOM      4  CB  MET A   1     -18.476   4.544   6.176  1.00 74.19           C  
ATOM      5  O   MET A   1     -20.348   2.146   6.239  1.00 74.19           O  
ATOM      6  CG  MET A   1     -17.415   4.094   5.172  1.00 74.19           C  
ATOM      7  SD  MET A   1     -15.726   4.596   5.592  1.00 74.19           S  
ATOM      8  CE  MET A   1     -15.404   3.494   6.991  1.00 74.19           C  
ATOM      9  N   ASN A   2     -20.354   2.584   4.024  1.00 81.94           N  
ATOM     10  CA  ASN A   2     -20.634   1.209   3.627  1.00 81.94           C  
ATOM     11  C   ASN A   2     -19.326   0.416   3.475  1.00 81.94           C  
ATOM     12  CB  ASN A   2     -21.506   1.221   2.364  1.00 81.94           C  
ATOM     13  O   ASN A   2     -18.729   0.356   2.398  1.00 81.94           O  
ATOM     14  CG  ASN A   2     -22.065  -0.156   2.049  1.00 81.94           C  
ATOM     15  ND2 ASN A   2     -23.271  -0.208   1.533  1.00 81.94           N  
ATOM     16  OD1 ASN A   2     -21.449  -1.193   2.266  1.00 81.94           O  
ATOM     17  N   ASN A   3     -18.892  -0.225   4.564  1.00 81.62           N  
ATOM     18  CA  ASN A   3     -17.640  -0.989   4.613  1.00 81.62           C  
ATOM     19  C   ASN A   3     -17.577  -2.076   3.530  1.00 81.62           C  
ATOM     20  CB  ASN A   3     -17.499  -1.617   6.013  1.00 81.62           C  
ATOM     21  O   ASN A   3     -16.537  -2.287   2.913  1.00 81.62           O  
ATOM     22  CG  ASN A   3     -17.385  -0.591   7.127  1.00 81.62           C  
ATOM     23  ND2 ASN A   3     -17.679  -0.971   8.346  1.00 81.62           N  
ATOM     24  OD1 ASN A   3     -17.063   0.564   6.913  1.00 81.62           O  
ATOM     25  N   SER A   4     -18.705  -2.737   3.242  1.00 81.12           N  
ATOM     26  CA  SER A   4     -18.762  -3.786   2.222  1.00 81.12           C  
ATOM     27  C   SER A   4     -18.516  -3.255   0.811  1.00 81.12           C  
ATOM     28  CB  SER A   4     -20.126  -4.480   2.246  1.00 81.12           C  
ATOM     29  O   SER A   4     -17.988  -4.002  -0.015  1.00 81.12           O  
ATOM     30  OG  SER A   4     -20.182  -5.443   1.209  1.00 81.12           O  
ATOM     31  N   ARG A   5     -18.940  -2.023   0.505  1.00 83.88           N  
ATOM     32  CA  ARG A   5     -18.715  -1.426  -0.815  1.00 83.88           C  
ATOM     33  C   ARG A   5     -17.240  -1.088  -0.991  1.00 83.88           C  
ATOM     34  CB  ARG A   5     -19.623  -0.202  -1.016  1.00 83.88           C  
ATOM     35  O   ARG A   5     -16.643  -1.534  -1.966  1.00 83.88           O  
ATOM     36  CG  ARG A   5     -19.679   0.171  -2.506  1.00 83.88           C  
ATOM     37  CD  ARG A   5     -20.442   1.473  -2.763  1.00 83.88           C  
ATOM     38  NE  ARG A   5     -21.876   1.390  -2.419  1.00 83.88           N  
ATOM     39  NH1 ARG A   5     -22.122   3.565  -1.704  1.00 83.88           N  
ATOM     40  NH2 ARG A   5     -23.923   2.287  -1.975  1.00 83.88           N  
ATOM     41  CZ  ARG A   5     -22.625   2.412  -2.036  1.00 83.88           C  
ATOM     42  N   ILE A   6     -16.650  -0.428   0.007  1.00 84.50           N  
ATOM     43  CA  ILE A   6     -15.226  -0.076   0.026  1.00 84.50           C  
ATOM     44  C   ILE A   6     -14.367  -1.329  -0.149  1.00 84.50           C  
ATOM     45  CB  ILE A   6     -14.870   0.692   1.317  1.00 84.50           C  
ATOM     46  O   ILE A   6     -13.562  -1.388  -1.070  1.00 84.50           O  
ATOM     47  CG1 ILE A   6     -15.649   2.024   1.368  1.00 84.50           C  
ATOM     48  CG2 ILE A   6     -13.353   0.958   1.397  1.00 84.50           C  
ATOM     49  CD1 ILE A   6     -15.545   2.726   2.723  1.00 84.50           C  
ATOM     50  N   LEU A   7     -14.604  -2.370   0.653  1.00 85.12           N  
ATOM     51  CA  LEU A   7     -13.833  -3.617   0.597  1.00 85.12           C  
ATOM     52  C   LEU A   7     -13.935  -4.332  -0.754  1.00 85.12           C  
ATOM     53  CB  LEU A   7     -14.326  -4.549   1.711  1.00 85.12           C  
ATOM     54  O   LEU A   7     -12.954  -4.916  -1.211  1.00 85.12           O  
ATOM     55  CG  LEU A   7     -13.915  -4.088   3.119  1.00 85.12           C  
ATOM     56  CD1 LEU A   7     -14.764  -4.846   4.133  1.00 85.12           C  
ATOM     57  CD2 LEU A   7     -12.431  -4.351   3.386  1.00 85.12           C  
ATOM     58  N   ARG A   8     -15.095  -4.274  -1.421  1.00 84.88           N  
ATOM     59  CA  ARG A   8     -15.258  -4.842  -2.766  1.00 84.88           C  
ATOM     60  C   ARG A   8     -14.440  -4.064  -3.795  1.00 84.88           C  
ATOM     61  CB  ARG A   8     -16.746  -4.895  -3.134  1.00 84.88           C  
ATOM     62  O   ARG A   8     -13.746  -4.689  -4.591  1.00 84.88           O  
ATOM     63  CG  ARG A   8     -16.971  -5.656  -4.449  1.00 84.88           C  
ATOM     64  CD  ARG A   8     -18.462  -5.709  -4.790  1.00 84.88           C  
ATOM     65  NE  ARG A   8     -18.702  -6.451  -6.042  1.00 84.88           N  
ATOM     66  NH1 ARG A   8     -20.981  -6.182  -6.136  1.00 84.88           N  
ATOM     67  NH2 ARG A   8     -19.949  -7.336  -7.737  1.00 84.88           N  
ATOM     68  CZ  ARG A   8     -19.870  -6.657  -6.629  1.00 84.88           C  
ATOM     69  N   THR A   9     -14.494  -2.735  -3.761  1.00 85.06           N  
ATOM     70  CA  THR A   9     -13.706  -1.875  -4.656  1.00 85.06           C  
ATOM     71  C   THR A   9     -12.209  -2.056  -4.411  1.00 85.06           C  
ATOM     72  CB  THR A   9     -14.099  -0.403  -4.478  1.00 85.06           C  
ATOM     73  O   THR A   9     -11.450  -2.248  -5.357  1.00 85.06           O  
ATOM     74  CG2 THR A   9     -13.467   0.500  -5.532  1.00 85.06           C  
ATOM     75  OG1 THR A   9     -15.495  -0.268  -4.621  1.00 85.06           O  
ATOM     76  N   THR A  10     -11.784  -2.101  -3.145  1.00 85.81           N  
ATOM     77  CA  THR A  10     -10.405  -2.416  -2.757  1.00 85.81           C  
ATOM     78  C   THR A  10      -9.977  -3.774  -3.299  1.00 85.81           C  
ATOM     79  CB  THR A  10     -10.258  -2.396  -1.229  1.00 85.81           C  
ATOM     80  O   THR A  10      -8.908  -3.879  -3.882  1.00 85.81           O  
ATOM     81  CG2 THR A  10      -8.837  -2.661  -0.744  1.00 85.81           C  
ATOM     82  OG1 THR A  10     -10.627  -1.139  -0.726  1.00 85.81           O  
ATOM     83  N   ASN A  11     -10.814  -4.804  -3.183  1.00 85.25           N  
ATOM     84  CA  ASN A  11     -10.499  -6.133  -3.698  1.00 85.25           C  
ATOM     85  C   ASN A  11     -10.299  -6.152  -5.224  1.00 85.25           C  
ATOM     86  CB  ASN A  11     -11.618  -7.080  -3.253  1.00 85.25           C  
ATOM     87  O   ASN A  11      -9.347  -6.762  -5.702  1.00 85.25           O  
ATOM     88  CG  ASN A  11     -11.328  -8.499  -3.672  1.00 85.25           C  
ATOM     89  ND2 ASN A  11     -12.280  -9.169  -4.272  1.00 85.25           N  
ATOM     90  OD1 ASN A  11     -10.265  -9.033  -3.446  1.00 85.25           O  
ATOM     91  N   VAL A  12     -11.157  -5.460  -5.985  1.00 84.88           N  
ATOM     92  CA  VAL A  12     -10.984  -5.310  -7.443  1.00 84.88           C  
ATOM     93  C   VAL A  12      -9.650  -4.636  -7.751  1.00 84.88           C  
ATOM     94  CB  VAL A  12     -12.149  -4.514  -8.066  1.00 84.88           C  
ATOM     95  O   VAL A  12      -8.892  -5.114  -8.590  1.00 84.88           O  
ATOM     96  CG1 VAL A  12     -11.915  -4.177  -9.544  1.00 84.88           C  
ATOM     97  CG2 VAL A  12     -13.453  -5.320  -7.982  1.00 84.88           C  
ATOM     98  N   LEU A  13      -9.324  -3.566  -7.029  1.00 83.88           N  
ATOM     99  CA  LEU A  13      -8.095  -2.820  -7.255  1.00 83.88           C  
ATOM    100  C   LEU A  13      -6.832  -3.620  -6.925  1.00 83.88           C  
ATOM    101  CB  LEU A  13      -8.152  -1.560  -6.396  1.00 83.88           C  
ATOM    102  O   LEU A  13      -5.861  -3.596  -7.675  1.00 83.88           O  
ATOM    103  CG  LEU A  13      -7.173  -0.512  -6.928  1.00 83.88           C  
ATOM    104  CD1 LEU A  13      -7.689   0.037  -8.262  1.00 83.88           C  
ATOM    105  CD2 LEU A  13      -7.124   0.605  -5.913  1.00 83.88           C  
ATOM    106  N   LEU A  14      -6.843  -4.343  -5.806  1.00 83.56           N  
ATOM    107  CA  LEU A  14      -5.720  -5.181  -5.399  1.00 83.56           C  
ATOM    108  C   LEU A  14      -5.535  -6.383  -6.325  1.00 83.56           C  
ATOM    109  CB  LEU A  14      -5.927  -5.661  -3.963  1.00 83.56           C  
ATOM    110  O   LEU A  14      -4.415  -6.877  -6.455  1.00 83.56           O  
ATOM    111  CG  LEU A  14      -5.929  -4.563  -2.897  1.00 83.56           C  
ATOM    112  CD1 LEU A  14      -6.319  -5.176  -1.559  1.00 83.56           C  
ATOM    113  CD2 LEU A  14      -4.562  -3.911  -2.753  1.00 83.56           C  
ATOM    114  N   LEU A  15      -6.612  -6.842  -6.970  1.00 83.25           N  
ATOM    115  CA  LEU A  15      -6.532  -7.828  -8.037  1.00 83.25           C  
ATOM    116  C   LEU A  15      -5.870  -7.226  -9.279  1.00 83.25           C  
ATOM    117  CB  LEU A  15      -7.923  -8.418  -8.303  1.00 83.25           C  
ATOM    118  O   LEU A  15      -4.915  -7.815  -9.760  1.00 83.25           O  
ATOM    119  CG  LEU A  15      -7.870  -9.603  -9.289  1.00 83.25           C  
ATOM    120  CD1 LEU A  15      -8.726 -10.753  -8.760  1.00 83.25           C  
ATOM    121  CD2 LEU A  15      -8.383  -9.216 -10.676  1.00 83.25           C  
ATOM    122  N   LEU A  16      -6.277  -6.034  -9.733  1.00 81.69           N  
ATOM    123  CA  LEU A  16      -5.637  -5.349 -10.872  1.00 81.69           C  
ATOM    124  C   LEU A  16      -4.130  -5.141 -10.655  1.00 81.69           C  
ATOM    125  CB  LEU A  16      -6.326  -3.992 -11.119  1.00 81.69           C  
ATOM    126  O   LEU A  16      -3.330  -5.384 -11.552  1.00 81.69           O  
ATOM    127  CG  LEU A  16      -7.758  -4.086 -11.670  1.00 81.69           C  
ATOM    128  CD1 LEU A  16      -8.398  -2.696 -11.677  1.00 81.69           C  
ATOM    129  CD2 LEU A  16      -7.790  -4.641 -13.094  1.00 81.69           C  
ATOM    130  N   ILE A  17      -3.742  -4.769  -9.436  1.00 78.25           N  
ATOM    131  CA  ILE A  17      -2.347  -4.556  -9.022  1.00 78.25           C  
ATOM    132  C   ILE A  17      -1.558  -5.877  -8.851  1.00 78.25           C  
ATOM    133  CB  ILE A  17      -2.382  -3.668  -7.754  1.00 78.25           C  
ATOM    134  O   ILE A  17      -0.335  -5.861  -8.737  1.00 78.25           O  
ATOM    135  CG1 ILE A  17      -2.760  -2.221  -8.140  1.00 78.25           C  
ATOM    136  CG2 ILE A  17      -1.069  -3.701  -6.973  1.00 78.25           C  
ATOM    137  CD1 ILE A  17      -3.050  -1.303  -6.943  1.00 78.25           C  
ATOM    138  N   GLY A  18      -2.228  -7.034  -8.835  1.00 75.25           N  
ATOM    139  CA  GLY A  18      -1.577  -8.341  -8.693  1.00 75.25           C  
ATOM    140  C   GLY A  18      -1.217  -8.733  -7.256  1.00 75.25           C  
ATOM    141  O   GLY A  18      -0.484  -9.695  -7.048  1.00 75.25           O  
ATOM    142  N   TYR A  19      -1.734  -8.019  -6.252  1.00 77.00           N  
ATOM    143  CA  TYR A  19      -1.459  -8.293  -4.838  1.00 77.00           C  
ATOM    144  C   TYR A  19      -2.398  -9.356  -4.234  1.00 77.00           C  
ATOM    145  CB  TYR A  19      -1.521  -6.969  -4.058  1.00 77.00           C  
ATOM    146  O   TYR A  19      -2.003 -10.116  -3.347  1.00 77.00           O  
ATOM    147  CG  TYR A  19      -1.176  -7.116  -2.587  1.00 77.00           C  
ATOM    148  CD1 TYR A  19      -2.189  -7.115  -1.609  1.00 77.00           C  
ATOM    149  CD2 TYR A  19       0.163  -7.321  -2.203  1.00 77.00           C  
ATOM    150  CE1 TYR A  19      -1.862  -7.311  -0.254  1.00 77.00           C  
ATOM    151  CE2 TYR A  19       0.490  -7.547  -0.853  1.00 77.00           C  
ATOM    152  OH  TYR A  19      -0.204  -7.687   1.443  1.00 77.00           O  
ATOM    153  CZ  TYR A  19      -0.521  -7.524   0.128  1.00 77.00           C  
ATOM    154  N   GLN A  20      -3.656  -9.428  -4.687  1.00 74.62           N  
ATOM    155  CA  GLN A  20      -4.708 -10.149  -3.961  1.00 74.62           C  
ATOM    156  C   GLN A  20      -5.176 -11.454  -4.627  1.00 74.62           C  
ATOM    157  CB  GLN A  20      -5.858  -9.179  -3.703  1.00 74.62           C  
ATOM    158  O   GLN A  20      -5.810 -11.451  -5.678  1.00 74.62           O  
ATOM    159  CG  GLN A  20      -6.936  -9.760  -2.785  1.00 74.62           C  
ATOM    160  CD  GLN A  20      -7.087  -9.049  -1.447  1.00 74.62           C  
ATOM    161  NE2 GLN A  20      -8.224  -9.224  -0.832  1.00 74.62           N  
ATOM    162  OE1 GLN A  20      -6.204  -8.407  -0.905  1.00 74.62           O  
ATOM    163  N   ARG A  21      -4.956 -12.581  -3.929  1.00 73.94           N  
ATOM    164  CA  ARG A  21      -5.468 -13.927  -4.289  1.00 73.94           C  
ATOM    165  C   ARG A  21      -6.854 -14.261  -3.744  1.00 73.94           C  
ATOM    166  CB  ARG A  21      -4.473 -15.006  -3.826  1.00 73.94           C  
ATOM    167  O   ARG A  21      -7.485 -15.218  -4.190  1.00 73.94           O  
ATOM    168  CG  ARG A  21      -3.285 -15.039  -4.782  1.00 73.94           C  
ATOM    169  CD  ARG A  21      -2.307 -16.171  -4.540  1.00 73.94           C  
ATOM    170  NE  ARG A  21      -1.303 -15.813  -3.538  1.00 73.94           N  
ATOM    171  NH1 ARG A  21      -0.067 -17.734  -3.783  1.00 73.94           N  
ATOM    172  NH2 ARG A  21       0.325 -16.356  -2.103  1.00 73.94           N  
ATOM    173  CZ  ARG A  21      -0.346 -16.625  -3.162  1.00 73.94           C  
ATOM    174  N   HIS A  22      -7.304 -13.514  -2.744  1.00 75.88           N  
ATOM    175  CA  HIS A  22      -8.531 -13.808  -2.020  1.00 75.88           C  
ATOM    176  C   HIS A  22      -9.606 -12.807  -2.409  1.00 75.88           C  
ATOM    177  CB  HIS A  22      -8.277 -13.825  -0.512  1.00 75.88           C  
ATOM    178  O   HIS A  22      -9.422 -11.604  -2.248  1.00 75.88           O  
ATOM    179  CG  HIS A  22      -7.215 -14.809  -0.103  1.00 75.88           C  
ATOM    180  CD2 HIS A  22      -7.420 -16.035   0.467  1.00 75.88           C  
ATOM    181  ND1 HIS A  22      -5.853 -14.637  -0.221  1.00 75.88           N  
ATOM    182  CE1 HIS A  22      -5.254 -15.736   0.263  1.00 75.88           C  
ATOM    183  NE2 HIS A  22      -6.170 -16.612   0.700  1.00 75.88           N  
ATOM    184  N   TRP A  23     -10.735 -13.309  -2.890  1.00 79.88           N  
ATOM    185  CA  TRP A  23     -11.876 -12.505  -3.275  1.00 79.88           C  
ATOM    186  C   TRP A  23     -12.757 -12.190  -2.070  1.00 79.88           C  
ATOM    187  CB  TRP A  23     -12.653 -13.230  -4.366  1.00 79.88           C  
ATOM    188  O   TRP A  23     -13.049 -13.063  -1.249  1.00 79.88           O  
ATOM    189  CG  TRP A  23     -13.761 -12.441  -4.969  1.00 79.88           C  
ATOM    190  CD1 TRP A  23     -15.062 -12.501  -4.614  1.00 79.88           C  
ATOM    191  CD2 TRP A  23     -13.672 -11.446  -6.027  1.00 79.88           C  
ATOM    192  CE2 TRP A  23     -14.975 -10.912  -6.250  1.00 79.88           C  
ATOM    193  CE3 TRP A  23     -12.613 -10.926  -6.804  1.00 79.88           C  
ATOM    194  NE1 TRP A  23     -15.785 -11.603  -5.372  1.00 79.88           N  
ATOM    195  CH2 TRP A  23     -14.144  -9.402  -7.946  1.00 79.88           C  
ATOM    196  CZ2 TRP A  23     -15.220  -9.906  -7.195  1.00 79.88           C  
ATOM    197  CZ3 TRP A  23     -12.847  -9.907  -7.746  1.00 79.88           C  
ATOM    198  N   PHE A  24     -13.200 -10.939  -1.975  1.00 79.50           N  
ATOM    199  CA  PHE A  24     -14.148 -10.510  -0.957  1.00 79.50           C  
ATOM    200  C   PHE A  24     -15.560 -10.996  -1.296  1.00 79.50           C  
ATOM    201  CB  PHE A  24     -14.124  -8.986  -0.823  1.00 79.50           C  
ATOM    202  O   PHE A  24     -16.177 -10.544  -2.265  1.00 79.50           O  
ATOM    203  CG  PHE A  24     -15.044  -8.491   0.269  1.00 79.50           C  
ATOM    204  CD1 PHE A  24     -16.216  -7.796  -0.075  1.00 79.50           C  
ATOM    205  CD2 PHE A  24     -14.755  -8.760   1.621  1.00 79.50           C  
ATOM    206  CE1 PHE A  24     -17.092  -7.356   0.928  1.00 79.50           C  
ATOM    207  CE2 PHE A  24     -15.638  -8.322   2.624  1.00 79.50           C  
ATOM    208  CZ  PHE A  24     -16.799  -7.614   2.276  1.00 79.50           C  
ATOM    209  N   GLU A  25     -16.106 -11.886  -0.473  1.00 78.88           N  
ATOM    210  CA  GLU A  25     -17.472 -12.366  -0.618  1.00 78.88           C  
ATOM    211  C   GLU A  25     -18.424 -11.554   0.271  1.00 78.88           C  
ATOM    212  CB  GLU A  25     -17.514 -13.869  -0.337  1.00 78.88           C  
ATOM    213  O   GLU A  25     -18.421 -11.660   1.498  1.00 78.88           O  
ATOM    214  CG  GLU A  25     -18.915 -14.443  -0.593  1.00 78.88           C  
ATOM    215  CD  GLU A  25     -19.005 -15.944  -0.298  1.00 78.88           C  
ATOM    216  OE1 GLU A  25     -19.949 -16.578  -0.801  1.00 78.88           O  
ATOM    217  OE2 GLU A  25     -18.205 -16.448   0.525  1.00 78.88           O  
ATOM    218  N   LYS A  26     -19.296 -10.759  -0.366  1.00 75.69           N  
ATOM    219  CA  LYS A  26     -20.255  -9.884   0.331  1.00 75.69           C  
ATOM    220  C   LYS A  26     -21.195 -10.652   1.268  1.00 75.69           C  
ATOM    221  CB  LYS A  26     -21.031  -9.043  -0.703  1.00 75.69           C  
ATOM    222  O   LYS A  26     -21.492 -10.152   2.346  1.00 75.69           O  
ATOM    223  CG  LYS A  26     -22.048  -8.098  -0.037  1.00 75.69           C  
ATOM    224  CD  LYS A  26     -22.716  -7.128  -1.025  1.00 75.69           C  
ATOM    225  CE  LYS A  26     -23.653  -6.194  -0.243  1.00 75.69           C  
ATOM    226  NZ  LYS A  26     -24.504  -5.349  -1.122  1.00 75.69           N  
ATOM    227  N   LYS A  27     -21.656 -11.845   0.864  1.00 74.00           N  
ATOM    228  CA  LYS A  27     -22.622 -12.654   1.633  1.00 74.00           C  
ATOM    229  C   LYS A  27     -22.034 -13.172   2.946  1.00 74.00           C  
ATOM    230  CB  LYS A  27     -23.134 -13.842   0.796  1.00 74.00           C  
ATOM    231  O   LYS A  27     -22.711 -13.147   3.963  1.00 74.00           O  
ATOM    232  CG  LYS A  27     -24.034 -13.433  -0.382  1.00 74.00           C  
ATOM    233  CD  LYS A  27     -24.609 -14.683  -1.072  1.00 74.00           C  
ATOM    234  CE  LYS A  27     -25.531 -14.317  -2.245  1.00 74.00           C  
ATOM    235  NZ  LYS A  27     -26.121 -15.526  -2.883  1.00 74.00           N  
ATOM    236  N   SER A  28     -20.782 -13.625   2.922  1.00 71.25           N  
ATOM    237  CA  SER A  28     -20.107 -14.198   4.092  1.00 71.25           C  
ATOM    238  C   SER A  28     -19.269 -13.176   4.871  1.00 71.25           C  
ATOM    239  CB  SER A  28     -19.284 -15.415   3.652  1.00 71.25           C  
ATOM    240  O   SER A  28     -18.763 -13.506   5.942  1.00 71.25           O  
ATOM    241  OG  SER A  28     -18.248 -15.030   2.776  1.00 71.25           O  
ATOM    242  N   HIS A  29     -19.133 -11.950   4.342  1.00 75.81           N  
ATOM    243  CA  HIS A  29     -18.296 -10.861   4.857  1.00 75.81           C  
ATOM    244  C   HIS A  29     -16.857 -11.310   5.155  1.00 75.81           C  
ATOM    245  CB  HIS A  29     -18.996 -10.127   6.014  1.00 75.81           C  
ATOM    246  O   HIS A  29     -16.276 -10.979   6.188  1.00 75.81           O  
ATOM    247  CG  HIS A  29     -18.541  -8.695   6.144  1.00 75.81           C  
ATOM    248  CD2 HIS A  29     -17.799  -8.138   7.151  1.00 75.81           C  
ATOM    249  ND1 HIS A  29     -18.807  -7.696   5.237  1.00 75.81           N  
ATOM    250  CE1 HIS A  29     -18.226  -6.567   5.677  1.00 75.81           C  
ATOM    251  NE2 HIS A  29     -17.598  -6.787   6.835  1.00 75.81           N  
ATOM    252  N   ARG A  30     -16.299 -12.134   4.260  1.00 79.31           N  
ATOM    253  CA  ARG A  30     -14.976 -12.753   4.395  1.00 79.31           C  
ATOM    254  C   ARG A  30     -14.263 -12.801   3.049  1.00 79.31           C  
ATOM    255  CB  ARG A  30     -15.107 -14.169   4.988  1.00 79.31           C  
ATOM    256  O   ARG A  30     -14.885 -12.871   1.991  1.00 79.31           O  
ATOM    257  CG  ARG A  30     -15.500 -14.160   6.475  1.00 79.31           C  
ATOM    258  CD  ARG A  30     -15.748 -15.582   6.989  1.00 79.31           C  
ATOM    259  NE  ARG A  30     -16.462 -15.568   8.282  1.00 79.31           N  
ATOM    260  NH1 ARG A  30     -16.308 -17.814   8.756  1.00 79.31           N  
ATOM    261  NH2 ARG A  30     -17.510 -16.487  10.086  1.00 79.31           N  
ATOM    262  CZ  ARG A  30     -16.754 -16.618   9.031  1.00 79.31           C  
ATOM    263  N   PHE A  31     -12.943 -12.808   3.108  1.00 78.94           N  
ATOM    264  CA  PHE A  31     -12.069 -13.115   1.990  1.00 78.94           C  
ATOM    265  C   PHE A  31     -11.905 -14.628   1.860  1.00 78.94           C  
ATOM    266  CB  PHE A  31     -10.737 -12.395   2.194  1.00 78.94           C  
ATOM    267  O   PHE A  31     -11.528 -15.306   2.821  1.00 78.94           O  
ATOM    268  CG  PHE A  31     -10.850 -10.906   1.967  1.00 78.94           C  
ATOM    269  CD1 PHE A  31     -10.788 -10.395   0.662  1.00 78.94           C  
ATOM    270  CD2 PHE A  31     -11.035 -10.028   3.048  1.00 78.94           C  
ATOM    271  CE1 PHE A  31     -10.860  -9.010   0.443  1.00 78.94           C  
ATOM    272  CE2 PHE A  31     -11.096  -8.639   2.825  1.00 78.94           C  
ATOM    273  CZ  PHE A  31     -11.002  -8.128   1.523  1.00 78.94           C  
ATOM    274  N   ARG A  32     -12.185 -15.149   0.664  1.00 81.88           N  
ATOM    275  CA  ARG A  32     -12.013 -16.560   0.300  1.00 81.88           C  
ATOM    276  C   ARG A  32     -11.107 -16.676  -0.913  1.00 81.88           C  
ATOM    277  CB  ARG A  32     -13.375 -17.215   0.024  1.00 81.88           C  
ATOM    278  O   ARG A  32     -11.074 -15.776  -1.747  1.00 81.88           O  
ATOM    279  CG  ARG A  32     -14.210 -17.367   1.303  1.00 81.88           C  
ATOM    280  CD  ARG A  32     -15.490 -18.147   0.996  1.00 81.88           C  
ATOM    281  NE  ARG A  32     -16.253 -18.462   2.220  1.00 81.88           N  
ATOM    282  NH1 ARG A  32     -18.186 -19.112   1.168  1.00 81.88           N  
ATOM    283  NH2 ARG A  32     -17.963 -19.477   3.345  1.00 81.88           N  
ATOM    284  CZ  ARG A  32     -17.459 -19.010   2.238  1.00 81.88           C  
ATOM    285  N   VAL A  33     -10.366 -17.774  -1.014  1.00 81.19           N  
ATOM    286  CA  VAL A  33      -9.580 -18.060  -2.220  1.00 81.19           C  
ATOM    287  C   VAL A  33     -10.533 -18.130  -3.410  1.00 81.19           C  
ATOM    288  CB  VAL A  33      -8.775 -19.363  -2.083  1.00 81.19           C  
ATOM    289  O   VAL A  33     -11.575 -18.777  -3.338  1.00 81.19           O  
ATOM    290  CG1 VAL A  33      -7.960 -19.651  -3.349  1.00 81.19           C  
ATOM    291  CG2 VAL A  33      -7.789 -19.270  -0.912  1.00 81.19           C  
ATOM    292  N   SER A  34     -10.185 -17.430  -4.484  1.00 80.62           N  
ATOM    293  CA  SER A  34     -10.963 -17.398  -5.719  1.00 80.62           C  
ATOM    294  C   SER A  34     -10.110 -17.933  -6.853  1.00 80.62           C  
ATOM    295  CB  SER A  34     -11.412 -15.967  -5.977  1.00 80.62           C  
ATOM    296  O   SER A  34      -8.998 -17.447  -7.065  1.00 80.62           O  
ATOM    297  OG  SER A  34     -12.013 -15.818  -7.243  1.00 80.62           O  
ATOM    298  N   LEU A  35     -10.623 -18.927  -7.581  1.00 80.81           N  
ATOM    299  CA  LEU A  35      -9.908 -19.547  -8.695  1.00 80.81           C  
ATOM    300  C   LEU A  35      -9.498 -18.509  -9.762  1.00 80.81           C  
ATOM    301  CB  LEU A  35     -10.734 -20.733  -9.235  1.00 80.81           C  
ATOM    302  O   LEU A  35      -8.312 -18.471 -10.082  1.00 80.81           O  
ATOM    303  CG  LEU A  35     -10.050 -21.501 -10.380  1.00 80.81           C  
ATOM    304  CD1 LEU A  35      -8.899 -22.355  -9.847  1.00 80.81           C  
ATOM    305  CD2 LEU A  35     -11.062 -22.413 -11.070  1.00 80.81           C  
ATOM    306  N   PRO A  36     -10.379 -17.593 -10.225  1.00 81.69           N  
ATOM    307  CA  PRO A  36      -9.977 -16.506 -11.122  1.00 81.69           C  
ATOM    308  C   PRO A  36      -8.809 -15.659 -10.602  1.00 81.69           C  
ATOM    309  CB  PRO A  36     -11.225 -15.635 -11.293  1.00 81.69           C  
ATOM    310  O   PRO A  36      -7.913 -15.305 -11.361  1.00 81.69           O  
ATOM    311  CG  PRO A  36     -12.378 -16.611 -11.098  1.00 81.69           C  
ATOM    312  CD  PRO A  36     -11.833 -17.621 -10.095  1.00 81.69           C  
ATOM    313  N   SER A  37      -8.783 -15.354  -9.302  1.00 80.25           N  
ATOM    314  CA  SER A  37      -7.719 -14.547  -8.690  1.00 80.25           C  
ATOM    315  C   SER A  37      -6.391 -15.305  -8.607  1.00 80.25           C  
ATOM    316  CB  SER A  37      -8.146 -14.098  -7.290  1.00 80.25           C  
ATOM    317  O   SER A  37      -5.329 -14.714  -8.792  1.00 80.25           O  
ATOM    318  OG  SER A  37      -9.397 -13.429  -7.333  1.00 80.25           O  
ATOM    319  N   VAL A  38      -6.439 -16.616  -8.352  1.00 83.19           N  
ATOM    320  CA  VAL A  38      -5.252 -17.485  -8.359  1.00 83.19           C  
ATOM    321  C   VAL A  38      -4.693 -17.619  -9.772  1.00 83.19           C  
ATOM    322  CB  VAL A  38      -5.574 -18.865  -7.756  1.00 83.19           C  
ATOM    323  O   VAL A  38      -3.491 -17.448  -9.953  1.00 83.19           O  
ATOM    324  CG1 VAL A  38      -4.398 -19.844  -7.875  1.00 83.19           C  
ATOM    325  CG2 VAL A  38      -5.903 -18.733  -6.262  1.00 83.19           C  
ATOM    326  N   VAL A  39      -5.555 -17.857 -10.764  1.00 85.75           N  
ATOM    327  CA  VAL A  39      -5.162 -17.938 -12.178  1.00 85.75           C  
ATOM    328  C   VAL A  39      -4.552 -16.617 -12.640  1.00 85.75           C  
ATOM    329  CB  VAL A  39      -6.357 -18.342 -13.064  1.00 85.75           C  
ATOM    330  O   VAL A  39      -3.479 -16.628 -13.231  1.00 85.75           O  
ATOM    331  CG1 VAL A  39      -6.019 -18.284 -14.559  1.00 85.75           C  
ATOM    332  CG2 VAL A  39      -6.801 -19.779 -12.755  1.00 85.75           C  
ATOM    333  N   TYR A  40      -5.163 -15.478 -12.306  1.00 84.81           N  
ATOM    334  CA  TYR A  40      -4.623 -14.163 -12.657  1.00 84.81           C  
ATOM    335  C   TYR A  40      -3.212 -13.944 -12.096  1.00 84.81           C  
ATOM    336  CB  TYR A  40      -5.578 -13.072 -12.159  1.00 84.81           C  
ATOM    337  O   TYR A  40      -2.309 -13.557 -12.831  1.00 84.81           O  
ATOM    338  CG  TYR A  40      -5.087 -11.673 -12.473  1.00 84.81           C  
ATOM    339  CD1 TYR A  40      -4.402 -10.924 -11.496  1.00 84.81           C  
ATOM    340  CD2 TYR A  40      -5.265 -11.141 -13.764  1.00 84.81           C  
ATOM    341  CE1 TYR A  40      -3.904  -9.645 -11.810  1.00 84.81           C  
ATOM    342  CE2 TYR A  40      -4.798  -9.846 -14.065  1.00 84.81           C  
ATOM    343  OH  TYR A  40      -3.725  -7.822 -13.372  1.00 84.81           O  
ATOM    344  CZ  TYR A  40      -4.130  -9.087 -13.083  1.00 84.81           C  
ATOM    345  N   ILE A  41      -2.990 -14.244 -10.813  1.00 83.12           N  
ATOM    346  CA  ILE A  41      -1.670 -14.078 -10.184  1.00 83.12           C  
ATOM    347  C   ILE A  41      -0.650 -15.079 -10.726  1.00 83.12           C  
ATOM    348  CB  ILE A  41      -1.813 -14.107  -8.646  1.00 83.12           C  
ATOM    349  O   ILE A  41       0.525 -14.741 -10.851  1.00 83.12           O  
ATOM    350  CG1 ILE A  41      -2.420 -12.738  -8.269  1.00 83.12           C  
ATOM    351  CG2 ILE A  41      -0.473 -14.332  -7.915  1.00 83.12           C  
ATOM    352  CD1 ILE A  41      -2.829 -12.537  -6.821  1.00 83.12           C  
ATOM    353  N   PHE A  42      -1.087 -16.284 -11.092  1.00 85.19           N  
ATOM    354  CA  PHE A  42      -0.237 -17.246 -11.785  1.00 85.19           C  
ATOM    355  C   PHE A  42       0.197 -16.721 -13.159  1.00 85.19           C  
ATOM    356  CB  PHE A  42      -0.963 -18.590 -11.884  1.00 85.19           C  
ATOM    357  O   PHE A  42       1.391 -16.689 -13.437  1.00 85.19           O  
ATOM    358  CG  PHE A  42      -0.142 -19.640 -12.597  1.00 85.19           C  
ATOM    359  CD1 PHE A  42      -0.366 -19.909 -13.960  1.00 85.19           C  
ATOM    360  CD2 PHE A  42       0.880 -20.316 -11.905  1.00 85.19           C  
ATOM    361  CE1 PHE A  42       0.428 -20.857 -14.627  1.00 85.19           C  
ATOM    362  CE2 PHE A  42       1.673 -21.264 -12.574  1.00 85.19           C  
ATOM    363  CZ  PHE A  42       1.447 -21.534 -13.934  1.00 85.19           C  
ATOM    364  N   VAL A  43      -0.740 -16.228 -13.978  1.00 87.00           N  
ATOM    365  CA  VAL A  43      -0.444 -15.613 -15.284  1.00 87.00           C  
ATOM    366  C   VAL A  43       0.499 -14.423 -15.123  1.00 87.00           C  
ATOM    367  CB  VAL A  43      -1.745 -15.191 -15.999  1.00 87.00           C  
ATOM    368  O   VAL A  43       1.494 -14.332 -15.834  1.00 87.00           O  
ATOM    369  CG1 VAL A  43      -1.484 -14.359 -17.262  1.00 87.00           C  
ATOM    370  CG2 VAL A  43      -2.551 -16.425 -16.427  1.00 87.00           C  
ATOM    371  N   LEU A  44       0.248 -13.552 -14.143  1.00 84.06           N  
ATOM    372  CA  LEU A  44       1.115 -12.416 -13.834  1.00 84.06           C  
ATOM    373  C   LEU A  44       2.533 -12.868 -13.438  1.00 84.06           C  
ATOM    374  CB  LEU A  44       0.460 -11.611 -12.700  1.00 84.06           C  
ATOM    375  O   LEU A  44       3.515 -12.248 -13.837  1.00 84.06           O  
ATOM    376  CG  LEU A  44       0.925 -10.146 -12.671  1.00 84.06           C  
ATOM    377  CD1 LEU A  44      -0.048  -9.250 -13.438  1.00 84.06           C  
ATOM    378  CD2 LEU A  44       0.981  -9.667 -11.224  1.00 84.06           C  
ATOM    379  N   GLY A  45       2.644 -13.967 -12.687  1.00 83.88           N  
ATOM    380  CA  GLY A  45       3.917 -14.586 -12.322  1.00 83.88           C  
ATOM    381  C   GLY A  45       4.659 -15.189 -13.517  1.00 83.88           C  
ATOM    382  O   GLY A  45       5.871 -15.021 -13.617  1.00 83.88           O  
ATOM    383  N   VAL A  46       3.950 -15.834 -14.448  1.00 86.50           N  
ATOM    384  CA  VAL A  46       4.528 -16.354 -15.701  1.00 86.50           C  
ATOM    385  C   VAL A  46       5.012 -15.209 -16.589  1.00 86.50           C  
ATOM    386  CB  VAL A  46       3.523 -17.248 -16.455  1.00 86.50           C  
ATOM    387  O   VAL A  46       6.136 -15.262 -17.082  1.00 86.50           O  
ATOM    388  CG1 VAL A  46       4.036 -17.665 -17.841  1.00 86.50           C  
ATOM    389  CG2 VAL A  46       3.246 -18.537 -15.670  1.00 86.50           C  
ATOM    390  N   LEU A  47       4.214 -14.147 -16.738  1.00 85.38           N  
ATOM    391  CA  LEU A  47       4.616 -12.935 -17.456  1.00 85.38           C  
ATOM    392  C   LEU A  47       5.860 -12.310 -16.821  1.00 85.38           C  
ATOM    393  CB  LEU A  47       3.455 -11.923 -17.462  1.00 85.38           C  
ATOM    394  O   LEU A  47       6.821 -12.003 -17.521  1.00 85.38           O  
ATOM    395  CG  LEU A  47       2.281 -12.298 -18.383  1.00 85.38           C  
ATOM    396  CD1 LEU A  47       1.124 -11.327 -18.140  1.00 85.38           C  
ATOM    397  CD2 LEU A  47       2.667 -12.227 -19.861  1.00 85.38           C  
ATOM    398  N   TYR A  48       5.883 -12.188 -15.492  1.00 84.25           N  
ATOM    399  CA  TYR A  48       7.050 -11.688 -14.775  1.00 84.25           C  
ATOM    400  C   TYR A  48       8.285 -12.565 -14.998  1.00 84.25           C  
ATOM    401  CB  TYR A  48       6.741 -11.584 -13.280  1.00 84.25           C  
ATOM    402  O   TYR A  48       9.359 -12.034 -15.255  1.00 84.25           O  
ATOM    403  CG  TYR A  48       7.890 -10.983 -12.499  1.00 84.25           C  
ATOM    404  CD1 TYR A  48       8.708 -11.790 -11.682  1.00 84.25           C  
ATOM    405  CD2 TYR A  48       8.173  -9.616 -12.647  1.00 84.25           C  
ATOM    406  CE1 TYR A  48       9.811 -11.225 -11.008  1.00 84.25           C  
ATOM    407  CE2 TYR A  48       9.259  -9.053 -11.964  1.00 84.25           C  
ATOM    408  OH  TYR A  48      11.156  -9.282 -10.534  1.00 84.25           O  
ATOM    409  CZ  TYR A  48      10.090  -9.850 -11.156  1.00 84.25           C  
ATOM    410  N   ALA A  49       8.146 -13.892 -14.943  1.00 84.50           N  
ATOM    411  CA  ALA A  49       9.241 -14.827 -15.184  1.00 84.50           C  
ATOM    412  C   ALA A  49       9.763 -14.750 -16.629  1.00 84.50           C  
ATOM    413  CB  ALA A  49       8.767 -16.241 -14.832  1.00 84.50           C  
ATOM    414  O   ALA A  49      10.975 -14.772 -16.836  1.00 84.50           O  
ATOM    415  N   ALA A  50       8.874 -14.595 -17.614  1.00 83.44           N  
ATOM    416  CA  ALA A  50       9.248 -14.384 -19.009  1.00 83.44           C  
ATOM    417  C   ALA A  50      10.046 -13.080 -19.174  1.00 83.44           C  
ATOM    418  CB  ALA A  50       7.982 -14.406 -19.875  1.00 83.44           C  
ATOM    419  O   ALA A  50      11.160 -13.105 -19.700  1.00 83.44           O  
ATOM    420  N   CYS A  51       9.547 -11.964 -18.633  1.00 81.19           N  
ATOM    421  CA  CYS A  51      10.259 -10.685 -18.644  1.00 81.19           C  
ATOM    422  C   CYS A  51      11.592 -10.755 -17.879  1.00 81.19           C  
ATOM    423  CB  CYS A  51       9.354  -9.599 -18.052  1.00 81.19           C  
ATOM    424  O   CYS A  51      12.603 -10.233 -18.338  1.00 81.19           O  
ATOM    425  SG  CYS A  51       7.859  -9.359 -19.049  1.00 81.19           S  
ATOM    426  N   PHE A  52      11.628 -11.440 -16.735  1.00 79.00           N  
ATOM    427  CA  PHE A  52      12.844 -11.668 -15.955  1.00 79.00           C  
ATOM    428  C   PHE A  52      13.876 -12.463 -16.761  1.00 79.00           C  
ATOM    429  CB  PHE A  52      12.471 -12.384 -14.648  1.00 79.00           C  
ATOM    430  O   PHE A  52      15.042 -12.083 -16.785  1.00 79.00           O  
ATOM    431  CG  PHE A  52      13.624 -12.647 -13.698  1.00 79.00           C  
ATOM    432  CD1 PHE A  52      14.453 -13.771 -13.877  1.00 79.00           C  
ATOM    433  CD2 PHE A  52      13.834 -11.798 -12.596  1.00 79.00           C  
ATOM    434  CE1 PHE A  52      15.497 -14.034 -12.973  1.00 79.00           C  
ATOM    435  CE2 PHE A  52      14.864 -12.078 -11.679  1.00 79.00           C  
ATOM    436  CZ  PHE A  52      15.706 -13.184 -11.875  1.00 79.00           C  
ATOM    437  N   SER A  53      13.462 -13.525 -17.461  1.00 79.38           N  
ATOM    438  CA  SER A  53      14.362 -14.373 -18.253  1.00 79.38           C  
ATOM    439  C   SER A  53      15.063 -13.607 -19.377  1.00 79.38           C  
ATOM    440  CB  SER A  53      13.616 -15.595 -18.800  1.00 79.38           C  
ATOM    441  O   SER A  53      16.258 -13.807 -19.588  1.00 79.38           O  
ATOM    442  OG  SER A  53      12.753 -15.282 -19.875  1.00 79.38           O  
ATOM    443  N   GLN A  54      14.377 -12.644 -20.003  1.00 74.88           N  
ATOM    444  CA  GLN A  54      14.978 -11.784 -21.026  1.00 74.88           C  
ATOM    445  C   GLN A  54      16.150 -10.947 -20.499  1.00 74.88           C  
ATOM    446  CB  GLN A  54      13.920 -10.854 -21.627  1.00 74.88           C  
ATOM    447  O   GLN A  54      17.065 -10.641 -21.255  1.00 74.88           O  
ATOM    448  CG  GLN A  54      12.987 -11.593 -22.591  1.00 74.88           C  
ATOM    449  CD  GLN A  54      12.116 -10.626 -23.380  1.00 74.88           C  
ATOM    450  NE2 GLN A  54      11.474 -11.082 -24.430  1.00 74.88           N  
ATOM    451  OE1 GLN A  54      11.980  -9.459 -23.059  1.00 74.88           O  
ATOM    452  N   HIS A  55      16.193 -10.635 -19.199  1.00 69.75           N  
ATOM    453  CA  HIS A  55      17.319  -9.906 -18.601  1.00 69.75           C  
ATOM    454  C   HIS A  55      18.577 -10.760 -18.394  1.00 69.75           C  
ATOM    455  CB  HIS A  55      16.907  -9.266 -17.281  1.00 69.75           C  
ATOM    456  O   HIS A  55      19.639 -10.245 -18.032  1.00 69.75           O  
ATOM    457  CG  HIS A  55      15.879  -8.185 -17.426  1.00 69.75           C  
ATOM    458  CD2 HIS A  55      16.071  -6.851 -17.194  1.00 69.75           C  
ATOM    459  ND1 HIS A  55      14.544  -8.368 -17.671  1.00 69.75           N  
ATOM    460  CE1 HIS A  55      13.940  -7.187 -17.551  1.00 69.75           C  
ATOM    461  NE2 HIS A  55      14.823  -6.234 -17.225  1.00 69.75           N  
ATOM    462  N   PHE A  56      18.467 -12.073 -18.587  1.00 71.06           N  
ATOM    463  CA  PHE A  56      19.587 -13.009 -18.523  1.00 71.06           C  
ATOM    464  C   PHE A  56      19.907 -13.630 -19.881  1.00 71.06           C  
ATOM    465  CB  PHE A  56      19.311 -14.061 -17.444  1.00 71.06           C  
ATOM    466  O   PHE A  56      20.881 -14.379 -19.986  1.00 71.06           O  
ATOM    467  CG  PHE A  56      19.246 -13.463 -16.054  1.00 71.06           C  
ATOM    468  CD1 PHE A  56      20.420 -13.297 -15.296  1.00 71.06           C  
ATOM    469  CD2 PHE A  56      18.018 -13.018 -15.540  1.00 71.06           C  
ATOM    470  CE1 PHE A  56      20.361 -12.696 -14.024  1.00 71.06           C  
ATOM    471  CE2 PHE A  56      17.962 -12.390 -14.287  1.00 71.06           C  
ATOM    472  CZ  PHE A  56      19.129 -12.241 -13.520  1.00 71.06           C  
ATOM    473  N   ASP A  57      19.132 -13.292 -20.909  1.00 70.25           N  
ATOM    474  CA  ASP A  57      19.376 -13.727 -22.268  1.00 70.25           C  
ATOM    475  C   ASP A  57      20.573 -12.970 -22.864  1.00 70.25           C  
ATOM    476  CB  ASP A  57      18.094 -13.574 -23.090  1.00 70.25           C  
ATOM    477  O   ASP A  57      20.614 -11.740 -22.904  1.00 70.25           O  
ATOM    478  CG  ASP A  57      18.174 -14.357 -24.398  1.00 70.25           C  
ATOM    479  OD1 ASP A  57      19.309 -14.666 -24.841  1.00 70.25           O  
ATOM    480  OD2 ASP A  57      17.108 -14.643 -24.965  1.00 70.25           O  
ATOM    481  N   LYS A  58      21.567 -13.731 -23.331  1.00 63.03           N  
ATOM    482  CA  LYS A  58      22.778 -13.200 -23.973  1.00 63.03           C  
ATOM    483  C   LYS A  58      22.499 -12.640 -25.368  1.00 63.03           C  
ATOM    484  CB  LYS A  58      23.850 -14.292 -24.060  1.00 63.03           C  
ATOM    485  O   LYS A  58      23.374 -11.990 -25.927  1.00 63.03           O  
ATOM    486  CG  LYS A  58      24.335 -14.776 -22.688  1.00 63.03           C  
ATOM    487  CD  LYS A  58      25.446 -15.809 -22.893  1.00 63.03           C  
ATOM    488  CE  LYS A  58      25.924 -16.365 -21.552  1.00 63.03           C  
ATOM    489  NZ  LYS A  58      26.959 -17.409 -21.760  1.00 63.03           N  
ATOM    490  N   THR A  59      21.324 -12.906 -25.933  1.00 62.50           N  
ATOM    491  CA  THR A  59      20.908 -12.403 -27.249  1.00 62.50           C  
ATOM    492  C   THR A  59      20.304 -10.996 -27.196  1.00 62.50           C  
ATOM    493  CB  THR A  59      19.922 -13.367 -27.921  1.00 62.50           C  
ATOM    494  O   THR A  59      20.170 -10.359 -28.238  1.00 62.50           O  
ATOM    495  CG2 THR A  59      20.477 -14.784 -28.076  1.00 62.50           C  
ATOM    496  OG1 THR A  59      18.727 -13.428 -27.194  1.00 62.50           O  
ATOM    497  N   SER A  60      19.987 -10.468 -26.004  1.00 61.59           N  
ATOM    498  CA  SER A  60      19.465  -9.106 -25.855  1.00 61.59           C  
ATOM    499  C   SER A  60      20.561  -8.069 -26.122  1.00 61.59           C  
ATOM    500  CB  SER A  60      18.861  -8.906 -24.462  1.00 61.59           C  
ATOM    501  O   SER A  60      21.483  -7.888 -25.319  1.00 61.59           O  
ATOM    502  OG  SER A  60      18.365  -7.583 -24.334  1.00 61.59           O  
ATOM    503  N   SER A  61      20.447  -7.357 -27.245  1.00 60.50           N  
ATOM    504  CA  SER A  61      21.372  -6.284 -27.628  1.00 60.50           C  
ATOM    505  C   SER A  61      21.428  -5.173 -26.574  1.00 60.50           C  
ATOM    506  CB  SER A  61      20.979  -5.714 -28.997  1.00 60.50           C  
ATOM    507  O   SER A  61      22.516  -4.747 -26.196  1.00 60.50           O  
ATOM    508  OG  SER A  61      19.614  -5.334 -29.002  1.00 60.50           O  
ATOM    509  N   THR A  62      20.284  -4.769 -26.018  1.00 63.41           N  
ATOM    510  CA  THR A  62      20.175  -3.676 -25.038  1.00 63.41           C  
ATOM    511  C   THR A  62      20.918  -3.970 -23.729  1.00 63.41           C  
ATOM    512  CB  THR A  62      18.692  -3.376 -24.737  1.00 63.41           C  
ATOM    513  O   THR A  62      21.579  -3.092 -23.174  1.00 63.41           O  
ATOM    514  CG2 THR A  62      18.493  -1.970 -24.178  1.00 63.41           C  
ATOM    515  OG1 THR A  62      17.913  -3.471 -25.909  1.00 63.41           O  
ATOM    516  N   LEU A  63      20.862  -5.211 -23.229  1.00 63.84           N  
ATOM    517  CA  LEU A  63      21.551  -5.599 -21.990  1.00 63.84           C  
ATOM    518  C   LEU A  63      23.053  -5.809 -22.173  1.00 63.84           C  
ATOM    519  CB  LEU A  63      20.911  -6.870 -21.415  1.00 63.84           C  
ATOM    520  O   LEU A  63      23.816  -5.497 -21.257  1.00 63.84           O  
ATOM    521  CG  LEU A  63      19.834  -6.555 -20.360  1.00 63.84           C  
ATOM    522  CD1 LEU A  63      18.524  -7.225 -20.741  1.00 63.84           C  
ATOM    523  CD2 LEU A  63      20.282  -7.025 -18.974  1.00 63.84           C  
ATOM    524  N   ASN A  64      23.480  -6.321 -23.329  1.00 66.44           N  
ATOM    525  CA  ASN A  64      24.903  -6.447 -23.643  1.00 66.44           C  
ATOM    526  C   ASN A  64      25.550  -5.068 -23.773  1.00 66.44           C  
ATOM    527  CB  ASN A  64      25.079  -7.277 -24.918  1.00 66.44           C  
ATOM    528  O   ASN A  64      26.554  -4.810 -23.115  1.00 66.44           O  
ATOM    529  CG  ASN A  64      24.853  -8.759 -24.698  1.00 66.44           C  
ATOM    530  ND2 ASN A  64      24.526  -9.451 -25.760  1.00 66.44           N  
ATOM    531  OD1 ASN A  64      24.993  -9.304 -23.607  1.00 66.44           O  
ATOM    532  N   VAL A  65      24.900  -4.156 -24.499  1.00 67.00           N  
ATOM    533  CA  VAL A  65      25.325  -2.756 -24.613  1.00 67.00           C  
ATOM    534  C   VAL A  65      25.397  -2.098 -23.232  1.00 67.00           C  
ATOM    535  CB  VAL A  65      24.375  -2.012 -25.572  1.00 67.00           C  
ATOM    536  O   VAL A  65      26.397  -1.467 -22.902  1.00 67.00           O  
ATOM    537  CG1 VAL A  65      24.567  -0.497 -25.559  1.00 67.00           C  
ATOM    538  CG2 VAL A  65      24.604  -2.476 -27.016  1.00 67.00           C  
ATOM    539  N   LEU A  66      24.403  -2.306 -22.361  1.00 68.56           N  
ATOM    540  CA  LEU A  66      24.448  -1.759 -21.002  1.00 68.56           C  
ATOM    541  C   LEU A  66      25.595  -2.341 -20.164  1.00 68.56           C  
ATOM    542  CB  LEU A  66      23.101  -2.000 -20.310  1.00 68.56           C  
ATOM    543  O   LEU A  66      26.226  -1.610 -19.406  1.00 68.56           O  
ATOM    544  CG  LEU A  66      23.004  -1.291 -18.947  1.00 68.56           C  
ATOM    545  CD1 LEU A  66      22.865   0.226 -19.089  1.00 68.56           C  
ATOM    546  CD2 LEU A  66      21.794  -1.814 -18.194  1.00 68.56           C  
ATOM    547  N   LYS A  67      25.875  -3.643 -20.281  1.00 74.56           N  
ATOM    548  CA  LYS A  67      26.986  -4.294 -19.575  1.00 74.56           C  
ATOM    549  C   LYS A  67      28.343  -3.766 -20.043  1.00 74.56           C  
ATOM    550  CB  LYS A  67      26.874  -5.808 -19.782  1.00 74.56           C  
ATOM    551  O   LYS A  67      29.238  -3.610 -19.216  1.00 74.56           O  
ATOM    552  CG  LYS A  67      27.939  -6.579 -18.994  1.00 74.56           C  
ATOM    553  CD  LYS A  67      27.870  -8.063 -19.347  1.00 74.56           C  
ATOM    554  CE  LYS A  67      29.051  -8.783 -18.696  1.00 74.56           C  
ATOM    555  NZ  LYS A  67      29.245 -10.115 -19.309  1.00 74.56           N  
ATOM    556  N   GLU A  68      28.485  -3.512 -21.338  1.00 74.12           N  
ATOM    557  CA  GLU A  68      29.700  -2.967 -21.948  1.00 74.12           C  
ATOM    558  C   GLU A  68      29.910  -1.493 -21.580  1.00 74.12           C  
ATOM    559  CB  GLU A  68      29.624  -3.160 -23.470  1.00 74.12           C  
ATOM    560  O   GLU A  68      31.028  -1.094 -21.265  1.00 74.12           O  
ATOM    561  CG  GLU A  68      29.820  -4.640 -23.844  1.00 74.12           C  
ATOM    562  CD  GLU A  68      29.592  -4.942 -25.332  1.00 74.12           C  
ATOM    563  OE1 GLU A  68      29.616  -6.152 -25.656  1.00 74.12           O  
ATOM    564  OE2 GLU A  68      29.390  -3.991 -26.118  1.00 74.12           O  
ATOM    565  N   ILE A  69      28.834  -0.704 -21.529  1.00 71.31           N  
ATOM    566  CA  ILE A  69      28.876   0.716 -21.151  1.00 71.31           C  
ATOM    567  C   ILE A  69      29.042   0.900 -19.637  1.00 71.31           C  
ATOM    568  CB  ILE A  69      27.600   1.416 -21.674  1.00 71.31           C  
ATOM    569  O   ILE A  69      29.723   1.825 -19.190  1.00 71.31           O  
ATOM    570  CG1 ILE A  69      27.615   1.470 -23.218  1.00 71.31           C  
ATOM    571  CG2 ILE A  69      27.456   2.842 -21.105  1.00 71.31           C  
ATOM    572  CD1 ILE A  69      26.268   1.901 -23.804  1.00 71.31           C  
ATOM    573  N   SER A  70      28.385   0.060 -18.831  1.00 76.75           N  
ATOM    574  CA  SER A  70      28.371   0.164 -17.372  1.00 76.75           C  
ATOM    575  C   SER A  70      28.124  -1.180 -16.675  1.00 76.75           C  
ATOM    576  CB  SER A  70      27.279   1.124 -16.926  1.00 76.75           C  
ATOM    577  O   SER A  70      26.978  -1.562 -16.392  1.00 76.75           O  
ATOM    578  OG  SER A  70      27.488   1.432 -15.555  1.00 76.75           O  
ATOM    579  N   PRO A  71      29.194  -1.871 -16.249  1.00 80.94           N  
ATOM    580  CA  PRO A  71      29.076  -3.062 -15.409  1.00 80.94           C  
ATOM    581  C   PRO A  71      28.316  -2.799 -14.097  1.00 80.94           C  
ATOM    582  CB  PRO A  71      30.521  -3.498 -15.141  1.00 80.94           C  
ATOM    583  O   PRO A  71      27.649  -3.691 -13.570  1.00 80.94           O  
ATOM    584  CG  PRO A  71      31.299  -2.944 -16.335  1.00 80.94           C  
ATOM    585  CD  PRO A  71      30.575  -1.637 -16.641  1.00 80.94           C  
ATOM    586  N   PHE A  72      28.386  -1.566 -13.580  1.00 80.75           N  
ATOM    587  CA  PHE A  72      27.699  -1.159 -12.358  1.00 80.75           C  
ATOM    588  C   PHE A  72      26.178  -1.058 -12.545  1.00 80.75           C  
ATOM    589  CB  PHE A  72      28.298   0.155 -11.853  1.00 80.75           C  
ATOM    590  O   PHE A  72      25.443  -1.681 -11.778  1.00 80.75           O  
ATOM    591  CG  PHE A  72      27.678   0.630 -10.556  1.00 80.75           C  
ATOM    592  CD1 PHE A  72      26.726   1.663 -10.568  1.00 80.75           C  
ATOM    593  CD2 PHE A  72      28.040   0.031  -9.334  1.00 80.75           C  
ATOM    594  CE1 PHE A  72      26.171   2.126  -9.364  1.00 80.75           C  
ATOM    595  CE2 PHE A  72      27.460   0.473  -8.132  1.00 80.75           C  
ATOM    596  CZ  PHE A  72      26.529   1.526  -8.147  1.00 80.75           C  
ATOM    597  N   LEU A  73      25.687  -0.356 -13.580  1.00 74.12           N  
ATOM    598  CA  LEU A  73      24.242  -0.287 -13.868  1.00 74.12           C  
ATOM    599  C   LEU A  73      23.663  -1.665 -14.170  1.00 74.12           C  
ATOM    600  CB  LEU A  73      23.960   0.637 -15.064  1.00 74.12           C  
ATOM    601  O   LEU A  73      22.585  -2.010 -13.687  1.00 74.12           O  
ATOM    602  CG  LEU A  73      24.054   2.126 -14.721  1.00 74.12           C  
ATOM    603  CD1 LEU A  73      24.087   2.978 -15.989  1.00 74.12           C  
ATOM    604  CD2 LEU A  73      22.854   2.568 -13.878  1.00 74.12           C  
ATOM    605  N   PHE A  74      24.412  -2.483 -14.906  1.00 78.81           N  
ATOM    606  CA  PHE A  74      24.049  -3.870 -15.150  1.00 78.81           C  
ATOM    607  C   PHE A  74      23.896  -4.669 -13.841  1.00 78.81           C  
ATOM    608  CB  PHE A  74      25.123  -4.462 -16.058  1.00 78.81           C  
ATOM    609  O   PHE A  74      22.927  -5.414 -13.664  1.00 78.81           O  
ATOM    610  CG  PHE A  74      24.865  -5.902 -16.412  1.00 78.81           C  
ATOM    611  CD1 PHE A  74      25.568  -6.931 -15.759  1.00 78.81           C  
ATOM    612  CD2 PHE A  74      23.931  -6.205 -17.416  1.00 78.81           C  
ATOM    613  CE1 PHE A  74      25.375  -8.265 -16.154  1.00 78.81           C  
ATOM    614  CE2 PHE A  74      23.737  -7.537 -17.808  1.00 78.81           C  
ATOM    615  CZ  PHE A  74      24.476  -8.559 -17.195  1.00 78.81           C  
ATOM    616  N   GLY A  75      24.812  -4.476 -12.887  1.00 81.50           N  
ATOM    617  CA  GLY A  75      24.710  -5.034 -11.539  1.00 81.50           C  
ATOM    618  C   GLY A  75      23.471  -4.548 -10.781  1.00 81.50           C  
ATOM    619  O   GLY A  75      22.741  -5.369 -10.222  1.00 81.50           O  
ATOM    620  N   LEU A  76      23.183  -3.243 -10.810  1.00 81.56           N  
ATOM    621  CA  LEU A  76      22.014  -2.653 -10.145  1.00 81.56           C  
ATOM    622  C   LEU A  76      20.689  -3.194 -10.685  1.00 81.56           C  
ATOM    623  CB  LEU A  76      22.030  -1.123 -10.291  1.00 81.56           C  
ATOM    624  O   LEU A  76      19.792  -3.495  -9.896  1.00 81.56           O  
ATOM    625  CG  LEU A  76      23.102  -0.390  -9.471  1.00 81.56           C  
ATOM    626  CD1 LEU A  76      22.978   1.100  -9.772  1.00 81.56           C  
ATOM    627  CD2 LEU A  76      22.918  -0.554  -7.964  1.00 81.56           C  
ATOM    628  N   ILE A  77      20.568  -3.376 -12.002  1.00 79.62           N  
ATOM    629  CA  ILE A  77      19.379  -3.979 -12.622  1.00 79.62           C  
ATOM    630  C   ILE A  77      19.190  -5.417 -12.133  1.00 79.62           C  
ATOM    631  CB  ILE A  77      19.475  -3.886 -14.161  1.00 79.62           C  
ATOM    632  O   ILE A  77      18.088  -5.801 -11.748  1.00 79.62           O  
ATOM    633  CG1 ILE A  77      19.269  -2.410 -14.571  1.00 79.62           C  
ATOM    634  CG2 ILE A  77      18.458  -4.804 -14.870  1.00 79.62           C  
ATOM    635  CD1 ILE A  77      19.296  -2.192 -16.083  1.00 79.62           C  
ATOM    636  N   ARG A  78      20.258  -6.217 -12.056  1.00 83.00           N  
ATOM    637  CA  ARG A  78      20.170  -7.593 -11.534  1.00 83.00           C  
ATOM    638  C   ARG A  78      19.786  -7.644 -10.061  1.00 83.00           C  
ATOM    639  CB  ARG A  78      21.493  -8.320 -11.766  1.00 83.00           C  
ATOM    640  O   ARG A  78      18.972  -8.483  -9.674  1.00 83.00           O  
ATOM    641  CG  ARG A  78      21.638  -8.700 -13.239  1.00 83.00           C  
ATOM    642  CD  ARG A  78      22.948  -9.457 -13.428  1.00 83.00           C  
ATOM    643  NE  ARG A  78      22.977 -10.112 -14.740  1.00 83.00           N  
ATOM    644  NH1 ARG A  78      24.807 -11.441 -14.367  1.00 83.00           N  
ATOM    645  NH2 ARG A  78      23.666 -11.614 -16.288  1.00 83.00           N  
ATOM    646  CZ  ARG A  78      23.818 -11.048 -15.125  1.00 83.00           C  
ATOM    647  N   VAL A  79      20.329  -6.739  -9.248  1.00 85.94           N  
ATOM    648  CA  VAL A  79      19.915  -6.582  -7.848  1.00 85.94           C  
ATOM    649  C   VAL A  79      18.436  -6.199  -7.775  1.00 85.94           C  
ATOM    650  CB  VAL A  79      20.809  -5.563  -7.116  1.00 85.94           C  
ATOM    651  O   VAL A  79      17.702  -6.799  -6.991  1.00 85.94           O  
ATOM    652  CG1 VAL A  79      20.283  -5.232  -5.714  1.00 85.94           C  
ATOM    653  CG2 VAL A  79      22.228  -6.124  -6.947  1.00 85.94           C  
ATOM    654  N   GLN A  80      17.970  -5.287  -8.634  1.00 84.94           N  
ATOM    655  CA  GLN A  80      16.567  -4.874  -8.696  1.00 84.94           C  
ATOM    656  C   GLN A  80      15.642  -6.045  -9.026  1.00 84.94           C  
ATOM    657  CB  GLN A  80      16.380  -3.764  -9.750  1.00 84.94           C  
ATOM    658  O   GLN A  80      14.621  -6.230  -8.369  1.00 84.94           O  
ATOM    659  CG  GLN A  80      14.995  -3.110  -9.672  1.00 84.94           C  
ATOM    660  CD  GLN A  80      14.713  -2.427  -8.342  1.00 84.94           C  
ATOM    661  NE2 GLN A  80      13.465  -2.168  -8.052  1.00 84.94           N  
ATOM    662  OE1 GLN A  80      15.591  -2.114  -7.554  1.00 84.94           O  
ATOM    663  N   LEU A  81      16.014  -6.860 -10.010  1.00 83.75           N  
ATOM    664  CA  LEU A  81      15.260  -8.043 -10.413  1.00 83.75           C  
ATOM    665  C   LEU A  81      15.223  -9.095  -9.298  1.00 83.75           C  
ATOM    666  CB  LEU A  81      15.908  -8.611 -11.681  1.00 83.75           C  
ATOM    667  O   LEU A  81      14.165  -9.649  -9.003  1.00 83.75           O  
ATOM    668  CG  LEU A  81      15.734  -7.744 -12.935  1.00 83.75           C  
ATOM    669  CD1 LEU A  81      16.683  -8.282 -13.998  1.00 83.75           C  
ATOM    670  CD2 LEU A  81      14.303  -7.779 -13.474  1.00 83.75           C  
ATOM    671  N   ALA A  82      16.349  -9.344  -8.624  1.00 86.00           N  
ATOM    672  CA  ALA A  82      16.408 -10.276  -7.500  1.00 86.00           C  
ATOM    673  C   ALA A  82      15.573  -9.793  -6.300  1.00 86.00           C  
ATOM    674  CB  ALA A  82      17.878 -10.481  -7.117  1.00 86.00           C  
ATOM    675  O   ALA A  82      14.866 -10.584  -5.669  1.00 86.00           O  
ATOM    676  N   LEU A  83      15.622  -8.493  -5.992  1.00 86.06           N  
ATOM    677  CA  LEU A  83      14.753  -7.865  -4.995  1.00 86.06           C  
ATOM    678  C   LEU A  83      13.281  -7.960  -5.408  1.00 86.06           C  
ATOM    679  CB  LEU A  83      15.157  -6.393  -4.790  1.00 86.06           C  
ATOM    680  O   LEU A  83      12.446  -8.291  -4.570  1.00 86.06           O  
ATOM    681  CG  LEU A  83      16.459  -6.177  -4.001  1.00 86.06           C  
ATOM    682  CD1 LEU A  83      16.830  -4.695  -4.035  1.00 86.06           C  
ATOM    683  CD2 LEU A  83      16.313  -6.599  -2.534  1.00 86.06           C  
ATOM    684  N   GLY A  84      12.977  -7.753  -6.689  1.00 85.88           N  
ATOM    685  CA  GLY A  84      11.642  -7.885  -7.261  1.00 85.88           C  
ATOM    686  C   GLY A  84      11.066  -9.293  -7.111  1.00 85.88           C  
ATOM    687  O   GLY A  84       9.943  -9.449  -6.634  1.00 85.88           O  
ATOM    688  N   ALA A  85      11.855 -10.329  -7.401  1.00 85.12           N  
ATOM    689  CA  ALA A  85      11.454 -11.719  -7.194  1.00 85.12           C  
ATOM    690  C   ALA A  85      11.182 -12.027  -5.708  1.00 85.12           C  
ATOM    691  CB  ALA A  85      12.547 -12.625  -7.774  1.00 85.12           C  
ATOM    692  O   ALA A  85      10.174 -12.655  -5.371  1.00 85.12           O  
ATOM    693  N   LYS A  86      12.035 -11.532  -4.796  1.00 88.44           N  
ATOM    694  CA  LYS A  86      11.814 -11.653  -3.343  1.00 88.44           C  
ATOM    695  C   LYS A  86      10.553 -10.916  -2.894  1.00 88.44           C  
ATOM    696  CB  LYS A  86      13.030 -11.136  -2.561  1.00 88.44           C  
ATOM    697  O   LYS A  86       9.785 -11.462  -2.105  1.00 88.44           O  
ATOM    698  CG  LYS A  86      14.231 -12.086  -2.642  1.00 88.44           C  
ATOM    699  CD  LYS A  86      15.407 -11.531  -1.829  1.00 88.44           C  
ATOM    700  CE  LYS A  86      16.603 -12.484  -1.925  1.00 88.44           C  
ATOM    701  NZ  LYS A  86      17.751 -12.022  -1.102  1.00 88.44           N  
ATOM    702  N   ALA A  87      10.319  -9.710  -3.408  1.00 85.19           N  
ATOM    703  CA  ALA A  87       9.127  -8.919  -3.131  1.00 85.19           C  
ATOM    704  C   ALA A  87       7.854  -9.631  -3.607  1.00 85.19           C  
ATOM    705  CB  ALA A  87       9.281  -7.554  -3.805  1.00 85.19           C  
ATOM    706  O   ALA A  87       6.880  -9.699  -2.860  1.00 85.19           O  
ATOM    707  N   PHE A  88       7.883 -10.228  -4.800  1.00 83.00           N  
ATOM    708  CA  PHE A  88       6.781 -11.014  -5.351  1.00 83.00           C  
ATOM    709  C   PHE A  88       6.461 -12.237  -4.478  1.00 83.00           C  
ATOM    710  CB  PHE A  88       7.146 -11.428  -6.784  1.00 83.00           C  
ATOM    711  O   PHE A  88       5.317 -12.435  -4.060  1.00 83.00           O  
ATOM    712  CG  PHE A  88       5.971 -11.979  -7.559  1.00 83.00           C  
ATOM    713  CD1 PHE A  88       5.686 -13.356  -7.577  1.00 83.00           C  
ATOM    714  CD2 PHE A  88       5.161 -11.095  -8.285  1.00 83.00           C  
ATOM    715  CE1 PHE A  88       4.581 -13.836  -8.304  1.00 83.00           C  
ATOM    716  CE2 PHE A  88       4.043 -11.572  -8.988  1.00 83.00           C  
ATOM    717  CZ  PHE A  88       3.743 -12.942  -8.991  1.00 83.00           C  
ATOM    718  N   ALA A  89       7.481 -13.024  -4.120  1.00 84.75           N  
ATOM    719  CA  ALA A  89       7.331 -14.180  -3.235  1.00 84.75           C  
ATOM    720  C   ALA A  89       6.824 -13.777  -1.837  1.00 84.75           C  
ATOM    721  CB  ALA A  89       8.682 -14.898  -3.154  1.00 84.75           C  
ATOM    722  O   ALA A  89       5.951 -14.438  -1.265  1.00 84.75           O  
ATOM    723  N   TYR A  90       7.322 -12.662  -1.298  1.00 84.88           N  
ATOM    724  CA  TYR A  90       6.868 -12.132  -0.019  1.00 84.88           C  
ATOM    725  C   TYR A  90       5.426 -11.619  -0.082  1.00 84.88           C  
ATOM    726  CB  TYR A  90       7.816 -11.038   0.484  1.00 84.88           C  
ATOM    727  O   TYR A  90       4.656 -11.890   0.834  1.00 84.88           O  
ATOM    728  CG  TYR A  90       7.383 -10.530   1.844  1.00 84.88           C  
ATOM    729  CD1 TYR A  90       6.622  -9.349   1.945  1.00 84.88           C  
ATOM    730  CD2 TYR A  90       7.634 -11.307   2.991  1.00 84.88           C  
ATOM    731  CE1 TYR A  90       6.070  -8.976   3.184  1.00 84.88           C  
ATOM    732  CE2 TYR A  90       7.094 -10.928   4.234  1.00 84.88           C  
ATOM    733  OH  TYR A  90       5.649  -9.490   5.490  1.00 84.88           O  
ATOM    734  CZ  TYR A  90       6.282  -9.780   4.323  1.00 84.88           C  
ATOM    735  N   ALA A  91       5.019 -10.932  -1.152  1.00 81.00           N  
ATOM    736  CA  ALA A  91       3.639 -10.488  -1.344  1.00 81.00           C  
ATOM    737  C   ALA A  91       2.673 -11.681  -1.385  1.00 81.00           C  
ATOM    738  CB  ALA A  91       3.564  -9.663  -2.631  1.00 81.00           C  
ATOM    739  O   ALA A  91       1.638 -11.681  -0.715  1.00 81.00           O  
ATOM    740  N   ILE A  92       3.071 -12.755  -2.071  1.00 79.44           N  
ATOM    741  CA  ILE A  92       2.400 -14.053  -2.050  1.00 79.44           C  
ATOM    742  C   ILE A  92       2.264 -14.547  -0.600  1.00 79.44           C  
ATOM    743  CB  ILE A  92       3.161 -15.005  -3.016  1.00 79.44           C  
ATOM    744  O   ILE A  92       1.141 -14.739  -0.125  1.00 79.44           O  
ATOM    745  CG1 ILE A  92       2.684 -14.731  -4.457  1.00 79.44           C  
ATOM    746  CG2 ILE A  92       3.168 -16.522  -2.723  1.00 79.44           C  
ATOM    747  CD1 ILE A  92       3.467 -15.509  -5.518  1.00 79.44           C  
ATOM    748  N   TYR A  93       3.359 -14.700   0.137  1.00 82.88           N  
ATOM    749  CA  TYR A  93       3.331 -15.179   1.523  1.00 82.88           C  
ATOM    750  C   TYR A  93       2.472 -14.295   2.454  1.00 82.88           C  
ATOM    751  CB  TYR A  93       4.781 -15.271   2.012  1.00 82.88           C  
ATOM    752  O   TYR A  93       1.589 -14.785   3.163  1.00 82.88           O  
ATOM    753  CG  TYR A  93       4.900 -15.548   3.494  1.00 82.88           C  
ATOM    754  CD1 TYR A  93       5.124 -14.482   4.387  1.00 82.88           C  
ATOM    755  CD2 TYR A  93       4.761 -16.861   3.978  1.00 82.88           C  
ATOM    756  CE1 TYR A  93       5.205 -14.730   5.769  1.00 82.88           C  
ATOM    757  CE2 TYR A  93       4.850 -17.114   5.360  1.00 82.88           C  
ATOM    758  OH  TYR A  93       5.154 -16.282   7.598  1.00 82.88           O  
ATOM    759  CZ  TYR A  93       5.072 -16.047   6.258  1.00 82.88           C  
ATOM    760  N   SER A  94       2.683 -12.981   2.403  1.00 78.31           N  
ATOM    761  CA  SER A  94       1.977 -11.961   3.181  1.00 78.31           C  
ATOM    762  C   SER A  94       0.475 -11.974   2.905  1.00 78.31           C  
ATOM    763  CB  SER A  94       2.562 -10.589   2.831  1.00 78.31           C  
ATOM    764  O   SER A  94      -0.318 -11.943   3.848  1.00 78.31           O  
ATOM    765  OG  SER A  94       1.826  -9.544   3.432  1.00 78.31           O  
ATOM    766  N   SER A  95       0.060 -12.095   1.639  1.00 75.88           N  
ATOM    767  CA  SER A  95      -1.359 -12.170   1.267  1.00 75.88           C  
ATOM    768  C   SER A  95      -2.065 -13.368   1.908  1.00 75.88           C  
ATOM    769  CB  SER A  95      -1.540 -12.193  -0.259  1.00 75.88           C  
ATOM    770  O   SER A  95      -3.208 -13.239   2.324  1.00 75.88           O  
ATOM    771  OG  SER A  95      -1.105 -13.421  -0.821  1.00 75.88           O  
ATOM    772  N   VAL A  96      -1.395 -14.516   2.057  1.00 76.81           N  
ATOM    773  CA  VAL A  96      -1.972 -15.706   2.712  1.00 76.81           C  
ATOM    774  C   VAL A  96      -2.026 -15.515   4.226  1.00 76.81           C  
ATOM    775  CB  VAL A  96      -1.186 -16.978   2.340  1.00 76.81           C  
ATOM    776  O   VAL A  96      -3.071 -15.713   4.842  1.00 76.81           O  
ATOM    777  CG1 VAL A  96      -1.715 -18.223   3.061  1.00 76.81           C  
ATOM    778  CG2 VAL A  96      -1.277 -17.243   0.832  1.00 76.81           C  
ATOM    779  N   LYS A  97      -0.918 -15.071   4.831  1.00 76.62           N  
ATOM    780  CA  LYS A  97      -0.823 -14.861   6.283  1.00 76.62           C  
ATOM    781  C   LYS A  97      -1.804 -13.799   6.787  1.00 76.62           C  
ATOM    782  CB  LYS A  97       0.631 -14.495   6.616  1.00 76.62           C  
ATOM    783  O   LYS A  97      -2.394 -13.951   7.854  1.00 76.62           O  
ATOM    784  CG  LYS A  97       0.873 -14.389   8.128  1.00 76.62           C  
ATOM    785  CD  LYS A  97       2.351 -14.101   8.404  1.00 76.62           C  
ATOM    786  CE  LYS A  97       2.620 -14.068   9.911  1.00 76.62           C  
ATOM    787  NZ  LYS A  97       4.069 -13.919  10.191  1.00 76.62           N  
ATOM    788  N   SER A  98      -1.982 -12.722   6.024  1.00 71.25           N  
ATOM    789  CA  SER A  98      -2.824 -11.589   6.415  1.00 71.25           C  
ATOM    790  C   SER A  98      -4.321 -11.889   6.341  1.00 71.25           C  
ATOM    791  CB  SER A  98      -2.481 -10.336   5.602  1.00 71.25           C  
ATOM    792  O   SER A  98      -5.075 -11.262   7.075  1.00 71.25           O  
ATOM    793  OG  SER A  98      -2.611 -10.570   4.217  1.00 71.25           O  
ATOM    794  N   VAL A  99      -4.772 -12.869   5.548  1.00 75.62           N  
ATOM    795  CA  VAL A  99      -6.208 -13.173   5.367  1.00 75.62           C  
ATOM    796  C   VAL A  99      -6.884 -13.665   6.639  1.00 75.62           C  
ATOM    797  CB  VAL A  99      -6.396 -14.191   4.232  1.00 75.62           C  
ATOM    798  O   VAL A  99      -8.043 -13.327   6.876  1.00 75.62           O  
ATOM    799  CG1 VAL A  99      -7.788 -14.838   4.158  1.00 75.62           C  
ATOM    800  CG2 VAL A  99      -6.154 -13.471   2.909  1.00 75.62           C  
ATOM    801  N   GLY A 100      -6.181 -14.423   7.483  1.00 73.12           N  
ATOM    802  CA  GLY A 100      -6.715 -14.844   8.781  1.00 73.12           C  
ATOM    803  C   GLY A 100      -7.039 -13.641   9.670  1.00 73.12           C  
ATOM    804  O   GLY A 100      -8.170 -13.493  10.132  1.00 73.12           O  
ATOM    805  N   ALA A 101      -6.072 -12.732   9.821  1.00 72.19           N  
ATOM    806  CA  ALA A 101      -6.255 -11.477  10.550  1.00 72.19           C  
ATOM    807  C   ALA A 101      -7.312 -10.577   9.884  1.00 72.19           C  
ATOM    808  CB  ALA A 101      -4.895 -10.778  10.654  1.00 72.19           C  
ATOM    809  O   ALA A 101      -8.120  -9.960  10.571  1.00 72.19           O  
ATOM    810  N   LEU A 102      -7.357 -10.546   8.547  1.00 76.19           N  
ATOM    811  CA  LEU A 102      -8.330  -9.794   7.743  1.00 76.19           C  
ATOM    812  C   LEU A 102      -9.746 -10.254   8.032  1.00 76.19           C  
ATOM    813  CB  LEU A 102      -7.951  -9.948   6.265  1.00 76.19           C  
ATOM    814  O   LEU A 102     -10.592  -9.447   8.390  1.00 76.19           O  
ATOM    815  CG  LEU A 102      -8.538  -8.907   5.312  1.00 76.19           C  
ATOM    816  CD1 LEU A 102      -7.947  -7.531   5.562  1.00 76.19           C  
ATOM    817  CD2 LEU A 102      -8.125  -9.299   3.896  1.00 76.19           C  
ATOM    818  N   ASN A 103      -9.992 -11.555   7.964  1.00 80.94           N  
ATOM    819  CA  ASN A 103     -11.301 -12.125   8.235  1.00 80.94           C  
ATOM    820  C   ASN A 103     -11.730 -11.931   9.693  1.00 80.94           C  
ATOM    821  CB  ASN A 103     -11.263 -13.604   7.819  1.00 80.94           C  
ATOM    822  O   ASN A 103     -12.914 -11.723   9.951  1.00 80.94           O  
ATOM    823  CG  ASN A 103     -11.293 -13.768   6.310  1.00 80.94           C  
ATOM    824  ND2 ASN A 103     -10.930 -14.918   5.794  1.00 80.94           N  
ATOM    825  OD1 ASN A 103     -11.722 -12.892   5.580  1.00 80.94           O  
ATOM    826  N   SER A 104     -10.794 -11.964  10.642  1.00 75.50           N  
ATOM    827  CA  SER A 104     -11.072 -11.654  12.048  1.00 75.50           C  
ATOM    828  C   SER A 104     -11.399 -10.174  12.265  1.00 75.50           C  
ATOM    829  CB  SER A 104      -9.890 -12.083  12.913  1.00 75.50           C  
ATOM    830  O   SER A 104     -12.358  -9.869  12.970  1.00 75.50           O  
ATOM    831  OG  SER A 104      -9.793 -13.495  12.881  1.00 75.50           O  
ATOM    832  N   LEU A 105     -10.684  -9.262  11.602  1.00 73.94           N  
ATOM    833  CA  LEU A 105     -10.978  -7.827  11.616  1.00 73.94           C  
ATOM    834  C   LEU A 105     -12.344  -7.529  10.982  1.00 73.94           C  
ATOM    835  CB  LEU A 105      -9.842  -7.088  10.884  1.00 73.94           C  
ATOM    836  O   LEU A 105     -13.132  -6.770  11.536  1.00 73.94           O  
ATOM    837  CG  LEU A 105     -10.026  -5.559  10.841  1.00 73.94           C  
ATOM    838  CD1 LEU A 105      -9.878  -4.947  12.227  1.00 73.94           C  
ATOM    839  CD2 LEU A 105      -9.001  -4.900   9.920  1.00 73.94           C  
ATOM    840  N   LEU A 106     -12.659  -8.170   9.854  1.00 75.38           N  
ATOM    841  CA  LEU A 106     -13.946  -8.025   9.174  1.00 75.38           C  
ATOM    842  C   LEU A 106     -15.126  -8.449  10.050  1.00 75.38           C  
ATOM    843  CB  LEU A 106     -13.960  -8.856   7.887  1.00 75.38           C  
ATOM    844  O   LEU A 106     -16.167  -7.808  10.001  1.00 75.38           O  
ATOM    845  CG  LEU A 106     -13.115  -8.334   6.715  1.00 75.38           C  
ATOM    846  CD1 LEU A 106     -13.331  -9.288   5.544  1.00 75.38           C  
ATOM    847  CD2 LEU A 106     -13.488  -6.925   6.288  1.00 75.38           C  
ATOM    848  N   LYS A 107     -14.976  -9.488  10.884  1.00 72.50           N  
ATOM    849  CA  LYS A 107     -16.019  -9.862  11.858  1.00 72.50           C  
ATOM    850  C   LYS A 107     -16.301  -8.750  12.869  1.00 72.50           C  
ATOM    851  CB  LYS A 107     -15.611 -11.114  12.639  1.00 72.50           C  
ATOM    852  O   LYS A 107     -17.415  -8.665  13.373  1.00 72.50           O  
ATOM    853  CG  LYS A 107     -15.670 -12.414  11.832  1.00 72.50           C  
ATOM    854  CD  LYS A 107     -15.087 -13.527  12.710  1.00 72.50           C  
ATOM    855  CE  LYS A 107     -15.011 -14.868  11.983  1.00 72.50           C  
ATOM    856  NZ  LYS A 107     -14.407 -15.893  12.873  1.00 72.50           N  
ATOM    857  N   ALA A 108     -15.294  -7.940  13.190  1.00 67.25           N  
ATOM    858  CA  ALA A 108     -15.429  -6.830  14.121  1.00 67.25           C  
ATOM    859  C   ALA A 108     -16.024  -5.576  13.446  1.00 67.25           C  
ATOM    860  CB  ALA A 108     -14.055  -6.590  14.762  1.00 67.25           C  
ATOM    861  O   ALA A 108     -16.587  -4.721  14.131  1.00 67.25           O  
ATOM    862  N   LEU A 109     -15.945  -5.482  12.114  1.00 71.75           N  
ATOM    863  CA  LEU A 109     -16.491  -4.367  11.350  1.00 71.75           C  
ATOM    864  C   LEU A 109     -18.010  -4.507  11.155  1.00 71.75           C  
ATOM    865  CB  LEU A 109     -15.760  -4.228  10.003  1.00 71.75           C  
ATOM    866  O   LEU A 109     -18.504  -5.563  10.757  1.00 71.75           O  
ATOM    867  CG  LEU A 109     -14.337  -3.654  10.135  1.00 71.75           C  
ATOM    868  CD1 LEU A 109     -13.584  -3.818   8.818  1.00 71.75           C  
ATOM    869  CD2 LEU A 109     -14.355  -2.158  10.446  1.00 71.75           C  
ATOM    870  N   PRO A 110     -18.781  -3.429  11.372  1.00 69.31           N  
ATOM    871  CA  PRO A 110     -20.223  -3.473  11.200  1.00 69.31           C  
ATOM    872  C   PRO A 110     -20.593  -3.591   9.715  1.00 69.31           C  
ATOM    873  CB  PRO A 110     -20.742  -2.196  11.866  1.00 69.31           C  
ATOM    874  O   PRO A 110     -20.087  -2.861   8.854  1.00 69.31           O  
ATOM    875  CG  PRO A 110     -19.578  -1.219  11.721  1.00 69.31           C  
ATOM    876  CD  PRO A 110     -18.354  -2.120  11.842  1.00 69.31           C  
ATOM    877  N   THR A 111     -21.537  -4.482   9.414  1.00 64.81           N  
ATOM    878  CA  THR A 111     -22.168  -4.621   8.097  1.00 64.81           C  
ATOM    879  C   THR A 111     -23.335  -3.643   7.989  1.00 64.81           C  
ATOM    880  CB  THR A 111     -22.609  -6.075   7.823  1.00 64.81           C  
ATOM    881  O   THR A 111     -24.490  -3.987   8.210  1.00 64.81           O  
ATOM    882  CG2 THR A 111     -21.512  -6.852   7.102  1.00 64.81           C  
ATOM    883  OG1 THR A 111     -22.878  -6.778   9.013  1.00 64.81           O  
ATOM    884  N   ARG A 112     -23.038  -2.379   7.668  1.00 65.31           N  
ATOM    885  CA  ARG A 112     -24.069  -1.350   7.461  1.00 65.31           C  
ATOM    886  C   ARG A 112     -24.273  -1.073   5.976  1.00 65.31           C  
ATOM    887  CB  ARG A 112     -23.739  -0.077   8.255  1.00 65.31           C  
ATOM    888  O   ARG A 112     -23.342  -0.671   5.279  1.00 65.31           O  
ATOM    889  CG  ARG A 112     -23.887  -0.295   9.771  1.00 65.31           C  
ATOM    890  CD  ARG A 112     -23.492   0.973  10.537  1.00 65.31           C  
ATOM    891  NE  ARG A 112     -23.533   0.790  12.001  1.00 65.31           N  
ATOM    892  NH1 ARG A 112     -23.528   3.012  12.595  1.00 65.31           N  
ATOM    893  NH2 ARG A 112     -23.621   1.465  14.175  1.00 65.31           N  
ATOM    894  CZ  ARG A 112     -23.551   1.749  12.913  1.00 65.31           C  
ATOM    895  N   ASN A 113     -25.512  -1.210   5.512  1.00 62.41           N  
ATOM    896  CA  ASN A 113     -25.955  -0.586   4.270  1.00 62.41           C  
ATOM    897  C   ASN A 113     -26.320   0.867   4.582  1.00 62.41           C  
ATOM    898  CB  ASN A 113     -27.124  -1.380   3.661  1.00 62.41           C  
ATOM    899  O   ASN A 113     -27.479   1.181   4.819  1.00 62.41           O  
ATOM    900  CG  ASN A 113     -26.704  -2.664   2.970  1.00 62.41           C  
ATOM    901  ND2 ASN A 113     -27.617  -3.601   2.862  1.00 62.41           N  
ATOM    902  OD1 ASN A 113     -25.589  -2.832   2.486  1.00 62.41           O  
ATOM    903  N   SER A 114     -25.311   1.735   4.660  1.00 69.88           N  
ATOM    904  CA  SER A 114     -25.537   3.178   4.750  1.00 69.88           C  
ATOM    905  C   SER A 114     -25.501   3.814   3.366  1.00 69.88           C  
ATOM    906  CB  SER A 114     -24.535   3.851   5.695  1.00 69.88           C  
ATOM    907  O   SER A 114     -24.849   3.294   2.454  1.00 69.88           O  
ATOM    908  OG  SER A 114     -23.237   3.961   5.125  1.00 69.88           O  
ATOM    909  N   GLU A 115     -26.121   4.982   3.248  1.00 78.94           N  
ATOM    910  CA  GLU A 115     -25.919   5.880   2.115  1.00 78.94           C  
ATOM    911  C   GLU A 115     -24.446   6.296   1.984  1.00 78.94           C  
ATOM    912  CB  GLU A 115     -26.830   7.103   2.251  1.00 78.94           C  
ATOM    913  O   GLU A 115     -23.644   6.167   2.924  1.00 78.94           O  
ATOM    914  CG  GLU A 115     -28.307   6.699   2.135  1.00 78.94           C  
ATOM    915  CD  GLU A 115     -29.263   7.890   2.256  1.00 78.94           C  
ATOM    916  OE1 GLU A 115     -30.472   7.641   2.086  1.00 78.94           O  
ATOM    917  OE2 GLU A 115     -28.769   9.003   2.542  1.00 78.94           O  
ATOM    918  N   PHE A 116     -24.093   6.749   0.780  1.00 79.56           N  
ATOM    919  CA  PHE A 116     -22.762   7.258   0.471  1.00 79.56           C  
ATOM    920  C   PHE A 116     -22.483   8.512   1.304  1.00 79.56           C  
ATOM    921  CB  PHE A 116     -22.682   7.554  -1.031  1.00 79.56           C  
ATOM    922  O   PHE A 116     -23.313   9.413   1.379  1.00 79.56           O  
ATOM    923  CG  PHE A 116     -21.348   8.116  -1.470  1.00 79.56           C  
ATOM    924  CD1 PHE A 116     -21.204   9.496  -1.707  1.00 79.56           C  
ATOM    925  CD2 PHE A 116     -20.245   7.259  -1.638  1.00 79.56           C  
ATOM    926  CE1 PHE A 116     -19.971  10.011  -2.142  1.00 79.56           C  
ATOM    927  CE2 PHE A 116     -19.011   7.781  -2.060  1.00 79.56           C  
ATOM    928  CZ  PHE A 116     -18.879   9.150  -2.331  1.00 79.56           C  
ATOM    929  N   ASN A 117     -21.315   8.574   1.942  1.00 85.19           N  
ATOM    930  CA  ASN A 117     -20.949   9.683   2.819  1.00 85.19           C  
ATOM    931  C   ASN A 117     -19.543  10.223   2.512  1.00 85.19           C  
ATOM    932  CB  ASN A 117     -21.164   9.258   4.290  1.00 85.19           C  
ATOM    933  O   ASN A 117     -18.756   9.599   1.803  1.00 85.19           O  
ATOM    934  CG  ASN A 117     -20.143   8.282   4.857  1.00 85.19           C  
ATOM    935  ND2 ASN A 117     -20.124   8.092   6.157  1.00 85.19           N  
ATOM    936  OD1 ASN A 117     -19.317   7.699   4.190  1.00 85.19           O  
ATOM    937  N   LYS A 118     -19.207  11.385   3.088  1.00 85.69           N  
ATOM    938  CA  LYS A 118     -17.894  12.035   2.904  1.00 85.69           C  
ATOM    939  C   LYS A 118     -16.718  11.140   3.329  1.00 85.69           C  
ATOM    940  CB  LYS A 118     -17.853  13.383   3.650  1.00 85.69           C  
ATOM    941  O   LYS A 118     -15.697  11.118   2.653  1.00 85.69           O  
ATOM    942  CG  LYS A 118     -18.841  14.425   3.090  1.00 85.69           C  
ATOM    943  CD  LYS A 118     -18.713  15.776   3.816  1.00 85.69           C  
ATOM    944  CE  LYS A 118     -19.704  16.800   3.237  1.00 85.69           C  
ATOM    945  NZ  LYS A 118     -19.607  18.129   3.901  1.00 85.69           N  
ATOM    946  N   ASP A 119     -16.872  10.364   4.406  1.00 84.06           N  
ATOM    947  CA  ASP A 119     -15.847   9.404   4.854  1.00 84.06           C  
ATOM    948  C   ASP A 119     -15.602   8.273   3.833  1.00 84.06           C  
ATOM    949  CB  ASP A 119     -16.255   8.769   6.196  1.00 84.06           C  
ATOM    950  O   ASP A 119     -14.475   7.795   3.701  1.00 84.06           O  
ATOM    951  CG  ASP A 119     -15.995   9.628   7.440  1.00 84.06           C  
ATOM    952  OD1 ASP A 119     -14.885  10.193   7.569  1.00 84.06           O  
ATOM    953  OD2 ASP A 119     -16.876   9.616   8.327  1.00 84.06           O  
ATOM    954  N   GLU A 120     -16.640   7.843   3.109  1.00 85.50           N  
ATOM    955  CA  GLU A 120     -16.540   6.857   2.028  1.00 85.50           C  
ATOM    956  C   GLU A 120     -15.872   7.460   0.785  1.00 85.50           C  
ATOM    957  CB  GLU A 120     -17.942   6.285   1.732  1.00 85.50           C  
ATOM    958  O   GLU A 120     -15.014   6.816   0.185  1.00 85.50           O  
ATOM    959  CG  GLU A 120     -17.942   5.204   0.645  1.00 85.50           C  
ATOM    960  CD  GLU A 120     -19.282   4.461   0.488  1.00 85.50           C  
ATOM    961  OE1 GLU A 120     -19.510   3.880  -0.606  1.00 85.50           O  
ATOM    962  OE2 GLU A 120     -20.083   4.420   1.454  1.00 85.50           O  
ATOM    963  N   ALA A 121     -16.187   8.714   0.444  1.00 86.62           N  
ATOM    964  CA  ALA A 121     -15.517   9.439  -0.637  1.00 86.62           C  
ATOM    965  C   ALA A 121     -14.000   9.548  -0.403  1.00 86.62           C  
ATOM    966  CB  ALA A 121     -16.152  10.830  -0.770  1.00 86.62           C  
ATOM    967  O   ALA A 121     -13.211   9.274  -1.305  1.00 86.62           O  
ATOM    968  N   LEU A 122     -13.588   9.879   0.827  1.00 87.12           N  
ATOM    969  CA  LEU A 122     -12.175   9.932   1.213  1.00 87.12           C  
ATOM    970  C   LEU A 122     -11.496   8.561   1.118  1.00 87.12           C  
ATOM    971  CB  LEU A 122     -12.055  10.489   2.641  1.00 87.12           C  
ATOM    972  O   LEU A 122     -10.351   8.480   0.678  1.00 87.12           O  
ATOM    973  CG  LEU A 122     -12.340  11.996   2.761  1.00 87.12           C  
ATOM    974  CD1 LEU A 122     -12.379  12.383   4.240  1.00 87.12           C  
ATOM    975  CD2 LEU A 122     -11.268  12.844   2.072  1.00 87.12           C  
ATOM    976  N   ALA A 123     -12.196   7.479   1.475  1.00 86.19           N  
ATOM    977  CA  ALA A 123     -11.667   6.126   1.323  1.00 86.19           C  
ATOM    978  C   ALA A 123     -11.401   5.780  -0.151  1.00 86.19           C  
ATOM    979  CB  ALA A 123     -12.635   5.122   1.958  1.00 86.19           C  
ATOM    980  O   ALA A 123     -10.365   5.192  -0.454  1.00 86.19           O  
ATOM    981  N   TYR A 124     -12.299   6.163  -1.067  1.00 87.69           N  
ATOM    982  CA  TYR A 124     -12.072   5.968  -2.502  1.00 87.69           C  
ATOM    983  C   TYR A 124     -10.946   6.848  -3.031  1.00 87.69           C  
ATOM    984  CB  TYR A 124     -13.355   6.191  -3.309  1.00 87.69           C  
ATOM    985  O   TYR A 124     -10.101   6.339  -3.757  1.00 87.69           O  
ATOM    986  CG  TYR A 124     -14.455   5.182  -3.042  1.00 87.69           C  
ATOM    987  CD1 TYR A 124     -14.174   3.799  -3.010  1.00 87.69           C  
ATOM    988  CD2 TYR A 124     -15.772   5.630  -2.845  1.00 87.69           C  
ATOM    989  CE1 TYR A 124     -15.191   2.877  -2.699  1.00 87.69           C  
ATOM    990  CE2 TYR A 124     -16.794   4.707  -2.558  1.00 87.69           C  
ATOM    991  OH  TYR A 124     -17.465   2.492  -2.007  1.00 87.69           O  
ATOM    992  CZ  TYR A 124     -16.495   3.340  -2.433  1.00 87.69           C  
ATOM    993  N   LEU A 125     -10.871   8.115  -2.616  1.00 86.81           N  
ATOM    994  CA  LEU A 125      -9.784   9.010  -3.011  1.00 86.81           C  
ATOM    995  C   LEU A 125      -8.411   8.448  -2.611  1.00 86.81           C  
ATOM    996  CB  LEU A 125     -10.037  10.393  -2.389  1.00 86.81           C  
ATOM    997  O   LEU A 125      -7.507   8.408  -3.439  1.00 86.81           O  
ATOM    998  CG  LEU A 125      -8.989  11.452  -2.780  1.00 86.81           C  
ATOM    999  CD1 LEU A 125      -9.028  11.772  -4.275  1.00 86.81           C  
ATOM   1000  CD2 LEU A 125      -9.255  12.736  -1.996  1.00 86.81           C  
ATOM   1001  N   LEU A 126      -8.273   7.951  -1.376  1.00 85.06           N  
ATOM   1002  CA  LEU A 126      -7.051   7.292  -0.889  1.00 85.06           C  
ATOM   1003  C   LEU A 126      -6.724   6.001  -1.653  1.00 85.06           C  
ATOM   1004  CB  LEU A 126      -7.231   6.955   0.603  1.00 85.06           C  
ATOM   1005  O   LEU A 126      -5.571   5.587  -1.721  1.00 85.06           O  
ATOM   1006  CG  LEU A 126      -7.196   8.167   1.548  1.00 85.06           C  
ATOM   1007  CD1 LEU A 126      -7.686   7.732   2.931  1.00 85.06           C  
ATOM   1008  CD2 LEU A 126      -5.782   8.731   1.695  1.00 85.06           C  
ATOM   1009  N   LEU A 127      -7.741   5.337  -2.199  1.00 84.38           N  
ATOM   1010  CA  LEU A 127      -7.589   4.104  -2.957  1.00 84.38           C  
ATOM   1011  C   LEU A 127      -7.122   4.380  -4.401  1.00 84.38           C  
ATOM   1012  CB  LEU A 127      -8.945   3.374  -2.905  1.00 84.38           C  
ATOM   1013  O   LEU A 127      -6.281   3.652  -4.941  1.00 84.38           O  
ATOM   1014  CG  LEU A 127      -8.818   1.911  -3.309  1.00 84.38           C  
ATOM   1015  CD1 LEU A 127      -8.520   1.015  -2.119  1.00 84.38           C  
ATOM   1016  CD2 LEU A 127     -10.084   1.396  -3.999  1.00 84.38           C  
ATOM   1017  N   THR A 128      -7.678   5.421  -5.029  1.00 84.38           N  
ATOM   1018  CA  THR A 128      -7.501   5.739  -6.453  1.00 84.38           C  
ATOM   1019  C   THR A 128      -6.446   6.808  -6.732  1.00 84.38           C  
ATOM   1020  CB  THR A 128      -8.830   6.152  -7.111  1.00 84.38           C  
ATOM   1021  O   THR A 128      -6.076   6.962  -7.893  1.00 84.38           O  
ATOM   1022  CG2 THR A 128      -9.878   5.039  -7.038  1.00 84.38           C  
ATOM   1023  OG1 THR A 128      -9.371   7.293  -6.489  1.00 84.38           O  
ATOM   1024  N   SER A 129      -5.936   7.523  -5.723  1.00 84.44           N  
ATOM   1025  CA  SER A 129      -4.984   8.641  -5.886  1.00 84.44           C  
ATOM   1026  C   SER A 129      -3.813   8.303  -6.808  1.00 84.44           C  
ATOM   1027  CB  SER A 129      -4.437   9.082  -4.518  1.00 84.44           C  
ATOM   1028  O   SER A 129      -3.525   9.016  -7.766  1.00 84.44           O  
ATOM   1029  OG  SER A 129      -3.833   8.004  -3.823  1.00 84.44           O  
ATOM   1030  N   THR A 130      -3.189   7.158  -6.583  1.00 82.06           N  
ATOM   1031  CA  THR A 130      -2.023   6.705  -7.339  1.00 82.06           C  
ATOM   1032  C   THR A 130      -2.372   6.300  -8.772  1.00 82.06           C  
ATOM   1033  CB  THR A 130      -1.440   5.508  -6.607  1.00 82.06           C  
ATOM   1034  O   THR A 130      -1.537   6.428  -9.656  1.00 82.06           O  
ATOM   1035  CG2 THR A 130      -0.048   5.112  -7.073  1.00 82.06           C  
ATOM   1036  OG1 THR A 130      -1.443   5.744  -5.215  1.00 82.06           O  
ATOM   1037  N   PHE A 131      -3.604   5.850  -9.041  1.00 82.00           N  
ATOM   1038  CA  PHE A 131      -4.055   5.615 -10.419  1.00 82.00           C  
ATOM   1039  C   PHE A 131      -4.223   6.921 -11.185  1.00 82.00           C  
ATOM   1040  CB  PHE A 131      -5.366   4.825 -10.454  1.00 82.00           C  
ATOM   1041  O   PHE A 131      -3.913   6.954 -12.368  1.00 82.00           O  
ATOM   1042  CG  PHE A 131      -5.156   3.355 -10.208  1.00 82.00           C  
ATOM   1043  CD1 PHE A 131      -4.793   2.519 -11.279  1.00 82.00           C  
ATOM   1044  CD2 PHE A 131      -5.272   2.831  -8.912  1.00 82.00           C  
ATOM   1045  CE1 PHE A 131      -4.568   1.151 -11.064  1.00 82.00           C  
ATOM   1046  CE2 PHE A 131      -4.990   1.470  -8.700  1.00 82.00           C  
ATOM   1047  CZ  PHE A 131      -4.672   0.626  -9.771  1.00 82.00           C  
ATOM   1048  N   GLY A 132      -4.654   7.992 -10.512  1.00 84.44           N  
ATOM   1049  CA  GLY A 132      -4.657   9.330 -11.099  1.00 84.44           C  
ATOM   1050  C   GLY A 132      -3.248   9.759 -11.510  1.00 84.44           C  
ATOM   1051  O   GLY A 132      -3.043  10.172 -12.645  1.00 84.44           O  
ATOM   1052  N   ILE A 133      -2.261   9.565 -10.627  1.00 83.88           N  
ATOM   1053  CA  ILE A 133      -0.849   9.857 -10.925  1.00 83.88           C  
ATOM   1054  C   ILE A 133      -0.352   9.009 -12.103  1.00 83.88           C  
ATOM   1055  CB  ILE A 133       0.030   9.666  -9.667  1.00 83.88           C  
ATOM   1056  O   ILE A 133       0.179   9.560 -13.066  1.00 83.88           O  
ATOM   1057  CG1 ILE A 133      -0.408  10.652  -8.560  1.00 83.88           C  
ATOM   1058  CG2 ILE A 133       1.522   9.865  -9.992  1.00 83.88           C  
ATOM   1059  CD1 ILE A 133       0.291  10.427  -7.218  1.00 83.88           C  
ATOM   1060  N   LEU A 134      -0.561   7.688 -12.062  1.00 83.50           N  
ATOM   1061  CA  LEU A 134      -0.169   6.783 -13.147  1.00 83.50           C  
ATOM   1062  C   LEU A 134      -0.818   7.169 -14.474  1.00 83.50           C  
ATOM   1063  CB  LEU A 134      -0.543   5.329 -12.808  1.00 83.50           C  
ATOM   1064  O   LEU A 134      -0.143   7.146 -15.494  1.00 83.50           O  
ATOM   1065  CG  LEU A 134       0.342   4.670 -11.741  1.00 83.50           C  
ATOM   1066  CD1 LEU A 134      -0.241   3.311 -11.343  1.00 83.50           C  
ATOM   1067  CD2 LEU A 134       1.776   4.453 -12.225  1.00 83.50           C  
ATOM   1068  N   PHE A 135      -2.097   7.546 -14.468  1.00 85.62           N  
ATOM   1069  CA  PHE A 135      -2.805   7.973 -15.670  1.00 85.62           C  
ATOM   1070  C   PHE A 135      -2.208   9.256 -16.256  1.00 85.62           C  
ATOM   1071  CB  PHE A 135      -4.295   8.137 -15.355  1.00 85.62           C  
ATOM   1072  O   PHE A 135      -1.948   9.300 -17.454  1.00 85.62           O  
ATOM   1073  CG  PHE A 135      -5.104   8.573 -16.557  1.00 85.62           C  
ATOM   1074  CD1 PHE A 135      -5.447   9.927 -16.727  1.00 85.62           C  
ATOM   1075  CD2 PHE A 135      -5.468   7.628 -17.534  1.00 85.62           C  
ATOM   1076  CE1 PHE A 135      -6.159  10.333 -17.869  1.00 85.62           C  
ATOM   1077  CE2 PHE A 135      -6.181   8.035 -18.675  1.00 85.62           C  
ATOM   1078  CZ  PHE A 135      -6.527   9.387 -18.842  1.00 85.62           C  
ATOM   1079  N   CYS A 136      -1.924  10.266 -15.427  1.00 83.88           N  
ATOM   1080  CA  CYS A 136      -1.291  11.505 -15.885  1.00 83.88           C  
ATOM   1081  C   CYS A 136       0.080  11.244 -16.526  1.00 83.88           C  
ATOM   1082  CB  CYS A 136      -1.153  12.480 -14.708  1.00 83.88           C  
ATOM   1083  O   CYS A 136       0.351  11.727 -17.624  1.00 83.88           O  
ATOM   1084  SG  CYS A 136      -2.785  13.045 -14.149  1.00 83.88           S  
ATOM   1085  N   PHE A 137       0.931  10.445 -15.874  1.00 82.62           N  
ATOM   1086  CA  PHE A 137       2.246  10.100 -16.420  1.00 82.62           C  
ATOM   1087  C   PHE A 137       2.152   9.202 -17.655  1.00 82.62           C  
ATOM   1088  CB  PHE A 137       3.117   9.456 -15.338  1.00 82.62           C  
ATOM   1089  O   PHE A 137       2.909   9.399 -18.599  1.00 82.62           O  
ATOM   1090  CG  PHE A 137       3.818  10.465 -14.450  1.00 82.62           C  
ATOM   1091  CD1 PHE A 137       4.970  11.119 -14.921  1.00 82.62           C  
ATOM   1092  CD2 PHE A 137       3.345  10.742 -13.155  1.00 82.62           C  
ATOM   1093  CE1 PHE A 137       5.647  12.040 -14.104  1.00 82.62           C  
ATOM   1094  CE2 PHE A 137       4.019  11.666 -12.336  1.00 82.62           C  
ATOM   1095  CZ  PHE A 137       5.172  12.313 -12.810  1.00 82.62           C  
ATOM   1096  N   ALA A 138       1.213   8.255 -17.694  1.00 83.00           N  
ATOM   1097  CA  ALA A 138       0.985   7.414 -18.865  1.00 83.00           C  
ATOM   1098  C   ALA A 138       0.511   8.238 -20.069  1.00 83.00           C  
ATOM   1099  CB  ALA A 138      -0.021   6.315 -18.511  1.00 83.00           C  
ATOM   1100  O   ALA A 138       1.003   8.027 -21.171  1.00 83.00           O  
ATOM   1101  N   ALA A 139      -0.391   9.202 -19.862  1.00 80.81           N  
ATOM   1102  CA  ALA A 139      -0.839  10.114 -20.911  1.00 80.81           C  
ATOM   1103  C   ALA A 139       0.314  10.988 -21.432  1.00 80.81           C  
ATOM   1104  CB  ALA A 139      -1.993  10.963 -20.363  1.00 80.81           C  
ATOM   1105  O   ALA A 139       0.471  11.131 -22.642  1.00 80.81           O  
ATOM   1106  N   TYR A 140       1.155  11.510 -20.534  1.00 82.06           N  
ATOM   1107  CA  TYR A 140       2.351  12.268 -20.909  1.00 82.06           C  
ATOM   1108  C   TYR A 140       3.353  11.418 -21.707  1.00 82.06           C  
ATOM   1109  CB  TYR A 140       2.999  12.847 -19.645  1.00 82.06           C  
ATOM   1110  O   TYR A 140       3.814  11.832 -22.768  1.00 82.06           O  
ATOM   1111  CG  TYR A 140       4.301  13.563 -19.937  1.00 82.06           C  
ATOM   1112  CD1 TYR A 140       5.528  12.894 -19.761  1.00 82.06           C  
ATOM   1113  CD2 TYR A 140       4.280  14.859 -20.487  1.00 82.06           C  
ATOM   1114  CE1 TYR A 140       6.730  13.524 -20.137  1.00 82.06           C  
ATOM   1115  CE2 TYR A 140       5.482  15.485 -20.870  1.00 82.06           C  
ATOM   1116  OH  TYR A 140       7.875  15.373 -21.109  1.00 82.06           O  
ATOM   1117  CZ  TYR A 140       6.711  14.816 -20.692  1.00 82.06           C  
ATOM   1118  N   ILE A 141       3.653  10.202 -21.239  1.00 79.88           N  
ATOM   1119  CA  ILE A 141       4.553   9.274 -21.937  1.00 79.88           C  
ATOM   1120  C   ILE A 141       3.984   8.905 -23.310  1.00 79.88           C  
ATOM   1121  CB  ILE A 141       4.832   8.029 -21.062  1.00 79.88           C  
ATOM   1122  O   ILE A 141       4.718   8.931 -24.293  1.00 79.88           O  
ATOM   1123  CG1 ILE A 141       5.727   8.417 -19.862  1.00 79.88           C  
ATOM   1124  CG2 ILE A 141       5.498   6.911 -21.888  1.00 79.88           C  
ATOM   1125  CD1 ILE A 141       5.770   7.358 -18.752  1.00 79.88           C  
ATOM   1126  N   ALA A 142       2.684   8.612 -23.404  1.00 82.81           N  
ATOM   1127  CA  ALA A 142       2.029   8.303 -24.672  1.00 82.81           C  
ATOM   1128  C   ALA A 142       2.115   9.477 -25.658  1.00 82.81           C  
ATOM   1129  CB  ALA A 142       0.574   7.910 -24.397  1.00 82.81           C  
ATOM   1130  O   ALA A 142       2.412   9.265 -26.831  1.00 82.81           O  
ATOM   1131  N   TYR A 143       1.927  10.708 -25.178  1.00 81.75           N  
ATOM   1132  CA  TYR A 143       2.100  11.915 -25.983  1.00 81.75           C  
ATOM   1133  C   TYR A 143       3.538  12.057 -26.514  1.00 81.75           C  
ATOM   1134  CB  TYR A 143       1.674  13.130 -25.150  1.00 81.75           C  
ATOM   1135  O   TYR A 143       3.732  12.254 -27.714  1.00 81.75           O  
ATOM   1136  CG  TYR A 143       1.956  14.449 -25.832  1.00 81.75           C  
ATOM   1137  CD1 TYR A 143       3.113  15.181 -25.496  1.00 81.75           C  
ATOM   1138  CD2 TYR A 143       1.087  14.918 -26.834  1.00 81.75           C  
ATOM   1139  CE1 TYR A 143       3.400  16.388 -26.160  1.00 81.75           C  
ATOM   1140  CE2 TYR A 143       1.373  16.124 -27.502  1.00 81.75           C  
ATOM   1141  OH  TYR A 143       2.795  18.021 -27.816  1.00 81.75           O  
ATOM   1142  CZ  TYR A 143       2.528  16.860 -27.165  1.00 81.75           C  
ATOM   1143  N   GLU A 144       4.556  11.883 -25.665  1.00 77.81           N  
ATOM   1144  CA  GLU A 144       5.968  11.941 -26.083  1.00 77.81           C  
ATOM   1145  C   GLU A 144       6.337  10.827 -27.076  1.00 77.81           C  
ATOM   1146  CB  GLU A 144       6.882  11.859 -24.853  1.00 77.81           C  
ATOM   1147  O   GLU A 144       7.107  11.051 -28.016  1.00 77.81           O  
ATOM   1148  CG  GLU A 144       6.925  13.163 -24.044  1.00 77.81           C  
ATOM   1149  CD  GLU A 144       7.662  14.320 -24.746  1.00 77.81           C  
ATOM   1150  OE1 GLU A 144       7.629  15.444 -24.206  1.00 77.81           O  
ATOM   1151  OE2 GLU A 144       8.362  14.124 -25.773  1.00 77.81           O  
ATOM   1152  N   MET A 145       5.728   9.649 -26.913  1.00 75.81           N  
ATOM   1153  CA  MET A 145       5.835   8.513 -27.829  1.00 75.81           C  
ATOM   1154  C   MET A 145       5.004   8.669 -29.109  1.00 75.81           C  
ATOM   1155  CB  MET A 145       5.451   7.214 -27.098  1.00 75.81           C  
ATOM   1156  O   MET A 145       4.983   7.746 -29.914  1.00 75.81           O  
ATOM   1157  CG  MET A 145       6.514   6.815 -26.072  1.00 75.81           C  
ATOM   1158  SD  MET A 145       6.350   5.136 -25.418  1.00 75.81           S  
ATOM   1159  CE  MET A 145       6.910   4.239 -26.893  1.00 75.81           C  
ATOM   1160  N   LYS A 146       4.299   9.794 -29.318  1.00 82.56           N  
ATOM   1161  CA  LYS A 146       3.361   9.985 -30.445  1.00 82.56           C  
ATOM   1162  C   LYS A 146       2.301   8.875 -30.547  1.00 82.56           C  
ATOM   1163  CB  LYS A 146       4.127  10.128 -31.771  1.00 82.56           C  
ATOM   1164  O   LYS A 146       1.801   8.591 -31.630  1.00 82.56           O  
ATOM   1165  CG  LYS A 146       5.067  11.334 -31.866  1.00 82.56           C  
ATOM   1166  CD  LYS A 146       5.941  11.114 -33.107  1.00 82.56           C  
ATOM   1167  CE  LYS A 146       6.621  12.386 -33.610  1.00 82.56           C  
ATOM   1168  NZ  LYS A 146       7.482  12.073 -34.774  1.00 82.56           N  
ATOM   1169  N   PHE A 147       1.953   8.257 -29.420  1.00 82.12           N  
ATOM   1170  CA  PHE A 147       1.071   7.091 -29.331  1.00 82.12           C  
ATOM   1171  C   PHE A 147       1.580   5.843 -30.076  1.00 82.12           C  
ATOM   1172  CB  PHE A 147      -0.373   7.484 -29.685  1.00 82.12           C  
ATOM   1173  O   PHE A 147       0.809   4.915 -30.322  1.00 82.12           O  
ATOM   1174  CG  PHE A 147      -0.929   8.598 -28.821  1.00 82.12           C  
ATOM   1175  CD1 PHE A 147      -1.595   8.276 -27.626  1.00 82.12           C  
ATOM   1176  CD2 PHE A 147      -0.768   9.947 -29.191  1.00 82.12           C  
ATOM   1177  CE1 PHE A 147      -2.097   9.297 -26.800  1.00 82.12           C  
ATOM   1178  CE2 PHE A 147      -1.262  10.969 -28.362  1.00 82.12           C  
ATOM   1179  CZ  PHE A 147      -1.927  10.643 -27.167  1.00 82.12           C  
ATOM   1180  N   GLU A 148       2.876   5.780 -30.386  1.00 82.06           N  
ATOM   1181  CA  GLU A 148       3.524   4.578 -30.905  1.00 82.06           C  
ATOM   1182  C   GLU A 148       3.848   3.609 -29.759  1.00 82.06           C  
ATOM   1183  CB  GLU A 148       4.776   4.931 -31.723  1.00 82.06           C  
ATOM   1184  O   GLU A 148       4.209   4.005 -28.648  1.00 82.06           O  
ATOM   1185  CG  GLU A 148       4.438   5.755 -32.981  1.00 82.06           C  
ATOM   1186  CD  GLU A 148       5.676   6.218 -33.769  1.00 82.06           C  
ATOM   1187  OE1 GLU A 148       5.499   7.064 -34.679  1.00 82.06           O  
ATOM   1188  OE2 GLU A 148       6.800   5.761 -33.459  1.00 82.06           O  
ATOM   1189  N   LEU A 149       3.702   2.309 -30.019  1.00 75.50           N  
ATOM   1190  CA  LEU A 149       4.002   1.269 -29.038  1.00 75.50           C  
ATOM   1191  C   LEU A 149       5.521   1.067 -28.925  1.00 75.50           C  
ATOM   1192  CB  LEU A 149       3.283  -0.031 -29.432  1.00 75.50           C  
ATOM   1193  O   LEU A 149       6.197   0.980 -29.953  1.00 75.50           O  
ATOM   1194  CG  LEU A 149       1.796  -0.015 -29.034  1.00 75.50           C  
ATOM   1195  CD1 LEU A 149       0.972  -0.864 -29.999  1.00 75.50           C  
ATOM   1196  CD2 LEU A 149       1.602  -0.573 -27.619  1.00 75.50           C  
ATOM   1197  N   PRO A 150       6.071   0.943 -27.702  1.00 72.12           N  
ATOM   1198  CA  PRO A 150       7.483   0.631 -27.541  1.00 72.12           C  
ATOM   1199  C   PRO A 150       7.780  -0.776 -28.085  1.00 72.12           C  
ATOM   1200  CB  PRO A 150       7.770   0.736 -26.040  1.00 72.12           C  
ATOM   1201  O   PRO A 150       6.903  -1.648 -28.038  1.00 72.12           O  
ATOM   1202  CG  PRO A 150       6.415   0.439 -25.399  1.00 72.12           C  
ATOM   1203  CD  PRO A 150       5.394   0.953 -26.412  1.00 72.12           C  
ATOM   1204  N   PRO A 151       9.017  -1.040 -28.545  1.00 76.12           N  
ATOM   1205  CA  PRO A 151       9.446  -2.388 -28.885  1.00 76.12           C  
ATOM   1206  C   PRO A 151       9.164  -3.357 -27.733  1.00 76.12           C  
ATOM   1207  CB  PRO A 151      10.946  -2.290 -29.187  1.00 76.12           C  
ATOM   1208  O   PRO A 151       9.398  -3.044 -26.563  1.00 76.12           O  
ATOM   1209  CG  PRO A 151      11.135  -0.829 -29.589  1.00 76.12           C  
ATOM   1210  CD  PRO A 151      10.112  -0.099 -28.724  1.00 76.12           C  
ATOM   1211  N   LEU A 152       8.685  -4.557 -28.066  1.00 75.62           N  
ATOM   1212  CA  LEU A 152       8.323  -5.572 -27.075  1.00 75.62           C  
ATOM   1213  C   LEU A 152       9.447  -5.865 -26.052  1.00 75.62           C  
ATOM   1214  CB  LEU A 152       7.837  -6.839 -27.807  1.00 75.62           C  
ATOM   1215  O   LEU A 152       9.127  -5.935 -24.865  1.00 75.62           O  
ATOM   1216  CG  LEU A 152       7.328  -7.951 -26.872  1.00 75.62           C  
ATOM   1217  CD1 LEU A 152       6.016  -7.562 -26.190  1.00 75.62           C  
ATOM   1218  CD2 LEU A 152       7.098  -9.234 -27.670  1.00 75.62           C  
ATOM   1219  N   PRO A 153      10.737  -5.982 -26.438  1.00 71.00           N  
ATOM   1220  CA  PRO A 153      11.818  -6.229 -25.479  1.00 71.00           C  
ATOM   1221  C   PRO A 153      11.974  -5.114 -24.435  1.00 71.00           C  
ATOM   1222  CB  PRO A 153      13.091  -6.381 -26.321  1.00 71.00           C  
ATOM   1223  O   PRO A 153      12.168  -5.396 -23.254  1.00 71.00           O  
ATOM   1224  CG  PRO A 153      12.574  -6.788 -27.698  1.00 71.00           C  
ATOM   1225  CD  PRO A 153      11.271  -6.009 -27.794  1.00 71.00           C  
ATOM   1226  N   ASP A 154      11.822  -3.852 -24.841  1.00 71.25           N  
ATOM   1227  CA  ASP A 154      11.944  -2.697 -23.945  1.00 71.25           C  
ATOM   1228  C   ASP A 154      10.745  -2.612 -22.991  1.00 71.25           C  
ATOM   1229  CB  ASP A 154      12.060  -1.405 -24.769  1.00 71.25           C  
ATOM   1230  O   ASP A 154      10.895  -2.336 -21.796  1.00 71.25           O  
ATOM   1231  CG  ASP A 154      13.299  -1.346 -25.672  1.00 71.25           C  
ATOM   1232  OD1 ASP A 154      14.295  -2.048 -25.375  1.00 71.25           O  
ATOM   1233  OD2 ASP A 154      13.229  -0.586 -26.661  1.00 71.25           O  
ATOM   1234  N   ALA A 155       9.548  -2.929 -23.494  1.00 74.38           N  
ATOM   1235  CA  ALA A 155       8.344  -3.035 -22.676  1.00 74.38           C  
ATOM   1236  C   ALA A 155       8.470  -4.153 -21.628  1.00 74.38           C  
ATOM   1237  CB  ALA A 155       7.146  -3.270 -23.603  1.00 74.38           C  
ATOM   1238  O   ALA A 155       8.122  -3.961 -20.460  1.00 74.38           O  
ATOM   1239  N   MET A 156       9.007  -5.312 -22.018  1.00 75.62           N  
ATOM   1240  CA  MET A 156       9.259  -6.434 -21.112  1.00 75.62           C  
ATOM   1241  C   MET A 156      10.317  -6.082 -20.058  1.00 75.62           C  
ATOM   1242  CB  MET A 156       9.653  -7.675 -21.926  1.00 75.62           C  
ATOM   1243  O   MET A 156      10.136  -6.415 -18.882  1.00 75.62           O  
ATOM   1244  CG  MET A 156       8.437  -8.237 -22.675  1.00 75.62           C  
ATOM   1245  SD  MET A 156       8.722  -9.717 -23.681  1.00 75.62           S  
ATOM   1246  CE  MET A 156       8.933 -10.958 -22.376  1.00 75.62           C  
ATOM   1247  N   LEU A 157      11.359  -5.333 -20.442  1.00 72.00           N  
ATOM   1248  CA  LEU A 157      12.365  -4.800 -19.524  1.00 72.00           C  
ATOM   1249  C   LEU A 157      11.727  -3.914 -18.442  1.00 72.00           C  
ATOM   1250  CB  LEU A 157      13.462  -4.059 -20.310  1.00 72.00           C  
ATOM   1251  O   LEU A 157      11.857  -4.172 -17.242  1.00 72.00           O  
ATOM   1252  CG  LEU A 157      14.745  -3.857 -19.476  1.00 72.00           C  
ATOM   1253  CD1 LEU A 157      15.834  -4.846 -19.902  1.00 72.00           C  
ATOM   1254  CD2 LEU A 157      15.304  -2.447 -19.640  1.00 72.00           C  
ATOM   1255  N   GLY A 158      10.955  -2.913 -18.872  1.00 74.56           N  
ATOM   1256  CA  GLY A 158      10.249  -1.996 -17.978  1.00 74.56           C  
ATOM   1257  C   GLY A 158       9.253  -2.710 -17.060  1.00 74.56           C  
ATOM   1258  O   GLY A 158       9.215  -2.447 -15.856  1.00 74.56           O  
ATOM   1259  N   MET A 159       8.503  -3.678 -17.590  1.00 78.00           N  
ATOM   1260  CA  MET A 159       7.545  -4.466 -16.812  1.00 78.00           C  
ATOM   1261  C   MET A 159       8.216  -5.278 -15.699  1.00 78.00           C  
ATOM   1262  CB  MET A 159       6.740  -5.381 -17.748  1.00 78.00           C  
ATOM   1263  O   MET A 159       7.695  -5.316 -14.584  1.00 78.00           O  
ATOM   1264  CG  MET A 159       5.658  -4.601 -18.506  1.00 78.00           C  
ATOM   1265  SD  MET A 159       4.302  -3.965 -17.476  1.00 78.00           S  
ATOM   1266  CE  MET A 159       3.419  -5.503 -17.106  1.00 78.00           C  
ATOM   1267  N   ALA A 160       9.382  -5.886 -15.942  1.00 79.12           N  
ATOM   1268  CA  ALA A 160      10.093  -6.639 -14.902  1.00 79.12           C  
ATOM   1269  C   ALA A 160      10.608  -5.742 -13.762  1.00 79.12           C  
ATOM   1270  CB  ALA A 160      11.275  -7.374 -15.526  1.00 79.12           C  
ATOM   1271  O   ALA A 160      10.684  -6.166 -12.607  1.00 79.12           O  
ATOM   1272  N   LEU A 161      10.961  -4.495 -14.067  1.00 76.75           N  
ATOM   1273  CA  LEU A 161      11.449  -3.547 -13.068  1.00 76.75           C  
ATOM   1274  C   LEU A 161      10.297  -2.892 -12.295  1.00 76.75           C  
ATOM   1275  CB  LEU A 161      12.353  -2.521 -13.772  1.00 76.75           C  
ATOM   1276  O   LEU A 161      10.414  -2.655 -11.090  1.00 76.75           O  
ATOM   1277  CG  LEU A 161      13.625  -3.138 -14.390  1.00 76.75           C  
ATOM   1278  CD1 LEU A 161      14.363  -2.086 -15.215  1.00 76.75           C  
ATOM   1279  CD2 LEU A 161      14.586  -3.663 -13.320  1.00 76.75           C  
ATOM   1280  N   PHE A 162       9.167  -2.636 -12.956  1.00 78.75           N  
ATOM   1281  CA  PHE A 162       8.042  -1.903 -12.378  1.00 78.75           C  
ATOM   1282  C   PHE A 162       7.044  -2.788 -11.620  1.00 78.75           C  
ATOM   1283  CB  PHE A 162       7.350  -1.114 -13.492  1.00 78.75           C  
ATOM   1284  O   PHE A 162       6.596  -2.416 -10.534  1.00 78.75           O  
ATOM   1285  CG  PHE A 162       6.238  -0.226 -12.978  1.00 78.75           C  
ATOM   1286  CD1 PHE A 162       4.899  -0.498 -13.313  1.00 78.75           C  
ATOM   1287  CD2 PHE A 162       6.543   0.861 -12.139  1.00 78.75           C  
ATOM   1288  CE1 PHE A 162       3.870   0.320 -12.815  1.00 78.75           C  
ATOM   1289  CE2 PHE A 162       5.511   1.672 -11.633  1.00 78.75           C  
ATOM   1290  CZ  PHE A 162       4.177   1.401 -11.974  1.00 78.75           C  
ATOM   1291  N   LEU A 163       6.718  -3.978 -12.135  1.00 82.62           N  
ATOM   1292  CA  LEU A 163       5.658  -4.830 -11.584  1.00 82.62           C  
ATOM   1293  C   LEU A 163       5.797  -5.127 -10.075  1.00 82.62           C  
ATOM   1294  CB  LEU A 163       5.581  -6.123 -12.415  1.00 82.62           C  
ATOM   1295  O   LEU A 163       4.790  -5.043  -9.365  1.00 82.62           O  
ATOM   1296  CG  LEU A 163       4.383  -7.018 -12.071  1.00 82.62           C  
ATOM   1297  CD1 LEU A 163       3.077  -6.388 -12.556  1.00 82.62           C  
ATOM   1298  CD2 LEU A 163       4.568  -8.379 -12.732  1.00 82.62           C  
ATOM   1299  N   PRO A 164       6.995  -5.415  -9.524  1.00 82.12           N  
ATOM   1300  CA  PRO A 164       7.110  -5.696  -8.096  1.00 82.12           C  
ATOM   1301  C   PRO A 164       6.855  -4.458  -7.219  1.00 82.12           C  
ATOM   1302  CB  PRO A 164       8.498  -6.313  -7.895  1.00 82.12           C  
ATOM   1303  O   PRO A 164       6.348  -4.604  -6.105  1.00 82.12           O  
ATOM   1304  CG  PRO A 164       8.994  -6.650  -9.303  1.00 82.12           C  
ATOM   1305  CD  PRO A 164       8.273  -5.644 -10.185  1.00 82.12           C  
ATOM   1306  N   HIS A 165       7.114  -3.242  -7.724  1.00 80.06           N  
ATOM   1307  CA  HIS A 165       6.733  -2.002  -7.039  1.00 80.06           C  
ATOM   1308  C   HIS A 165       5.215  -1.871  -6.956  1.00 80.06           C  
ATOM   1309  CB  HIS A 165       7.288  -0.767  -7.759  1.00 80.06           C  
ATOM   1310  O   HIS A 165       4.684  -1.576  -5.887  1.00 80.06           O  
ATOM   1311  CG  HIS A 165       8.785  -0.695  -7.801  1.00 80.06           C  
ATOM   1312  CD2 HIS A 165       9.577  -0.062  -6.886  1.00 80.06           C  
ATOM   1313  ND1 HIS A 165       9.600  -1.112  -8.826  1.00 80.06           N  
ATOM   1314  CE1 HIS A 165      10.840  -0.682  -8.560  1.00 80.06           C  
ATOM   1315  NE2 HIS A 165      10.892  -0.085  -7.360  1.00 80.06           N  
ATOM   1316  N   LEU A 166       4.516  -2.149  -8.063  1.00 80.56           N  
ATOM   1317  CA  LEU A 166       3.058  -2.093  -8.120  1.00 80.56           C  
ATOM   1318  C   LEU A 166       2.442  -3.062  -7.097  1.00 80.56           C  
ATOM   1319  CB  LEU A 166       2.607  -2.384  -9.566  1.00 80.56           C  
ATOM   1320  O   LEU A 166       1.596  -2.668  -6.298  1.00 80.56           O  
ATOM   1321  CG  LEU A 166       1.169  -1.932  -9.878  1.00 80.56           C  
ATOM   1322  CD1 LEU A 166       1.047  -0.410  -9.973  1.00 80.56           C  
ATOM   1323  CD2 LEU A 166       0.694  -2.544 -11.194  1.00 80.56           C  
ATOM   1324  N   ILE A 167       2.934  -4.302  -7.041  1.00 83.94           N  
ATOM   1325  CA  ILE A 167       2.445  -5.330  -6.109  1.00 83.94           C  
ATOM   1326  C   ILE A 167       2.667  -4.918  -4.649  1.00 83.94           C  
ATOM   1327  CB  ILE A 167       3.112  -6.681  -6.437  1.00 83.94           C  
ATOM   1328  O   ILE A 167       1.754  -5.031  -3.825  1.00 83.94           O  
ATOM   1329  CG1 ILE A 167       2.597  -7.165  -7.809  1.00 83.94           C  
ATOM   1330  CG2 ILE A 167       2.826  -7.742  -5.357  1.00 83.94           C  
ATOM   1331  CD1 ILE A 167       3.416  -8.314  -8.379  1.00 83.94           C  
ATOM   1332  N   LEU A 168       3.857  -4.412  -4.308  1.00 80.88           N  
ATOM   1333  CA  LEU A 168       4.143  -3.928  -2.956  1.00 80.88           C  
ATOM   1334  C   LEU A 168       3.312  -2.687  -2.601  1.00 80.88           C  
ATOM   1335  CB  LEU A 168       5.638  -3.617  -2.813  1.00 80.88           C  
ATOM   1336  O   LEU A 168       2.834  -2.594  -1.469  1.00 80.88           O  
ATOM   1337  CG  LEU A 168       6.580  -4.829  -2.733  1.00 80.88           C  
ATOM   1338  CD1 LEU A 168       8.009  -4.287  -2.690  1.00 80.88           C  
ATOM   1339  CD2 LEU A 168       6.348  -5.676  -1.476  1.00 80.88           C  
ATOM   1340  N   ALA A 169       3.071  -1.776  -3.542  1.00 79.44           N  
ATOM   1341  CA  ALA A 169       2.159  -0.648  -3.360  1.00 79.44           C  
ATOM   1342  C   ALA A 169       0.723  -1.116  -3.058  1.00 79.44           C  
ATOM   1343  CB  ALA A 169       2.213   0.224  -4.616  1.00 79.44           C  
ATOM   1344  O   ALA A 169       0.060  -0.574  -2.171  1.00 79.44           O  
ATOM   1345  N   GLY A 170       0.268  -2.196  -3.706  1.00 81.12           N  
ATOM   1346  CA  GLY A 170      -0.999  -2.859  -3.384  1.00 81.12           C  
ATOM   1347  C   GLY A 170      -1.101  -3.246  -1.906  1.00 81.12           C  
ATOM   1348  O   GLY A 170      -2.120  -2.987  -1.265  1.00 81.12           O  
ATOM   1349  N   SER A 171      -0.017  -3.773  -1.329  1.00 81.25           N  
ATOM   1350  CA  SER A 171       0.043  -4.060   0.107  1.00 81.25           C  
ATOM   1351  C   SER A 171      -0.224  -2.801   0.937  1.00 81.25           C  
ATOM   1352  CB  SER A 171       1.362  -4.759   0.480  1.00 81.25           C  
ATOM   1353  O   SER A 171      -1.158  -2.795   1.737  1.00 81.25           O  
ATOM   1354  OG  SER A 171       2.433  -3.883   0.739  1.00 81.25           O  
ATOM   1355  N   VAL A 172       0.507  -1.707   0.687  1.00 81.50           N  
ATOM   1356  CA  VAL A 172       0.392  -0.436   1.421  1.00 81.50           C  
ATOM   1357  C   VAL A 172      -1.040   0.086   1.369  1.00 81.50           C  
ATOM   1358  CB  VAL A 172       1.387   0.611   0.875  1.00 81.50           C  
ATOM   1359  O   VAL A 172      -1.597   0.434   2.408  1.00 81.50           O  
ATOM   1360  CG1 VAL A 172       1.269   1.963   1.591  1.00 81.50           C  
ATOM   1361  CG2 VAL A 172       2.828   0.115   1.064  1.00 81.50           C  
ATOM   1362  N   ARG A 173      -1.685   0.037   0.201  1.00 85.38           N  
ATOM   1363  CA  ARG A 173      -3.077   0.479   0.043  1.00 85.38           C  
ATOM   1364  C   ARG A 173      -4.082  -0.370   0.791  1.00 85.38           C  
ATOM   1365  CB  ARG A 173      -3.463   0.510  -1.427  1.00 85.38           C  
ATOM   1366  O   ARG A 173      -5.001   0.190   1.389  1.00 85.38           O  
ATOM   1367  CG  ARG A 173      -2.672   1.600  -2.139  1.00 85.38           C  
ATOM   1368  CD  ARG A 173      -3.352   1.869  -3.464  1.00 85.38           C  
ATOM   1369  NE  ARG A 173      -2.444   2.589  -4.340  1.00 85.38           N  
ATOM   1370  NH1 ARG A 173      -3.792   2.633  -6.163  1.00 85.38           N  
ATOM   1371  NH2 ARG A 173      -1.560   2.517  -6.390  1.00 85.38           N  
ATOM   1372  CZ  ARG A 173      -2.605   2.594  -5.631  1.00 85.38           C  
ATOM   1373  N   LEU A 174      -3.914  -1.694   0.798  1.00 84.25           N  
ATOM   1374  CA  LEU A 174      -4.747  -2.556   1.632  1.00 84.25           C  
ATOM   1375  C   LEU A 174      -4.658  -2.096   3.094  1.00 84.25           C  
ATOM   1376  CB  LEU A 174      -4.334  -4.030   1.459  1.00 84.25           C  
ATOM   1377  O   LEU A 174      -5.686  -1.885   3.733  1.00 84.25           O  
ATOM   1378  CG  LEU A 174      -5.130  -4.994   2.360  1.00 84.25           C  
ATOM   1379  CD1 LEU A 174      -6.638  -5.011   2.094  1.00 84.25           C  
ATOM   1380  CD2 LEU A 174      -4.617  -6.422   2.201  1.00 84.25           C  
ATOM   1381  N   TYR A 175      -3.448  -1.862   3.607  1.00 81.38           N  
ATOM   1382  CA  TYR A 175      -3.262  -1.412   4.987  1.00 81.38           C  
ATOM   1383  C   TYR A 175      -3.807  -0.005   5.249  1.00 81.38           C  
ATOM   1384  CB  TYR A 175      -1.788  -1.505   5.383  1.00 81.38           C  
ATOM   1385  O   TYR A 175      -4.389   0.221   6.312  1.00 81.38           O  
ATOM   1386  CG  TYR A 175      -1.251  -2.920   5.377  1.00 81.38           C  
ATOM   1387  CD1 TYR A 175      -1.674  -3.839   6.350  1.00 81.38           C  
ATOM   1388  CD2 TYR A 175      -0.325  -3.323   4.404  1.00 81.38           C  
ATOM   1389  CE1 TYR A 175      -1.183  -5.158   6.320  1.00 81.38           C  
ATOM   1390  CE2 TYR A 175       0.148  -4.642   4.348  1.00 81.38           C  
ATOM   1391  OH  TYR A 175       0.118  -6.858   5.234  1.00 81.38           O  
ATOM   1392  CZ  TYR A 175      -0.298  -5.570   5.305  1.00 81.38           C  
ATOM   1393  N   THR A 176      -3.690   0.922   4.297  1.00 85.44           N  
ATOM   1394  CA  THR A 176      -4.298   2.258   4.382  1.00 85.44           C  
ATOM   1395  C   THR A 176      -5.817   2.155   4.521  1.00 85.44           C  
ATOM   1396  CB  THR A 176      -3.916   3.106   3.157  1.00 85.44           C  
ATOM   1397  O   THR A 176      -6.393   2.734   5.442  1.00 85.44           O  
ATOM   1398  CG2 THR A 176      -4.467   4.527   3.212  1.00 85.44           C  
ATOM   1399  OG1 THR A 176      -2.518   3.236   3.122  1.00 85.44           O  
ATOM   1400  N   VAL A 177      -6.476   1.346   3.686  1.00 87.12           N  
ATOM   1401  CA  VAL A 177      -7.930   1.136   3.762  1.00 87.12           C  
ATOM   1402  C   VAL A 177      -8.324   0.470   5.077  1.00 87.12           C  
ATOM   1403  CB  VAL A 177      -8.432   0.298   2.577  1.00 87.12           C  
ATOM   1404  O   VAL A 177      -9.237   0.940   5.749  1.00 87.12           O  
ATOM   1405  CG1 VAL A 177      -9.923  -0.054   2.698  1.00 87.12           C  
ATOM   1406  CG2 VAL A 177      -8.250   1.048   1.258  1.00 87.12           C  
ATOM   1407  N   LEU A 178      -7.638  -0.596   5.492  1.00 84.25           N  
ATOM   1408  CA  LEU A 178      -7.965  -1.296   6.738  1.00 84.25           C  
ATOM   1409  C   LEU A 178      -7.778  -0.413   7.969  1.00 84.25           C  
ATOM   1410  CB  LEU A 178      -7.101  -2.553   6.871  1.00 84.25           C  
ATOM   1411  O   LEU A 178      -8.593  -0.473   8.890  1.00 84.25           O  
ATOM   1412  CG  LEU A 178      -7.397  -3.634   5.825  1.00 84.25           C  
ATOM   1413  CD1 LEU A 178      -6.326  -4.713   5.976  1.00 84.25           C  
ATOM   1414  CD2 LEU A 178      -8.803  -4.223   5.970  1.00 84.25           C  
ATOM   1415  N   SER A 179      -6.757   0.442   7.968  1.00 84.00           N  
ATOM   1416  CA  SER A 179      -6.548   1.436   9.022  1.00 84.00           C  
ATOM   1417  C   SER A 179      -7.672   2.477   9.021  1.00 84.00           C  
ATOM   1418  CB  SER A 179      -5.182   2.107   8.856  1.00 84.00           C  
ATOM   1419  O   SER A 179      -8.177   2.839  10.083  1.00 84.00           O  
ATOM   1420  OG  SER A 179      -4.147   1.147   8.867  1.00 84.00           O  
ATOM   1421  N   TRP A 180      -8.147   2.897   7.842  1.00 87.94           N  
ATOM   1422  CA  TRP A 180      -9.277   3.822   7.716  1.00 87.94           C  
ATOM   1423  C   TRP A 180     -10.590   3.220   8.230  1.00 87.94           C  
ATOM   1424  CB  TRP A 180      -9.431   4.264   6.258  1.00 87.94           C  
ATOM   1425  O   TRP A 180     -11.324   3.870   8.976  1.00 87.94           O  
ATOM   1426  CG  TRP A 180     -10.476   5.315   6.056  1.00 87.94           C  
ATOM   1427  CD1 TRP A 180     -11.712   5.141   5.532  1.00 87.94           C  
ATOM   1428  CD2 TRP A 180     -10.372   6.733   6.365  1.00 87.94           C  
ATOM   1429  CE2 TRP A 180     -11.573   7.377   5.947  1.00 87.94           C  
ATOM   1430  CE3 TRP A 180      -9.373   7.539   6.948  1.00 87.94           C  
ATOM   1431  NE1 TRP A 180     -12.364   6.361   5.464  1.00 87.94           N  
ATOM   1432  CH2 TRP A 180     -10.726   9.542   6.614  1.00 87.94           C  
ATOM   1433  CZ2 TRP A 180     -11.756   8.760   6.064  1.00 87.94           C  
ATOM   1434  CZ3 TRP A 180      -9.542   8.931   7.063  1.00 87.94           C  
ATOM   1435  N   LEU A 181     -10.871   1.961   7.885  1.00 86.06           N  
ATOM   1436  CA  LEU A 181     -12.040   1.231   8.381  1.00 86.06           C  
ATOM   1437  C   LEU A 181     -11.958   1.019   9.901  1.00 86.06           C  
ATOM   1438  CB  LEU A 181     -12.170  -0.116   7.647  1.00 86.06           C  
ATOM   1439  O   LEU A 181     -12.930   1.271  10.613  1.00 86.06           O  
ATOM   1440  CG  LEU A 181     -12.416  -0.040   6.127  1.00 86.06           C  
ATOM   1441  CD1 LEU A 181     -12.527  -1.451   5.556  1.00 86.06           C  
ATOM   1442  CD2 LEU A 181     -13.682   0.726   5.762  1.00 86.06           C  
ATOM   1443  N   SER A 182     -10.782   0.632  10.405  1.00 83.81           N  
ATOM   1444  CA  SER A 182     -10.529   0.442  11.841  1.00 83.81           C  
ATOM   1445  C   SER A 182     -10.702   1.740  12.631  1.00 83.81           C  
ATOM   1446  CB  SER A 182      -9.116  -0.095  12.083  1.00 83.81           C  
ATOM   1447  O   SER A 182     -11.272   1.718  13.718  1.00 83.81           O  
ATOM   1448  OG  SER A 182      -8.943  -1.337  11.435  1.00 83.81           O  
ATOM   1449  N   ARG A 183     -10.288   2.889  12.076  1.00 87.25           N  
ATOM   1450  CA  ARG A 183     -10.572   4.217  12.646  1.00 87.25           C  
ATOM   1451  C   ARG A 183     -12.077   4.443  12.793  1.00 87.25           C  
ATOM   1452  CB  ARG A 183      -9.940   5.302  11.754  1.00 87.25           C  
ATOM   1453  O   ARG A 183     -12.527   4.888  13.846  1.00 87.25           O  
ATOM   1454  CG  ARG A 183     -10.196   6.734  12.257  1.00 87.25           C  
ATOM   1455  CD  ARG A 183      -9.945   7.791  11.173  1.00 87.25           C  
ATOM   1456  NE  ARG A 183     -11.009   7.810  10.138  1.00 87.25           N  
ATOM   1457  NH1 ARG A 183     -12.151   9.703  10.808  1.00 87.25           N  
ATOM   1458  NH2 ARG A 183     -12.772   8.648   8.950  1.00 87.25           N  
ATOM   1459  CZ  ARG A 183     -11.967   8.716   9.976  1.00 87.25           C  
ATOM   1460  N   GLY A 184     -12.852   4.130  11.753  1.00 85.12           N  
ATOM   1461  CA  GLY A 184     -14.313   4.237  11.785  1.00 85.12           C  
ATOM   1462  C   GLY A 184     -14.935   3.382  12.892  1.00 85.12           C  
ATOM   1463  O   GLY A 184     -15.770   3.869  13.652  1.00 85.12           O  
ATOM   1464  N   GLN A 185     -14.468   2.141  13.039  1.00 84.62           N  
ATOM   1465  CA  GLN A 185     -14.896   1.251  14.117  1.00 84.62           C  
ATOM   1466  C   GLN A 185     -14.499   1.782  15.499  1.00 84.62           C  
ATOM   1467  CB  GLN A 185     -14.294  -0.134  13.878  1.00 84.62           C  
ATOM   1468  O   GLN A 185     -15.308   1.748  16.419  1.00 84.62           O  
ATOM   1469  CG  GLN A 185     -14.890  -1.185  14.824  1.00 84.62           C  
ATOM   1470  CD  GLN A 185     -14.245  -2.552  14.650  1.00 84.62           C  
ATOM   1471  NE2 GLN A 185     -14.325  -3.394  15.652  1.00 84.62           N  
ATOM   1472  OE1 GLN A 185     -13.643  -2.878  13.641  1.00 84.62           O  
ATOM   1473  N   LEU A 186     -13.284   2.311  15.651  1.00 85.19           N  
ATOM   1474  CA  LEU A 186     -12.816   2.888  16.909  1.00 85.19           C  
ATOM   1475  C   LEU A 186     -13.677   4.084  17.338  1.00 85.19           C  
ATOM   1476  CB  LEU A 186     -11.338   3.280  16.748  1.00 85.19           C  
ATOM   1477  O   LEU A 186     -14.013   4.207  18.512  1.00 85.19           O  
ATOM   1478  CG  LEU A 186     -10.656   3.695  18.062  1.00 85.19           C  
ATOM   1479  CD1 LEU A 186     -10.585   2.527  19.048  1.00 85.19           C  
ATOM   1480  CD2 LEU A 186      -9.230   4.156  17.763  1.00 85.19           C  
ATOM   1481  N   LYS A 187     -14.088   4.925  16.383  1.00 87.31           N  
ATOM   1482  CA  LYS A 187     -15.010   6.044  16.619  1.00 87.31           C  
ATOM   1483  C   LYS A 187     -16.389   5.570  17.094  1.00 87.31           C  
ATOM   1484  CB  LYS A 187     -15.089   6.874  15.331  1.00 87.31           C  
ATOM   1485  O   LYS A 187     -16.979   6.190  17.976  1.00 87.31           O  
ATOM   1486  CG  LYS A 187     -15.897   8.164  15.511  1.00 87.31           C  
ATOM   1487  CD  LYS A 187     -15.847   8.991  14.223  1.00 87.31           C  
ATOM   1488  CE  LYS A 187     -16.620  10.297  14.409  1.00 87.31           C  
ATOM   1489  NZ  LYS A 187     -16.446  11.186  13.235  1.00 87.31           N  
ATOM   1490  N   GLU A 188     -16.895   4.469  16.541  1.00 85.94           N  
ATOM   1491  CA  GLU A 188     -18.156   3.856  16.980  1.00 85.94           C  
ATOM   1492  C   GLU A 188     -18.032   3.225  18.373  1.00 85.94           C  
ATOM   1493  CB  GLU A 188     -18.624   2.842  15.925  1.00 85.94           C  
ATOM   1494  O   GLU A 188     -18.868   3.484  19.235  1.00 85.94           O  
ATOM   1495  CG  GLU A 188     -20.018   2.276  16.236  1.00 85.94           C  
ATOM   1496  CD  GLU A 188     -20.558   1.351  15.134  1.00 85.94           C  
ATOM   1497  OE1 GLU A 188     -21.480   0.555  15.427  1.00 85.94           O  
ATOM   1498  OE2 GLU A 188     -20.160   1.490  13.958  1.00 85.94           O  
ATOM   1499  N   LEU A 189     -16.960   2.468  18.629  1.00 85.69           N  
ATOM   1500  CA  LEU A 189     -16.675   1.892  19.948  1.00 85.69           C  
ATOM   1501  C   LEU A 189     -16.536   2.979  21.017  1.00 85.69           C  
ATOM   1502  CB  LEU A 189     -15.390   1.043  19.892  1.00 85.69           C  
ATOM   1503  O   LEU A 189     -17.066   2.814  22.112  1.00 85.69           O  
ATOM   1504  CG  LEU A 189     -15.505  -0.272  19.101  1.00 85.69           C  
ATOM   1505  CD1 LEU A 189     -14.122  -0.921  18.995  1.00 85.69           C  
ATOM   1506  CD2 LEU A 189     -16.437  -1.288  19.762  1.00 85.69           C  
ATOM   1507  N   LYS A 190     -15.888   4.103  20.688  1.00 88.38           N  
ATOM   1508  CA  LYS A 190     -15.812   5.278  21.559  1.00 88.38           C  
ATOM   1509  C   LYS A 190     -17.203   5.792  21.915  1.00 88.38           C  
ATOM   1510  CB  LYS A 190     -14.954   6.366  20.893  1.00 88.38           C  
ATOM   1511  O   LYS A 190     -17.498   5.959  23.093  1.00 88.38           O  
ATOM   1512  CG  LYS A 190     -14.914   7.640  21.748  1.00 88.38           C  
ATOM   1513  CD  LYS A 190     -14.212   8.804  21.045  1.00 88.38           C  
ATOM   1514  CE  LYS A 190     -14.509  10.024  21.914  1.00 88.38           C  
ATOM   1515  NZ  LYS A 190     -13.965  11.286  21.389  1.00 88.38           N  
ATOM   1516  N   LYS A 191     -18.048   6.036  20.909  1.00 87.44           N  
ATOM   1517  CA  LYS A 191     -19.405   6.552  21.117  1.00 87.44           C  
ATOM   1518  C   LYS A 191     -20.227   5.612  22.006  1.00 87.44           C  
ATOM   1519  CB  LYS A 191     -20.068   6.804  19.755  1.00 87.44           C  
ATOM   1520  O   LYS A 191     -20.811   6.070  22.979  1.00 87.44           O  
ATOM   1521  CG  LYS A 191     -21.466   7.400  19.944  1.00 87.44           C  
ATOM   1522  CD  LYS A 191     -22.176   7.695  18.620  1.00 87.44           C  
ATOM   1523  CE  LYS A 191     -23.609   8.034  19.025  1.00 87.44           C  
ATOM   1524  NZ  LYS A 191     -24.522   8.362  17.915  1.00 87.44           N  
ATOM   1525  N   ASN A 192     -20.204   4.312  21.714  1.00 85.69           N  
ATOM   1526  CA  ASN A 192     -20.938   3.312  22.491  1.00 85.69           C  
ATOM   1527  C   ASN A 192     -20.433   3.247  23.940  1.00 85.69           C  
ATOM   1528  CB  ASN A 192     -20.802   1.944  21.804  1.00 85.69           C  
ATOM   1529  O   ASN A 192     -21.234   3.254  24.866  1.00 85.69           O  
ATOM   1530  CG  ASN A 192     -21.438   1.864  20.427  1.00 85.69           C  
ATOM   1531  ND2 ASN A 192     -21.173   0.796  19.711  1.00 85.69           N  
ATOM   1532  OD1 ASN A 192     -22.152   2.730  19.952  1.00 85.69           O  
ATOM   1533  N   ALA A 193     -19.110   3.257  24.142  1.00 83.38           N  
ATOM   1534  CA  ALA A 193     -18.526   3.278  25.477  1.00 83.38           C  
ATOM   1535  C   ALA A 193     -18.930   4.544  26.245  1.00 83.38           C  
ATOM   1536  CB  ALA A 193     -17.003   3.150  25.359  1.00 83.38           C  
ATOM   1537  O   ALA A 193     -19.322   4.449  27.401  1.00 83.38           O  
ATOM   1538  N   GLU A 194     -18.874   5.726  25.622  1.00 83.62           N  
ATOM   1539  CA  GLU A 194     -19.301   6.979  26.254  1.00 83.62           C  
ATOM   1540  C   GLU A 194     -20.784   6.967  26.638  1.00 83.62           C  
ATOM   1541  CB  GLU A 194     -19.054   8.180  25.329  1.00 83.62           C  
ATOM   1542  O   GLU A 194     -21.119   7.367  27.751  1.00 83.62           O  
ATOM   1543  CG  GLU A 194     -17.591   8.638  25.281  1.00 83.62           C  
ATOM   1544  CD  GLU A 194     -17.399   9.878  24.389  1.00 83.62           C  
ATOM   1545  OE1 GLU A 194     -16.231  10.211  24.093  1.00 83.62           O  
ATOM   1546  OE2 GLU A 194     -18.391  10.538  24.009  1.00 83.62           O  
ATOM   1547  N   GLU A 195     -21.668   6.520  25.745  1.00 84.38           N  
ATOM   1548  CA  GLU A 195     -23.111   6.438  26.000  1.00 84.38           C  
ATOM   1549  C   GLU A 195     -23.418   5.474  27.147  1.00 84.38           C  
ATOM   1550  CB  GLU A 195     -23.847   6.011  24.717  1.00 84.38           C  
ATOM   1551  O   GLU A 195     -24.146   5.824  28.076  1.00 84.38           O  
ATOM   1552  CG  GLU A 195     -23.924   7.169  23.708  1.00 84.38           C  
ATOM   1553  CD  GLU A 195     -24.558   6.798  22.357  1.00 84.38           C  
ATOM   1554  OE1 GLU A 195     -24.730   7.731  21.533  1.00 84.38           O  
ATOM   1555  OE2 GLU A 195     -24.840   5.610  22.095  1.00 84.38           O  
ATOM   1556  N   GLU A 196     -22.804   4.295  27.135  1.00 79.81           N  
ATOM   1557  CA  GLU A 196     -23.002   3.263  28.147  1.00 79.81           C  
ATOM   1558  C   GLU A 196     -22.419   3.667  29.511  1.00 79.81           C  
ATOM   1559  CB  GLU A 196     -22.366   1.987  27.598  1.00 79.81           C  
ATOM   1560  O   GLU A 196     -23.040   3.467  30.557  1.00 79.81           O  
ATOM   1561  CG  GLU A 196     -22.840   0.746  28.337  1.00 79.81           C  
ATOM   1562  CD  GLU A 196     -22.221  -0.517  27.741  1.00 79.81           C  
ATOM   1563  OE1 GLU A 196     -22.166  -1.493  28.505  1.00 79.81           O  
ATOM   1564  OE2 GLU A 196     -21.799  -0.542  26.564  1.00 79.81           O  
ATOM   1565  N   LEU A 197     -21.256   4.323  29.519  1.00 75.75           N  
ATOM   1566  CA  LEU A 197     -20.650   4.870  30.732  1.00 75.75           C  
ATOM   1567  C   LEU A 197     -21.472   6.043  31.298  1.00 75.75           C  
ATOM   1568  CB  LEU A 197     -19.191   5.271  30.432  1.00 75.75           C  
ATOM   1569  O   LEU A 197     -21.644   6.129  32.513  1.00 75.75           O  
ATOM   1570  CG  LEU A 197     -18.240   4.066  30.250  1.00 75.75           C  
ATOM   1571  CD1 LEU A 197     -16.947   4.431  29.509  1.00 75.75           C  
ATOM   1572  CD2 LEU A 197     -17.787   3.545  31.608  1.00 75.75           C  
ATOM   1573  N   ARG A 198     -22.024   6.925  30.449  1.00 76.06           N  
ATOM   1574  CA  ARG A 198     -22.867   8.067  30.866  1.00 76.06           C  
ATOM   1575  C   ARG A 198     -24.258   7.653  31.341  1.00 76.06           C  
ATOM   1576  CB  ARG A 198     -23.004   9.080  29.723  1.00 76.06           C  
ATOM   1577  O   ARG A 198     -24.754   8.215  32.319  1.00 76.06           O  
ATOM   1578  CG  ARG A 198     -21.741   9.929  29.529  1.00 76.06           C  
ATOM   1579  CD  ARG A 198     -21.952  10.857  28.330  1.00 76.06           C  
ATOM   1580  NE  ARG A 198     -20.758  11.672  28.047  1.00 76.06           N  
ATOM   1581  NH1 ARG A 198     -21.647  12.863  26.297  1.00 76.06           N  
ATOM   1582  NH2 ARG A 198     -19.497  13.123  26.828  1.00 76.06           N  
ATOM   1583  CZ  ARG A 198     -20.641  12.549  27.065  1.00 76.06           C  
ATOM   1584  N   ALA A 199     -24.877   6.660  30.706  1.00 74.88           N  
ATOM   1585  CA  ALA A 199     -26.163   6.111  31.141  1.00 74.88           C  
ATOM   1586  C   ALA A 199     -26.090   5.519  32.560  1.00 74.88           C  
ATOM   1587  CB  ALA A 199     -26.599   5.053  30.122  1.00 74.88           C  
ATOM   1588  O   ALA A 199     -27.074   5.532  33.296  1.00 74.88           O  
ATOM   1589  N   ASN A 200     -24.909   5.044  32.964  1.00 68.62           N  
ATOM   1590  CA  ASN A 200     -24.650   4.516  34.302  1.00 68.62           C  
ATOM   1591  C   ASN A 200     -24.194   5.577  35.323  1.00 68.62           C  
ATOM   1592  CB  ASN A 200     -23.640   3.372  34.158  1.00 68.62           C  
ATOM   1593  O   ASN A 200     -24.166   5.288  36.515  1.00 68.62           O  
ATOM   1594  CG  ASN A 200     -24.278   2.133  33.559  1.00 68.62           C  
ATOM   1595  ND2 ASN A 200     -23.714   1.578  32.517  1.00 68.62           N  
ATOM   1596  OD1 ASN A 200     -25.292   1.649  34.028  1.00 68.62           O  
ATOM   1597  N   LEU A 201     -23.854   6.792  34.879  1.00 66.25           N  
ATOM   1598  CA  LEU A 201     -23.571   7.952  35.742  1.00 66.25           C  
ATOM   1599  C   LEU A 201     -24.847   8.703  36.155  1.00 66.25           C  
ATOM   1600  CB  LEU A 201     -22.623   8.907  34.987  1.00 66.25           C  
ATOM   1601  O   LEU A 201     -24.860   9.372  37.182  1.00 66.25           O  
ATOM   1602  CG  LEU A 201     -21.134   8.559  35.152  1.00 66.25           C  
ATOM   1603  CD1 LEU A 201     -20.315   9.055  33.965  1.00 66.25           C  
ATOM   1604  CD2 LEU A 201     -20.564   9.221  36.406  1.00 66.25           C  
ATOM   1605  N   THR A 202     -25.900   8.622  35.339  1.00 59.06           N  
ATOM   1606  CA  THR A 202     -27.149   9.392  35.490  1.00 59.06           C  
ATOM   1607  C   THR A 202     -28.248   8.658  36.259  1.00 59.06           C  
ATOM   1608  CB  THR A 202     -27.680   9.841  34.116  1.00 59.06           C  
ATOM   1609  O   THR A 202     -29.239   9.279  36.631  1.00 59.06           O  
ATOM   1610  CG2 THR A 202     -26.923  11.060  33.594  1.00 59.06           C  
ATOM   1611  OG1 THR A 202     -27.514   8.828  33.144  1.00 59.06           O  
ATOM   1612  N   LYS A 203     -28.093   7.356  36.531  1.00 55.78           N  
ATOM   1613  CA  LYS A 203     -29.059   6.578  37.318  1.00 55.78           C  
ATOM   1614  C   LYS A 203     -28.648   6.566  38.789  1.00 55.78           C  
ATOM   1615  CB  LYS A 203     -29.215   5.166  36.733  1.00 55.78           C  
ATOM   1616  O   LYS A 203     -27.596   6.027  39.130  1.00 55.78           O  
ATOM   1617  CG  LYS A 203     -29.932   5.201  35.375  1.00 55.78           C  
ATOM   1618  CD  LYS A 203     -30.099   3.789  34.804  1.00 55.78           C  
ATOM   1619  CE  LYS A 203     -30.820   3.867  33.455  1.00 55.78           C  
ATOM   1620  NZ  LYS A 203     -31.021   2.521  32.867  1.00 55.78           N  
ATOM   1621  N   GLU A 204     -29.475   7.164  39.647  1.00 48.81           N  
ATOM   1622  CA  GLU A 204     -29.273   7.153  41.097  1.00 48.81           C  
ATOM   1623  C   GLU A 204     -29.106   5.719  41.638  1.00 48.81           C  
ATOM   1624  CB  GLU A 204     -30.440   7.823  41.838  1.00 48.81           C  
ATOM   1625  O   GLU A 204     -29.813   4.800  41.213  1.00 48.81           O  
ATOM   1626  CG  GLU A 204     -30.314   9.350  41.910  1.00 48.81           C  
ATOM   1627  CD  GLU A 204     -31.368   9.969  42.843  1.00 48.81           C  
ATOM   1628  OE1 GLU A 204     -31.087  11.072  43.357  1.00 48.81           O  
ATOM   1629  OE2 GLU A 204     -32.415   9.317  43.050  1.00 48.81           O  
ATOM   1630  N   PRO A 205     -28.209   5.511  42.619  1.00 48.91           N  
ATOM   1631  CA  PRO A 205     -27.892   4.191  43.163  1.00 48.91           C  
ATOM   1632  C   PRO A 205     -29.020   3.560  43.998  1.00 48.91           C  
ATOM   1633  CB  PRO A 205     -26.616   4.410  43.988  1.00 48.91           C  
ATOM   1634  O   PRO A 205     -28.844   2.450  44.492  1.00 48.91           O  
ATOM   1635  CG  PRO A 205     -26.719   5.866  44.435  1.00 48.91           C  
ATOM   1636  CD  PRO A 205     -27.389   6.537  43.244  1.00 48.91           C  
ATOM   1637  N   ALA A 206     -30.158   4.235  44.181  1.00 45.94           N  
ATOM   1638  CA  ALA A 206     -31.169   3.823  45.149  1.00 45.94           C  
ATOM   1639  C   ALA A 206     -32.097   2.687  44.677  1.00 45.94           C  
ATOM   1640  CB  ALA A 206     -31.940   5.068  45.602  1.00 45.94           C  
ATOM   1641  O   ALA A 206     -32.748   2.091  45.524  1.00 45.94           O  
ATOM   1642  N   ASN A 207     -32.176   2.351  43.378  1.00 45.66           N  
ATOM   1643  CA  ASN A 207     -33.124   1.317  42.920  1.00 45.66           C  
ATOM   1644  C   ASN A 207     -32.787   0.660  41.563  1.00 45.66           C  
ATOM   1645  CB  ASN A 207     -34.564   1.900  42.995  1.00 45.66           C  
ATOM   1646  O   ASN A 207     -33.645   0.502  40.695  1.00 45.66           O  
ATOM   1647  CG  ASN A 207     -35.402   1.300  44.115  1.00 45.66           C  
ATOM   1648  ND2 ASN A 207     -36.525   1.906  44.419  1.00 45.66           N  
ATOM   1649  OD1 ASN A 207     -35.108   0.270  44.697  1.00 45.66           O  
ATOM   1650  N   ILE A 208     -31.532   0.256  41.337  1.00 50.72           N  
ATOM   1651  CA  ILE A 208     -31.188  -0.503  40.121  1.00 50.72           C  
ATOM   1652  C   ILE A 208     -31.316  -2.002  40.404  1.00 50.72           C  
ATOM   1653  CB  ILE A 208     -29.831  -0.086  39.514  1.00 50.72           C  
ATOM   1654  O   ILE A 208     -30.471  -2.597  41.073  1.00 50.72           O  
ATOM   1655  CG1 ILE A 208     -29.813   1.442  39.259  1.00 50.72           C  
ATOM   1656  CG2 ILE A 208     -29.595  -0.856  38.196  1.00 50.72           C  
ATOM   1657  CD1 ILE A 208     -28.494   1.974  38.689  1.00 50.72           C  
ATOM   1658  N   ALA A 209     -32.373  -2.609  39.859  1.00 54.06           N  
ATOM   1659  CA  ALA A 209     -32.545  -4.055  39.776  1.00 54.06           C  
ATOM   1660  C   ALA A 209     -31.261  -4.716  39.243  1.00 54.06           C  
ATOM   1661  CB  ALA A 209     -33.740  -4.341  38.854  1.00 54.06           C  
ATOM   1662  O   ALA A 209     -30.716  -4.277  38.225  1.00 54.06           O  
ATOM   1663  N   SER A 210     -30.780  -5.775  39.906  1.00 52.91           N  
ATOM   1664  CA  SER A 210     -29.475  -6.385  39.597  1.00 52.91           C  
ATOM   1665  C   SER A 210     -29.343  -6.801  38.127  1.00 52.91           C  
ATOM   1666  CB  SER A 210     -29.180  -7.566  40.534  1.00 52.91           C  
ATOM   1667  O   SER A 210     -28.246  -6.712  37.586  1.00 52.91           O  
ATOM   1668  OG  SER A 210     -29.753  -8.773  40.078  1.00 52.91           O  
ATOM   1669  N   ALA A 211     -30.463  -7.150  37.480  1.00 52.88           N  
ATOM   1670  CA  ALA A 211     -30.562  -7.518  36.069  1.00 52.88           C  
ATOM   1671  C   ALA A 211     -30.108  -6.405  35.099  1.00 52.88           C  
ATOM   1672  CB  ALA A 211     -32.014  -7.929  35.797  1.00 52.88           C  
ATOM   1673  O   ALA A 211     -29.423  -6.682  34.118  1.00 52.88           O  
ATOM   1674  N   LEU A 212     -30.437  -5.136  35.372  1.00 51.84           N  
ATOM   1675  CA  LEU A 212     -30.069  -3.998  34.512  1.00 51.84           C  
ATOM   1676  C   LEU A 212     -28.572  -3.667  34.607  1.00 51.84           C  
ATOM   1677  CB  LEU A 212     -30.952  -2.787  34.892  1.00 51.84           C  
ATOM   1678  O   LEU A 212     -27.962  -3.248  33.625  1.00 51.84           O  
ATOM   1679  CG  LEU A 212     -32.017  -2.462  33.827  1.00 51.84           C  
ATOM   1680  CD1 LEU A 212     -33.225  -1.782  34.471  1.00 51.84           C  
ATOM   1681  CD2 LEU A 212     -31.450  -1.519  32.762  1.00 51.84           C  
ATOM   1682  N   PHE A 213     -27.976  -3.888  35.781  1.00 55.25           N  
ATOM   1683  CA  PHE A 213     -26.548  -3.682  36.019  1.00 55.25           C  
ATOM   1684  C   PHE A 213     -25.692  -4.835  35.463  1.00 55.25           C  
ATOM   1685  CB  PHE A 213     -26.335  -3.467  37.525  1.00 55.25           C  
ATOM   1686  O   PHE A 213     -24.598  -4.592  34.954  1.00 55.25           O  
ATOM   1687  CG  PHE A 213     -24.979  -2.883  37.867  1.00 55.25           C  
ATOM   1688  CD1 PHE A 213     -23.877  -3.730  38.086  1.00 55.25           C  
ATOM   1689  CD2 PHE A 213     -24.804  -1.487  37.901  1.00 55.25           C  
ATOM   1690  CE1 PHE A 213     -22.603  -3.184  38.320  1.00 55.25           C  
ATOM   1691  CE2 PHE A 213     -23.532  -0.938  38.143  1.00 55.25           C  
ATOM   1692  CZ  PHE A 213     -22.430  -1.788  38.345  1.00 55.25           C  
ATOM   1693  N   THR A 214     -26.181  -6.082  35.502  1.00 58.34           N  
ATOM   1694  CA  THR A 214     -25.540  -7.218  34.808  1.00 58.34           C  
ATOM   1695  C   THR A 214     -25.542  -7.027  33.293  1.00 58.34           C  
ATOM   1696  CB  THR A 214     -26.169  -8.574  35.170  1.00 58.34           C  
ATOM   1697  O   THR A 214     -24.500  -7.181  32.667  1.00 58.34           O  
ATOM   1698  CG2 THR A 214     -25.595  -9.114  36.478  1.00 58.34           C  
ATOM   1699  OG1 THR A 214     -27.556  -8.463  35.367  1.00 58.34           O  
ATOM   1700  N   VAL A 215     -26.651  -6.555  32.710  1.00 59.16           N  
ATOM   1701  CA  VAL A 215     -26.721  -6.272  31.264  1.00 59.16           C  
ATOM   1702  C   VAL A 215     -25.711  -5.194  30.850  1.00 59.16           C  
ATOM   1703  CB  VAL A 215     -28.162  -5.906  30.855  1.00 59.16           C  
ATOM   1704  O   VAL A 215     -25.042  -5.361  29.837  1.00 59.16           O  
ATOM   1705  CG1 VAL A 215     -28.277  -5.392  29.413  1.00 59.16           C  
ATOM   1706  CG2 VAL A 215     -29.080  -7.132  30.954  1.00 59.16           C  
ATOM   1707  N   SER A 216     -25.531  -4.129  31.647  1.00 61.38           N  
ATOM   1708  CA  SER A 216     -24.561  -3.063  31.333  1.00 61.38           C  
ATOM   1709  C   SER A 216     -23.095  -3.455  31.555  1.00 61.38           C  
ATOM   1710  CB  SER A 216     -24.881  -1.771  32.099  1.00 61.38           C  
ATOM   1711  O   SER A 216     -22.193  -2.740  31.130  1.00 61.38           O  
ATOM   1712  OG  SER A 216     -24.023  -1.559  33.208  1.00 61.38           O  
ATOM   1713  N   THR A 217     -22.822  -4.507  32.325  1.00 65.00           N  
ATOM   1714  CA  THR A 217     -21.448  -4.986  32.534  1.00 65.00           C  
ATOM   1715  C   THR A 217     -21.054  -5.948  31.422  1.00 65.00           C  
ATOM   1716  CB  THR A 217     -21.226  -5.571  33.938  1.00 65.00           C  
ATOM   1717  O   THR A 217     -19.967  -5.802  30.869  1.00 65.00           O  
ATOM   1718  CG2 THR A 217     -20.895  -4.465  34.941  1.00 65.00           C  
ATOM   1719  OG1 THR A 217     -22.361  -6.200  34.474  1.00 65.00           O  
ATOM   1720  N   GLU A 218     -21.973  -6.819  31.001  1.00 71.56           N  
ATOM   1721  CA  GLU A 218     -21.804  -7.692  29.835  1.00 71.56           C  
ATOM   1722  C   GLU A 218     -21.602  -6.908  28.528  1.00 71.56           C  
ATOM   1723  CB  GLU A 218     -23.041  -8.590  29.692  1.00 71.56           C  
ATOM   1724  O   GLU A 218     -20.761  -7.278  27.704  1.00 71.56           O  
ATOM   1725  CG  GLU A 218     -23.101  -9.693  30.759  1.00 71.56           C  
ATOM   1726  CD  GLU A 218     -24.368 -10.559  30.653  1.00 71.56           C  
ATOM   1727  OE1 GLU A 218     -24.518 -11.457  31.512  1.00 71.56           O  
ATOM   1728  OE2 GLU A 218     -25.187 -10.324  29.733  1.00 71.56           O  
ATOM   1729  N   SER A 219     -22.323  -5.801  28.317  1.00 77.31           N  
ATOM   1730  CA  SER A 219     -22.145  -4.973  27.116  1.00 77.31           C  
ATOM   1731  C   SER A 219     -20.787  -4.266  27.075  1.00 77.31           C  
ATOM   1732  CB  SER A 219     -23.307  -3.994  26.936  1.00 77.31           C  
ATOM   1733  O   SER A 219     -20.133  -4.274  26.026  1.00 77.31           O  
ATOM   1734  OG  SER A 219     -23.682  -3.389  28.143  1.00 77.31           O  
ATOM   1735  N   LEU A 220     -20.301  -3.755  28.210  1.00 76.88           N  
ATOM   1736  CA  LEU A 220     -18.992  -3.108  28.305  1.00 76.88           C  
ATOM   1737  C   LEU A 220     -17.842  -4.122  28.174  1.00 76.88           C  
ATOM   1738  CB  LEU A 220     -18.932  -2.334  29.636  1.00 76.88           C  
ATOM   1739  O   LEU A 220     -16.805  -3.825  27.576  1.00 76.88           O  
ATOM   1740  CG  LEU A 220     -17.882  -1.210  29.650  1.00 76.88           C  
ATOM   1741  CD1 LEU A 220     -18.278  -0.033  28.752  1.00 76.88           C  
ATOM   1742  CD2 LEU A 220     -17.719  -0.649  31.067  1.00 76.88           C  
ATOM   1743  N   GLU A 221     -18.035  -5.337  28.683  1.00 80.44           N  
ATOM   1744  CA  GLU A 221     -17.092  -6.446  28.544  1.00 80.44           C  
ATOM   1745  C   GLU A 221     -17.031  -6.952  27.093  1.00 80.44           C  
ATOM   1746  CB  GLU A 221     -17.473  -7.522  29.570  1.00 80.44           C  
ATOM   1747  O   GLU A 221     -15.945  -7.119  26.540  1.00 80.44           O  
ATOM   1748  CG  GLU A 221     -16.341  -8.509  29.869  1.00 80.44           C  
ATOM   1749  CD  GLU A 221     -16.540  -9.194  31.232  1.00 80.44           C  
ATOM   1750  OE1 GLU A 221     -15.512  -9.386  31.924  1.00 80.44           O  
ATOM   1751  OE2 GLU A 221     -17.703  -9.479  31.592  1.00 80.44           O  
ATOM   1752  N   ASN A 222     -18.171  -7.034  26.399  1.00 83.00           N  
ATOM   1753  CA  ASN A 222     -18.221  -7.280  24.953  1.00 83.00           C  
ATOM   1754  C   ASN A 222     -17.510  -6.167  24.154  1.00 83.00           C  
ATOM   1755  CB  ASN A 222     -19.703  -7.415  24.569  1.00 83.00           C  
ATOM   1756  O   ASN A 222     -16.820  -6.431  23.164  1.00 83.00           O  
ATOM   1757  CG  ASN A 222     -19.976  -7.831  23.135  1.00 83.00           C  
ATOM   1758  ND2 ASN A 222     -21.219  -7.744  22.723  1.00 83.00           N  
ATOM   1759  OD1 ASN A 222     -19.136  -8.239  22.351  1.00 83.00           O  
ATOM   1760  N   LEU A 223     -17.630  -4.907  24.586  1.00 80.81           N  
ATOM   1761  CA  LEU A 223     -16.928  -3.775  23.976  1.00 80.81           C  
ATOM   1762  C   LEU A 223     -15.406  -3.886  24.167  1.00 80.81           C  
ATOM   1763  CB  LEU A 223     -17.533  -2.470  24.528  1.00 80.81           C  
ATOM   1764  O   LEU A 223     -14.657  -3.655  23.213  1.00 80.81           O  
ATOM   1765  CG  LEU A 223     -17.274  -1.240  23.642  1.00 80.81           C  
ATOM   1766  CD1 LEU A 223     -18.458  -0.280  23.708  1.00 80.81           C  
ATOM   1767  CD2 LEU A 223     -16.012  -0.472  24.040  1.00 80.81           C  
ATOM   1768  N   LYS A 224     -14.956  -4.322  25.351  1.00 81.94           N  
ATOM   1769  CA  LYS A 224     -13.553  -4.663  25.631  1.00 81.94           C  
ATOM   1770  C   LYS A 224     -13.060  -5.777  24.709  1.00 81.94           C  
ATOM   1771  CB  LYS A 224     -13.391  -5.015  27.122  1.00 81.94           C  
ATOM   1772  O   LYS A 224     -12.064  -5.574  24.021  1.00 81.94           O  
ATOM   1773  CG  LYS A 224     -11.985  -5.524  27.485  1.00 81.94           C  
ATOM   1774  CD  LYS A 224     -11.917  -5.948  28.959  1.00 81.94           C  
ATOM   1775  CE  LYS A 224     -10.579  -6.641  29.238  1.00 81.94           C  
ATOM   1776  NZ  LYS A 224     -10.454  -7.089  30.649  1.00 81.94           N  
ATOM   1777  N   THR A 225     -13.779  -6.894  24.603  1.00 83.00           N  
ATOM   1778  CA  THR A 225     -13.384  -8.005  23.722  1.00 83.00           C  
ATOM   1779  C   THR A 225     -13.279  -7.561  22.261  1.00 83.00           C  
ATOM   1780  CB  THR A 225     -14.383  -9.165  23.824  1.00 83.00           C  
ATOM   1781  O   THR A 225     -12.322  -7.904  21.567  1.00 83.00           O  
ATOM   1782  CG2 THR A 225     -13.888 -10.426  23.123  1.00 83.00           C  
ATOM   1783  OG1 THR A 225     -14.611  -9.513  25.163  1.00 83.00           O  
ATOM   1784  N   LYS A 226     -14.217  -6.737  21.773  1.00 82.12           N  
ATOM   1785  CA  LYS A 226     -14.145  -6.168  20.414  1.00 82.12           C  
ATOM   1786  C   LYS A 226     -12.915  -5.284  20.216  1.00 82.12           C  
ATOM   1787  CB  LYS A 226     -15.416  -5.366  20.112  1.00 82.12           C  
ATOM   1788  O   LYS A 226     -12.326  -5.308  19.135  1.00 82.12           O  
ATOM   1789  CG  LYS A 226     -16.605  -6.287  19.827  1.00 82.12           C  
ATOM   1790  CD  LYS A 226     -17.882  -5.460  19.663  1.00 82.12           C  
ATOM   1791  CE  LYS A 226     -19.065  -6.404  19.441  1.00 82.12           C  
ATOM   1792  NZ  LYS A 226     -20.347  -5.661  19.408  1.00 82.12           N  
ATOM   1793  N   LEU A 227     -12.533  -4.516  21.233  1.00 81.88           N  
ATOM   1794  CA  LEU A 227     -11.357  -3.655  21.192  1.00 81.88           C  
ATOM   1795  C   LEU A 227     -10.046  -4.460  21.223  1.00 81.88           C  
ATOM   1796  CB  LEU A 227     -11.457  -2.653  22.352  1.00 81.88           C  
ATOM   1797  O   LEU A 227      -9.138  -4.151  20.457  1.00 81.88           O  
ATOM   1798  CG  LEU A 227     -10.378  -1.564  22.305  1.00 81.88           C  
ATOM   1799  CD1 LEU A 227     -10.568  -0.597  21.133  1.00 81.88           C  
ATOM   1800  CD2 LEU A 227     -10.413  -0.770  23.606  1.00 81.88           C  
ATOM   1801  N   GLU A 228      -9.966  -5.516  22.033  1.00 83.19           N  
ATOM   1802  CA  GLU A 228      -8.819  -6.439  22.083  1.00 83.19           C  
ATOM   1803  C   GLU A 228      -8.641  -7.193  20.758  1.00 83.19           C  
ATOM   1804  CB  GLU A 228      -9.027  -7.451  23.220  1.00 83.19           C  
ATOM   1805  O   GLU A 228      -7.531  -7.301  20.236  1.00 83.19           O  
ATOM   1806  CG  GLU A 228      -8.876  -6.820  24.613  1.00 83.19           C  
ATOM   1807  CD  GLU A 228      -9.247  -7.776  25.759  1.00 83.19           C  
ATOM   1808  OE1 GLU A 228      -8.953  -7.415  26.924  1.00 83.19           O  
ATOM   1809  OE2 GLU A 228      -9.878  -8.823  25.493  1.00 83.19           O  
ATOM   1810  N   ILE A 229      -9.741  -7.654  20.149  1.00 81.19           N  
ATOM   1811  CA  ILE A 229      -9.717  -8.270  18.813  1.00 81.19           C  
ATOM   1812  C   ILE A 229      -9.227  -7.260  17.770  1.00 81.19           C  
ATOM   1813  CB  ILE A 229     -11.113  -8.831  18.452  1.00 81.19           C  
ATOM   1814  O   ILE A 229      -8.419  -7.606  16.902  1.00 81.19           O  
ATOM   1815  CG1 ILE A 229     -11.437 -10.061  19.331  1.00 81.19           C  
ATOM   1816  CG2 ILE A 229     -11.202  -9.232  16.963  1.00 81.19           C  
ATOM   1817  CD1 ILE A 229     -12.909 -10.493  19.264  1.00 81.19           C  
ATOM   1818  N   LEU A 230      -9.708  -6.015  17.829  1.00 79.75           N  
ATOM   1819  CA  LEU A 230      -9.265  -4.954  16.928  1.00 79.75           C  
ATOM   1820  C   LEU A 230      -7.757  -4.702  17.078  1.00 79.75           C  
ATOM   1821  CB  LEU A 230     -10.113  -3.693  17.190  1.00 79.75           C  
ATOM   1822  O   LEU A 230      -7.054  -4.613  16.072  1.00 79.75           O  
ATOM   1823  CG  LEU A 230      -9.818  -2.509  16.254  1.00 79.75           C  
ATOM   1824  CD1 LEU A 230     -10.101  -2.865  14.800  1.00 79.75           C  
ATOM   1825  CD2 LEU A 230     -10.686  -1.308  16.629  1.00 79.75           C  
ATOM   1826  N   GLU A 231      -7.253  -4.663  18.312  1.00 80.19           N  
ATOM   1827  CA  GLU A 231      -5.832  -4.486  18.606  1.00 80.19           C  
ATOM   1828  C   GLU A 231      -4.971  -5.631  18.063  1.00 80.19           C  
ATOM   1829  CB  GLU A 231      -5.608  -4.387  20.120  1.00 80.19           C  
ATOM   1830  O   GLU A 231      -4.028  -5.391  17.306  1.00 80.19           O  
ATOM   1831  CG  GLU A 231      -4.182  -3.881  20.374  1.00 80.19           C  
ATOM   1832  CD  GLU A 231      -3.674  -4.134  21.787  1.00 80.19           C  
ATOM   1833  OE1 GLU A 231      -2.429  -4.043  21.916  1.00 80.19           O  
ATOM   1834  OE2 GLU A 231      -4.497  -4.373  22.692  1.00 80.19           O  
ATOM   1835  N   ALA A 232      -5.293  -6.872  18.435  1.00 78.94           N  
ATOM   1836  CA  ALA A 232      -4.500  -8.046  18.086  1.00 78.94           C  
ATOM   1837  C   ALA A 232      -4.371  -8.196  16.564  1.00 78.94           C  
ATOM   1838  CB  ALA A 232      -5.164  -9.273  18.719  1.00 78.94           C  
ATOM   1839  O   ALA A 232      -3.287  -8.467  16.039  1.00 78.94           O  
ATOM   1840  N   ASN A 233      -5.460  -7.939  15.834  1.00 76.81           N  
ATOM   1841  CA  ASN A 233      -5.437  -7.942  14.377  1.00 76.81           C  
ATOM   1842  C   ASN A 233      -4.573  -6.796  13.830  1.00 76.81           C  
ATOM   1843  CB  ASN A 233      -6.879  -7.894  13.855  1.00 76.81           C  
ATOM   1844  O   ASN A 233      -3.766  -7.019  12.925  1.00 76.81           O  
ATOM   1845  CG  ASN A 233      -7.635  -9.181  14.128  1.00 76.81           C  
ATOM   1846  ND2 ASN A 233      -8.867  -9.088  14.556  1.00 76.81           N  
ATOM   1847  OD1 ASN A 233      -7.148 -10.284  13.946  1.00 76.81           O  
ATOM   1848  N   PHE A 234      -4.664  -5.595  14.411  1.00 74.88           N  
ATOM   1849  CA  PHE A 234      -3.827  -4.460  14.022  1.00 74.88           C  
ATOM   1850  C   PHE A 234      -2.329  -4.728  14.232  1.00 74.88           C  
ATOM   1851  CB  PHE A 234      -4.299  -3.189  14.739  1.00 74.88           C  
ATOM   1852  O   PHE A 234      -1.531  -4.369  13.368  1.00 74.88           O  
ATOM   1853  CG  PHE A 234      -3.941  -1.928  13.983  1.00 74.88           C  
ATOM   1854  CD1 PHE A 234      -2.809  -1.176  14.340  1.00 74.88           C  
ATOM   1855  CD2 PHE A 234      -4.738  -1.522  12.895  1.00 74.88           C  
ATOM   1856  CE1 PHE A 234      -2.484  -0.012  13.623  1.00 74.88           C  
ATOM   1857  CE2 PHE A 234      -4.397  -0.371  12.164  1.00 74.88           C  
ATOM   1858  CZ  PHE A 234      -3.274   0.388  12.531  1.00 74.88           C  
ATOM   1859  N   CYS A 235      -1.936  -5.433  15.302  1.00 74.38           N  
ATOM   1860  CA  CYS A 235      -0.548  -5.865  15.516  1.00 74.38           C  
ATOM   1861  C   CYS A 235      -0.021  -6.711  14.344  1.00 74.38           C  
ATOM   1862  CB  CYS A 235      -0.433  -6.734  16.777  1.00 74.38           C  
ATOM   1863  O   CYS A 235       1.076  -6.469  13.832  1.00 74.38           O  
ATOM   1864  SG  CYS A 235      -0.887  -6.072  18.395  1.00 74.38           S  
ATOM   1865  N   ILE A 236      -0.804  -7.703  13.910  1.00 72.44           N  
ATOM   1866  CA  ILE A 236      -0.423  -8.626  12.832  1.00 72.44           C  
ATOM   1867  C   ILE A 236      -0.277  -7.860  11.511  1.00 72.44           C  
ATOM   1868  CB  ILE A 236      -1.450  -9.779  12.729  1.00 72.44           C  
ATOM   1869  O   ILE A 236       0.696  -8.061  10.776  1.00 72.44           O  
ATOM   1870  CG1 ILE A 236      -1.449 -10.632  14.021  1.00 72.44           C  
ATOM   1871  CG2 ILE A 236      -1.142 -10.669  11.508  1.00 72.44           C  
ATOM   1872  CD1 ILE A 236      -2.647 -11.585  14.131  1.00 72.44           C  
ATOM   1873  N   PHE A 237      -1.203  -6.940  11.227  1.00 72.94           N  
ATOM   1874  CA  PHE A 237      -1.125  -6.092  10.037  1.00 72.94           C  
ATOM   1875  C   PHE A 237       0.080  -5.159  10.064  1.00 72.94           C  
ATOM   1876  CB  PHE A 237      -2.401  -5.264   9.893  1.00 72.94           C  
ATOM   1877  O   PHE A 237       0.817  -5.095   9.084  1.00 72.94           O  
ATOM   1878  CG  PHE A 237      -3.640  -6.076   9.610  1.00 72.94           C  
ATOM   1879  CD1 PHE A 237      -3.690  -6.997   8.543  1.00 72.94           C  
ATOM   1880  CD2 PHE A 237      -4.759  -5.898  10.436  1.00 72.94           C  
ATOM   1881  CE1 PHE A 237      -4.858  -7.736   8.309  1.00 72.94           C  
ATOM   1882  CE2 PHE A 237      -5.902  -6.669  10.237  1.00 72.94           C  
ATOM   1883  CZ  PHE A 237      -5.948  -7.564   9.172  1.00 72.94           C  
ATOM   1884  N   ALA A 238       0.320  -4.487  11.187  1.00 73.62           N  
ATOM   1885  CA  ALA A 238       1.454  -3.594  11.376  1.00 73.62           C  
ATOM   1886  C   ALA A 238       2.796  -4.313  11.161  1.00 73.62           C  
ATOM   1887  CB  ALA A 238       1.344  -3.031  12.794  1.00 73.62           C  
ATOM   1888  O   ALA A 238       3.697  -3.791  10.499  1.00 73.62           O  
ATOM   1889  N   GLN A 239       2.922  -5.546  11.663  1.00 75.88           N  
ATOM   1890  CA  GLN A 239       4.114  -6.360  11.441  1.00 75.88           C  
ATOM   1891  C   GLN A 239       4.292  -6.712   9.959  1.00 75.88           C  
ATOM   1892  CB  GLN A 239       4.038  -7.621  12.312  1.00 75.88           C  
ATOM   1893  O   GLN A 239       5.402  -6.608   9.437  1.00 75.88           O  
ATOM   1894  CG  GLN A 239       5.352  -8.420  12.275  1.00 75.88           C  
ATOM   1895  CD  GLN A 239       5.315  -9.668  13.151  1.00 75.88           C  
ATOM   1896  NE2 GLN A 239       6.427 -10.347  13.338  1.00 75.88           N  
ATOM   1897  OE1 GLN A 239       4.292 -10.084  13.660  1.00 75.88           O  
ATOM   1898  N   SER A 240       3.226  -7.111   9.265  1.00 74.19           N  
ATOM   1899  CA  SER A 240       3.301  -7.464   7.843  1.00 74.19           C  
ATOM   1900  C   SER A 240       3.585  -6.252   6.940  1.00 74.19           C  
ATOM   1901  CB  SER A 240       2.005  -8.151   7.431  1.00 74.19           C  
ATOM   1902  O   SER A 240       4.404  -6.327   6.015  1.00 74.19           O  
ATOM   1903  OG  SER A 240       2.231  -8.714   6.161  1.00 74.19           O  
ATOM   1904  N   LEU A 241       2.986  -5.101   7.262  1.00 77.38           N  
ATOM   1905  CA  LEU A 241       3.248  -3.816   6.618  1.00 77.38           C  
ATOM   1906  C   LEU A 241       4.713  -3.402   6.773  1.00 77.38           C  
ATOM   1907  CB  LEU A 241       2.298  -2.768   7.221  1.00 77.38           C  
ATOM   1908  O   LEU A 241       5.337  -3.021   5.788  1.00 77.38           O  
ATOM   1909  CG  LEU A 241       2.516  -1.327   6.723  1.00 77.38           C  
ATOM   1910  CD1 LEU A 241       2.412  -1.199   5.203  1.00 77.38           C  
ATOM   1911  CD2 LEU A 241       1.462  -0.432   7.368  1.00 77.38           C  
ATOM   1912  N   ARG A 242       5.298  -3.546   7.971  1.00 77.69           N  
ATOM   1913  CA  ARG A 242       6.710  -3.208   8.216  1.00 77.69           C  
ATOM   1914  C   ARG A 242       7.656  -3.941   7.264  1.00 77.69           C  
ATOM   1915  CB  ARG A 242       7.058  -3.485   9.687  1.00 77.69           C  
ATOM   1916  O   ARG A 242       8.552  -3.321   6.708  1.00 77.69           O  
ATOM   1917  CG  ARG A 242       8.528  -3.170  10.001  1.00 77.69           C  
ATOM   1918  CD  ARG A 242       8.850  -3.448  11.471  1.00 77.69           C  
ATOM   1919  NE  ARG A 242      10.305  -3.381  11.708  1.00 77.69           N  
ATOM   1920  NH1 ARG A 242      10.265  -3.469  14.002  1.00 77.69           N  
ATOM   1921  NH2 ARG A 242      12.223  -3.396  12.934  1.00 77.69           N  
ATOM   1922  CZ  ARG A 242      10.921  -3.414  12.876  1.00 77.69           C  
ATOM   1923  N   HIS A 243       7.467  -5.241   7.060  1.00 77.56           N  
ATOM   1924  CA  HIS A 243       8.315  -6.012   6.144  1.00 77.56           C  
ATOM   1925  C   HIS A 243       8.096  -5.598   4.684  1.00 77.56           C  
ATOM   1926  CB  HIS A 243       8.016  -7.497   6.314  1.00 77.56           C  
ATOM   1927  O   HIS A 243       9.063  -5.435   3.945  1.00 77.56           O  
ATOM   1928  CG  HIS A 243       8.429  -8.064   7.644  1.00 77.56           C  
ATOM   1929  CD2 HIS A 243       9.600  -8.709   7.939  1.00 77.56           C  
ATOM   1930  ND1 HIS A 243       7.679  -8.043   8.794  1.00 77.56           N  
ATOM   1931  CE1 HIS A 243       8.379  -8.649   9.762  1.00 77.56           C  
ATOM   1932  NE2 HIS A 243       9.558  -9.068   9.292  1.00 77.56           N  
ATOM   1933  N   SER A 244       6.839  -5.361   4.290  1.00 78.81           N  
ATOM   1934  CA  SER A 244       6.503  -4.879   2.941  1.00 78.81           C  
ATOM   1935  C   SER A 244       7.167  -3.525   2.657  1.00 78.81           C  
ATOM   1936  CB  SER A 244       4.983  -4.764   2.755  1.00 78.81           C  
ATOM   1937  O   SER A 244       7.743  -3.333   1.592  1.00 78.81           O  
ATOM   1938  OG  SER A 244       4.314  -5.949   3.162  1.00 78.81           O  
ATOM   1939  N   MET A 245       7.178  -2.623   3.645  1.00 76.62           N  
ATOM   1940  CA  MET A 245       7.880  -1.340   3.572  1.00 76.62           C  
ATOM   1941  C   MET A 245       9.398  -1.483   3.474  1.00 76.62           C  
ATOM   1942  CB  MET A 245       7.584  -0.501   4.813  1.00 76.62           C  
ATOM   1943  O   MET A 245      10.022  -0.696   2.776  1.00 76.62           O  
ATOM   1944  CG  MET A 245       6.194   0.110   4.806  1.00 76.62           C  
ATOM   1945  SD  MET A 245       5.988   1.144   6.269  1.00 76.62           S  
ATOM   1946  CE  MET A 245       4.511   2.007   5.751  1.00 76.62           C  
ATOM   1947  N   VAL A 246      10.009  -2.461   4.150  1.00 78.75           N  
ATOM   1948  CA  VAL A 246      11.462  -2.692   4.057  1.00 78.75           C  
ATOM   1949  C   VAL A 246      11.853  -3.156   2.653  1.00 78.75           C  
ATOM   1950  CB  VAL A 246      11.944  -3.687   5.130  1.00 78.75           C  
ATOM   1951  O   VAL A 246      12.823  -2.646   2.099  1.00 78.75           O  
ATOM   1952  CG1 VAL A 246      13.394  -4.141   4.917  1.00 78.75           C  
ATOM   1953  CG2 VAL A 246      11.882  -3.050   6.525  1.00 78.75           C  
ATOM   1954  N   PHE A 247      11.090  -4.075   2.051  1.00 79.44           N  
ATOM   1955  CA  PHE A 247      11.316  -4.474   0.656  1.00 79.44           C  
ATOM   1956  C   PHE A 247      11.144  -3.299  -0.301  1.00 79.44           C  
ATOM   1957  CB  PHE A 247      10.363  -5.608   0.260  1.00 79.44           C  
ATOM   1958  O   PHE A 247      11.985  -3.083  -1.171  1.00 79.44           O  
ATOM   1959  CG  PHE A 247      10.818  -6.964   0.741  1.00 79.44           C  
ATOM   1960  CD1 PHE A 247      11.998  -7.521   0.214  1.00 79.44           C  
ATOM   1961  CD2 PHE A 247      10.074  -7.675   1.699  1.00 79.44           C  
ATOM   1962  CE1 PHE A 247      12.441  -8.779   0.653  1.00 79.44           C  
ATOM   1963  CE2 PHE A 247      10.515  -8.936   2.136  1.00 79.44           C  
ATOM   1964  CZ  PHE A 247      11.699  -9.487   1.614  1.00 79.44           C  
ATOM   1965  N   LEU A 248      10.086  -2.518  -0.091  1.00 77.12           N  
ATOM   1966  CA  LEU A 248       9.799  -1.329  -0.877  1.00 77.12           C  
ATOM   1967  C   LEU A 248      10.942  -0.302  -0.754  1.00 77.12           C  
ATOM   1968  CB  LEU A 248       8.420  -0.824  -0.407  1.00 77.12           C  
ATOM   1969  O   LEU A 248      11.434   0.201  -1.756  1.00 77.12           O  
ATOM   1970  CG  LEU A 248       7.807   0.269  -1.278  1.00 77.12           C  
ATOM   1971  CD1 LEU A 248       7.530  -0.210  -2.705  1.00 77.12           C  
ATOM   1972  CD2 LEU A 248       6.480   0.754  -0.697  1.00 77.12           C  
ATOM   1973  N   PHE A 249      11.455  -0.077   0.458  1.00 75.31           N  
ATOM   1974  CA  PHE A 249      12.619   0.773   0.712  1.00 75.31           C  
ATOM   1975  C   PHE A 249      13.877   0.276  -0.010  1.00 75.31           C  
ATOM   1976  CB  PHE A 249      12.863   0.875   2.226  1.00 75.31           C  
ATOM   1977  O   PHE A 249      14.545   1.066  -0.671  1.00 75.31           O  
ATOM   1978  CG  PHE A 249      14.148   1.600   2.573  1.00 75.31           C  
ATOM   1979  CD1 PHE A 249      15.322   0.872   2.851  1.00 75.31           C  
ATOM   1980  CD2 PHE A 249      14.194   3.004   2.535  1.00 75.31           C  
ATOM   1981  CE1 PHE A 249      16.536   1.543   3.076  1.00 75.31           C  
ATOM   1982  CE2 PHE A 249      15.413   3.669   2.755  1.00 75.31           C  
ATOM   1983  CZ  PHE A 249      16.584   2.944   3.019  1.00 75.31           C  
ATOM   1984  N   ALA A 250      14.192  -1.018   0.076  1.00 79.69           N  
ATOM   1985  CA  ALA A 250      15.376  -1.581  -0.571  1.00 79.69           C  
ATOM   1986  C   ALA A 250      15.319  -1.436  -2.101  1.00 79.69           C  
ATOM   1987  CB  ALA A 250      15.508  -3.049  -0.150  1.00 79.69           C  
ATOM   1988  O   ALA A 250      16.301  -1.028  -2.721  1.00 79.69           O  
ATOM   1989  N   MET A 251      14.158  -1.711  -2.701  1.00 79.75           N  
ATOM   1990  CA  MET A 251      13.934  -1.514  -4.133  1.00 79.75           C  
ATOM   1991  C   MET A 251      14.082  -0.044  -4.539  1.00 79.75           C  
ATOM   1992  CB  MET A 251      12.538  -2.022  -4.503  1.00 79.75           C  
ATOM   1993  O   MET A 251      14.712   0.255  -5.551  1.00 79.75           O  
ATOM   1994  CG  MET A 251      12.484  -3.554  -4.570  1.00 79.75           C  
ATOM   1995  SD  MET A 251      10.885  -4.228  -5.100  1.00 79.75           S  
ATOM   1996  CE  MET A 251      10.888  -3.687  -6.831  1.00 79.75           C  
ATOM   1997  N   HIS A 252      13.560   0.886  -3.737  1.00 75.19           N  
ATOM   1998  CA  HIS A 252      13.671   2.316  -4.027  1.00 75.19           C  
ATOM   1999  C   HIS A 252      15.090   2.838  -3.873  1.00 75.19           C  
ATOM   2000  CB  HIS A 252      12.762   3.122  -3.104  1.00 75.19           C  
ATOM   2001  O   HIS A 252      15.527   3.628  -4.702  1.00 75.19           O  
ATOM   2002  CG  HIS A 252      11.306   2.820  -3.261  1.00 75.19           C  
ATOM   2003  CD2 HIS A 252      10.710   2.040  -4.218  1.00 75.19           C  
ATOM   2004  ND1 HIS A 252      10.325   3.270  -2.418  1.00 75.19           N  
ATOM   2005  CE1 HIS A 252       9.163   2.774  -2.858  1.00 75.19           C  
ATOM   2006  NE2 HIS A 252       9.349   1.998  -3.931  1.00 75.19           N  
ATOM   2007  N   ALA A 253      15.809   2.405  -2.837  1.00 74.31           N  
ATOM   2008  CA  ALA A 253      17.204   2.772  -2.634  1.00 74.31           C  
ATOM   2009  C   ALA A 253      18.062   2.312  -3.819  1.00 74.31           C  
ATOM   2010  CB  ALA A 253      17.680   2.164  -1.310  1.00 74.31           C  
ATOM   2011  O   ALA A 253      18.902   3.068  -4.298  1.00 74.31           O  
ATOM   2012  N   ASN A 254      17.799   1.112  -4.344  1.00 80.06           N  
ATOM   2013  CA  ASN A 254      18.488   0.593  -5.519  1.00 80.06           C  
ATOM   2014  C   ASN A 254      18.131   1.369  -6.804  1.00 80.06           C  
ATOM   2015  CB  ASN A 254      18.179  -0.905  -5.605  1.00 80.06           C  
ATOM   2016  O   ASN A 254      19.026   1.735  -7.563  1.00 80.06           O  
ATOM   2017  CG  ASN A 254      19.048  -1.589  -6.635  1.00 80.06           C  
ATOM   2018  ND2 ASN A 254      18.459  -2.134  -7.664  1.00 80.06           N  
ATOM   2019  OD1 ASN A 254      20.255  -1.656  -6.508  1.00 80.06           O  
ATOM   2020  N   CYS A 255      16.852   1.708  -7.013  1.00 74.69           N  
ATOM   2021  CA  CYS A 255      16.435   2.570  -8.128  1.00 74.69           C  
ATOM   2022  C   CYS A 255      17.049   3.972  -8.031  1.00 74.69           C  
ATOM   2023  CB  CYS A 255      14.905   2.679  -8.172  1.00 74.69           C  
ATOM   2024  O   CYS A 255      17.507   4.514  -9.030  1.00 74.69           O  
ATOM   2025  SG  CYS A 255      14.171   1.075  -8.583  1.00 74.69           S  
ATOM   2026  N   LEU A 256      17.098   4.547  -6.826  1.00 72.31           N  
ATOM   2027  CA  LEU A 256      17.698   5.854  -6.572  1.00 72.31           C  
ATOM   2028  C   LEU A 256      19.202   5.847  -6.829  1.00 72.31           C  
ATOM   2029  CB  LEU A 256      17.403   6.269  -5.123  1.00 72.31           C  
ATOM   2030  O   LEU A 256      19.716   6.772  -7.448  1.00 72.31           O  
ATOM   2031  CG  LEU A 256      18.041   7.619  -4.755  1.00 72.31           C  
ATOM   2032  CD1 LEU A 256      17.526   8.726  -5.670  1.00 72.31           C  
ATOM   2033  CD2 LEU A 256      17.738   7.940  -3.298  1.00 72.31           C  
ATOM   2034  N   LEU A 257      19.902   4.807  -6.382  1.00 75.56           N  
ATOM   2035  CA  LEU A 257      21.325   4.646  -6.651  1.00 75.56           C  
ATOM   2036  C   LEU A 257      21.588   4.548  -8.159  1.00 75.56           C  
ATOM   2037  CB  LEU A 257      21.816   3.410  -5.884  1.00 75.56           C  
ATOM   2038  O   LEU A 257      22.511   5.187  -8.657  1.00 75.56           O  
ATOM   2039  CG  LEU A 257      23.327   3.154  -5.994  1.00 75.56           C  
ATOM   2040  CD1 LEU A 257      24.156   4.322  -5.454  1.00 75.56           C  
ATOM   2041  CD2 LEU A 257      23.672   1.909  -5.178  1.00 75.56           C  
ATOM   2042  N   GLY A 258      20.732   3.824  -8.889  1.00 72.69           N  
ATOM   2043  CA  GLY A 258      20.748   3.796 -10.351  1.00 72.69           C  
ATOM   2044  C   GLY A 258      20.495   5.170 -10.967  1.00 72.69           C  
ATOM   2045  O   GLY A 258      21.242   5.586 -11.848  1.00 72.69           O  
ATOM   2046  N   GLY A 259      19.501   5.906 -10.467  1.00 69.62           N  
ATOM   2047  CA  GLY A 259      19.190   7.268 -10.897  1.00 69.62           C  
ATOM   2048  C   GLY A 259      20.353   8.236 -10.677  1.00 69.62           C  
ATOM   2049  O   GLY A 259      20.763   8.902 -11.622  1.00 69.62           O  
ATOM   2050  N   PHE A 260      20.933   8.267  -9.473  1.00 70.06           N  
ATOM   2051  CA  PHE A 260      22.081   9.114  -9.133  1.00 70.06           C  
ATOM   2052  C   PHE A 260      23.300   8.772  -9.985  1.00 70.06           C  
ATOM   2053  CB  PHE A 260      22.417   8.973  -7.641  1.00 70.06           C  
ATOM   2054  O   PHE A 260      23.885   9.654 -10.598  1.00 70.06           O  
ATOM   2055  CG  PHE A 260      23.585   9.842  -7.205  1.00 70.06           C  
ATOM   2056  CD1 PHE A 260      24.886   9.306  -7.114  1.00 70.06           C  
ATOM   2057  CD2 PHE A 260      23.376  11.205  -6.925  1.00 70.06           C  
ATOM   2058  CE1 PHE A 260      25.965  10.128  -6.743  1.00 70.06           C  
ATOM   2059  CE2 PHE A 260      24.454  12.026  -6.551  1.00 70.06           C  
ATOM   2060  CZ  PHE A 260      25.749  11.488  -6.461  1.00 70.06           C  
ATOM   2061  N   TYR A 261      23.643   7.488 -10.096  1.00 71.19           N  
ATOM   2062  CA  TYR A 261      24.768   7.055 -10.918  1.00 71.19           C  
ATOM   2063  C   TYR A 261      24.574   7.438 -12.391  1.00 71.19           C  
ATOM   2064  CB  TYR A 261      24.930   5.545 -10.748  1.00 71.19           C  
ATOM   2065  O   TYR A 261      25.483   7.970 -13.026  1.00 71.19           O  
ATOM   2066  CG  TYR A 261      26.092   4.983 -11.531  1.00 71.19           C  
ATOM   2067  CD1 TYR A 261      25.883   4.500 -12.832  1.00 71.19           C  
ATOM   2068  CD2 TYR A 261      27.383   4.961 -10.971  1.00 71.19           C  
ATOM   2069  CE1 TYR A 261      26.954   3.951 -13.552  1.00 71.19           C  
ATOM   2070  CE2 TYR A 261      28.465   4.440 -11.707  1.00 71.19           C  
ATOM   2071  OH  TYR A 261      29.267   3.388 -13.724  1.00 71.19           O  
ATOM   2072  CZ  TYR A 261      28.248   3.923 -13.002  1.00 71.19           C  
ATOM   2073  N   THR A 262      23.365   7.231 -12.921  1.00 65.38           N  
ATOM   2074  CA  THR A 262      23.037   7.589 -14.305  1.00 65.38           C  
ATOM   2075  C   THR A 262      23.075   9.101 -14.526  1.00 65.38           C  
ATOM   2076  CB  THR A 262      21.673   7.030 -14.724  1.00 65.38           C  
ATOM   2077  O   THR A 262      23.534   9.561 -15.571  1.00 65.38           O  
ATOM   2078  CG2 THR A 262      21.441   7.186 -16.219  1.00 65.38           C  
ATOM   2079  OG1 THR A 262      21.598   5.653 -14.473  1.00 65.38           O  
ATOM   2080  N   LEU A 263      22.624   9.875 -13.537  1.00 67.06           N  
ATOM   2081  CA  LEU A 263      22.688  11.329 -13.549  1.00 67.06           C  
ATOM   2082  C   LEU A 263      24.140  11.805 -13.527  1.00 67.06           C  
ATOM   2083  CB  LEU A 263      21.897  11.886 -12.351  1.00 67.06           C  
ATOM   2084  O   LEU A 263      24.502  12.589 -14.380  1.00 67.06           O  
ATOM   2085  CG  LEU A 263      21.662  13.404 -12.420  1.00 67.06           C  
ATOM   2086  CD1 LEU A 263      20.491  13.715 -13.346  1.00 67.06           C  
ATOM   2087  CD2 LEU A 263      21.303  13.948 -11.038  1.00 67.06           C  
ATOM   2088  N   THR A 264      24.981  11.327 -12.611  1.00 69.00           N  
ATOM   2089  CA  THR A 264      26.356  11.821 -12.439  1.00 69.00           C  
ATOM   2090  C   THR A 264      27.279  11.431 -13.591  1.00 69.00           C  
ATOM   2091  CB  THR A 264      26.943  11.303 -11.117  1.00 69.00           C  
ATOM   2092  O   THR A 264      28.046  12.266 -14.061  1.00 69.00           O  
ATOM   2093  CG2 THR A 264      28.310  11.896 -10.782  1.00 69.00           C  
ATOM   2094  OG1 THR A 264      26.096  11.645 -10.047  1.00 69.00           O  
ATOM   2095  N   TYR A 265      27.218  10.179 -14.053  1.00 63.94           N  
ATOM   2096  CA  TYR A 265      28.190   9.659 -15.021  1.00 63.94           C  
ATOM   2097  C   TYR A 265      27.762   9.820 -16.474  1.00 63.94           C  
ATOM   2098  CB  TYR A 265      28.510   8.197 -14.702  1.00 63.94           C  
ATOM   2099  O   TYR A 265      28.618  10.001 -17.335  1.00 63.94           O  
ATOM   2100  CG  TYR A 265      29.424   8.067 -13.505  1.00 63.94           C  
ATOM   2101  CD1 TYR A 265      30.811   8.228 -13.680  1.00 63.94           C  
ATOM   2102  CD2 TYR A 265      28.896   7.834 -12.222  1.00 63.94           C  
ATOM   2103  CE1 TYR A 265      31.678   8.143 -12.575  1.00 63.94           C  
ATOM   2104  CE2 TYR A 265      29.758   7.749 -11.113  1.00 63.94           C  
ATOM   2105  OH  TYR A 265      31.978   7.806 -10.217  1.00 63.94           O  
ATOM   2106  CZ  TYR A 265      31.149   7.900 -11.289  1.00 63.94           C  
ATOM   2107  N   TYR A 266      26.458   9.791 -16.752  1.00 61.81           N  
ATOM   2108  CA  TYR A 266      25.966   9.861 -18.125  1.00 61.81           C  
ATOM   2109  C   TYR A 266      25.325  11.203 -18.468  1.00 61.81           C  
ATOM   2110  CB  TYR A 266      25.093   8.641 -18.458  1.00 61.81           C  
ATOM   2111  O   TYR A 266      24.918  11.357 -19.614  1.00 61.81           O  
ATOM   2112  CG  TYR A 266      25.863   7.341 -18.346  1.00 61.81           C  
ATOM   2113  CD1 TYR A 266      26.711   6.926 -19.391  1.00 61.81           C  
ATOM   2114  CD2 TYR A 266      25.814   6.601 -17.155  1.00 61.81           C  
ATOM   2115  CE1 TYR A 266      27.521   5.784 -19.239  1.00 61.81           C  
ATOM   2116  CE2 TYR A 266      26.617   5.461 -17.000  1.00 61.81           C  
ATOM   2117  OH  TYR A 266      28.329   4.018 -17.810  1.00 61.81           O  
ATOM   2118  CZ  TYR A 266      27.487   5.059 -18.030  1.00 61.81           C  
ATOM   2119  N   TRP A 267      25.263  12.194 -17.555  1.00 58.84           N  
ATOM   2120  CA  TRP A 267      24.673  13.534 -17.798  1.00 58.84           C  
ATOM   2121  C   TRP A 267      25.022  14.119 -19.175  1.00 58.84           C  
ATOM   2122  CB  TRP A 267      25.204  14.559 -16.776  1.00 58.84           C  
ATOM   2123  O   TRP A 267      24.161  14.641 -19.891  1.00 58.84           O  
ATOM   2124  CG  TRP A 267      24.443  15.844 -16.735  1.00 58.84           C  
ATOM   2125  CD1 TRP A 267      24.946  17.051 -17.066  1.00 58.84           C  
ATOM   2126  CD2 TRP A 267      23.042  16.077 -16.395  1.00 58.84           C  
ATOM   2127  CE2 TRP A 267      22.760  17.464 -16.580  1.00 58.84           C  
ATOM   2128  CE3 TRP A 267      21.970  15.250 -16.001  1.00 58.84           C  
ATOM   2129  NE1 TRP A 267      23.964  18.012 -16.958  1.00 58.84           N  
ATOM   2130  CH2 TRP A 267      20.422  17.134 -16.080  1.00 58.84           C  
ATOM   2131  CZ2 TRP A 267      21.476  18.000 -16.415  1.00 58.84           C  
ATOM   2132  CZ3 TRP A 267      20.670  15.772 -15.864  1.00 58.84           C  
ATOM   2133  N   ASN A 268      26.301  13.970 -19.527  1.00 52.12           N  
ATOM   2134  CA  ASN A 268      26.943  14.492 -20.727  1.00 52.12           C  
ATOM   2135  C   ASN A 268      27.021  13.472 -21.872  1.00 52.12           C  
ATOM   2136  CB  ASN A 268      28.346  14.989 -20.337  1.00 52.12           C  
ATOM   2137  O   ASN A 268      27.583  13.782 -22.907  1.00 52.12           O  
ATOM   2138  CG  ASN A 268      28.325  16.174 -19.391  1.00 52.12           C  
ATOM   2139  ND2 ASN A 268      29.381  16.378 -18.642  1.00 52.12           N  
ATOM   2140  OD1 ASN A 268      27.371  16.927 -19.309  1.00 52.12           O  
ATOM   2141  N   THR A 269      26.498  12.261 -21.708  1.00 52.12           N  
ATOM   2142  CA  THR A 269      26.488  11.189 -22.722  1.00 52.12           C  
ATOM   2143  C   THR A 269      25.067  10.755 -23.081  1.00 52.12           C  
ATOM   2144  CB  THR A 269      27.309   9.960 -22.280  1.00 52.12           C  
ATOM   2145  O   THR A 269      24.869  10.017 -24.039  1.00 52.12           O  
ATOM   2146  CG2 THR A 269      28.322   9.552 -23.346  1.00 52.12           C  
ATOM   2147  OG1 THR A 269      28.038  10.189 -21.094  1.00 52.12           O  
ATOM   2148  N   TRP A 270      24.056  11.247 -22.356  1.00 54.31           N  
ATOM   2149  CA  TRP A 270      22.638  10.970 -22.605  1.00 54.31           C  
ATOM   2150  C   TRP A 270      22.200  11.301 -24.037  1.00 54.31           C  
ATOM   2151  CB  TRP A 270      21.778  11.730 -21.577  1.00 54.31           C  
ATOM   2152  O   TRP A 270      21.397  10.558 -24.588  1.00 54.31           O  
ATOM   2153  CG  TRP A 270      21.361  10.904 -20.399  1.00 54.31           C  
ATOM   2154  CD1 TRP A 270      21.990  10.807 -19.212  1.00 54.31           C  
ATOM   2155  CD2 TRP A 270      20.160  10.103 -20.246  1.00 54.31           C  
ATOM   2156  CE2 TRP A 270      20.215   9.428 -18.989  1.00 54.31           C  
ATOM   2157  CE3 TRP A 270      19.019   9.904 -21.045  1.00 54.31           C  
ATOM   2158  NE1 TRP A 270      21.385   9.867 -18.416  1.00 54.31           N  
ATOM   2159  CH2 TRP A 270      18.137   8.309 -19.436  1.00 54.31           C  
ATOM   2160  CZ2 TRP A 270      19.216   8.542 -18.575  1.00 54.31           C  
ATOM   2161  CZ3 TRP A 270      18.011   9.018 -20.638  1.00 54.31           C  
ATOM   2162  N   TYR A 271      22.753  12.356 -24.651  1.00 51.12           N  
ATOM   2163  CA  TYR A 271      22.457  12.723 -26.046  1.00 51.12           C  
ATOM   2164  C   TYR A 271      23.008  11.716 -27.071  1.00 51.12           C  
ATOM   2165  CB  TYR A 271      22.993  14.137 -26.335  1.00 51.12           C  
ATOM   2166  O   TYR A 271      22.549  11.686 -28.205  1.00 51.12           O  
ATOM   2167  CG  TYR A 271      24.508  14.253 -26.407  1.00 51.12           C  
ATOM   2168  CD1 TYR A 271      25.241  14.729 -25.304  1.00 51.12           C  
ATOM   2169  CD2 TYR A 271      25.184  13.928 -27.602  1.00 51.12           C  
ATOM   2170  CE1 TYR A 271      26.640  14.859 -25.397  1.00 51.12           C  
ATOM   2171  CE2 TYR A 271      26.588  14.009 -27.673  1.00 51.12           C  
ATOM   2172  OH  TYR A 271      28.681  14.474 -26.592  1.00 51.12           O  
ATOM   2173  CZ  TYR A 271      27.324  14.443 -26.555  1.00 51.12           C  
ATOM   2174  N   VAL A 272      23.988  10.894 -26.676  1.00 47.44           N  
ATOM   2175  CA  VAL A 272      24.576   9.837 -27.516  1.00 47.44           C  
ATOM   2176  C   VAL A 272      23.744   8.554 -27.437  1.00 47.44           C  
ATOM   2177  CB  VAL A 272      26.037   9.553 -27.098  1.00 47.44           C  
ATOM   2178  O   VAL A 272      23.676   7.801 -28.401  1.00 47.44           O  
ATOM   2179  CG1 VAL A 272      26.730   8.552 -28.029  1.00 47.44           C  
ATOM   2180  CG2 VAL A 272      26.897  10.822 -27.083  1.00 47.44           C  
ATOM   2181  N   LEU A 273      23.112   8.294 -26.285  1.00 47.31           N  
ATOM   2182  CA  LEU A 273      22.386   7.047 -26.012  1.00 47.31           C  
ATOM   2183  C   LEU A 273      20.885   7.132 -26.312  1.00 47.31           C  
ATOM   2184  CB  LEU A 273      22.636   6.635 -24.549  1.00 47.31           C  
ATOM   2185  O   LEU A 273      20.268   6.113 -26.618  1.00 47.31           O  
ATOM   2186  CG  LEU A 273      24.095   6.248 -24.246  1.00 47.31           C  
ATOM   2187  CD1 LEU A 273      24.283   6.056 -22.739  1.00 47.31           C  
ATOM   2188  CD2 LEU A 273      24.507   4.952 -24.947  1.00 47.31           C  
ATOM   2189  N   PHE A 274      20.287   8.321 -26.224  1.00 54.12           N  
ATOM   2190  CA  PHE A 274      18.853   8.517 -26.410  1.00 54.12           C  
ATOM   2191  C   PHE A 274      18.565   9.807 -27.182  1.00 54.12           C  
ATOM   2192  CB  PHE A 274      18.159   8.535 -25.037  1.00 54.12           C  
ATOM   2193  O   PHE A 274      19.072  10.871 -26.839  1.00 54.12           O  
ATOM   2194  CG  PHE A 274      18.262   7.233 -24.259  1.00 54.12           C  
ATOM   2195  CD1 PHE A 274      17.470   6.127 -24.622  1.00 54.12           C  
ATOM   2196  CD2 PHE A 274      19.171   7.115 -23.191  1.00 54.12           C  
ATOM   2197  CE1 PHE A 274      17.580   4.915 -23.918  1.00 54.12           C  
ATOM   2198  CE2 PHE A 274      19.277   5.905 -22.481  1.00 54.12           C  
ATOM   2199  CZ  PHE A 274      18.483   4.804 -22.846  1.00 54.12           C  
ATOM   2200  N   GLU A 275      17.671   9.724 -28.170  1.00 57.69           N  
ATOM   2201  CA  GLU A 275      17.005  10.901 -28.742  1.00 57.69           C  
ATOM   2202  C   GLU A 275      16.321  11.717 -27.627  1.00 57.69           C  
ATOM   2203  CB  GLU A 275      15.937  10.448 -29.751  1.00 57.69           C  
ATOM   2204  O   GLU A 275      15.814  11.138 -26.657  1.00 57.69           O  
ATOM   2205  CG  GLU A 275      16.511   9.841 -31.044  1.00 57.69           C  
ATOM   2206  CD  GLU A 275      15.447   9.109 -31.881  1.00 57.69           C  
ATOM   2207  OE1 GLU A 275      15.810   8.590 -32.954  1.00 57.69           O  
ATOM   2208  OE2 GLU A 275      14.311   8.927 -31.379  1.00 57.69           O  
ATOM   2209  N   ASP A 276      16.234  13.045 -27.773  1.00 59.97           N  
ATOM   2210  CA  ASP A 276      15.687  13.943 -26.738  1.00 59.97           C  
ATOM   2211  C   ASP A 276      14.295  13.518 -26.227  1.00 59.97           C  
ATOM   2212  CB  ASP A 276      15.615  15.384 -27.274  1.00 59.97           C  
ATOM   2213  O   ASP A 276      14.006  13.617 -25.033  1.00 59.97           O  
ATOM   2214  CG  ASP A 276      16.968  16.102 -27.281  1.00 59.97           C  
ATOM   2215  OD1 ASP A 276      17.728  15.948 -26.292  1.00 59.97           O  
ATOM   2216  OD2 ASP A 276      17.217  16.820 -28.259  1.00 59.97           O  
ATOM   2217  N   ARG A 277      13.446  12.953 -27.099  1.00 62.44           N  
ATOM   2218  CA  ARG A 277      12.125  12.404 -26.726  1.00 62.44           C  
ATOM   2219  C   ARG A 277      12.223  11.181 -25.811  1.00 62.44           C  
ATOM   2220  CB  ARG A 277      11.330  12.047 -27.991  1.00 62.44           C  
ATOM   2221  O   ARG A 277      11.532  11.105 -24.797  1.00 62.44           O  
ATOM   2222  CG  ARG A 277      10.789  13.289 -28.707  1.00 62.44           C  
ATOM   2223  CD  ARG A 277      10.188  12.902 -30.057  1.00 62.44           C  
ATOM   2224  NE  ARG A 277       9.768  14.095 -30.824  1.00 62.44           N  
ATOM   2225  NH1 ARG A 277       7.518  13.695 -30.804  1.00 62.44           N  
ATOM   2226  NH2 ARG A 277       8.308  15.504 -31.860  1.00 62.44           N  
ATOM   2227  CZ  ARG A 277       8.537  14.426 -31.159  1.00 62.44           C  
ATOM   2228  N   LYS A 278      13.109  10.230 -26.127  1.00 65.12           N  
ATOM   2229  CA  LYS A 278      13.319   9.004 -25.331  1.00 65.12           C  
ATOM   2230  C   LYS A 278      13.886   9.330 -23.951  1.00 65.12           C  
ATOM   2231  CB  LYS A 278      14.230   8.028 -26.091  1.00 65.12           C  
ATOM   2232  O   LYS A 278      13.524   8.691 -22.963  1.00 65.12           O  
ATOM   2233  CG  LYS A 278      13.565   7.505 -27.373  1.00 65.12           C  
ATOM   2234  CD  LYS A 278      14.475   6.523 -28.121  1.00 65.12           C  
ATOM   2235  CE  LYS A 278      13.815   6.158 -29.456  1.00 65.12           C  
ATOM   2236  NZ  LYS A 278      14.720   5.394 -30.347  1.00 65.12           N  
ATOM   2237  N   ARG A 279      14.701  10.386 -23.872  1.00 63.88           N  
ATOM   2238  CA  ARG A 279      15.187  10.950 -22.612  1.00 63.88           C  
ATOM   2239  C   ARG A 279      14.035  11.443 -21.723  1.00 63.88           C  
ATOM   2240  CB  ARG A 279      16.244  12.018 -22.944  1.00 63.88           C  
ATOM   2241  O   ARG A 279      13.956  11.033 -20.565  1.00 63.88           O  
ATOM   2242  CG  ARG A 279      16.778  12.663 -21.672  1.00 63.88           C  
ATOM   2243  CD  ARG A 279      17.925  13.655 -21.896  1.00 63.88           C  
ATOM   2244  NE  ARG A 279      17.430  14.995 -22.290  1.00 63.88           N  
ATOM   2245  NH1 ARG A 279      18.943  15.439 -23.951  1.00 63.88           N  
ATOM   2246  NH2 ARG A 279      17.329  16.894 -23.572  1.00 63.88           N  
ATOM   2247  CZ  ARG A 279      17.903  15.771 -23.250  1.00 63.88           C  
ATOM   2248  N   ARG A 280      13.109  12.251 -22.254  1.00 66.81           N  
ATOM   2249  CA  ARG A 280      11.933  12.735 -21.497  1.00 66.81           C  
ATOM   2250  C   ARG A 280      11.023  11.601 -21.022  1.00 66.81           C  
ATOM   2251  CB  ARG A 280      11.139  13.758 -22.325  1.00 66.81           C  
ATOM   2252  O   ARG A 280      10.590  11.611 -19.870  1.00 66.81           O  
ATOM   2253  CG  ARG A 280      11.904  15.084 -22.484  1.00 66.81           C  
ATOM   2254  CD  ARG A 280      11.011  16.199 -23.038  1.00 66.81           C  
ATOM   2255  NE  ARG A 280      10.504  15.885 -24.381  1.00 66.81           N  
ATOM   2256  NH1 ARG A 280      12.204  16.826 -25.614  1.00 66.81           N  
ATOM   2257  NH2 ARG A 280      10.487  15.775 -26.613  1.00 66.81           N  
ATOM   2258  CZ  ARG A 280      11.082  16.162 -25.528  1.00 66.81           C  
ATOM   2259  N   ILE A 281      10.810  10.580 -21.854  1.00 69.75           N  
ATOM   2260  CA  ILE A 281      10.035   9.380 -21.492  1.00 69.75           C  
ATOM   2261  C   ILE A 281      10.661   8.647 -20.299  1.00 69.75           C  
ATOM   2262  CB  ILE A 281       9.899   8.447 -22.715  1.00 69.75           C  
ATOM   2263  O   ILE A 281       9.958   8.310 -19.345  1.00 69.75           O  
ATOM   2264  CG1 ILE A 281       8.991   9.101 -23.777  1.00 69.75           C  
ATOM   2265  CG2 ILE A 281       9.341   7.069 -22.308  1.00 69.75           C  
ATOM   2266  CD1 ILE A 281       9.222   8.539 -25.183  1.00 69.75           C  
ATOM   2267  N   PHE A 282      11.978   8.429 -20.315  1.00 67.94           N  
ATOM   2268  CA  PHE A 282      12.675   7.758 -19.218  1.00 67.94           C  
ATOM   2269  C   PHE A 282      12.554   8.527 -17.895  1.00 67.94           C  
ATOM   2270  CB  PHE A 282      14.144   7.574 -19.602  1.00 67.94           C  
ATOM   2271  O   PHE A 282      12.303   7.938 -16.840  1.00 67.94           O  
ATOM   2272  CG  PHE A 282      14.962   6.899 -18.521  1.00 67.94           C  
ATOM   2273  CD1 PHE A 282      15.660   7.673 -17.573  1.00 67.94           C  
ATOM   2274  CD2 PHE A 282      15.046   5.496 -18.478  1.00 67.94           C  
ATOM   2275  CE1 PHE A 282      16.508   7.047 -16.642  1.00 67.94           C  
ATOM   2276  CE2 PHE A 282      15.857   4.869 -17.515  1.00 67.94           C  
ATOM   2277  CZ  PHE A 282      16.602   5.644 -16.610  1.00 67.94           C  
ATOM   2278  N   TYR A 283      12.693   9.853 -17.938  1.00 67.69           N  
ATOM   2279  CA  TYR A 283      12.565  10.680 -16.742  1.00 67.69           C  
ATOM   2280  C   TYR A 283      11.140  10.730 -16.210  1.00 67.69           C  
ATOM   2281  CB  TYR A 283      13.091  12.082 -17.027  1.00 67.69           C  
ATOM   2282  O   TYR A 283      10.947  10.584 -15.003  1.00 67.69           O  
ATOM   2283  CG  TYR A 283      14.562  12.119 -17.379  1.00 67.69           C  
ATOM   2284  CD1 TYR A 283      15.513  11.427 -16.596  1.00 67.69           C  
ATOM   2285  CD2 TYR A 283      14.992  12.948 -18.428  1.00 67.69           C  
ATOM   2286  CE1 TYR A 283      16.888  11.536 -16.884  1.00 67.69           C  
ATOM   2287  CE2 TYR A 283      16.367  13.110 -18.664  1.00 67.69           C  
ATOM   2288  OH  TYR A 283      18.636  12.569 -18.180  1.00 67.69           O  
ATOM   2289  CZ  TYR A 283      17.315  12.382 -17.927  1.00 67.69           C  
ATOM   2290  N   ALA A 284      10.144  10.849 -17.086  1.00 70.38           N  
ATOM   2291  CA  ALA A 284       8.743  10.775 -16.697  1.00 70.38           C  
ATOM   2292  C   ALA A 284       8.388   9.415 -16.087  1.00 70.38           C  
ATOM   2293  CB  ALA A 284       7.892  11.084 -17.921  1.00 70.38           C  
ATOM   2294  O   ALA A 284       7.706   9.366 -15.066  1.00 70.38           O  
ATOM   2295  N   ALA A 285       8.903   8.314 -16.641  1.00 71.69           N  
ATOM   2296  CA  ALA A 285       8.717   6.984 -16.072  1.00 71.69           C  
ATOM   2297  C   ALA A 285       9.317   6.888 -14.656  1.00 71.69           C  
ATOM   2298  CB  ALA A 285       9.307   5.946 -17.032  1.00 71.69           C  
ATOM   2299  O   ALA A 285       8.627   6.458 -13.730  1.00 71.69           O  
ATOM   2300  N   ASN A 286      10.544   7.371 -14.441  1.00 70.75           N  
ATOM   2301  CA  ASN A 286      11.160   7.389 -13.109  1.00 70.75           C  
ATOM   2302  C   ASN A 286      10.417   8.306 -12.127  1.00 70.75           C  
ATOM   2303  CB  ASN A 286      12.637   7.790 -13.235  1.00 70.75           C  
ATOM   2304  O   ASN A 286      10.131   7.901 -11.000  1.00 70.75           O  
ATOM   2305  CG  ASN A 286      13.514   6.651 -13.716  1.00 70.75           C  
ATOM   2306  ND2 ASN A 286      14.662   6.965 -14.256  1.00 70.75           N  
ATOM   2307  OD1 ASN A 286      13.207   5.478 -13.587  1.00 70.75           O  
ATOM   2308  N   ALA A 287      10.050   9.517 -12.549  1.00 72.38           N  
ATOM   2309  CA  ALA A 287       9.278  10.449 -11.732  1.00 72.38           C  
ATOM   2310  C   ALA A 287       7.909   9.866 -11.350  1.00 72.38           C  
ATOM   2311  CB  ALA A 287       9.139  11.771 -12.492  1.00 72.38           C  
ATOM   2312  O   ALA A 287       7.476  10.023 -10.209  1.00 72.38           O  
ATOM   2313  N   SER A 288       7.263   9.127 -12.260  1.00 76.69           N  
ATOM   2314  CA  SER A 288       5.979   8.471 -11.999  1.00 76.69           C  
ATOM   2315  C   SER A 288       6.070   7.455 -10.862  1.00 76.69           C  
ATOM   2316  CB  SER A 288       5.426   7.811 -13.269  1.00 76.69           C  
ATOM   2317  O   SER A 288       5.202   7.439  -9.987  1.00 76.69           O  
ATOM   2318  OG  SER A 288       5.982   6.538 -13.532  1.00 76.69           O  
ATOM   2319  N   ILE A 289       7.149   6.664 -10.820  1.00 73.62           N  
ATOM   2320  CA  ILE A 289       7.400   5.674  -9.769  1.00 73.62           C  
ATOM   2321  C   ILE A 289       7.471   6.397  -8.423  1.00 73.62           C  
ATOM   2322  CB  ILE A 289       8.680   4.860 -10.093  1.00 73.62           C  
ATOM   2323  O   ILE A 289       6.702   6.088  -7.511  1.00 73.62           O  
ATOM   2324  CG1 ILE A 289       8.455   3.986 -11.344  1.00 73.62           C  
ATOM   2325  CG2 ILE A 289       9.096   3.971  -8.907  1.00 73.62           C  
ATOM   2326  CD1 ILE A 289       9.727   3.363 -11.934  1.00 73.62           C  
ATOM   2327  N   TYR A 290       8.320   7.420  -8.320  1.00 73.62           N  
ATOM   2328  CA  TYR A 290       8.513   8.179  -7.086  1.00 73.62           C  
ATOM   2329  C   TYR A 290       7.264   8.947  -6.640  1.00 73.62           C  
ATOM   2330  CB  TYR A 290       9.720   9.102  -7.263  1.00 73.62           C  
ATOM   2331  O   TYR A 290       6.947   8.955  -5.449  1.00 73.62           O  
ATOM   2332  CG  TYR A 290      11.022   8.372  -7.546  1.00 73.62           C  
ATOM   2333  CD1 TYR A 290      11.444   7.320  -6.708  1.00 73.62           C  
ATOM   2334  CD2 TYR A 290      11.834   8.764  -8.625  1.00 73.62           C  
ATOM   2335  CE1 TYR A 290      12.709   6.732  -6.877  1.00 73.62           C  
ATOM   2336  CE2 TYR A 290      13.078   8.141  -8.835  1.00 73.62           C  
ATOM   2337  OH  TYR A 290      14.757   6.594  -8.107  1.00 73.62           O  
ATOM   2338  CZ  TYR A 290      13.530   7.149  -7.943  1.00 73.62           C  
ATOM   2339  N   ALA A 291       6.508   9.529  -7.573  1.00 77.19           N  
ATOM   2340  CA  ALA A 291       5.260  10.225  -7.277  1.00 77.19           C  
ATOM   2341  C   ALA A 291       4.189   9.265  -6.735  1.00 77.19           C  
ATOM   2342  CB  ALA A 291       4.791  10.936  -8.551  1.00 77.19           C  
ATOM   2343  O   ALA A 291       3.511   9.572  -5.751  1.00 77.19           O  
ATOM   2344  N   CYS A 292       4.073   8.072  -7.326  1.00 78.00           N  
ATOM   2345  CA  CYS A 292       3.160   7.034  -6.854  1.00 78.00           C  
ATOM   2346  C   CYS A 292       3.504   6.579  -5.436  1.00 78.00           C  
ATOM   2347  CB  CYS A 292       3.215   5.846  -7.820  1.00 78.00           C  
ATOM   2348  O   CYS A 292       2.637   6.505  -4.566  1.00 78.00           O  
ATOM   2349  SG  CYS A 292       2.410   6.315  -9.369  1.00 78.00           S  
ATOM   2350  N   ILE A 293       4.792   6.346  -5.193  1.00 73.81           N  
ATOM   2351  CA  ILE A 293       5.321   5.960  -3.888  1.00 73.81           C  
ATOM   2352  C   ILE A 293       5.026   7.035  -2.841  1.00 73.81           C  
ATOM   2353  CB  ILE A 293       6.834   5.723  -4.037  1.00 73.81           C  
ATOM   2354  O   ILE A 293       4.518   6.725  -1.762  1.00 73.81           O  
ATOM   2355  CG1 ILE A 293       7.108   4.454  -4.868  1.00 73.81           C  
ATOM   2356  CG2 ILE A 293       7.505   5.614  -2.664  1.00 73.81           C  
ATOM   2357  CD1 ILE A 293       8.521   4.476  -5.467  1.00 73.81           C  
ATOM   2358  N   ALA A 294       5.341   8.296  -3.146  1.00 76.50           N  
ATOM   2359  CA  ALA A 294       5.091   9.411  -2.245  1.00 76.50           C  
ATOM   2360  C   ALA A 294       3.599   9.508  -1.901  1.00 76.50           C  
ATOM   2361  CB  ALA A 294       5.625  10.698  -2.885  1.00 76.50           C  
ATOM   2362  O   ALA A 294       3.256   9.643  -0.728  1.00 76.50           O  
ATOM   2363  N   SER A 295       2.714   9.348  -2.890  1.00 82.31           N  
ATOM   2364  CA  SER A 295       1.263   9.323  -2.676  1.00 82.31           C  
ATOM   2365  C   SER A 295       0.826   8.203  -1.729  1.00 82.31           C  
ATOM   2366  CB  SER A 295       0.541   9.179  -4.016  1.00 82.31           C  
ATOM   2367  O   SER A 295       0.106   8.470  -0.765  1.00 82.31           O  
ATOM   2368  OG  SER A 295      -0.851   9.406  -3.863  1.00 82.31           O  
ATOM   2369  N   ASP A 296       1.303   6.972  -1.942  1.00 79.81           N  
ATOM   2370  CA  ASP A 296       0.945   5.822  -1.105  1.00 79.81           C  
ATOM   2371  C   ASP A 296       1.423   6.012   0.353  1.00 79.81           C  
ATOM   2372  CB  ASP A 296       1.517   4.524  -1.711  1.00 79.81           C  
ATOM   2373  O   ASP A 296       0.681   5.722   1.299  1.00 79.81           O  
ATOM   2374  CG  ASP A 296       0.843   4.034  -3.009  1.00 79.81           C  
ATOM   2375  OD1 ASP A 296      -0.372   4.256  -3.231  1.00 79.81           O  
ATOM   2376  OD2 ASP A 296       1.498   3.304  -3.776  1.00 79.81           O  
ATOM   2377  N   TYR A 297       2.629   6.562   0.557  1.00 78.69           N  
ATOM   2378  CA  TYR A 297       3.151   6.875   1.893  1.00 78.69           C  
ATOM   2379  C   TYR A 297       2.407   8.030   2.566  1.00 78.69           C  
ATOM   2380  CB  TYR A 297       4.652   7.190   1.842  1.00 78.69           C  
ATOM   2381  O   TYR A 297       2.069   7.917   3.744  1.00 78.69           O  
ATOM   2382  CG  TYR A 297       5.547   5.968   1.792  1.00 78.69           C  
ATOM   2383  CD1 TYR A 297       5.610   5.092   2.895  1.00 78.69           C  
ATOM   2384  CD2 TYR A 297       6.356   5.730   0.668  1.00 78.69           C  
ATOM   2385  CE1 TYR A 297       6.455   3.967   2.856  1.00 78.69           C  
ATOM   2386  CE2 TYR A 297       7.207   4.609   0.629  1.00 78.69           C  
ATOM   2387  OH  TYR A 297       8.069   2.638   1.686  1.00 78.69           O  
ATOM   2388  CZ  TYR A 297       7.246   3.718   1.717  1.00 78.69           C  
ATOM   2389  N   ILE A 298       2.124   9.119   1.846  1.00 81.81           N  
ATOM   2390  CA  ILE A 298       1.344  10.249   2.371  1.00 81.81           C  
ATOM   2391  C   ILE A 298      -0.041   9.758   2.797  1.00 81.81           C  
ATOM   2392  CB  ILE A 298       1.259  11.390   1.329  1.00 81.81           C  
ATOM   2393  O   ILE A 298      -0.468  10.035   3.918  1.00 81.81           O  
ATOM   2394  CG1 ILE A 298       2.635  12.082   1.184  1.00 81.81           C  
ATOM   2395  CG2 ILE A 298       0.197  12.437   1.725  1.00 81.81           C  
ATOM   2396  CD1 ILE A 298       2.750  12.962  -0.069  1.00 81.81           C  
ATOM   2397  N   GLY A 299      -0.711   8.971   1.951  1.00 83.62           N  
ATOM   2398  CA  GLY A 299      -2.020   8.398   2.254  1.00 83.62           C  
ATOM   2399  C   GLY A 299      -1.994   7.553   3.526  1.00 83.62           C  
ATOM   2400  O   GLY A 299      -2.813   7.751   4.424  1.00 83.62           O  
ATOM   2401  N   LEU A 300      -1.007   6.664   3.658  1.00 83.00           N  
ATOM   2402  CA  LEU A 300      -0.848   5.863   4.867  1.00 83.00           C  
ATOM   2403  C   LEU A 300      -0.588   6.729   6.111  1.00 83.00           C  
ATOM   2404  CB  LEU A 300       0.286   4.861   4.634  1.00 83.00           C  
ATOM   2405  O   LEU A 300      -1.201   6.504   7.155  1.00 83.00           O  
ATOM   2406  CG  LEU A 300       0.515   3.967   5.858  1.00 83.00           C  
ATOM   2407  CD1 LEU A 300      -0.638   3.000   6.137  1.00 83.00           C  
ATOM   2408  CD2 LEU A 300       1.768   3.157   5.635  1.00 83.00           C  
ATOM   2409  N   MET A 301       0.295   7.723   6.014  1.00 81.12           N  
ATOM   2410  CA  MET A 301       0.646   8.606   7.129  1.00 81.12           C  
ATOM   2411  C   MET A 301      -0.552   9.419   7.612  1.00 81.12           C  
ATOM   2412  CB  MET A 301       1.792   9.537   6.711  1.00 81.12           C  
ATOM   2413  O   MET A 301      -0.794   9.487   8.817  1.00 81.12           O  
ATOM   2414  CG  MET A 301       3.108   8.760   6.622  1.00 81.12           C  
ATOM   2415  SD  MET A 301       3.740   8.174   8.215  1.00 81.12           S  
ATOM   2416  CE  MET A 301       4.345   9.755   8.836  1.00 81.12           C  
ATOM   2417  N   VAL A 302      -1.342   9.968   6.687  1.00 84.62           N  
ATOM   2418  CA  VAL A 302      -2.581  10.688   7.002  1.00 84.62           C  
ATOM   2419  C   VAL A 302      -3.556   9.776   7.744  1.00 84.62           C  
ATOM   2420  CB  VAL A 302      -3.212  11.260   5.717  1.00 84.62           C  
ATOM   2421  O   VAL A 302      -4.090  10.162   8.785  1.00 84.62           O  
ATOM   2422  CG1 VAL A 302      -4.633  11.794   5.946  1.00 84.62           C  
ATOM   2423  CG2 VAL A 302      -2.368  12.424   5.181  1.00 84.62           C  
ATOM   2424  N   VAL A 303      -3.763   8.544   7.272  1.00 87.12           N  
ATOM   2425  CA  VAL A 303      -4.693   7.612   7.924  1.00 87.12           C  
ATOM   2426  C   VAL A 303      -4.204   7.192   9.311  1.00 87.12           C  
ATOM   2427  CB  VAL A 303      -4.967   6.390   7.036  1.00 87.12           C  
ATOM   2428  O   VAL A 303      -4.992   7.193  10.259  1.00 87.12           O  
ATOM   2429  CG1 VAL A 303      -5.834   5.366   7.773  1.00 87.12           C  
ATOM   2430  CG2 VAL A 303      -5.731   6.809   5.777  1.00 87.12           C  
ATOM   2431  N   LEU A 304      -2.917   6.875   9.466  1.00 82.69           N  
ATOM   2432  CA  LEU A 304      -2.336   6.519  10.765  1.00 82.69           C  
ATOM   2433  C   LEU A 304      -2.358   7.697  11.748  1.00 82.69           C  
ATOM   2434  CB  LEU A 304      -0.896   6.022  10.563  1.00 82.69           C  
ATOM   2435  O   LEU A 304      -2.560   7.501  12.950  1.00 82.69           O  
ATOM   2436  CG  LEU A 304      -0.771   4.657   9.862  1.00 82.69           C  
ATOM   2437  CD1 LEU A 304       0.711   4.340   9.683  1.00 82.69           C  
ATOM   2438  CD2 LEU A 304      -1.396   3.519  10.672  1.00 82.69           C  
ATOM   2439  N   PHE A 305      -2.180   8.923  11.257  1.00 83.81           N  
ATOM   2440  CA  PHE A 305      -2.321  10.136  12.056  1.00 83.81           C  
ATOM   2441  C   PHE A 305      -3.763  10.319  12.541  1.00 83.81           C  
ATOM   2442  CB  PHE A 305      -1.836  11.335  11.238  1.00 83.81           C  
ATOM   2443  O   PHE A 305      -3.993  10.454  13.744  1.00 83.81           O  
ATOM   2444  CG  PHE A 305      -1.970  12.649  11.972  1.00 83.81           C  
ATOM   2445  CD1 PHE A 305      -2.986  13.555  11.619  1.00 83.81           C  
ATOM   2446  CD2 PHE A 305      -1.071  12.965  13.007  1.00 83.81           C  
ATOM   2447  CE1 PHE A 305      -3.080  14.789  12.282  1.00 83.81           C  
ATOM   2448  CE2 PHE A 305      -1.185  14.189  13.689  1.00 83.81           C  
ATOM   2449  CZ  PHE A 305      -2.188  15.103  13.322  1.00 83.81           C  
ATOM   2450  N   MET A 306      -4.742  10.213  11.639  1.00 86.31           N  
ATOM   2451  CA  MET A 306      -6.167  10.293  11.978  1.00 86.31           C  
ATOM   2452  C   MET A 306      -6.593   9.197  12.963  1.00 86.31           C  
ATOM   2453  CB  MET A 306      -7.003  10.195  10.693  1.00 86.31           C  
ATOM   2454  O   MET A 306      -7.326   9.459  13.913  1.00 86.31           O  
ATOM   2455  CG  MET A 306      -6.896  11.443   9.815  1.00 86.31           C  
ATOM   2456  SD  MET A 306      -7.610  12.925  10.568  1.00 86.31           S  
ATOM   2457  CE  MET A 306      -7.605  14.021   9.126  1.00 86.31           C  
ATOM   2458  N   MET A 307      -6.101   7.969  12.784  1.00 84.81           N  
ATOM   2459  CA  MET A 307      -6.342   6.866  13.715  1.00 84.81           C  
ATOM   2460  C   MET A 307      -5.758   7.152  15.106  1.00 84.81           C  
ATOM   2461  CB  MET A 307      -5.770   5.582  13.105  1.00 84.81           C  
ATOM   2462  O   MET A 307      -6.404   6.883  16.119  1.00 84.81           O  
ATOM   2463  CG  MET A 307      -6.091   4.350  13.951  1.00 84.81           C  
ATOM   2464  SD  MET A 307      -5.716   2.807  13.088  1.00 84.81           S  
ATOM   2465  CE  MET A 307      -6.238   1.622  14.352  1.00 84.81           C  
ATOM   2466  N   ASN A 308      -4.564   7.748  15.172  1.00 83.81           N  
ATOM   2467  CA  ASN A 308      -3.953   8.162  16.433  1.00 83.81           C  
ATOM   2468  C   ASN A 308      -4.727   9.283  17.134  1.00 83.81           C  
ATOM   2469  CB  ASN A 308      -2.496   8.584  16.193  1.00 83.81           C  
ATOM   2470  O   ASN A 308      -4.809   9.256  18.363  1.00 83.81           O  
ATOM   2471  CG  ASN A 308      -1.547   7.416  16.328  1.00 83.81           C  
ATOM   2472  ND2 ASN A 308      -0.800   7.106  15.300  1.00 83.81           N  
ATOM   2473  OD1 ASN A 308      -1.448   6.811  17.388  1.00 83.81           O  
ATOM   2474  N   ILE A 309      -5.282  10.243  16.388  1.00 86.75           N  
ATOM   2475  CA  ILE A 309      -6.158  11.283  16.945  1.00 86.75           C  
ATOM   2476  C   ILE A 309      -7.390  10.639  17.579  1.00 86.75           C  
ATOM   2477  CB  ILE A 309      -6.542  12.330  15.873  1.00 86.75           C  
ATOM   2478  O   ILE A 309      -7.649  10.863  18.757  1.00 86.75           O  
ATOM   2479  CG1 ILE A 309      -5.317  13.208  15.550  1.00 86.75           C  
ATOM   2480  CG2 ILE A 309      -7.712  13.208  16.368  1.00 86.75           C  
ATOM   2481  CD1 ILE A 309      -5.511  14.104  14.322  1.00 86.75           C  
ATOM   2482  N   GLU A 310      -8.107   9.782  16.847  1.00 88.12           N  
ATOM   2483  CA  GLU A 310      -9.318   9.136  17.373  1.00 88.12           C  
ATOM   2484  C   GLU A 310      -9.022   8.289  18.616  1.00 88.12           C  
ATOM   2485  CB  GLU A 310      -9.977   8.272  16.287  1.00 88.12           C  
ATOM   2486  O   GLU A 310      -9.761   8.331  19.601  1.00 88.12           O  
ATOM   2487  CG  GLU A 310     -10.607   9.095  15.151  1.00 88.12           C  
ATOM   2488  CD  GLU A 310     -11.828   9.942  15.551  1.00 88.12           C  
ATOM   2489  OE1 GLU A 310     -12.373  10.606  14.637  1.00 88.12           O  
ATOM   2490  OE2 GLU A 310     -12.254   9.904  16.728  1.00 88.12           O  
ATOM   2491  N   ARG A 311      -7.886   7.584  18.625  1.00 87.75           N  
ATOM   2492  CA  ARG A 311      -7.414   6.851  19.802  1.00 87.75           C  
ATOM   2493  C   ARG A 311      -7.166   7.761  21.004  1.00 87.75           C  
ATOM   2494  CB  ARG A 311      -6.146   6.089  19.424  1.00 87.75           C  
ATOM   2495  O   ARG A 311      -7.591   7.420  22.104  1.00 87.75           O  
ATOM   2496  CG  ARG A 311      -5.629   5.223  20.580  1.00 87.75           C  
ATOM   2497  CD  ARG A 311      -4.308   4.593  20.162  1.00 87.75           C  
ATOM   2498  NE  ARG A 311      -3.184   5.542  20.182  1.00 87.75           N  
ATOM   2499  NH1 ARG A 311      -2.233   4.885  22.178  1.00 87.75           N  
ATOM   2500  NH2 ARG A 311      -1.316   6.524  20.959  1.00 87.75           N  
ATOM   2501  CZ  ARG A 311      -2.259   5.640  21.113  1.00 87.75           C  
ATOM   2502  N   ARG A 312      -6.467   8.890  20.823  1.00 87.19           N  
ATOM   2503  CA  ARG A 312      -6.224   9.856  21.912  1.00 87.19           C  
ATOM   2504  C   ARG A 312      -7.538  10.412  22.442  1.00 87.19           C  
ATOM   2505  CB  ARG A 312      -5.335  11.018  21.457  1.00 87.19           C  
ATOM   2506  O   ARG A 312      -7.758  10.353  23.644  1.00 87.19           O  
ATOM   2507  CG  ARG A 312      -3.866  10.617  21.310  1.00 87.19           C  
ATOM   2508  CD  ARG A 312      -3.064  11.862  20.920  1.00 87.19           C  
ATOM   2509  NE  ARG A 312      -1.738  11.516  20.373  1.00 87.19           N  
ATOM   2510  NH1 ARG A 312      -0.664  13.453  20.989  1.00 87.19           N  
ATOM   2511  NH2 ARG A 312       0.415  11.941  19.756  1.00 87.19           N  
ATOM   2512  CZ  ARG A 312      -0.673  12.300  20.380  1.00 87.19           C  
ATOM   2513  N   ASN A 313      -8.437  10.809  21.546  1.00 88.75           N  
ATOM   2514  CA  ASN A 313      -9.755  11.315  21.909  1.00 88.75           C  
ATOM   2515  C   ASN A 313     -10.581  10.277  22.689  1.00 88.75           C  
ATOM   2516  CB  ASN A 313     -10.502  11.724  20.628  1.00 88.75           C  
ATOM   2517  O   ASN A 313     -11.399  10.651  23.524  1.00 88.75           O  
ATOM   2518  CG  ASN A 313      -9.874  12.868  19.856  1.00 88.75           C  
ATOM   2519  ND2 ASN A 313     -10.348  13.116  18.657  1.00 88.75           N  
ATOM   2520  OD1 ASN A 313      -8.987  13.562  20.304  1.00 88.75           O  
ATOM   2521  N   PHE A 314     -10.417   8.978  22.411  1.00 89.81           N  
ATOM   2522  CA  PHE A 314     -11.067   7.914  23.182  1.00 89.81           C  
ATOM   2523  C   PHE A 314     -10.425   7.754  24.572  1.00 89.81           C  
ATOM   2524  CB  PHE A 314     -11.052   6.609  22.367  1.00 89.81           C  
ATOM   2525  O   PHE A 314     -11.132   7.679  25.575  1.00 89.81           O  
ATOM   2526  CG  PHE A 314     -11.949   5.472  22.843  1.00 89.81           C  
ATOM   2527  CD1 PHE A 314     -11.970   4.280  22.095  1.00 89.81           C  
ATOM   2528  CD2 PHE A 314     -12.793   5.578  23.970  1.00 89.81           C  
ATOM   2529  CE1 PHE A 314     -12.789   3.204  22.481  1.00 89.81           C  
ATOM   2530  CE2 PHE A 314     -13.598   4.500  24.367  1.00 89.81           C  
ATOM   2531  CZ  PHE A 314     -13.594   3.308  23.627  1.00 89.81           C  
ATOM   2532  N   ILE A 315      -9.092   7.782  24.668  1.00 87.75           N  
ATOM   2533  CA  ILE A 315      -8.394   7.755  25.965  1.00 87.75           C  
ATOM   2534  C   ILE A 315      -8.817   8.945  26.836  1.00 87.75           C  
ATOM   2535  CB  ILE A 315      -6.861   7.715  25.769  1.00 87.75           C  
ATOM   2536  O   ILE A 315      -9.120   8.751  28.009  1.00 87.75           O  
ATOM   2537  CG1 ILE A 315      -6.441   6.369  25.138  1.00 87.75           C  
ATOM   2538  CG2 ILE A 315      -6.116   7.919  27.105  1.00 87.75           C  
ATOM   2539  CD1 ILE A 315      -4.991   6.342  24.636  1.00 87.75           C  
ATOM   2540  N   GLU A 316      -8.868  10.150  26.267  1.00 88.88           N  
ATOM   2541  CA  GLU A 316      -9.285  11.373  26.961  1.00 88.88           C  
ATOM   2542  C   GLU A 316     -10.734  11.290  27.444  1.00 88.88           C  
ATOM   2543  CB  GLU A 316      -9.115  12.577  26.028  1.00 88.88           C  
ATOM   2544  O   GLU A 316     -11.016  11.640  28.587  1.00 88.88           O  
ATOM   2545  CG  GLU A 316      -7.638  12.962  25.866  1.00 88.88           C  
ATOM   2546  CD  GLU A 316      -7.409  14.023  24.780  1.00 88.88           C  
ATOM   2547  OE1 GLU A 316      -6.222  14.195  24.411  1.00 88.88           O  
ATOM   2548  OE2 GLU A 316      -8.405  14.609  24.302  1.00 88.88           O  
ATOM   2549  N   ALA A 317     -11.643  10.756  26.625  1.00 86.12           N  
ATOM   2550  CA  ALA A 317     -13.028  10.537  27.029  1.00 86.12           C  
ATOM   2551  C   ALA A 317     -13.144   9.591  28.234  1.00 86.12           C  
ATOM   2552  CB  ALA A 317     -13.798   9.989  25.832  1.00 86.12           C  
ATOM   2553  O   ALA A 317     -13.858   9.888  29.193  1.00 86.12           O  
ATOM   2554  N   ILE A 318     -12.404   8.477  28.222  1.00 85.75           N  
ATOM   2555  CA  ILE A 318     -12.352   7.556  29.364  1.00 85.75           C  
ATOM   2556  C   ILE A 318     -11.715   8.241  30.581  1.00 85.75           C  
ATOM   2557  CB  ILE A 318     -11.616   6.250  28.988  1.00 85.75           C  
ATOM   2558  O   ILE A 318     -12.194   8.061  31.699  1.00 85.75           O  
ATOM   2559  CG1 ILE A 318     -12.401   5.463  27.914  1.00 85.75           C  
ATOM   2560  CG2 ILE A 318     -11.413   5.374  30.240  1.00 85.75           C  
ATOM   2561  CD1 ILE A 318     -11.649   4.228  27.400  1.00 85.75           C  
ATOM   2562  N   ASP A 319     -10.659   9.035  30.390  1.00 86.69           N  
ATOM   2563  CA  ASP A 319      -9.972   9.737  31.477  1.00 86.69           C  
ATOM   2564  C   ASP A 319     -10.866  10.789  32.149  1.00 86.69           C  
ATOM   2565  CB  ASP A 319      -8.627  10.320  30.977  1.00 86.69           C  
ATOM   2566  O   ASP A 319     -10.906  10.851  33.381  1.00 86.69           O  
ATOM   2567  CG  ASP A 319      -7.499   9.274  30.971  1.00 86.69           C  
ATOM   2568  OD1 ASP A 319      -7.613   8.271  31.709  1.00 86.69           O  
ATOM   2569  OD2 ASP A 319      -6.409   9.450  30.366  1.00 86.69           O  
ATOM   2570  N   LEU A 320     -11.652  11.539  31.371  1.00 84.75           N  
ATOM   2571  CA  LEU A 320     -12.663  12.468  31.885  1.00 84.75           C  
ATOM   2572  C   LEU A 320     -13.723  11.744  32.726  1.00 84.75           C  
ATOM   2573  CB  LEU A 320     -13.323  13.206  30.705  1.00 84.75           C  
ATOM   2574  O   LEU A 320     -14.069  12.202  33.815  1.00 84.75           O  
ATOM   2575  CG  LEU A 320     -12.436  14.274  30.038  1.00 84.75           C  
ATOM   2576  CD1 LEU A 320     -13.093  14.745  28.740  1.00 84.75           C  
ATOM   2577  CD2 LEU A 320     -12.237  15.492  30.944  1.00 84.75           C  
ATOM   2578  N   LEU A 321     -14.200  10.585  32.265  1.00 78.31           N  
ATOM   2579  CA  LEU A 321     -15.184   9.775  32.993  1.00 78.31           C  
ATOM   2580  C   LEU A 321     -14.589   9.166  34.275  1.00 78.31           C  
ATOM   2581  CB  LEU A 321     -15.731   8.693  32.045  1.00 78.31           C  
ATOM   2582  O   LEU A 321     -15.216   9.190  35.332  1.00 78.31           O  
ATOM   2583  CG  LEU A 321     -16.608   9.255  30.908  1.00 78.31           C  
ATOM   2584  CD1 LEU A 321     -16.812   8.195  29.828  1.00 78.31           C  
ATOM   2585  CD2 LEU A 321     -17.989   9.677  31.410  1.00 78.31           C  
ATOM   2586  N   LEU A 322     -13.346   8.680  34.224  1.00 80.75           N  
ATOM   2587  CA  LEU A 322     -12.636   8.141  35.389  1.00 80.75           C  
ATOM   2588  C   LEU A 322     -12.315   9.208  36.450  1.00 80.75           C  
ATOM   2589  CB  LEU A 322     -11.339   7.456  34.920  1.00 80.75           C  
ATOM   2590  O   LEU A 322     -12.173   8.861  37.630  1.00 80.75           O  
ATOM   2591  CG  LEU A 322     -11.519   6.071  34.271  1.00 80.75           C  
ATOM   2592  CD1 LEU A 322     -10.161   5.583  33.758  1.00 80.75           C  
ATOM   2593  CD2 LEU A 322     -12.023   5.037  35.287  1.00 80.75           C  
ATOM   2594  N   ALA A 323     -12.188  10.480  36.055  1.00 81.81           N  
ATOM   2595  CA  ALA A 323     -11.966  11.605  36.962  1.00 81.81           C  
ATOM   2596  C   ALA A 323     -13.207  11.938  37.814  1.00 81.81           C  
ATOM   2597  CB  ALA A 323     -11.492  12.812  36.143  1.00 81.81           C  
ATOM   2598  O   ALA A 323     -13.061  12.422  38.939  1.00 81.81           O  
ATOM   2599  N   GLN A 324     -14.419  11.592  37.359  1.00 75.19           N  
ATOM   2600  CA  GLN A 324     -15.694  11.791  38.073  1.00 75.19           C  
ATOM   2601  C   GLN A 324     -15.928  10.736  39.176  1.00 75.19           C  
ATOM   2602  CB  GLN A 324     -16.850  11.876  37.066  1.00 75.19           C  
ATOM   2603  O   GLN A 324     -16.979  10.109  39.306  1.00 75.19           O  
ATOM   2604  CG  GLN A 324     -16.716  13.098  36.143  1.00 75.19           C  
ATOM   2605  CD  GLN A 324     -17.863  13.211  35.145  1.00 75.19           C  
ATOM   2606  NE2 GLN A 324     -17.947  14.298  34.412  1.00 75.19           N  
ATOM   2607  OE1 GLN A 324     -18.705  12.342  35.006  1.00 75.19           O  
ATOM   2608  N   ARG A 325     -14.909  10.553  40.021  1.00 61.34           N  
ATOM   2609  CA  ARG A 325     -14.719   9.447  40.975  1.00 61.34           C  
ATOM   2610  C   ARG A 325     -15.866   9.231  41.974  1.00 61.34           C  
ATOM   2611  CB  ARG A 325     -13.399   9.733  41.718  1.00 61.34           C  
ATOM   2612  O   ARG A 325     -15.976   8.131  42.504  1.00 61.34           O  
ATOM   2613  CG  ARG A 325     -12.579   8.485  42.063  1.00 61.34           C  
ATOM   2614  CD  ARG A 325     -11.323   8.935  42.830  1.00 61.34           C  
ATOM   2615  NE  ARG A 325     -10.402   7.821  43.133  1.00 61.34           N  
ATOM   2616  NH1 ARG A 325      -8.580   9.106  43.690  1.00 61.34           N  
ATOM   2617  NH2 ARG A 325      -8.355   6.902  43.617  1.00 61.34           N  
ATOM   2618  CZ  ARG A 325      -9.127   7.947  43.480  1.00 61.34           C  
ATOM   2619  N   LYS A 326     -16.661  10.269  42.264  1.00 61.34           N  
ATOM   2620  CA  LYS A 326     -17.764  10.240  43.245  1.00 61.34           C  
ATOM   2621  C   LYS A 326     -19.077   9.675  42.683  1.00 61.34           C  
ATOM   2622  CB  LYS A 326     -17.992  11.644  43.839  1.00 61.34           C  
ATOM   2623  O   LYS A 326     -19.849   9.127  43.454  1.00 61.34           O  
ATOM   2624  CG  LYS A 326     -16.888  12.087  44.817  1.00 61.34           C  
ATOM   2625  CD  LYS A 326     -17.234  13.447  45.451  1.00 61.34           C  
ATOM   2626  CE  LYS A 326     -16.180  13.897  46.475  1.00 61.34           C  
ATOM   2627  NZ  LYS A 326     -16.557  15.184  47.123  1.00 61.34           N  
ATOM   2628  N   LEU A 327     -19.305   9.778  41.372  1.00 59.97           N  
ATOM   2629  CA  LEU A 327     -20.532   9.316  40.699  1.00 59.97           C  
ATOM   2630  C   LEU A 327     -20.349   7.963  39.993  1.00 59.97           C  
ATOM   2631  CB  LEU A 327     -20.972  10.405  39.705  1.00 59.97           C  
ATOM   2632  O   LEU A 327     -21.310   7.338  39.561  1.00 59.97           O  
ATOM   2633  CG  LEU A 327     -21.596  11.638  40.387  1.00 59.97           C  
ATOM   2634  CD1 LEU A 327     -21.025  12.929  39.803  1.00 59.97           C  
ATOM   2635  CD2 LEU A 327     -23.113  11.643  40.206  1.00 59.97           C  
ATOM   2636  N   PHE A 328     -19.105   7.502  39.863  1.00 62.38           N  
ATOM   2637  CA  PHE A 328     -18.768   6.338  39.057  1.00 62.38           C  
ATOM   2638  C   PHE A 328     -18.708   5.048  39.893  1.00 62.38           C  
ATOM   2639  CB  PHE A 328     -17.466   6.639  38.309  1.00 62.38           C  
ATOM   2640  O   PHE A 328     -17.941   4.947  40.855  1.00 62.38           O  
ATOM   2641  CG  PHE A 328     -17.292   5.768  37.093  1.00 62.38           C  
ATOM   2642  CD1 PHE A 328     -16.431   4.660  37.131  1.00 62.38           C  
ATOM   2643  CD2 PHE A 328     -18.038   6.045  35.932  1.00 62.38           C  
ATOM   2644  CE1 PHE A 328     -16.325   3.841  35.997  1.00 62.38           C  
ATOM   2645  CE2 PHE A 328     -17.944   5.205  34.813  1.00 62.38           C  
ATOM   2646  CZ  PHE A 328     -17.087   4.095  34.857  1.00 62.38           C  
ATOM   2647  N   SER A 329     -19.491   4.035  39.508  1.00 66.56           N  
ATOM   2648  CA  SER A 329     -19.599   2.760  40.235  1.00 66.56           C  
ATOM   2649  C   SER A 329     -18.248   2.045  40.414  1.00 66.56           C  
ATOM   2650  CB  SER A 329     -20.593   1.837  39.524  1.00 66.56           C  
ATOM   2651  O   SER A 329     -17.448   1.924  39.479  1.00 66.56           O  
ATOM   2652  OG  SER A 329     -20.646   0.571  40.162  1.00 66.56           O  
ATOM   2653  N   LYS A 330     -18.011   1.483  41.614  1.00 69.94           N  
ATOM   2654  CA  LYS A 330     -16.793   0.715  41.950  1.00 69.94           C  
ATOM   2655  C   LYS A 330     -16.568  -0.496  41.028  1.00 69.94           C  
ATOM   2656  CB  LYS A 330     -16.813   0.262  43.428  1.00 69.94           C  
ATOM   2657  O   LYS A 330     -15.411  -0.840  40.799  1.00 69.94           O  
ATOM   2658  CG  LYS A 330     -16.542   1.390  44.444  1.00 69.94           C  
ATOM   2659  CD  LYS A 330     -16.502   0.841  45.885  1.00 69.94           C  
ATOM   2660  CE  LYS A 330     -16.231   1.944  46.923  1.00 69.94           C  
ATOM   2661  NZ  LYS A 330     -16.285   1.426  48.319  1.00 69.94           N  
ATOM   2662  N   LYS A 331     -17.633  -1.104  40.480  1.00 67.75           N  
ATOM   2663  CA  LYS A 331     -17.562  -2.276  39.579  1.00 67.75           C  
ATOM   2664  C   LYS A 331     -17.238  -1.925  38.118  1.00 67.75           C  
ATOM   2665  CB  LYS A 331     -18.865  -3.095  39.653  1.00 67.75           C  
ATOM   2666  O   LYS A 331     -16.580  -2.710  37.452  1.00 67.75           O  
ATOM   2667  CG  LYS A 331     -19.035  -3.895  40.957  1.00 67.75           C  
ATOM   2668  CD  LYS A 331     -20.276  -4.804  40.875  1.00 67.75           C  
ATOM   2669  CE  LYS A 331     -20.437  -5.691  42.119  1.00 67.75           C  
ATOM   2670  NZ  LYS A 331     -21.583  -6.630  41.979  1.00 67.75           N  
ATOM   2671  N   LEU A 332     -17.621  -0.740  37.633  1.00 69.56           N  
ATOM   2672  CA  LEU A 332     -17.347  -0.296  36.250  1.00 69.56           C  
ATOM   2673  C   LEU A 332     -15.937   0.293  36.087  1.00 69.56           C  
ATOM   2674  CB  LEU A 332     -18.423   0.726  35.837  1.00 69.56           C  
ATOM   2675  O   LEU A 332     -15.364   0.328  35.000  1.00 69.56           O  
ATOM   2676  CG  LEU A 332     -19.826   0.115  35.651  1.00 69.56           C  
ATOM   2677  CD1 LEU A 332     -20.869   1.223  35.509  1.00 69.56           C  
ATOM   2678  CD2 LEU A 332     -19.903  -0.762  34.402  1.00 69.56           C  
ATOM   2679  N   ARG A 333     -15.346   0.745  37.195  1.00 75.44           N  
ATOM   2680  CA  ARG A 333     -14.004   1.333  37.252  1.00 75.44           C  
ATOM   2681  C   ARG A 333     -12.867   0.430  36.762  1.00 75.44           C  
ATOM   2682  CB  ARG A 333     -13.786   1.857  38.668  1.00 75.44           C  
ATOM   2683  O   ARG A 333     -12.018   0.956  36.042  1.00 75.44           O  
ATOM   2684  CG  ARG A 333     -12.653   2.877  38.677  1.00 75.44           C  
ATOM   2685  CD  ARG A 333     -12.588   3.510  40.061  1.00 75.44           C  
ATOM   2686  NE  ARG A 333     -11.660   4.648  40.049  1.00 75.44           N  
ATOM   2687  NH1 ARG A 333     -11.062   4.551  42.250  1.00 75.44           N  
ATOM   2688  NH2 ARG A 333     -10.034   5.990  40.838  1.00 75.44           N  
ATOM   2689  CZ  ARG A 333     -10.927   5.065  41.055  1.00 75.44           C  
ATOM   2690  N   PRO A 334     -12.785  -0.859  37.137  1.00 81.50           N  
ATOM   2691  CA  PRO A 334     -11.789  -1.757  36.560  1.00 81.50           C  
ATOM   2692  C   PRO A 334     -11.966  -1.903  35.043  1.00 81.50           C  
ATOM   2693  CB  PRO A 334     -11.928  -3.084  37.314  1.00 81.50           C  
ATOM   2694  O   PRO A 334     -10.992  -1.741  34.322  1.00 81.50           O  
ATOM   2695  CG  PRO A 334     -13.341  -3.040  37.888  1.00 81.50           C  
ATOM   2696  CD  PRO A 334     -13.548  -1.557  38.163  1.00 81.50           C  
ATOM   2697  N   ILE A 335     -13.197  -2.052  34.542  1.00 77.69           N  
ATOM   2698  CA  ILE A 335     -13.459  -2.229  33.102  1.00 77.69           C  
ATOM   2699  C   ILE A 335     -13.050  -0.983  32.298  1.00 77.69           C  
ATOM   2700  CB  ILE A 335     -14.939  -2.606  32.852  1.00 77.69           C  
ATOM   2701  O   ILE A 335     -12.388  -1.087  31.268  1.00 77.69           O  
ATOM   2702  CG1 ILE A 335     -15.376  -3.831  33.694  1.00 77.69           C  
ATOM   2703  CG2 ILE A 335     -15.130  -2.894  31.351  1.00 77.69           C  
ATOM   2704  CD1 ILE A 335     -16.881  -4.126  33.640  1.00 77.69           C  
ATOM   2705  N   ALA A 336     -13.354   0.219  32.796  1.00 79.44           N  
ATOM   2706  CA  ALA A 336     -12.915   1.468  32.168  1.00 79.44           C  
ATOM   2707  C   ALA A 336     -11.379   1.638  32.181  1.00 79.44           C  
ATOM   2708  CB  ALA A 336     -13.631   2.624  32.875  1.00 79.44           C  
ATOM   2709  O   ALA A 336     -10.795   2.146  31.222  1.00 79.44           O  
ATOM   2710  N   LYS A 337     -10.698   1.188  33.246  1.00 84.69           N  
ATOM   2711  CA  LYS A 337      -9.226   1.155  33.288  1.00 84.69           C  
ATOM   2712  C   LYS A 337      -8.645   0.142  32.302  1.00 84.69           C  
ATOM   2713  CB  LYS A 337      -8.726   0.816  34.692  1.00 84.69           C  
ATOM   2714  O   LYS A 337      -7.637   0.458  31.674  1.00 84.69           O  
ATOM   2715  CG  LYS A 337      -8.821   1.984  35.679  1.00 84.69           C  
ATOM   2716  CD  LYS A 337      -8.287   1.471  37.018  1.00 84.69           C  
ATOM   2717  CE  LYS A 337      -8.236   2.557  38.088  1.00 84.69           C  
ATOM   2718  NZ  LYS A 337      -7.566   2.012  39.295  1.00 84.69           N  
ATOM   2719  N   ASP A 338      -9.276  -1.015  32.148  1.00 83.12           N  
ATOM   2720  CA  ASP A 338      -8.864  -2.043  31.193  1.00 83.12           C  
ATOM   2721  C   ASP A 338      -9.009  -1.545  29.753  1.00 83.12           C  
ATOM   2722  CB  ASP A 338      -9.689  -3.319  31.394  1.00 83.12           C  
ATOM   2723  O   ASP A 338      -8.051  -1.616  28.989  1.00 83.12           O  
ATOM   2724  CG  ASP A 338      -9.279  -4.161  32.601  1.00 83.12           C  
ATOM   2725  OD1 ASP A 338      -8.390  -3.733  33.373  1.00 83.12           O  
ATOM   2726  OD2 ASP A 338      -9.861  -5.267  32.690  1.00 83.12           O  
ATOM   2727  N   LEU A 339     -10.149  -0.934  29.405  1.00 82.38           N  
ATOM   2728  CA  LEU A 339     -10.362  -0.278  28.107  1.00 82.38           C  
ATOM   2729  C   LEU A 339      -9.261   0.748  27.807  1.00 82.38           C  
ATOM   2730  CB  LEU A 339     -11.740   0.412  28.108  1.00 82.38           C  
ATOM   2731  O   LEU A 339      -8.666   0.747  26.728  1.00 82.38           O  
ATOM   2732  CG  LEU A 339     -12.937  -0.539  27.934  1.00 82.38           C  
ATOM   2733  CD1 LEU A 339     -14.236   0.217  28.222  1.00 82.38           C  
ATOM   2734  CD2 LEU A 339     -13.008  -1.083  26.505  1.00 82.38           C  
ATOM   2735  N   ARG A 340      -8.923   1.594  28.789  1.00 84.94           N  
ATOM   2736  CA  ARG A 340      -7.794   2.528  28.682  1.00 84.94           C  
ATOM   2737  C   ARG A 340      -6.460   1.800  28.487  1.00 84.94           C  
ATOM   2738  CB  ARG A 340      -7.765   3.411  29.934  1.00 84.94           C  
ATOM   2739  O   ARG A 340      -5.613   2.291  27.742  1.00 84.94           O  
ATOM   2740  CG  ARG A 340      -6.710   4.518  29.842  1.00 84.94           C  
ATOM   2741  CD  ARG A 340      -6.609   5.233  31.187  1.00 84.94           C  
ATOM   2742  NE  ARG A 340      -5.701   6.387  31.103  1.00 84.94           N  
ATOM   2743  NH1 ARG A 340      -5.284   6.604  33.353  1.00 84.94           N  
ATOM   2744  NH2 ARG A 340      -4.523   8.126  31.902  1.00 84.94           N  
ATOM   2745  CZ  ARG A 340      -5.179   7.026  32.129  1.00 84.94           C  
ATOM   2746  N   GLY A 341      -6.256   0.676  29.169  1.00 83.88           N  
ATOM   2747  CA  GLY A 341      -5.071  -0.174  29.052  1.00 83.88           C  
ATOM   2748  C   GLY A 341      -4.869  -0.671  27.623  1.00 83.88           C  
ATOM   2749  O   GLY A 341      -3.817  -0.408  27.039  1.00 83.88           O  
ATOM   2750  N   VAL A 342      -5.908  -1.267  27.034  1.00 82.12           N  
ATOM   2751  CA  VAL A 342      -5.923  -1.755  25.644  1.00 82.12           C  
ATOM   2752  C   VAL A 342      -5.617  -0.614  24.661  1.00 82.12           C  
ATOM   2753  CB  VAL A 342      -7.280  -2.431  25.347  1.00 82.12           C  
ATOM   2754  O   VAL A 342      -4.722  -0.718  23.825  1.00 82.12           O  
ATOM   2755  CG1 VAL A 342      -7.387  -2.927  23.906  1.00 82.12           C  
ATOM   2756  CG2 VAL A 342      -7.523  -3.650  26.248  1.00 82.12           C  
ATOM   2757  N   LEU A 343      -6.243   0.561  24.817  1.00 81.56           N  
ATOM   2758  CA  LEU A 343      -5.966   1.731  23.959  1.00 81.56           C  
ATOM   2759  C   LEU A 343      -4.528   2.269  24.076  1.00 81.56           C  
ATOM   2760  CB  LEU A 343      -6.938   2.870  24.308  1.00 81.56           C  
ATOM   2761  O   LEU A 343      -4.025   2.927  23.155  1.00 81.56           O  
ATOM   2762  CG  LEU A 343      -8.408   2.606  23.960  1.00 81.56           C  
ATOM   2763  CD1 LEU A 343      -9.275   3.713  24.550  1.00 81.56           C  
ATOM   2764  CD2 LEU A 343      -8.646   2.557  22.451  1.00 81.56           C  
ATOM   2765  N   LYS A 344      -3.861   2.042  25.213  1.00 82.19           N  
ATOM   2766  CA  LYS A 344      -2.478   2.474  25.463  1.00 82.19           C  
ATOM   2767  C   LYS A 344      -1.430   1.483  24.956  1.00 82.19           C  
ATOM   2768  CB  LYS A 344      -2.281   2.767  26.956  1.00 82.19           C  
ATOM   2769  O   LYS A 344      -0.254   1.858  24.916  1.00 82.19           O  
ATOM   2770  CG  LYS A 344      -2.856   4.136  27.342  1.00 82.19           C  
ATOM   2771  CD  LYS A 344      -2.552   4.428  28.814  1.00 82.19           C  
ATOM   2772  CE  LYS A 344      -3.057   5.823  29.182  1.00 82.19           C  
ATOM   2773  NZ  LYS A 344      -2.601   6.216  30.537  1.00 82.19           N  
ATOM   2774  N   MET A 345      -1.815   0.273  24.554  1.00 75.44           N  
ATOM   2775  CA  MET A 345      -0.868  -0.723  24.060  1.00 75.44           C  
ATOM   2776  C   MET A 345      -0.165  -0.287  22.764  1.00 75.44           C  
ATOM   2777  CB  MET A 345      -1.529  -2.101  23.930  1.00 75.44           C  
ATOM   2778  O   MET A 345      -0.617   0.575  22.000  1.00 75.44           O  
ATOM   2779  CG  MET A 345      -1.696  -2.772  25.297  1.00 75.44           C  
ATOM   2780  SD  MET A 345      -2.484  -4.404  25.325  1.00 75.44           S  
ATOM   2781  CE  MET A 345      -1.209  -5.497  24.647  1.00 75.44           C  
ATOM   2782  N   LYS A 346       1.025  -0.864  22.542  1.00 65.44           N  
ATOM   2783  CA  LYS A 346       1.973  -0.428  21.504  1.00 65.44           C  
ATOM   2784  C   LYS A 346       1.452  -0.628  20.080  1.00 65.44           C  
ATOM   2785  CB  LYS A 346       3.328  -1.142  21.669  1.00 65.44           C  
ATOM   2786  O   LYS A 346       1.858   0.131  19.206  1.00 65.44           O  
ATOM   2787  CG  LYS A 346       4.145  -0.632  22.868  1.00 65.44           C  
ATOM   2788  CD  LYS A 346       5.522  -1.318  22.914  1.00 65.44           C  
ATOM   2789  CE  LYS A 346       6.354  -0.825  24.107  1.00 65.44           C  
ATOM   2790  NZ  LYS A 346       7.662  -1.528  24.207  1.00 65.44           N  
ATOM   2791  N   CYS A 347       0.564  -1.590  19.839  1.00 64.50           N  
ATOM   2792  CA  CYS A 347       0.075  -1.876  18.490  1.00 64.50           C  
ATOM   2793  C   CYS A 347      -0.814  -0.766  17.934  1.00 64.50           C  
ATOM   2794  CB  CYS A 347      -0.664  -3.203  18.500  1.00 64.50           C  
ATOM   2795  O   CYS A 347      -0.634  -0.352  16.794  1.00 64.50           O  
ATOM   2796  SG  CYS A 347       0.423  -4.601  18.800  1.00 64.50           S  
ATOM   2797  N   PHE A 348      -1.689  -0.188  18.756  1.00 56.62           N  
ATOM   2798  CA  PHE A 348      -2.419   1.022  18.374  1.00 56.62           C  
ATOM   2799  C   PHE A 348      -1.524   2.265  18.288  1.00 56.62           C  
ATOM   2800  CB  PHE A 348      -3.533   1.268  19.383  1.00 56.62           C  
ATOM   2801  O   PHE A 348      -1.865   3.241  17.624  1.00 56.62           O  
ATOM   2802  CG  PHE A 348      -4.768   0.426  19.210  1.00 56.62           C  
ATOM   2803  CD1 PHE A 348      -5.477   0.481  17.995  1.00 56.62           C  
ATOM   2804  CD2 PHE A 348      -5.265  -0.335  20.280  1.00 56.62           C  
ATOM   2805  CE1 PHE A 348      -6.663  -0.255  17.834  1.00 56.62           C  
ATOM   2806  CE2 PHE A 348      -6.463  -1.048  20.124  1.00 56.62           C  
ATOM   2807  CZ  PHE A 348      -7.153  -1.025  18.902  1.00 56.62           C  
ATOM   2808  N   LYS A 349      -0.362   2.233  18.948  1.00 55.91           N  
ATOM   2809  CA  LYS A 349       0.696   3.239  18.827  1.00 55.91           C  
ATOM   2810  C   LYS A 349       1.645   2.933  17.664  1.00 55.91           C  
ATOM   2811  CB  LYS A 349       1.436   3.380  20.172  1.00 55.91           C  
ATOM   2812  O   LYS A 349       2.761   3.447  17.686  1.00 55.91           O  
ATOM   2813  CG  LYS A 349       2.078   4.766  20.366  1.00 55.91           C  
ATOM   2814  CD  LYS A 349       2.973   4.795  21.612  1.00 55.91           C  
ATOM   2815  CE  LYS A 349       3.638   6.172  21.734  1.00 55.91           C  
ATOM   2816  NZ  LYS A 349       4.549   6.258  22.904  1.00 55.91           N  
ATOM   2817  N   PHE A 350       1.256   2.111  16.680  1.00 55.16           N  
ATOM   2818  CA  PHE A 350       2.068   1.890  15.485  1.00 55.16           C  
ATOM   2819  C   PHE A 350       2.300   3.227  14.774  1.00 55.16           C  
ATOM   2820  CB  PHE A 350       1.456   0.834  14.558  1.00 55.16           C  
ATOM   2821  O   PHE A 350       1.493   3.719  13.990  1.00 55.16           O  
ATOM   2822  CG  PHE A 350       2.357   0.465  13.393  1.00 55.16           C  
ATOM   2823  CD1 PHE A 350       2.077   0.930  12.094  1.00 55.16           C  
ATOM   2824  CD2 PHE A 350       3.480  -0.356  13.609  1.00 55.16           C  
ATOM   2825  CE1 PHE A 350       2.905   0.563  11.018  1.00 55.16           C  
ATOM   2826  CE2 PHE A 350       4.294  -0.744  12.527  1.00 55.16           C  
ATOM   2827  CZ  PHE A 350       4.004  -0.287  11.231  1.00 55.16           C  
ATOM   2828  N   GLN A 351       3.420   3.840  15.129  1.00 56.56           N  
ATOM   2829  CA  GLN A 351       4.048   4.936  14.440  1.00 56.56           C  
ATOM   2830  C   GLN A 351       5.162   4.257  13.658  1.00 56.56           C  
ATOM   2831  CB  GLN A 351       4.567   5.974  15.447  1.00 56.56           C  
ATOM   2832  O   GLN A 351       6.221   3.986  14.235  1.00 56.56           O  
ATOM   2833  CG  GLN A 351       3.410   6.759  16.079  1.00 56.56           C  
ATOM   2834  CD  GLN A 351       3.898   7.869  17.002  1.00 56.56           C  
ATOM   2835  NE2 GLN A 351       3.253   9.015  17.005  1.00 56.56           N  
ATOM   2836  OE1 GLN A 351       4.840   7.737  17.764  1.00 56.56           O  
ATOM   2837  N   PRO A 352       4.942   3.901  12.381  1.00 54.88           N  
ATOM   2838  CA  PRO A 352       6.093   3.642  11.539  1.00 54.88           C  
ATOM   2839  C   PRO A 352       6.946   4.902  11.640  1.00 54.88           C  
ATOM   2840  CB  PRO A 352       5.527   3.398  10.150  1.00 54.88           C  
ATOM   2841  O   PRO A 352       6.377   5.989  11.624  1.00 54.88           O  
ATOM   2842  CG  PRO A 352       4.250   4.240  10.119  1.00 54.88           C  
ATOM   2843  CD  PRO A 352       3.761   4.160  11.563  1.00 54.88           C  
ATOM   2844  N   ASN A 353       8.243   4.747  11.909  1.00 58.22           N  
ATOM   2845  CA  ASN A 353       9.109   5.821  12.395  1.00 58.22           C  
ATOM   2846  C   ASN A 353       8.878   7.079  11.537  1.00 58.22           C  
ATOM   2847  CB  ASN A 353      10.556   5.278  12.381  1.00 58.22           C  
ATOM   2848  O   ASN A 353       9.323   7.132  10.395  1.00 58.22           O  
ATOM   2849  CG  ASN A 353      11.465   5.894  13.426  1.00 58.22           C  
ATOM   2850  ND2 ASN A 353      12.684   5.420  13.524  1.00 58.22           N  
ATOM   2851  OD1 ASN A 353      11.083   6.768  14.182  1.00 58.22           O  
ATOM   2852  N   ILE A 354       8.058   8.015  12.034  1.00 56.41           N  
ATOM   2853  CA  ILE A 354       7.383   9.021  11.189  1.00 56.41           C  
ATOM   2854  C   ILE A 354       8.436   9.896  10.532  1.00 56.41           C  
ATOM   2855  CB  ILE A 354       6.375   9.837  12.039  1.00 56.41           C  
ATOM   2856  O   ILE A 354       8.332  10.226   9.364  1.00 56.41           O  
ATOM   2857  CG1 ILE A 354       5.109   8.977  12.272  1.00 56.41           C  
ATOM   2858  CG2 ILE A 354       6.082  11.245  11.475  1.00 56.41           C  
ATOM   2859  CD1 ILE A 354       4.026   9.631  13.137  1.00 56.41           C  
ATOM   2860  N   ILE A 355       9.503  10.155  11.278  1.00 55.59           N  
ATOM   2861  CA  ILE A 355      10.709  10.838  10.834  1.00 55.59           C  
ATOM   2862  C   ILE A 355      11.338  10.114   9.643  1.00 55.59           C  
ATOM   2863  CB  ILE A 355      11.685  10.924  12.026  1.00 55.59           C  
ATOM   2864  O   ILE A 355      11.705  10.760   8.679  1.00 55.59           O  
ATOM   2865  CG1 ILE A 355      11.040  11.726  13.186  1.00 55.59           C  
ATOM   2866  CG2 ILE A 355      13.017  11.560  11.595  1.00 55.59           C  
ATOM   2867  CD1 ILE A 355      11.836  11.680  14.493  1.00 55.59           C  
ATOM   2868  N   TYR A 356      11.420   8.785   9.669  1.00 61.38           N  
ATOM   2869  CA  TYR A 356      12.002   7.990   8.590  1.00 61.38           C  
ATOM   2870  C   TYR A 356      11.120   7.976   7.336  1.00 61.38           C  
ATOM   2871  CB  TYR A 356      12.245   6.571   9.109  1.00 61.38           C  
ATOM   2872  O   TYR A 356      11.630   8.152   6.236  1.00 61.38           O  
ATOM   2873  CG  TYR A 356      13.060   5.707   8.182  1.00 61.38           C  
ATOM   2874  CD1 TYR A 356      12.418   4.815   7.301  1.00 61.38           C  
ATOM   2875  CD2 TYR A 356      14.465   5.790   8.214  1.00 61.38           C  
ATOM   2876  CE1 TYR A 356      13.187   3.977   6.475  1.00 61.38           C  
ATOM   2877  CE2 TYR A 356      15.236   4.957   7.383  1.00 61.38           C  
ATOM   2878  OH  TYR A 356      15.319   3.179   5.780  1.00 61.38           O  
ATOM   2879  CZ  TYR A 356      14.593   4.039   6.528  1.00 61.38           C  
ATOM   2880  N   ILE A 357       9.798   7.823   7.483  1.00 61.69           N  
ATOM   2881  CA  ILE A 357       8.872   7.907   6.340  1.00 61.69           C  
ATOM   2882  C   ILE A 357       8.825   9.329   5.782  1.00 61.69           C  
ATOM   2883  CB  ILE A 357       7.465   7.382   6.694  1.00 61.69           C  
ATOM   2884  O   ILE A 357       8.863   9.498   4.570  1.00 61.69           O  
ATOM   2885  CG1 ILE A 357       7.560   5.856   6.898  1.00 61.69           C  
ATOM   2886  CG2 ILE A 357       6.454   7.714   5.574  1.00 61.69           C  
ATOM   2887  CD1 ILE A 357       6.232   5.194   7.258  1.00 61.69           C  
ATOM   2888  N   SER A 358       8.793  10.352   6.633  1.00 59.00           N  
ATOM   2889  CA  SER A 358       8.850  11.749   6.203  1.00 59.00           C  
ATOM   2890  C   SER A 358      10.181  12.074   5.536  1.00 59.00           C  
ATOM   2891  CB  SER A 358       8.622  12.703   7.375  1.00 59.00           C  
ATOM   2892  O   SER A 358      10.173  12.724   4.503  1.00 59.00           O  
ATOM   2893  OG  SER A 358       7.291  12.599   7.848  1.00 59.00           O  
ATOM   2894  N   LEU A 359      11.311  11.578   6.050  1.00 63.50           N  
ATOM   2895  CA  LEU A 359      12.616  11.715   5.399  1.00 63.50           C  
ATOM   2896  C   LEU A 359      12.592  11.057   4.018  1.00 63.50           C  
ATOM   2897  CB  LEU A 359      13.712  11.085   6.277  1.00 63.50           C  
ATOM   2898  O   LEU A 359      13.061  11.651   3.059  1.00 63.50           O  
ATOM   2899  CG  LEU A 359      15.136  11.468   5.830  1.00 63.50           C  
ATOM   2900  CD1 LEU A 359      15.626  12.686   6.616  1.00 63.50           C  
ATOM   2901  CD2 LEU A 359      16.104  10.311   6.072  1.00 63.50           C  
ATOM   2902  N   MET A 360      11.994   9.869   3.903  1.00 64.00           N  
ATOM   2903  CA  MET A 360      11.810   9.185   2.625  1.00 64.00           C  
ATOM   2904  C   MET A 360      10.941   9.989   1.664  1.00 64.00           C  
ATOM   2905  CB  MET A 360      11.223   7.784   2.848  1.00 64.00           C  
ATOM   2906  O   MET A 360      11.358  10.214   0.537  1.00 64.00           O  
ATOM   2907  CG  MET A 360      12.265   6.798   3.373  1.00 64.00           C  
ATOM   2908  SD  MET A 360      13.546   6.447   2.150  1.00 64.00           S  
ATOM   2909  CE  MET A 360      14.927   7.418   2.825  1.00 64.00           C  
ATOM   2910  N   VAL A 361       9.774  10.466   2.092  1.00 64.75           N  
ATOM   2911  CA  VAL A 361       8.883  11.284   1.258  1.00 64.75           C  
ATOM   2912  C   VAL A 361       9.565  12.589   0.848  1.00 64.75           C  
ATOM   2913  CB  VAL A 361       7.547  11.538   1.982  1.00 64.75           C  
ATOM   2914  O   VAL A 361       9.528  12.934  -0.326  1.00 64.75           O  
ATOM   2915  CG1 VAL A 361       6.666  12.561   1.258  1.00 64.75           C  
ATOM   2916  CG2 VAL A 361       6.735  10.239   2.086  1.00 64.75           C  
ATOM   2917  N   CYS A 362      10.246  13.276   1.767  1.00 63.94           N  
ATOM   2918  CA  CYS A 362      11.011  14.482   1.461  1.00 63.94           C  
ATOM   2919  C   CYS A 362      12.128  14.196   0.460  1.00 63.94           C  
ATOM   2920  CB  CYS A 362      11.598  15.078   2.747  1.00 63.94           C  
ATOM   2921  O   CYS A 362      12.277  14.947  -0.493  1.00 63.94           O  
ATOM   2922  SG  CYS A 362      10.284  15.827   3.749  1.00 63.94           S  
ATOM   2923  N   LEU A 363      12.871  13.100   0.627  1.00 65.50           N  
ATOM   2924  CA  LEU A 363      13.909  12.696  -0.316  1.00 65.50           C  
ATOM   2925  C   LEU A 363      13.305  12.434  -1.702  1.00 65.50           C  
ATOM   2926  CB  LEU A 363      14.640  11.463   0.240  1.00 65.50           C  
ATOM   2927  O   LEU A 363      13.821  12.947  -2.684  1.00 65.50           O  
ATOM   2928  CG  LEU A 363      16.018  11.237  -0.407  1.00 65.50           C  
ATOM   2929  CD1 LEU A 363      17.138  11.634   0.559  1.00 65.50           C  
ATOM   2930  CD2 LEU A 363      16.203   9.763  -0.749  1.00 65.50           C  
ATOM   2931  N   GLN A 364      12.179  11.714  -1.781  1.00 64.94           N  
ATOM   2932  CA  GLN A 364      11.479  11.444  -3.042  1.00 64.94           C  
ATOM   2933  C   GLN A 364      10.950  12.715  -3.710  1.00 64.94           C  
ATOM   2934  CB  GLN A 364      10.322  10.446  -2.827  1.00 64.94           C  
ATOM   2935  O   GLN A 364      11.108  12.881  -4.914  1.00 64.94           O  
ATOM   2936  CG  GLN A 364      10.740   9.022  -2.412  1.00 64.94           C  
ATOM   2937  CD  GLN A 364      11.722   8.365  -3.361  1.00 64.94           C  
ATOM   2938  NE2 GLN A 364      12.379   7.295  -2.972  1.00 64.94           N  
ATOM   2939  OE1 GLN A 364      11.944   8.803  -4.463  1.00 64.94           O  
ATOM   2940  N   ILE A 365      10.369  13.637  -2.940  1.00 65.56           N  
ATOM   2941  CA  ILE A 365       9.923  14.939  -3.447  1.00 65.56           C  
ATOM   2942  C   ILE A 365      11.123  15.744  -3.939  1.00 65.56           C  
ATOM   2943  CB  ILE A 365       9.111  15.696  -2.374  1.00 65.56           C  
ATOM   2944  O   ILE A 365      11.068  16.281  -5.033  1.00 65.56           O  
ATOM   2945  CG1 ILE A 365       7.756  14.988  -2.147  1.00 65.56           C  
ATOM   2946  CG2 ILE A 365       8.871  17.162  -2.785  1.00 65.56           C  
ATOM   2947  CD1 ILE A 365       6.994  15.496  -0.917  1.00 65.56           C  
ATOM   2948  N   ILE A 366      12.224  15.781  -3.185  1.00 64.81           N  
ATOM   2949  CA  ILE A 366      13.462  16.455  -3.589  1.00 64.81           C  
ATOM   2950  C   ILE A 366      14.001  15.856  -4.888  1.00 64.81           C  
ATOM   2951  CB  ILE A 366      14.499  16.406  -2.442  1.00 64.81           C  
ATOM   2952  O   ILE A 366      14.408  16.612  -5.757  1.00 64.81           O  
ATOM   2953  CG1 ILE A 366      14.081  17.373  -1.311  1.00 64.81           C  
ATOM   2954  CG2 ILE A 366      15.916  16.765  -2.921  1.00 64.81           C  
ATOM   2955  CD1 ILE A 366      14.826  17.127   0.009  1.00 64.81           C  
ATOM   2956  N   ILE A 367      13.966  14.531  -5.056  1.00 63.53           N  
ATOM   2957  CA  ILE A 367      14.389  13.848  -6.287  1.00 63.53           C  
ATOM   2958  C   ILE A 367      13.480  14.221  -7.459  1.00 63.53           C  
ATOM   2959  CB  ILE A 367      14.418  12.320  -6.069  1.00 63.53           C  
ATOM   2960  O   ILE A 367      13.988  14.565  -8.520  1.00 63.53           O  
ATOM   2961  CG1 ILE A 367      15.551  11.923  -5.099  1.00 63.53           C  
ATOM   2962  CG2 ILE A 367      14.608  11.553  -7.392  1.00 63.53           C  
ATOM   2963  CD1 ILE A 367      15.229  10.619  -4.359  1.00 63.53           C  
ATOM   2964  N   ILE A 368      12.156  14.193  -7.275  1.00 63.47           N  
ATOM   2965  CA  ILE A 368      11.196  14.613  -8.306  1.00 63.47           C  
ATOM   2966  C   ILE A 368      11.450  16.072  -8.682  1.00 63.47           C  
ATOM   2967  CB  ILE A 368       9.742  14.400  -7.832  1.00 63.47           C  
ATOM   2968  O   ILE A 368      11.564  16.378  -9.861  1.00 63.47           O  
ATOM   2969  CG1 ILE A 368       9.429  12.894  -7.694  1.00 63.47           C  
ATOM   2970  CG2 ILE A 368       8.732  15.043  -8.805  1.00 63.47           C  
ATOM   2971  CD1 ILE A 368       8.184  12.627  -6.839  1.00 63.47           C  
ATOM   2972  N   THR A 369      11.602  16.955  -7.697  1.00 59.25           N  
ATOM   2973  CA  THR A 369      11.898  18.370  -7.916  1.00 59.25           C  
ATOM   2974  C   THR A 369      13.247  18.554  -8.604  1.00 59.25           C  
ATOM   2975  CB  THR A 369      11.857  19.144  -6.593  1.00 59.25           C  
ATOM   2976  O   THR A 369      13.336  19.336  -9.532  1.00 59.25           O  
ATOM   2977  CG2 THR A 369      12.058  20.647  -6.776  1.00 59.25           C  
ATOM   2978  OG1 THR A 369      10.593  19.000  -5.988  1.00 59.25           O  
ATOM   2979  N   LEU A 370      14.297  17.820  -8.235  1.00 62.53           N  
ATOM   2980  CA  LEU A 370      15.595  17.890  -8.913  1.00 62.53           C  
ATOM   2981  C   LEU A 370      15.502  17.414 -10.363  1.00 62.53           C  
ATOM   2982  CB  LEU A 370      16.645  17.076  -8.133  1.00 62.53           C  
ATOM   2983  O   LEU A 370      16.029  18.077 -11.245  1.00 62.53           O  
ATOM   2984  CG  LEU A 370      17.568  17.976  -7.291  1.00 62.53           C  
ATOM   2985  CD1 LEU A 370      17.957  17.297  -5.983  1.00 62.53           C  
ATOM   2986  CD2 LEU A 370      18.851  18.290  -8.061  1.00 62.53           C  
ATOM   2987  N   ILE A 371      14.814  16.303 -10.623  1.00 62.66           N  
ATOM   2988  CA  ILE A 371      14.599  15.796 -11.983  1.00 62.66           C  
ATOM   2989  C   ILE A 371      13.821  16.838 -12.799  1.00 62.66           C  
ATOM   2990  CB  ILE A 371      13.915  14.408 -11.922  1.00 62.66           C  
ATOM   2991  O   ILE A 371      14.296  17.278 -13.839  1.00 62.66           O  
ATOM   2992  CG1 ILE A 371      14.914  13.358 -11.374  1.00 62.66           C  
ATOM   2993  CG2 ILE A 371      13.390  13.947 -13.293  1.00 62.66           C  
ATOM   2994  CD1 ILE A 371      14.278  11.998 -11.052  1.00 62.66           C  
ATOM   2995  N   VAL A 372      12.676  17.300 -12.292  1.00 59.12           N  
ATOM   2996  CA  VAL A 372      11.798  18.252 -12.986  1.00 59.12           C  
ATOM   2997  C   VAL A 372      12.477  19.605 -13.186  1.00 59.12           C  
ATOM   2998  CB  VAL A 372      10.459  18.401 -12.236  1.00 59.12           C  
ATOM   2999  O   VAL A 372      12.497  20.103 -14.304  1.00 59.12           O  
ATOM   3000  CG1 VAL A 372       9.574  19.515 -12.811  1.00 59.12           C  
ATOM   3001  CG2 VAL A 372       9.647  17.098 -12.315  1.00 59.12           C  
ATOM   3002  N   THR A 373      13.063  20.196 -12.146  1.00 57.06           N  
ATOM   3003  CA  THR A 373      13.674  21.529 -12.214  1.00 57.06           C  
ATOM   3004  C   THR A 373      14.928  21.525 -13.078  1.00 57.06           C  
ATOM   3005  CB  THR A 373      13.992  22.067 -10.809  1.00 57.06           C  
ATOM   3006  O   THR A 373      15.108  22.440 -13.874  1.00 57.06           O  
ATOM   3007  CG2 THR A 373      14.470  23.516 -10.801  1.00 57.06           C  
ATOM   3008  OG1 THR A 373      12.832  22.073 -10.011  1.00 57.06           O  
ATOM   3009  N   VAL A 374      15.785  20.500 -12.985  1.00 62.53           N  
ATOM   3010  CA  VAL A 374      16.997  20.440 -13.816  1.00 62.53           C  
ATOM   3011  C   VAL A 374      16.645  20.148 -15.279  1.00 62.53           C  
ATOM   3012  CB  VAL A 374      18.033  19.449 -13.250  1.00 62.53           C  
ATOM   3013  O   VAL A 374      17.310  20.676 -16.166  1.00 62.53           O  
ATOM   3014  CG1 VAL A 374      19.333  19.456 -14.059  1.00 62.53           C  
ATOM   3015  CG2 VAL A 374      18.476  19.826 -11.825  1.00 62.53           C  
ATOM   3016  N   HIS A 375      15.597  19.368 -15.572  1.00 57.81           N  
ATOM   3017  CA  HIS A 375      15.144  19.171 -16.958  1.00 57.81           C  
ATOM   3018  C   HIS A 375      14.430  20.376 -17.531  1.00 57.81           C  
ATOM   3019  CB  HIS A 375      14.278  17.917 -17.102  1.00 57.81           C  
ATOM   3020  O   HIS A 375      14.746  20.752 -18.651  1.00 57.81           O  
ATOM   3021  CG  HIS A 375      15.067  16.656 -16.911  1.00 57.81           C  
ATOM   3022  CD2 HIS A 375      16.392  16.496 -17.209  1.00 57.81           C  
ATOM   3023  ND1 HIS A 375      14.597  15.505 -16.286  1.00 57.81           N  
ATOM   3024  CE1 HIS A 375      15.669  14.724 -16.143  1.00 57.81           C  
ATOM   3025  NE2 HIS A 375      16.753  15.274 -16.709  1.00 57.81           N  
ATOM   3026  N   TYR A 376      13.553  21.014 -16.762  1.00 53.81           N  
ATOM   3027  CA  TYR A 376      12.875  22.228 -17.196  1.00 53.81           C  
ATOM   3028  C   TYR A 376      13.886  23.345 -17.489  1.00 53.81           C  
ATOM   3029  CB  TYR A 376      11.845  22.629 -16.135  1.00 53.81           C  
ATOM   3030  O   TYR A 376      13.874  23.901 -18.580  1.00 53.81           O  
ATOM   3031  CG  TYR A 376      11.007  23.809 -16.564  1.00 53.81           C  
ATOM   3032  CD1 TYR A 376      11.447  25.113 -16.276  1.00 53.81           C  
ATOM   3033  CD2 TYR A 376       9.841  23.606 -17.329  1.00 53.81           C  
ATOM   3034  CE1 TYR A 376      10.749  26.217 -16.790  1.00 53.81           C  
ATOM   3035  CE2 TYR A 376       9.127  24.716 -17.826  1.00 53.81           C  
ATOM   3036  OH  TYR A 376       9.003  27.095 -18.160  1.00 53.81           O  
ATOM   3037  CZ  TYR A 376       9.602  26.024 -17.583  1.00 53.81           C  
ATOM   3038  N   LEU A 377      14.842  23.584 -16.581  1.00 54.28           N  
ATOM   3039  CA  LEU A 377      15.922  24.552 -16.803  1.00 54.28           C  
ATOM   3040  C   LEU A 377      16.795  24.182 -18.005  1.00 54.28           C  
ATOM   3041  CB  LEU A 377      16.808  24.641 -15.548  1.00 54.28           C  
ATOM   3042  O   LEU A 377      17.238  25.060 -18.732  1.00 54.28           O  
ATOM   3043  CG  LEU A 377      16.208  25.507 -14.428  1.00 54.28           C  
ATOM   3044  CD1 LEU A 377      16.911  25.204 -13.104  1.00 54.28           C  
ATOM   3045  CD2 LEU A 377      16.409  26.996 -14.714  1.00 54.28           C  
ATOM   3046  N   ARG A 378      17.074  22.893 -18.226  1.00 61.91           N  
ATOM   3047  CA  ARG A 378      17.901  22.457 -19.359  1.00 61.91           C  
ATOM   3048  C   ARG A 378      17.180  22.617 -20.694  1.00 61.91           C  
ATOM   3049  CB  ARG A 378      18.371  21.018 -19.132  1.00 61.91           C  
ATOM   3050  O   ARG A 378      17.828  23.013 -21.657  1.00 61.91           O  
ATOM   3051  CG  ARG A 378      19.374  20.575 -20.203  1.00 61.91           C  
ATOM   3052  CD  ARG A 378      19.829  19.141 -19.931  1.00 61.91           C  
ATOM   3053  NE  ARG A 378      20.894  18.742 -20.868  1.00 61.91           N  
ATOM   3054  NH1 ARG A 378      21.281  16.635 -20.033  1.00 61.91           N  
ATOM   3055  NH2 ARG A 378      22.555  17.402 -21.675  1.00 61.91           N  
ATOM   3056  CZ  ARG A 378      21.560  17.601 -20.861  1.00 61.91           C  
ATOM   3057  N   ASP A 379      15.889  22.309 -20.748  1.00 57.88           N  
ATOM   3058  CA  ASP A 379      15.073  22.484 -21.948  1.00 57.88           C  
ATOM   3059  C   ASP A 379      14.881  23.984 -22.247  1.00 57.88           C  
ATOM   3060  CB  ASP A 379      13.742  21.713 -21.812  1.00 57.88           C  
ATOM   3061  O   ASP A 379      15.029  24.382 -23.397  1.00 57.88           O  
ATOM   3062  CG  ASP A 379      13.850  20.177 -21.987  1.00 57.88           C  
ATOM   3063  OD1 ASP A 379      14.947  19.640 -22.293  1.00 57.88           O  
ATOM   3064  OD2 ASP A 379      12.807  19.493 -21.842  1.00 57.88           O  
ATOM   3065  N   GLU A 380      14.696  24.838 -21.229  1.00 56.66           N  
ATOM   3066  CA  GLU A 380      14.714  26.304 -21.392  1.00 56.66           C  
ATOM   3067  C   GLU A 380      16.073  26.817 -21.884  1.00 56.66           C  
ATOM   3068  CB  GLU A 380      14.348  27.018 -20.074  1.00 56.66           C  
ATOM   3069  O   GLU A 380      16.122  27.634 -22.796  1.00 56.66           O  
ATOM   3070  CG  GLU A 380      12.923  27.593 -20.100  1.00 56.66           C  
ATOM   3071  CD  GLU A 380      12.526  28.315 -18.797  1.00 56.66           C  
ATOM   3072  OE1 GLU A 380      11.351  28.755 -18.711  1.00 56.66           O  
ATOM   3073  OE2 GLU A 380      13.348  28.371 -17.851  1.00 56.66           O  
ATOM   3074  N   ILE A 381      17.186  26.326 -21.330  1.00 61.03           N  
ATOM   3075  CA  ILE A 381      18.534  26.723 -21.767  1.00 61.03           C  
ATOM   3076  C   ILE A 381      18.803  26.278 -23.210  1.00 61.03           C  
ATOM   3077  CB  ILE A 381      19.603  26.183 -20.787  1.00 61.03           C  
ATOM   3078  O   ILE A 381      19.449  27.010 -23.955  1.00 61.03           O  
ATOM   3079  CG1 ILE A 381      19.556  26.972 -19.457  1.00 61.03           C  
ATOM   3080  CG2 ILE A 381      21.030  26.271 -21.367  1.00 61.03           C  
ATOM   3081  CD1 ILE A 381      20.283  26.270 -18.300  1.00 61.03           C  
ATOM   3082  N   LEU A 382      18.340  25.091 -23.614  1.00 64.00           N  
ATOM   3083  CA  LEU A 382      18.481  24.609 -24.989  1.00 64.00           C  
ATOM   3084  C   LEU A 382      17.638  25.432 -25.962  1.00 64.00           C  
ATOM   3085  CB  LEU A 382      18.122  23.115 -25.067  1.00 64.00           C  
ATOM   3086  O   LEU A 382      18.171  25.852 -26.983  1.00 64.00           O  
ATOM   3087  CG  LEU A 382      19.297  22.194 -24.703  1.00 64.00           C  
ATOM   3088  CD1 LEU A 382      18.800  20.776 -24.416  1.00 64.00           C  
ATOM   3089  CD2 LEU A 382      20.322  22.108 -25.841  1.00 64.00           C  
ATOM   3090  N   LEU A 383      16.382  25.723 -25.613  1.00 60.38           N  
ATOM   3091  CA  LEU A 383      15.503  26.580 -26.409  1.00 60.38           C  
ATOM   3092  C   LEU A 383      16.066  27.999 -26.542  1.00 60.38           C  
ATOM   3093  CB  LEU A 383      14.105  26.602 -25.768  1.00 60.38           C  
ATOM   3094  O   LEU A 383      16.159  28.508 -27.651  1.00 60.38           O  
ATOM   3095  CG  LEU A 383      13.284  25.332 -26.051  1.00 60.38           C  
ATOM   3096  CD1 LEU A 383      12.084  25.265 -25.103  1.00 60.38           C  
ATOM   3097  CD2 LEU A 383      12.754  25.313 -27.487  1.00 60.38           C  
ATOM   3098  N   LEU A 384      16.539  28.597 -25.445  1.00 59.41           N  
ATOM   3099  CA  LEU A 384      17.205  29.903 -25.463  1.00 59.41           C  
ATOM   3100  C   LEU A 384      18.471  29.893 -26.322  1.00 59.41           C  
ATOM   3101  CB  LEU A 384      17.572  30.304 -24.023  1.00 59.41           C  
ATOM   3102  O   LEU A 384      18.777  30.880 -26.981  1.00 59.41           O  
ATOM   3103  CG  LEU A 384      16.393  30.883 -23.225  1.00 59.41           C  
ATOM   3104  CD1 LEU A 384      16.724  30.865 -21.730  1.00 59.41           C  
ATOM   3105  CD2 LEU A 384      16.121  32.334 -23.631  1.00 59.41           C  
ATOM   3106  N   LYS A 385      19.229  28.792 -26.317  1.00 64.94           N  
ATOM   3107  CA  LYS A 385      20.443  28.660 -27.127  1.00 64.94           C  
ATOM   3108  C   LYS A 385      20.131  28.497 -28.615  1.00 64.94           C  
ATOM   3109  CB  LYS A 385      21.289  27.511 -26.575  1.00 64.94           C  
ATOM   3110  O   LYS A 385      20.853  29.067 -29.427  1.00 64.94           O  
ATOM   3111  CG  LYS A 385      22.726  27.589 -27.090  1.00 64.94           C  
ATOM   3112  CD  LYS A 385      23.552  26.440 -26.513  1.00 64.94           C  
ATOM   3113  CE  LYS A 385      24.989  26.597 -27.005  1.00 64.94           C  
ATOM   3114  NZ  LYS A 385      25.808  25.418 -26.649  1.00 64.94           N  
ATOM   3115  N   GLU A 386      19.081  27.753 -28.962  1.00 65.38           N  
ATOM   3116  CA  GLU A 386      18.575  27.656 -30.337  1.00 65.38           C  
ATOM   3117  C   GLU A 386      18.053  29.015 -30.824  1.00 65.38           C  
ATOM   3118  CB  GLU A 386      17.494  26.564 -30.450  1.00 65.38           C  
ATOM   3119  O   GLU A 386      18.432  29.458 -31.906  1.00 65.38           O  
ATOM   3120  CG  GLU A 386      18.119  25.159 -30.508  1.00 65.38           C  
ATOM   3121  CD  GLU A 386      17.100  24.009 -30.627  1.00 65.38           C  
ATOM   3122  OE1 GLU A 386      17.559  22.873 -30.897  1.00 65.38           O  
ATOM   3123  OE2 GLU A 386      15.886  24.231 -30.417  1.00 65.38           O  
ATOM   3124  N   GLU A 387      17.287  29.727 -29.995  1.00 64.81           N  
ATOM   3125  CA  GLU A 387      16.753  31.056 -30.305  1.00 64.81           C  
ATOM   3126  C   GLU A 387      17.883  32.085 -30.497  1.00 64.81           C  
ATOM   3127  CB  GLU A 387      15.741  31.434 -29.207  1.00 64.81           C  
ATOM   3128  O   GLU A 387      17.921  32.765 -31.525  1.00 64.81           O  
ATOM   3129  CG  GLU A 387      14.728  32.512 -29.617  1.00 64.81           C  
ATOM   3130  CD  GLU A 387      13.580  32.651 -28.595  1.00 64.81           C  
ATOM   3131  OE1 GLU A 387      12.483  33.102 -29.004  1.00 64.81           O  
ATOM   3132  OE2 GLU A 387      13.788  32.314 -27.405  1.00 64.81           O  
ATOM   3133  N   LEU A 388      18.891  32.111 -29.611  1.00 60.25           N  
ATOM   3134  CA  LEU A 388      20.094  32.936 -29.794  1.00 60.25           C  
ATOM   3135  C   LEU A 388      20.862  32.584 -31.078  1.00 60.25           C  
ATOM   3136  CB  LEU A 388      21.033  32.848 -28.569  1.00 60.25           C  
ATOM   3137  O   LEU A 388      21.219  33.488 -31.824  1.00 60.25           O  
ATOM   3138  CG  LEU A 388      20.936  34.062 -27.618  1.00 60.25           C  
ATOM   3139  CD1 LEU A 388      20.231  33.726 -26.302  1.00 60.25           C  
ATOM   3140  CD2 LEU A 388      22.336  34.572 -27.265  1.00 60.25           C  
ATOM   3141  N   SER A 389      21.073  31.297 -31.379  1.00 62.12           N  
ATOM   3142  CA  SER A 389      21.767  30.898 -32.616  1.00 62.12           C  
ATOM   3143  C   SER A 389      20.991  31.244 -33.887  1.00 62.12           C  
ATOM   3144  CB  SER A 389      22.118  29.410 -32.605  1.00 62.12           C  
ATOM   3145  O   SER A 389      21.603  31.529 -34.906  1.00 62.12           O  
ATOM   3146  OG  SER A 389      20.989  28.559 -32.512  1.00 62.12           O  
ATOM   3147  N   SER A 390      19.656  31.278 -33.827  1.00 55.19           N  
ATOM   3148  CA  SER A 390      18.818  31.700 -34.955  1.00 55.19           C  
ATOM   3149  C   SER A 390      18.785  33.217 -35.159  1.00 55.19           C  
ATOM   3150  CB  SER A 390      17.400  31.148 -34.788  1.00 55.19           C  
ATOM   3151  O   SER A 390      18.390  33.675 -36.226  1.00 55.19           O  
ATOM   3152  OG  SER A 390      16.660  31.790 -33.764  1.00 55.19           O  
ATOM   3153  N   THR A 391      19.198  33.989 -34.148  1.00 55.25           N  
ATOM   3154  CA  THR A 391      19.244  35.457 -34.207  1.00 55.25           C  
ATOM   3155  C   THR A 391      20.588  35.965 -34.744  1.00 55.25           C  
ATOM   3156  CB  THR A 391      18.949  36.081 -32.829  1.00 55.25           C  
ATOM   3157  O   THR A 391      20.643  37.061 -35.287  1.00 55.25           O  
ATOM   3158  CG2 THR A 391      18.456  37.525 -32.940  1.00 55.25           C  
ATOM   3159  OG1 THR A 391      17.910  35.421 -32.132  1.00 55.25           O  
ATOM   3160  N   ASP A 392      21.659  35.168 -34.639  1.00 53.62           N  
ATOM   3161  CA  ASP A 392      22.993  35.486 -35.181  1.00 53.62           C  
ATOM   3162  C   ASP A 392      23.119  35.230 -36.706  1.00 53.62           C  
ATOM   3163  CB  ASP A 392      24.067  34.697 -34.397  1.00 53.62           C  
ATOM   3164  O   ASP A 392      24.097  35.657 -37.319  1.00 53.62           O  
ATOM   3165  CG  ASP A 392      24.496  35.305 -33.047  1.00 53.62           C  
ATOM   3166  OD1 ASP A 392      24.307  36.524 -32.826  1.00 53.62           O  
ATOM   3167  OD2 ASP A 392      25.088  34.548 -32.237  1.00 53.62           O  
ATOM   3168  N   ASP A 393      22.132  34.566 -37.326  1.00 49.03           N  
ATOM   3169  CA  ASP A 393      22.069  34.276 -38.773  1.00 49.03           C  
ATOM   3170  C   ASP A 393      21.207  35.291 -39.577  1.00 49.03           C  
ATOM   3171  CB  ASP A 393      21.617  32.812 -38.994  1.00 49.03           C  
ATOM   3172  O   ASP A 393      20.953  35.094 -40.771  1.00 49.03           O  
ATOM   3173  CG  ASP A 393      22.713  31.741 -38.840  1.00 49.03           C  
ATOM   3174  OD1 ASP A 393      23.919  32.058 -38.973  1.00 49.03           O  
ATOM   3175  OD2 ASP A 393      22.329  30.553 -38.710  1.00 49.03           O  
ATOM   3176  N   THR A 394      20.770  36.391 -38.948  1.00 41.28           N  
ATOM   3177  CA  THR A 394      20.129  37.568 -39.583  1.00 41.28           C  
ATOM   3178  C   THR A 394      20.925  38.827 -39.316  1.00 41.28           C  
ATOM   3179  CB  THR A 394      18.707  37.825 -39.078  1.00 41.28           C  
ATOM   3180  O   THR A 394      21.085  39.631 -40.265  1.00 41.28           O  
ATOM   3181  CG2 THR A 394      17.699  36.832 -39.648  1.00 41.28           C  
ATOM   3182  OG1 THR A 394      18.663  37.763 -37.673  1.00 41.28           O  
ATOM   3183  OXT THR A 394      21.278  38.988 -38.130  1.00 41.28           O  
TER    3184      THR A 394                                                      
ENDMDL                                                                          
END                                                                             
