# Supplementary material for: Structural screens identify candidate human homologs of insect chemoreceptors and cryptic Drosophila gustatory receptor-like proteins
Source: eLife. 2023 Feb 20;12:e85537. doi: 10.7554/eLife.85537 (PMC9998090; doi:10.7554/eLife.85537)
Supplement: Source data 1. — Models of proteins analyzed in this work, either downloaded from the AlphaFold Protein Structure Database or, where not already available, predicted using the AlphaFold2 algorithm implemented in ColabFold (Mirdita et al., 2022). The four-letter code in the filename represents the first letter of the genus and the first three letters of the species (e.g., ‘Dmel’ = D. melanogaster); species names are given in full in the figures. [file elife-85537-data1.zip › DmelGrl43a_CG1339_AF-Q9V4Q0-F1-model_v3.pdb]

HEADER                                            01-JUN-22                     
TITLE     ALPHAFOLD MONOMER V2.0 PREDICTION FOR UNCHARACTERIZED PROTEIN CG1339  
TITLE    2 (Q9V4Q0)                                                             
COMPND    MOL_ID: 1;                                                            
COMPND   2 MOLECULE: UNCHARACTERIZED PROTEIN CG1339;                            
COMPND   3 CHAIN: A                                                             
SOURCE    MOL_ID: 1;                                                            
SOURCE   2 ORGANISM_SCIENTIFIC: DROSOPHILA MELANOGASTER;                        
SOURCE   3 ORGANISM_TAXID: 7227                                                 
REMARK   1                                                                      
REMARK   1 REFERENCE 1                                                          
REMARK   1  AUTH   JOHN JUMPER, RICHARD EVANS, ALEXANDER PRITZEL, TIM GREEN,    
REMARK   1  AUTH 2 MICHAEL FIGURNOV, OLAF RONNEBERGER, KATHRYN TUNYASUVUNAKOOL, 
REMARK   1  AUTH 3 RUSS BATES, AUGUSTIN ZIDEK, ANNA POTAPENKO, ALEX BRIDGLAND,  
REMARK   1  AUTH 4 CLEMENS MEYER, SIMON A A KOHL, ANDREW J BALLARD,             
REMARK   1  AUTH 5 ANDREW COWIE, BERNARDINO ROMERA-PAREDES, STANISLAV NIKOLOV,  
REMARK   1  AUTH 6 RISHUB JAIN, JONAS ADLER, TREVOR BACK, STIG PETERSEN,        
REMARK   1  AUTH 7 DAVID REIMAN, ELLEN CLANCY, MICHAL ZIELINSKI,                
REMARK   1  AUTH 8 MARTIN STEINEGGER, MICHALINA PACHOLSKA, TAMAS BERGHAMMER,    
REMARK   1  AUTH 9 DAVID SILVER, ORIOL VINYALS, ANDREW W SENIOR,                
REMARK   1  AUTH10 KORAY KAVUKCUOGLU, PUSHMEET KOHLI, DEMIS HASSABIS            
REMARK   1  TITL   HIGHLY ACCURATE PROTEIN STRUCTURE PREDICTION WITH ALPHAFOLD  
REMARK   1  REF    NATURE                        V. 596   583 2021              
REMARK   1  REFN                   ISSN 0028-0836                               
REMARK   1  PMID   34265844                                                     
REMARK   1  DOI    10.1038/s41586-021-03819-2                                   
REMARK   1                                                                      
REMARK   1 DISCLAIMERS                                                          
REMARK   1 ALPHAFOLD DATA, COPYRIGHT (2021) DEEPMIND TECHNOLOGIES LIMITED. THE  
REMARK   1 INFORMATION PROVIDED IS THEORETICAL MODELLING ONLY AND CAUTION SHOULD
REMARK   1 BE EXERCISED IN ITS USE. IT IS PROVIDED "AS-IS" WITHOUT ANY WARRANTY 
REMARK   1 OF ANY KIND, WHETHER EXPRESSED OR IMPLIED. NO WARRANTY IS GIVEN THAT 
REMARK   1 USE OF THE INFORMATION SHALL NOT INFRINGE THE RIGHTS OF ANY THIRD    
REMARK   1 PARTY. THE INFORMATION IS NOT INTENDED TO BE A SUBSTITUTE FOR        
REMARK   1 PROFESSIONAL MEDICAL ADVICE, DIAGNOSIS, OR TREATMENT, AND DOES NOT   
REMARK   1 CONSTITUTE MEDICAL OR OTHER PROFESSIONAL ADVICE. IT IS AVAILABLE FOR 
REMARK   1 ACADEMIC AND COMMERCIAL PURPOSES, UNDER CC-BY 4.0 LICENCE.           
DBREF  XXXX A    1   430  UNP    Q9V4Q0   Y1339_DROME      1    430             
SEQRES   1 A  430  MET SER THR GLY SER HIS SER PRO GLU ALA MET TRP SER          
SEQRES   2 A  430  ALA THR ASN PHE ARG ARG HIS GLN ARG LYS PRO ASN GLN          
SEQRES   3 A  430  VAL LEU HIS ARG TRP PHE PHE LYS GLY SER ALA TRP ILE          
SEQRES   4 A  430  ILE TYR ALA ILE ALA CYS GLY LEU HIS PHE PHE LYS LEU          
SEQRES   5 A  430  HIS TYR ASN GLU ARG THR ASN GLN VAL GLU GLU SER GLN          
SEQRES   6 A  430  TYR HIS ARG ILE TRP SER LYS ILE VAL VAL VAL LEU LYS          
SEQRES   7 A  430  VAL ILE LEU LEU ALA SER PRO TYR LEU GLN TYR PHE VAL          
SEQRES   8 A  430  LEU GLY LEU GLY ILE TYR ILE HIS ILE THR LEU VAL GLN          
SEQRES   9 A  430  ASP SER LYS ALA GLN ASN PHE LEU MET SER LEU ILE VAL          
SEQRES  10 A  430  LEU GLY ILE VAL ILE GLY VAL LEU ARG ARG LEU LEU ILE          
SEQRES  11 A  430  PHE LEU HIS LEU LYS ARG ASP ARG ARG PHE LEU LYS HIS          
SEQRES  12 A  430  THR VAL ASN GLU ILE LEU HIS ILE THR SER ALA LEU GLU          
SEQRES  13 A  430  GLN LYS PHE GLY MET GLU TYR LYS CYS ASP SER THR LEU          
SEQRES  14 A  430  LEU VAL VAL TYR LEU ALA LYS LEU TRP ILE LEU THR VAL          
SEQRES  15 A  430  MET LEU ASP SER LEU TRP TYR LYS PRO TYR PHE LEU SER          
SEQRES  16 A  430  SER ILE PHE LEU TYR TRP VAL LEU LEU GLU TYR CYS PHE          
SEQRES  17 A  430  ALA GLY TYR PHE ILE TYR GLN LEU ILE LEU LEU SER TRP          
SEQRES  18 A  430  TYR HIS THR ILE ILE LEU PHE LEU GLN ARG PHE ILE GLU          
SEQRES  19 A  430  ASP HIS ALA ASN ARG LEU ASP ILE GLU LEU HIS TYR HIS          
SEQRES  20 A  430  ARG ARG LEU ILE PRO LEU PHE GLU LEU HIS LEU ARG ILE          
SEQRES  21 A  430  ASN ASN LEU HIS LYS HIS VAL ARG ASP ASN VAL SER TRP          
SEQRES  22 A  430  LEU SER THR SER VAL TYR LEU MET ILE PHE THR CYS ILE          
SEQRES  23 A  430  PHE ASN ALA GLU LEU LEU ILE GLU CYS SER LEU PHE ALA          
SEQRES  24 A  430  GLY ASP GLU LEU GLU ASN LYS ILE TYR ILE ILE THR ASP          
SEQRES  25 A  430  GLY CYS LEU GLY PRO VAL CYS VAL PRO ILE LEU TYR VAL          
SEQRES  26 A  430  LEU ILE LEU GLY MET CYS THR ASP ARG PHE ARG ASP ALA          
SEQRES  27 A  430  GLU VAL GLN LEU GLN GLN LEU PHE VAL ILE VAL GLN GLY          
SEQRES  28 A  430  LEU TYR MET ARG LYS VAL ARG PRO HIS LEU LEU ILE ALA          
SEQRES  29 A  430  MET VAL LEU GLU ASN GLU HIS THR SER LEU ILE ILE HIS          
SEQRES  30 A  430  GLN LYS LEU LYS PRO LEU GLU ASN MET ILE ILE LEU ASP          
SEQRES  31 A  430  ILE THR CYS ASP ARG GLU PHE VAL MET ASP TYR ILE VAL          
SEQRES  32 A  430  THR VAL ILE LEU THR ALA LEU SER LEU VAL GLN TYR THR          
SEQRES  33 A  430  ILE SER THR GLY GLY ASN ILE SER GLU CYS VAL THR HIS          
SEQRES  34 A  430  LYS                                                          
CRYST1    1.000    1.000    1.000  90.00  90.00  90.00 P 1           1          
ORIGX1      1.000000  0.000000  0.000000        0.00000                         
ORIGX2      0.000000  1.000000  0.000000        0.00000                         
ORIGX3      0.000000  0.000000  1.000000        0.00000                         
SCALE1      1.000000  0.000000  0.000000        0.00000                         
SCALE2      0.000000  1.000000  0.000000        0.00000                         
SCALE3      0.000000  0.000000  1.000000        0.00000                         
MODEL        1                                                                  
ATOM      1  N   MET A   1      28.694  -8.143 -56.614  1.00 36.88           N  
ATOM      2  CA  MET A   1      29.392  -7.864 -55.340  1.00 36.88           C  
ATOM      3  C   MET A   1      28.382  -8.033 -54.223  1.00 36.88           C  
ATOM      4  CB  MET A   1      30.012  -6.461 -55.345  1.00 36.88           C  
ATOM      5  O   MET A   1      27.308  -7.455 -54.314  1.00 36.88           O  
ATOM      6  CG  MET A   1      31.340  -6.468 -56.110  1.00 36.88           C  
ATOM      7  SD  MET A   1      32.007  -4.814 -56.396  1.00 36.88           S  
ATOM      8  CE  MET A   1      33.699  -5.222 -56.908  1.00 36.88           C  
ATOM      9  N   SER A   2      28.654  -8.944 -53.288  1.00 32.41           N  
ATOM     10  CA  SER A   2      27.669  -9.495 -52.354  1.00 32.41           C  
ATOM     11  C   SER A   2      27.102  -8.439 -51.410  1.00 32.41           C  
ATOM     12  CB  SER A   2      28.298 -10.626 -51.532  1.00 32.41           C  
ATOM     13  O   SER A   2      27.843  -7.773 -50.689  1.00 32.41           O  
ATOM     14  OG  SER A   2      29.396 -10.147 -50.787  1.00 32.41           O  
ATOM     15  N   THR A   3      25.778  -8.350 -51.373  1.00 30.74           N  
ATOM     16  CA  THR A   3      25.006  -7.648 -50.351  1.00 30.74           C  
ATOM     17  C   THR A   3      25.176  -8.371 -49.016  1.00 30.74           C  
ATOM     18  CB  THR A   3      23.528  -7.608 -50.771  1.00 30.74           C  
ATOM     19  O   THR A   3      24.480  -9.345 -48.731  1.00 30.74           O  
ATOM     20  CG2 THR A   3      23.307  -6.638 -51.931  1.00 30.74           C  
ATOM     21  OG1 THR A   3      23.124  -8.888 -51.210  1.00 30.74           O  
ATOM     22  N   GLY A   4      26.147  -7.922 -48.221  1.00 28.50           N  
ATOM     23  CA  GLY A   4      26.313  -8.337 -46.835  1.00 28.50           C  
ATOM     24  C   GLY A   4      25.154  -7.804 -46.002  1.00 28.50           C  
ATOM     25  O   GLY A   4      25.068  -6.609 -45.728  1.00 28.50           O  
ATOM     26  N   SER A   5      24.248  -8.698 -45.620  1.00 28.02           N  
ATOM     27  CA  SER A   5      23.237  -8.449 -44.604  1.00 28.02           C  
ATOM     28  C   SER A   5      23.933  -8.169 -43.271  1.00 28.02           C  
ATOM     29  CB  SER A   5      22.316  -9.674 -44.499  1.00 28.02           C  
ATOM     30  O   SER A   5      24.403  -9.094 -42.605  1.00 28.02           O  
ATOM     31  OG  SER A   5      23.076 -10.841 -44.246  1.00 28.02           O  
ATOM     32  N   HIS A   6      24.004  -6.898 -42.879  1.00 32.06           N  
ATOM     33  CA  HIS A   6      24.336  -6.511 -41.513  1.00 32.06           C  
ATOM     34  C   HIS A   6      23.240  -7.035 -40.579  1.00 32.06           C  
ATOM     35  CB  HIS A   6      24.516  -4.988 -41.409  1.00 32.06           C  
ATOM     36  O   HIS A   6      22.168  -6.446 -40.440  1.00 32.06           O  
ATOM     37  CG  HIS A   6      25.914  -4.535 -41.745  1.00 32.06           C  
ATOM     38  CD2 HIS A   6      26.356  -4.016 -42.933  1.00 32.06           C  
ATOM     39  ND1 HIS A   6      26.995  -4.559 -40.889  1.00 32.06           N  
ATOM     40  CE1 HIS A   6      28.057  -4.064 -41.544  1.00 32.06           C  
ATOM     41  NE2 HIS A   6      27.715  -3.719 -42.794  1.00 32.06           N  
ATOM     42  N   SER A   7      23.512  -8.180 -39.955  1.00 27.98           N  
ATOM     43  CA  SER A   7      22.819  -8.635 -38.756  1.00 27.98           C  
ATOM     44  C   SER A   7      22.891  -7.536 -37.689  1.00 27.98           C  
ATOM     45  CB  SER A   7      23.503  -9.899 -38.224  1.00 27.98           C  
ATOM     46  O   SER A   7      23.961  -6.939 -37.541  1.00 27.98           O  
ATOM     47  OG  SER A   7      24.889  -9.671 -38.038  1.00 27.98           O  
ATOM     48  N   PRO A   8      21.818  -7.267 -36.927  1.00 35.92           N  
ATOM     49  CA  PRO A   8      21.869  -6.303 -35.840  1.00 35.92           C  
ATOM     50  C   PRO A   8      22.864  -6.816 -34.798  1.00 35.92           C  
ATOM     51  CB  PRO A   8      20.433  -6.187 -35.322  1.00 35.92           C  
ATOM     52  O   PRO A   8      22.604  -7.795 -34.099  1.00 35.92           O  
ATOM     53  CG  PRO A   8      19.811  -7.540 -35.671  1.00 35.92           C  
ATOM     54  CD  PRO A   8      20.549  -7.973 -36.937  1.00 35.92           C  
ATOM     55  N   GLU A   9      24.032  -6.179 -34.754  1.00 35.01           N  
ATOM     56  CA  GLU A   9      25.072  -6.448 -33.774  1.00 35.01           C  
ATOM     57  C   GLU A   9      24.479  -6.420 -32.368  1.00 35.01           C  
ATOM     58  CB  GLU A   9      26.210  -5.430 -33.890  1.00 35.01           C  
ATOM     59  O   GLU A   9      23.756  -5.499 -31.980  1.00 35.01           O  
ATOM     60  CG  GLU A   9      27.125  -5.733 -35.083  1.00 35.01           C  
ATOM     61  CD  GLU A   9      28.269  -4.717 -35.199  1.00 35.01           C  
ATOM     62  OE1 GLU A   9      29.356  -5.133 -35.652  1.00 35.01           O  
ATOM     63  OE2 GLU A   9      28.034  -3.539 -34.848  1.00 35.01           O  
ATOM     64  N   ALA A  10      24.781  -7.500 -31.652  1.00 33.63           N  
ATOM     65  CA  ALA A  10      24.390  -7.836 -30.300  1.00 33.63           C  
ATOM     66  C   ALA A  10      24.039  -6.624 -29.418  1.00 33.63           C  
ATOM     67  CB  ALA A  10      25.547  -8.656 -29.717  1.00 33.63           C  
ATOM     68  O   ALA A  10      24.897  -5.962 -28.829  1.00 33.63           O  
ATOM     69  N   MET A  11      22.727  -6.435 -29.237  1.00 41.67           N  
ATOM     70  CA  MET A  11      22.138  -5.989 -27.976  1.00 41.67           C  
ATOM     71  C   MET A  11      22.927  -6.671 -26.853  1.00 41.67           C  
ATOM     72  CB  MET A  11      20.659  -6.427 -27.989  1.00 41.67           C  
ATOM     73  O   MET A  11      23.038  -7.896 -26.891  1.00 41.67           O  
ATOM     74  CG  MET A  11      19.794  -5.801 -26.895  1.00 41.67           C  
ATOM     75  SD  MET A  11      18.019  -6.125 -27.122  1.00 41.67           S  
ATOM     76  CE  MET A  11      17.791  -7.568 -26.048  1.00 41.67           C  
ATOM     77  N   TRP A  12      23.564  -5.881 -25.975  1.00 45.93           N  
ATOM     78  CA  TRP A  12      24.386  -6.305 -24.829  1.00 45.93           C  
ATOM     79  C   TRP A  12      24.262  -7.797 -24.531  1.00 45.93           C  
ATOM     80  CB  TRP A  12      23.902  -5.528 -23.594  1.00 45.93           C  
ATOM     81  O   TRP A  12      23.159  -8.233 -24.203  1.00 45.93           O  
ATOM     82  CG  TRP A  12      24.801  -4.453 -23.089  1.00 45.93           C  
ATOM     83  CD1 TRP A  12      25.463  -3.527 -23.820  1.00 45.93           C  
ATOM     84  CD2 TRP A  12      25.190  -4.233 -21.704  1.00 45.93           C  
ATOM     85  CE2 TRP A  12      26.044  -3.098 -21.658  1.00 45.93           C  
ATOM     86  CE3 TRP A  12      24.929  -4.902 -20.487  1.00 45.93           C  
ATOM     87  NE1 TRP A  12      26.228  -2.738 -22.974  1.00 45.93           N  
ATOM     88  CH2 TRP A  12      26.321  -3.314 -19.268  1.00 45.93           C  
ATOM     89  CZ2 TRP A  12      26.581  -2.623 -20.459  1.00 45.93           C  
ATOM     90  CZ3 TRP A  12      25.500  -4.455 -19.280  1.00 45.93           C  
ATOM     91  N   SER A  13      25.347  -8.576 -24.653  1.00 40.08           N  
ATOM     92  CA  SER A  13      25.243 -10.030 -24.504  1.00 40.08           C  
ATOM     93  C   SER A  13      24.455 -10.357 -23.231  1.00 40.08           C  
ATOM     94  CB  SER A  13      26.614 -10.718 -24.549  1.00 40.08           C  
ATOM     95  O   SER A  13      24.874 -10.050 -22.112  1.00 40.08           O  
ATOM     96  OG  SER A  13      27.446 -10.357 -23.465  1.00 40.08           O  
ATOM     97  N   ALA A  14      23.256 -10.923 -23.410  1.00 45.31           N  
ATOM     98  CA  ALA A  14      22.316 -11.229 -22.331  1.00 45.31           C  
ATOM     99  C   ALA A  14      22.965 -12.080 -21.214  1.00 45.31           C  
ATOM    100  CB  ALA A  14      21.119 -11.944 -22.973  1.00 45.31           C  
ATOM    101  O   ALA A  14      22.434 -12.216 -20.113  1.00 45.31           O  
ATOM    102  N   THR A  15      24.144 -12.637 -21.492  1.00 46.23           N  
ATOM    103  CA  THR A  15      25.057 -13.345 -20.601  1.00 46.23           C  
ATOM    104  C   THR A  15      25.552 -12.511 -19.410  1.00 46.23           C  
ATOM    105  CB  THR A  15      26.262 -13.839 -21.420  1.00 46.23           C  
ATOM    106  O   THR A  15      25.589 -13.060 -18.307  1.00 46.23           O  
ATOM    107  CG2 THR A  15      25.870 -14.898 -22.452  1.00 46.23           C  
ATOM    108  OG1 THR A  15      26.773 -12.765 -22.151  1.00 46.23           O  
ATOM    109  N   ASN A  16      25.870 -11.216 -19.552  1.00 47.89           N  
ATOM    110  CA  ASN A  16      26.339 -10.401 -18.414  1.00 47.89           C  
ATOM    111  C   ASN A  16      25.207 -10.077 -17.427  1.00 47.89           C  
ATOM    112  CB  ASN A  16      27.079  -9.142 -18.911  1.00 47.89           C  
ATOM    113  O   ASN A  16      25.394 -10.183 -16.213  1.00 47.89           O  
ATOM    114  CG  ASN A  16      28.548  -9.396 -19.223  1.00 47.89           C  
ATOM    115  ND2 ASN A  16      29.226  -8.430 -19.798  1.00 47.89           N  
ATOM    116  OD1 ASN A  16      29.109 -10.441 -18.926  1.00 47.89           O  
ATOM    117  N   PHE A  17      24.000  -9.806 -17.931  1.00 49.35           N  
ATOM    118  CA  PHE A  17      22.824  -9.603 -17.081  1.00 49.35           C  
ATOM    119  C   PHE A  17      22.332 -10.905 -16.434  1.00 49.35           C  
ATOM    120  CB  PHE A  17      21.722  -8.879 -17.867  1.00 49.35           C  
ATOM    121  O   PHE A  17      22.040 -10.928 -15.236  1.00 49.35           O  
ATOM    122  CG  PHE A  17      21.500  -7.492 -17.312  1.00 49.35           C  
ATOM    123  CD1 PHE A  17      20.683  -7.328 -16.180  1.00 49.35           C  
ATOM    124  CD2 PHE A  17      22.170  -6.383 -17.862  1.00 49.35           C  
ATOM    125  CE1 PHE A  17      20.514  -6.052 -15.625  1.00 49.35           C  
ATOM    126  CE2 PHE A  17      22.006  -5.106 -17.295  1.00 49.35           C  
ATOM    127  CZ  PHE A  17      21.164  -4.939 -16.180  1.00 49.35           C  
ATOM    128  N   ARG A  18      22.355 -12.032 -17.163  1.00 49.44           N  
ATOM    129  CA  ARG A  18      22.067 -13.359 -16.586  1.00 49.44           C  
ATOM    130  C   ARG A  18      23.030 -13.740 -15.459  1.00 49.44           C  
ATOM    131  CB  ARG A  18      22.085 -14.444 -17.673  1.00 49.44           C  
ATOM    132  O   ARG A  18      22.619 -14.430 -14.528  1.00 49.44           O  
ATOM    133  CG  ARG A  18      20.764 -14.518 -18.451  1.00 49.44           C  
ATOM    134  CD  ARG A  18      20.860 -15.625 -19.508  1.00 49.44           C  
ATOM    135  NE  ARG A  18      19.671 -15.657 -20.377  1.00 49.44           N  
ATOM    136  NH1 ARG A  18      20.229 -17.519 -21.610  1.00 49.44           N  
ATOM    137  NH2 ARG A  18      18.362 -16.400 -22.088  1.00 49.44           N  
ATOM    138  CZ  ARG A  18      19.427 -16.522 -21.348  1.00 49.44           C  
ATOM    139  N   ARG A  19      24.296 -13.297 -15.496  1.00 47.80           N  
ATOM    140  CA  ARG A  19      25.241 -13.517 -14.383  1.00 47.80           C  
ATOM    141  C   ARG A  19      24.859 -12.732 -13.127  1.00 47.80           C  
ATOM    142  CB  ARG A  19      26.690 -13.217 -14.805  1.00 47.80           C  
ATOM    143  O   ARG A  19      24.979 -13.284 -12.039  1.00 47.80           O  
ATOM    144  CG  ARG A  19      27.398 -14.457 -15.368  1.00 47.80           C  
ATOM    145  CD  ARG A  19      28.864 -14.128 -15.678  1.00 47.80           C  
ATOM    146  NE  ARG A  19      29.580 -15.277 -16.268  1.00 47.80           N  
ATOM    147  NH1 ARG A  19      31.521 -14.161 -16.801  1.00 47.80           N  
ATOM    148  NH2 ARG A  19      31.330 -16.322 -17.298  1.00 47.80           N  
ATOM    149  CZ  ARG A  19      30.800 -15.248 -16.783  1.00 47.80           C  
ATOM    150  N   HIS A  20      24.364 -11.498 -13.248  1.00 50.32           N  
ATOM    151  CA  HIS A  20      23.876 -10.734 -12.089  1.00 50.32           C  
ATOM    152  C   HIS A  20      22.551 -11.266 -11.530  1.00 50.32           C  
ATOM    153  CB  HIS A  20      23.813  -9.233 -12.416  1.00 50.32           C  
ATOM    154  O   HIS A  20      22.390 -11.308 -10.312  1.00 50.32           O  
ATOM    155  CG  HIS A  20      25.027  -8.498 -11.905  1.00 50.32           C  
ATOM    156  CD2 HIS A  20      25.039  -7.279 -11.284  1.00 50.32           C  
ATOM    157  ND1 HIS A  20      26.325  -8.959 -11.921  1.00 50.32           N  
ATOM    158  CE1 HIS A  20      27.107  -8.027 -11.357  1.00 50.32           C  
ATOM    159  NE2 HIS A  20      26.361  -7.016 -10.893  1.00 50.32           N  
ATOM    160  N   GLN A  21      21.663 -11.791 -12.382  1.00 52.43           N  
ATOM    161  CA  GLN A  21      20.430 -12.464 -11.945  1.00 52.43           C  
ATOM    162  C   GLN A  21      20.680 -13.693 -11.054  1.00 52.43           C  
ATOM    163  CB  GLN A  21      19.617 -12.901 -13.171  1.00 52.43           C  
ATOM    164  O   GLN A  21      19.809 -14.065 -10.274  1.00 52.43           O  
ATOM    165  CG  GLN A  21      18.909 -11.733 -13.870  1.00 52.43           C  
ATOM    166  CD  GLN A  21      18.127 -12.182 -15.103  1.00 52.43           C  
ATOM    167  NE2 GLN A  21      17.281 -11.333 -15.641  1.00 52.43           N  
ATOM    168  OE1 GLN A  21      18.270 -13.287 -15.608  1.00 52.43           O  
ATOM    169  N   ARG A  22      21.860 -14.321 -11.147  1.00 57.17           N  
ATOM    170  CA  ARG A  22      22.236 -15.473 -10.312  1.00 57.17           C  
ATOM    171  C   ARG A  22      22.781 -15.098  -8.935  1.00 57.17           C  
ATOM    172  CB  ARG A  22      23.227 -16.374 -11.062  1.00 57.17           C  
ATOM    173  O   ARG A  22      23.039 -16.000  -8.142  1.00 57.17           O  
ATOM    174  CG  ARG A  22      22.543 -17.178 -12.171  1.00 57.17           C  
ATOM    175  CD  ARG A  22      23.562 -18.134 -12.795  1.00 57.17           C  
ATOM    176  NE  ARG A  22      22.952 -18.976 -13.839  1.00 57.17           N  
ATOM    177  NH1 ARG A  22      24.824 -20.209 -14.342  1.00 57.17           N  
ATOM    178  NH2 ARG A  22      22.910 -20.630 -15.406  1.00 57.17           N  
ATOM    179  CZ  ARG A  22      23.563 -19.928 -14.523  1.00 57.17           C  
ATOM    180  N   LYS A  23      22.975 -13.808  -8.626  1.00 70.36           N  
ATOM    181  CA  LYS A  23      23.376 -13.405  -7.272  1.00 70.36           C  
ATOM    182  C   LYS A  23      22.276 -13.828  -6.284  1.00 70.36           C  
ATOM    183  CB  LYS A  23      23.663 -11.898  -7.192  1.00 70.36           C  
ATOM    184  O   LYS A  23      21.107 -13.545  -6.548  1.00 70.36           O  
ATOM    185  CG  LYS A  23      24.998 -11.522  -7.859  1.00 70.36           C  
ATOM    186  CD  LYS A  23      25.244 -10.008  -7.758  1.00 70.36           C  
ATOM    187  CE  LYS A  23      26.651  -9.625  -8.238  1.00 70.36           C  
ATOM    188  NZ  LYS A  23      26.860  -8.152  -8.210  1.00 70.36           N  
ATOM    189  N   PRO A  24      22.619 -14.457  -5.147  1.00 75.22           N  
ATOM    190  CA  PRO A  24      21.632 -15.021  -4.222  1.00 75.22           C  
ATOM    191  C   PRO A  24      20.611 -13.976  -3.750  1.00 75.22           C  
ATOM    192  CB  PRO A  24      22.450 -15.618  -3.069  1.00 75.22           C  
ATOM    193  O   PRO A  24      19.416 -14.256  -3.711  1.00 75.22           O  
ATOM    194  CG  PRO A  24      23.806 -14.917  -3.154  1.00 75.22           C  
ATOM    195  CD  PRO A  24      23.968 -14.666  -4.649  1.00 75.22           C  
ATOM    196  N   ASN A  25      21.050 -12.734  -3.523  1.00 78.87           N  
ATOM    197  CA  ASN A  25      20.168 -11.639  -3.112  1.00 78.87           C  
ATOM    198  C   ASN A  25      19.115 -11.290  -4.182  1.00 78.87           C  
ATOM    199  CB  ASN A  25      21.018 -10.406  -2.745  1.00 78.87           C  
ATOM    200  O   ASN A  25      17.964 -11.033  -3.847  1.00 78.87           O  
ATOM    201  CG  ASN A  25      21.950 -10.629  -1.563  1.00 78.87           C  
ATOM    202  ND2 ASN A  25      22.671  -9.618  -1.145  1.00 78.87           N  
ATOM    203  OD1 ASN A  25      22.086 -11.716  -1.034  1.00 78.87           O  
ATOM    204  N   GLN A  26      19.468 -11.335  -5.472  1.00 81.27           N  
ATOM    205  CA  GLN A  26      18.522 -11.075  -6.567  1.00 81.27           C  
ATOM    206  C   GLN A  26      17.480 -12.192  -6.695  1.00 81.27           C  
ATOM    207  CB  GLN A  26      19.288 -10.893  -7.892  1.00 81.27           C  
ATOM    208  O   GLN A  26      16.309 -11.921  -6.967  1.00 81.27           O  
ATOM    209  CG  GLN A  26      19.964  -9.515  -8.000  1.00 81.27           C  
ATOM    210  CD  GLN A  26      18.945  -8.377  -8.052  1.00 81.27           C  
ATOM    211  NE2 GLN A  26      19.254  -7.218  -7.520  1.00 81.27           N  
ATOM    212  OE1 GLN A  26      17.843  -8.525  -8.562  1.00 81.27           O  
ATOM    213  N   VAL A  27      17.882 -13.442  -6.447  1.00 82.45           N  
ATOM    214  CA  VAL A  27      16.954 -14.581  -6.397  1.00 82.45           C  
ATOM    215  C   VAL A  27      15.974 -14.417  -5.235  1.00 82.45           C  
ATOM    216  CB  VAL A  27      17.709 -15.921  -6.302  1.00 82.45           C  
ATOM    217  O   VAL A  27      14.772 -14.582  -5.441  1.00 82.45           O  
ATOM    218  CG1 VAL A  27      16.739 -17.109  -6.271  1.00 82.45           C  
ATOM    219  CG2 VAL A  27      18.645 -16.114  -7.504  1.00 82.45           C  
ATOM    220  N   LEU A  28      16.465 -14.028  -4.052  1.00 85.25           N  
ATOM    221  CA  LEU A  28      15.636 -13.786  -2.870  1.00 85.25           C  
ATOM    222  C   LEU A  28      14.620 -12.663  -3.111  1.00 85.25           C  
ATOM    223  CB  LEU A  28      16.544 -13.447  -1.674  1.00 85.25           C  
ATOM    224  O   LEU A  28      13.432 -12.844  -2.856  1.00 85.25           O  
ATOM    225  CG  LEU A  28      15.815 -13.557  -0.320  1.00 85.25           C  
ATOM    226  CD1 LEU A  28      15.783 -15.008   0.162  1.00 85.25           C  
ATOM    227  CD2 LEU A  28      16.527 -12.700   0.723  1.00 85.25           C  
ATOM    228  N   HIS A  29      15.057 -11.526  -3.660  1.00 86.32           N  
ATOM    229  CA  HIS A  29      14.159 -10.413  -3.968  1.00 86.32           C  
ATOM    230  C   HIS A  29      13.096 -10.804  -4.999  1.00 86.32           C  
ATOM    231  CB  HIS A  29      14.963  -9.198  -4.443  1.00 86.32           C  
ATOM    232  O   HIS A  29      11.918 -10.527  -4.789  1.00 86.32           O  
ATOM    233  CG  HIS A  29      15.811  -8.575  -3.364  1.00 86.32           C  
ATOM    234  CD2 HIS A  29      17.101  -8.144  -3.501  1.00 86.32           C  
ATOM    235  ND1 HIS A  29      15.422  -8.279  -2.076  1.00 86.32           N  
ATOM    236  CE1 HIS A  29      16.456  -7.687  -1.452  1.00 86.32           C  
ATOM    237  NE2 HIS A  29      17.502  -7.584  -2.285  1.00 86.32           N  
ATOM    238  N   ARG A  30      13.469 -11.508  -6.077  1.00 85.10           N  
ATOM    239  CA  ARG A  30      12.502 -12.023  -7.065  1.00 85.10           C  
ATOM    240  C   ARG A  30      11.465 -12.936  -6.420  1.00 85.10           C  
ATOM    241  CB  ARG A  30      13.241 -12.777  -8.180  1.00 85.10           C  
ATOM    242  O   ARG A  30      10.277 -12.808  -6.709  1.00 85.10           O  
ATOM    243  CG  ARG A  30      13.836 -11.808  -9.205  1.00 85.10           C  
ATOM    244  CD  ARG A  30      14.683 -12.544 -10.251  1.00 85.10           C  
ATOM    245  NE  ARG A  30      15.181 -11.612 -11.289  1.00 85.10           N  
ATOM    246  NH1 ARG A  30      14.777 -12.884 -13.173  1.00 85.10           N  
ATOM    247  NH2 ARG A  30      15.297 -10.761 -13.408  1.00 85.10           N  
ATOM    248  CZ  ARG A  30      15.101 -11.762 -12.601  1.00 85.10           C  
ATOM    249  N   TRP A  31      11.906 -13.831  -5.538  1.00 87.14           N  
ATOM    250  CA  TRP A  31      11.010 -14.703  -4.784  1.00 87.14           C  
ATOM    251  C   TRP A  31      10.073 -13.917  -3.875  1.00 87.14           C  
ATOM    252  CB  TRP A  31      11.820 -15.731  -3.990  1.00 87.14           C  
ATOM    253  O   TRP A  31       8.881 -14.206  -3.858  1.00 87.14           O  
ATOM    254  CG  TRP A  31      11.750 -17.094  -4.586  1.00 87.14           C  
ATOM    255  CD1 TRP A  31      12.614 -17.624  -5.479  1.00 87.14           C  
ATOM    256  CD2 TRP A  31      10.736 -18.111  -4.344  1.00 87.14           C  
ATOM    257  CE2 TRP A  31      11.061 -19.261  -5.121  1.00 87.14           C  
ATOM    258  CE3 TRP A  31       9.582 -18.178  -3.533  1.00 87.14           C  
ATOM    259  NE1 TRP A  31      12.213 -18.909  -5.795  1.00 87.14           N  
ATOM    260  CH2 TRP A  31       9.151 -20.470  -4.260  1.00 87.14           C  
ATOM    261  CZ2 TRP A  31      10.286 -20.429  -5.088  1.00 87.14           C  
ATOM    262  CZ3 TRP A  31       8.799 -19.347  -3.490  1.00 87.14           C  
ATOM    263  N   PHE A  32      10.574 -12.891  -3.190  1.00 89.31           N  
ATOM    264  CA  PHE A  32       9.758 -12.023  -2.350  1.00 89.31           C  
ATOM    265  C   PHE A  32       8.676 -11.289  -3.156  1.00 89.31           C  
ATOM    266  CB  PHE A  32      10.670 -11.044  -1.604  1.00 89.31           C  
ATOM    267  O   PHE A  32       7.500 -11.354  -2.802  1.00 89.31           O  
ATOM    268  CG  PHE A  32       9.883 -10.054  -0.778  1.00 89.31           C  
ATOM    269  CD1 PHE A  32       9.627  -8.762  -1.276  1.00 89.31           C  
ATOM    270  CD2 PHE A  32       9.332 -10.458   0.451  1.00 89.31           C  
ATOM    271  CE1 PHE A  32       8.816  -7.879  -0.544  1.00 89.31           C  
ATOM    272  CE2 PHE A  32       8.517  -9.575   1.178  1.00 89.31           C  
ATOM    273  CZ  PHE A  32       8.257  -8.287   0.678  1.00 89.31           C  
ATOM    274  N   PHE A  33       9.033 -10.650  -4.275  1.00 89.80           N  
ATOM    275  CA  PHE A  33       8.062  -9.960  -5.134  1.00 89.80           C  
ATOM    276  C   PHE A  33       7.038 -10.925  -5.732  1.00 89.80           C  
ATOM    277  CB  PHE A  33       8.788  -9.211  -6.258  1.00 89.80           C  
ATOM    278  O   PHE A  33       5.841 -10.652  -5.710  1.00 89.80           O  
ATOM    279  CG  PHE A  33       9.295  -7.848  -5.844  1.00 89.80           C  
ATOM    280  CD1 PHE A  33       8.392  -6.776  -5.734  1.00 89.80           C  
ATOM    281  CD2 PHE A  33      10.663  -7.636  -5.598  1.00 89.80           C  
ATOM    282  CE1 PHE A  33       8.866  -5.496  -5.407  1.00 89.80           C  
ATOM    283  CE2 PHE A  33      11.133  -6.362  -5.248  1.00 89.80           C  
ATOM    284  CZ  PHE A  33      10.237  -5.288  -5.174  1.00 89.80           C  
ATOM    285  N   LYS A  34       7.491 -12.078  -6.237  1.00 89.35           N  
ATOM    286  CA  LYS A  34       6.594 -13.079  -6.819  1.00 89.35           C  
ATOM    287  C   LYS A  34       5.667 -13.665  -5.756  1.00 89.35           C  
ATOM    288  CB  LYS A  34       7.420 -14.144  -7.557  1.00 89.35           C  
ATOM    289  O   LYS A  34       4.467 -13.744  -5.990  1.00 89.35           O  
ATOM    290  CG  LYS A  34       6.520 -15.092  -8.361  1.00 89.35           C  
ATOM    291  CD  LYS A  34       7.331 -16.068  -9.222  1.00 89.35           C  
ATOM    292  CE  LYS A  34       6.363 -16.946 -10.027  1.00 89.35           C  
ATOM    293  NZ  LYS A  34       7.069 -17.954 -10.857  1.00 89.35           N  
ATOM    294  N   GLY A  35       6.203 -14.042  -4.598  1.00 91.71           N  
ATOM    295  CA  GLY A  35       5.440 -14.608  -3.489  1.00 91.71           C  
ATOM    296  C   GLY A  35       4.399 -13.632  -2.951  1.00 91.71           C  
ATOM    297  O   GLY A  35       3.228 -13.982  -2.859  1.00 91.71           O  
ATOM    298  N   SER A  36       4.793 -12.388  -2.683  1.00 91.69           N  
ATOM    299  CA  SER A  36       3.875 -11.357  -2.186  1.00 91.69           C  
ATOM    300  C   SER A  36       2.774 -11.018  -3.202  1.00 91.69           C  
ATOM    301  CB  SER A  36       4.661 -10.119  -1.745  1.00 91.69           C  
ATOM    302  O   SER A  36       1.599 -10.986  -2.837  1.00 91.69           O  
ATOM    303  OG  SER A  36       5.438  -9.602  -2.806  1.00 91.69           O  
ATOM    304  N   ALA A  37       3.106 -10.884  -4.491  1.00 91.30           N  
ATOM    305  CA  ALA A  37       2.111 -10.679  -5.545  1.00 91.30           C  
ATOM    306  C   ALA A  37       1.137 -11.865  -5.678  1.00 91.30           C  
ATOM    307  CB  ALA A  37       2.840 -10.405  -6.865  1.00 91.30           C  
ATOM    308  O   ALA A  37      -0.069 -11.656  -5.816  1.00 91.30           O  
ATOM    309  N   TRP A  38       1.635 -13.105  -5.590  1.00 91.62           N  
ATOM    310  CA  TRP A  38       0.796 -14.306  -5.615  1.00 91.62           C  
ATOM    311  C   TRP A  38      -0.134 -14.400  -4.409  1.00 91.62           C  
ATOM    312  CB  TRP A  38       1.655 -15.572  -5.723  1.00 91.62           C  
ATOM    313  O   TRP A  38      -1.287 -14.779  -4.583  1.00 91.62           O  
ATOM    314  CG  TRP A  38       1.829 -16.056  -7.125  1.00 91.62           C  
ATOM    315  CD1 TRP A  38       2.875 -15.800  -7.941  1.00 91.62           C  
ATOM    316  CD2 TRP A  38       0.876 -16.815  -7.926  1.00 91.62           C  
ATOM    317  CE2 TRP A  38       1.439 -17.019  -9.221  1.00 91.62           C  
ATOM    318  CE3 TRP A  38      -0.420 -17.322  -7.698  1.00 91.62           C  
ATOM    319  NE1 TRP A  38       2.652 -16.368  -9.179  1.00 91.62           N  
ATOM    320  CH2 TRP A  38      -0.518 -18.218  -9.971  1.00 91.62           C  
ATOM    321  CZ2 TRP A  38       0.764 -17.711 -10.234  1.00 91.62           C  
ATOM    322  CZ3 TRP A  38      -1.110 -18.018  -8.710  1.00 91.62           C  
ATOM    323  N   ILE A  39       0.329 -14.028  -3.213  1.00 93.48           N  
ATOM    324  CA  ILE A  39      -0.503 -14.008  -2.004  1.00 93.48           C  
ATOM    325  C   ILE A  39      -1.644 -12.999  -2.164  1.00 93.48           C  
ATOM    326  CB  ILE A  39       0.361 -13.728  -0.754  1.00 93.48           C  
ATOM    327  O   ILE A  39      -2.804 -13.359  -1.971  1.00 93.48           O  
ATOM    328  CG1 ILE A  39       1.258 -14.949  -0.447  1.00 93.48           C  
ATOM    329  CG2 ILE A  39      -0.515 -13.407   0.473  1.00 93.48           C  
ATOM    330  CD1 ILE A  39       2.409 -14.635   0.518  1.00 93.48           C  
ATOM    331  N   ILE A  40      -1.347 -11.764  -2.585  1.00 93.04           N  
ATOM    332  CA  ILE A  40      -2.387 -10.747  -2.815  1.00 93.04           C  
ATOM    333  C   ILE A  40      -3.373 -11.212  -3.886  1.00 93.04           C  
ATOM    334  CB  ILE A  40      -1.760  -9.381  -3.169  1.00 93.04           C  
ATOM    335  O   ILE A  40      -4.585 -11.092  -3.706  1.00 93.04           O  
ATOM    336  CG1 ILE A  40      -0.994  -8.867  -1.929  1.00 93.04           C  
ATOM    337  CG2 ILE A  40      -2.829  -8.366  -3.633  1.00 93.04           C  
ATOM    338  CD1 ILE A  40      -0.553  -7.411  -2.039  1.00 93.04           C  
ATOM    339  N   TYR A  41      -2.876 -11.784  -4.982  1.00 91.89           N  
ATOM    340  CA  TYR A  41      -3.725 -12.322  -6.039  1.00 91.89           C  
ATOM    341  C   TYR A  41      -4.601 -13.484  -5.548  1.00 91.89           C  
ATOM    342  CB  TYR A  41      -2.844 -12.738  -7.216  1.00 91.89           C  
ATOM    343  O   TYR A  41      -5.795 -13.511  -5.838  1.00 91.89           O  
ATOM    344  CG  TYR A  41      -3.617 -13.385  -8.344  1.00 91.89           C  
ATOM    345  CD1 TYR A  41      -3.471 -14.763  -8.586  1.00 91.89           C  
ATOM    346  CD2 TYR A  41      -4.498 -12.618  -9.133  1.00 91.89           C  
ATOM    347  CE1 TYR A  41      -4.185 -15.373  -9.631  1.00 91.89           C  
ATOM    348  CE2 TYR A  41      -5.223 -13.226 -10.177  1.00 91.89           C  
ATOM    349  OH  TYR A  41      -5.705 -15.210 -11.459  1.00 91.89           O  
ATOM    350  CZ  TYR A  41      -5.057 -14.605 -10.429  1.00 91.89           C  
ATOM    351  N   ALA A  42      -4.054 -14.405  -4.752  1.00 90.55           N  
ATOM    352  CA  ALA A  42      -4.801 -15.519  -4.178  1.00 90.55           C  
ATOM    353  C   ALA A  42      -5.920 -15.028  -3.248  1.00 90.55           C  
ATOM    354  CB  ALA A  42      -3.829 -16.451  -3.448  1.00 90.55           C  
ATOM    355  O   ALA A  42      -7.050 -15.507  -3.356  1.00 90.55           O  
ATOM    356  N   ILE A  43      -5.645 -14.026  -2.405  1.00 90.42           N  
ATOM    357  CA  ILE A  43      -6.659 -13.371  -1.566  1.00 90.42           C  
ATOM    358  C   ILE A  43      -7.733 -12.721  -2.449  1.00 90.42           C  
ATOM    359  CB  ILE A  43      -5.999 -12.346  -0.613  1.00 90.42           C  
ATOM    360  O   ILE A  43      -8.926 -12.907  -2.207  1.00 90.42           O  
ATOM    361  CG1 ILE A  43      -5.080 -13.052   0.410  1.00 90.42           C  
ATOM    362  CG2 ILE A  43      -7.071 -11.528   0.135  1.00 90.42           C  
ATOM    363  CD1 ILE A  43      -4.131 -12.093   1.143  1.00 90.42           C  
ATOM    364  N   ALA A  44      -7.333 -12.015  -3.512  1.00 87.75           N  
ATOM    365  CA  ALA A  44      -8.267 -11.381  -4.438  1.00 87.75           C  
ATOM    366  C   ALA A  44      -9.190 -12.401  -5.121  1.00 87.75           C  
ATOM    367  CB  ALA A  44      -7.486 -10.586  -5.493  1.00 87.75           C  
ATOM    368  O   ALA A  44     -10.396 -12.172  -5.237  1.00 87.75           O  
ATOM    369  N   CYS A  45      -8.641 -13.536  -5.557  1.00 85.51           N  
ATOM    370  CA  CYS A  45      -9.406 -14.620  -6.160  1.00 85.51           C  
ATOM    371  C   CYS A  45     -10.336 -15.287  -5.142  1.00 85.51           C  
ATOM    372  CB  CYS A  45      -8.445 -15.631  -6.795  1.00 85.51           C  
ATOM    373  O   CYS A  45     -11.527 -15.414  -5.424  1.00 85.51           O  
ATOM    374  SG  CYS A  45      -7.690 -14.919  -8.284  1.00 85.51           S  
ATOM    375  N   GLY A  46      -9.826 -15.650  -3.961  1.00 83.55           N  
ATOM    376  CA  GLY A  46     -10.596 -16.321  -2.911  1.00 83.55           C  
ATOM    377  C   GLY A  46     -11.760 -15.476  -2.389  1.00 83.55           C  
ATOM    378  O   GLY A  46     -12.874 -15.973  -2.248  1.00 83.55           O  
ATOM    379  N   LEU A  47     -11.541 -14.173  -2.190  1.00 83.28           N  
ATOM    380  CA  LEU A  47     -12.576 -13.229  -1.745  1.00 83.28           C  
ATOM    381  C   LEU A  47     -13.382 -12.613  -2.904  1.00 83.28           C  
ATOM    382  CB  LEU A  47     -11.934 -12.164  -0.835  1.00 83.28           C  
ATOM    383  O   LEU A  47     -14.245 -11.755  -2.693  1.00 83.28           O  
ATOM    384  CG  LEU A  47     -11.283 -12.719   0.449  1.00 83.28           C  
ATOM    385  CD1 LEU A  47     -10.653 -11.581   1.249  1.00 83.28           C  
ATOM    386  CD2 LEU A  47     -12.300 -13.412   1.359  1.00 83.28           C  
ATOM    387  N   HIS A  48     -13.129 -13.034  -4.149  1.00 82.10           N  
ATOM    388  CA  HIS A  48     -13.741 -12.482  -5.363  1.00 82.10           C  
ATOM    389  C   HIS A  48     -13.675 -10.941  -5.443  1.00 82.10           C  
ATOM    390  CB  HIS A  48     -15.165 -13.023  -5.533  1.00 82.10           C  
ATOM    391  O   HIS A  48     -14.626 -10.260  -5.877  1.00 82.10           O  
ATOM    392  CG  HIS A  48     -15.250 -14.490  -5.841  1.00 82.10           C  
ATOM    393  CD2 HIS A  48     -15.347 -15.511  -4.933  1.00 82.10           C  
ATOM    394  ND1 HIS A  48     -15.352 -15.048  -7.097  1.00 82.10           N  
ATOM    395  CE1 HIS A  48     -15.517 -16.370  -6.942  1.00 82.10           C  
ATOM    396  NE2 HIS A  48     -15.557 -16.690  -5.650  1.00 82.10           N  
ATOM    397  N   PHE A  49     -12.543 -10.377  -5.029  1.00 82.27           N  
ATOM    398  CA  PHE A  49     -12.212  -8.971  -5.215  1.00 82.27           C  
ATOM    399  C   PHE A  49     -11.843  -8.725  -6.676  1.00 82.27           C  
ATOM    400  CB  PHE A  49     -11.107  -8.546  -4.241  1.00 82.27           C  
ATOM    401  O   PHE A  49     -11.214  -9.555  -7.327  1.00 82.27           O  
ATOM    402  CG  PHE A  49     -11.442  -8.637  -2.758  1.00 82.27           C  
ATOM    403  CD1 PHE A  49     -12.770  -8.779  -2.302  1.00 82.27           C  
ATOM    404  CD2 PHE A  49     -10.406  -8.528  -1.812  1.00 82.27           C  
ATOM    405  CE1 PHE A  49     -13.065  -8.747  -0.929  1.00 82.27           C  
ATOM    406  CE2 PHE A  49     -10.699  -8.508  -0.438  1.00 82.27           C  
ATOM    407  CZ  PHE A  49     -12.028  -8.604   0.003  1.00 82.27           C  
ATOM    408  N   PHE A  50     -12.316  -7.605  -7.227  1.00 80.82           N  
ATOM    409  CA  PHE A  50     -12.094  -7.163  -8.610  1.00 80.82           C  
ATOM    410  C   PHE A  50     -12.523  -8.111  -9.750  1.00 80.82           C  
ATOM    411  CB  PHE A  50     -10.645  -6.686  -8.763  1.00 80.82           C  
ATOM    412  O   PHE A  50     -12.706  -7.626 -10.853  1.00 80.82           O  
ATOM    413  CG  PHE A  50     -10.245  -5.690  -7.696  1.00 80.82           C  
ATOM    414  CD1 PHE A  50     -10.702  -4.360  -7.775  1.00 80.82           C  
ATOM    415  CD2 PHE A  50      -9.446  -6.097  -6.609  1.00 80.82           C  
ATOM    416  CE1 PHE A  50     -10.334  -3.431  -6.790  1.00 80.82           C  
ATOM    417  CE2 PHE A  50      -9.086  -5.165  -5.621  1.00 80.82           C  
ATOM    418  CZ  PHE A  50      -9.522  -3.833  -5.720  1.00 80.82           C  
ATOM    419  N   LYS A  51     -12.796  -9.404  -9.537  1.00 83.23           N  
ATOM    420  CA  LYS A  51     -13.124 -10.380 -10.601  1.00 83.23           C  
ATOM    421  C   LYS A  51     -12.117 -10.366 -11.759  1.00 83.23           C  
ATOM    422  CB  LYS A  51     -14.568 -10.237 -11.117  1.00 83.23           C  
ATOM    423  O   LYS A  51     -12.486 -10.232 -12.926  1.00 83.23           O  
ATOM    424  CG  LYS A  51     -15.662 -10.456 -10.066  1.00 83.23           C  
ATOM    425  CD  LYS A  51     -17.032 -10.435 -10.763  1.00 83.23           C  
ATOM    426  CE  LYS A  51     -18.151 -10.865  -9.809  1.00 83.23           C  
ATOM    427  NZ  LYS A  51     -19.448 -11.008 -10.522  1.00 83.23           N  
ATOM    428  N   LEU A  52     -10.843 -10.466 -11.406  1.00 84.92           N  
ATOM    429  CA  LEU A  52      -9.731 -10.480 -12.343  1.00 84.92           C  
ATOM    430  C   LEU A  52      -9.041 -11.848 -12.322  1.00 84.92           C  
ATOM    431  CB  LEU A  52      -8.785  -9.326 -11.985  1.00 84.92           C  
ATOM    432  O   LEU A  52      -8.994 -12.497 -11.278  1.00 84.92           O  
ATOM    433  CG  LEU A  52      -9.359  -7.913 -12.208  1.00 84.92           C  
ATOM    434  CD1 LEU A  52      -8.328  -6.864 -11.799  1.00 84.92           C  
ATOM    435  CD2 LEU A  52      -9.780  -7.628 -13.652  1.00 84.92           C  
ATOM    436  N   HIS A  53      -8.536 -12.281 -13.473  1.00 88.88           N  
ATOM    437  CA  HIS A  53      -7.770 -13.512 -13.639  1.00 88.88           C  
ATOM    438  C   HIS A  53      -6.559 -13.261 -14.532  1.00 88.88           C  
ATOM    439  CB  HIS A  53      -8.664 -14.612 -14.215  1.00 88.88           C  
ATOM    440  O   HIS A  53      -6.669 -12.597 -15.558  1.00 88.88           O  
ATOM    441  CG  HIS A  53      -7.929 -15.885 -14.533  1.00 88.88           C  
ATOM    442  CD2 HIS A  53      -7.678 -16.407 -15.774  1.00 88.88           C  
ATOM    443  ND1 HIS A  53      -7.385 -16.748 -13.610  1.00 88.88           N  
ATOM    444  CE1 HIS A  53      -6.818 -17.766 -14.279  1.00 88.88           C  
ATOM    445  NE2 HIS A  53      -7.000 -17.614 -15.597  1.00 88.88           N  
ATOM    446  N   TYR A  54      -5.405 -13.779 -14.131  1.00 86.86           N  
ATOM    447  CA  TYR A  54      -4.174 -13.677 -14.904  1.00 86.86           C  
ATOM    448  C   TYR A  54      -4.108 -14.766 -15.980  1.00 86.86           C  
ATOM    449  CB  TYR A  54      -2.990 -13.742 -13.940  1.00 86.86           C  
ATOM    450  O   TYR A  54      -4.190 -15.951 -15.665  1.00 86.86           O  
ATOM    451  CG  TYR A  54      -1.651 -13.728 -14.642  1.00 86.86           C  
ATOM    452  CD1 TYR A  54      -0.865 -14.895 -14.657  1.00 86.86           C  
ATOM    453  CD2 TYR A  54      -1.198 -12.563 -15.295  1.00 86.86           C  
ATOM    454  CE1 TYR A  54       0.389 -14.884 -15.291  1.00 86.86           C  
ATOM    455  CE2 TYR A  54       0.049 -12.561 -15.951  1.00 86.86           C  
ATOM    456  OH  TYR A  54       2.064 -13.748 -16.539  1.00 86.86           O  
ATOM    457  CZ  TYR A  54       0.847 -13.724 -15.941  1.00 86.86           C  
ATOM    458  N   ASN A  55      -3.940 -14.360 -17.239  1.00 87.36           N  
ATOM    459  CA  ASN A  55      -3.764 -15.251 -18.377  1.00 87.36           C  
ATOM    460  C   ASN A  55      -2.274 -15.347 -18.740  1.00 87.36           C  
ATOM    461  CB  ASN A  55      -4.649 -14.739 -19.526  1.00 87.36           C  
ATOM    462  O   ASN A  55      -1.678 -14.400 -19.258  1.00 87.36           O  
ATOM    463  CG  ASN A  55      -4.614 -15.603 -20.775  1.00 87.36           C  
ATOM    464  ND2 ASN A  55      -5.438 -15.282 -21.743  1.00 87.36           N  
ATOM    465  OD1 ASN A  55      -3.872 -16.571 -20.905  1.00 87.36           O  
ATOM    466  N   GLU A  56      -1.677 -16.517 -18.500  1.00 84.53           N  
ATOM    467  CA  GLU A  56      -0.257 -16.777 -18.777  1.00 84.53           C  
ATOM    468  C   GLU A  56       0.102 -16.640 -20.262  1.00 84.53           C  
ATOM    469  CB  GLU A  56       0.116 -18.194 -18.311  1.00 84.53           C  
ATOM    470  O   GLU A  56       1.223 -16.258 -20.590  1.00 84.53           O  
ATOM    471  CG  GLU A  56       0.159 -18.315 -16.781  1.00 84.53           C  
ATOM    472  CD  GLU A  56       0.632 -19.689 -16.284  1.00 84.53           C  
ATOM    473  OE1 GLU A  56       0.862 -19.794 -15.057  1.00 84.53           O  
ATOM    474  OE2 GLU A  56       0.773 -20.612 -17.119  1.00 84.53           O  
ATOM    475  N   ARG A  57      -0.839 -16.914 -21.179  1.00 83.59           N  
ATOM    476  CA  ARG A  57      -0.564 -16.872 -22.626  1.00 83.59           C  
ATOM    477  C   ARG A  57      -0.413 -15.450 -23.145  1.00 83.59           C  
ATOM    478  CB  ARG A  57      -1.667 -17.582 -23.416  1.00 83.59           C  
ATOM    479  O   ARG A  57       0.425 -15.197 -24.003  1.00 83.59           O  
ATOM    480  CG  ARG A  57      -1.742 -19.080 -23.110  1.00 83.59           C  
ATOM    481  CD  ARG A  57      -2.804 -19.714 -24.009  1.00 83.59           C  
ATOM    482  NE  ARG A  57      -2.934 -21.158 -23.750  1.00 83.59           N  
ATOM    483  NH1 ARG A  57      -4.633 -21.563 -25.239  1.00 83.59           N  
ATOM    484  NH2 ARG A  57      -3.820 -23.238 -24.006  1.00 83.59           N  
ATOM    485  CZ  ARG A  57      -3.792 -21.976 -24.331  1.00 83.59           C  
ATOM    486  N   THR A  58      -1.248 -14.538 -22.654  1.00 83.40           N  
ATOM    487  CA  THR A  58      -1.236 -13.126 -23.060  1.00 83.40           C  
ATOM    488  C   THR A  58      -0.350 -12.276 -22.153  1.00 83.40           C  
ATOM    489  CB  THR A  58      -2.666 -12.562 -23.134  1.00 83.40           C  
ATOM    490  O   THR A  58      -0.064 -11.131 -22.495  1.00 83.40           O  
ATOM    491  CG2 THR A  58      -3.481 -13.260 -24.223  1.00 83.40           C  
ATOM    492  OG1 THR A  58      -3.337 -12.767 -21.915  1.00 83.40           O  
ATOM    493  N   ASN A  59       0.107 -12.829 -21.020  1.00 84.21           N  
ATOM    494  CA  ASN A  59       0.777 -12.108 -19.938  1.00 84.21           C  
ATOM    495  C   ASN A  59      -0.026 -10.872 -19.489  1.00 84.21           C  
ATOM    496  CB  ASN A  59       2.241 -11.823 -20.316  1.00 84.21           C  
ATOM    497  O   ASN A  59       0.523  -9.800 -19.233  1.00 84.21           O  
ATOM    498  CG  ASN A  59       3.069 -11.366 -19.128  1.00 84.21           C  
ATOM    499  ND2 ASN A  59       4.139 -10.644 -19.361  1.00 84.21           N  
ATOM    500  OD1 ASN A  59       2.795 -11.674 -17.978  1.00 84.21           O  
ATOM    501  N   GLN A  60      -1.350 -11.018 -19.448  1.00 87.65           N  
ATOM    502  CA  GLN A  60      -2.286  -9.959 -19.096  1.00 87.65           C  
ATOM    503  C   GLN A  60      -3.337 -10.479 -18.126  1.00 87.65           C  
ATOM    504  CB  GLN A  60      -2.956  -9.370 -20.348  1.00 87.65           C  
ATOM    505  O   GLN A  60      -3.702 -11.652 -18.106  1.00 87.65           O  
ATOM    506  CG  GLN A  60      -1.981  -8.530 -21.185  1.00 87.65           C  
ATOM    507  CD  GLN A  60      -2.620  -7.919 -22.427  1.00 87.65           C  
ATOM    508  NE2 GLN A  60      -1.824  -7.378 -23.322  1.00 87.65           N  
ATOM    509  OE1 GLN A  60      -3.827  -7.870 -22.607  1.00 87.65           O  
ATOM    510  N   VAL A  61      -3.848  -9.567 -17.316  1.00 87.33           N  
ATOM    511  CA  VAL A  61      -4.994  -9.784 -16.455  1.00 87.33           C  
ATOM    512  C   VAL A  61      -6.268  -9.465 -17.231  1.00 87.33           C  
ATOM    513  CB  VAL A  61      -4.854  -8.969 -15.165  1.00 87.33           C  
ATOM    514  O   VAL A  61      -6.427  -8.385 -17.809  1.00 87.33           O  
ATOM    515  CG1 VAL A  61      -6.022  -9.247 -14.229  1.00 87.33           C  
ATOM    516  CG2 VAL A  61      -3.576  -9.349 -14.408  1.00 87.33           C  
ATOM    517  N   GLU A  62      -7.194 -10.414 -17.219  1.00 88.41           N  
ATOM    518  CA  GLU A  62      -8.482 -10.397 -17.903  1.00 88.41           C  
ATOM    519  C   GLU A  62      -9.632 -10.478 -16.883  1.00 88.41           C  
ATOM    520  CB  GLU A  62      -8.521 -11.525 -18.946  1.00 88.41           C  
ATOM    521  O   GLU A  62      -9.427 -10.776 -15.706  1.00 88.41           O  
ATOM    522  CG  GLU A  62      -7.506 -11.291 -20.086  1.00 88.41           C  
ATOM    523  CD  GLU A  62      -7.436 -12.459 -21.083  1.00 88.41           C  
ATOM    524  OE1 GLU A  62      -6.384 -12.608 -21.751  1.00 88.41           O  
ATOM    525  OE2 GLU A  62      -8.428 -13.211 -21.177  1.00 88.41           O  
ATOM    526  N   GLU A  63     -10.859 -10.148 -17.299  1.00 83.55           N  
ATOM    527  CA  GLU A  63     -12.015 -10.256 -16.398  1.00 83.55           C  
ATOM    528  C   GLU A  63     -12.475 -11.711 -16.314  1.00 83.55           C  
ATOM    529  CB  GLU A  63     -13.181  -9.348 -16.824  1.00 83.55           C  
ATOM    530  O   GLU A  63     -12.757 -12.338 -17.334  1.00 83.55           O  
ATOM    531  CG  GLU A  63     -12.884  -7.851 -16.627  1.00 83.55           C  
ATOM    532  CD  GLU A  63     -14.130  -6.948 -16.744  1.00 83.55           C  
ATOM    533  OE1 GLU A  63     -13.998  -5.739 -16.440  1.00 83.55           O  
ATOM    534  OE2 GLU A  63     -15.236  -7.441 -17.058  1.00 83.55           O  
ATOM    535  N   SER A  64     -12.598 -12.243 -15.097  1.00 79.30           N  
ATOM    536  CA  SER A  64     -13.055 -13.615 -14.902  1.00 79.30           C  
ATOM    537  C   SER A  64     -14.577 -13.720 -14.913  1.00 79.30           C  
ATOM    538  CB  SER A  64     -12.437 -14.247 -13.656  1.00 79.30           C  
ATOM    539  O   SER A  64     -15.299 -13.020 -14.190  1.00 79.30           O  
ATOM    540  OG  SER A  64     -12.681 -13.520 -12.469  1.00 79.30           O  
ATOM    541  N   GLN A  65     -15.081 -14.653 -15.719  1.00 69.57           N  
ATOM    542  CA  GLN A  65     -16.478 -15.065 -15.681  1.00 69.57           C  
ATOM    543  C   GLN A  65     -16.643 -16.188 -14.656  1.00 69.57           C  
ATOM    544  CB  GLN A  65     -16.976 -15.457 -17.077  1.00 69.57           C  
ATOM    545  O   GLN A  65     -16.440 -17.362 -14.943  1.00 69.57           O  
ATOM    546  CG  GLN A  65     -17.048 -14.242 -18.017  1.00 69.57           C  
ATOM    547  CD  GLN A  65     -17.802 -14.541 -19.310  1.00 69.57           C  
ATOM    548  NE2 GLN A  65     -17.980 -13.566 -20.172  1.00 69.57           N  
ATOM    549  OE1 GLN A  65     -18.278 -15.632 -19.562  1.00 69.57           O  
ATOM    550  N   TYR A  66     -16.999 -15.814 -13.428  1.00 67.49           N  
ATOM    551  CA  TYR A  66     -17.340 -16.789 -12.395  1.00 67.49           C  
ATOM    552  C   TYR A  66     -18.693 -17.452 -12.658  1.00 67.49           C  
ATOM    553  CB  TYR A  66     -17.320 -16.141 -11.009  1.00 67.49           C  
ATOM    554  O   TYR A  66     -19.609 -16.840 -13.217  1.00 67.49           O  
ATOM    555  CG  TYR A  66     -15.925 -15.820 -10.529  1.00 67.49           C  
ATOM    556  CD1 TYR A  66     -15.057 -16.866 -10.161  1.00 67.49           C  
ATOM    557  CD2 TYR A  66     -15.483 -14.486 -10.463  1.00 67.49           C  
ATOM    558  CE1 TYR A  66     -13.754 -16.581  -9.715  1.00 67.49           C  
ATOM    559  CE2 TYR A  66     -14.189 -14.203  -9.990  1.00 67.49           C  
ATOM    560  OH  TYR A  66     -12.048 -14.981  -9.215  1.00 67.49           O  
ATOM    561  CZ  TYR A  66     -13.311 -15.248  -9.632  1.00 67.49           C  
ATOM    562  N   HIS A  67     -18.840 -18.679 -12.153  1.00 70.53           N  
ATOM    563  CA  HIS A  67     -20.092 -19.427 -12.194  1.00 70.53           C  
ATOM    564  C   HIS A  67     -21.255 -18.585 -11.646  1.00 70.53           C  
ATOM    565  CB  HIS A  67     -19.942 -20.750 -11.422  1.00 70.53           C  
ATOM    566  O   HIS A  67     -21.139 -17.923 -10.609  1.00 70.53           O  
ATOM    567  CG  HIS A  67     -20.502 -21.926 -12.179  1.00 70.53           C  
ATOM    568  CD2 HIS A  67     -19.773 -22.821 -12.917  1.00 70.53           C  
ATOM    569  ND1 HIS A  67     -21.827 -22.300 -12.282  1.00 70.53           N  
ATOM    570  CE1 HIS A  67     -21.888 -23.391 -13.067  1.00 70.53           C  
ATOM    571  NE2 HIS A  67     -20.664 -23.732 -13.478  1.00 70.53           N  
ATOM    572  N   ARG A  68     -22.401 -18.622 -12.335  1.00 74.11           N  
ATOM    573  CA  ARG A  68     -23.547 -17.726 -12.085  1.00 74.11           C  
ATOM    574  C   ARG A  68     -24.031 -17.759 -10.628  1.00 74.11           C  
ATOM    575  CB  ARG A  68     -24.673 -18.086 -13.078  1.00 74.11           C  
ATOM    576  O   ARG A  68     -24.398 -16.721 -10.087  1.00 74.11           O  
ATOM    577  CG  ARG A  68     -25.379 -16.861 -13.683  1.00 74.11           C  
ATOM    578  CD  ARG A  68     -26.398 -17.321 -14.740  1.00 74.11           C  
ATOM    579  NE  ARG A  68     -27.018 -16.193 -15.467  1.00 74.11           N  
ATOM    580  NH1 ARG A  68     -28.385 -17.445 -16.839  1.00 74.11           N  
ATOM    581  NH2 ARG A  68     -28.371 -15.231 -17.036  1.00 74.11           N  
ATOM    582  CZ  ARG A  68     -27.916 -16.296 -16.438  1.00 74.11           C  
ATOM    583  N   ILE A  69     -23.999 -18.936 -10.000  1.00 75.98           N  
ATOM    584  CA  ILE A  69     -24.426 -19.175  -8.610  1.00 75.98           C  
ATOM    585  C   ILE A  69     -23.442 -18.546  -7.619  1.00 75.98           C  
ATOM    586  CB  ILE A  69     -24.604 -20.691  -8.354  1.00 75.98           C  
ATOM    587  O   ILE A  69     -23.849 -17.736  -6.790  1.00 75.98           O  
ATOM    588  CG1 ILE A  69     -25.690 -21.276  -9.290  1.00 75.98           C  
ATOM    589  CG2 ILE A  69     -24.966 -20.953  -6.881  1.00 75.98           C  
ATOM    590  CD1 ILE A  69     -25.712 -22.808  -9.324  1.00 75.98           C  
ATOM    591  N   TRP A  70     -22.144 -18.825  -7.764  1.00 75.04           N  
ATOM    592  CA  TRP A  70     -21.099 -18.212  -6.939  1.00 75.04           C  
ATOM    593  C   TRP A  70     -21.099 -16.691  -7.062  1.00 75.04           C  
ATOM    594  CB  TRP A  70     -19.732 -18.800  -7.316  1.00 75.04           C  
ATOM    595  O   TRP A  70     -21.033 -15.982  -6.062  1.00 75.04           O  
ATOM    596  CG  TRP A  70     -19.271 -19.831  -6.344  1.00 75.04           C  
ATOM    597  CD1 TRP A  70     -19.226 -21.171  -6.529  1.00 75.04           C  
ATOM    598  CD2 TRP A  70     -18.807 -19.597  -4.981  1.00 75.04           C  
ATOM    599  CE2 TRP A  70     -18.504 -20.854  -4.384  1.00 75.04           C  
ATOM    600  CE3 TRP A  70     -18.610 -18.442  -4.196  1.00 75.04           C  
ATOM    601  NE1 TRP A  70     -18.769 -21.776  -5.373  1.00 75.04           N  
ATOM    602  CH2 TRP A  70     -17.855 -19.795  -2.309  1.00 75.04           C  
ATOM    603  CZ2 TRP A  70     -18.036 -20.964  -3.068  1.00 75.04           C  
ATOM    604  CZ3 TRP A  70     -18.140 -18.539  -2.873  1.00 75.04           C  
ATOM    605  N   SER A  71     -21.293 -16.166  -8.276  1.00 70.79           N  
ATOM    606  CA  SER A  71     -21.439 -14.724  -8.454  1.00 70.79           C  
ATOM    607  C   SER A  71     -22.668 -14.159  -7.733  1.00 70.79           C  
ATOM    608  CB  SER A  71     -21.486 -14.342  -9.933  1.00 70.79           C  
ATOM    609  O   SER A  71     -22.603 -13.006  -7.322  1.00 70.79           O  
ATOM    610  OG  SER A  71     -21.513 -12.920 -10.031  1.00 70.79           O  
ATOM    611  N   LYS A  72     -23.774 -14.903  -7.590  1.00 75.83           N  
ATOM    612  CA  LYS A  72     -24.945 -14.447  -6.821  1.00 75.83           C  
ATOM    613  C   LYS A  72     -24.656 -14.438  -5.321  1.00 75.83           C  
ATOM    614  CB  LYS A  72     -26.191 -15.297  -7.120  1.00 75.83           C  
ATOM    615  O   LYS A  72     -24.906 -13.418  -4.695  1.00 75.83           O  
ATOM    616  CG  LYS A  72     -26.861 -14.961  -8.460  1.00 75.83           C  
ATOM    617  CD  LYS A  72     -28.102 -15.848  -8.641  1.00 75.83           C  
ATOM    618  CE  LYS A  72     -28.846 -15.542  -9.946  1.00 75.83           C  
ATOM    619  NZ  LYS A  72     -30.129 -16.292 -10.019  1.00 75.83           N  
ATOM    620  N   ILE A  73     -24.074 -15.511  -4.776  1.00 79.94           N  
ATOM    621  CA  ILE A  73     -23.699 -15.602  -3.350  1.00 79.94           C  
ATOM    622  C   ILE A  73     -22.757 -14.459  -2.976  1.00 79.94           C  
ATOM    623  CB  ILE A  73     -23.046 -16.970  -3.038  1.00 79.94           C  
ATOM    624  O   ILE A  73     -23.006 -13.719  -2.031  1.00 79.94           O  
ATOM    625  CG1 ILE A  73     -24.079 -18.102  -3.233  1.00 79.94           C  
ATOM    626  CG2 ILE A  73     -22.476 -17.002  -1.606  1.00 79.94           C  
ATOM    627  CD1 ILE A  73     -23.478 -19.510  -3.156  1.00 79.94           C  
ATOM    628  N   VAL A  74     -21.715 -14.255  -3.782  1.00 72.91           N  
ATOM    629  CA  VAL A  74     -20.752 -13.173  -3.585  1.00 72.91           C  
ATOM    630  C   VAL A  74     -21.437 -11.811  -3.667  1.00 72.91           C  
ATOM    631  CB  VAL A  74     -19.621 -13.312  -4.615  1.00 72.91           C  
ATOM    632  O   VAL A  74     -21.137 -10.940  -2.867  1.00 72.91           O  
ATOM    633  CG1 VAL A  74     -18.694 -12.103  -4.661  1.00 72.91           C  
ATOM    634  CG2 VAL A  74     -18.754 -14.531  -4.299  1.00 72.91           C  
ATOM    635  N   VAL A  75     -22.371 -11.596  -4.599  1.00 72.89           N  
ATOM    636  CA  VAL A  75     -23.122 -10.329  -4.662  1.00 72.89           C  
ATOM    637  C   VAL A  75     -23.980 -10.126  -3.411  1.00 72.89           C  
ATOM    638  CB  VAL A  75     -23.946 -10.229  -5.958  1.00 72.89           C  
ATOM    639  O   VAL A  75     -23.984  -9.021  -2.885  1.00 72.89           O  
ATOM    640  CG1 VAL A  75     -24.970  -9.087  -5.945  1.00 72.89           C  
ATOM    641  CG2 VAL A  75     -23.012  -9.959  -7.149  1.00 72.89           C  
ATOM    642  N   VAL A  76     -24.642 -11.165  -2.896  1.00 77.11           N  
ATOM    643  CA  VAL A  76     -25.426 -11.080  -1.650  1.00 77.11           C  
ATOM    644  C   VAL A  76     -24.527 -10.743  -0.460  1.00 77.11           C  
ATOM    645  CB  VAL A  76     -26.221 -12.378  -1.404  1.00 77.11           C  
ATOM    646  O   VAL A  76     -24.818  -9.794   0.263  1.00 77.11           O  
ATOM    647  CG1 VAL A  76     -26.901 -12.396  -0.029  1.00 77.11           C  
ATOM    648  CG2 VAL A  76     -27.322 -12.541  -2.461  1.00 77.11           C  
ATOM    649  N   LEU A  77     -23.396 -11.438  -0.304  1.00 77.82           N  
ATOM    650  CA  LEU A  77     -22.422 -11.152   0.754  1.00 77.82           C  
ATOM    651  C   LEU A  77     -21.908  -9.707   0.662  1.00 77.82           C  
ATOM    652  CB  LEU A  77     -21.262 -12.158   0.644  1.00 77.82           C  
ATOM    653  O   LEU A  77     -21.814  -9.009   1.667  1.00 77.82           O  
ATOM    654  CG  LEU A  77     -20.350 -12.163   1.886  1.00 77.82           C  
ATOM    655  CD1 LEU A  77     -20.993 -12.940   3.037  1.00 77.82           C  
ATOM    656  CD2 LEU A  77     -19.011 -12.816   1.546  1.00 77.82           C  
ATOM    657  N   LYS A  78     -21.646  -9.229  -0.559  1.00 71.83           N  
ATOM    658  CA  LYS A  78     -21.237  -7.844  -0.819  1.00 71.83           C  
ATOM    659  C   LYS A  78     -22.310  -6.842  -0.431  1.00 71.83           C  
ATOM    660  CB  LYS A  78     -20.863  -7.665  -2.293  1.00 71.83           C  
ATOM    661  O   LYS A  78     -21.970  -5.823   0.152  1.00 71.83           O  
ATOM    662  CG  LYS A  78     -19.527  -8.346  -2.562  1.00 71.83           C  
ATOM    663  CD  LYS A  78     -19.120  -8.265  -4.036  1.00 71.83           C  
ATOM    664  CE  LYS A  78     -17.772  -8.982  -4.121  1.00 71.83           C  
ATOM    665  NZ  LYS A  78     -17.051  -8.745  -5.389  1.00 71.83           N  
ATOM    666  N   VAL A  79     -23.578  -7.115  -0.739  1.00 75.32           N  
ATOM    667  CA  VAL A  79     -24.699  -6.247  -0.351  1.00 75.32           C  
ATOM    668  C   VAL A  79     -24.821  -6.182   1.168  1.00 75.32           C  
ATOM    669  CB  VAL A  79     -26.017  -6.698  -1.010  1.00 75.32           C  
ATOM    670  O   VAL A  79     -24.970  -5.087   1.695  1.00 75.32           O  
ATOM    671  CG1 VAL A  79     -27.243  -5.969  -0.447  1.00 75.32           C  
ATOM    672  CG2 VAL A  79     -25.986  -6.410  -2.518  1.00 75.32           C  
ATOM    673  N   ILE A  80     -24.681  -7.307   1.876  1.00 78.36           N  
ATOM    674  CA  ILE A  80     -24.695  -7.336   3.348  1.00 78.36           C  
ATOM    675  C   ILE A  80     -23.533  -6.511   3.914  1.00 78.36           C  
ATOM    676  CB  ILE A  80     -24.673  -8.794   3.859  1.00 78.36           C  
ATOM    677  O   ILE A  80     -23.747  -5.661   4.775  1.00 78.36           O  
ATOM    678  CG1 ILE A  80     -25.982  -9.517   3.463  1.00 78.36           C  
ATOM    679  CG2 ILE A  80     -24.486  -8.842   5.388  1.00 78.36           C  
ATOM    680  CD1 ILE A  80     -25.931 -11.038   3.654  1.00 78.36           C  
ATOM    681  N   LEU A  81     -22.320  -6.701   3.389  1.00 72.12           N  
ATOM    682  CA  LEU A  81     -21.140  -5.941   3.807  1.00 72.12           C  
ATOM    683  C   LEU A  81     -21.265  -4.445   3.495  1.00 72.12           C  
ATOM    684  CB  LEU A  81     -19.890  -6.534   3.135  1.00 72.12           C  
ATOM    685  O   LEU A  81     -20.839  -3.628   4.296  1.00 72.12           O  
ATOM    686  CG  LEU A  81     -19.425  -7.865   3.754  1.00 72.12           C  
ATOM    687  CD1 LEU A  81     -18.414  -8.535   2.823  1.00 72.12           C  
ATOM    688  CD2 LEU A  81     -18.753  -7.645   5.109  1.00 72.12           C  
ATOM    689  N   LEU A  82     -21.870  -4.066   2.366  1.00 70.73           N  
ATOM    690  CA  LEU A  82     -22.139  -2.665   2.015  1.00 70.73           C  
ATOM    691  C   LEU A  82     -23.273  -2.051   2.843  1.00 70.73           C  
ATOM    692  CB  LEU A  82     -22.455  -2.567   0.509  1.00 70.73           C  
ATOM    693  O   LEU A  82     -23.237  -0.850   3.101  1.00 70.73           O  
ATOM    694  CG  LEU A  82     -21.204  -2.243  -0.329  1.00 70.73           C  
ATOM    695  CD1 LEU A  82     -21.209  -2.971  -1.674  1.00 70.73           C  
ATOM    696  CD2 LEU A  82     -21.139  -0.741  -0.618  1.00 70.73           C  
ATOM    697  N   ALA A  83     -24.261  -2.848   3.254  1.00 73.71           N  
ATOM    698  CA  ALA A  83     -25.380  -2.416   4.089  1.00 73.71           C  
ATOM    699  C   ALA A  83     -24.994  -2.290   5.573  1.00 73.71           C  
ATOM    700  CB  ALA A  83     -26.547  -3.388   3.889  1.00 73.71           C  
ATOM    701  O   ALA A  83     -25.498  -1.406   6.261  1.00 73.71           O  
ATOM    702  N   SER A  84     -24.068  -3.123   6.058  1.00 74.10           N  
ATOM    703  CA  SER A  84     -23.551  -3.105   7.435  1.00 74.10           C  
ATOM    704  C   SER A  84     -23.116  -1.703   7.917  1.00 74.10           C  
ATOM    705  CB  SER A  84     -22.433  -4.153   7.558  1.00 74.10           C  
ATOM    706  O   SER A  84     -23.595  -1.284   8.974  1.00 74.10           O  
ATOM    707  OG  SER A  84     -21.546  -3.870   8.619  1.00 74.10           O  
ATOM    708  N   PRO A  85     -22.332  -0.915   7.149  1.00 69.63           N  
ATOM    709  CA  PRO A  85     -21.977   0.457   7.503  1.00 69.63           C  
ATOM    710  C   PRO A  85     -23.184   1.376   7.715  1.00 69.63           C  
ATOM    711  CB  PRO A  85     -21.127   0.983   6.340  1.00 69.63           C  
ATOM    712  O   PRO A  85     -23.123   2.271   8.548  1.00 69.63           O  
ATOM    713  CG  PRO A  85     -20.561  -0.258   5.665  1.00 69.63           C  
ATOM    714  CD  PRO A  85     -21.548  -1.362   6.017  1.00 69.63           C  
ATOM    715  N   TYR A  86     -24.292   1.181   6.990  1.00 73.00           N  
ATOM    716  CA  TYR A  86     -25.495   2.009   7.161  1.00 73.00           C  
ATOM    717  C   TYR A  86     -26.188   1.738   8.491  1.00 73.00           C  
ATOM    718  CB  TYR A  86     -26.482   1.802   6.010  1.00 73.00           C  
ATOM    719  O   TYR A  86     -26.655   2.674   9.137  1.00 73.00           O  
ATOM    720  CG  TYR A  86     -26.007   2.377   4.697  1.00 73.00           C  
ATOM    721  CD1 TYR A  86     -26.269   3.725   4.393  1.00 73.00           C  
ATOM    722  CD2 TYR A  86     -25.308   1.572   3.784  1.00 73.00           C  
ATOM    723  CE1 TYR A  86     -25.857   4.260   3.159  1.00 73.00           C  
ATOM    724  CE2 TYR A  86     -24.890   2.099   2.550  1.00 73.00           C  
ATOM    725  OH  TYR A  86     -24.781   3.958   1.038  1.00 73.00           O  
ATOM    726  CZ  TYR A  86     -25.174   3.443   2.232  1.00 73.00           C  
ATOM    727  N   LEU A  87     -26.200   0.478   8.930  1.00 72.11           N  
ATOM    728  CA  LEU A  87     -26.678   0.129  10.263  1.00 72.11           C  
ATOM    729  C   LEU A  87     -25.796   0.781  11.338  1.00 72.11           C  
ATOM    730  CB  LEU A  87     -26.701  -1.400  10.403  1.00 72.11           C  
ATOM    731  O   LEU A  87     -26.301   1.286  12.334  1.00 72.11           O  
ATOM    732  CG  LEU A  87     -27.671  -1.853  11.514  1.00 72.11           C  
ATOM    733  CD1 LEU A  87     -28.905  -2.517  10.900  1.00 72.11           C  
ATOM    734  CD2 LEU A  87     -27.000  -2.846  12.460  1.00 72.11           C  
ATOM    735  N   GLN A  88     -24.484   0.849  11.105  1.00 71.41           N  
ATOM    736  CA  GLN A  88     -23.565   1.530  12.015  1.00 71.41           C  
ATOM    737  C   GLN A  88     -23.734   3.046  12.006  1.00 71.41           C  
ATOM    738  CB  GLN A  88     -22.122   1.162  11.695  1.00 71.41           C  
ATOM    739  O   GLN A  88     -23.682   3.646  13.070  1.00 71.41           O  
ATOM    740  CG  GLN A  88     -21.887  -0.319  11.947  1.00 71.41           C  
ATOM    741  CD  GLN A  88     -20.449  -0.716  11.701  1.00 71.41           C  
ATOM    742  NE2 GLN A  88     -19.989  -1.679  12.451  1.00 71.41           N  
ATOM    743  OE1 GLN A  88     -19.758  -0.232  10.819  1.00 71.41           O  
ATOM    744  N   TYR A  89     -24.009   3.671  10.858  1.00 73.12           N  
ATOM    745  CA  TYR A  89     -24.384   5.088  10.811  1.00 73.12           C  
ATOM    746  C   TYR A  89     -25.687   5.363  11.559  1.00 73.12           C  
ATOM    747  CB  TYR A  89     -24.519   5.572   9.363  1.00 73.12           C  
ATOM    748  O   TYR A  89     -25.808   6.406  12.195  1.00 73.12           O  
ATOM    749  CG  TYR A  89     -23.202   5.867   8.682  1.00 73.12           C  
ATOM    750  CD1 TYR A  89     -22.360   6.867   9.207  1.00 73.12           C  
ATOM    751  CD2 TYR A  89     -22.826   5.169   7.519  1.00 73.12           C  
ATOM    752  CE1 TYR A  89     -21.130   7.151   8.588  1.00 73.12           C  
ATOM    753  CE2 TYR A  89     -21.603   5.458   6.888  1.00 73.12           C  
ATOM    754  OH  TYR A  89     -19.573   6.723   6.819  1.00 73.12           O  
ATOM    755  CZ  TYR A  89     -20.754   6.447   7.426  1.00 73.12           C  
ATOM    756  N   PHE A  90     -26.646   4.436  11.520  1.00 73.96           N  
ATOM    757  CA  PHE A  90     -27.858   4.548  12.324  1.00 73.96           C  
ATOM    758  C   PHE A  90     -27.542   4.477  13.823  1.00 73.96           C  
ATOM    759  CB  PHE A  90     -28.867   3.482  11.889  1.00 73.96           C  
ATOM    760  O   PHE A  90     -27.978   5.349  14.567  1.00 73.96           O  
ATOM    761  CG  PHE A  90     -30.144   3.526  12.697  1.00 73.96           C  
ATOM    762  CD1 PHE A  90     -30.326   2.649  13.783  1.00 73.96           C  
ATOM    763  CD2 PHE A  90     -31.131   4.479  12.390  1.00 73.96           C  
ATOM    764  CE1 PHE A  90     -31.499   2.721  14.553  1.00 73.96           C  
ATOM    765  CE2 PHE A  90     -32.303   4.552  13.162  1.00 73.96           C  
ATOM    766  CZ  PHE A  90     -32.487   3.672  14.243  1.00 73.96           C  
ATOM    767  N   VAL A  91     -26.721   3.513  14.260  1.00 72.89           N  
ATOM    768  CA  VAL A  91     -26.251   3.422  15.657  1.00 72.89           C  
ATOM    769  C   VAL A  91     -25.464   4.671  16.063  1.00 72.89           C  
ATOM    770  CB  VAL A  91     -25.407   2.149  15.874  1.00 72.89           C  
ATOM    771  O   VAL A  91     -25.670   5.189  17.155  1.00 72.89           O  
ATOM    772  CG1 VAL A  91     -24.778   2.082  17.273  1.00 72.89           C  
ATOM    773  CG2 VAL A  91     -26.269   0.889  15.714  1.00 72.89           C  
ATOM    774  N   LEU A  92     -24.619   5.197  15.173  1.00 71.70           N  
ATOM    775  CA  LEU A  92     -23.878   6.441  15.373  1.00 71.70           C  
ATOM    776  C   LEU A  92     -24.835   7.624  15.567  1.00 71.70           C  
ATOM    777  CB  LEU A  92     -22.964   6.683  14.155  1.00 71.70           C  
ATOM    778  O   LEU A  92     -24.688   8.386  16.515  1.00 71.70           O  
ATOM    779  CG  LEU A  92     -21.874   7.728  14.438  1.00 71.70           C  
ATOM    780  CD1 LEU A  92     -20.623   7.020  14.948  1.00 71.70           C  
ATOM    781  CD2 LEU A  92     -21.513   8.510  13.177  1.00 71.70           C  
ATOM    782  N   GLY A  93     -25.840   7.754  14.696  1.00 73.12           N  
ATOM    783  CA  GLY A  93     -26.860   8.797  14.776  1.00 73.12           C  
ATOM    784  C   GLY A  93     -27.700   8.694  16.047  1.00 73.12           C  
ATOM    785  O   GLY A  93     -27.985   9.711  16.673  1.00 73.12           O  
ATOM    786  N   LEU A  94     -28.029   7.473  16.475  1.00 73.99           N  
ATOM    787  CA  LEU A  94     -28.721   7.221  17.736  1.00 73.99           C  
ATOM    788  C   LEU A  94     -27.841   7.594  18.937  1.00 73.99           C  
ATOM    789  CB  LEU A  94     -29.147   5.741  17.799  1.00 73.99           C  
ATOM    790  O   LEU A  94     -28.322   8.223  19.873  1.00 73.99           O  
ATOM    791  CG  LEU A  94     -30.490   5.557  18.532  1.00 73.99           C  
ATOM    792  CD1 LEU A  94     -31.600   5.248  17.524  1.00 73.99           C  
ATOM    793  CD2 LEU A  94     -30.424   4.406  19.532  1.00 73.99           C  
ATOM    794  N   GLY A  95     -26.548   7.263  18.883  1.00 72.44           N  
ATOM    795  CA  GLY A  95     -25.559   7.645  19.889  1.00 72.44           C  
ATOM    796  C   GLY A  95     -25.423   9.161  20.013  1.00 72.44           C  
ATOM    797  O   GLY A  95     -25.471   9.680  21.121  1.00 72.44           O  
ATOM    798  N   ILE A  96     -25.351   9.880  18.888  1.00 73.17           N  
ATOM    799  CA  ILE A  96     -25.343  11.351  18.858  1.00 73.17           C  
ATOM    800  C   ILE A  96     -26.645  11.912  19.442  1.00 73.17           C  
ATOM    801  CB  ILE A  96     -25.108  11.866  17.417  1.00 73.17           C  
ATOM    802  O   ILE A  96     -26.600  12.829  20.256  1.00 73.17           O  
ATOM    803  CG1 ILE A  96     -23.685  11.513  16.929  1.00 73.17           C  
ATOM    804  CG2 ILE A  96     -25.311  13.392  17.330  1.00 73.17           C  
ATOM    805  CD1 ILE A  96     -23.497  11.640  15.412  1.00 73.17           C  
ATOM    806  N   TYR A  97     -27.798  11.362  19.050  1.00 74.55           N  
ATOM    807  CA  TYR A  97     -29.103  11.813  19.534  1.00 74.55           C  
ATOM    808  C   TYR A  97     -29.231  11.660  21.052  1.00 74.55           C  
ATOM    809  CB  TYR A  97     -30.213  11.047  18.805  1.00 74.55           C  
ATOM    810  O   TYR A  97     -29.536  12.635  21.736  1.00 74.55           O  
ATOM    811  CG  TYR A  97     -31.602  11.409  19.288  1.00 74.55           C  
ATOM    812  CD1 TYR A  97     -32.281  10.569  20.193  1.00 74.55           C  
ATOM    813  CD2 TYR A  97     -32.194  12.614  18.866  1.00 74.55           C  
ATOM    814  CE1 TYR A  97     -33.556  10.929  20.665  1.00 74.55           C  
ATOM    815  CE2 TYR A  97     -33.468  12.980  19.340  1.00 74.55           C  
ATOM    816  OH  TYR A  97     -35.382  12.480  20.701  1.00 74.55           O  
ATOM    817  CZ  TYR A  97     -34.151  12.135  20.241  1.00 74.55           C  
ATOM    818  N   ILE A  98     -28.924  10.468  21.578  1.00 70.11           N  
ATOM    819  CA  ILE A  98     -28.922  10.193  23.020  1.00 70.11           C  
ATOM    820  C   ILE A  98     -27.979  11.167  23.727  1.00 70.11           C  
ATOM    821  CB  ILE A  98     -28.544   8.716  23.285  1.00 70.11           C  
ATOM    822  O   ILE A  98     -28.355  11.760  24.736  1.00 70.11           O  
ATOM    823  CG1 ILE A  98     -29.687   7.792  22.801  1.00 70.11           C  
ATOM    824  CG2 ILE A  98     -28.270   8.456  24.779  1.00 70.11           C  
ATOM    825  CD1 ILE A  98     -29.309   6.307  22.742  1.00 70.11           C  
ATOM    826  N   HIS A  99     -26.793  11.399  23.162  1.00 66.42           N  
ATOM    827  CA  HIS A  99     -25.790  12.273  23.758  1.00 66.42           C  
ATOM    828  C   HIS A  99     -26.232  13.732  23.865  1.00 66.42           C  
ATOM    829  CB  HIS A  99     -24.493  12.155  22.956  1.00 66.42           C  
ATOM    830  O   HIS A  99     -26.129  14.324  24.936  1.00 66.42           O  
ATOM    831  CG  HIS A  99     -23.317  12.578  23.765  1.00 66.42           C  
ATOM    832  CD2 HIS A  99     -22.234  13.279  23.331  1.00 66.42           C  
ATOM    833  ND1 HIS A  99     -23.131  12.197  25.086  1.00 66.42           N  
ATOM    834  CE1 HIS A  99     -21.949  12.689  25.437  1.00 66.42           C  
ATOM    835  NE2 HIS A  99     -21.374  13.331  24.401  1.00 66.42           N  
ATOM    836  N   ILE A 100     -26.803  14.283  22.786  1.00 68.99           N  
ATOM    837  CA  ILE A 100     -27.370  15.642  22.762  1.00 68.99           C  
ATOM    838  C   ILE A 100     -28.459  15.798  23.833  1.00 68.99           C  
ATOM    839  CB  ILE A 100     -27.912  15.963  21.344  1.00 68.99           C  
ATOM    840  O   ILE A 100     -28.620  16.878  24.396  1.00 68.99           O  
ATOM    841  CG1 ILE A 100     -26.735  16.134  20.355  1.00 68.99           C  
ATOM    842  CG2 ILE A 100     -28.787  17.234  21.320  1.00 68.99           C  
ATOM    843  CD1 ILE A 100     -27.159  16.186  18.880  1.00 68.99           C  
ATOM    844  N   THR A 101     -29.205  14.730  24.120  1.00 68.21           N  
ATOM    845  CA  THR A 101     -30.323  14.775  25.068  1.00 68.21           C  
ATOM    846  C   THR A 101     -29.956  14.507  26.530  1.00 68.21           C  
ATOM    847  CB  THR A 101     -31.458  13.840  24.629  1.00 68.21           C  
ATOM    848  O   THR A 101     -30.747  14.881  27.393  1.00 68.21           O  
ATOM    849  CG2 THR A 101     -32.114  14.314  23.330  1.00 68.21           C  
ATOM    850  OG1 THR A 101     -31.021  12.517  24.415  1.00 68.21           O  
ATOM    851  N   LEU A 102     -28.815  13.871  26.840  1.00 62.26           N  
ATOM    852  CA  LEU A 102     -28.567  13.327  28.188  1.00 62.26           C  
ATOM    853  C   LEU A 102     -27.284  13.768  28.907  1.00 62.26           C  
ATOM    854  CB  LEU A 102     -28.663  11.781  28.162  1.00 62.26           C  
ATOM    855  O   LEU A 102     -27.201  13.520  30.108  1.00 62.26           O  
ATOM    856  CG  LEU A 102     -30.032  11.234  28.624  1.00 62.26           C  
ATOM    857  CD1 LEU A 102     -30.798  10.568  27.483  1.00 62.26           C  
ATOM    858  CD2 LEU A 102     -29.850  10.191  29.729  1.00 62.26           C  
ATOM    859  N   VAL A 103     -26.287  14.383  28.259  1.00 57.53           N  
ATOM    860  CA  VAL A 103     -24.971  14.573  28.907  1.00 57.53           C  
ATOM    861  C   VAL A 103     -24.524  16.039  28.897  1.00 57.53           C  
ATOM    862  CB  VAL A 103     -23.915  13.625  28.299  1.00 57.53           C  
ATOM    863  O   VAL A 103     -24.232  16.593  27.842  1.00 57.53           O  
ATOM    864  CG1 VAL A 103     -22.639  13.624  29.154  1.00 57.53           C  
ATOM    865  CG2 VAL A 103     -24.409  12.168  28.240  1.00 57.53           C  
ATOM    866  N   GLN A 104     -24.447  16.655  30.086  1.00 55.04           N  
ATOM    867  CA  GLN A 104     -23.988  18.042  30.300  1.00 55.04           C  
ATOM    868  C   GLN A 104     -22.542  18.182  30.832  1.00 55.04           C  
ATOM    869  CB  GLN A 104     -25.003  18.819  31.175  1.00 55.04           C  
ATOM    870  O   GLN A 104     -22.086  19.307  31.002  1.00 55.04           O  
ATOM    871  CG  GLN A 104     -26.086  19.509  30.328  1.00 55.04           C  
ATOM    872  CD  GLN A 104     -26.958  20.487  31.120  1.00 55.04           C  
ATOM    873  NE2 GLN A 104     -27.603  21.424  30.458  1.00 55.04           N  
ATOM    874  OE1 GLN A 104     -27.102  20.440  32.328  1.00 55.04           O  
ATOM    875  N   ASP A 105     -21.787  17.093  31.027  1.00 57.58           N  
ATOM    876  CA  ASP A 105     -20.452  17.140  31.661  1.00 57.58           C  
ATOM    877  C   ASP A 105     -19.285  16.764  30.728  1.00 57.58           C  
ATOM    878  CB  ASP A 105     -20.459  16.256  32.918  1.00 57.58           C  
ATOM    879  O   ASP A 105     -19.488  16.219  29.646  1.00 57.58           O  
ATOM    880  CG  ASP A 105     -21.253  16.873  34.072  1.00 57.58           C  
ATOM    881  OD1 ASP A 105     -21.173  18.107  34.241  1.00 57.58           O  
ATOM    882  OD2 ASP A 105     -21.894  16.078  34.792  1.00 57.58           O  
ATOM    883  N   SER A 106     -18.041  17.004  31.173  1.00 55.22           N  
ATOM    884  CA  SER A 106     -16.768  16.793  30.444  1.00 55.22           C  
ATOM    885  C   SER A 106     -16.596  15.409  29.796  1.00 55.22           C  
ATOM    886  CB  SER A 106     -15.589  17.039  31.395  1.00 55.22           C  
ATOM    887  O   SER A 106     -15.958  15.294  28.749  1.00 55.22           O  
ATOM    888  OG  SER A 106     -15.668  16.174  32.516  1.00 55.22           O  
ATOM    889  N   LYS A 107     -17.254  14.363  30.320  1.00 60.09           N  
ATOM    890  CA  LYS A 107     -17.345  13.033  29.676  1.00 60.09           C  
ATOM    891  C   LYS A 107     -17.958  13.084  28.270  1.00 60.09           C  
ATOM    892  CB  LYS A 107     -18.149  12.070  30.563  1.00 60.09           C  
ATOM    893  O   LYS A 107     -17.773  12.162  27.474  1.00 60.09           O  
ATOM    894  CG  LYS A 107     -17.391  11.719  31.850  1.00 60.09           C  
ATOM    895  CD  LYS A 107     -18.124  10.627  32.635  1.00 60.09           C  
ATOM    896  CE  LYS A 107     -17.314  10.284  33.888  1.00 60.09           C  
ATOM    897  NZ  LYS A 107     -17.940   9.182  34.656  1.00 60.09           N  
ATOM    898  N   ALA A 108     -18.671  14.160  27.944  1.00 62.59           N  
ATOM    899  CA  ALA A 108     -19.280  14.359  26.647  1.00 62.59           C  
ATOM    900  C   ALA A 108     -18.278  14.555  25.513  1.00 62.59           C  
ATOM    901  CB  ALA A 108     -20.270  15.529  26.719  1.00 62.59           C  
ATOM    902  O   ALA A 108     -18.561  14.112  24.398  1.00 62.59           O  
ATOM    903  N   GLN A 109     -17.121  15.164  25.780  1.00 63.56           N  
ATOM    904  CA  GLN A 109     -16.096  15.371  24.760  1.00 63.56           C  
ATOM    905  C   GLN A 109     -15.470  14.045  24.320  1.00 63.56           C  
ATOM    906  CB  GLN A 109     -15.040  16.365  25.266  1.00 63.56           C  
ATOM    907  O   GLN A 109     -15.450  13.767  23.123  1.00 63.56           O  
ATOM    908  CG  GLN A 109     -15.203  17.729  24.580  1.00 63.56           C  
ATOM    909  CD  GLN A 109     -14.217  18.762  25.113  1.00 63.56           C  
ATOM    910  NE2 GLN A 109     -13.805  19.724  24.317  1.00 63.56           N  
ATOM    911  OE1 GLN A 109     -13.812  18.746  26.257  1.00 63.56           O  
ATOM    912  N   ASN A 110     -15.067  13.185  25.261  1.00 64.69           N  
ATOM    913  CA  ASN A 110     -14.456  11.889  24.933  1.00 64.69           C  
ATOM    914  C   ASN A 110     -15.429  10.983  24.167  1.00 64.69           C  
ATOM    915  CB  ASN A 110     -13.911  11.224  26.217  1.00 64.69           C  
ATOM    916  O   ASN A 110     -15.041  10.319  23.201  1.00 64.69           O  
ATOM    917  CG  ASN A 110     -12.681  11.946  26.753  1.00 64.69           C  
ATOM    918  ND2 ASN A 110     -12.016  11.427  27.756  1.00 64.69           N  
ATOM    919  OD1 ASN A 110     -12.329  13.006  26.273  1.00 64.69           O  
ATOM    920  N   PHE A 111     -16.719  11.016  24.519  1.00 68.72           N  
ATOM    921  CA  PHE A 111     -17.746  10.284  23.779  1.00 68.72           C  
ATOM    922  C   PHE A 111     -17.972  10.846  22.365  1.00 68.72           C  
ATOM    923  CB  PHE A 111     -19.043  10.272  24.589  1.00 68.72           C  
ATOM    924  O   PHE A 111     -18.021  10.083  21.399  1.00 68.72           O  
ATOM    925  CG  PHE A 111     -20.095   9.358  23.995  1.00 68.72           C  
ATOM    926  CD1 PHE A 111     -21.133   9.880  23.205  1.00 68.72           C  
ATOM    927  CD2 PHE A 111     -20.028   7.971  24.222  1.00 68.72           C  
ATOM    928  CE1 PHE A 111     -22.123   9.031  22.683  1.00 68.72           C  
ATOM    929  CE2 PHE A 111     -21.000   7.117  23.673  1.00 68.72           C  
ATOM    930  CZ  PHE A 111     -22.053   7.647  22.908  1.00 68.72           C  
ATOM    931  N   LEU A 112     -18.057  12.174  22.213  1.00 70.73           N  
ATOM    932  CA  LEU A 112     -18.216  12.821  20.906  1.00 70.73           C  
ATOM    933  C   LEU A 112     -17.019  12.539  19.991  1.00 70.73           C  
ATOM    934  CB  LEU A 112     -18.402  14.336  21.105  1.00 70.73           C  
ATOM    935  O   LEU A 112     -17.195  12.224  18.815  1.00 70.73           O  
ATOM    936  CG  LEU A 112     -18.606  15.118  19.792  1.00 70.73           C  
ATOM    937  CD1 LEU A 112     -19.933  14.761  19.116  1.00 70.73           C  
ATOM    938  CD2 LEU A 112     -18.595  16.619  20.076  1.00 70.73           C  
ATOM    939  N   MET A 113     -15.805  12.610  20.527  1.00 69.45           N  
ATOM    940  CA  MET A 113     -14.607  12.312  19.756  1.00 69.45           C  
ATOM    941  C   MET A 113     -14.521  10.831  19.377  1.00 69.45           C  
ATOM    942  CB  MET A 113     -13.363  12.745  20.522  1.00 69.45           C  
ATOM    943  O   MET A 113     -14.216  10.517  18.226  1.00 69.45           O  
ATOM    944  CG  MET A 113     -13.220  14.267  20.685  1.00 69.45           C  
ATOM    945  SD  MET A 113     -13.278  15.259  19.158  1.00 69.45           S  
ATOM    946  CE  MET A 113     -11.669  14.927  18.396  1.00 69.45           C  
ATOM    947  N   SER A 114     -14.888   9.919  20.283  1.00 72.29           N  
ATOM    948  CA  SER A 114     -14.998   8.484  19.977  1.00 72.29           C  
ATOM    949  C   SER A 114     -16.007   8.214  18.856  1.00 72.29           C  
ATOM    950  CB  SER A 114     -15.409   7.700  21.225  1.00 72.29           C  
ATOM    951  O   SER A 114     -15.748   7.406  17.962  1.00 72.29           O  
ATOM    952  OG  SER A 114     -14.417   7.804  22.220  1.00 72.29           O  
ATOM    953  N   LEU A 115     -17.133   8.938  18.840  1.00 76.18           N  
ATOM    954  CA  LEU A 115     -18.101   8.898  17.742  1.00 76.18           C  
ATOM    955  C   LEU A 115     -17.506   9.420  16.428  1.00 76.18           C  
ATOM    956  CB  LEU A 115     -19.351   9.712  18.116  1.00 76.18           C  
ATOM    957  O   LEU A 115     -17.730   8.814  15.381  1.00 76.18           O  
ATOM    958  CG  LEU A 115     -20.342   8.998  19.047  1.00 76.18           C  
ATOM    959  CD1 LEU A 115     -21.338  10.031  19.571  1.00 76.18           C  
ATOM    960  CD2 LEU A 115     -21.133   7.919  18.304  1.00 76.18           C  
ATOM    961  N   ILE A 116     -16.730  10.506  16.451  1.00 78.82           N  
ATOM    962  CA  ILE A 116     -16.060  11.024  15.247  1.00 78.82           C  
ATOM    963  C   ILE A 116     -15.082   9.984  14.692  1.00 78.82           C  
ATOM    964  CB  ILE A 116     -15.378  12.383  15.528  1.00 78.82           C  
ATOM    965  O   ILE A 116     -15.125   9.686  13.497  1.00 78.82           O  
ATOM    966  CG1 ILE A 116     -16.456  13.469  15.745  1.00 78.82           C  
ATOM    967  CG2 ILE A 116     -14.446  12.788  14.367  1.00 78.82           C  
ATOM    968  CD1 ILE A 116     -15.915  14.768  16.354  1.00 78.82           C  
ATOM    969  N   VAL A 117     -14.252   9.377  15.546  1.00 79.21           N  
ATOM    970  CA  VAL A 117     -13.314   8.316  15.145  1.00 79.21           C  
ATOM    971  C   VAL A 117     -14.061   7.130  14.547  1.00 79.21           C  
ATOM    972  CB  VAL A 117     -12.459   7.848  16.336  1.00 79.21           C  
ATOM    973  O   VAL A 117     -13.705   6.659  13.467  1.00 79.21           O  
ATOM    974  CG1 VAL A 117     -11.563   6.656  15.965  1.00 79.21           C  
ATOM    975  CG2 VAL A 117     -11.529   8.962  16.812  1.00 79.21           C  
ATOM    976  N   LEU A 118     -15.132   6.672  15.197  1.00 79.56           N  
ATOM    977  CA  LEU A 118     -15.950   5.582  14.677  1.00 79.56           C  
ATOM    978  C   LEU A 118     -16.572   5.953  13.321  1.00 79.56           C  
ATOM    979  CB  LEU A 118     -17.001   5.213  15.737  1.00 79.56           C  
ATOM    980  O   LEU A 118     -16.537   5.154  12.387  1.00 79.56           O  
ATOM    981  CG  LEU A 118     -17.853   3.994  15.355  1.00 79.56           C  
ATOM    982  CD1 LEU A 118     -17.028   2.709  15.236  1.00 79.56           C  
ATOM    983  CD2 LEU A 118     -18.946   3.764  16.395  1.00 79.56           C  
ATOM    984  N   GLY A 119     -17.071   7.181  13.169  1.00 81.30           N  
ATOM    985  CA  GLY A 119     -17.596   7.701  11.906  1.00 81.30           C  
ATOM    986  C   GLY A 119     -16.555   7.713  10.781  1.00 81.30           C  
ATOM    987  O   GLY A 119     -16.873   7.335   9.648  1.00 81.30           O  
ATOM    988  N   ILE A 120     -15.307   8.080  11.095  1.00 83.74           N  
ATOM    989  CA  ILE A 120     -14.166   8.011  10.172  1.00 83.74           C  
ATOM    990  C   ILE A 120     -13.899   6.556   9.771  1.00 83.74           C  
ATOM    991  CB  ILE A 120     -12.918   8.683  10.798  1.00 83.74           C  
ATOM    992  O   ILE A 120     -13.858   6.257   8.577  1.00 83.74           O  
ATOM    993  CG1 ILE A 120     -13.111  10.215  10.870  1.00 83.74           C  
ATOM    994  CG2 ILE A 120     -11.636   8.350  10.013  1.00 83.74           C  
ATOM    995  CD1 ILE A 120     -12.055  10.934  11.722  1.00 83.74           C  
ATOM    996  N   VAL A 121     -13.784   5.642  10.740  1.00 83.62           N  
ATOM    997  CA  VAL A 121     -13.518   4.213  10.498  1.00 83.62           C  
ATOM    998  C   VAL A 121     -14.596   3.597   9.603  1.00 83.62           C  
ATOM    999  CB  VAL A 121     -13.394   3.451  11.835  1.00 83.62           C  
ATOM   1000  O   VAL A 121     -14.275   2.958   8.601  1.00 83.62           O  
ATOM   1001  CG1 VAL A 121     -13.361   1.928  11.651  1.00 83.62           C  
ATOM   1002  CG2 VAL A 121     -12.101   3.847  12.561  1.00 83.62           C  
ATOM   1003  N   ILE A 122     -15.875   3.848   9.897  1.00 82.95           N  
ATOM   1004  CA  ILE A 122     -17.006   3.379   9.082  1.00 82.95           C  
ATOM   1005  C   ILE A 122     -16.943   3.986   7.672  1.00 82.95           C  
ATOM   1006  CB  ILE A 122     -18.343   3.728   9.776  1.00 82.95           C  
ATOM   1007  O   ILE A 122     -17.165   3.291   6.676  1.00 82.95           O  
ATOM   1008  CG1 ILE A 122     -18.481   2.996  11.129  1.00 82.95           C  
ATOM   1009  CG2 ILE A 122     -19.546   3.343   8.891  1.00 82.95           C  
ATOM   1010  CD1 ILE A 122     -19.573   3.601  12.020  1.00 82.95           C  
ATOM   1011  N   GLY A 123     -16.611   5.275   7.566  1.00 86.08           N  
ATOM   1012  CA  GLY A 123     -16.473   5.973   6.289  1.00 86.08           C  
ATOM   1013  C   GLY A 123     -15.388   5.372   5.398  1.00 86.08           C  
ATOM   1014  O   GLY A 123     -15.631   5.128   4.209  1.00 86.08           O  
ATOM   1015  N   VAL A 124     -14.222   5.079   5.976  1.00 87.14           N  
ATOM   1016  CA  VAL A 124     -13.106   4.432   5.277  1.00 87.14           C  
ATOM   1017  C   VAL A 124     -13.445   2.982   4.937  1.00 87.14           C  
ATOM   1018  CB  VAL A 124     -11.805   4.520   6.095  1.00 87.14           C  
ATOM   1019  O   VAL A 124     -13.242   2.572   3.794  1.00 87.14           O  
ATOM   1020  CG1 VAL A 124     -10.669   3.790   5.364  1.00 87.14           C  
ATOM   1021  CG2 VAL A 124     -11.352   5.971   6.298  1.00 87.14           C  
ATOM   1022  N   LEU A 125     -14.041   2.218   5.860  1.00 87.64           N  
ATOM   1023  CA  LEU A 125     -14.491   0.846   5.605  1.00 87.64           C  
ATOM   1024  C   LEU A 125     -15.463   0.787   4.421  1.00 87.64           C  
ATOM   1025  CB  LEU A 125     -15.135   0.273   6.881  1.00 87.64           C  
ATOM   1026  O   LEU A 125     -15.299  -0.021   3.505  1.00 87.64           O  
ATOM   1027  CG  LEU A 125     -15.740  -1.133   6.703  1.00 87.64           C  
ATOM   1028  CD1 LEU A 125     -14.703  -2.174   6.282  1.00 87.64           C  
ATOM   1029  CD2 LEU A 125     -16.384  -1.598   8.006  1.00 87.64           C  
ATOM   1030  N   ARG A 126     -16.445   1.691   4.383  1.00 85.96           N  
ATOM   1031  CA  ARG A 126     -17.369   1.807   3.251  1.00 85.96           C  
ATOM   1032  C   ARG A 126     -16.615   2.086   1.951  1.00 85.96           C  
ATOM   1033  CB  ARG A 126     -18.394   2.902   3.566  1.00 85.96           C  
ATOM   1034  O   ARG A 126     -16.911   1.467   0.930  1.00 85.96           O  
ATOM   1035  CG  ARG A 126     -19.457   3.027   2.463  1.00 85.96           C  
ATOM   1036  CD  ARG A 126     -20.382   4.222   2.708  1.00 85.96           C  
ATOM   1037  NE  ARG A 126     -19.658   5.504   2.590  1.00 85.96           N  
ATOM   1038  NH1 ARG A 126     -21.472   6.885   2.835  1.00 85.96           N  
ATOM   1039  NH2 ARG A 126     -19.439   7.771   2.571  1.00 85.96           N  
ATOM   1040  CZ  ARG A 126     -20.192   6.710   2.662  1.00 85.96           C  
ATOM   1041  N   ARG A 127     -15.644   3.005   1.964  1.00 89.34           N  
ATOM   1042  CA  ARG A 127     -14.838   3.325   0.776  1.00 89.34           C  
ATOM   1043  C   ARG A 127     -14.017   2.122   0.304  1.00 89.34           C  
ATOM   1044  CB  ARG A 127     -13.954   4.552   1.062  1.00 89.34           C  
ATOM   1045  O   ARG A 127     -14.012   1.866  -0.898  1.00 89.34           O  
ATOM   1046  CG  ARG A 127     -13.097   4.992  -0.136  1.00 89.34           C  
ATOM   1047  CD  ARG A 127     -13.944   5.389  -1.351  1.00 89.34           C  
ATOM   1048  NE  ARG A 127     -13.094   5.832  -2.467  1.00 89.34           N  
ATOM   1049  NH1 ARG A 127     -14.767   6.587  -3.846  1.00 89.34           N  
ATOM   1050  NH2 ARG A 127     -12.637   6.667  -4.526  1.00 89.34           N  
ATOM   1051  CZ  ARG A 127     -13.504   6.358  -3.605  1.00 89.34           C  
ATOM   1052  N   LEU A 128     -13.404   1.372   1.222  1.00 90.05           N  
ATOM   1053  CA  LEU A 128     -12.679   0.126   0.944  1.00 90.05           C  
ATOM   1054  C   LEU A 128     -13.589  -0.901   0.258  1.00 90.05           C  
ATOM   1055  CB  LEU A 128     -12.118  -0.447   2.266  1.00 90.05           C  
ATOM   1056  O   LEU A 128     -13.256  -1.420  -0.806  1.00 90.05           O  
ATOM   1057  CG  LEU A 128     -10.862   0.273   2.788  1.00 90.05           C  
ATOM   1058  CD1 LEU A 128     -10.626  -0.031   4.266  1.00 90.05           C  
ATOM   1059  CD2 LEU A 128      -9.630  -0.210   2.030  1.00 90.05           C  
ATOM   1060  N   LEU A 129     -14.776  -1.142   0.818  1.00 87.16           N  
ATOM   1061  CA  LEU A 129     -15.749  -2.084   0.257  1.00 87.16           C  
ATOM   1062  C   LEU A 129     -16.236  -1.666  -1.137  1.00 87.16           C  
ATOM   1063  CB  LEU A 129     -16.935  -2.211   1.226  1.00 87.16           C  
ATOM   1064  O   LEU A 129     -16.357  -2.509  -2.029  1.00 87.16           O  
ATOM   1065  CG  LEU A 129     -16.606  -2.956   2.532  1.00 87.16           C  
ATOM   1066  CD1 LEU A 129     -17.797  -2.824   3.473  1.00 87.16           C  
ATOM   1067  CD2 LEU A 129     -16.343  -4.444   2.288  1.00 87.16           C  
ATOM   1068  N   ILE A 130     -16.478  -0.368  -1.352  1.00 87.08           N  
ATOM   1069  CA  ILE A 130     -16.811   0.166  -2.678  1.00 87.08           C  
ATOM   1070  C   ILE A 130     -15.650  -0.094  -3.643  1.00 87.08           C  
ATOM   1071  CB  ILE A 130     -17.193   1.663  -2.605  1.00 87.08           C  
ATOM   1072  O   ILE A 130     -15.874  -0.677  -4.705  1.00 87.08           O  
ATOM   1073  CG1 ILE A 130     -18.544   1.832  -1.872  1.00 87.08           C  
ATOM   1074  CG2 ILE A 130     -17.292   2.284  -4.015  1.00 87.08           C  
ATOM   1075  CD1 ILE A 130     -18.853   3.277  -1.460  1.00 87.08           C  
ATOM   1076  N   PHE A 131     -14.423   0.268  -3.263  1.00 88.41           N  
ATOM   1077  CA  PHE A 131     -13.236   0.133  -4.107  1.00 88.41           C  
ATOM   1078  C   PHE A 131     -13.009  -1.308  -4.579  1.00 88.41           C  
ATOM   1079  CB  PHE A 131     -12.019   0.671  -3.345  1.00 88.41           C  
ATOM   1080  O   PHE A 131     -12.802  -1.563  -5.765  1.00 88.41           O  
ATOM   1081  CG  PHE A 131     -10.718   0.510  -4.102  1.00 88.41           C  
ATOM   1082  CD1 PHE A 131      -9.785  -0.469  -3.710  1.00 88.41           C  
ATOM   1083  CD2 PHE A 131     -10.445   1.337  -5.207  1.00 88.41           C  
ATOM   1084  CE1 PHE A 131      -8.575  -0.606  -4.414  1.00 88.41           C  
ATOM   1085  CE2 PHE A 131      -9.242   1.188  -5.919  1.00 88.41           C  
ATOM   1086  CZ  PHE A 131      -8.307   0.216  -5.523  1.00 88.41           C  
ATOM   1087  N   LEU A 132     -13.140  -2.283  -3.678  1.00 86.59           N  
ATOM   1088  CA  LEU A 132     -12.922  -3.701  -3.985  1.00 86.59           C  
ATOM   1089  C   LEU A 132     -13.952  -4.286  -4.969  1.00 86.59           C  
ATOM   1090  CB  LEU A 132     -12.929  -4.477  -2.655  1.00 86.59           C  
ATOM   1091  O   LEU A 132     -13.764  -5.395  -5.496  1.00 86.59           O  
ATOM   1092  CG  LEU A 132     -11.733  -4.151  -1.739  1.00 86.59           C  
ATOM   1093  CD1 LEU A 132     -11.990  -4.691  -0.339  1.00 86.59           C  
ATOM   1094  CD2 LEU A 132     -10.434  -4.764  -2.253  1.00 86.59           C  
ATOM   1095  N   HIS A 133     -15.091  -3.617  -5.183  1.00 83.93           N  
ATOM   1096  CA  HIS A 133     -16.244  -4.187  -5.892  1.00 83.93           C  
ATOM   1097  C   HIS A 133     -16.744  -3.363  -7.075  1.00 83.93           C  
ATOM   1098  CB  HIS A 133     -17.363  -4.453  -4.878  1.00 83.93           C  
ATOM   1099  O   HIS A 133     -17.337  -3.939  -7.999  1.00 83.93           O  
ATOM   1100  CG  HIS A 133     -16.975  -5.469  -3.835  1.00 83.93           C  
ATOM   1101  CD2 HIS A 133     -17.499  -5.562  -2.576  1.00 83.93           C  
ATOM   1102  ND1 HIS A 133     -15.913  -6.351  -3.908  1.00 83.93           N  
ATOM   1103  CE1 HIS A 133     -15.794  -6.933  -2.706  1.00 83.93           C  
ATOM   1104  NE2 HIS A 133     -16.765  -6.529  -1.893  1.00 83.93           N  
ATOM   1105  N   LEU A 134     -16.491  -2.056  -7.092  1.00 85.46           N  
ATOM   1106  CA  LEU A 134     -16.980  -1.158  -8.124  1.00 85.46           C  
ATOM   1107  C   LEU A 134     -16.383  -1.507  -9.498  1.00 85.46           C  
ATOM   1108  CB  LEU A 134     -16.681   0.290  -7.702  1.00 85.46           C  
ATOM   1109  O   LEU A 134     -15.195  -1.788  -9.661  1.00 85.46           O  
ATOM   1110  CG  LEU A 134     -17.414   1.371  -8.510  1.00 85.46           C  
ATOM   1111  CD1 LEU A 134     -18.920   1.363  -8.231  1.00 85.46           C  
ATOM   1112  CD2 LEU A 134     -16.879   2.758  -8.172  1.00 85.46           C  
ATOM   1113  N   LYS A 135     -17.220  -1.456 -10.542  1.00 85.49           N  
ATOM   1114  CA  LYS A 135     -16.798  -1.751 -11.925  1.00 85.49           C  
ATOM   1115  C   LYS A 135     -15.762  -0.749 -12.453  1.00 85.49           C  
ATOM   1116  CB  LYS A 135     -18.042  -1.813 -12.831  1.00 85.49           C  
ATOM   1117  O   LYS A 135     -14.958  -1.095 -13.316  1.00 85.49           O  
ATOM   1118  CG  LYS A 135     -17.720  -2.316 -14.251  1.00 85.49           C  
ATOM   1119  CD  LYS A 135     -18.976  -2.403 -15.131  1.00 85.49           C  
ATOM   1120  CE  LYS A 135     -18.598  -2.920 -16.529  1.00 85.49           C  
ATOM   1121  NZ  LYS A 135     -19.766  -2.986 -17.448  1.00 85.49           N  
ATOM   1122  N   ARG A 136     -15.801   0.503 -11.987  1.00 88.93           N  
ATOM   1123  CA  ARG A 136     -14.804   1.524 -12.343  1.00 88.93           C  
ATOM   1124  C   ARG A 136     -13.426   1.140 -11.799  1.00 88.93           C  
ATOM   1125  CB  ARG A 136     -15.268   2.903 -11.845  1.00 88.93           C  
ATOM   1126  O   ARG A 136     -12.487   1.061 -12.583  1.00 88.93           O  
ATOM   1127  CG  ARG A 136     -14.293   4.019 -12.252  1.00 88.93           C  
ATOM   1128  CD  ARG A 136     -14.808   5.384 -11.784  1.00 88.93           C  
ATOM   1129  NE  ARG A 136     -13.840   6.452 -12.091  1.00 88.93           N  
ATOM   1130  NH1 ARG A 136     -15.281   8.250 -12.055  1.00 88.93           N  
ATOM   1131  NH2 ARG A 136     -13.108   8.577 -12.433  1.00 88.93           N  
ATOM   1132  CZ  ARG A 136     -14.083   7.748 -12.194  1.00 88.93           C  
ATOM   1133  N   ASP A 137     -13.357   0.796 -10.519  1.00 88.48           N  
ATOM   1134  CA  ASP A 137     -12.102   0.483  -9.828  1.00 88.48           C  
ATOM   1135  C   ASP A 137     -11.491  -0.839 -10.303  1.00 88.48           C  
ATOM   1136  CB  ASP A 137     -12.357   0.493  -8.317  1.00 88.48           C  
ATOM   1137  O   ASP A 137     -10.279  -0.958 -10.440  1.00 88.48           O  
ATOM   1138  CG  ASP A 137     -12.890   1.856  -7.854  1.00 88.48           C  
ATOM   1139  OD1 ASP A 137     -12.530   2.873  -8.485  1.00 88.48           O  
ATOM   1140  OD2 ASP A 137     -13.781   1.877  -6.983  1.00 88.48           O  
ATOM   1141  N   ARG A 138     -12.326  -1.801 -10.712  1.00 88.50           N  
ATOM   1142  CA  ARG A 138     -11.870  -2.992 -11.445  1.00 88.50           C  
ATOM   1143  C   ARG A 138     -11.142  -2.657 -12.742  1.00 88.50           C  
ATOM   1144  CB  ARG A 138     -13.076  -3.878 -11.738  1.00 88.50           C  
ATOM   1145  O   ARG A 138     -10.100  -3.243 -13.019  1.00 88.50           O  
ATOM   1146  CG  ARG A 138     -12.711  -5.107 -12.594  1.00 88.50           C  
ATOM   1147  CD  ARG A 138     -13.934  -5.965 -12.931  1.00 88.50           C  
ATOM   1148  NE  ARG A 138     -14.872  -6.049 -11.795  1.00 88.50           N  
ATOM   1149  NH1 ARG A 138     -16.427  -7.344 -12.819  1.00 88.50           N  
ATOM   1150  NH2 ARG A 138     -16.848  -6.463 -10.779  1.00 88.50           N  
ATOM   1151  CZ  ARG A 138     -16.043  -6.632 -11.795  1.00 88.50           C  
ATOM   1152  N   ARG A 139     -11.709  -1.767 -13.563  1.00 89.78           N  
ATOM   1153  CA  ARG A 139     -11.094  -1.373 -14.841  1.00 89.78           C  
ATOM   1154  C   ARG A 139      -9.781  -0.639 -14.605  1.00 89.78           C  
ATOM   1155  CB  ARG A 139     -12.052  -0.516 -15.676  1.00 89.78           C  
ATOM   1156  O   ARG A 139      -8.817  -0.916 -15.309  1.00 89.78           O  
ATOM   1157  CG  ARG A 139     -13.148  -1.371 -16.321  1.00 89.78           C  
ATOM   1158  CD  ARG A 139     -14.046  -0.522 -17.229  1.00 89.78           C  
ATOM   1159  NE  ARG A 139     -14.975   0.330 -16.458  1.00 89.78           N  
ATOM   1160  NH1 ARG A 139     -15.547   1.756 -18.175  1.00 89.78           N  
ATOM   1161  NH2 ARG A 139     -16.519   1.993 -16.187  1.00 89.78           N  
ATOM   1162  CZ  ARG A 139     -15.669   1.351 -16.940  1.00 89.78           C  
ATOM   1163  N   PHE A 140      -9.752   0.223 -13.591  1.00 92.45           N  
ATOM   1164  CA  PHE A 140      -8.529   0.854 -13.110  1.00 92.45           C  
ATOM   1165  C   PHE A 140      -7.481  -0.198 -12.725  1.00 92.45           C  
ATOM   1166  CB  PHE A 140      -8.868   1.790 -11.942  1.00 92.45           C  
ATOM   1167  O   PHE A 140      -6.406  -0.212 -13.310  1.00 92.45           O  
ATOM   1168  CG  PHE A 140      -7.661   2.159 -11.109  1.00 92.45           C  
ATOM   1169  CD1 PHE A 140      -7.460   1.570  -9.845  1.00 92.45           C  
ATOM   1170  CD2 PHE A 140      -6.697   3.033 -11.636  1.00 92.45           C  
ATOM   1171  CE1 PHE A 140      -6.292   1.857  -9.117  1.00 92.45           C  
ATOM   1172  CE2 PHE A 140      -5.530   3.318 -10.910  1.00 92.45           C  
ATOM   1173  CZ  PHE A 140      -5.326   2.727  -9.652  1.00 92.45           C  
ATOM   1174  N   LEU A 141      -7.808  -1.134 -11.827  1.00 92.18           N  
ATOM   1175  CA  LEU A 141      -6.851  -2.138 -11.364  1.00 92.18           C  
ATOM   1176  C   LEU A 141      -6.352  -3.028 -12.511  1.00 92.18           C  
ATOM   1177  CB  LEU A 141      -7.484  -2.973 -10.238  1.00 92.18           C  
ATOM   1178  O   LEU A 141      -5.157  -3.284 -12.608  1.00 92.18           O  
ATOM   1179  CG  LEU A 141      -6.435  -3.797  -9.466  1.00 92.18           C  
ATOM   1180  CD1 LEU A 141      -5.609  -2.914  -8.528  1.00 92.18           C  
ATOM   1181  CD2 LEU A 141      -7.120  -4.850  -8.608  1.00 92.18           C  
ATOM   1182  N   LYS A 142      -7.244  -3.445 -13.420  1.00 92.58           N  
ATOM   1183  CA  LYS A 142      -6.876  -4.200 -14.627  1.00 92.58           C  
ATOM   1184  C   LYS A 142      -5.861  -3.433 -15.476  1.00 92.58           C  
ATOM   1185  CB  LYS A 142      -8.139  -4.523 -15.441  1.00 92.58           C  
ATOM   1186  O   LYS A 142      -4.855  -4.006 -15.881  1.00 92.58           O  
ATOM   1187  CG  LYS A 142      -7.818  -5.385 -16.672  1.00 92.58           C  
ATOM   1188  CD  LYS A 142      -9.057  -5.636 -17.541  1.00 92.58           C  
ATOM   1189  CE  LYS A 142      -8.622  -6.431 -18.778  1.00 92.58           C  
ATOM   1190  NZ  LYS A 142      -9.736  -6.694 -19.720  1.00 92.58           N  
ATOM   1191  N   HIS A 143      -6.129  -2.157 -15.753  1.00 93.42           N  
ATOM   1192  CA  HIS A 143      -5.225  -1.317 -16.533  1.00 93.42           C  
ATOM   1193  C   HIS A 143      -3.872  -1.168 -15.834  1.00 93.42           C  
ATOM   1194  CB  HIS A 143      -5.882   0.042 -16.798  1.00 93.42           C  
ATOM   1195  O   HIS A 143      -2.847  -1.468 -16.436  1.00 93.42           O  
ATOM   1196  CG  HIS A 143      -4.986   0.982 -17.562  1.00 93.42           C  
ATOM   1197  CD2 HIS A 143      -4.530   2.199 -17.130  1.00 93.42           C  
ATOM   1198  ND1 HIS A 143      -4.421   0.754 -18.798  1.00 93.42           N  
ATOM   1199  CE1 HIS A 143      -3.646   1.807 -19.103  1.00 93.42           C  
ATOM   1200  NE2 HIS A 143      -3.696   2.719 -18.122  1.00 93.42           N  
ATOM   1201  N   THR A 144      -3.878  -0.813 -14.549  1.00 93.36           N  
ATOM   1202  CA  THR A 144      -2.667  -0.630 -13.743  1.00 93.36           C  
ATOM   1203  C   THR A 144      -1.810  -1.894 -13.704  1.00 93.36           C  
ATOM   1204  CB  THR A 144      -3.057  -0.188 -12.325  1.00 93.36           C  
ATOM   1205  O   THR A 144      -0.616  -1.823 -13.974  1.00 93.36           O  
ATOM   1206  CG2 THR A 144      -1.863   0.047 -11.403  1.00 93.36           C  
ATOM   1207  OG1 THR A 144      -3.758   1.031 -12.409  1.00 93.36           O  
ATOM   1208  N   VAL A 145      -2.393  -3.066 -13.429  1.00 93.70           N  
ATOM   1209  CA  VAL A 145      -1.630  -4.326 -13.368  1.00 93.70           C  
ATOM   1210  C   VAL A 145      -1.072  -4.710 -14.740  1.00 93.70           C  
ATOM   1211  CB  VAL A 145      -2.464  -5.467 -12.755  1.00 93.70           C  
ATOM   1212  O   VAL A 145       0.087  -5.108 -14.831  1.00 93.70           O  
ATOM   1213  CG1 VAL A 145      -1.687  -6.790 -12.762  1.00 93.70           C  
ATOM   1214  CG2 VAL A 145      -2.812  -5.171 -11.288  1.00 93.70           C  
ATOM   1215  N   ASN A 146      -1.842  -4.539 -15.817  1.00 93.92           N  
ATOM   1216  CA  ASN A 146      -1.354  -4.822 -17.170  1.00 93.92           C  
ATOM   1217  C   ASN A 146      -0.218  -3.880 -17.582  1.00 93.92           C  
ATOM   1218  CB  ASN A 146      -2.529  -4.766 -18.161  1.00 93.92           C  
ATOM   1219  O   ASN A 146       0.755  -4.327 -18.186  1.00 93.92           O  
ATOM   1220  CG  ASN A 146      -3.456  -5.955 -18.006  1.00 93.92           C  
ATOM   1221  ND2 ASN A 146      -4.580  -5.983 -18.683  1.00 93.92           N  
ATOM   1222  OD1 ASN A 146      -3.174  -6.908 -17.307  1.00 93.92           O  
ATOM   1223  N   GLU A 147      -0.299  -2.602 -17.213  1.00 93.80           N  
ATOM   1224  CA  GLU A 147       0.785  -1.645 -17.434  1.00 93.80           C  
ATOM   1225  C   GLU A 147       2.035  -2.003 -16.622  1.00 93.80           C  
ATOM   1226  CB  GLU A 147       0.305  -0.222 -17.111  1.00 93.80           C  
ATOM   1227  O   GLU A 147       3.135  -1.989 -17.170  1.00 93.80           O  
ATOM   1228  CG  GLU A 147      -0.601   0.363 -18.205  1.00 93.80           C  
ATOM   1229  CD  GLU A 147       0.120   0.454 -19.554  1.00 93.80           C  
ATOM   1230  OE1 GLU A 147      -0.429   0.008 -20.585  1.00 93.80           O  
ATOM   1231  OE2 GLU A 147       1.282   0.914 -19.601  1.00 93.80           O  
ATOM   1232  N   ILE A 148       1.885  -2.416 -15.356  1.00 93.91           N  
ATOM   1233  CA  ILE A 148       3.001  -2.909 -14.530  1.00 93.91           C  
ATOM   1234  C   ILE A 148       3.684  -4.107 -15.199  1.00 93.91           C  
ATOM   1235  CB  ILE A 148       2.515  -3.255 -13.099  1.00 93.91           C  
ATOM   1236  O   ILE A 148       4.914  -4.137 -15.300  1.00 93.91           O  
ATOM   1237  CG1 ILE A 148       2.146  -1.976 -12.314  1.00 93.91           C  
ATOM   1238  CG2 ILE A 148       3.566  -4.048 -12.295  1.00 93.91           C  
ATOM   1239  CD1 ILE A 148       1.319  -2.239 -11.050  1.00 93.91           C  
ATOM   1240  N   LEU A 149       2.911  -5.084 -15.682  1.00 92.17           N  
ATOM   1241  CA  LEU A 149       3.439  -6.263 -16.374  1.00 92.17           C  
ATOM   1242  C   LEU A 149       4.159  -5.878 -17.670  1.00 92.17           C  
ATOM   1243  CB  LEU A 149       2.291  -7.246 -16.665  1.00 92.17           C  
ATOM   1244  O   LEU A 149       5.267  -6.352 -17.923  1.00 92.17           O  
ATOM   1245  CG  LEU A 149       1.722  -7.953 -15.422  1.00 92.17           C  
ATOM   1246  CD1 LEU A 149       0.462  -8.722 -15.816  1.00 92.17           C  
ATOM   1247  CD2 LEU A 149       2.723  -8.937 -14.814  1.00 92.17           C  
ATOM   1248  N   HIS A 150       3.571  -4.979 -18.460  1.00 93.14           N  
ATOM   1249  CA  HIS A 150       4.159  -4.511 -19.710  1.00 93.14           C  
ATOM   1250  C   HIS A 150       5.477  -3.759 -19.477  1.00 93.14           C  
ATOM   1251  CB  HIS A 150       3.135  -3.643 -20.453  1.00 93.14           C  
ATOM   1252  O   HIS A 150       6.479  -4.059 -20.126  1.00 93.14           O  
ATOM   1253  CG  HIS A 150       3.648  -3.172 -21.787  1.00 93.14           C  
ATOM   1254  CD2 HIS A 150       3.338  -3.687 -23.016  1.00 93.14           C  
ATOM   1255  ND1 HIS A 150       4.590  -2.189 -21.986  1.00 93.14           N  
ATOM   1256  CE1 HIS A 150       4.862  -2.133 -23.298  1.00 93.14           C  
ATOM   1257  NE2 HIS A 150       4.095  -3.000 -23.972  1.00 93.14           N  
ATOM   1258  N   ILE A 151       5.507  -2.800 -18.544  1.00 92.31           N  
ATOM   1259  CA  ILE A 151       6.715  -2.034 -18.193  1.00 92.31           C  
ATOM   1260  C   ILE A 151       7.804  -2.972 -17.668  1.00 92.31           C  
ATOM   1261  CB  ILE A 151       6.369  -0.929 -17.167  1.00 92.31           C  
ATOM   1262  O   ILE A 151       8.948  -2.891 -18.113  1.00 92.31           O  
ATOM   1263  CG1 ILE A 151       5.502   0.164 -17.837  1.00 92.31           C  
ATOM   1264  CG2 ILE A 151       7.627  -0.289 -16.547  1.00 92.31           C  
ATOM   1265  CD1 ILE A 151       4.913   1.164 -16.836  1.00 92.31           C  
ATOM   1266  N   THR A 152       7.449  -3.903 -16.779  1.00 92.05           N  
ATOM   1267  CA  THR A 152       8.405  -4.868 -16.216  1.00 92.05           C  
ATOM   1268  C   THR A 152       8.973  -5.785 -17.298  1.00 92.05           C  
ATOM   1269  CB  THR A 152       7.764  -5.701 -15.097  1.00 92.05           C  
ATOM   1270  O   THR A 152      10.184  -5.981 -17.355  1.00 92.05           O  
ATOM   1271  CG2 THR A 152       8.773  -6.596 -14.382  1.00 92.05           C  
ATOM   1272  OG1 THR A 152       7.235  -4.846 -14.112  1.00 92.05           O  
ATOM   1273  N   SER A 153       8.133  -6.282 -18.211  1.00 89.09           N  
ATOM   1274  CA  SER A 153       8.579  -7.082 -19.358  1.00 89.09           C  
ATOM   1275  C   SER A 153       9.498  -6.283 -20.285  1.00 89.09           C  
ATOM   1276  CB  SER A 153       7.361  -7.587 -20.139  1.00 89.09           C  
ATOM   1277  O   SER A 153      10.518  -6.800 -20.736  1.00 89.09           O  
ATOM   1278  OG  SER A 153       7.758  -8.403 -21.227  1.00 89.09           O  
ATOM   1279  N   ALA A 154       9.169  -5.019 -20.565  1.00 89.20           N  
ATOM   1280  CA  ALA A 154       9.991  -4.153 -21.407  1.00 89.20           C  
ATOM   1281  C   ALA A 154      11.362  -3.870 -20.771  1.00 89.20           C  
ATOM   1282  CB  ALA A 154       9.215  -2.861 -21.689  1.00 89.20           C  
ATOM   1283  O   ALA A 154      12.379  -3.912 -21.466  1.00 89.20           O  
ATOM   1284  N   LEU A 155      11.405  -3.634 -19.455  1.00 88.04           N  
ATOM   1285  CA  LEU A 155      12.647  -3.490 -18.692  1.00 88.04           C  
ATOM   1286  C   LEU A 155      13.474  -4.771 -18.718  1.00 88.04           C  
ATOM   1287  CB  LEU A 155      12.326  -3.114 -17.236  1.00 88.04           C  
ATOM   1288  O   LEU A 155      14.671  -4.721 -18.997  1.00 88.04           O  
ATOM   1289  CG  LEU A 155      12.073  -1.616 -17.044  1.00 88.04           C  
ATOM   1290  CD1 LEU A 155      11.466  -1.357 -15.676  1.00 88.04           C  
ATOM   1291  CD2 LEU A 155      13.375  -0.810 -17.128  1.00 88.04           C  
ATOM   1292  N   GLU A 156      12.850  -5.922 -18.467  1.00 87.02           N  
ATOM   1293  CA  GLU A 156      13.559  -7.198 -18.431  1.00 87.02           C  
ATOM   1294  C   GLU A 156      14.139  -7.579 -19.797  1.00 87.02           C  
ATOM   1295  CB  GLU A 156      12.660  -8.296 -17.837  1.00 87.02           C  
ATOM   1296  O   GLU A 156      15.269  -8.059 -19.857  1.00 87.02           O  
ATOM   1297  CG  GLU A 156      13.471  -9.581 -17.586  1.00 87.02           C  
ATOM   1298  CD  GLU A 156      12.819 -10.554 -16.592  1.00 87.02           C  
ATOM   1299  OE1 GLU A 156      13.601 -11.190 -15.825  1.00 87.02           O  
ATOM   1300  OE2 GLU A 156      11.576 -10.648 -16.578  1.00 87.02           O  
ATOM   1301  N   GLN A 157      13.420  -7.308 -20.889  1.00 84.63           N  
ATOM   1302  CA  GLN A 157      13.893  -7.585 -22.247  1.00 84.63           C  
ATOM   1303  C   GLN A 157      14.997  -6.627 -22.710  1.00 84.63           C  
ATOM   1304  CB  GLN A 157      12.715  -7.523 -23.227  1.00 84.63           C  
ATOM   1305  O   GLN A 157      15.956  -7.073 -23.338  1.00 84.63           O  
ATOM   1306  CG  GLN A 157      11.768  -8.723 -23.086  1.00 84.63           C  
ATOM   1307  CD  GLN A 157      10.560  -8.623 -24.013  1.00 84.63           C  
ATOM   1308  NE2 GLN A 157       9.678  -9.597 -23.997  1.00 84.63           N  
ATOM   1309  OE1 GLN A 157      10.374  -7.680 -24.765  1.00 84.63           O  
ATOM   1310  N   LYS A 158      14.866  -5.320 -22.439  1.00 81.15           N  
ATOM   1311  CA  LYS A 158      15.794  -4.300 -22.964  1.00 81.15           C  
ATOM   1312  C   LYS A 158      17.038  -4.119 -22.101  1.00 81.15           C  
ATOM   1313  CB  LYS A 158      15.077  -2.952 -23.131  1.00 81.15           C  
ATOM   1314  O   LYS A 158      18.130  -3.952 -22.639  1.00 81.15           O  
ATOM   1315  CG  LYS A 158      14.020  -2.965 -24.247  1.00 81.15           C  
ATOM   1316  CD  LYS A 158      13.393  -1.571 -24.408  1.00 81.15           C  
ATOM   1317  CE  LYS A 158      12.332  -1.569 -25.518  1.00 81.15           C  
ATOM   1318  NZ  LYS A 158      11.762  -0.211 -25.749  1.00 81.15           N  
ATOM   1319  N   PHE A 159      16.870  -4.123 -20.782  1.00 77.94           N  
ATOM   1320  CA  PHE A 159      17.928  -3.764 -19.839  1.00 77.94           C  
ATOM   1321  C   PHE A 159      18.262  -4.897 -18.878  1.00 77.94           C  
ATOM   1322  CB  PHE A 159      17.531  -2.487 -19.090  1.00 77.94           C  
ATOM   1323  O   PHE A 159      19.397  -4.975 -18.447  1.00 77.94           O  
ATOM   1324  CG  PHE A 159      17.113  -1.350 -20.006  1.00 77.94           C  
ATOM   1325  CD1 PHE A 159      18.052  -0.724 -20.843  1.00 77.94           C  
ATOM   1326  CD2 PHE A 159      15.769  -0.949 -20.060  1.00 77.94           C  
ATOM   1327  CE1 PHE A 159      17.657   0.325 -21.692  1.00 77.94           C  
ATOM   1328  CE2 PHE A 159      15.368   0.105 -20.900  1.00 77.94           C  
ATOM   1329  CZ  PHE A 159      16.316   0.747 -21.715  1.00 77.94           C  
ATOM   1330  N   GLY A 160      17.321  -5.799 -18.597  1.00 77.45           N  
ATOM   1331  CA  GLY A 160      17.446  -6.813 -17.556  1.00 77.45           C  
ATOM   1332  C   GLY A 160      17.023  -6.251 -16.199  1.00 77.45           C  
ATOM   1333  O   GLY A 160      17.613  -5.313 -15.679  1.00 77.45           O  
ATOM   1334  N   MET A 161      15.969  -6.823 -15.618  1.00 83.46           N  
ATOM   1335  CA  MET A 161      15.361  -6.303 -14.392  1.00 83.46           C  
ATOM   1336  C   MET A 161      16.141  -6.756 -13.147  1.00 83.46           C  
ATOM   1337  CB  MET A 161      13.886  -6.740 -14.366  1.00 83.46           C  
ATOM   1338  O   MET A 161      16.239  -7.967 -12.892  1.00 83.46           O  
ATOM   1339  CG  MET A 161      13.107  -6.131 -13.203  1.00 83.46           C  
ATOM   1340  SD  MET A 161      12.920  -4.334 -13.292  1.00 83.46           S  
ATOM   1341  CE  MET A 161      12.320  -4.095 -11.604  1.00 83.46           C  
ATOM   1342  N   GLU A 162      16.649  -5.798 -12.362  1.00 84.48           N  
ATOM   1343  CA  GLU A 162      17.221  -6.027 -11.028  1.00 84.48           C  
ATOM   1344  C   GLU A 162      16.193  -5.616  -9.964  1.00 84.48           C  
ATOM   1345  CB  GLU A 162      18.582  -5.316 -10.833  1.00 84.48           C  
ATOM   1346  O   GLU A 162      15.839  -4.446  -9.821  1.00 84.48           O  
ATOM   1347  CG  GLU A 162      19.710  -5.941 -11.688  1.00 84.48           C  
ATOM   1348  CD  GLU A 162      21.152  -5.503 -11.329  1.00 84.48           C  
ATOM   1349  OE1 GLU A 162      22.062  -5.582 -12.202  1.00 84.48           O  
ATOM   1350  OE2 GLU A 162      21.409  -5.202 -10.145  1.00 84.48           O  
ATOM   1351  N   TYR A 163      15.694  -6.594  -9.206  1.00 83.90           N  
ATOM   1352  CA  TYR A 163      14.752  -6.329  -8.123  1.00 83.90           C  
ATOM   1353  C   TYR A 163      15.535  -5.906  -6.888  1.00 83.90           C  
ATOM   1354  CB  TYR A 163      13.868  -7.547  -7.848  1.00 83.90           C  
ATOM   1355  O   TYR A 163      16.436  -6.620  -6.440  1.00 83.90           O  
ATOM   1356  CG  TYR A 163      12.858  -7.817  -8.945  1.00 83.90           C  
ATOM   1357  CD1 TYR A 163      11.583  -7.218  -8.899  1.00 83.90           C  
ATOM   1358  CD2 TYR A 163      13.205  -8.644 -10.028  1.00 83.90           C  
ATOM   1359  CE1 TYR A 163      10.639  -7.487  -9.908  1.00 83.90           C  
ATOM   1360  CE2 TYR A 163      12.261  -8.927 -11.034  1.00 83.90           C  
ATOM   1361  OH  TYR A 163      10.073  -8.632 -11.943  1.00 83.90           O  
ATOM   1362  CZ  TYR A 163      10.975  -8.353 -10.970  1.00 83.90           C  
ATOM   1363  N   LYS A 164      15.186  -4.751  -6.324  1.00 84.02           N  
ATOM   1364  CA  LYS A 164      15.799  -4.242  -5.101  1.00 84.02           C  
ATOM   1365  C   LYS A 164      14.713  -4.041  -4.064  1.00 84.02           C  
ATOM   1366  CB  LYS A 164      16.587  -2.961  -5.405  1.00 84.02           C  
ATOM   1367  O   LYS A 164      13.829  -3.210  -4.236  1.00 84.02           O  
ATOM   1368  CG  LYS A 164      17.302  -2.429  -4.153  1.00 84.02           C  
ATOM   1369  CD  LYS A 164      18.142  -1.195  -4.495  1.00 84.02           C  
ATOM   1370  CE  LYS A 164      18.799  -0.615  -3.241  1.00 84.02           C  
ATOM   1371  NZ  LYS A 164      19.543   0.630  -3.553  1.00 84.02           N  
ATOM   1372  N   CYS A 165      14.806  -4.793  -2.976  1.00 82.94           N  
ATOM   1373  CA  CYS A 165      14.024  -4.518  -1.782  1.00 82.94           C  
ATOM   1374  C   CYS A 165      14.951  -3.864  -0.761  1.00 82.94           C  
ATOM   1375  CB  CYS A 165      13.403  -5.819  -1.276  1.00 82.94           C  
ATOM   1376  O   CYS A 165      15.957  -4.462  -0.383  1.00 82.94           O  
ATOM   1377  SG  CYS A 165      12.062  -5.429  -0.130  1.00 82.94           S  
ATOM   1378  N   ASP A 166      14.638  -2.640  -0.340  1.00 84.65           N  
ATOM   1379  CA  ASP A 166      15.366  -1.994   0.752  1.00 84.65           C  
ATOM   1380  C   ASP A 166      15.094  -2.773   2.049  1.00 84.65           C  
ATOM   1381  CB  ASP A 166      14.971  -0.506   0.840  1.00 84.65           C  
ATOM   1382  O   ASP A 166      13.945  -2.892   2.481  1.00 84.65           O  
ATOM   1383  CG  ASP A 166      15.814   0.306   1.836  1.00 84.65           C  
ATOM   1384  OD1 ASP A 166      16.421  -0.305   2.749  1.00 84.65           O  
ATOM   1385  OD2 ASP A 166      15.855   1.550   1.698  1.00 84.65           O  
ATOM   1386  N   SER A 167      16.147  -3.338   2.647  1.00 87.20           N  
ATOM   1387  CA  SER A 167      16.043  -4.126   3.878  1.00 87.20           C  
ATOM   1388  C   SER A 167      15.446  -3.312   5.022  1.00 87.20           C  
ATOM   1389  CB  SER A 167      17.419  -4.637   4.318  1.00 87.20           C  
ATOM   1390  O   SER A 167      14.701  -3.864   5.822  1.00 87.20           O  
ATOM   1391  OG  SER A 167      18.051  -5.356   3.276  1.00 87.20           O  
ATOM   1392  N   THR A 168      15.727  -2.006   5.088  1.00 92.05           N  
ATOM   1393  CA  THR A 168      15.184  -1.141   6.146  1.00 92.05           C  
ATOM   1394  C   THR A 168      13.670  -1.010   6.020  1.00 92.05           C  
ATOM   1395  CB  THR A 168      15.845   0.248   6.162  1.00 92.05           C  
ATOM   1396  O   THR A 168      12.944  -1.263   6.977  1.00 92.05           O  
ATOM   1397  CG2 THR A 168      17.345   0.160   6.433  1.00 92.05           C  
ATOM   1398  OG1 THR A 168      15.669   0.959   4.954  1.00 92.05           O  
ATOM   1399  N   LEU A 169      13.182  -0.724   4.812  1.00 92.07           N  
ATOM   1400  CA  LEU A 169      11.757  -0.621   4.508  1.00 92.07           C  
ATOM   1401  C   LEU A 169      11.031  -1.957   4.740  1.00 92.07           C  
ATOM   1402  CB  LEU A 169      11.644  -0.146   3.051  1.00 92.07           C  
ATOM   1403  O   LEU A 169       9.922  -1.975   5.271  1.00 92.07           O  
ATOM   1404  CG  LEU A 169      10.244   0.347   2.654  1.00 92.07           C  
ATOM   1405  CD1 LEU A 169       9.938   1.742   3.192  1.00 92.07           C  
ATOM   1406  CD2 LEU A 169      10.174   0.418   1.132  1.00 92.07           C  
ATOM   1407  N   LEU A 170      11.674  -3.079   4.396  1.00 90.98           N  
ATOM   1408  CA  LEU A 170      11.133  -4.414   4.647  1.00 90.98           C  
ATOM   1409  C   LEU A 170      11.021  -4.708   6.148  1.00 90.98           C  
ATOM   1410  CB  LEU A 170      12.011  -5.467   3.947  1.00 90.98           C  
ATOM   1411  O   LEU A 170       9.982  -5.187   6.589  1.00 90.98           O  
ATOM   1412  CG  LEU A 170      11.363  -6.864   3.950  1.00 90.98           C  
ATOM   1413  CD1 LEU A 170      10.297  -6.991   2.865  1.00 90.98           C  
ATOM   1414  CD2 LEU A 170      12.409  -7.951   3.718  1.00 90.98           C  
ATOM   1415  N   VAL A 171      12.058  -4.406   6.935  1.00 93.38           N  
ATOM   1416  CA  VAL A 171      12.048  -4.607   8.394  1.00 93.38           C  
ATOM   1417  C   VAL A 171      10.943  -3.777   9.043  1.00 93.38           C  
ATOM   1418  CB  VAL A 171      13.427  -4.290   9.006  1.00 93.38           C  
ATOM   1419  O   VAL A 171      10.191  -4.312   9.852  1.00 93.38           O  
ATOM   1420  CG1 VAL A 171      13.401  -4.196  10.537  1.00 93.38           C  
ATOM   1421  CG2 VAL A 171      14.433  -5.394   8.647  1.00 93.38           C  
ATOM   1422  N   VAL A 172      10.783  -2.510   8.648  1.00 94.85           N  
ATOM   1423  CA  VAL A 172       9.709  -1.646   9.166  1.00 94.85           C  
ATOM   1424  C   VAL A 172       8.328  -2.191   8.783  1.00 94.85           C  
ATOM   1425  CB  VAL A 172       9.902  -0.192   8.690  1.00 94.85           C  
ATOM   1426  O   VAL A 172       7.435  -2.251   9.628  1.00 94.85           O  
ATOM   1427  CG1 VAL A 172       8.766   0.728   9.151  1.00 94.85           C  
ATOM   1428  CG2 VAL A 172      11.195   0.412   9.256  1.00 94.85           C  
ATOM   1429  N   TYR A 173       8.144  -2.659   7.544  1.00 94.04           N  
ATOM   1430  CA  TYR A 173       6.880  -3.268   7.114  1.00 94.04           C  
ATOM   1431  C   TYR A 173       6.571  -4.580   7.855  1.00 94.04           C  
ATOM   1432  CB  TYR A 173       6.888  -3.465   5.591  1.00 94.04           C  
ATOM   1433  O   TYR A 173       5.431  -4.797   8.265  1.00 94.04           O  
ATOM   1434  CG  TYR A 173       5.587  -4.035   5.053  1.00 94.04           C  
ATOM   1435  CD1 TYR A 173       5.520  -5.376   4.630  1.00 94.04           C  
ATOM   1436  CD2 TYR A 173       4.430  -3.233   5.005  1.00 94.04           C  
ATOM   1437  CE1 TYR A 173       4.297  -5.908   4.175  1.00 94.04           C  
ATOM   1438  CE2 TYR A 173       3.196  -3.777   4.606  1.00 94.04           C  
ATOM   1439  OH  TYR A 173       1.925  -5.684   3.900  1.00 94.04           O  
ATOM   1440  CZ  TYR A 173       3.124  -5.125   4.206  1.00 94.04           C  
ATOM   1441  N   LEU A 174       7.576  -5.431   8.085  1.00 94.23           N  
ATOM   1442  CA  LEU A 174       7.429  -6.667   8.860  1.00 94.23           C  
ATOM   1443  C   LEU A 174       7.124  -6.382  10.336  1.00 94.23           C  
ATOM   1444  CB  LEU A 174       8.699  -7.525   8.725  1.00 94.23           C  
ATOM   1445  O   LEU A 174       6.251  -7.031  10.904  1.00 94.23           O  
ATOM   1446  CG  LEU A 174       8.892  -8.181   7.346  1.00 94.23           C  
ATOM   1447  CD1 LEU A 174      10.266  -8.852   7.293  1.00 94.23           C  
ATOM   1448  CD2 LEU A 174       7.832  -9.244   7.049  1.00 94.23           C  
ATOM   1449  N   ALA A 175       7.774  -5.382  10.937  1.00 94.76           N  
ATOM   1450  CA  ALA A 175       7.469  -4.937  12.294  1.00 94.76           C  
ATOM   1451  C   ALA A 175       6.024  -4.422  12.399  1.00 94.76           C  
ATOM   1452  CB  ALA A 175       8.487  -3.868  12.707  1.00 94.76           C  
ATOM   1453  O   ALA A 175       5.298  -4.810  13.312  1.00 94.76           O  
ATOM   1454  N   LYS A 176       5.565  -3.631  11.417  1.00 94.93           N  
ATOM   1455  CA  LYS A 176       4.161  -3.202  11.327  1.00 94.93           C  
ATOM   1456  C   LYS A 176       3.213  -4.396  11.243  1.00 94.93           C  
ATOM   1457  CB  LYS A 176       3.967  -2.272  10.120  1.00 94.93           C  
ATOM   1458  O   LYS A 176       2.212  -4.418  11.947  1.00 94.93           O  
ATOM   1459  CG  LYS A 176       2.528  -1.719  10.043  1.00 94.93           C  
ATOM   1460  CD  LYS A 176       2.167  -1.149   8.665  1.00 94.93           C  
ATOM   1461  CE  LYS A 176       2.206  -2.182   7.526  1.00 94.93           C  
ATOM   1462  NZ  LYS A 176       1.205  -3.250   7.700  1.00 94.93           N  
ATOM   1463  N   LEU A 177       3.497  -5.369  10.376  1.00 93.55           N  
ATOM   1464  CA  LEU A 177       2.674  -6.574  10.240  1.00 93.55           C  
ATOM   1465  C   LEU A 177       2.615  -7.379  11.539  1.00 93.55           C  
ATOM   1466  CB  LEU A 177       3.220  -7.461   9.110  1.00 93.55           C  
ATOM   1467  O   LEU A 177       1.545  -7.866  11.895  1.00 93.55           O  
ATOM   1468  CG  LEU A 177       2.779  -7.056   7.697  1.00 93.55           C  
ATOM   1469  CD1 LEU A 177       3.508  -7.954   6.698  1.00 93.55           C  
ATOM   1470  CD2 LEU A 177       1.274  -7.249   7.497  1.00 93.55           C  
ATOM   1471  N   TRP A 178       3.732  -7.494  12.255  1.00 92.77           N  
ATOM   1472  CA  TRP A 178       3.776  -8.180  13.542  1.00 92.77           C  
ATOM   1473  C   TRP A 178       2.883  -7.487  14.579  1.00 92.77           C  
ATOM   1474  CB  TRP A 178       5.230  -8.299  14.002  1.00 92.77           C  
ATOM   1475  O   TRP A 178       1.993  -8.132  15.128  1.00 92.77           O  
ATOM   1476  CG  TRP A 178       5.384  -8.943  15.339  1.00 92.77           C  
ATOM   1477  CD1 TRP A 178       5.177 -10.251  15.613  1.00 92.77           C  
ATOM   1478  CD2 TRP A 178       5.689  -8.308  16.617  1.00 92.77           C  
ATOM   1479  CE2 TRP A 178       5.642  -9.304  17.636  1.00 92.77           C  
ATOM   1480  CE3 TRP A 178       5.981  -6.987  17.019  1.00 92.77           C  
ATOM   1481  NE1 TRP A 178       5.335 -10.469  16.968  1.00 92.77           N  
ATOM   1482  CH2 TRP A 178       6.139  -7.680  19.357  1.00 92.77           C  
ATOM   1483  CZ2 TRP A 178       5.865  -9.008  18.987  1.00 92.77           C  
ATOM   1484  CZ3 TRP A 178       6.197  -6.674  18.375  1.00 92.77           C  
ATOM   1485  N   ILE A 179       3.026  -6.168  14.760  1.00 92.11           N  
ATOM   1486  CA  ILE A 179       2.179  -5.385  15.681  1.00 92.11           C  
ATOM   1487  C   ILE A 179       0.703  -5.466  15.272  1.00 92.11           C  
ATOM   1488  CB  ILE A 179       2.658  -3.916  15.747  1.00 92.11           C  
ATOM   1489  O   ILE A 179      -0.168  -5.657  16.118  1.00 92.11           O  
ATOM   1490  CG1 ILE A 179       4.083  -3.839  16.338  1.00 92.11           C  
ATOM   1491  CG2 ILE A 179       1.704  -3.057  16.598  1.00 92.11           C  
ATOM   1492  CD1 ILE A 179       4.710  -2.443  16.282  1.00 92.11           C  
ATOM   1493  N   LEU A 180       0.411  -5.363  13.971  1.00 92.06           N  
ATOM   1494  CA  LEU A 180      -0.949  -5.493  13.454  1.00 92.06           C  
ATOM   1495  C   LEU A 180      -1.536  -6.876  13.760  1.00 92.06           C  
ATOM   1496  CB  LEU A 180      -0.942  -5.213  11.940  1.00 92.06           C  
ATOM   1497  O   LEU A 180      -2.709  -6.970  14.092  1.00 92.06           O  
ATOM   1498  CG  LEU A 180      -2.327  -5.333  11.279  1.00 92.06           C  
ATOM   1499  CD1 LEU A 180      -3.271  -4.220  11.722  1.00 92.06           C  
ATOM   1500  CD2 LEU A 180      -2.196  -5.256   9.763  1.00 92.06           C  
ATOM   1501  N   THR A 181      -0.740  -7.941  13.663  1.00 90.18           N  
ATOM   1502  CA  THR A 181      -1.203  -9.307  13.947  1.00 90.18           C  
ATOM   1503  C   THR A 181      -1.550  -9.472  15.422  1.00 90.18           C  
ATOM   1504  CB  THR A 181      -0.162 -10.353  13.529  1.00 90.18           C  
ATOM   1505  O   THR A 181      -2.616  -9.996  15.723  1.00 90.18           O  
ATOM   1506  CG2 THR A 181      -0.686 -11.781  13.672  1.00 90.18           C  
ATOM   1507  OG1 THR A 181       0.176 -10.182  12.169  1.00 90.18           O  
ATOM   1508  N   VAL A 182      -0.703  -8.964  16.325  1.00 87.31           N  
ATOM   1509  CA  VAL A 182      -0.979  -8.953  17.773  1.00 87.31           C  
ATOM   1510  C   VAL A 182      -2.275  -8.190  18.066  1.00 87.31           C  
ATOM   1511  CB  VAL A 182       0.212  -8.353  18.548  1.00 87.31           C  
ATOM   1512  O   VAL A 182      -3.145  -8.696  18.765  1.00 87.31           O  
ATOM   1513  CG1 VAL A 182      -0.074  -8.213  20.047  1.00 87.31           C  
ATOM   1514  CG2 VAL A 182       1.464  -9.232  18.398  1.00 87.31           C  
ATOM   1515  N   MET A 183      -2.455  -7.019  17.449  1.00 86.52           N  
ATOM   1516  CA  MET A 183      -3.683  -6.231  17.584  1.00 86.52           C  
ATOM   1517  C   MET A 183      -4.917  -6.960  17.030  1.00 86.52           C  
ATOM   1518  CB  MET A 183      -3.476  -4.899  16.854  1.00 86.52           C  
ATOM   1519  O   MET A 183      -5.997  -6.883  17.599  1.00 86.52           O  
ATOM   1520  CG  MET A 183      -4.632  -3.911  17.056  1.00 86.52           C  
ATOM   1521  SD  MET A 183      -4.542  -2.484  15.941  1.00 86.52           S  
ATOM   1522  CE  MET A 183      -5.260  -3.248  14.467  1.00 86.52           C  
ATOM   1523  N   LEU A 184      -4.801  -7.653  15.897  1.00 87.51           N  
ATOM   1524  CA  LEU A 184      -5.927  -8.386  15.316  1.00 87.51           C  
ATOM   1525  C   LEU A 184      -6.325  -9.600  16.165  1.00 87.51           C  
ATOM   1526  CB  LEU A 184      -5.585  -8.798  13.875  1.00 87.51           C  
ATOM   1527  O   LEU A 184      -7.515  -9.902  16.239  1.00 87.51           O  
ATOM   1528  CG  LEU A 184      -5.629  -7.649  12.851  1.00 87.51           C  
ATOM   1529  CD1 LEU A 184      -5.124  -8.167  11.502  1.00 87.51           C  
ATOM   1530  CD2 LEU A 184      -7.033  -7.084  12.629  1.00 87.51           C  
ATOM   1531  N   ASP A 185      -5.361 -10.262  16.807  1.00 84.89           N  
ATOM   1532  CA  ASP A 185      -5.622 -11.382  17.714  1.00 84.89           C  
ATOM   1533  C   ASP A 185      -6.403 -10.917  18.952  1.00 84.89           C  
ATOM   1534  CB  ASP A 185      -4.293 -12.066  18.076  1.00 84.89           C  
ATOM   1535  O   ASP A 185      -7.434 -11.502  19.285  1.00 84.89           O  
ATOM   1536  CG  ASP A 185      -4.478 -13.457  18.698  1.00 84.89           C  
ATOM   1537  OD1 ASP A 185      -5.387 -14.194  18.249  1.00 84.89           O  
ATOM   1538  OD2 ASP A 185      -3.662 -13.819  19.571  1.00 84.89           O  
ATOM   1539  N   SER A 186      -6.028  -9.782  19.556  1.00 79.80           N  
ATOM   1540  CA  SER A 186      -6.762  -9.235  20.708  1.00 79.80           C  
ATOM   1541  C   SER A 186      -8.193  -8.799  20.360  1.00 79.80           C  
ATOM   1542  CB  SER A 186      -5.975  -8.095  21.359  1.00 79.80           C  
ATOM   1543  O   SER A 186      -9.128  -8.968  21.151  1.00 79.80           O  
ATOM   1544  OG  SER A 186      -5.998  -6.887  20.621  1.00 79.80           O  
ATOM   1545  N   LEU A 187      -8.410  -8.303  19.136  1.00 78.82           N  
ATOM   1546  CA  LEU A 187      -9.737  -7.941  18.627  1.00 78.82           C  
ATOM   1547  C   LEU A 187     -10.629  -9.160  18.350  1.00 78.82           C  
ATOM   1548  CB  LEU A 187      -9.575  -7.102  17.347  1.00 78.82           C  
ATOM   1549  O   LEU A 187     -11.856  -9.048  18.435  1.00 78.82           O  
ATOM   1550  CG  LEU A 187      -8.963  -5.704  17.557  1.00 78.82           C  
ATOM   1551  CD1 LEU A 187      -8.697  -5.046  16.200  1.00 78.82           C  
ATOM   1552  CD2 LEU A 187      -9.895  -4.783  18.320  1.00 78.82           C  
ATOM   1553  N   TRP A 188     -10.046 -10.313  18.014  1.00 75.86           N  
ATOM   1554  CA  TRP A 188     -10.791 -11.506  17.603  1.00 75.86           C  
ATOM   1555  C   TRP A 188     -11.698 -12.053  18.713  1.00 75.86           C  
ATOM   1556  CB  TRP A 188      -9.798 -12.572  17.133  1.00 75.86           C  
ATOM   1557  O   TRP A 188     -12.816 -12.499  18.447  1.00 75.86           O  
ATOM   1558  CG  TRP A 188     -10.442 -13.784  16.541  1.00 75.86           C  
ATOM   1559  CD1 TRP A 188     -10.620 -14.964  17.173  1.00 75.86           C  
ATOM   1560  CD2 TRP A 188     -11.008 -13.950  15.208  1.00 75.86           C  
ATOM   1561  CE2 TRP A 188     -11.520 -15.277  15.100  1.00 75.86           C  
ATOM   1562  CE3 TRP A 188     -11.134 -13.114  14.078  1.00 75.86           C  
ATOM   1563  NE1 TRP A 188     -11.262 -15.848  16.329  1.00 75.86           N  
ATOM   1564  CH2 TRP A 188     -12.224 -14.897  12.813  1.00 75.86           C  
ATOM   1565  CZ2 TRP A 188     -12.122 -15.753  13.924  1.00 75.86           C  
ATOM   1566  CZ3 TRP A 188     -11.732 -13.581  12.892  1.00 75.86           C  
ATOM   1567  N   TYR A 189     -11.265 -11.958  19.972  1.00 72.38           N  
ATOM   1568  CA  TYR A 189     -11.990 -12.507  21.122  1.00 72.38           C  
ATOM   1569  C   TYR A 189     -13.196 -11.668  21.576  1.00 72.38           C  
ATOM   1570  CB  TYR A 189     -10.999 -12.767  22.264  1.00 72.38           C  
ATOM   1571  O   TYR A 189     -13.922 -12.074  22.485  1.00 72.38           O  
ATOM   1572  CG  TYR A 189      -9.936 -13.780  21.890  1.00 72.38           C  
ATOM   1573  CD1 TYR A 189     -10.253 -15.154  21.852  1.00 72.38           C  
ATOM   1574  CD2 TYR A 189      -8.649 -13.347  21.524  1.00 72.38           C  
ATOM   1575  CE1 TYR A 189      -9.282 -16.089  21.438  1.00 72.38           C  
ATOM   1576  CE2 TYR A 189      -7.685 -14.275  21.094  1.00 72.38           C  
ATOM   1577  OH  TYR A 189      -7.076 -16.533  20.594  1.00 72.38           O  
ATOM   1578  CZ  TYR A 189      -7.999 -15.647  21.047  1.00 72.38           C  
ATOM   1579  N   LYS A 190     -13.460 -10.515  20.947  1.00 68.60           N  
ATOM   1580  CA  LYS A 190     -14.510  -9.575  21.368  1.00 68.60           C  
ATOM   1581  C   LYS A 190     -15.551  -9.372  20.236  1.00 68.60           C  
ATOM   1582  CB  LYS A 190     -13.822  -8.292  21.843  1.00 68.60           C  
ATOM   1583  O   LYS A 190     -15.405  -8.500  19.385  1.00 68.60           O  
ATOM   1584  CG  LYS A 190     -12.908  -8.428  23.075  1.00 68.60           C  
ATOM   1585  CD  LYS A 190     -12.325  -7.069  23.525  1.00 68.60           C  
ATOM   1586  CE  LYS A 190     -11.408  -7.265  24.747  1.00 68.60           C  
ATOM   1587  NZ  LYS A 190     -10.746  -6.014  25.215  1.00 68.60           N  
ATOM   1588  N   PRO A 191     -16.639 -10.164  20.185  1.00 53.69           N  
ATOM   1589  CA  PRO A 191     -17.237 -10.578  18.907  1.00 53.69           C  
ATOM   1590  C   PRO A 191     -18.087  -9.544  18.140  1.00 53.69           C  
ATOM   1591  CB  PRO A 191     -18.034 -11.851  19.230  1.00 53.69           C  
ATOM   1592  O   PRO A 191     -18.020  -9.509  16.913  1.00 53.69           O  
ATOM   1593  CG  PRO A 191     -18.297 -11.769  20.733  1.00 53.69           C  
ATOM   1594  CD  PRO A 191     -17.061 -11.053  21.254  1.00 53.69           C  
ATOM   1595  N   TYR A 192     -18.910  -8.711  18.786  1.00 49.95           N  
ATOM   1596  CA  TYR A 192     -19.985  -8.016  18.045  1.00 49.95           C  
ATOM   1597  C   TYR A 192     -19.641  -6.608  17.547  1.00 49.95           C  
ATOM   1598  CB  TYR A 192     -21.291  -8.061  18.843  1.00 49.95           C  
ATOM   1599  O   TYR A 192     -19.921  -6.288  16.392  1.00 49.95           O  
ATOM   1600  CG  TYR A 192     -21.950  -9.426  18.783  1.00 49.95           C  
ATOM   1601  CD1 TYR A 192     -22.681  -9.794  17.636  1.00 49.95           C  
ATOM   1602  CD2 TYR A 192     -21.806 -10.339  19.845  1.00 49.95           C  
ATOM   1603  CE1 TYR A 192     -23.273 -11.069  17.553  1.00 49.95           C  
ATOM   1604  CE2 TYR A 192     -22.389 -11.618  19.763  1.00 49.95           C  
ATOM   1605  OH  TYR A 192     -23.703 -13.210  18.531  1.00 49.95           O  
ATOM   1606  CZ  TYR A 192     -23.127 -11.983  18.616  1.00 49.95           C  
ATOM   1607  N   PHE A 193     -19.014  -5.763  18.370  1.00 52.27           N  
ATOM   1608  CA  PHE A 193     -18.653  -4.400  17.949  1.00 52.27           C  
ATOM   1609  C   PHE A 193     -17.313  -4.365  17.201  1.00 52.27           C  
ATOM   1610  CB  PHE A 193     -18.674  -3.459  19.162  1.00 52.27           C  
ATOM   1611  O   PHE A 193     -17.115  -3.562  16.289  1.00 52.27           O  
ATOM   1612  CG  PHE A 193     -19.108  -2.049  18.810  1.00 52.27           C  
ATOM   1613  CD1 PHE A 193     -18.156  -1.054  18.518  1.00 52.27           C  
ATOM   1614  CD2 PHE A 193     -20.480  -1.733  18.771  1.00 52.27           C  
ATOM   1615  CE1 PHE A 193     -18.575   0.252  18.205  1.00 52.27           C  
ATOM   1616  CE2 PHE A 193     -20.899  -0.428  18.457  1.00 52.27           C  
ATOM   1617  CZ  PHE A 193     -19.945   0.566  18.179  1.00 52.27           C  
ATOM   1618  N   LEU A 194     -16.404  -5.288  17.529  1.00 64.11           N  
ATOM   1619  CA  LEU A 194     -15.044  -5.266  16.995  1.00 64.11           C  
ATOM   1620  C   LEU A 194     -14.915  -6.010  15.668  1.00 64.11           C  
ATOM   1621  CB  LEU A 194     -14.037  -5.707  18.068  1.00 64.11           C  
ATOM   1622  O   LEU A 194     -13.944  -5.770  14.969  1.00 64.11           O  
ATOM   1623  CG  LEU A 194     -14.065  -4.725  19.262  1.00 64.11           C  
ATOM   1624  CD1 LEU A 194     -14.122  -5.417  20.604  1.00 64.11           C  
ATOM   1625  CD2 LEU A 194     -12.870  -3.790  19.295  1.00 64.11           C  
ATOM   1626  N   SER A 195     -15.913  -6.786  15.224  1.00 74.18           N  
ATOM   1627  CA  SER A 195     -15.860  -7.455  13.912  1.00 74.18           C  
ATOM   1628  C   SER A 195     -15.751  -6.469  12.736  1.00 74.18           C  
ATOM   1629  CB  SER A 195     -17.084  -8.359  13.732  1.00 74.18           C  
ATOM   1630  O   SER A 195     -15.006  -6.709  11.788  1.00 74.18           O  
ATOM   1631  OG  SER A 195     -16.998  -9.057  12.505  1.00 74.18           O  
ATOM   1632  N   SER A 196     -16.427  -5.316  12.797  1.00 76.66           N  
ATOM   1633  CA  SER A 196     -16.298  -4.295  11.741  1.00 76.66           C  
ATOM   1634  C   SER A 196     -14.976  -3.542  11.801  1.00 76.66           C  
ATOM   1635  CB  SER A 196     -17.429  -3.290  11.831  1.00 76.66           C  
ATOM   1636  O   SER A 196     -14.414  -3.221  10.758  1.00 76.66           O  
ATOM   1637  OG  SER A 196     -18.642  -3.972  11.596  1.00 76.66           O  
ATOM   1638  N   ILE A 197     -14.462  -3.295  13.008  1.00 80.76           N  
ATOM   1639  CA  ILE A 197     -13.141  -2.690  13.215  1.00 80.76           C  
ATOM   1640  C   ILE A 197     -12.056  -3.657  12.721  1.00 80.76           C  
ATOM   1641  CB  ILE A 197     -12.971  -2.298  14.702  1.00 80.76           C  
ATOM   1642  O   ILE A 197     -11.170  -3.264  11.970  1.00 80.76           O  
ATOM   1643  CG1 ILE A 197     -13.984  -1.185  15.067  1.00 80.76           C  
ATOM   1644  CG2 ILE A 197     -11.529  -1.847  14.987  1.00 80.76           C  
ATOM   1645  CD1 ILE A 197     -14.035  -0.839  16.561  1.00 80.76           C  
ATOM   1646  N   PHE A 198     -12.176  -4.939  13.052  1.00 84.61           N  
ATOM   1647  CA  PHE A 198     -11.329  -6.016  12.555  1.00 84.61           C  
ATOM   1648  C   PHE A 198     -11.348  -6.066  11.024  1.00 84.61           C  
ATOM   1649  CB  PHE A 198     -11.814  -7.335  13.173  1.00 84.61           C  
ATOM   1650  O   PHE A 198     -10.298  -6.010  10.387  1.00 84.61           O  
ATOM   1651  CG  PHE A 198     -11.001  -8.537  12.754  1.00 84.61           C  
ATOM   1652  CD1 PHE A 198     -11.295  -9.216  11.555  1.00 84.61           C  
ATOM   1653  CD2 PHE A 198      -9.941  -8.975  13.566  1.00 84.61           C  
ATOM   1654  CE1 PHE A 198     -10.510 -10.313  11.159  1.00 84.61           C  
ATOM   1655  CE2 PHE A 198      -9.167 -10.077  13.174  1.00 84.61           C  
ATOM   1656  CZ  PHE A 198      -9.440 -10.737  11.965  1.00 84.61           C  
ATOM   1657  N   LEU A 199     -12.540  -6.086  10.415  1.00 85.97           N  
ATOM   1658  CA  LEU A 199     -12.688  -6.069   8.960  1.00 85.97           C  
ATOM   1659  C   LEU A 199     -12.047  -4.817   8.342  1.00 85.97           C  
ATOM   1660  CB  LEU A 199     -14.182  -6.160   8.606  1.00 85.97           C  
ATOM   1661  O   LEU A 199     -11.376  -4.921   7.317  1.00 85.97           O  
ATOM   1662  CG  LEU A 199     -14.432  -6.302   7.094  1.00 85.97           C  
ATOM   1663  CD1 LEU A 199     -14.153  -7.724   6.600  1.00 85.97           C  
ATOM   1664  CD2 LEU A 199     -15.877  -5.953   6.753  1.00 85.97           C  
ATOM   1665  N   TYR A 200     -12.225  -3.650   8.962  1.00 88.02           N  
ATOM   1666  CA  TYR A 200     -11.584  -2.405   8.547  1.00 88.02           C  
ATOM   1667  C   TYR A 200     -10.062  -2.546   8.494  1.00 88.02           C  
ATOM   1668  CB  TYR A 200     -12.032  -1.262   9.470  1.00 88.02           C  
ATOM   1669  O   TYR A 200      -9.474  -2.281   7.446  1.00 88.02           O  
ATOM   1670  CG  TYR A 200     -11.095  -0.077   9.473  1.00 88.02           C  
ATOM   1671  CD1 TYR A 200     -10.126   0.062  10.489  1.00 88.02           C  
ATOM   1672  CD2 TYR A 200     -11.170   0.866   8.435  1.00 88.02           C  
ATOM   1673  CE1 TYR A 200      -9.229   1.147  10.471  1.00 88.02           C  
ATOM   1674  CE2 TYR A 200     -10.276   1.948   8.423  1.00 88.02           C  
ATOM   1675  OH  TYR A 200      -8.472   3.162   9.383  1.00 88.02           O  
ATOM   1676  CZ  TYR A 200      -9.311   2.097   9.433  1.00 88.02           C  
ATOM   1677  N   TRP A 201      -9.437  -3.026   9.569  1.00 90.12           N  
ATOM   1678  CA  TRP A 201      -7.986  -3.189   9.635  1.00 90.12           C  
ATOM   1679  C   TRP A 201      -7.466  -4.205   8.618  1.00 90.12           C  
ATOM   1680  CB  TRP A 201      -7.595  -3.581  11.059  1.00 90.12           C  
ATOM   1681  O   TRP A 201      -6.483  -3.932   7.931  1.00 90.12           O  
ATOM   1682  CG  TRP A 201      -7.653  -2.448  12.030  1.00 90.12           C  
ATOM   1683  CD1 TRP A 201      -8.503  -2.329  13.071  1.00 90.12           C  
ATOM   1684  CD2 TRP A 201      -6.753  -1.310  12.126  1.00 90.12           C  
ATOM   1685  CE2 TRP A 201      -7.146  -0.515  13.244  1.00 90.12           C  
ATOM   1686  CE3 TRP A 201      -5.583  -0.932  11.438  1.00 90.12           C  
ATOM   1687  NE1 TRP A 201      -8.244  -1.162  13.760  1.00 90.12           N  
ATOM   1688  CH2 TRP A 201      -5.237   0.928  12.990  1.00 90.12           C  
ATOM   1689  CZ2 TRP A 201      -6.424   0.609  13.660  1.00 90.12           C  
ATOM   1690  CZ3 TRP A 201      -4.821   0.158  11.888  1.00 90.12           C  
ATOM   1691  N   VAL A 202      -8.154  -5.338   8.457  1.00 91.47           N  
ATOM   1692  CA  VAL A 202      -7.774  -6.380   7.491  1.00 91.47           C  
ATOM   1693  C   VAL A 202      -7.884  -5.879   6.047  1.00 91.47           C  
ATOM   1694  CB  VAL A 202      -8.623  -7.647   7.713  1.00 91.47           C  
ATOM   1695  O   VAL A 202      -6.973  -6.088   5.244  1.00 91.47           O  
ATOM   1696  CG1 VAL A 202      -8.413  -8.700   6.616  1.00 91.47           C  
ATOM   1697  CG2 VAL A 202      -8.264  -8.309   9.049  1.00 91.47           C  
ATOM   1698  N   LEU A 203      -8.977  -5.197   5.690  1.00 91.66           N  
ATOM   1699  CA  LEU A 203      -9.168  -4.673   4.333  1.00 91.66           C  
ATOM   1700  C   LEU A 203      -8.231  -3.503   4.025  1.00 91.66           C  
ATOM   1701  CB  LEU A 203     -10.628  -4.239   4.131  1.00 91.66           C  
ATOM   1702  O   LEU A 203      -7.757  -3.386   2.888  1.00 91.66           O  
ATOM   1703  CG  LEU A 203     -11.653  -5.385   4.099  1.00 91.66           C  
ATOM   1704  CD1 LEU A 203     -13.043  -4.785   3.884  1.00 91.66           C  
ATOM   1705  CD2 LEU A 203     -11.388  -6.392   2.979  1.00 91.66           C  
ATOM   1706  N   LEU A 204      -7.962  -2.652   5.018  1.00 92.49           N  
ATOM   1707  CA  LEU A 204      -6.994  -1.572   4.896  1.00 92.49           C  
ATOM   1708  C   LEU A 204      -5.593  -2.139   4.662  1.00 92.49           C  
ATOM   1709  CB  LEU A 204      -7.043  -0.681   6.148  1.00 92.49           C  
ATOM   1710  O   LEU A 204      -4.938  -1.713   3.713  1.00 92.49           O  
ATOM   1711  CG  LEU A 204      -6.111   0.541   6.059  1.00 92.49           C  
ATOM   1712  CD1 LEU A 204      -6.582   1.547   5.002  1.00 92.49           C  
ATOM   1713  CD2 LEU A 204      -6.069   1.248   7.407  1.00 92.49           C  
ATOM   1714  N   GLU A 205      -5.175  -3.141   5.444  1.00 93.94           N  
ATOM   1715  CA  GLU A 205      -3.877  -3.797   5.262  1.00 93.94           C  
ATOM   1716  C   GLU A 205      -3.771  -4.449   3.889  1.00 93.94           C  
ATOM   1717  CB  GLU A 205      -3.633  -4.860   6.345  1.00 93.94           C  
ATOM   1718  O   GLU A 205      -2.754  -4.302   3.223  1.00 93.94           O  
ATOM   1719  CG  GLU A 205      -2.262  -5.561   6.190  1.00 93.94           C  
ATOM   1720  CD  GLU A 205      -1.086  -4.574   6.238  1.00 93.94           C  
ATOM   1721  OE1 GLU A 205       0.016  -4.822   5.685  1.00 93.94           O  
ATOM   1722  OE2 GLU A 205      -1.219  -3.533   6.908  1.00 93.94           O  
ATOM   1723  N   TYR A 206      -4.822  -5.123   3.421  1.00 93.92           N  
ATOM   1724  CA  TYR A 206      -4.827  -5.719   2.087  1.00 93.92           C  
ATOM   1725  C   TYR A 206      -4.598  -4.667   0.988  1.00 93.92           C  
ATOM   1726  CB  TYR A 206      -6.150  -6.467   1.887  1.00 93.92           C  
ATOM   1727  O   TYR A 206      -3.762  -4.854   0.098  1.00 93.92           O  
ATOM   1728  CG  TYR A 206      -6.353  -6.928   0.461  1.00 93.92           C  
ATOM   1729  CD1 TYR A 206      -7.110  -6.134  -0.422  1.00 93.92           C  
ATOM   1730  CD2 TYR A 206      -5.722  -8.099   0.000  1.00 93.92           C  
ATOM   1731  CE1 TYR A 206      -7.222  -6.500  -1.773  1.00 93.92           C  
ATOM   1732  CE2 TYR A 206      -5.855  -8.483  -1.347  1.00 93.92           C  
ATOM   1733  OH  TYR A 206      -6.695  -8.006  -3.543  1.00 93.92           O  
ATOM   1734  CZ  TYR A 206      -6.592  -7.674  -2.234  1.00 93.92           C  
ATOM   1735  N   CYS A 207      -5.312  -3.538   1.053  1.00 94.11           N  
ATOM   1736  CA  CYS A 207      -5.139  -2.452   0.088  1.00 94.11           C  
ATOM   1737  C   CYS A 207      -3.756  -1.800   0.210  1.00 94.11           C  
ATOM   1738  CB  CYS A 207      -6.255  -1.415   0.268  1.00 94.11           C  
ATOM   1739  O   CYS A 207      -3.115  -1.524  -0.807  1.00 94.11           O  
ATOM   1740  SG  CYS A 207      -7.854  -2.153  -0.176  1.00 94.11           S  
ATOM   1741  N   PHE A 208      -3.279  -1.590   1.438  1.00 93.34           N  
ATOM   1742  CA  PHE A 208      -1.967  -1.013   1.697  1.00 93.34           C  
ATOM   1743  C   PHE A 208      -0.837  -1.935   1.242  1.00 93.34           C  
ATOM   1744  CB  PHE A 208      -1.821  -0.661   3.178  1.00 93.34           C  
ATOM   1745  O   PHE A 208       0.100  -1.455   0.620  1.00 93.34           O  
ATOM   1746  CG  PHE A 208      -0.533   0.093   3.445  1.00 93.34           C  
ATOM   1747  CD1 PHE A 208       0.645  -0.605   3.779  1.00 93.34           C  
ATOM   1748  CD2 PHE A 208      -0.507   1.494   3.330  1.00 93.34           C  
ATOM   1749  CE1 PHE A 208       1.844   0.097   4.001  1.00 93.34           C  
ATOM   1750  CE2 PHE A 208       0.691   2.195   3.549  1.00 93.34           C  
ATOM   1751  CZ  PHE A 208       1.867   1.499   3.880  1.00 93.34           C  
ATOM   1752  N   ALA A 209      -0.930  -3.246   1.460  1.00 94.04           N  
ATOM   1753  CA  ALA A 209       0.043  -4.226   0.986  1.00 94.04           C  
ATOM   1754  C   ALA A 209       0.158  -4.196  -0.544  1.00 94.04           C  
ATOM   1755  CB  ALA A 209      -0.378  -5.614   1.484  1.00 94.04           C  
ATOM   1756  O   ALA A 209       1.262  -4.169  -1.086  1.00 94.04           O  
ATOM   1757  N   GLY A 210      -0.976  -4.122  -1.252  1.00 93.47           N  
ATOM   1758  CA  GLY A 210      -0.986  -3.971  -2.710  1.00 93.47           C  
ATOM   1759  C   GLY A 210      -0.309  -2.677  -3.164  1.00 93.47           C  
ATOM   1760  O   GLY A 210       0.508  -2.688  -4.086  1.00 93.47           O  
ATOM   1761  N   TYR A 211      -0.601  -1.571  -2.478  1.00 92.48           N  
ATOM   1762  CA  TYR A 211       0.032  -0.282  -2.744  1.00 92.48           C  
ATOM   1763  C   TYR A 211       1.536  -0.291  -2.429  1.00 92.48           C  
ATOM   1764  CB  TYR A 211      -0.702   0.797  -1.947  1.00 92.48           C  
ATOM   1765  O   TYR A 211       2.338   0.196  -3.219  1.00 92.48           O  
ATOM   1766  CG  TYR A 211      -0.231   2.193  -2.281  1.00 92.48           C  
ATOM   1767  CD1 TYR A 211       0.567   2.911  -1.369  1.00 92.48           C  
ATOM   1768  CD2 TYR A 211      -0.587   2.766  -3.517  1.00 92.48           C  
ATOM   1769  CE1 TYR A 211       0.977   4.220  -1.680  1.00 92.48           C  
ATOM   1770  CE2 TYR A 211      -0.177   4.073  -3.830  1.00 92.48           C  
ATOM   1771  OH  TYR A 211       0.927   6.090  -3.187  1.00 92.48           O  
ATOM   1772  CZ  TYR A 211       0.581   4.809  -2.900  1.00 92.48           C  
ATOM   1773  N   PHE A 212       1.940  -0.903  -1.321  1.00 92.33           N  
ATOM   1774  CA  PHE A 212       3.329  -1.015  -0.892  1.00 92.33           C  
ATOM   1775  C   PHE A 212       4.163  -1.850  -1.869  1.00 92.33           C  
ATOM   1776  CB  PHE A 212       3.351  -1.615   0.518  1.00 92.33           C  
ATOM   1777  O   PHE A 212       5.248  -1.431  -2.266  1.00 92.33           O  
ATOM   1778  CG  PHE A 212       4.747  -1.783   1.069  1.00 92.33           C  
ATOM   1779  CD1 PHE A 212       5.268  -3.066   1.319  1.00 92.33           C  
ATOM   1780  CD2 PHE A 212       5.531  -0.645   1.326  1.00 92.33           C  
ATOM   1781  CE1 PHE A 212       6.568  -3.207   1.833  1.00 92.33           C  
ATOM   1782  CE2 PHE A 212       6.829  -0.790   1.836  1.00 92.33           C  
ATOM   1783  CZ  PHE A 212       7.351  -2.070   2.089  1.00 92.33           C  
ATOM   1784  N   ILE A 213       3.635  -2.984  -2.341  1.00 92.92           N  
ATOM   1785  CA  ILE A 213       4.287  -3.774  -3.396  1.00 92.92           C  
ATOM   1786  C   ILE A 213       4.436  -2.945  -4.670  1.00 92.92           C  
ATOM   1787  CB  ILE A 213       3.517  -5.079  -3.673  1.00 92.92           C  
ATOM   1788  O   ILE A 213       5.499  -2.974  -5.288  1.00 92.92           O  
ATOM   1789  CG1 ILE A 213       3.658  -6.023  -2.460  1.00 92.92           C  
ATOM   1790  CG2 ILE A 213       4.026  -5.781  -4.952  1.00 92.92           C  
ATOM   1791  CD1 ILE A 213       2.801  -7.278  -2.620  1.00 92.92           C  
ATOM   1792  N   TYR A 214       3.410  -2.183  -5.056  1.00 93.40           N  
ATOM   1793  CA  TYR A 214       3.517  -1.270  -6.191  1.00 93.40           C  
ATOM   1794  C   TYR A 214       4.663  -0.260  -6.005  1.00 93.40           C  
ATOM   1795  CB  TYR A 214       2.167  -0.587  -6.447  1.00 93.40           C  
ATOM   1796  O   TYR A 214       5.480  -0.108  -6.915  1.00 93.40           O  
ATOM   1797  CG  TYR A 214       2.288   0.626  -7.340  1.00 93.40           C  
ATOM   1798  CD1 TYR A 214       2.260   1.920  -6.784  1.00 93.40           C  
ATOM   1799  CD2 TYR A 214       2.539   0.446  -8.712  1.00 93.40           C  
ATOM   1800  CE1 TYR A 214       2.486   3.038  -7.607  1.00 93.40           C  
ATOM   1801  CE2 TYR A 214       2.759   1.559  -9.540  1.00 93.40           C  
ATOM   1802  OH  TYR A 214       3.015   3.922  -9.766  1.00 93.40           O  
ATOM   1803  CZ  TYR A 214       2.744   2.854  -8.981  1.00 93.40           C  
ATOM   1804  N   GLN A 215       4.793   0.353  -4.823  1.00 91.83           N  
ATOM   1805  CA  GLN A 215       5.900   1.272  -4.537  1.00 91.83           C  
ATOM   1806  C   GLN A 215       7.268   0.580  -4.617  1.00 91.83           C  
ATOM   1807  CB  GLN A 215       5.721   1.938  -3.158  1.00 91.83           C  
ATOM   1808  O   GLN A 215       8.207   1.106  -5.214  1.00 91.83           O  
ATOM   1809  CG  GLN A 215       4.480   2.834  -3.005  1.00 91.83           C  
ATOM   1810  CD  GLN A 215       4.434   4.038  -3.938  1.00 91.83           C  
ATOM   1811  NE2 GLN A 215       3.501   4.931  -3.762  1.00 91.83           N  
ATOM   1812  OE1 GLN A 215       5.194   4.216  -4.864  1.00 91.83           O  
ATOM   1813  N   LEU A 216       7.387  -0.641  -4.094  1.00 92.20           N  
ATOM   1814  CA  LEU A 216       8.613  -1.435  -4.191  1.00 92.20           C  
ATOM   1815  C   LEU A 216       8.984  -1.792  -5.644  1.00 92.20           C  
ATOM   1816  CB  LEU A 216       8.420  -2.713  -3.365  1.00 92.20           C  
ATOM   1817  O   LEU A 216      10.165  -1.787  -6.008  1.00 92.20           O  
ATOM   1818  CG  LEU A 216       8.462  -2.565  -1.841  1.00 92.20           C  
ATOM   1819  CD1 LEU A 216       8.205  -3.946  -1.237  1.00 92.20           C  
ATOM   1820  CD2 LEU A 216       9.842  -2.104  -1.381  1.00 92.20           C  
ATOM   1821  N   ILE A 217       7.990  -2.098  -6.485  1.00 92.87           N  
ATOM   1822  CA  ILE A 217       8.198  -2.357  -7.917  1.00 92.87           C  
ATOM   1823  C   ILE A 217       8.694  -1.085  -8.605  1.00 92.87           C  
ATOM   1824  CB  ILE A 217       6.914  -2.906  -8.585  1.00 92.87           C  
ATOM   1825  O   ILE A 217       9.677  -1.141  -9.345  1.00 92.87           O  
ATOM   1826  CG1 ILE A 217       6.610  -4.337  -8.089  1.00 92.87           C  
ATOM   1827  CG2 ILE A 217       7.066  -2.910 -10.117  1.00 92.87           C  
ATOM   1828  CD1 ILE A 217       5.255  -4.891  -8.550  1.00 92.87           C  
ATOM   1829  N   LEU A 218       8.063   0.057  -8.321  1.00 92.17           N  
ATOM   1830  CA  LEU A 218       8.460   1.354  -8.861  1.00 92.17           C  
ATOM   1831  C   LEU A 218       9.918   1.673  -8.491  1.00 92.17           C  
ATOM   1832  CB  LEU A 218       7.454   2.406  -8.359  1.00 92.17           C  
ATOM   1833  O   LEU A 218      10.726   1.942  -9.377  1.00 92.17           O  
ATOM   1834  CG  LEU A 218       7.612   3.810  -8.969  1.00 92.17           C  
ATOM   1835  CD1 LEU A 218       7.383   3.791 -10.476  1.00 92.17           C  
ATOM   1836  CD2 LEU A 218       6.582   4.758  -8.365  1.00 92.17           C  
ATOM   1837  N   LEU A 219      10.295   1.528  -7.216  1.00 91.38           N  
ATOM   1838  CA  LEU A 219      11.679   1.675  -6.739  1.00 91.38           C  
ATOM   1839  C   LEU A 219      12.655   0.750  -7.477  1.00 91.38           C  
ATOM   1840  CB  LEU A 219      11.716   1.380  -5.225  1.00 91.38           C  
ATOM   1841  O   LEU A 219      13.756   1.167  -7.842  1.00 91.38           O  
ATOM   1842  CG  LEU A 219      11.437   2.636  -4.389  1.00 91.38           C  
ATOM   1843  CD1 LEU A 219      10.801   2.307  -3.042  1.00 91.38           C  
ATOM   1844  CD2 LEU A 219      12.719   3.433  -4.164  1.00 91.38           C  
ATOM   1845  N   SER A 220      12.251  -0.494  -7.737  1.00 92.36           N  
ATOM   1846  CA  SER A 220      13.068  -1.448  -8.493  1.00 92.36           C  
ATOM   1847  C   SER A 220      13.241  -1.032  -9.960  1.00 92.36           C  
ATOM   1848  CB  SER A 220      12.470  -2.853  -8.414  1.00 92.36           C  
ATOM   1849  O   SER A 220      14.326  -1.211 -10.520  1.00 92.36           O  
ATOM   1850  OG  SER A 220      12.454  -3.332  -7.084  1.00 92.36           O  
ATOM   1851  N   TRP A 221      12.212  -0.450 -10.589  1.00 92.29           N  
ATOM   1852  CA  TRP A 221      12.320   0.099 -11.944  1.00 92.29           C  
ATOM   1853  C   TRP A 221      13.320   1.253 -11.987  1.00 92.29           C  
ATOM   1854  CB  TRP A 221      10.958   0.567 -12.474  1.00 92.29           C  
ATOM   1855  O   TRP A 221      14.242   1.218 -12.801  1.00 92.29           O  
ATOM   1856  CG  TRP A 221       9.886  -0.461 -12.673  1.00 92.29           C  
ATOM   1857  CD1 TRP A 221      10.049  -1.790 -12.867  1.00 92.29           C  
ATOM   1858  CD2 TRP A 221       8.454  -0.229 -12.788  1.00 92.29           C  
ATOM   1859  CE2 TRP A 221       7.811  -1.468 -13.069  1.00 92.29           C  
ATOM   1860  CE3 TRP A 221       7.640   0.919 -12.728  1.00 92.29           C  
ATOM   1861  NE1 TRP A 221       8.827  -2.393 -13.088  1.00 92.29           N  
ATOM   1862  CH2 TRP A 221       5.645  -0.404 -13.186  1.00 92.29           C  
ATOM   1863  CZ2 TRP A 221       6.430  -1.565 -13.275  1.00 92.29           C  
ATOM   1864  CZ3 TRP A 221       6.249   0.834 -12.910  1.00 92.29           C  
ATOM   1865  N   TYR A 222      13.204   2.225 -11.075  1.00 89.74           N  
ATOM   1866  CA  TYR A 222      14.163   3.331 -10.975  1.00 89.74           C  
ATOM   1867  C   TYR A 222      15.581   2.828 -10.744  1.00 89.74           C  
ATOM   1868  CB  TYR A 222      13.776   4.297  -9.852  1.00 89.74           C  
ATOM   1869  O   TYR A 222      16.502   3.243 -11.440  1.00 89.74           O  
ATOM   1870  CG  TYR A 222      12.778   5.327 -10.313  1.00 89.74           C  
ATOM   1871  CD1 TYR A 222      13.226   6.507 -10.937  1.00 89.74           C  
ATOM   1872  CD2 TYR A 222      11.404   5.085 -10.165  1.00 89.74           C  
ATOM   1873  CE1 TYR A 222      12.292   7.428 -11.449  1.00 89.74           C  
ATOM   1874  CE2 TYR A 222      10.473   5.973 -10.718  1.00 89.74           C  
ATOM   1875  OH  TYR A 222       9.988   7.942 -11.938  1.00 89.74           O  
ATOM   1876  CZ  TYR A 222      10.915   7.138 -11.370  1.00 89.74           C  
ATOM   1877  N   HIS A 223      15.760   1.884  -9.821  1.00 91.24           N  
ATOM   1878  CA  HIS A 223      17.072   1.315  -9.551  1.00 91.24           C  
ATOM   1879  C   HIS A 223      17.685   0.647 -10.789  1.00 91.24           C  
ATOM   1880  CB  HIS A 223      16.956   0.324  -8.395  1.00 91.24           C  
ATOM   1881  O   HIS A 223      18.859   0.862 -11.082  1.00 91.24           O  
ATOM   1882  CG  HIS A 223      18.303  -0.192  -7.977  1.00 91.24           C  
ATOM   1883  CD2 HIS A 223      18.724  -1.493  -7.994  1.00 91.24           C  
ATOM   1884  ND1 HIS A 223      19.371   0.584  -7.585  1.00 91.24           N  
ATOM   1885  CE1 HIS A 223      20.412  -0.233  -7.368  1.00 91.24           C  
ATOM   1886  NE2 HIS A 223      20.048  -1.510  -7.544  1.00 91.24           N  
ATOM   1887  N   THR A 224      16.887  -0.108 -11.549  1.00 90.54           N  
ATOM   1888  CA  THR A 224      17.334  -0.743 -12.798  1.00 90.54           C  
ATOM   1889  C   THR A 224      17.754   0.303 -13.837  1.00 90.54           C  
ATOM   1890  CB  THR A 224      16.231  -1.653 -13.365  1.00 90.54           C  
ATOM   1891  O   THR A 224      18.803   0.161 -14.464  1.00 90.54           O  
ATOM   1892  CG2 THR A 224      16.645  -2.332 -14.670  1.00 90.54           C  
ATOM   1893  OG1 THR A 224      15.941  -2.695 -12.459  1.00 90.54           O  
ATOM   1894  N   ILE A 225      16.973   1.377 -13.993  1.00 89.09           N  
ATOM   1895  CA  ILE A 225      17.276   2.479 -14.920  1.00 89.09           C  
ATOM   1896  C   ILE A 225      18.570   3.201 -14.503  1.00 89.09           C  
ATOM   1897  CB  ILE A 225      16.062   3.436 -15.002  1.00 89.09           C  
ATOM   1898  O   ILE A 225      19.439   3.438 -15.342  1.00 89.09           O  
ATOM   1899  CG1 ILE A 225      14.850   2.730 -15.659  1.00 89.09           C  
ATOM   1900  CG2 ILE A 225      16.377   4.700 -15.816  1.00 89.09           C  
ATOM   1901  CD1 ILE A 225      13.539   3.522 -15.563  1.00 89.09           C  
ATOM   1902  N   ILE A 226      18.730   3.497 -13.211  1.00 90.12           N  
ATOM   1903  CA  ILE A 226      19.927   4.131 -12.638  1.00 90.12           C  
ATOM   1904  C   ILE A 226      21.167   3.269 -12.886  1.00 90.12           C  
ATOM   1905  CB  ILE A 226      19.696   4.398 -11.131  1.00 90.12           C  
ATOM   1906  O   ILE A 226      22.162   3.768 -13.408  1.00 90.12           O  
ATOM   1907  CG1 ILE A 226      18.704   5.571 -10.958  1.00 90.12           C  
ATOM   1908  CG2 ILE A 226      20.993   4.689 -10.351  1.00 90.12           C  
ATOM   1909  CD1 ILE A 226      18.163   5.696  -9.530  1.00 90.12           C  
ATOM   1910  N   LEU A 227      21.105   1.970 -12.576  1.00 88.75           N  
ATOM   1911  CA  LEU A 227      22.214   1.040 -12.809  1.00 88.75           C  
ATOM   1912  C   LEU A 227      22.590   0.954 -14.288  1.00 88.75           C  
ATOM   1913  CB  LEU A 227      21.820  -0.364 -12.326  1.00 88.75           C  
ATOM   1914  O   LEU A 227      23.772   0.906 -14.626  1.00 88.75           O  
ATOM   1915  CG  LEU A 227      21.909  -0.589 -10.811  1.00 88.75           C  
ATOM   1916  CD1 LEU A 227      21.378  -1.993 -10.537  1.00 88.75           C  
ATOM   1917  CD2 LEU A 227      23.351  -0.515 -10.300  1.00 88.75           C  
ATOM   1918  N   PHE A 228      21.595   0.935 -15.176  1.00 85.97           N  
ATOM   1919  CA  PHE A 228      21.844   0.949 -16.610  1.00 85.97           C  
ATOM   1920  C   PHE A 228      22.580   2.222 -17.039  1.00 85.97           C  
ATOM   1921  CB  PHE A 228      20.525   0.782 -17.369  1.00 85.97           C  
ATOM   1922  O   PHE A 228      23.569   2.130 -17.765  1.00 85.97           O  
ATOM   1923  CG  PHE A 228      20.694   1.002 -18.856  1.00 85.97           C  
ATOM   1924  CD1 PHE A 228      20.389   2.255 -19.417  1.00 85.97           C  
ATOM   1925  CD2 PHE A 228      21.240  -0.012 -19.661  1.00 85.97           C  
ATOM   1926  CE1 PHE A 228      20.588   2.482 -20.789  1.00 85.97           C  
ATOM   1927  CE2 PHE A 228      21.444   0.213 -21.034  1.00 85.97           C  
ATOM   1928  CZ  PHE A 228      21.106   1.456 -21.597  1.00 85.97           C  
ATOM   1929  N   LEU A 229      22.141   3.395 -16.575  1.00 85.99           N  
ATOM   1930  CA  LEU A 229      22.781   4.670 -16.906  1.00 85.99           C  
ATOM   1931  C   LEU A 229      24.200   4.769 -16.338  1.00 85.99           C  
ATOM   1932  CB  LEU A 229      21.911   5.829 -16.403  1.00 85.99           C  
ATOM   1933  O   LEU A 229      25.097   5.208 -17.050  1.00 85.99           O  
ATOM   1934  CG  LEU A 229      20.641   6.058 -17.237  1.00 85.99           C  
ATOM   1935  CD1 LEU A 229      19.708   6.974 -16.462  1.00 85.99           C  
ATOM   1936  CD2 LEU A 229      20.934   6.714 -18.588  1.00 85.99           C  
ATOM   1937  N   GLN A 230      24.432   4.308 -15.106  1.00 89.35           N  
ATOM   1938  CA  GLN A 230      25.772   4.250 -14.511  1.00 89.35           C  
ATOM   1939  C   GLN A 230      26.720   3.387 -15.349  1.00 89.35           C  
ATOM   1940  CB  GLN A 230      25.686   3.707 -13.078  1.00 89.35           C  
ATOM   1941  O   GLN A 230      27.778   3.854 -15.763  1.00 89.35           O  
ATOM   1942  CG  GLN A 230      25.139   4.761 -12.108  1.00 89.35           C  
ATOM   1943  CD  GLN A 230      24.947   4.230 -10.692  1.00 89.35           C  
ATOM   1944  NE2 GLN A 230      24.845   5.105  -9.715  1.00 89.35           N  
ATOM   1945  OE1 GLN A 230      24.857   3.041 -10.427  1.00 89.35           O  
ATOM   1946  N   ARG A 231      26.302   2.163 -15.697  1.00 83.17           N  
ATOM   1947  CA  ARG A 231      27.099   1.274 -16.558  1.00 83.17           C  
ATOM   1948  C   ARG A 231      27.295   1.857 -17.958  1.00 83.17           C  
ATOM   1949  CB  ARG A 231      26.440  -0.108 -16.642  1.00 83.17           C  
ATOM   1950  O   ARG A 231      28.358   1.704 -18.549  1.00 83.17           O  
ATOM   1951  CG  ARG A 231      26.511  -0.880 -15.315  1.00 83.17           C  
ATOM   1952  CD  ARG A 231      25.803  -2.234 -15.470  1.00 83.17           C  
ATOM   1953  NE  ARG A 231      25.664  -2.947 -14.182  1.00 83.17           N  
ATOM   1954  NH1 ARG A 231      24.065  -4.476 -14.832  1.00 83.17           N  
ATOM   1955  NH2 ARG A 231      24.599  -4.344 -12.705  1.00 83.17           N  
ATOM   1956  CZ  ARG A 231      24.801  -3.918 -13.916  1.00 83.17           C  
ATOM   1957  N   PHE A 232      26.287   2.545 -18.495  1.00 82.47           N  
ATOM   1958  CA  PHE A 232      26.399   3.224 -19.782  1.00 82.47           C  
ATOM   1959  C   PHE A 232      27.476   4.316 -19.751  1.00 82.47           C  
ATOM   1960  CB  PHE A 232      25.033   3.782 -20.204  1.00 82.47           C  
ATOM   1961  O   PHE A 232      28.295   4.372 -20.667  1.00 82.47           O  
ATOM   1962  CG  PHE A 232      25.063   4.472 -21.551  1.00 82.47           C  
ATOM   1963  CD1 PHE A 232      25.177   5.873 -21.631  1.00 82.47           C  
ATOM   1964  CD2 PHE A 232      25.037   3.705 -22.730  1.00 82.47           C  
ATOM   1965  CE1 PHE A 232      25.258   6.503 -22.885  1.00 82.47           C  
ATOM   1966  CE2 PHE A 232      25.128   4.336 -23.985  1.00 82.47           C  
ATOM   1967  CZ  PHE A 232      25.232   5.735 -24.062  1.00 82.47           C  
ATOM   1968  N   ILE A 233      27.510   5.132 -18.694  1.00 83.26           N  
ATOM   1969  CA  ILE A 233      28.542   6.155 -18.475  1.00 83.26           C  
ATOM   1970  C   ILE A 233      29.930   5.511 -18.387  1.00 83.26           C  
ATOM   1971  CB  ILE A 233      28.212   6.977 -17.207  1.00 83.26           C  
ATOM   1972  O   ILE A 233      30.836   5.941 -19.099  1.00 83.26           O  
ATOM   1973  CG1 ILE A 233      26.975   7.870 -17.443  1.00 83.26           C  
ATOM   1974  CG2 ILE A 233      29.405   7.833 -16.745  1.00 83.26           C  
ATOM   1975  CD1 ILE A 233      26.384   8.401 -16.131  1.00 83.26           C  
ATOM   1976  N   GLU A 234      30.092   4.471 -17.567  1.00 84.49           N  
ATOM   1977  CA  GLU A 234      31.376   3.781 -17.372  1.00 84.49           C  
ATOM   1978  C   GLU A 234      31.929   3.206 -18.686  1.00 84.49           C  
ATOM   1979  CB  GLU A 234      31.210   2.667 -16.324  1.00 84.49           C  
ATOM   1980  O   GLU A 234      33.082   3.460 -19.042  1.00 84.49           O  
ATOM   1981  CG  GLU A 234      31.066   3.220 -14.895  1.00 84.49           C  
ATOM   1982  CD  GLU A 234      30.740   2.137 -13.849  1.00 84.49           C  
ATOM   1983  OE1 GLU A 234      30.532   2.522 -12.676  1.00 84.49           O  
ATOM   1984  OE2 GLU A 234      30.678   0.937 -14.206  1.00 84.49           O  
ATOM   1985  N   ASP A 235      31.092   2.515 -19.464  1.00 79.81           N  
ATOM   1986  CA  ASP A 235      31.498   1.891 -20.730  1.00 79.81           C  
ATOM   1987  C   ASP A 235      31.862   2.909 -21.823  1.00 79.81           C  
ATOM   1988  CB  ASP A 235      30.348   1.015 -21.253  1.00 79.81           C  
ATOM   1989  O   ASP A 235      32.684   2.630 -22.706  1.00 79.81           O  
ATOM   1990  CG  ASP A 235      30.291  -0.405 -20.688  1.00 79.81           C  
ATOM   1991  OD1 ASP A 235      31.194  -0.813 -19.928  1.00 79.81           O  
ATOM   1992  OD2 ASP A 235      29.371  -1.123 -21.149  1.00 79.81           O  
ATOM   1993  N   HIS A 236      31.228   4.086 -21.802  1.00 75.73           N  
ATOM   1994  CA  HIS A 236      31.349   5.088 -22.863  1.00 75.73           C  
ATOM   1995  C   HIS A 236      32.263   6.259 -22.480  1.00 75.73           C  
ATOM   1996  CB  HIS A 236      29.961   5.497 -23.379  1.00 75.73           C  
ATOM   1997  O   HIS A 236      32.622   7.041 -23.363  1.00 75.73           O  
ATOM   1998  CG  HIS A 236      29.211   4.331 -23.982  1.00 75.73           C  
ATOM   1999  CD2 HIS A 236      28.999   4.043 -25.306  1.00 75.73           C  
ATOM   2000  ND1 HIS A 236      28.663   3.305 -23.260  1.00 75.73           N  
ATOM   2001  CE1 HIS A 236      28.161   2.404 -24.112  1.00 75.73           C  
ATOM   2002  NE2 HIS A 236      28.324   2.813 -25.381  1.00 75.73           N  
ATOM   2003  N   ALA A 237      32.761   6.286 -21.235  1.00 74.00           N  
ATOM   2004  CA  ALA A 237      33.881   7.086 -20.725  1.00 74.00           C  
ATOM   2005  C   ALA A 237      34.853   7.545 -21.828  1.00 74.00           C  
ATOM   2006  CB  ALA A 237      33.393   8.173 -19.777  1.00 74.00           C  
ATOM   2007  O   ALA A 237      34.985   8.722 -22.184  1.00 74.00           O  
ATOM   2008  N   ASN A 238      35.457   6.543 -22.470  1.00 72.08           N  
ATOM   2009  CA  ASN A 238      36.610   6.712 -23.352  1.00 72.08           C  
ATOM   2010  C   ASN A 238      36.331   6.394 -24.832  1.00 72.08           C  
ATOM   2011  CB  ASN A 238      37.756   5.876 -22.759  1.00 72.08           C  
ATOM   2012  O   ASN A 238      37.191   6.637 -25.671  1.00 72.08           O  
ATOM   2013  CG  ASN A 238      38.147   6.349 -21.365  1.00 72.08           C  
ATOM   2014  ND2 ASN A 238      38.646   5.474 -20.526  1.00 72.08           N  
ATOM   2015  OD1 ASN A 238      37.989   7.502 -21.005  1.00 72.08           O  
ATOM   2016  N   ARG A 239      35.135   5.906 -25.195  1.00 67.71           N  
ATOM   2017  CA  ARG A 239      34.815   5.508 -26.584  1.00 67.71           C  
ATOM   2018  C   ARG A 239      34.411   6.700 -27.456  1.00 67.71           C  
ATOM   2019  CB  ARG A 239      33.739   4.413 -26.589  1.00 67.71           C  
ATOM   2020  O   ARG A 239      33.752   7.605 -26.958  1.00 67.71           O  
ATOM   2021  CG  ARG A 239      34.270   3.098 -26.000  1.00 67.71           C  
ATOM   2022  CD  ARG A 239      33.222   1.992 -26.139  1.00 67.71           C  
ATOM   2023  NE  ARG A 239      33.733   0.705 -25.631  1.00 67.71           N  
ATOM   2024  NH1 ARG A 239      32.673  -0.678 -27.132  1.00 67.71           N  
ATOM   2025  NH2 ARG A 239      34.021  -1.552 -25.585  1.00 67.71           N  
ATOM   2026  CZ  ARG A 239      33.474  -0.496 -26.118  1.00 67.71           C  
ATOM   2027  N   LEU A 240      34.804   6.716 -28.731  1.00 61.59           N  
ATOM   2028  CA  LEU A 240      34.489   7.800 -29.680  1.00 61.59           C  
ATOM   2029  C   LEU A 240      33.094   7.647 -30.321  1.00 61.59           C  
ATOM   2030  CB  LEU A 240      35.618   7.888 -30.729  1.00 61.59           C  
ATOM   2031  O   LEU A 240      32.459   8.648 -30.630  1.00 61.59           O  
ATOM   2032  CG  LEU A 240      36.896   8.571 -30.195  1.00 61.59           C  
ATOM   2033  CD1 LEU A 240      38.120   8.170 -31.016  1.00 61.59           C  
ATOM   2034  CD2 LEU A 240      36.775  10.098 -30.237  1.00 61.59           C  
ATOM   2035  N   ASP A 241      32.559   6.426 -30.405  1.00 66.19           N  
ATOM   2036  CA  ASP A 241      31.317   6.108 -31.141  1.00 66.19           C  
ATOM   2037  C   ASP A 241      30.027   6.310 -30.318  1.00 66.19           C  
ATOM   2038  CB  ASP A 241      31.392   4.684 -31.717  1.00 66.19           C  
ATOM   2039  O   ASP A 241      29.021   5.615 -30.509  1.00 66.19           O  
ATOM   2040  CG  ASP A 241      32.744   4.350 -32.350  1.00 66.19           C  
ATOM   2041  OD1 ASP A 241      33.355   5.253 -32.961  1.00 66.19           O  
ATOM   2042  OD2 ASP A 241      33.197   3.212 -32.107  1.00 66.19           O  
ATOM   2043  N   ILE A 242      30.055   7.237 -29.354  1.00 64.14           N  
ATOM   2044  CA  ILE A 242      28.939   7.467 -28.421  1.00 64.14           C  
ATOM   2045  C   ILE A 242      27.694   7.932 -29.168  1.00 64.14           C  
ATOM   2046  CB  ILE A 242      29.311   8.480 -27.312  1.00 64.14           C  
ATOM   2047  O   ILE A 242      26.595   7.559 -28.778  1.00 64.14           O  
ATOM   2048  CG1 ILE A 242      30.542   7.967 -26.549  1.00 64.14           C  
ATOM   2049  CG2 ILE A 242      28.133   8.743 -26.350  1.00 64.14           C  
ATOM   2050  CD1 ILE A 242      30.905   8.818 -25.329  1.00 64.14           C  
ATOM   2051  N   GLU A 243      27.853   8.702 -30.244  1.00 62.61           N  
ATOM   2052  CA  GLU A 243      26.757   9.435 -30.879  1.00 62.61           C  
ATOM   2053  C   GLU A 243      25.606   8.517 -31.332  1.00 62.61           C  
ATOM   2054  CB  GLU A 243      27.338  10.266 -32.033  1.00 62.61           C  
ATOM   2055  O   GLU A 243      24.452   8.689 -30.935  1.00 62.61           O  
ATOM   2056  CG  GLU A 243      26.417  11.411 -32.467  1.00 62.61           C  
ATOM   2057  CD  GLU A 243      27.007  12.218 -33.636  1.00 62.61           C  
ATOM   2058  OE1 GLU A 243      26.216  12.709 -34.463  1.00 62.61           O  
ATOM   2059  OE2 GLU A 243      28.254  12.328 -33.722  1.00 62.61           O  
ATOM   2060  N   LEU A 244      25.937   7.453 -32.071  1.00 63.02           N  
ATOM   2061  CA  LEU A 244      24.951   6.496 -32.582  1.00 63.02           C  
ATOM   2062  C   LEU A 244      24.325   5.647 -31.459  1.00 63.02           C  
ATOM   2063  CB  LEU A 244      25.642   5.593 -33.622  1.00 63.02           C  
ATOM   2064  O   LEU A 244      23.147   5.280 -31.508  1.00 63.02           O  
ATOM   2065  CG  LEU A 244      24.652   5.065 -34.675  1.00 63.02           C  
ATOM   2066  CD1 LEU A 244      24.559   6.032 -35.856  1.00 63.02           C  
ATOM   2067  CD2 LEU A 244      25.088   3.698 -35.200  1.00 63.02           C  
ATOM   2068  N   HIS A 245      25.122   5.321 -30.439  1.00 64.65           N  
ATOM   2069  CA  HIS A 245      24.694   4.499 -29.307  1.00 64.65           C  
ATOM   2070  C   HIS A 245      23.833   5.279 -28.313  1.00 64.65           C  
ATOM   2071  CB  HIS A 245      25.926   3.893 -28.626  1.00 64.65           C  
ATOM   2072  O   HIS A 245      22.925   4.699 -27.714  1.00 64.65           O  
ATOM   2073  CG  HIS A 245      26.439   2.695 -29.377  1.00 64.65           C  
ATOM   2074  CD2 HIS A 245      26.163   1.391 -29.080  1.00 64.65           C  
ATOM   2075  ND1 HIS A 245      27.209   2.701 -30.517  1.00 64.65           N  
ATOM   2076  CE1 HIS A 245      27.382   1.423 -30.902  1.00 64.65           C  
ATOM   2077  NE2 HIS A 245      26.755   0.587 -30.052  1.00 64.65           N  
ATOM   2078  N   TYR A 246      24.087   6.580 -28.176  1.00 66.38           N  
ATOM   2079  CA  TYR A 246      23.338   7.505 -27.341  1.00 66.38           C  
ATOM   2080  C   TYR A 246      21.871   7.535 -27.771  1.00 66.38           C  
ATOM   2081  CB  TYR A 246      23.999   8.887 -27.426  1.00 66.38           C  
ATOM   2082  O   TYR A 246      20.995   7.127 -27.006  1.00 66.38           O  
ATOM   2083  CG  TYR A 246      23.311   9.937 -26.589  1.00 66.38           C  
ATOM   2084  CD1 TYR A 246      22.186  10.619 -27.094  1.00 66.38           C  
ATOM   2085  CD2 TYR A 246      23.807  10.241 -25.309  1.00 66.38           C  
ATOM   2086  CE1 TYR A 246      21.471  11.499 -26.266  1.00 66.38           C  
ATOM   2087  CE2 TYR A 246      23.150  11.204 -24.525  1.00 66.38           C  
ATOM   2088  OH  TYR A 246      21.213  12.547 -24.140  1.00 66.38           O  
ATOM   2089  CZ  TYR A 246      21.937  11.761 -24.967  1.00 66.38           C  
ATOM   2090  N   HIS A 247      21.598   7.902 -29.027  1.00 65.84           N  
ATOM   2091  CA  HIS A 247      20.222   8.022 -29.513  1.00 65.84           C  
ATOM   2092  C   HIS A 247      19.475   6.686 -29.483  1.00 65.84           C  
ATOM   2093  CB  HIS A 247      20.211   8.643 -30.914  1.00 65.84           C  
ATOM   2094  O   HIS A 247      18.344   6.623 -29.001  1.00 65.84           O  
ATOM   2095  CG  HIS A 247      20.367  10.138 -30.865  1.00 65.84           C  
ATOM   2096  CD2 HIS A 247      21.408  10.877 -31.362  1.00 65.84           C  
ATOM   2097  ND1 HIS A 247      19.466  11.024 -30.311  1.00 65.84           N  
ATOM   2098  CE1 HIS A 247      19.946  12.267 -30.480  1.00 65.84           C  
ATOM   2099  NE2 HIS A 247      21.129  12.217 -31.100  1.00 65.84           N  
ATOM   2100  N   ARG A 248      20.113   5.587 -29.909  1.00 69.49           N  
ATOM   2101  CA  ARG A 248      19.463   4.266 -29.907  1.00 69.49           C  
ATOM   2102  C   ARG A 248      19.075   3.770 -28.513  1.00 69.49           C  
ATOM   2103  CB  ARG A 248      20.347   3.227 -30.614  1.00 69.49           C  
ATOM   2104  O   ARG A 248      18.099   3.031 -28.404  1.00 69.49           O  
ATOM   2105  CG  ARG A 248      20.067   3.179 -32.121  1.00 69.49           C  
ATOM   2106  CD  ARG A 248      20.881   2.049 -32.761  1.00 69.49           C  
ATOM   2107  NE  ARG A 248      20.501   1.827 -34.168  1.00 69.49           N  
ATOM   2108  NH1 ARG A 248      21.981   0.121 -34.603  1.00 69.49           N  
ATOM   2109  NH2 ARG A 248      20.604   0.823 -36.212  1.00 69.49           N  
ATOM   2110  CZ  ARG A 248      21.027   0.927 -34.983  1.00 69.49           C  
ATOM   2111  N   ARG A 249      19.827   4.119 -27.461  1.00 69.46           N  
ATOM   2112  CA  ARG A 249      19.608   3.577 -26.107  1.00 69.46           C  
ATOM   2113  C   ARG A 249      18.814   4.499 -25.189  1.00 69.46           C  
ATOM   2114  CB  ARG A 249      20.948   3.191 -25.471  1.00 69.46           C  
ATOM   2115  O   ARG A 249      18.037   3.992 -24.385  1.00 69.46           O  
ATOM   2116  CG  ARG A 249      21.574   1.965 -26.152  1.00 69.46           C  
ATOM   2117  CD  ARG A 249      22.851   1.569 -25.411  1.00 69.46           C  
ATOM   2118  NE  ARG A 249      23.523   0.417 -26.036  1.00 69.46           N  
ATOM   2119  NH1 ARG A 249      24.988   0.007 -24.320  1.00 69.46           N  
ATOM   2120  NH2 ARG A 249      25.154  -1.159 -26.219  1.00 69.46           N  
ATOM   2121  CZ  ARG A 249      24.545  -0.242 -25.521  1.00 69.46           C  
ATOM   2122  N   LEU A 250      18.971   5.817 -25.302  1.00 73.61           N  
ATOM   2123  CA  LEU A 250      18.292   6.759 -24.408  1.00 73.61           C  
ATOM   2124  C   LEU A 250      16.853   7.057 -24.807  1.00 73.61           C  
ATOM   2125  CB  LEU A 250      19.115   8.045 -24.272  1.00 73.61           C  
ATOM   2126  O   LEU A 250      16.010   7.144 -23.922  1.00 73.61           O  
ATOM   2127  CG  LEU A 250      20.158   7.897 -23.149  1.00 73.61           C  
ATOM   2128  CD1 LEU A 250      21.553   8.200 -23.663  1.00 73.61           C  
ATOM   2129  CD2 LEU A 250      19.816   8.817 -21.978  1.00 73.61           C  
ATOM   2130  N   ILE A 251      16.535   7.136 -26.103  1.00 73.43           N  
ATOM   2131  CA  ILE A 251      15.153   7.350 -26.570  1.00 73.43           C  
ATOM   2132  C   ILE A 251      14.171   6.332 -25.954  1.00 73.43           C  
ATOM   2133  CB  ILE A 251      15.090   7.384 -28.116  1.00 73.43           C  
ATOM   2134  O   ILE A 251      13.208   6.761 -25.315  1.00 73.43           O  
ATOM   2135  CG1 ILE A 251      15.860   8.618 -28.643  1.00 73.43           C  
ATOM   2136  CG2 ILE A 251      13.631   7.412 -28.611  1.00 73.43           C  
ATOM   2137  CD1 ILE A 251      15.993   8.669 -30.171  1.00 73.43           C  
ATOM   2138  N   PRO A 252      14.402   5.004 -26.040  1.00 77.16           N  
ATOM   2139  CA  PRO A 252      13.482   4.035 -25.444  1.00 77.16           C  
ATOM   2140  C   PRO A 252      13.457   4.084 -23.910  1.00 77.16           C  
ATOM   2141  CB  PRO A 252      13.949   2.668 -25.951  1.00 77.16           C  
ATOM   2142  O   PRO A 252      12.475   3.652 -23.309  1.00 77.16           O  
ATOM   2143  CG  PRO A 252      15.429   2.872 -26.259  1.00 77.16           C  
ATOM   2144  CD  PRO A 252      15.470   4.312 -26.755  1.00 77.16           C  
ATOM   2145  N   LEU A 253      14.520   4.574 -23.269  1.00 81.52           N  
ATOM   2146  CA  LEU A 253      14.583   4.729 -21.817  1.00 81.52           C  
ATOM   2147  C   LEU A 253      13.766   5.943 -21.352  1.00 81.52           C  
ATOM   2148  CB  LEU A 253      16.064   4.771 -21.414  1.00 81.52           C  
ATOM   2149  O   LEU A 253      13.040   5.838 -20.366  1.00 81.52           O  
ATOM   2150  CG  LEU A 253      16.296   4.769 -19.892  1.00 81.52           C  
ATOM   2151  CD1 LEU A 253      17.516   3.911 -19.571  1.00 81.52           C  
ATOM   2152  CD2 LEU A 253      16.588   6.181 -19.403  1.00 81.52           C  
ATOM   2153  N   PHE A 254      13.803   7.053 -22.094  1.00 76.76           N  
ATOM   2154  CA  PHE A 254      12.938   8.209 -21.852  1.00 76.76           C  
ATOM   2155  C   PHE A 254      11.464   7.885 -22.092  1.00 76.76           C  
ATOM   2156  CB  PHE A 254      13.361   9.387 -22.738  1.00 76.76           C  
ATOM   2157  O   PHE A 254      10.622   8.248 -21.275  1.00 76.76           O  
ATOM   2158  CG  PHE A 254      14.619  10.089 -22.274  1.00 76.76           C  
ATOM   2159  CD1 PHE A 254      14.642  10.713 -21.012  1.00 76.76           C  
ATOM   2160  CD2 PHE A 254      15.749  10.163 -23.109  1.00 76.76           C  
ATOM   2161  CE1 PHE A 254      15.796  11.386 -20.580  1.00 76.76           C  
ATOM   2162  CE2 PHE A 254      16.903  10.840 -22.676  1.00 76.76           C  
ATOM   2163  CZ  PHE A 254      16.928  11.443 -21.408  1.00 76.76           C  
ATOM   2164  N   GLU A 255      11.146   7.161 -23.167  1.00 81.16           N  
ATOM   2165  CA  GLU A 255       9.778   6.709 -23.440  1.00 81.16           C  
ATOM   2166  C   GLU A 255       9.244   5.828 -22.300  1.00 81.16           C  
ATOM   2167  CB  GLU A 255       9.776   5.948 -24.771  1.00 81.16           C  
ATOM   2168  O   GLU A 255       8.122   6.010 -21.822  1.00 81.16           O  
ATOM   2169  CG  GLU A 255       8.353   5.649 -25.262  1.00 81.16           C  
ATOM   2170  CD  GLU A 255       8.323   4.771 -26.522  1.00 81.16           C  
ATOM   2171  OE1 GLU A 255       7.197   4.534 -27.011  1.00 81.16           O  
ATOM   2172  OE2 GLU A 255       9.395   4.263 -26.934  1.00 81.16           O  
ATOM   2173  N   LEU A 256      10.080   4.911 -21.804  1.00 85.73           N  
ATOM   2174  CA  LEU A 256       9.740   4.072 -20.663  1.00 85.73           C  
ATOM   2175  C   LEU A 256       9.541   4.900 -19.386  1.00 85.73           C  
ATOM   2176  CB  LEU A 256      10.849   3.032 -20.484  1.00 85.73           C  
ATOM   2177  O   LEU A 256       8.566   4.685 -18.670  1.00 85.73           O  
ATOM   2178  CG  LEU A 256      10.490   1.998 -19.413  1.00 85.73           C  
ATOM   2179  CD1 LEU A 256       9.538   0.926 -19.956  1.00 85.73           C  
ATOM   2180  CD2 LEU A 256      11.757   1.331 -18.917  1.00 85.73           C  
ATOM   2181  N   HIS A 257      10.430   5.852 -19.105  1.00 83.79           N  
ATOM   2182  CA  HIS A 257      10.324   6.717 -17.934  1.00 83.79           C  
ATOM   2183  C   HIS A 257       9.059   7.592 -17.977  1.00 83.79           C  
ATOM   2184  CB  HIS A 257      11.607   7.543 -17.820  1.00 83.79           C  
ATOM   2185  O   HIS A 257       8.336   7.675 -16.986  1.00 83.79           O  
ATOM   2186  CG  HIS A 257      11.594   8.472 -16.640  1.00 83.79           C  
ATOM   2187  CD2 HIS A 257      11.564   9.833 -16.704  1.00 83.79           C  
ATOM   2188  ND1 HIS A 257      11.569   8.130 -15.307  1.00 83.79           N  
ATOM   2189  CE1 HIS A 257      11.521   9.268 -14.594  1.00 83.79           C  
ATOM   2190  NE2 HIS A 257      11.512  10.333 -15.403  1.00 83.79           N  
ATOM   2191  N   LEU A 258       8.708   8.150 -19.141  1.00 81.54           N  
ATOM   2192  CA  LEU A 258       7.442   8.864 -19.342  1.00 81.54           C  
ATOM   2193  C   LEU A 258       6.233   7.961 -19.072  1.00 81.54           C  
ATOM   2194  CB  LEU A 258       7.381   9.405 -20.783  1.00 81.54           C  
ATOM   2195  O   LEU A 258       5.275   8.383 -18.423  1.00 81.54           O  
ATOM   2196  CG  LEU A 258       8.234  10.662 -21.017  1.00 81.54           C  
ATOM   2197  CD1 LEU A 258       8.374  10.926 -22.516  1.00 81.54           C  
ATOM   2198  CD2 LEU A 258       7.583  11.897 -20.389  1.00 81.54           C  
ATOM   2199  N   ARG A 259       6.275   6.705 -19.529  1.00 87.88           N  
ATOM   2200  CA  ARG A 259       5.209   5.728 -19.275  1.00 87.88           C  
ATOM   2201  C   ARG A 259       5.085   5.385 -17.789  1.00 87.88           C  
ATOM   2202  CB  ARG A 259       5.444   4.494 -20.153  1.00 87.88           C  
ATOM   2203  O   ARG A 259       3.967   5.320 -17.284  1.00 87.88           O  
ATOM   2204  CG  ARG A 259       4.214   3.580 -20.189  1.00 87.88           C  
ATOM   2205  CD  ARG A 259       4.421   2.495 -21.246  1.00 87.88           C  
ATOM   2206  NE  ARG A 259       3.253   1.607 -21.342  1.00 87.88           N  
ATOM   2207  NH1 ARG A 259       3.683   0.685 -23.394  1.00 87.88           N  
ATOM   2208  NH2 ARG A 259       1.898   0.025 -22.232  1.00 87.88           N  
ATOM   2209  CZ  ARG A 259       2.950   0.779 -22.319  1.00 87.88           C  
ATOM   2210  N   ILE A 260       6.210   5.236 -17.086  1.00 89.05           N  
ATOM   2211  CA  ILE A 260       6.252   5.035 -15.631  1.00 89.05           C  
ATOM   2212  C   ILE A 260       5.626   6.232 -14.901  1.00 89.05           C  
ATOM   2213  CB  ILE A 260       7.701   4.755 -15.162  1.00 89.05           C  
ATOM   2214  O   ILE A 260       4.750   6.033 -14.062  1.00 89.05           O  
ATOM   2215  CG1 ILE A 260       8.157   3.358 -15.642  1.00 89.05           C  
ATOM   2216  CG2 ILE A 260       7.802   4.830 -13.630  1.00 89.05           C  
ATOM   2217  CD1 ILE A 260       9.664   3.103 -15.500  1.00 89.05           C  
ATOM   2218  N   ASN A 261       6.002   7.464 -15.257  1.00 84.55           N  
ATOM   2219  CA  ASN A 261       5.457   8.672 -14.629  1.00 84.55           C  
ATOM   2220  C   ASN A 261       3.952   8.820 -14.884  1.00 84.55           C  
ATOM   2221  CB  ASN A 261       6.226   9.908 -15.130  1.00 84.55           C  
ATOM   2222  O   ASN A 261       3.195   9.133 -13.966  1.00 84.55           O  
ATOM   2223  CG  ASN A 261       7.630  10.007 -14.561  1.00 84.55           C  
ATOM   2224  ND2 ASN A 261       8.406  10.960 -15.012  1.00 84.55           N  
ATOM   2225  OD1 ASN A 261       8.043   9.239 -13.713  1.00 84.55           O  
ATOM   2226  N   ASN A 262       3.495   8.541 -16.108  1.00 86.32           N  
ATOM   2227  CA  ASN A 262       2.072   8.564 -16.444  1.00 86.32           C  
ATOM   2228  C   ASN A 262       1.283   7.517 -15.648  1.00 86.32           C  
ATOM   2229  CB  ASN A 262       1.906   8.355 -17.957  1.00 86.32           C  
ATOM   2230  O   ASN A 262       0.206   7.824 -15.134  1.00 86.32           O  
ATOM   2231  CG  ASN A 262       2.298   9.574 -18.772  1.00 86.32           C  
ATOM   2232  ND2 ASN A 262       2.576   9.395 -20.041  1.00 86.32           N  
ATOM   2233  OD1 ASN A 262       2.309  10.703 -18.308  1.00 86.32           O  
ATOM   2234  N   LEU A 263       1.829   6.305 -15.501  1.00 90.81           N  
ATOM   2235  CA  LEU A 263       1.235   5.265 -14.665  1.00 90.81           C  
ATOM   2236  C   LEU A 263       1.174   5.706 -13.199  1.00 90.81           C  
ATOM   2237  CB  LEU A 263       2.029   3.958 -14.830  1.00 90.81           C  
ATOM   2238  O   LEU A 263       0.127   5.570 -12.572  1.00 90.81           O  
ATOM   2239  CG  LEU A 263       1.516   2.811 -13.939  1.00 90.81           C  
ATOM   2240  CD1 LEU A 263       0.094   2.389 -14.310  1.00 90.81           C  
ATOM   2241  CD2 LEU A 263       2.435   1.601 -14.074  1.00 90.81           C  
ATOM   2242  N   HIS A 264       2.261   6.255 -12.654  1.00 88.91           N  
ATOM   2243  CA  HIS A 264       2.288   6.702 -11.264  1.00 88.91           C  
ATOM   2244  C   HIS A 264       1.289   7.818 -10.994  1.00 88.91           C  
ATOM   2245  CB  HIS A 264       3.693   7.140 -10.860  1.00 88.91           C  
ATOM   2246  O   HIS A 264       0.527   7.737 -10.033  1.00 88.91           O  
ATOM   2247  CG  HIS A 264       3.738   7.457  -9.388  1.00 88.91           C  
ATOM   2248  CD2 HIS A 264       3.710   8.692  -8.795  1.00 88.91           C  
ATOM   2249  ND1 HIS A 264       3.779   6.527  -8.380  1.00 88.91           N  
ATOM   2250  CE1 HIS A 264       3.839   7.181  -7.211  1.00 88.91           C  
ATOM   2251  NE2 HIS A 264       3.779   8.503  -7.413  1.00 88.91           N  
ATOM   2252  N   LYS A 265       1.216   8.810 -11.884  1.00 86.58           N  
ATOM   2253  CA  LYS A 265       0.200   9.858 -11.808  1.00 86.58           C  
ATOM   2254  C   LYS A 265      -1.208   9.261 -11.810  1.00 86.58           C  
ATOM   2255  CB  LYS A 265       0.418  10.836 -12.965  1.00 86.58           C  
ATOM   2256  O   LYS A 265      -2.025   9.602 -10.962  1.00 86.58           O  
ATOM   2257  CG  LYS A 265      -0.532  12.023 -12.810  1.00 86.58           C  
ATOM   2258  CD  LYS A 265      -0.330  13.039 -13.927  1.00 86.58           C  
ATOM   2259  CE  LYS A 265      -1.328  14.162 -13.657  1.00 86.58           C  
ATOM   2260  NZ  LYS A 265      -1.282  15.186 -14.719  1.00 86.58           N  
ATOM   2261  N   HIS A 266      -1.467   8.307 -12.704  1.00 89.01           N  
ATOM   2262  CA  HIS A 266      -2.757   7.629 -12.766  1.00 89.01           C  
ATOM   2263  C   HIS A 266      -3.089   6.855 -11.479  1.00 89.01           C  
ATOM   2264  CB  HIS A 266      -2.776   6.699 -13.984  1.00 89.01           C  
ATOM   2265  O   HIS A 266      -4.241   6.857 -11.039  1.00 89.01           O  
ATOM   2266  CG  HIS A 266      -4.158   6.198 -14.290  1.00 89.01           C  
ATOM   2267  CD2 HIS A 266      -4.630   4.918 -14.165  1.00 89.01           C  
ATOM   2268  ND1 HIS A 266      -5.189   6.972 -14.764  1.00 89.01           N  
ATOM   2269  CE1 HIS A 266      -6.253   6.177 -14.945  1.00 89.01           C  
ATOM   2270  NE2 HIS A 266      -5.970   4.917 -14.581  1.00 89.01           N  
ATOM   2271  N   VAL A 267      -2.105   6.199 -10.859  1.00 90.11           N  
ATOM   2272  CA  VAL A 267      -2.284   5.506  -9.575  1.00 90.11           C  
ATOM   2273  C   VAL A 267      -2.543   6.507  -8.453  1.00 90.11           C  
ATOM   2274  CB  VAL A 267      -1.088   4.586  -9.256  1.00 90.11           C  
ATOM   2275  O   VAL A 267      -3.503   6.326  -7.707  1.00 90.11           O  
ATOM   2276  CG1 VAL A 267      -1.171   4.000  -7.839  1.00 90.11           C  
ATOM   2277  CG2 VAL A 267      -1.060   3.402 -10.231  1.00 90.11           C  
ATOM   2278  N   ARG A 268      -1.755   7.582  -8.361  1.00 86.82           N  
ATOM   2279  CA  ARG A 268      -1.913   8.635  -7.350  1.00 86.82           C  
ATOM   2280  C   ARG A 268      -3.300   9.269  -7.407  1.00 86.82           C  
ATOM   2281  CB  ARG A 268      -0.778   9.657  -7.518  1.00 86.82           C  
ATOM   2282  O   ARG A 268      -3.962   9.345  -6.378  1.00 86.82           O  
ATOM   2283  CG  ARG A 268      -0.907  10.854  -6.563  1.00 86.82           C  
ATOM   2284  CD  ARG A 268       0.421  11.612  -6.473  1.00 86.82           C  
ATOM   2285  NE  ARG A 268       0.258  12.972  -5.918  1.00 86.82           N  
ATOM   2286  NH1 ARG A 268       0.159  14.029  -7.936  1.00 86.82           N  
ATOM   2287  NH2 ARG A 268       0.113  15.251  -6.144  1.00 86.82           N  
ATOM   2288  CZ  ARG A 268       0.177  14.066  -6.647  1.00 86.82           C  
ATOM   2289  N   ASP A 269      -3.787   9.620  -8.594  1.00 85.57           N  
ATOM   2290  CA  ASP A 269      -5.098  10.260  -8.748  1.00 85.57           C  
ATOM   2291  C   ASP A 269      -6.248   9.337  -8.297  1.00 85.57           C  
ATOM   2292  CB  ASP A 269      -5.290  10.699 -10.212  1.00 85.57           C  
ATOM   2293  O   ASP A 269      -7.177   9.774  -7.615  1.00 85.57           O  
ATOM   2294  CG  ASP A 269      -4.348  11.826 -10.673  1.00 85.57           C  
ATOM   2295  OD1 ASP A 269      -3.736  12.489  -9.807  1.00 85.57           O  
ATOM   2296  OD2 ASP A 269      -4.260  12.033 -11.909  1.00 85.57           O  
ATOM   2297  N   ASN A 270      -6.182   8.039  -8.626  1.00 89.09           N  
ATOM   2298  CA  ASN A 270      -7.253   7.082  -8.313  1.00 89.09           C  
ATOM   2299  C   ASN A 270      -7.158   6.469  -6.902  1.00 89.09           C  
ATOM   2300  CB  ASN A 270      -7.282   5.985  -9.387  1.00 89.09           C  
ATOM   2301  O   ASN A 270      -8.170   6.003  -6.373  1.00 89.09           O  
ATOM   2302  CG  ASN A 270      -7.792   6.478 -10.729  1.00 89.09           C  
ATOM   2303  ND2 ASN A 270      -6.936   6.541 -11.715  1.00 89.09           N  
ATOM   2304  OD1 ASN A 270      -8.961   6.788 -10.921  1.00 89.09           O  
ATOM   2305  N   VAL A 271      -5.969   6.452  -6.292  1.00 87.53           N  
ATOM   2306  CA  VAL A 271      -5.694   5.828  -4.980  1.00 87.53           C  
ATOM   2307  C   VAL A 271      -5.383   6.874  -3.897  1.00 87.53           C  
ATOM   2308  CB  VAL A 271      -4.628   4.707  -5.101  1.00 87.53           C  
ATOM   2309  O   VAL A 271      -5.148   6.519  -2.748  1.00 87.53           O  
ATOM   2310  CG1 VAL A 271      -4.457   3.866  -3.826  1.00 87.53           C  
ATOM   2311  CG2 VAL A 271      -5.015   3.705  -6.204  1.00 87.53           C  
ATOM   2312  N   SER A 272      -5.488   8.170  -4.205  1.00 85.21           N  
ATOM   2313  CA  SER A 272      -5.339   9.287  -3.252  1.00 85.21           C  
ATOM   2314  C   SER A 272      -6.179   9.133  -1.977  1.00 85.21           C  
ATOM   2315  CB  SER A 272      -5.736  10.600  -3.938  1.00 85.21           C  
ATOM   2316  O   SER A 272      -5.733   9.491  -0.886  1.00 85.21           O  
ATOM   2317  OG  SER A 272      -7.031  10.481  -4.512  1.00 85.21           O  
ATOM   2318  N   TRP A 273      -7.362   8.519  -2.080  1.00 87.58           N  
ATOM   2319  CA  TRP A 273      -8.219   8.222  -0.929  1.00 87.58           C  
ATOM   2320  C   TRP A 273      -7.545   7.311   0.108  1.00 87.58           C  
ATOM   2321  CB  TRP A 273      -9.539   7.597  -1.410  1.00 87.58           C  
ATOM   2322  O   TRP A 273      -7.887   7.400   1.284  1.00 87.58           O  
ATOM   2323  CG  TRP A 273      -9.424   6.214  -1.981  1.00 87.58           C  
ATOM   2324  CD1 TRP A 273      -9.188   5.915  -3.279  1.00 87.58           C  
ATOM   2325  CD2 TRP A 273      -9.408   4.936  -1.266  1.00 87.58           C  
ATOM   2326  CE2 TRP A 273      -9.138   3.902  -2.212  1.00 87.58           C  
ATOM   2327  CE3 TRP A 273      -9.538   4.553   0.088  1.00 87.58           C  
ATOM   2328  NE1 TRP A 273      -9.053   4.550  -3.425  1.00 87.58           N  
ATOM   2329  CH2 TRP A 273      -9.078   2.225  -0.480  1.00 87.58           C  
ATOM   2330  CZ2 TRP A 273      -8.973   2.566  -1.835  1.00 87.58           C  
ATOM   2331  CZ3 TRP A 273      -9.375   3.210   0.478  1.00 87.58           C  
ATOM   2332  N   LEU A 274      -6.601   6.451  -0.293  1.00 87.44           N  
ATOM   2333  CA  LEU A 274      -5.874   5.567   0.618  1.00 87.44           C  
ATOM   2334  C   LEU A 274      -4.904   6.374   1.490  1.00 87.44           C  
ATOM   2335  CB  LEU A 274      -5.158   4.469  -0.189  1.00 87.44           C  
ATOM   2336  O   LEU A 274      -4.910   6.193   2.702  1.00 87.44           O  
ATOM   2337  CG  LEU A 274      -4.450   3.399   0.666  1.00 87.44           C  
ATOM   2338  CD1 LEU A 274      -5.432   2.553   1.481  1.00 87.44           C  
ATOM   2339  CD2 LEU A 274      -3.661   2.458  -0.246  1.00 87.44           C  
ATOM   2340  N   SER A 275      -4.151   7.320   0.910  1.00 82.86           N  
ATOM   2341  CA  SER A 275      -3.325   8.282   1.671  1.00 82.86           C  
ATOM   2342  C   SER A 275      -4.161   9.075   2.661  1.00 82.86           C  
ATOM   2343  CB  SER A 275      -2.619   9.321   0.780  1.00 82.86           C  
ATOM   2344  O   SER A 275      -3.804   9.175   3.829  1.00 82.86           O  
ATOM   2345  OG  SER A 275      -3.102   9.333  -0.546  1.00 82.86           O  
ATOM   2346  N   THR A 276      -5.294   9.617   2.207  1.00 83.50           N  
ATOM   2347  CA  THR A 276      -6.197  10.374   3.079  1.00 83.50           C  
ATOM   2348  C   THR A 276      -6.744   9.491   4.195  1.00 83.50           C  
ATOM   2349  CB  THR A 276      -7.366  10.959   2.278  1.00 83.50           C  
ATOM   2350  O   THR A 276      -6.843   9.937   5.330  1.00 83.50           O  
ATOM   2351  CG2 THR A 276      -8.181  11.968   3.081  1.00 83.50           C  
ATOM   2352  OG1 THR A 276      -6.896  11.623   1.130  1.00 83.50           O  
ATOM   2353  N   SER A 277      -7.053   8.226   3.900  1.00 87.21           N  
ATOM   2354  CA  SER A 277      -7.520   7.270   4.907  1.00 87.21           C  
ATOM   2355  C   SER A 277      -6.449   6.993   5.957  1.00 87.21           C  
ATOM   2356  CB  SER A 277      -7.955   5.953   4.265  1.00 87.21           C  
ATOM   2357  O   SER A 277      -6.769   7.026   7.136  1.00 87.21           O  
ATOM   2358  OG  SER A 277      -9.009   6.172   3.346  1.00 87.21           O  
ATOM   2359  N   VAL A 278      -5.191   6.790   5.543  1.00 86.14           N  
ATOM   2360  CA  VAL A 278      -4.047   6.632   6.457  1.00 86.14           C  
ATOM   2361  C   VAL A 278      -3.861   7.882   7.316  1.00 86.14           C  
ATOM   2362  CB  VAL A 278      -2.758   6.297   5.678  1.00 86.14           C  
ATOM   2363  O   VAL A 278      -3.689   7.769   8.523  1.00 86.14           O  
ATOM   2364  CG1 VAL A 278      -1.503   6.361   6.555  1.00 86.14           C  
ATOM   2365  CG2 VAL A 278      -2.834   4.882   5.087  1.00 86.14           C  
ATOM   2366  N   TYR A 279      -3.964   9.074   6.729  1.00 82.93           N  
ATOM   2367  CA  TYR A 279      -3.866  10.324   7.481  1.00 82.93           C  
ATOM   2368  C   TYR A 279      -4.973  10.483   8.523  1.00 82.93           C  
ATOM   2369  CB  TYR A 279      -3.908  11.497   6.512  1.00 82.93           C  
ATOM   2370  O   TYR A 279      -4.705  10.872   9.653  1.00 82.93           O  
ATOM   2371  CG  TYR A 279      -3.883  12.830   7.229  1.00 82.93           C  
ATOM   2372  CD1 TYR A 279      -5.081  13.528   7.476  1.00 82.93           C  
ATOM   2373  CD2 TYR A 279      -2.670  13.311   7.748  1.00 82.93           C  
ATOM   2374  CE1 TYR A 279      -5.051  14.721   8.223  1.00 82.93           C  
ATOM   2375  CE2 TYR A 279      -2.627  14.538   8.438  1.00 82.93           C  
ATOM   2376  OH  TYR A 279      -3.804  16.442   9.316  1.00 82.93           O  
ATOM   2377  CZ  TYR A 279      -3.822  15.250   8.668  1.00 82.93           C  
ATOM   2378  N   LEU A 280      -6.217  10.145   8.173  1.00 85.08           N  
ATOM   2379  CA  LEU A 280      -7.349  10.226   9.098  1.00 85.08           C  
ATOM   2380  C   LEU A 280      -7.193   9.302  10.317  1.00 85.08           C  
ATOM   2381  CB  LEU A 280      -8.646   9.915   8.336  1.00 85.08           C  
ATOM   2382  O   LEU A 280      -7.856   9.518  11.332  1.00 85.08           O  
ATOM   2383  CG  LEU A 280      -9.125  11.030   7.391  1.00 85.08           C  
ATOM   2384  CD1 LEU A 280     -10.285  10.506   6.540  1.00 85.08           C  
ATOM   2385  CD2 LEU A 280      -9.611  12.264   8.154  1.00 85.08           C  
ATOM   2386  N   MET A 281      -6.282   8.325  10.265  1.00 87.13           N  
ATOM   2387  CA  MET A 281      -5.916   7.514  11.426  1.00 87.13           C  
ATOM   2388  C   MET A 281      -5.173   8.318  12.501  1.00 87.13           C  
ATOM   2389  CB  MET A 281      -5.080   6.295  11.019  1.00 87.13           C  
ATOM   2390  O   MET A 281      -4.994   7.792  13.596  1.00 87.13           O  
ATOM   2391  CG  MET A 281      -5.735   5.471   9.912  1.00 87.13           C  
ATOM   2392  SD  MET A 281      -4.747   4.075   9.334  1.00 87.13           S  
ATOM   2393  CE  MET A 281      -5.050   2.935  10.685  1.00 87.13           C  
ATOM   2394  N   ILE A 282      -4.795   9.580  12.247  1.00 86.03           N  
ATOM   2395  CA  ILE A 282      -4.227  10.476  13.264  1.00 86.03           C  
ATOM   2396  C   ILE A 282      -5.164  10.633  14.451  1.00 86.03           C  
ATOM   2397  CB  ILE A 282      -3.843  11.846  12.661  1.00 86.03           C  
ATOM   2398  O   ILE A 282      -4.714  10.584  15.588  1.00 86.03           O  
ATOM   2399  CG1 ILE A 282      -2.847  12.553  13.605  1.00 86.03           C  
ATOM   2400  CG2 ILE A 282      -5.054  12.734  12.316  1.00 86.03           C  
ATOM   2401  CD1 ILE A 282      -2.237  13.837  13.031  1.00 86.03           C  
ATOM   2402  N   PHE A 283      -6.473  10.716  14.202  1.00 83.88           N  
ATOM   2403  CA  PHE A 283      -7.459  10.815  15.270  1.00 83.88           C  
ATOM   2404  C   PHE A 283      -7.470   9.540  16.106  1.00 83.88           C  
ATOM   2405  CB  PHE A 283      -8.835  11.121  14.675  1.00 83.88           C  
ATOM   2406  O   PHE A 283      -7.329   9.606  17.320  1.00 83.88           O  
ATOM   2407  CG  PHE A 283      -8.905  12.485  14.024  1.00 83.88           C  
ATOM   2408  CD1 PHE A 283      -8.893  13.637  14.833  1.00 83.88           C  
ATOM   2409  CD2 PHE A 283      -8.955  12.612  12.624  1.00 83.88           C  
ATOM   2410  CE1 PHE A 283      -8.938  14.911  14.243  1.00 83.88           C  
ATOM   2411  CE2 PHE A 283      -9.004  13.887  12.034  1.00 83.88           C  
ATOM   2412  CZ  PHE A 283      -8.995  15.036  12.845  1.00 83.88           C  
ATOM   2413  N   THR A 284      -7.539   8.372  15.461  1.00 82.39           N  
ATOM   2414  CA  THR A 284      -7.425   7.084  16.159  1.00 82.39           C  
ATOM   2415  C   THR A 284      -6.127   7.007  16.962  1.00 82.39           C  
ATOM   2416  CB  THR A 284      -7.475   5.918  15.161  1.00 82.39           C  
ATOM   2417  O   THR A 284      -6.143   6.573  18.108  1.00 82.39           O  
ATOM   2418  CG2 THR A 284      -7.606   4.559  15.844  1.00 82.39           C  
ATOM   2419  OG1 THR A 284      -8.587   6.053  14.305  1.00 82.39           O  
ATOM   2420  N   CYS A 285      -5.018   7.470  16.392  1.00 89.09           N  
ATOM   2421  CA  CYS A 285      -3.717   7.455  17.040  1.00 89.09           C  
ATOM   2422  C   CYS A 285      -3.669   8.366  18.274  1.00 89.09           C  
ATOM   2423  CB  CYS A 285      -2.675   7.860  15.995  1.00 89.09           C  
ATOM   2424  O   CYS A 285      -3.162   7.936  19.301  1.00 89.09           O  
ATOM   2425  SG  CYS A 285      -1.041   7.365  16.577  1.00 89.09           S  
ATOM   2426  N   ILE A 286      -4.216   9.586  18.197  1.00 87.39           N  
ATOM   2427  CA  ILE A 286      -4.264  10.548  19.310  1.00 87.39           C  
ATOM   2428  C   ILE A 286      -5.045   9.969  20.493  1.00 87.39           C  
ATOM   2429  CB  ILE A 286      -4.851  11.901  18.835  1.00 87.39           C  
ATOM   2430  O   ILE A 286      -4.523   9.957  21.602  1.00 87.39           O  
ATOM   2431  CG1 ILE A 286      -3.835  12.643  17.940  1.00 87.39           C  
ATOM   2432  CG2 ILE A 286      -5.218  12.813  20.022  1.00 87.39           C  
ATOM   2433  CD1 ILE A 286      -4.446  13.753  17.073  1.00 87.39           C  
ATOM   2434  N   PHE A 287      -6.246   9.429  20.265  1.00 80.43           N  
ATOM   2435  CA  PHE A 287      -7.078   8.896  21.356  1.00 80.43           C  
ATOM   2436  C   PHE A 287      -6.496   7.642  21.993  1.00 80.43           C  
ATOM   2437  CB  PHE A 287      -8.498   8.611  20.851  1.00 80.43           C  
ATOM   2438  O   PHE A 287      -6.508   7.495  23.210  1.00 80.43           O  
ATOM   2439  CG  PHE A 287      -9.255   9.893  20.632  1.00 80.43           C  
ATOM   2440  CD1 PHE A 287      -9.552  10.698  21.743  1.00 80.43           C  
ATOM   2441  CD2 PHE A 287      -9.526  10.351  19.333  1.00 80.43           C  
ATOM   2442  CE1 PHE A 287     -10.013  12.002  21.548  1.00 80.43           C  
ATOM   2443  CE2 PHE A 287      -9.975  11.663  19.130  1.00 80.43           C  
ATOM   2444  CZ  PHE A 287     -10.153  12.499  20.247  1.00 80.43           C  
ATOM   2445  N   ASN A 288      -5.943   6.736  21.188  1.00 84.13           N  
ATOM   2446  CA  ASN A 288      -5.286   5.566  21.760  1.00 84.13           C  
ATOM   2447  C   ASN A 288      -3.956   5.939  22.436  1.00 84.13           C  
ATOM   2448  CB  ASN A 288      -5.137   4.474  20.698  1.00 84.13           C  
ATOM   2449  O   ASN A 288      -3.532   5.237  23.346  1.00 84.13           O  
ATOM   2450  CG  ASN A 288      -6.475   3.869  20.325  1.00 84.13           C  
ATOM   2451  ND2 ASN A 288      -7.032   4.210  19.194  1.00 84.13           N  
ATOM   2452  OD1 ASN A 288      -7.054   3.066  21.025  1.00 84.13           O  
ATOM   2453  N   ALA A 289      -3.307   7.036  22.029  1.00 87.73           N  
ATOM   2454  CA  ALA A 289      -2.117   7.547  22.702  1.00 87.73           C  
ATOM   2455  C   ALA A 289      -2.465   8.211  24.039  1.00 87.73           C  
ATOM   2456  CB  ALA A 289      -1.353   8.494  21.769  1.00 87.73           C  
ATOM   2457  O   ALA A 289      -1.732   8.009  25.000  1.00 87.73           O  
ATOM   2458  N   GLU A 290      -3.580   8.942  24.124  1.00 84.65           N  
ATOM   2459  CA  GLU A 290      -4.135   9.444  25.389  1.00 84.65           C  
ATOM   2460  C   GLU A 290      -4.361   8.277  26.356  1.00 84.65           C  
ATOM   2461  CB  GLU A 290      -5.432  10.218  25.097  1.00 84.65           C  
ATOM   2462  O   GLU A 290      -3.738   8.239  27.415  1.00 84.65           O  
ATOM   2463  CG  GLU A 290      -6.136  10.784  26.343  1.00 84.65           C  
ATOM   2464  CD  GLU A 290      -7.508  11.406  26.022  1.00 84.65           C  
ATOM   2465  OE1 GLU A 290      -8.128  11.980  26.945  1.00 84.65           O  
ATOM   2466  OE2 GLU A 290      -7.924  11.367  24.836  1.00 84.65           O  
ATOM   2467  N   LEU A 291      -5.115   7.258  25.926  1.00 79.71           N  
ATOM   2468  CA  LEU A 291      -5.367   6.046  26.710  1.00 79.71           C  
ATOM   2469  C   LEU A 291      -4.067   5.347  27.139  1.00 79.71           C  
ATOM   2470  CB  LEU A 291      -6.235   5.109  25.851  1.00 79.71           C  
ATOM   2471  O   LEU A 291      -3.907   4.940  28.286  1.00 79.71           O  
ATOM   2472  CG  LEU A 291      -6.708   3.849  26.593  1.00 79.71           C  
ATOM   2473  CD1 LEU A 291      -7.741   4.196  27.649  1.00 79.71           C  
ATOM   2474  CD2 LEU A 291      -7.350   2.869  25.611  1.00 79.71           C  
ATOM   2475  N   LEU A 292      -3.097   5.224  26.229  1.00 85.05           N  
ATOM   2476  CA  LEU A 292      -1.797   4.621  26.524  1.00 85.05           C  
ATOM   2477  C   LEU A 292      -1.024   5.411  27.595  1.00 85.05           C  
ATOM   2478  CB  LEU A 292      -1.020   4.504  25.203  1.00 85.05           C  
ATOM   2479  O   LEU A 292      -0.387   4.810  28.465  1.00 85.05           O  
ATOM   2480  CG  LEU A 292       0.342   3.796  25.337  1.00 85.05           C  
ATOM   2481  CD1 LEU A 292       0.439   2.616  24.368  1.00 85.05           C  
ATOM   2482  CD2 LEU A 292       1.489   4.757  25.022  1.00 85.05           C  
ATOM   2483  N   ILE A 293      -1.074   6.744  27.558  1.00 85.03           N  
ATOM   2484  CA  ILE A 293      -0.456   7.610  28.570  1.00 85.03           C  
ATOM   2485  C   ILE A 293      -1.188   7.464  29.911  1.00 85.03           C  
ATOM   2486  CB  ILE A 293      -0.411   9.071  28.069  1.00 85.03           C  
ATOM   2487  O   ILE A 293      -0.533   7.313  30.943  1.00 85.03           O  
ATOM   2488  CG1 ILE A 293       0.571   9.205  26.880  1.00 85.03           C  
ATOM   2489  CG2 ILE A 293       0.036  10.035  29.184  1.00 85.03           C  
ATOM   2490  CD1 ILE A 293       0.398  10.514  26.098  1.00 85.03           C  
ATOM   2491  N   GLU A 294      -2.521   7.440  29.905  1.00 79.72           N  
ATOM   2492  CA  GLU A 294      -3.332   7.248  31.111  1.00 79.72           C  
ATOM   2493  C   GLU A 294      -3.041   5.899  31.786  1.00 79.72           C  
ATOM   2494  CB  GLU A 294      -4.826   7.443  30.811  1.00 79.72           C  
ATOM   2495  O   GLU A 294      -2.682   5.857  32.968  1.00 79.72           O  
ATOM   2496  CG  GLU A 294      -5.126   8.920  30.497  1.00 79.72           C  
ATOM   2497  CD  GLU A 294      -6.621   9.245  30.369  1.00 79.72           C  
ATOM   2498  OE1 GLU A 294      -6.942  10.455  30.455  1.00 79.72           O  
ATOM   2499  OE2 GLU A 294      -7.429   8.300  30.253  1.00 79.72           O  
ATOM   2500  N   CYS A 295      -3.061   4.803  31.021  1.00 77.52           N  
ATOM   2501  CA  CYS A 295      -2.769   3.463  31.528  1.00 77.52           C  
ATOM   2502  C   CYS A 295      -1.324   3.310  32.026  1.00 77.52           C  
ATOM   2503  CB  CYS A 295      -3.049   2.424  30.434  1.00 77.52           C  
ATOM   2504  O   CYS A 295      -1.068   2.631  33.022  1.00 77.52           O  
ATOM   2505  SG  CYS A 295      -4.817   2.342  30.047  1.00 77.52           S  
ATOM   2506  N   SER A 296      -0.352   3.923  31.345  1.00 81.76           N  
ATOM   2507  CA  SER A 296       1.058   3.788  31.730  1.00 81.76           C  
ATOM   2508  C   SER A 296       1.402   4.589  32.989  1.00 81.76           C  
ATOM   2509  CB  SER A 296       1.993   4.126  30.565  1.00 81.76           C  
ATOM   2510  O   SER A 296       2.061   4.055  33.888  1.00 81.76           O  
ATOM   2511  OG  SER A 296       1.759   5.413  30.041  1.00 81.76           O  
ATOM   2512  N   LEU A 297       0.938   5.838  33.088  1.00 81.52           N  
ATOM   2513  CA  LEU A 297       1.336   6.763  34.152  1.00 81.52           C  
ATOM   2514  C   LEU A 297       0.397   6.760  35.365  1.00 81.52           C  
ATOM   2515  CB  LEU A 297       1.463   8.182  33.571  1.00 81.52           C  
ATOM   2516  O   LEU A 297       0.883   6.898  36.487  1.00 81.52           O  
ATOM   2517  CG  LEU A 297       2.559   8.365  32.506  1.00 81.52           C  
ATOM   2518  CD1 LEU A 297       2.532   9.807  32.000  1.00 81.52           C  
ATOM   2519  CD2 LEU A 297       3.964   8.099  33.058  1.00 81.52           C  
ATOM   2520  N   PHE A 298      -0.915   6.598  35.168  1.00 77.66           N  
ATOM   2521  CA  PHE A 298      -1.919   6.875  36.207  1.00 77.66           C  
ATOM   2522  C   PHE A 298      -2.693   5.645  36.695  1.00 77.66           C  
ATOM   2523  CB  PHE A 298      -2.872   7.970  35.714  1.00 77.66           C  
ATOM   2524  O   PHE A 298      -3.295   5.701  37.769  1.00 77.66           O  
ATOM   2525  CG  PHE A 298      -2.184   9.283  35.390  1.00 77.66           C  
ATOM   2526  CD1 PHE A 298      -1.867  10.192  36.415  1.00 77.66           C  
ATOM   2527  CD2 PHE A 298      -1.840   9.591  34.064  1.00 77.66           C  
ATOM   2528  CE1 PHE A 298      -1.222  11.404  36.107  1.00 77.66           C  
ATOM   2529  CE2 PHE A 298      -1.203  10.801  33.751  1.00 77.66           C  
ATOM   2530  CZ  PHE A 298      -0.891  11.709  34.775  1.00 77.66           C  
ATOM   2531  N   ALA A 299      -2.655   4.520  35.974  1.00 71.90           N  
ATOM   2532  CA  ALA A 299      -3.320   3.299  36.430  1.00 71.90           C  
ATOM   2533  C   ALA A 299      -2.729   2.773  37.753  1.00 71.90           C  
ATOM   2534  CB  ALA A 299      -3.290   2.247  35.324  1.00 71.90           C  
ATOM   2535  O   ALA A 299      -1.522   2.861  37.993  1.00 71.90           O  
ATOM   2536  N   GLY A 300      -3.580   2.199  38.607  1.00 69.98           N  
ATOM   2537  CA  GLY A 300      -3.187   1.629  39.903  1.00 69.98           C  
ATOM   2538  C   GLY A 300      -2.685   0.183  39.832  1.00 69.98           C  
ATOM   2539  O   GLY A 300      -2.272  -0.358  40.853  1.00 69.98           O  
ATOM   2540  N   ASP A 301      -2.738  -0.439  38.651  1.00 70.84           N  
ATOM   2541  CA  ASP A 301      -2.372  -1.841  38.437  1.00 70.84           C  
ATOM   2542  C   ASP A 301      -0.886  -2.145  38.691  1.00 70.84           C  
ATOM   2543  CB  ASP A 301      -2.774  -2.260  37.008  1.00 70.84           C  
ATOM   2544  O   ASP A 301       0.000  -1.308  38.491  1.00 70.84           O  
ATOM   2545  CG  ASP A 301      -4.238  -2.682  36.888  1.00 70.84           C  
ATOM   2546  OD1 ASP A 301      -4.776  -3.232  37.871  1.00 70.84           O  
ATOM   2547  OD2 ASP A 301      -4.816  -2.554  35.787  1.00 70.84           O  
ATOM   2548  N   GLU A 302      -0.602  -3.389  39.084  1.00 75.72           N  
ATOM   2549  CA  GLU A 302       0.766  -3.908  39.147  1.00 75.72           C  
ATOM   2550  C   GLU A 302       1.444  -3.843  37.768  1.00 75.72           C  
ATOM   2551  CB  GLU A 302       0.791  -5.344  39.694  1.00 75.72           C  
ATOM   2552  O   GLU A 302       0.794  -3.949  36.725  1.00 75.72           O  
ATOM   2553  CG  GLU A 302       0.405  -5.404  41.182  1.00 75.72           C  
ATOM   2554  CD  GLU A 302       0.538  -6.809  41.793  1.00 75.72           C  
ATOM   2555  OE1 GLU A 302       0.453  -6.899  43.039  1.00 75.72           O  
ATOM   2556  OE2 GLU A 302       0.725  -7.775  41.022  1.00 75.72           O  
ATOM   2557  N   LEU A 303       2.772  -3.674  37.758  1.00 77.08           N  
ATOM   2558  CA  LEU A 303       3.557  -3.444  36.538  1.00 77.08           C  
ATOM   2559  C   LEU A 303       3.298  -4.509  35.458  1.00 77.08           C  
ATOM   2560  CB  LEU A 303       5.051  -3.417  36.920  1.00 77.08           C  
ATOM   2561  O   LEU A 303       3.211  -4.179  34.278  1.00 77.08           O  
ATOM   2562  CG  LEU A 303       5.975  -2.921  35.790  1.00 77.08           C  
ATOM   2563  CD1 LEU A 303       5.935  -1.395  35.671  1.00 77.08           C  
ATOM   2564  CD2 LEU A 303       7.419  -3.341  36.064  1.00 77.08           C  
ATOM   2565  N   GLU A 304       3.149  -5.771  35.859  1.00 76.88           N  
ATOM   2566  CA  GLU A 304       2.927  -6.896  34.948  1.00 76.88           C  
ATOM   2567  C   GLU A 304       1.555  -6.809  34.254  1.00 76.88           C  
ATOM   2568  CB  GLU A 304       3.128  -8.192  35.751  1.00 76.88           C  
ATOM   2569  O   GLU A 304       1.470  -6.934  33.031  1.00 76.88           O  
ATOM   2570  CG  GLU A 304       3.488  -9.395  34.868  1.00 76.88           C  
ATOM   2571  CD  GLU A 304       3.971 -10.614  35.677  1.00 76.88           C  
ATOM   2572  OE1 GLU A 304       4.576 -11.512  35.046  1.00 76.88           O  
ATOM   2573  OE2 GLU A 304       3.775 -10.636  36.912  1.00 76.88           O  
ATOM   2574  N   ASN A 305       0.503  -6.455  35.004  1.00 75.07           N  
ATOM   2575  CA  ASN A 305      -0.835  -6.217  34.456  1.00 75.07           C  
ATOM   2576  C   ASN A 305      -0.869  -4.977  33.558  1.00 75.07           C  
ATOM   2577  CB  ASN A 305      -1.851  -6.096  35.606  1.00 75.07           C  
ATOM   2578  O   ASN A 305      -1.475  -5.016  32.489  1.00 75.07           O  
ATOM   2579  CG  ASN A 305      -2.196  -7.433  36.236  1.00 75.07           C  
ATOM   2580  ND2 ASN A 305      -2.721  -7.423  37.437  1.00 75.07           N  
ATOM   2581  OD1 ASN A 305      -2.030  -8.493  35.660  1.00 75.07           O  
ATOM   2582  N   LYS A 306      -0.168  -3.898  33.931  1.00 74.55           N  
ATOM   2583  CA  LYS A 306      -0.038  -2.708  33.075  1.00 74.55           C  
ATOM   2584  C   LYS A 306       0.602  -3.041  31.735  1.00 74.55           C  
ATOM   2585  CB  LYS A 306       0.801  -1.626  33.757  1.00 74.55           C  
ATOM   2586  O   LYS A 306       0.084  -2.632  30.700  1.00 74.55           O  
ATOM   2587  CG  LYS A 306       0.042  -0.913  34.872  1.00 74.55           C  
ATOM   2588  CD  LYS A 306       0.937   0.195  35.432  1.00 74.55           C  
ATOM   2589  CE  LYS A 306       0.132   1.027  36.414  1.00 74.55           C  
ATOM   2590  NZ  LYS A 306       0.851   2.245  36.841  1.00 74.55           N  
ATOM   2591  N   ILE A 307       1.715  -3.781  31.746  1.00 77.83           N  
ATOM   2592  CA  ILE A 307       2.401  -4.187  30.515  1.00 77.83           C  
ATOM   2593  C   ILE A 307       1.446  -5.004  29.653  1.00 77.83           C  
ATOM   2594  CB  ILE A 307       3.716  -4.939  30.813  1.00 77.83           C  
ATOM   2595  O   ILE A 307       1.282  -4.657  28.487  1.00 77.83           O  
ATOM   2596  CG1 ILE A 307       4.756  -3.949  31.386  1.00 77.83           C  
ATOM   2597  CG2 ILE A 307       4.282  -5.602  29.539  1.00 77.83           C  
ATOM   2598  CD1 ILE A 307       5.980  -4.629  32.010  1.00 77.83           C  
ATOM   2599  N   TYR A 308       0.770  -6.002  30.234  1.00 77.33           N  
ATOM   2600  CA  TYR A 308      -0.194  -6.837  29.519  1.00 77.33           C  
ATOM   2601  C   TYR A 308      -1.279  -5.996  28.834  1.00 77.33           C  
ATOM   2602  CB  TYR A 308      -0.803  -7.867  30.479  1.00 77.33           C  
ATOM   2603  O   TYR A 308      -1.454  -6.105  27.621  1.00 77.33           O  
ATOM   2604  CG  TYR A 308      -1.779  -8.800  29.790  1.00 77.33           C  
ATOM   2605  CD1 TYR A 308      -3.151  -8.482  29.748  1.00 77.33           C  
ATOM   2606  CD2 TYR A 308      -1.302  -9.949  29.131  1.00 77.33           C  
ATOM   2607  CE1 TYR A 308      -4.041  -9.293  29.019  1.00 77.33           C  
ATOM   2608  CE2 TYR A 308      -2.195 -10.779  28.427  1.00 77.33           C  
ATOM   2609  OH  TYR A 308      -4.409 -11.208  27.621  1.00 77.33           O  
ATOM   2610  CZ  TYR A 308      -3.563 -10.443  28.356  1.00 77.33           C  
ATOM   2611  N   ILE A 309      -1.934  -5.097  29.575  1.00 71.53           N  
ATOM   2612  CA  ILE A 309      -2.999  -4.217  29.066  1.00 71.53           C  
ATOM   2613  C   ILE A 309      -2.489  -3.320  27.932  1.00 71.53           C  
ATOM   2614  CB  ILE A 309      -3.571  -3.382  30.235  1.00 71.53           C  
ATOM   2615  O   ILE A 309      -3.136  -3.197  26.890  1.00 71.53           O  
ATOM   2616  CG1 ILE A 309      -4.305  -4.302  31.240  1.00 71.53           C  
ATOM   2617  CG2 ILE A 309      -4.524  -2.285  29.726  1.00 71.53           C  
ATOM   2618  CD1 ILE A 309      -4.629  -3.635  32.580  1.00 71.53           C  
ATOM   2619  N   ILE A 310      -1.301  -2.731  28.099  1.00 77.96           N  
ATOM   2620  CA  ILE A 310      -0.692  -1.878  27.075  1.00 77.96           C  
ATOM   2621  C   ILE A 310      -0.425  -2.684  25.799  1.00 77.96           C  
ATOM   2622  CB  ILE A 310       0.580  -1.194  27.626  1.00 77.96           C  
ATOM   2623  O   ILE A 310      -0.752  -2.208  24.709  1.00 77.96           O  
ATOM   2624  CG1 ILE A 310       0.190  -0.140  28.690  1.00 77.96           C  
ATOM   2625  CG2 ILE A 310       1.390  -0.521  26.499  1.00 77.96           C  
ATOM   2626  CD1 ILE A 310       1.371   0.350  29.539  1.00 77.96           C  
ATOM   2627  N   THR A 311       0.133  -3.894  25.911  1.00 74.73           N  
ATOM   2628  CA  THR A 311       0.389  -4.758  24.747  1.00 74.73           C  
ATOM   2629  C   THR A 311      -0.877  -5.290  24.082  1.00 74.73           C  
ATOM   2630  CB  THR A 311       1.307  -5.951  25.067  1.00 74.73           C  
ATOM   2631  O   THR A 311      -0.889  -5.402  22.859  1.00 74.73           O  
ATOM   2632  CG2 THR A 311       2.777  -5.572  24.905  1.00 74.73           C  
ATOM   2633  OG1 THR A 311       1.156  -6.444  26.373  1.00 74.73           O  
ATOM   2634  N   ASP A 312      -1.924  -5.599  24.849  1.00 71.18           N  
ATOM   2635  CA  ASP A 312      -3.142  -6.244  24.345  1.00 71.18           C  
ATOM   2636  C   ASP A 312      -4.101  -5.240  23.675  1.00 71.18           C  
ATOM   2637  CB  ASP A 312      -3.803  -6.999  25.518  1.00 71.18           C  
ATOM   2638  O   ASP A 312      -4.716  -5.537  22.647  1.00 71.18           O  
ATOM   2639  CG  ASP A 312      -4.858  -8.022  25.081  1.00 71.18           C  
ATOM   2640  OD1 ASP A 312      -4.613  -8.713  24.069  1.00 71.18           O  
ATOM   2641  OD2 ASP A 312      -5.896  -8.135  25.775  1.00 71.18           O  
ATOM   2642  N   GLY A 313      -4.204  -4.018  24.214  1.00 70.41           N  
ATOM   2643  CA  GLY A 313      -5.227  -3.051  23.799  1.00 70.41           C  
ATOM   2644  C   GLY A 313      -4.715  -1.756  23.171  1.00 70.41           C  
ATOM   2645  O   GLY A 313      -5.319  -1.261  22.219  1.00 70.41           O  
ATOM   2646  N   CYS A 314      -3.614  -1.194  23.676  1.00 76.82           N  
ATOM   2647  CA  CYS A 314      -3.292   0.218  23.426  1.00 76.82           C  
ATOM   2648  C   CYS A 314      -2.150   0.417  22.420  1.00 76.82           C  
ATOM   2649  CB  CYS A 314      -2.997   0.906  24.767  1.00 76.82           C  
ATOM   2650  O   CYS A 314      -2.178   1.351  21.619  1.00 76.82           O  
ATOM   2651  SG  CYS A 314      -4.408   0.709  25.893  1.00 76.82           S  
ATOM   2652  N   LEU A 315      -1.147  -0.466  22.422  1.00 83.54           N  
ATOM   2653  CA  LEU A 315       0.060  -0.288  21.612  1.00 83.54           C  
ATOM   2654  C   LEU A 315      -0.231  -0.377  20.105  1.00 83.54           C  
ATOM   2655  CB  LEU A 315       1.098  -1.339  22.044  1.00 83.54           C  
ATOM   2656  O   LEU A 315       0.245   0.445  19.323  1.00 83.54           O  
ATOM   2657  CG  LEU A 315       2.519  -1.008  21.557  1.00 83.54           C  
ATOM   2658  CD1 LEU A 315       3.199  -0.012  22.501  1.00 83.54           C  
ATOM   2659  CD2 LEU A 315       3.373  -2.272  21.489  1.00 83.54           C  
ATOM   2660  N   GLY A 316      -1.031  -1.361  19.687  1.00 85.18           N  
ATOM   2661  CA  GLY A 316      -1.349  -1.604  18.276  1.00 85.18           C  
ATOM   2662  C   GLY A 316      -2.005  -0.401  17.585  1.00 85.18           C  
ATOM   2663  O   GLY A 316      -1.446   0.112  16.610  1.00 85.18           O  
ATOM   2664  N   PRO A 317      -3.142   0.103  18.099  1.00 84.48           N  
ATOM   2665  CA  PRO A 317      -3.850   1.242  17.515  1.00 84.48           C  
ATOM   2666  C   PRO A 317      -3.051   2.554  17.467  1.00 84.48           C  
ATOM   2667  CB  PRO A 317      -5.107   1.403  18.370  1.00 84.48           C  
ATOM   2668  O   PRO A 317      -3.389   3.421  16.663  1.00 84.48           O  
ATOM   2669  CG  PRO A 317      -5.369   0.003  18.915  1.00 84.48           C  
ATOM   2670  CD  PRO A 317      -3.954  -0.510  19.146  1.00 84.48           C  
ATOM   2671  N   VAL A 318      -1.997   2.705  18.280  1.00 89.00           N  
ATOM   2672  CA  VAL A 318      -1.071   3.854  18.235  1.00 89.00           C  
ATOM   2673  C   VAL A 318       0.058   3.614  17.235  1.00 89.00           C  
ATOM   2674  CB  VAL A 318      -0.489   4.146  19.634  1.00 89.00           C  
ATOM   2675  O   VAL A 318       0.306   4.423  16.341  1.00 89.00           O  
ATOM   2676  CG1 VAL A 318       0.515   5.307  19.621  1.00 89.00           C  
ATOM   2677  CG2 VAL A 318      -1.602   4.527  20.604  1.00 89.00           C  
ATOM   2678  N   CYS A 319       0.754   2.483  17.350  1.00 91.32           N  
ATOM   2679  CA  CYS A 319       1.949   2.227  16.555  1.00 91.32           C  
ATOM   2680  C   CYS A 319       1.628   1.957  15.082  1.00 91.32           C  
ATOM   2681  CB  CYS A 319       2.729   1.062  17.174  1.00 91.32           C  
ATOM   2682  O   CYS A 319       2.379   2.388  14.210  1.00 91.32           O  
ATOM   2683  SG  CYS A 319       3.425   1.556  18.776  1.00 91.32           S  
ATOM   2684  N   VAL A 320       0.528   1.266  14.770  1.00 92.07           N  
ATOM   2685  CA  VAL A 320       0.215   0.884  13.384  1.00 92.07           C  
ATOM   2686  C   VAL A 320      -0.023   2.108  12.480  1.00 92.07           C  
ATOM   2687  CB  VAL A 320      -0.921  -0.157  13.317  1.00 92.07           C  
ATOM   2688  O   VAL A 320       0.607   2.159  11.420  1.00 92.07           O  
ATOM   2689  CG1 VAL A 320      -1.304  -0.468  11.867  1.00 92.07           C  
ATOM   2690  CG2 VAL A 320      -0.499  -1.486  13.954  1.00 92.07           C  
ATOM   2691  N   PRO A 321      -0.845   3.116  12.849  1.00 91.38           N  
ATOM   2692  CA  PRO A 321      -0.968   4.358  12.078  1.00 91.38           C  
ATOM   2693  C   PRO A 321       0.364   5.076  11.853  1.00 91.38           C  
ATOM   2694  CB  PRO A 321      -1.920   5.251  12.875  1.00 91.38           C  
ATOM   2695  O   PRO A 321       0.668   5.464  10.725  1.00 91.38           O  
ATOM   2696  CG  PRO A 321      -2.793   4.252  13.616  1.00 91.38           C  
ATOM   2697  CD  PRO A 321      -1.813   3.127  13.942  1.00 91.38           C  
ATOM   2698  N   ILE A 322       1.181   5.205  12.905  1.00 92.68           N  
ATOM   2699  CA  ILE A 322       2.503   5.839  12.816  1.00 92.68           C  
ATOM   2700  C   ILE A 322       3.380   5.089  11.812  1.00 92.68           C  
ATOM   2701  CB  ILE A 322       3.166   5.910  14.212  1.00 92.68           C  
ATOM   2702  O   ILE A 322       4.012   5.705  10.956  1.00 92.68           O  
ATOM   2703  CG1 ILE A 322       2.380   6.886  15.117  1.00 92.68           C  
ATOM   2704  CG2 ILE A 322       4.641   6.342  14.095  1.00 92.68           C  
ATOM   2705  CD1 ILE A 322       2.811   6.862  16.589  1.00 92.68           C  
ATOM   2706  N   LEU A 323       3.382   3.756  11.864  1.00 94.07           N  
ATOM   2707  CA  LEU A 323       4.159   2.930  10.947  1.00 94.07           C  
ATOM   2708  C   LEU A 323       3.650   3.011   9.505  1.00 94.07           C  
ATOM   2709  CB  LEU A 323       4.184   1.482  11.455  1.00 94.07           C  
ATOM   2710  O   LEU A 323       4.467   2.980   8.588  1.00 94.07           O  
ATOM   2711  CG  LEU A 323       5.029   1.285  12.726  1.00 94.07           C  
ATOM   2712  CD1 LEU A 323       4.842  -0.135  13.248  1.00 94.07           C  
ATOM   2713  CD2 LEU A 323       6.523   1.484  12.471  1.00 94.07           C  
ATOM   2714  N   TYR A 324       2.343   3.162   9.267  1.00 92.12           N  
ATOM   2715  CA  TYR A 324       1.839   3.429   7.916  1.00 92.12           C  
ATOM   2716  C   TYR A 324       2.409   4.734   7.353  1.00 92.12           C  
ATOM   2717  CB  TYR A 324       0.308   3.495   7.888  1.00 92.12           C  
ATOM   2718  O   TYR A 324       2.959   4.728   6.251  1.00 92.12           O  
ATOM   2719  CG  TYR A 324      -0.419   2.170   7.871  1.00 92.12           C  
ATOM   2720  CD1 TYR A 324      -0.169   1.251   6.836  1.00 92.12           C  
ATOM   2721  CD2 TYR A 324      -1.431   1.904   8.810  1.00 92.12           C  
ATOM   2722  CE1 TYR A 324      -0.941   0.081   6.729  1.00 92.12           C  
ATOM   2723  CE2 TYR A 324      -2.215   0.744   8.692  1.00 92.12           C  
ATOM   2724  OH  TYR A 324      -2.782  -1.237   7.472  1.00 92.12           O  
ATOM   2725  CZ  TYR A 324      -1.982  -0.158   7.639  1.00 92.12           C  
ATOM   2726  N   VAL A 325       2.311   5.830   8.112  1.00 91.06           N  
ATOM   2727  CA  VAL A 325       2.818   7.147   7.694  1.00 91.06           C  
ATOM   2728  C   VAL A 325       4.336   7.110   7.512  1.00 91.06           C  
ATOM   2729  CB  VAL A 325       2.384   8.241   8.692  1.00 91.06           C  
ATOM   2730  O   VAL A 325       4.835   7.589   6.498  1.00 91.06           O  
ATOM   2731  CG1 VAL A 325       2.967   9.615   8.345  1.00 91.06           C  
ATOM   2732  CG2 VAL A 325       0.857   8.386   8.692  1.00 91.06           C  
ATOM   2733  N   LEU A 326       5.066   6.447   8.414  1.00 92.90           N  
ATOM   2734  CA  LEU A 326       6.513   6.258   8.308  1.00 92.90           C  
ATOM   2735  C   LEU A 326       6.906   5.501   7.033  1.00 92.90           C  
ATOM   2736  CB  LEU A 326       7.008   5.522   9.565  1.00 92.90           C  
ATOM   2737  O   LEU A 326       7.822   5.921   6.333  1.00 92.90           O  
ATOM   2738  CG  LEU A 326       8.528   5.269   9.594  1.00 92.90           C  
ATOM   2739  CD1 LEU A 326       9.329   6.565   9.709  1.00 92.90           C  
ATOM   2740  CD2 LEU A 326       8.886   4.379  10.783  1.00 92.90           C  
ATOM   2741  N   ILE A 327       6.217   4.405   6.701  1.00 92.94           N  
ATOM   2742  CA  ILE A 327       6.502   3.626   5.487  1.00 92.94           C  
ATOM   2743  C   ILE A 327       6.233   4.458   4.234  1.00 92.94           C  
ATOM   2744  CB  ILE A 327       5.689   2.315   5.483  1.00 92.94           C  
ATOM   2745  O   ILE A 327       7.031   4.413   3.295  1.00 92.94           O  
ATOM   2746  CG1 ILE A 327       6.255   1.371   6.565  1.00 92.94           C  
ATOM   2747  CG2 ILE A 327       5.727   1.609   4.113  1.00 92.94           C  
ATOM   2748  CD1 ILE A 327       5.345   0.176   6.844  1.00 92.94           C  
ATOM   2749  N   LEU A 328       5.136   5.223   4.213  1.00 90.57           N  
ATOM   2750  CA  LEU A 328       4.838   6.135   3.110  1.00 90.57           C  
ATOM   2751  C   LEU A 328       5.919   7.213   2.979  1.00 90.57           C  
ATOM   2752  CB  LEU A 328       3.442   6.757   3.289  1.00 90.57           C  
ATOM   2753  O   LEU A 328       6.445   7.388   1.883  1.00 90.57           O  
ATOM   2754  CG  LEU A 328       2.272   5.771   3.122  1.00 90.57           C  
ATOM   2755  CD1 LEU A 328       0.948   6.518   3.291  1.00 90.57           C  
ATOM   2756  CD2 LEU A 328       2.304   5.058   1.767  1.00 90.57           C  
ATOM   2757  N   GLY A 329       6.313   7.848   4.085  1.00 89.62           N  
ATOM   2758  CA  GLY A 329       7.387   8.843   4.125  1.00 89.62           C  
ATOM   2759  C   GLY A 329       8.724   8.298   3.633  1.00 89.62           C  
ATOM   2760  O   GLY A 329       9.337   8.867   2.736  1.00 89.62           O  
ATOM   2761  N   MET A 330       9.129   7.124   4.123  1.00 91.52           N  
ATOM   2762  CA  MET A 330      10.342   6.451   3.659  1.00 91.52           C  
ATOM   2763  C   MET A 330      10.288   6.135   2.161  1.00 91.52           C  
ATOM   2764  CB  MET A 330      10.548   5.139   4.419  1.00 91.52           C  
ATOM   2765  O   MET A 330      11.285   6.312   1.467  1.00 91.52           O  
ATOM   2766  CG  MET A 330      11.024   5.319   5.862  1.00 91.52           C  
ATOM   2767  SD  MET A 330      11.185   3.753   6.773  1.00 91.52           S  
ATOM   2768  CE  MET A 330      12.380   2.853   5.747  1.00 91.52           C  
ATOM   2769  N   CYS A 331       9.151   5.660   1.641  1.00 90.46           N  
ATOM   2770  CA  CYS A 331       9.010   5.419   0.204  1.00 90.46           C  
ATOM   2771  C   CYS A 331       9.169   6.724  -0.583  1.00 90.46           C  
ATOM   2772  CB  CYS A 331       7.657   4.768  -0.109  1.00 90.46           C  
ATOM   2773  O   CYS A 331       9.926   6.753  -1.551  1.00 90.46           O  
ATOM   2774  SG  CYS A 331       7.587   3.067   0.514  1.00 90.46           S  
ATOM   2775  N   THR A 332       8.499   7.794  -0.151  1.00 88.07           N  
ATOM   2776  CA  THR A 332       8.577   9.125  -0.765  1.00 88.07           C  
ATOM   2777  C   THR A 332      10.010   9.650  -0.821  1.00 88.07           C  
ATOM   2778  CB  THR A 332       7.709  10.115   0.019  1.00 88.07           C  
ATOM   2779  O   THR A 332      10.466  10.067  -1.886  1.00 88.07           O  
ATOM   2780  CG2 THR A 332       7.747  11.499  -0.602  1.00 88.07           C  
ATOM   2781  OG1 THR A 332       6.355   9.726   0.008  1.00 88.07           O  
ATOM   2782  N   ASP A 333      10.746   9.571   0.287  1.00 87.73           N  
ATOM   2783  CA  ASP A 333      12.143  10.006   0.345  1.00 87.73           C  
ATOM   2784  C   ASP A 333      13.009   9.200  -0.632  1.00 87.73           C  
ATOM   2785  CB  ASP A 333      12.681   9.848   1.774  1.00 87.73           C  
ATOM   2786  O   ASP A 333      13.792   9.760  -1.399  1.00 87.73           O  
ATOM   2787  CG  ASP A 333      12.103  10.838   2.792  1.00 87.73           C  
ATOM   2788  OD1 ASP A 333      11.489  11.852   2.390  1.00 87.73           O  
ATOM   2789  OD2 ASP A 333      12.334  10.582   3.994  1.00 87.73           O  
ATOM   2790  N   ARG A 334      12.813   7.875  -0.687  1.00 88.92           N  
ATOM   2791  CA  ARG A 334      13.545   7.000  -1.614  1.00 88.92           C  
ATOM   2792  C   ARG A 334      13.213   7.280  -3.079  1.00 88.92           C  
ATOM   2793  CB  ARG A 334      13.275   5.529  -1.273  1.00 88.92           C  
ATOM   2794  O   ARG A 334      14.104   7.158  -3.920  1.00 88.92           O  
ATOM   2795  CG  ARG A 334      13.825   5.077   0.084  1.00 88.92           C  
ATOM   2796  CD  ARG A 334      15.349   5.071   0.095  1.00 88.92           C  
ATOM   2797  NE  ARG A 334      15.850   4.398   1.303  1.00 88.92           N  
ATOM   2798  NH1 ARG A 334      17.377   5.981   1.972  1.00 88.92           N  
ATOM   2799  NH2 ARG A 334      17.002   4.141   3.209  1.00 88.92           N  
ATOM   2800  CZ  ARG A 334      16.737   4.857   2.156  1.00 88.92           C  
ATOM   2801  N   PHE A 335      11.972   7.649  -3.402  1.00 87.39           N  
ATOM   2802  CA  PHE A 335      11.618   8.094  -4.752  1.00 87.39           C  
ATOM   2803  C   PHE A 335      12.312   9.396  -5.105  1.00 87.39           C  
ATOM   2804  CB  PHE A 335      10.105   8.268  -4.920  1.00 87.39           C  
ATOM   2805  O   PHE A 335      12.893   9.484  -6.183  1.00 87.39           O  
ATOM   2806  CG  PHE A 335       9.369   6.957  -4.974  1.00 87.39           C  
ATOM   2807  CD1 PHE A 335       9.719   6.005  -5.947  1.00 87.39           C  
ATOM   2808  CD2 PHE A 335       8.353   6.682  -4.048  1.00 87.39           C  
ATOM   2809  CE1 PHE A 335       9.087   4.758  -5.955  1.00 87.39           C  
ATOM   2810  CE2 PHE A 335       7.743   5.423  -4.039  1.00 87.39           C  
ATOM   2811  CZ  PHE A 335       8.122   4.457  -4.984  1.00 87.39           C  
ATOM   2812  N   ARG A 336      12.315  10.364  -4.186  1.00 83.98           N  
ATOM   2813  CA  ARG A 336      12.990  11.647  -4.381  1.00 83.98           C  
ATOM   2814  C   ARG A 336      14.490  11.460  -4.607  1.00 83.98           C  
ATOM   2815  CB  ARG A 336      12.681  12.540  -3.176  1.00 83.98           C  
ATOM   2816  O   ARG A 336      15.027  12.014  -5.561  1.00 83.98           O  
ATOM   2817  CG  ARG A 336      13.125  13.985  -3.416  1.00 83.98           C  
ATOM   2818  CD  ARG A 336      12.670  14.852  -2.240  1.00 83.98           C  
ATOM   2819  NE  ARG A 336      13.008  16.270  -2.457  1.00 83.98           N  
ATOM   2820  NH1 ARG A 336      11.538  17.159  -0.921  1.00 83.98           N  
ATOM   2821  NH2 ARG A 336      12.846  18.514  -2.114  1.00 83.98           N  
ATOM   2822  CZ  ARG A 336      12.461  17.301  -1.832  1.00 83.98           C  
ATOM   2823  N   ASP A 337      15.145  10.628  -3.800  1.00 86.70           N  
ATOM   2824  CA  ASP A 337      16.565  10.298  -3.961  1.00 86.70           C  
ATOM   2825  C   ASP A 337      16.846   9.635  -5.315  1.00 86.70           C  
ATOM   2826  CB  ASP A 337      17.011   9.328  -2.854  1.00 86.70           C  
ATOM   2827  O   ASP A 337      17.784  10.010  -6.023  1.00 86.70           O  
ATOM   2828  CG  ASP A 337      17.189   9.948  -1.467  1.00 86.70           C  
ATOM   2829  OD1 ASP A 337      17.304  11.191  -1.386  1.00 86.70           O  
ATOM   2830  OD2 ASP A 337      17.313   9.132  -0.519  1.00 86.70           O  
ATOM   2831  N   ALA A 338      16.030   8.644  -5.690  1.00 87.35           N  
ATOM   2832  CA  ALA A 338      16.172   7.945  -6.961  1.00 87.35           C  
ATOM   2833  C   ALA A 338      15.937   8.882  -8.151  1.00 87.35           C  
ATOM   2834  CB  ALA A 338      15.201   6.761  -6.982  1.00 87.35           C  
ATOM   2835  O   ALA A 338      16.640   8.790  -9.156  1.00 87.35           O  
ATOM   2836  N   GLU A 339      14.984   9.804  -8.035  1.00 82.83           N  
ATOM   2837  CA  GLU A 339      14.723  10.801  -9.057  1.00 82.83           C  
ATOM   2838  C   GLU A 339      15.915  11.746  -9.206  1.00 82.83           C  
ATOM   2839  CB  GLU A 339      13.427  11.558  -8.750  1.00 82.83           C  
ATOM   2840  O   GLU A 339      16.445  11.869 -10.303  1.00 82.83           O  
ATOM   2841  CG  GLU A 339      12.944  12.208 -10.043  1.00 82.83           C  
ATOM   2842  CD  GLU A 339      11.804  13.193  -9.827  1.00 82.83           C  
ATOM   2843  OE1 GLU A 339      11.880  14.236 -10.508  1.00 82.83           O  
ATOM   2844  OE2 GLU A 339      10.852  12.893  -9.076  1.00 82.83           O  
ATOM   2845  N   VAL A 340      16.418  12.328  -8.114  1.00 82.55           N  
ATOM   2846  CA  VAL A 340      17.592  13.215  -8.149  1.00 82.55           C  
ATOM   2847  C   VAL A 340      18.808  12.507  -8.756  1.00 82.55           C  
ATOM   2848  CB  VAL A 340      17.906  13.746  -6.736  1.00 82.55           C  
ATOM   2849  O   VAL A 340      19.492  13.079  -9.606  1.00 82.55           O  
ATOM   2850  CG1 VAL A 340      19.237  14.510  -6.678  1.00 82.55           C  
ATOM   2851  CG2 VAL A 340      16.812  14.716  -6.267  1.00 82.55           C  
ATOM   2852  N   GLN A 341      19.063  11.247  -8.389  1.00 87.47           N  
ATOM   2853  CA  GLN A 341      20.144  10.459  -8.993  1.00 87.47           C  
ATOM   2854  C   GLN A 341      19.930  10.245 -10.490  1.00 87.47           C  
ATOM   2855  CB  GLN A 341      20.249   9.088  -8.315  1.00 87.47           C  
ATOM   2856  O   GLN A 341      20.860  10.397 -11.283  1.00 87.47           O  
ATOM   2857  CG  GLN A 341      20.893   9.190  -6.931  1.00 87.47           C  
ATOM   2858  CD  GLN A 341      20.980   7.843  -6.223  1.00 87.47           C  
ATOM   2859  NE2 GLN A 341      21.212   7.855  -4.929  1.00 87.47           N  
ATOM   2860  OE1 GLN A 341      20.873   6.764  -6.792  1.00 87.47           O  
ATOM   2861  N   LEU A 342      18.707   9.902 -10.892  1.00 84.35           N  
ATOM   2862  CA  LEU A 342      18.361   9.704 -12.291  1.00 84.35           C  
ATOM   2863  C   LEU A 342      18.572  10.995 -13.100  1.00 84.35           C  
ATOM   2864  CB  LEU A 342      16.911   9.185 -12.349  1.00 84.35           C  
ATOM   2865  O   LEU A 342      19.174  10.955 -14.173  1.00 84.35           O  
ATOM   2866  CG  LEU A 342      16.435   8.882 -13.770  1.00 84.35           C  
ATOM   2867  CD1 LEU A 342      17.208   7.716 -14.367  1.00 84.35           C  
ATOM   2868  CD2 LEU A 342      14.950   8.531 -13.801  1.00 84.35           C  
ATOM   2869  N   GLN A 343      18.145  12.134 -12.555  1.00 78.60           N  
ATOM   2870  CA  GLN A 343      18.324  13.457 -13.148  1.00 78.60           C  
ATOM   2871  C   GLN A 343      19.812  13.794 -13.340  1.00 78.60           C  
ATOM   2872  CB  GLN A 343      17.646  14.507 -12.252  1.00 78.60           C  
ATOM   2873  O   GLN A 343      20.245  14.152 -14.437  1.00 78.60           O  
ATOM   2874  CG  GLN A 343      16.104  14.429 -12.209  1.00 78.60           C  
ATOM   2875  CD  GLN A 343      15.498  15.553 -11.369  1.00 78.60           C  
ATOM   2876  NE2 GLN A 343      14.194  15.700 -11.316  1.00 78.60           N  
ATOM   2877  OE1 GLN A 343      16.187  16.354 -10.757  1.00 78.60           O  
ATOM   2878  N   GLN A 344      20.630  13.593 -12.303  1.00 82.83           N  
ATOM   2879  CA  GLN A 344      22.079  13.799 -12.381  1.00 82.83           C  
ATOM   2880  C   GLN A 344      22.728  12.918 -13.454  1.00 82.83           C  
ATOM   2881  CB  GLN A 344      22.713  13.501 -11.017  1.00 82.83           C  
ATOM   2882  O   GLN A 344      23.537  13.400 -14.249  1.00 82.83           O  
ATOM   2883  CG  GLN A 344      22.418  14.593  -9.981  1.00 82.83           C  
ATOM   2884  CD  GLN A 344      22.941  14.236  -8.593  1.00 82.83           C  
ATOM   2885  NE2 GLN A 344      22.863  15.147  -7.649  1.00 82.83           N  
ATOM   2886  OE1 GLN A 344      23.441  13.155  -8.324  1.00 82.83           O  
ATOM   2887  N   LEU A 345      22.352  11.638 -13.522  1.00 84.54           N  
ATOM   2888  CA  LEU A 345      22.883  10.709 -14.519  1.00 84.54           C  
ATOM   2889  C   LEU A 345      22.503  11.122 -15.942  1.00 84.54           C  
ATOM   2890  CB  LEU A 345      22.399   9.286 -14.211  1.00 84.54           C  
ATOM   2891  O   LEU A 345      23.353  11.066 -16.829  1.00 84.54           O  
ATOM   2892  CG  LEU A 345      23.059   8.681 -12.962  1.00 84.54           C  
ATOM   2893  CD1 LEU A 345      22.318   7.413 -12.557  1.00 84.54           C  
ATOM   2894  CD2 LEU A 345      24.519   8.295 -13.196  1.00 84.54           C  
ATOM   2895  N   PHE A 346      21.276  11.595 -16.168  1.00 79.60           N  
ATOM   2896  CA  PHE A 346      20.883  12.129 -17.471  1.00 79.60           C  
ATOM   2897  C   PHE A 346      21.716  13.345 -17.879  1.00 79.60           C  
ATOM   2898  CB  PHE A 346      19.395  12.491 -17.477  1.00 79.60           C  
ATOM   2899  O   PHE A 346      22.169  13.410 -19.023  1.00 79.60           O  
ATOM   2900  CG  PHE A 346      18.456  11.314 -17.612  1.00 79.60           C  
ATOM   2901  CD1 PHE A 346      18.618  10.399 -18.669  1.00 79.60           C  
ATOM   2902  CD2 PHE A 346      17.357  11.189 -16.745  1.00 79.60           C  
ATOM   2903  CE1 PHE A 346      17.692   9.359 -18.844  1.00 79.60           C  
ATOM   2904  CE2 PHE A 346      16.419  10.164 -16.942  1.00 79.60           C  
ATOM   2905  CZ  PHE A 346      16.592   9.241 -17.980  1.00 79.60           C  
ATOM   2906  N   VAL A 347      21.969  14.276 -16.955  1.00 74.77           N  
ATOM   2907  CA  VAL A 347      22.815  15.450 -17.222  1.00 74.77           C  
ATOM   2908  C   VAL A 347      24.246  15.030 -17.563  1.00 74.77           C  
ATOM   2909  CB  VAL A 347      22.787  16.433 -16.035  1.00 74.77           C  
ATOM   2910  O   VAL A 347      24.814  15.538 -18.530  1.00 74.77           O  
ATOM   2911  CG1 VAL A 347      23.765  17.600 -16.230  1.00 74.77           C  
ATOM   2912  CG2 VAL A 347      21.389  17.040 -15.864  1.00 74.77           C  
ATOM   2913  N   ILE A 348      24.822  14.067 -16.838  1.00 78.37           N  
ATOM   2914  CA  ILE A 348      26.174  13.553 -17.117  1.00 78.37           C  
ATOM   2915  C   ILE A 348      26.230  12.891 -18.495  1.00 78.37           C  
ATOM   2916  CB  ILE A 348      26.628  12.575 -16.010  1.00 78.37           C  
ATOM   2917  O   ILE A 348      27.141  13.162 -19.277  1.00 78.37           O  
ATOM   2918  CG1 ILE A 348      26.817  13.328 -14.674  1.00 78.37           C  
ATOM   2919  CG2 ILE A 348      27.948  11.875 -16.401  1.00 78.37           C  
ATOM   2920  CD1 ILE A 348      26.895  12.397 -13.456  1.00 78.37           C  
ATOM   2921  N   VAL A 349      25.245  12.054 -18.819  1.00 78.00           N  
ATOM   2922  CA  VAL A 349      25.151  11.377 -20.118  1.00 78.00           C  
ATOM   2923  C   VAL A 349      25.026  12.392 -21.256  1.00 78.00           C  
ATOM   2924  CB  VAL A 349      23.989  10.368 -20.080  1.00 78.00           C  
ATOM   2925  O   VAL A 349      25.719  12.262 -22.267  1.00 78.00           O  
ATOM   2926  CG1 VAL A 349      23.604   9.809 -21.442  1.00 78.00           C  
ATOM   2927  CG2 VAL A 349      24.381   9.164 -19.224  1.00 78.00           C  
ATOM   2928  N   GLN A 350      24.232  13.449 -21.071  1.00 74.31           N  
ATOM   2929  CA  GLN A 350      24.142  14.553 -22.025  1.00 74.31           C  
ATOM   2930  C   GLN A 350      25.461  15.325 -22.149  1.00 74.31           C  
ATOM   2931  CB  GLN A 350      22.987  15.486 -21.618  1.00 74.31           C  
ATOM   2932  O   GLN A 350      25.875  15.653 -23.258  1.00 74.31           O  
ATOM   2933  CG  GLN A 350      22.730  16.622 -22.628  1.00 74.31           C  
ATOM   2934  CD  GLN A 350      22.284  16.124 -23.998  1.00 74.31           C  
ATOM   2935  NE2 GLN A 350      22.141  16.979 -24.981  1.00 74.31           N  
ATOM   2936  OE1 GLN A 350      22.020  14.955 -24.208  1.00 74.31           O  
ATOM   2937  N   GLY A 351      26.150  15.595 -21.039  1.00 72.75           N  
ATOM   2938  CA  GLY A 351      27.451  16.264 -21.047  1.00 72.75           C  
ATOM   2939  C   GLY A 351      28.524  15.452 -21.780  1.00 72.75           C  
ATOM   2940  O   GLY A 351      29.294  16.004 -22.567  1.00 72.75           O  
ATOM   2941  N   LEU A 352      28.543  14.130 -21.585  1.00 72.96           N  
ATOM   2942  CA  LEU A 352      29.437  13.217 -22.303  1.00 72.96           C  
ATOM   2943  C   LEU A 352      29.153  13.190 -23.803  1.00 72.96           C  
ATOM   2944  CB  LEU A 352      29.298  11.796 -21.733  1.00 72.96           C  
ATOM   2945  O   LEU A 352      30.095  13.189 -24.597  1.00 72.96           O  
ATOM   2946  CG  LEU A 352      29.978  11.599 -20.373  1.00 72.96           C  
ATOM   2947  CD1 LEU A 352      29.651  10.203 -19.855  1.00 72.96           C  
ATOM   2948  CD2 LEU A 352      31.502  11.723 -20.468  1.00 72.96           C  
ATOM   2949  N   TYR A 353      27.874  13.195 -24.179  1.00 71.29           N  
ATOM   2950  CA  TYR A 353      27.456  13.302 -25.570  1.00 71.29           C  
ATOM   2951  C   TYR A 353      27.952  14.617 -26.184  1.00 71.29           C  
ATOM   2952  CB  TYR A 353      25.935  13.149 -25.632  1.00 71.29           C  
ATOM   2953  O   TYR A 353      28.724  14.595 -27.140  1.00 71.29           O  
ATOM   2954  CG  TYR A 353      25.372  13.234 -27.029  1.00 71.29           C  
ATOM   2955  CD1 TYR A 353      24.795  14.434 -27.485  1.00 71.29           C  
ATOM   2956  CD2 TYR A 353      25.424  12.108 -27.869  1.00 71.29           C  
ATOM   2957  CE1 TYR A 353      24.307  14.521 -28.800  1.00 71.29           C  
ATOM   2958  CE2 TYR A 353      24.902  12.191 -29.170  1.00 71.29           C  
ATOM   2959  OH  TYR A 353      24.039  13.469 -30.960  1.00 71.29           O  
ATOM   2960  CZ  TYR A 353      24.396  13.405 -29.657  1.00 71.29           C  
ATOM   2961  N   MET A 354      27.639  15.756 -25.558  1.00 69.17           N  
ATOM   2962  CA  MET A 354      28.041  17.081 -26.044  1.00 69.17           C  
ATOM   2963  C   MET A 354      29.558  17.254 -26.172  1.00 69.17           C  
ATOM   2964  CB  MET A 354      27.477  18.166 -25.114  1.00 69.17           C  
ATOM   2965  O   MET A 354      30.023  17.930 -27.083  1.00 69.17           O  
ATOM   2966  CG  MET A 354      25.961  18.344 -25.249  1.00 69.17           C  
ATOM   2967  SD  MET A 354      25.435  18.787 -26.926  1.00 69.17           S  
ATOM   2968  CE  MET A 354      23.976  19.792 -26.587  1.00 69.17           C  
ATOM   2969  N   ARG A 355      30.355  16.617 -25.305  1.00 70.65           N  
ATOM   2970  CA  ARG A 355      31.823  16.681 -25.384  1.00 70.65           C  
ATOM   2971  C   ARG A 355      32.397  15.978 -26.620  1.00 70.65           C  
ATOM   2972  CB  ARG A 355      32.412  16.118 -24.082  1.00 70.65           C  
ATOM   2973  O   ARG A 355      33.490  16.338 -27.051  1.00 70.65           O  
ATOM   2974  CG  ARG A 355      33.937  16.288 -24.018  1.00 70.65           C  
ATOM   2975  CD  ARG A 355      34.487  15.824 -22.670  1.00 70.65           C  
ATOM   2976  NE  ARG A 355      35.954  15.963 -22.628  1.00 70.65           N  
ATOM   2977  NH1 ARG A 355      36.259  15.230 -20.475  1.00 70.65           N  
ATOM   2978  NH2 ARG A 355      38.023  15.878 -21.680  1.00 70.65           N  
ATOM   2979  CZ  ARG A 355      36.736  15.690 -21.599  1.00 70.65           C  
ATOM   2980  N   LYS A 356      31.723  14.949 -27.146  1.00 69.13           N  
ATOM   2981  CA  LYS A 356      32.242  14.115 -28.248  1.00 69.13           C  
ATOM   2982  C   LYS A 356      31.558  14.358 -29.592  1.00 69.13           C  
ATOM   2983  CB  LYS A 356      32.222  12.628 -27.864  1.00 69.13           C  
ATOM   2984  O   LYS A 356      32.050  13.870 -30.606  1.00 69.13           O  
ATOM   2985  CG  LYS A 356      33.079  12.353 -26.621  1.00 69.13           C  
ATOM   2986  CD  LYS A 356      33.507  10.883 -26.537  1.00 69.13           C  
ATOM   2987  CE  LYS A 356      34.003  10.608 -25.114  1.00 69.13           C  
ATOM   2988  NZ  LYS A 356      34.454   9.215 -24.924  1.00 69.13           N  
ATOM   2989  N   VAL A 357      30.465  15.116 -29.609  1.00 67.97           N  
ATOM   2990  CA  VAL A 357      29.763  15.508 -30.834  1.00 67.97           C  
ATOM   2991  C   VAL A 357      30.627  16.449 -31.673  1.00 67.97           C  
ATOM   2992  CB  VAL A 357      28.397  16.117 -30.477  1.00 67.97           C  
ATOM   2993  O   VAL A 357      31.295  17.350 -31.162  1.00 67.97           O  
ATOM   2994  CG1 VAL A 357      27.725  16.864 -31.628  1.00 67.97           C  
ATOM   2995  CG2 VAL A 357      27.428  15.003 -30.082  1.00 67.97           C  
ATOM   2996  N   ARG A 358      30.613  16.245 -32.995  1.00 65.10           N  
ATOM   2997  CA  ARG A 358      31.320  17.117 -33.941  1.00 65.10           C  
ATOM   2998  C   ARG A 358      30.769  18.550 -33.849  1.00 65.10           C  
ATOM   2999  CB  ARG A 358      31.197  16.571 -35.370  1.00 65.10           C  
ATOM   3000  O   ARG A 358      29.551  18.724 -33.833  1.00 65.10           O  
ATOM   3001  CG  ARG A 358      31.978  15.263 -35.555  1.00 65.10           C  
ATOM   3002  CD  ARG A 358      31.810  14.760 -36.990  1.00 65.10           C  
ATOM   3003  NE  ARG A 358      32.588  13.531 -37.226  1.00 65.10           N  
ATOM   3004  NH1 ARG A 358      31.640  12.975 -39.243  1.00 65.10           N  
ATOM   3005  NH2 ARG A 358      33.224  11.667 -38.370  1.00 65.10           N  
ATOM   3006  CZ  ARG A 358      32.481  12.734 -38.275  1.00 65.10           C  
ATOM   3007  N   PRO A 359      31.620  19.590 -33.883  1.00 63.16           N  
ATOM   3008  CA  PRO A 359      31.209  20.973 -33.621  1.00 63.16           C  
ATOM   3009  C   PRO A 359      30.100  21.483 -34.554  1.00 63.16           C  
ATOM   3010  CB  PRO A 359      32.494  21.806 -33.734  1.00 63.16           C  
ATOM   3011  O   PRO A 359      29.247  22.249 -34.124  1.00 63.16           O  
ATOM   3012  CG  PRO A 359      33.455  20.926 -34.536  1.00 63.16           C  
ATOM   3013  CD  PRO A 359      33.048  19.516 -34.130  1.00 63.16           C  
ATOM   3014  N   HIS A 360      30.048  21.028 -35.810  1.00 58.82           N  
ATOM   3015  CA  HIS A 360      28.977  21.404 -36.745  1.00 58.82           C  
ATOM   3016  C   HIS A 360      27.610  20.821 -36.370  1.00 58.82           C  
ATOM   3017  CB  HIS A 360      29.372  20.977 -38.164  1.00 58.82           C  
ATOM   3018  O   HIS A 360      26.594  21.488 -36.538  1.00 58.82           O  
ATOM   3019  CG  HIS A 360      30.634  21.639 -38.653  1.00 58.82           C  
ATOM   3020  CD2 HIS A 360      31.490  21.159 -39.606  1.00 58.82           C  
ATOM   3021  ND1 HIS A 360      31.129  22.856 -38.239  1.00 58.82           N  
ATOM   3022  CE1 HIS A 360      32.259  23.099 -38.920  1.00 58.82           C  
ATOM   3023  NE2 HIS A 360      32.527  22.084 -39.754  1.00 58.82           N  
ATOM   3024  N   LEU A 361      27.586  19.606 -35.820  1.00 63.41           N  
ATOM   3025  CA  LEU A 361      26.358  18.962 -35.362  1.00 63.41           C  
ATOM   3026  C   LEU A 361      25.902  19.550 -34.020  1.00 63.41           C  
ATOM   3027  CB  LEU A 361      26.614  17.449 -35.292  1.00 63.41           C  
ATOM   3028  O   LEU A 361      24.712  19.695 -33.780  1.00 63.41           O  
ATOM   3029  CG  LEU A 361      25.370  16.607 -35.641  1.00 63.41           C  
ATOM   3030  CD1 LEU A 361      25.679  15.716 -36.847  1.00 63.41           C  
ATOM   3031  CD2 LEU A 361      24.949  15.743 -34.459  1.00 63.41           C  
ATOM   3032  N   LEU A 362      26.855  19.991 -33.190  1.00 61.49           N  
ATOM   3033  CA  LEU A 362      26.579  20.751 -31.971  1.00 61.49           C  
ATOM   3034  C   LEU A 362      25.866  22.076 -32.288  1.00 61.49           C  
ATOM   3035  CB  LEU A 362      27.909  21.008 -31.238  1.00 61.49           C  
ATOM   3036  O   LEU A 362      24.888  22.424 -31.637  1.00 61.49           O  
ATOM   3037  CG  LEU A 362      27.712  21.189 -29.721  1.00 61.49           C  
ATOM   3038  CD1 LEU A 362      28.149  19.922 -28.986  1.00 61.49           C  
ATOM   3039  CD2 LEU A 362      28.535  22.364 -29.193  1.00 61.49           C  
ATOM   3040  N   ILE A 363      26.332  22.791 -33.319  1.00 58.30           N  
ATOM   3041  CA  ILE A 363      25.710  24.031 -33.804  1.00 58.30           C  
ATOM   3042  C   ILE A 363      24.297  23.751 -34.331  1.00 58.30           C  
ATOM   3043  CB  ILE A 363      26.625  24.705 -34.855  1.00 58.30           C  
ATOM   3044  O   ILE A 363      23.372  24.464 -33.955  1.00 58.30           O  
ATOM   3045  CG1 ILE A 363      27.902  25.256 -34.180  1.00 58.30           C  
ATOM   3046  CG2 ILE A 363      25.913  25.846 -35.601  1.00 58.30           C  
ATOM   3047  CD1 ILE A 363      29.022  25.600 -35.171  1.00 58.30           C  
ATOM   3048  N   ALA A 364      24.110  22.694 -35.130  1.00 57.07           N  
ATOM   3049  CA  ALA A 364      22.791  22.289 -35.619  1.00 57.07           C  
ATOM   3050  C   ALA A 364      21.831  21.930 -34.471  1.00 57.07           C  
ATOM   3051  CB  ALA A 364      22.958  21.129 -36.607  1.00 57.07           C  
ATOM   3052  O   ALA A 364      20.709  22.416 -34.450  1.00 57.07           O  
ATOM   3053  N   MET A 365      22.286  21.186 -33.458  1.00 59.67           N  
ATOM   3054  CA  MET A 365      21.467  20.838 -32.289  1.00 59.67           C  
ATOM   3055  C   MET A 365      21.074  22.050 -31.439  1.00 59.67           C  
ATOM   3056  CB  MET A 365      22.214  19.827 -31.413  1.00 59.67           C  
ATOM   3057  O   MET A 365      19.958  22.101 -30.921  1.00 59.67           O  
ATOM   3058  CG  MET A 365      22.155  18.430 -32.021  1.00 59.67           C  
ATOM   3059  SD  MET A 365      22.870  17.154 -30.957  1.00 59.67           S  
ATOM   3060  CE  MET A 365      22.026  15.740 -31.714  1.00 59.67           C  
ATOM   3061  N   VAL A 366      21.969  23.033 -31.300  1.00 58.26           N  
ATOM   3062  CA  VAL A 366      21.674  24.303 -30.616  1.00 58.26           C  
ATOM   3063  C   VAL A 366      20.676  25.142 -31.425  1.00 58.26           C  
ATOM   3064  CB  VAL A 366      22.983  25.072 -30.336  1.00 58.26           C  
ATOM   3065  O   VAL A 366      19.785  25.754 -30.843  1.00 58.26           O  
ATOM   3066  CG1 VAL A 366      22.751  26.504 -29.838  1.00 58.26           C  
ATOM   3067  CG2 VAL A 366      23.807  24.359 -29.253  1.00 58.26           C  
ATOM   3068  N   LEU A 367      20.787  25.146 -32.758  1.00 52.99           N  
ATOM   3069  CA  LEU A 367      19.880  25.868 -33.661  1.00 52.99           C  
ATOM   3070  C   LEU A 367      18.497  25.211 -33.787  1.00 52.99           C  
ATOM   3071  CB  LEU A 367      20.559  26.009 -35.038  1.00 52.99           C  
ATOM   3072  O   LEU A 367      17.498  25.922 -33.850  1.00 52.99           O  
ATOM   3073  CG  LEU A 367      21.346  27.327 -35.164  1.00 52.99           C  
ATOM   3074  CD1 LEU A 367      22.601  27.151 -36.011  1.00 52.99           C  
ATOM   3075  CD2 LEU A 367      20.491  28.406 -35.829  1.00 52.99           C  
ATOM   3076  N   GLU A 368      18.422  23.880 -33.791  1.00 52.87           N  
ATOM   3077  CA  GLU A 368      17.167  23.120 -33.897  1.00 52.87           C  
ATOM   3078  C   GLU A 368      16.487  22.881 -32.541  1.00 52.87           C  
ATOM   3079  CB  GLU A 368      17.394  21.802 -34.659  1.00 52.87           C  
ATOM   3080  O   GLU A 368      15.409  22.291 -32.479  1.00 52.87           O  
ATOM   3081  CG  GLU A 368      17.698  22.058 -36.145  1.00 52.87           C  
ATOM   3082  CD  GLU A 368      17.718  20.786 -37.007  1.00 52.87           C  
ATOM   3083  OE1 GLU A 368      17.787  20.946 -38.248  1.00 52.87           O  
ATOM   3084  OE2 GLU A 368      17.660  19.672 -36.445  1.00 52.87           O  
ATOM   3085  N   ASN A 369      17.073  23.366 -31.438  1.00 50.11           N  
ATOM   3086  CA  ASN A 369      16.595  23.080 -30.084  1.00 50.11           C  
ATOM   3087  C   ASN A 369      16.501  21.563 -29.803  1.00 50.11           C  
ATOM   3088  CB  ASN A 369      15.288  23.868 -29.813  1.00 50.11           C  
ATOM   3089  O   ASN A 369      15.715  21.116 -28.965  1.00 50.11           O  
ATOM   3090  CG  ASN A 369      15.441  25.046 -28.874  1.00 50.11           C  
ATOM   3091  ND2 ASN A 369      14.491  25.951 -28.892  1.00 50.11           N  
ATOM   3092  OD1 ASN A 369      16.360  25.167 -28.084  1.00 50.11           O  
ATOM   3093  N   GLU A 370      17.349  20.750 -30.438  1.00 49.87           N  
ATOM   3094  CA  GLU A 370      17.471  19.311 -30.179  1.00 49.87           C  
ATOM   3095  C   GLU A 370      18.257  19.018 -28.889  1.00 49.87           C  
ATOM   3096  CB  GLU A 370      18.041  18.543 -31.379  1.00 49.87           C  
ATOM   3097  O   GLU A 370      18.928  17.998 -28.736  1.00 49.87           O  
ATOM   3098  CG  GLU A 370      17.041  18.296 -32.515  1.00 49.87           C  
ATOM   3099  CD  GLU A 370      17.475  17.086 -33.364  1.00 49.87           C  
ATOM   3100  OE1 GLU A 370      16.563  16.353 -33.814  1.00 49.87           O  
ATOM   3101  OE2 GLU A 370      18.695  16.792 -33.400  1.00 49.87           O  
ATOM   3102  N   HIS A 371      18.097  19.849 -27.861  1.00 53.11           N  
ATOM   3103  CA  HIS A 371      18.363  19.440 -26.485  1.00 53.11           C  
ATOM   3104  C   HIS A 371      17.272  18.468 -26.012  1.00 53.11           C  
ATOM   3105  CB  HIS A 371      18.488  20.673 -25.584  1.00 53.11           C  
ATOM   3106  O   HIS A 371      16.727  18.634 -24.926  1.00 53.11           O  
ATOM   3107  CG  HIS A 371      19.674  21.531 -25.906  1.00 53.11           C  
ATOM   3108  CD2 HIS A 371      19.651  22.797 -26.426  1.00 53.11           C  
ATOM   3109  ND1 HIS A 371      20.992  21.194 -25.702  1.00 53.11           N  
ATOM   3110  CE1 HIS A 371      21.747  22.236 -26.089  1.00 53.11           C  
ATOM   3111  NE2 HIS A 371      20.974  23.235 -26.524  1.00 53.11           N  
ATOM   3112  N   THR A 372      16.909  17.470 -26.824  1.00 51.71           N  
ATOM   3113  CA  THR A 372      15.768  16.578 -26.598  1.00 51.71           C  
ATOM   3114  C   THR A 372      15.833  15.974 -25.209  1.00 51.71           C  
ATOM   3115  CB  THR A 372      15.660  15.455 -27.650  1.00 51.71           C  
ATOM   3116  O   THR A 372      14.855  16.059 -24.491  1.00 51.71           O  
ATOM   3117  CG2 THR A 372      14.600  15.758 -28.702  1.00 51.71           C  
ATOM   3118  OG1 THR A 372      16.883  15.234 -28.313  1.00 51.71           O  
ATOM   3119  N   SER A 373      16.982  15.488 -24.748  1.00 50.42           N  
ATOM   3120  CA  SER A 373      17.106  14.955 -23.386  1.00 50.42           C  
ATOM   3121  C   SER A 373      16.907  16.011 -22.291  1.00 50.42           C  
ATOM   3122  CB  SER A 373      18.463  14.279 -23.222  1.00 50.42           C  
ATOM   3123  O   SER A 373      16.224  15.721 -21.320  1.00 50.42           O  
ATOM   3124  OG  SER A 373      19.461  15.253 -23.416  1.00 50.42           O  
ATOM   3125  N   LEU A 374      17.434  17.234 -22.436  1.00 51.13           N  
ATOM   3126  CA  LEU A 374      17.371  18.288 -21.411  1.00 51.13           C  
ATOM   3127  C   LEU A 374      16.017  19.017 -21.396  1.00 51.13           C  
ATOM   3128  CB  LEU A 374      18.549  19.261 -21.607  1.00 51.13           C  
ATOM   3129  O   LEU A 374      15.514  19.348 -20.331  1.00 51.13           O  
ATOM   3130  CG  LEU A 374      18.977  19.966 -20.299  1.00 51.13           C  
ATOM   3131  CD1 LEU A 374      20.450  19.674 -19.997  1.00 51.13           C  
ATOM   3132  CD2 LEU A 374      18.796  21.481 -20.385  1.00 51.13           C  
ATOM   3133  N   ILE A 375      15.391  19.202 -22.559  1.00 53.38           N  
ATOM   3134  CA  ILE A 375      14.029  19.730 -22.715  1.00 53.38           C  
ATOM   3135  C   ILE A 375      13.003  18.674 -22.296  1.00 53.38           C  
ATOM   3136  CB  ILE A 375      13.794  20.207 -24.168  1.00 53.38           C  
ATOM   3137  O   ILE A 375      12.036  19.009 -21.616  1.00 53.38           O  
ATOM   3138  CG1 ILE A 375      14.686  21.432 -24.473  1.00 53.38           C  
ATOM   3139  CG2 ILE A 375      12.310  20.555 -24.418  1.00 53.38           C  
ATOM   3140  CD1 ILE A 375      14.710  21.817 -25.957  1.00 53.38           C  
ATOM   3141  N   ILE A 376      13.202  17.397 -22.649  1.00 52.52           N  
ATOM   3142  CA  ILE A 376      12.373  16.295 -22.134  1.00 52.52           C  
ATOM   3143  C   ILE A 376      12.555  16.200 -20.621  1.00 52.52           C  
ATOM   3144  CB  ILE A 376      12.653  14.948 -22.848  1.00 52.52           C  
ATOM   3145  O   ILE A 376      11.565  16.051 -19.924  1.00 52.52           O  
ATOM   3146  CG1 ILE A 376      12.159  15.004 -24.317  1.00 52.52           C  
ATOM   3147  CG2 ILE A 376      11.961  13.767 -22.145  1.00 52.52           C  
ATOM   3148  CD1 ILE A 376      12.714  13.877 -25.206  1.00 52.52           C  
ATOM   3149  N   HIS A 377      13.766  16.384 -20.094  1.00 54.79           N  
ATOM   3150  CA  HIS A 377      14.032  16.415 -18.658  1.00 54.79           C  
ATOM   3151  C   HIS A 377      13.416  17.636 -17.954  1.00 54.79           C  
ATOM   3152  CB  HIS A 377      15.541  16.292 -18.447  1.00 54.79           C  
ATOM   3153  O   HIS A 377      12.855  17.483 -16.875  1.00 54.79           O  
ATOM   3154  CG  HIS A 377      15.975  16.124 -17.026  1.00 54.79           C  
ATOM   3155  CD2 HIS A 377      17.162  15.583 -16.621  1.00 54.79           C  
ATOM   3156  ND1 HIS A 377      15.307  16.544 -15.902  1.00 54.79           N  
ATOM   3157  CE1 HIS A 377      16.095  16.319 -14.850  1.00 54.79           C  
ATOM   3158  NE2 HIS A 377      17.226  15.710 -15.237  1.00 54.79           N  
ATOM   3159  N   GLN A 378      13.440  18.830 -18.548  1.00 53.74           N  
ATOM   3160  CA  GLN A 378      12.733  20.001 -18.010  1.00 53.74           C  
ATOM   3161  C   GLN A 378      11.206  19.848 -18.088  1.00 53.74           C  
ATOM   3162  CB  GLN A 378      13.171  21.266 -18.761  1.00 53.74           C  
ATOM   3163  O   GLN A 378      10.483  20.445 -17.293  1.00 53.74           O  
ATOM   3164  CG  GLN A 378      14.510  21.818 -18.252  1.00 53.74           C  
ATOM   3165  CD  GLN A 378      14.945  23.072 -19.005  1.00 53.74           C  
ATOM   3166  NE2 GLN A 378      15.865  23.842 -18.465  1.00 53.74           N  
ATOM   3167  OE1 GLN A 378      14.476  23.390 -20.086  1.00 53.74           O  
ATOM   3168  N   LYS A 379      10.700  19.049 -19.036  1.00 52.59           N  
ATOM   3169  CA  LYS A 379       9.271  18.721 -19.170  1.00 52.59           C  
ATOM   3170  C   LYS A 379       8.843  17.487 -18.378  1.00 52.59           C  
ATOM   3171  CB  LYS A 379       8.910  18.557 -20.651  1.00 52.59           C  
ATOM   3172  O   LYS A 379       7.642  17.291 -18.178  1.00 52.59           O  
ATOM   3173  CG  LYS A 379       8.869  19.909 -21.371  1.00 52.59           C  
ATOM   3174  CD  LYS A 379       8.363  19.727 -22.805  1.00 52.59           C  
ATOM   3175  CE  LYS A 379       8.278  21.094 -23.487  1.00 52.59           C  
ATOM   3176  NZ  LYS A 379       7.695  20.993 -24.848  1.00 52.59           N  
ATOM   3177  N   LEU A 380       9.786  16.656 -17.942  1.00 53.01           N  
ATOM   3178  CA  LEU A 380       9.545  15.530 -17.056  1.00 53.01           C  
ATOM   3179  C   LEU A 380       9.215  16.114 -15.692  1.00 53.01           C  
ATOM   3180  CB  LEU A 380      10.765  14.589 -17.041  1.00 53.01           C  
ATOM   3181  O   LEU A 380      10.094  16.494 -14.924  1.00 53.01           O  
ATOM   3182  CG  LEU A 380      10.725  13.542 -18.169  1.00 53.01           C  
ATOM   3183  CD1 LEU A 380      12.108  12.939 -18.418  1.00 53.01           C  
ATOM   3184  CD2 LEU A 380       9.763  12.416 -17.796  1.00 53.01           C  
ATOM   3185  N   LYS A 381       7.912  16.240 -15.430  1.00 54.54           N  
ATOM   3186  CA  LYS A 381       7.426  16.598 -14.105  1.00 54.54           C  
ATOM   3187  C   LYS A 381       8.026  15.610 -13.107  1.00 54.54           C  
ATOM   3188  CB  LYS A 381       5.897  16.556 -14.033  1.00 54.54           C  
ATOM   3189  O   LYS A 381       7.954  14.407 -13.393  1.00 54.54           O  
ATOM   3190  CG  LYS A 381       5.277  17.752 -14.759  1.00 54.54           C  
ATOM   3191  CD  LYS A 381       3.769  17.790 -14.502  1.00 54.54           C  
ATOM   3192  CE  LYS A 381       3.197  19.111 -15.017  1.00 54.54           C  
ATOM   3193  NZ  LYS A 381       1.862  19.361 -14.426  1.00 54.54           N  
ATOM   3194  N   PRO A 382       8.578  16.095 -11.981  1.00 58.29           N  
ATOM   3195  CA  PRO A 382       8.985  15.198 -10.920  1.00 58.29           C  
ATOM   3196  C   PRO A 382       7.811  14.300 -10.563  1.00 58.29           C  
ATOM   3197  CB  PRO A 382       9.454  16.083  -9.758  1.00 58.29           C  
ATOM   3198  O   PRO A 382       6.651  14.701 -10.742  1.00 58.29           O  
ATOM   3199  CG  PRO A 382       8.721  17.400  -9.998  1.00 58.29           C  
ATOM   3200  CD  PRO A 382       8.639  17.476 -11.521  1.00 58.29           C  
ATOM   3201  N   LEU A 383       8.097  13.077 -10.111  1.00 56.79           N  
ATOM   3202  CA  LEU A 383       7.045  12.258  -9.529  1.00 56.79           C  
ATOM   3203  C   LEU A 383       6.438  13.113  -8.425  1.00 56.79           C  
ATOM   3204  CB  LEU A 383       7.615  10.954  -8.959  1.00 56.79           C  
ATOM   3205  O   LEU A 383       7.103  13.445  -7.446  1.00 56.79           O  
ATOM   3206  CG  LEU A 383       7.804   9.831  -9.987  1.00 56.79           C  
ATOM   3207  CD1 LEU A 383       8.698   8.774  -9.349  1.00 56.79           C  
ATOM   3208  CD2 LEU A 383       6.496   9.125 -10.335  1.00 56.79           C  
ATOM   3209  N   GLU A 384       5.202  13.565  -8.631  1.00 54.68           N  
ATOM   3210  CA  GLU A 384       4.495  14.296  -7.599  1.00 54.68           C  
ATOM   3211  C   GLU A 384       4.299  13.289  -6.467  1.00 54.68           C  
ATOM   3212  CB  GLU A 384       3.183  14.890  -8.123  1.00 54.68           C  
ATOM   3213  O   GLU A 384       3.441  12.405  -6.545  1.00 54.68           O  
ATOM   3214  CG  GLU A 384       3.346  16.135  -9.018  1.00 54.68           C  
ATOM   3215  CD  GLU A 384       2.003  16.693  -9.545  1.00 54.68           C  
ATOM   3216  OE1 GLU A 384       2.011  17.407 -10.580  1.00 54.68           O  
ATOM   3217  OE2 GLU A 384       0.940  16.355  -8.970  1.00 54.68           O  
ATOM   3218  N   ASN A 385       5.196  13.391  -5.485  1.00 56.80           N  
ATOM   3219  CA  ASN A 385       5.298  12.554  -4.305  1.00 56.80           C  
ATOM   3220  C   ASN A 385       3.935  12.402  -3.632  1.00 56.80           C  
ATOM   3221  CB  ASN A 385       6.348  13.198  -3.379  1.00 56.80           C  
ATOM   3222  O   ASN A 385       3.017  13.187  -3.873  1.00 56.80           O  
ATOM   3223  CG  ASN A 385       7.777  12.823  -3.753  1.00 56.80           C  
ATOM   3224  ND2 ASN A 385       8.756  13.501  -3.204  1.00 56.80           N  
ATOM   3225  OD1 ASN A 385       8.041  11.879  -4.474  1.00 56.80           O  
ATOM   3226  N   MET A 386       3.774  11.374  -2.799  1.00 58.20           N  
ATOM   3227  CA  MET A 386       2.477  11.105  -2.188  1.00 58.20           C  
ATOM   3228  C   MET A 386       1.992  12.352  -1.438  1.00 58.20           C  
ATOM   3229  CB  MET A 386       2.556   9.866  -1.286  1.00 58.20           C  
ATOM   3230  O   MET A 386       2.625  12.790  -0.479  1.00 58.20           O  
ATOM   3231  CG  MET A 386       1.279   9.044  -1.450  1.00 58.20           C  
ATOM   3232  SD  MET A 386       1.202   7.614  -0.353  1.00 58.20           S  
ATOM   3233  CE  MET A 386      -0.540   7.145  -0.517  1.00 58.20           C  
ATOM   3234  N   ILE A 387       0.905  12.947  -1.932  1.00 58.01           N  
ATOM   3235  CA  ILE A 387       0.343  14.170  -1.372  1.00 58.01           C  
ATOM   3236  C   ILE A 387      -0.757  13.763  -0.404  1.00 58.01           C  
ATOM   3237  CB  ILE A 387      -0.110  15.168  -2.462  1.00 58.01           C  
ATOM   3238  O   ILE A 387      -1.748  13.142  -0.793  1.00 58.01           O  
ATOM   3239  CG1 ILE A 387       1.124  15.745  -3.198  1.00 58.01           C  
ATOM   3240  CG2 ILE A 387      -0.922  16.290  -1.822  1.00 58.01           C  
ATOM   3241  CD1 ILE A 387       0.933  17.070  -3.954  1.00 58.01           C  
ATOM   3242  N   ILE A 388      -0.565  14.124   0.855  1.00 57.51           N  
ATOM   3243  CA  ILE A 388      -1.550  14.019   1.916  1.00 57.51           C  
ATOM   3244  C   ILE A 388      -2.006  15.447   2.219  1.00 57.51           C  
ATOM   3245  CB  ILE A 388      -0.930  13.315   3.141  1.00 57.51           C  
ATOM   3246  O   ILE A 388      -1.217  16.238   2.719  1.00 57.51           O  
ATOM   3247  CG1 ILE A 388      -0.454  11.885   2.781  1.00 57.51           C  
ATOM   3248  CG2 ILE A 388      -1.973  13.281   4.265  1.00 57.51           C  
ATOM   3249  CD1 ILE A 388       0.143  11.085   3.945  1.00 57.51           C  
ATOM   3250  N   LEU A 389      -3.266  15.779   1.902  1.00 58.73           N  
ATOM   3251  CA  LEU A 389      -3.839  17.123   2.119  1.00 58.73           C  
ATOM   3252  C   LEU A 389      -2.960  18.254   1.554  1.00 58.73           C  
ATOM   3253  CB  LEU A 389      -4.131  17.336   3.616  1.00 58.73           C  
ATOM   3254  O   LEU A 389      -2.624  19.198   2.257  1.00 58.73           O  
ATOM   3255  CG  LEU A 389      -5.217  16.440   4.211  1.00 58.73           C  
ATOM   3256  CD1 LEU A 389      -5.185  16.594   5.721  1.00 58.73           C  
ATOM   3257  CD2 LEU A 389      -6.616  16.837   3.732  1.00 58.73           C  
ATOM   3258  N   ASP A 390      -2.553  18.131   0.293  1.00 61.68           N  
ATOM   3259  CA  ASP A 390      -1.680  19.093  -0.400  1.00 61.68           C  
ATOM   3260  C   ASP A 390      -0.239  19.205   0.138  1.00 61.68           C  
ATOM   3261  CB  ASP A 390      -2.410  20.426  -0.625  1.00 61.68           C  
ATOM   3262  O   ASP A 390       0.568  19.940  -0.429  1.00 61.68           O  
ATOM   3263  CG  ASP A 390      -3.721  20.220  -1.396  1.00 61.68           C  
ATOM   3264  OD1 ASP A 390      -3.761  19.312  -2.265  1.00 61.68           O  
ATOM   3265  OD2 ASP A 390      -4.690  20.959  -1.117  1.00 61.68           O  
ATOM   3266  N   ILE A 391       0.137  18.393   1.133  1.00 68.05           N  
ATOM   3267  CA  ILE A 391       1.501  18.304   1.669  1.00 68.05           C  
ATOM   3268  C   ILE A 391       2.168  17.014   1.185  1.00 68.05           C  
ATOM   3269  CB  ILE A 391       1.503  18.423   3.209  1.00 68.05           C  
ATOM   3270  O   ILE A 391       1.567  15.938   1.183  1.00 68.05           O  
ATOM   3271  CG1 ILE A 391       0.777  19.707   3.677  1.00 68.05           C  
ATOM   3272  CG2 ILE A 391       2.953  18.431   3.731  1.00 68.05           C  
ATOM   3273  CD1 ILE A 391       0.513  19.758   5.189  1.00 68.05           C  
ATOM   3274  N   THR A 392       3.427  17.099   0.760  1.00 74.66           N  
ATOM   3275  CA  THR A 392       4.221  15.912   0.435  1.00 74.66           C  
ATOM   3276  C   THR A 392       4.528  15.129   1.705  1.00 74.66           C  
ATOM   3277  CB  THR A 392       5.526  16.283  -0.284  1.00 74.66           C  
ATOM   3278  O   THR A 392       5.108  15.670   2.636  1.00 74.66           O  
ATOM   3279  CG2 THR A 392       5.231  16.729  -1.718  1.00 74.66           C  
ATOM   3280  OG1 THR A 392       6.198  17.353   0.337  1.00 74.66           O  
ATOM   3281  N   CYS A 393       4.163  13.848   1.740  1.00 78.39           N  
ATOM   3282  CA  CYS A 393       4.474  12.961   2.857  1.00 78.39           C  
ATOM   3283  C   CYS A 393       5.957  12.572   2.817  1.00 78.39           C  
ATOM   3284  CB  CYS A 393       3.537  11.748   2.780  1.00 78.39           C  
ATOM   3285  O   CYS A 393       6.295  11.503   2.310  1.00 78.39           O  
ATOM   3286  SG  CYS A 393       3.805  10.636   4.194  1.00 78.39           S  
ATOM   3287  N   ASP A 394       6.825  13.450   3.299  1.00 80.73           N  
ATOM   3288  CA  ASP A 394       8.265  13.248   3.454  1.00 80.73           C  
ATOM   3289  C   ASP A 394       8.644  13.069   4.934  1.00 80.73           C  
ATOM   3290  CB  ASP A 394       9.000  14.419   2.778  1.00 80.73           C  
ATOM   3291  O   ASP A 394       7.785  12.992   5.818  1.00 80.73           O  
ATOM   3292  CG  ASP A 394       8.662  15.806   3.334  1.00 80.73           C  
ATOM   3293  OD1 ASP A 394       8.084  15.877   4.442  1.00 80.73           O  
ATOM   3294  OD2 ASP A 394       9.003  16.765   2.606  1.00 80.73           O  
ATOM   3295  N   ARG A 395       9.944  12.963   5.222  1.00 84.95           N  
ATOM   3296  CA  ARG A 395      10.443  12.859   6.600  1.00 84.95           C  
ATOM   3297  C   ARG A 395       9.936  13.971   7.526  1.00 84.95           C  
ATOM   3298  CB  ARG A 395      11.975  12.842   6.556  1.00 84.95           C  
ATOM   3299  O   ARG A 395       9.710  13.688   8.701  1.00 84.95           O  
ATOM   3300  CG  ARG A 395      12.595  12.797   7.955  1.00 84.95           C  
ATOM   3301  CD  ARG A 395      14.115  12.736   7.858  1.00 84.95           C  
ATOM   3302  NE  ARG A 395      14.714  13.033   9.169  1.00 84.95           N  
ATOM   3303  NH1 ARG A 395      16.897  13.052   8.488  1.00 84.95           N  
ATOM   3304  NH2 ARG A 395      16.389  13.580  10.604  1.00 84.95           N  
ATOM   3305  CZ  ARG A 395      15.995  13.218   9.415  1.00 84.95           C  
ATOM   3306  N   GLU A 396       9.808  15.204   7.041  1.00 86.84           N  
ATOM   3307  CA  GLU A 396       9.349  16.336   7.856  1.00 86.84           C  
ATOM   3308  C   GLU A 396       7.895  16.115   8.271  1.00 86.84           C  
ATOM   3309  CB  GLU A 396       9.567  17.638   7.070  1.00 86.84           C  
ATOM   3310  O   GLU A 396       7.593  16.083   9.464  1.00 86.84           O  
ATOM   3311  CG  GLU A 396       9.302  18.908   7.894  1.00 86.84           C  
ATOM   3312  CD  GLU A 396       9.746  20.200   7.175  1.00 86.84           C  
ATOM   3313  OE1 GLU A 396       9.657  21.280   7.800  1.00 86.84           O  
ATOM   3314  OE2 GLU A 396      10.261  20.116   6.033  1.00 86.84           O  
ATOM   3315  N   PHE A 397       7.046  15.756   7.306  1.00 87.07           N  
ATOM   3316  CA  PHE A 397       5.657  15.400   7.572  1.00 87.07           C  
ATOM   3317  C   PHE A 397       5.509  14.242   8.572  1.00 87.07           C  
ATOM   3318  CB  PHE A 397       4.989  15.037   6.246  1.00 87.07           C  
ATOM   3319  O   PHE A 397       4.650  14.281   9.452  1.00 87.07           O  
ATOM   3320  CG  PHE A 397       3.522  14.719   6.409  1.00 87.07           C  
ATOM   3321  CD1 PHE A 397       3.092  13.394   6.612  1.00 87.07           C  
ATOM   3322  CD2 PHE A 397       2.593  15.772   6.414  1.00 87.07           C  
ATOM   3323  CE1 PHE A 397       1.726  13.123   6.802  1.00 87.07           C  
ATOM   3324  CE2 PHE A 397       1.228  15.502   6.588  1.00 87.07           C  
ATOM   3325  CZ  PHE A 397       0.799  14.180   6.774  1.00 87.07           C  
ATOM   3326  N   VAL A 398       6.337  13.195   8.463  1.00 88.13           N  
ATOM   3327  CA  VAL A 398       6.295  12.056   9.400  1.00 88.13           C  
ATOM   3328  C   VAL A 398       6.620  12.507  10.827  1.00 88.13           C  
ATOM   3329  CB  VAL A 398       7.267  10.940   8.976  1.00 88.13           C  
ATOM   3330  O   VAL A 398       5.961  12.070  11.773  1.00 88.13           O  
ATOM   3331  CG1 VAL A 398       7.303   9.785   9.988  1.00 88.13           C  
ATOM   3332  CG2 VAL A 398       6.905  10.309   7.626  1.00 88.13           C  
ATOM   3333  N   MET A 399       7.625  13.369  10.998  1.00 91.11           N  
ATOM   3334  CA  MET A 399       8.002  13.879  12.318  1.00 91.11           C  
ATOM   3335  C   MET A 399       6.911  14.780  12.891  1.00 91.11           C  
ATOM   3336  CB  MET A 399       9.343  14.620  12.251  1.00 91.11           C  
ATOM   3337  O   MET A 399       6.531  14.593  14.047  1.00 91.11           O  
ATOM   3338  CG  MET A 399      10.514  13.672  11.957  1.00 91.11           C  
ATOM   3339  SD  MET A 399      10.831  12.352  13.169  1.00 91.11           S  
ATOM   3340  CE  MET A 399      11.475  13.317  14.560  1.00 91.11           C  
ATOM   3341  N   ASP A 400       6.349  15.672  12.077  1.00 89.91           N  
ATOM   3342  CA  ASP A 400       5.235  16.533  12.476  1.00 89.91           C  
ATOM   3343  C   ASP A 400       4.014  15.713  12.886  1.00 89.91           C  
ATOM   3344  CB  ASP A 400       4.863  17.476  11.325  1.00 89.91           C  
ATOM   3345  O   ASP A 400       3.387  15.999  13.906  1.00 89.91           O  
ATOM   3346  CG  ASP A 400       5.866  18.612  11.117  1.00 89.91           C  
ATOM   3347  OD1 ASP A 400       6.740  18.800  11.997  1.00 89.91           O  
ATOM   3348  OD2 ASP A 400       5.691  19.311  10.098  1.00 89.91           O  
ATOM   3349  N   TYR A 401       3.709  14.640  12.152  1.00 89.42           N  
ATOM   3350  CA  TYR A 401       2.635  13.714  12.498  1.00 89.42           C  
ATOM   3351  C   TYR A 401       2.862  13.083  13.879  1.00 89.42           C  
ATOM   3352  CB  TYR A 401       2.518  12.650  11.399  1.00 89.42           C  
ATOM   3353  O   TYR A 401       1.969  13.114  14.726  1.00 89.42           O  
ATOM   3354  CG  TYR A 401       1.363  11.690  11.586  1.00 89.42           C  
ATOM   3355  CD1 TYR A 401       1.470  10.617  12.494  1.00 89.42           C  
ATOM   3356  CD2 TYR A 401       0.186  11.862  10.834  1.00 89.42           C  
ATOM   3357  CE1 TYR A 401       0.396   9.727  12.667  1.00 89.42           C  
ATOM   3358  CE2 TYR A 401      -0.876  10.951  10.975  1.00 89.42           C  
ATOM   3359  OH  TYR A 401      -1.781   8.991  12.028  1.00 89.42           O  
ATOM   3360  CZ  TYR A 401      -0.774   9.890  11.900  1.00 89.42           C  
ATOM   3361  N   ILE A 402       4.057  12.538  14.135  1.00 90.69           N  
ATOM   3362  CA  ILE A 402       4.389  11.885  15.414  1.00 90.69           C  
ATOM   3363  C   ILE A 402       4.327  12.889  16.570  1.00 90.69           C  
ATOM   3364  CB  ILE A 402       5.776  11.205  15.328  1.00 90.69           C  
ATOM   3365  O   ILE A 402       3.718  12.609  17.604  1.00 90.69           O  
ATOM   3366  CG1 ILE A 402       5.716  10.002  14.362  1.00 90.69           C  
ATOM   3367  CG2 ILE A 402       6.257  10.729  16.715  1.00 90.69           C  
ATOM   3368  CD1 ILE A 402       7.095   9.463  13.958  1.00 90.69           C  
ATOM   3369  N   VAL A 403       4.932  14.065  16.395  1.00 93.06           N  
ATOM   3370  CA  VAL A 403       4.948  15.124  17.410  1.00 93.06           C  
ATOM   3371  C   VAL A 403       3.530  15.612  17.698  1.00 93.06           C  
ATOM   3372  CB  VAL A 403       5.871  16.274  16.963  1.00 93.06           C  
ATOM   3373  O   VAL A 403       3.163  15.754  18.863  1.00 93.06           O  
ATOM   3374  CG1 VAL A 403       5.755  17.506  17.864  1.00 93.06           C  
ATOM   3375  CG2 VAL A 403       7.338  15.822  17.000  1.00 93.06           C  
ATOM   3376  N   THR A 404       2.704  15.789  16.665  1.00 91.90           N  
ATOM   3377  CA  THR A 404       1.300  16.192  16.814  1.00 91.90           C  
ATOM   3378  C   THR A 404       0.507  15.165  17.611  1.00 91.90           C  
ATOM   3379  CB  THR A 404       0.630  16.405  15.450  1.00 91.90           C  
ATOM   3380  O   THR A 404      -0.230  15.548  18.518  1.00 91.90           O  
ATOM   3381  CG2 THR A 404      -0.823  16.866  15.571  1.00 91.90           C  
ATOM   3382  OG1 THR A 404       1.298  17.419  14.746  1.00 91.90           O  
ATOM   3383  N   VAL A 405       0.675  13.868  17.327  1.00 90.70           N  
ATOM   3384  CA  VAL A 405       0.019  12.799  18.096  1.00 90.70           C  
ATOM   3385  C   VAL A 405       0.387  12.889  19.577  1.00 90.70           C  
ATOM   3386  CB  VAL A 405       0.347  11.405  17.524  1.00 90.70           C  
ATOM   3387  O   VAL A 405      -0.505  12.914  20.421  1.00 90.70           O  
ATOM   3388  CG1 VAL A 405      -0.091  10.259  18.448  1.00 90.70           C  
ATOM   3389  CG2 VAL A 405      -0.348  11.178  16.175  1.00 90.70           C  
ATOM   3390  N   ILE A 406       1.682  12.982  19.895  1.00 90.91           N  
ATOM   3391  CA  ILE A 406       2.168  12.996  21.283  1.00 90.91           C  
ATOM   3392  C   ILE A 406       1.708  14.259  22.016  1.00 90.91           C  
ATOM   3393  CB  ILE A 406       3.706  12.844  21.321  1.00 90.91           C  
ATOM   3394  O   ILE A 406       1.162  14.165  23.114  1.00 90.91           O  
ATOM   3395  CG1 ILE A 406       4.121  11.452  20.792  1.00 90.91           C  
ATOM   3396  CG2 ILE A 406       4.252  13.036  22.751  1.00 90.91           C  
ATOM   3397  CD1 ILE A 406       5.616  11.344  20.466  1.00 90.91           C  
ATOM   3398  N   LEU A 407       1.903  15.440  21.422  1.00 92.93           N  
ATOM   3399  CA  LEU A 407       1.543  16.708  22.059  1.00 92.93           C  
ATOM   3400  C   LEU A 407       0.036  16.824  22.275  1.00 92.93           C  
ATOM   3401  CB  LEU A 407       2.033  17.892  21.209  1.00 92.93           C  
ATOM   3402  O   LEU A 407      -0.395  17.294  23.328  1.00 92.93           O  
ATOM   3403  CG  LEU A 407       3.554  18.116  21.221  1.00 92.93           C  
ATOM   3404  CD1 LEU A 407       3.891  19.260  20.265  1.00 92.93           C  
ATOM   3405  CD2 LEU A 407       4.077  18.496  22.609  1.00 92.93           C  
ATOM   3406  N   THR A 408      -0.765  16.376  21.307  1.00 90.82           N  
ATOM   3407  CA  THR A 408      -2.226  16.430  21.427  1.00 90.82           C  
ATOM   3408  C   THR A 408      -2.709  15.442  22.481  1.00 90.82           C  
ATOM   3409  CB  THR A 408      -2.937  16.176  20.091  1.00 90.82           C  
ATOM   3410  O   THR A 408      -3.519  15.819  23.320  1.00 90.82           O  
ATOM   3411  CG2 THR A 408      -4.422  16.528  20.170  1.00 90.82           C  
ATOM   3412  OG1 THR A 408      -2.393  16.985  19.074  1.00 90.82           O  
ATOM   3413  N   ALA A 409      -2.165  14.221  22.509  1.00 87.99           N  
ATOM   3414  CA  ALA A 409      -2.488  13.236  23.539  1.00 87.99           C  
ATOM   3415  C   ALA A 409      -2.130  13.742  24.947  1.00 87.99           C  
ATOM   3416  CB  ALA A 409      -1.767  11.930  23.201  1.00 87.99           C  
ATOM   3417  O   ALA A 409      -2.962  13.693  25.845  1.00 87.99           O  
ATOM   3418  N   LEU A 410      -0.937  14.318  25.137  1.00 89.66           N  
ATOM   3419  CA  LEU A 410      -0.543  14.929  26.414  1.00 89.66           C  
ATOM   3420  C   LEU A 410      -1.462  16.087  26.815  1.00 89.66           C  
ATOM   3421  CB  LEU A 410       0.903  15.441  26.315  1.00 89.66           C  
ATOM   3422  O   LEU A 410      -1.807  16.221  27.986  1.00 89.66           O  
ATOM   3423  CG  LEU A 410       1.965  14.333  26.368  1.00 89.66           C  
ATOM   3424  CD1 LEU A 410       3.324  14.923  25.988  1.00 89.66           C  
ATOM   3425  CD2 LEU A 410       2.086  13.732  27.772  1.00 89.66           C  
ATOM   3426  N   SER A 411      -1.871  16.907  25.846  1.00 88.59           N  
ATOM   3427  CA  SER A 411      -2.790  18.022  26.087  1.00 88.59           C  
ATOM   3428  C   SER A 411      -4.172  17.530  26.527  1.00 88.59           C  
ATOM   3429  CB  SER A 411      -2.931  18.891  24.836  1.00 88.59           C  
ATOM   3430  O   SER A 411      -4.776  18.141  27.406  1.00 88.59           O  
ATOM   3431  OG  SER A 411      -1.677  19.408  24.433  1.00 88.59           O  
ATOM   3432  N   LEU A 412      -4.654  16.419  25.957  1.00 83.95           N  
ATOM   3433  CA  LEU A 412      -5.912  15.782  26.358  1.00 83.95           C  
ATOM   3434  C   LEU A 412      -5.820  15.219  27.780  1.00 83.95           C  
ATOM   3435  CB  LEU A 412      -6.308  14.697  25.341  1.00 83.95           C  
ATOM   3436  O   LEU A 412      -6.638  15.580  28.620  1.00 83.95           O  
ATOM   3437  CG  LEU A 412      -6.754  15.234  23.971  1.00 83.95           C  
ATOM   3438  CD1 LEU A 412      -6.874  14.094  22.960  1.00 83.95           C  
ATOM   3439  CD2 LEU A 412      -8.104  15.952  24.040  1.00 83.95           C  
ATOM   3440  N   VAL A 413      -4.757  14.476  28.104  1.00 83.22           N  
ATOM   3441  CA  VAL A 413      -4.522  13.983  29.475  1.00 83.22           C  
ATOM   3442  C   VAL A 413      -4.443  15.140  30.478  1.00 83.22           C  
ATOM   3443  CB  VAL A 413      -3.243  13.124  29.534  1.00 83.22           C  
ATOM   3444  O   VAL A 413      -5.057  15.098  31.545  1.00 83.22           O  
ATOM   3445  CG1 VAL A 413      -2.906  12.680  30.962  1.00 83.22           C  
ATOM   3446  CG2 VAL A 413      -3.397  11.856  28.692  1.00 83.22           C  
ATOM   3447  N   GLN A 414      -3.732  16.219  30.139  1.00 86.16           N  
ATOM   3448  CA  GLN A 414      -3.648  17.414  30.982  1.00 86.16           C  
ATOM   3449  C   GLN A 414      -5.019  18.072  31.181  1.00 86.16           C  
ATOM   3450  CB  GLN A 414      -2.637  18.394  30.371  1.00 86.16           C  
ATOM   3451  O   GLN A 414      -5.333  18.519  32.287  1.00 86.16           O  
ATOM   3452  CG  GLN A 414      -2.422  19.613  31.280  1.00 86.16           C  
ATOM   3453  CD  GLN A 414      -1.387  20.596  30.746  1.00 86.16           C  
ATOM   3454  NE2 GLN A 414      -1.310  21.778  31.319  1.00 86.16           N  
ATOM   3455  OE1 GLN A 414      -0.623  20.346  29.832  1.00 86.16           O  
ATOM   3456  N   TYR A 415      -5.846  18.118  30.136  1.00 82.08           N  
ATOM   3457  CA  TYR A 415      -7.214  18.612  30.229  1.00 82.08           C  
ATOM   3458  C   TYR A 415      -8.056  17.745  31.179  1.00 82.08           C  
ATOM   3459  CB  TYR A 415      -7.822  18.696  28.827  1.00 82.08           C  
ATOM   3460  O   TYR A 415      -8.698  18.283  32.089  1.00 82.08           O  
ATOM   3461  CG  TYR A 415      -9.233  19.234  28.837  1.00 82.08           C  
ATOM   3462  CD1 TYR A 415     -10.324  18.350  28.741  1.00 82.08           C  
ATOM   3463  CD2 TYR A 415      -9.448  20.617  28.983  1.00 82.08           C  
ATOM   3464  CE1 TYR A 415     -11.637  18.854  28.783  1.00 82.08           C  
ATOM   3465  CE2 TYR A 415     -10.760  21.122  29.032  1.00 82.08           C  
ATOM   3466  OH  TYR A 415     -13.122  20.726  29.007  1.00 82.08           O  
ATOM   3467  CZ  TYR A 415     -11.857  20.238  28.933  1.00 82.08           C  
ATOM   3468  N   THR A 416      -7.979  16.417  31.053  1.00 77.25           N  
ATOM   3469  CA  THR A 416      -8.654  15.453  31.937  1.00 77.25           C  
ATOM   3470  C   THR A 416      -8.233  15.637  33.397  1.00 77.25           C  
ATOM   3471  CB  THR A 416      -8.389  14.010  31.464  1.00 77.25           C  
ATOM   3472  O   THR A 416      -9.091  15.736  34.276  1.00 77.25           O  
ATOM   3473  CG2 THR A 416      -9.200  12.986  32.257  1.00 77.25           C  
ATOM   3474  OG1 THR A 416      -8.803  13.902  30.124  1.00 77.25           O  
ATOM   3475  N   ILE A 417      -6.931  15.805  33.664  1.00 80.22           N  
ATOM   3476  CA  ILE A 417      -6.411  16.127  35.004  1.00 80.22           C  
ATOM   3477  C   ILE A 417      -7.001  17.447  35.517  1.00 80.22           C  
ATOM   3478  CB  ILE A 417      -4.862  16.196  34.990  1.00 80.22           C  
ATOM   3479  O   ILE A 417      -7.498  17.517  36.641  1.00 80.22           O  
ATOM   3480  CG1 ILE A 417      -4.221  14.818  34.736  1.00 80.22           C  
ATOM   3481  CG2 ILE A 417      -4.316  16.728  36.333  1.00 80.22           C  
ATOM   3482  CD1 ILE A 417      -2.794  14.861  34.190  1.00 80.22           C  
ATOM   3483  N   SER A 418      -6.954  18.506  34.703  1.00 81.39           N  
ATOM   3484  CA  SER A 418      -7.355  19.854  35.125  1.00 81.39           C  
ATOM   3485  C   SER A 418      -8.847  19.975  35.444  1.00 81.39           C  
ATOM   3486  CB  SER A 418      -6.956  20.874  34.057  1.00 81.39           C  
ATOM   3487  O   SER A 418      -9.241  20.793  36.272  1.00 81.39           O  
ATOM   3488  OG  SER A 418      -7.768  20.786  32.902  1.00 81.39           O  
ATOM   3489  N   THR A 419      -9.673  19.138  34.817  1.00 76.51           N  
ATOM   3490  CA  THR A 419     -11.125  19.101  35.027  1.00 76.51           C  
ATOM   3491  C   THR A 419     -11.545  18.192  36.186  1.00 76.51           C  
ATOM   3492  CB  THR A 419     -11.863  18.742  33.728  1.00 76.51           C  
ATOM   3493  O   THR A 419     -12.739  18.059  36.451  1.00 76.51           O  
ATOM   3494  CG2 THR A 419     -11.719  19.835  32.669  1.00 76.51           C  
ATOM   3495  OG1 THR A 419     -11.377  17.549  33.162  1.00 76.51           O  
ATOM   3496  N   GLY A 420     -10.591  17.581  36.902  1.00 69.18           N  
ATOM   3497  CA  GLY A 420     -10.877  16.626  37.976  1.00 69.18           C  
ATOM   3498  C   GLY A 420     -11.444  15.298  37.464  1.00 69.18           C  
ATOM   3499  O   GLY A 420     -12.136  14.597  38.204  1.00 69.18           O  
ATOM   3500  N   GLY A 421     -11.190  14.967  36.192  1.00 65.30           N  
ATOM   3501  CA  GLY A 421     -11.568  13.695  35.592  1.00 65.30           C  
ATOM   3502  C   GLY A 421     -10.906  12.522  36.313  1.00 65.30           C  
ATOM   3503  O   GLY A 421      -9.801  12.635  36.839  1.00 65.30           O  
ATOM   3504  N   ASN A 422     -11.596  11.383  36.373  1.00 64.35           N  
ATOM   3505  CA  ASN A 422     -11.063  10.196  37.031  1.00 64.35           C  
ATOM   3506  C   ASN A 422     -10.094   9.476  36.077  1.00 64.35           C  
ATOM   3507  CB  ASN A 422     -12.241   9.326  37.514  1.00 64.35           C  
ATOM   3508  O   ASN A 422     -10.544   8.839  35.134  1.00 64.35           O  
ATOM   3509  CG  ASN A 422     -11.847   8.354  38.612  1.00 64.35           C  
ATOM   3510  ND2 ASN A 422     -12.730   7.463  38.995  1.00 64.35           N  
ATOM   3511  OD1 ASN A 422     -10.751   8.364  39.146  1.00 64.35           O  
ATOM   3512  N   ILE A 423      -8.789   9.583  36.334  1.00 61.61           N  
ATOM   3513  CA  ILE A 423      -7.691   9.076  35.476  1.00 61.61           C  
ATOM   3514  C   ILE A 423      -7.295   7.636  35.858  1.00 61.61           C  
ATOM   3515  CB  ILE A 423      -6.454  10.014  35.510  1.00 61.61           C  
ATOM   3516  O   ILE A 423      -6.244   7.126  35.480  1.00 61.61           O  
ATOM   3517  CG1 ILE A 423      -6.788  11.508  35.736  1.00 61.61           C  
ATOM   3518  CG2 ILE A 423      -5.639   9.891  34.205  1.00 61.61           C  
ATOM   3519  CD1 ILE A 423      -5.590  12.267  36.282  1.00 61.61           C  
ATOM   3520  N   SER A 424      -8.112   6.969  36.677  1.00 54.35           N  
ATOM   3521  CA  SER A 424      -7.859   5.599  37.125  1.00 54.35           C  
ATOM   3522  C   SER A 424      -8.261   4.574  36.059  1.00 54.35           C  
ATOM   3523  CB  SER A 424      -8.475   5.331  38.509  1.00 54.35           C  
ATOM   3524  O   SER A 424      -9.062   3.680  36.316  1.00 54.35           O  
ATOM   3525  OG  SER A 424      -9.845   5.690  38.609  1.00 54.35           O  
ATOM   3526  N   GLU A 425      -7.689   4.659  34.857  1.00 52.19           N  
ATOM   3527  CA  GLU A 425      -7.830   3.606  33.845  1.00 52.19           C  
ATOM   3528  C   GLU A 425      -6.665   2.619  33.896  1.00 52.19           C  
ATOM   3529  CB  GLU A 425      -8.137   4.151  32.445  1.00 52.19           C  
ATOM   3530  O   GLU A 425      -5.744   2.642  33.089  1.00 52.19           O  
ATOM   3531  CG  GLU A 425      -9.595   4.648  32.382  1.00 52.19           C  
ATOM   3532  CD  GLU A 425     -10.186   4.699  30.965  1.00 52.19           C  
ATOM   3533  OE1 GLU A 425     -11.428   4.864  30.872  1.00 52.19           O  
ATOM   3534  OE2 GLU A 425      -9.441   4.470  29.996  1.00 52.19           O  
ATOM   3535  N   CYS A 426      -6.708   1.757  34.912  1.00 48.12           N  
ATOM   3536  CA  CYS A 426      -6.871   0.301  34.802  1.00 48.12           C  
ATOM   3537  C   CYS A 426      -6.717  -0.309  36.212  1.00 48.12           C  
ATOM   3538  CB  CYS A 426      -5.922  -0.353  33.785  1.00 48.12           C  
ATOM   3539  O   CYS A 426      -5.778   0.020  36.942  1.00 48.12           O  
ATOM   3540  SG  CYS A 426      -6.651  -0.237  32.124  1.00 48.12           S  
ATOM   3541  N   VAL A 427      -7.697  -1.140  36.599  1.00 41.30           N  
ATOM   3542  CA  VAL A 427      -7.679  -2.027  37.782  1.00 41.30           C  
ATOM   3543  C   VAL A 427      -7.995  -3.452  37.295  1.00 41.30           C  
ATOM   3544  CB  VAL A 427      -8.596  -1.547  38.938  1.00 41.30           C  
ATOM   3545  O   VAL A 427      -8.957  -4.062  37.738  1.00 41.30           O  
ATOM   3546  CG1 VAL A 427      -8.406  -2.367  40.229  1.00 41.30           C  
ATOM   3547  CG2 VAL A 427      -8.308  -0.087  39.321  1.00 41.30           C  
ATOM   3548  N   THR A 428      -7.263  -3.955  36.296  1.00 35.27           N  
ATOM   3549  CA  THR A 428      -7.521  -5.173  35.487  1.00 35.27           C  
ATOM   3550  C   THR A 428      -8.680  -5.042  34.478  1.00 35.27           C  
ATOM   3551  CB  THR A 428      -7.589  -6.479  36.322  1.00 35.27           C  
ATOM   3552  O   THR A 428      -9.788  -5.496  34.721  1.00 35.27           O  
ATOM   3553  CG2 THR A 428      -6.347  -6.673  37.191  1.00 35.27           C  
ATOM   3554  OG1 THR A 428      -8.696  -6.566  37.190  1.00 35.27           O  
ATOM   3555  N   HIS A 429      -8.437  -4.371  33.343  1.00 40.48           N  
ATOM   3556  CA  HIS A 429      -9.221  -4.407  32.085  1.00 40.48           C  
ATOM   3557  C   HIS A 429     -10.720  -4.807  32.206  1.00 40.48           C  
ATOM   3558  CB  HIS A 429      -8.449  -5.277  31.062  1.00 40.48           C  
ATOM   3559  O   HIS A 429     -11.112  -5.912  31.825  1.00 40.48           O  
ATOM   3560  CG  HIS A 429      -8.442  -4.733  29.652  1.00 40.48           C  
ATOM   3561  CD2 HIS A 429      -7.362  -4.700  28.808  1.00 40.48           C  
ATOM   3562  ND1 HIS A 429      -9.480  -4.098  29.003  1.00 40.48           N  
ATOM   3563  CE1 HIS A 429      -9.010  -3.650  27.826  1.00 40.48           C  
ATOM   3564  NE2 HIS A 429      -7.738  -4.023  27.645  1.00 40.48           N  
ATOM   3565  N   LYS A 430     -11.571  -3.917  32.737  1.00 36.98           N  
ATOM   3566  CA  LYS A 430     -13.033  -4.051  32.585  1.00 36.98           C  
ATOM   3567  C   LYS A 430     -13.471  -3.885  31.132  1.00 36.98           C  
ATOM   3568  CB  LYS A 430     -13.793  -3.081  33.503  1.00 36.98           C  
ATOM   3569  O   LYS A 430     -12.751  -3.198  30.370  1.00 36.98           O  
ATOM   3570  CG  LYS A 430     -14.085  -3.721  34.863  1.00 36.98           C  
ATOM   3571  CD  LYS A 430     -14.917  -2.767  35.723  1.00 36.98           C  
ATOM   3572  CE  LYS A 430     -15.251  -3.439  37.054  1.00 36.98           C  
ATOM   3573  NZ  LYS A 430     -15.953  -2.501  37.960  1.00 36.98           N  
ATOM   3574  OXT LYS A 430     -14.548  -4.454  30.845  1.00 36.98           O  
TER    3575      LYS A 430                                                      
ENDMDL                                                                          
END                                                                             
