# Supplementary material for: Structural screens identify candidate human homologs of insect chemoreceptors and cryptic Drosophila gustatory receptor-like proteins
Source: eLife. 2023 Feb 20;12:e85537. doi: 10.7554/eLife.85537 (PMC9998090; doi:10.7554/eLife.85537)
Supplement: Source data 1. — Models of proteins analyzed in this work, either downloaded from the AlphaFold Protein Structure Database or, where not already available, predicted using the AlphaFold2 algorithm implemented in ColabFold (Mirdita et al., 2022). The four-letter code in the filename represents the first letter of the genus and the first three letters of the species (e.g., ‘Dmel’ = D. melanogaster); species names are given in full in the figures. [file elife-85537-data1.zip › DmelGrl58a_CG13500_AF-Q9W2A4-F1-model_v3.pdb]

HEADER                                            01-JUN-22                     
TITLE     ALPHAFOLD MONOMER V2.0 PREDICTION FOR UNCHARACTERIZED PROTEIN         
TITLE    2 (Q9W2A4)                                                             
COMPND    MOL_ID: 1;                                                            
COMPND   2 MOLECULE: UNCHARACTERIZED PROTEIN;                                   
COMPND   3 CHAIN: A                                                             
SOURCE    MOL_ID: 1;                                                            
SOURCE   2 ORGANISM_SCIENTIFIC: DROSOPHILA MELANOGASTER;                        
SOURCE   3 ORGANISM_TAXID: 7227                                                 
REMARK   1                                                                      
REMARK   1 REFERENCE 1                                                          
REMARK   1  AUTH   JOHN JUMPER, RICHARD EVANS, ALEXANDER PRITZEL, TIM GREEN,    
REMARK   1  AUTH 2 MICHAEL FIGURNOV, OLAF RONNEBERGER, KATHRYN TUNYASUVUNAKOOL, 
REMARK   1  AUTH 3 RUSS BATES, AUGUSTIN ZIDEK, ANNA POTAPENKO, ALEX BRIDGLAND,  
REMARK   1  AUTH 4 CLEMENS MEYER, SIMON A A KOHL, ANDREW J BALLARD,             
REMARK   1  AUTH 5 ANDREW COWIE, BERNARDINO ROMERA-PAREDES, STANISLAV NIKOLOV,  
REMARK   1  AUTH 6 RISHUB JAIN, JONAS ADLER, TREVOR BACK, STIG PETERSEN,        
REMARK   1  AUTH 7 DAVID REIMAN, ELLEN CLANCY, MICHAL ZIELINSKI,                
REMARK   1  AUTH 8 MARTIN STEINEGGER, MICHALINA PACHOLSKA, TAMAS BERGHAMMER,    
REMARK   1  AUTH 9 DAVID SILVER, ORIOL VINYALS, ANDREW W SENIOR,                
REMARK   1  AUTH10 KORAY KAVUKCUOGLU, PUSHMEET KOHLI, DEMIS HASSABIS            
REMARK   1  TITL   HIGHLY ACCURATE PROTEIN STRUCTURE PREDICTION WITH ALPHAFOLD  
REMARK   1  REF    NATURE                        V. 596   583 2021              
REMARK   1  REFN                   ISSN 0028-0836                               
REMARK   1  PMID   34265844                                                     
REMARK   1  DOI    10.1038/s41586-021-03819-2                                   
REMARK   1                                                                      
REMARK   1 DISCLAIMERS                                                          
REMARK   1 ALPHAFOLD DATA, COPYRIGHT (2021) DEEPMIND TECHNOLOGIES LIMITED. THE  
REMARK   1 INFORMATION PROVIDED IS THEORETICAL MODELLING ONLY AND CAUTION SHOULD
REMARK   1 BE EXERCISED IN ITS USE. IT IS PROVIDED "AS-IS" WITHOUT ANY WARRANTY 
REMARK   1 OF ANY KIND, WHETHER EXPRESSED OR IMPLIED. NO WARRANTY IS GIVEN THAT 
REMARK   1 USE OF THE INFORMATION SHALL NOT INFRINGE THE RIGHTS OF ANY THIRD    
REMARK   1 PARTY. THE INFORMATION IS NOT INTENDED TO BE A SUBSTITUTE FOR        
REMARK   1 PROFESSIONAL MEDICAL ADVICE, DIAGNOSIS, OR TREATMENT, AND DOES NOT   
REMARK   1 CONSTITUTE MEDICAL OR OTHER PROFESSIONAL ADVICE. IT IS AVAILABLE FOR 
REMARK   1 ACADEMIC AND COMMERCIAL PURPOSES, UNDER CC-BY 4.0 LICENCE.           
DBREF  XXXX A    1   404  UNP    Q9W2A4   Q9W2A4_DROME     1    404             
SEQRES   1 A  404  MET ALA PRO TRP HIS SER LEU ARG LEU SER ASN ARG TYR          
SEQRES   2 A  404  ILE SER ARG HIS VAL LEU LEU LEU LEU ARG PHE TYR LEU          
SEQRES   3 A  404  ALA GLN PHE TYR TYR LEU GLY LEU MET ARG LEU ARG TYR          
SEQRES   4 A  404  ASP GLU SER CYS ASN GLU LEU ARG LEU THR TYR TYR SER          
SEQRES   5 A  404  VAL THR VAL SER ARG MET ILE GLY LEU TRP CYS ALA PHE          
SEQRES   6 A  404  PHE PHE THR LEU ALA LEU LEU ASP PRO TYR PRO LEU MET          
SEQRES   7 A  404  LEU HIS LEU GLN LEU VAL GLY PHE SER CYS TRP LEU LEU          
SEQRES   8 A  404  ILE GLN PRO ARG GLY VAL ILE GLU GLU ARG ARG ARG VAL          
SEQRES   9 A  404  ILE ASN ARG ILE LEU ARG LEU SER PRO GLN LEU HIS ARG          
SEQRES  10 A  404  LEU CYS ARG ARG LYS VAL GLU LEU SER TRP PHE LEU ALA          
SEQRES  11 A  404  PHE GLN LEU VAL LEU LYS LEU LEU VAL PHE ARG LEU PHE          
SEQRES  12 A  404  TYR LYS GLY LEU LEU GLY PRO ILE ASN ILE SER TRP LYS          
SEQRES  13 A  404  ALA LEU PHE ILE VAL LEU PHE VAL VAL PRO ILE SER MET          
SEQRES  14 A  404  THR ILE TRP VAL ILE ASP VAL THR SER HIS LEU ILE SER          
SEQRES  15 A  404  ILE VAL LEU ALA LEU LEU LEU LYS SER PHE GLU LEU VAL          
SEQRES  16 A  404  ASN SER GLU MET ALA ALA ILE ASP GLU ARG LEU CYS LEU          
SEQRES  17 A  404  GLU ILE LEU ARG SER ASP TYR ARG ALA VAL ARG ARG LEU          
SEQRES  18 A  404  GLN ARG ARG GLN ILE SER LEU GLN ARG LEU HIS ARG SER          
SEQRES  19 A  404  TYR VAL LYS VAL THR ARG GLN CYS ILE ASP CYS LEU SER          
SEQRES  20 A  404  PRO GLN LEU VAL LEU ILE VAL LEU TYR ASN LEU SER SER          
SEQRES  21 A  404  ILE TYR THR PHE SER SER GLY VAL TRP ARG ARG ILE PHE          
SEQRES  22 A  404  GLN ILE ALA VAL ILE VAL ASN THR LEU ARG SER LEU LEU          
SEQRES  23 A  404  HIS THR LEU ASP GLU LEU VAL ALA THR THR SER ALA PRO          
SEQRES  24 A  404  GLN ASP THR SER TRP MET HIS VAL ALA ARG LEU LEU GLN          
SEQRES  25 A  404  PHE GLU GLU VAL LEU ALA THR HIS GLY TRP LEU GLN ARG          
SEQRES  26 A  404  LYS ASP PHE ARG TRP LYS LEU GLN ASP THR ASP SER PHE          
SEQRES  27 A  404  GLY GLN SER VAL ARG ARG SER CYS PHE GLN ARG ARG LEU          
SEQRES  28 A  404  LEU VAL LEU GLY LEU VAL THR PRO ASN ARG ARG LEU LEU          
SEQRES  29 A  404  PHE ARG ILE ALA PHE ALA PHE CYS CYS LEU LEU HIS LEU          
SEQRES  30 A  404  HIS TYR MET LEU LYS LYS SER ALA LEU VAL ALA GLU LYS          
SEQRES  31 A  404  GLU ILE PHE ILE GLY SER GLU VAL ILE THR LYS ALA LYS          
SEQRES  32 A  404  HIS                                                          
CRYST1    1.000    1.000    1.000  90.00  90.00  90.00 P 1           1          
ORIGX1      1.000000  0.000000  0.000000        0.00000                         
ORIGX2      0.000000  1.000000  0.000000        0.00000                         
ORIGX3      0.000000  0.000000  1.000000        0.00000                         
SCALE1      1.000000  0.000000  0.000000        0.00000                         
SCALE2      0.000000  1.000000  0.000000        0.00000                         
SCALE3      0.000000  0.000000  1.000000        0.00000                         
MODEL        1                                                                  
ATOM      1  N   MET A   1     -24.894  23.949 -18.821  1.00 33.76           N  
ATOM      2  CA  MET A   1     -25.183  24.427 -17.446  1.00 33.76           C  
ATOM      3  C   MET A   1     -25.240  23.307 -16.376  1.00 33.76           C  
ATOM      4  CB  MET A   1     -26.484  25.259 -17.473  1.00 33.76           C  
ATOM      5  O   MET A   1     -25.919  23.480 -15.378  1.00 33.76           O  
ATOM      6  CG  MET A   1     -26.259  26.668 -18.026  1.00 33.76           C  
ATOM      7  SD  MET A   1     -27.802  27.600 -18.109  1.00 33.76           S  
ATOM      8  CE  MET A   1     -27.182  29.293 -18.313  1.00 33.76           C  
ATOM      9  N   ALA A   2     -24.502  22.183 -16.479  1.00 39.26           N  
ATOM     10  CA  ALA A   2     -24.746  21.032 -15.580  1.00 39.26           C  
ATOM     11  C   ALA A   2     -23.560  20.146 -15.092  1.00 39.26           C  
ATOM     12  CB  ALA A   2     -25.859  20.185 -16.220  1.00 39.26           C  
ATOM     13  O   ALA A   2     -23.851  19.091 -14.540  1.00 39.26           O  
ATOM     14  N   PRO A   3     -22.251  20.487 -15.173  1.00 45.05           N  
ATOM     15  CA  PRO A   3     -21.231  19.636 -14.532  1.00 45.05           C  
ATOM     16  C   PRO A   3     -21.039  19.921 -13.026  1.00 45.05           C  
ATOM     17  CB  PRO A   3     -19.962  19.836 -15.360  1.00 45.05           C  
ATOM     18  O   PRO A   3     -20.520  19.083 -12.291  1.00 45.05           O  
ATOM     19  CG  PRO A   3     -20.105  21.246 -15.929  1.00 45.05           C  
ATOM     20  CD  PRO A   3     -21.616  21.492 -16.014  1.00 45.05           C  
ATOM     21  N   TRP A   4     -21.479  21.086 -12.532  1.00 35.57           N  
ATOM     22  CA  TRP A   4     -21.249  21.525 -11.144  1.00 35.57           C  
ATOM     23  C   TRP A   4     -22.271  20.975 -10.138  1.00 35.57           C  
ATOM     24  CB  TRP A   4     -21.165  23.055 -11.096  1.00 35.57           C  
ATOM     25  O   TRP A   4     -21.953  20.838  -8.955  1.00 35.57           O  
ATOM     26  CG  TRP A   4     -19.965  23.634 -11.787  1.00 35.57           C  
ATOM     27  CD1 TRP A   4     -19.800  23.740 -13.125  1.00 35.57           C  
ATOM     28  CD2 TRP A   4     -18.771  24.242 -11.198  1.00 35.57           C  
ATOM     29  CE2 TRP A   4     -17.904  24.650 -12.257  1.00 35.57           C  
ATOM     30  CE3 TRP A   4     -18.354  24.534  -9.880  1.00 35.57           C  
ATOM     31  NE1 TRP A   4     -18.573  24.304 -13.408  1.00 35.57           N  
ATOM     32  CH2 TRP A   4     -16.300  25.577 -10.705  1.00 35.57           C  
ATOM     33  CZ2 TRP A   4     -16.682  25.293 -12.026  1.00 35.57           C  
ATOM     34  CZ3 TRP A   4     -17.137  25.204  -9.637  1.00 35.57           C  
ATOM     35  N   HIS A   5     -23.471  20.600 -10.592  1.00 37.03           N  
ATOM     36  CA  HIS A   5     -24.485  20.004  -9.719  1.00 37.03           C  
ATOM     37  C   HIS A   5     -24.218  18.520  -9.423  1.00 37.03           C  
ATOM     38  CB  HIS A   5     -25.896  20.287 -10.255  1.00 37.03           C  
ATOM     39  O   HIS A   5     -24.370  18.121  -8.266  1.00 37.03           O  
ATOM     40  CG  HIS A   5     -26.398  21.638  -9.805  1.00 37.03           C  
ATOM     41  CD2 HIS A   5     -26.612  22.749 -10.578  1.00 37.03           C  
ATOM     42  ND1 HIS A   5     -26.724  21.979  -8.509  1.00 37.03           N  
ATOM     43  CE1 HIS A   5     -27.121  23.263  -8.503  1.00 37.03           C  
ATOM     44  NE2 HIS A   5     -27.043  23.775  -9.735  1.00 37.03           N  
ATOM     45  N   SER A   6     -23.696  17.728 -10.374  1.00 37.47           N  
ATOM     46  CA  SER A   6     -23.280  16.341 -10.068  1.00 37.47           C  
ATOM     47  C   SER A   6     -22.055  16.302  -9.140  1.00 37.47           C  
ATOM     48  CB  SER A   6     -23.080  15.489 -11.333  1.00 37.47           C  
ATOM     49  O   SER A   6     -21.947  15.453  -8.253  1.00 37.47           O  
ATOM     50  OG  SER A   6     -21.723  15.367 -11.719  1.00 37.47           O  
ATOM     51  N   LEU A   7     -21.179  17.314  -9.236  1.00 37.06           N  
ATOM     52  CA  LEU A   7     -20.049  17.535  -8.323  1.00 37.06           C  
ATOM     53  C   LEU A   7     -20.465  17.731  -6.853  1.00 37.06           C  
ATOM     54  CB  LEU A   7     -19.249  18.758  -8.821  1.00 37.06           C  
ATOM     55  O   LEU A   7     -19.676  17.417  -5.964  1.00 37.06           O  
ATOM     56  CG  LEU A   7     -18.127  18.426  -9.817  1.00 37.06           C  
ATOM     57  CD1 LEU A   7     -17.658  19.675 -10.563  1.00 37.06           C  
ATOM     58  CD2 LEU A   7     -16.905  17.886  -9.066  1.00 37.06           C  
ATOM     59  N   ARG A   8     -21.674  18.240  -6.574  1.00 40.38           N  
ATOM     60  CA  ARG A   8     -22.162  18.494  -5.201  1.00 40.38           C  
ATOM     61  C   ARG A   8     -22.842  17.283  -4.554  1.00 40.38           C  
ATOM     62  CB  ARG A   8     -23.089  19.729  -5.194  1.00 40.38           C  
ATOM     63  O   ARG A   8     -22.914  17.223  -3.327  1.00 40.38           O  
ATOM     64  CG  ARG A   8     -22.470  20.906  -4.423  1.00 40.38           C  
ATOM     65  CD  ARG A   8     -23.430  22.105  -4.396  1.00 40.38           C  
ATOM     66  NE  ARG A   8     -22.839  23.280  -3.719  1.00 40.38           N  
ATOM     67  NH1 ARG A   8     -24.695  24.641  -3.794  1.00 40.38           N  
ATOM     68  NH2 ARG A   8     -22.811  25.419  -2.908  1.00 40.38           N  
ATOM     69  CZ  ARG A   8     -23.448  24.434  -3.478  1.00 40.38           C  
ATOM     70  N   LEU A   9     -23.340  16.343  -5.356  1.00 41.95           N  
ATOM     71  CA  LEU A   9     -24.100  15.175  -4.889  1.00 41.95           C  
ATOM     72  C   LEU A   9     -23.239  13.908  -4.765  1.00 41.95           C  
ATOM     73  CB  LEU A   9     -25.311  15.000  -5.822  1.00 41.95           C  
ATOM     74  O   LEU A   9     -23.527  13.037  -3.946  1.00 41.95           O  
ATOM     75  CG  LEU A   9     -26.444  15.986  -5.467  1.00 41.95           C  
ATOM     76  CD1 LEU A   9     -27.299  16.313  -6.687  1.00 41.95           C  
ATOM     77  CD2 LEU A   9     -27.346  15.406  -4.375  1.00 41.95           C  
ATOM     78  N   SER A  10     -22.124  13.847  -5.492  1.00 45.95           N  
ATOM     79  CA  SER A  10     -21.158  12.749  -5.442  1.00 45.95           C  
ATOM     80  C   SER A  10     -20.298  12.820  -4.162  1.00 45.95           C  
ATOM     81  CB  SER A  10     -20.368  12.762  -6.767  1.00 45.95           C  
ATOM     82  O   SER A  10     -19.213  13.394  -4.153  1.00 45.95           O  
ATOM     83  OG  SER A  10     -19.026  12.330  -6.635  1.00 45.95           O  
ATOM     84  N   ASN A  11     -20.772  12.169  -3.095  1.00 52.85           N  
ATOM     85  CA  ASN A  11     -20.028  11.773  -1.887  1.00 52.85           C  
ATOM     86  C   ASN A  11     -19.652  12.910  -0.896  1.00 52.85           C  
ATOM     87  CB  ASN A  11     -18.848  10.856  -2.319  1.00 52.85           C  
ATOM     88  O   ASN A  11     -18.515  13.370  -0.844  1.00 52.85           O  
ATOM     89  CG  ASN A  11     -18.647   9.623  -1.454  1.00 52.85           C  
ATOM     90  ND2 ASN A  11     -17.745   8.749  -1.836  1.00 52.85           N  
ATOM     91  OD1 ASN A  11     -19.308   9.414  -0.449  1.00 52.85           O  
ATOM     92  N   ARG A  12     -20.585  13.292   0.001  1.00 58.49           N  
ATOM     93  CA  ARG A  12     -20.350  14.222   1.146  1.00 58.49           C  
ATOM     94  C   ARG A  12     -19.279  13.755   2.147  1.00 58.49           C  
ATOM     95  CB  ARG A  12     -21.659  14.458   1.931  1.00 58.49           C  
ATOM     96  O   ARG A  12     -18.925  14.503   3.055  1.00 58.49           O  
ATOM     97  CG  ARG A  12     -22.685  15.322   1.189  1.00 58.49           C  
ATOM     98  CD  ARG A  12     -23.891  15.600   2.100  1.00 58.49           C  
ATOM     99  NE  ARG A  12     -24.917  16.414   1.418  1.00 58.49           N  
ATOM    100  NH1 ARG A  12     -26.414  16.561   3.162  1.00 58.49           N  
ATOM    101  NH2 ARG A  12     -26.896  17.527   1.214  1.00 58.49           N  
ATOM    102  CZ  ARG A  12     -26.065  16.828   1.934  1.00 58.49           C  
ATOM    103  N   TYR A  13     -18.824  12.516   2.006  1.00 65.69           N  
ATOM    104  CA  TYR A  13     -17.961  11.811   2.941  1.00 65.69           C  
ATOM    105  C   TYR A  13     -16.473  12.135   2.762  1.00 65.69           C  
ATOM    106  CB  TYR A  13     -18.239  10.323   2.723  1.00 65.69           C  
ATOM    107  O   TYR A  13     -15.753  12.219   3.752  1.00 65.69           O  
ATOM    108  CG  TYR A  13     -17.310   9.388   3.455  1.00 65.69           C  
ATOM    109  CD1 TYR A  13     -16.339   8.691   2.719  1.00 65.69           C  
ATOM    110  CD2 TYR A  13     -17.397   9.221   4.848  1.00 65.69           C  
ATOM    111  CE1 TYR A  13     -15.444   7.829   3.359  1.00 65.69           C  
ATOM    112  CE2 TYR A  13     -16.538   8.313   5.492  1.00 65.69           C  
ATOM    113  OH  TYR A  13     -14.654   6.799   5.318  1.00 65.69           O  
ATOM    114  CZ  TYR A  13     -15.556   7.623   4.742  1.00 65.69           C  
ATOM    115  N   ILE A  14     -16.015  12.340   1.525  1.00 65.87           N  
ATOM    116  CA  ILE A  14     -14.604  12.595   1.216  1.00 65.87           C  
ATOM    117  C   ILE A  14     -14.423  14.094   0.987  1.00 65.87           C  
ATOM    118  CB  ILE A  14     -14.121  11.751   0.010  1.00 65.87           C  
ATOM    119  O   ILE A  14     -15.225  14.730   0.301  1.00 65.87           O  
ATOM    120  CG1 ILE A  14     -14.442  10.256   0.212  1.00 65.87           C  
ATOM    121  CG2 ILE A  14     -12.614  11.946  -0.202  1.00 65.87           C  
ATOM    122  CD1 ILE A  14     -14.030   9.329  -0.937  1.00 65.87           C  
ATOM    123  N   SER A  15     -13.365  14.666   1.554  1.00 69.22           N  
ATOM    124  CA  SER A  15     -12.963  16.043   1.268  1.00 69.22           C  
ATOM    125  C   SER A  15     -12.877  16.332  -0.246  1.00 69.22           C  
ATOM    126  CB  SER A  15     -11.638  16.340   1.964  1.00 69.22           C  
ATOM    127  O   SER A  15     -12.448  15.508  -1.060  1.00 69.22           O  
ATOM    128  OG  SER A  15     -10.641  15.502   1.431  1.00 69.22           O  
ATOM    129  N   ARG A  16     -13.295  17.541  -0.645  1.00 71.23           N  
ATOM    130  CA  ARG A  16     -13.420  17.937  -2.060  1.00 71.23           C  
ATOM    131  C   ARG A  16     -12.100  17.821  -2.830  1.00 71.23           C  
ATOM    132  CB  ARG A  16     -13.995  19.363  -2.121  1.00 71.23           C  
ATOM    133  O   ARG A  16     -12.120  17.479  -4.008  1.00 71.23           O  
ATOM    134  CG  ARG A  16     -14.377  19.816  -3.541  1.00 71.23           C  
ATOM    135  CD  ARG A  16     -14.987  21.225  -3.495  1.00 71.23           C  
ATOM    136  NE  ARG A  16     -15.399  21.699  -4.831  1.00 71.23           N  
ATOM    137  NH1 ARG A  16     -16.082  23.806  -4.206  1.00 71.23           N  
ATOM    138  NH2 ARG A  16     -16.201  23.206  -6.347  1.00 71.23           N  
ATOM    139  CZ  ARG A  16     -15.891  22.894  -5.120  1.00 71.23           C  
ATOM    140  N   HIS A  17     -10.969  18.083  -2.174  1.00 72.65           N  
ATOM    141  CA  HIS A  17      -9.650  18.042  -2.805  1.00 72.65           C  
ATOM    142  C   HIS A  17      -9.250  16.617  -3.217  1.00 72.65           C  
ATOM    143  CB  HIS A  17      -8.614  18.708  -1.886  1.00 72.65           C  
ATOM    144  O   HIS A  17      -8.785  16.423  -4.335  1.00 72.65           O  
ATOM    145  CG  HIS A  17      -8.361  17.980  -0.591  1.00 72.65           C  
ATOM    146  CD2 HIS A  17      -7.404  17.024  -0.382  1.00 72.65           C  
ATOM    147  ND1 HIS A  17      -8.982  18.204   0.619  1.00 72.65           N  
ATOM    148  CE1 HIS A  17      -8.411  17.393   1.528  1.00 72.65           C  
ATOM    149  NE2 HIS A  17      -7.466  16.641   0.954  1.00 72.65           N  
ATOM    150  N   VAL A  18      -9.511  15.605  -2.384  1.00 69.69           N  
ATOM    151  CA  VAL A  18      -9.238  14.195  -2.723  1.00 69.69           C  
ATOM    152  C   VAL A  18     -10.127  13.730  -3.864  1.00 69.69           C  
ATOM    153  CB  VAL A  18      -9.501  13.282  -1.521  1.00 69.69           C  
ATOM    154  O   VAL A  18      -9.678  13.009  -4.747  1.00 69.69           O  
ATOM    155  CG1 VAL A  18      -9.285  11.791  -1.815  1.00 69.69           C  
ATOM    156  CG2 VAL A  18      -8.616  13.642  -0.343  1.00 69.69           C  
ATOM    157  N   LEU A  19     -11.390  14.156  -3.871  1.00 71.70           N  
ATOM    158  CA  LEU A  19     -12.319  13.803  -4.938  1.00 71.70           C  
ATOM    159  C   LEU A  19     -11.894  14.411  -6.280  1.00 71.70           C  
ATOM    160  CB  LEU A  19     -13.721  14.225  -4.490  1.00 71.70           C  
ATOM    161  O   LEU A  19     -11.945  13.730  -7.303  1.00 71.70           O  
ATOM    162  CG  LEU A  19     -14.823  13.727  -5.442  1.00 71.70           C  
ATOM    163  CD1 LEU A  19     -16.026  13.255  -4.633  1.00 71.70           C  
ATOM    164  CD2 LEU A  19     -15.287  14.834  -6.392  1.00 71.70           C  
ATOM    165  N   LEU A  20     -11.427  15.663  -6.277  1.00 75.80           N  
ATOM    166  CA  LEU A  20     -10.828  16.296  -7.455  1.00 75.80           C  
ATOM    167  C   LEU A  20      -9.576  15.547  -7.918  1.00 75.80           C  
ATOM    168  CB  LEU A  20     -10.489  17.763  -7.139  1.00 75.80           C  
ATOM    169  O   LEU A  20      -9.440  15.277  -9.106  1.00 75.80           O  
ATOM    170  CG  LEU A  20     -11.712  18.692  -7.086  1.00 75.80           C  
ATOM    171  CD1 LEU A  20     -11.304  20.044  -6.499  1.00 75.80           C  
ATOM    172  CD2 LEU A  20     -12.307  18.930  -8.476  1.00 75.80           C  
ATOM    173  N   LEU A  21      -8.709  15.158  -6.985  1.00 76.72           N  
ATOM    174  CA  LEU A  21      -7.483  14.418  -7.265  1.00 76.72           C  
ATOM    175  C   LEU A  21      -7.769  13.031  -7.866  1.00 76.72           C  
ATOM    176  CB  LEU A  21      -6.719  14.316  -5.938  1.00 76.72           C  
ATOM    177  O   LEU A  21      -7.174  12.643  -8.866  1.00 76.72           O  
ATOM    178  CG  LEU A  21      -5.248  13.947  -6.115  1.00 76.72           C  
ATOM    179  CD1 LEU A  21      -4.415  15.140  -6.568  1.00 76.72           C  
ATOM    180  CD2 LEU A  21      -4.686  13.512  -4.772  1.00 76.72           C  
ATOM    181  N   LEU A  22      -8.739  12.304  -7.310  1.00 74.65           N  
ATOM    182  CA  LEU A  22      -9.161  11.004  -7.825  1.00 74.65           C  
ATOM    183  C   LEU A  22      -9.769  11.134  -9.226  1.00 74.65           C  
ATOM    184  CB  LEU A  22     -10.156  10.375  -6.835  1.00 74.65           C  
ATOM    185  O   LEU A  22      -9.460  10.334 -10.105  1.00 74.65           O  
ATOM    186  CG  LEU A  22     -10.490   8.906  -7.155  1.00 74.65           C  
ATOM    187  CD1 LEU A  22      -9.312   7.978  -6.845  1.00 74.65           C  
ATOM    188  CD2 LEU A  22     -11.689   8.456  -6.322  1.00 74.65           C  
ATOM    189  N   ARG A  23     -10.599  12.161  -9.459  1.00 75.16           N  
ATOM    190  CA  ARG A  23     -11.144  12.462 -10.793  1.00 75.16           C  
ATOM    191  C   ARG A  23     -10.043  12.832 -11.782  1.00 75.16           C  
ATOM    192  CB  ARG A  23     -12.183  13.587 -10.714  1.00 75.16           C  
ATOM    193  O   ARG A  23     -10.100  12.391 -12.924  1.00 75.16           O  
ATOM    194  CG  ARG A  23     -13.514  13.101 -10.126  1.00 75.16           C  
ATOM    195  CD  ARG A  23     -14.530  14.249 -10.115  1.00 75.16           C  
ATOM    196  NE  ARG A  23     -15.810  13.839  -9.501  1.00 75.16           N  
ATOM    197  NH1 ARG A  23     -17.184  15.295 -10.614  1.00 75.16           N  
ATOM    198  NH2 ARG A  23     -18.064  13.953  -9.082  1.00 75.16           N  
ATOM    199  CZ  ARG A  23     -17.005  14.361  -9.726  1.00 75.16           C  
ATOM    200  N   PHE A  24      -9.044  13.591 -11.343  1.00 77.98           N  
ATOM    201  CA  PHE A  24      -7.877  13.935 -12.147  1.00 77.98           C  
ATOM    202  C   PHE A  24      -7.104  12.680 -12.562  1.00 77.98           C  
ATOM    203  CB  PHE A  24      -7.011  14.926 -11.365  1.00 77.98           C  
ATOM    204  O   PHE A  24      -6.857  12.490 -13.749  1.00 77.98           O  
ATOM    205  CG  PHE A  24      -5.728  15.303 -12.064  1.00 77.98           C  
ATOM    206  CD1 PHE A  24      -4.510  14.729 -11.659  1.00 77.98           C  
ATOM    207  CD2 PHE A  24      -5.754  16.246 -13.107  1.00 77.98           C  
ATOM    208  CE1 PHE A  24      -3.314  15.141 -12.265  1.00 77.98           C  
ATOM    209  CE2 PHE A  24      -4.556  16.645 -13.724  1.00 77.98           C  
ATOM    210  CZ  PHE A  24      -3.334  16.110 -13.286  1.00 77.98           C  
ATOM    211  N   TYR A  25      -6.819  11.766 -11.632  1.00 76.26           N  
ATOM    212  CA  TYR A  25      -6.159  10.503 -11.966  1.00 76.26           C  
ATOM    213  C   TYR A  25      -7.007   9.608 -12.865  1.00 76.26           C  
ATOM    214  CB  TYR A  25      -5.766   9.761 -10.687  1.00 76.26           C  
ATOM    215  O   TYR A  25      -6.493   9.062 -13.836  1.00 76.26           O  
ATOM    216  CG  TYR A  25      -4.712  10.461  -9.857  1.00 76.26           C  
ATOM    217  CD1 TYR A  25      -3.577  11.019 -10.478  1.00 76.26           C  
ATOM    218  CD2 TYR A  25      -4.837  10.514  -8.456  1.00 76.26           C  
ATOM    219  CE1 TYR A  25      -2.571  11.626  -9.712  1.00 76.26           C  
ATOM    220  CE2 TYR A  25      -3.816  11.101  -7.688  1.00 76.26           C  
ATOM    221  OH  TYR A  25      -1.705  12.238  -7.579  1.00 76.26           O  
ATOM    222  CZ  TYR A  25      -2.688  11.666  -8.314  1.00 76.26           C  
ATOM    223  N   LEU A  26      -8.312   9.488 -12.606  1.00 73.60           N  
ATOM    224  CA  LEU A  26      -9.223   8.740 -13.477  1.00 73.60           C  
ATOM    225  C   LEU A  26      -9.232   9.306 -14.902  1.00 73.60           C  
ATOM    226  CB  LEU A  26     -10.640   8.760 -12.882  1.00 73.60           C  
ATOM    227  O   LEU A  26      -9.186   8.536 -15.860  1.00 73.60           O  
ATOM    228  CG  LEU A  26     -10.832   7.812 -11.686  1.00 73.60           C  
ATOM    229  CD1 LEU A  26     -12.157   8.131 -10.990  1.00 73.60           C  
ATOM    230  CD2 LEU A  26     -10.870   6.345 -12.125  1.00 73.60           C  
ATOM    231  N   ALA A  27      -9.237  10.633 -15.046  1.00 75.26           N  
ATOM    232  CA  ALA A  27      -9.122  11.286 -16.343  1.00 75.26           C  
ATOM    233  C   ALA A  27      -7.776  10.966 -17.007  1.00 75.26           C  
ATOM    234  CB  ALA A  27      -9.338  12.794 -16.168  1.00 75.26           C  
ATOM    235  O   ALA A  27      -7.751  10.604 -18.179  1.00 75.26           O  
ATOM    236  N   GLN A  28      -6.668  11.013 -16.262  1.00 78.15           N  
ATOM    237  CA  GLN A  28      -5.354  10.637 -16.786  1.00 78.15           C  
ATOM    238  C   GLN A  28      -5.314   9.189 -17.277  1.00 78.15           C  
ATOM    239  CB  GLN A  28      -4.268  10.853 -15.732  1.00 78.15           C  
ATOM    240  O   GLN A  28      -4.899   8.952 -18.405  1.00 78.15           O  
ATOM    241  CG  GLN A  28      -3.988  12.339 -15.518  1.00 78.15           C  
ATOM    242  CD  GLN A  28      -2.837  12.556 -14.556  1.00 78.15           C  
ATOM    243  NE2 GLN A  28      -2.207  13.697 -14.630  1.00 78.15           N  
ATOM    244  OE1 GLN A  28      -2.450  11.716 -13.763  1.00 78.15           O  
ATOM    245  N   PHE A  29      -5.800   8.224 -16.492  1.00 73.18           N  
ATOM    246  CA  PHE A  29      -5.868   6.822 -16.922  1.00 73.18           C  
ATOM    247  C   PHE A  29      -6.774   6.618 -18.138  1.00 73.18           C  
ATOM    248  CB  PHE A  29      -6.358   5.933 -15.772  1.00 73.18           C  
ATOM    249  O   PHE A  29      -6.497   5.742 -18.962  1.00 73.18           O  
ATOM    250  CG  PHE A  29      -5.299   5.634 -14.735  1.00 73.18           C  
ATOM    251  CD1 PHE A  29      -4.213   4.801 -15.060  1.00 73.18           C  
ATOM    252  CD2 PHE A  29      -5.389   6.183 -13.446  1.00 73.18           C  
ATOM    253  CE1 PHE A  29      -3.196   4.561 -14.123  1.00 73.18           C  
ATOM    254  CE2 PHE A  29      -4.366   5.963 -12.513  1.00 73.18           C  
ATOM    255  CZ  PHE A  29      -3.268   5.162 -12.856  1.00 73.18           C  
ATOM    256  N   TYR A  30      -7.843   7.410 -18.257  1.00 72.24           N  
ATOM    257  CA  TYR A  30      -8.742   7.375 -19.404  1.00 72.24           C  
ATOM    258  C   TYR A  30      -8.058   7.889 -20.676  1.00 72.24           C  
ATOM    259  CB  TYR A  30     -10.013   8.172 -19.085  1.00 72.24           C  
ATOM    260  O   TYR A  30      -8.066   7.190 -21.691  1.00 72.24           O  
ATOM    261  CG  TYR A  30     -11.033   8.127 -20.201  1.00 72.24           C  
ATOM    262  CD1 TYR A  30     -11.022   9.104 -21.216  1.00 72.24           C  
ATOM    263  CD2 TYR A  30     -11.975   7.082 -20.235  1.00 72.24           C  
ATOM    264  CE1 TYR A  30     -11.946   9.031 -22.275  1.00 72.24           C  
ATOM    265  CE2 TYR A  30     -12.895   7.001 -21.296  1.00 72.24           C  
ATOM    266  OH  TYR A  30     -13.782   7.885 -23.331  1.00 72.24           O  
ATOM    267  CZ  TYR A  30     -12.883   7.975 -22.316  1.00 72.24           C  
ATOM    268  N   TYR A  31      -7.438   9.072 -20.612  1.00 74.78           N  
ATOM    269  CA  TYR A  31      -6.757   9.696 -21.751  1.00 74.78           C  
ATOM    270  C   TYR A  31      -5.484   8.950 -22.157  1.00 74.78           C  
ATOM    271  CB  TYR A  31      -6.458  11.171 -21.446  1.00 74.78           C  
ATOM    272  O   TYR A  31      -5.214   8.826 -23.346  1.00 74.78           O  
ATOM    273  CG  TYR A  31      -7.684  12.065 -21.462  1.00 74.78           C  
ATOM    274  CD1 TYR A  31      -8.421  12.212 -22.654  1.00 74.78           C  
ATOM    275  CD2 TYR A  31      -8.072  12.776 -20.310  1.00 74.78           C  
ATOM    276  CE1 TYR A  31      -9.560  13.037 -22.684  1.00 74.78           C  
ATOM    277  CE2 TYR A  31      -9.215  13.598 -20.332  1.00 74.78           C  
ATOM    278  OH  TYR A  31     -11.063  14.521 -21.556  1.00 74.78           O  
ATOM    279  CZ  TYR A  31      -9.962  13.726 -21.522  1.00 74.78           C  
ATOM    280  N   LEU A  32      -4.758   8.369 -21.198  1.00 72.85           N  
ATOM    281  CA  LEU A  32      -3.621   7.483 -21.467  1.00 72.85           C  
ATOM    282  C   LEU A  32      -4.048   6.091 -21.959  1.00 72.85           C  
ATOM    283  CB  LEU A  32      -2.740   7.374 -20.206  1.00 72.85           C  
ATOM    284  O   LEU A  32      -3.192   5.253 -22.201  1.00 72.85           O  
ATOM    285  CG  LEU A  32      -2.003   8.669 -19.819  1.00 72.85           C  
ATOM    286  CD1 LEU A  32      -1.360   8.500 -18.442  1.00 72.85           C  
ATOM    287  CD2 LEU A  32      -0.900   9.018 -20.820  1.00 72.85           C  
ATOM    288  N   GLY A  33      -5.350   5.793 -22.053  1.00 67.54           N  
ATOM    289  CA  GLY A  33      -5.862   4.500 -22.525  1.00 67.54           C  
ATOM    290  C   GLY A  33      -5.563   3.300 -21.614  1.00 67.54           C  
ATOM    291  O   GLY A  33      -5.863   2.168 -21.981  1.00 67.54           O  
ATOM    292  N   LEU A  34      -5.019   3.528 -20.418  1.00 68.23           N  
ATOM    293  CA  LEU A  34      -4.564   2.481 -19.500  1.00 68.23           C  
ATOM    294  C   LEU A  34      -5.706   1.820 -18.728  1.00 68.23           C  
ATOM    295  CB  LEU A  34      -3.581   3.113 -18.513  1.00 68.23           C  
ATOM    296  O   LEU A  34      -5.703   0.610 -18.529  1.00 68.23           O  
ATOM    297  CG  LEU A  34      -2.242   3.521 -19.135  1.00 68.23           C  
ATOM    298  CD1 LEU A  34      -1.495   4.360 -18.113  1.00 68.23           C  
ATOM    299  CD2 LEU A  34      -1.377   2.320 -19.516  1.00 68.23           C  
ATOM    300  N   MET A  35      -6.690   2.598 -18.272  1.00 71.63           N  
ATOM    301  CA  MET A  35      -7.880   2.066 -17.603  1.00 71.63           C  
ATOM    302  C   MET A  35      -9.077   2.967 -17.870  1.00 71.63           C  
ATOM    303  CB  MET A  35      -7.674   1.881 -16.088  1.00 71.63           C  
ATOM    304  O   MET A  35      -9.279   4.001 -17.238  1.00 71.63           O  
ATOM    305  CG  MET A  35      -6.801   0.671 -15.749  1.00 71.63           C  
ATOM    306  SD  MET A  35      -6.915   0.135 -14.022  1.00 71.63           S  
ATOM    307  CE  MET A  35      -5.739  -1.242 -14.092  1.00 71.63           C  
ATOM    308  N   ARG A  36      -9.924   2.535 -18.801  1.00 69.43           N  
ATOM    309  CA  ARG A  36     -11.189   3.201 -19.106  1.00 69.43           C  
ATOM    310  C   ARG A  36     -12.278   2.724 -18.143  1.00 69.43           C  
ATOM    311  CB  ARG A  36     -11.522   2.984 -20.582  1.00 69.43           C  
ATOM    312  O   ARG A  36     -13.049   1.810 -18.459  1.00 69.43           O  
ATOM    313  CG  ARG A  36     -10.577   3.705 -21.546  1.00 69.43           C  
ATOM    314  CD  ARG A  36     -11.048   3.433 -22.978  1.00 69.43           C  
ATOM    315  NE  ARG A  36     -10.163   4.071 -23.964  1.00 69.43           N  
ATOM    316  NH1 ARG A  36     -11.311   3.452 -25.858  1.00 69.43           N  
ATOM    317  NH2 ARG A  36      -9.418   4.614 -26.046  1.00 69.43           N  
ATOM    318  CZ  ARG A  36     -10.302   4.043 -25.279  1.00 69.43           C  
ATOM    319  N   LEU A  37     -12.298   3.333 -16.960  1.00 69.86           N  
ATOM    320  CA  LEU A  37     -13.335   3.164 -15.941  1.00 69.86           C  
ATOM    321  C   LEU A  37     -14.438   4.212 -16.141  1.00 69.86           C  
ATOM    322  CB  LEU A  37     -12.704   3.268 -14.538  1.00 69.86           C  
ATOM    323  O   LEU A  37     -14.154   5.394 -16.315  1.00 69.86           O  
ATOM    324  CG  LEU A  37     -11.763   2.101 -14.177  1.00 69.86           C  
ATOM    325  CD1 LEU A  37     -10.902   2.472 -12.971  1.00 69.86           C  
ATOM    326  CD2 LEU A  37     -12.542   0.826 -13.837  1.00 69.86           C  
ATOM    327  N   ARG A  38     -15.701   3.784 -16.100  1.00 69.96           N  
ATOM    328  CA  ARG A  38     -16.878   4.659 -16.049  1.00 69.96           C  
ATOM    329  C   ARG A  38     -17.489   4.564 -14.660  1.00 69.96           C  
ATOM    330  CB  ARG A  38     -17.898   4.279 -17.135  1.00 69.96           C  
ATOM    331  O   ARG A  38     -17.799   3.466 -14.210  1.00 69.96           O  
ATOM    332  CG  ARG A  38     -17.425   4.683 -18.540  1.00 69.96           C  
ATOM    333  CD  ARG A  38     -18.515   4.389 -19.580  1.00 69.96           C  
ATOM    334  NE  ARG A  38     -18.116   4.827 -20.934  1.00 69.96           N  
ATOM    335  NH1 ARG A  38     -20.031   4.189 -22.043  1.00 69.96           N  
ATOM    336  NH2 ARG A  38     -18.380   5.165 -23.175  1.00 69.96           N  
ATOM    337  CZ  ARG A  38     -18.841   4.724 -22.038  1.00 69.96           C  
ATOM    338  N   TYR A  39     -17.639   5.693 -13.981  1.00 68.26           N  
ATOM    339  CA  TYR A  39     -18.377   5.751 -12.724  1.00 68.26           C  
ATOM    340  C   TYR A  39     -19.870   5.871 -13.028  1.00 68.26           C  
ATOM    341  CB  TYR A  39     -17.854   6.914 -11.879  1.00 68.26           C  
ATOM    342  O   TYR A  39     -20.278   6.780 -13.746  1.00 68.26           O  
ATOM    343  CG  TYR A  39     -18.536   7.050 -10.532  1.00 68.26           C  
ATOM    344  CD1 TYR A  39     -19.338   8.176 -10.272  1.00 68.26           C  
ATOM    345  CD2 TYR A  39     -18.374   6.058  -9.542  1.00 68.26           C  
ATOM    346  CE1 TYR A  39     -19.945   8.328  -9.012  1.00 68.26           C  
ATOM    347  CE2 TYR A  39     -19.005   6.197  -8.288  1.00 68.26           C  
ATOM    348  OH  TYR A  39     -20.379   7.528  -6.817  1.00 68.26           O  
ATOM    349  CZ  TYR A  39     -19.787   7.342  -8.024  1.00 68.26           C  
ATOM    350  N   ASP A  40     -20.658   4.932 -12.515  1.00 71.24           N  
ATOM    351  CA  ASP A  40     -22.113   4.955 -12.566  1.00 71.24           C  
ATOM    352  C   ASP A  40     -22.641   5.527 -11.246  1.00 71.24           C  
ATOM    353  CB  ASP A  40     -22.632   3.542 -12.863  1.00 71.24           C  
ATOM    354  O   ASP A  40     -22.563   4.882 -10.193  1.00 71.24           O  
ATOM    355  CG  ASP A  40     -24.134   3.499 -13.152  1.00 71.24           C  
ATOM    356  OD1 ASP A  40     -24.840   4.497 -12.871  1.00 71.24           O  
ATOM    357  OD2 ASP A  40     -24.567   2.436 -13.647  1.00 71.24           O  
ATOM    358  N   GLU A  41     -23.144   6.762 -11.307  1.00 68.22           N  
ATOM    359  CA  GLU A  41     -23.654   7.497 -10.145  1.00 68.22           C  
ATOM    360  C   GLU A  41     -24.882   6.809  -9.529  1.00 68.22           C  
ATOM    361  CB  GLU A  41     -24.000   8.953 -10.532  1.00 68.22           C  
ATOM    362  O   GLU A  41     -25.029   6.821  -8.307  1.00 68.22           O  
ATOM    363  CG  GLU A  41     -22.789   9.777 -11.020  1.00 68.22           C  
ATOM    364  CD  GLU A  41     -23.052  11.290 -11.200  1.00 68.22           C  
ATOM    365  OE1 GLU A  41     -22.061  12.039 -11.406  1.00 68.22           O  
ATOM    366  OE2 GLU A  41     -24.218  11.724 -11.086  1.00 68.22           O  
ATOM    367  N   SER A  42     -25.723   6.159 -10.346  1.00 71.85           N  
ATOM    368  CA  SER A  42     -26.975   5.531  -9.893  1.00 71.85           C  
ATOM    369  C   SER A  42     -26.730   4.384  -8.910  1.00 71.85           C  
ATOM    370  CB  SER A  42     -27.773   5.020 -11.102  1.00 71.85           C  
ATOM    371  O   SER A  42     -27.445   4.225  -7.922  1.00 71.85           O  
ATOM    372  OG  SER A  42     -27.135   3.924 -11.739  1.00 71.85           O  
ATOM    373  N   CYS A  43     -25.672   3.613  -9.161  1.00 67.43           N  
ATOM    374  CA  CYS A  43     -25.306   2.435  -8.382  1.00 67.43           C  
ATOM    375  C   CYS A  43     -24.136   2.704  -7.418  1.00 67.43           C  
ATOM    376  CB  CYS A  43     -24.996   1.295  -9.364  1.00 67.43           C  
ATOM    377  O   CYS A  43     -23.817   1.847  -6.595  1.00 67.43           O  
ATOM    378  SG  CYS A  43     -26.442   0.904 -10.401  1.00 67.43           S  
ATOM    379  N   ASN A  44     -23.491   3.877  -7.509  1.00 70.10           N  
ATOM    380  CA  ASN A  44     -22.224   4.197  -6.843  1.00 70.10           C  
ATOM    381  C   ASN A  44     -21.138   3.140  -7.138  1.00 70.10           C  
ATOM    382  CB  ASN A  44     -22.490   4.472  -5.352  1.00 70.10           C  
ATOM    383  O   ASN A  44     -20.499   2.589  -6.237  1.00 70.10           O  
ATOM    384  CG  ASN A  44     -21.270   4.946  -4.583  1.00 70.10           C  
ATOM    385  ND2 ASN A  44     -21.260   4.706  -3.294  1.00 70.10           N  
ATOM    386  OD1 ASN A  44     -20.339   5.545  -5.101  1.00 70.10           O  
ATOM    387  N   GLU A  45     -20.952   2.832  -8.424  1.00 71.85           N  
ATOM    388  CA  GLU A  45     -20.080   1.749  -8.889  1.00 71.85           C  
ATOM    389  C   GLU A  45     -19.170   2.173 -10.037  1.00 71.85           C  
ATOM    390  CB  GLU A  45     -20.914   0.544  -9.337  1.00 71.85           C  
ATOM    391  O   GLU A  45     -19.585   2.832 -10.984  1.00 71.85           O  
ATOM    392  CG  GLU A  45     -21.417  -0.249  -8.133  1.00 71.85           C  
ATOM    393  CD  GLU A  45     -22.303  -1.420  -8.537  1.00 71.85           C  
ATOM    394  OE1 GLU A  45     -23.051  -1.868  -7.644  1.00 71.85           O  
ATOM    395  OE2 GLU A  45     -22.122  -1.978  -9.641  1.00 71.85           O  
ATOM    396  N   LEU A  46     -17.916   1.724  -9.999  1.00 73.12           N  
ATOM    397  CA  LEU A  46     -17.003   1.813 -11.132  1.00 73.12           C  
ATOM    398  C   LEU A  46     -17.208   0.602 -12.043  1.00 73.12           C  
ATOM    399  CB  LEU A  46     -15.554   1.916 -10.630  1.00 73.12           C  
ATOM    400  O   LEU A  46     -17.053  -0.547 -11.617  1.00 73.12           O  
ATOM    401  CG  LEU A  46     -15.261   3.206  -9.843  1.00 73.12           C  
ATOM    402  CD1 LEU A  46     -13.938   3.058  -9.098  1.00 73.12           C  
ATOM    403  CD2 LEU A  46     -15.145   4.416 -10.771  1.00 73.12           C  
ATOM    404  N   ARG A  47     -17.522   0.860 -13.312  1.00 77.15           N  
ATOM    405  CA  ARG A  47     -17.644  -0.127 -14.387  1.00 77.15           C  
ATOM    406  C   ARG A  47     -16.431  -0.050 -15.307  1.00 77.15           C  
ATOM    407  CB  ARG A  47     -18.965   0.069 -15.148  1.00 77.15           C  
ATOM    408  O   ARG A  47     -15.932   1.026 -15.624  1.00 77.15           O  
ATOM    409  CG  ARG A  47     -20.185  -0.200 -14.249  1.00 77.15           C  
ATOM    410  CD  ARG A  47     -21.491  -0.134 -15.049  1.00 77.15           C  
ATOM    411  NE  ARG A  47     -22.660  -0.411 -14.195  1.00 77.15           N  
ATOM    412  NH1 ARG A  47     -24.295  -0.141 -15.795  1.00 77.15           N  
ATOM    413  NH2 ARG A  47     -24.876  -0.521 -13.682  1.00 77.15           N  
ATOM    414  CZ  ARG A  47     -23.932  -0.355 -14.560  1.00 77.15           C  
ATOM    415  N   LEU A  48     -15.957  -1.211 -15.742  1.00 75.50           N  
ATOM    416  CA  LEU A  48     -14.865  -1.317 -16.705  1.00 75.50           C  
ATOM    417  C   LEU A  48     -15.473  -1.301 -18.109  1.00 75.50           C  
ATOM    418  CB  LEU A  48     -14.078  -2.609 -16.423  1.00 75.50           C  
ATOM    419  O   LEU A  48     -16.433  -2.030 -18.354  1.00 75.50           O  
ATOM    420  CG  LEU A  48     -12.715  -2.663 -17.130  1.00 75.50           C  
ATOM    421  CD1 LEU A  48     -11.710  -1.738 -16.429  1.00 75.50           C  
ATOM    422  CD2 LEU A  48     -12.178  -4.094 -17.101  1.00 75.50           C  
ATOM    423  N   THR A  49     -14.948  -0.486 -19.018  1.00 77.12           N  
ATOM    424  CA  THR A  49     -15.367  -0.560 -20.427  1.00 77.12           C  
ATOM    425  C   THR A  49     -14.797  -1.815 -21.092  1.00 77.12           C  
ATOM    426  CB  THR A  49     -14.987   0.692 -21.220  1.00 77.12           C  
ATOM    427  O   THR A  49     -13.704  -2.261 -20.750  1.00 77.12           O  
ATOM    428  CG2 THR A  49     -15.684   1.953 -20.710  1.00 77.12           C  
ATOM    429  OG1 THR A  49     -13.612   0.915 -21.137  1.00 77.12           O  
ATOM    430  N   TYR A  50     -15.531  -2.387 -22.052  1.00 68.74           N  
ATOM    431  CA  TYR A  50     -15.209  -3.683 -22.669  1.00 68.74           C  
ATOM    432  C   TYR A  50     -13.774  -3.787 -23.212  1.00 68.74           C  
ATOM    433  CB  TYR A  50     -16.227  -3.967 -23.785  1.00 68.74           C  
ATOM    434  O   TYR A  50     -13.132  -4.819 -23.033  1.00 68.74           O  
ATOM    435  CG  TYR A  50     -17.580  -4.418 -23.267  1.00 68.74           C  
ATOM    436  CD1 TYR A  50     -17.799  -5.788 -23.018  1.00 68.74           C  
ATOM    437  CD2 TYR A  50     -18.619  -3.491 -23.049  1.00 68.74           C  
ATOM    438  CE1 TYR A  50     -19.049  -6.235 -22.548  1.00 68.74           C  
ATOM    439  CE2 TYR A  50     -19.866  -3.934 -22.567  1.00 68.74           C  
ATOM    440  OH  TYR A  50     -21.297  -5.718 -21.868  1.00 68.74           O  
ATOM    441  CZ  TYR A  50     -20.085  -5.305 -22.320  1.00 68.74           C  
ATOM    442  N   TYR A  51     -13.258  -2.709 -23.809  1.00 71.36           N  
ATOM    443  CA  TYR A  51     -11.942  -2.667 -24.459  1.00 71.36           C  
ATOM    444  C   TYR A  51     -10.829  -2.063 -23.593  1.00 71.36           C  
ATOM    445  CB  TYR A  51     -12.074  -1.933 -25.801  1.00 71.36           C  
ATOM    446  O   TYR A  51      -9.754  -1.756 -24.097  1.00 71.36           O  
ATOM    447  CG  TYR A  51     -13.050  -2.590 -26.752  1.00 71.36           C  
ATOM    448  CD1 TYR A  51     -12.717  -3.829 -27.333  1.00 71.36           C  
ATOM    449  CD2 TYR A  51     -14.283  -1.977 -27.053  1.00 71.36           C  
ATOM    450  CE1 TYR A  51     -13.611  -4.450 -28.221  1.00 71.36           C  
ATOM    451  CE2 TYR A  51     -15.179  -2.599 -27.943  1.00 71.36           C  
ATOM    452  OH  TYR A  51     -15.687  -4.451 -29.395  1.00 71.36           O  
ATOM    453  CZ  TYR A  51     -14.841  -3.837 -28.532  1.00 71.36           C  
ATOM    454  N   SER A  52     -11.045  -1.841 -22.292  1.00 74.29           N  
ATOM    455  CA  SER A  52     -10.029  -1.158 -21.479  1.00 74.29           C  
ATOM    456  C   SER A  52      -8.710  -1.935 -21.413  1.00 74.29           C  
ATOM    457  CB  SER A  52     -10.549  -0.904 -20.068  1.00 74.29           C  
ATOM    458  O   SER A  52      -7.649  -1.333 -21.493  1.00 74.29           O  
ATOM    459  OG  SER A  52     -10.657  -2.121 -19.368  1.00 74.29           O  
ATOM    460  N   VAL A  53      -8.783  -3.265 -21.275  1.00 73.66           N  
ATOM    461  CA  VAL A  53      -7.606  -4.135 -21.105  1.00 73.66           C  
ATOM    462  C   VAL A  53      -6.881  -4.350 -22.431  1.00 73.66           C  
ATOM    463  CB  VAL A  53      -8.000  -5.492 -20.483  1.00 73.66           C  
ATOM    464  O   VAL A  53      -5.661  -4.464 -22.463  1.00 73.66           O  
ATOM    465  CG1 VAL A  53      -6.777  -6.367 -20.176  1.00 73.66           C  
ATOM    466  CG2 VAL A  53      -8.783  -5.293 -19.177  1.00 73.66           C  
ATOM    467  N   THR A  54      -7.615  -4.397 -23.543  1.00 76.01           N  
ATOM    468  CA  THR A  54      -7.004  -4.538 -24.869  1.00 76.01           C  
ATOM    469  C   THR A  54      -6.243  -3.273 -25.243  1.00 76.01           C  
ATOM    470  CB  THR A  54      -8.042  -4.881 -25.944  1.00 76.01           C  
ATOM    471  O   THR A  54      -5.081  -3.365 -25.625  1.00 76.01           O  
ATOM    472  CG2 THR A  54      -8.631  -6.274 -25.732  1.00 76.01           C  
ATOM    473  OG1 THR A  54      -9.125  -3.982 -25.907  1.00 76.01           O  
ATOM    474  N   VAL A  55      -6.843  -2.095 -25.040  1.00 75.83           N  
ATOM    475  CA  VAL A  55      -6.179  -0.807 -25.292  1.00 75.83           C  
ATOM    476  C   VAL A  55      -4.966  -0.630 -24.377  1.00 75.83           C  
ATOM    477  CB  VAL A  55      -7.167   0.364 -25.138  1.00 75.83           C  
ATOM    478  O   VAL A  55      -3.896  -0.263 -24.856  1.00 75.83           O  
ATOM    479  CG1 VAL A  55      -6.491   1.727 -25.330  1.00 75.83           C  
ATOM    480  CG2 VAL A  55      -8.286   0.283 -26.187  1.00 75.83           C  
ATOM    481  N   SER A  56      -5.083  -0.964 -23.087  1.00 75.46           N  
ATOM    482  CA  SER A  56      -3.951  -0.862 -22.161  1.00 75.46           C  
ATOM    483  C   SER A  56      -2.790  -1.768 -22.566  1.00 75.46           C  
ATOM    484  CB  SER A  56      -4.397  -1.162 -20.729  1.00 75.46           C  
ATOM    485  O   SER A  56      -1.635  -1.367 -22.453  1.00 75.46           O  
ATOM    486  OG  SER A  56      -4.635  -2.539 -20.490  1.00 75.46           O  
ATOM    487  N   ARG A  57      -3.085  -2.976 -23.066  1.00 77.10           N  
ATOM    488  CA  ARG A  57      -2.069  -3.898 -23.584  1.00 77.10           C  
ATOM    489  C   ARG A  57      -1.434  -3.382 -24.868  1.00 77.10           C  
ATOM    490  CB  ARG A  57      -2.660  -5.295 -23.797  1.00 77.10           C  
ATOM    491  O   ARG A  57      -0.219  -3.426 -24.973  1.00 77.10           O  
ATOM    492  CG  ARG A  57      -2.848  -6.042 -22.472  1.00 77.10           C  
ATOM    493  CD  ARG A  57      -3.562  -7.365 -22.748  1.00 77.10           C  
ATOM    494  NE  ARG A  57      -3.749  -8.146 -21.515  1.00 77.10           N  
ATOM    495  NH1 ARG A  57      -4.739  -9.965 -22.502  1.00 77.10           N  
ATOM    496  NH2 ARG A  57      -4.388  -9.953 -20.297  1.00 77.10           N  
ATOM    497  CZ  ARG A  57      -4.293  -9.344 -21.443  1.00 77.10           C  
ATOM    498  N   MET A  58      -2.215  -2.843 -25.803  1.00 79.67           N  
ATOM    499  CA  MET A  58      -1.679  -2.247 -27.034  1.00 79.67           C  
ATOM    500  C   MET A  58      -0.693  -1.112 -26.732  1.00 79.67           C  
ATOM    501  CB  MET A  58      -2.830  -1.738 -27.912  1.00 79.67           C  
ATOM    502  O   MET A  58       0.392  -1.071 -27.302  1.00 79.67           O  
ATOM    503  CG  MET A  58      -3.588  -2.885 -28.583  1.00 79.67           C  
ATOM    504  SD  MET A  58      -5.049  -2.335 -29.502  1.00 79.67           S  
ATOM    505  CE  MET A  58      -5.456  -3.873 -30.371  1.00 79.67           C  
ATOM    506  N   ILE A  59      -1.030  -0.242 -25.776  1.00 77.13           N  
ATOM    507  CA  ILE A  59      -0.148   0.850 -25.338  1.00 77.13           C  
ATOM    508  C   ILE A  59       1.076   0.298 -24.596  1.00 77.13           C  
ATOM    509  CB  ILE A  59      -0.955   1.854 -24.485  1.00 77.13           C  
ATOM    510  O   ILE A  59       2.204   0.715 -24.850  1.00 77.13           O  
ATOM    511  CG1 ILE A  59      -2.051   2.492 -25.370  1.00 77.13           C  
ATOM    512  CG2 ILE A  59      -0.046   2.939 -23.875  1.00 77.13           C  
ATOM    513  CD1 ILE A  59      -3.032   3.376 -24.607  1.00 77.13           C  
ATOM    514  N   GLY A  60       0.868  -0.680 -23.710  1.00 73.15           N  
ATOM    515  CA  GLY A  60       1.947  -1.331 -22.971  1.00 73.15           C  
ATOM    516  C   GLY A  60       2.947  -2.064 -23.867  1.00 73.15           C  
ATOM    517  O   GLY A  60       4.128  -2.078 -23.540  1.00 73.15           O  
ATOM    518  N   LEU A  61       2.503  -2.639 -24.993  1.00 78.42           N  
ATOM    519  CA  LEU A  61       3.356  -3.389 -25.924  1.00 78.42           C  
ATOM    520  C   LEU A  61       4.352  -2.457 -26.601  1.00 78.42           C  
ATOM    521  CB  LEU A  61       2.497  -4.094 -26.997  1.00 78.42           C  
ATOM    522  O   LEU A  61       5.539  -2.763 -26.659  1.00 78.42           O  
ATOM    523  CG  LEU A  61       1.842  -5.418 -26.570  1.00 78.42           C  
ATOM    524  CD1 LEU A  61       0.865  -5.888 -27.645  1.00 78.42           C  
ATOM    525  CD2 LEU A  61       2.868  -6.527 -26.331  1.00 78.42           C  
ATOM    526  N   TRP A  62       3.868  -1.297 -27.045  1.00 76.25           N  
ATOM    527  CA  TRP A  62       4.709  -0.259 -27.622  1.00 76.25           C  
ATOM    528  C   TRP A  62       5.772   0.203 -26.617  1.00 76.25           C  
ATOM    529  CB  TRP A  62       3.803   0.878 -28.098  1.00 76.25           C  
ATOM    530  O   TRP A  62       6.959   0.176 -26.925  1.00 76.25           O  
ATOM    531  CG  TRP A  62       4.491   1.956 -28.867  1.00 76.25           C  
ATOM    532  CD1 TRP A  62       4.776   1.916 -30.188  1.00 76.25           C  
ATOM    533  CD2 TRP A  62       4.982   3.244 -28.386  1.00 76.25           C  
ATOM    534  CE2 TRP A  62       5.569   3.936 -29.487  1.00 76.25           C  
ATOM    535  CE3 TRP A  62       4.990   3.900 -27.135  1.00 76.25           C  
ATOM    536  NE1 TRP A  62       5.363   3.105 -30.569  1.00 76.25           N  
ATOM    537  CH2 TRP A  62       6.199   5.801 -28.087  1.00 76.25           C  
ATOM    538  CZ2 TRP A  62       6.197   5.179 -29.345  1.00 76.25           C  
ATOM    539  CZ3 TRP A  62       5.573   5.175 -26.993  1.00 76.25           C  
ATOM    540  N   CYS A  63       5.383   0.512 -25.374  1.00 71.85           N  
ATOM    541  CA  CYS A  63       6.342   0.884 -24.330  1.00 71.85           C  
ATOM    542  C   CYS A  63       7.348  -0.242 -24.019  1.00 71.85           C  
ATOM    543  CB  CYS A  63       5.581   1.292 -23.063  1.00 71.85           C  
ATOM    544  O   CYS A  63       8.543   0.019 -23.906  1.00 71.85           O  
ATOM    545  SG  CYS A  63       4.593   2.788 -23.337  1.00 71.85           S  
ATOM    546  N   ALA A  64       6.885  -1.492 -23.904  1.00 73.53           N  
ATOM    547  CA  ALA A  64       7.742  -2.643 -23.627  1.00 73.53           C  
ATOM    548  C   ALA A  64       8.802  -2.849 -24.717  1.00 73.53           C  
ATOM    549  CB  ALA A  64       6.870  -3.889 -23.445  1.00 73.53           C  
ATOM    550  O   ALA A  64       9.960  -3.083 -24.381  1.00 73.53           O  
ATOM    551  N   PHE A  65       8.433  -2.682 -25.991  1.00 75.88           N  
ATOM    552  CA  PHE A  65       9.358  -2.752 -27.123  1.00 75.88           C  
ATOM    553  C   PHE A  65      10.502  -1.730 -27.002  1.00 75.88           C  
ATOM    554  CB  PHE A  65       8.557  -2.555 -28.415  1.00 75.88           C  
ATOM    555  O   PHE A  65      11.677  -2.088 -27.109  1.00 75.88           O  
ATOM    556  CG  PHE A  65       9.410  -2.528 -29.663  1.00 75.88           C  
ATOM    557  CD1 PHE A  65       9.740  -1.300 -30.268  1.00 75.88           C  
ATOM    558  CD2 PHE A  65       9.894  -3.731 -30.207  1.00 75.88           C  
ATOM    559  CE1 PHE A  65      10.536  -1.281 -31.426  1.00 75.88           C  
ATOM    560  CE2 PHE A  65      10.698  -3.710 -31.360  1.00 75.88           C  
ATOM    561  CZ  PHE A  65      11.016  -2.485 -31.971  1.00 75.88           C  
ATOM    562  N   PHE A  66      10.193  -0.468 -26.686  1.00 70.88           N  
ATOM    563  CA  PHE A  66      11.239   0.547 -26.507  1.00 70.88           C  
ATOM    564  C   PHE A  66      12.102   0.310 -25.273  1.00 70.88           C  
ATOM    565  CB  PHE A  66      10.646   1.958 -26.493  1.00 70.88           C  
ATOM    566  O   PHE A  66      13.296   0.596 -25.315  1.00 70.88           O  
ATOM    567  CG  PHE A  66      10.237   2.376 -27.881  1.00 70.88           C  
ATOM    568  CD1 PHE A  66      11.221   2.664 -28.845  1.00 70.88           C  
ATOM    569  CD2 PHE A  66       8.887   2.350 -28.248  1.00 70.88           C  
ATOM    570  CE1 PHE A  66      10.854   2.908 -30.178  1.00 70.88           C  
ATOM    571  CE2 PHE A  66       8.537   2.526 -29.590  1.00 70.88           C  
ATOM    572  CZ  PHE A  66       9.505   2.830 -30.556  1.00 70.88           C  
ATOM    573  N   PHE A  67      11.557  -0.256 -24.193  1.00 71.14           N  
ATOM    574  CA  PHE A  67      12.399  -0.621 -23.054  1.00 71.14           C  
ATOM    575  C   PHE A  67      13.308  -1.809 -23.340  1.00 71.14           C  
ATOM    576  CB  PHE A  67      11.581  -0.896 -21.798  1.00 71.14           C  
ATOM    577  O   PHE A  67      14.429  -1.823 -22.840  1.00 71.14           O  
ATOM    578  CG  PHE A  67      10.714   0.241 -21.340  1.00 71.14           C  
ATOM    579  CD1 PHE A  67      11.229   1.548 -21.293  1.00 71.14           C  
ATOM    580  CD2 PHE A  67       9.372  -0.001 -21.022  1.00 71.14           C  
ATOM    581  CE1 PHE A  67      10.366   2.620 -21.041  1.00 71.14           C  
ATOM    582  CE2 PHE A  67       8.518   1.078 -20.784  1.00 71.14           C  
ATOM    583  CZ  PHE A  67       9.005   2.391 -20.833  1.00 71.14           C  
ATOM    584  N   THR A  68      12.867  -2.776 -24.151  1.00 71.22           N  
ATOM    585  CA  THR A  68      13.750  -3.859 -24.602  1.00 71.22           C  
ATOM    586  C   THR A  68      14.870  -3.340 -25.493  1.00 71.22           C  
ATOM    587  CB  THR A  68      13.002  -5.009 -25.289  1.00 71.22           C  
ATOM    588  O   THR A  68      15.991  -3.801 -25.346  1.00 71.22           O  
ATOM    589  CG2 THR A  68      12.173  -5.796 -24.274  1.00 71.22           C  
ATOM    590  OG1 THR A  68      12.098  -4.605 -26.288  1.00 71.22           O  
ATOM    591  N   LEU A  69      14.613  -2.333 -26.336  1.00 68.99           N  
ATOM    592  CA  LEU A  69      15.667  -1.663 -27.105  1.00 68.99           C  
ATOM    593  C   LEU A  69      16.616  -0.867 -26.200  1.00 68.99           C  
ATOM    594  CB  LEU A  69      15.029  -0.748 -28.161  1.00 68.99           C  
ATOM    595  O   LEU A  69      17.826  -0.971 -26.342  1.00 68.99           O  
ATOM    596  CG  LEU A  69      14.368  -1.494 -29.331  1.00 68.99           C  
ATOM    597  CD1 LEU A  69      13.593  -0.485 -30.177  1.00 68.99           C  
ATOM    598  CD2 LEU A  69      15.398  -2.182 -30.230  1.00 68.99           C  
ATOM    599  N   ALA A  70      16.081  -0.131 -25.222  1.00 63.09           N  
ATOM    600  CA  ALA A  70      16.885   0.641 -24.274  1.00 63.09           C  
ATOM    601  C   ALA A  70      17.757  -0.233 -23.350  1.00 63.09           C  
ATOM    602  CB  ALA A  70      15.943   1.534 -23.457  1.00 63.09           C  
ATOM    603  O   ALA A  70      18.705   0.272 -22.764  1.00 63.09           O  
ATOM    604  N   LEU A  71      17.443  -1.527 -23.208  1.00 64.31           N  
ATOM    605  CA  LEU A  71      18.267  -2.503 -22.485  1.00 64.31           C  
ATOM    606  C   LEU A  71      19.540  -2.906 -23.248  1.00 64.31           C  
ATOM    607  CB  LEU A  71      17.419  -3.757 -22.199  1.00 64.31           C  
ATOM    608  O   LEU A  71      20.468  -3.393 -22.606  1.00 64.31           O  
ATOM    609  CG  LEU A  71      16.638  -3.731 -20.878  1.00 64.31           C  
ATOM    610  CD1 LEU A  71      15.463  -4.705 -20.975  1.00 64.31           C  
ATOM    611  CD2 LEU A  71      17.514  -4.182 -19.705  1.00 64.31           C  
ATOM    612  N   LEU A  72      19.582  -2.744 -24.579  1.00 62.72           N  
ATOM    613  CA  LEU A  72      20.783  -3.033 -25.374  1.00 62.72           C  
ATOM    614  C   LEU A  72      21.865  -1.954 -25.222  1.00 62.72           C  
ATOM    615  CB  LEU A  72      20.437  -3.240 -26.863  1.00 62.72           C  
ATOM    616  O   LEU A  72      23.041  -2.264 -25.395  1.00 62.72           O  
ATOM    617  CG  LEU A  72      20.001  -4.677 -27.216  1.00 62.72           C  
ATOM    618  CD1 LEU A  72      18.500  -4.768 -27.480  1.00 62.72           C  
ATOM    619  CD2 LEU A  72      20.720  -5.170 -28.473  1.00 62.72           C  
ATOM    620  N   ASP A  73      21.493  -0.725 -24.858  1.00 53.30           N  
ATOM    621  CA  ASP A  73      22.455   0.339 -24.575  1.00 53.30           C  
ATOM    622  C   ASP A  73      22.879   0.318 -23.090  1.00 53.30           C  
ATOM    623  CB  ASP A  73      21.886   1.709 -24.980  1.00 53.30           C  
ATOM    624  O   ASP A  73      22.028   0.215 -22.204  1.00 53.30           O  
ATOM    625  CG  ASP A  73      21.901   1.958 -26.495  1.00 53.30           C  
ATOM    626  OD1 ASP A  73      22.856   1.495 -27.155  1.00 53.30           O  
ATOM    627  OD2 ASP A  73      20.992   2.683 -26.959  1.00 53.30           O  
ATOM    628  N   PRO A  74      24.177   0.483 -22.757  1.00 49.94           N  
ATOM    629  CA  PRO A  74      24.708   0.365 -21.389  1.00 49.94           C  
ATOM    630  C   PRO A  74      24.345   1.536 -20.441  1.00 49.94           C  
ATOM    631  CB  PRO A  74      26.218   0.152 -21.571  1.00 49.94           C  
ATOM    632  O   PRO A  74      25.004   1.763 -19.422  1.00 49.94           O  
ATOM    633  CG  PRO A  74      26.523   0.884 -22.876  1.00 49.94           C  
ATOM    634  CD  PRO A  74      25.266   0.652 -23.708  1.00 49.94           C  
ATOM    635  N   TYR A  75      23.276   2.281 -20.729  1.00 51.19           N  
ATOM    636  CA  TYR A  75      22.722   3.323 -19.860  1.00 51.19           C  
ATOM    637  C   TYR A  75      21.860   2.699 -18.741  1.00 51.19           C  
ATOM    638  CB  TYR A  75      22.032   4.390 -20.723  1.00 51.19           C  
ATOM    639  O   TYR A  75      21.342   1.596 -18.879  1.00 51.19           O  
ATOM    640  CG  TYR A  75      22.979   5.518 -21.104  1.00 51.19           C  
ATOM    641  CD1 TYR A  75      23.090   6.656 -20.279  1.00 51.19           C  
ATOM    642  CD2 TYR A  75      23.778   5.412 -22.258  1.00 51.19           C  
ATOM    643  CE1 TYR A  75      23.993   7.688 -20.606  1.00 51.19           C  
ATOM    644  CE2 TYR A  75      24.677   6.443 -22.593  1.00 51.19           C  
ATOM    645  OH  TYR A  75      25.653   8.575 -22.099  1.00 51.19           O  
ATOM    646  CZ  TYR A  75      24.787   7.582 -21.770  1.00 51.19           C  
ATOM    647  N   PRO A  76      21.785   3.326 -17.550  1.00 52.97           N  
ATOM    648  CA  PRO A  76      21.797   2.645 -16.253  1.00 52.97           C  
ATOM    649  C   PRO A  76      20.742   1.531 -16.131  1.00 52.97           C  
ATOM    650  CB  PRO A  76      21.619   3.762 -15.213  1.00 52.97           C  
ATOM    651  O   PRO A  76      19.573   1.788 -15.833  1.00 52.97           O  
ATOM    652  CG  PRO A  76      20.894   4.859 -15.990  1.00 52.97           C  
ATOM    653  CD  PRO A  76      21.493   4.733 -17.386  1.00 52.97           C  
ATOM    654  N   LEU A  77      21.217   0.287 -16.284  1.00 51.23           N  
ATOM    655  CA  LEU A  77      20.473  -0.982 -16.262  1.00 51.23           C  
ATOM    656  C   LEU A  77      19.375  -1.064 -15.188  1.00 51.23           C  
ATOM    657  CB  LEU A  77      21.501  -2.124 -16.049  1.00 51.23           C  
ATOM    658  O   LEU A  77      18.330  -1.668 -15.411  1.00 51.23           O  
ATOM    659  CG  LEU A  77      21.878  -2.896 -17.337  1.00 51.23           C  
ATOM    660  CD1 LEU A  77      23.391  -2.906 -17.562  1.00 51.23           C  
ATOM    661  CD2 LEU A  77      21.401  -4.346 -17.238  1.00 51.23           C  
ATOM    662  N   MET A  78      19.574  -0.445 -14.021  1.00 55.69           N  
ATOM    663  CA  MET A  78      18.649  -0.585 -12.894  1.00 55.69           C  
ATOM    664  C   MET A  78      17.326   0.170 -13.059  1.00 55.69           C  
ATOM    665  CB  MET A  78      19.333  -0.172 -11.587  1.00 55.69           C  
ATOM    666  O   MET A  78      16.305  -0.320 -12.579  1.00 55.69           O  
ATOM    667  CG  MET A  78      20.494  -1.110 -11.253  1.00 55.69           C  
ATOM    668  SD  MET A  78      21.173  -0.887  -9.594  1.00 55.69           S  
ATOM    669  CE  MET A  78      20.018  -1.924  -8.654  1.00 55.69           C  
ATOM    670  N   LEU A  79      17.308   1.334 -13.719  1.00 60.20           N  
ATOM    671  CA  LEU A  79      16.060   2.091 -13.890  1.00 60.20           C  
ATOM    672  C   LEU A  79      15.225   1.495 -15.032  1.00 60.20           C  
ATOM    673  CB  LEU A  79      16.375   3.589 -14.064  1.00 60.20           C  
ATOM    674  O   LEU A  79      14.015   1.324 -14.895  1.00 60.20           O  
ATOM    675  CG  LEU A  79      15.165   4.492 -13.720  1.00 60.20           C  
ATOM    676  CD1 LEU A  79      15.546   5.540 -12.672  1.00 60.20           C  
ATOM    677  CD2 LEU A  79      14.635   5.223 -14.952  1.00 60.20           C  
ATOM    678  N   HIS A  80      15.883   1.078 -16.117  1.00 65.26           N  
ATOM    679  CA  HIS A  80      15.221   0.447 -17.258  1.00 65.26           C  
ATOM    680  C   HIS A  80      14.629  -0.922 -16.906  1.00 65.26           C  
ATOM    681  CB  HIS A  80      16.188   0.384 -18.447  1.00 65.26           C  
ATOM    682  O   HIS A  80      13.477  -1.172 -17.252  1.00 65.26           O  
ATOM    683  CG  HIS A  80      16.530   1.763 -18.949  1.00 65.26           C  
ATOM    684  CD2 HIS A  80      17.735   2.406 -18.841  1.00 65.26           C  
ATOM    685  ND1 HIS A  80      15.656   2.635 -19.560  1.00 65.26           N  
ATOM    686  CE1 HIS A  80      16.321   3.774 -19.810  1.00 65.26           C  
ATOM    687  NE2 HIS A  80      17.578   3.699 -19.355  1.00 65.26           N  
ATOM    688  N   LEU A  81      15.325  -1.763 -16.127  1.00 67.18           N  
ATOM    689  CA  LEU A  81      14.798  -3.071 -15.709  1.00 67.18           C  
ATOM    690  C   LEU A  81      13.472  -2.953 -14.932  1.00 67.18           C  
ATOM    691  CB  LEU A  81      15.859  -3.785 -14.854  1.00 67.18           C  
ATOM    692  O   LEU A  81      12.582  -3.789 -15.072  1.00 67.18           O  
ATOM    693  CG  LEU A  81      15.602  -5.301 -14.727  1.00 67.18           C  
ATOM    694  CD1 LEU A  81      16.534  -6.079 -15.657  1.00 67.18           C  
ATOM    695  CD2 LEU A  81      15.833  -5.779 -13.294  1.00 67.18           C  
ATOM    696  N   GLN A  82      13.302  -1.895 -14.136  1.00 70.17           N  
ATOM    697  CA  GLN A  82      12.061  -1.656 -13.395  1.00 70.17           C  
ATOM    698  C   GLN A  82      10.921  -1.167 -14.285  1.00 70.17           C  
ATOM    699  CB  GLN A  82      12.314  -0.622 -12.311  1.00 70.17           C  
ATOM    700  O   GLN A  82       9.779  -1.586 -14.092  1.00 70.17           O  
ATOM    701  CG  GLN A  82      13.238  -1.166 -11.222  1.00 70.17           C  
ATOM    702  CD  GLN A  82      13.453  -0.109 -10.166  1.00 70.17           C  
ATOM    703  NE2 GLN A  82      13.816  -0.493  -8.963  1.00 70.17           N  
ATOM    704  OE1 GLN A  82      13.249   1.072 -10.394  1.00 70.17           O  
ATOM    705  N   LEU A  83      11.221  -0.317 -15.271  1.00 69.85           N  
ATOM    706  CA  LEU A  83      10.245   0.112 -16.275  1.00 69.85           C  
ATOM    707  C   LEU A  83       9.782  -1.070 -17.132  1.00 69.85           C  
ATOM    708  CB  LEU A  83      10.848   1.217 -17.159  1.00 69.85           C  
ATOM    709  O   LEU A  83       8.587  -1.194 -17.405  1.00 69.85           O  
ATOM    710  CG  LEU A  83      11.179   2.521 -16.414  1.00 69.85           C  
ATOM    711  CD1 LEU A  83      11.802   3.520 -17.384  1.00 69.85           C  
ATOM    712  CD2 LEU A  83       9.949   3.149 -15.767  1.00 69.85           C  
ATOM    713  N   VAL A  84      10.699  -1.977 -17.479  1.00 70.85           N  
ATOM    714  CA  VAL A  84      10.386  -3.255 -18.133  1.00 70.85           C  
ATOM    715  C   VAL A  84       9.503  -4.092 -17.222  1.00 70.85           C  
ATOM    716  CB  VAL A  84      11.660  -4.038 -18.492  1.00 70.85           C  
ATOM    717  O   VAL A  84       8.422  -4.486 -17.639  1.00 70.85           O  
ATOM    718  CG1 VAL A  84      11.354  -5.409 -19.108  1.00 70.85           C  
ATOM    719  CG2 VAL A  84      12.504  -3.268 -19.500  1.00 70.85           C  
ATOM    720  N   GLY A  85       9.890  -4.283 -15.957  1.00 72.09           N  
ATOM    721  CA  GLY A  85       9.101  -5.033 -14.980  1.00 72.09           C  
ATOM    722  C   GLY A  85       7.674  -4.498 -14.834  1.00 72.09           C  
ATOM    723  O   GLY A  85       6.722  -5.274 -14.863  1.00 72.09           O  
ATOM    724  N   PHE A  86       7.500  -3.176 -14.765  1.00 71.34           N  
ATOM    725  CA  PHE A  86       6.182  -2.541 -14.714  1.00 71.34           C  
ATOM    726  C   PHE A  86       5.390  -2.698 -16.016  1.00 71.34           C  
ATOM    727  CB  PHE A  86       6.351  -1.063 -14.342  1.00 71.34           C  
ATOM    728  O   PHE A  86       4.185  -2.950 -15.978  1.00 71.34           O  
ATOM    729  CG  PHE A  86       5.034  -0.366 -14.063  1.00 71.34           C  
ATOM    730  CD1 PHE A  86       4.392   0.365 -15.078  1.00 71.34           C  
ATOM    731  CD2 PHE A  86       4.457  -0.420 -12.780  1.00 71.34           C  
ATOM    732  CE1 PHE A  86       3.193   1.041 -14.802  1.00 71.34           C  
ATOM    733  CE2 PHE A  86       3.243   0.233 -12.510  1.00 71.34           C  
ATOM    734  CZ  PHE A  86       2.611   0.968 -13.524  1.00 71.34           C  
ATOM    735  N   SER A  87       6.053  -2.603 -17.166  1.00 70.49           N  
ATOM    736  CA  SER A  87       5.420  -2.766 -18.480  1.00 70.49           C  
ATOM    737  C   SER A  87       4.994  -4.210 -18.723  1.00 70.49           C  
ATOM    738  CB  SER A  87       6.357  -2.295 -19.589  1.00 70.49           C  
ATOM    739  O   SER A  87       3.843  -4.460 -19.072  1.00 70.49           O  
ATOM    740  OG  SER A  87       6.701  -0.957 -19.320  1.00 70.49           O  
ATOM    741  N   CYS A  88       5.867  -5.175 -18.432  1.00 73.00           N  
ATOM    742  CA  CYS A  88       5.541  -6.597 -18.407  1.00 73.00           C  
ATOM    743  C   CYS A  88       4.380  -6.860 -17.454  1.00 73.00           C  
ATOM    744  CB  CYS A  88       6.774  -7.392 -17.961  1.00 73.00           C  
ATOM    745  O   CYS A  88       3.446  -7.576 -17.795  1.00 73.00           O  
ATOM    746  SG  CYS A  88       8.062  -7.326 -19.236  1.00 73.00           S  
ATOM    747  N   TRP A  89       4.381  -6.228 -16.284  1.00 72.19           N  
ATOM    748  CA  TRP A  89       3.296  -6.378 -15.332  1.00 72.19           C  
ATOM    749  C   TRP A  89       1.962  -5.819 -15.856  1.00 72.19           C  
ATOM    750  CB  TRP A  89       3.742  -5.763 -14.012  1.00 72.19           C  
ATOM    751  O   TRP A  89       0.926  -6.464 -15.685  1.00 72.19           O  
ATOM    752  CG  TRP A  89       2.774  -5.987 -12.920  1.00 72.19           C  
ATOM    753  CD1 TRP A  89       2.674  -7.117 -12.189  1.00 72.19           C  
ATOM    754  CD2 TRP A  89       1.725  -5.098 -12.477  1.00 72.19           C  
ATOM    755  CE2 TRP A  89       0.978  -5.797 -11.492  1.00 72.19           C  
ATOM    756  CE3 TRP A  89       1.332  -3.784 -12.815  1.00 72.19           C  
ATOM    757  NE1 TRP A  89       1.620  -7.000 -11.314  1.00 72.19           N  
ATOM    758  CH2 TRP A  89      -0.580  -3.977 -11.343  1.00 72.19           C  
ATOM    759  CZ2 TRP A  89      -0.143  -5.239 -10.906  1.00 72.19           C  
ATOM    760  CZ3 TRP A  89       0.177  -3.219 -12.251  1.00 72.19           C  
ATOM    761  N   LEU A  90       1.958  -4.672 -16.545  1.00 67.68           N  
ATOM    762  CA  LEU A  90       0.779  -4.141 -17.250  1.00 67.68           C  
ATOM    763  C   LEU A  90       0.294  -5.073 -18.374  1.00 67.68           C  
ATOM    764  CB  LEU A  90       1.104  -2.753 -17.836  1.00 67.68           C  
ATOM    765  O   LEU A  90      -0.913  -5.230 -18.561  1.00 67.68           O  
ATOM    766  CG  LEU A  90       1.035  -1.583 -16.841  1.00 67.68           C  
ATOM    767  CD1 LEU A  90       1.497  -0.315 -17.559  1.00 67.68           C  
ATOM    768  CD2 LEU A  90      -0.390  -1.373 -16.301  1.00 67.68           C  
ATOM    769  N   LEU A  91       1.219  -5.699 -19.104  1.00 68.47           N  
ATOM    770  CA  LEU A  91       0.925  -6.593 -20.226  1.00 68.47           C  
ATOM    771  C   LEU A  91       0.366  -7.950 -19.789  1.00 68.47           C  
ATOM    772  CB  LEU A  91       2.217  -6.781 -21.042  1.00 68.47           C  
ATOM    773  O   LEU A  91      -0.623  -8.427 -20.350  1.00 68.47           O  
ATOM    774  CG  LEU A  91       2.598  -5.554 -21.880  1.00 68.47           C  
ATOM    775  CD1 LEU A  91       3.959  -5.766 -22.534  1.00 68.47           C  
ATOM    776  CD2 LEU A  91       1.545  -5.347 -22.957  1.00 68.47           C  
ATOM    777  N   ILE A  92       0.983  -8.548 -18.771  1.00 70.50           N  
ATOM    778  CA  ILE A  92       0.710  -9.915 -18.309  1.00 70.50           C  
ATOM    779  C   ILE A  92      -0.551  -9.977 -17.445  1.00 70.50           C  
ATOM    780  CB  ILE A  92       1.964 -10.472 -17.587  1.00 70.50           C  
ATOM    781  O   ILE A  92      -1.159 -11.038 -17.322  1.00 70.50           O  
ATOM    782  CG1 ILE A  92       3.132 -10.618 -18.594  1.00 70.50           C  
ATOM    783  CG2 ILE A  92       1.700 -11.834 -16.917  1.00 70.50           C  
ATOM    784  CD1 ILE A  92       4.499 -10.829 -17.930  1.00 70.50           C  
ATOM    785  N   GLN A  93      -0.998  -8.855 -16.871  1.00 70.71           N  
ATOM    786  CA  GLN A  93      -2.173  -8.847 -16.006  1.00 70.71           C  
ATOM    787  C   GLN A  93      -3.397  -9.464 -16.696  1.00 70.71           C  
ATOM    788  CB  GLN A  93      -2.490  -7.428 -15.537  1.00 70.71           C  
ATOM    789  O   GLN A  93      -3.887  -8.929 -17.703  1.00 70.71           O  
ATOM    790  CG  GLN A  93      -1.897  -7.207 -14.152  1.00 70.71           C  
ATOM    791  CD  GLN A  93      -1.957  -5.739 -13.816  1.00 70.71           C  
ATOM    792  NE2 GLN A  93      -0.942  -5.026 -14.181  1.00 70.71           N  
ATOM    793  OE1 GLN A  93      -2.900  -5.215 -13.245  1.00 70.71           O  
ATOM    794  N   PRO A  94      -3.938 -10.575 -16.165  1.00 71.75           N  
ATOM    795  CA  PRO A  94      -5.187 -11.105 -16.664  1.00 71.75           C  
ATOM    796  C   PRO A  94      -6.304 -10.126 -16.301  1.00 71.75           C  
ATOM    797  CB  PRO A  94      -5.338 -12.487 -16.027  1.00 71.75           C  
ATOM    798  O   PRO A  94      -6.297  -9.500 -15.237  1.00 71.75           O  
ATOM    799  CG  PRO A  94      -4.585 -12.347 -14.708  1.00 71.75           C  
ATOM    800  CD  PRO A  94      -3.463 -11.364 -15.032  1.00 71.75           C  
ATOM    801  N   ARG A  95      -7.308 -10.023 -17.176  1.00 75.14           N  
ATOM    802  CA  ARG A  95      -8.497  -9.188 -16.949  1.00 75.14           C  
ATOM    803  C   ARG A  95      -9.139  -9.454 -15.580  1.00 75.14           C  
ATOM    804  CB  ARG A  95      -9.470  -9.429 -18.110  1.00 75.14           C  
ATOM    805  O   ARG A  95      -9.616  -8.512 -14.951  1.00 75.14           O  
ATOM    806  CG  ARG A  95     -10.793  -8.674 -17.949  1.00 75.14           C  
ATOM    807  CD  ARG A  95     -11.634  -8.840 -19.213  1.00 75.14           C  
ATOM    808  NE  ARG A  95     -12.984  -8.310 -19.002  1.00 75.14           N  
ATOM    809  NH1 ARG A  95     -13.608  -8.114 -21.210  1.00 75.14           N  
ATOM    810  NH2 ARG A  95     -15.022  -7.541 -19.571  1.00 75.14           N  
ATOM    811  CZ  ARG A  95     -13.857  -7.987 -19.935  1.00 75.14           C  
ATOM    812  N   GLY A  96      -9.072 -10.698 -15.095  1.00 77.99           N  
ATOM    813  CA  GLY A  96      -9.542 -11.095 -13.766  1.00 77.99           C  
ATOM    814  C   GLY A  96      -8.962 -10.249 -12.628  1.00 77.99           C  
ATOM    815  O   GLY A  96      -9.724  -9.769 -11.796  1.00 77.99           O  
ATOM    816  N   VAL A  97      -7.658  -9.947 -12.642  1.00 75.99           N  
ATOM    817  CA  VAL A  97      -7.007  -9.138 -11.591  1.00 75.99           C  
ATOM    818  C   VAL A  97      -7.522  -7.694 -11.599  1.00 75.99           C  
ATOM    819  CB  VAL A  97      -5.473  -9.184 -11.753  1.00 75.99           C  
ATOM    820  O   VAL A  97      -7.778  -7.105 -10.549  1.00 75.99           O  
ATOM    821  CG1 VAL A  97      -4.735  -8.206 -10.830  1.00 75.99           C  
ATOM    822  CG2 VAL A  97      -4.938 -10.585 -11.435  1.00 75.99           C  
ATOM    823  N   ILE A  98      -7.736  -7.111 -12.783  1.00 75.29           N  
ATOM    824  CA  ILE A  98      -8.292  -5.752 -12.915  1.00 75.29           C  
ATOM    825  C   ILE A  98      -9.743  -5.721 -12.417  1.00 75.29           C  
ATOM    826  CB  ILE A  98      -8.169  -5.254 -14.375  1.00 75.29           C  
ATOM    827  O   ILE A  98     -10.155  -4.790 -11.717  1.00 75.29           O  
ATOM    828  CG1 ILE A  98      -6.677  -5.168 -14.780  1.00 75.29           C  
ATOM    829  CG2 ILE A  98      -8.857  -3.884 -14.553  1.00 75.29           C  
ATOM    830  CD1 ILE A  98      -6.440  -4.893 -16.269  1.00 75.29           C  
ATOM    831  N   GLU A  99     -10.525  -6.750 -12.739  1.00 79.56           N  
ATOM    832  CA  GLU A  99     -11.896  -6.880 -12.255  1.00 79.56           C  
ATOM    833  C   GLU A  99     -11.968  -7.090 -10.742  1.00 79.56           C  
ATOM    834  CB  GLU A  99     -12.614  -8.024 -12.971  1.00 79.56           C  
ATOM    835  O   GLU A  99     -12.857  -6.527 -10.103  1.00 79.56           O  
ATOM    836  CG  GLU A  99     -12.936  -7.661 -14.427  1.00 79.56           C  
ATOM    837  CD  GLU A  99     -13.781  -8.728 -15.129  1.00 79.56           C  
ATOM    838  OE1 GLU A  99     -13.965  -8.567 -16.364  1.00 79.56           O  
ATOM    839  OE2 GLU A  99     -14.331  -9.602 -14.414  1.00 79.56           O  
ATOM    840  N   GLU A 100     -11.039  -7.841 -10.154  1.00 81.08           N  
ATOM    841  CA  GLU A 100     -10.916  -8.004  -8.706  1.00 81.08           C  
ATOM    842  C   GLU A 100     -10.613  -6.680  -8.014  1.00 81.08           C  
ATOM    843  CB  GLU A 100      -9.833  -9.027  -8.372  1.00 81.08           C  
ATOM    844  O   GLU A 100     -11.338  -6.305  -7.091  1.00 81.08           O  
ATOM    845  CG  GLU A 100     -10.357 -10.452  -8.570  1.00 81.08           C  
ATOM    846  CD  GLU A 100      -9.273 -11.507  -8.335  1.00 81.08           C  
ATOM    847  OE1 GLU A 100      -9.622 -12.690  -8.531  1.00 81.08           O  
ATOM    848  OE2 GLU A 100      -8.146 -11.123  -7.949  1.00 81.08           O  
ATOM    849  N   ARG A 101      -9.641  -5.903  -8.509  1.00 77.45           N  
ATOM    850  CA  ARG A 101      -9.367  -4.557  -7.975  1.00 77.45           C  
ATOM    851  C   ARG A 101     -10.588  -3.663  -8.028  1.00 77.45           C  
ATOM    852  CB  ARG A 101      -8.242  -3.875  -8.748  1.00 77.45           C  
ATOM    853  O   ARG A 101     -10.939  -3.034  -7.033  1.00 77.45           O  
ATOM    854  CG  ARG A 101      -6.920  -4.516  -8.378  1.00 77.45           C  
ATOM    855  CD  ARG A 101      -5.783  -3.701  -8.951  1.00 77.45           C  
ATOM    856  NE  ARG A 101      -4.541  -4.442  -8.748  1.00 77.45           N  
ATOM    857  NH1 ARG A 101      -3.738  -4.147 -10.846  1.00 77.45           N  
ATOM    858  NH2 ARG A 101      -2.840  -5.682  -9.463  1.00 77.45           N  
ATOM    859  CZ  ARG A 101      -3.690  -4.737  -9.686  1.00 77.45           C  
ATOM    860  N   ARG A 102     -11.280  -3.646  -9.169  1.00 79.93           N  
ATOM    861  CA  ARG A 102     -12.537  -2.909  -9.330  1.00 79.93           C  
ATOM    862  C   ARG A 102     -13.584  -3.376  -8.316  1.00 79.93           C  
ATOM    863  CB  ARG A 102     -13.017  -3.088 -10.772  1.00 79.93           C  
ATOM    864  O   ARG A 102     -14.247  -2.542  -7.709  1.00 79.93           O  
ATOM    865  CG  ARG A 102     -14.306  -2.310 -11.090  1.00 79.93           C  
ATOM    866  CD  ARG A 102     -14.978  -2.915 -12.325  1.00 79.93           C  
ATOM    867  NE  ARG A 102     -15.565  -4.237 -12.026  1.00 79.93           N  
ATOM    868  NH1 ARG A 102     -16.501  -4.615 -14.082  1.00 79.93           N  
ATOM    869  NH2 ARG A 102     -16.743  -6.135 -12.473  1.00 79.93           N  
ATOM    870  CZ  ARG A 102     -16.270  -4.985 -12.856  1.00 79.93           C  
ATOM    871  N   ARG A 103     -13.736  -4.690  -8.104  1.00 84.07           N  
ATOM    872  CA  ARG A 103     -14.668  -5.250  -7.106  1.00 84.07           C  
ATOM    873  C   ARG A 103     -14.306  -4.790  -5.691  1.00 84.07           C  
ATOM    874  CB  ARG A 103     -14.696  -6.790  -7.177  1.00 84.07           C  
ATOM    875  O   ARG A 103     -15.210  -4.411  -4.950  1.00 84.07           O  
ATOM    876  CG  ARG A 103     -15.423  -7.371  -8.404  1.00 84.07           C  
ATOM    877  CD  ARG A 103     -15.144  -8.881  -8.509  1.00 84.07           C  
ATOM    878  NE  ARG A 103     -15.454  -9.447  -9.841  1.00 84.07           N  
ATOM    879  NH1 ARG A 103     -14.923 -11.634  -9.362  1.00 84.07           N  
ATOM    880  NH2 ARG A 103     -15.445 -11.072 -11.452  1.00 84.07           N  
ATOM    881  CZ  ARG A 103     -15.284 -10.710 -10.209  1.00 84.07           C  
ATOM    882  N   VAL A 104     -13.024  -4.782  -5.322  1.00 83.41           N  
ATOM    883  CA  VAL A 104     -12.557  -4.301  -4.009  1.00 83.41           C  
ATOM    884  C   VAL A 104     -12.829  -2.804  -3.847  1.00 83.41           C  
ATOM    885  CB  VAL A 104     -11.066  -4.633  -3.784  1.00 83.41           C  
ATOM    886  O   VAL A 104     -13.424  -2.403  -2.849  1.00 83.41           O  
ATOM    887  CG1 VAL A 104     -10.548  -4.055  -2.461  1.00 83.41           C  
ATOM    888  CG2 VAL A 104     -10.845  -6.150  -3.718  1.00 83.41           C  
ATOM    889  N   ILE A 105     -12.503  -1.979  -4.846  1.00 81.02           N  
ATOM    890  CA  ILE A 105     -12.778  -0.534  -4.809  1.00 81.02           C  
ATOM    891  C   ILE A 105     -14.287  -0.267  -4.719  1.00 81.02           C  
ATOM    892  CB  ILE A 105     -12.132   0.184  -6.016  1.00 81.02           C  
ATOM    893  O   ILE A 105     -14.715   0.541  -3.898  1.00 81.02           O  
ATOM    894  CG1 ILE A 105     -10.589   0.089  -5.944  1.00 81.02           C  
ATOM    895  CG2 ILE A 105     -12.549   1.668  -6.045  1.00 81.02           C  
ATOM    896  CD1 ILE A 105      -9.884   0.498  -7.244  1.00 81.02           C  
ATOM    897  N   ASN A 106     -15.117  -0.989  -5.477  1.00 80.66           N  
ATOM    898  CA  ASN A 106     -16.574  -0.868  -5.383  1.00 80.66           C  
ATOM    899  C   ASN A 106     -17.096  -1.270  -3.995  1.00 80.66           C  
ATOM    900  CB  ASN A 106     -17.245  -1.684  -6.506  1.00 80.66           C  
ATOM    901  O   ASN A 106     -18.032  -0.652  -3.496  1.00 80.66           O  
ATOM    902  CG  ASN A 106     -17.101  -1.042  -7.877  1.00 80.66           C  
ATOM    903  ND2 ASN A 106     -17.500  -1.720  -8.929  1.00 80.66           N  
ATOM    904  OD1 ASN A 106     -16.670   0.087  -8.025  1.00 80.66           O  
ATOM    905  N   ARG A 107     -16.480  -2.251  -3.317  1.00 82.96           N  
ATOM    906  CA  ARG A 107     -16.807  -2.561  -1.913  1.00 82.96           C  
ATOM    907  C   ARG A 107     -16.476  -1.389  -0.988  1.00 82.96           C  
ATOM    908  CB  ARG A 107     -16.110  -3.847  -1.439  1.00 82.96           C  
ATOM    909  O   ARG A 107     -17.315  -1.039  -0.164  1.00 82.96           O  
ATOM    910  CG  ARG A 107     -16.738  -5.111  -2.038  1.00 82.96           C  
ATOM    911  CD  ARG A 107     -15.920  -6.355  -1.663  1.00 82.96           C  
ATOM    912  NE  ARG A 107     -16.500  -7.566  -2.275  1.00 82.96           N  
ATOM    913  NH1 ARG A 107     -14.893  -9.093  -1.639  1.00 82.96           N  
ATOM    914  NH2 ARG A 107     -16.581  -9.762  -2.884  1.00 82.96           N  
ATOM    915  CZ  ARG A 107     -15.990  -8.785  -2.257  1.00 82.96           C  
ATOM    916  N   ILE A 108     -15.318  -0.745  -1.157  1.00 80.76           N  
ATOM    917  CA  ILE A 108     -14.950   0.464  -0.395  1.00 80.76           C  
ATOM    918  C   ILE A 108     -15.971   1.587  -0.644  1.00 80.76           C  
ATOM    919  CB  ILE A 108     -13.505   0.922  -0.728  1.00 80.76           C  
ATOM    920  O   ILE A 108     -16.470   2.188   0.309  1.00 80.76           O  
ATOM    921  CG1 ILE A 108     -12.478  -0.168  -0.349  1.00 80.76           C  
ATOM    922  CG2 ILE A 108     -13.167   2.231   0.011  1.00 80.76           C  
ATOM    923  CD1 ILE A 108     -11.051   0.085  -0.850  1.00 80.76           C  
ATOM    924  N   LEU A 109     -16.340   1.827  -1.907  1.00 75.49           N  
ATOM    925  CA  LEU A 109     -17.325   2.845  -2.295  1.00 75.49           C  
ATOM    926  C   LEU A 109     -18.724   2.567  -1.741  1.00 75.49           C  
ATOM    927  CB  LEU A 109     -17.394   2.950  -3.829  1.00 75.49           C  
ATOM    928  O   LEU A 109     -19.436   3.506  -1.403  1.00 75.49           O  
ATOM    929  CG  LEU A 109     -16.168   3.598  -4.493  1.00 75.49           C  
ATOM    930  CD1 LEU A 109     -16.305   3.497  -6.013  1.00 75.49           C  
ATOM    931  CD2 LEU A 109     -16.027   5.077  -4.121  1.00 75.49           C  
ATOM    932  N   ARG A 110     -19.125   1.299  -1.603  1.00 78.96           N  
ATOM    933  CA  ARG A 110     -20.402   0.915  -0.980  1.00 78.96           C  
ATOM    934  C   ARG A 110     -20.384   1.040   0.549  1.00 78.96           C  
ATOM    935  CB  ARG A 110     -20.770  -0.511  -1.410  1.00 78.96           C  
ATOM    936  O   ARG A 110     -21.434   1.278   1.144  1.00 78.96           O  
ATOM    937  CG  ARG A 110     -21.223  -0.632  -2.880  1.00 78.96           C  
ATOM    938  CD  ARG A 110     -21.429  -2.124  -3.173  1.00 78.96           C  
ATOM    939  NE  ARG A 110     -21.795  -2.445  -4.570  1.00 78.96           N  
ATOM    940  NH1 ARG A 110     -22.040  -4.700  -4.208  1.00 78.96           N  
ATOM    941  NH2 ARG A 110     -22.271  -3.943  -6.251  1.00 78.96           N  
ATOM    942  CZ  ARG A 110     -22.031  -3.673  -5.010  1.00 78.96           C  
ATOM    943  N   LEU A 111     -19.220   0.904   1.191  1.00 79.68           N  
ATOM    944  CA  LEU A 111     -19.059   1.081   2.642  1.00 79.68           C  
ATOM    945  C   LEU A 111     -18.990   2.560   3.052  1.00 79.68           C  
ATOM    946  CB  LEU A 111     -17.801   0.330   3.118  1.00 79.68           C  
ATOM    947  O   LEU A 111     -19.459   2.921   4.132  1.00 79.68           O  
ATOM    948  CG  LEU A 111     -17.915  -1.206   3.108  1.00 79.68           C  
ATOM    949  CD1 LEU A 111     -16.548  -1.818   3.421  1.00 79.68           C  
ATOM    950  CD2 LEU A 111     -18.907  -1.727   4.149  1.00 79.68           C  
ATOM    951  N   SER A 112     -18.471   3.439   2.190  1.00 76.62           N  
ATOM    952  CA  SER A 112     -18.270   4.856   2.523  1.00 76.62           C  
ATOM    953  C   SER A 112     -19.541   5.608   2.969  1.00 76.62           C  
ATOM    954  CB  SER A 112     -17.520   5.582   1.393  1.00 76.62           C  
ATOM    955  O   SER A 112     -19.474   6.352   3.951  1.00 76.62           O  
ATOM    956  OG  SER A 112     -18.301   5.987   0.284  1.00 76.62           O  
ATOM    957  N   PRO A 113     -20.728   5.410   2.354  1.00 74.71           N  
ATOM    958  CA  PRO A 113     -21.958   6.051   2.806  1.00 74.71           C  
ATOM    959  C   PRO A 113     -22.414   5.523   4.168  1.00 74.71           C  
ATOM    960  CB  PRO A 113     -23.008   5.769   1.719  1.00 74.71           C  
ATOM    961  O   PRO A 113     -22.996   6.276   4.945  1.00 74.71           O  
ATOM    962  CG  PRO A 113     -22.187   5.366   0.496  1.00 74.71           C  
ATOM    963  CD  PRO A 113     -21.019   4.651   1.153  1.00 74.71           C  
ATOM    964  N   GLN A 114     -22.145   4.249   4.482  1.00 78.31           N  
ATOM    965  CA  GLN A 114     -22.467   3.668   5.789  1.00 78.31           C  
ATOM    966  C   GLN A 114     -21.617   4.304   6.888  1.00 78.31           C  
ATOM    967  CB  GLN A 114     -22.274   2.145   5.792  1.00 78.31           C  
ATOM    968  O   GLN A 114     -22.159   4.665   7.933  1.00 78.31           O  
ATOM    969  CG  GLN A 114     -23.170   1.414   4.781  1.00 78.31           C  
ATOM    970  CD  GLN A 114     -23.009  -0.103   4.849  1.00 78.31           C  
ATOM    971  NE2 GLN A 114     -23.859  -0.853   4.185  1.00 78.31           N  
ATOM    972  OE1 GLN A 114     -22.133  -0.649   5.496  1.00 78.31           O  
ATOM    973  N   LEU A 115     -20.322   4.529   6.628  1.00 78.12           N  
ATOM    974  CA  LEU A 115     -19.460   5.225   7.580  1.00 78.12           C  
ATOM    975  C   LEU A 115     -19.930   6.663   7.810  1.00 78.12           C  
ATOM    976  CB  LEU A 115     -17.986   5.174   7.131  1.00 78.12           C  
ATOM    977  O   LEU A 115     -20.059   7.090   8.954  1.00 78.12           O  
ATOM    978  CG  LEU A 115     -17.031   5.643   8.254  1.00 78.12           C  
ATOM    979  CD1 LEU A 115     -17.014   4.669   9.419  1.00 78.12           C  
ATOM    980  CD2 LEU A 115     -15.577   5.730   7.814  1.00 78.12           C  
ATOM    981  N   HIS A 116     -20.279   7.389   6.744  1.00 76.46           N  
ATOM    982  CA  HIS A 116     -20.814   8.742   6.892  1.00 76.46           C  
ATOM    983  C   HIS A 116     -22.117   8.772   7.703  1.00 76.46           C  
ATOM    984  CB  HIS A 116     -21.044   9.375   5.520  1.00 76.46           C  
ATOM    985  O   HIS A 116     -22.283   9.627   8.569  1.00 76.46           O  
ATOM    986  CG  HIS A 116     -21.353  10.848   5.627  1.00 76.46           C  
ATOM    987  CD2 HIS A 116     -22.485  11.471   5.178  1.00 76.46           C  
ATOM    988  ND1 HIS A 116     -20.586  11.805   6.261  1.00 76.46           N  
ATOM    989  CE1 HIS A 116     -21.247  12.973   6.188  1.00 76.46           C  
ATOM    990  NE2 HIS A 116     -22.403  12.825   5.517  1.00 76.46           N  
ATOM    991  N   ARG A 117     -23.036   7.826   7.468  1.00 78.85           N  
ATOM    992  CA  ARG A 117     -24.301   7.736   8.216  1.00 78.85           C  
ATOM    993  C   ARG A 117     -24.080   7.461   9.707  1.00 78.85           C  
ATOM    994  CB  ARG A 117     -25.201   6.653   7.598  1.00 78.85           C  
ATOM    995  O   ARG A 117     -24.808   8.012  10.529  1.00 78.85           O  
ATOM    996  CG  ARG A 117     -25.848   7.099   6.278  1.00 78.85           C  
ATOM    997  CD  ARG A 117     -26.610   5.928   5.643  1.00 78.85           C  
ATOM    998  NE  ARG A 117     -27.166   6.276   4.320  1.00 78.85           N  
ATOM    999  NH1 ARG A 117     -28.421   4.374   4.005  1.00 78.85           N  
ATOM   1000  NH2 ARG A 117     -28.371   5.929   2.413  1.00 78.85           N  
ATOM   1001  CZ  ARG A 117     -27.979   5.529   3.589  1.00 78.85           C  
ATOM   1002  N   LEU A 118     -23.095   6.629  10.049  1.00 76.58           N  
ATOM   1003  CA  LEU A 118     -22.848   6.188  11.425  1.00 76.58           C  
ATOM   1004  C   LEU A 118     -21.971   7.152  12.232  1.00 76.58           C  
ATOM   1005  CB  LEU A 118     -22.243   4.773  11.395  1.00 76.58           C  
ATOM   1006  O   LEU A 118     -22.275   7.405  13.399  1.00 76.58           O  
ATOM   1007  CG  LEU A 118     -23.255   3.684  10.990  1.00 76.58           C  
ATOM   1008  CD1 LEU A 118     -22.535   2.358  10.769  1.00 76.58           C  
ATOM   1009  CD2 LEU A 118     -24.329   3.470  12.058  1.00 76.58           C  
ATOM   1010  N   CYS A 119     -20.920   7.700  11.623  1.00 74.30           N  
ATOM   1011  CA  CYS A 119     -19.982   8.608  12.285  1.00 74.30           C  
ATOM   1012  C   CYS A 119     -20.391  10.079  12.135  1.00 74.30           C  
ATOM   1013  CB  CYS A 119     -18.576   8.367  11.713  1.00 74.30           C  
ATOM   1014  O   CYS A 119     -19.956  10.912  12.917  1.00 74.30           O  
ATOM   1015  SG  CYS A 119     -18.073   6.636  11.942  1.00 74.30           S  
ATOM   1016  N   ARG A 120     -21.187  10.433  11.112  1.00 71.77           N  
ATOM   1017  CA  ARG A 120     -21.564  11.819  10.739  1.00 71.77           C  
ATOM   1018  C   ARG A 120     -20.390  12.781  10.496  1.00 71.77           C  
ATOM   1019  CB  ARG A 120     -22.578  12.397  11.740  1.00 71.77           C  
ATOM   1020  O   ARG A 120     -20.610  13.958  10.227  1.00 71.77           O  
ATOM   1021  CG  ARG A 120     -23.880  11.588  11.807  1.00 71.77           C  
ATOM   1022  CD  ARG A 120     -24.850  12.289  12.763  1.00 71.77           C  
ATOM   1023  NE  ARG A 120     -26.138  11.579  12.854  1.00 71.77           N  
ATOM   1024  NH1 ARG A 120     -27.176  13.069  14.264  1.00 71.77           N  
ATOM   1025  NH2 ARG A 120     -28.294  11.286  13.530  1.00 71.77           N  
ATOM   1026  CZ  ARG A 120     -27.191  11.979  13.547  1.00 71.77           C  
ATOM   1027  N   ARG A 121     -19.153  12.286  10.527  1.00 69.24           N  
ATOM   1028  CA  ARG A 121     -17.923  13.030  10.243  1.00 69.24           C  
ATOM   1029  C   ARG A 121     -17.525  12.875   8.775  1.00 69.24           C  
ATOM   1030  CB  ARG A 121     -16.817  12.600  11.225  1.00 69.24           C  
ATOM   1031  O   ARG A 121     -17.930  11.923   8.095  1.00 69.24           O  
ATOM   1032  CG  ARG A 121     -17.141  13.010  12.676  1.00 69.24           C  
ATOM   1033  CD  ARG A 121     -16.065  12.522  13.653  1.00 69.24           C  
ATOM   1034  NE  ARG A 121     -16.471  12.728  15.055  1.00 69.24           N  
ATOM   1035  NH1 ARG A 121     -14.377  12.664  16.009  1.00 69.24           N  
ATOM   1036  NH2 ARG A 121     -16.150  13.090  17.281  1.00 69.24           N  
ATOM   1037  CZ  ARG A 121     -15.667  12.830  16.100  1.00 69.24           C  
ATOM   1038  N   LYS A 122     -16.763  13.847   8.278  1.00 70.32           N  
ATOM   1039  CA  LYS A 122     -16.118  13.795   6.961  1.00 70.32           C  
ATOM   1040  C   LYS A 122     -14.703  13.247   7.119  1.00 70.32           C  
ATOM   1041  CB  LYS A 122     -16.097  15.185   6.311  1.00 70.32           C  
ATOM   1042  O   LYS A 122     -14.061  13.499   8.132  1.00 70.32           O  
ATOM   1043  CG  LYS A 122     -17.509  15.695   5.995  1.00 70.32           C  
ATOM   1044  CD  LYS A 122     -17.427  17.037   5.263  1.00 70.32           C  
ATOM   1045  CE  LYS A 122     -18.829  17.547   4.924  1.00 70.32           C  
ATOM   1046  NZ  LYS A 122     -18.773  18.954   4.457  1.00 70.32           N  
ATOM   1047  N   VAL A 123     -14.225  12.518   6.116  1.00 66.61           N  
ATOM   1048  CA  VAL A 123     -12.819  12.117   6.034  1.00 66.61           C  
ATOM   1049  C   VAL A 123     -12.020  13.283   5.487  1.00 66.61           C  
ATOM   1050  CB  VAL A 123     -12.594  10.878   5.159  1.00 66.61           C  
ATOM   1051  O   VAL A 123     -12.111  13.633   4.302  1.00 66.61           O  
ATOM   1052  CG1 VAL A 123     -11.121  10.451   5.175  1.00 66.61           C  
ATOM   1053  CG2 VAL A 123     -13.389   9.693   5.675  1.00 66.61           C  
ATOM   1054  N   GLU A 124     -11.221  13.868   6.362  1.00 69.26           N  
ATOM   1055  CA  GLU A 124     -10.226  14.860   6.000  1.00 69.26           C  
ATOM   1056  C   GLU A 124      -8.904  14.137   5.744  1.00 69.26           C  
ATOM   1057  CB  GLU A 124     -10.147  15.948   7.076  1.00 69.26           C  
ATOM   1058  O   GLU A 124      -8.373  13.440   6.608  1.00 69.26           O  
ATOM   1059  CG  GLU A 124     -11.508  16.662   7.180  1.00 69.26           C  
ATOM   1060  CD  GLU A 124     -11.513  17.877   8.111  1.00 69.26           C  
ATOM   1061  OE1 GLU A 124     -12.572  18.548   8.108  1.00 69.26           O  
ATOM   1062  OE2 GLU A 124     -10.483  18.127   8.767  1.00 69.26           O  
ATOM   1063  N   LEU A 125      -8.406  14.251   4.514  1.00 70.12           N  
ATOM   1064  CA  LEU A 125      -7.040  13.865   4.184  1.00 70.12           C  
ATOM   1065  C   LEU A 125      -6.167  15.118   4.156  1.00 70.12           C  
ATOM   1066  CB  LEU A 125      -6.992  13.071   2.870  1.00 70.12           C  
ATOM   1067  O   LEU A 125      -6.654  16.237   3.984  1.00 70.12           O  
ATOM   1068  CG  LEU A 125      -7.349  11.577   3.052  1.00 70.12           C  
ATOM   1069  CD1 LEU A 125      -8.660  11.167   2.378  1.00 70.12           C  
ATOM   1070  CD2 LEU A 125      -6.254  10.683   2.471  1.00 70.12           C  
ATOM   1071  N   SER A 126      -4.868  14.920   4.357  1.00 74.53           N  
ATOM   1072  CA  SER A 126      -3.910  16.013   4.387  1.00 74.53           C  
ATOM   1073  C   SER A 126      -3.715  16.617   2.993  1.00 74.53           C  
ATOM   1074  CB  SER A 126      -2.588  15.539   5.006  1.00 74.53           C  
ATOM   1075  O   SER A 126      -3.534  15.914   1.995  1.00 74.53           O  
ATOM   1076  OG  SER A 126      -2.039  14.456   4.280  1.00 74.53           O  
ATOM   1077  N   TRP A 127      -3.650  17.951   2.936  1.00 74.78           N  
ATOM   1078  CA  TRP A 127      -3.277  18.707   1.730  1.00 74.78           C  
ATOM   1079  C   TRP A 127      -1.894  18.335   1.184  1.00 74.78           C  
ATOM   1080  CB  TRP A 127      -3.323  20.204   2.046  1.00 74.78           C  
ATOM   1081  O   TRP A 127      -1.604  18.571   0.011  1.00 74.78           O  
ATOM   1082  CG  TRP A 127      -4.672  20.813   1.859  1.00 74.78           C  
ATOM   1083  CD1 TRP A 127      -5.607  21.011   2.814  1.00 74.78           C  
ATOM   1084  CD2 TRP A 127      -5.239  21.333   0.622  1.00 74.78           C  
ATOM   1085  CE2 TRP A 127      -6.539  21.846   0.904  1.00 74.78           C  
ATOM   1086  CE3 TRP A 127      -4.771  21.444  -0.706  1.00 74.78           C  
ATOM   1087  NE1 TRP A 127      -6.710  21.627   2.256  1.00 74.78           N  
ATOM   1088  CH2 TRP A 127      -6.838  22.550  -1.392  1.00 74.78           C  
ATOM   1089  CZ2 TRP A 127      -7.336  22.448  -0.081  1.00 74.78           C  
ATOM   1090  CZ3 TRP A 127      -5.562  22.046  -1.703  1.00 74.78           C  
ATOM   1091  N   PHE A 128      -1.065  17.694   2.010  1.00 72.60           N  
ATOM   1092  CA  PHE A 128       0.229  17.154   1.621  1.00 72.60           C  
ATOM   1093  C   PHE A 128       0.139  16.228   0.396  1.00 72.60           C  
ATOM   1094  CB  PHE A 128       0.828  16.428   2.829  1.00 72.60           C  
ATOM   1095  O   PHE A 128       1.018  16.266  -0.459  1.00 72.60           O  
ATOM   1096  CG  PHE A 128       2.256  15.998   2.588  1.00 72.60           C  
ATOM   1097  CD1 PHE A 128       2.578  14.637   2.439  1.00 72.60           C  
ATOM   1098  CD2 PHE A 128       3.262  16.975   2.473  1.00 72.60           C  
ATOM   1099  CE1 PHE A 128       3.902  14.262   2.158  1.00 72.60           C  
ATOM   1100  CE2 PHE A 128       4.576  16.599   2.151  1.00 72.60           C  
ATOM   1101  CZ  PHE A 128       4.888  15.244   1.964  1.00 72.60           C  
ATOM   1102  N   LEU A 129      -0.953  15.470   0.237  1.00 67.65           N  
ATOM   1103  CA  LEU A 129      -1.171  14.623  -0.942  1.00 67.65           C  
ATOM   1104  C   LEU A 129      -1.304  15.436  -2.237  1.00 67.65           C  
ATOM   1105  CB  LEU A 129      -2.438  13.782  -0.722  1.00 67.65           C  
ATOM   1106  O   LEU A 129      -0.754  15.050  -3.267  1.00 67.65           O  
ATOM   1107  CG  LEU A 129      -2.279  12.676   0.333  1.00 67.65           C  
ATOM   1108  CD1 LEU A 129      -3.652  12.089   0.637  1.00 67.65           C  
ATOM   1109  CD2 LEU A 129      -1.375  11.541  -0.151  1.00 67.65           C  
ATOM   1110  N   ALA A 130      -2.007  16.570  -2.194  1.00 70.16           N  
ATOM   1111  CA  ALA A 130      -2.114  17.469  -3.341  1.00 70.16           C  
ATOM   1112  C   ALA A 130      -0.773  18.167  -3.616  1.00 70.16           C  
ATOM   1113  CB  ALA A 130      -3.244  18.473  -3.081  1.00 70.16           C  
ATOM   1114  O   ALA A 130      -0.356  18.274  -4.769  1.00 70.16           O  
ATOM   1115  N   PHE A 131      -0.061  18.570  -2.560  1.00 72.16           N  
ATOM   1116  CA  PHE A 131       1.272  19.162  -2.671  1.00 72.16           C  
ATOM   1117  C   PHE A 131       2.284  18.202  -3.314  1.00 72.16           C  
ATOM   1118  CB  PHE A 131       1.736  19.612  -1.282  1.00 72.16           C  
ATOM   1119  O   PHE A 131       3.042  18.609  -4.191  1.00 72.16           O  
ATOM   1120  CG  PHE A 131       3.078  20.310  -1.313  1.00 72.16           C  
ATOM   1121  CD1 PHE A 131       4.249  19.617  -0.951  1.00 72.16           C  
ATOM   1122  CD2 PHE A 131       3.157  21.648  -1.740  1.00 72.16           C  
ATOM   1123  CE1 PHE A 131       5.495  20.265  -1.012  1.00 72.16           C  
ATOM   1124  CE2 PHE A 131       4.403  22.295  -1.800  1.00 72.16           C  
ATOM   1125  CZ  PHE A 131       5.571  21.604  -1.435  1.00 72.16           C  
ATOM   1126  N   GLN A 132       2.252  16.914  -2.956  1.00 69.95           N  
ATOM   1127  CA  GLN A 132       3.078  15.885  -3.592  1.00 69.95           C  
ATOM   1128  C   GLN A 132       2.841  15.805  -5.104  1.00 69.95           C  
ATOM   1129  CB  GLN A 132       2.777  14.515  -2.979  1.00 69.95           C  
ATOM   1130  O   GLN A 132       3.807  15.716  -5.857  1.00 69.95           O  
ATOM   1131  CG  GLN A 132       3.452  14.269  -1.624  1.00 69.95           C  
ATOM   1132  CD  GLN A 132       3.064  12.900  -1.076  1.00 69.95           C  
ATOM   1133  NE2 GLN A 132       3.880  12.289  -0.251  1.00 69.95           N  
ATOM   1134  OE1 GLN A 132       2.038  12.327  -1.411  1.00 69.95           O  
ATOM   1135  N   LEU A 133       1.584  15.868  -5.563  1.00 71.56           N  
ATOM   1136  CA  LEU A 133       1.284  15.876  -6.997  1.00 71.56           C  
ATOM   1137  C   LEU A 133       1.862  17.120  -7.683  1.00 71.56           C  
ATOM   1138  CB  LEU A 133      -0.236  15.770  -7.223  1.00 71.56           C  
ATOM   1139  O   LEU A 133       2.491  16.999  -8.734  1.00 71.56           O  
ATOM   1140  CG  LEU A 133      -0.621  15.858  -8.716  1.00 71.56           C  
ATOM   1141  CD1 LEU A 133      -0.077  14.680  -9.527  1.00 71.56           C  
ATOM   1142  CD2 LEU A 133      -2.132  15.919  -8.894  1.00 71.56           C  
ATOM   1143  N   VAL A 134       1.678  18.304  -7.090  1.00 74.51           N  
ATOM   1144  CA  VAL A 134       2.229  19.561  -7.628  1.00 74.51           C  
ATOM   1145  C   VAL A 134       3.746  19.470  -7.744  1.00 74.51           C  
ATOM   1146  CB  VAL A 134       1.824  20.768  -6.759  1.00 74.51           C  
ATOM   1147  O   VAL A 134       4.312  19.825  -8.777  1.00 74.51           O  
ATOM   1148  CG1 VAL A 134       2.508  22.067  -7.209  1.00 74.51           C  
ATOM   1149  CG2 VAL A 134       0.310  20.998  -6.832  1.00 74.51           C  
ATOM   1150  N   LEU A 135       4.409  18.929  -6.724  1.00 68.97           N  
ATOM   1151  CA  LEU A 135       5.851  18.758  -6.751  1.00 68.97           C  
ATOM   1152  C   LEU A 135       6.289  17.755  -7.828  1.00 68.97           C  
ATOM   1153  CB  LEU A 135       6.337  18.343  -5.361  1.00 68.97           C  
ATOM   1154  O   LEU A 135       7.217  18.048  -8.576  1.00 68.97           O  
ATOM   1155  CG  LEU A 135       7.826  18.697  -5.216  1.00 68.97           C  
ATOM   1156  CD1 LEU A 135       8.005  20.051  -4.530  1.00 68.97           C  
ATOM   1157  CD2 LEU A 135       8.522  17.637  -4.395  1.00 68.97           C  
ATOM   1158  N   LYS A 136       5.601  16.613  -7.971  1.00 67.95           N  
ATOM   1159  CA  LYS A 136       5.882  15.638  -9.042  1.00 67.95           C  
ATOM   1160  C   LYS A 136       5.719  16.258 -10.435  1.00 67.95           C  
ATOM   1161  CB  LYS A 136       4.997  14.388  -8.895  1.00 67.95           C  
ATOM   1162  O   LYS A 136       6.574  16.055 -11.293  1.00 67.95           O  
ATOM   1163  CG  LYS A 136       5.434  13.457  -7.749  1.00 67.95           C  
ATOM   1164  CD  LYS A 136       4.678  12.122  -7.827  1.00 67.95           C  
ATOM   1165  CE  LYS A 136       5.069  11.168  -6.690  1.00 67.95           C  
ATOM   1166  NZ  LYS A 136       4.791   9.748  -7.036  1.00 67.95           N  
ATOM   1167  N   LEU A 137       4.685  17.079 -10.644  1.00 69.84           N  
ATOM   1168  CA  LEU A 137       4.489  17.837 -11.887  1.00 69.84           C  
ATOM   1169  C   LEU A 137       5.630  18.834 -12.146  1.00 69.84           C  
ATOM   1170  CB  LEU A 137       3.141  18.583 -11.828  1.00 69.84           C  
ATOM   1171  O   LEU A 137       6.108  18.948 -13.275  1.00 69.84           O  
ATOM   1172  CG  LEU A 137       1.908  17.694 -12.047  1.00 69.84           C  
ATOM   1173  CD1 LEU A 137       0.635  18.448 -11.662  1.00 69.84           C  
ATOM   1174  CD2 LEU A 137       1.773  17.292 -13.518  1.00 69.84           C  
ATOM   1175  N   LEU A 138       6.098  19.540 -11.112  1.00 66.72           N  
ATOM   1176  CA  LEU A 138       7.234  20.460 -11.225  1.00 66.72           C  
ATOM   1177  C   LEU A 138       8.531  19.723 -11.576  1.00 66.72           C  
ATOM   1178  CB  LEU A 138       7.401  21.253  -9.916  1.00 66.72           C  
ATOM   1179  O   LEU A 138       9.283  20.187 -12.432  1.00 66.72           O  
ATOM   1180  CG  LEU A 138       6.332  22.335  -9.681  1.00 66.72           C  
ATOM   1181  CD1 LEU A 138       6.470  22.882  -8.261  1.00 66.72           C  
ATOM   1182  CD2 LEU A 138       6.479  23.501 -10.664  1.00 66.72           C  
ATOM   1183  N   VAL A 139       8.775  18.560 -10.967  1.00 63.45           N  
ATOM   1184  CA  VAL A 139       9.934  17.709 -11.267  1.00 63.45           C  
ATOM   1185  C   VAL A 139       9.881  17.213 -12.708  1.00 63.45           C  
ATOM   1186  CB  VAL A 139      10.026  16.542 -10.266  1.00 63.45           C  
ATOM   1187  O   VAL A 139      10.866  17.353 -13.431  1.00 63.45           O  
ATOM   1188  CG1 VAL A 139      11.110  15.532 -10.653  1.00 63.45           C  
ATOM   1189  CG2 VAL A 139      10.363  17.072  -8.866  1.00 63.45           C  
ATOM   1190  N   PHE A 140       8.722  16.735 -13.164  1.00 63.97           N  
ATOM   1191  CA  PHE A 140       8.519  16.334 -14.555  1.00 63.97           C  
ATOM   1192  C   PHE A 140       8.821  17.486 -15.528  1.00 63.97           C  
ATOM   1193  CB  PHE A 140       7.082  15.827 -14.714  1.00 63.97           C  
ATOM   1194  O   PHE A 140       9.539  17.311 -16.514  1.00 63.97           O  
ATOM   1195  CG  PHE A 140       6.828  15.194 -16.063  1.00 63.97           C  
ATOM   1196  CD1 PHE A 140       6.307  15.955 -17.127  1.00 63.97           C  
ATOM   1197  CD2 PHE A 140       7.127  13.834 -16.253  1.00 63.97           C  
ATOM   1198  CE1 PHE A 140       6.095  15.355 -18.382  1.00 63.97           C  
ATOM   1199  CE2 PHE A 140       6.889  13.232 -17.497  1.00 63.97           C  
ATOM   1200  CZ  PHE A 140       6.388  13.992 -18.568  1.00 63.97           C  
ATOM   1201  N   ARG A 141       8.367  18.706 -15.207  1.00 66.14           N  
ATOM   1202  CA  ARG A 141       8.661  19.911 -15.998  1.00 66.14           C  
ATOM   1203  C   ARG A 141      10.154  20.252 -16.021  1.00 66.14           C  
ATOM   1204  CB  ARG A 141       7.816  21.077 -15.461  1.00 66.14           C  
ATOM   1205  O   ARG A 141      10.649  20.701 -17.053  1.00 66.14           O  
ATOM   1206  CG  ARG A 141       7.869  22.305 -16.380  1.00 66.14           C  
ATOM   1207  CD  ARG A 141       6.988  23.429 -15.824  1.00 66.14           C  
ATOM   1208  NE  ARG A 141       6.928  24.579 -16.750  1.00 66.14           N  
ATOM   1209  NH1 ARG A 141       5.700  25.980 -15.403  1.00 66.14           N  
ATOM   1210  NH2 ARG A 141       6.314  26.670 -17.430  1.00 66.14           N  
ATOM   1211  CZ  ARG A 141       6.317  25.732 -16.524  1.00 66.14           C  
ATOM   1212  N   LEU A 142      10.871  20.060 -14.912  1.00 60.33           N  
ATOM   1213  CA  LEU A 142      12.320  20.280 -14.835  1.00 60.33           C  
ATOM   1214  C   LEU A 142      13.094  19.262 -15.681  1.00 60.33           C  
ATOM   1215  CB  LEU A 142      12.786  20.240 -13.368  1.00 60.33           C  
ATOM   1216  O   LEU A 142      14.006  19.659 -16.402  1.00 60.33           O  
ATOM   1217  CG  LEU A 142      12.395  21.474 -12.538  1.00 60.33           C  
ATOM   1218  CD1 LEU A 142      12.639  21.190 -11.055  1.00 60.33           C  
ATOM   1219  CD2 LEU A 142      13.208  22.710 -12.932  1.00 60.33           C  
ATOM   1220  N   PHE A 143      12.697  17.985 -15.655  1.00 61.29           N  
ATOM   1221  CA  PHE A 143      13.270  16.952 -16.523  1.00 61.29           C  
ATOM   1222  C   PHE A 143      13.051  17.265 -18.005  1.00 61.29           C  
ATOM   1223  CB  PHE A 143      12.677  15.585 -16.165  1.00 61.29           C  
ATOM   1224  O   PHE A 143      13.998  17.214 -18.787  1.00 61.29           O  
ATOM   1225  CG  PHE A 143      13.424  14.882 -15.056  1.00 61.29           C  
ATOM   1226  CD1 PHE A 143      14.690  14.335 -15.331  1.00 61.29           C  
ATOM   1227  CD2 PHE A 143      12.851  14.722 -13.782  1.00 61.29           C  
ATOM   1228  CE1 PHE A 143      15.363  13.594 -14.350  1.00 61.29           C  
ATOM   1229  CE2 PHE A 143      13.529  13.987 -12.793  1.00 61.29           C  
ATOM   1230  CZ  PHE A 143      14.770  13.401 -13.096  1.00 61.29           C  
ATOM   1231  N   TYR A 144      11.835  17.679 -18.374  1.00 62.78           N  
ATOM   1232  CA  TYR A 144      11.515  18.068 -19.747  1.00 62.78           C  
ATOM   1233  C   TYR A 144      12.342  19.276 -20.215  1.00 62.78           C  
ATOM   1234  CB  TYR A 144      10.011  18.344 -19.845  1.00 62.78           C  
ATOM   1235  O   TYR A 144      12.893  19.266 -21.314  1.00 62.78           O  
ATOM   1236  CG  TYR A 144       9.529  18.489 -21.272  1.00 62.78           C  
ATOM   1237  CD1 TYR A 144       9.328  19.764 -21.837  1.00 62.78           C  
ATOM   1238  CD2 TYR A 144       9.301  17.333 -22.043  1.00 62.78           C  
ATOM   1239  CE1 TYR A 144       8.887  19.881 -23.171  1.00 62.78           C  
ATOM   1240  CE2 TYR A 144       8.880  17.449 -23.380  1.00 62.78           C  
ATOM   1241  OH  TYR A 144       8.279  18.821 -25.242  1.00 62.78           O  
ATOM   1242  CZ  TYR A 144       8.678  18.721 -23.948  1.00 62.78           C  
ATOM   1243  N   LYS A 145      12.505  20.297 -19.359  1.00 61.89           N  
ATOM   1244  CA  LYS A 145      13.369  21.455 -19.650  1.00 61.89           C  
ATOM   1245  C   LYS A 145      14.845  21.073 -19.788  1.00 61.89           C  
ATOM   1246  CB  LYS A 145      13.205  22.542 -18.580  1.00 61.89           C  
ATOM   1247  O   LYS A 145      15.512  21.611 -20.663  1.00 61.89           O  
ATOM   1248  CG  LYS A 145      11.932  23.380 -18.768  1.00 61.89           C  
ATOM   1249  CD  LYS A 145      11.938  24.540 -17.764  1.00 61.89           C  
ATOM   1250  CE  LYS A 145      10.734  25.465 -17.964  1.00 61.89           C  
ATOM   1251  NZ  LYS A 145      10.880  26.706 -17.159  1.00 61.89           N  
ATOM   1252  N   GLY A 146      15.349  20.153 -18.963  1.00 57.81           N  
ATOM   1253  CA  GLY A 146      16.740  19.689 -19.035  1.00 57.81           C  
ATOM   1254  C   GLY A 146      17.072  18.956 -20.339  1.00 57.81           C  
ATOM   1255  O   GLY A 146      18.178  19.080 -20.851  1.00 57.81           O  
ATOM   1256  N   LEU A 147      16.095  18.256 -20.919  1.00 58.45           N  
ATOM   1257  CA  LEU A 147      16.224  17.569 -22.209  1.00 58.45           C  
ATOM   1258  C   LEU A 147      16.138  18.508 -23.428  1.00 58.45           C  
ATOM   1259  CB  LEU A 147      15.158  16.457 -22.247  1.00 58.45           C  
ATOM   1260  O   LEU A 147      16.501  18.130 -24.543  1.00 58.45           O  
ATOM   1261  CG  LEU A 147      15.747  15.080 -21.873  1.00 58.45           C  
ATOM   1262  CD1 LEU A 147      14.872  14.347 -20.859  1.00 58.45           C  
ATOM   1263  CD2 LEU A 147      15.871  14.231 -23.134  1.00 58.45           C  
ATOM   1264  N   LEU A 148      15.710  19.759 -23.244  1.00 59.15           N  
ATOM   1265  CA  LEU A 148      15.553  20.745 -24.318  1.00 59.15           C  
ATOM   1266  C   LEU A 148      16.858  21.483 -24.712  1.00 59.15           C  
ATOM   1267  CB  LEU A 148      14.364  21.673 -23.998  1.00 59.15           C  
ATOM   1268  O   LEU A 148      16.784  22.463 -25.442  1.00 59.15           O  
ATOM   1269  CG  LEU A 148      13.004  21.057 -24.381  1.00 59.15           C  
ATOM   1270  CD1 LEU A 148      11.890  21.754 -23.606  1.00 59.15           C  
ATOM   1271  CD2 LEU A 148      12.706  21.230 -25.875  1.00 59.15           C  
ATOM   1272  N   GLY A 149      18.046  20.972 -24.358  1.00 57.59           N  
ATOM   1273  CA  GLY A 149      19.351  21.560 -24.734  1.00 57.59           C  
ATOM   1274  C   GLY A 149      19.624  21.662 -26.255  1.00 57.59           C  
ATOM   1275  O   GLY A 149      19.048  20.900 -27.029  1.00 57.59           O  
ATOM   1276  N   PRO A 150      20.470  22.594 -26.724  1.00 53.97           N  
ATOM   1277  CA  PRO A 150      20.610  22.917 -28.148  1.00 53.97           C  
ATOM   1278  C   PRO A 150      21.437  21.855 -28.895  1.00 53.97           C  
ATOM   1279  CB  PRO A 150      21.269  24.303 -28.159  1.00 53.97           C  
ATOM   1280  O   PRO A 150      22.659  21.891 -28.866  1.00 53.97           O  
ATOM   1281  CG  PRO A 150      22.133  24.299 -26.896  1.00 53.97           C  
ATOM   1282  CD  PRO A 150      21.322  23.453 -25.915  1.00 53.97           C  
ATOM   1283  N   ILE A 151      20.779  20.888 -29.545  1.00 56.47           N  
ATOM   1284  CA  ILE A 151      21.398  19.886 -30.437  1.00 56.47           C  
ATOM   1285  C   ILE A 151      20.425  19.608 -31.603  1.00 56.47           C  
ATOM   1286  CB  ILE A 151      21.800  18.586 -29.677  1.00 56.47           C  
ATOM   1287  O   ILE A 151      19.209  19.677 -31.408  1.00 56.47           O  
ATOM   1288  CG1 ILE A 151      22.730  18.877 -28.470  1.00 56.47           C  
ATOM   1289  CG2 ILE A 151      22.486  17.586 -30.633  1.00 56.47           C  
ATOM   1290  CD1 ILE A 151      23.141  17.662 -27.630  1.00 56.47           C  
ATOM   1291  N   ASN A 152      20.969  19.330 -32.795  1.00 62.28           N  
ATOM   1292  CA  ASN A 152      20.307  19.105 -34.093  1.00 62.28           C  
ATOM   1293  C   ASN A 152      18.868  18.542 -34.030  1.00 62.28           C  
ATOM   1294  CB  ASN A 152      21.223  18.191 -34.935  1.00 62.28           C  
ATOM   1295  O   ASN A 152      18.605  17.478 -33.469  1.00 62.28           O  
ATOM   1296  CG  ASN A 152      22.539  18.860 -35.308  1.00 62.28           C  
ATOM   1297  ND2 ASN A 152      23.578  18.108 -35.579  1.00 62.28           N  
ATOM   1298  OD1 ASN A 152      22.646  20.071 -35.339  1.00 62.28           O  
ATOM   1299  N   ILE A 153      17.938  19.264 -34.667  1.00 66.01           N  
ATOM   1300  CA  ILE A 153      16.480  19.176 -34.462  1.00 66.01           C  
ATOM   1301  C   ILE A 153      15.883  17.805 -34.837  1.00 66.01           C  
ATOM   1302  CB  ILE A 153      15.800  20.341 -35.237  1.00 66.01           C  
ATOM   1303  O   ILE A 153      15.019  17.305 -34.119  1.00 66.01           O  
ATOM   1304  CG1 ILE A 153      16.265  21.713 -34.682  1.00 66.01           C  
ATOM   1305  CG2 ILE A 153      14.262  20.253 -35.192  1.00 66.01           C  
ATOM   1306  CD1 ILE A 153      15.918  22.908 -35.580  1.00 66.01           C  
ATOM   1307  N   SER A 154      16.332  17.176 -35.926  1.00 69.26           N  
ATOM   1308  CA  SER A 154      15.702  15.966 -36.484  1.00 69.26           C  
ATOM   1309  C   SER A 154      15.985  14.699 -35.669  1.00 69.26           C  
ATOM   1310  CB  SER A 154      16.130  15.786 -37.945  1.00 69.26           C  
ATOM   1311  O   SER A 154      15.054  14.019 -35.238  1.00 69.26           O  
ATOM   1312  OG  SER A 154      17.542  15.849 -38.055  1.00 69.26           O  
ATOM   1313  N   TRP A 155      17.257  14.414 -35.377  1.00 63.90           N  
ATOM   1314  CA  TRP A 155      17.652  13.282 -34.529  1.00 63.90           C  
ATOM   1315  C   TRP A 155      17.163  13.436 -33.093  1.00 63.90           C  
ATOM   1316  CB  TRP A 155      19.174  13.114 -34.565  1.00 63.90           C  
ATOM   1317  O   TRP A 155      16.744  12.462 -32.470  1.00 63.90           O  
ATOM   1318  CG  TRP A 155      19.637  12.314 -35.736  1.00 63.90           C  
ATOM   1319  CD1 TRP A 155      20.283  12.777 -36.830  1.00 63.90           C  
ATOM   1320  CD2 TRP A 155      19.465  10.880 -35.942  1.00 63.90           C  
ATOM   1321  CE2 TRP A 155      20.038  10.536 -37.201  1.00 63.90           C  
ATOM   1322  CE3 TRP A 155      18.880   9.838 -35.188  1.00 63.90           C  
ATOM   1323  NE1 TRP A 155      20.525  11.727 -37.696  1.00 63.90           N  
ATOM   1324  CH2 TRP A 155      19.449   8.208 -36.918  1.00 63.90           C  
ATOM   1325  CZ2 TRP A 155      20.035   9.224 -37.692  1.00 63.90           C  
ATOM   1326  CZ3 TRP A 155      18.874   8.515 -35.671  1.00 63.90           C  
ATOM   1327  N   LYS A 156      17.138  14.670 -32.582  1.00 63.76           N  
ATOM   1328  CA  LYS A 156      16.610  14.962 -31.254  1.00 63.76           C  
ATOM   1329  C   LYS A 156      15.102  14.735 -31.177  1.00 63.76           C  
ATOM   1330  CB  LYS A 156      17.006  16.391 -30.891  1.00 63.76           C  
ATOM   1331  O   LYS A 156      14.640  14.161 -30.198  1.00 63.76           O  
ATOM   1332  CG  LYS A 156      16.744  16.654 -29.414  1.00 63.76           C  
ATOM   1333  CD  LYS A 156      17.068  18.105 -29.092  1.00 63.76           C  
ATOM   1334  CE  LYS A 156      16.770  18.313 -27.617  1.00 63.76           C  
ATOM   1335  NZ  LYS A 156      16.711  19.743 -27.306  1.00 63.76           N  
ATOM   1336  N   ALA A 157      14.335  15.136 -32.193  1.00 65.58           N  
ATOM   1337  CA  ALA A 157      12.900  14.866 -32.237  1.00 65.58           C  
ATOM   1338  C   ALA A 157      12.619  13.356 -32.264  1.00 65.58           C  
ATOM   1339  CB  ALA A 157      12.289  15.585 -33.444  1.00 65.58           C  
ATOM   1340  O   ALA A 157      11.800  12.876 -31.483  1.00 65.58           O  
ATOM   1341  N   LEU A 158      13.354  12.602 -33.087  1.00 68.24           N  
ATOM   1342  CA  LEU A 158      13.219  11.149 -33.171  1.00 68.24           C  
ATOM   1343  C   LEU A 158      13.605  10.462 -31.850  1.00 68.24           C  
ATOM   1344  CB  LEU A 158      14.024  10.675 -34.393  1.00 68.24           C  
ATOM   1345  O   LEU A 158      12.835   9.661 -31.331  1.00 68.24           O  
ATOM   1346  CG  LEU A 158      13.836   9.181 -34.721  1.00 68.24           C  
ATOM   1347  CD1 LEU A 158      13.744   8.972 -36.232  1.00 68.24           C  
ATOM   1348  CD2 LEU A 158      15.019   8.360 -34.208  1.00 68.24           C  
ATOM   1349  N   PHE A 159      14.730  10.839 -31.238  1.00 66.65           N  
ATOM   1350  CA  PHE A 159      15.148  10.313 -29.936  1.00 66.65           C  
ATOM   1351  C   PHE A 159      14.161  10.666 -28.810  1.00 66.65           C  
ATOM   1352  CB  PHE A 159      16.552  10.844 -29.623  1.00 66.65           C  
ATOM   1353  O   PHE A 159      13.841   9.826 -27.964  1.00 66.65           O  
ATOM   1354  CG  PHE A 159      17.147  10.252 -28.363  1.00 66.65           C  
ATOM   1355  CD1 PHE A 159      17.046  10.935 -27.135  1.00 66.65           C  
ATOM   1356  CD2 PHE A 159      17.781   8.997 -28.417  1.00 66.65           C  
ATOM   1357  CE1 PHE A 159      17.581  10.362 -25.967  1.00 66.65           C  
ATOM   1358  CE2 PHE A 159      18.313   8.426 -27.250  1.00 66.65           C  
ATOM   1359  CZ  PHE A 159      18.215   9.108 -26.025  1.00 66.65           C  
ATOM   1360  N   ILE A 160      13.625  11.892 -28.813  1.00 67.25           N  
ATOM   1361  CA  ILE A 160      12.609  12.318 -27.846  1.00 67.25           C  
ATOM   1362  C   ILE A 160      11.347  11.465 -27.991  1.00 67.25           C  
ATOM   1363  CB  ILE A 160      12.315  13.834 -27.948  1.00 67.25           C  
ATOM   1364  O   ILE A 160      10.852  10.945 -26.995  1.00 67.25           O  
ATOM   1365  CG1 ILE A 160      13.491  14.639 -27.348  1.00 67.25           C  
ATOM   1366  CG2 ILE A 160      11.018  14.218 -27.202  1.00 67.25           C  
ATOM   1367  CD1 ILE A 160      13.425  16.139 -27.659  1.00 67.25           C  
ATOM   1368  N   VAL A 161      10.834  11.297 -29.210  1.00 69.89           N  
ATOM   1369  CA  VAL A 161       9.591  10.554 -29.456  1.00 69.89           C  
ATOM   1370  C   VAL A 161       9.755   9.059 -29.168  1.00 69.89           C  
ATOM   1371  CB  VAL A 161       9.093  10.810 -30.891  1.00 69.89           C  
ATOM   1372  O   VAL A 161       8.862   8.466 -28.566  1.00 69.89           O  
ATOM   1373  CG1 VAL A 161       7.897   9.928 -31.272  1.00 69.89           C  
ATOM   1374  CG2 VAL A 161       8.632  12.269 -31.037  1.00 69.89           C  
ATOM   1375  N   LEU A 162      10.884   8.458 -29.555  1.00 68.60           N  
ATOM   1376  CA  LEU A 162      11.097   7.012 -29.432  1.00 68.60           C  
ATOM   1377  C   LEU A 162      11.519   6.562 -28.033  1.00 68.60           C  
ATOM   1378  CB  LEU A 162      12.129   6.542 -30.467  1.00 68.60           C  
ATOM   1379  O   LEU A 162      11.100   5.495 -27.606  1.00 68.60           O  
ATOM   1380  CG  LEU A 162      11.698   6.674 -31.940  1.00 68.60           C  
ATOM   1381  CD1 LEU A 162      12.829   6.147 -32.818  1.00 68.60           C  
ATOM   1382  CD2 LEU A 162      10.438   5.887 -32.298  1.00 68.60           C  
ATOM   1383  N   PHE A 163      12.319   7.343 -27.302  1.00 66.38           N  
ATOM   1384  CA  PHE A 163      12.831   6.921 -25.992  1.00 66.38           C  
ATOM   1385  C   PHE A 163      12.307   7.793 -24.854  1.00 66.38           C  
ATOM   1386  CB  PHE A 163      14.363   6.860 -26.029  1.00 66.38           C  
ATOM   1387  O   PHE A 163      11.755   7.284 -23.878  1.00 66.38           O  
ATOM   1388  CG  PHE A 163      14.894   5.759 -26.927  1.00 66.38           C  
ATOM   1389  CD1 PHE A 163      14.875   4.423 -26.481  1.00 66.38           C  
ATOM   1390  CD2 PHE A 163      15.395   6.060 -28.207  1.00 66.38           C  
ATOM   1391  CE1 PHE A 163      15.368   3.395 -27.303  1.00 66.38           C  
ATOM   1392  CE2 PHE A 163      15.887   5.031 -29.031  1.00 66.38           C  
ATOM   1393  CZ  PHE A 163      15.879   3.700 -28.577  1.00 66.38           C  
ATOM   1394  N   VAL A 164      12.424   9.116 -24.973  1.00 67.67           N  
ATOM   1395  CA  VAL A 164      12.108  10.035 -23.865  1.00 67.67           C  
ATOM   1396  C   VAL A 164      10.617  10.025 -23.542  1.00 67.67           C  
ATOM   1397  CB  VAL A 164      12.585  11.465 -24.163  1.00 67.67           C  
ATOM   1398  O   VAL A 164      10.247   9.972 -22.370  1.00 67.67           O  
ATOM   1399  CG1 VAL A 164      12.325  12.423 -22.995  1.00 67.67           C  
ATOM   1400  CG2 VAL A 164      14.085  11.489 -24.493  1.00 67.67           C  
ATOM   1401  N   VAL A 165       9.745  10.041 -24.550  1.00 69.95           N  
ATOM   1402  CA  VAL A 165       8.289  10.009 -24.362  1.00 69.95           C  
ATOM   1403  C   VAL A 165       7.840   8.704 -23.692  1.00 69.95           C  
ATOM   1404  CB  VAL A 165       7.534  10.319 -25.668  1.00 69.95           C  
ATOM   1405  O   VAL A 165       7.236   8.806 -22.626  1.00 69.95           O  
ATOM   1406  CG1 VAL A 165       6.022  10.090 -25.531  1.00 69.95           C  
ATOM   1407  CG2 VAL A 165       7.734  11.787 -26.067  1.00 69.95           C  
ATOM   1408  N   PRO A 166       8.147   7.492 -24.197  1.00 70.55           N  
ATOM   1409  CA  PRO A 166       7.728   6.260 -23.525  1.00 70.55           C  
ATOM   1410  C   PRO A 166       8.308   6.111 -22.116  1.00 70.55           C  
ATOM   1411  CB  PRO A 166       8.115   5.089 -24.432  1.00 70.55           C  
ATOM   1412  O   PRO A 166       7.562   5.750 -21.207  1.00 70.55           O  
ATOM   1413  CG  PRO A 166       8.952   5.702 -25.546  1.00 70.55           C  
ATOM   1414  CD  PRO A 166       8.690   7.203 -25.513  1.00 70.55           C  
ATOM   1415  N   ILE A 167       9.589   6.443 -21.899  1.00 69.85           N  
ATOM   1416  CA  ILE A 167      10.213   6.398 -20.563  1.00 69.85           C  
ATOM   1417  C   ILE A 167       9.523   7.379 -19.611  1.00 69.85           C  
ATOM   1418  CB  ILE A 167      11.737   6.673 -20.659  1.00 69.85           C  
ATOM   1419  O   ILE A 167       9.130   7.014 -18.506  1.00 69.85           O  
ATOM   1420  CG1 ILE A 167      12.485   5.534 -21.392  1.00 69.85           C  
ATOM   1421  CG2 ILE A 167      12.354   6.854 -19.258  1.00 69.85           C  
ATOM   1422  CD1 ILE A 167      13.898   5.904 -21.860  1.00 69.85           C  
ATOM   1423  N   SER A 168       9.345   8.632 -20.028  1.00 71.97           N  
ATOM   1424  CA  SER A 168       8.710   9.651 -19.187  1.00 71.97           C  
ATOM   1425  C   SER A 168       7.241   9.326 -18.906  1.00 71.97           C  
ATOM   1426  CB  SER A 168       8.876  11.043 -19.804  1.00 71.97           C  
ATOM   1427  O   SER A 168       6.780   9.524 -17.783  1.00 71.97           O  
ATOM   1428  OG  SER A 168       8.201  11.156 -21.035  1.00 71.97           O  
ATOM   1429  N   MET A 169       6.525   8.752 -19.877  1.00 74.98           N  
ATOM   1430  CA  MET A 169       5.152   8.283 -19.707  1.00 74.98           C  
ATOM   1431  C   MET A 169       5.062   7.116 -18.726  1.00 74.98           C  
ATOM   1432  CB  MET A 169       4.545   7.880 -21.060  1.00 74.98           C  
ATOM   1433  O   MET A 169       4.172   7.117 -17.880  1.00 74.98           O  
ATOM   1434  CG  MET A 169       4.158   9.098 -21.903  1.00 74.98           C  
ATOM   1435  SD  MET A 169       2.790  10.074 -21.219  1.00 74.98           S  
ATOM   1436  CE  MET A 169       2.643  11.311 -22.533  1.00 74.98           C  
ATOM   1437  N   THR A 170       5.958   6.130 -18.771  1.00 74.45           N  
ATOM   1438  CA  THR A 170       5.893   5.014 -17.814  1.00 74.45           C  
ATOM   1439  C   THR A 170       6.290   5.417 -16.409  1.00 74.45           C  
ATOM   1440  CB  THR A 170       6.715   3.810 -18.245  1.00 74.45           C  
ATOM   1441  O   THR A 170       5.592   5.031 -15.474  1.00 74.45           O  
ATOM   1442  CG2 THR A 170       6.026   3.152 -19.437  1.00 74.45           C  
ATOM   1443  OG1 THR A 170       8.027   4.202 -18.558  1.00 74.45           O  
ATOM   1444  N   ILE A 171       7.319   6.252 -16.251  1.00 74.03           N  
ATOM   1445  CA  ILE A 171       7.653   6.890 -14.968  1.00 74.03           C  
ATOM   1446  C   ILE A 171       6.421   7.631 -14.433  1.00 74.03           C  
ATOM   1447  CB  ILE A 171       8.866   7.830 -15.158  1.00 74.03           C  
ATOM   1448  O   ILE A 171       6.012   7.406 -13.294  1.00 74.03           O  
ATOM   1449  CG1 ILE A 171      10.135   6.994 -15.445  1.00 74.03           C  
ATOM   1450  CG2 ILE A 171       9.147   8.764 -13.964  1.00 74.03           C  
ATOM   1451  CD1 ILE A 171      11.362   7.839 -15.806  1.00 74.03           C  
ATOM   1452  N   TRP A 172       5.760   8.434 -15.275  1.00 78.21           N  
ATOM   1453  CA  TRP A 172       4.547   9.160 -14.902  1.00 78.21           C  
ATOM   1454  C   TRP A 172       3.422   8.227 -14.437  1.00 78.21           C  
ATOM   1455  CB  TRP A 172       4.083  10.021 -16.085  1.00 78.21           C  
ATOM   1456  O   TRP A 172       2.786   8.464 -13.411  1.00 78.21           O  
ATOM   1457  CG  TRP A 172       2.900  10.864 -15.758  1.00 78.21           C  
ATOM   1458  CD1 TRP A 172       1.612  10.613 -16.085  1.00 78.21           C  
ATOM   1459  CD2 TRP A 172       2.886  12.042 -14.912  1.00 78.21           C  
ATOM   1460  CE2 TRP A 172       1.530  12.425 -14.704  1.00 78.21           C  
ATOM   1461  CE3 TRP A 172       3.888  12.778 -14.245  1.00 78.21           C  
ATOM   1462  NE1 TRP A 172       0.795  11.550 -15.478  1.00 78.21           N  
ATOM   1463  CH2 TRP A 172       2.204  14.125 -13.124  1.00 78.21           C  
ATOM   1464  CZ2 TRP A 172       1.187  13.447 -13.811  1.00 78.21           C  
ATOM   1465  CZ3 TRP A 172       3.553  13.821 -13.365  1.00 78.21           C  
ATOM   1466  N   VAL A 173       3.188   7.128 -15.155  1.00 77.30           N  
ATOM   1467  CA  VAL A 173       2.160   6.139 -14.804  1.00 77.30           C  
ATOM   1468  C   VAL A 173       2.492   5.426 -13.493  1.00 77.30           C  
ATOM   1469  CB  VAL A 173       1.979   5.137 -15.954  1.00 77.30           C  
ATOM   1470  O   VAL A 173       1.598   5.234 -12.665  1.00 77.30           O  
ATOM   1471  CG1 VAL A 173       1.038   3.981 -15.589  1.00 77.30           C  
ATOM   1472  CG2 VAL A 173       1.367   5.848 -17.164  1.00 77.30           C  
ATOM   1473  N   ILE A 174       3.754   5.061 -13.258  1.00 77.22           N  
ATOM   1474  CA  ILE A 174       4.200   4.477 -11.984  1.00 77.22           C  
ATOM   1475  C   ILE A 174       3.972   5.477 -10.847  1.00 77.22           C  
ATOM   1476  CB  ILE A 174       5.679   4.045 -12.064  1.00 77.22           C  
ATOM   1477  O   ILE A 174       3.428   5.127  -9.800  1.00 77.22           O  
ATOM   1478  CG1 ILE A 174       5.829   2.870 -13.050  1.00 77.22           C  
ATOM   1479  CG2 ILE A 174       6.191   3.602 -10.679  1.00 77.22           C  
ATOM   1480  CD1 ILE A 174       7.274   2.590 -13.467  1.00 77.22           C  
ATOM   1481  N   ASP A 175       4.303   6.745 -11.069  1.00 75.60           N  
ATOM   1482  CA  ASP A 175       4.139   7.793 -10.071  1.00 75.60           C  
ATOM   1483  C   ASP A 175       2.678   8.075  -9.719  1.00 75.60           C  
ATOM   1484  CB  ASP A 175       4.822   9.076 -10.571  1.00 75.60           C  
ATOM   1485  O   ASP A 175       2.355   8.254  -8.538  1.00 75.60           O  
ATOM   1486  CG  ASP A 175       6.276   9.165 -10.119  1.00 75.60           C  
ATOM   1487  OD1 ASP A 175       6.513   8.758  -8.956  1.00 75.60           O  
ATOM   1488  OD2 ASP A 175       7.087   9.799 -10.817  1.00 75.60           O  
ATOM   1489  N   VAL A 176       1.803   8.097 -10.726  1.00 78.34           N  
ATOM   1490  CA  VAL A 176       0.357   8.279 -10.570  1.00 78.34           C  
ATOM   1491  C   VAL A 176      -0.280   7.060  -9.905  1.00 78.34           C  
ATOM   1492  CB  VAL A 176      -0.287   8.578 -11.939  1.00 78.34           C  
ATOM   1493  O   VAL A 176      -1.069   7.216  -8.973  1.00 78.34           O  
ATOM   1494  CG1 VAL A 176      -1.813   8.471 -11.889  1.00 78.34           C  
ATOM   1495  CG2 VAL A 176       0.071   9.992 -12.404  1.00 78.34           C  
ATOM   1496  N   THR A 177       0.074   5.841 -10.328  1.00 79.32           N  
ATOM   1497  CA  THR A 177      -0.431   4.605  -9.700  1.00 79.32           C  
ATOM   1498  C   THR A 177       0.017   4.493  -8.246  1.00 79.32           C  
ATOM   1499  CB  THR A 177      -0.010   3.321 -10.434  1.00 79.32           C  
ATOM   1500  O   THR A 177      -0.804   4.174  -7.386  1.00 79.32           O  
ATOM   1501  CG2 THR A 177      -0.695   3.105 -11.777  1.00 79.32           C  
ATOM   1502  OG1 THR A 177       1.366   3.271 -10.673  1.00 79.32           O  
ATOM   1503  N   SER A 178       1.278   4.820  -7.952  1.00 78.45           N  
ATOM   1504  CA  SER A 178       1.801   4.883  -6.588  1.00 78.45           C  
ATOM   1505  C   SER A 178       1.012   5.871  -5.734  1.00 78.45           C  
ATOM   1506  CB  SER A 178       3.287   5.258  -6.613  1.00 78.45           C  
ATOM   1507  O   SER A 178       0.593   5.523  -4.632  1.00 78.45           O  
ATOM   1508  OG  SER A 178       3.772   5.466  -5.298  1.00 78.45           O  
ATOM   1509  N   HIS A 179       0.737   7.071  -6.254  1.00 79.32           N  
ATOM   1510  CA  HIS A 179      -0.030   8.076  -5.520  1.00 79.32           C  
ATOM   1511  C   HIS A 179      -1.476   7.637  -5.275  1.00 79.32           C  
ATOM   1512  CB  HIS A 179       0.035   9.414  -6.263  1.00 79.32           C  
ATOM   1513  O   HIS A 179      -1.984   7.768  -4.163  1.00 79.32           O  
ATOM   1514  CG  HIS A 179      -0.250  10.567  -5.342  1.00 79.32           C  
ATOM   1515  CD2 HIS A 179       0.675  11.184  -4.555  1.00 79.32           C  
ATOM   1516  ND1 HIS A 179      -1.502  11.122  -5.085  1.00 79.32           N  
ATOM   1517  CE1 HIS A 179      -1.298  12.058  -4.147  1.00 79.32           C  
ATOM   1518  NE2 HIS A 179      -0.003  12.119  -3.813  1.00 79.32           N  
ATOM   1519  N   LEU A 180      -2.118   7.034  -6.279  1.00 81.49           N  
ATOM   1520  CA  LEU A 180      -3.476   6.506  -6.160  1.00 81.49           C  
ATOM   1521  C   LEU A 180      -3.563   5.403  -5.099  1.00 81.49           C  
ATOM   1522  CB  LEU A 180      -3.951   6.058  -7.553  1.00 81.49           C  
ATOM   1523  O   LEU A 180      -4.481   5.418  -4.282  1.00 81.49           O  
ATOM   1524  CG  LEU A 180      -5.453   5.712  -7.600  1.00 81.49           C  
ATOM   1525  CD1 LEU A 180      -6.038   6.085  -8.962  1.00 81.49           C  
ATOM   1526  CD2 LEU A 180      -5.722   4.220  -7.381  1.00 81.49           C  
ATOM   1527  N   ILE A 181      -2.594   4.485  -5.067  1.00 82.02           N  
ATOM   1528  CA  ILE A 181      -2.519   3.437  -4.042  1.00 82.02           C  
ATOM   1529  C   ILE A 181      -2.324   4.054  -2.654  1.00 82.02           C  
ATOM   1530  CB  ILE A 181      -1.428   2.408  -4.409  1.00 82.02           C  
ATOM   1531  O   ILE A 181      -3.056   3.698  -1.732  1.00 82.02           O  
ATOM   1532  CG1 ILE A 181      -1.931   1.553  -5.594  1.00 82.02           C  
ATOM   1533  CG2 ILE A 181      -1.091   1.504  -3.208  1.00 82.02           C  
ATOM   1534  CD1 ILE A 181      -0.831   0.770  -6.315  1.00 82.02           C  
ATOM   1535  N   SER A 182      -1.425   5.030  -2.511  1.00 80.46           N  
ATOM   1536  CA  SER A 182      -1.228   5.747  -1.246  1.00 80.46           C  
ATOM   1537  C   SER A 182      -2.504   6.439  -0.761  1.00 80.46           C  
ATOM   1538  CB  SER A 182      -0.111   6.782  -1.384  1.00 80.46           C  
ATOM   1539  O   SER A 182      -2.819   6.365   0.424  1.00 80.46           O  
ATOM   1540  OG  SER A 182       1.113   6.135  -1.660  1.00 80.46           O  
ATOM   1541  N   ILE A 183      -3.287   7.058  -1.653  1.00 80.63           N  
ATOM   1542  CA  ILE A 183      -4.582   7.667  -1.296  1.00 80.63           C  
ATOM   1543  C   ILE A 183      -5.573   6.610  -0.818  1.00 80.63           C  
ATOM   1544  CB  ILE A 183      -5.186   8.438  -2.487  1.00 80.63           C  
ATOM   1545  O   ILE A 183      -6.262   6.830   0.177  1.00 80.63           O  
ATOM   1546  CG1 ILE A 183      -4.327   9.666  -2.822  1.00 80.63           C  
ATOM   1547  CG2 ILE A 183      -6.631   8.904  -2.200  1.00 80.63           C  
ATOM   1548  CD1 ILE A 183      -4.578  10.123  -4.254  1.00 80.63           C  
ATOM   1549  N   VAL A 184      -5.668   5.474  -1.516  1.00 82.82           N  
ATOM   1550  CA  VAL A 184      -6.580   4.385  -1.138  1.00 82.82           C  
ATOM   1551  C   VAL A 184      -6.218   3.841   0.244  1.00 82.82           C  
ATOM   1552  CB  VAL A 184      -6.585   3.270  -2.204  1.00 82.82           C  
ATOM   1553  O   VAL A 184      -7.104   3.689   1.085  1.00 82.82           O  
ATOM   1554  CG1 VAL A 184      -7.352   2.020  -1.746  1.00 82.82           C  
ATOM   1555  CG2 VAL A 184      -7.262   3.758  -3.493  1.00 82.82           C  
ATOM   1556  N   LEU A 185      -4.929   3.605   0.507  1.00 84.80           N  
ATOM   1557  CA  LEU A 185      -4.442   3.151   1.810  1.00 84.80           C  
ATOM   1558  C   LEU A 185      -4.702   4.194   2.905  1.00 84.80           C  
ATOM   1559  CB  LEU A 185      -2.944   2.817   1.710  1.00 84.80           C  
ATOM   1560  O   LEU A 185      -5.259   3.859   3.947  1.00 84.80           O  
ATOM   1561  CG  LEU A 185      -2.611   1.599   0.828  1.00 84.80           C  
ATOM   1562  CD1 LEU A 185      -1.094   1.489   0.695  1.00 84.80           C  
ATOM   1563  CD2 LEU A 185      -3.144   0.283   1.399  1.00 84.80           C  
ATOM   1564  N   ALA A 186      -4.394   5.467   2.652  1.00 83.25           N  
ATOM   1565  CA  ALA A 186      -4.650   6.547   3.602  1.00 83.25           C  
ATOM   1566  C   ALA A 186      -6.149   6.710   3.910  1.00 83.25           C  
ATOM   1567  CB  ALA A 186      -4.048   7.839   3.039  1.00 83.25           C  
ATOM   1568  O   ALA A 186      -6.529   6.943   5.056  1.00 83.25           O  
ATOM   1569  N   LEU A 187      -7.021   6.543   2.911  1.00 82.30           N  
ATOM   1570  CA  LEU A 187      -8.470   6.596   3.096  1.00 82.30           C  
ATOM   1571  C   LEU A 187      -8.982   5.420   3.935  1.00 82.30           C  
ATOM   1572  CB  LEU A 187      -9.137   6.681   1.714  1.00 82.30           C  
ATOM   1573  O   LEU A 187      -9.854   5.615   4.782  1.00 82.30           O  
ATOM   1574  CG  LEU A 187     -10.659   6.906   1.791  1.00 82.30           C  
ATOM   1575  CD1 LEU A 187     -11.106   7.854   0.680  1.00 82.30           C  
ATOM   1576  CD2 LEU A 187     -11.456   5.605   1.636  1.00 82.30           C  
ATOM   1577  N   LEU A 188      -8.435   4.217   3.733  1.00 84.93           N  
ATOM   1578  CA  LEU A 188      -8.739   3.056   4.572  1.00 84.93           C  
ATOM   1579  C   LEU A 188      -8.278   3.282   6.014  1.00 84.93           C  
ATOM   1580  CB  LEU A 188      -8.099   1.787   3.982  1.00 84.93           C  
ATOM   1581  O   LEU A 188      -9.060   3.064   6.938  1.00 84.93           O  
ATOM   1582  CG  LEU A 188      -8.801   1.253   2.723  1.00 84.93           C  
ATOM   1583  CD1 LEU A 188      -7.965   0.130   2.107  1.00 84.93           C  
ATOM   1584  CD2 LEU A 188     -10.191   0.691   3.037  1.00 84.93           C  
ATOM   1585  N   LEU A 189      -7.063   3.790   6.215  1.00 84.81           N  
ATOM   1586  CA  LEU A 189      -6.536   4.079   7.547  1.00 84.81           C  
ATOM   1587  C   LEU A 189      -7.411   5.105   8.275  1.00 84.81           C  
ATOM   1588  CB  LEU A 189      -5.086   4.560   7.405  1.00 84.81           C  
ATOM   1589  O   LEU A 189      -7.893   4.840   9.375  1.00 84.81           O  
ATOM   1590  CG  LEU A 189      -4.441   4.918   8.753  1.00 84.81           C  
ATOM   1591  CD1 LEU A 189      -4.264   3.690   9.647  1.00 84.81           C  
ATOM   1592  CD2 LEU A 189      -3.090   5.561   8.488  1.00 84.81           C  
ATOM   1593  N   LYS A 190      -7.726   6.228   7.619  1.00 83.73           N  
ATOM   1594  CA  LYS A 190      -8.620   7.247   8.182  1.00 83.73           C  
ATOM   1595  C   LYS A 190     -10.022   6.717   8.457  1.00 83.73           C  
ATOM   1596  CB  LYS A 190      -8.666   8.488   7.269  1.00 83.73           C  
ATOM   1597  O   LYS A 190     -10.650   7.129   9.430  1.00 83.73           O  
ATOM   1598  CG  LYS A 190      -7.385   9.343   7.275  1.00 83.73           C  
ATOM   1599  CD  LYS A 190      -7.156   9.967   8.657  1.00 83.73           C  
ATOM   1600  CE  LYS A 190      -5.847  10.746   8.793  1.00 83.73           C  
ATOM   1601  NZ  LYS A 190      -5.319  10.576  10.170  1.00 83.73           N  
ATOM   1602  N   SER A 191     -10.518   5.779   7.649  1.00 84.06           N  
ATOM   1603  CA  SER A 191     -11.795   5.124   7.939  1.00 84.06           C  
ATOM   1604  C   SER A 191     -11.736   4.280   9.218  1.00 84.06           C  
ATOM   1605  CB  SER A 191     -12.310   4.335   6.733  1.00 84.06           C  
ATOM   1606  O   SER A 191     -12.674   4.341  10.010  1.00 84.06           O  
ATOM   1607  OG  SER A 191     -11.635   3.120   6.489  1.00 84.06           O  
ATOM   1608  N   PHE A 192     -10.629   3.574   9.481  1.00 83.75           N  
ATOM   1609  CA  PHE A 192     -10.434   2.852  10.741  1.00 83.75           C  
ATOM   1610  C   PHE A 192     -10.287   3.789  11.938  1.00 83.75           C  
ATOM   1611  CB  PHE A 192      -9.215   1.928  10.664  1.00 83.75           C  
ATOM   1612  O   PHE A 192     -10.925   3.544  12.958  1.00 83.75           O  
ATOM   1613  CG  PHE A 192      -9.459   0.645   9.909  1.00 83.75           C  
ATOM   1614  CD1 PHE A 192     -10.360  -0.306  10.421  1.00 83.75           C  
ATOM   1615  CD2 PHE A 192      -8.736   0.367   8.739  1.00 83.75           C  
ATOM   1616  CE1 PHE A 192     -10.531  -1.539   9.770  1.00 83.75           C  
ATOM   1617  CE2 PHE A 192      -8.894  -0.867   8.094  1.00 83.75           C  
ATOM   1618  CZ  PHE A 192      -9.787  -1.823   8.609  1.00 83.75           C  
ATOM   1619  N   GLU A 193      -9.512   4.870  11.814  1.00 84.87           N  
ATOM   1620  CA  GLU A 193      -9.382   5.884  12.868  1.00 84.87           C  
ATOM   1621  C   GLU A 193     -10.752   6.454  13.264  1.00 84.87           C  
ATOM   1622  CB  GLU A 193      -8.499   7.046  12.398  1.00 84.87           C  
ATOM   1623  O   GLU A 193     -11.079   6.528  14.448  1.00 84.87           O  
ATOM   1624  CG  GLU A 193      -6.996   6.745  12.272  1.00 84.87           C  
ATOM   1625  CD  GLU A 193      -6.254   7.980  11.726  1.00 84.87           C  
ATOM   1626  OE1 GLU A 193      -5.200   7.864  11.068  1.00 84.87           O  
ATOM   1627  OE2 GLU A 193      -6.785   9.112  11.823  1.00 84.87           O  
ATOM   1628  N   LEU A 194     -11.597   6.784  12.279  1.00 84.72           N  
ATOM   1629  CA  LEU A 194     -12.951   7.278  12.532  1.00 84.72           C  
ATOM   1630  C   LEU A 194     -13.817   6.242  13.251  1.00 84.72           C  
ATOM   1631  CB  LEU A 194     -13.613   7.699  11.212  1.00 84.72           C  
ATOM   1632  O   LEU A 194     -14.480   6.584  14.229  1.00 84.72           O  
ATOM   1633  CG  LEU A 194     -13.097   9.035  10.656  1.00 84.72           C  
ATOM   1634  CD1 LEU A 194     -13.703   9.241   9.270  1.00 84.72           C  
ATOM   1635  CD2 LEU A 194     -13.505  10.230  11.522  1.00 84.72           C  
ATOM   1636  N   VAL A 195     -13.799   4.982  12.804  1.00 84.14           N  
ATOM   1637  CA  VAL A 195     -14.553   3.904  13.462  1.00 84.14           C  
ATOM   1638  C   VAL A 195     -14.080   3.705  14.901  1.00 84.14           C  
ATOM   1639  CB  VAL A 195     -14.464   2.587  12.668  1.00 84.14           C  
ATOM   1640  O   VAL A 195     -14.913   3.641  15.801  1.00 84.14           O  
ATOM   1641  CG1 VAL A 195     -15.121   1.419  13.409  1.00 84.14           C  
ATOM   1642  CG2 VAL A 195     -15.210   2.693  11.337  1.00 84.14           C  
ATOM   1643  N   ASN A 196     -12.767   3.661  15.131  1.00 83.75           N  
ATOM   1644  CA  ASN A 196     -12.184   3.467  16.457  1.00 83.75           C  
ATOM   1645  C   ASN A 196     -12.484   4.651  17.388  1.00 83.75           C  
ATOM   1646  CB  ASN A 196     -10.673   3.225  16.307  1.00 83.75           C  
ATOM   1647  O   ASN A 196     -12.837   4.434  18.543  1.00 83.75           O  
ATOM   1648  CG  ASN A 196     -10.320   1.882  15.684  1.00 83.75           C  
ATOM   1649  ND2 ASN A 196      -9.066   1.689  15.349  1.00 83.75           N  
ATOM   1650  OD1 ASN A 196     -11.137   0.988  15.501  1.00 83.75           O  
ATOM   1651  N   SER A 197     -12.430   5.889  16.884  1.00 85.04           N  
ATOM   1652  CA  SER A 197     -12.786   7.082  17.665  1.00 85.04           C  
ATOM   1653  C   SER A 197     -14.261   7.100  18.081  1.00 85.04           C  
ATOM   1654  CB  SER A 197     -12.423   8.363  16.901  1.00 85.04           C  
ATOM   1655  O   SER A 197     -14.581   7.448  19.214  1.00 85.04           O  
ATOM   1656  OG  SER A 197     -13.281   8.615  15.798  1.00 85.04           O  
ATOM   1657  N   GLU A 198     -15.175   6.676  17.200  1.00 84.63           N  
ATOM   1658  CA  GLU A 198     -16.600   6.588  17.532  1.00 84.63           C  
ATOM   1659  C   GLU A 198     -16.894   5.410  18.467  1.00 84.63           C  
ATOM   1660  CB  GLU A 198     -17.441   6.470  16.254  1.00 84.63           C  
ATOM   1661  O   GLU A 198     -17.787   5.515  19.303  1.00 84.63           O  
ATOM   1662  CG  GLU A 198     -17.534   7.771  15.438  1.00 84.63           C  
ATOM   1663  CD  GLU A 198     -18.387   8.890  16.062  1.00 84.63           C  
ATOM   1664  OE1 GLU A 198     -18.009  10.074  15.898  1.00 84.63           O  
ATOM   1665  OE2 GLU A 198     -19.498   8.589  16.577  1.00 84.63           O  
ATOM   1666  N   MET A 199     -16.149   4.305  18.361  1.00 82.31           N  
ATOM   1667  CA  MET A 199     -16.223   3.206  19.329  1.00 82.31           C  
ATOM   1668  C   MET A 199     -15.774   3.662  20.720  1.00 82.31           C  
ATOM   1669  CB  MET A 199     -15.382   2.012  18.865  1.00 82.31           C  
ATOM   1670  O   MET A 199     -16.518   3.453  21.672  1.00 82.31           O  
ATOM   1671  CG  MET A 199     -16.037   1.233  17.726  1.00 82.31           C  
ATOM   1672  SD  MET A 199     -14.977  -0.115  17.149  1.00 82.31           S  
ATOM   1673  CE  MET A 199     -16.084  -0.913  15.981  1.00 82.31           C  
ATOM   1674  N   ALA A 200     -14.634   4.351  20.828  1.00 82.77           N  
ATOM   1675  CA  ALA A 200     -14.147   4.901  22.095  1.00 82.77           C  
ATOM   1676  C   ALA A 200     -15.145   5.901  22.708  1.00 82.77           C  
ATOM   1677  CB  ALA A 200     -12.774   5.541  21.850  1.00 82.77           C  
ATOM   1678  O   ALA A 200     -15.495   5.791  23.879  1.00 82.77           O  
ATOM   1679  N   ALA A 201     -15.705   6.804  21.894  1.00 85.34           N  
ATOM   1680  CA  ALA A 201     -16.715   7.759  22.353  1.00 85.34           C  
ATOM   1681  C   ALA A 201     -18.028   7.088  22.802  1.00 85.34           C  
ATOM   1682  CB  ALA A 201     -16.979   8.751  21.215  1.00 85.34           C  
ATOM   1683  O   ALA A 201     -18.735   7.614  23.663  1.00 85.34           O  
ATOM   1684  N   ILE A 202     -18.402   5.949  22.207  1.00 82.57           N  
ATOM   1685  CA  ILE A 202     -19.554   5.164  22.668  1.00 82.57           C  
ATOM   1686  C   ILE A 202     -19.225   4.449  23.971  1.00 82.57           C  
ATOM   1687  CB  ILE A 202     -20.048   4.189  21.583  1.00 82.57           C  
ATOM   1688  O   ILE A 202     -20.090   4.423  24.837  1.00 82.57           O  
ATOM   1689  CG1 ILE A 202     -20.754   5.006  20.481  1.00 82.57           C  
ATOM   1690  CG2 ILE A 202     -21.027   3.136  22.144  1.00 82.57           C  
ATOM   1691  CD1 ILE A 202     -20.934   4.199  19.201  1.00 82.57           C  
ATOM   1692  N   ASP A 203     -18.014   3.921  24.127  1.00 78.98           N  
ATOM   1693  CA  ASP A 203     -17.594   3.237  25.350  1.00 78.98           C  
ATOM   1694  C   ASP A 203     -17.588   4.187  26.556  1.00 78.98           C  
ATOM   1695  CB  ASP A 203     -16.224   2.568  25.132  1.00 78.98           C  
ATOM   1696  O   ASP A 203     -18.109   3.827  27.610  1.00 78.98           O  
ATOM   1697  CG  ASP A 203     -16.291   1.309  24.256  1.00 78.98           C  
ATOM   1698  OD1 ASP A 203     -17.411   0.831  23.957  1.00 78.98           O  
ATOM   1699  OD2 ASP A 203     -15.229   0.719  23.967  1.00 78.98           O  
ATOM   1700  N   GLU A 204     -17.109   5.423  26.392  1.00 80.71           N  
ATOM   1701  CA  GLU A 204     -17.179   6.467  27.427  1.00 80.71           C  
ATOM   1702  C   GLU A 204     -18.627   6.821  27.796  1.00 80.71           C  
ATOM   1703  CB  GLU A 204     -16.477   7.734  26.924  1.00 80.71           C  
ATOM   1704  O   GLU A 204     -18.990   6.881  28.972  1.00 80.71           O  
ATOM   1705  CG  GLU A 204     -14.950   7.595  26.858  1.00 80.71           C  
ATOM   1706  CD  GLU A 204     -14.277   8.812  26.201  1.00 80.71           C  
ATOM   1707  OE1 GLU A 204     -13.040   8.754  26.030  1.00 80.71           O  
ATOM   1708  OE2 GLU A 204     -14.998   9.770  25.828  1.00 80.71           O  
ATOM   1709  N   ARG A 205     -19.491   7.010  26.788  1.00 82.71           N  
ATOM   1710  CA  ARG A 205     -20.917   7.295  27.011  1.00 82.71           C  
ATOM   1711  C   ARG A 205     -21.637   6.122  27.653  1.00 82.71           C  
ATOM   1712  CB  ARG A 205     -21.610   7.657  25.699  1.00 82.71           C  
ATOM   1713  O   ARG A 205     -22.506   6.342  28.483  1.00 82.71           O  
ATOM   1714  CG  ARG A 205     -21.190   9.043  25.214  1.00 82.71           C  
ATOM   1715  CD  ARG A 205     -21.807   9.282  23.838  1.00 82.71           C  
ATOM   1716  NE  ARG A 205     -21.283  10.520  23.245  1.00 82.71           N  
ATOM   1717  NH1 ARG A 205     -22.927  10.837  21.686  1.00 82.71           N  
ATOM   1718  NH2 ARG A 205     -21.229  12.291  21.827  1.00 82.71           N  
ATOM   1719  CZ  ARG A 205     -21.810  11.206  22.254  1.00 82.71           C  
ATOM   1720  N   LEU A 206     -21.293   4.893  27.281  1.00 76.93           N  
ATOM   1721  CA  LEU A 206     -21.898   3.693  27.842  1.00 76.93           C  
ATOM   1722  C   LEU A 206     -21.655   3.642  29.353  1.00 76.93           C  
ATOM   1723  CB  LEU A 206     -21.327   2.455  27.132  1.00 76.93           C  
ATOM   1724  O   LEU A 206     -22.602   3.412  30.094  1.00 76.93           O  
ATOM   1725  CG  LEU A 206     -22.122   1.173  27.427  1.00 76.93           C  
ATOM   1726  CD1 LEU A 206     -23.364   1.080  26.532  1.00 76.93           C  
ATOM   1727  CD2 LEU A 206     -21.245  -0.052  27.168  1.00 76.93           C  
ATOM   1728  N   CYS A 207     -20.432   3.934  29.807  1.00 72.74           N  
ATOM   1729  CA  CYS A 207     -20.111   4.014  31.232  1.00 72.74           C  
ATOM   1730  C   CYS A 207     -20.955   5.078  31.958  1.00 72.74           C  
ATOM   1731  CB  CYS A 207     -18.611   4.300  31.389  1.00 72.74           C  
ATOM   1732  O   CYS A 207     -21.489   4.809  33.031  1.00 72.74           O  
ATOM   1733  SG  CYS A 207     -17.619   2.915  30.753  1.00 72.74           S  
ATOM   1734  N   LEU A 208     -21.129   6.263  31.362  1.00 77.89           N  
ATOM   1735  CA  LEU A 208     -21.943   7.339  31.943  1.00 77.89           C  
ATOM   1736  C   LEU A 208     -23.441   7.003  31.991  1.00 77.89           C  
ATOM   1737  CB  LEU A 208     -21.718   8.637  31.147  1.00 77.89           C  
ATOM   1738  O   LEU A 208     -24.101   7.284  32.987  1.00 77.89           O  
ATOM   1739  CG  LEU A 208     -20.309   9.241  31.283  1.00 77.89           C  
ATOM   1740  CD1 LEU A 208     -20.174  10.414  30.309  1.00 77.89           C  
ATOM   1741  CD2 LEU A 208     -20.038   9.758  32.697  1.00 77.89           C  
ATOM   1742  N   GLU A 209     -23.989   6.401  30.936  1.00 75.40           N  
ATOM   1743  CA  GLU A 209     -25.411   6.029  30.880  1.00 75.40           C  
ATOM   1744  C   GLU A 209     -25.734   4.832  31.787  1.00 75.40           C  
ATOM   1745  CB  GLU A 209     -25.827   5.721  29.432  1.00 75.40           C  
ATOM   1746  O   GLU A 209     -26.835   4.748  32.330  1.00 75.40           O  
ATOM   1747  CG  GLU A 209     -25.756   6.909  28.452  1.00 75.40           C  
ATOM   1748  CD  GLU A 209     -26.654   8.106  28.782  1.00 75.40           C  
ATOM   1749  OE1 GLU A 209     -26.479   9.150  28.109  1.00 75.40           O  
ATOM   1750  OE2 GLU A 209     -27.535   7.972  29.651  1.00 75.40           O  
ATOM   1751  N   ILE A 210     -24.766   3.931  31.995  1.00 72.72           N  
ATOM   1752  CA  ILE A 210     -24.847   2.869  33.006  1.00 72.72           C  
ATOM   1753  C   ILE A 210     -24.966   3.485  34.406  1.00 72.72           C  
ATOM   1754  CB  ILE A 210     -23.636   1.913  32.871  1.00 72.72           C  
ATOM   1755  O   ILE A 210     -25.871   3.115  35.150  1.00 72.72           O  
ATOM   1756  CG1 ILE A 210     -23.856   0.961  31.672  1.00 72.72           C  
ATOM   1757  CG2 ILE A 210     -23.378   1.138  34.176  1.00 72.72           C  
ATOM   1758  CD1 ILE A 210     -22.592   0.204  31.237  1.00 72.72           C  
ATOM   1759  N   LEU A 211     -24.120   4.469  34.735  1.00 72.44           N  
ATOM   1760  CA  LEU A 211     -24.178   5.187  36.016  1.00 72.44           C  
ATOM   1761  C   LEU A 211     -25.501   5.946  36.213  1.00 72.44           C  
ATOM   1762  CB  LEU A 211     -22.990   6.163  36.103  1.00 72.44           C  
ATOM   1763  O   LEU A 211     -25.967   6.084  37.338  1.00 72.44           O  
ATOM   1764  CG  LEU A 211     -21.626   5.485  36.320  1.00 72.44           C  
ATOM   1765  CD1 LEU A 211     -20.504   6.482  36.024  1.00 72.44           C  
ATOM   1766  CD2 LEU A 211     -21.466   4.993  37.758  1.00 72.44           C  
ATOM   1767  N   ARG A 212     -26.128   6.415  35.127  1.00 78.09           N  
ATOM   1768  CA  ARG A 212     -27.442   7.083  35.153  1.00 78.09           C  
ATOM   1769  C   ARG A 212     -28.631   6.127  35.207  1.00 78.09           C  
ATOM   1770  CB  ARG A 212     -27.570   8.025  33.950  1.00 78.09           C  
ATOM   1771  O   ARG A 212     -29.758   6.594  35.335  1.00 78.09           O  
ATOM   1772  CG  ARG A 212     -26.676   9.253  34.117  1.00 78.09           C  
ATOM   1773  CD  ARG A 212     -26.804  10.130  32.877  1.00 78.09           C  
ATOM   1774  NE  ARG A 212     -25.990  11.349  33.014  1.00 78.09           N  
ATOM   1775  NH1 ARG A 212     -26.466  12.178  30.941  1.00 78.09           N  
ATOM   1776  NH2 ARG A 212     -25.153  13.349  32.336  1.00 78.09           N  
ATOM   1777  CZ  ARG A 212     -25.873  12.287  32.098  1.00 78.09           C  
ATOM   1778  N   SER A 213     -28.419   4.811  35.121  1.00 72.52           N  
ATOM   1779  CA  SER A 213     -29.475   3.784  35.072  1.00 72.52           C  
ATOM   1780  C   SER A 213     -30.471   3.925  33.900  1.00 72.52           C  
ATOM   1781  CB  SER A 213     -30.143   3.617  36.449  1.00 72.52           C  
ATOM   1782  O   SER A 213     -31.571   3.369  33.919  1.00 72.52           O  
ATOM   1783  OG  SER A 213     -30.926   4.735  36.820  1.00 72.52           O  
ATOM   1784  N   ASP A 214     -30.077   4.606  32.817  1.00 75.98           N  
ATOM   1785  CA  ASP A 214     -30.947   4.884  31.670  1.00 75.98           C  
ATOM   1786  C   ASP A 214     -30.974   3.719  30.659  1.00 75.98           C  
ATOM   1787  CB  ASP A 214     -30.574   6.237  31.023  1.00 75.98           C  
ATOM   1788  O   ASP A 214     -30.324   3.723  29.607  1.00 75.98           O  
ATOM   1789  CG  ASP A 214     -31.438   7.415  31.488  1.00 75.98           C  
ATOM   1790  OD1 ASP A 214     -32.636   7.168  31.760  1.00 75.98           O  
ATOM   1791  OD2 ASP A 214     -30.963   8.566  31.389  1.00 75.98           O  
ATOM   1792  N   TYR A 215     -31.802   2.703  30.929  1.00 73.48           N  
ATOM   1793  CA  TYR A 215     -31.896   1.479  30.110  1.00 73.48           C  
ATOM   1794  C   TYR A 215     -32.118   1.745  28.606  1.00 73.48           C  
ATOM   1795  CB  TYR A 215     -33.039   0.609  30.653  1.00 73.48           C  
ATOM   1796  O   TYR A 215     -31.538   1.089  27.732  1.00 73.48           O  
ATOM   1797  CG  TYR A 215     -33.200  -0.707  29.911  1.00 73.48           C  
ATOM   1798  CD1 TYR A 215     -34.158  -0.844  28.886  1.00 73.48           C  
ATOM   1799  CD2 TYR A 215     -32.368  -1.792  30.243  1.00 73.48           C  
ATOM   1800  CE1 TYR A 215     -34.271  -2.063  28.187  1.00 73.48           C  
ATOM   1801  CE2 TYR A 215     -32.482  -3.013  29.552  1.00 73.48           C  
ATOM   1802  OH  TYR A 215     -33.538  -4.314  27.828  1.00 73.48           O  
ATOM   1803  CZ  TYR A 215     -33.430  -3.148  28.518  1.00 73.48           C  
ATOM   1804  N   ARG A 216     -32.954   2.737  28.265  1.00 79.43           N  
ATOM   1805  CA  ARG A 216     -33.234   3.094  26.862  1.00 79.43           C  
ATOM   1806  C   ARG A 216     -32.000   3.668  26.162  1.00 79.43           C  
ATOM   1807  CB  ARG A 216     -34.407   4.083  26.770  1.00 79.43           C  
ATOM   1808  O   ARG A 216     -31.814   3.394  24.973  1.00 79.43           O  
ATOM   1809  CG  ARG A 216     -35.763   3.455  27.128  1.00 79.43           C  
ATOM   1810  CD  ARG A 216     -36.880   4.494  26.956  1.00 79.43           C  
ATOM   1811  NE  ARG A 216     -38.214   3.938  27.257  1.00 79.43           N  
ATOM   1812  NH1 ARG A 216     -39.440   5.833  26.801  1.00 79.43           N  
ATOM   1813  NH2 ARG A 216     -40.485   3.989  27.485  1.00 79.43           N  
ATOM   1814  CZ  ARG A 216     -39.368   4.585  27.177  1.00 79.43           C  
ATOM   1815  N   ALA A 217     -31.182   4.451  26.865  1.00 76.86           N  
ATOM   1816  CA  ALA A 217     -29.961   5.039  26.324  1.00 76.86           C  
ATOM   1817  C   ALA A 217     -28.885   3.963  26.129  1.00 76.86           C  
ATOM   1818  CB  ALA A 217     -29.493   6.167  27.248  1.00 76.86           C  
ATOM   1819  O   ALA A 217     -28.348   3.840  25.024  1.00 76.86           O  
ATOM   1820  N   VAL A 218     -28.687   3.100  27.132  1.00 73.56           N  
ATOM   1821  CA  VAL A 218     -27.766   1.952  27.069  1.00 73.56           C  
ATOM   1822  C   VAL A 218     -28.097   1.052  25.874  1.00 73.56           C  
ATOM   1823  CB  VAL A 218     -27.787   1.167  28.400  1.00 73.56           C  
ATOM   1824  O   VAL A 218     -27.234   0.788  25.033  1.00 73.56           O  
ATOM   1825  CG1 VAL A 218     -26.901  -0.083  28.342  1.00 73.56           C  
ATOM   1826  CG2 VAL A 218     -27.278   2.035  29.558  1.00 73.56           C  
ATOM   1827  N   ARG A 219     -29.371   0.674  25.684  1.00 76.89           N  
ATOM   1828  CA  ARG A 219     -29.786  -0.175  24.550  1.00 76.89           C  
ATOM   1829  C   ARG A 219     -29.566   0.493  23.186  1.00 76.89           C  
ATOM   1830  CB  ARG A 219     -31.246  -0.610  24.761  1.00 76.89           C  
ATOM   1831  O   ARG A 219     -29.244  -0.187  22.208  1.00 76.89           O  
ATOM   1832  CG  ARG A 219     -31.647  -1.780  23.848  1.00 76.89           C  
ATOM   1833  CD  ARG A 219     -33.059  -2.274  24.194  1.00 76.89           C  
ATOM   1834  NE  ARG A 219     -33.412  -3.509  23.458  1.00 76.89           N  
ATOM   1835  NH1 ARG A 219     -35.666  -3.492  23.923  1.00 76.89           N  
ATOM   1836  NH2 ARG A 219     -34.812  -5.142  22.695  1.00 76.89           N  
ATOM   1837  CZ  ARG A 219     -34.623  -4.042  23.371  1.00 76.89           C  
ATOM   1838  N   ARG A 220     -29.741   1.818  23.081  1.00 83.22           N  
ATOM   1839  CA  ARG A 220     -29.457   2.577  21.844  1.00 83.22           C  
ATOM   1840  C   ARG A 220     -27.958   2.608  21.543  1.00 83.22           C  
ATOM   1841  CB  ARG A 220     -30.005   4.009  21.944  1.00 83.22           C  
ATOM   1842  O   ARG A 220     -27.576   2.370  20.394  1.00 83.22           O  
ATOM   1843  CG  ARG A 220     -31.530   4.099  21.786  1.00 83.22           C  
ATOM   1844  CD  ARG A 220     -31.974   5.540  22.070  1.00 83.22           C  
ATOM   1845  NE  ARG A 220     -33.441   5.702  22.050  1.00 83.22           N  
ATOM   1846  NH1 ARG A 220     -33.475   7.942  22.579  1.00 83.22           N  
ATOM   1847  NH2 ARG A 220     -35.397   6.854  22.311  1.00 83.22           N  
ATOM   1848  CZ  ARG A 220     -34.094   6.825  22.311  1.00 83.22           C  
ATOM   1849  N   LEU A 221     -27.126   2.860  22.554  1.00 80.84           N  
ATOM   1850  CA  LEU A 221     -25.668   2.865  22.426  1.00 80.84           C  
ATOM   1851  C   LEU A 221     -25.135   1.484  22.042  1.00 80.84           C  
ATOM   1852  CB  LEU A 221     -25.032   3.365  23.735  1.00 80.84           C  
ATOM   1853  O   LEU A 221     -24.372   1.381  21.086  1.00 80.84           O  
ATOM   1854  CG  LEU A 221     -25.200   4.873  23.996  1.00 80.84           C  
ATOM   1855  CD1 LEU A 221     -24.604   5.212  25.356  1.00 80.84           C  
ATOM   1856  CD2 LEU A 221     -24.492   5.737  22.943  1.00 80.84           C  
ATOM   1857  N   GLN A 222     -25.630   0.418  22.671  1.00 79.93           N  
ATOM   1858  CA  GLN A 222     -25.237  -0.957  22.362  1.00 79.93           C  
ATOM   1859  C   GLN A 222     -25.570  -1.347  20.913  1.00 79.93           C  
ATOM   1860  CB  GLN A 222     -25.947  -1.880  23.355  1.00 79.93           C  
ATOM   1861  O   GLN A 222     -24.729  -1.893  20.198  1.00 79.93           O  
ATOM   1862  CG  GLN A 222     -25.420  -3.322  23.310  1.00 79.93           C  
ATOM   1863  CD  GLN A 222     -26.236  -4.250  24.203  1.00 79.93           C  
ATOM   1864  NE2 GLN A 222     -25.839  -5.492  24.355  1.00 79.93           N  
ATOM   1865  OE1 GLN A 222     -27.278  -3.891  24.724  1.00 79.93           O  
ATOM   1866  N   ARG A 223     -26.774  -1.015  20.419  1.00 82.70           N  
ATOM   1867  CA  ARG A 223     -27.135  -1.246  19.005  1.00 82.70           C  
ATOM   1868  C   ARG A 223     -26.200  -0.500  18.055  1.00 82.70           C  
ATOM   1869  CB  ARG A 223     -28.582  -0.817  18.736  1.00 82.70           C  
ATOM   1870  O   ARG A 223     -25.772  -1.062  17.044  1.00 82.70           O  
ATOM   1871  CG  ARG A 223     -29.616  -1.787  19.320  1.00 82.70           C  
ATOM   1872  CD  ARG A 223     -31.015  -1.223  19.045  1.00 82.70           C  
ATOM   1873  NE  ARG A 223     -32.067  -1.983  19.741  1.00 82.70           N  
ATOM   1874  NH1 ARG A 223     -33.857  -0.799  18.917  1.00 82.70           N  
ATOM   1875  NH2 ARG A 223     -34.212  -2.458  20.357  1.00 82.70           N  
ATOM   1876  CZ  ARG A 223     -33.366  -1.744  19.671  1.00 82.70           C  
ATOM   1877  N   ARG A 224     -25.867   0.755  18.379  1.00 82.40           N  
ATOM   1878  CA  ARG A 224     -24.920   1.559  17.597  1.00 82.40           C  
ATOM   1879  C   ARG A 224     -23.526   0.933  17.617  1.00 82.40           C  
ATOM   1880  CB  ARG A 224     -24.917   3.006  18.114  1.00 82.40           C  
ATOM   1881  O   ARG A 224     -22.908   0.812  16.562  1.00 82.40           O  
ATOM   1882  CG  ARG A 224     -24.147   3.937  17.166  1.00 82.40           C  
ATOM   1883  CD  ARG A 224     -24.223   5.391  17.648  1.00 82.40           C  
ATOM   1884  NE  ARG A 224     -23.503   6.298  16.728  1.00 82.40           N  
ATOM   1885  NH1 ARG A 224     -23.021   7.983  18.215  1.00 82.40           N  
ATOM   1886  NH2 ARG A 224     -22.167   8.052  16.169  1.00 82.40           N  
ATOM   1887  CZ  ARG A 224     -22.910   7.438  17.040  1.00 82.40           C  
ATOM   1888  N   GLN A 225     -23.071   0.453  18.765  1.00 81.11           N  
ATOM   1889  CA  GLN A 225     -21.778  -0.200  18.903  1.00 81.11           C  
ATOM   1890  C   GLN A 225     -21.685  -1.492  18.080  1.00 81.11           C  
ATOM   1891  CB  GLN A 225     -21.545  -0.490  20.381  1.00 81.11           C  
ATOM   1892  O   GLN A 225     -20.735  -1.669  17.320  1.00 81.11           O  
ATOM   1893  CG  GLN A 225     -20.051  -0.683  20.610  1.00 81.11           C  
ATOM   1894  CD  GLN A 225     -19.765  -1.336  21.940  1.00 81.11           C  
ATOM   1895  NE2 GLN A 225     -18.559  -1.821  22.062  1.00 81.11           N  
ATOM   1896  OE1 GLN A 225     -20.617  -1.483  22.802  1.00 81.11           O  
ATOM   1897  N   ILE A 226     -22.713  -2.348  18.130  1.00 81.46           N  
ATOM   1898  CA  ILE A 226     -22.793  -3.563  17.303  1.00 81.46           C  
ATOM   1899  C   ILE A 226     -22.723  -3.203  15.812  1.00 81.46           C  
ATOM   1900  CB  ILE A 226     -24.083  -4.351  17.636  1.00 81.46           C  
ATOM   1901  O   ILE A 226     -22.044  -3.878  15.034  1.00 81.46           O  
ATOM   1902  CG1 ILE A 226     -24.008  -4.936  19.064  1.00 81.46           C  
ATOM   1903  CG2 ILE A 226     -24.328  -5.489  16.620  1.00 81.46           C  
ATOM   1904  CD1 ILE A 226     -25.361  -5.422  19.602  1.00 81.46           C  
ATOM   1905  N   SER A 227     -23.399  -2.127  15.393  1.00 83.32           N  
ATOM   1906  CA  SER A 227     -23.342  -1.667  14.001  1.00 83.32           C  
ATOM   1907  C   SER A 227     -21.935  -1.214  13.587  1.00 83.32           C  
ATOM   1908  CB  SER A 227     -24.406  -0.596  13.733  1.00 83.32           C  
ATOM   1909  O   SER A 227     -21.478  -1.575  12.502  1.00 83.32           O  
ATOM   1910  OG  SER A 227     -24.066   0.686  14.217  1.00 83.32           O  
ATOM   1911  N   LEU A 228     -21.206  -0.520  14.469  1.00 83.65           N  
ATOM   1912  CA  LEU A 228     -19.819  -0.112  14.232  1.00 83.65           C  
ATOM   1913  C   LEU A 228     -18.861  -1.303  14.224  1.00 83.65           C  
ATOM   1914  CB  LEU A 228     -19.387   0.910  15.291  1.00 83.65           C  
ATOM   1915  O   LEU A 228     -17.980  -1.354  13.374  1.00 83.65           O  
ATOM   1916  CG  LEU A 228     -19.999   2.306  15.100  1.00 83.65           C  
ATOM   1917  CD1 LEU A 228     -19.691   3.122  16.341  1.00 83.65           C  
ATOM   1918  CD2 LEU A 228     -19.428   3.045  13.888  1.00 83.65           C  
ATOM   1919  N   GLN A 229     -19.049  -2.299  15.093  1.00 83.03           N  
ATOM   1920  CA  GLN A 229     -18.246  -3.528  15.084  1.00 83.03           C  
ATOM   1921  C   GLN A 229     -18.438  -4.316  13.782  1.00 83.03           C  
ATOM   1922  CB  GLN A 229     -18.633  -4.407  16.276  1.00 83.03           C  
ATOM   1923  O   GLN A 229     -17.475  -4.807  13.191  1.00 83.03           O  
ATOM   1924  CG  GLN A 229     -18.112  -3.894  17.629  1.00 83.03           C  
ATOM   1925  CD  GLN A 229     -18.632  -4.746  18.786  1.00 83.03           C  
ATOM   1926  NE2 GLN A 229     -18.134  -4.560  19.985  1.00 83.03           N  
ATOM   1927  OE1 GLN A 229     -19.505  -5.588  18.625  1.00 83.03           O  
ATOM   1928  N   ARG A 230     -19.677  -4.409  13.280  1.00 84.19           N  
ATOM   1929  CA  ARG A 230     -19.958  -5.015  11.966  1.00 84.19           C  
ATOM   1930  C   ARG A 230     -19.288  -4.238  10.835  1.00 84.19           C  
ATOM   1931  CB  ARG A 230     -21.471  -5.092  11.728  1.00 84.19           C  
ATOM   1932  O   ARG A 230     -18.744  -4.853   9.913  1.00 84.19           O  
ATOM   1933  CG  ARG A 230     -22.156  -6.149  12.604  1.00 84.19           C  
ATOM   1934  CD  ARG A 230     -23.669  -6.089  12.372  1.00 84.19           C  
ATOM   1935  NE  ARG A 230     -24.403  -6.960  13.307  1.00 84.19           N  
ATOM   1936  NH1 ARG A 230     -26.503  -6.634  12.428  1.00 84.19           N  
ATOM   1937  NH2 ARG A 230     -26.251  -7.930  14.223  1.00 84.19           N  
ATOM   1938  CZ  ARG A 230     -25.710  -7.170  13.315  1.00 84.19           C  
ATOM   1939  N   LEU A 231     -19.296  -2.908  10.917  1.00 84.38           N  
ATOM   1940  CA  LEU A 231     -18.622  -2.046   9.954  1.00 84.38           C  
ATOM   1941  C   LEU A 231     -17.099  -2.241  10.001  1.00 84.38           C  
ATOM   1942  CB  LEU A 231     -19.039  -0.590  10.215  1.00 84.38           C  
ATOM   1943  O   LEU A 231     -16.496  -2.477   8.958  1.00 84.38           O  
ATOM   1944  CG  LEU A 231     -18.557   0.378   9.127  1.00 84.38           C  
ATOM   1945  CD1 LEU A 231     -19.269   0.159   7.790  1.00 84.38           C  
ATOM   1946  CD2 LEU A 231     -18.812   1.808   9.577  1.00 84.38           C  
ATOM   1947  N   HIS A 232     -16.496  -2.256  11.192  1.00 84.07           N  
ATOM   1948  CA  HIS A 232     -15.072  -2.523  11.395  1.00 84.07           C  
ATOM   1949  C   HIS A 232     -14.669  -3.873  10.793  1.00 84.07           C  
ATOM   1950  CB  HIS A 232     -14.739  -2.477  12.893  1.00 84.07           C  
ATOM   1951  O   HIS A 232     -13.763  -3.937   9.970  1.00 84.07           O  
ATOM   1952  CG  HIS A 232     -13.262  -2.607  13.147  1.00 84.07           C  
ATOM   1953  CD2 HIS A 232     -12.576  -3.777  13.332  1.00 84.07           C  
ATOM   1954  ND1 HIS A 232     -12.342  -1.582  13.219  1.00 84.07           N  
ATOM   1955  CE1 HIS A 232     -11.132  -2.131  13.428  1.00 84.07           C  
ATOM   1956  NE2 HIS A 232     -11.228  -3.467  13.483  1.00 84.07           N  
ATOM   1957  N   ARG A 233     -15.408  -4.950  11.095  1.00 82.70           N  
ATOM   1958  CA  ARG A 233     -15.171  -6.283  10.506  1.00 82.70           C  
ATOM   1959  C   ARG A 233     -15.271  -6.278   8.980  1.00 82.70           C  
ATOM   1960  CB  ARG A 233     -16.169  -7.294  11.090  1.00 82.70           C  
ATOM   1961  O   ARG A 233     -14.527  -6.997   8.313  1.00 82.70           O  
ATOM   1962  CG  ARG A 233     -15.866  -7.644  12.553  1.00 82.70           C  
ATOM   1963  CD  ARG A 233     -16.962  -8.559  13.112  1.00 82.70           C  
ATOM   1964  NE  ARG A 233     -16.746  -8.849  14.540  1.00 82.70           N  
ATOM   1965  NH1 ARG A 233     -18.573 -10.201  14.896  1.00 82.70           N  
ATOM   1966  NH2 ARG A 233     -17.193  -9.733  16.588  1.00 82.70           N  
ATOM   1967  CZ  ARG A 233     -17.505  -9.589  15.332  1.00 82.70           C  
ATOM   1968  N   SER A 234     -16.185  -5.487   8.422  1.00 85.29           N  
ATOM   1969  CA  SER A 234     -16.328  -5.336   6.970  1.00 85.29           C  
ATOM   1970  C   SER A 234     -15.121  -4.614   6.369  1.00 85.29           C  
ATOM   1971  CB  SER A 234     -17.633  -4.620   6.617  1.00 85.29           C  
ATOM   1972  O   SER A 234     -14.569  -5.094   5.380  1.00 85.29           O  
ATOM   1973  OG  SER A 234     -18.725  -5.343   7.158  1.00 85.29           O  
ATOM   1974  N   TYR A 235     -14.648  -3.538   7.006  1.00 84.27           N  
ATOM   1975  CA  TYR A 235     -13.410  -2.859   6.621  1.00 84.27           C  
ATOM   1976  C   TYR A 235     -12.186  -3.768   6.750  1.00 84.27           C  
ATOM   1977  CB  TYR A 235     -13.223  -1.563   7.421  1.00 84.27           C  
ATOM   1978  O   TYR A 235     -11.400  -3.821   5.816  1.00 84.27           O  
ATOM   1979  CG  TYR A 235     -13.960  -0.380   6.833  1.00 84.27           C  
ATOM   1980  CD1 TYR A 235     -13.485   0.204   5.643  1.00 84.27           C  
ATOM   1981  CD2 TYR A 235     -15.085   0.161   7.479  1.00 84.27           C  
ATOM   1982  CE1 TYR A 235     -14.141   1.317   5.089  1.00 84.27           C  
ATOM   1983  CE2 TYR A 235     -15.749   1.274   6.926  1.00 84.27           C  
ATOM   1984  OH  TYR A 235     -15.911   2.928   5.197  1.00 84.27           O  
ATOM   1985  CZ  TYR A 235     -15.277   1.852   5.731  1.00 84.27           C  
ATOM   1986  N   VAL A 236     -12.042  -4.559   7.820  1.00 82.22           N  
ATOM   1987  CA  VAL A 236     -10.926  -5.519   7.964  1.00 82.22           C  
ATOM   1988  C   VAL A 236     -10.900  -6.515   6.802  1.00 82.22           C  
ATOM   1989  CB  VAL A 236     -10.977  -6.250   9.322  1.00 82.22           C  
ATOM   1990  O   VAL A 236      -9.848  -6.737   6.205  1.00 82.22           O  
ATOM   1991  CG1 VAL A 236      -9.932  -7.371   9.420  1.00 82.22           C  
ATOM   1992  CG2 VAL A 236     -10.703  -5.288  10.481  1.00 82.22           C  
ATOM   1993  N   LYS A 237     -12.055  -7.082   6.426  1.00 85.07           N  
ATOM   1994  CA  LYS A 237     -12.154  -8.004   5.281  1.00 85.07           C  
ATOM   1995  C   LYS A 237     -11.762  -7.335   3.962  1.00 85.07           C  
ATOM   1996  CB  LYS A 237     -13.578  -8.567   5.176  1.00 85.07           C  
ATOM   1997  O   LYS A 237     -11.033  -7.931   3.173  1.00 85.07           O  
ATOM   1998  CG  LYS A 237     -13.896  -9.586   6.279  1.00 85.07           C  
ATOM   1999  CD  LYS A 237     -15.363 -10.022   6.178  1.00 85.07           C  
ATOM   2000  CE  LYS A 237     -15.702 -11.018   7.291  1.00 85.07           C  
ATOM   2001  NZ  LYS A 237     -17.089 -11.534   7.159  1.00 85.07           N  
ATOM   2002  N   VAL A 238     -12.241  -6.113   3.725  1.00 84.55           N  
ATOM   2003  CA  VAL A 238     -11.951  -5.356   2.497  1.00 84.55           C  
ATOM   2004  C   VAL A 238     -10.486  -4.923   2.441  1.00 84.55           C  
ATOM   2005  CB  VAL A 238     -12.913  -4.161   2.365  1.00 84.55           C  
ATOM   2006  O   VAL A 238      -9.866  -5.050   1.391  1.00 84.55           O  
ATOM   2007  CG1 VAL A 238     -12.536  -3.209   1.229  1.00 84.55           C  
ATOM   2008  CG2 VAL A 238     -14.329  -4.668   2.058  1.00 84.55           C  
ATOM   2009  N   THR A 239      -9.907  -4.483   3.556  1.00 82.96           N  
ATOM   2010  CA  THR A 239      -8.496  -4.087   3.650  1.00 82.96           C  
ATOM   2011  C   THR A 239      -7.568  -5.266   3.397  1.00 82.96           C  
ATOM   2012  CB  THR A 239      -8.206  -3.450   5.013  1.00 82.96           C  
ATOM   2013  O   THR A 239      -6.616  -5.110   2.642  1.00 82.96           O  
ATOM   2014  CG2 THR A 239      -6.759  -2.993   5.179  1.00 82.96           C  
ATOM   2015  OG1 THR A 239      -9.011  -2.303   5.122  1.00 82.96           O  
ATOM   2016  N   ARG A 240      -7.868  -6.459   3.932  1.00 82.25           N  
ATOM   2017  CA  ARG A 240      -7.093  -7.677   3.628  1.00 82.25           C  
ATOM   2018  C   ARG A 240      -7.110  -7.991   2.131  1.00 82.25           C  
ATOM   2019  CB  ARG A 240      -7.588  -8.865   4.467  1.00 82.25           C  
ATOM   2020  O   ARG A 240      -6.057  -8.051   1.519  1.00 82.25           O  
ATOM   2021  CG  ARG A 240      -7.163  -8.723   5.937  1.00 82.25           C  
ATOM   2022  CD  ARG A 240      -7.703  -9.884   6.779  1.00 82.25           C  
ATOM   2023  NE  ARG A 240      -7.441  -9.671   8.218  1.00 82.25           N  
ATOM   2024  NH1 ARG A 240      -8.336 -11.632   8.996  1.00 82.25           N  
ATOM   2025  NH2 ARG A 240      -7.538 -10.130  10.452  1.00 82.25           N  
ATOM   2026  CZ  ARG A 240      -7.771 -10.475   9.214  1.00 82.25           C  
ATOM   2027  N   GLN A 241      -8.294  -8.021   1.516  1.00 83.39           N  
ATOM   2028  CA  GLN A 241      -8.426  -8.220   0.064  1.00 83.39           C  
ATOM   2029  C   GLN A 241      -7.713  -7.139  -0.760  1.00 83.39           C  
ATOM   2030  CB  GLN A 241      -9.912  -8.215  -0.309  1.00 83.39           C  
ATOM   2031  O   GLN A 241      -7.177  -7.422  -1.828  1.00 83.39           O  
ATOM   2032  CG  GLN A 241     -10.626  -9.471   0.193  1.00 83.39           C  
ATOM   2033  CD  GLN A 241     -12.138  -9.383   0.072  1.00 83.39           C  
ATOM   2034  NE2 GLN A 241     -12.828 -10.479   0.310  1.00 83.39           N  
ATOM   2035  OE1 GLN A 241     -12.749  -8.359  -0.222  1.00 83.39           O  
ATOM   2036  N   CYS A 242      -7.719  -5.895  -0.277  1.00 83.15           N  
ATOM   2037  CA  CYS A 242      -7.014  -4.785  -0.904  1.00 83.15           C  
ATOM   2038  C   CYS A 242      -5.497  -5.002  -0.851  1.00 83.15           C  
ATOM   2039  CB  CYS A 242      -7.446  -3.483  -0.212  1.00 83.15           C  
ATOM   2040  O   CYS A 242      -4.840  -4.922  -1.883  1.00 83.15           O  
ATOM   2041  SG  CYS A 242      -6.962  -2.049  -1.208  1.00 83.15           S  
ATOM   2042  N   ILE A 243      -4.950  -5.341   0.320  1.00 81.38           N  
ATOM   2043  CA  ILE A 243      -3.520  -5.616   0.503  1.00 81.38           C  
ATOM   2044  C   ILE A 243      -3.091  -6.827  -0.331  1.00 81.38           C  
ATOM   2045  CB  ILE A 243      -3.190  -5.783   2.004  1.00 81.38           C  
ATOM   2046  O   ILE A 243      -2.088  -6.736  -1.032  1.00 81.38           O  
ATOM   2047  CG1 ILE A 243      -3.361  -4.430   2.737  1.00 81.38           C  
ATOM   2048  CG2 ILE A 243      -1.754  -6.305   2.204  1.00 81.38           C  
ATOM   2049  CD1 ILE A 243      -3.330  -4.539   4.268  1.00 81.38           C  
ATOM   2050  N   ASP A 244      -3.867  -7.912  -0.335  1.00 76.77           N  
ATOM   2051  CA  ASP A 244      -3.555  -9.119  -1.110  1.00 76.77           C  
ATOM   2052  C   ASP A 244      -3.481  -8.803  -2.612  1.00 76.77           C  
ATOM   2053  CB  ASP A 244      -4.608 -10.210  -0.832  1.00 76.77           C  
ATOM   2054  O   ASP A 244      -2.513  -9.153  -3.287  1.00 76.77           O  
ATOM   2055  CG  ASP A 244      -4.641 -10.696   0.625  1.00 76.77           C  
ATOM   2056  OD1 ASP A 244      -3.612 -10.547   1.320  1.00 76.77           O  
ATOM   2057  OD2 ASP A 244      -5.721 -11.187   1.036  1.00 76.77           O  
ATOM   2058  N   CYS A 245      -4.454  -8.044  -3.127  1.00 75.88           N  
ATOM   2059  CA  CYS A 245      -4.539  -7.679  -4.543  1.00 75.88           C  
ATOM   2060  C   CYS A 245      -3.508  -6.612  -4.978  1.00 75.88           C  
ATOM   2061  CB  CYS A 245      -5.977  -7.210  -4.787  1.00 75.88           C  
ATOM   2062  O   CYS A 245      -3.108  -6.555  -6.150  1.00 75.88           O  
ATOM   2063  SG  CYS A 245      -6.320  -7.160  -6.563  1.00 75.88           S  
ATOM   2064  N   LEU A 246      -3.085  -5.749  -4.047  1.00 78.81           N  
ATOM   2065  CA  LEU A 246      -2.081  -4.702  -4.268  1.00 78.81           C  
ATOM   2066  C   LEU A 246      -0.654  -5.161  -3.946  1.00 78.81           C  
ATOM   2067  CB  LEU A 246      -2.438  -3.450  -3.447  1.00 78.81           C  
ATOM   2068  O   LEU A 246       0.289  -4.473  -4.330  1.00 78.81           O  
ATOM   2069  CG  LEU A 246      -3.726  -2.719  -3.871  1.00 78.81           C  
ATOM   2070  CD1 LEU A 246      -3.960  -1.540  -2.929  1.00 78.81           C  
ATOM   2071  CD2 LEU A 246      -3.651  -2.174  -5.294  1.00 78.81           C  
ATOM   2072  N   SER A 247      -0.466  -6.308  -3.290  1.00 74.86           N  
ATOM   2073  CA  SER A 247       0.843  -6.798  -2.844  1.00 74.86           C  
ATOM   2074  C   SER A 247       1.942  -6.780  -3.925  1.00 74.86           C  
ATOM   2075  CB  SER A 247       0.722  -8.172  -2.167  1.00 74.86           C  
ATOM   2076  O   SER A 247       2.993  -6.193  -3.649  1.00 74.86           O  
ATOM   2077  OG  SER A 247       0.232  -9.175  -3.029  1.00 74.86           O  
ATOM   2078  N   PRO A 248       1.743  -7.274  -5.171  1.00 74.35           N  
ATOM   2079  CA  PRO A 248       2.791  -7.199  -6.192  1.00 74.35           C  
ATOM   2080  C   PRO A 248       3.085  -5.757  -6.629  1.00 74.35           C  
ATOM   2081  CB  PRO A 248       2.280  -8.048  -7.361  1.00 74.35           C  
ATOM   2082  O   PRO A 248       4.233  -5.415  -6.905  1.00 74.35           O  
ATOM   2083  CG  PRO A 248       0.760  -7.967  -7.228  1.00 74.35           C  
ATOM   2084  CD  PRO A 248       0.577  -7.966  -5.717  1.00 74.35           C  
ATOM   2085  N   GLN A 249       2.067  -4.887  -6.659  1.00 76.95           N  
ATOM   2086  CA  GLN A 249       2.249  -3.474  -7.005  1.00 76.95           C  
ATOM   2087  C   GLN A 249       3.028  -2.734  -5.929  1.00 76.95           C  
ATOM   2088  CB  GLN A 249       0.908  -2.757  -7.187  1.00 76.95           C  
ATOM   2089  O   GLN A 249       3.895  -1.930  -6.251  1.00 76.95           O  
ATOM   2090  CG  GLN A 249       0.137  -3.295  -8.379  1.00 76.95           C  
ATOM   2091  CD  GLN A 249      -1.109  -2.460  -8.626  1.00 76.95           C  
ATOM   2092  NE2 GLN A 249      -1.126  -1.592  -9.606  1.00 76.95           N  
ATOM   2093  OE1 GLN A 249      -2.108  -2.557  -7.948  1.00 76.95           O  
ATOM   2094  N   LEU A 250       2.731  -3.010  -4.660  1.00 76.80           N  
ATOM   2095  CA  LEU A 250       3.412  -2.388  -3.532  1.00 76.80           C  
ATOM   2096  C   LEU A 250       4.901  -2.726  -3.536  1.00 76.80           C  
ATOM   2097  CB  LEU A 250       2.740  -2.826  -2.221  1.00 76.80           C  
ATOM   2098  O   LEU A 250       5.712  -1.821  -3.367  1.00 76.80           O  
ATOM   2099  CG  LEU A 250       1.357  -2.193  -1.990  1.00 76.80           C  
ATOM   2100  CD1 LEU A 250       0.696  -2.840  -0.774  1.00 76.80           C  
ATOM   2101  CD2 LEU A 250       1.460  -0.685  -1.751  1.00 76.80           C  
ATOM   2102  N   VAL A 251       5.270  -3.983  -3.806  1.00 77.43           N  
ATOM   2103  CA  VAL A 251       6.683  -4.377  -3.944  1.00 77.43           C  
ATOM   2104  C   VAL A 251       7.352  -3.592  -5.070  1.00 77.43           C  
ATOM   2105  CB  VAL A 251       6.822  -5.895  -4.170  1.00 77.43           C  
ATOM   2106  O   VAL A 251       8.407  -3.000  -4.860  1.00 77.43           O  
ATOM   2107  CG1 VAL A 251       8.274  -6.310  -4.444  1.00 77.43           C  
ATOM   2108  CG2 VAL A 251       6.358  -6.666  -2.927  1.00 77.43           C  
ATOM   2109  N   LEU A 252       6.717  -3.515  -6.240  1.00 75.63           N  
ATOM   2110  CA  LEU A 252       7.273  -2.804  -7.389  1.00 75.63           C  
ATOM   2111  C   LEU A 252       7.417  -1.292  -7.137  1.00 75.63           C  
ATOM   2112  CB  LEU A 252       6.382  -3.124  -8.594  1.00 75.63           C  
ATOM   2113  O   LEU A 252       8.429  -0.703  -7.502  1.00 75.63           O  
ATOM   2114  CG  LEU A 252       6.933  -2.643  -9.943  1.00 75.63           C  
ATOM   2115  CD1 LEU A 252       8.303  -3.231 -10.287  1.00 75.63           C  
ATOM   2116  CD2 LEU A 252       5.961  -3.109 -11.018  1.00 75.63           C  
ATOM   2117  N   ILE A 253       6.450  -0.678  -6.450  1.00 75.63           N  
ATOM   2118  CA  ILE A 253       6.488   0.734  -6.042  1.00 75.63           C  
ATOM   2119  C   ILE A 253       7.601   0.984  -5.019  1.00 75.63           C  
ATOM   2120  CB  ILE A 253       5.107   1.150  -5.488  1.00 75.63           C  
ATOM   2121  O   ILE A 253       8.296   1.995  -5.104  1.00 75.63           O  
ATOM   2122  CG1 ILE A 253       4.089   1.239  -6.644  1.00 75.63           C  
ATOM   2123  CG2 ILE A 253       5.154   2.501  -4.745  1.00 75.63           C  
ATOM   2124  CD1 ILE A 253       2.633   1.195  -6.174  1.00 75.63           C  
ATOM   2125  N   VAL A 254       7.789   0.087  -4.047  1.00 77.67           N  
ATOM   2126  CA  VAL A 254       8.877   0.194  -3.062  1.00 77.67           C  
ATOM   2127  C   VAL A 254      10.230   0.102  -3.765  1.00 77.67           C  
ATOM   2128  CB  VAL A 254       8.725  -0.866  -1.952  1.00 77.67           C  
ATOM   2129  O   VAL A 254      11.077   0.968  -3.560  1.00 77.67           O  
ATOM   2130  CG1 VAL A 254       9.974  -0.984  -1.066  1.00 77.67           C  
ATOM   2131  CG2 VAL A 254       7.548  -0.513  -1.031  1.00 77.67           C  
ATOM   2132  N   LEU A 255      10.410  -0.882  -4.651  1.00 76.15           N  
ATOM   2133  CA  LEU A 255      11.634  -1.040  -5.440  1.00 76.15           C  
ATOM   2134  C   LEU A 255      11.910   0.176  -6.334  1.00 76.15           C  
ATOM   2135  CB  LEU A 255      11.530  -2.324  -6.282  1.00 76.15           C  
ATOM   2136  O   LEU A 255      13.053   0.627  -6.407  1.00 76.15           O  
ATOM   2137  CG  LEU A 255      11.575  -3.636  -5.476  1.00 76.15           C  
ATOM   2138  CD1 LEU A 255      11.386  -4.818  -6.427  1.00 76.15           C  
ATOM   2139  CD2 LEU A 255      12.906  -3.814  -4.753  1.00 76.15           C  
ATOM   2140  N   TYR A 256      10.876   0.733  -6.969  1.00 76.63           N  
ATOM   2141  CA  TYR A 256      10.972   1.941  -7.792  1.00 76.63           C  
ATOM   2142  C   TYR A 256      11.364   3.185  -6.986  1.00 76.63           C  
ATOM   2143  CB  TYR A 256       9.634   2.166  -8.501  1.00 76.63           C  
ATOM   2144  O   TYR A 256      12.193   3.983  -7.417  1.00 76.63           O  
ATOM   2145  CG  TYR A 256       9.565   3.496  -9.222  1.00 76.63           C  
ATOM   2146  CD1 TYR A 256       8.905   4.587  -8.621  1.00 76.63           C  
ATOM   2147  CD2 TYR A 256      10.207   3.652 -10.465  1.00 76.63           C  
ATOM   2148  CE1 TYR A 256       8.860   5.831  -9.277  1.00 76.63           C  
ATOM   2149  CE2 TYR A 256      10.166   4.898 -11.120  1.00 76.63           C  
ATOM   2150  OH  TYR A 256       9.431   7.178 -11.166  1.00 76.63           O  
ATOM   2151  CZ  TYR A 256       9.489   5.985 -10.528  1.00 76.63           C  
ATOM   2152  N   ASN A 257      10.802   3.369  -5.791  1.00 73.18           N  
ATOM   2153  CA  ASN A 257      11.184   4.497  -4.943  1.00 73.18           C  
ATOM   2154  C   ASN A 257      12.628   4.347  -4.431  1.00 73.18           C  
ATOM   2155  CB  ASN A 257      10.172   4.641  -3.800  1.00 73.18           C  
ATOM   2156  O   ASN A 257      13.358   5.334  -4.392  1.00 73.18           O  
ATOM   2157  CG  ASN A 257       8.849   5.229  -4.261  1.00 73.18           C  
ATOM   2158  ND2 ASN A 257       7.746   4.601  -3.944  1.00 73.18           N  
ATOM   2159  OD1 ASN A 257       8.773   6.267  -4.891  1.00 73.18           O  
ATOM   2160  N   LEU A 258      13.065   3.127  -4.089  1.00 74.23           N  
ATOM   2161  CA  LEU A 258      14.440   2.852  -3.649  1.00 74.23           C  
ATOM   2162  C   LEU A 258      15.470   3.083  -4.761  1.00 74.23           C  
ATOM   2163  CB  LEU A 258      14.541   1.406  -3.127  1.00 74.23           C  
ATOM   2164  O   LEU A 258      16.485   3.740  -4.532  1.00 74.23           O  
ATOM   2165  CG  LEU A 258      13.874   1.165  -1.762  1.00 74.23           C  
ATOM   2166  CD1 LEU A 258      13.889  -0.334  -1.452  1.00 74.23           C  
ATOM   2167  CD2 LEU A 258      14.591   1.899  -0.625  1.00 74.23           C  
ATOM   2168  N   SER A 259      15.208   2.594  -5.973  1.00 71.07           N  
ATOM   2169  CA  SER A 259      16.073   2.863  -7.128  1.00 71.07           C  
ATOM   2170  C   SER A 259      16.075   4.340  -7.502  1.00 71.07           C  
ATOM   2171  CB  SER A 259      15.610   2.076  -8.341  1.00 71.07           C  
ATOM   2172  O   SER A 259      17.131   4.881  -7.814  1.00 71.07           O  
ATOM   2173  OG  SER A 259      14.284   2.469  -8.584  1.00 71.07           O  
ATOM   2174  N   SER A 260      14.929   5.020  -7.417  1.00 69.75           N  
ATOM   2175  CA  SER A 260      14.849   6.460  -7.643  1.00 69.75           C  
ATOM   2176  C   SER A 260      15.754   7.187  -6.653  1.00 69.75           C  
ATOM   2177  CB  SER A 260      13.411   6.961  -7.544  1.00 69.75           C  
ATOM   2178  O   SER A 260      16.628   7.933  -7.082  1.00 69.75           O  
ATOM   2179  OG  SER A 260      12.632   6.416  -8.584  1.00 69.75           O  
ATOM   2180  N   ILE A 261      15.654   6.899  -5.349  1.00 71.27           N  
ATOM   2181  CA  ILE A 261      16.557   7.463  -4.328  1.00 71.27           C  
ATOM   2182  C   ILE A 261      18.023   7.214  -4.701  1.00 71.27           C  
ATOM   2183  CB  ILE A 261      16.228   6.897  -2.926  1.00 71.27           C  
ATOM   2184  O   ILE A 261      18.821   8.149  -4.674  1.00 71.27           O  
ATOM   2185  CG1 ILE A 261      14.859   7.419  -2.437  1.00 71.27           C  
ATOM   2186  CG2 ILE A 261      17.310   7.281  -1.896  1.00 71.27           C  
ATOM   2187  CD1 ILE A 261      14.245   6.559  -1.323  1.00 71.27           C  
ATOM   2188  N   TYR A 262      18.367   5.992  -5.115  1.00 67.09           N  
ATOM   2189  CA  TYR A 262      19.725   5.656  -5.539  1.00 67.09           C  
ATOM   2190  C   TYR A 262      20.190   6.486  -6.749  1.00 67.09           C  
ATOM   2191  CB  TYR A 262      19.807   4.157  -5.820  1.00 67.09           C  
ATOM   2192  O   TYR A 262      21.237   7.128  -6.687  1.00 67.09           O  
ATOM   2193  CG  TYR A 262      21.177   3.713  -6.277  1.00 67.09           C  
ATOM   2194  CD1 TYR A 262      21.449   3.557  -7.650  1.00 67.09           C  
ATOM   2195  CD2 TYR A 262      22.164   3.423  -5.320  1.00 67.09           C  
ATOM   2196  CE1 TYR A 262      22.715   3.110  -8.066  1.00 67.09           C  
ATOM   2197  CE2 TYR A 262      23.423   2.957  -5.732  1.00 67.09           C  
ATOM   2198  OH  TYR A 262      24.903   2.335  -7.528  1.00 67.09           O  
ATOM   2199  CZ  TYR A 262      23.701   2.800  -7.109  1.00 67.09           C  
ATOM   2200  N   THR A 263      19.399   6.556  -7.822  1.00 65.69           N  
ATOM   2201  CA  THR A 263      19.735   7.346  -9.023  1.00 65.69           C  
ATOM   2202  C   THR A 263      19.799   8.853  -8.769  1.00 65.69           C  
ATOM   2203  CB  THR A 263      18.747   7.101 -10.171  1.00 65.69           C  
ATOM   2204  O   THR A 263      20.580   9.560  -9.406  1.00 65.69           O  
ATOM   2205  CG2 THR A 263      18.777   5.658 -10.670  1.00 65.69           C  
ATOM   2206  OG1 THR A 263      17.429   7.428  -9.802  1.00 65.69           O  
ATOM   2207  N   PHE A 264      19.005   9.369  -7.829  1.00 65.80           N  
ATOM   2208  CA  PHE A 264      19.054  10.776  -7.447  1.00 65.80           C  
ATOM   2209  C   PHE A 264      20.237  11.087  -6.527  1.00 65.80           C  
ATOM   2210  CB  PHE A 264      17.709  11.201  -6.840  1.00 65.80           C  
ATOM   2211  O   PHE A 264      20.746  12.205  -6.584  1.00 65.80           O  
ATOM   2212  CG  PHE A 264      16.602  11.344  -7.868  1.00 65.80           C  
ATOM   2213  CD1 PHE A 264      16.716  12.324  -8.865  1.00 65.80           C  
ATOM   2214  CD2 PHE A 264      15.441  10.552  -7.823  1.00 65.80           C  
ATOM   2215  CE1 PHE A 264      15.709  12.488  -9.822  1.00 65.80           C  
ATOM   2216  CE2 PHE A 264      14.462  10.660  -8.825  1.00 65.80           C  
ATOM   2217  CZ  PHE A 264      14.596  11.629  -9.832  1.00 65.80           C  
ATOM   2218  N   SER A 265      20.705  10.111  -5.740  1.00 63.64           N  
ATOM   2219  CA  SER A 265      21.832  10.272  -4.812  1.00 63.64           C  
ATOM   2220  C   SER A 265      23.168  10.560  -5.509  1.00 63.64           C  
ATOM   2221  CB  SER A 265      21.943   9.054  -3.882  1.00 63.64           C  
ATOM   2222  O   SER A 265      24.014  11.243  -4.941  1.00 63.64           O  
ATOM   2223  OG  SER A 265      22.512   7.918  -4.508  1.00 63.64           O  
ATOM   2224  N   SER A 266      23.344  10.130  -6.764  1.00 58.88           N  
ATOM   2225  CA  SER A 266      24.566  10.369  -7.543  1.00 58.88           C  
ATOM   2226  C   SER A 266      24.622  11.739  -8.241  1.00 58.88           C  
ATOM   2227  CB  SER A 266      24.778   9.219  -8.536  1.00 58.88           C  
ATOM   2228  O   SER A 266      25.502  11.957  -9.069  1.00 58.88           O  
ATOM   2229  OG  SER A 266      23.806   9.245  -9.563  1.00 58.88           O  
ATOM   2230  N   GLY A 267      23.682  12.657  -7.975  1.00 55.14           N  
ATOM   2231  CA  GLY A 267      23.588  13.944  -8.673  1.00 55.14           C  
ATOM   2232  C   GLY A 267      23.403  15.150  -7.747  1.00 55.14           C  
ATOM   2233  O   GLY A 267      22.702  15.067  -6.750  1.00 55.14           O  
ATOM   2234  N   VAL A 268      24.019  16.273  -8.138  1.00 58.20           N  
ATOM   2235  CA  VAL A 268      23.875  17.679  -7.688  1.00 58.20           C  
ATOM   2236  C   VAL A 268      22.893  17.939  -6.525  1.00 58.20           C  
ATOM   2237  CB  VAL A 268      23.462  18.556  -8.900  1.00 58.20           C  
ATOM   2238  O   VAL A 268      21.698  17.679  -6.663  1.00 58.20           O  
ATOM   2239  CG1 VAL A 268      23.551  20.059  -8.594  1.00 58.20           C  
ATOM   2240  CG2 VAL A 268      24.341  18.305 -10.137  1.00 58.20           C  
ATOM   2241  N   TRP A 269      23.356  18.627  -5.464  1.00 56.00           N  
ATOM   2242  CA  TRP A 269      22.597  19.095  -4.277  1.00 56.00           C  
ATOM   2243  C   TRP A 269      21.175  19.627  -4.559  1.00 56.00           C  
ATOM   2244  CB  TRP A 269      23.409  20.208  -3.577  1.00 56.00           C  
ATOM   2245  O   TRP A 269      20.272  19.469  -3.741  1.00 56.00           O  
ATOM   2246  CG  TRP A 269      24.699  19.780  -2.936  1.00 56.00           C  
ATOM   2247  CD1 TRP A 269      25.908  19.701  -3.541  1.00 56.00           C  
ATOM   2248  CD2 TRP A 269      24.934  19.373  -1.548  1.00 56.00           C  
ATOM   2249  CE2 TRP A 269      26.278  18.917  -1.428  1.00 56.00           C  
ATOM   2250  CE3 TRP A 269      24.164  19.368  -0.367  1.00 56.00           C  
ATOM   2251  NE1 TRP A 269      26.840  19.196  -2.653  1.00 56.00           N  
ATOM   2252  CH2 TRP A 269      25.944  18.260   0.878  1.00 56.00           C  
ATOM   2253  CZ2 TRP A 269      26.784  18.363  -0.244  1.00 56.00           C  
ATOM   2254  CZ3 TRP A 269      24.639  18.777   0.819  1.00 56.00           C  
ATOM   2255  N   ARG A 270      20.925  20.190  -5.752  1.00 60.08           N  
ATOM   2256  CA  ARG A 270      19.589  20.599  -6.233  1.00 60.08           C  
ATOM   2257  C   ARG A 270      18.530  19.480  -6.170  1.00 60.08           C  
ATOM   2258  CB  ARG A 270      19.698  21.150  -7.669  1.00 60.08           C  
ATOM   2259  O   ARG A 270      17.341  19.782  -6.125  1.00 60.08           O  
ATOM   2260  CG  ARG A 270      20.448  22.492  -7.740  1.00 60.08           C  
ATOM   2261  CD  ARG A 270      20.455  23.049  -9.173  1.00 60.08           C  
ATOM   2262  NE  ARG A 270      21.182  24.332  -9.260  1.00 60.08           N  
ATOM   2263  NH1 ARG A 270      20.761  24.809 -11.473  1.00 60.08           N  
ATOM   2264  NH2 ARG A 270      22.011  26.204 -10.268  1.00 60.08           N  
ATOM   2265  CZ  ARG A 270      21.311  25.106 -10.328  1.00 60.08           C  
ATOM   2266  N   ARG A 271      18.933  18.205  -6.147  1.00 64.92           N  
ATOM   2267  CA  ARG A 271      18.048  17.026  -6.066  1.00 64.92           C  
ATOM   2268  C   ARG A 271      17.695  16.606  -4.636  1.00 64.92           C  
ATOM   2269  CB  ARG A 271      18.685  15.865  -6.846  1.00 64.92           C  
ATOM   2270  O   ARG A 271      16.845  15.736  -4.470  1.00 64.92           O  
ATOM   2271  CG  ARG A 271      18.704  16.141  -8.357  1.00 64.92           C  
ATOM   2272  CD  ARG A 271      19.560  15.097  -9.077  1.00 64.92           C  
ATOM   2273  NE  ARG A 271      19.479  15.246 -10.545  1.00 64.92           N  
ATOM   2274  NH1 ARG A 271      19.912  13.059 -11.126  1.00 64.92           N  
ATOM   2275  NH2 ARG A 271      19.702  14.604 -12.718  1.00 64.92           N  
ATOM   2276  CZ  ARG A 271      19.691  14.304 -11.449  1.00 64.92           C  
ATOM   2277  N   ILE A 272      18.255  17.240  -3.603  1.00 68.39           N  
ATOM   2278  CA  ILE A 272      17.985  16.885  -2.196  1.00 68.39           C  
ATOM   2279  C   ILE A 272      16.502  17.008  -1.855  1.00 68.39           C  
ATOM   2280  CB  ILE A 272      18.854  17.739  -1.254  1.00 68.39           C  
ATOM   2281  O   ILE A 272      15.949  16.117  -1.218  1.00 68.39           O  
ATOM   2282  CG1 ILE A 272      20.304  17.253  -1.420  1.00 68.39           C  
ATOM   2283  CG2 ILE A 272      18.419  17.625   0.221  1.00 68.39           C  
ATOM   2284  CD1 ILE A 272      21.316  18.191  -0.791  1.00 68.39           C  
ATOM   2285  N   PHE A 273      15.827  18.050  -2.350  1.00 67.10           N  
ATOM   2286  CA  PHE A 273      14.382  18.197  -2.164  1.00 67.10           C  
ATOM   2287  C   PHE A 273      13.589  17.043  -2.794  1.00 67.10           C  
ATOM   2288  CB  PHE A 273      13.927  19.544  -2.740  1.00 67.10           C  
ATOM   2289  O   PHE A 273      12.605  16.586  -2.216  1.00 67.10           O  
ATOM   2290  CG  PHE A 273      14.363  20.737  -1.913  1.00 67.10           C  
ATOM   2291  CD1 PHE A 273      13.708  21.013  -0.697  1.00 67.10           C  
ATOM   2292  CD2 PHE A 273      15.413  21.569  -2.346  1.00 67.10           C  
ATOM   2293  CE1 PHE A 273      14.099  22.115   0.082  1.00 67.10           C  
ATOM   2294  CE2 PHE A 273      15.803  22.672  -1.565  1.00 67.10           C  
ATOM   2295  CZ  PHE A 273      15.147  22.945  -0.352  1.00 67.10           C  
ATOM   2296  N   GLN A 274      14.026  16.530  -3.949  1.00 67.44           N  
ATOM   2297  CA  GLN A 274      13.380  15.394  -4.616  1.00 67.44           C  
ATOM   2298  C   GLN A 274      13.588  14.107  -3.816  1.00 67.44           C  
ATOM   2299  CB  GLN A 274      13.915  15.230  -6.048  1.00 67.44           C  
ATOM   2300  O   GLN A 274      12.627  13.379  -3.571  1.00 67.44           O  
ATOM   2301  CG  GLN A 274      13.636  16.457  -6.930  1.00 67.44           C  
ATOM   2302  CD  GLN A 274      14.235  16.340  -8.330  1.00 67.44           C  
ATOM   2303  NE2 GLN A 274      13.898  17.232  -9.234  1.00 67.44           N  
ATOM   2304  OE1 GLN A 274      15.051  15.493  -8.643  1.00 67.44           O  
ATOM   2305  N   ILE A 275      14.812  13.871  -3.333  1.00 69.70           N  
ATOM   2306  CA  ILE A 275      15.133  12.733  -2.464  1.00 69.70           C  
ATOM   2307  C   ILE A 275      14.301  12.803  -1.181  1.00 69.70           C  
ATOM   2308  CB  ILE A 275      16.646  12.681  -2.157  1.00 69.70           C  
ATOM   2309  O   ILE A 275      13.650  11.823  -0.833  1.00 69.70           O  
ATOM   2310  CG1 ILE A 275      17.452  12.452  -3.456  1.00 69.70           C  
ATOM   2311  CG2 ILE A 275      16.955  11.564  -1.142  1.00 69.70           C  
ATOM   2312  CD1 ILE A 275      18.961  12.665  -3.288  1.00 69.70           C  
ATOM   2313  N   ALA A 276      14.243  13.962  -0.520  1.00 72.56           N  
ATOM   2314  CA  ALA A 276      13.463  14.155   0.700  1.00 72.56           C  
ATOM   2315  C   ALA A 276      11.977  13.830   0.488  1.00 72.56           C  
ATOM   2316  CB  ALA A 276      13.654  15.600   1.178  1.00 72.56           C  
ATOM   2317  O   ALA A 276      11.349  13.185   1.327  1.00 72.56           O  
ATOM   2318  N   VAL A 277      11.415  14.214  -0.660  1.00 71.87           N  
ATOM   2319  CA  VAL A 277      10.010  13.939  -0.983  1.00 71.87           C  
ATOM   2320  C   VAL A 277       9.777  12.466  -1.295  1.00 71.87           C  
ATOM   2321  CB  VAL A 277       9.535  14.859  -2.116  1.00 71.87           C  
ATOM   2322  O   VAL A 277       8.788  11.908  -0.815  1.00 71.87           O  
ATOM   2323  CG1 VAL A 277       8.131  14.475  -2.614  1.00 71.87           C  
ATOM   2324  CG2 VAL A 277       9.525  16.304  -1.586  1.00 71.87           C  
ATOM   2325  N   ILE A 278      10.669  11.809  -2.040  1.00 72.65           N  
ATOM   2326  CA  ILE A 278      10.561  10.369  -2.328  1.00 72.65           C  
ATOM   2327  C   ILE A 278      10.705   9.564  -1.033  1.00 72.65           C  
ATOM   2328  CB  ILE A 278      11.592   9.929  -3.392  1.00 72.65           C  
ATOM   2329  O   ILE A 278       9.877   8.697  -0.758  1.00 72.65           O  
ATOM   2330  CG1 ILE A 278      11.320  10.623  -4.747  1.00 72.65           C  
ATOM   2331  CG2 ILE A 278      11.525   8.403  -3.597  1.00 72.65           C  
ATOM   2332  CD1 ILE A 278      12.516  10.563  -5.705  1.00 72.65           C  
ATOM   2333  N   VAL A 279      11.683   9.902  -0.189  1.00 76.86           N  
ATOM   2334  CA  VAL A 279      11.889   9.278   1.124  1.00 76.86           C  
ATOM   2335  C   VAL A 279      10.667   9.474   2.014  1.00 76.86           C  
ATOM   2336  CB  VAL A 279      13.158   9.828   1.805  1.00 76.86           C  
ATOM   2337  O   VAL A 279      10.195   8.509   2.609  1.00 76.86           O  
ATOM   2338  CG1 VAL A 279      13.291   9.362   3.262  1.00 76.86           C  
ATOM   2339  CG2 VAL A 279      14.418   9.355   1.070  1.00 76.86           C  
ATOM   2340  N   ASN A 280      10.098  10.682   2.077  1.00 76.61           N  
ATOM   2341  CA  ASN A 280       8.899  10.917   2.880  1.00 76.61           C  
ATOM   2342  C   ASN A 280       7.672  10.179   2.320  1.00 76.61           C  
ATOM   2343  CB  ASN A 280       8.644  12.425   3.007  1.00 76.61           C  
ATOM   2344  O   ASN A 280       6.841   9.689   3.078  1.00 76.61           O  
ATOM   2345  CG  ASN A 280       7.623  12.701   4.097  1.00 76.61           C  
ATOM   2346  ND2 ASN A 280       6.706  13.611   3.890  1.00 76.61           N  
ATOM   2347  OD1 ASN A 280       7.638  12.106   5.158  1.00 76.61           O  
ATOM   2348  N   THR A 281       7.573  10.046   0.995  1.00 71.51           N  
ATOM   2349  CA  THR A 281       6.512   9.263   0.345  1.00 71.51           C  
ATOM   2350  C   THR A 281       6.648   7.782   0.685  1.00 71.51           C  
ATOM   2351  CB  THR A 281       6.516   9.459  -1.178  1.00 71.51           C  
ATOM   2352  O   THR A 281       5.664   7.156   1.069  1.00 71.51           O  
ATOM   2353  CG2 THR A 281       5.320   8.783  -1.851  1.00 71.51           C  
ATOM   2354  OG1 THR A 281       6.425  10.833  -1.482  1.00 71.51           O  
ATOM   2355  N   LEU A 282       7.865   7.233   0.616  1.00 77.35           N  
ATOM   2356  CA  LEU A 282       8.148   5.847   0.979  1.00 77.35           C  
ATOM   2357  C   LEU A 282       7.903   5.603   2.472  1.00 77.35           C  
ATOM   2358  CB  LEU A 282       9.594   5.514   0.572  1.00 77.35           C  
ATOM   2359  O   LEU A 282       7.247   4.632   2.833  1.00 77.35           O  
ATOM   2360  CG  LEU A 282       9.974   4.038   0.792  1.00 77.35           C  
ATOM   2361  CD1 LEU A 282       9.167   3.103  -0.112  1.00 77.35           C  
ATOM   2362  CD2 LEU A 282      11.458   3.835   0.495  1.00 77.35           C  
ATOM   2363  N   ARG A 283       8.360   6.513   3.338  1.00 79.25           N  
ATOM   2364  CA  ARG A 283       8.113   6.464   4.784  1.00 79.25           C  
ATOM   2365  C   ARG A 283       6.621   6.501   5.092  1.00 79.25           C  
ATOM   2366  CB  ARG A 283       8.861   7.617   5.472  1.00 79.25           C  
ATOM   2367  O   ARG A 283       6.154   5.688   5.877  1.00 79.25           O  
ATOM   2368  CG  ARG A 283       8.660   7.604   6.995  1.00 79.25           C  
ATOM   2369  CD  ARG A 283       9.427   8.749   7.661  1.00 79.25           C  
ATOM   2370  NE  ARG A 283       9.155   8.791   9.111  1.00 79.25           N  
ATOM   2371  NH1 ARG A 283      11.033   9.946   9.765  1.00 79.25           N  
ATOM   2372  NH2 ARG A 283       9.540   9.309  11.294  1.00 79.25           N  
ATOM   2373  CZ  ARG A 283       9.908   9.347  10.045  1.00 79.25           C  
ATOM   2374  N   SER A 284       5.872   7.410   4.469  1.00 76.63           N  
ATOM   2375  CA  SER A 284       4.422   7.520   4.650  1.00 76.63           C  
ATOM   2376  C   SER A 284       3.691   6.272   4.147  1.00 76.63           C  
ATOM   2377  CB  SER A 284       3.913   8.780   3.946  1.00 76.63           C  
ATOM   2378  O   SER A 284       2.807   5.771   4.838  1.00 76.63           O  
ATOM   2379  OG  SER A 284       2.511   8.906   4.074  1.00 76.63           O  
ATOM   2380  N   LEU A 285       4.089   5.713   3.000  1.00 76.61           N  
ATOM   2381  CA  LEU A 285       3.544   4.453   2.488  1.00 76.61           C  
ATOM   2382  C   LEU A 285       3.811   3.296   3.463  1.00 76.61           C  
ATOM   2383  CB  LEU A 285       4.160   4.162   1.109  1.00 76.61           C  
ATOM   2384  O   LEU A 285       2.895   2.552   3.799  1.00 76.61           O  
ATOM   2385  CG  LEU A 285       3.541   2.925   0.421  1.00 76.61           C  
ATOM   2386  CD1 LEU A 285       2.501   3.334  -0.621  1.00 76.61           C  
ATOM   2387  CD2 LEU A 285       4.622   2.097  -0.272  1.00 76.61           C  
ATOM   2388  N   LEU A 286       5.046   3.155   3.949  1.00 77.65           N  
ATOM   2389  CA  LEU A 286       5.404   2.099   4.895  1.00 77.65           C  
ATOM   2390  C   LEU A 286       4.678   2.270   6.232  1.00 77.65           C  
ATOM   2391  CB  LEU A 286       6.930   2.055   5.084  1.00 77.65           C  
ATOM   2392  O   LEU A 286       4.149   1.293   6.743  1.00 77.65           O  
ATOM   2393  CG  LEU A 286       7.712   1.529   3.865  1.00 77.65           C  
ATOM   2394  CD1 LEU A 286       9.211   1.682   4.127  1.00 77.65           C  
ATOM   2395  CD2 LEU A 286       7.424   0.053   3.573  1.00 77.65           C  
ATOM   2396  N   HIS A 287       4.583   3.494   6.758  1.00 81.21           N  
ATOM   2397  CA  HIS A 287       3.862   3.789   7.998  1.00 81.21           C  
ATOM   2398  C   HIS A 287       2.366   3.495   7.877  1.00 81.21           C  
ATOM   2399  CB  HIS A 287       4.077   5.259   8.360  1.00 81.21           C  
ATOM   2400  O   HIS A 287       1.800   2.821   8.727  1.00 81.21           O  
ATOM   2401  CG  HIS A 287       3.572   5.627   9.730  1.00 81.21           C  
ATOM   2402  CD2 HIS A 287       4.356   5.723  10.846  1.00 81.21           C  
ATOM   2403  ND1 HIS A 287       2.300   6.029  10.096  1.00 81.21           N  
ATOM   2404  CE1 HIS A 287       2.350   6.399  11.387  1.00 81.21           C  
ATOM   2405  NE2 HIS A 287       3.585   6.238  11.881  1.00 81.21           N  
ATOM   2406  N   THR A 288       1.727   3.943   6.792  1.00 76.25           N  
ATOM   2407  CA  THR A 288       0.297   3.684   6.563  1.00 76.25           C  
ATOM   2408  C   THR A 288       0.012   2.196   6.398  1.00 76.25           C  
ATOM   2409  CB  THR A 288      -0.258   4.434   5.343  1.00 76.25           C  
ATOM   2410  O   THR A 288      -0.976   1.705   6.937  1.00 76.25           O  
ATOM   2411  CG2 THR A 288      -0.347   5.942   5.570  1.00 76.25           C  
ATOM   2412  OG1 THR A 288       0.528   4.239   4.193  1.00 76.25           O  
ATOM   2413  N   LEU A 289       0.882   1.455   5.703  1.00 77.93           N  
ATOM   2414  CA  LEU A 289       0.801  -0.004   5.641  1.00 77.93           C  
ATOM   2415  C   LEU A 289       0.979  -0.636   7.021  1.00 77.93           C  
ATOM   2416  CB  LEU A 289       1.866  -0.549   4.675  1.00 77.93           C  
ATOM   2417  O   LEU A 289       0.248  -1.564   7.358  1.00 77.93           O  
ATOM   2418  CG  LEU A 289       1.536  -0.338   3.190  1.00 77.93           C  
ATOM   2419  CD1 LEU A 289       2.762  -0.696   2.348  1.00 77.93           C  
ATOM   2420  CD2 LEU A 289       0.368  -1.220   2.735  1.00 77.93           C  
ATOM   2421  N   ASP A 290       1.919  -0.135   7.818  1.00 78.86           N  
ATOM   2422  CA  ASP A 290       2.209  -0.681   9.136  1.00 78.86           C  
ATOM   2423  C   ASP A 290       1.047  -0.480  10.113  1.00 78.86           C  
ATOM   2424  CB  ASP A 290       3.518  -0.080   9.678  1.00 78.86           C  
ATOM   2425  O   ASP A 290       0.620  -1.428  10.774  1.00 78.86           O  
ATOM   2426  CG  ASP A 290       4.129  -0.991  10.733  1.00 78.86           C  
ATOM   2427  OD1 ASP A 290       4.042  -2.222  10.514  1.00 78.86           O  
ATOM   2428  OD2 ASP A 290       4.706  -0.506  11.723  1.00 78.86           O  
ATOM   2429  N   GLU A 291       0.460   0.716  10.124  1.00 77.03           N  
ATOM   2430  CA  GLU A 291      -0.732   1.037  10.906  1.00 77.03           C  
ATOM   2431  C   GLU A 291      -1.963   0.267  10.420  1.00 77.03           C  
ATOM   2432  CB  GLU A 291      -1.025   2.536  10.826  1.00 77.03           C  
ATOM   2433  O   GLU A 291      -2.756  -0.210  11.232  1.00 77.03           O  
ATOM   2434  CG  GLU A 291      -0.016   3.376  11.611  1.00 77.03           C  
ATOM   2435  CD  GLU A 291      -0.346   4.865  11.486  1.00 77.03           C  
ATOM   2436  OE1 GLU A 291      -0.345   5.561  12.519  1.00 77.03           O  
ATOM   2437  OE2 GLU A 291      -0.531   5.333  10.338  1.00 77.03           O  
ATOM   2438  N   LEU A 292      -2.135   0.081   9.107  1.00 77.62           N  
ATOM   2439  CA  LEU A 292      -3.213  -0.750   8.560  1.00 77.62           C  
ATOM   2440  C   LEU A 292      -3.064  -2.215   8.978  1.00 77.62           C  
ATOM   2441  CB  LEU A 292      -3.238  -0.633   7.030  1.00 77.62           C  
ATOM   2442  O   LEU A 292      -4.046  -2.869   9.334  1.00 77.62           O  
ATOM   2443  CG  LEU A 292      -3.920   0.649   6.528  1.00 77.62           C  
ATOM   2444  CD1 LEU A 292      -3.609   0.837   5.044  1.00 77.62           C  
ATOM   2445  CD2 LEU A 292      -5.442   0.563   6.672  1.00 77.62           C  
ATOM   2446  N   VAL A 293      -1.845  -2.752   8.972  1.00 75.36           N  
ATOM   2447  CA  VAL A 293      -1.583  -4.114   9.453  1.00 75.36           C  
ATOM   2448  C   VAL A 293      -1.821  -4.198  10.962  1.00 75.36           C  
ATOM   2449  CB  VAL A 293      -0.179  -4.588   9.041  1.00 75.36           C  
ATOM   2450  O   VAL A 293      -2.517  -5.107  11.409  1.00 75.36           O  
ATOM   2451  CG1 VAL A 293       0.191  -5.928   9.691  1.00 75.36           C  
ATOM   2452  CG2 VAL A 293      -0.121  -4.809   7.521  1.00 75.36           C  
ATOM   2453  N   ALA A 294      -1.344  -3.226  11.742  1.00 74.40           N  
ATOM   2454  CA  ALA A 294      -1.570  -3.175  13.185  1.00 74.40           C  
ATOM   2455  C   ALA A 294      -3.071  -3.129  13.520  1.00 74.40           C  
ATOM   2456  CB  ALA A 294      -0.810  -1.976  13.762  1.00 74.40           C  
ATOM   2457  O   ALA A 294      -3.568  -3.983  14.255  1.00 74.40           O  
ATOM   2458  N   THR A 295      -3.821  -2.214  12.901  1.00 71.30           N  
ATOM   2459  CA  THR A 295      -5.271  -2.049  13.111  1.00 71.30           C  
ATOM   2460  C   THR A 295      -6.091  -3.252  12.647  1.00 71.30           C  
ATOM   2461  CB  THR A 295      -5.817  -0.793  12.413  1.00 71.30           C  
ATOM   2462  O   THR A 295      -7.104  -3.563  13.264  1.00 71.30           O  
ATOM   2463  CG2 THR A 295      -5.339   0.505  13.060  1.00 71.30           C  
ATOM   2464  OG1 THR A 295      -5.436  -0.754  11.063  1.00 71.30           O  
ATOM   2465  N   THR A 296      -5.662  -3.966  11.601  1.00 70.18           N  
ATOM   2466  CA  THR A 296      -6.337  -5.196  11.136  1.00 70.18           C  
ATOM   2467  C   THR A 296      -5.950  -6.456  11.912  1.00 70.18           C  
ATOM   2468  CB  THR A 296      -6.093  -5.467   9.647  1.00 70.18           C  
ATOM   2469  O   THR A 296      -6.661  -7.467  11.820  1.00 70.18           O  
ATOM   2470  CG2 THR A 296      -6.739  -4.435   8.728  1.00 70.18           C  
ATOM   2471  OG1 THR A 296      -4.728  -5.533   9.340  1.00 70.18           O  
ATOM   2472  N   SER A 297      -4.823  -6.418  12.628  1.00 63.00           N  
ATOM   2473  CA  SER A 297      -4.347  -7.491  13.505  1.00 63.00           C  
ATOM   2474  C   SER A 297      -4.863  -7.370  14.935  1.00 63.00           C  
ATOM   2475  CB  SER A 297      -2.817  -7.548  13.498  1.00 63.00           C  
ATOM   2476  O   SER A 297      -4.962  -8.388  15.613  1.00 63.00           O  
ATOM   2477  OG  SER A 297      -2.229  -6.471  14.202  1.00 63.00           O  
ATOM   2478  N   ALA A 298      -5.226  -6.159  15.372  1.00 60.36           N  
ATOM   2479  CA  ALA A 298      -5.806  -5.927  16.683  1.00 60.36           C  
ATOM   2480  C   ALA A 298      -7.087  -6.770  16.832  1.00 60.36           C  
ATOM   2481  CB  ALA A 298      -6.077  -4.426  16.854  1.00 60.36           C  
ATOM   2482  O   ALA A 298      -8.057  -6.543  16.096  1.00 60.36           O  
ATOM   2483  N   PRO A 299      -7.120  -7.754  17.750  1.00 54.20           N  
ATOM   2484  CA  PRO A 299      -8.341  -8.482  18.027  1.00 54.20           C  
ATOM   2485  C   PRO A 299      -9.305  -7.501  18.690  1.00 54.20           C  
ATOM   2486  CB  PRO A 299      -7.933  -9.657  18.924  1.00 54.20           C  
ATOM   2487  O   PRO A 299      -9.202  -7.203  19.876  1.00 54.20           O  
ATOM   2488  CG  PRO A 299      -6.688  -9.146  19.648  1.00 54.20           C  
ATOM   2489  CD  PRO A 299      -6.052  -8.181  18.648  1.00 54.20           C  
ATOM   2490  N   GLN A 300     -10.269  -6.976  17.932  1.00 54.21           N  
ATOM   2491  CA  GLN A 300     -11.460  -6.380  18.532  1.00 54.21           C  
ATOM   2492  C   GLN A 300     -12.355  -7.502  19.075  1.00 54.21           C  
ATOM   2493  CB  GLN A 300     -12.197  -5.436  17.572  1.00 54.21           C  
ATOM   2494  O   GLN A 300     -13.501  -7.668  18.654  1.00 54.21           O  
ATOM   2495  CG  GLN A 300     -11.469  -4.105  17.345  1.00 54.21           C  
ATOM   2496  CD  GLN A 300     -12.367  -3.064  16.676  1.00 54.21           C  
ATOM   2497  NE2 GLN A 300     -11.935  -1.823  16.632  1.00 54.21           N  
ATOM   2498  OE1 GLN A 300     -13.476  -3.337  16.225  1.00 54.21           O  
ATOM   2499  N   ASP A 301     -11.846  -8.240  20.059  1.00 47.46           N  
ATOM   2500  CA  ASP A 301     -12.644  -9.067  20.962  1.00 47.46           C  
ATOM   2501  C   ASP A 301     -13.283  -8.175  22.038  1.00 47.46           C  
ATOM   2502  CB  ASP A 301     -11.821 -10.247  21.504  1.00 47.46           C  
ATOM   2503  O   ASP A 301     -13.373  -8.503  23.217  1.00 47.46           O  
ATOM   2504  CG  ASP A 301     -11.526 -11.299  20.426  1.00 47.46           C  
ATOM   2505  OD1 ASP A 301     -12.346 -11.426  19.483  1.00 47.46           O  
ATOM   2506  OD2 ASP A 301     -10.491 -11.982  20.556  1.00 47.46           O  
ATOM   2507  N   THR A 302     -13.789  -7.015  21.611  1.00 50.01           N  
ATOM   2508  CA  THR A 302     -14.639  -6.152  22.430  1.00 50.01           C  
ATOM   2509  C   THR A 302     -15.958  -6.850  22.738  1.00 50.01           C  
ATOM   2510  CB  THR A 302     -14.872  -4.795  21.746  1.00 50.01           C  
ATOM   2511  O   THR A 302     -16.569  -6.577  23.757  1.00 50.01           O  
ATOM   2512  CG2 THR A 302     -13.612  -3.933  21.791  1.00 50.01           C  
ATOM   2513  OG1 THR A 302     -15.196  -4.931  20.378  1.00 50.01           O  
ATOM   2514  N   SER A 303     -16.381  -7.849  21.955  1.00 50.94           N  
ATOM   2515  CA  SER A 303     -17.606  -8.585  22.276  1.00 50.94           C  
ATOM   2516  C   SER A 303     -17.572  -9.231  23.663  1.00 50.94           C  
ATOM   2517  CB  SER A 303     -17.939  -9.628  21.211  1.00 50.94           C  
ATOM   2518  O   SER A 303     -18.607  -9.243  24.310  1.00 50.94           O  
ATOM   2519  OG  SER A 303     -16.895 -10.565  21.032  1.00 50.94           O  
ATOM   2520  N   TRP A 304     -16.422  -9.711  24.152  1.00 44.90           N  
ATOM   2521  CA  TRP A 304     -16.342 -10.301  25.494  1.00 44.90           C  
ATOM   2522  C   TRP A 304     -16.320  -9.248  26.595  1.00 44.90           C  
ATOM   2523  CB  TRP A 304     -15.140 -11.238  25.600  1.00 44.90           C  
ATOM   2524  O   TRP A 304     -17.075  -9.382  27.548  1.00 44.90           O  
ATOM   2525  CG  TRP A 304     -15.364 -12.558  24.939  1.00 44.90           C  
ATOM   2526  CD1 TRP A 304     -14.937 -12.910  23.706  1.00 44.90           C  
ATOM   2527  CD2 TRP A 304     -16.039 -13.733  25.486  1.00 44.90           C  
ATOM   2528  CE2 TRP A 304     -15.989 -14.772  24.510  1.00 44.90           C  
ATOM   2529  CE3 TRP A 304     -16.662 -14.034  26.718  1.00 44.90           C  
ATOM   2530  NE1 TRP A 304     -15.313 -14.213  23.445  1.00 44.90           N  
ATOM   2531  CH2 TRP A 304     -17.135 -16.316  25.979  1.00 44.90           C  
ATOM   2532  CZ2 TRP A 304     -16.527 -16.046  24.741  1.00 44.90           C  
ATOM   2533  CZ3 TRP A 304     -17.201 -15.312  26.962  1.00 44.90           C  
ATOM   2534  N   MET A 305     -15.539  -8.172  26.449  1.00 51.68           N  
ATOM   2535  CA  MET A 305     -15.554  -7.078  27.431  1.00 51.68           C  
ATOM   2536  C   MET A 305     -16.915  -6.383  27.507  1.00 51.68           C  
ATOM   2537  CB  MET A 305     -14.471  -6.034  27.126  1.00 51.68           C  
ATOM   2538  O   MET A 305     -17.359  -6.015  28.589  1.00 51.68           O  
ATOM   2539  CG  MET A 305     -13.141  -6.358  27.813  1.00 51.68           C  
ATOM   2540  SD  MET A 305     -12.206  -4.861  28.234  1.00 51.68           S  
ATOM   2541  CE  MET A 305     -10.776  -5.034  27.138  1.00 51.68           C  
ATOM   2542  N   HIS A 306     -17.608  -6.224  26.382  1.00 54.64           N  
ATOM   2543  CA  HIS A 306     -18.921  -5.583  26.346  1.00 54.64           C  
ATOM   2544  C   HIS A 306     -20.039  -6.512  26.808  1.00 54.64           C  
ATOM   2545  CB  HIS A 306     -19.165  -5.002  24.953  1.00 54.64           C  
ATOM   2546  O   HIS A 306     -20.972  -6.033  27.442  1.00 54.64           O  
ATOM   2547  CG  HIS A 306     -18.251  -3.830  24.701  1.00 54.64           C  
ATOM   2548  CD2 HIS A 306     -18.581  -2.526  24.895  1.00 54.64           C  
ATOM   2549  ND1 HIS A 306     -16.899  -3.887  24.362  1.00 54.64           N  
ATOM   2550  CE1 HIS A 306     -16.441  -2.631  24.352  1.00 54.64           C  
ATOM   2551  NE2 HIS A 306     -17.437  -1.795  24.660  1.00 54.64           N  
ATOM   2552  N   VAL A 307     -19.932  -7.824  26.566  1.00 53.85           N  
ATOM   2553  CA  VAL A 307     -20.809  -8.824  27.200  1.00 53.85           C  
ATOM   2554  C   VAL A 307     -20.547  -8.889  28.703  1.00 53.85           C  
ATOM   2555  CB  VAL A 307     -20.661 -10.205  26.531  1.00 53.85           C  
ATOM   2556  O   VAL A 307     -21.503  -8.910  29.463  1.00 53.85           O  
ATOM   2557  CG1 VAL A 307     -21.316 -11.345  27.320  1.00 53.85           C  
ATOM   2558  CG2 VAL A 307     -21.335 -10.193  25.149  1.00 53.85           C  
ATOM   2559  N   ALA A 308     -19.291  -8.827  29.149  1.00 55.31           N  
ATOM   2560  CA  ALA A 308     -18.945  -8.777  30.567  1.00 55.31           C  
ATOM   2561  C   ALA A 308     -19.470  -7.501  31.240  1.00 55.31           C  
ATOM   2562  CB  ALA A 308     -17.428  -8.921  30.722  1.00 55.31           C  
ATOM   2563  O   ALA A 308     -20.035  -7.586  32.320  1.00 55.31           O  
ATOM   2564  N   ARG A 309     -19.379  -6.332  30.588  1.00 57.41           N  
ATOM   2565  CA  ARG A 309     -19.982  -5.083  31.093  1.00 57.41           C  
ATOM   2566  C   ARG A 309     -21.509  -5.123  31.101  1.00 57.41           C  
ATOM   2567  CB  ARG A 309     -19.503  -3.875  30.279  1.00 57.41           C  
ATOM   2568  O   ARG A 309     -22.117  -4.524  31.978  1.00 57.41           O  
ATOM   2569  CG  ARG A 309     -18.072  -3.460  30.636  1.00 57.41           C  
ATOM   2570  CD  ARG A 309     -17.677  -2.245  29.790  1.00 57.41           C  
ATOM   2571  NE  ARG A 309     -16.258  -1.895  29.969  1.00 57.41           N  
ATOM   2572  NH1 ARG A 309     -16.222  -0.074  28.565  1.00 57.41           N  
ATOM   2573  NH2 ARG A 309     -14.339  -0.743  29.557  1.00 57.41           N  
ATOM   2574  CZ  ARG A 309     -15.617  -0.909  29.365  1.00 57.41           C  
ATOM   2575  N   LEU A 310     -22.132  -5.808  30.138  1.00 60.06           N  
ATOM   2576  CA  LEU A 310     -23.582  -6.010  30.120  1.00 60.06           C  
ATOM   2577  C   LEU A 310     -24.022  -6.937  31.259  1.00 60.06           C  
ATOM   2578  CB  LEU A 310     -24.019  -6.587  28.765  1.00 60.06           C  
ATOM   2579  O   LEU A 310     -24.974  -6.614  31.953  1.00 60.06           O  
ATOM   2580  CG  LEU A 310     -25.525  -6.383  28.514  1.00 60.06           C  
ATOM   2581  CD1 LEU A 310     -25.751  -5.056  27.782  1.00 60.06           C  
ATOM   2582  CD2 LEU A 310     -26.083  -7.516  27.655  1.00 60.06           C  
ATOM   2583  N   LEU A 311     -23.295  -8.036  31.475  1.00 58.85           N  
ATOM   2584  CA  LEU A 311     -23.518  -8.959  32.588  1.00 58.85           C  
ATOM   2585  C   LEU A 311     -23.301  -8.258  33.929  1.00 58.85           C  
ATOM   2586  CB  LEU A 311     -22.589 -10.177  32.445  1.00 58.85           C  
ATOM   2587  O   LEU A 311     -24.156  -8.356  34.791  1.00 58.85           O  
ATOM   2588  CG  LEU A 311     -23.022 -11.165  31.349  1.00 58.85           C  
ATOM   2589  CD1 LEU A 311     -21.886 -12.151  31.063  1.00 58.85           C  
ATOM   2590  CD2 LEU A 311     -24.258 -11.968  31.755  1.00 58.85           C  
ATOM   2591  N   GLN A 312     -22.243  -7.455  34.066  1.00 60.44           N  
ATOM   2592  CA  GLN A 312     -22.024  -6.610  35.243  1.00 60.44           C  
ATOM   2593  C   GLN A 312     -23.153  -5.593  35.435  1.00 60.44           C  
ATOM   2594  CB  GLN A 312     -20.690  -5.862  35.116  1.00 60.44           C  
ATOM   2595  O   GLN A 312     -23.549  -5.335  36.560  1.00 60.44           O  
ATOM   2596  CG  GLN A 312     -19.490  -6.765  35.419  1.00 60.44           C  
ATOM   2597  CD  GLN A 312     -18.149  -6.078  35.178  1.00 60.44           C  
ATOM   2598  NE2 GLN A 312     -17.075  -6.655  35.670  1.00 60.44           N  
ATOM   2599  OE1 GLN A 312     -18.019  -5.040  34.541  1.00 60.44           O  
ATOM   2600  N   PHE A 313     -23.702  -5.014  34.365  1.00 61.02           N  
ATOM   2601  CA  PHE A 313     -24.836  -4.093  34.467  1.00 61.02           C  
ATOM   2602  C   PHE A 313     -26.128  -4.803  34.886  1.00 61.02           C  
ATOM   2603  CB  PHE A 313     -25.016  -3.360  33.134  1.00 61.02           C  
ATOM   2604  O   PHE A 313     -26.871  -4.280  35.712  1.00 61.02           O  
ATOM   2605  CG  PHE A 313     -26.126  -2.329  33.151  1.00 61.02           C  
ATOM   2606  CD1 PHE A 313     -27.295  -2.511  32.392  1.00 61.02           C  
ATOM   2607  CD2 PHE A 313     -25.988  -1.185  33.950  1.00 61.02           C  
ATOM   2608  CE1 PHE A 313     -28.296  -1.522  32.398  1.00 61.02           C  
ATOM   2609  CE2 PHE A 313     -26.982  -0.192  33.956  1.00 61.02           C  
ATOM   2610  CZ  PHE A 313     -28.137  -0.358  33.175  1.00 61.02           C  
ATOM   2611  N   GLU A 314     -26.391  -5.994  34.348  1.00 61.00           N  
ATOM   2612  CA  GLU A 314     -27.523  -6.839  34.739  1.00 61.00           C  
ATOM   2613  C   GLU A 314     -27.371  -7.353  36.179  1.00 61.00           C  
ATOM   2614  CB  GLU A 314     -27.693  -7.994  33.734  1.00 61.00           C  
ATOM   2615  O   GLU A 314     -28.345  -7.347  36.927  1.00 61.00           O  
ATOM   2616  CG  GLU A 314     -28.274  -7.495  32.396  1.00 61.00           C  
ATOM   2617  CD  GLU A 314     -28.477  -8.589  31.330  1.00 61.00           C  
ATOM   2618  OE1 GLU A 314     -29.045  -8.239  30.263  1.00 61.00           O  
ATOM   2619  OE2 GLU A 314     -28.063  -9.750  31.542  1.00 61.00           O  
ATOM   2620  N   GLU A 315     -26.156  -7.698  36.608  1.00 59.65           N  
ATOM   2621  CA  GLU A 315     -25.820  -8.045  37.993  1.00 59.65           C  
ATOM   2622  C   GLU A 315     -25.955  -6.842  38.931  1.00 59.65           C  
ATOM   2623  CB  GLU A 315     -24.388  -8.596  38.077  1.00 59.65           C  
ATOM   2624  O   GLU A 315     -26.512  -6.982  40.015  1.00 59.65           O  
ATOM   2625  CG  GLU A 315     -24.281 -10.059  37.614  1.00 59.65           C  
ATOM   2626  CD  GLU A 315     -22.830 -10.572  37.549  1.00 59.65           C  
ATOM   2627  OE1 GLU A 315     -22.663 -11.765  37.206  1.00 59.65           O  
ATOM   2628  OE2 GLU A 315     -21.890  -9.783  37.807  1.00 59.65           O  
ATOM   2629  N   VAL A 316     -25.520  -5.643  38.529  1.00 59.11           N  
ATOM   2630  CA  VAL A 316     -25.716  -4.401  39.299  1.00 59.11           C  
ATOM   2631  C   VAL A 316     -27.208  -4.081  39.425  1.00 59.11           C  
ATOM   2632  CB  VAL A 316     -24.905  -3.233  38.702  1.00 59.11           C  
ATOM   2633  O   VAL A 316     -27.673  -3.775  40.517  1.00 59.11           O  
ATOM   2634  CG1 VAL A 316     -25.296  -1.869  39.288  1.00 59.11           C  
ATOM   2635  CG2 VAL A 316     -23.408  -3.412  39.000  1.00 59.11           C  
ATOM   2636  N   LEU A 317     -27.991  -4.238  38.355  1.00 57.16           N  
ATOM   2637  CA  LEU A 317     -29.454  -4.102  38.384  1.00 57.16           C  
ATOM   2638  C   LEU A 317     -30.131  -5.149  39.281  1.00 57.16           C  
ATOM   2639  CB  LEU A 317     -29.990  -4.219  36.947  1.00 57.16           C  
ATOM   2640  O   LEU A 317     -31.091  -4.823  39.981  1.00 57.16           O  
ATOM   2641  CG  LEU A 317     -30.005  -2.883  36.192  1.00 57.16           C  
ATOM   2642  CD1 LEU A 317     -30.070  -3.139  34.689  1.00 57.16           C  
ATOM   2643  CD2 LEU A 317     -31.242  -2.061  36.568  1.00 57.16           C  
ATOM   2644  N   ALA A 318     -29.638  -6.389  39.267  1.00 57.72           N  
ATOM   2645  CA  ALA A 318     -30.143  -7.475  40.100  1.00 57.72           C  
ATOM   2646  C   ALA A 318     -29.793  -7.279  41.584  1.00 57.72           C  
ATOM   2647  CB  ALA A 318     -29.599  -8.803  39.558  1.00 57.72           C  
ATOM   2648  O   ALA A 318     -30.622  -7.543  42.451  1.00 57.72           O  
ATOM   2649  N   THR A 319     -28.593  -6.778  41.880  1.00 58.50           N  
ATOM   2650  CA  THR A 319     -28.093  -6.561  43.249  1.00 58.50           C  
ATOM   2651  C   THR A 319     -28.596  -5.260  43.877  1.00 58.50           C  
ATOM   2652  CB  THR A 319     -26.557  -6.595  43.305  1.00 58.50           C  
ATOM   2653  O   THR A 319     -28.784  -5.219  45.087  1.00 58.50           O  
ATOM   2654  CG2 THR A 319     -25.990  -7.996  43.069  1.00 58.50           C  
ATOM   2655  OG1 THR A 319     -26.005  -5.744  42.331  1.00 58.50           O  
ATOM   2656  N   HIS A 320     -28.869  -4.214  43.087  1.00 55.37           N  
ATOM   2657  CA  HIS A 320     -29.281  -2.889  43.583  1.00 55.37           C  
ATOM   2658  C   HIS A 320     -30.807  -2.657  43.554  1.00 55.37           C  
ATOM   2659  CB  HIS A 320     -28.457  -1.773  42.914  1.00 55.37           C  
ATOM   2660  O   HIS A 320     -31.280  -1.523  43.609  1.00 55.37           O  
ATOM   2661  CG  HIS A 320     -26.983  -1.821  43.251  1.00 55.37           C  
ATOM   2662  CD2 HIS A 320     -26.249  -0.820  43.829  1.00 55.37           C  
ATOM   2663  ND1 HIS A 320     -26.125  -2.886  43.073  1.00 55.37           N  
ATOM   2664  CE1 HIS A 320     -24.919  -2.540  43.545  1.00 55.37           C  
ATOM   2665  NE2 HIS A 320     -24.940  -1.280  44.004  1.00 55.37           N  
ATOM   2666  N   GLY A 321     -31.603  -3.733  43.531  1.00 43.89           N  
ATOM   2667  CA  GLY A 321     -32.948  -3.708  44.121  1.00 43.89           C  
ATOM   2668  C   GLY A 321     -34.029  -2.913  43.379  1.00 43.89           C  
ATOM   2669  O   GLY A 321     -34.922  -2.372  44.024  1.00 43.89           O  
ATOM   2670  N   TRP A 322     -34.008  -2.868  42.041  1.00 43.13           N  
ATOM   2671  CA  TRP A 322     -35.097  -2.283  41.225  1.00 43.13           C  
ATOM   2672  C   TRP A 322     -35.931  -3.314  40.437  1.00 43.13           C  
ATOM   2673  CB  TRP A 322     -34.573  -1.104  40.390  1.00 43.13           C  
ATOM   2674  O   TRP A 322     -36.738  -2.956  39.579  1.00 43.13           O  
ATOM   2675  CG  TRP A 322     -34.696   0.226  41.075  1.00 43.13           C  
ATOM   2676  CD1 TRP A 322     -34.104   0.567  42.243  1.00 43.13           C  
ATOM   2677  CD2 TRP A 322     -35.467   1.399  40.665  1.00 43.13           C  
ATOM   2678  CE2 TRP A 322     -35.281   2.427  41.639  1.00 43.13           C  
ATOM   2679  CE3 TRP A 322     -36.298   1.704  39.562  1.00 43.13           C  
ATOM   2680  NE1 TRP A 322     -34.450   1.860  42.581  1.00 43.13           N  
ATOM   2681  CH2 TRP A 322     -36.682   3.967  40.404  1.00 43.13           C  
ATOM   2682  CZ2 TRP A 322     -35.874   3.692  41.520  1.00 43.13           C  
ATOM   2683  CZ3 TRP A 322     -36.895   2.974  39.430  1.00 43.13           C  
ATOM   2684  N   LEU A 323     -35.819  -4.602  40.779  1.00 42.34           N  
ATOM   2685  CA  LEU A 323     -36.635  -5.704  40.235  1.00 42.34           C  
ATOM   2686  C   LEU A 323     -38.007  -5.858  40.927  1.00 42.34           C  
ATOM   2687  CB  LEU A 323     -35.781  -6.991  40.174  1.00 42.34           C  
ATOM   2688  O   LEU A 323     -38.592  -6.936  40.955  1.00 42.34           O  
ATOM   2689  CG  LEU A 323     -35.379  -7.360  38.733  1.00 42.34           C  
ATOM   2690  CD1 LEU A 323     -34.125  -8.227  38.739  1.00 42.34           C  
ATOM   2691  CD2 LEU A 323     -36.493  -8.125  38.013  1.00 42.34           C  
ATOM   2692  N   GLN A 324     -38.568  -4.760  41.436  1.00 35.86           N  
ATOM   2693  CA  GLN A 324     -39.989  -4.650  41.765  1.00 35.86           C  
ATOM   2694  C   GLN A 324     -40.663  -3.750  40.732  1.00 35.86           C  
ATOM   2695  CB  GLN A 324     -40.195  -4.103  43.187  1.00 35.86           C  
ATOM   2696  O   GLN A 324     -40.814  -2.554  40.961  1.00 35.86           O  
ATOM   2697  CG  GLN A 324     -40.143  -5.176  44.282  1.00 35.86           C  
ATOM   2698  CD  GLN A 324     -40.471  -4.595  45.657  1.00 35.86           C  
ATOM   2699  NE2 GLN A 324     -40.631  -5.418  46.669  1.00 35.86           N  
ATOM   2700  OE1 GLN A 324     -40.608  -3.398  45.849  1.00 35.86           O  
ATOM   2701  N   ARG A 325     -41.063  -4.311  39.583  1.00 38.62           N  
ATOM   2702  CA  ARG A 325     -42.263  -3.896  38.825  1.00 38.62           C  
ATOM   2703  C   ARG A 325     -42.420  -4.725  37.547  1.00 38.62           C  
ATOM   2704  CB  ARG A 325     -42.288  -2.380  38.502  1.00 38.62           C  
ATOM   2705  O   ARG A 325     -41.797  -4.451  36.526  1.00 38.62           O  
ATOM   2706  CG  ARG A 325     -43.138  -1.587  39.526  1.00 38.62           C  
ATOM   2707  CD  ARG A 325     -42.677  -0.128  39.638  1.00 38.62           C  
ATOM   2708  NE  ARG A 325     -43.238   0.542  40.829  1.00 38.62           N  
ATOM   2709  NH1 ARG A 325     -43.030   2.716  40.108  1.00 38.62           N  
ATOM   2710  NH2 ARG A 325     -43.739   2.308  42.181  1.00 38.62           N  
ATOM   2711  CZ  ARG A 325     -43.337   1.846  41.031  1.00 38.62           C  
ATOM   2712  N   LYS A 326     -43.413  -5.612  37.629  1.00 36.64           N  
ATOM   2713  CA  LYS A 326     -44.177  -6.264  36.560  1.00 36.64           C  
ATOM   2714  C   LYS A 326     -43.522  -7.468  35.894  1.00 36.64           C  
ATOM   2715  CB  LYS A 326     -44.705  -5.250  35.529  1.00 36.64           C  
ATOM   2716  O   LYS A 326     -42.564  -7.344  35.139  1.00 36.64           O  
ATOM   2717  CG  LYS A 326     -45.656  -4.234  36.177  1.00 36.64           C  
ATOM   2718  CD  LYS A 326     -46.308  -3.324  35.131  1.00 36.64           C  
ATOM   2719  CE  LYS A 326     -47.365  -2.456  35.823  1.00 36.64           C  
ATOM   2720  NZ  LYS A 326     -48.124  -1.620  34.860  1.00 36.64           N  
ATOM   2721  N   ASP A 327     -44.203  -8.591  36.093  1.00 33.36           N  
ATOM   2722  CA  ASP A 327     -44.242  -9.812  35.292  1.00 33.36           C  
ATOM   2723  C   ASP A 327     -44.407  -9.544  33.786  1.00 33.36           C  
ATOM   2724  CB  ASP A 327     -45.426 -10.659  35.791  1.00 33.36           C  
ATOM   2725  O   ASP A 327     -45.416  -9.878  33.161  1.00 33.36           O  
ATOM   2726  CG  ASP A 327     -45.307 -10.976  37.271  1.00 33.36           C  
ATOM   2727  OD1 ASP A 327     -44.326 -11.664  37.613  1.00 33.36           O  
ATOM   2728  OD2 ASP A 327     -46.146 -10.437  38.023  1.00 33.36           O  
ATOM   2729  N   PHE A 328     -43.402  -8.953  33.148  1.00 33.54           N  
ATOM   2730  CA  PHE A 328     -43.251  -9.070  31.712  1.00 33.54           C  
ATOM   2731  C   PHE A 328     -42.599 -10.415  31.450  1.00 33.54           C  
ATOM   2732  CB  PHE A 328     -42.530  -7.865  31.093  1.00 33.54           C  
ATOM   2733  O   PHE A 328     -41.377 -10.545  31.463  1.00 33.54           O  
ATOM   2734  CG  PHE A 328     -43.490  -7.028  30.269  1.00 33.54           C  
ATOM   2735  CD1 PHE A 328     -43.702  -7.329  28.910  1.00 33.54           C  
ATOM   2736  CD2 PHE A 328     -44.237  -6.009  30.884  1.00 33.54           C  
ATOM   2737  CE1 PHE A 328     -44.646  -6.600  28.164  1.00 33.54           C  
ATOM   2738  CE2 PHE A 328     -45.181  -5.279  30.139  1.00 33.54           C  
ATOM   2739  CZ  PHE A 328     -45.384  -5.573  28.779  1.00 33.54           C  
ATOM   2740  N   ARG A 329     -43.464 -11.409  31.212  1.00 30.44           N  
ATOM   2741  CA  ARG A 329     -43.170 -12.630  30.459  1.00 30.44           C  
ATOM   2742  C   ARG A 329     -42.214 -12.299  29.310  1.00 30.44           C  
ATOM   2743  CB  ARG A 329     -44.476 -13.202  29.865  1.00 30.44           C  
ATOM   2744  O   ARG A 329     -42.647 -11.994  28.199  1.00 30.44           O  
ATOM   2745  CG  ARG A 329     -45.384 -13.962  30.836  1.00 30.44           C  
ATOM   2746  CD  ARG A 329     -46.653 -14.401  30.086  1.00 30.44           C  
ATOM   2747  NE  ARG A 329     -47.563 -15.176  30.948  1.00 30.44           N  
ATOM   2748  NH1 ARG A 329     -49.303 -15.418  29.460  1.00 30.44           N  
ATOM   2749  NH2 ARG A 329     -49.450 -16.333  31.487  1.00 30.44           N  
ATOM   2750  CZ  ARG A 329     -48.761 -15.638  30.628  1.00 30.44           C  
ATOM   2751  N   TRP A 330     -40.915 -12.428  29.544  1.00 31.44           N  
ATOM   2752  CA  TRP A 330     -40.010 -12.829  28.488  1.00 31.44           C  
ATOM   2753  C   TRP A 330     -40.312 -14.298  28.271  1.00 31.44           C  
ATOM   2754  CB  TRP A 330     -38.555 -12.508  28.826  1.00 31.44           C  
ATOM   2755  O   TRP A 330     -39.772 -15.185  28.925  1.00 31.44           O  
ATOM   2756  CG  TRP A 330     -38.190 -11.096  28.489  1.00 31.44           C  
ATOM   2757  CD1 TRP A 330     -38.566 -10.001  29.186  1.00 31.44           C  
ATOM   2758  CD2 TRP A 330     -37.401 -10.602  27.362  1.00 31.44           C  
ATOM   2759  CE2 TRP A 330     -37.320  -9.180  27.459  1.00 31.44           C  
ATOM   2760  CE3 TRP A 330     -36.735 -11.211  26.276  1.00 31.44           C  
ATOM   2761  NE1 TRP A 330     -38.051  -8.869  28.587  1.00 31.44           N  
ATOM   2762  CH2 TRP A 330     -35.931  -9.045  25.479  1.00 31.44           C  
ATOM   2763  CZ2 TRP A 330     -36.596  -8.403  26.540  1.00 31.44           C  
ATOM   2764  CZ3 TRP A 330     -36.008 -10.443  25.346  1.00 31.44           C  
ATOM   2765  N   LYS A 331     -41.278 -14.525  27.379  1.00 31.92           N  
ATOM   2766  CA  LYS A 331     -41.385 -15.765  26.635  1.00 31.92           C  
ATOM   2767  C   LYS A 331     -40.008 -16.026  26.030  1.00 31.92           C  
ATOM   2768  CB  LYS A 331     -42.471 -15.632  25.553  1.00 31.92           C  
ATOM   2769  O   LYS A 331     -39.650 -15.482  24.992  1.00 31.92           O  
ATOM   2770  CG  LYS A 331     -43.832 -16.161  26.025  1.00 31.92           C  
ATOM   2771  CD  LYS A 331     -44.831 -16.111  24.863  1.00 31.92           C  
ATOM   2772  CE  LYS A 331     -46.131 -16.835  25.221  1.00 31.92           C  
ATOM   2773  NZ  LYS A 331     -46.990 -16.988  24.022  1.00 31.92           N  
ATOM   2774  N   LEU A 332     -39.248 -16.856  26.731  1.00 37.47           N  
ATOM   2775  CA  LEU A 332     -38.140 -17.652  26.234  1.00 37.47           C  
ATOM   2776  C   LEU A 332     -38.740 -18.715  25.282  1.00 37.47           C  
ATOM   2777  CB  LEU A 332     -37.401 -18.221  27.472  1.00 37.47           C  
ATOM   2778  O   LEU A 332     -38.729 -19.907  25.558  1.00 37.47           O  
ATOM   2779  CG  LEU A 332     -35.872 -18.284  27.316  1.00 37.47           C  
ATOM   2780  CD1 LEU A 332     -35.227 -17.018  27.891  1.00 37.47           C  
ATOM   2781  CD2 LEU A 332     -35.299 -19.490  28.057  1.00 37.47           C  
ATOM   2782  N   GLN A 333     -39.392 -18.245  24.217  1.00 34.75           N  
ATOM   2783  CA  GLN A 333     -40.040 -19.009  23.147  1.00 34.75           C  
ATOM   2784  C   GLN A 333     -39.655 -18.331  21.830  1.00 34.75           C  
ATOM   2785  CB  GLN A 333     -41.569 -19.099  23.336  1.00 34.75           C  
ATOM   2786  O   GLN A 333     -40.397 -17.526  21.285  1.00 34.75           O  
ATOM   2787  CG  GLN A 333     -41.997 -20.373  24.073  1.00 34.75           C  
ATOM   2788  CD  GLN A 333     -43.513 -20.490  24.253  1.00 34.75           C  
ATOM   2789  NE2 GLN A 333     -43.997 -21.682  24.531  1.00 34.75           N  
ATOM   2790  OE1 GLN A 333     -44.285 -19.534  24.189  1.00 34.75           O  
ATOM   2791  N   ASP A 334     -38.411 -18.607  21.460  1.00 34.43           N  
ATOM   2792  CA  ASP A 334     -37.834 -18.732  20.118  1.00 34.43           C  
ATOM   2793  C   ASP A 334     -36.568 -19.586  20.386  1.00 34.43           C  
ATOM   2794  CB  ASP A 334     -37.468 -17.363  19.489  1.00 34.43           C  
ATOM   2795  O   ASP A 334     -35.456 -19.076  20.495  1.00 34.43           O  
ATOM   2796  CG  ASP A 334     -38.575 -16.642  18.702  1.00 34.43           C  
ATOM   2797  OD1 ASP A 334     -39.555 -17.298  18.287  1.00 34.43           O  
ATOM   2798  OD2 ASP A 334     -38.375 -15.428  18.446  1.00 34.43           O  
ATOM   2799  N   THR A 335     -36.670 -20.835  20.858  1.00 33.68           N  
ATOM   2800  CA  THR A 335     -37.006 -22.028  20.057  1.00 33.68           C  
ATOM   2801  C   THR A 335     -36.848 -21.809  18.553  1.00 33.68           C  
ATOM   2802  CB  THR A 335     -38.328 -22.723  20.428  1.00 33.68           C  
ATOM   2803  O   THR A 335     -37.756 -21.351  17.875  1.00 33.68           O  
ATOM   2804  CG2 THR A 335     -38.158 -23.543  21.711  1.00 33.68           C  
ATOM   2805  OG1 THR A 335     -39.365 -21.795  20.644  1.00 33.68           O  
ATOM   2806  N   ASP A 336     -35.650 -22.187  18.099  1.00 32.64           N  
ATOM   2807  CA  ASP A 336     -35.365 -22.860  16.830  1.00 32.64           C  
ATOM   2808  C   ASP A 336     -35.447 -22.006  15.557  1.00 32.64           C  
ATOM   2809  CB  ASP A 336     -36.145 -24.188  16.799  1.00 32.64           C  
ATOM   2810  O   ASP A 336     -36.494 -21.794  14.962  1.00 32.64           O  
ATOM   2811  CG  ASP A 336     -35.914 -25.002  18.085  1.00 32.64           C  
ATOM   2812  OD1 ASP A 336     -34.814 -24.848  18.676  1.00 32.64           O  
ATOM   2813  OD2 ASP A 336     -36.844 -25.717  18.505  1.00 32.64           O  
ATOM   2814  N   SER A 337     -34.303 -21.532  15.046  1.00 33.39           N  
ATOM   2815  CA  SER A 337     -33.651 -22.312  13.981  1.00 33.39           C  
ATOM   2816  C   SER A 337     -32.115 -22.223  13.896  1.00 33.39           C  
ATOM   2817  CB  SER A 337     -34.264 -21.886  12.639  1.00 33.39           C  
ATOM   2818  O   SER A 337     -31.556 -22.583  12.865  1.00 33.39           O  
ATOM   2819  OG  SER A 337     -33.892 -20.551  12.349  1.00 33.39           O  
ATOM   2820  N   PHE A 338     -31.394 -21.760  14.925  1.00 32.94           N  
ATOM   2821  CA  PHE A 338     -29.915 -21.822  14.945  1.00 32.94           C  
ATOM   2822  C   PHE A 338     -29.346 -22.063  16.351  1.00 32.94           C  
ATOM   2823  CB  PHE A 338     -29.275 -20.615  14.225  1.00 32.94           C  
ATOM   2824  O   PHE A 338     -28.468 -21.347  16.841  1.00 32.94           O  
ATOM   2825  CG  PHE A 338     -29.357 -20.676  12.707  1.00 32.94           C  
ATOM   2826  CD1 PHE A 338     -28.507 -21.539  11.985  1.00 32.94           C  
ATOM   2827  CD2 PHE A 338     -30.322 -19.916  12.018  1.00 32.94           C  
ATOM   2828  CE1 PHE A 338     -28.625 -21.645  10.587  1.00 32.94           C  
ATOM   2829  CE2 PHE A 338     -30.444 -20.028  10.621  1.00 32.94           C  
ATOM   2830  CZ  PHE A 338     -29.596 -20.891   9.906  1.00 32.94           C  
ATOM   2831  N   GLY A 339     -29.813 -23.126  17.005  1.00 31.32           N  
ATOM   2832  CA  GLY A 339     -29.100 -23.721  18.130  1.00 31.32           C  
ATOM   2833  C   GLY A 339     -27.759 -24.280  17.654  1.00 31.32           C  
ATOM   2834  O   GLY A 339     -27.741 -25.383  17.131  1.00 31.32           O  
ATOM   2835  N   GLN A 340     -26.666 -23.504  17.769  1.00 36.97           N  
ATOM   2836  CA  GLN A 340     -25.261 -23.979  17.868  1.00 36.97           C  
ATOM   2837  C   GLN A 340     -24.163 -22.897  17.728  1.00 36.97           C  
ATOM   2838  CB  GLN A 340     -24.947 -25.139  16.883  1.00 36.97           C  
ATOM   2839  O   GLN A 340     -22.986 -23.233  17.870  1.00 36.97           O  
ATOM   2840  CG  GLN A 340     -25.094 -26.508  17.586  1.00 36.97           C  
ATOM   2841  CD  GLN A 340     -25.215 -27.683  16.621  1.00 36.97           C  
ATOM   2842  NE2 GLN A 340     -25.732 -28.807  17.059  1.00 36.97           N  
ATOM   2843  OE1 GLN A 340     -24.746 -27.657  15.492  1.00 36.97           O  
ATOM   2844  N   SER A 341     -24.446 -21.612  17.470  1.00 36.86           N  
ATOM   2845  CA  SER A 341     -23.364 -20.699  17.035  1.00 36.86           C  
ATOM   2846  C   SER A 341     -22.605 -19.930  18.128  1.00 36.86           C  
ATOM   2847  CB  SER A 341     -23.854 -19.763  15.933  1.00 36.86           C  
ATOM   2848  O   SER A 341     -21.557 -19.373  17.817  1.00 36.86           O  
ATOM   2849  OG  SER A 341     -24.836 -18.888  16.435  1.00 36.86           O  
ATOM   2850  N   VAL A 342     -23.057 -19.900  19.389  1.00 40.11           N  
ATOM   2851  CA  VAL A 342     -22.400 -19.080  20.441  1.00 40.11           C  
ATOM   2852  C   VAL A 342     -21.366 -19.866  21.267  1.00 40.11           C  
ATOM   2853  CB  VAL A 342     -23.445 -18.329  21.295  1.00 40.11           C  
ATOM   2854  O   VAL A 342     -20.426 -19.280  21.791  1.00 40.11           O  
ATOM   2855  CG1 VAL A 342     -22.809 -17.395  22.333  1.00 40.11           C  
ATOM   2856  CG2 VAL A 342     -24.335 -17.454  20.396  1.00 40.11           C  
ATOM   2857  N   ARG A 343     -21.439 -21.207  21.294  1.00 36.23           N  
ATOM   2858  CA  ARG A 343     -20.441 -22.074  21.961  1.00 36.23           C  
ATOM   2859  C   ARG A 343     -19.424 -22.743  21.021  1.00 36.23           C  
ATOM   2860  CB  ARG A 343     -21.134 -23.068  22.918  1.00 36.23           C  
ATOM   2861  O   ARG A 343     -18.513 -23.407  21.499  1.00 36.23           O  
ATOM   2862  CG  ARG A 343     -21.454 -22.427  24.282  1.00 36.23           C  
ATOM   2863  CD  ARG A 343     -22.020 -23.466  25.263  1.00 36.23           C  
ATOM   2864  NE  ARG A 343     -22.247 -22.898  26.609  1.00 36.23           N  
ATOM   2865  NH1 ARG A 343     -23.064 -24.800  27.623  1.00 36.23           N  
ATOM   2866  NH2 ARG A 343     -22.860 -22.928  28.809  1.00 36.23           N  
ATOM   2867  CZ  ARG A 343     -22.720 -23.542  27.667  1.00 36.23           C  
ATOM   2868  N   ARG A 344     -19.504 -22.534  19.698  1.00 34.50           N  
ATOM   2869  CA  ARG A 344     -18.519 -23.062  18.721  1.00 34.50           C  
ATOM   2870  C   ARG A 344     -17.463 -22.056  18.250  1.00 34.50           C  
ATOM   2871  CB  ARG A 344     -19.232 -23.760  17.550  1.00 34.50           C  
ATOM   2872  O   ARG A 344     -16.507 -22.449  17.589  1.00 34.50           O  
ATOM   2873  CG  ARG A 344     -19.669 -25.185  17.928  1.00 34.50           C  
ATOM   2874  CD  ARG A 344     -20.243 -25.897  16.699  1.00 34.50           C  
ATOM   2875  NE  ARG A 344     -20.629 -27.293  16.992  1.00 34.50           N  
ATOM   2876  NH1 ARG A 344     -22.064 -27.537  15.226  1.00 34.50           N  
ATOM   2877  NH2 ARG A 344     -21.895 -29.180  16.709  1.00 34.50           N  
ATOM   2878  CZ  ARG A 344     -21.515 -28.000  16.310  1.00 34.50           C  
ATOM   2879  N   SER A 345     -17.559 -20.784  18.630  1.00 32.09           N  
ATOM   2880  CA  SER A 345     -16.542 -19.766  18.315  1.00 32.09           C  
ATOM   2881  C   SER A 345     -15.300 -19.809  19.219  1.00 32.09           C  
ATOM   2882  CB  SER A 345     -17.174 -18.369  18.265  1.00 32.09           C  
ATOM   2883  O   SER A 345     -14.297 -19.196  18.875  1.00 32.09           O  
ATOM   2884  OG  SER A 345     -18.283 -18.262  19.139  1.00 32.09           O  
ATOM   2885  N   CYS A 346     -15.313 -20.590  20.307  1.00 32.36           N  
ATOM   2886  CA  CYS A 346     -14.139 -20.827  21.163  1.00 32.36           C  
ATOM   2887  C   CYS A 346     -13.194 -21.929  20.644  1.00 32.36           C  
ATOM   2888  CB  CYS A 346     -14.603 -21.084  22.603  1.00 32.36           C  
ATOM   2889  O   CYS A 346     -12.168 -22.197  21.257  1.00 32.36           O  
ATOM   2890  SG  CYS A 346     -15.235 -19.536  23.311  1.00 32.36           S  
ATOM   2891  N   PHE A 347     -13.491 -22.531  19.486  1.00 30.67           N  
ATOM   2892  CA  PHE A 347     -12.618 -23.489  18.800  1.00 30.67           C  
ATOM   2893  C   PHE A 347     -12.263 -23.003  17.386  1.00 30.67           C  
ATOM   2894  CB  PHE A 347     -13.229 -24.903  18.841  1.00 30.67           C  
ATOM   2895  O   PHE A 347     -12.466 -23.701  16.394  1.00 30.67           O  
ATOM   2896  CG  PHE A 347     -12.867 -25.698  20.079  1.00 30.67           C  
ATOM   2897  CD1 PHE A 347     -11.631 -26.373  20.137  1.00 30.67           C  
ATOM   2898  CD2 PHE A 347     -13.764 -25.791  21.158  1.00 30.67           C  
ATOM   2899  CE1 PHE A 347     -11.296 -27.141  21.266  1.00 30.67           C  
ATOM   2900  CE2 PHE A 347     -13.429 -26.561  22.286  1.00 30.67           C  
ATOM   2901  CZ  PHE A 347     -12.197 -27.236  22.340  1.00 30.67           C  
ATOM   2902  N   GLN A 348     -11.675 -21.811  17.252  1.00 33.81           N  
ATOM   2903  CA  GLN A 348     -10.985 -21.433  16.011  1.00 33.81           C  
ATOM   2904  C   GLN A 348      -9.586 -22.074  15.943  1.00 33.81           C  
ATOM   2905  CB  GLN A 348     -11.047 -19.912  15.758  1.00 33.81           C  
ATOM   2906  O   GLN A 348      -8.561 -21.416  15.827  1.00 33.81           O  
ATOM   2907  CG  GLN A 348     -12.000 -19.614  14.587  1.00 33.81           C  
ATOM   2908  CD  GLN A 348     -12.096 -18.132  14.239  1.00 33.81           C  
ATOM   2909  NE2 GLN A 348     -12.771 -17.782  13.167  1.00 33.81           N  
ATOM   2910  OE1 GLN A 348     -11.573 -17.253  14.892  1.00 33.81           O  
ATOM   2911  N   ARG A 349      -9.549 -23.412  15.917  1.00 36.48           N  
ATOM   2912  CA  ARG A 349      -8.360 -24.234  15.611  1.00 36.48           C  
ATOM   2913  C   ARG A 349      -7.975 -24.195  14.110  1.00 36.48           C  
ATOM   2914  CB  ARG A 349      -8.573 -25.667  16.174  1.00 36.48           C  
ATOM   2915  O   ARG A 349      -7.375 -25.133  13.601  1.00 36.48           O  
ATOM   2916  CG  ARG A 349      -7.528 -26.070  17.231  1.00 36.48           C  
ATOM   2917  CD  ARG A 349      -7.787 -27.497  17.746  1.00 36.48           C  
ATOM   2918  NE  ARG A 349      -6.850 -27.891  18.820  1.00 36.48           N  
ATOM   2919  NH1 ARG A 349      -7.618 -30.040  19.148  1.00 36.48           N  
ATOM   2920  NH2 ARG A 349      -5.929 -29.281  20.381  1.00 36.48           N  
ATOM   2921  CZ  ARG A 349      -6.804 -29.063  19.440  1.00 36.48           C  
ATOM   2922  N   ARG A 350      -8.344 -23.138  13.364  1.00 33.76           N  
ATOM   2923  CA  ARG A 350      -8.222 -23.054  11.885  1.00 33.76           C  
ATOM   2924  C   ARG A 350      -7.548 -21.786  11.331  1.00 33.76           C  
ATOM   2925  CB  ARG A 350      -9.576 -23.372  11.205  1.00 33.76           C  
ATOM   2926  O   ARG A 350      -7.681 -21.499  10.149  1.00 33.76           O  
ATOM   2927  CG  ARG A 350      -9.867 -24.882  11.158  1.00 33.76           C  
ATOM   2928  CD  ARG A 350     -11.063 -25.181  10.240  1.00 33.76           C  
ATOM   2929  NE  ARG A 350     -11.302 -26.631  10.101  1.00 33.76           N  
ATOM   2930  NH1 ARG A 350     -12.892 -26.537   8.438  1.00 33.76           N  
ATOM   2931  NH2 ARG A 350     -12.252 -28.517   9.233  1.00 33.76           N  
ATOM   2932  CZ  ARG A 350     -12.144 -27.218   9.263  1.00 33.76           C  
ATOM   2933  N   LEU A 351      -6.764 -21.062  12.132  1.00 36.37           N  
ATOM   2934  CA  LEU A 351      -5.921 -19.944  11.655  1.00 36.37           C  
ATOM   2935  C   LEU A 351      -4.411 -20.246  11.695  1.00 36.37           C  
ATOM   2936  CB  LEU A 351      -6.351 -18.632  12.348  1.00 36.37           C  
ATOM   2937  O   LEU A 351      -3.597 -19.334  11.740  1.00 36.37           O  
ATOM   2938  CG  LEU A 351      -7.332 -17.819  11.482  1.00 36.37           C  
ATOM   2939  CD1 LEU A 351      -8.132 -16.851  12.350  1.00 36.37           C  
ATOM   2940  CD2 LEU A 351      -6.603 -17.004  10.407  1.00 36.37           C  
ATOM   2941  N   LEU A 352      -4.035 -21.529  11.625  1.00 34.49           N  
ATOM   2942  CA  LEU A 352      -2.635 -21.978  11.565  1.00 34.49           C  
ATOM   2943  C   LEU A 352      -2.207 -22.517  10.183  1.00 34.49           C  
ATOM   2944  CB  LEU A 352      -2.357 -22.946  12.740  1.00 34.49           C  
ATOM   2945  O   LEU A 352      -1.077 -22.955  10.025  1.00 34.49           O  
ATOM   2946  CG  LEU A 352      -1.210 -22.475  13.669  1.00 34.49           C  
ATOM   2947  CD1 LEU A 352      -1.668 -22.453  15.128  1.00 34.49           C  
ATOM   2948  CD2 LEU A 352       0.007 -23.389  13.556  1.00 34.49           C  
ATOM   2949  N   VAL A 353      -3.072 -22.431   9.161  1.00 34.62           N  
ATOM   2950  CA  VAL A 353      -2.801 -22.927   7.786  1.00 34.62           C  
ATOM   2951  C   VAL A 353      -2.824 -21.794   6.740  1.00 34.62           C  
ATOM   2952  CB  VAL A 353      -3.690 -24.149   7.433  1.00 34.62           C  
ATOM   2953  O   VAL A 353      -3.011 -22.010   5.552  1.00 34.62           O  
ATOM   2954  CG1 VAL A 353      -3.243 -24.904   6.168  1.00 34.62           C  
ATOM   2955  CG2 VAL A 353      -3.658 -25.194   8.564  1.00 34.62           C  
ATOM   2956  N   LEU A 354      -2.609 -20.546   7.167  1.00 34.54           N  
ATOM   2957  CA  LEU A 354      -2.444 -19.386   6.270  1.00 34.54           C  
ATOM   2958  C   LEU A 354      -1.240 -18.511   6.663  1.00 34.54           C  
ATOM   2959  CB  LEU A 354      -3.794 -18.647   6.116  1.00 34.54           C  
ATOM   2960  O   LEU A 354      -1.187 -17.320   6.369  1.00 34.54           O  
ATOM   2961  CG  LEU A 354      -4.504 -18.987   4.783  1.00 34.54           C  
ATOM   2962  CD1 LEU A 354      -6.000 -19.204   5.002  1.00 34.54           C  
ATOM   2963  CD2 LEU A 354      -4.319 -17.864   3.761  1.00 34.54           C  
ATOM   2964  N   GLY A 355      -0.228 -19.131   7.280  1.00 30.45           N  
ATOM   2965  CA  GLY A 355       1.065 -18.523   7.621  1.00 30.45           C  
ATOM   2966  C   GLY A 355       1.998 -18.251   6.431  1.00 30.45           C  
ATOM   2967  O   GLY A 355       3.166 -17.945   6.642  1.00 30.45           O  
ATOM   2968  N   LEU A 356       1.505 -18.354   5.192  1.00 33.28           N  
ATOM   2969  CA  LEU A 356       2.280 -18.109   3.969  1.00 33.28           C  
ATOM   2970  C   LEU A 356       1.865 -16.842   3.202  1.00 33.28           C  
ATOM   2971  CB  LEU A 356       2.249 -19.381   3.091  1.00 33.28           C  
ATOM   2972  O   LEU A 356       2.581 -16.443   2.290  1.00 33.28           O  
ATOM   2973  CG  LEU A 356       3.555 -20.205   3.184  1.00 33.28           C  
ATOM   2974  CD1 LEU A 356       3.279 -21.652   3.587  1.00 33.28           C  
ATOM   2975  CD2 LEU A 356       4.289 -20.203   1.842  1.00 33.28           C  
ATOM   2976  N   VAL A 357       0.755 -16.187   3.570  1.00 36.80           N  
ATOM   2977  CA  VAL A 357       0.221 -15.015   2.839  1.00 36.80           C  
ATOM   2978  C   VAL A 357      -0.357 -13.959   3.796  1.00 36.80           C  
ATOM   2979  CB  VAL A 357      -0.784 -15.412   1.726  1.00 36.80           C  
ATOM   2980  O   VAL A 357      -1.365 -13.320   3.531  1.00 36.80           O  
ATOM   2981  CG1 VAL A 357      -0.889 -14.318   0.650  1.00 36.80           C  
ATOM   2982  CG2 VAL A 357      -0.409 -16.700   0.974  1.00 36.80           C  
ATOM   2983  N   THR A 358       0.259 -13.759   4.958  1.00 37.81           N  
ATOM   2984  CA  THR A 358       0.238 -12.431   5.591  1.00 37.81           C  
ATOM   2985  C   THR A 358       1.348 -11.615   4.928  1.00 37.81           C  
ATOM   2986  CB  THR A 358       0.410 -12.524   7.114  1.00 37.81           C  
ATOM   2987  O   THR A 358       2.358 -12.215   4.553  1.00 37.81           O  
ATOM   2988  CG2 THR A 358      -0.863 -13.055   7.772  1.00 37.81           C  
ATOM   2989  OG1 THR A 358       1.456 -13.402   7.460  1.00 37.81           O  
ATOM   2990  N   PRO A 359       1.211 -10.290   4.721  1.00 45.40           N  
ATOM   2991  CA  PRO A 359       2.270  -9.476   4.133  1.00 45.40           C  
ATOM   2992  C   PRO A 359       3.470  -9.586   5.065  1.00 45.40           C  
ATOM   2993  CB  PRO A 359       1.707  -8.056   4.025  1.00 45.40           C  
ATOM   2994  O   PRO A 359       3.528  -8.971   6.129  1.00 45.40           O  
ATOM   2995  CG  PRO A 359       0.670  -8.012   5.147  1.00 45.40           C  
ATOM   2996  CD  PRO A 359       0.130  -9.443   5.188  1.00 45.40           C  
ATOM   2997  N   ASN A 360       4.373 -10.497   4.723  1.00 50.51           N  
ATOM   2998  CA  ASN A 360       5.418 -10.943   5.607  1.00 50.51           C  
ATOM   2999  C   ASN A 360       6.353  -9.738   5.695  1.00 50.51           C  
ATOM   3000  CB  ASN A 360       5.955 -12.262   5.007  1.00 50.51           C  
ATOM   3001  O   ASN A 360       7.120  -9.486   4.769  1.00 50.51           O  
ATOM   3002  CG  ASN A 360       6.884 -13.073   5.886  1.00 50.51           C  
ATOM   3003  ND2 ASN A 360       7.339 -14.206   5.401  1.00 50.51           N  
ATOM   3004  OD1 ASN A 360       7.210 -12.704   7.002  1.00 50.51           O  
ATOM   3005  N   ARG A 361       6.228  -8.927   6.759  1.00 50.61           N  
ATOM   3006  CA  ARG A 361       7.080  -7.749   7.007  1.00 50.61           C  
ATOM   3007  C   ARG A 361       8.546  -8.116   6.780  1.00 50.61           C  
ATOM   3008  CB  ARG A 361       6.892  -7.236   8.449  1.00 50.61           C  
ATOM   3009  O   ARG A 361       9.297  -7.353   6.188  1.00 50.61           O  
ATOM   3010  CG  ARG A 361       5.566  -6.500   8.729  1.00 50.61           C  
ATOM   3011  CD  ARG A 361       5.576  -6.000  10.187  1.00 50.61           C  
ATOM   3012  NE  ARG A 361       4.400  -5.182  10.543  1.00 50.61           N  
ATOM   3013  NH1 ARG A 361       4.730  -5.128  12.823  1.00 50.61           N  
ATOM   3014  NH2 ARG A 361       2.971  -4.101  11.950  1.00 50.61           N  
ATOM   3015  CZ  ARG A 361       4.038  -4.815  11.765  1.00 50.61           C  
ATOM   3016  N   ARG A 362       8.905  -9.350   7.157  1.00 56.33           N  
ATOM   3017  CA  ARG A 362      10.209  -9.965   6.908  1.00 56.33           C  
ATOM   3018  C   ARG A 362      10.502 -10.187   5.429  1.00 56.33           C  
ATOM   3019  CB  ARG A 362      10.321 -11.303   7.651  1.00 56.33           C  
ATOM   3020  O   ARG A 362      11.630  -9.962   5.044  1.00 56.33           O  
ATOM   3021  CG  ARG A 362      10.156 -11.165   9.170  1.00 56.33           C  
ATOM   3022  CD  ARG A 362      10.269 -12.541   9.833  1.00 56.33           C  
ATOM   3023  NE  ARG A 362      10.219 -12.437  11.303  1.00 56.33           N  
ATOM   3024  NH1 ARG A 362      10.432 -14.678  11.781  1.00 56.33           N  
ATOM   3025  NH2 ARG A 362      10.283 -13.208  13.447  1.00 56.33           N  
ATOM   3026  CZ  ARG A 362      10.310 -13.437  12.165  1.00 56.33           C  
ATOM   3027  N   LEU A 363       9.552 -10.618   4.603  1.00 58.62           N  
ATOM   3028  CA  LEU A 363       9.746 -10.786   3.158  1.00 58.62           C  
ATOM   3029  C   LEU A 363       9.882  -9.440   2.443  1.00 58.62           C  
ATOM   3030  CB  LEU A 363       8.594 -11.616   2.577  1.00 58.62           C  
ATOM   3031  O   LEU A 363      10.808  -9.282   1.661  1.00 58.62           O  
ATOM   3032  CG  LEU A 363       8.792 -12.034   1.104  1.00 58.62           C  
ATOM   3033  CD1 LEU A 363       8.565 -13.537   0.947  1.00 58.62           C  
ATOM   3034  CD2 LEU A 363       7.792 -11.312   0.200  1.00 58.62           C  
ATOM   3035  N   LEU A 364       9.031  -8.456   2.752  1.00 61.41           N  
ATOM   3036  CA  LEU A 364       9.153  -7.106   2.186  1.00 61.41           C  
ATOM   3037  C   LEU A 364      10.491  -6.467   2.591  1.00 61.41           C  
ATOM   3038  CB  LEU A 364       7.939  -6.249   2.609  1.00 61.41           C  
ATOM   3039  O   LEU A 364      11.202  -5.945   1.738  1.00 61.41           O  
ATOM   3040  CG  LEU A 364       7.176  -5.642   1.416  1.00 61.41           C  
ATOM   3041  CD1 LEU A 364       5.856  -5.044   1.904  1.00 61.41           C  
ATOM   3042  CD2 LEU A 364       7.969  -4.543   0.705  1.00 61.41           C  
ATOM   3043  N   PHE A 365      10.877  -6.595   3.866  1.00 62.57           N  
ATOM   3044  CA  PHE A 365      12.179  -6.147   4.357  1.00 62.57           C  
ATOM   3045  C   PHE A 365      13.338  -6.945   3.752  1.00 62.57           C  
ATOM   3046  CB  PHE A 365      12.213  -6.210   5.888  1.00 62.57           C  
ATOM   3047  O   PHE A 365      14.327  -6.343   3.376  1.00 62.57           O  
ATOM   3048  CG  PHE A 365      13.457  -5.588   6.491  1.00 62.57           C  
ATOM   3049  CD1 PHE A 365      14.584  -6.380   6.789  1.00 62.57           C  
ATOM   3050  CD2 PHE A 365      13.495  -4.202   6.735  1.00 62.57           C  
ATOM   3051  CE1 PHE A 365      15.737  -5.788   7.333  1.00 62.57           C  
ATOM   3052  CE2 PHE A 365      14.648  -3.612   7.282  1.00 62.57           C  
ATOM   3053  CZ  PHE A 365      15.768  -4.405   7.583  1.00 62.57           C  
ATOM   3054  N   ARG A 366      13.227  -8.270   3.594  1.00 68.07           N  
ATOM   3055  CA  ARG A 366      14.252  -9.112   2.946  1.00 68.07           C  
ATOM   3056  C   ARG A 366      14.434  -8.747   1.480  1.00 68.07           C  
ATOM   3057  CB  ARG A 366      13.905 -10.606   3.051  1.00 68.07           C  
ATOM   3058  O   ARG A 366      15.569  -8.672   1.039  1.00 68.07           O  
ATOM   3059  CG  ARG A 366      14.270 -11.235   4.404  1.00 68.07           C  
ATOM   3060  CD  ARG A 366      13.605 -12.614   4.513  1.00 68.07           C  
ATOM   3061  NE  ARG A 366      13.840 -13.244   5.826  1.00 68.07           N  
ATOM   3062  NH1 ARG A 366      13.065 -15.343   5.290  1.00 68.07           N  
ATOM   3063  NH2 ARG A 366      13.859 -14.952   7.336  1.00 68.07           N  
ATOM   3064  CZ  ARG A 366      13.585 -14.503   6.143  1.00 68.07           C  
ATOM   3065  N   ILE A 367      13.350  -8.500   0.741  1.00 69.42           N  
ATOM   3066  CA  ILE A 367      13.410  -8.063  -0.660  1.00 69.42           C  
ATOM   3067  C   ILE A 367      14.025  -6.668  -0.741  1.00 69.42           C  
ATOM   3068  CB  ILE A 367      12.015  -8.109  -1.325  1.00 69.42           C  
ATOM   3069  O   ILE A 367      14.945  -6.464  -1.523  1.00 69.42           O  
ATOM   3070  CG1 ILE A 367      11.551  -9.573  -1.489  1.00 69.42           C  
ATOM   3071  CG2 ILE A 367      12.034  -7.416  -2.704  1.00 69.42           C  
ATOM   3072  CD1 ILE A 367      10.075  -9.701  -1.882  1.00 69.42           C  
ATOM   3073  N   ALA A 368      13.560  -5.723   0.082  1.00 66.99           N  
ATOM   3074  CA  ALA A 368      14.122  -4.377   0.123  1.00 66.99           C  
ATOM   3075  C   ALA A 368      15.604  -4.397   0.526  1.00 66.99           C  
ATOM   3076  CB  ALA A 368      13.286  -3.517   1.077  1.00 66.99           C  
ATOM   3077  O   ALA A 368      16.412  -3.740  -0.114  1.00 66.99           O  
ATOM   3078  N   PHE A 369      15.977  -5.195   1.528  1.00 71.48           N  
ATOM   3079  CA  PHE A 369      17.351  -5.371   1.989  1.00 71.48           C  
ATOM   3080  C   PHE A 369      18.225  -6.014   0.914  1.00 71.48           C  
ATOM   3081  CB  PHE A 369      17.364  -6.200   3.280  1.00 71.48           C  
ATOM   3082  O   PHE A 369      19.263  -5.459   0.584  1.00 71.48           O  
ATOM   3083  CG  PHE A 369      18.749  -6.399   3.855  1.00 71.48           C  
ATOM   3084  CD1 PHE A 369      19.470  -7.579   3.587  1.00 71.48           C  
ATOM   3085  CD2 PHE A 369      19.330  -5.386   4.639  1.00 71.48           C  
ATOM   3086  CE1 PHE A 369      20.765  -7.745   4.108  1.00 71.48           C  
ATOM   3087  CE2 PHE A 369      20.626  -5.551   5.156  1.00 71.48           C  
ATOM   3088  CZ  PHE A 369      21.343  -6.730   4.891  1.00 71.48           C  
ATOM   3089  N   ALA A 370      17.784  -7.118   0.303  1.00 69.72           N  
ATOM   3090  CA  ALA A 370      18.490  -7.753  -0.807  1.00 69.72           C  
ATOM   3091  C   ALA A 370      18.668  -6.780  -1.981  1.00 69.72           C  
ATOM   3092  CB  ALA A 370      17.717  -9.005  -1.240  1.00 69.72           C  
ATOM   3093  O   ALA A 370      19.747  -6.701  -2.560  1.00 69.72           O  
ATOM   3094  N   PHE A 371      17.645  -5.981  -2.290  1.00 71.37           N  
ATOM   3095  CA  PHE A 371      17.729  -4.951  -3.318  1.00 71.37           C  
ATOM   3096  C   PHE A 371      18.694  -3.821  -2.936  1.00 71.37           C  
ATOM   3097  CB  PHE A 371      16.326  -4.421  -3.620  1.00 71.37           C  
ATOM   3098  O   PHE A 371      19.478  -3.387  -3.773  1.00 71.37           O  
ATOM   3099  CG  PHE A 371      16.283  -3.568  -4.866  1.00 71.37           C  
ATOM   3100  CD1 PHE A 371      16.161  -2.169  -4.775  1.00 71.37           C  
ATOM   3101  CD2 PHE A 371      16.354  -4.187  -6.128  1.00 71.37           C  
ATOM   3102  CE1 PHE A 371      16.110  -1.394  -5.948  1.00 71.37           C  
ATOM   3103  CE2 PHE A 371      16.320  -3.409  -7.297  1.00 71.37           C  
ATOM   3104  CZ  PHE A 371      16.210  -2.012  -7.206  1.00 71.37           C  
ATOM   3105  N   CYS A 372      18.709  -3.382  -1.676  1.00 70.53           N  
ATOM   3106  CA  CYS A 372      19.697  -2.434  -1.161  1.00 70.53           C  
ATOM   3107  C   CYS A 372      21.121  -3.003  -1.218  1.00 70.53           C  
ATOM   3108  CB  CYS A 372      19.330  -2.027   0.272  1.00 70.53           C  
ATOM   3109  O   CYS A 372      22.039  -2.282  -1.597  1.00 70.53           O  
ATOM   3110  SG  CYS A 372      17.882  -0.929   0.270  1.00 70.53           S  
ATOM   3111  N   CYS A 373      21.315  -4.289  -0.911  1.00 71.35           N  
ATOM   3112  CA  CYS A 373      22.597  -4.973  -1.073  1.00 71.35           C  
ATOM   3113  C   CYS A 373      23.023  -5.020  -2.545  1.00 71.35           C  
ATOM   3114  CB  CYS A 373      22.514  -6.390  -0.490  1.00 71.35           C  
ATOM   3115  O   CYS A 373      24.178  -4.740  -2.838  1.00 71.35           O  
ATOM   3116  SG  CYS A 373      22.338  -6.335   1.314  1.00 71.35           S  
ATOM   3117  N   LEU A 374      22.103  -5.299  -3.476  1.00 75.06           N  
ATOM   3118  CA  LEU A 374      22.376  -5.256  -4.917  1.00 75.06           C  
ATOM   3119  C   LEU A 374      22.717  -3.838  -5.399  1.00 75.06           C  
ATOM   3120  CB  LEU A 374      21.169  -5.808  -5.697  1.00 75.06           C  
ATOM   3121  O   LEU A 374      23.657  -3.669  -6.170  1.00 75.06           O  
ATOM   3122  CG  LEU A 374      20.970  -7.331  -5.598  1.00 75.06           C  
ATOM   3123  CD1 LEU A 374      19.626  -7.703  -6.231  1.00 75.06           C  
ATOM   3124  CD2 LEU A 374      22.073  -8.102  -6.322  1.00 75.06           C  
ATOM   3125  N   LEU A 375      22.001  -2.813  -4.922  1.00 67.13           N  
ATOM   3126  CA  LEU A 375      22.307  -1.401  -5.195  1.00 67.13           C  
ATOM   3127  C   LEU A 375      23.693  -1.016  -4.660  1.00 67.13           C  
ATOM   3128  CB  LEU A 375      21.240  -0.499  -4.542  1.00 67.13           C  
ATOM   3129  O   LEU A 375      24.452  -0.324  -5.338  1.00 67.13           O  
ATOM   3130  CG  LEU A 375      19.881  -0.441  -5.258  1.00 67.13           C  
ATOM   3131  CD1 LEU A 375      18.844   0.210  -4.338  1.00 67.13           C  
ATOM   3132  CD2 LEU A 375      19.945   0.427  -6.510  1.00 67.13           C  
ATOM   3133  N   HIS A 376      24.035  -1.478  -3.456  1.00 71.53           N  
ATOM   3134  CA  HIS A 376      25.342  -1.253  -2.849  1.00 71.53           C  
ATOM   3135  C   HIS A 376      26.451  -1.979  -3.618  1.00 71.53           C  
ATOM   3136  CB  HIS A 376      25.302  -1.680  -1.378  1.00 71.53           C  
ATOM   3137  O   HIS A 376      27.474  -1.374  -3.923  1.00 71.53           O  
ATOM   3138  CG  HIS A 376      26.580  -1.345  -0.659  1.00 71.53           C  
ATOM   3139  CD2 HIS A 376      27.544  -2.225  -0.244  1.00 71.53           C  
ATOM   3140  ND1 HIS A 376      27.022  -0.079  -0.344  1.00 71.53           N  
ATOM   3141  CE1 HIS A 376      28.221  -0.195   0.251  1.00 71.53           C  
ATOM   3142  NE2 HIS A 376      28.576  -1.483   0.335  1.00 71.53           N  
ATOM   3143  N   LEU A 377      26.226  -3.231  -4.020  1.00 73.00           N  
ATOM   3144  CA  LEU A 377      27.150  -3.989  -4.859  1.00 73.00           C  
ATOM   3145  C   LEU A 377      27.358  -3.296  -6.213  1.00 73.00           C  
ATOM   3146  CB  LEU A 377      26.610  -5.420  -5.021  1.00 73.00           C  
ATOM   3147  O   LEU A 377      28.494  -3.122  -6.636  1.00 73.00           O  
ATOM   3148  CG  LEU A 377      27.587  -6.374  -5.733  1.00 73.00           C  
ATOM   3149  CD1 LEU A 377      28.795  -6.705  -4.856  1.00 73.00           C  
ATOM   3150  CD2 LEU A 377      26.867  -7.676  -6.079  1.00 73.00           C  
ATOM   3151  N   HIS A 378      26.287  -2.820  -6.858  1.00 70.04           N  
ATOM   3152  CA  HIS A 378      26.373  -2.052  -8.103  1.00 70.04           C  
ATOM   3153  C   HIS A 378      27.154  -0.740  -7.925  1.00 70.04           C  
ATOM   3154  CB  HIS A 378      24.959  -1.770  -8.635  1.00 70.04           C  
ATOM   3155  O   HIS A 378      27.957  -0.374  -8.783  1.00 70.04           O  
ATOM   3156  CG  HIS A 378      24.971  -1.072  -9.974  1.00 70.04           C  
ATOM   3157  CD2 HIS A 378      24.622   0.226 -10.239  1.00 70.04           C  
ATOM   3158  ND1 HIS A 378      25.373  -1.627 -11.165  1.00 70.04           N  
ATOM   3159  CE1 HIS A 378      25.267  -0.691 -12.121  1.00 70.04           C  
ATOM   3160  NE2 HIS A 378      24.815   0.470 -11.610  1.00 70.04           N  
ATOM   3161  N   TYR A 379      26.956  -0.043  -6.800  1.00 65.53           N  
ATOM   3162  CA  TYR A 379      27.725   1.155  -6.457  1.00 65.53           C  
ATOM   3163  C   TYR A 379      29.215   0.850  -6.295  1.00 65.53           C  
ATOM   3164  CB  TYR A 379      27.173   1.768  -5.165  1.00 65.53           C  
ATOM   3165  O   TYR A 379      30.048   1.555  -6.862  1.00 65.53           O  
ATOM   3166  CG  TYR A 379      27.868   3.046  -4.755  1.00 65.53           C  
ATOM   3167  CD1 TYR A 379      28.875   3.000  -3.773  1.00 65.53           C  
ATOM   3168  CD2 TYR A 379      27.531   4.267  -5.372  1.00 65.53           C  
ATOM   3169  CE1 TYR A 379      29.550   4.176  -3.405  1.00 65.53           C  
ATOM   3170  CE2 TYR A 379      28.208   5.447  -5.007  1.00 65.53           C  
ATOM   3171  OH  TYR A 379      29.895   6.527  -3.675  1.00 65.53           O  
ATOM   3172  CZ  TYR A 379      29.222   5.400  -4.024  1.00 65.53           C  
ATOM   3173  N   MET A 380      29.545  -0.214  -5.557  1.00 68.45           N  
ATOM   3174  CA  MET A 380      30.924  -0.648  -5.341  1.00 68.45           C  
ATOM   3175  C   MET A 380      31.580  -1.079  -6.654  1.00 68.45           C  
ATOM   3176  CB  MET A 380      30.975  -1.766  -4.286  1.00 68.45           C  
ATOM   3177  O   MET A 380      32.697  -0.653  -6.909  1.00 68.45           O  
ATOM   3178  CG  MET A 380      30.609  -1.246  -2.887  1.00 68.45           C  
ATOM   3179  SD  MET A 380      31.787  -0.069  -2.160  1.00 68.45           S  
ATOM   3180  CE  MET A 380      32.855  -1.232  -1.267  1.00 68.45           C  
ATOM   3181  N   LEU A 381      30.864  -1.804  -7.523  1.00 68.10           N  
ATOM   3182  CA  LEU A 381      31.334  -2.200  -8.856  1.00 68.10           C  
ATOM   3183  C   LEU A 381      31.619  -0.995  -9.763  1.00 68.10           C  
ATOM   3184  CB  LEU A 381      30.295  -3.122  -9.519  1.00 68.10           C  
ATOM   3185  O   LEU A 381      32.638  -0.961 -10.445  1.00 68.10           O  
ATOM   3186  CG  LEU A 381      30.298  -4.564  -8.982  1.00 68.10           C  
ATOM   3187  CD1 LEU A 381      29.033  -5.283  -9.456  1.00 68.10           C  
ATOM   3188  CD2 LEU A 381      31.511  -5.352  -9.481  1.00 68.10           C  
ATOM   3189  N   LYS A 382      30.753   0.027  -9.761  1.00 64.07           N  
ATOM   3190  CA  LYS A 382      31.018   1.271 -10.503  1.00 64.07           C  
ATOM   3191  C   LYS A 382      32.211   2.033  -9.939  1.00 64.07           C  
ATOM   3192  CB  LYS A 382      29.778   2.171 -10.521  1.00 64.07           C  
ATOM   3193  O   LYS A 382      33.008   2.573 -10.699  1.00 64.07           O  
ATOM   3194  CG  LYS A 382      28.825   1.744 -11.639  1.00 64.07           C  
ATOM   3195  CD  LYS A 382      27.684   2.752 -11.787  1.00 64.07           C  
ATOM   3196  CE  LYS A 382      26.955   2.447 -13.093  1.00 64.07           C  
ATOM   3197  NZ  LYS A 382      25.778   3.321 -13.273  1.00 64.07           N  
ATOM   3198  N   LYS A 383      32.346   2.076  -8.612  1.00 60.94           N  
ATOM   3199  CA  LYS A 383      33.471   2.738  -7.949  1.00 60.94           C  
ATOM   3200  C   LYS A 383      34.789   1.992  -8.187  1.00 60.94           C  
ATOM   3201  CB  LYS A 383      33.141   2.924  -6.463  1.00 60.94           C  
ATOM   3202  O   LYS A 383      35.797   2.652  -8.391  1.00 60.94           O  
ATOM   3203  CG  LYS A 383      34.120   3.895  -5.790  1.00 60.94           C  
ATOM   3204  CD  LYS A 383      33.747   4.114  -4.320  1.00 60.94           C  
ATOM   3205  CE  LYS A 383      34.779   5.043  -3.672  1.00 60.94           C  
ATOM   3206  NZ  LYS A 383      34.522   5.223  -2.221  1.00 60.94           N  
ATOM   3207  N   SER A 384      34.785   0.658  -8.215  1.00 56.88           N  
ATOM   3208  CA  SER A 384      35.965  -0.149  -8.545  1.00 56.88           C  
ATOM   3209  C   SER A 384      36.326  -0.064 -10.028  1.00 56.88           C  
ATOM   3210  CB  SER A 384      35.777  -1.608  -8.111  1.00 56.88           C  
ATOM   3211  O   SER A 384      37.505   0.019 -10.346  1.00 56.88           O  
ATOM   3212  OG  SER A 384      34.682  -2.219  -8.763  1.00 56.88           O  
ATOM   3213  N   ALA A 385      35.339   0.002 -10.931  1.00 55.11           N  
ATOM   3214  CA  ALA A 385      35.582   0.237 -12.358  1.00 55.11           C  
ATOM   3215  C   ALA A 385      36.267   1.596 -12.605  1.00 55.11           C  
ATOM   3216  CB  ALA A 385      34.254   0.119 -13.114  1.00 55.11           C  
ATOM   3217  O   ALA A 385      37.219   1.672 -13.371  1.00 55.11           O  
ATOM   3218  N   LEU A 386      35.863   2.642 -11.873  1.00 51.25           N  
ATOM   3219  CA  LEU A 386      36.506   3.965 -11.914  1.00 51.25           C  
ATOM   3220  C   LEU A 386      37.946   3.980 -11.360  1.00 51.25           C  
ATOM   3221  CB  LEU A 386      35.628   4.955 -11.124  1.00 51.25           C  
ATOM   3222  O   LEU A 386      38.716   4.872 -11.711  1.00 51.25           O  
ATOM   3223  CG  LEU A 386      34.393   5.447 -11.899  1.00 51.25           C  
ATOM   3224  CD1 LEU A 386      33.348   5.998 -10.924  1.00 51.25           C  
ATOM   3225  CD2 LEU A 386      34.763   6.573 -12.867  1.00 51.25           C  
ATOM   3226  N   VAL A 387      38.309   3.038 -10.479  1.00 53.87           N  
ATOM   3227  CA  VAL A 387      39.690   2.881  -9.980  1.00 53.87           C  
ATOM   3228  C   VAL A 387      40.539   2.124 -11.002  1.00 53.87           C  
ATOM   3229  CB  VAL A 387      39.722   2.218  -8.586  1.00 53.87           C  
ATOM   3230  O   VAL A 387      41.632   2.580 -11.317  1.00 53.87           O  
ATOM   3231  CG1 VAL A 387      41.145   1.920  -8.101  1.00 53.87           C  
ATOM   3232  CG2 VAL A 387      39.084   3.143  -7.536  1.00 53.87           C  
ATOM   3233  N   ALA A 388      39.998   1.060 -11.605  1.00 49.52           N  
ATOM   3234  CA  ALA A 388      40.674   0.321 -12.671  1.00 49.52           C  
ATOM   3235  C   ALA A 388      40.947   1.202 -13.904  1.00 49.52           C  
ATOM   3236  CB  ALA A 388      39.825  -0.905 -13.026  1.00 49.52           C  
ATOM   3237  O   ALA A 388      42.051   1.184 -14.434  1.00 49.52           O  
ATOM   3238  N   GLU A 389      39.991   2.039 -14.324  1.00 44.92           N  
ATOM   3239  CA  GLU A 389      40.211   2.973 -15.437  1.00 44.92           C  
ATOM   3240  C   GLU A 389      41.311   3.997 -15.124  1.00 44.92           C  
ATOM   3241  CB  GLU A 389      38.899   3.681 -15.815  1.00 44.92           C  
ATOM   3242  O   GLU A 389      42.108   4.306 -16.000  1.00 44.92           O  
ATOM   3243  CG  GLU A 389      37.951   2.766 -16.610  1.00 44.92           C  
ATOM   3244  CD  GLU A 389      36.605   3.428 -16.958  1.00 44.92           C  
ATOM   3245  OE1 GLU A 389      35.772   2.741 -17.595  1.00 44.92           O  
ATOM   3246  OE2 GLU A 389      36.378   4.597 -16.562  1.00 44.92           O  
ATOM   3247  N   LYS A 390      41.428   4.484 -13.879  1.00 44.70           N  
ATOM   3248  CA  LYS A 390      42.499   5.422 -13.492  1.00 44.70           C  
ATOM   3249  C   LYS A 390      43.879   4.774 -13.372  1.00 44.70           C  
ATOM   3250  CB  LYS A 390      42.131   6.151 -12.197  1.00 44.70           C  
ATOM   3251  O   LYS A 390      44.868   5.458 -13.616  1.00 44.70           O  
ATOM   3252  CG  LYS A 390      41.211   7.340 -12.490  1.00 44.70           C  
ATOM   3253  CD  LYS A 390      40.954   8.124 -11.203  1.00 44.70           C  
ATOM   3254  CE  LYS A 390      40.187   9.402 -11.538  1.00 44.70           C  
ATOM   3255  NZ  LYS A 390      40.061  10.263 -10.341  1.00 44.70           N  
ATOM   3256  N   GLU A 391      43.960   3.493 -13.029  1.00 40.77           N  
ATOM   3257  CA  GLU A 391      45.230   2.754 -12.984  1.00 40.77           C  
ATOM   3258  C   GLU A 391      45.730   2.371 -14.390  1.00 40.77           C  
ATOM   3259  CB  GLU A 391      45.082   1.534 -12.058  1.00 40.77           C  
ATOM   3260  O   GLU A 391      46.936   2.312 -14.618  1.00 40.77           O  
ATOM   3261  CG  GLU A 391      45.020   1.968 -10.580  1.00 40.77           C  
ATOM   3262  CD  GLU A 391      44.799   0.814  -9.586  1.00 40.77           C  
ATOM   3263  OE1 GLU A 391      44.728   1.122  -8.372  1.00 40.77           O  
ATOM   3264  OE2 GLU A 391      44.661  -0.350 -10.024  1.00 40.77           O  
ATOM   3265  N   ILE A 392      44.830   2.215 -15.370  1.00 42.84           N  
ATOM   3266  CA  ILE A 392      45.192   1.876 -16.759  1.00 42.84           C  
ATOM   3267  C   ILE A 392      45.811   3.071 -17.523  1.00 42.84           C  
ATOM   3268  CB  ILE A 392      43.976   1.217 -17.463  1.00 42.84           C  
ATOM   3269  O   ILE A 392      46.559   2.864 -18.476  1.00 42.84           O  
ATOM   3270  CG1 ILE A 392      43.651  -0.150 -16.807  1.00 42.84           C  
ATOM   3271  CG2 ILE A 392      44.217   0.984 -18.966  1.00 42.84           C  
ATOM   3272  CD1 ILE A 392      42.241  -0.674 -17.119  1.00 42.84           C  
ATOM   3273  N   PHE A 393      45.614   4.320 -17.079  1.00 38.58           N  
ATOM   3274  CA  PHE A 393      46.196   5.511 -17.729  1.00 38.58           C  
ATOM   3275  C   PHE A 393      47.619   5.896 -17.267  1.00 38.58           C  
ATOM   3276  CB  PHE A 393      45.202   6.688 -17.673  1.00 38.58           C  
ATOM   3277  O   PHE A 393      48.141   6.906 -17.727  1.00 38.58           O  
ATOM   3278  CG  PHE A 393      44.141   6.624 -18.759  1.00 38.58           C  
ATOM   3279  CD1 PHE A 393      44.467   6.956 -20.088  1.00 38.58           C  
ATOM   3280  CD2 PHE A 393      42.832   6.222 -18.455  1.00 38.58           C  
ATOM   3281  CE1 PHE A 393      43.495   6.856 -21.100  1.00 38.58           C  
ATOM   3282  CE2 PHE A 393      41.865   6.090 -19.465  1.00 38.58           C  
ATOM   3283  CZ  PHE A 393      42.198   6.408 -20.793  1.00 38.58           C  
ATOM   3284  N   ILE A 394      48.283   5.110 -16.408  1.00 38.97           N  
ATOM   3285  CA  ILE A 394      49.630   5.435 -15.875  1.00 38.97           C  
ATOM   3286  C   ILE A 394      50.748   4.569 -16.515  1.00 38.97           C  
ATOM   3287  CB  ILE A 394      49.579   5.487 -14.317  1.00 38.97           C  
ATOM   3288  O   ILE A 394      51.921   4.703 -16.184  1.00 38.97           O  
ATOM   3289  CG1 ILE A 394      48.540   6.557 -13.876  1.00 38.97           C  
ATOM   3290  CG2 ILE A 394      50.939   5.808 -13.664  1.00 38.97           C  
ATOM   3291  CD1 ILE A 394      48.288   6.662 -12.365  1.00 38.97           C  
ATOM   3292  N   GLY A 395      50.429   3.709 -17.492  1.00 36.09           N  
ATOM   3293  CA  GLY A 395      51.367   2.700 -18.016  1.00 36.09           C  
ATOM   3294  C   GLY A 395      51.846   2.823 -19.470  1.00 36.09           C  
ATOM   3295  O   GLY A 395      52.568   1.931 -19.906  1.00 36.09           O  
ATOM   3296  N   SER A 396      51.459   3.843 -20.251  1.00 38.36           N  
ATOM   3297  CA  SER A 396      51.693   3.824 -21.714  1.00 38.36           C  
ATOM   3298  C   SER A 396      52.274   5.095 -22.347  1.00 38.36           C  
ATOM   3299  CB  SER A 396      50.445   3.336 -22.458  1.00 38.36           C  
ATOM   3300  O   SER A 396      52.127   5.284 -23.554  1.00 38.36           O  
ATOM   3301  OG  SER A 396      49.484   4.366 -22.552  1.00 38.36           O  
ATOM   3302  N   GLU A 397      52.986   5.941 -21.601  1.00 35.71           N  
ATOM   3303  CA  GLU A 397      53.881   6.942 -22.207  1.00 35.71           C  
ATOM   3304  C   GLU A 397      55.229   6.292 -22.570  1.00 35.71           C  
ATOM   3305  CB  GLU A 397      54.028   8.198 -21.332  1.00 35.71           C  
ATOM   3306  O   GLU A 397      56.275   6.570 -21.986  1.00 35.71           O  
ATOM   3307  CG  GLU A 397      52.759   9.068 -21.351  1.00 35.71           C  
ATOM   3308  CD  GLU A 397      52.942  10.431 -20.657  1.00 35.71           C  
ATOM   3309  OE1 GLU A 397      52.005  11.254 -20.767  1.00 35.71           O  
ATOM   3310  OE2 GLU A 397      54.006  10.652 -20.035  1.00 35.71           O  
ATOM   3311  N   VAL A 398      55.218   5.376 -23.544  1.00 39.99           N  
ATOM   3312  CA  VAL A 398      56.457   4.928 -24.193  1.00 39.99           C  
ATOM   3313  C   VAL A 398      56.858   6.007 -25.192  1.00 39.99           C  
ATOM   3314  CB  VAL A 398      56.341   3.530 -24.829  1.00 39.99           C  
ATOM   3315  O   VAL A 398      56.321   6.102 -26.292  1.00 39.99           O  
ATOM   3316  CG1 VAL A 398      57.643   3.124 -25.539  1.00 39.99           C  
ATOM   3317  CG2 VAL A 398      56.060   2.476 -23.748  1.00 39.99           C  
ATOM   3318  N   ILE A 399      57.804   6.841 -24.764  1.00 37.41           N  
ATOM   3319  CA  ILE A 399      58.487   7.867 -25.553  1.00 37.41           C  
ATOM   3320  C   ILE A 399      59.161   7.194 -26.759  1.00 37.41           C  
ATOM   3321  CB  ILE A 399      59.508   8.608 -24.647  1.00 37.41           C  
ATOM   3322  O   ILE A 399      60.293   6.713 -26.684  1.00 37.41           O  
ATOM   3323  CG1 ILE A 399      58.808   9.295 -23.448  1.00 37.41           C  
ATOM   3324  CG2 ILE A 399      60.320   9.652 -25.443  1.00 37.41           C  
ATOM   3325  CD1 ILE A 399      59.770   9.697 -22.322  1.00 37.41           C  
ATOM   3326  N   THR A 400      58.483   7.162 -27.903  1.00 41.21           N  
ATOM   3327  CA  THR A 400      59.125   6.864 -29.184  1.00 41.21           C  
ATOM   3328  C   THR A 400      59.886   8.107 -29.634  1.00 41.21           C  
ATOM   3329  CB  THR A 400      58.123   6.393 -30.247  1.00 41.21           C  
ATOM   3330  O   THR A 400      59.298   9.067 -30.128  1.00 41.21           O  
ATOM   3331  CG2 THR A 400      57.602   4.991 -29.935  1.00 41.21           C  
ATOM   3332  OG1 THR A 400      57.022   7.266 -30.315  1.00 41.21           O  
ATOM   3333  N   LYS A 401      61.210   8.093 -29.434  1.00 36.96           N  
ATOM   3334  CA  LYS A 401      62.155   9.050 -30.028  1.00 36.96           C  
ATOM   3335  C   LYS A 401      61.921   9.155 -31.538  1.00 36.96           C  
ATOM   3336  CB  LYS A 401      63.604   8.576 -29.791  1.00 36.96           C  
ATOM   3337  O   LYS A 401      62.102   8.169 -32.253  1.00 36.96           O  
ATOM   3338  CG  LYS A 401      64.179   8.963 -28.422  1.00 36.96           C  
ATOM   3339  CD  LYS A 401      65.607   8.411 -28.270  1.00 36.96           C  
ATOM   3340  CE  LYS A 401      66.264   8.964 -27.000  1.00 36.96           C  
ATOM   3341  NZ  LYS A 401      67.621   8.401 -26.782  1.00 36.96           N  
ATOM   3342  N   ALA A 402      61.618  10.354 -32.026  1.00 43.57           N  
ATOM   3343  CA  ALA A 402      61.792  10.680 -33.434  1.00 43.57           C  
ATOM   3344  C   ALA A 402      63.298  10.797 -33.721  1.00 43.57           C  
ATOM   3345  CB  ALA A 402      61.018  11.964 -33.760  1.00 43.57           C  
ATOM   3346  O   ALA A 402      63.982  11.657 -33.170  1.00 43.57           O  
ATOM   3347  N   LYS A 403      63.820   9.892 -34.553  1.00 34.60           N  
ATOM   3348  CA  LYS A 403      65.040  10.137 -35.323  1.00 34.60           C  
ATOM   3349  C   LYS A 403      64.659  11.093 -36.452  1.00 34.60           C  
ATOM   3350  CB  LYS A 403      65.567   8.825 -35.937  1.00 34.60           C  
ATOM   3351  O   LYS A 403      63.887  10.680 -37.310  1.00 34.60           O  
ATOM   3352  CG  LYS A 403      66.441   7.973 -35.008  1.00 34.60           C  
ATOM   3353  CD  LYS A 403      66.851   6.686 -35.742  1.00 34.60           C  
ATOM   3354  CE  LYS A 403      67.884   5.884 -34.943  1.00 34.60           C  
ATOM   3355  NZ  LYS A 403      68.262   4.635 -35.654  1.00 34.60           N  
ATOM   3356  N   HIS A 404      65.178  12.314 -36.425  1.00 35.23           N  
ATOM   3357  CA  HIS A 404      65.816  12.989 -37.556  1.00 35.23           C  
ATOM   3358  C   HIS A 404      66.551  14.231 -37.068  1.00 35.23           C  
ATOM   3359  CB  HIS A 404      64.846  13.299 -38.708  1.00 35.23           C  
ATOM   3360  O   HIS A 404      65.986  14.935 -36.201  1.00 35.23           O  
ATOM   3361  CG  HIS A 404      64.898  12.212 -39.751  1.00 35.23           C  
ATOM   3362  CD2 HIS A 404      63.885  11.383 -40.149  1.00 35.23           C  
ATOM   3363  ND1 HIS A 404      66.034  11.801 -40.405  1.00 35.23           N  
ATOM   3364  CE1 HIS A 404      65.717  10.748 -41.175  1.00 35.23           C  
ATOM   3365  NE2 HIS A 404      64.415  10.450 -41.052  1.00 35.23           N  
ATOM   3366  OXT HIS A 404      67.704  14.355 -37.529  1.00 35.23           O  
TER    3367      HIS A 404                                                      
ENDMDL                                                                          
END                                                                             
