# Supplementary material for: Structural screens identify candidate human homologs of insect chemoreceptors and cryptic Drosophila gustatory receptor-like proteins
Source: eLife. 2023 Feb 20;12:e85537. doi: 10.7554/eLife.85537 (PMC9998090; doi:10.7554/eLife.85537)
Supplement: Source data 1. — Models of proteins analyzed in this work, either downloaded from the AlphaFold Protein Structure Database or, where not already available, predicted using the AlphaFold2 algorithm implemented in ColabFold (Mirdita et al., 2022). The four-letter code in the filename represents the first letter of the genus and the first three letters of the species (e.g., ‘Dmel’ = D. melanogaster); species names are given in full in the figures. [file elife-85537-data1.zip › DmelGrl62a_CG42357_AF-B7Z0I0-F1-model_v3.pdb]

HEADER                                            01-JUN-22                     
TITLE     ALPHAFOLD MONOMER V2.0 PREDICTION FOR UNCHARACTERIZED PROTEIN         
TITLE    2 (B7Z0I0)                                                             
COMPND    MOL_ID: 1;                                                            
COMPND   2 MOLECULE: UNCHARACTERIZED PROTEIN;                                   
COMPND   3 CHAIN: A                                                             
SOURCE    MOL_ID: 1;                                                            
SOURCE   2 ORGANISM_SCIENTIFIC: DROSOPHILA MELANOGASTER;                        
SOURCE   3 ORGANISM_TAXID: 7227                                                 
REMARK   1                                                                      
REMARK   1 REFERENCE 1                                                          
REMARK   1  AUTH   JOHN JUMPER, RICHARD EVANS, ALEXANDER PRITZEL, TIM GREEN,    
REMARK   1  AUTH 2 MICHAEL FIGURNOV, OLAF RONNEBERGER, KATHRYN TUNYASUVUNAKOOL, 
REMARK   1  AUTH 3 RUSS BATES, AUGUSTIN ZIDEK, ANNA POTAPENKO, ALEX BRIDGLAND,  
REMARK   1  AUTH 4 CLEMENS MEYER, SIMON A A KOHL, ANDREW J BALLARD,             
REMARK   1  AUTH 5 ANDREW COWIE, BERNARDINO ROMERA-PAREDES, STANISLAV NIKOLOV,  
REMARK   1  AUTH 6 RISHUB JAIN, JONAS ADLER, TREVOR BACK, STIG PETERSEN,        
REMARK   1  AUTH 7 DAVID REIMAN, ELLEN CLANCY, MICHAL ZIELINSKI,                
REMARK   1  AUTH 8 MARTIN STEINEGGER, MICHALINA PACHOLSKA, TAMAS BERGHAMMER,    
REMARK   1  AUTH 9 DAVID SILVER, ORIOL VINYALS, ANDREW W SENIOR,                
REMARK   1  AUTH10 KORAY KAVUKCUOGLU, PUSHMEET KOHLI, DEMIS HASSABIS            
REMARK   1  TITL   HIGHLY ACCURATE PROTEIN STRUCTURE PREDICTION WITH ALPHAFOLD  
REMARK   1  REF    NATURE                        V. 596   583 2021              
REMARK   1  REFN                   ISSN 0028-0836                               
REMARK   1  PMID   34265844                                                     
REMARK   1  DOI    10.1038/s41586-021-03819-2                                   
REMARK   1                                                                      
REMARK   1 DISCLAIMERS                                                          
REMARK   1 ALPHAFOLD DATA, COPYRIGHT (2021) DEEPMIND TECHNOLOGIES LIMITED. THE  
REMARK   1 INFORMATION PROVIDED IS THEORETICAL MODELLING ONLY AND CAUTION SHOULD
REMARK   1 BE EXERCISED IN ITS USE. IT IS PROVIDED "AS-IS" WITHOUT ANY WARRANTY 
REMARK   1 OF ANY KIND, WHETHER EXPRESSED OR IMPLIED. NO WARRANTY IS GIVEN THAT 
REMARK   1 USE OF THE INFORMATION SHALL NOT INFRINGE THE RIGHTS OF ANY THIRD    
REMARK   1 PARTY. THE INFORMATION IS NOT INTENDED TO BE A SUBSTITUTE FOR        
REMARK   1 PROFESSIONAL MEDICAL ADVICE, DIAGNOSIS, OR TREATMENT, AND DOES NOT   
REMARK   1 CONSTITUTE MEDICAL OR OTHER PROFESSIONAL ADVICE. IT IS AVAILABLE FOR 
REMARK   1 ACADEMIC AND COMMERCIAL PURPOSES, UNDER CC-BY 4.0 LICENCE.           
DBREF  XXXX A    1   449  UNP    B7Z0I0   B7Z0I0_DROME     1    449             
SEQRES   1 A  449  MET ALA ARG LEU ARG PHE ILE VAL ASN ILE ALA LYS VAL          
SEQRES   2 A  449  LEU ARG PHE PRO LEU HIS PHE PHE GLY LEU LEU GLN LEU          
SEQRES   3 A  449  ARG PHE SER ASP SER GLN GLN VAL TYR GLN GLN ARG ALA          
SEQRES   4 A  449  ASN CYS CYS ARG PHE LEU PRO ALA VAL PHE ILE THR MET          
SEQRES   5 A  449  ILE LEU PHE LEU HIS LYS LEU PHE SER TYR GLU LEU GLN          
SEQRES   6 A  449  LYS GLU SER LYS LEU VAL ASN LEU LEU GLN ILE GLU LYS          
SEQRES   7 A  449  ARG THR LEU LYS SER GLU ILE GLU LEU TRP ASN GLU ASN          
SEQRES   8 A  449  LEU THR SER ILE TYR ILE PHE LEU THR LEU VAL CYS SER          
SEQRES   9 A  449  LEU VAL ASN LYS ASN GLU LEU TRP LYS LEU ILE ASN GLU          
SEQRES  10 A  449  ALA GLN LEU THR TYR LYS GLN LEU LYS SER LEU LEU GLY          
SEQRES  11 A  449  LYS HIS LEU VAL LEU LYS CYS SER TYR ASP VAL LEU ILE          
SEQRES  12 A  449  HIS GLY LEU LEU LEU ILE LEU LEU LEU ALA VAL MET VAL          
SEQRES  13 A  449  VAL ASP ILE ILE PHE PHE ASN TRP PRO LYS ALA SER GLY          
SEQRES  14 A  449  GLU ARG ASN THR VAL THR LEU THR GLU LEU HIS GLN ILE          
SEQRES  15 A  449  PHE ASP TYR LEU MET GLY ILE PRO ARG LEU LEU PHE VAL          
SEQRES  16 A  449  LEU ILE MET ALA MET ARG ILE LEU TYR HIS LEU ILE SER          
SEQRES  17 A  449  ALA GLY TRP LEU GLN CYS LEU GLY MET LEU ARG LEU GLN          
SEQRES  18 A  449  ARG ASN LEU LYS LEU TYR GLN PHE GLN LEU ARG SER ILE          
SEQRES  19 A  449  PHE TYR ASN GLN LYS CYS GLU ASN ILE LEU ALA GLY HIS          
SEQRES  20 A  449  TYR PHE LYS VAL SER TYR MET TYR PHE LEU TRP MET MET          
SEQRES  21 A  449  PRO PHE ARG ILE ALA GLU LEU MET GLN PHE LEU LYS TYR          
SEQRES  22 A  449  ASP TYR ASP GLU LEU VAL GLN LYS GLN LYS SER GLN GLU          
SEQRES  23 A  449  ASP LEU GLU ASP GLU ALA ILE TRP GLU GLY GLU GLU ASN          
SEQRES  24 A  449  SER ARG GLN GLN ASN LEU GLN GLU LEU LEU MET LYS PRO          
SEQRES  25 A  449  LEU LEU ILE LEU SER TRP HIS PHE ALA LEU TRP MET LEU          
SEQRES  26 A  449  LEU LEU ALA ALA ALA TYR THR GLN GLN LYS GLU TYR SER          
SEQRES  27 A  449  THR LEU MET ALA LYS SER TRP ASN PHE LYS SER ASP GLU          
SEQRES  28 A  449  ASN GLY CYS GLU MET LYS GLU PHE LEU ASP GLU ILE CYS          
SEQRES  29 A  449  TRP THR GLY HIS ALA PHE LYS GLN LEU ASP ILE LEU ASP          
SEQRES  30 A  449  LEU LEU PHE LEU SER GLY ILE SER ILE CYS ASP ARG GLN          
SEQRES  31 A  449  PRO VAL SER ILE CYS PHE ILE THR TYR LYS LEU ARG ARG          
SEQRES  32 A  449  ASN LYS PHE ALA TYR LEU SER LEU ASN THR ILE ALA GLY          
SEQRES  33 A  449  HIS PHE LYS LEU LEU LEU ASN LEU VAL VAL THR ALA GLY          
SEQRES  34 A  449  ILE VAL TYR PHE VAL GLN GLN VAL GLU LEU ARG HIS LEU          
SEQRES  35 A  449  GLN HIS TYR LEU GLU GLN VAL                                  
CRYST1    1.000    1.000    1.000  90.00  90.00  90.00 P 1           1          
ORIGX1      1.000000  0.000000  0.000000        0.00000                         
ORIGX2      0.000000  1.000000  0.000000        0.00000                         
ORIGX3      0.000000  0.000000  1.000000        0.00000                         
SCALE1      1.000000  0.000000  0.000000        0.00000                         
SCALE2      0.000000  1.000000  0.000000        0.00000                         
SCALE3      0.000000  0.000000  1.000000        0.00000                         
MODEL        1                                                                  
ATOM      1  N   MET A   1      -9.215   9.306  25.366  1.00 50.05           N  
ATOM      2  CA  MET A   1      -9.809  10.510  24.741  1.00 50.05           C  
ATOM      3  C   MET A   1      -8.943  11.171  23.658  1.00 50.05           C  
ATOM      4  CB  MET A   1     -10.282  11.521  25.795  1.00 50.05           C  
ATOM      5  O   MET A   1      -9.511  11.657  22.689  1.00 50.05           O  
ATOM      6  CG  MET A   1     -11.763  11.844  25.574  1.00 50.05           C  
ATOM      7  SD  MET A   1     -12.358  13.179  26.635  1.00 50.05           S  
ATOM      8  CE  MET A   1     -14.129  12.782  26.714  1.00 50.05           C  
ATOM      9  N   ALA A   2      -7.606  11.236  23.771  1.00 65.62           N  
ATOM     10  CA  ALA A   2      -6.759  11.902  22.760  1.00 65.62           C  
ATOM     11  C   ALA A   2      -6.668  11.154  21.407  1.00 65.62           C  
ATOM     12  CB  ALA A   2      -5.373  12.130  23.376  1.00 65.62           C  
ATOM     13  O   ALA A   2      -6.665  11.784  20.357  1.00 65.62           O  
ATOM     14  N   ARG A   3      -6.680   9.812  21.421  1.00 73.62           N  
ATOM     15  CA  ARG A   3      -6.356   8.973  20.246  1.00 73.62           C  
ATOM     16  C   ARG A   3      -7.421   8.943  19.144  1.00 73.62           C  
ATOM     17  CB  ARG A   3      -6.026   7.545  20.697  1.00 73.62           C  
ATOM     18  O   ARG A   3      -7.100   9.162  17.988  1.00 73.62           O  
ATOM     19  CG  ARG A   3      -4.841   7.495  21.665  1.00 73.62           C  
ATOM     20  CD  ARG A   3      -4.557   6.053  22.086  1.00 73.62           C  
ATOM     21  NE  ARG A   3      -3.653   6.040  23.242  1.00 73.62           N  
ATOM     22  NH1 ARG A   3      -3.807   3.800  23.740  1.00 73.62           N  
ATOM     23  NH2 ARG A   3      -2.621   5.191  25.040  1.00 73.62           N  
ATOM     24  CZ  ARG A   3      -3.362   4.998  23.991  1.00 73.62           C  
ATOM     25  N   LEU A   4      -8.697   8.728  19.478  1.00 71.36           N  
ATOM     26  CA  LEU A   4      -9.756   8.762  18.457  1.00 71.36           C  
ATOM     27  C   LEU A   4      -9.931  10.176  17.886  1.00 71.36           C  
ATOM     28  CB  LEU A   4     -11.072   8.219  19.036  1.00 71.36           C  
ATOM     29  O   LEU A   4     -10.103  10.345  16.685  1.00 71.36           O  
ATOM     30  CG  LEU A   4     -12.169   8.031  17.964  1.00 71.36           C  
ATOM     31  CD1 LEU A   4     -11.845   6.888  17.004  1.00 71.36           C  
ATOM     32  CD2 LEU A   4     -13.489   7.722  18.657  1.00 71.36           C  
ATOM     33  N   ARG A   5      -9.814  11.205  18.742  1.00 75.97           N  
ATOM     34  CA  ARG A   5      -9.799  12.606  18.297  1.00 75.97           C  
ATOM     35  C   ARG A   5      -8.658  12.875  17.321  1.00 75.97           C  
ATOM     36  CB  ARG A   5      -9.723  13.573  19.490  1.00 75.97           C  
ATOM     37  O   ARG A   5      -8.885  13.565  16.338  1.00 75.97           O  
ATOM     38  CG  ARG A   5     -11.096  13.746  20.153  1.00 75.97           C  
ATOM     39  CD  ARG A   5     -11.108  14.880  21.185  1.00 75.97           C  
ATOM     40  NE  ARG A   5     -10.411  14.523  22.436  1.00 75.97           N  
ATOM     41  NH1 ARG A   5     -11.188  16.288  23.699  1.00 75.97           N  
ATOM     42  NH2 ARG A   5      -9.770  14.846  24.603  1.00 75.97           N  
ATOM     43  CZ  ARG A   5     -10.465  15.213  23.566  1.00 75.97           C  
ATOM     44  N   PHE A   6      -7.480  12.302  17.558  1.00 76.66           N  
ATOM     45  CA  PHE A   6      -6.357  12.377  16.629  1.00 76.66           C  
ATOM     46  C   PHE A   6      -6.722  11.808  15.250  1.00 76.66           C  
ATOM     47  CB  PHE A   6      -5.141  11.696  17.265  1.00 76.66           C  
ATOM     48  O   PHE A   6      -6.608  12.524  14.263  1.00 76.66           O  
ATOM     49  CG  PHE A   6      -3.943  11.592  16.359  1.00 76.66           C  
ATOM     50  CD1 PHE A   6      -3.641  10.376  15.713  1.00 76.66           C  
ATOM     51  CD2 PHE A   6      -3.113  12.712  16.189  1.00 76.66           C  
ATOM     52  CE1 PHE A   6      -2.480  10.276  14.928  1.00 76.66           C  
ATOM     53  CE2 PHE A   6      -1.965  12.614  15.389  1.00 76.66           C  
ATOM     54  CZ  PHE A   6      -1.645  11.395  14.774  1.00 76.66           C  
ATOM     55  N   ILE A   7      -7.281  10.597  15.173  1.00 78.70           N  
ATOM     56  CA  ILE A   7      -7.675   9.973  13.892  1.00 78.70           C  
ATOM     57  C   ILE A   7      -8.763  10.784  13.176  1.00 78.70           C  
ATOM     58  CB  ILE A   7      -8.150   8.528  14.134  1.00 78.70           C  
ATOM     59  O   ILE A   7      -8.680  11.033  11.975  1.00 78.70           O  
ATOM     60  CG1 ILE A   7      -7.018   7.684  14.758  1.00 78.70           C  
ATOM     61  CG2 ILE A   7      -8.623   7.859  12.830  1.00 78.70           C  
ATOM     62  CD1 ILE A   7      -7.583   6.484  15.508  1.00 78.70           C  
ATOM     63  N   VAL A   8      -9.767  11.255  13.918  1.00 76.33           N  
ATOM     64  CA  VAL A   8     -10.820  12.120  13.368  1.00 76.33           C  
ATOM     65  C   VAL A   8     -10.237  13.442  12.862  1.00 76.33           C  
ATOM     66  CB  VAL A   8     -11.923  12.351  14.418  1.00 76.33           C  
ATOM     67  O   VAL A   8     -10.700  13.966  11.851  1.00 76.33           O  
ATOM     68  CG1 VAL A   8     -12.956  13.398  13.979  1.00 76.33           C  
ATOM     69  CG2 VAL A   8     -12.686  11.047  14.695  1.00 76.33           C  
ATOM     70  N   ASN A   9      -9.207  13.982  13.518  1.00 80.51           N  
ATOM     71  CA  ASN A   9      -8.508  15.170  13.038  1.00 80.51           C  
ATOM     72  C   ASN A   9      -7.742  14.893  11.737  1.00 80.51           C  
ATOM     73  CB  ASN A   9      -7.600  15.744  14.135  1.00 80.51           C  
ATOM     74  O   ASN A   9      -7.812  15.728  10.840  1.00 80.51           O  
ATOM     75  CG  ASN A   9      -8.346  16.418  15.274  1.00 80.51           C  
ATOM     76  ND2 ASN A   9      -7.636  16.729  16.335  1.00 80.51           N  
ATOM     77  OD1 ASN A   9      -9.536  16.723  15.224  1.00 80.51           O  
ATOM     78  N   ILE A  10      -7.113  13.721  11.574  1.00 81.13           N  
ATOM     79  CA  ILE A  10      -6.511  13.320  10.287  1.00 81.13           C  
ATOM     80  C   ILE A  10      -7.582  13.320   9.188  1.00 81.13           C  
ATOM     81  CB  ILE A  10      -5.821  11.936  10.359  1.00 81.13           C  
ATOM     82  O   ILE A  10      -7.391  13.927   8.136  1.00 81.13           O  
ATOM     83  CG1 ILE A  10      -4.735  11.863  11.450  1.00 81.13           C  
ATOM     84  CG2 ILE A  10      -5.168  11.605   9.004  1.00 81.13           C  
ATOM     85  CD1 ILE A  10      -4.233  10.433  11.693  1.00 81.13           C  
ATOM     86  N   ALA A  11      -8.744  12.712   9.445  1.00 78.57           N  
ATOM     87  CA  ALA A  11      -9.850  12.693   8.487  1.00 78.57           C  
ATOM     88  C   ALA A  11     -10.367  14.107   8.150  1.00 78.57           C  
ATOM     89  CB  ALA A  11     -10.961  11.797   9.045  1.00 78.57           C  
ATOM     90  O   ALA A  11     -10.689  14.394   6.996  1.00 78.57           O  
ATOM     91  N   LYS A  12     -10.410  15.022   9.130  1.00 80.77           N  
ATOM     92  CA  LYS A  12     -10.750  16.438   8.896  1.00 80.77           C  
ATOM     93  C   LYS A  12      -9.726  17.141   8.010  1.00 80.77           C  
ATOM     94  CB  LYS A  12     -10.856  17.209  10.213  1.00 80.77           C  
ATOM     95  O   LYS A  12     -10.132  17.908   7.145  1.00 80.77           O  
ATOM     96  CG  LYS A  12     -12.133  16.912  11.002  1.00 80.77           C  
ATOM     97  CD  LYS A  12     -12.050  17.680  12.323  1.00 80.77           C  
ATOM     98  CE  LYS A  12     -13.272  17.430  13.200  1.00 80.77           C  
ATOM     99  NZ  LYS A  12     -13.105  18.138  14.491  1.00 80.77           N  
ATOM    100  N   VAL A  13      -8.435  16.887   8.213  1.00 83.14           N  
ATOM    101  CA  VAL A  13      -7.370  17.463   7.381  1.00 83.14           C  
ATOM    102  C   VAL A  13      -7.469  16.923   5.957  1.00 83.14           C  
ATOM    103  CB  VAL A  13      -5.983  17.211   8.001  1.00 83.14           C  
ATOM    104  O   VAL A  13      -7.516  17.708   5.018  1.00 83.14           O  
ATOM    105  CG1 VAL A  13      -4.843  17.630   7.066  1.00 83.14           C  
ATOM    106  CG2 VAL A  13      -5.829  18.013   9.301  1.00 83.14           C  
ATOM    107  N   LEU A  14      -7.616  15.607   5.784  1.00 81.10           N  
ATOM    108  CA  LEU A  14      -7.747  14.973   4.465  1.00 81.10           C  
ATOM    109  C   LEU A  14      -9.027  15.356   3.719  1.00 81.10           C  
ATOM    110  CB  LEU A  14      -7.690  13.455   4.628  1.00 81.10           C  
ATOM    111  O   LEU A  14      -9.061  15.307   2.490  1.00 81.10           O  
ATOM    112  CG  LEU A  14      -6.277  12.953   4.953  1.00 81.10           C  
ATOM    113  CD1 LEU A  14      -6.404  11.514   5.389  1.00 81.10           C  
ATOM    114  CD2 LEU A  14      -5.345  12.983   3.750  1.00 81.10           C  
ATOM    115  N   ARG A  15     -10.068  15.808   4.424  1.00 76.51           N  
ATOM    116  CA  ARG A  15     -11.257  16.380   3.783  1.00 76.51           C  
ATOM    117  C   ARG A  15     -10.908  17.564   2.882  1.00 76.51           C  
ATOM    118  CB  ARG A  15     -12.273  16.780   4.857  1.00 76.51           C  
ATOM    119  O   ARG A  15     -11.562  17.723   1.857  1.00 76.51           O  
ATOM    120  CG  ARG A  15     -13.570  17.329   4.255  1.00 76.51           C  
ATOM    121  CD  ARG A  15     -14.560  17.652   5.370  1.00 76.51           C  
ATOM    122  NE  ARG A  15     -15.769  18.307   4.837  1.00 76.51           N  
ATOM    123  NH1 ARG A  15     -16.991  18.214   6.769  1.00 76.51           N  
ATOM    124  NH2 ARG A  15     -17.891  19.144   4.952  1.00 76.51           N  
ATOM    125  CZ  ARG A  15     -16.873  18.555   5.514  1.00 76.51           C  
ATOM    126  N   PHE A  16      -9.909  18.376   3.233  1.00 79.37           N  
ATOM    127  CA  PHE A  16      -9.512  19.537   2.437  1.00 79.37           C  
ATOM    128  C   PHE A  16      -9.013  19.154   1.028  1.00 79.37           C  
ATOM    129  CB  PHE A  16      -8.521  20.402   3.225  1.00 79.37           C  
ATOM    130  O   PHE A  16      -9.656  19.569   0.058  1.00 79.37           O  
ATOM    131  CG  PHE A  16      -8.099  21.648   2.477  1.00 79.37           C  
ATOM    132  CD1 PHE A  16      -6.891  21.669   1.754  1.00 79.37           C  
ATOM    133  CD2 PHE A  16      -8.930  22.783   2.487  1.00 79.37           C  
ATOM    134  CE1 PHE A  16      -6.516  22.824   1.047  1.00 79.37           C  
ATOM    135  CE2 PHE A  16      -8.551  23.939   1.782  1.00 79.37           C  
ATOM    136  CZ  PHE A  16      -7.345  23.959   1.062  1.00 79.37           C  
ATOM    137  N   PRO A  17      -7.971  18.312   0.858  1.00 80.13           N  
ATOM    138  CA  PRO A  17      -7.540  17.893  -0.473  1.00 80.13           C  
ATOM    139  C   PRO A  17      -8.621  17.086  -1.209  1.00 80.13           C  
ATOM    140  CB  PRO A  17      -6.245  17.103  -0.258  1.00 80.13           C  
ATOM    141  O   PRO A  17      -8.822  17.282  -2.402  1.00 80.13           O  
ATOM    142  CG  PRO A  17      -6.352  16.585   1.172  1.00 80.13           C  
ATOM    143  CD  PRO A  17      -7.097  17.724   1.865  1.00 80.13           C  
ATOM    144  N   LEU A  18      -9.405  16.245  -0.526  1.00 77.00           N  
ATOM    145  CA  LEU A  18     -10.504  15.508  -1.172  1.00 77.00           C  
ATOM    146  C   LEU A  18     -11.630  16.417  -1.681  1.00 77.00           C  
ATOM    147  CB  LEU A  18     -11.099  14.517  -0.174  1.00 77.00           C  
ATOM    148  O   LEU A  18     -12.274  16.110  -2.686  1.00 77.00           O  
ATOM    149  CG  LEU A  18     -10.144  13.381   0.198  1.00 77.00           C  
ATOM    150  CD1 LEU A  18     -10.689  12.708   1.445  1.00 77.00           C  
ATOM    151  CD2 LEU A  18     -10.016  12.341  -0.917  1.00 77.00           C  
ATOM    152  N   HIS A  19     -11.888  17.525  -0.986  1.00 76.62           N  
ATOM    153  CA  HIS A  19     -12.819  18.550  -1.438  1.00 76.62           C  
ATOM    154  C   HIS A  19     -12.277  19.264  -2.683  1.00 76.62           C  
ATOM    155  CB  HIS A  19     -13.087  19.528  -0.286  1.00 76.62           C  
ATOM    156  O   HIS A  19     -13.030  19.475  -3.637  1.00 76.62           O  
ATOM    157  CG  HIS A  19     -14.071  20.604  -0.650  1.00 76.62           C  
ATOM    158  CD2 HIS A  19     -15.394  20.641  -0.314  1.00 76.62           C  
ATOM    159  ND1 HIS A  19     -13.817  21.719  -1.414  1.00 76.62           N  
ATOM    160  CE1 HIS A  19     -14.967  22.395  -1.556  1.00 76.62           C  
ATOM    161  NE2 HIS A  19     -15.969  21.769  -0.911  1.00 76.62           N  
ATOM    162  N   PHE A  20     -10.979  19.593  -2.690  1.00 77.26           N  
ATOM    163  CA  PHE A  20     -10.292  20.194  -3.836  1.00 77.26           C  
ATOM    164  C   PHE A  20     -10.379  19.305  -5.085  1.00 77.26           C  
ATOM    165  CB  PHE A  20      -8.836  20.495  -3.452  1.00 77.26           C  
ATOM    166  O   PHE A  20     -10.782  19.774  -6.145  1.00 77.26           O  
ATOM    167  CG  PHE A  20      -8.041  21.131  -4.571  1.00 77.26           C  
ATOM    168  CD1 PHE A  20      -7.252  20.334  -5.424  1.00 77.26           C  
ATOM    169  CD2 PHE A  20      -8.109  22.521  -4.773  1.00 77.26           C  
ATOM    170  CE1 PHE A  20      -6.536  20.930  -6.476  1.00 77.26           C  
ATOM    171  CE2 PHE A  20      -7.391  23.115  -5.825  1.00 77.26           C  
ATOM    172  CZ  PHE A  20      -6.605  22.320  -6.677  1.00 77.26           C  
ATOM    173  N   PHE A  21     -10.141  17.999  -4.941  1.00 74.71           N  
ATOM    174  CA  PHE A  21     -10.250  17.026  -6.034  1.00 74.71           C  
ATOM    175  C   PHE A  21     -11.688  16.672  -6.450  1.00 74.71           C  
ATOM    176  CB  PHE A  21      -9.447  15.773  -5.669  1.00 74.71           C  
ATOM    177  O   PHE A  21     -11.895  15.786  -7.276  1.00 74.71           O  
ATOM    178  CG  PHE A  21      -7.950  15.981  -5.743  1.00 74.71           C  
ATOM    179  CD1 PHE A  21      -7.356  16.243  -6.991  1.00 74.71           C  
ATOM    180  CD2 PHE A  21      -7.141  15.854  -4.599  1.00 74.71           C  
ATOM    181  CE1 PHE A  21      -5.967  16.408  -7.087  1.00 74.71           C  
ATOM    182  CE2 PHE A  21      -5.750  16.034  -4.694  1.00 74.71           C  
ATOM    183  CZ  PHE A  21      -5.163  16.309  -5.940  1.00 74.71           C  
ATOM    184  N   GLY A  22     -12.709  17.319  -5.881  1.00 69.65           N  
ATOM    185  CA  GLY A  22     -14.107  17.067  -6.240  1.00 69.65           C  
ATOM    186  C   GLY A  22     -14.679  15.742  -5.719  1.00 69.65           C  
ATOM    187  O   GLY A  22     -15.873  15.493  -5.884  1.00 69.65           O  
ATOM    188  N   LEU A  23     -13.872  14.916  -5.043  1.00 69.53           N  
ATOM    189  CA  LEU A  23     -14.292  13.625  -4.495  1.00 69.53           C  
ATOM    190  C   LEU A  23     -15.245  13.780  -3.305  1.00 69.53           C  
ATOM    191  CB  LEU A  23     -13.054  12.819  -4.063  1.00 69.53           C  
ATOM    192  O   LEU A  23     -16.178  12.993  -3.152  1.00 69.53           O  
ATOM    193  CG  LEU A  23     -12.121  12.351  -5.194  1.00 69.53           C  
ATOM    194  CD1 LEU A  23     -11.045  11.468  -4.565  1.00 69.53           C  
ATOM    195  CD2 LEU A  23     -12.860  11.535  -6.255  1.00 69.53           C  
ATOM    196  N   LEU A  24     -15.020  14.798  -2.463  1.00 66.50           N  
ATOM    197  CA  LEU A  24     -15.749  14.978  -1.206  1.00 66.50           C  
ATOM    198  C   LEU A  24     -16.238  16.417  -0.994  1.00 66.50           C  
ATOM    199  CB  LEU A  24     -14.898  14.430  -0.048  1.00 66.50           C  
ATOM    200  O   LEU A  24     -15.954  17.066   0.015  1.00 66.50           O  
ATOM    201  CG  LEU A  24     -15.775  13.801   1.052  1.00 66.50           C  
ATOM    202  CD1 LEU A  24     -15.499  12.307   1.110  1.00 66.50           C  
ATOM    203  CD2 LEU A  24     -15.489  14.420   2.413  1.00 66.50           C  
ATOM    204  N   GLN A  25     -17.006  16.932  -1.954  1.00 69.97           N  
ATOM    205  CA  GLN A  25     -17.652  18.241  -1.835  1.00 69.97           C  
ATOM    206  C   GLN A  25     -18.899  18.162  -0.946  1.00 69.97           C  
ATOM    207  CB  GLN A  25     -17.925  18.846  -3.214  1.00 69.97           C  
ATOM    208  O   GLN A  25     -20.030  18.070  -1.422  1.00 69.97           O  
ATOM    209  CG  GLN A  25     -16.610  19.166  -3.937  1.00 69.97           C  
ATOM    210  CD  GLN A  25     -16.820  19.900  -5.256  1.00 69.97           C  
ATOM    211  NE2 GLN A  25     -15.754  20.373  -5.863  1.00 69.97           N  
ATOM    212  OE1 GLN A  25     -17.925  20.074  -5.750  1.00 69.97           O  
ATOM    213  N   LEU A  26     -18.681  18.156   0.369  1.00 66.42           N  
ATOM    214  CA  LEU A  26     -19.736  18.102   1.381  1.00 66.42           C  
ATOM    215  C   LEU A  26     -20.110  19.506   1.871  1.00 66.42           C  
ATOM    216  CB  LEU A  26     -19.263  17.240   2.560  1.00 66.42           C  
ATOM    217  O   LEU A  26     -19.278  20.185   2.479  1.00 66.42           O  
ATOM    218  CG  LEU A  26     -18.999  15.760   2.268  1.00 66.42           C  
ATOM    219  CD1 LEU A  26     -18.583  15.089   3.575  1.00 66.42           C  
ATOM    220  CD2 LEU A  26     -20.225  15.032   1.733  1.00 66.42           C  
ATOM    221  N   ARG A  27     -21.375  19.895   1.696  1.00 70.01           N  
ATOM    222  CA  ARG A  27     -22.002  21.061   2.332  1.00 70.01           C  
ATOM    223  C   ARG A  27     -22.775  20.589   3.558  1.00 70.01           C  
ATOM    224  CB  ARG A  27     -22.918  21.765   1.315  1.00 70.01           C  
ATOM    225  O   ARG A  27     -23.581  19.676   3.450  1.00 70.01           O  
ATOM    226  CG  ARG A  27     -23.577  23.025   1.898  1.00 70.01           C  
ATOM    227  CD  ARG A  27     -24.452  23.731   0.856  1.00 70.01           C  
ATOM    228  NE  ARG A  27     -25.053  24.960   1.408  1.00 70.01           N  
ATOM    229  NH1 ARG A  27     -26.121  25.681  -0.499  1.00 70.01           N  
ATOM    230  NH2 ARG A  27     -26.249  26.900   1.363  1.00 70.01           N  
ATOM    231  CZ  ARG A  27     -25.800  25.838   0.757  1.00 70.01           C  
ATOM    232  N   PHE A  28     -22.544  21.181   4.723  1.00 68.93           N  
ATOM    233  CA  PHE A  28     -23.399  20.896   5.875  1.00 68.93           C  
ATOM    234  C   PHE A  28     -24.742  21.609   5.689  1.00 68.93           C  
ATOM    235  CB  PHE A  28     -22.689  21.300   7.167  1.00 68.93           C  
ATOM    236  O   PHE A  28     -24.759  22.795   5.364  1.00 68.93           O  
ATOM    237  CG  PHE A  28     -23.371  20.776   8.413  1.00 68.93           C  
ATOM    238  CD1 PHE A  28     -23.996  21.676   9.290  1.00 68.93           C  
ATOM    239  CD2 PHE A  28     -23.404  19.396   8.694  1.00 68.93           C  
ATOM    240  CE1 PHE A  28     -24.639  21.208  10.445  1.00 68.93           C  
ATOM    241  CE2 PHE A  28     -24.039  18.924   9.857  1.00 68.93           C  
ATOM    242  CZ  PHE A  28     -24.654  19.834  10.736  1.00 68.93           C  
ATOM    243  N   SER A  29     -25.848  20.878   5.821  1.00 73.03           N  
ATOM    244  CA  SER A  29     -27.183  21.467   5.869  1.00 73.03           C  
ATOM    245  C   SER A  29     -27.567  21.652   7.329  1.00 73.03           C  
ATOM    246  CB  SER A  29     -28.188  20.572   5.139  1.00 73.03           C  
ATOM    247  O   SER A  29     -27.824  20.663   8.017  1.00 73.03           O  
ATOM    248  OG  SER A  29     -29.483  21.138   5.211  1.00 73.03           O  
ATOM    249  N   ASP A  30     -27.607  22.901   7.799  1.00 73.73           N  
ATOM    250  CA  ASP A  30     -27.977  23.214   9.186  1.00 73.73           C  
ATOM    251  C   ASP A  30     -29.405  22.749   9.506  1.00 73.73           C  
ATOM    252  CB  ASP A  30     -27.826  24.723   9.443  1.00 73.73           C  
ATOM    253  O   ASP A  30     -29.650  22.197  10.575  1.00 73.73           O  
ATOM    254  CG  ASP A  30     -26.368  25.182   9.345  1.00 73.73           C  
ATOM    255  OD1 ASP A  30     -25.497  24.455   9.871  1.00 73.73           O  
ATOM    256  OD2 ASP A  30     -26.131  26.209   8.676  1.00 73.73           O  
ATOM    257  N   SER A  31     -30.320  22.876   8.536  1.00 75.15           N  
ATOM    258  CA  SER A  31     -31.732  22.485   8.675  1.00 75.15           C  
ATOM    259  C   SER A  31     -31.939  20.990   8.947  1.00 75.15           C  
ATOM    260  CB  SER A  31     -32.520  22.890   7.422  1.00 75.15           C  
ATOM    261  O   SER A  31     -32.740  20.622   9.798  1.00 75.15           O  
ATOM    262  OG  SER A  31     -32.046  22.221   6.260  1.00 75.15           O  
ATOM    263  N   GLN A  32     -31.206  20.120   8.246  1.00 68.82           N  
ATOM    264  CA  GLN A  32     -31.319  18.663   8.390  1.00 68.82           C  
ATOM    265  C   GLN A  32     -30.270  18.089   9.349  1.00 68.82           C  
ATOM    266  CB  GLN A  32     -31.227  18.008   7.001  1.00 68.82           C  
ATOM    267  O   GLN A  32     -30.326  16.916   9.699  1.00 68.82           O  
ATOM    268  CG  GLN A  32     -32.454  18.339   6.135  1.00 68.82           C  
ATOM    269  CD  GLN A  32     -32.406  17.702   4.750  1.00 68.82           C  
ATOM    270  NE2 GLN A  32     -33.501  17.721   4.023  1.00 68.82           N  
ATOM    271  OE1 GLN A  32     -31.386  17.220   4.274  1.00 68.82           O  
ATOM    272  N   GLN A  33     -29.285  18.898   9.747  1.00 68.49           N  
ATOM    273  CA  GLN A  33     -28.063  18.479  10.429  1.00 68.49           C  
ATOM    274  C   GLN A  33     -27.325  17.304   9.758  1.00 68.49           C  
ATOM    275  CB  GLN A  33     -28.308  18.197  11.906  1.00 68.49           C  
ATOM    276  O   GLN A  33     -26.722  16.462  10.439  1.00 68.49           O  
ATOM    277  CG  GLN A  33     -28.981  19.293  12.728  1.00 68.49           C  
ATOM    278  CD  GLN A  33     -28.761  19.022  14.215  1.00 68.49           C  
ATOM    279  NE2 GLN A  33     -29.049  19.982  15.062  1.00 68.49           N  
ATOM    280  OE1 GLN A  33     -28.263  17.975  14.628  1.00 68.49           O  
ATOM    281  N   VAL A  34     -27.363  17.252   8.429  1.00 66.25           N  
ATOM    282  CA  VAL A  34     -26.759  16.205   7.595  1.00 66.25           C  
ATOM    283  C   VAL A  34     -25.816  16.868   6.592  1.00 66.25           C  
ATOM    284  CB  VAL A  34     -27.861  15.355   6.918  1.00 66.25           C  
ATOM    285  O   VAL A  34     -26.103  17.955   6.081  1.00 66.25           O  
ATOM    286  CG1 VAL A  34     -27.305  14.344   5.914  1.00 66.25           C  
ATOM    287  CG2 VAL A  34     -28.637  14.523   7.946  1.00 66.25           C  
ATOM    288  N   TYR A  35     -24.674  16.242   6.290  1.00 66.13           N  
ATOM    289  CA  TYR A  35     -23.858  16.703   5.169  1.00 66.13           C  
ATOM    290  C   TYR A  35     -24.554  16.310   3.871  1.00 66.13           C  
ATOM    291  CB  TYR A  35     -22.422  16.171   5.227  1.00 66.13           C  
ATOM    292  O   TYR A  35     -24.835  15.142   3.637  1.00 66.13           O  
ATOM    293  CG  TYR A  35     -21.584  16.820   6.311  1.00 66.13           C  
ATOM    294  CD1 TYR A  35     -20.926  18.046   6.089  1.00 66.13           C  
ATOM    295  CD2 TYR A  35     -21.547  16.235   7.581  1.00 66.13           C  
ATOM    296  CE1 TYR A  35     -20.208  18.665   7.136  1.00 66.13           C  
ATOM    297  CE2 TYR A  35     -20.839  16.854   8.630  1.00 66.13           C  
ATOM    298  OH  TYR A  35     -19.441  18.622   9.415  1.00 66.13           O  
ATOM    299  CZ  TYR A  35     -20.147  18.052   8.405  1.00 66.13           C  
ATOM    300  N   GLN A  36     -24.823  17.282   3.015  1.00 68.37           N  
ATOM    301  CA  GLN A  36     -25.327  17.095   1.664  1.00 68.37           C  
ATOM    302  C   GLN A  36     -24.173  17.196   0.668  1.00 68.37           C  
ATOM    303  CB  GLN A  36     -26.414  18.135   1.376  1.00 68.37           C  
ATOM    304  O   GLN A  36     -23.192  17.915   0.881  1.00 68.37           O  
ATOM    305  CG  GLN A  36     -27.673  17.923   2.237  1.00 68.37           C  
ATOM    306  CD  GLN A  36     -28.745  18.969   1.948  1.00 68.37           C  
ATOM    307  NE2 GLN A  36     -29.953  18.808   2.437  1.00 68.37           N  
ATOM    308  OE1 GLN A  36     -28.511  19.973   1.296  1.00 68.37           O  
ATOM    309  N   GLN A  37     -24.281  16.481  -0.447  1.00 67.72           N  
ATOM    310  CA  GLN A  37     -23.339  16.651  -1.542  1.00 67.72           C  
ATOM    311  C   GLN A  37     -23.611  17.987  -2.243  1.00 67.72           C  
ATOM    312  CB  GLN A  37     -23.432  15.450  -2.488  1.00 67.72           C  
ATOM    313  O   GLN A  37     -24.739  18.274  -2.640  1.00 67.72           O  
ATOM    314  CG  GLN A  37     -22.341  15.519  -3.560  1.00 67.72           C  
ATOM    315  CD  GLN A  37     -22.250  14.224  -4.349  1.00 67.72           C  
ATOM    316  NE2 GLN A  37     -21.098  13.604  -4.385  1.00 67.72           N  
ATOM    317  OE1 GLN A  37     -23.179  13.759  -4.985  1.00 67.72           O  
ATOM    318  N   ARG A  38     -22.575  18.809  -2.425  1.00 68.01           N  
ATOM    319  CA  ARG A  38     -22.682  20.032  -3.221  1.00 68.01           C  
ATOM    320  C   ARG A  38     -22.781  19.646  -4.699  1.00 68.01           C  
ATOM    321  CB  ARG A  38     -21.501  20.960  -2.903  1.00 68.01           C  
ATOM    322  O   ARG A  38     -21.853  19.073  -5.270  1.00 68.01           O  
ATOM    323  CG  ARG A  38     -21.729  22.377  -3.445  1.00 68.01           C  
ATOM    324  CD  ARG A  38     -20.579  23.306  -3.035  1.00 68.01           C  
ATOM    325  NE  ARG A  38     -20.831  24.695  -3.462  1.00 68.01           N  
ATOM    326  NH1 ARG A  38     -19.027  25.666  -2.415  1.00 68.01           N  
ATOM    327  NH2 ARG A  38     -20.450  26.945  -3.557  1.00 68.01           N  
ATOM    328  CZ  ARG A  38     -20.105  25.757  -3.145  1.00 68.01           C  
ATOM    329  N   ALA A  39     -23.916  19.935  -5.323  1.00 61.90           N  
ATOM    330  CA  ALA A  39     -24.115  19.716  -6.749  1.00 61.90           C  
ATOM    331  C   ALA A  39     -23.601  20.929  -7.541  1.00 61.90           C  
ATOM    332  CB  ALA A  39     -25.596  19.397  -6.997  1.00 61.90           C  
ATOM    333  O   ALA A  39     -24.369  21.818  -7.880  1.00 61.90           O  
ATOM    334  N   ASN A  40     -22.298  20.968  -7.831  1.00 67.15           N  
ATOM    335  CA  ASN A  40     -21.707  21.976  -8.719  1.00 67.15           C  
ATOM    336  C   ASN A  40     -21.070  21.293  -9.935  1.00 67.15           C  
ATOM    337  CB  ASN A  40     -20.674  22.814  -7.941  1.00 67.15           C  
ATOM    338  O   ASN A  40     -20.333  20.327  -9.757  1.00 67.15           O  
ATOM    339  CG  ASN A  40     -21.278  23.887  -7.046  1.00 67.15           C  
ATOM    340  ND2 ASN A  40     -20.519  24.904  -6.720  1.00 67.15           N  
ATOM    341  OD1 ASN A  40     -22.411  23.857  -6.608  1.00 67.15           O  
ATOM    342  N   CYS A  41     -21.276  21.802 -11.156  1.00 65.09           N  
ATOM    343  CA  CYS A  41     -20.611  21.277 -12.363  1.00 65.09           C  
ATOM    344  C   CYS A  41     -19.077  21.354 -12.269  1.00 65.09           C  
ATOM    345  CB  CYS A  41     -21.129  22.011 -13.607  1.00 65.09           C  
ATOM    346  O   CYS A  41     -18.390  20.439 -12.721  1.00 65.09           O  
ATOM    347  SG  CYS A  41     -22.864  21.557 -13.875  1.00 65.09           S  
ATOM    348  N   CYS A  42     -18.543  22.356 -11.558  1.00 66.72           N  
ATOM    349  CA  CYS A  42     -17.111  22.489 -11.272  1.00 66.72           C  
ATOM    350  C   CYS A  42     -16.506  21.281 -10.530  1.00 66.72           C  
ATOM    351  CB  CYS A  42     -16.857  23.776 -10.474  1.00 66.72           C  
ATOM    352  O   CYS A  42     -15.290  21.135 -10.501  1.00 66.72           O  
ATOM    353  SG  CYS A  42     -17.522  25.211 -11.364  1.00 66.72           S  
ATOM    354  N   ARG A  43     -17.326  20.388  -9.954  1.00 68.50           N  
ATOM    355  CA  ARG A  43     -16.865  19.142  -9.316  1.00 68.50           C  
ATOM    356  C   ARG A  43     -16.154  18.191 -10.276  1.00 68.50           C  
ATOM    357  CB  ARG A  43     -18.050  18.425  -8.650  1.00 68.50           C  
ATOM    358  O   ARG A  43     -15.378  17.359  -9.828  1.00 68.50           O  
ATOM    359  CG  ARG A  43     -18.935  17.651  -9.647  1.00 68.50           C  
ATOM    360  CD  ARG A  43     -20.220  17.183  -8.968  1.00 68.50           C  
ATOM    361  NE  ARG A  43     -21.122  16.538  -9.938  1.00 68.50           N  
ATOM    362  NH1 ARG A  43     -22.787  15.980  -8.471  1.00 68.50           N  
ATOM    363  NH2 ARG A  43     -23.085  15.633 -10.660  1.00 68.50           N  
ATOM    364  CZ  ARG A  43     -22.324  16.060  -9.691  1.00 68.50           C  
ATOM    365  N   PHE A  44     -16.455  18.283 -11.571  1.00 77.10           N  
ATOM    366  CA  PHE A  44     -15.843  17.437 -12.589  1.00 77.10           C  
ATOM    367  C   PHE A  44     -14.546  18.032 -13.135  1.00 77.10           C  
ATOM    368  CB  PHE A  44     -16.854  17.168 -13.708  1.00 77.10           C  
ATOM    369  O   PHE A  44     -13.785  17.300 -13.753  1.00 77.10           O  
ATOM    370  CG  PHE A  44     -18.106  16.438 -13.258  1.00 77.10           C  
ATOM    371  CD1 PHE A  44     -18.026  15.097 -12.837  1.00 77.10           C  
ATOM    372  CD2 PHE A  44     -19.359  17.075 -13.325  1.00 77.10           C  
ATOM    373  CE1 PHE A  44     -19.196  14.387 -12.518  1.00 77.10           C  
ATOM    374  CE2 PHE A  44     -20.532  16.361 -13.025  1.00 77.10           C  
ATOM    375  CZ  PHE A  44     -20.451  15.010 -12.635  1.00 77.10           C  
ATOM    376  N   LEU A  45     -14.251  19.313 -12.874  1.00 81.63           N  
ATOM    377  CA  LEU A  45     -13.034  19.963 -13.372  1.00 81.63           C  
ATOM    378  C   LEU A  45     -11.751  19.252 -12.921  1.00 81.63           C  
ATOM    379  CB  LEU A  45     -12.991  21.452 -12.980  1.00 81.63           C  
ATOM    380  O   LEU A  45     -10.916  19.002 -13.784  1.00 81.63           O  
ATOM    381  CG  LEU A  45     -14.054  22.328 -13.653  1.00 81.63           C  
ATOM    382  CD1 LEU A  45     -14.064  23.708 -12.993  1.00 81.63           C  
ATOM    383  CD2 LEU A  45     -13.792  22.506 -15.146  1.00 81.63           C  
ATOM    384  N   PRO A  46     -11.583  18.840 -11.644  1.00 81.39           N  
ATOM    385  CA  PRO A  46     -10.391  18.095 -11.241  1.00 81.39           C  
ATOM    386  C   PRO A  46     -10.287  16.740 -11.942  1.00 81.39           C  
ATOM    387  CB  PRO A  46     -10.497  17.916  -9.723  1.00 81.39           C  
ATOM    388  O   PRO A  46      -9.195  16.316 -12.297  1.00 81.39           O  
ATOM    389  CG  PRO A  46     -11.452  19.024  -9.288  1.00 81.39           C  
ATOM    390  CD  PRO A  46     -12.403  19.116 -10.472  1.00 81.39           C  
ATOM    391  N   ALA A  47     -11.423  16.074 -12.179  1.00 83.14           N  
ATOM    392  CA  ALA A  47     -11.451  14.819 -12.917  1.00 83.14           C  
ATOM    393  C   ALA A  47     -11.027  15.034 -14.376  1.00 83.14           C  
ATOM    394  CB  ALA A  47     -12.842  14.183 -12.789  1.00 83.14           C  
ATOM    395  O   ALA A  47     -10.124  14.350 -14.836  1.00 83.14           O  
ATOM    396  N   VAL A  48     -11.601  16.028 -15.063  1.00 86.65           N  
ATOM    397  CA  VAL A  48     -11.226  16.408 -16.436  1.00 86.65           C  
ATOM    398  C   VAL A  48      -9.738  16.762 -16.514  1.00 86.65           C  
ATOM    399  CB  VAL A  48     -12.102  17.573 -16.940  1.00 86.65           C  
ATOM    400  O   VAL A  48      -9.029  16.269 -17.388  1.00 86.65           O  
ATOM    401  CG1 VAL A  48     -11.639  18.117 -18.296  1.00 86.65           C  
ATOM    402  CG2 VAL A  48     -13.560  17.121 -17.109  1.00 86.65           C  
ATOM    403  N   PHE A  49      -9.236  17.542 -15.558  1.00 88.13           N  
ATOM    404  CA  PHE A  49      -7.828  17.922 -15.491  1.00 88.13           C  
ATOM    405  C   PHE A  49      -6.907  16.710 -15.302  1.00 88.13           C  
ATOM    406  CB  PHE A  49      -7.657  18.945 -14.365  1.00 88.13           C  
ATOM    407  O   PHE A  49      -5.932  16.561 -16.031  1.00 88.13           O  
ATOM    408  CG  PHE A  49      -6.264  19.525 -14.294  1.00 88.13           C  
ATOM    409  CD1 PHE A  49      -5.401  19.180 -13.238  1.00 88.13           C  
ATOM    410  CD2 PHE A  49      -5.830  20.415 -15.294  1.00 88.13           C  
ATOM    411  CE1 PHE A  49      -4.116  19.744 -13.173  1.00 88.13           C  
ATOM    412  CE2 PHE A  49      -4.534  20.956 -15.242  1.00 88.13           C  
ATOM    413  CZ  PHE A  49      -3.676  20.619 -14.182  1.00 88.13           C  
ATOM    414  N   ILE A  50      -7.248  15.788 -14.396  1.00 87.05           N  
ATOM    415  CA  ILE A  50      -6.497  14.539 -14.204  1.00 87.05           C  
ATOM    416  C   ILE A  50      -6.532  13.679 -15.469  1.00 87.05           C  
ATOM    417  CB  ILE A  50      -7.026  13.784 -12.965  1.00 87.05           C  
ATOM    418  O   ILE A  50      -5.496  13.162 -15.874  1.00 87.05           O  
ATOM    419  CG1 ILE A  50      -6.555  14.544 -11.706  1.00 87.05           C  
ATOM    420  CG2 ILE A  50      -6.557  12.314 -12.925  1.00 87.05           C  
ATOM    421  CD1 ILE A  50      -7.200  14.046 -10.416  1.00 87.05           C  
ATOM    422  N   THR A  51      -7.687  13.551 -16.129  1.00 88.79           N  
ATOM    423  CA  THR A  51      -7.777  12.805 -17.393  1.00 88.79           C  
ATOM    424  C   THR A  51      -6.930  13.433 -18.495  1.00 88.79           C  
ATOM    425  CB  THR A  51      -9.222  12.632 -17.883  1.00 88.79           C  
ATOM    426  O   THR A  51      -6.307  12.708 -19.265  1.00 88.79           O  
ATOM    427  CG2 THR A  51     -10.055  11.795 -16.917  1.00 88.79           C  
ATOM    428  OG1 THR A  51      -9.934  13.831 -18.057  1.00 88.79           O  
ATOM    429  N   MET A  52      -6.846  14.765 -18.530  1.00 91.49           N  
ATOM    430  CA  MET A  52      -5.999  15.495 -19.467  1.00 91.49           C  
ATOM    431  C   MET A  52      -4.513  15.268 -19.169  1.00 91.49           C  
ATOM    432  CB  MET A  52      -6.368  16.982 -19.420  1.00 91.49           C  
ATOM    433  O   MET A  52      -3.762  14.999 -20.098  1.00 91.49           O  
ATOM    434  CG  MET A  52      -5.730  17.769 -20.566  1.00 91.49           C  
ATOM    435  SD  MET A  52      -6.022  19.554 -20.453  1.00 91.49           S  
ATOM    436  CE  MET A  52      -4.760  20.004 -19.231  1.00 91.49           C  
ATOM    437  N   ILE A  53      -4.093  15.293 -17.895  1.00 89.09           N  
ATOM    438  CA  ILE A  53      -2.714  14.955 -17.494  1.00 89.09           C  
ATOM    439  C   ILE A  53      -2.355  13.539 -17.949  1.00 89.09           C  
ATOM    440  CB  ILE A  53      -2.504  15.109 -15.966  1.00 89.09           C  
ATOM    441  O   ILE A  53      -1.316  13.355 -18.571  1.00 89.09           O  
ATOM    442  CG1 ILE A  53      -2.540  16.598 -15.565  1.00 89.09           C  
ATOM    443  CG2 ILE A  53      -1.156  14.493 -15.524  1.00 89.09           C  
ATOM    444  CD1 ILE A  53      -2.654  16.823 -14.052  1.00 89.09           C  
ATOM    445  N   LEU A  54      -3.220  12.550 -17.684  1.00 88.41           N  
ATOM    446  CA  LEU A  54      -2.987  11.159 -18.091  1.00 88.41           C  
ATOM    447  C   LEU A  54      -2.839  11.032 -19.615  1.00 88.41           C  
ATOM    448  CB  LEU A  54      -4.153  10.272 -17.609  1.00 88.41           C  
ATOM    449  O   LEU A  54      -1.961  10.319 -20.098  1.00 88.41           O  
ATOM    450  CG  LEU A  54      -4.277  10.078 -16.087  1.00 88.41           C  
ATOM    451  CD1 LEU A  54      -5.557   9.302 -15.773  1.00 88.41           C  
ATOM    452  CD2 LEU A  54      -3.107   9.299 -15.502  1.00 88.41           C  
ATOM    453  N   PHE A  55      -3.693  11.726 -20.373  1.00 90.51           N  
ATOM    454  CA  PHE A  55      -3.649  11.724 -21.833  1.00 90.51           C  
ATOM    455  C   PHE A  55      -2.374  12.381 -22.369  1.00 90.51           C  
ATOM    456  CB  PHE A  55      -4.903  12.417 -22.380  1.00 90.51           C  
ATOM    457  O   PHE A  55      -1.692  11.790 -23.203  1.00 90.51           O  
ATOM    458  CG  PHE A  55      -4.936  12.468 -23.893  1.00 90.51           C  
ATOM    459  CD1 PHE A  55      -4.542  13.636 -24.574  1.00 90.51           C  
ATOM    460  CD2 PHE A  55      -5.315  11.327 -24.624  1.00 90.51           C  
ATOM    461  CE1 PHE A  55      -4.532  13.662 -25.980  1.00 90.51           C  
ATOM    462  CE2 PHE A  55      -5.306  11.354 -26.030  1.00 90.51           C  
ATOM    463  CZ  PHE A  55      -4.914  12.522 -26.707  1.00 90.51           C  
ATOM    464  N   LEU A  56      -2.028  13.569 -21.866  1.00 90.48           N  
ATOM    465  CA  LEU A  56      -0.836  14.303 -22.285  1.00 90.48           C  
ATOM    466  C   LEU A  56       0.438  13.544 -21.914  1.00 90.48           C  
ATOM    467  CB  LEU A  56      -0.845  15.715 -21.677  1.00 90.48           C  
ATOM    468  O   LEU A  56       1.291  13.368 -22.774  1.00 90.48           O  
ATOM    469  CG  LEU A  56      -1.917  16.651 -22.267  1.00 90.48           C  
ATOM    470  CD1 LEU A  56      -1.974  17.955 -21.471  1.00 90.48           C  
ATOM    471  CD2 LEU A  56      -1.644  17.003 -23.730  1.00 90.48           C  
ATOM    472  N   HIS A  57       0.542  13.012 -20.693  1.00 88.15           N  
ATOM    473  CA  HIS A  57       1.679  12.184 -20.285  1.00 88.15           C  
ATOM    474  C   HIS A  57       1.897  11.017 -21.251  1.00 88.15           C  
ATOM    475  CB  HIS A  57       1.447  11.653 -18.867  1.00 88.15           C  
ATOM    476  O   HIS A  57       3.011  10.801 -21.723  1.00 88.15           O  
ATOM    477  CG  HIS A  57       2.574  10.773 -18.392  1.00 88.15           C  
ATOM    478  CD2 HIS A  57       3.699  11.197 -17.740  1.00 88.15           C  
ATOM    479  ND1 HIS A  57       2.700   9.409 -18.567  1.00 88.15           N  
ATOM    480  CE1 HIS A  57       3.859   9.033 -18.005  1.00 88.15           C  
ATOM    481  NE2 HIS A  57       4.490  10.082 -17.472  1.00 88.15           N  
ATOM    482  N   LYS A  58       0.820  10.303 -21.601  1.00 87.92           N  
ATOM    483  CA  LYS A  58       0.880   9.195 -22.557  1.00 87.92           C  
ATOM    484  C   LYS A  58       1.280   9.655 -23.962  1.00 87.92           C  
ATOM    485  CB  LYS A  58      -0.468   8.466 -22.539  1.00 87.92           C  
ATOM    486  O   LYS A  58       2.076   8.979 -24.606  1.00 87.92           O  
ATOM    487  CG  LYS A  58      -0.477   7.310 -23.542  1.00 87.92           C  
ATOM    488  CD  LYS A  58      -1.706   6.424 -23.357  1.00 87.92           C  
ATOM    489  CE  LYS A  58      -1.696   5.391 -24.484  1.00 87.92           C  
ATOM    490  NZ  LYS A  58      -2.526   4.218 -24.149  1.00 87.92           N  
ATOM    491  N   LEU A  59       0.743  10.782 -24.430  1.00 89.08           N  
ATOM    492  CA  LEU A  59       1.090  11.361 -25.729  1.00 89.08           C  
ATOM    493  C   LEU A  59       2.582  11.715 -25.790  1.00 89.08           C  
ATOM    494  CB  LEU A  59       0.201  12.593 -25.979  1.00 89.08           C  
ATOM    495  O   LEU A  59       3.271  11.275 -26.704  1.00 89.08           O  
ATOM    496  CG  LEU A  59       0.398  13.230 -27.368  1.00 89.08           C  
ATOM    497  CD1 LEU A  59      -0.241  12.377 -28.465  1.00 89.08           C  
ATOM    498  CD2 LEU A  59      -0.242  14.618 -27.385  1.00 89.08           C  
ATOM    499  N   PHE A  60       3.095  12.437 -24.791  1.00 86.81           N  
ATOM    500  CA  PHE A  60       4.509  12.813 -24.727  1.00 86.81           C  
ATOM    501  C   PHE A  60       5.426  11.605 -24.554  1.00 86.81           C  
ATOM    502  CB  PHE A  60       4.738  13.839 -23.607  1.00 86.81           C  
ATOM    503  O   PHE A  60       6.483  11.566 -25.169  1.00 86.81           O  
ATOM    504  CG  PHE A  60       4.255  15.224 -23.981  1.00 86.81           C  
ATOM    505  CD1 PHE A  60       4.917  15.937 -24.997  1.00 86.81           C  
ATOM    506  CD2 PHE A  60       3.131  15.792 -23.359  1.00 86.81           C  
ATOM    507  CE1 PHE A  60       4.445  17.197 -25.398  1.00 86.81           C  
ATOM    508  CE2 PHE A  60       2.632  17.031 -23.793  1.00 86.81           C  
ATOM    509  CZ  PHE A  60       3.301  17.746 -24.797  1.00 86.81           C  
ATOM    510  N   SER A  61       5.024  10.600 -23.771  1.00 85.98           N  
ATOM    511  CA  SER A  61       5.779   9.347 -23.643  1.00 85.98           C  
ATOM    512  C   SER A  61       5.890   8.622 -24.990  1.00 85.98           C  
ATOM    513  CB  SER A  61       5.107   8.455 -22.595  1.00 85.98           C  
ATOM    514  O   SER A  61       6.970   8.168 -25.360  1.00 85.98           O  
ATOM    515  OG  SER A  61       5.949   7.397 -22.180  1.00 85.98           O  
ATOM    516  N   TYR A  62       4.801   8.574 -25.765  1.00 86.48           N  
ATOM    517  CA  TYR A  62       4.794   7.968 -27.096  1.00 86.48           C  
ATOM    518  C   TYR A  62       5.651   8.743 -28.108  1.00 86.48           C  
ATOM    519  CB  TYR A  62       3.347   7.847 -27.584  1.00 86.48           C  
ATOM    520  O   TYR A  62       6.465   8.138 -28.805  1.00 86.48           O  
ATOM    521  CG  TYR A  62       3.235   7.236 -28.965  1.00 86.48           C  
ATOM    522  CD1 TYR A  62       3.078   8.065 -30.094  1.00 86.48           C  
ATOM    523  CD2 TYR A  62       3.338   5.841 -29.121  1.00 86.48           C  
ATOM    524  CE1 TYR A  62       3.005   7.497 -31.379  1.00 86.48           C  
ATOM    525  CE2 TYR A  62       3.265   5.269 -30.405  1.00 86.48           C  
ATOM    526  OH  TYR A  62       3.017   5.541 -32.772  1.00 86.48           O  
ATOM    527  CZ  TYR A  62       3.096   6.097 -31.535  1.00 86.48           C  
ATOM    528  N   GLU A  63       5.503  10.070 -28.177  1.00 87.09           N  
ATOM    529  CA  GLU A  63       6.315  10.896 -29.080  1.00 87.09           C  
ATOM    530  C   GLU A  63       7.802  10.827 -28.714  1.00 87.09           C  
ATOM    531  CB  GLU A  63       5.820  12.353 -29.101  1.00 87.09           C  
ATOM    532  O   GLU A  63       8.634  10.673 -29.604  1.00 87.09           O  
ATOM    533  CG  GLU A  63       4.455  12.537 -29.791  1.00 87.09           C  
ATOM    534  CD  GLU A  63       4.394  12.038 -31.252  1.00 87.09           C  
ATOM    535  OE1 GLU A  63       3.299  11.596 -31.673  1.00 87.09           O  
ATOM    536  OE2 GLU A  63       5.421  12.049 -31.971  1.00 87.09           O  
ATOM    537  N   LEU A  64       8.138  10.814 -27.418  1.00 85.05           N  
ATOM    538  CA  LEU A  64       9.523  10.692 -26.959  1.00 85.05           C  
ATOM    539  C   LEU A  64      10.135   9.360 -27.371  1.00 85.05           C  
ATOM    540  CB  LEU A  64       9.570  10.902 -25.433  1.00 85.05           C  
ATOM    541  O   LEU A  64      11.277   9.310 -27.808  1.00 85.05           O  
ATOM    542  CG  LEU A  64      10.988  10.856 -24.835  1.00 85.05           C  
ATOM    543  CD1 LEU A  64      11.845  12.037 -25.290  1.00 85.05           C  
ATOM    544  CD2 LEU A  64      10.907  10.891 -23.309  1.00 85.05           C  
ATOM    545  N   GLN A  65       9.377   8.271 -27.294  1.00 85.84           N  
ATOM    546  CA  GLN A  65       9.860   6.979 -27.766  1.00 85.84           C  
ATOM    547  C   GLN A  65      10.026   6.907 -29.271  1.00 85.84           C  
ATOM    548  CB  GLN A  65       8.874   5.906 -27.371  1.00 85.84           C  
ATOM    549  O   GLN A  65      10.966   6.279 -29.752  1.00 85.84           O  
ATOM    550  CG  GLN A  65       9.041   5.625 -25.893  1.00 85.84           C  
ATOM    551  CD  GLN A  65       8.153   4.486 -25.500  1.00 85.84           C  
ATOM    552  NE2 GLN A  65       8.402   3.977 -24.327  1.00 85.84           N  
ATOM    553  OE1 GLN A  65       7.289   4.018 -26.228  1.00 85.84           O  
ATOM    554  N   LYS A  66       9.112   7.521 -30.020  1.00 86.63           N  
ATOM    555  CA  LYS A  66       9.210   7.595 -31.473  1.00 86.63           C  
ATOM    556  C   LYS A  66      10.439   8.402 -31.885  1.00 86.63           C  
ATOM    557  CB  LYS A  66       7.908   8.194 -31.996  1.00 86.63           C  
ATOM    558  O   LYS A  66      11.161   7.964 -32.778  1.00 86.63           O  
ATOM    559  CG  LYS A  66       7.847   8.206 -33.525  1.00 86.63           C  
ATOM    560  CD  LYS A  66       6.553   8.912 -33.921  1.00 86.63           C  
ATOM    561  CE  LYS A  66       6.486   9.148 -35.425  1.00 86.63           C  
ATOM    562  NZ  LYS A  66       5.420  10.137 -35.700  1.00 86.63           N  
ATOM    563  N   GLU A  67      10.695   9.520 -31.208  1.00 84.55           N  
ATOM    564  CA  GLU A  67      11.894  10.334 -31.390  1.00 84.55           C  
ATOM    565  C   GLU A  67      13.153   9.541 -31.028  1.00 84.55           C  
ATOM    566  CB  GLU A  67      11.782  11.629 -30.571  1.00 84.55           C  
ATOM    567  O   GLU A  67      14.014   9.377 -31.882  1.00 84.55           O  
ATOM    568  CG  GLU A  67      12.894  12.620 -30.949  1.00 84.55           C  
ATOM    569  CD  GLU A  67      12.956  13.843 -30.023  1.00 84.55           C  
ATOM    570  OE1 GLU A  67      14.068  14.410 -29.907  1.00 84.55           O  
ATOM    571  OE2 GLU A  67      11.929  14.183 -29.398  1.00 84.55           O  
ATOM    572  N   SER A  68      13.240   8.955 -29.829  1.00 82.35           N  
ATOM    573  CA  SER A  68      14.399   8.148 -29.417  1.00 82.35           C  
ATOM    574  C   SER A  68      14.652   6.968 -30.354  1.00 82.35           C  
ATOM    575  CB  SER A  68      14.224   7.620 -27.991  1.00 82.35           C  
ATOM    576  O   SER A  68      15.795   6.679 -30.689  1.00 82.35           O  
ATOM    577  OG  SER A  68      14.231   8.689 -27.068  1.00 82.35           O  
ATOM    578  N   LYS A  69      13.598   6.303 -30.844  1.00 84.92           N  
ATOM    579  CA  LYS A  69      13.733   5.220 -31.824  1.00 84.92           C  
ATOM    580  C   LYS A  69      14.275   5.737 -33.154  1.00 84.92           C  
ATOM    581  CB  LYS A  69      12.385   4.506 -31.993  1.00 84.92           C  
ATOM    582  O   LYS A  69      15.114   5.074 -33.750  1.00 84.92           O  
ATOM    583  CG  LYS A  69      12.521   3.244 -32.855  1.00 84.92           C  
ATOM    584  CD  LYS A  69      11.179   2.518 -32.980  1.00 84.92           C  
ATOM    585  CE  LYS A  69      11.390   1.223 -33.770  1.00 84.92           C  
ATOM    586  NZ  LYS A  69      10.139   0.436 -33.878  1.00 84.92           N  
ATOM    587  N   LEU A  70      13.803   6.892 -33.619  1.00 84.88           N  
ATOM    588  CA  LEU A  70      14.282   7.517 -34.850  1.00 84.88           C  
ATOM    589  C   LEU A  70      15.744   7.963 -34.716  1.00 84.88           C  
ATOM    590  CB  LEU A  70      13.355   8.694 -35.200  1.00 84.88           C  
ATOM    591  O   LEU A  70      16.535   7.687 -35.607  1.00 84.88           O  
ATOM    592  CG  LEU A  70      13.699   9.387 -36.529  1.00 84.88           C  
ATOM    593  CD1 LEU A  70      13.425   8.476 -37.729  1.00 84.88           C  
ATOM    594  CD2 LEU A  70      12.852  10.650 -36.680  1.00 84.88           C  
ATOM    595  N   VAL A  71      16.105   8.594 -33.600  1.00 81.26           N  
ATOM    596  CA  VAL A  71      17.469   9.057 -33.302  1.00 81.26           C  
ATOM    597  C   VAL A  71      18.443   7.876 -33.237  1.00 81.26           C  
ATOM    598  CB  VAL A  71      17.460   9.891 -32.005  1.00 81.26           C  
ATOM    599  O   VAL A  71      19.484   7.920 -33.891  1.00 81.26           O  
ATOM    600  CG1 VAL A  71      18.856  10.267 -31.519  1.00 81.26           C  
ATOM    601  CG2 VAL A  71      16.713  11.214 -32.225  1.00 81.26           C  
ATOM    602  N   ASN A  72      18.054   6.781 -32.571  1.00 76.16           N  
ATOM    603  CA  ASN A  72      18.838   5.542 -32.533  1.00 76.16           C  
ATOM    604  C   ASN A  72      18.955   4.885 -33.919  1.00 76.16           C  
ATOM    605  CB  ASN A  72      18.201   4.548 -31.541  1.00 76.16           C  
ATOM    606  O   ASN A  72      20.016   4.380 -34.271  1.00 76.16           O  
ATOM    607  CG  ASN A  72      18.333   4.957 -30.088  1.00 76.16           C  
ATOM    608  ND2 ASN A  72      17.794   4.184 -29.177  1.00 76.16           N  
ATOM    609  OD1 ASN A  72      18.918   5.956 -29.736  1.00 76.16           O  
ATOM    610  N   LEU A  73      17.879   4.883 -34.719  1.00 81.60           N  
ATOM    611  CA  LEU A  73      17.890   4.345 -36.089  1.00 81.60           C  
ATOM    612  C   LEU A  73      18.784   5.157 -37.032  1.00 81.60           C  
ATOM    613  CB  LEU A  73      16.458   4.320 -36.659  1.00 81.60           C  
ATOM    614  O   LEU A  73      19.396   4.585 -37.927  1.00 81.60           O  
ATOM    615  CG  LEU A  73      15.599   3.136 -36.194  1.00 81.60           C  
ATOM    616  CD1 LEU A  73      14.134   3.386 -36.571  1.00 81.60           C  
ATOM    617  CD2 LEU A  73      16.030   1.823 -36.851  1.00 81.60           C  
ATOM    618  N   LEU A  74      18.838   6.475 -36.840  1.00 82.57           N  
ATOM    619  CA  LEU A  74      19.694   7.385 -37.598  1.00 82.57           C  
ATOM    620  C   LEU A  74      21.140   7.414 -37.077  1.00 82.57           C  
ATOM    621  CB  LEU A  74      19.062   8.790 -37.595  1.00 82.57           C  
ATOM    622  O   LEU A  74      21.956   8.113 -37.668  1.00 82.57           O  
ATOM    623  CG  LEU A  74      17.733   8.914 -38.361  1.00 82.57           C  
ATOM    624  CD1 LEU A  74      17.130  10.300 -38.125  1.00 82.57           C  
ATOM    625  CD2 LEU A  74      17.910   8.727 -39.870  1.00 82.57           C  
ATOM    626  N   GLN A  75      21.447   6.678 -35.998  1.00 74.26           N  
ATOM    627  CA  GLN A  75      22.767   6.627 -35.355  1.00 74.26           C  
ATOM    628  C   GLN A  75      23.314   8.015 -34.975  1.00 74.26           C  
ATOM    629  CB  GLN A  75      23.756   5.808 -36.207  1.00 74.26           C  
ATOM    630  O   GLN A  75      24.518   8.237 -34.994  1.00 74.26           O  
ATOM    631  CG  GLN A  75      23.303   4.360 -36.432  1.00 74.26           C  
ATOM    632  CD  GLN A  75      24.282   3.568 -37.295  1.00 74.26           C  
ATOM    633  NE2 GLN A  75      24.217   2.256 -37.266  1.00 74.26           N  
ATOM    634  OE1 GLN A  75      25.104   4.080 -38.034  1.00 74.26           O  
ATOM    635  N   ILE A  76      22.425   8.962 -34.651  1.00 67.49           N  
ATOM    636  CA  ILE A  76      22.828  10.324 -34.262  1.00 67.49           C  
ATOM    637  C   ILE A  76      23.344  10.328 -32.820  1.00 67.49           C  
ATOM    638  CB  ILE A  76      21.650  11.312 -34.440  1.00 67.49           C  
ATOM    639  O   ILE A  76      24.335  10.978 -32.517  1.00 67.49           O  
ATOM    640  CG1 ILE A  76      21.208  11.408 -35.916  1.00 67.49           C  
ATOM    641  CG2 ILE A  76      22.004  12.714 -33.902  1.00 67.49           C  
ATOM    642  CD1 ILE A  76      19.863  12.122 -36.115  1.00 67.49           C  
ATOM    643  N   GLU A  77      22.635   9.629 -31.934  1.00 66.76           N  
ATOM    644  CA  GLU A  77      22.900   9.556 -30.497  1.00 66.76           C  
ATOM    645  C   GLU A  77      22.233   8.283 -29.959  1.00 66.76           C  
ATOM    646  CB  GLU A  77      22.295  10.804 -29.826  1.00 66.76           C  
ATOM    647  O   GLU A  77      21.126   7.936 -30.385  1.00 66.76           O  
ATOM    648  CG  GLU A  77      22.555  10.911 -28.316  1.00 66.76           C  
ATOM    649  CD  GLU A  77      21.758  12.053 -27.651  1.00 66.76           C  
ATOM    650  OE1 GLU A  77      22.004  12.301 -26.454  1.00 66.76           O  
ATOM    651  OE2 GLU A  77      20.787  12.585 -28.263  1.00 66.76           O  
ATOM    652  N   LYS A  78      22.858   7.577 -29.012  1.00 61.54           N  
ATOM    653  CA  LYS A  78      22.234   6.421 -28.361  1.00 61.54           C  
ATOM    654  C   LYS A  78      21.356   6.878 -27.200  1.00 61.54           C  
ATOM    655  CB  LYS A  78      23.322   5.436 -27.930  1.00 61.54           C  
ATOM    656  O   LYS A  78      21.804   7.070 -26.074  1.00 61.54           O  
ATOM    657  CG  LYS A  78      22.760   4.065 -27.526  1.00 61.54           C  
ATOM    658  CD  LYS A  78      23.943   3.160 -27.167  1.00 61.54           C  
ATOM    659  CE  LYS A  78      23.517   1.744 -26.776  1.00 61.54           C  
ATOM    660  NZ  LYS A  78      24.721   0.913 -26.520  1.00 61.54           N  
ATOM    661  N   ARG A  79      20.057   7.004 -27.452  1.00 66.70           N  
ATOM    662  CA  ARG A  79      19.051   7.305 -26.427  1.00 66.70           C  
ATOM    663  C   ARG A  79      18.493   6.028 -25.810  1.00 66.70           C  
ATOM    664  CB  ARG A  79      17.961   8.205 -27.012  1.00 66.70           C  
ATOM    665  O   ARG A  79      18.184   5.061 -26.511  1.00 66.70           O  
ATOM    666  CG  ARG A  79      18.551   9.564 -27.412  1.00 66.70           C  
ATOM    667  CD  ARG A  79      17.440  10.509 -27.852  1.00 66.70           C  
ATOM    668  NE  ARG A  79      17.992  11.823 -28.196  1.00 66.70           N  
ATOM    669  NH1 ARG A  79      16.025  12.833 -28.800  1.00 66.70           N  
ATOM    670  NH2 ARG A  79      18.001  13.909 -28.989  1.00 66.70           N  
ATOM    671  CZ  ARG A  79      17.326  12.854 -28.661  1.00 66.70           C  
ATOM    672  N   THR A  80      18.295   6.031 -24.492  1.00 68.64           N  
ATOM    673  CA  THR A  80      17.683   4.898 -23.787  1.00 68.64           C  
ATOM    674  C   THR A  80      16.222   4.729 -24.207  1.00 68.64           C  
ATOM    675  CB  THR A  80      17.828   5.003 -22.260  1.00 68.64           C  
ATOM    676  O   THR A  80      15.407   5.655 -24.159  1.00 68.64           O  
ATOM    677  CG2 THR A  80      19.286   4.876 -21.823  1.00 68.64           C  
ATOM    678  OG1 THR A  80      17.379   6.244 -21.773  1.00 68.64           O  
ATOM    679  N   LEU A  81      15.880   3.524 -24.662  1.00 72.89           N  
ATOM    680  CA  LEU A  81      14.510   3.143 -24.987  1.00 72.89           C  
ATOM    681  C   LEU A  81      13.897   2.450 -23.773  1.00 72.89           C  
ATOM    682  CB  LEU A  81      14.495   2.241 -26.235  1.00 72.89           C  
ATOM    683  O   LEU A  81      14.478   1.505 -23.244  1.00 72.89           O  
ATOM    684  CG  LEU A  81      14.816   2.985 -27.544  1.00 72.89           C  
ATOM    685  CD1 LEU A  81      15.091   1.981 -28.666  1.00 72.89           C  
ATOM    686  CD2 LEU A  81      13.654   3.876 -27.992  1.00 72.89           C  
ATOM    687  N   LYS A  82      12.707   2.896 -23.354  1.00 72.46           N  
ATOM    688  CA  LYS A  82      11.946   2.187 -22.316  1.00 72.46           C  
ATOM    689  C   LYS A  82      11.627   0.775 -22.800  1.00 72.46           C  
ATOM    690  CB  LYS A  82      10.639   2.891 -21.940  1.00 72.46           C  
ATOM    691  O   LYS A  82      11.249   0.585 -23.961  1.00 72.46           O  
ATOM    692  CG  LYS A  82      10.792   4.322 -21.401  1.00 72.46           C  
ATOM    693  CD  LYS A  82       9.418   4.899 -21.011  1.00 72.46           C  
ATOM    694  CE  LYS A  82       9.534   6.313 -20.431  1.00 72.46           C  
ATOM    695  NZ  LYS A  82       8.206   6.978 -20.311  1.00 72.46           N  
ATOM    696  N   SER A  83      11.714  -0.195 -21.900  1.00 74.02           N  
ATOM    697  CA  SER A  83      11.348  -1.571 -22.216  1.00 74.02           C  
ATOM    698  C   SER A  83       9.841  -1.719 -22.489  1.00 74.02           C  
ATOM    699  CB  SER A  83      11.832  -2.491 -21.098  1.00 74.02           C  
ATOM    700  O   SER A  83       9.014  -0.910 -22.056  1.00 74.02           O  
ATOM    701  OG  SER A  83      11.104  -2.257 -19.911  1.00 74.02           O  
ATOM    702  N   GLU A  84       9.442  -2.778 -23.202  1.00 80.22           N  
ATOM    703  CA  GLU A  84       8.020  -3.028 -23.492  1.00 80.22           C  
ATOM    704  C   GLU A  84       7.179  -3.150 -22.213  1.00 80.22           C  
ATOM    705  CB  GLU A  84       7.850  -4.314 -24.310  1.00 80.22           C  
ATOM    706  O   GLU A  84       6.052  -2.660 -22.153  1.00 80.22           O  
ATOM    707  CG  GLU A  84       8.426  -4.217 -25.730  1.00 80.22           C  
ATOM    708  CD  GLU A  84       8.097  -5.455 -26.582  1.00 80.22           C  
ATOM    709  OE1 GLU A  84       8.309  -5.371 -27.811  1.00 80.22           O  
ATOM    710  OE2 GLU A  84       7.607  -6.457 -26.010  1.00 80.22           O  
ATOM    711  N   ILE A  85       7.718  -3.769 -21.162  1.00 78.28           N  
ATOM    712  CA  ILE A  85       7.010  -3.938 -19.887  1.00 78.28           C  
ATOM    713  C   ILE A  85       6.883  -2.598 -19.152  1.00 78.28           C  
ATOM    714  CB  ILE A  85       7.715  -4.995 -19.030  1.00 78.28           C  
ATOM    715  O   ILE A  85       5.817  -2.342 -18.596  1.00 78.28           O  
ATOM    716  CG1 ILE A  85       7.679  -6.397 -19.684  1.00 78.28           C  
ATOM    717  CG2 ILE A  85       7.215  -5.041 -17.571  1.00 78.28           C  
ATOM    718  CD1 ILE A  85       8.652  -7.436 -19.104  1.00 78.28           C  
ATOM    719  N   GLU A  86       7.888  -1.715 -19.190  1.00 78.32           N  
ATOM    720  CA  GLU A  86       7.762  -0.349 -18.651  1.00 78.32           C  
ATOM    721  C   GLU A  86       6.625   0.413 -19.334  1.00 78.32           C  
ATOM    722  CB  GLU A  86       9.051   0.443 -18.870  1.00 78.32           C  
ATOM    723  O   GLU A  86       5.788   1.025 -18.669  1.00 78.32           O  
ATOM    724  CG  GLU A  86      10.148   0.125 -17.858  1.00 78.32           C  
ATOM    725  CD  GLU A  86      11.478   0.613 -18.425  1.00 78.32           C  
ATOM    726  OE1 GLU A  86      12.375  -0.245 -18.549  1.00 78.32           O  
ATOM    727  OE2 GLU A  86      11.535   1.771 -18.899  1.00 78.32           O  
ATOM    728  N   LEU A  87       6.535   0.313 -20.661  1.00 81.97           N  
ATOM    729  CA  LEU A  87       5.443   0.889 -21.444  1.00 81.97           C  
ATOM    730  C   LEU A  87       4.076   0.330 -21.069  1.00 81.97           C  
ATOM    731  CB  LEU A  87       5.696   0.564 -22.921  1.00 81.97           C  
ATOM    732  O   LEU A  87       3.093   1.067 -20.927  1.00 81.97           O  
ATOM    733  CG  LEU A  87       6.550   1.614 -23.601  1.00 81.97           C  
ATOM    734  CD1 LEU A  87       6.870   1.100 -25.008  1.00 81.97           C  
ATOM    735  CD2 LEU A  87       5.756   2.935 -23.587  1.00 81.97           C  
ATOM    736  N   TRP A  88       3.994  -0.989 -20.930  1.00 83.37           N  
ATOM    737  CA  TRP A  88       2.783  -1.661 -20.485  1.00 83.37           C  
ATOM    738  C   TRP A  88       2.387  -1.207 -19.085  1.00 83.37           C  
ATOM    739  CB  TRP A  88       2.987  -3.175 -20.552  1.00 83.37           C  
ATOM    740  O   TRP A  88       1.219  -0.910 -18.841  1.00 83.37           O  
ATOM    741  CG  TRP A  88       2.551  -3.761 -21.852  1.00 83.37           C  
ATOM    742  CD1 TRP A  88       3.338  -4.125 -22.890  1.00 83.37           C  
ATOM    743  CD2 TRP A  88       1.189  -4.059 -22.265  1.00 83.37           C  
ATOM    744  CE2 TRP A  88       1.224  -4.601 -23.584  1.00 83.37           C  
ATOM    745  CE3 TRP A  88      -0.071  -3.936 -21.640  1.00 83.37           C  
ATOM    746  NE1 TRP A  88       2.560  -4.609 -23.919  1.00 83.37           N  
ATOM    747  CH2 TRP A  88      -1.178  -4.879 -23.603  1.00 83.37           C  
ATOM    748  CZ2 TRP A  88       0.063  -5.006 -24.252  1.00 83.37           C  
ATOM    749  CZ3 TRP A  88      -1.244  -4.346 -22.302  1.00 83.37           C  
ATOM    750  N   ASN A  89       3.348  -1.084 -18.180  1.00 81.06           N  
ATOM    751  CA  ASN A  89       3.124  -0.660 -16.811  1.00 81.06           C  
ATOM    752  C   ASN A  89       2.700   0.814 -16.718  1.00 81.06           C  
ATOM    753  CB  ASN A  89       4.416  -0.945 -16.056  1.00 81.06           C  
ATOM    754  O   ASN A  89       1.792   1.146 -15.952  1.00 81.06           O  
ATOM    755  CG  ASN A  89       4.281  -0.722 -14.575  1.00 81.06           C  
ATOM    756  ND2 ASN A  89       5.326  -0.211 -13.996  1.00 81.06           N  
ATOM    757  OD1 ASN A  89       3.269  -0.985 -13.938  1.00 81.06           O  
ATOM    758  N   GLU A  90       3.276   1.695 -17.537  1.00 83.09           N  
ATOM    759  CA  GLU A  90       2.854   3.093 -17.672  1.00 83.09           C  
ATOM    760  C   GLU A  90       1.393   3.185 -18.151  1.00 83.09           C  
ATOM    761  CB  GLU A  90       3.807   3.818 -18.641  1.00 83.09           C  
ATOM    762  O   GLU A  90       0.563   3.889 -17.556  1.00 83.09           O  
ATOM    763  CG  GLU A  90       3.577   5.331 -18.606  1.00 83.09           C  
ATOM    764  CD  GLU A  90       4.384   6.097 -19.664  1.00 83.09           C  
ATOM    765  OE1 GLU A  90       3.788   7.016 -20.263  1.00 83.09           O  
ATOM    766  OE2 GLU A  90       5.599   5.856 -19.853  1.00 83.09           O  
ATOM    767  N   ASN A  91       1.044   2.408 -19.181  1.00 84.78           N  
ATOM    768  CA  ASN A  91      -0.316   2.324 -19.708  1.00 84.78           C  
ATOM    769  C   ASN A  91      -1.303   1.781 -18.671  1.00 84.78           C  
ATOM    770  CB  ASN A  91      -0.316   1.443 -20.966  1.00 84.78           C  
ATOM    771  O   ASN A  91      -2.359   2.377 -18.450  1.00 84.78           O  
ATOM    772  CG  ASN A  91       0.104   2.212 -22.198  1.00 84.78           C  
ATOM    773  ND2 ASN A  91       1.041   1.714 -22.960  1.00 84.78           N  
ATOM    774  OD1 ASN A  91      -0.474   3.240 -22.523  1.00 84.78           O  
ATOM    775  N   LEU A  92      -0.960   0.675 -18.012  1.00 82.80           N  
ATOM    776  CA  LEU A  92      -1.798   0.045 -16.996  1.00 82.80           C  
ATOM    777  C   LEU A  92      -1.993   0.961 -15.794  1.00 82.80           C  
ATOM    778  CB  LEU A  92      -1.174  -1.288 -16.567  1.00 82.80           C  
ATOM    779  O   LEU A  92      -3.122   1.115 -15.340  1.00 82.80           O  
ATOM    780  CG  LEU A  92      -1.337  -2.401 -17.615  1.00 82.80           C  
ATOM    781  CD1 LEU A  92      -0.460  -3.578 -17.215  1.00 82.80           C  
ATOM    782  CD2 LEU A  92      -2.785  -2.892 -17.712  1.00 82.80           C  
ATOM    783  N   THR A  93      -0.937   1.636 -15.336  1.00 81.22           N  
ATOM    784  CA  THR A  93      -1.017   2.637 -14.264  1.00 81.22           C  
ATOM    785  C   THR A  93      -1.957   3.779 -14.650  1.00 81.22           C  
ATOM    786  CB  THR A  93       0.375   3.195 -13.926  1.00 81.22           C  
ATOM    787  O   THR A  93      -2.785   4.197 -13.841  1.00 81.22           O  
ATOM    788  CG2 THR A  93       0.331   4.185 -12.762  1.00 81.22           C  
ATOM    789  OG1 THR A  93       1.234   2.156 -13.514  1.00 81.22           O  
ATOM    790  N   SER A  94      -1.895   4.256 -15.894  1.00 83.71           N  
ATOM    791  CA  SER A  94      -2.769   5.337 -16.366  1.00 83.71           C  
ATOM    792  C   SER A  94      -4.234   4.900 -16.453  1.00 83.71           C  
ATOM    793  CB  SER A  94      -2.285   5.866 -17.717  1.00 83.71           C  
ATOM    794  O   SER A  94      -5.118   5.583 -15.928  1.00 83.71           O  
ATOM    795  OG  SER A  94      -0.954   6.317 -17.596  1.00 83.71           O  
ATOM    796  N   ILE A  95      -4.496   3.725 -17.039  1.00 85.14           N  
ATOM    797  CA  ILE A  95      -5.833   3.108 -17.085  1.00 85.14           C  
ATOM    798  C   ILE A  95      -6.359   2.901 -15.666  1.00 85.14           C  
ATOM    799  CB  ILE A  95      -5.773   1.763 -17.849  1.00 85.14           C  
ATOM    800  O   ILE A  95      -7.523   3.163 -15.375  1.00 85.14           O  
ATOM    801  CG1 ILE A  95      -5.504   2.008 -19.351  1.00 85.14           C  
ATOM    802  CG2 ILE A  95      -7.078   0.955 -17.684  1.00 85.14           C  
ATOM    803  CD1 ILE A  95      -5.084   0.744 -20.113  1.00 85.14           C  
ATOM    804  N   TYR A  96      -5.496   2.462 -14.761  1.00 82.24           N  
ATOM    805  CA  TYR A  96      -5.835   2.193 -13.380  1.00 82.24           C  
ATOM    806  C   TYR A  96      -6.234   3.455 -12.610  1.00 82.24           C  
ATOM    807  CB  TYR A  96      -4.632   1.517 -12.733  1.00 82.24           C  
ATOM    808  O   TYR A  96      -7.266   3.466 -11.930  1.00 82.24           O  
ATOM    809  CG  TYR A  96      -4.826   1.349 -11.263  1.00 82.24           C  
ATOM    810  CD1 TYR A  96      -4.229   2.246 -10.358  1.00 82.24           C  
ATOM    811  CD2 TYR A  96      -5.660   0.317 -10.823  1.00 82.24           C  
ATOM    812  CE1 TYR A  96      -4.458   2.093  -8.983  1.00 82.24           C  
ATOM    813  CE2 TYR A  96      -5.885   0.161  -9.456  1.00 82.24           C  
ATOM    814  OH  TYR A  96      -5.458   0.860  -7.213  1.00 82.24           O  
ATOM    815  CZ  TYR A  96      -5.283   1.041  -8.537  1.00 82.24           C  
ATOM    816  N   ILE A  97      -5.453   4.531 -12.729  1.00 82.41           N  
ATOM    817  CA  ILE A  97      -5.784   5.812 -12.098  1.00 82.41           C  
ATOM    818  C   ILE A  97      -7.100   6.346 -12.671  1.00 82.41           C  
ATOM    819  CB  ILE A  97      -4.628   6.820 -12.255  1.00 82.41           C  
ATOM    820  O   ILE A  97      -7.967   6.783 -11.909  1.00 82.41           O  
ATOM    821  CG1 ILE A  97      -3.375   6.368 -11.468  1.00 82.41           C  
ATOM    822  CG2 ILE A  97      -5.090   8.181 -11.711  1.00 82.41           C  
ATOM    823  CD1 ILE A  97      -2.091   7.103 -11.880  1.00 82.41           C  
ATOM    824  N   PHE A  98      -7.299   6.226 -13.986  1.00 84.64           N  
ATOM    825  CA  PHE A  98      -8.550   6.587 -14.646  1.00 84.64           C  
ATOM    826  C   PHE A  98      -9.748   5.786 -14.111  1.00 84.64           C  
ATOM    827  CB  PHE A  98      -8.388   6.394 -16.158  1.00 84.64           C  
ATOM    828  O   PHE A  98     -10.749   6.366 -13.694  1.00 84.64           O  
ATOM    829  CG  PHE A  98      -9.630   6.774 -16.927  1.00 84.64           C  
ATOM    830  CD1 PHE A  98     -10.577   5.803 -17.299  1.00 84.64           C  
ATOM    831  CD2 PHE A  98      -9.843   8.121 -17.251  1.00 84.64           C  
ATOM    832  CE1 PHE A  98     -11.741   6.189 -17.988  1.00 84.64           C  
ATOM    833  CE2 PHE A  98     -11.009   8.509 -17.933  1.00 84.64           C  
ATOM    834  CZ  PHE A  98     -11.960   7.543 -18.298  1.00 84.64           C  
ATOM    835  N   LEU A  99      -9.645   4.456 -14.047  1.00 83.86           N  
ATOM    836  CA  LEU A  99     -10.701   3.593 -13.514  1.00 83.86           C  
ATOM    837  C   LEU A  99     -10.981   3.884 -12.040  1.00 83.86           C  
ATOM    838  CB  LEU A  99     -10.308   2.117 -13.685  1.00 83.86           C  
ATOM    839  O   LEU A  99     -12.139   3.886 -11.629  1.00 83.86           O  
ATOM    840  CG  LEU A  99     -10.405   1.582 -15.123  1.00 83.86           C  
ATOM    841  CD1 LEU A  99      -9.852   0.157 -15.152  1.00 83.86           C  
ATOM    842  CD2 LEU A  99     -11.849   1.547 -15.631  1.00 83.86           C  
ATOM    843  N   THR A 100      -9.950   4.164 -11.243  1.00 78.22           N  
ATOM    844  CA  THR A 100     -10.120   4.520  -9.830  1.00 78.22           C  
ATOM    845  C   THR A 100     -10.849   5.852  -9.682  1.00 78.22           C  
ATOM    846  CB  THR A 100      -8.782   4.568  -9.085  1.00 78.22           C  
ATOM    847  O   THR A 100     -11.754   5.962  -8.855  1.00 78.22           O  
ATOM    848  CG2 THR A 100      -9.025   4.812  -7.592  1.00 78.22           C  
ATOM    849  OG1 THR A 100      -8.118   3.335  -9.196  1.00 78.22           O  
ATOM    850  N   LEU A 101     -10.513   6.844 -10.511  1.00 80.66           N  
ATOM    851  CA  LEU A 101     -11.218   8.122 -10.577  1.00 80.66           C  
ATOM    852  C   LEU A 101     -12.697   7.915 -10.940  1.00 80.66           C  
ATOM    853  CB  LEU A 101     -10.480   9.021 -11.585  1.00 80.66           C  
ATOM    854  O   LEU A 101     -13.571   8.402 -10.222  1.00 80.66           O  
ATOM    855  CG  LEU A 101     -11.116  10.401 -11.816  1.00 80.66           C  
ATOM    856  CD1 LEU A 101     -10.954  11.315 -10.602  1.00 80.66           C  
ATOM    857  CD2 LEU A 101     -10.442  11.055 -13.019  1.00 80.66           C  
ATOM    858  N   VAL A 102     -12.989   7.142 -11.993  1.00 81.09           N  
ATOM    859  CA  VAL A 102     -14.363   6.821 -12.420  1.00 81.09           C  
ATOM    860  C   VAL A 102     -15.121   6.085 -11.316  1.00 81.09           C  
ATOM    861  CB  VAL A 102     -14.367   6.008 -13.731  1.00 81.09           C  
ATOM    862  O   VAL A 102     -16.210   6.511 -10.938  1.00 81.09           O  
ATOM    863  CG1 VAL A 102     -15.776   5.523 -14.109  1.00 81.09           C  
ATOM    864  CG2 VAL A 102     -13.860   6.860 -14.902  1.00 81.09           C  
ATOM    865  N   CYS A 103     -14.543   5.035 -10.731  1.00 77.07           N  
ATOM    866  CA  CYS A 103     -15.156   4.293  -9.632  1.00 77.07           C  
ATOM    867  C   CYS A 103     -15.409   5.177  -8.409  1.00 77.07           C  
ATOM    868  CB  CYS A 103     -14.265   3.109  -9.244  1.00 77.07           C  
ATOM    869  O   CYS A 103     -16.457   5.051  -7.781  1.00 77.07           O  
ATOM    870  SG  CYS A 103     -14.497   1.762 -10.434  1.00 77.07           S  
ATOM    871  N   SER A 104     -14.496   6.089  -8.072  1.00 74.97           N  
ATOM    872  CA  SER A 104     -14.698   7.038  -6.974  1.00 74.97           C  
ATOM    873  C   SER A 104     -15.806   8.050  -7.275  1.00 74.97           C  
ATOM    874  CB  SER A 104     -13.397   7.770  -6.641  1.00 74.97           C  
ATOM    875  O   SER A 104     -16.560   8.404  -6.371  1.00 74.97           O  
ATOM    876  OG  SER A 104     -12.588   6.984  -5.789  1.00 74.97           O  
ATOM    877  N   LEU A 105     -15.960   8.484  -8.529  1.00 75.31           N  
ATOM    878  CA  LEU A 105     -17.066   9.349  -8.948  1.00 75.31           C  
ATOM    879  C   LEU A 105     -18.410   8.606  -8.951  1.00 75.31           C  
ATOM    880  CB  LEU A 105     -16.764   9.933 -10.339  1.00 75.31           C  
ATOM    881  O   LEU A 105     -19.417   9.174  -8.534  1.00 75.31           O  
ATOM    882  CG  LEU A 105     -15.640  10.984 -10.364  1.00 75.31           C  
ATOM    883  CD1 LEU A 105     -15.275  11.288 -11.816  1.00 75.31           C  
ATOM    884  CD2 LEU A 105     -16.061  12.293  -9.689  1.00 75.31           C  
ATOM    885  N   VAL A 106     -18.443   7.344  -9.379  1.00 75.14           N  
ATOM    886  CA  VAL A 106     -19.659   6.512  -9.375  1.00 75.14           C  
ATOM    887  C   VAL A 106     -20.068   6.167  -7.940  1.00 75.14           C  
ATOM    888  CB  VAL A 106     -19.450   5.248 -10.235  1.00 75.14           C  
ATOM    889  O   VAL A 106     -21.211   6.387  -7.543  1.00 75.14           O  
ATOM    890  CG1 VAL A 106     -20.627   4.271 -10.129  1.00 75.14           C  
ATOM    891  CG2 VAL A 106     -19.304   5.616 -11.719  1.00 75.14           C  
ATOM    892  N   ASN A 107     -19.112   5.733  -7.118  1.00 68.11           N  
ATOM    893  CA  ASN A 107     -19.330   5.324  -5.729  1.00 68.11           C  
ATOM    894  C   ASN A 107     -19.255   6.496  -4.738  1.00 68.11           C  
ATOM    895  CB  ASN A 107     -18.363   4.184  -5.366  1.00 68.11           C  
ATOM    896  O   ASN A 107     -19.173   6.288  -3.526  1.00 68.11           O  
ATOM    897  CG  ASN A 107     -18.552   2.949  -6.229  1.00 68.11           C  
ATOM    898  ND2 ASN A 107     -17.538   2.129  -6.358  1.00 68.11           N  
ATOM    899  OD1 ASN A 107     -19.607   2.688  -6.779  1.00 68.11           O  
ATOM    900  N   LYS A 108     -19.310   7.745  -5.215  1.00 69.69           N  
ATOM    901  CA  LYS A 108     -19.306   8.938  -4.352  1.00 69.69           C  
ATOM    902  C   LYS A 108     -20.461   8.922  -3.348  1.00 69.69           C  
ATOM    903  CB  LYS A 108     -19.330  10.204  -5.226  1.00 69.69           C  
ATOM    904  O   LYS A 108     -20.314   9.398  -2.226  1.00 69.69           O  
ATOM    905  CG  LYS A 108     -20.704  10.432  -5.873  1.00 69.69           C  
ATOM    906  CD  LYS A 108     -20.711  11.560  -6.901  1.00 69.69           C  
ATOM    907  CE  LYS A 108     -22.159  11.692  -7.366  1.00 69.69           C  
ATOM    908  NZ  LYS A 108     -22.280  12.713  -8.420  1.00 69.69           N  
ATOM    909  N   ASN A 109     -21.600   8.355  -3.751  1.00 67.84           N  
ATOM    910  CA  ASN A 109     -22.778   8.222  -2.901  1.00 67.84           C  
ATOM    911  C   ASN A 109     -22.509   7.256  -1.750  1.00 67.84           C  
ATOM    912  CB  ASN A 109     -23.974   7.747  -3.738  1.00 67.84           C  
ATOM    913  O   ASN A 109     -22.969   7.506  -0.647  1.00 67.84           O  
ATOM    914  CG  ASN A 109     -24.489   8.788  -4.715  1.00 67.84           C  
ATOM    915  ND2 ASN A 109     -25.415   8.406  -5.561  1.00 67.84           N  
ATOM    916  OD1 ASN A 109     -24.074   9.936  -4.750  1.00 67.84           O  
ATOM    917  N   GLU A 110     -21.729   6.203  -1.982  1.00 65.50           N  
ATOM    918  CA  GLU A 110     -21.317   5.267  -0.936  1.00 65.50           C  
ATOM    919  C   GLU A 110     -20.367   5.948   0.059  1.00 65.50           C  
ATOM    920  CB  GLU A 110     -20.694   4.019  -1.587  1.00 65.50           C  
ATOM    921  O   GLU A 110     -20.533   5.803   1.266  1.00 65.50           O  
ATOM    922  CG  GLU A 110     -21.671   3.243  -2.489  1.00 65.50           C  
ATOM    923  CD  GLU A 110     -22.947   2.821  -1.740  1.00 65.50           C  
ATOM    924  OE1 GLU A 110     -24.068   3.050  -2.262  1.00 65.50           O  
ATOM    925  OE2 GLU A 110     -22.831   2.361  -0.590  1.00 65.50           O  
ATOM    926  N   LEU A 111     -19.451   6.800  -0.421  1.00 63.47           N  
ATOM    927  CA  LEU A 111     -18.524   7.540   0.445  1.00 63.47           C  
ATOM    928  C   LEU A 111     -19.260   8.596   1.286  1.00 63.47           C  
ATOM    929  CB  LEU A 111     -17.436   8.168  -0.444  1.00 63.47           C  
ATOM    930  O   LEU A 111     -18.923   8.849   2.441  1.00 63.47           O  
ATOM    931  CG  LEU A 111     -16.251   8.785   0.320  1.00 63.47           C  
ATOM    932  CD1 LEU A 111     -15.455   7.744   1.109  1.00 63.47           C  
ATOM    933  CD2 LEU A 111     -15.297   9.421  -0.692  1.00 63.47           C  
ATOM    934  N   TRP A 112     -20.291   9.205   0.701  1.00 68.64           N  
ATOM    935  CA  TRP A 112     -21.206  10.117   1.378  1.00 68.64           C  
ATOM    936  C   TRP A 112     -22.084   9.400   2.411  1.00 68.64           C  
ATOM    937  CB  TRP A 112     -22.050  10.812   0.310  1.00 68.64           C  
ATOM    938  O   TRP A 112     -22.161   9.860   3.552  1.00 68.64           O  
ATOM    939  CG  TRP A 112     -23.187  11.619   0.836  1.00 68.64           C  
ATOM    940  CD1 TRP A 112     -23.083  12.853   1.363  1.00 68.64           C  
ATOM    941  CD2 TRP A 112     -24.592  11.245   0.967  1.00 68.64           C  
ATOM    942  CE2 TRP A 112     -25.295  12.338   1.546  1.00 68.64           C  
ATOM    943  CE3 TRP A 112     -25.341  10.088   0.679  1.00 68.64           C  
ATOM    944  NE1 TRP A 112     -24.327  13.291   1.745  1.00 68.64           N  
ATOM    945  CH2 TRP A 112     -27.373  11.108   1.581  1.00 68.64           C  
ATOM    946  CZ2 TRP A 112     -26.662  12.287   1.855  1.00 68.64           C  
ATOM    947  CZ3 TRP A 112     -26.713  10.016   0.989  1.00 68.64           C  
ATOM    948  N   LYS A 113     -22.697   8.266   2.037  1.00 67.18           N  
ATOM    949  CA  LYS A 113     -23.486   7.413   2.939  1.00 67.18           C  
ATOM    950  C   LYS A 113     -22.650   7.010   4.139  1.00 67.18           C  
ATOM    951  CB  LYS A 113     -23.965   6.136   2.239  1.00 67.18           C  
ATOM    952  O   LYS A 113     -23.090   7.225   5.252  1.00 67.18           O  
ATOM    953  CG  LYS A 113     -25.198   6.320   1.346  1.00 67.18           C  
ATOM    954  CD  LYS A 113     -25.443   4.990   0.634  1.00 67.18           C  
ATOM    955  CE  LYS A 113     -26.519   5.064  -0.444  1.00 67.18           C  
ATOM    956  NZ  LYS A 113     -26.515   3.783  -1.191  1.00 67.18           N  
ATOM    957  N   LEU A 114     -21.418   6.565   3.916  1.00 63.42           N  
ATOM    958  CA  LEU A 114     -20.466   6.188   4.956  1.00 63.42           C  
ATOM    959  C   LEU A 114     -20.230   7.300   5.985  1.00 63.42           C  
ATOM    960  CB  LEU A 114     -19.177   5.819   4.214  1.00 63.42           C  
ATOM    961  O   LEU A 114     -20.269   7.059   7.189  1.00 63.42           O  
ATOM    962  CG  LEU A 114     -18.025   5.305   5.082  1.00 63.42           C  
ATOM    963  CD1 LEU A 114     -17.282   4.235   4.280  1.00 63.42           C  
ATOM    964  CD2 LEU A 114     -17.057   6.452   5.407  1.00 63.42           C  
ATOM    965  N   ILE A 115     -19.996   8.532   5.524  1.00 66.46           N  
ATOM    966  CA  ILE A 115     -19.766   9.673   6.421  1.00 66.46           C  
ATOM    967  C   ILE A 115     -21.038  10.025   7.188  1.00 66.46           C  
ATOM    968  CB  ILE A 115     -19.222  10.880   5.629  1.00 66.46           C  
ATOM    969  O   ILE A 115     -20.968  10.320   8.382  1.00 66.46           O  
ATOM    970  CG1 ILE A 115     -17.786  10.539   5.178  1.00 66.46           C  
ATOM    971  CG2 ILE A 115     -19.232  12.177   6.468  1.00 66.46           C  
ATOM    972  CD1 ILE A 115     -17.178  11.569   4.234  1.00 66.46           C  
ATOM    973  N   ASN A 116     -22.187  10.009   6.516  1.00 69.02           N  
ATOM    974  CA  ASN A 116     -23.459  10.316   7.152  1.00 69.02           C  
ATOM    975  C   ASN A 116     -23.890   9.230   8.135  1.00 69.02           C  
ATOM    976  CB  ASN A 116     -24.518  10.560   6.075  1.00 69.02           C  
ATOM    977  O   ASN A 116     -24.326   9.575   9.225  1.00 69.02           O  
ATOM    978  CG  ASN A 116     -24.471  11.970   5.527  1.00 69.02           C  
ATOM    979  ND2 ASN A 116     -25.200  12.217   4.479  1.00 69.02           N  
ATOM    980  OD1 ASN A 116     -23.854  12.893   6.043  1.00 69.02           O  
ATOM    981  N   GLU A 117     -23.717   7.955   7.796  1.00 65.48           N  
ATOM    982  CA  GLU A 117     -23.963   6.816   8.678  1.00 65.48           C  
ATOM    983  C   GLU A 117     -23.078   6.916   9.912  1.00 65.48           C  
ATOM    984  CB  GLU A 117     -23.738   5.481   7.949  1.00 65.48           C  
ATOM    985  O   GLU A 117     -23.625   6.973  11.006  1.00 65.48           O  
ATOM    986  CG  GLU A 117     -24.928   5.126   7.043  1.00 65.48           C  
ATOM    987  CD  GLU A 117     -24.742   3.816   6.259  1.00 65.48           C  
ATOM    988  OE1 GLU A 117     -25.636   3.526   5.429  1.00 65.48           O  
ATOM    989  OE2 GLU A 117     -23.721   3.122   6.462  1.00 65.48           O  
ATOM    990  N   ALA A 118     -21.760   7.093   9.750  1.00 63.90           N  
ATOM    991  CA  ALA A 118     -20.818   7.237  10.864  1.00 63.90           C  
ATOM    992  C   ALA A 118     -21.152   8.426  11.788  1.00 63.90           C  
ATOM    993  CB  ALA A 118     -19.408   7.391  10.280  1.00 63.90           C  
ATOM    994  O   ALA A 118     -20.938   8.391  13.003  1.00 63.90           O  
ATOM    995  N   GLN A 119     -21.664   9.522  11.225  1.00 68.07           N  
ATOM    996  CA  GLN A 119     -22.097  10.671  12.017  1.00 68.07           C  
ATOM    997  C   GLN A 119     -23.441  10.454  12.692  1.00 68.07           C  
ATOM    998  CB  GLN A 119     -22.206  11.901  11.134  1.00 68.07           C  
ATOM    999  O   GLN A 119     -23.621  10.902  13.824  1.00 68.07           O  
ATOM   1000  CG  GLN A 119     -20.821  12.454  10.821  1.00 68.07           C  
ATOM   1001  CD  GLN A 119     -20.936  13.678   9.949  1.00 68.07           C  
ATOM   1002  NE2 GLN A 119     -19.834  14.154   9.419  1.00 68.07           N  
ATOM   1003  OE1 GLN A 119     -21.994  14.257   9.773  1.00 68.07           O  
ATOM   1004  N   LEU A 120     -24.382   9.811  12.007  1.00 67.13           N  
ATOM   1005  CA  LEU A 120     -25.689   9.477  12.546  1.00 67.13           C  
ATOM   1006  C   LEU A 120     -25.524   8.503  13.712  1.00 67.13           C  
ATOM   1007  CB  LEU A 120     -26.559   8.882  11.431  1.00 67.13           C  
ATOM   1008  O   LEU A 120     -26.051   8.780  14.787  1.00 67.13           O  
ATOM   1009  CG  LEU A 120     -28.034   8.741  11.850  1.00 67.13           C  
ATOM   1010  CD1 LEU A 120     -28.876   9.859  11.232  1.00 67.13           C  
ATOM   1011  CD2 LEU A 120     -28.592   7.394  11.401  1.00 67.13           C  
ATOM   1012  N   THR A 121     -24.720   7.447  13.546  1.00 62.77           N  
ATOM   1013  CA  THR A 121     -24.354   6.531  14.631  1.00 62.77           C  
ATOM   1014  C   THR A 121     -23.702   7.301  15.762  1.00 62.77           C  
ATOM   1015  CB  THR A 121     -23.425   5.382  14.193  1.00 62.77           C  
ATOM   1016  O   THR A 121     -24.193   7.236  16.886  1.00 62.77           O  
ATOM   1017  CG2 THR A 121     -24.210   4.225  13.609  1.00 62.77           C  
ATOM   1018  OG1 THR A 121     -22.481   5.774  13.239  1.00 62.77           O  
ATOM   1019  N   TYR A 122     -22.680   8.118  15.495  1.00 66.20           N  
ATOM   1020  CA  TYR A 122     -22.053   8.923  16.545  1.00 66.20           C  
ATOM   1021  C   TYR A 122     -23.054   9.811  17.302  1.00 66.20           C  
ATOM   1022  CB  TYR A 122     -20.934   9.783  15.954  1.00 66.20           C  
ATOM   1023  O   TYR A 122     -23.019   9.856  18.531  1.00 66.20           O  
ATOM   1024  CG  TYR A 122     -20.312  10.709  16.981  1.00 66.20           C  
ATOM   1025  CD1 TYR A 122     -20.660  12.073  17.017  1.00 66.20           C  
ATOM   1026  CD2 TYR A 122     -19.430  10.184  17.940  1.00 66.20           C  
ATOM   1027  CE1 TYR A 122     -20.099  12.917  17.994  1.00 66.20           C  
ATOM   1028  CE2 TYR A 122     -18.883  11.014  18.935  1.00 66.20           C  
ATOM   1029  OH  TYR A 122     -18.639  13.210  19.873  1.00 66.20           O  
ATOM   1030  CZ  TYR A 122     -19.208  12.385  18.953  1.00 66.20           C  
ATOM   1031  N   LYS A 123     -23.955  10.511  16.601  1.00 68.43           N  
ATOM   1032  CA  LYS A 123     -24.975  11.374  17.217  1.00 68.43           C  
ATOM   1033  C   LYS A 123     -25.959  10.569  18.059  1.00 68.43           C  
ATOM   1034  CB  LYS A 123     -25.737  12.168  16.147  1.00 68.43           C  
ATOM   1035  O   LYS A 123     -26.165  10.930  19.213  1.00 68.43           O  
ATOM   1036  CG  LYS A 123     -24.951  13.366  15.599  1.00 68.43           C  
ATOM   1037  CD  LYS A 123     -25.827  14.095  14.572  1.00 68.43           C  
ATOM   1038  CE  LYS A 123     -25.112  15.297  13.956  1.00 68.43           C  
ATOM   1039  NZ  LYS A 123     -26.052  16.089  13.129  1.00 68.43           N  
ATOM   1040  N   GLN A 124     -26.505   9.483  17.511  1.00 65.32           N  
ATOM   1041  CA  GLN A 124     -27.436   8.585  18.201  1.00 65.32           C  
ATOM   1042  C   GLN A 124     -26.802   7.992  19.459  1.00 65.32           C  
ATOM   1043  CB  GLN A 124     -27.837   7.442  17.257  1.00 65.32           C  
ATOM   1044  O   GLN A 124     -27.397   7.972  20.532  1.00 65.32           O  
ATOM   1045  CG  GLN A 124     -28.833   7.881  16.175  1.00 65.32           C  
ATOM   1046  CD  GLN A 124     -29.126   6.772  15.167  1.00 65.32           C  
ATOM   1047  NE2 GLN A 124     -30.169   6.910  14.380  1.00 65.32           N  
ATOM   1048  OE1 GLN A 124     -28.441   5.765  15.063  1.00 65.32           O  
ATOM   1049  N   LEU A 125     -25.554   7.553  19.364  1.00 61.65           N  
ATOM   1050  CA  LEU A 125     -24.843   6.988  20.499  1.00 61.65           C  
ATOM   1051  C   LEU A 125     -24.448   8.038  21.525  1.00 61.65           C  
ATOM   1052  CB  LEU A 125     -23.649   6.210  19.961  1.00 61.65           C  
ATOM   1053  O   LEU A 125     -24.575   7.793  22.720  1.00 61.65           O  
ATOM   1054  CG  LEU A 125     -24.134   4.815  19.517  1.00 61.65           C  
ATOM   1055  CD1 LEU A 125     -23.924   4.471  18.034  1.00 61.65           C  
ATOM   1056  CD2 LEU A 125     -23.530   3.799  20.474  1.00 61.65           C  
ATOM   1057  N   LYS A 126     -24.043   9.232  21.091  1.00 67.47           N  
ATOM   1058  CA  LYS A 126     -23.812  10.354  21.999  1.00 67.47           C  
ATOM   1059  C   LYS A 126     -25.097  10.752  22.731  1.00 67.47           C  
ATOM   1060  CB  LYS A 126     -23.196  11.522  21.220  1.00 67.47           C  
ATOM   1061  O   LYS A 126     -25.016  11.045  23.920  1.00 67.47           O  
ATOM   1062  CG  LYS A 126     -22.782  12.658  22.161  1.00 67.47           C  
ATOM   1063  CD  LYS A 126     -22.214  13.842  21.378  1.00 67.47           C  
ATOM   1064  CE  LYS A 126     -21.856  14.944  22.379  1.00 67.47           C  
ATOM   1065  NZ  LYS A 126     -21.534  16.225  21.706  1.00 67.47           N  
ATOM   1066  N   SER A 127     -26.257  10.746  22.067  1.00 65.69           N  
ATOM   1067  CA  SER A 127     -27.540  11.022  22.725  1.00 65.69           C  
ATOM   1068  C   SER A 127     -27.953   9.914  23.693  1.00 65.69           C  
ATOM   1069  CB  SER A 127     -28.665  11.302  21.718  1.00 65.69           C  
ATOM   1070  O   SER A 127     -28.456  10.223  24.764  1.00 65.69           O  
ATOM   1071  OG  SER A 127     -28.845  10.278  20.765  1.00 65.69           O  
ATOM   1072  N   LEU A 128     -27.701   8.645  23.354  1.00 60.11           N  
ATOM   1073  CA  LEU A 128     -28.089   7.498  24.185  1.00 60.11           C  
ATOM   1074  C   LEU A 128     -27.182   7.299  25.405  1.00 60.11           C  
ATOM   1075  CB  LEU A 128     -28.084   6.226  23.316  1.00 60.11           C  
ATOM   1076  O   LEU A 128     -27.649   6.916  26.470  1.00 60.11           O  
ATOM   1077  CG  LEU A 128     -29.245   6.144  22.308  1.00 60.11           C  
ATOM   1078  CD1 LEU A 128     -28.975   5.015  21.310  1.00 60.11           C  
ATOM   1079  CD2 LEU A 128     -30.582   5.881  22.998  1.00 60.11           C  
ATOM   1080  N   LEU A 129     -25.877   7.523  25.250  1.00 60.49           N  
ATOM   1081  CA  LEU A 129     -24.879   7.224  26.281  1.00 60.49           C  
ATOM   1082  C   LEU A 129     -24.445   8.464  27.059  1.00 60.49           C  
ATOM   1083  CB  LEU A 129     -23.683   6.544  25.607  1.00 60.49           C  
ATOM   1084  O   LEU A 129     -23.897   8.339  28.154  1.00 60.49           O  
ATOM   1085  CG  LEU A 129     -24.045   5.144  25.081  1.00 60.49           C  
ATOM   1086  CD1 LEU A 129     -23.108   4.780  23.941  1.00 60.49           C  
ATOM   1087  CD2 LEU A 129     -23.936   4.127  26.216  1.00 60.49           C  
ATOM   1088  N   GLY A 130     -24.656   9.661  26.504  1.00 65.51           N  
ATOM   1089  CA  GLY A 130     -24.309  10.928  27.137  1.00 65.51           C  
ATOM   1090  C   GLY A 130     -22.873  10.939  27.670  1.00 65.51           C  
ATOM   1091  O   GLY A 130     -21.905  10.782  26.924  1.00 65.51           O  
ATOM   1092  N   LYS A 131     -22.740  11.109  28.991  1.00 64.30           N  
ATOM   1093  CA  LYS A 131     -21.452  11.151  29.707  1.00 64.30           C  
ATOM   1094  C   LYS A 131     -20.759   9.784  29.819  1.00 64.30           C  
ATOM   1095  CB  LYS A 131     -21.662  11.758  31.107  1.00 64.30           C  
ATOM   1096  O   LYS A 131     -19.562   9.744  30.089  1.00 64.30           O  
ATOM   1097  CG  LYS A 131     -22.127  13.226  31.078  1.00 64.30           C  
ATOM   1098  CD  LYS A 131     -22.314  13.769  32.505  1.00 64.30           C  
ATOM   1099  CE  LYS A 131     -22.808  15.224  32.487  1.00 64.30           C  
ATOM   1100  NZ  LYS A 131     -23.075  15.738  33.858  1.00 64.30           N  
ATOM   1101  N   HIS A 132     -21.472   8.677  29.601  1.00 59.43           N  
ATOM   1102  CA  HIS A 132     -20.928   7.318  29.702  1.00 59.43           C  
ATOM   1103  C   HIS A 132     -20.147   6.879  28.456  1.00 59.43           C  
ATOM   1104  CB  HIS A 132     -22.055   6.327  30.030  1.00 59.43           C  
ATOM   1105  O   HIS A 132     -19.458   5.860  28.493  1.00 59.43           O  
ATOM   1106  CG  HIS A 132     -22.787   6.680  31.298  1.00 59.43           C  
ATOM   1107  CD2 HIS A 132     -24.061   7.171  31.400  1.00 59.43           C  
ATOM   1108  ND1 HIS A 132     -22.274   6.611  32.575  1.00 59.43           N  
ATOM   1109  CE1 HIS A 132     -23.216   7.047  33.426  1.00 59.43           C  
ATOM   1110  NE2 HIS A 132     -24.311   7.421  32.751  1.00 59.43           N  
ATOM   1111  N   LEU A 133     -20.202   7.649  27.363  1.00 62.28           N  
ATOM   1112  CA  LEU A 133     -19.431   7.374  26.153  1.00 62.28           C  
ATOM   1113  C   LEU A 133     -17.939   7.676  26.377  1.00 62.28           C  
ATOM   1114  CB  LEU A 133     -20.036   8.157  24.974  1.00 62.28           C  
ATOM   1115  O   LEU A 133     -17.447   8.782  26.137  1.00 62.28           O  
ATOM   1116  CG  LEU A 133     -19.408   7.788  23.615  1.00 62.28           C  
ATOM   1117  CD1 LEU A 133     -19.826   6.399  23.130  1.00 62.28           C  
ATOM   1118  CD2 LEU A 133     -19.836   8.800  22.553  1.00 62.28           C  
ATOM   1119  N   VAL A 134     -17.190   6.667  26.821  1.00 62.65           N  
ATOM   1120  CA  VAL A 134     -15.741   6.768  27.009  1.00 62.65           C  
ATOM   1121  C   VAL A 134     -15.020   6.393  25.716  1.00 62.65           C  
ATOM   1122  CB  VAL A 134     -15.266   5.949  28.222  1.00 62.65           C  
ATOM   1123  O   VAL A 134     -14.784   5.224  25.421  1.00 62.65           O  
ATOM   1124  CG1 VAL A 134     -13.745   6.053  28.395  1.00 62.65           C  
ATOM   1125  CG2 VAL A 134     -15.904   6.468  29.516  1.00 62.65           C  
ATOM   1126  N   LEU A 135     -14.601   7.412  24.964  1.00 63.68           N  
ATOM   1127  CA  LEU A 135     -13.809   7.228  23.748  1.00 63.68           C  
ATOM   1128  C   LEU A 135     -12.350   6.861  24.088  1.00 63.68           C  
ATOM   1129  CB  LEU A 135     -13.928   8.458  22.828  1.00 63.68           C  
ATOM   1130  O   LEU A 135     -11.470   7.733  24.221  1.00 63.68           O  
ATOM   1131  CG  LEU A 135     -15.362   8.807  22.374  1.00 63.68           C  
ATOM   1132  CD1 LEU A 135     -15.336  10.146  21.637  1.00 63.68           C  
ATOM   1133  CD2 LEU A 135     -15.991   7.752  21.465  1.00 63.68           C  
ATOM   1134  N   LYS A 136     -12.077   5.564  24.262  1.00 65.09           N  
ATOM   1135  CA  LYS A 136     -10.715   5.005  24.306  1.00 65.09           C  
ATOM   1136  C   LYS A 136     -10.464   4.209  23.025  1.00 65.09           C  
ATOM   1137  CB  LYS A 136     -10.466   4.157  25.563  1.00 65.09           C  
ATOM   1138  O   LYS A 136     -11.374   3.646  22.438  1.00 65.09           O  
ATOM   1139  CG  LYS A 136     -10.429   4.890  26.908  1.00 65.09           C  
ATOM   1140  CD  LYS A 136     -10.582   3.864  28.051  1.00 65.09           C  
ATOM   1141  CE  LYS A 136     -10.507   4.510  29.440  1.00 65.09           C  
ATOM   1142  NZ  LYS A 136     -10.585   3.493  30.524  1.00 65.09           N  
ATOM   1143  N   CYS A 137      -9.214   4.226  22.591  1.00 69.05           N  
ATOM   1144  CA  CYS A 137      -8.771   3.586  21.364  1.00 69.05           C  
ATOM   1145  C   CYS A 137      -7.467   2.838  21.669  1.00 69.05           C  
ATOM   1146  CB  CYS A 137      -8.631   4.672  20.295  1.00 69.05           C  
ATOM   1147  O   CYS A 137      -6.669   3.322  22.488  1.00 69.05           O  
ATOM   1148  SG  CYS A 137      -8.614   3.943  18.653  1.00 69.05           S  
ATOM   1149  N   SER A 138      -7.274   1.667  21.069  1.00 77.72           N  
ATOM   1150  CA  SER A 138      -6.100   0.824  21.263  1.00 77.72           C  
ATOM   1151  C   SER A 138      -4.848   1.546  20.768  1.00 77.72           C  
ATOM   1152  CB  SER A 138      -6.281  -0.552  20.596  1.00 77.72           C  
ATOM   1153  O   SER A 138      -4.912   2.538  20.035  1.00 77.72           O  
ATOM   1154  OG  SER A 138      -6.304  -0.425  19.201  1.00 77.72           O  
ATOM   1155  N   TYR A 139      -3.688   1.099  21.245  1.00 83.40           N  
ATOM   1156  CA  TYR A 139      -2.420   1.589  20.710  1.00 83.40           C  
ATOM   1157  C   TYR A 139      -2.269   1.203  19.240  1.00 83.40           C  
ATOM   1158  CB  TYR A 139      -1.259   1.071  21.555  1.00 83.40           C  
ATOM   1159  O   TYR A 139      -1.801   2.030  18.467  1.00 83.40           O  
ATOM   1160  CG  TYR A 139      -1.068   1.858  22.835  1.00 83.40           C  
ATOM   1161  CD1 TYR A 139      -0.261   3.012  22.814  1.00 83.40           C  
ATOM   1162  CD2 TYR A 139      -1.649   1.422  24.042  1.00 83.40           C  
ATOM   1163  CE1 TYR A 139       0.023   3.698  24.008  1.00 83.40           C  
ATOM   1164  CE2 TYR A 139      -1.398   2.127  25.234  1.00 83.40           C  
ATOM   1165  OH  TYR A 139      -0.333   3.937  26.369  1.00 83.40           O  
ATOM   1166  CZ  TYR A 139      -0.525   3.236  25.223  1.00 83.40           C  
ATOM   1167  N   ASP A 140      -2.776   0.034  18.845  1.00 85.37           N  
ATOM   1168  CA  ASP A 140      -2.764  -0.436  17.461  1.00 85.37           C  
ATOM   1169  C   ASP A 140      -3.358   0.614  16.518  1.00 85.37           C  
ATOM   1170  CB  ASP A 140      -3.523  -1.774  17.341  1.00 85.37           C  
ATOM   1171  O   ASP A 140      -2.691   1.053  15.588  1.00 85.37           O  
ATOM   1172  CG  ASP A 140      -3.025  -2.868  18.295  1.00 85.37           C  
ATOM   1173  OD1 ASP A 140      -1.883  -2.742  18.781  1.00 85.37           O  
ATOM   1174  OD2 ASP A 140      -3.839  -3.767  18.619  1.00 85.37           O  
ATOM   1175  N   VAL A 141      -4.574   1.109  16.770  1.00 82.04           N  
ATOM   1176  CA  VAL A 141      -5.205   2.098  15.874  1.00 82.04           C  
ATOM   1177  C   VAL A 141      -4.392   3.405  15.806  1.00 82.04           C  
ATOM   1178  CB  VAL A 141      -6.651   2.389  16.309  1.00 82.04           C  
ATOM   1179  O   VAL A 141      -4.285   4.012  14.740  1.00 82.04           O  
ATOM   1180  CG1 VAL A 141      -7.400   3.261  15.300  1.00 82.04           C  
ATOM   1181  CG2 VAL A 141      -7.537   1.142  16.428  1.00 82.04           C  
ATOM   1182  N   LEU A 142      -3.772   3.829  16.915  1.00 85.55           N  
ATOM   1183  CA  LEU A 142      -2.885   4.998  16.927  1.00 85.55           C  
ATOM   1184  C   LEU A 142      -1.627   4.762  16.079  1.00 85.55           C  
ATOM   1185  CB  LEU A 142      -2.520   5.357  18.380  1.00 85.55           C  
ATOM   1186  O   LEU A 142      -1.264   5.637  15.298  1.00 85.55           O  
ATOM   1187  CG  LEU A 142      -1.598   6.587  18.510  1.00 85.55           C  
ATOM   1188  CD1 LEU A 142      -2.324   7.879  18.127  1.00 85.55           C  
ATOM   1189  CD2 LEU A 142      -1.112   6.709  19.956  1.00 85.55           C  
ATOM   1190  N   ILE A 143      -0.991   3.596  16.214  1.00 90.02           N  
ATOM   1191  CA  ILE A 143       0.211   3.216  15.460  1.00 90.02           C  
ATOM   1192  C   ILE A 143      -0.095   3.209  13.961  1.00 90.02           C  
ATOM   1193  CB  ILE A 143       0.749   1.851  15.953  1.00 90.02           C  
ATOM   1194  O   ILE A 143       0.616   3.851  13.195  1.00 90.02           O  
ATOM   1195  CG1 ILE A 143       1.311   1.982  17.388  1.00 90.02           C  
ATOM   1196  CG2 ILE A 143       1.844   1.311  15.013  1.00 90.02           C  
ATOM   1197  CD1 ILE A 143       1.492   0.635  18.102  1.00 90.02           C  
ATOM   1198  N   HIS A 144      -1.197   2.583  13.542  1.00 89.01           N  
ATOM   1199  CA  HIS A 144      -1.616   2.598  12.138  1.00 89.01           C  
ATOM   1200  C   HIS A 144      -1.916   4.023  11.635  1.00 89.01           C  
ATOM   1201  CB  HIS A 144      -2.844   1.701  11.961  1.00 89.01           C  
ATOM   1202  O   HIS A 144      -1.570   4.369  10.507  1.00 89.01           O  
ATOM   1203  CG  HIS A 144      -2.617   0.245  12.279  1.00 89.01           C  
ATOM   1204  CD2 HIS A 144      -1.882  -0.664  11.570  1.00 89.01           C  
ATOM   1205  ND1 HIS A 144      -3.090  -0.415  13.384  1.00 89.01           N  
ATOM   1206  CE1 HIS A 144      -2.642  -1.676  13.364  1.00 89.01           C  
ATOM   1207  NE2 HIS A 144      -1.904  -1.872  12.269  1.00 89.01           N  
ATOM   1208  N   GLY A 145      -2.512   4.882  12.470  1.00 86.14           N  
ATOM   1209  CA  GLY A 145      -2.726   6.293  12.136  1.00 86.14           C  
ATOM   1210  C   GLY A 145      -1.422   7.080  11.954  1.00 86.14           C  
ATOM   1211  O   GLY A 145      -1.322   7.893  11.039  1.00 86.14           O  
ATOM   1212  N   LEU A 146      -0.411   6.822  12.788  1.00 91.07           N  
ATOM   1213  CA  LEU A 146       0.919   7.428  12.661  1.00 91.07           C  
ATOM   1214  C   LEU A 146       1.655   6.929  11.414  1.00 91.07           C  
ATOM   1215  CB  LEU A 146       1.745   7.141  13.928  1.00 91.07           C  
ATOM   1216  O   LEU A 146       2.210   7.741  10.678  1.00 91.07           O  
ATOM   1217  CG  LEU A 146       1.296   7.927  15.171  1.00 91.07           C  
ATOM   1218  CD1 LEU A 146       2.023   7.394  16.406  1.00 91.07           C  
ATOM   1219  CD2 LEU A 146       1.602   9.421  15.048  1.00 91.07           C  
ATOM   1220  N   LEU A 147       1.599   5.623  11.136  1.00 92.00           N  
ATOM   1221  CA  LEU A 147       2.152   5.041   9.910  1.00 92.00           C  
ATOM   1222  C   LEU A 147       1.512   5.652   8.660  1.00 92.00           C  
ATOM   1223  CB  LEU A 147       1.952   3.515   9.922  1.00 92.00           C  
ATOM   1224  O   LEU A 147       2.217   5.946   7.700  1.00 92.00           O  
ATOM   1225  CG  LEU A 147       2.851   2.755  10.914  1.00 92.00           C  
ATOM   1226  CD1 LEU A 147       2.422   1.288  10.958  1.00 92.00           C  
ATOM   1227  CD2 LEU A 147       4.327   2.815  10.516  1.00 92.00           C  
ATOM   1228  N   LEU A 148       0.200   5.913   8.680  1.00 90.43           N  
ATOM   1229  CA  LEU A 148      -0.479   6.578   7.567  1.00 90.43           C  
ATOM   1230  C   LEU A 148       0.079   7.982   7.310  1.00 90.43           C  
ATOM   1231  CB  LEU A 148      -1.992   6.648   7.841  1.00 90.43           C  
ATOM   1232  O   LEU A 148       0.298   8.348   6.158  1.00 90.43           O  
ATOM   1233  CG  LEU A 148      -2.786   7.272   6.681  1.00 90.43           C  
ATOM   1234  CD1 LEU A 148      -2.639   6.482   5.381  1.00 90.43           C  
ATOM   1235  CD2 LEU A 148      -4.263   7.319   7.057  1.00 90.43           C  
ATOM   1236  N   ILE A 149       0.302   8.769   8.366  1.00 90.53           N  
ATOM   1237  CA  ILE A 149       0.873  10.117   8.246  1.00 90.53           C  
ATOM   1238  C   ILE A 149       2.302  10.044   7.716  1.00 90.53           C  
ATOM   1239  CB  ILE A 149       0.830  10.860   9.597  1.00 90.53           C  
ATOM   1240  O   ILE A 149       2.646  10.814   6.824  1.00 90.53           O  
ATOM   1241  CG1 ILE A 149      -0.631  11.147  10.001  1.00 90.53           C  
ATOM   1242  CG2 ILE A 149       1.622  12.184   9.533  1.00 90.53           C  
ATOM   1243  CD1 ILE A 149      -0.749  11.523  11.479  1.00 90.53           C  
ATOM   1244  N   LEU A 150       3.111   9.118   8.239  1.00 91.86           N  
ATOM   1245  CA  LEU A 150       4.489   8.928   7.794  1.00 91.86           C  
ATOM   1246  C   LEU A 150       4.537   8.602   6.301  1.00 91.86           C  
ATOM   1247  CB  LEU A 150       5.145   7.818   8.631  1.00 91.86           C  
ATOM   1248  O   LEU A 150       5.293   9.230   5.567  1.00 91.86           O  
ATOM   1249  CG  LEU A 150       6.617   7.561   8.255  1.00 91.86           C  
ATOM   1250  CD1 LEU A 150       7.505   8.764   8.581  1.00 91.86           C  
ATOM   1251  CD2 LEU A 150       7.133   6.347   9.025  1.00 91.86           C  
ATOM   1252  N   LEU A 151       3.682   7.680   5.848  1.00 89.23           N  
ATOM   1253  CA  LEU A 151       3.542   7.385   4.431  1.00 89.23           C  
ATOM   1254  C   LEU A 151       3.173   8.671   3.678  1.00 89.23           C  
ATOM   1255  CB  LEU A 151       2.532   6.232   4.225  1.00 89.23           C  
ATOM   1256  O   LEU A 151       3.926   9.109   2.811  1.00 89.23           O  
ATOM   1257  CG  LEU A 151       3.043   4.845   4.661  1.00 89.23           C  
ATOM   1258  CD1 LEU A 151       1.912   3.822   4.547  1.00 89.23           C  
ATOM   1259  CD2 LEU A 151       4.201   4.328   3.807  1.00 89.23           C  
ATOM   1260  N   LEU A 152       2.051   9.313   4.007  1.00 88.02           N  
ATOM   1261  CA  LEU A 152       1.606  10.519   3.298  1.00 88.02           C  
ATOM   1262  C   LEU A 152       2.703  11.595   3.202  1.00 88.02           C  
ATOM   1263  CB  LEU A 152       0.357  11.085   3.994  1.00 88.02           C  
ATOM   1264  O   LEU A 152       2.840  12.212   2.149  1.00 88.02           O  
ATOM   1265  CG  LEU A 152      -0.926  10.263   3.776  1.00 88.02           C  
ATOM   1266  CD1 LEU A 152      -2.025  10.785   4.703  1.00 88.02           C  
ATOM   1267  CD2 LEU A 152      -1.436  10.370   2.338  1.00 88.02           C  
ATOM   1268  N   ALA A 153       3.502  11.780   4.255  1.00 88.39           N  
ATOM   1269  CA  ALA A 153       4.638  12.696   4.258  1.00 88.39           C  
ATOM   1270  C   ALA A 153       5.727  12.284   3.255  1.00 88.39           C  
ATOM   1271  CB  ALA A 153       5.187  12.790   5.686  1.00 88.39           C  
ATOM   1272  O   ALA A 153       6.147  13.117   2.458  1.00 88.39           O  
ATOM   1273  N   VAL A 154       6.133  11.010   3.238  1.00 86.04           N  
ATOM   1274  CA  VAL A 154       7.111  10.481   2.268  1.00 86.04           C  
ATOM   1275  C   VAL A 154       6.634  10.685   0.832  1.00 86.04           C  
ATOM   1276  CB  VAL A 154       7.400   8.991   2.541  1.00 86.04           C  
ATOM   1277  O   VAL A 154       7.416  11.096  -0.014  1.00 86.04           O  
ATOM   1278  CG1 VAL A 154       8.225   8.320   1.435  1.00 86.04           C  
ATOM   1279  CG2 VAL A 154       8.173   8.825   3.855  1.00 86.04           C  
ATOM   1280  N   MET A 155       5.344  10.483   0.560  1.00 82.05           N  
ATOM   1281  CA  MET A 155       4.773  10.689  -0.776  1.00 82.05           C  
ATOM   1282  C   MET A 155       4.823  12.160  -1.205  1.00 82.05           C  
ATOM   1283  CB  MET A 155       3.326  10.188  -0.755  1.00 82.05           C  
ATOM   1284  O   MET A 155       5.160  12.489  -2.337  1.00 82.05           O  
ATOM   1285  CG  MET A 155       2.859   9.684  -2.119  1.00 82.05           C  
ATOM   1286  SD  MET A 155       2.693  10.889  -3.449  1.00 82.05           S  
ATOM   1287  CE  MET A 155       1.511  12.018  -2.703  1.00 82.05           C  
ATOM   1288  N   VAL A 156       4.500  13.069  -0.286  1.00 84.13           N  
ATOM   1289  CA  VAL A 156       4.595  14.509  -0.548  1.00 84.13           C  
ATOM   1290  C   VAL A 156       6.049  14.910  -0.805  1.00 84.13           C  
ATOM   1291  CB  VAL A 156       3.960  15.297   0.609  1.00 84.13           C  
ATOM   1292  O   VAL A 156       6.303  15.686  -1.721  1.00 84.13           O  
ATOM   1293  CG1 VAL A 156       4.226  16.801   0.525  1.00 84.13           C  
ATOM   1294  CG2 VAL A 156       2.435  15.115   0.598  1.00 84.13           C  
ATOM   1295  N   VAL A 157       6.999  14.350  -0.053  1.00 85.62           N  
ATOM   1296  CA  VAL A 157       8.435  14.563  -0.278  1.00 85.62           C  
ATOM   1297  C   VAL A 157       8.869  14.010  -1.642  1.00 85.62           C  
ATOM   1298  CB  VAL A 157       9.259  13.965   0.881  1.00 85.62           C  
ATOM   1299  O   VAL A 157       9.578  14.702  -2.365  1.00 85.62           O  
ATOM   1300  CG1 VAL A 157      10.772  13.956   0.631  1.00 85.62           C  
ATOM   1301  CG2 VAL A 157       9.028  14.762   2.174  1.00 85.62           C  
ATOM   1302  N   ASP A 158       8.400  12.822  -2.029  1.00 80.55           N  
ATOM   1303  CA  ASP A 158       8.665  12.211  -3.339  1.00 80.55           C  
ATOM   1304  C   ASP A 158       8.186  13.094  -4.499  1.00 80.55           C  
ATOM   1305  CB  ASP A 158       8.035  10.814  -3.397  1.00 80.55           C  
ATOM   1306  O   ASP A 158       8.944  13.410  -5.416  1.00 80.55           O  
ATOM   1307  CG  ASP A 158       8.398  10.108  -4.705  1.00 80.55           C  
ATOM   1308  OD1 ASP A 158       9.605   9.888  -4.918  1.00 80.55           O  
ATOM   1309  OD2 ASP A 158       7.466   9.814  -5.491  1.00 80.55           O  
ATOM   1310  N   ILE A 159       6.946  13.583  -4.437  1.00 78.97           N  
ATOM   1311  CA  ILE A 159       6.425  14.493  -5.463  1.00 78.97           C  
ATOM   1312  C   ILE A 159       7.222  15.795  -5.496  1.00 78.97           C  
ATOM   1313  CB  ILE A 159       4.920  14.758  -5.265  1.00 78.97           C  
ATOM   1314  O   ILE A 159       7.601  16.235  -6.574  1.00 78.97           O  
ATOM   1315  CG1 ILE A 159       4.144  13.454  -5.539  1.00 78.97           C  
ATOM   1316  CG2 ILE A 159       4.419  15.883  -6.201  1.00 78.97           C  
ATOM   1317  CD1 ILE A 159       2.637  13.620  -5.343  1.00 78.97           C  
ATOM   1318  N   ILE A 160       7.449  16.432  -4.343  1.00 81.77           N  
ATOM   1319  CA  ILE A 160       8.007  17.789  -4.299  1.00 81.77           C  
ATOM   1320  C   ILE A 160       9.496  17.803  -4.638  1.00 81.77           C  
ATOM   1321  CB  ILE A 160       7.718  18.459  -2.936  1.00 81.77           C  
ATOM   1322  O   ILE A 160       9.921  18.672  -5.391  1.00 81.77           O  
ATOM   1323  CG1 ILE A 160       6.199  18.717  -2.800  1.00 81.77           C  
ATOM   1324  CG2 ILE A 160       8.491  19.785  -2.774  1.00 81.77           C  
ATOM   1325  CD1 ILE A 160       5.785  19.249  -1.424  1.00 81.77           C  
ATOM   1326  N   PHE A 161      10.281  16.886  -4.071  1.00 77.64           N  
ATOM   1327  CA  PHE A 161      11.741  16.941  -4.142  1.00 77.64           C  
ATOM   1328  C   PHE A 161      12.322  15.986  -5.181  1.00 77.64           C  
ATOM   1329  CB  PHE A 161      12.342  16.671  -2.757  1.00 77.64           C  
ATOM   1330  O   PHE A 161      13.218  16.380  -5.921  1.00 77.64           O  
ATOM   1331  CG  PHE A 161      12.016  17.729  -1.720  1.00 77.64           C  
ATOM   1332  CD1 PHE A 161      12.748  18.929  -1.687  1.00 77.64           C  
ATOM   1333  CD2 PHE A 161      10.985  17.520  -0.790  1.00 77.64           C  
ATOM   1334  CE1 PHE A 161      12.458  19.905  -0.717  1.00 77.64           C  
ATOM   1335  CE2 PHE A 161      10.696  18.489   0.187  1.00 77.64           C  
ATOM   1336  CZ  PHE A 161      11.437  19.683   0.225  1.00 77.64           C  
ATOM   1337  N   PHE A 162      11.831  14.746  -5.254  1.00 68.44           N  
ATOM   1338  CA  PHE A 162      12.438  13.730  -6.120  1.00 68.44           C  
ATOM   1339  C   PHE A 162      11.983  13.840  -7.574  1.00 68.44           C  
ATOM   1340  CB  PHE A 162      12.179  12.332  -5.553  1.00 68.44           C  
ATOM   1341  O   PHE A 162      12.783  13.624  -8.479  1.00 68.44           O  
ATOM   1342  CG  PHE A 162      13.010  12.017  -4.327  1.00 68.44           C  
ATOM   1343  CD1 PHE A 162      14.315  11.522  -4.493  1.00 68.44           C  
ATOM   1344  CD2 PHE A 162      12.507  12.225  -3.029  1.00 68.44           C  
ATOM   1345  CE1 PHE A 162      15.099  11.206  -3.371  1.00 68.44           C  
ATOM   1346  CE2 PHE A 162      13.277  11.880  -1.906  1.00 68.44           C  
ATOM   1347  CZ  PHE A 162      14.575  11.369  -2.078  1.00 68.44           C  
ATOM   1348  N   ASN A 163      10.726  14.221  -7.805  1.00 72.20           N  
ATOM   1349  CA  ASN A 163      10.180  14.358  -9.156  1.00 72.20           C  
ATOM   1350  C   ASN A 163      10.301  15.784  -9.725  1.00 72.20           C  
ATOM   1351  CB  ASN A 163       8.743  13.812  -9.171  1.00 72.20           C  
ATOM   1352  O   ASN A 163       9.782  16.039 -10.810  1.00 72.20           O  
ATOM   1353  CG  ASN A 163       8.680  12.327  -8.846  1.00 72.20           C  
ATOM   1354  ND2 ASN A 163       7.988  11.954  -7.796  1.00 72.20           N  
ATOM   1355  OD1 ASN A 163       9.242  11.483  -9.524  1.00 72.20           O  
ATOM   1356  N   TRP A 164      10.942  16.724  -9.016  1.00 76.39           N  
ATOM   1357  CA  TRP A 164      11.071  18.107  -9.487  1.00 76.39           C  
ATOM   1358  C   TRP A 164      11.802  18.156 -10.841  1.00 76.39           C  
ATOM   1359  CB  TRP A 164      11.804  18.973  -8.457  1.00 76.39           C  
ATOM   1360  O   TRP A 164      12.900  17.600 -10.949  1.00 76.39           O  
ATOM   1361  CG  TRP A 164      11.797  20.437  -8.786  1.00 76.39           C  
ATOM   1362  CD1 TRP A 164      12.734  21.088  -9.513  1.00 76.39           C  
ATOM   1363  CD2 TRP A 164      10.768  21.429  -8.489  1.00 76.39           C  
ATOM   1364  CE2 TRP A 164      11.158  22.675  -9.065  1.00 76.39           C  
ATOM   1365  CE3 TRP A 164       9.529  21.390  -7.814  1.00 76.39           C  
ATOM   1366  NE1 TRP A 164      12.365  22.408  -9.676  1.00 76.39           N  
ATOM   1367  CH2 TRP A 164       9.135  23.755  -8.292  1.00 76.39           C  
ATOM   1368  CZ2 TRP A 164      10.363  23.827  -8.971  1.00 76.39           C  
ATOM   1369  CZ3 TRP A 164       8.719  22.538  -7.718  1.00 76.39           C  
ATOM   1370  N   PRO A 165      11.240  18.820 -11.870  1.00 73.85           N  
ATOM   1371  CA  PRO A 165      11.862  18.868 -13.186  1.00 73.85           C  
ATOM   1372  C   PRO A 165      13.195  19.619 -13.103  1.00 73.85           C  
ATOM   1373  CB  PRO A 165      10.839  19.544 -14.106  1.00 73.85           C  
ATOM   1374  O   PRO A 165      13.253  20.782 -12.692  1.00 73.85           O  
ATOM   1375  CG  PRO A 165      10.011  20.405 -13.151  1.00 73.85           C  
ATOM   1376  CD  PRO A 165      10.004  19.590 -11.859  1.00 73.85           C  
ATOM   1377  N   LYS A 166      14.284  18.952 -13.491  1.00 68.11           N  
ATOM   1378  CA  LYS A 166      15.608  19.572 -13.589  1.00 68.11           C  
ATOM   1379  C   LYS A 166      15.699  20.284 -14.939  1.00 68.11           C  
ATOM   1380  CB  LYS A 166      16.721  18.526 -13.404  1.00 68.11           C  
ATOM   1381  O   LYS A 166      16.136  19.695 -15.922  1.00 68.11           O  
ATOM   1382  CG  LYS A 166      16.791  17.942 -11.982  1.00 68.11           C  
ATOM   1383  CD  LYS A 166      17.958  16.947 -11.889  1.00 68.11           C  
ATOM   1384  CE  LYS A 166      18.030  16.280 -10.511  1.00 68.11           C  
ATOM   1385  NZ  LYS A 166      19.121  15.270 -10.459  1.00 68.11           N  
ATOM   1386  N   ALA A 167      15.270  21.544 -14.983  1.00 60.93           N  
ATOM   1387  CA  ALA A 167      15.472  22.394 -16.154  1.00 60.93           C  
ATOM   1388  C   ALA A 167      16.981  22.603 -16.356  1.00 60.93           C  
ATOM   1389  CB  ALA A 167      14.713  23.713 -15.966  1.00 60.93           C  
ATOM   1390  O   ALA A 167      17.629  23.274 -15.553  1.00 60.93           O  
ATOM   1391  N   SER A 168      17.533  21.964 -17.383  1.00 58.64           N  
ATOM   1392  CA  SER A 168      18.947  22.071 -17.764  1.00 58.64           C  
ATOM   1393  C   SER A 168      19.132  22.747 -19.125  1.00 58.64           C  
ATOM   1394  CB  SER A 168      19.646  20.705 -17.693  1.00 58.64           C  
ATOM   1395  O   SER A 168      20.265  23.038 -19.493  1.00 58.64           O  
ATOM   1396  OG  SER A 168      18.864  19.680 -18.274  1.00 58.64           O  
ATOM   1397  N   GLY A 169      18.042  23.051 -19.840  1.00 57.68           N  
ATOM   1398  CA  GLY A 169      18.081  23.719 -21.134  1.00 57.68           C  
ATOM   1399  C   GLY A 169      18.457  25.201 -21.084  1.00 57.68           C  
ATOM   1400  O   GLY A 169      18.292  25.905 -20.079  1.00 57.68           O  
ATOM   1401  N   GLU A 170      18.953  25.685 -22.222  1.00 57.09           N  
ATOM   1402  CA  GLU A 170      19.161  27.103 -22.497  1.00 57.09           C  
ATOM   1403  C   GLU A 170      17.843  27.889 -22.385  1.00 57.09           C  
ATOM   1404  CB  GLU A 170      19.759  27.289 -23.900  1.00 57.09           C  
ATOM   1405  O   GLU A 170      16.749  27.390 -22.656  1.00 57.09           O  
ATOM   1406  CG  GLU A 170      21.196  26.757 -24.017  1.00 57.09           C  
ATOM   1407  CD  GLU A 170      21.796  26.986 -25.414  1.00 57.09           C  
ATOM   1408  OE1 GLU A 170      23.041  27.043 -25.496  1.00 57.09           O  
ATOM   1409  OE2 GLU A 170      21.008  27.144 -26.376  1.00 57.09           O  
ATOM   1410  N   ARG A 171      17.922  29.169 -21.998  1.00 57.31           N  
ATOM   1411  CA  ARG A 171      16.726  30.021 -21.912  1.00 57.31           C  
ATOM   1412  C   ARG A 171      16.033  30.088 -23.285  1.00 57.31           C  
ATOM   1413  CB  ARG A 171      17.082  31.428 -21.403  1.00 57.31           C  
ATOM   1414  O   ARG A 171      16.623  30.592 -24.233  1.00 57.31           O  
ATOM   1415  CG  ARG A 171      17.404  31.466 -19.902  1.00 57.31           C  
ATOM   1416  CD  ARG A 171      17.723  32.904 -19.471  1.00 57.31           C  
ATOM   1417  NE  ARG A 171      18.015  32.993 -18.026  1.00 57.31           N  
ATOM   1418  NH1 ARG A 171      18.765  35.164 -18.007  1.00 57.31           N  
ATOM   1419  NH2 ARG A 171      18.729  33.995 -16.107  1.00 57.31           N  
ATOM   1420  CZ  ARG A 171      18.497  34.047 -17.389  1.00 57.31           C  
ATOM   1421  N   ASN A 172      14.754  29.696 -23.324  1.00 62.06           N  
ATOM   1422  CA  ASN A 172      13.796  29.776 -24.446  1.00 62.06           C  
ATOM   1423  C   ASN A 172      13.715  28.575 -25.403  1.00 62.06           C  
ATOM   1424  CB  ASN A 172      13.897  31.100 -25.229  1.00 62.06           C  
ATOM   1425  O   ASN A 172      12.901  28.624 -26.327  1.00 62.06           O  
ATOM   1426  CG  ASN A 172      13.882  32.346 -24.373  1.00 62.06           C  
ATOM   1427  ND2 ASN A 172      14.530  33.392 -24.827  1.00 62.06           N  
ATOM   1428  OD1 ASN A 172      13.284  32.419 -23.310  1.00 62.06           O  
ATOM   1429  N   THR A 173      14.459  27.491 -25.186  1.00 63.61           N  
ATOM   1430  CA  THR A 173      14.205  26.219 -25.878  1.00 63.61           C  
ATOM   1431  C   THR A 173      13.503  25.268 -24.915  1.00 63.61           C  
ATOM   1432  CB  THR A 173      15.481  25.630 -26.498  1.00 63.61           C  
ATOM   1433  O   THR A 173      13.900  25.127 -23.767  1.00 63.61           O  
ATOM   1434  CG2 THR A 173      15.990  26.520 -27.633  1.00 63.61           C  
ATOM   1435  OG1 THR A 173      16.513  25.543 -25.553  1.00 63.61           O  
ATOM   1436  N   VAL A 174      12.387  24.682 -25.352  1.00 68.50           N  
ATOM   1437  CA  VAL A 174      11.678  23.646 -24.593  1.00 68.50           C  
ATOM   1438  C   VAL A 174      11.809  22.361 -25.384  1.00 68.50           C  
ATOM   1439  CB  VAL A 174      10.210  24.014 -24.316  1.00 68.50           C  
ATOM   1440  O   VAL A 174      11.234  22.224 -26.465  1.00 68.50           O  
ATOM   1441  CG1 VAL A 174       9.492  22.871 -23.595  1.00 68.50           C  
ATOM   1442  CG2 VAL A 174      10.099  25.265 -23.438  1.00 68.50           C  
ATOM   1443  N   THR A 175      12.597  21.436 -24.858  1.00 77.30           N  
ATOM   1444  CA  THR A 175      12.820  20.128 -25.481  1.00 77.30           C  
ATOM   1445  C   THR A 175      11.678  19.160 -25.156  1.00 77.30           C  
ATOM   1446  CB  THR A 175      14.183  19.556 -25.075  1.00 77.30           C  
ATOM   1447  O   THR A 175      10.952  19.316 -24.168  1.00 77.30           O  
ATOM   1448  CG2 THR A 175      15.348  20.401 -25.592  1.00 77.30           C  
ATOM   1449  OG1 THR A 175      14.267  19.506 -23.677  1.00 77.30           O  
ATOM   1450  N   LEU A 176      11.486  18.128 -25.987  1.00 78.13           N  
ATOM   1451  CA  LEU A 176      10.464  17.105 -25.734  1.00 78.13           C  
ATOM   1452  C   LEU A 176      10.743  16.333 -24.428  1.00 78.13           C  
ATOM   1453  CB  LEU A 176      10.400  16.150 -26.937  1.00 78.13           C  
ATOM   1454  O   LEU A 176       9.813  15.940 -23.722  1.00 78.13           O  
ATOM   1455  CG  LEU A 176       9.081  15.355 -26.961  1.00 78.13           C  
ATOM   1456  CD1 LEU A 176       7.996  16.073 -27.765  1.00 78.13           C  
ATOM   1457  CD2 LEU A 176       9.274  13.986 -27.573  1.00 78.13           C  
ATOM   1458  N   THR A 177      12.019  16.165 -24.075  1.00 77.29           N  
ATOM   1459  CA  THR A 177      12.474  15.573 -22.810  1.00 77.29           C  
ATOM   1460  C   THR A 177      12.059  16.419 -21.608  1.00 77.29           C  
ATOM   1461  CB  THR A 177      14.002  15.403 -22.814  1.00 77.29           C  
ATOM   1462  O   THR A 177      11.518  15.873 -20.647  1.00 77.29           O  
ATOM   1463  CG2 THR A 177      14.454  14.286 -23.749  1.00 77.29           C  
ATOM   1464  OG1 THR A 177      14.599  16.584 -23.279  1.00 77.29           O  
ATOM   1465  N   GLU A 178      12.220  17.744 -21.665  1.00 79.86           N  
ATOM   1466  CA  GLU A 178      11.747  18.661 -20.619  1.00 79.86           C  
ATOM   1467  C   GLU A 178      10.222  18.639 -20.487  1.00 79.86           C  
ATOM   1468  CB  GLU A 178      12.204  20.089 -20.921  1.00 79.86           C  
ATOM   1469  O   GLU A 178       9.704  18.580 -19.371  1.00 79.86           O  
ATOM   1470  CG  GLU A 178      13.699  20.276 -20.629  1.00 79.86           C  
ATOM   1471  CD  GLU A 178      14.229  21.607 -21.169  1.00 79.86           C  
ATOM   1472  OE1 GLU A 178      15.173  22.139 -20.541  1.00 79.86           O  
ATOM   1473  OE2 GLU A 178      13.695  22.050 -22.215  1.00 79.86           O  
ATOM   1474  N   LEU A 179       9.485  18.605 -21.605  1.00 82.01           N  
ATOM   1475  CA  LEU A 179       8.030  18.426 -21.567  1.00 82.01           C  
ATOM   1476  C   LEU A 179       7.662  17.104 -20.893  1.00 82.01           C  
ATOM   1477  CB  LEU A 179       7.424  18.508 -22.979  1.00 82.01           C  
ATOM   1478  O   LEU A 179       6.813  17.095 -20.002  1.00 82.01           O  
ATOM   1479  CG  LEU A 179       7.410  19.934 -23.545  1.00 82.01           C  
ATOM   1480  CD1 LEU A 179       7.047  19.919 -25.029  1.00 82.01           C  
ATOM   1481  CD2 LEU A 179       6.396  20.834 -22.827  1.00 82.01           C  
ATOM   1482  N   HIS A 180       8.318  15.998 -21.253  1.00 81.00           N  
ATOM   1483  CA  HIS A 180       8.076  14.707 -20.614  1.00 81.00           C  
ATOM   1484  C   HIS A 180       8.351  14.752 -19.102  1.00 81.00           C  
ATOM   1485  CB  HIS A 180       8.888  13.604 -21.304  1.00 81.00           C  
ATOM   1486  O   HIS A 180       7.525  14.265 -18.334  1.00 81.00           O  
ATOM   1487  CG  HIS A 180       8.538  12.225 -20.795  1.00 81.00           C  
ATOM   1488  CD2 HIS A 180       9.354  11.346 -20.130  1.00 81.00           C  
ATOM   1489  ND1 HIS A 180       7.305  11.624 -20.893  1.00 81.00           N  
ATOM   1490  CE1 HIS A 180       7.367  10.429 -20.287  1.00 81.00           C  
ATOM   1491  NE2 HIS A 180       8.609  10.189 -19.834  1.00 81.00           N  
ATOM   1492  N   GLN A 181       9.437  15.396 -18.658  1.00 81.55           N  
ATOM   1493  CA  GLN A 181       9.741  15.578 -17.231  1.00 81.55           C  
ATOM   1494  C   GLN A 181       8.676  16.412 -16.507  1.00 81.55           C  
ATOM   1495  CB  GLN A 181      11.104  16.260 -17.061  1.00 81.55           C  
ATOM   1496  O   GLN A 181       8.253  16.056 -15.408  1.00 81.55           O  
ATOM   1497  CG  GLN A 181      12.296  15.356 -17.403  1.00 81.55           C  
ATOM   1498  CD  GLN A 181      13.625  16.091 -17.253  1.00 81.55           C  
ATOM   1499  NE2 GLN A 181      14.723  15.504 -17.673  1.00 81.55           N  
ATOM   1500  OE1 GLN A 181      13.711  17.188 -16.723  1.00 81.55           O  
ATOM   1501  N   ILE A 182       8.193  17.493 -17.128  1.00 84.38           N  
ATOM   1502  CA  ILE A 182       7.097  18.305 -16.583  1.00 84.38           C  
ATOM   1503  C   ILE A 182       5.826  17.457 -16.450  1.00 84.38           C  
ATOM   1504  CB  ILE A 182       6.861  19.558 -17.459  1.00 84.38           C  
ATOM   1505  O   ILE A 182       5.147  17.517 -15.424  1.00 84.38           O  
ATOM   1506  CG1 ILE A 182       8.056  20.532 -17.345  1.00 84.38           C  
ATOM   1507  CG2 ILE A 182       5.560  20.283 -17.055  1.00 84.38           C  
ATOM   1508  CD1 ILE A 182       8.093  21.584 -18.463  1.00 84.38           C  
ATOM   1509  N   PHE A 183       5.496  16.642 -17.454  1.00 84.55           N  
ATOM   1510  CA  PHE A 183       4.321  15.776 -17.388  1.00 84.55           C  
ATOM   1511  C   PHE A 183       4.482  14.613 -16.398  1.00 84.55           C  
ATOM   1512  CB  PHE A 183       3.881  15.328 -18.790  1.00 84.55           C  
ATOM   1513  O   PHE A 183       3.494  14.272 -15.748  1.00 84.55           O  
ATOM   1514  CG  PHE A 183       3.099  16.408 -19.519  1.00 84.55           C  
ATOM   1515  CD1 PHE A 183       1.781  16.708 -19.125  1.00 84.55           C  
ATOM   1516  CD2 PHE A 183       3.699  17.164 -20.539  1.00 84.55           C  
ATOM   1517  CE1 PHE A 183       1.089  17.775 -19.726  1.00 84.55           C  
ATOM   1518  CE2 PHE A 183       3.025  18.252 -21.112  1.00 84.55           C  
ATOM   1519  CZ  PHE A 183       1.712  18.552 -20.718  1.00 84.55           C  
ATOM   1520  N   ASP A 184       5.675  14.039 -16.207  1.00 81.56           N  
ATOM   1521  CA  ASP A 184       5.924  13.039 -15.149  1.00 81.56           C  
ATOM   1522  C   ASP A 184       5.823  13.677 -13.749  1.00 81.56           C  
ATOM   1523  CB  ASP A 184       7.269  12.314 -15.361  1.00 81.56           C  
ATOM   1524  O   ASP A 184       5.208  13.105 -12.846  1.00 81.56           O  
ATOM   1525  CG  ASP A 184       7.456  11.062 -14.464  1.00 81.56           C  
ATOM   1526  OD1 ASP A 184       6.454  10.387 -14.097  1.00 81.56           O  
ATOM   1527  OD2 ASP A 184       8.617  10.730 -14.128  1.00 81.56           O  
ATOM   1528  N   TYR A 185       6.278  14.923 -13.574  1.00 84.85           N  
ATOM   1529  CA  TYR A 185       6.011  15.690 -12.352  1.00 84.85           C  
ATOM   1530  C   TYR A 185       4.503  15.902 -12.131  1.00 84.85           C  
ATOM   1531  CB  TYR A 185       6.753  17.031 -12.400  1.00 84.85           C  
ATOM   1532  O   TYR A 185       3.979  15.649 -11.041  1.00 84.85           O  
ATOM   1533  CG  TYR A 185       6.498  17.902 -11.184  1.00 84.85           C  
ATOM   1534  CD1 TYR A 185       5.633  19.012 -11.259  1.00 84.85           C  
ATOM   1535  CD2 TYR A 185       7.123  17.591  -9.965  1.00 84.85           C  
ATOM   1536  CE1 TYR A 185       5.410  19.808 -10.116  1.00 84.85           C  
ATOM   1537  CE2 TYR A 185       6.951  18.413  -8.842  1.00 84.85           C  
ATOM   1538  OH  TYR A 185       5.891  20.279  -7.803  1.00 84.85           O  
ATOM   1539  CZ  TYR A 185       6.080  19.514  -8.909  1.00 84.85           C  
ATOM   1540  N   LEU A 186       3.762  16.288 -13.180  1.00 86.64           N  
ATOM   1541  CA  LEU A 186       2.304  16.443 -13.117  1.00 86.64           C  
ATOM   1542  C   LEU A 186       1.578  15.123 -12.826  1.00 86.64           C  
ATOM   1543  CB  LEU A 186       1.765  17.072 -14.415  1.00 86.64           C  
ATOM   1544  O   LEU A 186       0.523  15.159 -12.187  1.00 86.64           O  
ATOM   1545  CG  LEU A 186       2.095  18.563 -14.608  1.00 86.64           C  
ATOM   1546  CD1 LEU A 186       1.627  19.006 -15.996  1.00 86.64           C  
ATOM   1547  CD2 LEU A 186       1.395  19.445 -13.568  1.00 86.64           C  
ATOM   1548  N   MET A 187       2.137  13.964 -13.202  1.00 84.06           N  
ATOM   1549  CA  MET A 187       1.621  12.643 -12.808  1.00 84.06           C  
ATOM   1550  C   MET A 187       1.639  12.423 -11.289  1.00 84.06           C  
ATOM   1551  CB  MET A 187       2.377  11.500 -13.506  1.00 84.06           C  
ATOM   1552  O   MET A 187       0.869  11.598 -10.784  1.00 84.06           O  
ATOM   1553  CG  MET A 187       1.980  11.358 -14.970  1.00 84.06           C  
ATOM   1554  SD  MET A 187       0.300  10.736 -15.222  1.00 84.06           S  
ATOM   1555  CE  MET A 187       0.626   8.955 -15.150  1.00 84.06           C  
ATOM   1556  N   GLY A 188       2.416  13.209 -10.537  1.00 82.20           N  
ATOM   1557  CA  GLY A 188       2.324  13.290  -9.081  1.00 82.20           C  
ATOM   1558  C   GLY A 188       0.910  13.628  -8.590  1.00 82.20           C  
ATOM   1559  O   GLY A 188       0.454  13.064  -7.598  1.00 82.20           O  
ATOM   1560  N   ILE A 189       0.151  14.460  -9.312  1.00 84.54           N  
ATOM   1561  CA  ILE A 189      -1.219  14.848  -8.931  1.00 84.54           C  
ATOM   1562  C   ILE A 189      -2.190  13.646  -8.997  1.00 84.54           C  
ATOM   1563  CB  ILE A 189      -1.692  16.083  -9.742  1.00 84.54           C  
ATOM   1564  O   ILE A 189      -2.837  13.346  -7.986  1.00 84.54           O  
ATOM   1565  CG1 ILE A 189      -0.794  17.312  -9.498  1.00 84.54           C  
ATOM   1566  CG2 ILE A 189      -3.164  16.404  -9.422  1.00 84.54           C  
ATOM   1567  CD1 ILE A 189      -1.079  18.462 -10.476  1.00 84.54           C  
ATOM   1568  N   PRO A 190      -2.304  12.912 -10.126  1.00 84.36           N  
ATOM   1569  CA  PRO A 190      -3.066  11.668 -10.179  1.00 84.36           C  
ATOM   1570  C   PRO A 190      -2.616  10.618  -9.145  1.00 84.36           C  
ATOM   1571  CB  PRO A 190      -2.901  11.154 -11.615  1.00 84.36           C  
ATOM   1572  O   PRO A 190      -3.465   9.966  -8.528  1.00 84.36           O  
ATOM   1573  CG  PRO A 190      -2.464  12.337 -12.459  1.00 84.36           C  
ATOM   1574  CD  PRO A 190      -1.859  13.299 -11.459  1.00 84.36           C  
ATOM   1575  N   ARG A 191      -1.302  10.469  -8.904  1.00 82.65           N  
ATOM   1576  CA  ARG A 191      -0.760   9.547  -7.883  1.00 82.65           C  
ATOM   1577  C   ARG A 191      -1.188   9.957  -6.467  1.00 82.65           C  
ATOM   1578  CB  ARG A 191       0.777   9.464  -7.998  1.00 82.65           C  
ATOM   1579  O   ARG A 191      -1.664   9.115  -5.703  1.00 82.65           O  
ATOM   1580  CG  ARG A 191       1.285   8.750  -9.270  1.00 82.65           C  
ATOM   1581  CD  ARG A 191       2.821   8.854  -9.386  1.00 82.65           C  
ATOM   1582  NE  ARG A 191       3.333   8.490 -10.732  1.00 82.65           N  
ATOM   1583  NH1 ARG A 191       5.542   9.098 -10.411  1.00 82.65           N  
ATOM   1584  NH2 ARG A 191       4.836   8.642 -12.462  1.00 82.65           N  
ATOM   1585  CZ  ARG A 191       4.562   8.730 -11.188  1.00 82.65           C  
ATOM   1586  N   LEU A 192      -1.121  11.249  -6.138  1.00 83.80           N  
ATOM   1587  CA  LEU A 192      -1.595  11.806  -4.868  1.00 83.80           C  
ATOM   1588  C   LEU A 192      -3.083  11.514  -4.657  1.00 83.80           C  
ATOM   1589  CB  LEU A 192      -1.322  13.324  -4.839  1.00 83.80           C  
ATOM   1590  O   LEU A 192      -3.468  11.062  -3.580  1.00 83.80           O  
ATOM   1591  CG  LEU A 192      -1.857  14.061  -3.594  1.00 83.80           C  
ATOM   1592  CD1 LEU A 192      -1.261  13.606  -2.262  1.00 83.80           C  
ATOM   1593  CD2 LEU A 192      -1.588  15.559  -3.725  1.00 83.80           C  
ATOM   1594  N   LEU A 193      -3.921  11.721  -5.680  1.00 83.15           N  
ATOM   1595  CA  LEU A 193      -5.350  11.413  -5.600  1.00 83.15           C  
ATOM   1596  C   LEU A 193      -5.586   9.951  -5.206  1.00 83.15           C  
ATOM   1597  CB  LEU A 193      -6.027  11.700  -6.953  1.00 83.15           C  
ATOM   1598  O   LEU A 193      -6.392   9.663  -4.318  1.00 83.15           O  
ATOM   1599  CG  LEU A 193      -7.548  11.463  -6.884  1.00 83.15           C  
ATOM   1600  CD1 LEU A 193      -8.198  12.531  -6.012  1.00 83.15           C  
ATOM   1601  CD2 LEU A 193      -8.208  11.498  -8.253  1.00 83.15           C  
ATOM   1602  N   PHE A 194      -4.879   9.031  -5.860  1.00 80.41           N  
ATOM   1603  CA  PHE A 194      -4.983   7.607  -5.576  1.00 80.41           C  
ATOM   1604  C   PHE A 194      -4.613   7.285  -4.118  1.00 80.41           C  
ATOM   1605  CB  PHE A 194      -4.103   6.836  -6.568  1.00 80.41           C  
ATOM   1606  O   PHE A 194      -5.368   6.608  -3.412  1.00 80.41           O  
ATOM   1607  CG  PHE A 194      -4.104   5.364  -6.249  1.00 80.41           C  
ATOM   1608  CD1 PHE A 194      -2.997   4.756  -5.628  1.00 80.41           C  
ATOM   1609  CD2 PHE A 194      -5.292   4.647  -6.430  1.00 80.41           C  
ATOM   1610  CE1 PHE A 194      -3.092   3.429  -5.176  1.00 80.41           C  
ATOM   1611  CE2 PHE A 194      -5.411   3.351  -5.915  1.00 80.41           C  
ATOM   1612  CZ  PHE A 194      -4.306   2.734  -5.297  1.00 80.41           C  
ATOM   1613  N   VAL A 195      -3.493   7.831  -3.639  1.00 84.30           N  
ATOM   1614  CA  VAL A 195      -3.035   7.650  -2.255  1.00 84.30           C  
ATOM   1615  C   VAL A 195      -4.038   8.236  -1.258  1.00 84.30           C  
ATOM   1616  CB  VAL A 195      -1.627   8.247  -2.073  1.00 84.30           C  
ATOM   1617  O   VAL A 195      -4.327   7.600  -0.247  1.00 84.30           O  
ATOM   1618  CG1 VAL A 195      -1.161   8.192  -0.614  1.00 84.30           C  
ATOM   1619  CG2 VAL A 195      -0.610   7.454  -2.905  1.00 84.30           C  
ATOM   1620  N   LEU A 196      -4.647   9.387  -1.553  1.00 84.12           N  
ATOM   1621  CA  LEU A 196      -5.690   9.990  -0.716  1.00 84.12           C  
ATOM   1622  C   LEU A 196      -6.943   9.105  -0.618  1.00 84.12           C  
ATOM   1623  CB  LEU A 196      -6.060  11.374  -1.275  1.00 84.12           C  
ATOM   1624  O   LEU A 196      -7.524   8.978   0.461  1.00 84.12           O  
ATOM   1625  CG  LEU A 196      -4.988  12.461  -1.088  1.00 84.12           C  
ATOM   1626  CD1 LEU A 196      -5.385  13.690  -1.903  1.00 84.12           C  
ATOM   1627  CD2 LEU A 196      -4.854  12.889   0.371  1.00 84.12           C  
ATOM   1628  N   ILE A 197      -7.353   8.458  -1.715  1.00 80.86           N  
ATOM   1629  CA  ILE A 197      -8.473   7.502  -1.711  1.00 80.86           C  
ATOM   1630  C   ILE A 197      -8.144   6.303  -0.815  1.00 80.86           C  
ATOM   1631  CB  ILE A 197      -8.824   7.059  -3.152  1.00 80.86           C  
ATOM   1632  O   ILE A 197      -8.979   5.890  -0.007  1.00 80.86           O  
ATOM   1633  CG1 ILE A 197      -9.405   8.246  -3.955  1.00 80.86           C  
ATOM   1634  CG2 ILE A 197      -9.834   5.889  -3.164  1.00 80.86           C  
ATOM   1635  CD1 ILE A 197      -9.405   8.011  -5.471  1.00 80.86           C  
ATOM   1636  N   MET A 198      -6.933   5.753  -0.923  1.00 81.99           N  
ATOM   1637  CA  MET A 198      -6.485   4.647  -0.071  1.00 81.99           C  
ATOM   1638  C   MET A 198      -6.390   5.067   1.400  1.00 81.99           C  
ATOM   1639  CB  MET A 198      -5.144   4.104  -0.584  1.00 81.99           C  
ATOM   1640  O   MET A 198      -6.891   4.353   2.268  1.00 81.99           O  
ATOM   1641  CG  MET A 198      -5.321   3.312  -1.886  1.00 81.99           C  
ATOM   1642  SD  MET A 198      -6.302   1.783  -1.742  1.00 81.99           S  
ATOM   1643  CE  MET A 198      -5.133   0.770  -0.791  1.00 81.99           C  
ATOM   1644  N   ALA A 199      -5.852   6.255   1.682  1.00 86.44           N  
ATOM   1645  CA  ALA A 199      -5.786   6.830   3.022  1.00 86.44           C  
ATOM   1646  C   ALA A 199      -7.177   6.972   3.653  1.00 86.44           C  
ATOM   1647  CB  ALA A 199      -5.076   8.187   2.939  1.00 86.44           C  
ATOM   1648  O   ALA A 199      -7.362   6.633   4.819  1.00 86.44           O  
ATOM   1649  N   MET A 200      -8.180   7.393   2.878  1.00 81.86           N  
ATOM   1650  CA  MET A 200      -9.566   7.442   3.346  1.00 81.86           C  
ATOM   1651  C   MET A 200     -10.123   6.069   3.706  1.00 81.86           C  
ATOM   1652  CB  MET A 200     -10.462   8.078   2.281  1.00 81.86           C  
ATOM   1653  O   MET A 200     -10.807   5.943   4.720  1.00 81.86           O  
ATOM   1654  CG  MET A 200     -10.327   9.592   2.306  1.00 81.86           C  
ATOM   1655  SD  MET A 200     -10.858  10.399   3.851  1.00 81.86           S  
ATOM   1656  CE  MET A 200     -12.639  10.067   3.808  1.00 81.86           C  
ATOM   1657  N   ARG A 201      -9.823   5.036   2.911  1.00 81.58           N  
ATOM   1658  CA  ARG A 201     -10.248   3.659   3.211  1.00 81.58           C  
ATOM   1659  C   ARG A 201      -9.582   3.144   4.487  1.00 81.58           C  
ATOM   1660  CB  ARG A 201      -9.965   2.736   2.017  1.00 81.58           C  
ATOM   1661  O   ARG A 201     -10.265   2.586   5.339  1.00 81.58           O  
ATOM   1662  CG  ARG A 201     -10.826   3.092   0.796  1.00 81.58           C  
ATOM   1663  CD  ARG A 201     -10.457   2.205  -0.393  1.00 81.58           C  
ATOM   1664  NE  ARG A 201     -11.121   2.657  -1.632  1.00 81.58           N  
ATOM   1665  NH1 ARG A 201     -11.041   0.681  -2.793  1.00 81.58           N  
ATOM   1666  NH2 ARG A 201     -11.898   2.453  -3.773  1.00 81.58           N  
ATOM   1667  CZ  ARG A 201     -11.347   1.933  -2.715  1.00 81.58           C  
ATOM   1668  N   ILE A 202      -8.283   3.401   4.661  1.00 84.56           N  
ATOM   1669  CA  ILE A 202      -7.540   3.072   5.889  1.00 84.56           C  
ATOM   1670  C   ILE A 202      -8.177   3.773   7.093  1.00 84.56           C  
ATOM   1671  CB  ILE A 202      -6.045   3.449   5.738  1.00 84.56           C  
ATOM   1672  O   ILE A 202      -8.506   3.127   8.085  1.00 84.56           O  
ATOM   1673  CG1 ILE A 202      -5.379   2.568   4.659  1.00 84.56           C  
ATOM   1674  CG2 ILE A 202      -5.290   3.292   7.073  1.00 84.56           C  
ATOM   1675  CD1 ILE A 202      -4.014   3.065   4.175  1.00 84.56           C  
ATOM   1676  N   LEU A 203      -8.406   5.085   7.000  1.00 84.07           N  
ATOM   1677  CA  LEU A 203      -9.008   5.857   8.086  1.00 84.07           C  
ATOM   1678  C   LEU A 203     -10.413   5.404   8.422  1.00 84.07           C  
ATOM   1679  CB  LEU A 203      -9.055   7.338   7.719  1.00 84.07           C  
ATOM   1680  O   LEU A 203     -10.763   5.403   9.596  1.00 84.07           O  
ATOM   1681  CG  LEU A 203      -7.676   7.970   7.850  1.00 84.07           C  
ATOM   1682  CD1 LEU A 203      -7.731   9.341   7.228  1.00 84.07           C  
ATOM   1683  CD2 LEU A 203      -7.226   8.154   9.302  1.00 84.07           C  
ATOM   1684  N   TYR A 204     -11.202   5.005   7.430  1.00 79.69           N  
ATOM   1685  CA  TYR A 204     -12.511   4.438   7.688  1.00 79.69           C  
ATOM   1686  C   TYR A 204     -12.412   3.197   8.578  1.00 79.69           C  
ATOM   1687  CB  TYR A 204     -13.208   4.125   6.370  1.00 79.69           C  
ATOM   1688  O   TYR A 204     -13.016   3.179   9.648  1.00 79.69           O  
ATOM   1689  CG  TYR A 204     -14.514   3.416   6.605  1.00 79.69           C  
ATOM   1690  CD1 TYR A 204     -14.690   2.092   6.170  1.00 79.69           C  
ATOM   1691  CD2 TYR A 204     -15.543   4.074   7.304  1.00 79.69           C  
ATOM   1692  CE1 TYR A 204     -15.939   1.479   6.357  1.00 79.69           C  
ATOM   1693  CE2 TYR A 204     -16.782   3.446   7.506  1.00 79.69           C  
ATOM   1694  OH  TYR A 204     -18.201   1.558   7.117  1.00 79.69           O  
ATOM   1695  CZ  TYR A 204     -16.989   2.150   7.006  1.00 79.69           C  
ATOM   1696  N   HIS A 205     -11.570   2.224   8.211  1.00 79.90           N  
ATOM   1697  CA  HIS A 205     -11.353   1.030   9.029  1.00 79.90           C  
ATOM   1698  C   HIS A 205     -10.846   1.379  10.440  1.00 79.90           C  
ATOM   1699  CB  HIS A 205     -10.377   0.081   8.319  1.00 79.90           C  
ATOM   1700  O   HIS A 205     -11.316   0.808  11.422  1.00 79.90           O  
ATOM   1701  CG  HIS A 205     -10.928  -0.580   7.079  1.00 79.90           C  
ATOM   1702  CD2 HIS A 205     -10.466  -0.459   5.800  1.00 79.90           C  
ATOM   1703  ND1 HIS A 205     -11.957  -1.484   7.033  1.00 79.90           N  
ATOM   1704  CE1 HIS A 205     -12.123  -1.892   5.767  1.00 79.90           C  
ATOM   1705  NE2 HIS A 205     -11.230  -1.289   4.969  1.00 79.90           N  
ATOM   1706  N   LEU A 206      -9.940   2.356  10.572  1.00 83.96           N  
ATOM   1707  CA  LEU A 206      -9.427   2.806  11.873  1.00 83.96           C  
ATOM   1708  C   LEU A 206     -10.494   3.502  12.732  1.00 83.96           C  
ATOM   1709  CB  LEU A 206      -8.224   3.745  11.662  1.00 83.96           C  
ATOM   1710  O   LEU A 206     -10.555   3.274  13.941  1.00 83.96           O  
ATOM   1711  CG  LEU A 206      -6.970   3.083  11.063  1.00 83.96           C  
ATOM   1712  CD1 LEU A 206      -5.885   4.144  10.864  1.00 83.96           C  
ATOM   1713  CD2 LEU A 206      -6.395   1.970  11.938  1.00 83.96           C  
ATOM   1714  N   ILE A 207     -11.343   4.336  12.126  1.00 78.73           N  
ATOM   1715  CA  ILE A 207     -12.461   4.996  12.809  1.00 78.73           C  
ATOM   1716  C   ILE A 207     -13.479   3.946  13.255  1.00 78.73           C  
ATOM   1717  CB  ILE A 207     -13.091   6.096  11.921  1.00 78.73           C  
ATOM   1718  O   ILE A 207     -13.866   3.966  14.422  1.00 78.73           O  
ATOM   1719  CG1 ILE A 207     -12.111   7.285  11.778  1.00 78.73           C  
ATOM   1720  CG2 ILE A 207     -14.421   6.605  12.515  1.00 78.73           C  
ATOM   1721  CD1 ILE A 207     -12.484   8.278  10.669  1.00 78.73           C  
ATOM   1722  N   SER A 208     -13.851   3.002  12.386  1.00 77.01           N  
ATOM   1723  CA  SER A 208     -14.757   1.896  12.718  1.00 77.01           C  
ATOM   1724  C   SER A 208     -14.184   0.990  13.809  1.00 77.01           C  
ATOM   1725  CB  SER A 208     -15.071   1.067  11.469  1.00 77.01           C  
ATOM   1726  O   SER A 208     -14.900   0.630  14.737  1.00 77.01           O  
ATOM   1727  OG  SER A 208     -15.838   1.828  10.560  1.00 77.01           O  
ATOM   1728  N   ALA A 209     -12.887   0.673  13.773  1.00 77.67           N  
ATOM   1729  CA  ALA A 209     -12.222  -0.083  14.835  1.00 77.67           C  
ATOM   1730  C   ALA A 209     -12.264   0.664  16.176  1.00 77.67           C  
ATOM   1731  CB  ALA A 209     -10.774  -0.357  14.421  1.00 77.67           C  
ATOM   1732  O   ALA A 209     -12.671   0.109  17.196  1.00 77.67           O  
ATOM   1733  N   GLY A 210     -11.895   1.949  16.173  1.00 75.76           N  
ATOM   1734  CA  GLY A 210     -11.970   2.790  17.363  1.00 75.76           C  
ATOM   1735  C   GLY A 210     -13.398   2.909  17.895  1.00 75.76           C  
ATOM   1736  O   GLY A 210     -13.602   2.902  19.107  1.00 75.76           O  
ATOM   1737  N   TRP A 211     -14.384   2.961  17.002  1.00 73.28           N  
ATOM   1738  CA  TRP A 211     -15.800   2.993  17.334  1.00 73.28           C  
ATOM   1739  C   TRP A 211     -16.281   1.692  17.997  1.00 73.28           C  
ATOM   1740  CB  TRP A 211     -16.591   3.316  16.062  1.00 73.28           C  
ATOM   1741  O   TRP A 211     -16.813   1.729  19.107  1.00 73.28           O  
ATOM   1742  CG  TRP A 211     -18.029   3.488  16.358  1.00 73.28           C  
ATOM   1743  CD1 TRP A 211     -19.004   2.592  16.100  1.00 73.28           C  
ATOM   1744  CD2 TRP A 211     -18.633   4.554  17.133  1.00 73.28           C  
ATOM   1745  CE2 TRP A 211     -19.965   4.169  17.422  1.00 73.28           C  
ATOM   1746  CE3 TRP A 211     -18.148   5.742  17.723  1.00 73.28           C  
ATOM   1747  NE1 TRP A 211     -20.171   3.014  16.697  1.00 73.28           N  
ATOM   1748  CH2 TRP A 211     -20.249   6.074  18.902  1.00 73.28           C  
ATOM   1749  CZ2 TRP A 211     -20.721   4.876  18.351  1.00 73.28           C  
ATOM   1750  CZ3 TRP A 211     -18.954   6.509  18.583  1.00 73.28           C  
ATOM   1751  N   LEU A 212     -16.013   0.541  17.377  1.00 73.54           N  
ATOM   1752  CA  LEU A 212     -16.313  -0.794  17.911  1.00 73.54           C  
ATOM   1753  C   LEU A 212     -15.686  -1.022  19.285  1.00 73.54           C  
ATOM   1754  CB  LEU A 212     -15.771  -1.842  16.927  1.00 73.54           C  
ATOM   1755  O   LEU A 212     -16.322  -1.562  20.190  1.00 73.54           O  
ATOM   1756  CG  LEU A 212     -16.639  -2.004  15.672  1.00 73.54           C  
ATOM   1757  CD1 LEU A 212     -15.839  -2.760  14.616  1.00 73.54           C  
ATOM   1758  CD2 LEU A 212     -17.909  -2.787  16.005  1.00 73.54           C  
ATOM   1759  N   GLN A 213     -14.461  -0.544  19.474  1.00 75.17           N  
ATOM   1760  CA  GLN A 213     -13.791  -0.634  20.758  1.00 75.17           C  
ATOM   1761  C   GLN A 213     -14.499   0.201  21.830  1.00 75.17           C  
ATOM   1762  CB  GLN A 213     -12.349  -0.184  20.569  1.00 75.17           C  
ATOM   1763  O   GLN A 213     -14.687  -0.276  22.951  1.00 75.17           O  
ATOM   1764  CG  GLN A 213     -11.528  -0.515  21.813  1.00 75.17           C  
ATOM   1765  CD  GLN A 213     -10.090  -0.079  21.653  1.00 75.17           C  
ATOM   1766  NE2 GLN A 213      -9.254  -0.355  22.630  1.00 75.17           N  
ATOM   1767  OE1 GLN A 213      -9.690   0.563  20.696  1.00 75.17           O  
ATOM   1768  N   CYS A 214     -14.917   1.430  21.498  1.00 70.86           N  
ATOM   1769  CA  CYS A 214     -15.693   2.284  22.402  1.00 70.86           C  
ATOM   1770  C   CYS A 214     -16.980   1.585  22.843  1.00 70.86           C  
ATOM   1771  CB  CYS A 214     -16.005   3.632  21.739  1.00 70.86           C  
ATOM   1772  O   CYS A 214     -17.273   1.568  24.037  1.00 70.86           O  
ATOM   1773  SG  CYS A 214     -14.472   4.564  21.486  1.00 70.86           S  
ATOM   1774  N   LEU A 215     -17.685   0.945  21.905  1.00 68.65           N  
ATOM   1775  CA  LEU A 215     -18.864   0.130  22.195  1.00 68.65           C  
ATOM   1776  C   LEU A 215     -18.540  -1.035  23.134  1.00 68.65           C  
ATOM   1777  CB  LEU A 215     -19.458  -0.402  20.883  1.00 68.65           C  
ATOM   1778  O   LEU A 215     -19.229  -1.237  24.128  1.00 68.65           O  
ATOM   1779  CG  LEU A 215     -20.021   0.679  19.954  1.00 68.65           C  
ATOM   1780  CD1 LEU A 215     -20.428   0.032  18.631  1.00 68.65           C  
ATOM   1781  CD2 LEU A 215     -21.221   1.355  20.596  1.00 68.65           C  
ATOM   1782  N   GLY A 216     -17.448  -1.755  22.874  1.00 66.75           N  
ATOM   1783  CA  GLY A 216     -17.019  -2.898  23.682  1.00 66.75           C  
ATOM   1784  C   GLY A 216     -16.539  -2.555  25.099  1.00 66.75           C  
ATOM   1785  O   GLY A 216     -16.315  -3.470  25.897  1.00 66.75           O  
ATOM   1786  N   MET A 217     -16.342  -1.268  25.414  1.00 66.73           N  
ATOM   1787  CA  MET A 217     -16.002  -0.771  26.756  1.00 66.73           C  
ATOM   1788  C   MET A 217     -17.195  -0.231  27.534  1.00 66.73           C  
ATOM   1789  CB  MET A 217     -14.956   0.339  26.659  1.00 66.73           C  
ATOM   1790  O   MET A 217     -17.085  -0.044  28.749  1.00 66.73           O  
ATOM   1791  CG  MET A 217     -13.572  -0.236  26.375  1.00 66.73           C  
ATOM   1792  SD  MET A 217     -12.283   1.026  26.329  1.00 66.73           S  
ATOM   1793  CE  MET A 217     -12.841   1.840  24.807  1.00 66.73           C  
ATOM   1794  N   LEU A 218     -18.319   0.029  26.870  1.00 62.89           N  
ATOM   1795  CA  LEU A 218     -19.553   0.357  27.562  1.00 62.89           C  
ATOM   1796  C   LEU A 218     -19.938  -0.868  28.388  1.00 62.89           C  
ATOM   1797  CB  LEU A 218     -20.635   0.736  26.543  1.00 62.89           C  
ATOM   1798  O   LEU A 218     -20.231  -1.931  27.844  1.00 62.89           O  
ATOM   1799  CG  LEU A 218     -20.303   2.027  25.780  1.00 62.89           C  
ATOM   1800  CD1 LEU A 218     -21.233   2.146  24.582  1.00 62.89           C  
ATOM   1801  CD2 LEU A 218     -20.403   3.252  26.694  1.00 62.89           C  
ATOM   1802  N   ARG A 219     -19.900  -0.734  29.719  1.00 55.14           N  
ATOM   1803  CA  ARG A 219     -20.465  -1.731  30.634  1.00 55.14           C  
ATOM   1804  C   ARG A 219     -21.984  -1.679  30.509  1.00 55.14           C  
ATOM   1805  CB  ARG A 219     -19.998  -1.525  32.084  1.00 55.14           C  
ATOM   1806  O   ARG A 219     -22.676  -1.144  31.362  1.00 55.14           O  
ATOM   1807  CG  ARG A 219     -18.587  -2.065  32.350  1.00 55.14           C  
ATOM   1808  CD  ARG A 219     -18.302  -1.962  33.854  1.00 55.14           C  
ATOM   1809  NE  ARG A 219     -16.993  -2.535  34.220  1.00 55.14           N  
ATOM   1810  NH1 ARG A 219     -17.033  -1.928  36.437  1.00 55.14           N  
ATOM   1811  NH2 ARG A 219     -15.305  -3.092  35.652  1.00 55.14           N  
ATOM   1812  CZ  ARG A 219     -16.451  -2.514  35.428  1.00 55.14           C  
ATOM   1813  N   LEU A 220     -22.471  -2.256  29.422  1.00 54.18           N  
ATOM   1814  CA  LEU A 220     -23.874  -2.517  29.133  1.00 54.18           C  
ATOM   1815  C   LEU A 220     -24.529  -3.476  30.139  1.00 54.18           C  
ATOM   1816  CB  LEU A 220     -23.897  -3.096  27.715  1.00 54.18           C  
ATOM   1817  O   LEU A 220     -25.741  -3.629  30.154  1.00 54.18           O  
ATOM   1818  CG  LEU A 220     -23.908  -1.977  26.661  1.00 54.18           C  
ATOM   1819  CD1 LEU A 220     -23.365  -2.421  25.299  1.00 54.18           C  
ATOM   1820  CD2 LEU A 220     -25.317  -1.394  26.559  1.00 54.18           C  
ATOM   1821  N   GLN A 221     -23.721  -4.086  31.005  1.00 49.90           N  
ATOM   1822  CA  GLN A 221     -24.105  -5.082  32.002  1.00 49.90           C  
ATOM   1823  C   GLN A 221     -25.030  -4.575  33.122  1.00 49.90           C  
ATOM   1824  CB  GLN A 221     -22.811  -5.657  32.613  1.00 49.90           C  
ATOM   1825  O   GLN A 221     -25.341  -5.363  33.992  1.00 49.90           O  
ATOM   1826  CG  GLN A 221     -22.021  -6.514  31.614  1.00 49.90           C  
ATOM   1827  CD  GLN A 221     -20.727  -7.061  32.210  1.00 49.90           C  
ATOM   1828  NE2 GLN A 221     -20.308  -8.243  31.813  1.00 49.90           N  
ATOM   1829  OE1 GLN A 221     -20.030  -6.420  32.985  1.00 49.90           O  
ATOM   1830  N   ARG A 222     -25.430  -3.298  33.150  1.00 52.22           N  
ATOM   1831  CA  ARG A 222     -26.234  -2.721  34.251  1.00 52.22           C  
ATOM   1832  C   ARG A 222     -27.540  -2.063  33.806  1.00 52.22           C  
ATOM   1833  CB  ARG A 222     -25.382  -1.732  35.060  1.00 52.22           C  
ATOM   1834  O   ARG A 222     -28.062  -1.210  34.507  1.00 52.22           O  
ATOM   1835  CG  ARG A 222     -24.301  -2.410  35.897  1.00 52.22           C  
ATOM   1836  CD  ARG A 222     -23.647  -1.326  36.757  1.00 52.22           C  
ATOM   1837  NE  ARG A 222     -22.730  -1.905  37.749  1.00 52.22           N  
ATOM   1838  NH1 ARG A 222     -22.158   0.071  38.764  1.00 52.22           N  
ATOM   1839  NH2 ARG A 222     -21.410  -1.864  39.600  1.00 52.22           N  
ATOM   1840  CZ  ARG A 222     -22.101  -1.232  38.694  1.00 52.22           C  
ATOM   1841  N   ASN A 223     -27.951  -2.277  32.559  1.00 57.36           N  
ATOM   1842  CA  ASN A 223     -29.277  -1.859  32.124  1.00 57.36           C  
ATOM   1843  C   ASN A 223     -29.673  -2.677  30.898  1.00 57.36           C  
ATOM   1844  CB  ASN A 223     -29.316  -0.340  31.864  1.00 57.36           C  
ATOM   1845  O   ASN A 223     -29.316  -2.332  29.766  1.00 57.36           O  
ATOM   1846  CG  ASN A 223     -30.745   0.163  31.901  1.00 57.36           C  
ATOM   1847  ND2 ASN A 223     -31.009   1.219  32.632  1.00 57.36           N  
ATOM   1848  OD1 ASN A 223     -31.632  -0.371  31.255  1.00 57.36           O  
ATOM   1849  N   LEU A 224     -30.386  -3.780  31.122  1.00 52.40           N  
ATOM   1850  CA  LEU A 224     -30.781  -4.705  30.059  1.00 52.40           C  
ATOM   1851  C   LEU A 224     -31.577  -4.019  28.935  1.00 52.40           C  
ATOM   1852  CB  LEU A 224     -31.621  -5.830  30.670  1.00 52.40           C  
ATOM   1853  O   LEU A 224     -31.368  -4.325  27.761  1.00 52.40           O  
ATOM   1854  CG  LEU A 224     -31.767  -7.002  29.682  1.00 52.40           C  
ATOM   1855  CD1 LEU A 224     -30.611  -7.974  29.857  1.00 52.40           C  
ATOM   1856  CD2 LEU A 224     -33.091  -7.700  29.908  1.00 52.40           C  
ATOM   1857  N   LYS A 225     -32.446  -3.054  29.268  1.00 50.97           N  
ATOM   1858  CA  LYS A 225     -33.255  -2.323  28.276  1.00 50.97           C  
ATOM   1859  C   LYS A 225     -32.368  -1.497  27.357  1.00 50.97           C  
ATOM   1860  CB  LYS A 225     -34.282  -1.387  28.943  1.00 50.97           C  
ATOM   1861  O   LYS A 225     -32.488  -1.551  26.132  1.00 50.97           O  
ATOM   1862  CG  LYS A 225     -35.065  -2.006  30.104  1.00 50.97           C  
ATOM   1863  CD  LYS A 225     -36.422  -1.309  30.328  1.00 50.97           C  
ATOM   1864  CE  LYS A 225     -37.320  -2.153  31.241  1.00 50.97           C  
ATOM   1865  NZ  LYS A 225     -38.469  -1.403  31.796  1.00 50.97           N  
ATOM   1866  N   LEU A 226     -31.430  -0.767  27.965  1.00 54.99           N  
ATOM   1867  CA  LEU A 226     -30.437   0.012  27.239  1.00 54.99           C  
ATOM   1868  C   LEU A 226     -29.564  -0.917  26.400  1.00 54.99           C  
ATOM   1869  CB  LEU A 226     -29.587   0.832  28.225  1.00 54.99           C  
ATOM   1870  O   LEU A 226     -29.281  -0.592  25.257  1.00 54.99           O  
ATOM   1871  CG  LEU A 226     -29.229   2.221  27.666  1.00 54.99           C  
ATOM   1872  CD1 LEU A 226     -30.242   3.262  28.141  1.00 54.99           C  
ATOM   1873  CD2 LEU A 226     -27.847   2.668  28.137  1.00 54.99           C  
ATOM   1874  N   TYR A 227     -29.203  -2.085  26.934  1.00 56.73           N  
ATOM   1875  CA  TYR A 227     -28.421  -3.092  26.238  1.00 56.73           C  
ATOM   1876  C   TYR A 227     -29.130  -3.643  25.013  1.00 56.73           C  
ATOM   1877  CB  TYR A 227     -28.016  -4.207  27.205  1.00 56.73           C  
ATOM   1878  O   TYR A 227     -28.563  -3.575  23.935  1.00 56.73           O  
ATOM   1879  CG  TYR A 227     -27.147  -5.280  26.589  1.00 56.73           C  
ATOM   1880  CD1 TYR A 227     -27.484  -6.638  26.721  1.00 56.73           C  
ATOM   1881  CD2 TYR A 227     -25.981  -4.915  25.900  1.00 56.73           C  
ATOM   1882  CE1 TYR A 227     -26.607  -7.620  26.235  1.00 56.73           C  
ATOM   1883  CE2 TYR A 227     -25.068  -5.881  25.466  1.00 56.73           C  
ATOM   1884  OH  TYR A 227     -24.532  -8.167  25.217  1.00 56.73           O  
ATOM   1885  CZ  TYR A 227     -25.392  -7.235  25.644  1.00 56.73           C  
ATOM   1886  N   GLN A 228     -30.370  -4.110  25.120  1.00 55.23           N  
ATOM   1887  CA  GLN A 228     -31.091  -4.684  23.985  1.00 55.23           C  
ATOM   1888  C   GLN A 228     -31.476  -3.639  22.933  1.00 55.23           C  
ATOM   1889  CB  GLN A 228     -32.328  -5.421  24.483  1.00 55.23           C  
ATOM   1890  O   GLN A 228     -31.342  -3.892  21.734  1.00 55.23           O  
ATOM   1891  CG  GLN A 228     -31.964  -6.678  25.290  1.00 55.23           C  
ATOM   1892  CD  GLN A 228     -33.181  -7.555  25.533  1.00 55.23           C  
ATOM   1893  NE2 GLN A 228     -33.091  -8.579  26.349  1.00 55.23           N  
ATOM   1894  OE1 GLN A 228     -34.222  -7.372  24.937  1.00 55.23           O  
ATOM   1895  N   PHE A 229     -31.873  -2.435  23.354  1.00 53.93           N  
ATOM   1896  CA  PHE A 229     -32.135  -1.331  22.429  1.00 53.93           C  
ATOM   1897  C   PHE A 229     -30.861  -0.904  21.684  1.00 53.93           C  
ATOM   1898  CB  PHE A 229     -32.732  -0.160  23.214  1.00 53.93           C  
ATOM   1899  O   PHE A 229     -30.880  -0.652  20.473  1.00 53.93           O  
ATOM   1900  CG  PHE A 229     -33.123   0.994  22.319  1.00 53.93           C  
ATOM   1901  CD1 PHE A 229     -32.256   2.089  22.149  1.00 53.93           C  
ATOM   1902  CD2 PHE A 229     -34.341   0.947  21.617  1.00 53.93           C  
ATOM   1903  CE1 PHE A 229     -32.609   3.132  21.275  1.00 53.93           C  
ATOM   1904  CE2 PHE A 229     -34.695   1.994  20.749  1.00 53.93           C  
ATOM   1905  CZ  PHE A 229     -33.829   3.087  20.578  1.00 53.93           C  
ATOM   1906  N   GLN A 230     -29.734  -0.882  22.402  1.00 57.51           N  
ATOM   1907  CA  GLN A 230     -28.415  -0.651  21.831  1.00 57.51           C  
ATOM   1908  C   GLN A 230     -27.988  -1.802  20.926  1.00 57.51           C  
ATOM   1909  CB  GLN A 230     -27.398  -0.393  22.950  1.00 57.51           C  
ATOM   1910  O   GLN A 230     -27.527  -1.527  19.830  1.00 57.51           O  
ATOM   1911  CG  GLN A 230     -27.536   1.053  23.457  1.00 57.51           C  
ATOM   1912  CD  GLN A 230     -26.510   1.424  24.514  1.00 57.51           C  
ATOM   1913  NE2 GLN A 230     -26.711   2.516  25.209  1.00 57.51           N  
ATOM   1914  OE1 GLN A 230     -25.467   0.823  24.679  1.00 57.51           O  
ATOM   1915  N   LEU A 231     -28.203  -3.065  21.292  1.00 59.21           N  
ATOM   1916  CA  LEU A 231     -27.903  -4.210  20.439  1.00 59.21           C  
ATOM   1917  C   LEU A 231     -28.664  -4.089  19.114  1.00 59.21           C  
ATOM   1918  CB  LEU A 231     -28.252  -5.540  21.139  1.00 59.21           C  
ATOM   1919  O   LEU A 231     -28.044  -4.070  18.058  1.00 59.21           O  
ATOM   1920  CG  LEU A 231     -27.330  -6.019  22.278  1.00 59.21           C  
ATOM   1921  CD1 LEU A 231     -27.887  -7.296  22.891  1.00 59.21           C  
ATOM   1922  CD2 LEU A 231     -25.936  -6.326  21.794  1.00 59.21           C  
ATOM   1923  N   ARG A 232     -29.986  -3.903  19.159  1.00 59.39           N  
ATOM   1924  CA  ARG A 232     -30.832  -3.845  17.959  1.00 59.39           C  
ATOM   1925  C   ARG A 232     -30.474  -2.681  17.032  1.00 59.39           C  
ATOM   1926  CB  ARG A 232     -32.295  -3.801  18.420  1.00 59.39           C  
ATOM   1927  O   ARG A 232     -30.389  -2.863  15.820  1.00 59.39           O  
ATOM   1928  CG  ARG A 232     -33.277  -3.949  17.252  1.00 59.39           C  
ATOM   1929  CD  ARG A 232     -34.707  -4.019  17.793  1.00 59.39           C  
ATOM   1930  NE  ARG A 232     -35.692  -4.113  16.701  1.00 59.39           N  
ATOM   1931  NH1 ARG A 232     -37.572  -4.143  18.021  1.00 59.39           N  
ATOM   1932  NH2 ARG A 232     -37.782  -4.267  15.805  1.00 59.39           N  
ATOM   1933  CZ  ARG A 232     -37.005  -4.172  16.848  1.00 59.39           C  
ATOM   1934  N   SER A 233     -30.233  -1.495  17.591  1.00 58.28           N  
ATOM   1935  CA  SER A 233     -29.949  -0.295  16.792  1.00 58.28           C  
ATOM   1936  C   SER A 233     -28.485  -0.220  16.346  1.00 58.28           C  
ATOM   1937  CB  SER A 233     -30.329   0.967  17.571  1.00 58.28           C  
ATOM   1938  O   SER A 233     -28.191   0.097  15.195  1.00 58.28           O  
ATOM   1939  OG  SER A 233     -31.683   0.917  17.972  1.00 58.28           O  
ATOM   1940  N   ILE A 234     -27.545  -0.534  17.241  1.00 62.85           N  
ATOM   1941  CA  ILE A 234     -26.108  -0.453  16.965  1.00 62.85           C  
ATOM   1942  C   ILE A 234     -25.677  -1.605  16.068  1.00 62.85           C  
ATOM   1943  CB  ILE A 234     -25.260  -0.416  18.253  1.00 62.85           C  
ATOM   1944  O   ILE A 234     -24.940  -1.343  15.126  1.00 62.85           O  
ATOM   1945  CG1 ILE A 234     -25.651   0.777  19.157  1.00 62.85           C  
ATOM   1946  CG2 ILE A 234     -23.759  -0.347  17.934  1.00 62.85           C  
ATOM   1947  CD1 ILE A 234     -25.067   0.620  20.563  1.00 62.85           C  
ATOM   1948  N   PHE A 235     -26.127  -2.848  16.287  1.00 64.47           N  
ATOM   1949  CA  PHE A 235     -25.710  -3.960  15.423  1.00 64.47           C  
ATOM   1950  C   PHE A 235     -26.241  -3.835  14.003  1.00 64.47           C  
ATOM   1951  CB  PHE A 235     -26.042  -5.346  15.991  1.00 64.47           C  
ATOM   1952  O   PHE A 235     -25.497  -4.146  13.077  1.00 64.47           O  
ATOM   1953  CG  PHE A 235     -24.982  -5.836  16.947  1.00 64.47           C  
ATOM   1954  CD1 PHE A 235     -23.764  -6.282  16.409  1.00 64.47           C  
ATOM   1955  CD2 PHE A 235     -25.143  -5.788  18.341  1.00 64.47           C  
ATOM   1956  CE1 PHE A 235     -22.719  -6.685  17.254  1.00 64.47           C  
ATOM   1957  CE2 PHE A 235     -24.080  -6.195  19.172  1.00 64.47           C  
ATOM   1958  CZ  PHE A 235     -22.892  -6.682  18.636  1.00 64.47           C  
ATOM   1959  N   TYR A 236     -27.465  -3.336  13.807  1.00 64.17           N  
ATOM   1960  CA  TYR A 236     -27.964  -3.050  12.462  1.00 64.17           C  
ATOM   1961  C   TYR A 236     -27.059  -2.042  11.741  1.00 64.17           C  
ATOM   1962  CB  TYR A 236     -29.408  -2.546  12.538  1.00 64.17           C  
ATOM   1963  O   TYR A 236     -26.560  -2.321  10.650  1.00 64.17           O  
ATOM   1964  CG  TYR A 236     -29.967  -2.215  11.170  1.00 64.17           C  
ATOM   1965  CD1 TYR A 236     -29.953  -0.886  10.704  1.00 64.17           C  
ATOM   1966  CD2 TYR A 236     -30.448  -3.248  10.343  1.00 64.17           C  
ATOM   1967  CE1 TYR A 236     -30.423  -0.587   9.411  1.00 64.17           C  
ATOM   1968  CE2 TYR A 236     -30.920  -2.952   9.051  1.00 64.17           C  
ATOM   1969  OH  TYR A 236     -31.365  -1.343   7.335  1.00 64.17           O  
ATOM   1970  CZ  TYR A 236     -30.907  -1.622   8.583  1.00 64.17           C  
ATOM   1971  N   ASN A 237     -26.754  -0.918  12.395  1.00 63.80           N  
ATOM   1972  CA  ASN A 237     -25.867   0.097  11.831  1.00 63.80           C  
ATOM   1973  C   ASN A 237     -24.440  -0.442  11.611  1.00 63.80           C  
ATOM   1974  CB  ASN A 237     -25.880   1.327  12.749  1.00 63.80           C  
ATOM   1975  O   ASN A 237     -23.855  -0.226  10.555  1.00 63.80           O  
ATOM   1976  CG  ASN A 237     -27.204   2.080  12.754  1.00 63.80           C  
ATOM   1977  ND2 ASN A 237     -27.446   2.886  13.761  1.00 63.80           N  
ATOM   1978  OD1 ASN A 237     -28.019   1.984  11.852  1.00 63.80           O  
ATOM   1979  N   GLN A 238     -23.898  -1.214  12.558  1.00 66.08           N  
ATOM   1980  CA  GLN A 238     -22.580  -1.846  12.436  1.00 66.08           C  
ATOM   1981  C   GLN A 238     -22.534  -2.906  11.331  1.00 66.08           C  
ATOM   1982  CB  GLN A 238     -22.156  -2.479  13.775  1.00 66.08           C  
ATOM   1983  O   GLN A 238     -21.494  -3.090  10.707  1.00 66.08           O  
ATOM   1984  CG  GLN A 238     -21.738  -1.454  14.842  1.00 66.08           C  
ATOM   1985  CD  GLN A 238     -20.592  -0.585  14.352  1.00 66.08           C  
ATOM   1986  NE2 GLN A 238     -20.787   0.707  14.258  1.00 66.08           N  
ATOM   1987  OE1 GLN A 238     -19.537  -1.064  13.986  1.00 66.08           O  
ATOM   1988  N   LYS A 239     -23.642  -3.601  11.053  1.00 66.73           N  
ATOM   1989  CA  LYS A 239     -23.746  -4.548   9.937  1.00 66.73           C  
ATOM   1990  C   LYS A 239     -23.688  -3.820   8.599  1.00 66.73           C  
ATOM   1991  CB  LYS A 239     -25.023  -5.383  10.092  1.00 66.73           C  
ATOM   1992  O   LYS A 239     -22.932  -4.244   7.727  1.00 66.73           O  
ATOM   1993  CG  LYS A 239     -25.189  -6.408   8.962  1.00 66.73           C  
ATOM   1994  CD  LYS A 239     -26.330  -7.374   9.298  1.00 66.73           C  
ATOM   1995  CE  LYS A 239     -26.441  -8.469   8.234  1.00 66.73           C  
ATOM   1996  NZ  LYS A 239     -27.079  -9.686   8.794  1.00 66.73           N  
ATOM   1997  N   CYS A 240     -24.432  -2.725   8.453  1.00 65.78           N  
ATOM   1998  CA  CYS A 240     -24.359  -1.865   7.271  1.00 65.78           C  
ATOM   1999  C   CYS A 240     -22.938  -1.318   7.070  1.00 65.78           C  
ATOM   2000  CB  CYS A 240     -25.393  -0.740   7.398  1.00 65.78           C  
ATOM   2001  O   CYS A 240     -22.365  -1.505   5.995  1.00 65.78           O  
ATOM   2002  SG  CYS A 240     -27.065  -1.447   7.289  1.00 65.78           S  
ATOM   2003  N   GLU A 241     -22.327  -0.769   8.126  1.00 66.35           N  
ATOM   2004  CA  GLU A 241     -20.939  -0.291   8.102  1.00 66.35           C  
ATOM   2005  C   GLU A 241     -19.955  -1.416   7.723  1.00 66.35           C  
ATOM   2006  CB  GLU A 241     -20.555   0.324   9.467  1.00 66.35           C  
ATOM   2007  O   GLU A 241     -19.084  -1.225   6.878  1.00 66.35           O  
ATOM   2008  CG  GLU A 241     -21.165   1.717   9.738  1.00 66.35           C  
ATOM   2009  CD  GLU A 241     -20.796   2.304  11.122  1.00 66.35           C  
ATOM   2010  OE1 GLU A 241     -21.389   3.334  11.527  1.00 66.35           O  
ATOM   2011  OE2 GLU A 241     -19.909   1.738  11.808  1.00 66.35           O  
ATOM   2012  N   ASN A 242     -20.101  -2.626   8.270  1.00 68.11           N  
ATOM   2013  CA  ASN A 242     -19.208  -3.746   7.959  1.00 68.11           C  
ATOM   2014  C   ASN A 242     -19.354  -4.248   6.508  1.00 68.11           C  
ATOM   2015  CB  ASN A 242     -19.452  -4.871   8.978  1.00 68.11           C  
ATOM   2016  O   ASN A 242     -18.362  -4.592   5.862  1.00 68.11           O  
ATOM   2017  CG  ASN A 242     -18.384  -5.947   8.915  1.00 68.11           C  
ATOM   2018  ND2 ASN A 242     -18.724  -7.179   9.214  1.00 68.11           N  
ATOM   2019  OD1 ASN A 242     -17.226  -5.699   8.626  1.00 68.11           O  
ATOM   2020  N   ILE A 243     -20.575  -4.263   5.961  1.00 67.27           N  
ATOM   2021  CA  ILE A 243     -20.809  -4.601   4.548  1.00 67.27           C  
ATOM   2022  C   ILE A 243     -20.143  -3.568   3.636  1.00 67.27           C  
ATOM   2023  CB  ILE A 243     -22.322  -4.703   4.257  1.00 67.27           C  
ATOM   2024  O   ILE A 243     -19.493  -3.918   2.644  1.00 67.27           O  
ATOM   2025  CG1 ILE A 243     -22.930  -5.946   4.946  1.00 67.27           C  
ATOM   2026  CG2 ILE A 243     -22.578  -4.783   2.741  1.00 67.27           C  
ATOM   2027  CD1 ILE A 243     -24.464  -5.935   5.013  1.00 67.27           C  
ATOM   2028  N   LEU A 244     -20.285  -2.291   3.986  1.00 67.22           N  
ATOM   2029  CA  LEU A 244     -19.698  -1.185   3.247  1.00 67.22           C  
ATOM   2030  C   LEU A 244     -18.166  -1.247   3.295  1.00 67.22           C  
ATOM   2031  CB  LEU A 244     -20.275   0.109   3.834  1.00 67.22           C  
ATOM   2032  O   LEU A 244     -17.516  -1.209   2.247  1.00 67.22           O  
ATOM   2033  CG  LEU A 244     -20.010   1.360   2.994  1.00 67.22           C  
ATOM   2034  CD1 LEU A 244     -20.624   1.259   1.597  1.00 67.22           C  
ATOM   2035  CD2 LEU A 244     -20.637   2.557   3.698  1.00 67.22           C  
ATOM   2036  N   ALA A 245     -17.594  -1.464   4.484  1.00 67.11           N  
ATOM   2037  CA  ALA A 245     -16.169  -1.732   4.693  1.00 67.11           C  
ATOM   2038  C   ALA A 245     -15.676  -2.865   3.795  1.00 67.11           C  
ATOM   2039  CB  ALA A 245     -15.942  -2.095   6.173  1.00 67.11           C  
ATOM   2040  O   ALA A 245     -14.648  -2.743   3.128  1.00 67.11           O  
ATOM   2041  N   GLY A 246     -16.461  -3.936   3.714  1.00 68.72           N  
ATOM   2042  CA  GLY A 246     -16.166  -5.072   2.870  1.00 68.72           C  
ATOM   2043  C   GLY A 246     -16.144  -4.767   1.387  1.00 68.72           C  
ATOM   2044  O   GLY A 246     -15.255  -5.228   0.668  1.00 68.72           O  
ATOM   2045  N   HIS A 247     -17.100  -3.972   0.919  1.00 69.78           N  
ATOM   2046  CA  HIS A 247     -17.134  -3.532  -0.467  1.00 69.78           C  
ATOM   2047  C   HIS A 247     -15.901  -2.685  -0.812  1.00 69.78           C  
ATOM   2048  CB  HIS A 247     -18.445  -2.783  -0.724  1.00 69.78           C  
ATOM   2049  O   HIS A 247     -15.229  -2.954  -1.809  1.00 69.78           O  
ATOM   2050  CG  HIS A 247     -18.637  -2.501  -2.187  1.00 69.78           C  
ATOM   2051  CD2 HIS A 247     -18.429  -1.309  -2.826  1.00 69.78           C  
ATOM   2052  ND1 HIS A 247     -19.006  -3.419  -3.143  1.00 69.78           N  
ATOM   2053  CE1 HIS A 247     -19.020  -2.795  -4.332  1.00 69.78           C  
ATOM   2054  NE2 HIS A 247     -18.661  -1.513  -4.191  1.00 69.78           N  
ATOM   2055  N   TYR A 248     -15.542  -1.724   0.043  1.00 70.33           N  
ATOM   2056  CA  TYR A 248     -14.359  -0.883  -0.155  1.00 70.33           C  
ATOM   2057  C   TYR A 248     -13.055  -1.674  -0.121  1.00 70.33           C  
ATOM   2058  CB  TYR A 248     -14.330   0.229   0.897  1.00 70.33           C  
ATOM   2059  O   TYR A 248     -12.205  -1.493  -1.000  1.00 70.33           O  
ATOM   2060  CG  TYR A 248     -15.208   1.394   0.512  1.00 70.33           C  
ATOM   2061  CD1 TYR A 248     -14.807   2.227  -0.549  1.00 70.33           C  
ATOM   2062  CD2 TYR A 248     -16.419   1.638   1.184  1.00 70.33           C  
ATOM   2063  CE1 TYR A 248     -15.627   3.293  -0.957  1.00 70.33           C  
ATOM   2064  CE2 TYR A 248     -17.246   2.698   0.774  1.00 70.33           C  
ATOM   2065  OH  TYR A 248     -17.646   4.534  -0.693  1.00 70.33           O  
ATOM   2066  CZ  TYR A 248     -16.851   3.519  -0.296  1.00 70.33           C  
ATOM   2067  N   PHE A 249     -12.913  -2.580   0.846  1.00 73.93           N  
ATOM   2068  CA  PHE A 249     -11.746  -3.444   0.942  1.00 73.93           C  
ATOM   2069  C   PHE A 249     -11.616  -4.323  -0.305  1.00 73.93           C  
ATOM   2070  CB  PHE A 249     -11.824  -4.287   2.219  1.00 73.93           C  
ATOM   2071  O   PHE A 249     -10.552  -4.372  -0.916  1.00 73.93           O  
ATOM   2072  CG  PHE A 249     -10.554  -5.082   2.421  1.00 73.93           C  
ATOM   2073  CD1 PHE A 249     -10.411  -6.345   1.818  1.00 73.93           C  
ATOM   2074  CD2 PHE A 249      -9.474  -4.507   3.116  1.00 73.93           C  
ATOM   2075  CE1 PHE A 249      -9.176  -7.010   1.877  1.00 73.93           C  
ATOM   2076  CE2 PHE A 249      -8.251  -5.194   3.206  1.00 73.93           C  
ATOM   2077  CZ  PHE A 249      -8.101  -6.442   2.580  1.00 73.93           C  
ATOM   2078  N   LYS A 250     -12.712  -4.952  -0.751  1.00 76.06           N  
ATOM   2079  CA  LYS A 250     -12.744  -5.776  -1.968  1.00 76.06           C  
ATOM   2080  C   LYS A 250     -12.292  -5.011  -3.203  1.00 76.06           C  
ATOM   2081  CB  LYS A 250     -14.165  -6.305  -2.161  1.00 76.06           C  
ATOM   2082  O   LYS A 250     -11.500  -5.534  -3.981  1.00 76.06           O  
ATOM   2083  CG  LYS A 250     -14.334  -7.121  -3.451  1.00 76.06           C  
ATOM   2084  CD  LYS A 250     -15.727  -7.743  -3.427  1.00 76.06           C  
ATOM   2085  CE  LYS A 250     -15.971  -8.650  -4.625  1.00 76.06           C  
ATOM   2086  NZ  LYS A 250     -17.329  -9.230  -4.511  1.00 76.06           N  
ATOM   2087  N   VAL A 251     -12.784  -3.787  -3.378  1.00 75.01           N  
ATOM   2088  CA  VAL A 251     -12.396  -2.932  -4.502  1.00 75.01           C  
ATOM   2089  C   VAL A 251     -10.896  -2.616  -4.427  1.00 75.01           C  
ATOM   2090  CB  VAL A 251     -13.296  -1.680  -4.539  1.00 75.01           C  
ATOM   2091  O   VAL A 251     -10.193  -2.817  -5.409  1.00 75.01           O  
ATOM   2092  CG1 VAL A 251     -12.816  -0.643  -5.552  1.00 75.01           C  
ATOM   2093  CG2 VAL A 251     -14.733  -2.043  -4.934  1.00 75.01           C  
ATOM   2094  N   SER A 252     -10.375  -2.211  -3.259  1.00 77.92           N  
ATOM   2095  CA  SER A 252      -8.927  -1.980  -3.053  1.00 77.92           C  
ATOM   2096  C   SER A 252      -8.085  -3.230  -3.293  1.00 77.92           C  
ATOM   2097  CB  SER A 252      -8.639  -1.552  -1.609  1.00 77.92           C  
ATOM   2098  O   SER A 252      -6.963  -3.149  -3.782  1.00 77.92           O  
ATOM   2099  OG  SER A 252      -8.859  -0.174  -1.431  1.00 77.92           O  
ATOM   2100  N   TYR A 253      -8.608  -4.390  -2.923  1.00 80.31           N  
ATOM   2101  CA  TYR A 253      -7.918  -5.659  -3.053  1.00 80.31           C  
ATOM   2102  C   TYR A 253      -7.829  -6.133  -4.503  1.00 80.31           C  
ATOM   2103  CB  TYR A 253      -8.641  -6.673  -2.178  1.00 80.31           C  
ATOM   2104  O   TYR A 253      -6.752  -6.516  -4.945  1.00 80.31           O  
ATOM   2105  CG  TYR A 253      -8.104  -8.068  -2.342  1.00 80.31           C  
ATOM   2106  CD1 TYR A 253      -8.925  -9.076  -2.874  1.00 80.31           C  
ATOM   2107  CD2 TYR A 253      -6.775  -8.345  -1.977  1.00 80.31           C  
ATOM   2108  CE1 TYR A 253      -8.446 -10.393  -2.927  1.00 80.31           C  
ATOM   2109  CE2 TYR A 253      -6.296  -9.662  -2.008  1.00 80.31           C  
ATOM   2110  OH  TYR A 253      -6.781 -11.977  -2.371  1.00 80.31           O  
ATOM   2111  CZ  TYR A 253      -7.159 -10.686  -2.439  1.00 80.31           C  
ATOM   2112  N   MET A 254      -8.928  -6.057  -5.261  1.00 80.26           N  
ATOM   2113  CA  MET A 254      -8.921  -6.357  -6.700  1.00 80.26           C  
ATOM   2114  C   MET A 254      -7.908  -5.482  -7.435  1.00 80.26           C  
ATOM   2115  CB  MET A 254     -10.319  -6.124  -7.287  1.00 80.26           C  
ATOM   2116  O   MET A 254      -7.136  -5.967  -8.255  1.00 80.26           O  
ATOM   2117  CG  MET A 254     -11.278  -7.245  -6.893  1.00 80.26           C  
ATOM   2118  SD  MET A 254     -12.970  -7.016  -7.501  1.00 80.26           S  
ATOM   2119  CE  MET A 254     -13.608  -8.661  -7.129  1.00 80.26           C  
ATOM   2120  N   TYR A 255      -7.873  -4.204  -7.073  1.00 77.24           N  
ATOM   2121  CA  TYR A 255      -6.911  -3.248  -7.588  1.00 77.24           C  
ATOM   2122  C   TYR A 255      -5.459  -3.607  -7.279  1.00 77.24           C  
ATOM   2123  CB  TYR A 255      -7.276  -1.905  -6.969  1.00 77.24           C  
ATOM   2124  O   TYR A 255      -4.621  -3.598  -8.178  1.00 77.24           O  
ATOM   2125  CG  TYR A 255      -8.510  -1.211  -7.517  1.00 77.24           C  
ATOM   2126  CD1 TYR A 255      -9.001  -1.469  -8.817  1.00 77.24           C  
ATOM   2127  CD2 TYR A 255      -9.147  -0.251  -6.710  1.00 77.24           C  
ATOM   2128  CE1 TYR A 255     -10.137  -0.798  -9.293  1.00 77.24           C  
ATOM   2129  CE2 TYR A 255     -10.281   0.426  -7.187  1.00 77.24           C  
ATOM   2130  OH  TYR A 255     -11.887   0.784  -8.920  1.00 77.24           O  
ATOM   2131  CZ  TYR A 255     -10.787   0.136  -8.467  1.00 77.24           C  
ATOM   2132  N   PHE A 256      -5.167  -3.973  -6.033  1.00 81.31           N  
ATOM   2133  CA  PHE A 256      -3.838  -4.430  -5.648  1.00 81.31           C  
ATOM   2134  C   PHE A 256      -3.414  -5.674  -6.440  1.00 81.31           C  
ATOM   2135  CB  PHE A 256      -3.838  -4.690  -4.143  1.00 81.31           C  
ATOM   2136  O   PHE A 256      -2.317  -5.707  -6.988  1.00 81.31           O  
ATOM   2137  CG  PHE A 256      -2.520  -5.230  -3.641  1.00 81.31           C  
ATOM   2138  CD1 PHE A 256      -2.275  -6.614  -3.684  1.00 81.31           C  
ATOM   2139  CD2 PHE A 256      -1.516  -4.351  -3.191  1.00 81.31           C  
ATOM   2140  CE1 PHE A 256      -1.016  -7.111  -3.315  1.00 81.31           C  
ATOM   2141  CE2 PHE A 256      -0.283  -4.856  -2.745  1.00 81.31           C  
ATOM   2142  CZ  PHE A 256      -0.028  -6.238  -2.817  1.00 81.31           C  
ATOM   2143  N   LEU A 257      -4.293  -6.675  -6.554  1.00 82.19           N  
ATOM   2144  CA  LEU A 257      -3.990  -7.901  -7.296  1.00 82.19           C  
ATOM   2145  C   LEU A 257      -3.737  -7.655  -8.786  1.00 82.19           C  
ATOM   2146  CB  LEU A 257      -5.136  -8.909  -7.141  1.00 82.19           C  
ATOM   2147  O   LEU A 257      -2.987  -8.411  -9.392  1.00 82.19           O  
ATOM   2148  CG  LEU A 257      -5.263  -9.569  -5.761  1.00 82.19           C  
ATOM   2149  CD1 LEU A 257      -6.441 -10.543  -5.836  1.00 82.19           C  
ATOM   2150  CD2 LEU A 257      -4.017 -10.356  -5.344  1.00 82.19           C  
ATOM   2151  N   TRP A 258      -4.341  -6.621  -9.373  1.00 80.90           N  
ATOM   2152  CA  TRP A 258      -4.049  -6.227 -10.748  1.00 80.90           C  
ATOM   2153  C   TRP A 258      -2.728  -5.485 -10.882  1.00 80.90           C  
ATOM   2154  CB  TRP A 258      -5.207  -5.406 -11.321  1.00 80.90           C  
ATOM   2155  O   TRP A 258      -1.981  -5.804 -11.790  1.00 80.90           O  
ATOM   2156  CG  TRP A 258      -6.369  -6.185 -11.856  1.00 80.90           C  
ATOM   2157  CD1 TRP A 258      -6.464  -7.533 -11.964  1.00 80.90           C  
ATOM   2158  CD2 TRP A 258      -7.589  -5.654 -12.450  1.00 80.90           C  
ATOM   2159  CE2 TRP A 258      -8.377  -6.747 -12.919  1.00 80.90           C  
ATOM   2160  CE3 TRP A 258      -8.093  -4.354 -12.670  1.00 80.90           C  
ATOM   2161  NE1 TRP A 258      -7.644  -7.868 -12.595  1.00 80.90           N  
ATOM   2162  CH2 TRP A 258     -10.075  -5.255 -13.779  1.00 80.90           C  
ATOM   2163  CZ2 TRP A 258      -9.602  -6.563 -13.575  1.00 80.90           C  
ATOM   2164  CZ3 TRP A 258      -9.323  -4.155 -13.326  1.00 80.90           C  
ATOM   2165  N   MET A 259      -2.415  -4.532 -10.004  1.00 80.15           N  
ATOM   2166  CA  MET A 259      -1.222  -3.685 -10.157  1.00 80.15           C  
ATOM   2167  C   MET A 259       0.091  -4.398  -9.818  1.00 80.15           C  
ATOM   2168  CB  MET A 259      -1.380  -2.440  -9.270  1.00 80.15           C  
ATOM   2169  O   MET A 259       1.118  -4.165 -10.452  1.00 80.15           O  
ATOM   2170  CG  MET A 259      -2.350  -1.417  -9.874  1.00 80.15           C  
ATOM   2171  SD  MET A 259      -1.854  -0.718 -11.476  1.00 80.15           S  
ATOM   2172  CE  MET A 259      -0.278   0.068 -11.042  1.00 80.15           C  
ATOM   2173  N   MET A 260       0.079  -5.252  -8.798  1.00 83.76           N  
ATOM   2174  CA  MET A 260       1.314  -5.763  -8.201  1.00 83.76           C  
ATOM   2175  C   MET A 260       2.101  -6.729  -9.079  1.00 83.76           C  
ATOM   2176  CB  MET A 260       1.009  -6.377  -6.844  1.00 83.76           C  
ATOM   2177  O   MET A 260       3.318  -6.577  -9.121  1.00 83.76           O  
ATOM   2178  CG  MET A 260       0.570  -5.246  -5.925  1.00 83.76           C  
ATOM   2179  SD  MET A 260       1.819  -4.038  -5.421  1.00 83.76           S  
ATOM   2180  CE  MET A 260       2.973  -5.090  -4.528  1.00 83.76           C  
ATOM   2181  N   PRO A 261       1.479  -7.665  -9.820  1.00 82.51           N  
ATOM   2182  CA  PRO A 261       2.218  -8.515 -10.747  1.00 82.51           C  
ATOM   2183  C   PRO A 261       3.033  -7.712 -11.766  1.00 82.51           C  
ATOM   2184  CB  PRO A 261       1.166  -9.392 -11.429  1.00 82.51           C  
ATOM   2185  O   PRO A 261       4.172  -8.068 -12.032  1.00 82.51           O  
ATOM   2186  CG  PRO A 261       0.048  -9.463 -10.393  1.00 82.51           C  
ATOM   2187  CD  PRO A 261       0.081  -8.068  -9.781  1.00 82.51           C  
ATOM   2188  N   PHE A 262       2.501  -6.595 -12.276  1.00 80.09           N  
ATOM   2189  CA  PHE A 262       3.216  -5.754 -13.243  1.00 80.09           C  
ATOM   2190  C   PHE A 262       4.359  -4.968 -12.609  1.00 80.09           C  
ATOM   2191  CB  PHE A 262       2.248  -4.796 -13.939  1.00 80.09           C  
ATOM   2192  O   PHE A 262       5.418  -4.855 -13.210  1.00 80.09           O  
ATOM   2193  CG  PHE A 262       1.172  -5.518 -14.715  1.00 80.09           C  
ATOM   2194  CD1 PHE A 262       1.460  -6.108 -15.957  1.00 80.09           C  
ATOM   2195  CD2 PHE A 262      -0.117  -5.620 -14.176  1.00 80.09           C  
ATOM   2196  CE1 PHE A 262       0.455  -6.803 -16.653  1.00 80.09           C  
ATOM   2197  CE2 PHE A 262      -1.122  -6.328 -14.858  1.00 80.09           C  
ATOM   2198  CZ  PHE A 262      -0.835  -6.918 -16.102  1.00 80.09           C  
ATOM   2199  N   ARG A 263       4.186  -4.475 -11.377  1.00 80.90           N  
ATOM   2200  CA  ARG A 263       5.278  -3.823 -10.635  1.00 80.90           C  
ATOM   2201  C   ARG A 263       6.392  -4.792 -10.274  1.00 80.90           C  
ATOM   2202  CB  ARG A 263       4.729  -3.131  -9.378  1.00 80.90           C  
ATOM   2203  O   ARG A 263       7.559  -4.421 -10.292  1.00 80.90           O  
ATOM   2204  CG  ARG A 263       3.820  -1.938  -9.692  1.00 80.90           C  
ATOM   2205  CD  ARG A 263       4.628  -0.848 -10.398  1.00 80.90           C  
ATOM   2206  NE  ARG A 263       3.809   0.312 -10.762  1.00 80.90           N  
ATOM   2207  NH1 ARG A 263       5.567   1.529 -11.623  1.00 80.90           N  
ATOM   2208  NH2 ARG A 263       3.493   2.318 -11.779  1.00 80.90           N  
ATOM   2209  CZ  ARG A 263       4.292   1.376 -11.375  1.00 80.90           C  
ATOM   2210  N   ILE A 264       6.037  -6.037  -9.972  1.00 82.35           N  
ATOM   2211  CA  ILE A 264       7.031  -7.082  -9.757  1.00 82.35           C  
ATOM   2212  C   ILE A 264       7.697  -7.463 -11.083  1.00 82.35           C  
ATOM   2213  CB  ILE A 264       6.424  -8.292  -9.030  1.00 82.35           C  
ATOM   2214  O   ILE A 264       8.907  -7.631 -11.097  1.00 82.35           O  
ATOM   2215  CG1 ILE A 264       5.865  -7.910  -7.639  1.00 82.35           C  
ATOM   2216  CG2 ILE A 264       7.537  -9.333  -8.856  1.00 82.35           C  
ATOM   2217  CD1 ILE A 264       4.925  -8.976  -7.061  1.00 82.35           C  
ATOM   2218  N   ALA A 265       6.955  -7.531 -12.192  1.00 81.73           N  
ATOM   2219  CA  ALA A 265       7.527  -7.776 -13.515  1.00 81.73           C  
ATOM   2220  C   ALA A 265       8.517  -6.674 -13.927  1.00 81.73           C  
ATOM   2221  CB  ALA A 265       6.398  -7.937 -14.539  1.00 81.73           C  
ATOM   2222  O   ALA A 265       9.610  -6.996 -14.369  1.00 81.73           O  
ATOM   2223  N   GLU A 266       8.174  -5.400 -13.716  1.00 77.85           N  
ATOM   2224  CA  GLU A 266       9.067  -4.248 -13.922  1.00 77.85           C  
ATOM   2225  C   GLU A 266      10.346  -4.383 -13.084  1.00 77.85           C  
ATOM   2226  CB  GLU A 266       8.282  -2.969 -13.570  1.00 77.85           C  
ATOM   2227  O   GLU A 266      11.445  -4.290 -13.618  1.00 77.85           O  
ATOM   2228  CG  GLU A 266       9.073  -1.653 -13.649  1.00 77.85           C  
ATOM   2229  CD  GLU A 266       8.180  -0.448 -13.289  1.00 77.85           C  
ATOM   2230  OE1 GLU A 266       8.109   0.524 -14.069  1.00 77.85           O  
ATOM   2231  OE2 GLU A 266       7.426  -0.489 -12.274  1.00 77.85           O  
ATOM   2232  N   LEU A 267      10.229  -4.704 -11.789  1.00 79.95           N  
ATOM   2233  CA  LEU A 267      11.401  -4.975 -10.950  1.00 79.95           C  
ATOM   2234  C   LEU A 267      12.225  -6.161 -11.483  1.00 79.95           C  
ATOM   2235  CB  LEU A 267      10.935  -5.214  -9.502  1.00 79.95           C  
ATOM   2236  O   LEU A 267      13.448  -6.095 -11.517  1.00 79.95           O  
ATOM   2237  CG  LEU A 267      12.092  -5.483  -8.519  1.00 79.95           C  
ATOM   2238  CD1 LEU A 267      12.969  -4.246  -8.314  1.00 79.95           C  
ATOM   2239  CD2 LEU A 267      11.533  -5.894  -7.157  1.00 79.95           C  
ATOM   2240  N   MET A 268      11.562  -7.239 -11.909  1.00 79.16           N  
ATOM   2241  CA  MET A 268      12.206  -8.446 -12.431  1.00 79.16           C  
ATOM   2242  C   MET A 268      12.993  -8.200 -13.719  1.00 79.16           C  
ATOM   2243  CB  MET A 268      11.166  -9.545 -12.686  1.00 79.16           C  
ATOM   2244  O   MET A 268      13.954  -8.923 -13.963  1.00 79.16           O  
ATOM   2245  CG  MET A 268      10.731 -10.256 -11.407  1.00 79.16           C  
ATOM   2246  SD  MET A 268       9.407 -11.459 -11.697  1.00 79.16           S  
ATOM   2247  CE  MET A 268       9.790 -12.602 -10.358  1.00 79.16           C  
ATOM   2248  N   GLN A 269      12.631  -7.201 -14.528  1.00 75.19           N  
ATOM   2249  CA  GLN A 269      13.408  -6.854 -15.720  1.00 75.19           C  
ATOM   2250  C   GLN A 269      14.804  -6.359 -15.374  1.00 75.19           C  
ATOM   2251  CB  GLN A 269      12.726  -5.749 -16.507  1.00 75.19           C  
ATOM   2252  O   GLN A 269      15.760  -6.743 -16.033  1.00 75.19           O  
ATOM   2253  CG  GLN A 269      11.443  -6.222 -17.165  1.00 75.19           C  
ATOM   2254  CD  GLN A 269      10.901  -5.048 -17.928  1.00 75.19           C  
ATOM   2255  NE2 GLN A 269      11.074  -5.024 -19.224  1.00 75.19           N  
ATOM   2256  OE1 GLN A 269      10.356  -4.110 -17.379  1.00 75.19           O  
ATOM   2257  N   PHE A 270      14.920  -5.557 -14.319  1.00 69.35           N  
ATOM   2258  CA  PHE A 270      16.208  -5.059 -13.840  1.00 69.35           C  
ATOM   2259  C   PHE A 270      16.980  -6.106 -13.029  1.00 69.35           C  
ATOM   2260  CB  PHE A 270      15.956  -3.795 -13.023  1.00 69.35           C  
ATOM   2261  O   PHE A 270      18.172  -5.957 -12.792  1.00 69.35           O  
ATOM   2262  CG  PHE A 270      15.220  -2.717 -13.782  1.00 69.35           C  
ATOM   2263  CD1 PHE A 270      15.824  -2.134 -14.908  1.00 69.35           C  
ATOM   2264  CD2 PHE A 270      13.912  -2.350 -13.418  1.00 69.35           C  
ATOM   2265  CE1 PHE A 270      15.107  -1.207 -15.681  1.00 69.35           C  
ATOM   2266  CE2 PHE A 270      13.213  -1.391 -14.172  1.00 69.35           C  
ATOM   2267  CZ  PHE A 270      13.816  -0.811 -15.300  1.00 69.35           C  
ATOM   2268  N   LEU A 271      16.302  -7.179 -12.610  1.00 69.99           N  
ATOM   2269  CA  LEU A 271      16.927  -8.371 -12.036  1.00 69.99           C  
ATOM   2270  C   LEU A 271      17.316  -9.400 -13.110  1.00 69.99           C  
ATOM   2271  CB  LEU A 271      15.996  -8.987 -10.977  1.00 69.99           C  
ATOM   2272  O   LEU A 271      17.727 -10.509 -12.770  1.00 69.99           O  
ATOM   2273  CG  LEU A 271      15.678  -8.081  -9.776  1.00 69.99           C  
ATOM   2274  CD1 LEU A 271      14.659  -8.785  -8.875  1.00 69.99           C  
ATOM   2275  CD2 LEU A 271      16.908  -7.754  -8.931  1.00 69.99           C  
ATOM   2276  N   LYS A 272      17.171  -9.068 -14.398  1.00 65.05           N  
ATOM   2277  CA  LYS A 272      17.624  -9.909 -15.501  1.00 65.05           C  
ATOM   2278  C   LYS A 272      19.030  -9.486 -15.913  1.00 65.05           C  
ATOM   2279  CB  LYS A 272      16.620  -9.836 -16.656  1.00 65.05           C  
ATOM   2280  O   LYS A 272      19.316  -8.306 -16.056  1.00 65.05           O  
ATOM   2281  CG  LYS A 272      16.886 -10.935 -17.689  1.00 65.05           C  
ATOM   2282  CD  LYS A 272      15.889 -10.837 -18.845  1.00 65.05           C  
ATOM   2283  CE  LYS A 272      16.257 -11.881 -19.901  1.00 65.05           C  
ATOM   2284  NZ  LYS A 272      15.469 -11.696 -21.141  1.00 65.05           N  
ATOM   2285  N   TYR A 273      19.883 -10.481 -16.113  1.00 56.68           N  
ATOM   2286  CA  TYR A 273      21.238 -10.313 -16.621  1.00 56.68           C  
ATOM   2287  C   TYR A 273      21.253  -9.643 -18.005  1.00 56.68           C  
ATOM   2288  CB  TYR A 273      21.865 -11.712 -16.671  1.00 56.68           C  
ATOM   2289  O   TYR A 273      20.575 -10.128 -18.918  1.00 56.68           O  
ATOM   2290  CG  TYR A 273      23.257 -11.752 -17.252  1.00 56.68           C  
ATOM   2291  CD1 TYR A 273      23.474 -12.291 -18.534  1.00 56.68           C  
ATOM   2292  CD2 TYR A 273      24.334 -11.235 -16.512  1.00 56.68           C  
ATOM   2293  CE1 TYR A 273      24.778 -12.352 -19.056  1.00 56.68           C  
ATOM   2294  CE2 TYR A 273      25.635 -11.270 -17.045  1.00 56.68           C  
ATOM   2295  OH  TYR A 273      27.113 -11.902 -18.834  1.00 56.68           O  
ATOM   2296  CZ  TYR A 273      25.861 -11.844 -18.313  1.00 56.68           C  
ATOM   2297  N   ASP A 274      22.047  -8.577 -18.143  1.00 60.75           N  
ATOM   2298  CA  ASP A 274      22.442  -8.003 -19.429  1.00 60.75           C  
ATOM   2299  C   ASP A 274      23.889  -8.412 -19.739  1.00 60.75           C  
ATOM   2300  CB  ASP A 274      22.239  -6.477 -19.447  1.00 60.75           C  
ATOM   2301  O   ASP A 274      24.821  -8.101 -18.993  1.00 60.75           O  
ATOM   2302  CG  ASP A 274      22.243  -5.921 -20.877  1.00 60.75           C  
ATOM   2303  OD1 ASP A 274      22.632  -6.692 -21.788  1.00 60.75           O  
ATOM   2304  OD2 ASP A 274      21.787  -4.770 -21.046  1.00 60.75           O  
ATOM   2305  N   TYR A 275      24.062  -9.168 -20.823  1.00 57.26           N  
ATOM   2306  CA  TYR A 275      25.371  -9.635 -21.279  1.00 57.26           C  
ATOM   2307  C   TYR A 275      26.269  -8.457 -21.668  1.00 57.26           C  
ATOM   2308  CB  TYR A 275      25.155 -10.596 -22.455  1.00 57.26           C  
ATOM   2309  O   TYR A 275      27.469  -8.476 -21.387  1.00 57.26           O  
ATOM   2310  CG  TYR A 275      26.427 -11.138 -23.077  1.00 57.26           C  
ATOM   2311  CD1 TYR A 275      26.911 -10.580 -24.276  1.00 57.26           C  
ATOM   2312  CD2 TYR A 275      27.132 -12.187 -22.454  1.00 57.26           C  
ATOM   2313  CE1 TYR A 275      28.085 -11.087 -24.864  1.00 57.26           C  
ATOM   2314  CE2 TYR A 275      28.316 -12.686 -23.031  1.00 57.26           C  
ATOM   2315  OH  TYR A 275      29.938 -12.605 -24.801  1.00 57.26           O  
ATOM   2316  CZ  TYR A 275      28.793 -12.134 -24.241  1.00 57.26           C  
ATOM   2317  N   ASP A 276      25.672  -7.402 -22.224  1.00 59.20           N  
ATOM   2318  CA  ASP A 276      26.396  -6.233 -22.709  1.00 59.20           C  
ATOM   2319  C   ASP A 276      27.030  -5.445 -21.552  1.00 59.20           C  
ATOM   2320  CB  ASP A 276      25.446  -5.362 -23.552  1.00 59.20           C  
ATOM   2321  O   ASP A 276      28.145  -4.943 -21.688  1.00 59.20           O  
ATOM   2322  CG  ASP A 276      24.986  -6.028 -24.863  1.00 59.20           C  
ATOM   2323  OD1 ASP A 276      25.649  -6.996 -25.309  1.00 59.20           O  
ATOM   2324  OD2 ASP A 276      23.997  -5.536 -25.454  1.00 59.20           O  
ATOM   2325  N   GLU A 277      26.394  -5.415 -20.374  1.00 60.29           N  
ATOM   2326  CA  GLU A 277      26.950  -4.761 -19.178  1.00 60.29           C  
ATOM   2327  C   GLU A 277      28.207  -5.487 -18.664  1.00 60.29           C  
ATOM   2328  CB  GLU A 277      25.879  -4.691 -18.068  1.00 60.29           C  
ATOM   2329  O   GLU A 277      29.145  -4.858 -18.166  1.00 60.29           O  
ATOM   2330  CG  GLU A 277      26.238  -3.652 -16.985  1.00 60.29           C  
ATOM   2331  CD  GLU A 277      25.379  -3.721 -15.709  1.00 60.29           C  
ATOM   2332  OE1 GLU A 277      25.898  -3.270 -14.650  1.00 60.29           O  
ATOM   2333  OE2 GLU A 277      24.274  -4.300 -15.722  1.00 60.29           O  
ATOM   2334  N   LEU A 278      28.258  -6.819 -18.788  1.00 58.49           N  
ATOM   2335  CA  LEU A 278      29.419  -7.602 -18.365  1.00 58.49           C  
ATOM   2336  C   LEU A 278      30.592  -7.447 -19.334  1.00 58.49           C  
ATOM   2337  CB  LEU A 278      29.016  -9.071 -18.190  1.00 58.49           C  
ATOM   2338  O   LEU A 278      31.729  -7.305 -18.887  1.00 58.49           O  
ATOM   2339  CG  LEU A 278      30.076  -9.839 -17.372  1.00 58.49           C  
ATOM   2340  CD1 LEU A 278      29.400 -10.559 -16.213  1.00 58.49           C  
ATOM   2341  CD2 LEU A 278      30.823 -10.874 -18.212  1.00 58.49           C  
ATOM   2342  N   VAL A 279      30.304  -7.422 -20.637  1.00 61.38           N  
ATOM   2343  CA  VAL A 279      31.296  -7.137 -21.680  1.00 61.38           C  
ATOM   2344  C   VAL A 279      31.849  -5.721 -21.512  1.00 61.38           C  
ATOM   2345  CB  VAL A 279      30.680  -7.343 -23.078  1.00 61.38           C  
ATOM   2346  O   VAL A 279      33.058  -5.532 -21.576  1.00 61.38           O  
ATOM   2347  CG1 VAL A 279      31.631  -6.917 -24.204  1.00 61.38           C  
ATOM   2348  CG2 VAL A 279      30.337  -8.821 -23.305  1.00 61.38           C  
ATOM   2349  N   GLN A 280      31.000  -4.733 -21.213  1.00 61.08           N  
ATOM   2350  CA  GLN A 280      31.450  -3.365 -20.935  1.00 61.08           C  
ATOM   2351  C   GLN A 280      32.322  -3.267 -19.677  1.00 61.08           C  
ATOM   2352  CB  GLN A 280      30.246  -2.424 -20.822  1.00 61.08           C  
ATOM   2353  O   GLN A 280      33.299  -2.532 -19.687  1.00 61.08           O  
ATOM   2354  CG  GLN A 280      29.680  -2.052 -22.199  1.00 61.08           C  
ATOM   2355  CD  GLN A 280      28.546  -1.037 -22.109  1.00 61.08           C  
ATOM   2356  NE2 GLN A 280      28.182  -0.410 -23.206  1.00 61.08           N  
ATOM   2357  OE1 GLN A 280      27.981  -0.750 -21.066  1.00 61.08           O  
ATOM   2358  N   LYS A 281      32.031  -4.026 -18.611  1.00 61.35           N  
ATOM   2359  CA  LYS A 281      32.874  -4.052 -17.396  1.00 61.35           C  
ATOM   2360  C   LYS A 281      34.236  -4.726 -17.586  1.00 61.35           C  
ATOM   2361  CB  LYS A 281      32.117  -4.713 -16.235  1.00 61.35           C  
ATOM   2362  O   LYS A 281      35.099  -4.539 -16.736  1.00 61.35           O  
ATOM   2363  CG  LYS A 281      31.129  -3.734 -15.597  1.00 61.35           C  
ATOM   2364  CD  LYS A 281      30.325  -4.407 -14.481  1.00 61.35           C  
ATOM   2365  CE  LYS A 281      29.275  -3.403 -13.999  1.00 61.35           C  
ATOM   2366  NZ  LYS A 281      28.132  -4.060 -13.330  1.00 61.35           N  
ATOM   2367  N   GLN A 282      34.415  -5.526 -18.637  1.00 62.83           N  
ATOM   2368  CA  GLN A 282      35.696  -6.165 -18.968  1.00 62.83           C  
ATOM   2369  C   GLN A 282      36.602  -5.290 -19.836  1.00 62.83           C  
ATOM   2370  CB  GLN A 282      35.436  -7.494 -19.688  1.00 62.83           C  
ATOM   2371  O   GLN A 282      37.806  -5.533 -19.880  1.00 62.83           O  
ATOM   2372  CG  GLN A 282      34.998  -8.579 -18.704  1.00 62.83           C  
ATOM   2373  CD  GLN A 282      34.727  -9.914 -19.385  1.00 62.83           C  
ATOM   2374  NE2 GLN A 282      34.757 -10.991 -18.636  1.00 62.83           N  
ATOM   2375  OE1 GLN A 282      34.463 -10.039 -20.569  1.00 62.83           O  
ATOM   2376  N   LYS A 283      36.040  -4.298 -20.533  1.00 64.47           N  
ATOM   2377  CA  LYS A 283      36.818  -3.352 -21.335  1.00 64.47           C  
ATOM   2378  C   LYS A 283      37.654  -2.470 -20.417  1.00 64.47           C  
ATOM   2379  CB  LYS A 283      35.886  -2.535 -22.235  1.00 64.47           C  
ATOM   2380  O   LYS A 283      37.186  -2.059 -19.351  1.00 64.47           O  
ATOM   2381  CG  LYS A 283      35.318  -3.421 -23.347  1.00 64.47           C  
ATOM   2382  CD  LYS A 283      34.465  -2.617 -24.326  1.00 64.47           C  
ATOM   2383  CE  LYS A 283      33.676  -3.603 -25.185  1.00 64.47           C  
ATOM   2384  NZ  LYS A 283      32.901  -2.889 -26.213  1.00 64.47           N  
ATOM   2385  N   SER A 284      38.895  -2.199 -20.818  1.00 65.82           N  
ATOM   2386  CA  SER A 284      39.721  -1.243 -20.087  1.00 65.82           C  
ATOM   2387  C   SER A 284      39.057   0.136 -20.131  1.00 65.82           C  
ATOM   2388  CB  SER A 284      41.148  -1.216 -20.640  1.00 65.82           C  
ATOM   2389  O   SER A 284      38.244   0.424 -21.012  1.00 65.82           O  
ATOM   2390  OG  SER A 284      41.182  -0.618 -21.911  1.00 65.82           O  
ATOM   2391  N   GLN A 285      39.370   1.003 -19.169  1.00 65.63           N  
ATOM   2392  CA  GLN A 285      38.817   2.356 -19.186  1.00 65.63           C  
ATOM   2393  C   GLN A 285      39.222   3.111 -20.466  1.00 65.63           C  
ATOM   2394  CB  GLN A 285      39.223   3.079 -17.898  1.00 65.63           C  
ATOM   2395  O   GLN A 285      38.419   3.874 -20.989  1.00 65.63           O  
ATOM   2396  CG  GLN A 285      38.536   4.445 -17.828  1.00 65.63           C  
ATOM   2397  CD  GLN A 285      38.648   5.133 -16.478  1.00 65.63           C  
ATOM   2398  NE2 GLN A 285      38.575   6.444 -16.492  1.00 65.63           N  
ATOM   2399  OE1 GLN A 285      38.773   4.532 -15.416  1.00 65.63           O  
ATOM   2400  N   GLU A 286      40.407   2.820 -21.008  1.00 61.86           N  
ATOM   2401  CA  GLU A 286      40.874   3.338 -22.298  1.00 61.86           C  
ATOM   2402  C   GLU A 286      40.004   2.834 -23.459  1.00 61.86           C  
ATOM   2403  CB  GLU A 286      42.352   2.953 -22.501  1.00 61.86           C  
ATOM   2404  O   GLU A 286      39.575   3.641 -24.273  1.00 61.86           O  
ATOM   2405  CG  GLU A 286      43.276   3.629 -21.468  1.00 61.86           C  
ATOM   2406  CD  GLU A 286      44.758   3.215 -21.558  1.00 61.86           C  
ATOM   2407  OE1 GLU A 286      45.544   3.730 -20.725  1.00 61.86           O  
ATOM   2408  OE2 GLU A 286      45.121   2.367 -22.403  1.00 61.86           O  
ATOM   2409  N   ASP A 287      39.638   1.546 -23.493  1.00 67.75           N  
ATOM   2410  CA  ASP A 287      38.740   1.000 -24.527  1.00 67.75           C  
ATOM   2411  C   ASP A 287      37.334   1.616 -24.462  1.00 67.75           C  
ATOM   2412  CB  ASP A 287      38.567  -0.516 -24.358  1.00 67.75           C  
ATOM   2413  O   ASP A 287      36.684   1.819 -25.486  1.00 67.75           O  
ATOM   2414  CG  ASP A 287      39.826  -1.353 -24.551  1.00 67.75           C  
ATOM   2415  OD1 ASP A 287      40.558  -1.141 -25.536  1.00 67.75           O  
ATOM   2416  OD2 ASP A 287      40.034  -2.239 -23.682  1.00 67.75           O  
ATOM   2417  N   LEU A 288      36.838   1.895 -23.252  1.00 66.16           N  
ATOM   2418  CA  LEU A 288      35.535   2.533 -23.052  1.00 66.16           C  
ATOM   2419  C   LEU A 288      35.554   4.006 -23.464  1.00 66.16           C  
ATOM   2420  CB  LEU A 288      35.115   2.408 -21.579  1.00 66.16           C  
ATOM   2421  O   LEU A 288      34.576   4.484 -24.037  1.00 66.16           O  
ATOM   2422  CG  LEU A 288      34.733   0.985 -21.146  1.00 66.16           C  
ATOM   2423  CD1 LEU A 288      34.536   0.958 -19.629  1.00 66.16           C  
ATOM   2424  CD2 LEU A 288      33.428   0.515 -21.803  1.00 66.16           C  
ATOM   2425  N   GLU A 289      36.644   4.713 -23.166  1.00 64.03           N  
ATOM   2426  CA  GLU A 289      36.856   6.097 -23.587  1.00 64.03           C  
ATOM   2427  C   GLU A 289      37.030   6.179 -25.107  1.00 64.03           C  
ATOM   2428  CB  GLU A 289      38.051   6.709 -22.828  1.00 64.03           C  
ATOM   2429  O   GLU A 289      36.384   7.014 -25.737  1.00 64.03           O  
ATOM   2430  CG  GLU A 289      37.688   7.040 -21.365  1.00 64.03           C  
ATOM   2431  CD  GLU A 289      38.862   7.536 -20.495  1.00 64.03           C  
ATOM   2432  OE1 GLU A 289      38.684   7.568 -19.245  1.00 64.03           O  
ATOM   2433  OE2 GLU A 289      39.895   7.972 -21.049  1.00 64.03           O  
ATOM   2434  N   ASP A 290      37.795   5.268 -25.713  1.00 67.02           N  
ATOM   2435  CA  ASP A 290      37.934   5.163 -27.164  1.00 67.02           C  
ATOM   2436  C   ASP A 290      36.585   4.858 -27.820  1.00 67.02           C  
ATOM   2437  CB  ASP A 290      38.987   4.103 -27.545  1.00 67.02           C  
ATOM   2438  O   ASP A 290      36.193   5.562 -28.745  1.00 67.02           O  
ATOM   2439  CG  ASP A 290      40.434   4.620 -27.583  1.00 67.02           C  
ATOM   2440  OD1 ASP A 290      40.645   5.852 -27.478  1.00 67.02           O  
ATOM   2441  OD2 ASP A 290      41.325   3.793 -27.884  1.00 67.02           O  
ATOM   2442  N   GLU A 291      35.820   3.874 -27.338  1.00 66.32           N  
ATOM   2443  CA  GLU A 291      34.476   3.595 -27.864  1.00 66.32           C  
ATOM   2444  C   GLU A 291      33.526   4.782 -27.706  1.00 66.32           C  
ATOM   2445  CB  GLU A 291      33.859   2.359 -27.197  1.00 66.32           C  
ATOM   2446  O   GLU A 291      32.788   5.092 -28.640  1.00 66.32           O  
ATOM   2447  CG  GLU A 291      34.407   1.083 -27.839  1.00 66.32           C  
ATOM   2448  CD  GLU A 291      33.787  -0.203 -27.289  1.00 66.32           C  
ATOM   2449  OE1 GLU A 291      34.151  -1.284 -27.812  1.00 66.32           O  
ATOM   2450  OE2 GLU A 291      32.908  -0.211 -26.385  1.00 66.32           O  
ATOM   2451  N   ALA A 292      33.560   5.478 -26.567  1.00 63.87           N  
ATOM   2452  CA  ALA A 292      32.763   6.683 -26.357  1.00 63.87           C  
ATOM   2453  C   ALA A 292      33.160   7.801 -27.336  1.00 63.87           C  
ATOM   2454  CB  ALA A 292      32.899   7.122 -24.895  1.00 63.87           C  
ATOM   2455  O   ALA A 292      32.287   8.454 -27.906  1.00 63.87           O  
ATOM   2456  N   ILE A 293      34.457   7.979 -27.607  1.00 64.95           N  
ATOM   2457  CA  ILE A 293      34.963   8.927 -28.608  1.00 64.95           C  
ATOM   2458  C   ILE A 293      34.530   8.510 -30.023  1.00 64.95           C  
ATOM   2459  CB  ILE A 293      36.500   9.068 -28.480  1.00 64.95           C  
ATOM   2460  O   ILE A 293      34.068   9.354 -30.793  1.00 64.95           O  
ATOM   2461  CG1 ILE A 293      36.883   9.780 -27.160  1.00 64.95           C  
ATOM   2462  CG2 ILE A 293      37.094   9.858 -29.664  1.00 64.95           C  
ATOM   2463  CD1 ILE A 293      38.351   9.576 -26.759  1.00 64.95           C  
ATOM   2464  N   TRP A 294      34.639   7.222 -30.366  1.00 63.23           N  
ATOM   2465  CA  TRP A 294      34.242   6.668 -31.666  1.00 63.23           C  
ATOM   2466  C   TRP A 294      32.735   6.767 -31.916  1.00 63.23           C  
ATOM   2467  CB  TRP A 294      34.704   5.205 -31.779  1.00 63.23           C  
ATOM   2468  O   TRP A 294      32.319   6.994 -33.052  1.00 63.23           O  
ATOM   2469  CG  TRP A 294      36.133   5.019 -32.192  1.00 63.23           C  
ATOM   2470  CD1 TRP A 294      37.146   4.565 -31.421  1.00 63.23           C  
ATOM   2471  CD2 TRP A 294      36.721   5.234 -33.508  1.00 63.23           C  
ATOM   2472  CE2 TRP A 294      38.117   4.948 -33.436  1.00 63.23           C  
ATOM   2473  CE3 TRP A 294      36.203   5.621 -34.764  1.00 63.23           C  
ATOM   2474  NE1 TRP A 294      38.327   4.576 -32.128  1.00 63.23           N  
ATOM   2475  CH2 TRP A 294      38.415   5.437 -35.787  1.00 63.23           C  
ATOM   2476  CZ2 TRP A 294      38.962   5.052 -34.550  1.00 63.23           C  
ATOM   2477  CZ3 TRP A 294      37.040   5.717 -35.892  1.00 63.23           C  
ATOM   2478  N   GLU A 295      31.920   6.620 -30.873  1.00 63.78           N  
ATOM   2479  CA  GLU A 295      30.459   6.711 -30.946  1.00 63.78           C  
ATOM   2480  C   GLU A 295      29.929   8.140 -30.719  1.00 63.78           C  
ATOM   2481  CB  GLU A 295      29.823   5.662 -30.014  1.00 63.78           C  
ATOM   2482  O   GLU A 295      28.723   8.366 -30.807  1.00 63.78           O  
ATOM   2483  CG  GLU A 295      30.105   4.227 -30.513  1.00 63.78           C  
ATOM   2484  CD  GLU A 295      29.471   3.153 -29.622  1.00 63.78           C  
ATOM   2485  OE1 GLU A 295      28.913   2.154 -30.127  1.00 63.78           O  
ATOM   2486  OE2 GLU A 295      29.475   3.316 -28.387  1.00 63.78           O  
ATOM   2487  N   GLY A 296      30.816   9.119 -30.493  1.00 55.12           N  
ATOM   2488  CA  GLY A 296      30.452  10.525 -30.291  1.00 55.12           C  
ATOM   2489  C   GLY A 296      29.691  10.781 -28.987  1.00 55.12           C  
ATOM   2490  O   GLY A 296      28.919  11.736 -28.898  1.00 55.12           O  
ATOM   2491  N   GLU A 297      29.875   9.927 -27.986  1.00 56.71           N  
ATOM   2492  CA  GLU A 297      29.162   9.992 -26.720  1.00 56.71           C  
ATOM   2493  C   GLU A 297      29.963  10.762 -25.666  1.00 56.71           C  
ATOM   2494  CB  GLU A 297      28.787   8.584 -26.242  1.00 56.71           C  
ATOM   2495  O   GLU A 297      31.081  10.400 -25.303  1.00 56.71           O  
ATOM   2496  CG  GLU A 297      27.770   7.917 -27.189  1.00 56.71           C  
ATOM   2497  CD  GLU A 297      27.126   6.672 -26.583  1.00 56.71           C  
ATOM   2498  OE1 GLU A 297      26.344   5.960 -27.259  1.00 56.71           O  
ATOM   2499  OE2 GLU A 297      27.351   6.381 -25.394  1.00 56.71           O  
ATOM   2500  N   GLU A 298      29.366  11.817 -25.104  1.00 48.68           N  
ATOM   2501  CA  GLU A 298      29.828  12.333 -23.816  1.00 48.68           C  
ATOM   2502  C   GLU A 298      29.664  11.230 -22.762  1.00 48.68           C  
ATOM   2503  CB  GLU A 298      29.058  13.596 -23.392  1.00 48.68           C  
ATOM   2504  O   GLU A 298      28.625  10.568 -22.727  1.00 48.68           O  
ATOM   2505  CG  GLU A 298      29.562  14.868 -24.091  1.00 48.68           C  
ATOM   2506  CD  GLU A 298      28.874  16.150 -23.586  1.00 48.68           C  
ATOM   2507  OE1 GLU A 298      29.480  17.235 -23.749  1.00 48.68           O  
ATOM   2508  OE2 GLU A 298      27.764  16.053 -23.012  1.00 48.68           O  
ATOM   2509  N   ASN A 299      30.678  11.087 -21.895  1.00 43.07           N  
ATOM   2510  CA  ASN A 299      30.933  10.074 -20.847  1.00 43.07           C  
ATOM   2511  C   ASN A 299      29.804   9.798 -19.810  1.00 43.07           C  
ATOM   2512  CB  ASN A 299      32.275  10.474 -20.163  1.00 43.07           C  
ATOM   2513  O   ASN A 299      30.038   9.336 -18.697  1.00 43.07           O  
ATOM   2514  CG  ASN A 299      33.421   9.501 -20.402  1.00 43.07           C  
ATOM   2515  ND2 ASN A 299      34.626   9.856 -20.018  1.00 43.07           N  
ATOM   2516  OD1 ASN A 299      33.255   8.415 -20.916  1.00 43.07           O  
ATOM   2517  N   SER A 300      28.547  10.054 -20.144  1.00 44.88           N  
ATOM   2518  CA  SER A 300      27.340   9.822 -19.352  1.00 44.88           C  
ATOM   2519  C   SER A 300      26.892   8.348 -19.285  1.00 44.88           C  
ATOM   2520  CB  SER A 300      26.237  10.741 -19.894  1.00 44.88           C  
ATOM   2521  O   SER A 300      25.828   8.048 -18.741  1.00 44.88           O  
ATOM   2522  OG  SER A 300      25.917  10.459 -21.245  1.00 44.88           O  
ATOM   2523  N   ARG A 301      27.704   7.407 -19.789  1.00 44.50           N  
ATOM   2524  CA  ARG A 301      27.316   6.014 -20.079  1.00 44.50           C  
ATOM   2525  C   ARG A 301      27.161   5.069 -18.885  1.00 44.50           C  
ATOM   2526  CB  ARG A 301      28.264   5.425 -21.139  1.00 44.50           C  
ATOM   2527  O   ARG A 301      26.773   3.920 -19.072  1.00 44.50           O  
ATOM   2528  CG  ARG A 301      27.455   4.818 -22.286  1.00 44.50           C  
ATOM   2529  CD  ARG A 301      28.377   4.125 -23.289  1.00 44.50           C  
ATOM   2530  NE  ARG A 301      27.671   3.967 -24.556  1.00 44.50           N  
ATOM   2531  NH1 ARG A 301      29.296   2.882 -25.760  1.00 44.50           N  
ATOM   2532  NH2 ARG A 301      27.453   3.595 -26.753  1.00 44.50           N  
ATOM   2533  CZ  ARG A 301      28.155   3.491 -25.674  1.00 44.50           C  
ATOM   2534  N   GLN A 302      27.381   5.527 -17.658  1.00 45.23           N  
ATOM   2535  CA  GLN A 302      27.036   4.765 -16.455  1.00 45.23           C  
ATOM   2536  C   GLN A 302      25.883   5.444 -15.720  1.00 45.23           C  
ATOM   2537  CB  GLN A 302      28.284   4.501 -15.595  1.00 45.23           C  
ATOM   2538  O   GLN A 302      26.053   6.051 -14.664  1.00 45.23           O  
ATOM   2539  CG  GLN A 302      28.991   3.217 -16.060  1.00 45.23           C  
ATOM   2540  CD  GLN A 302      30.353   3.012 -15.409  1.00 45.23           C  
ATOM   2541  NE2 GLN A 302      30.862   1.801 -15.364  1.00 45.23           N  
ATOM   2542  OE1 GLN A 302      30.999   3.927 -14.938  1.00 45.23           O  
ATOM   2543  N   GLN A 303      24.665   5.302 -16.251  1.00 51.42           N  
ATOM   2544  CA  GLN A 303      23.501   5.377 -15.371  1.00 51.42           C  
ATOM   2545  C   GLN A 303      23.667   4.268 -14.333  1.00 51.42           C  
ATOM   2546  CB  GLN A 303      22.181   5.231 -16.144  1.00 51.42           C  
ATOM   2547  O   GLN A 303      23.609   3.087 -14.671  1.00 51.42           O  
ATOM   2548  CG  GLN A 303      21.776   6.561 -16.792  1.00 51.42           C  
ATOM   2549  CD  GLN A 303      20.404   6.521 -17.460  1.00 51.42           C  
ATOM   2550  NE2 GLN A 303      19.783   7.662 -17.661  1.00 51.42           N  
ATOM   2551  OE1 GLN A 303      19.849   5.495 -17.817  1.00 51.42           O  
ATOM   2552  N   ASN A 304      23.931   4.649 -13.081  1.00 53.67           N  
ATOM   2553  CA  ASN A 304      24.093   3.718 -11.972  1.00 53.67           C  
ATOM   2554  C   ASN A 304      22.927   2.719 -11.987  1.00 53.67           C  
ATOM   2555  CB  ASN A 304      24.120   4.518 -10.650  1.00 53.67           C  
ATOM   2556  O   ASN A 304      21.797   3.090 -11.669  1.00 53.67           O  
ATOM   2557  CG  ASN A 304      25.491   5.032 -10.260  1.00 53.67           C  
ATOM   2558  ND2 ASN A 304      25.556   6.180  -9.625  1.00 53.67           N  
ATOM   2559  OD1 ASN A 304      26.497   4.376 -10.461  1.00 53.67           O  
ATOM   2560  N   LEU A 305      23.191   1.444 -12.300  1.00 57.69           N  
ATOM   2561  CA  LEU A 305      22.199   0.361 -12.221  1.00 57.69           C  
ATOM   2562  C   LEU A 305      21.487   0.374 -10.857  1.00 57.69           C  
ATOM   2563  CB  LEU A 305      22.934  -0.976 -12.449  1.00 57.69           C  
ATOM   2564  O   LEU A 305      20.298   0.085 -10.748  1.00 57.69           O  
ATOM   2565  CG  LEU A 305      22.020  -2.217 -12.464  1.00 57.69           C  
ATOM   2566  CD1 LEU A 305      21.168  -2.287 -13.729  1.00 57.69           C  
ATOM   2567  CD2 LEU A 305      22.855  -3.490 -12.350  1.00 57.69           C  
ATOM   2568  N   GLN A 306      22.209   0.791  -9.812  1.00 61.29           N  
ATOM   2569  CA  GLN A 306      21.665   1.032  -8.483  1.00 61.29           C  
ATOM   2570  C   GLN A 306      20.549   2.092  -8.475  1.00 61.29           C  
ATOM   2571  CB  GLN A 306      22.826   1.412  -7.554  1.00 61.29           C  
ATOM   2572  O   GLN A 306      19.499   1.841  -7.892  1.00 61.29           O  
ATOM   2573  CG  GLN A 306      22.391   1.449  -6.083  1.00 61.29           C  
ATOM   2574  CD  GLN A 306      23.555   1.682  -5.125  1.00 61.29           C  
ATOM   2575  NE2 GLN A 306      23.298   1.756  -3.839  1.00 61.29           N  
ATOM   2576  OE1 GLN A 306      24.711   1.787  -5.486  1.00 61.29           O  
ATOM   2577  N   GLU A 307      20.722   3.243  -9.127  1.00 63.94           N  
ATOM   2578  CA  GLU A 307      19.674   4.270  -9.249  1.00 63.94           C  
ATOM   2579  C   GLU A 307      18.473   3.751 -10.049  1.00 63.94           C  
ATOM   2580  CB  GLU A 307      20.232   5.538  -9.916  1.00 63.94           C  
ATOM   2581  O   GLU A 307      17.319   3.979  -9.671  1.00 63.94           O  
ATOM   2582  CG  GLU A 307      21.191   6.296  -8.988  1.00 63.94           C  
ATOM   2583  CD  GLU A 307      21.843   7.513  -9.661  1.00 63.94           C  
ATOM   2584  OE1 GLU A 307      22.965   7.855  -9.221  1.00 63.94           O  
ATOM   2585  OE2 GLU A 307      21.227   8.089 -10.585  1.00 63.94           O  
ATOM   2586  N   LEU A 308      18.752   2.981 -11.102  1.00 65.94           N  
ATOM   2587  CA  LEU A 308      17.748   2.416 -11.997  1.00 65.94           C  
ATOM   2588  C   LEU A 308      16.889   1.341 -11.302  1.00 65.94           C  
ATOM   2589  CB  LEU A 308      18.491   1.919 -13.255  1.00 65.94           C  
ATOM   2590  O   LEU A 308      15.676   1.303 -11.491  1.00 65.94           O  
ATOM   2591  CG  LEU A 308      17.743   2.242 -14.563  1.00 65.94           C  
ATOM   2592  CD1 LEU A 308      18.661   2.899 -15.590  1.00 65.94           C  
ATOM   2593  CD2 LEU A 308      17.177   0.973 -15.164  1.00 65.94           C  
ATOM   2594  N   LEU A 309      17.489   0.546 -10.408  1.00 70.46           N  
ATOM   2595  CA  LEU A 309      16.813  -0.426  -9.537  1.00 70.46           C  
ATOM   2596  C   LEU A 309      16.077   0.221  -8.356  1.00 70.46           C  
ATOM   2597  CB  LEU A 309      17.870  -1.405  -8.988  1.00 70.46           C  
ATOM   2598  O   LEU A 309      15.015  -0.262  -7.944  1.00 70.46           O  
ATOM   2599  CG  LEU A 309      18.247  -2.535  -9.959  1.00 70.46           C  
ATOM   2600  CD1 LEU A 309      19.533  -3.218  -9.495  1.00 70.46           C  
ATOM   2601  CD2 LEU A 309      17.149  -3.600  -9.961  1.00 70.46           C  
ATOM   2602  N   MET A 310      16.627   1.296  -7.781  1.00 73.27           N  
ATOM   2603  CA  MET A 310      16.053   1.925  -6.589  1.00 73.27           C  
ATOM   2604  C   MET A 310      14.659   2.484  -6.855  1.00 73.27           C  
ATOM   2605  CB  MET A 310      16.968   3.026  -6.023  1.00 73.27           C  
ATOM   2606  O   MET A 310      13.776   2.316  -6.014  1.00 73.27           O  
ATOM   2607  CG  MET A 310      18.101   2.522  -5.116  1.00 73.27           C  
ATOM   2608  SD  MET A 310      17.627   1.396  -3.771  1.00 73.27           S  
ATOM   2609  CE  MET A 310      18.062  -0.190  -4.544  1.00 73.27           C  
ATOM   2610  N   LYS A 311      14.413   3.094  -8.020  1.00 74.23           N  
ATOM   2611  CA  LYS A 311      13.105   3.694  -8.328  1.00 74.23           C  
ATOM   2612  C   LYS A 311      11.966   2.649  -8.367  1.00 74.23           C  
ATOM   2613  CB  LYS A 311      13.237   4.613  -9.559  1.00 74.23           C  
ATOM   2614  O   LYS A 311      11.009   2.818  -7.604  1.00 74.23           O  
ATOM   2615  CG  LYS A 311      11.916   5.280  -9.977  1.00 74.23           C  
ATOM   2616  CD  LYS A 311      12.132   6.226 -11.173  1.00 74.23           C  
ATOM   2617  CE  LYS A 311      10.843   6.990 -11.528  1.00 74.23           C  
ATOM   2618  NZ  LYS A 311      11.040   7.960 -12.644  1.00 74.23           N  
ATOM   2619  N   PRO A 312      12.034   1.548  -9.146  1.00 73.72           N  
ATOM   2620  CA  PRO A 312      11.028   0.482  -9.114  1.00 73.72           C  
ATOM   2621  C   PRO A 312      10.869  -0.162  -7.733  1.00 73.72           C  
ATOM   2622  CB  PRO A 312      11.482  -0.565 -10.139  1.00 73.72           C  
ATOM   2623  O   PRO A 312       9.743  -0.420  -7.302  1.00 73.72           O  
ATOM   2624  CG  PRO A 312      12.357   0.227 -11.101  1.00 73.72           C  
ATOM   2625  CD  PRO A 312      12.989   1.284 -10.208  1.00 73.72           C  
ATOM   2626  N   LEU A 313      11.972  -0.385  -7.008  1.00 80.08           N  
ATOM   2627  CA  LEU A 313      11.940  -0.984  -5.673  1.00 80.08           C  
ATOM   2628  C   LEU A 313      11.234  -0.079  -4.653  1.00 80.08           C  
ATOM   2629  CB  LEU A 313      13.383  -1.296  -5.242  1.00 80.08           C  
ATOM   2630  O   LEU A 313      10.390  -0.550  -3.886  1.00 80.08           O  
ATOM   2631  CG  LEU A 313      13.485  -2.053  -3.906  1.00 80.08           C  
ATOM   2632  CD1 LEU A 313      12.938  -3.480  -4.018  1.00 80.08           C  
ATOM   2633  CD2 LEU A 313      14.946  -2.122  -3.467  1.00 80.08           C  
ATOM   2634  N   LEU A 314      11.528   1.223  -4.667  1.00 80.49           N  
ATOM   2635  CA  LEU A 314      10.863   2.221  -3.829  1.00 80.49           C  
ATOM   2636  C   LEU A 314       9.367   2.274  -4.141  1.00 80.49           C  
ATOM   2637  CB  LEU A 314      11.520   3.598  -4.033  1.00 80.49           C  
ATOM   2638  O   LEU A 314       8.550   2.174  -3.226  1.00 80.49           O  
ATOM   2639  CG  LEU A 314      12.886   3.750  -3.337  1.00 80.49           C  
ATOM   2640  CD1 LEU A 314      13.579   5.014  -3.845  1.00 80.49           C  
ATOM   2641  CD2 LEU A 314      12.740   3.862  -1.816  1.00 80.49           C  
ATOM   2642  N   ILE A 315       8.993   2.313  -5.422  1.00 78.83           N  
ATOM   2643  CA  ILE A 315       7.586   2.293  -5.841  1.00 78.83           C  
ATOM   2644  C   ILE A 315       6.899   1.006  -5.366  1.00 78.83           C  
ATOM   2645  CB  ILE A 315       7.478   2.478  -7.372  1.00 78.83           C  
ATOM   2646  O   ILE A 315       5.797   1.063  -4.815  1.00 78.83           O  
ATOM   2647  CG1 ILE A 315       7.937   3.899  -7.777  1.00 78.83           C  
ATOM   2648  CG2 ILE A 315       6.030   2.263  -7.853  1.00 78.83           C  
ATOM   2649  CD1 ILE A 315       8.152   4.067  -9.287  1.00 78.83           C  
ATOM   2650  N   LEU A 316       7.518  -0.160  -5.547  1.00 81.74           N  
ATOM   2651  CA  LEU A 316       6.942  -1.439  -5.137  1.00 81.74           C  
ATOM   2652  C   LEU A 316       6.779  -1.520  -3.611  1.00 81.74           C  
ATOM   2653  CB  LEU A 316       7.827  -2.571  -5.690  1.00 81.74           C  
ATOM   2654  O   LEU A 316       5.697  -1.855  -3.121  1.00 81.74           O  
ATOM   2655  CG  LEU A 316       7.294  -3.979  -5.381  1.00 81.74           C  
ATOM   2656  CD1 LEU A 316       5.985  -4.283  -6.110  1.00 81.74           C  
ATOM   2657  CD2 LEU A 316       8.312  -5.035  -5.795  1.00 81.74           C  
ATOM   2658  N   SER A 317       7.827  -1.169  -2.859  1.00 85.16           N  
ATOM   2659  CA  SER A 317       7.817  -1.154  -1.390  1.00 85.16           C  
ATOM   2660  C   SER A 317       6.733  -0.228  -0.839  1.00 85.16           C  
ATOM   2661  CB  SER A 317       9.192  -0.749  -0.841  1.00 85.16           C  
ATOM   2662  O   SER A 317       6.020  -0.584   0.099  1.00 85.16           O  
ATOM   2663  OG  SER A 317       9.473   0.614  -1.067  1.00 85.16           O  
ATOM   2664  N   TRP A 318       6.529   0.913  -1.493  1.00 84.63           N  
ATOM   2665  CA  TRP A 318       5.494   1.878  -1.171  1.00 84.63           C  
ATOM   2666  C   TRP A 318       4.076   1.313  -1.354  1.00 84.63           C  
ATOM   2667  CB  TRP A 318       5.738   3.095  -2.060  1.00 84.63           C  
ATOM   2668  O   TRP A 318       3.235   1.421  -0.454  1.00 84.63           O  
ATOM   2669  CG  TRP A 318       4.677   4.113  -1.943  1.00 84.63           C  
ATOM   2670  CD1 TRP A 318       3.624   4.250  -2.778  1.00 84.63           C  
ATOM   2671  CD2 TRP A 318       4.506   5.077  -0.879  1.00 84.63           C  
ATOM   2672  CE2 TRP A 318       3.268   5.736  -1.118  1.00 84.63           C  
ATOM   2673  CE3 TRP A 318       5.247   5.429   0.268  1.00 84.63           C  
ATOM   2674  NE1 TRP A 318       2.808   5.252  -2.314  1.00 84.63           N  
ATOM   2675  CH2 TRP A 318       3.442   6.904   0.932  1.00 84.63           C  
ATOM   2676  CZ2 TRP A 318       2.728   6.640  -0.224  1.00 84.63           C  
ATOM   2677  CZ3 TRP A 318       4.716   6.357   1.178  1.00 84.63           C  
ATOM   2678  N   HIS A 319       3.805   0.656  -2.489  1.00 83.50           N  
ATOM   2679  CA  HIS A 319       2.512   0.011  -2.746  1.00 83.50           C  
ATOM   2680  C   HIS A 319       2.229  -1.108  -1.736  1.00 83.50           C  
ATOM   2681  CB  HIS A 319       2.460  -0.539  -4.178  1.00 83.50           C  
ATOM   2682  O   HIS A 319       1.109  -1.208  -1.223  1.00 83.50           O  
ATOM   2683  CG  HIS A 319       2.273   0.528  -5.224  1.00 83.50           C  
ATOM   2684  CD2 HIS A 319       1.093   0.923  -5.789  1.00 83.50           C  
ATOM   2685  ND1 HIS A 319       3.260   1.285  -5.800  1.00 83.50           N  
ATOM   2686  CE1 HIS A 319       2.696   2.117  -6.687  1.00 83.50           C  
ATOM   2687  NE2 HIS A 319       1.367   1.938  -6.712  1.00 83.50           N  
ATOM   2688  N   PHE A 320       3.246  -1.907  -1.400  1.00 84.79           N  
ATOM   2689  CA  PHE A 320       3.147  -2.899  -0.334  1.00 84.79           C  
ATOM   2690  C   PHE A 320       2.860  -2.247   1.020  1.00 84.79           C  
ATOM   2691  CB  PHE A 320       4.419  -3.754  -0.265  1.00 84.79           C  
ATOM   2692  O   PHE A 320       1.944  -2.691   1.705  1.00 84.79           O  
ATOM   2693  CG  PHE A 320       4.432  -4.946  -1.202  1.00 84.79           C  
ATOM   2694  CD1 PHE A 320       3.522  -6.003  -1.008  1.00 84.79           C  
ATOM   2695  CD2 PHE A 320       5.406  -5.048  -2.210  1.00 84.79           C  
ATOM   2696  CE1 PHE A 320       3.575  -7.147  -1.826  1.00 84.79           C  
ATOM   2697  CE2 PHE A 320       5.464  -6.193  -3.025  1.00 84.79           C  
ATOM   2698  CZ  PHE A 320       4.544  -7.240  -2.840  1.00 84.79           C  
ATOM   2699  N   ALA A 321       3.568  -1.182   1.402  1.00 88.60           N  
ATOM   2700  CA  ALA A 321       3.394  -0.527   2.698  1.00 88.60           C  
ATOM   2701  C   ALA A 321       1.976   0.036   2.884  1.00 88.60           C  
ATOM   2702  CB  ALA A 321       4.457   0.567   2.842  1.00 88.60           C  
ATOM   2703  O   ALA A 321       1.331  -0.228   3.902  1.00 88.60           O  
ATOM   2704  N   LEU A 322       1.450   0.746   1.878  1.00 86.06           N  
ATOM   2705  CA  LEU A 322       0.076   1.261   1.896  1.00 86.06           C  
ATOM   2706  C   LEU A 322      -0.953   0.142   2.025  1.00 86.06           C  
ATOM   2707  CB  LEU A 322      -0.206   2.031   0.594  1.00 86.06           C  
ATOM   2708  O   LEU A 322      -1.929   0.262   2.769  1.00 86.06           O  
ATOM   2709  CG  LEU A 322       0.309   3.475   0.582  1.00 86.06           C  
ATOM   2710  CD1 LEU A 322       0.110   4.039  -0.823  1.00 86.06           C  
ATOM   2711  CD2 LEU A 322      -0.481   4.374   1.543  1.00 86.06           C  
ATOM   2712  N   TRP A 323      -0.751  -0.948   1.291  1.00 86.21           N  
ATOM   2713  CA  TRP A 323      -1.703  -2.039   1.313  1.00 86.21           C  
ATOM   2714  C   TRP A 323      -1.618  -2.843   2.616  1.00 86.21           C  
ATOM   2715  CB  TRP A 323      -1.532  -2.872   0.051  1.00 86.21           C  
ATOM   2716  O   TRP A 323      -2.651  -3.177   3.190  1.00 86.21           O  
ATOM   2717  CG  TRP A 323      -2.685  -3.786  -0.140  1.00 86.21           C  
ATOM   2718  CD1 TRP A 323      -3.758  -3.596  -0.936  1.00 86.21           C  
ATOM   2719  CD2 TRP A 323      -2.930  -5.015   0.575  1.00 86.21           C  
ATOM   2720  CE2 TRP A 323      -4.144  -5.589   0.098  1.00 86.21           C  
ATOM   2721  CE3 TRP A 323      -2.198  -5.706   1.556  1.00 86.21           C  
ATOM   2722  NE1 TRP A 323      -4.614  -4.675  -0.821  1.00 86.21           N  
ATOM   2723  CH2 TRP A 323      -3.841  -7.473   1.561  1.00 86.21           C  
ATOM   2724  CZ2 TRP A 323      -4.623  -6.806   0.602  1.00 86.21           C  
ATOM   2725  CZ3 TRP A 323      -2.633  -6.945   2.021  1.00 86.21           C  
ATOM   2726  N   MET A 324      -0.415  -3.086   3.143  1.00 87.67           N  
ATOM   2727  CA  MET A 324      -0.219  -3.725   4.449  1.00 87.67           C  
ATOM   2728  C   MET A 324      -0.883  -2.915   5.559  1.00 87.67           C  
ATOM   2729  CB  MET A 324       1.281  -3.888   4.743  1.00 87.67           C  
ATOM   2730  O   MET A 324      -1.526  -3.484   6.439  1.00 87.67           O  
ATOM   2731  CG  MET A 324       1.913  -5.018   3.922  1.00 87.67           C  
ATOM   2732  SD  MET A 324       1.198  -6.668   4.173  1.00 87.67           S  
ATOM   2733  CE  MET A 324       1.678  -6.976   5.893  1.00 87.67           C  
ATOM   2734  N   LEU A 325      -0.808  -1.586   5.478  1.00 90.46           N  
ATOM   2735  CA  LEU A 325      -1.502  -0.701   6.402  1.00 90.46           C  
ATOM   2736  C   LEU A 325      -3.030  -0.812   6.280  1.00 90.46           C  
ATOM   2737  CB  LEU A 325      -0.993   0.726   6.157  1.00 90.46           C  
ATOM   2738  O   LEU A 325      -3.724  -0.846   7.297  1.00 90.46           O  
ATOM   2739  CG  LEU A 325      -1.552   1.748   7.150  1.00 90.46           C  
ATOM   2740  CD1 LEU A 325      -1.233   1.376   8.594  1.00 90.46           C  
ATOM   2741  CD2 LEU A 325      -0.942   3.113   6.870  1.00 90.46           C  
ATOM   2742  N   LEU A 326      -3.562  -0.924   5.057  1.00 88.05           N  
ATOM   2743  CA  LEU A 326      -4.985  -1.192   4.828  1.00 88.05           C  
ATOM   2744  C   LEU A 326      -5.411  -2.543   5.410  1.00 88.05           C  
ATOM   2745  CB  LEU A 326      -5.300  -1.087   3.322  1.00 88.05           C  
ATOM   2746  O   LEU A 326      -6.434  -2.608   6.091  1.00 88.05           O  
ATOM   2747  CG  LEU A 326      -6.778  -1.358   2.981  1.00 88.05           C  
ATOM   2748  CD1 LEU A 326      -7.699  -0.264   3.521  1.00 88.05           C  
ATOM   2749  CD2 LEU A 326      -6.984  -1.428   1.471  1.00 88.05           C  
ATOM   2750  N   LEU A 327      -4.629  -3.600   5.182  1.00 86.21           N  
ATOM   2751  CA  LEU A 327      -4.888  -4.927   5.733  1.00 86.21           C  
ATOM   2752  C   LEU A 327      -4.880  -4.901   7.262  1.00 86.21           C  
ATOM   2753  CB  LEU A 327      -3.840  -5.918   5.199  1.00 86.21           C  
ATOM   2754  O   LEU A 327      -5.771  -5.469   7.886  1.00 86.21           O  
ATOM   2755  CG  LEU A 327      -4.140  -7.376   5.605  1.00 86.21           C  
ATOM   2756  CD1 LEU A 327      -5.386  -7.891   4.883  1.00 86.21           C  
ATOM   2757  CD2 LEU A 327      -2.981  -8.323   5.295  1.00 86.21           C  
ATOM   2758  N   ALA A 328      -3.911  -4.220   7.869  1.00 87.46           N  
ATOM   2759  CA  ALA A 328      -3.780  -4.144   9.316  1.00 87.46           C  
ATOM   2760  C   ALA A 328      -4.908  -3.313   9.960  1.00 87.46           C  
ATOM   2761  CB  ALA A 328      -2.383  -3.611   9.623  1.00 87.46           C  
ATOM   2762  O   ALA A 328      -5.466  -3.708  10.988  1.00 87.46           O  
ATOM   2763  N   ALA A 329      -5.331  -2.217   9.320  1.00 86.27           N  
ATOM   2764  CA  ALA A 329      -6.504  -1.448   9.738  1.00 86.27           C  
ATOM   2765  C   ALA A 329      -7.796  -2.280   9.640  1.00 86.27           C  
ATOM   2766  CB  ALA A 329      -6.584  -0.173   8.891  1.00 86.27           C  
ATOM   2767  O   ALA A 329      -8.578  -2.328  10.592  1.00 86.27           O  
ATOM   2768  N   ALA A 330      -7.989  -2.986   8.523  1.00 81.76           N  
ATOM   2769  CA  ALA A 330      -9.115  -3.889   8.306  1.00 81.76           C  
ATOM   2770  C   ALA A 330      -9.136  -5.047   9.318  1.00 81.76           C  
ATOM   2771  CB  ALA A 330      -9.019  -4.406   6.868  1.00 81.76           C  
ATOM   2772  O   ALA A 330     -10.179  -5.347   9.896  1.00 81.76           O  
ATOM   2773  N   TYR A 331      -7.978  -5.648   9.597  1.00 82.37           N  
ATOM   2774  CA  TYR A 331      -7.814  -6.680  10.619  1.00 82.37           C  
ATOM   2775  C   TYR A 331      -8.170  -6.162  12.013  1.00 82.37           C  
ATOM   2776  CB  TYR A 331      -6.362  -7.170  10.609  1.00 82.37           C  
ATOM   2777  O   TYR A 331      -8.846  -6.846  12.779  1.00 82.37           O  
ATOM   2778  CG  TYR A 331      -6.097  -8.241  11.644  1.00 82.37           C  
ATOM   2779  CD1 TYR A 331      -5.509  -7.925  12.885  1.00 82.37           C  
ATOM   2780  CD2 TYR A 331      -6.469  -9.563  11.360  1.00 82.37           C  
ATOM   2781  CE1 TYR A 331      -5.283  -8.942  13.834  1.00 82.37           C  
ATOM   2782  CE2 TYR A 331      -6.243 -10.582  12.301  1.00 82.37           C  
ATOM   2783  OH  TYR A 331      -5.433 -11.269  14.438  1.00 82.37           O  
ATOM   2784  CZ  TYR A 331      -5.653 -10.274  13.541  1.00 82.37           C  
ATOM   2785  N   THR A 332      -7.756  -4.935  12.334  1.00 83.70           N  
ATOM   2786  CA  THR A 332      -8.064  -4.305  13.621  1.00 83.70           C  
ATOM   2787  C   THR A 332      -9.571  -4.084  13.772  1.00 83.70           C  
ATOM   2788  CB  THR A 332      -7.283  -2.996  13.808  1.00 83.70           C  
ATOM   2789  O   THR A 332     -10.134  -4.483  14.789  1.00 83.70           O  
ATOM   2790  CG2 THR A 332      -7.423  -2.456  15.230  1.00 83.70           C  
ATOM   2791  OG1 THR A 332      -5.900  -3.209  13.632  1.00 83.70           O  
ATOM   2792  N   GLN A 333     -10.259  -3.554  12.751  1.00 80.29           N  
ATOM   2793  CA  GLN A 333     -11.731  -3.473  12.742  1.00 80.29           C  
ATOM   2794  C   GLN A 333     -12.364  -4.861  12.919  1.00 80.29           C  
ATOM   2795  CB  GLN A 333     -12.202  -2.824  11.430  1.00 80.29           C  
ATOM   2796  O   GLN A 333     -13.246  -5.051  13.754  1.00 80.29           O  
ATOM   2797  CG  GLN A 333     -13.736  -2.685  11.379  1.00 80.29           C  
ATOM   2798  CD  GLN A 333     -14.248  -2.114  10.066  1.00 80.29           C  
ATOM   2799  NE2 GLN A 333     -15.540  -2.094   9.836  1.00 80.29           N  
ATOM   2800  OE1 GLN A 333     -13.501  -1.666   9.220  1.00 80.29           O  
ATOM   2801  N   GLN A 334     -11.835  -5.829  12.174  1.00 76.52           N  
ATOM   2802  CA  GLN A 334     -12.027  -7.268  12.287  1.00 76.52           C  
ATOM   2803  C   GLN A 334     -12.161  -7.801  13.714  1.00 76.52           C  
ATOM   2804  CB  GLN A 334     -13.032  -7.788  11.287  1.00 76.52           C  
ATOM   2805  O   GLN A 334     -13.176  -8.340  14.177  1.00 76.52           O  
ATOM   2806  CG  GLN A 334     -12.916  -9.313  11.230  1.00 76.52           C  
ATOM   2807  CD  GLN A 334     -13.378  -9.823   9.887  1.00 76.52           C  
ATOM   2808  NE2 GLN A 334     -14.383 -10.660   9.862  1.00 76.52           N  
ATOM   2809  OE1 GLN A 334     -12.894  -9.447   8.837  1.00 76.52           O  
ATOM   2810  N   LYS A 335     -11.035  -7.663  14.398  1.00 80.29           N  
ATOM   2811  CA  LYS A 335     -10.790  -8.132  15.750  1.00 80.29           C  
ATOM   2812  C   LYS A 335     -11.724  -7.456  16.746  1.00 80.29           C  
ATOM   2813  CB  LYS A 335      -9.314  -7.838  16.029  1.00 80.29           C  
ATOM   2814  O   LYS A 335     -12.307  -8.145  17.582  1.00 80.29           O  
ATOM   2815  CG  LYS A 335      -8.851  -8.278  17.420  1.00 80.29           C  
ATOM   2816  CD  LYS A 335      -7.392  -7.846  17.594  1.00 80.29           C  
ATOM   2817  CE  LYS A 335      -6.894  -8.137  19.011  1.00 80.29           C  
ATOM   2818  NZ  LYS A 335      -5.540  -7.560  19.224  1.00 80.29           N  
ATOM   2819  N   GLU A 336     -11.906  -6.140  16.643  1.00 77.29           N  
ATOM   2820  CA  GLU A 336     -12.795  -5.391  17.538  1.00 77.29           C  
ATOM   2821  C   GLU A 336     -14.265  -5.785  17.337  1.00 77.29           C  
ATOM   2822  CB  GLU A 336     -12.595  -3.878  17.351  1.00 77.29           C  
ATOM   2823  O   GLU A 336     -14.979  -5.993  18.317  1.00 77.29           O  
ATOM   2824  CG  GLU A 336     -11.203  -3.374  17.779  1.00 77.29           C  
ATOM   2825  CD  GLU A 336     -10.850  -3.640  19.252  1.00 77.29           C  
ATOM   2826  OE1 GLU A 336      -9.637  -3.756  19.549  1.00 77.29           O  
ATOM   2827  OE2 GLU A 336     -11.774  -3.715  20.097  1.00 77.29           O  
ATOM   2828  N   TYR A 337     -14.703  -6.000  16.092  1.00 73.16           N  
ATOM   2829  CA  TYR A 337     -16.050  -6.496  15.789  1.00 73.16           C  
ATOM   2830  C   TYR A 337     -16.292  -7.882  16.395  1.00 73.16           C  
ATOM   2831  CB  TYR A 337     -16.253  -6.541  14.268  1.00 73.16           C  
ATOM   2832  O   TYR A 337     -17.287  -8.109  17.083  1.00 73.16           O  
ATOM   2833  CG  TYR A 337     -17.634  -7.007  13.856  1.00 73.16           C  
ATOM   2834  CD1 TYR A 337     -17.854  -8.350  13.491  1.00 73.16           C  
ATOM   2835  CD2 TYR A 337     -18.700  -6.088  13.839  1.00 73.16           C  
ATOM   2836  CE1 TYR A 337     -19.135  -8.764  13.077  1.00 73.16           C  
ATOM   2837  CE2 TYR A 337     -19.981  -6.497  13.426  1.00 73.16           C  
ATOM   2838  OH  TYR A 337     -21.409  -8.220  12.563  1.00 73.16           O  
ATOM   2839  CZ  TYR A 337     -20.193  -7.833  13.025  1.00 73.16           C  
ATOM   2840  N   SER A 338     -15.346  -8.802  16.196  1.00 72.65           N  
ATOM   2841  CA  SER A 338     -15.430 -10.173  16.716  1.00 72.65           C  
ATOM   2842  C   SER A 338     -15.416 -10.198  18.247  1.00 72.65           C  
ATOM   2843  CB  SER A 338     -14.270 -11.014  16.174  1.00 72.65           C  
ATOM   2844  O   SER A 338     -16.149 -10.963  18.870  1.00 72.65           O  
ATOM   2845  OG  SER A 338     -14.214 -10.935  14.761  1.00 72.65           O  
ATOM   2846  N   THR A 339     -14.625  -9.317  18.865  1.00 74.60           N  
ATOM   2847  CA  THR A 339     -14.561  -9.153  20.324  1.00 74.60           C  
ATOM   2848  C   THR A 339     -15.866  -8.590  20.882  1.00 74.60           C  
ATOM   2849  CB  THR A 339     -13.400  -8.227  20.717  1.00 74.60           C  
ATOM   2850  O   THR A 339     -16.349  -9.074  21.907  1.00 74.60           O  
ATOM   2851  CG2 THR A 339     -13.245  -8.089  22.234  1.00 74.60           C  
ATOM   2852  OG1 THR A 339     -12.187  -8.746  20.231  1.00 74.60           O  
ATOM   2853  N   LEU A 340     -16.449  -7.584  20.219  1.00 71.75           N  
ATOM   2854  CA  LEU A 340     -17.750  -7.021  20.581  1.00 71.75           C  
ATOM   2855  C   LEU A 340     -18.838  -8.095  20.509  1.00 71.75           C  
ATOM   2856  CB  LEU A 340     -18.069  -5.838  19.648  1.00 71.75           C  
ATOM   2857  O   LEU A 340     -19.587  -8.257  21.471  1.00 71.75           O  
ATOM   2858  CG  LEU A 340     -19.411  -5.147  19.958  1.00 71.75           C  
ATOM   2859  CD1 LEU A 340     -19.350  -4.377  21.277  1.00 71.75           C  
ATOM   2860  CD2 LEU A 340     -19.762  -4.160  18.847  1.00 71.75           C  
ATOM   2861  N   MET A 341     -18.862  -8.865  19.417  1.00 67.53           N  
ATOM   2862  CA  MET A 341     -19.758 -10.005  19.257  1.00 67.53           C  
ATOM   2863  C   MET A 341     -19.575 -10.996  20.406  1.00 67.53           C  
ATOM   2864  CB  MET A 341     -19.544 -10.682  17.893  1.00 67.53           C  
ATOM   2865  O   MET A 341     -20.512 -11.209  21.165  1.00 67.53           O  
ATOM   2866  CG  MET A 341     -20.203  -9.904  16.753  1.00 67.53           C  
ATOM   2867  SD  MET A 341     -22.005  -9.858  16.903  1.00 67.53           S  
ATOM   2868  CE  MET A 341     -22.427  -9.120  15.311  1.00 67.53           C  
ATOM   2869  N   ALA A 342     -18.374 -11.541  20.616  1.00 67.92           N  
ATOM   2870  CA  ALA A 342     -18.109 -12.525  21.670  1.00 67.92           C  
ATOM   2871  C   ALA A 342     -18.536 -12.044  23.069  1.00 67.92           C  
ATOM   2872  CB  ALA A 342     -16.617 -12.868  21.637  1.00 67.92           C  
ATOM   2873  O   ALA A 342     -19.163 -12.791  23.816  1.00 67.92           O  
ATOM   2874  N   LYS A 343     -18.257 -10.780  23.412  1.00 66.23           N  
ATOM   2875  CA  LYS A 343     -18.711 -10.177  24.674  1.00 66.23           C  
ATOM   2876  C   LYS A 343     -20.226 -10.048  24.742  1.00 66.23           C  
ATOM   2877  CB  LYS A 343     -18.088  -8.794  24.853  1.00 66.23           C  
ATOM   2878  O   LYS A 343     -20.782 -10.239  25.818  1.00 66.23           O  
ATOM   2879  CG  LYS A 343     -16.614  -8.874  25.255  1.00 66.23           C  
ATOM   2880  CD  LYS A 343     -16.068  -7.449  25.328  1.00 66.23           C  
ATOM   2881  CE  LYS A 343     -14.622  -7.435  25.813  1.00 66.23           C  
ATOM   2882  NZ  LYS A 343     -14.111  -6.044  25.807  1.00 66.23           N  
ATOM   2883  N   SER A 344     -20.877  -9.734  23.622  1.00 62.68           N  
ATOM   2884  CA  SER A 344     -22.331  -9.619  23.582  1.00 62.68           C  
ATOM   2885  C   SER A 344     -23.058 -10.950  23.796  1.00 62.68           C  
ATOM   2886  CB  SER A 344     -22.820  -8.893  22.323  1.00 62.68           C  
ATOM   2887  O   SER A 344     -24.144 -10.976  24.358  1.00 62.68           O  
ATOM   2888  OG  SER A 344     -22.609  -9.627  21.138  1.00 62.68           O  
ATOM   2889  N   TRP A 345     -22.415 -12.065  23.444  1.00 58.25           N  
ATOM   2890  CA  TRP A 345     -22.935 -13.408  23.710  1.00 58.25           C  
ATOM   2891  C   TRP A 345     -22.765 -13.861  25.165  1.00 58.25           C  
ATOM   2892  CB  TRP A 345     -22.261 -14.397  22.753  1.00 58.25           C  
ATOM   2893  O   TRP A 345     -23.473 -14.760  25.602  1.00 58.25           O  
ATOM   2894  CG  TRP A 345     -22.595 -14.163  21.316  1.00 58.25           C  
ATOM   2895  CD1 TRP A 345     -21.779 -13.644  20.378  1.00 58.25           C  
ATOM   2896  CD2 TRP A 345     -23.820 -14.502  20.617  1.00 58.25           C  
ATOM   2897  CE2 TRP A 345     -23.685 -14.073  19.262  1.00 58.25           C  
ATOM   2898  CE3 TRP A 345     -25.001 -15.177  20.979  1.00 58.25           C  
ATOM   2899  NE1 TRP A 345     -22.460 -13.469  19.195  1.00 58.25           N  
ATOM   2900  CH2 TRP A 345     -25.752 -15.086  18.669  1.00 58.25           C  
ATOM   2901  CZ2 TRP A 345     -24.639 -14.342  18.291  1.00 58.25           C  
ATOM   2902  CZ3 TRP A 345     -25.968 -15.467  20.003  1.00 58.25           C  
ATOM   2903  N   ASN A 346     -21.857 -13.245  25.928  1.00 60.28           N  
ATOM   2904  CA  ASN A 346     -21.543 -13.623  27.309  1.00 60.28           C  
ATOM   2905  C   ASN A 346     -22.313 -12.773  28.336  1.00 60.28           C  
ATOM   2906  CB  ASN A 346     -20.015 -13.589  27.511  1.00 60.28           C  
ATOM   2907  O   ASN A 346     -21.729 -12.285  29.311  1.00 60.28           O  
ATOM   2908  CG  ASN A 346     -19.273 -14.702  26.795  1.00 60.28           C  
ATOM   2909  ND2 ASN A 346     -17.966 -14.607  26.723  1.00 60.28           N  
ATOM   2910  OD1 ASN A 346     -19.814 -15.688  26.332  1.00 60.28           O  
ATOM   2911  N   PHE A 347     -23.612 -12.557  28.114  1.00 56.46           N  
ATOM   2912  CA  PHE A 347     -24.455 -11.837  29.067  1.00 56.46           C  
ATOM   2913  C   PHE A 347     -24.510 -12.596  30.405  1.00 56.46           C  
ATOM   2914  CB  PHE A 347     -25.852 -11.600  28.474  1.00 56.46           C  
ATOM   2915  O   PHE A 347     -24.876 -13.768  30.449  1.00 56.46           O  
ATOM   2916  CG  PHE A 347     -26.755 -10.816  29.407  1.00 56.46           C  
ATOM   2917  CD1 PHE A 347     -27.737 -11.482  30.165  1.00 56.46           C  
ATOM   2918  CD2 PHE A 347     -26.561  -9.431  29.573  1.00 56.46           C  
ATOM   2919  CE1 PHE A 347     -28.494 -10.773  31.112  1.00 56.46           C  
ATOM   2920  CE2 PHE A 347     -27.304  -8.727  30.535  1.00 56.46           C  
ATOM   2921  CZ  PHE A 347     -28.249  -9.406  31.323  1.00 56.46           C  
ATOM   2922  N   LYS A 348     -24.134 -11.927  31.499  1.00 55.90           N  
ATOM   2923  CA  LYS A 348     -24.388 -12.400  32.864  1.00 55.90           C  
ATOM   2924  C   LYS A 348     -25.554 -11.584  33.400  1.00 55.90           C  
ATOM   2925  CB  LYS A 348     -23.147 -12.255  33.760  1.00 55.90           C  
ATOM   2926  O   LYS A 348     -25.443 -10.361  33.429  1.00 55.90           O  
ATOM   2927  CG  LYS A 348     -22.021 -13.230  33.379  1.00 55.90           C  
ATOM   2928  CD  LYS A 348     -20.911 -13.201  34.439  1.00 55.90           C  
ATOM   2929  CE  LYS A 348     -19.822 -14.227  34.109  1.00 55.90           C  
ATOM   2930  NZ  LYS A 348     -18.857 -14.362  35.230  1.00 55.90           N  
ATOM   2931  N   SER A 349     -26.643 -12.246  33.785  1.00 55.01           N  
ATOM   2932  CA  SER A 349     -27.719 -11.581  34.517  1.00 55.01           C  
ATOM   2933  C   SER A 349     -27.178 -11.059  35.844  1.00 55.01           C  
ATOM   2934  CB  SER A 349     -28.891 -12.541  34.764  1.00 55.01           C  
ATOM   2935  O   SER A 349     -26.314 -11.703  36.446  1.00 55.01           O  
ATOM   2936  OG  SER A 349     -28.496 -13.643  35.558  1.00 55.01           O  
ATOM   2937  N   ASP A 350     -27.707  -9.936  36.324  1.00 56.28           N  
ATOM   2938  CA  ASP A 350     -27.483  -9.532  37.709  1.00 56.28           C  
ATOM   2939  C   ASP A 350     -27.902 -10.671  38.646  1.00 56.28           C  
ATOM   2940  CB  ASP A 350     -28.261  -8.250  38.029  1.00 56.28           C  
ATOM   2941  O   ASP A 350     -28.891 -11.360  38.383  1.00 56.28           O  
ATOM   2942  CG  ASP A 350     -27.682  -7.014  37.337  1.00 56.28           C  
ATOM   2943  OD1 ASP A 350     -26.452  -6.993  37.092  1.00 56.28           O  
ATOM   2944  OD2 ASP A 350     -28.484  -6.092  37.105  1.00 56.28           O  
ATOM   2945  N   GLU A 351     -27.156 -10.869  39.737  1.00 54.29           N  
ATOM   2946  CA  GLU A 351     -27.350 -11.975  40.694  1.00 54.29           C  
ATOM   2947  C   GLU A 351     -28.788 -12.048  41.244  1.00 54.29           C  
ATOM   2948  CB  GLU A 351     -26.331 -11.835  41.845  1.00 54.29           C  
ATOM   2949  O   GLU A 351     -29.251 -13.119  41.628  1.00 54.29           O  
ATOM   2950  CG  GLU A 351     -24.883 -12.078  41.376  1.00 54.29           C  
ATOM   2951  CD  GLU A 351     -23.817 -11.910  42.476  1.00 54.29           C  
ATOM   2952  OE1 GLU A 351     -22.656 -12.295  42.196  1.00 54.29           O  
ATOM   2953  OE2 GLU A 351     -24.133 -11.347  43.547  1.00 54.29           O  
ATOM   2954  N   ASN A 352     -29.523 -10.931  41.193  1.00 55.88           N  
ATOM   2955  CA  ASN A 352     -30.900 -10.812  41.671  1.00 55.88           C  
ATOM   2956  C   ASN A 352     -31.974 -10.912  40.570  1.00 55.88           C  
ATOM   2957  CB  ASN A 352     -31.015  -9.487  42.445  1.00 55.88           C  
ATOM   2958  O   ASN A 352     -33.160 -10.907  40.887  1.00 55.88           O  
ATOM   2959  CG  ASN A 352     -30.164  -9.459  43.704  1.00 55.88           C  
ATOM   2960  ND2 ASN A 352     -29.952  -8.297  44.272  1.00 55.88           N  
ATOM   2961  OD1 ASN A 352     -29.688 -10.457  44.207  1.00 55.88           O  
ATOM   2962  N   GLY A 353     -31.610 -10.928  39.283  1.00 57.82           N  
ATOM   2963  CA  GLY A 353     -32.563 -10.980  38.163  1.00 57.82           C  
ATOM   2964  C   GLY A 353     -33.530  -9.785  38.020  1.00 57.82           C  
ATOM   2965  O   GLY A 353     -34.283  -9.745  37.051  1.00 57.82           O  
ATOM   2966  N   CYS A 354     -33.529  -8.796  38.923  1.00 55.12           N  
ATOM   2967  CA  CYS A 354     -34.527  -7.713  38.941  1.00 55.12           C  
ATOM   2968  C   CYS A 354     -34.658  -6.958  37.610  1.00 55.12           C  
ATOM   2969  CB  CYS A 354     -34.226  -6.716  40.071  1.00 55.12           C  
ATOM   2970  O   CYS A 354     -35.766  -6.851  37.093  1.00 55.12           O  
ATOM   2971  SG  CYS A 354     -35.111  -7.195  41.578  1.00 55.12           S  
ATOM   2972  N   GLU A 355     -33.552  -6.505  37.010  1.00 54.64           N  
ATOM   2973  CA  GLU A 355     -33.611  -5.712  35.768  1.00 54.64           C  
ATOM   2974  C   GLU A 355     -34.192  -6.496  34.582  1.00 54.64           C  
ATOM   2975  CB  GLU A 355     -32.208  -5.233  35.370  1.00 54.64           C  
ATOM   2976  O   GLU A 355     -34.847  -5.936  33.703  1.00 54.64           O  
ATOM   2977  CG  GLU A 355     -31.566  -4.259  36.368  1.00 54.64           C  
ATOM   2978  CD  GLU A 355     -30.331  -3.540  35.787  1.00 54.64           C  
ATOM   2979  OE1 GLU A 355     -29.837  -2.617  36.476  1.00 54.64           O  
ATOM   2980  OE2 GLU A 355     -29.957  -3.817  34.613  1.00 54.64           O  
ATOM   2981  N   MET A 356     -33.961  -7.812  34.553  1.00 51.97           N  
ATOM   2982  CA  MET A 356     -34.466  -8.690  33.498  1.00 51.97           C  
ATOM   2983  C   MET A 356     -35.964  -8.935  33.651  1.00 51.97           C  
ATOM   2984  CB  MET A 356     -33.683 -10.013  33.514  1.00 51.97           C  
ATOM   2985  O   MET A 356     -36.692  -8.947  32.660  1.00 51.97           O  
ATOM   2986  CG  MET A 356     -33.744 -10.783  32.187  1.00 51.97           C  
ATOM   2987  SD  MET A 356     -32.239 -10.560  31.201  1.00 51.97           S  
ATOM   2988  CE  MET A 356     -32.582 -11.535  29.722  1.00 51.97           C  
ATOM   2989  N   LYS A 357     -36.423  -9.084  34.898  1.00 58.47           N  
ATOM   2990  CA  LYS A 357     -37.837  -9.246  35.230  1.00 58.47           C  
ATOM   2991  C   LYS A 357     -38.636  -7.991  34.871  1.00 58.47           C  
ATOM   2992  CB  LYS A 357     -37.948  -9.608  36.716  1.00 58.47           C  
ATOM   2993  O   LYS A 357     -39.604  -8.088  34.130  1.00 58.47           O  
ATOM   2994  CG  LYS A 357     -39.336 -10.171  37.025  1.00 58.47           C  
ATOM   2995  CD  LYS A 357     -39.426 -10.577  38.496  1.00 58.47           C  
ATOM   2996  CE  LYS A 357     -40.854 -11.046  38.770  1.00 58.47           C  
ATOM   2997  NZ  LYS A 357     -41.053 -11.350  40.206  1.00 58.47           N  
ATOM   2998  N   GLU A 358     -38.154  -6.817  35.278  1.00 59.93           N  
ATOM   2999  CA  GLU A 358     -38.781  -5.522  34.966  1.00 59.93           C  
ATOM   3000  C   GLU A 358     -38.855  -5.225  33.460  1.00 59.93           C  
ATOM   3001  CB  GLU A 358     -37.972  -4.398  35.626  1.00 59.93           C  
ATOM   3002  O   GLU A 358     -39.733  -4.494  33.002  1.00 59.93           O  
ATOM   3003  CG  GLU A 358     -38.153  -4.329  37.148  1.00 59.93           C  
ATOM   3004  CD  GLU A 358     -37.297  -3.225  37.792  1.00 59.93           C  
ATOM   3005  OE1 GLU A 358     -37.286  -3.170  39.043  1.00 59.93           O  
ATOM   3006  OE2 GLU A 358     -36.654  -2.449  37.045  1.00 59.93           O  
ATOM   3007  N   PHE A 359     -37.927  -5.762  32.667  1.00 53.87           N  
ATOM   3008  CA  PHE A 359     -37.960  -5.625  31.213  1.00 53.87           C  
ATOM   3009  C   PHE A 359     -38.955  -6.566  30.536  1.00 53.87           C  
ATOM   3010  CB  PHE A 359     -36.545  -5.810  30.676  1.00 53.87           C  
ATOM   3011  O   PHE A 359     -39.670  -6.143  29.630  1.00 53.87           O  
ATOM   3012  CG  PHE A 359     -36.452  -5.760  29.167  1.00 53.87           C  
ATOM   3013  CD1 PHE A 359     -36.277  -6.947  28.442  1.00 53.87           C  
ATOM   3014  CD2 PHE A 359     -36.584  -4.544  28.473  1.00 53.87           C  
ATOM   3015  CE1 PHE A 359     -36.137  -6.891  27.050  1.00 53.87           C  
ATOM   3016  CE2 PHE A 359     -36.354  -4.471  27.094  1.00 53.87           C  
ATOM   3017  CZ  PHE A 359     -36.110  -5.652  26.383  1.00 53.87           C  
ATOM   3018  N   LEU A 360     -39.023  -7.821  30.976  1.00 55.33           N  
ATOM   3019  CA  LEU A 360     -39.978  -8.796  30.444  1.00 55.33           C  
ATOM   3020  C   LEU A 360     -41.424  -8.425  30.798  1.00 55.33           C  
ATOM   3021  CB  LEU A 360     -39.605 -10.187  30.977  1.00 55.33           C  
ATOM   3022  O   LEU A 360     -42.311  -8.564  29.951  1.00 55.33           O  
ATOM   3023  CG  LEU A 360     -38.304 -10.747  30.374  1.00 55.33           C  
ATOM   3024  CD1 LEU A 360     -37.863 -11.984  31.157  1.00 55.33           C  
ATOM   3025  CD2 LEU A 360     -38.484 -11.140  28.906  1.00 55.33           C  
ATOM   3026  N   ASP A 361     -41.631  -7.882  32.000  1.00 59.80           N  
ATOM   3027  CA  ASP A 361     -42.926  -7.365  32.447  1.00 59.80           C  
ATOM   3028  C   ASP A 361     -43.382  -6.175  31.577  1.00 59.80           C  
ATOM   3029  CB  ASP A 361     -42.845  -6.987  33.943  1.00 59.80           C  
ATOM   3030  O   ASP A 361     -44.549  -6.095  31.194  1.00 59.80           O  
ATOM   3031  CG  ASP A 361     -42.772  -8.188  34.909  1.00 59.80           C  
ATOM   3032  OD1 ASP A 361     -43.108  -9.321  34.497  1.00 59.80           O  
ATOM   3033  OD2 ASP A 361     -42.410  -7.974  36.092  1.00 59.80           O  
ATOM   3034  N   GLU A 362     -42.460  -5.291  31.171  1.00 58.95           N  
ATOM   3035  CA  GLU A 362     -42.765  -4.142  30.301  1.00 58.95           C  
ATOM   3036  C   GLU A 362     -43.098  -4.546  28.852  1.00 58.95           C  
ATOM   3037  CB  GLU A 362     -41.586  -3.158  30.352  1.00 58.95           C  
ATOM   3038  O   GLU A 362     -43.868  -3.863  28.180  1.00 58.95           O  
ATOM   3039  CG  GLU A 362     -41.918  -1.759  29.805  1.00 58.95           C  
ATOM   3040  CD  GLU A 362     -40.691  -0.848  29.899  1.00 58.95           C  
ATOM   3041  OE1 GLU A 362     -40.705   0.175  30.613  1.00 58.95           O  
ATOM   3042  OE2 GLU A 362     -39.608  -1.244  29.412  1.00 58.95           O  
ATOM   3043  N   ILE A 363     -42.568  -5.676  28.368  1.00 55.89           N  
ATOM   3044  CA  ILE A 363     -42.849  -6.211  27.020  1.00 55.89           C  
ATOM   3045  C   ILE A 363     -44.120  -7.090  27.003  1.00 55.89           C  
ATOM   3046  CB  ILE A 363     -41.559  -6.857  26.440  1.00 55.89           C  
ATOM   3047  O   ILE A 363     -44.501  -7.619  25.958  1.00 55.89           O  
ATOM   3048  CG1 ILE A 363     -40.526  -5.725  26.232  1.00 55.89           C  
ATOM   3049  CG2 ILE A 363     -41.755  -7.605  25.103  1.00 55.89           C  
ATOM   3050  CD1 ILE A 363     -39.159  -6.182  25.733  1.00 55.89           C  
ATOM   3051  N   CYS A 364     -44.822  -7.230  28.138  1.00 54.61           N  
ATOM   3052  CA  CYS A 364     -45.964  -8.141  28.300  1.00 54.61           C  
ATOM   3053  C   CYS A 364     -45.628  -9.590  27.895  1.00 54.61           C  
ATOM   3054  CB  CYS A 364     -47.215  -7.601  27.584  1.00 54.61           C  
ATOM   3055  O   CYS A 364     -46.478 -10.325  27.381  1.00 54.61           O  
ATOM   3056  SG  CYS A 364     -47.751  -6.010  28.273  1.00 54.61           S  
ATOM   3057  N   TRP A 365     -44.380 -10.012  28.113  1.00 52.89           N  
ATOM   3058  CA  TRP A 365     -43.912 -11.349  27.761  1.00 52.89           C  
ATOM   3059  C   TRP A 365     -44.389 -12.361  28.809  1.00 52.89           C  
ATOM   3060  CB  TRP A 365     -42.395 -11.330  27.503  1.00 52.89           C  
ATOM   3061  O   TRP A 365     -43.712 -12.692  29.778  1.00 52.89           O  
ATOM   3062  CG  TRP A 365     -41.990 -11.777  26.130  1.00 52.89           C  
ATOM   3063  CD1 TRP A 365     -42.521 -11.334  24.966  1.00 52.89           C  
ATOM   3064  CD2 TRP A 365     -40.958 -12.740  25.755  1.00 52.89           C  
ATOM   3065  CE2 TRP A 365     -40.905 -12.814  24.330  1.00 52.89           C  
ATOM   3066  CE3 TRP A 365     -40.061 -13.561  26.474  1.00 52.89           C  
ATOM   3067  NE1 TRP A 365     -41.891 -11.951  23.903  1.00 52.89           N  
ATOM   3068  CH2 TRP A 365     -39.108 -14.435  24.400  1.00 52.89           C  
ATOM   3069  CZ2 TRP A 365     -39.997 -13.642  23.654  1.00 52.89           C  
ATOM   3070  CZ3 TRP A 365     -39.143 -14.394  25.806  1.00 52.89           C  
ATOM   3071  N   THR A 366     -45.616 -12.836  28.623  1.00 46.25           N  
ATOM   3072  CA  THR A 366     -46.314 -13.764  29.517  1.00 46.25           C  
ATOM   3073  C   THR A 366     -46.127 -15.197  29.015  1.00 46.25           C  
ATOM   3074  CB  THR A 366     -47.804 -13.373  29.629  1.00 46.25           C  
ATOM   3075  O   THR A 366     -47.005 -15.742  28.357  1.00 46.25           O  
ATOM   3076  CG2 THR A 366     -47.998 -12.103  30.457  1.00 46.25           C  
ATOM   3077  OG1 THR A 366     -48.378 -13.090  28.372  1.00 46.25           O  
ATOM   3078  N   GLY A 367     -44.965 -15.826  29.243  1.00 46.49           N  
ATOM   3079  CA  GLY A 367     -44.791 -17.173  28.670  1.00 46.49           C  
ATOM   3080  C   GLY A 367     -43.651 -18.081  29.115  1.00 46.49           C  
ATOM   3081  O   GLY A 367     -43.859 -19.290  29.105  1.00 46.49           O  
ATOM   3082  N   HIS A 368     -42.482 -17.591  29.536  1.00 44.12           N  
ATOM   3083  CA  HIS A 368     -41.356 -18.494  29.815  1.00 44.12           C  
ATOM   3084  C   HIS A 368     -40.638 -18.180  31.127  1.00 44.12           C  
ATOM   3085  CB  HIS A 368     -40.427 -18.581  28.592  1.00 44.12           C  
ATOM   3086  O   HIS A 368     -40.246 -17.049  31.406  1.00 44.12           O  
ATOM   3087  CG  HIS A 368     -41.048 -19.369  27.457  1.00 44.12           C  
ATOM   3088  CD2 HIS A 368     -41.155 -18.991  26.144  1.00 44.12           C  
ATOM   3089  ND1 HIS A 368     -41.656 -20.603  27.563  1.00 44.12           N  
ATOM   3090  CE1 HIS A 368     -42.132 -20.946  26.358  1.00 44.12           C  
ATOM   3091  NE2 HIS A 368     -41.853 -19.994  25.459  1.00 44.12           N  
ATOM   3092  N   ALA A 369     -40.495 -19.218  31.955  1.00 41.73           N  
ATOM   3093  CA  ALA A 369     -39.804 -19.154  33.229  1.00 41.73           C  
ATOM   3094  C   ALA A 369     -38.329 -18.770  33.028  1.00 41.73           C  
ATOM   3095  CB  ALA A 369     -39.958 -20.502  33.948  1.00 41.73           C  
ATOM   3096  O   ALA A 369     -37.637 -19.307  32.167  1.00 41.73           O  
ATOM   3097  N   PHE A 370     -37.862 -17.889  33.911  1.00 39.50           N  
ATOM   3098  CA  PHE A 370     -36.547 -17.243  34.047  1.00 39.50           C  
ATOM   3099  C   PHE A 370     -35.272 -18.055  33.722  1.00 39.50           C  
ATOM   3100  CB  PHE A 370     -36.481 -16.808  35.525  1.00 39.50           C  
ATOM   3101  O   PHE A 370     -34.191 -17.485  33.614  1.00 39.50           O  
ATOM   3102  CG  PHE A 370     -36.028 -15.388  35.722  1.00 39.50           C  
ATOM   3103  CD1 PHE A 370     -34.680 -15.109  36.009  1.00 39.50           C  
ATOM   3104  CD2 PHE A 370     -36.965 -14.346  35.602  1.00 39.50           C  
ATOM   3105  CE1 PHE A 370     -34.267 -13.780  36.178  1.00 39.50           C  
ATOM   3106  CE2 PHE A 370     -36.550 -13.018  35.760  1.00 39.50           C  
ATOM   3107  CZ  PHE A 370     -35.205 -12.744  36.045  1.00 39.50           C  
ATOM   3108  N   LYS A 371     -35.356 -19.384  33.622  1.00 43.73           N  
ATOM   3109  CA  LYS A 371     -34.213 -20.297  33.485  1.00 43.73           C  
ATOM   3110  C   LYS A 371     -33.803 -20.606  32.039  1.00 43.73           C  
ATOM   3111  CB  LYS A 371     -34.482 -21.576  34.301  1.00 43.73           C  
ATOM   3112  O   LYS A 371     -32.826 -21.326  31.860  1.00 43.73           O  
ATOM   3113  CG  LYS A 371     -34.112 -21.385  35.779  1.00 43.73           C  
ATOM   3114  CD  LYS A 371     -34.287 -22.694  36.559  1.00 43.73           C  
ATOM   3115  CE  LYS A 371     -33.747 -22.538  37.985  1.00 43.73           C  
ATOM   3116  NZ  LYS A 371     -33.898 -23.791  38.768  1.00 43.73           N  
ATOM   3117  N   GLN A 372     -34.509 -20.095  31.030  1.00 43.69           N  
ATOM   3118  CA  GLN A 372     -34.286 -20.454  29.622  1.00 43.69           C  
ATOM   3119  C   GLN A 372     -34.456 -19.262  28.665  1.00 43.69           C  
ATOM   3120  CB  GLN A 372     -35.229 -21.609  29.222  1.00 43.69           C  
ATOM   3121  O   GLN A 372     -35.173 -19.373  27.684  1.00 43.69           O  
ATOM   3122  CG  GLN A 372     -34.867 -22.971  29.818  1.00 43.69           C  
ATOM   3123  CD  GLN A 372     -35.882 -24.041  29.427  1.00 43.69           C  
ATOM   3124  NE2 GLN A 372     -35.481 -25.289  29.339  1.00 43.69           N  
ATOM   3125  OE1 GLN A 372     -37.062 -23.800  29.245  1.00 43.69           O  
ATOM   3126  N   LEU A 373     -33.811 -18.115  28.910  1.00 49.08           N  
ATOM   3127  CA  LEU A 373     -33.473 -17.257  27.766  1.00 49.08           C  
ATOM   3128  C   LEU A 373     -32.283 -17.915  27.078  1.00 49.08           C  
ATOM   3129  CB  LEU A 373     -33.232 -15.794  28.187  1.00 49.08           C  
ATOM   3130  O   LEU A 373     -31.133 -17.730  27.484  1.00 49.08           O  
ATOM   3131  CG  LEU A 373     -34.410 -14.878  27.780  1.00 49.08           C  
ATOM   3132  CD1 LEU A 373     -34.979 -14.153  28.998  1.00 49.08           C  
ATOM   3133  CD2 LEU A 373     -33.972 -13.847  26.736  1.00 49.08           C  
ATOM   3134  N   ASP A 374     -32.585 -18.772  26.109  1.00 47.84           N  
ATOM   3135  CA  ASP A 374     -31.562 -19.497  25.375  1.00 47.84           C  
ATOM   3136  C   ASP A 374     -30.853 -18.536  24.405  1.00 47.84           C  
ATOM   3137  CB  ASP A 374     -32.171 -20.751  24.713  1.00 47.84           C  
ATOM   3138  O   ASP A 374     -31.359 -17.468  24.046  1.00 47.84           O  
ATOM   3139  CG  ASP A 374     -31.165 -21.901  24.556  1.00 47.84           C  
ATOM   3140  OD1 ASP A 374     -29.942 -21.626  24.642  1.00 47.84           O  
ATOM   3141  OD2 ASP A 374     -31.611 -23.040  24.306  1.00 47.84           O  
ATOM   3142  N   ILE A 375     -29.661 -18.909  23.942  1.00 49.35           N  
ATOM   3143  CA  ILE A 375     -28.873 -18.153  22.949  1.00 49.35           C  
ATOM   3144  C   ILE A 375     -29.732 -17.808  21.716  1.00 49.35           C  
ATOM   3145  CB  ILE A 375     -27.628 -19.004  22.593  1.00 49.35           C  
ATOM   3146  O   ILE A 375     -29.524 -16.770  21.086  1.00 49.35           O  
ATOM   3147  CG1 ILE A 375     -26.672 -19.042  23.810  1.00 49.35           C  
ATOM   3148  CG2 ILE A 375     -26.848 -18.521  21.359  1.00 49.35           C  
ATOM   3149  CD1 ILE A 375     -25.448 -19.949  23.630  1.00 49.35           C  
ATOM   3150  N   LEU A 376     -30.709 -18.668  21.406  1.00 47.83           N  
ATOM   3151  CA  LEU A 376     -31.732 -18.505  20.374  1.00 47.83           C  
ATOM   3152  C   LEU A 376     -32.707 -17.353  20.647  1.00 47.83           C  
ATOM   3153  CB  LEU A 376     -32.482 -19.839  20.233  1.00 47.83           C  
ATOM   3154  O   LEU A 376     -32.979 -16.586  19.729  1.00 47.83           O  
ATOM   3155  CG  LEU A 376     -31.786 -20.761  19.217  1.00 47.83           C  
ATOM   3156  CD1 LEU A 376     -31.937 -22.227  19.605  1.00 47.83           C  
ATOM   3157  CD2 LEU A 376     -32.373 -20.555  17.817  1.00 47.83           C  
ATOM   3158  N   ASP A 377     -33.178 -17.167  21.876  1.00 52.19           N  
ATOM   3159  CA  ASP A 377     -34.073 -16.055  22.213  1.00 52.19           C  
ATOM   3160  C   ASP A 377     -33.326 -14.729  22.135  1.00 52.19           C  
ATOM   3161  CB  ASP A 377     -34.667 -16.248  23.610  1.00 52.19           C  
ATOM   3162  O   ASP A 377     -33.827 -13.754  21.581  1.00 52.19           O  
ATOM   3163  CG  ASP A 377     -35.519 -17.508  23.677  1.00 52.19           C  
ATOM   3164  OD1 ASP A 377     -36.307 -17.718  22.727  1.00 52.19           O  
ATOM   3165  OD2 ASP A 377     -35.328 -18.247  24.663  1.00 52.19           O  
ATOM   3166  N   LEU A 378     -32.068 -14.712  22.585  1.00 51.10           N  
ATOM   3167  CA  LEU A 378     -31.196 -13.549  22.445  1.00 51.10           C  
ATOM   3168  C   LEU A 378     -30.878 -13.254  20.965  1.00 51.10           C  
ATOM   3169  CB  LEU A 378     -29.939 -13.774  23.310  1.00 51.10           C  
ATOM   3170  O   LEU A 378     -30.805 -12.091  20.570  1.00 51.10           O  
ATOM   3171  CG  LEU A 378     -29.457 -12.492  24.026  1.00 51.10           C  
ATOM   3172  CD1 LEU A 378     -29.354 -12.724  25.536  1.00 51.10           C  
ATOM   3173  CD2 LEU A 378     -28.090 -12.040  23.512  1.00 51.10           C  
ATOM   3174  N   LEU A 379     -30.751 -14.286  20.124  1.00 50.01           N  
ATOM   3175  CA  LEU A 379     -30.627 -14.202  18.658  1.00 50.01           C  
ATOM   3176  C   LEU A 379     -31.873 -13.610  17.993  1.00 50.01           C  
ATOM   3177  CB  LEU A 379     -30.385 -15.618  18.099  1.00 50.01           C  
ATOM   3178  O   LEU A 379     -31.760 -12.677  17.197  1.00 50.01           O  
ATOM   3179  CG  LEU A 379     -28.917 -15.935  17.864  1.00 50.01           C  
ATOM   3180  CD1 LEU A 379     -28.634 -17.437  17.890  1.00 50.01           C  
ATOM   3181  CD2 LEU A 379     -28.479 -15.394  16.496  1.00 50.01           C  
ATOM   3182  N   PHE A 380     -33.055 -14.130  18.330  1.00 52.66           N  
ATOM   3183  CA  PHE A 380     -34.328 -13.668  17.780  1.00 52.66           C  
ATOM   3184  C   PHE A 380     -34.642 -12.237  18.223  1.00 52.66           C  
ATOM   3185  CB  PHE A 380     -35.454 -14.644  18.165  1.00 52.66           C  
ATOM   3186  O   PHE A 380     -35.031 -11.413  17.395  1.00 52.66           O  
ATOM   3187  CG  PHE A 380     -35.600 -15.820  17.215  1.00 52.66           C  
ATOM   3188  CD1 PHE A 380     -36.070 -15.597  15.907  1.00 52.66           C  
ATOM   3189  CD2 PHE A 380     -35.310 -17.133  17.630  1.00 52.66           C  
ATOM   3190  CE1 PHE A 380     -36.227 -16.673  15.015  1.00 52.66           C  
ATOM   3191  CE2 PHE A 380     -35.453 -18.208  16.736  1.00 52.66           C  
ATOM   3192  CZ  PHE A 380     -35.910 -17.979  15.427  1.00 52.66           C  
ATOM   3193  N   LEU A 381     -34.397 -11.908  19.495  1.00 47.33           N  
ATOM   3194  CA  LEU A 381     -34.609 -10.570  20.054  1.00 47.33           C  
ATOM   3195  C   LEU A 381     -33.596  -9.541  19.527  1.00 47.33           C  
ATOM   3196  CB  LEU A 381     -34.558 -10.655  21.593  1.00 47.33           C  
ATOM   3197  O   LEU A 381     -33.940  -8.373  19.343  1.00 47.33           O  
ATOM   3198  CG  LEU A 381     -35.785 -11.348  22.222  1.00 47.33           C  
ATOM   3199  CD1 LEU A 381     -35.496 -11.731  23.674  1.00 47.33           C  
ATOM   3200  CD2 LEU A 381     -37.003 -10.420  22.217  1.00 47.33           C  
ATOM   3201  N   SER A 382     -32.357  -9.955  19.247  1.00 47.56           N  
ATOM   3202  CA  SER A 382     -31.328  -9.070  18.681  1.00 47.56           C  
ATOM   3203  C   SER A 382     -31.431  -8.893  17.162  1.00 47.56           C  
ATOM   3204  CB  SER A 382     -29.926  -9.543  19.074  1.00 47.56           C  
ATOM   3205  O   SER A 382     -30.848  -7.951  16.622  1.00 47.56           O  
ATOM   3206  OG  SER A 382     -29.659 -10.827  18.553  1.00 47.56           O  
ATOM   3207  N   GLY A 383     -32.166  -9.765  16.459  1.00 44.45           N  
ATOM   3208  CA  GLY A 383     -32.252  -9.770  14.995  1.00 44.45           C  
ATOM   3209  C   GLY A 383     -30.930 -10.136  14.303  1.00 44.45           C  
ATOM   3210  O   GLY A 383     -30.751  -9.857  13.114  1.00 44.45           O  
ATOM   3211  N   ILE A 384     -29.984 -10.726  15.038  1.00 49.01           N  
ATOM   3212  CA  ILE A 384     -28.669 -11.118  14.525  1.00 49.01           C  
ATOM   3213  C   ILE A 384     -28.826 -12.448  13.782  1.00 49.01           C  
ATOM   3214  CB  ILE A 384     -27.631 -11.169  15.674  1.00 49.01           C  
ATOM   3215  O   ILE A 384     -29.370 -13.409  14.317  1.00 49.01           O  
ATOM   3216  CG1 ILE A 384     -27.463  -9.768  16.313  1.00 49.01           C  
ATOM   3217  CG2 ILE A 384     -26.269 -11.674  15.158  1.00 49.01           C  
ATOM   3218  CD1 ILE A 384     -26.620  -9.753  17.597  1.00 49.01           C  
ATOM   3219  N   SER A 385     -28.350 -12.537  12.537  1.00 51.92           N  
ATOM   3220  CA  SER A 385     -28.385 -13.818  11.823  1.00 51.92           C  
ATOM   3221  C   SER A 385     -27.296 -14.744  12.369  1.00 51.92           C  
ATOM   3222  CB  SER A 385     -28.306 -13.623  10.304  1.00 51.92           C  
ATOM   3223  O   SER A 385     -26.165 -14.307  12.574  1.00 51.92           O  
ATOM   3224  OG  SER A 385     -27.002 -13.341   9.829  1.00 51.92           O  
ATOM   3225  N   ILE A 386     -27.591 -16.036  12.557  1.00 46.42           N  
ATOM   3226  CA  ILE A 386     -26.589 -17.049  12.959  1.00 46.42           C  
ATOM   3227  C   ILE A 386     -25.393 -17.054  11.989  1.00 46.42           C  
ATOM   3228  CB  ILE A 386     -27.260 -18.442  13.060  1.00 46.42           C  
ATOM   3229  O   ILE A 386     -24.255 -17.276  12.397  1.00 46.42           O  
ATOM   3230  CG1 ILE A 386     -28.272 -18.447  14.230  1.00 46.42           C  
ATOM   3231  CG2 ILE A 386     -26.228 -19.572  13.247  1.00 46.42           C  
ATOM   3232  CD1 ILE A 386     -29.169 -19.690  14.292  1.00 46.42           C  
ATOM   3233  N   CYS A 387     -25.634 -16.712  10.720  1.00 50.80           N  
ATOM   3234  CA  CYS A 387     -24.609 -16.557   9.690  1.00 50.80           C  
ATOM   3235  C   CYS A 387     -23.555 -15.479  10.009  1.00 50.80           C  
ATOM   3236  CB  CYS A 387     -25.310 -16.222   8.366  1.00 50.80           C  
ATOM   3237  O   CYS A 387     -22.460 -15.542   9.454  1.00 50.80           O  
ATOM   3238  SG  CYS A 387     -26.508 -17.516   7.922  1.00 50.80           S  
ATOM   3239  N   ASP A 388     -23.857 -14.512  10.885  1.00 51.24           N  
ATOM   3240  CA  ASP A 388     -22.923 -13.461  11.310  1.00 51.24           C  
ATOM   3241  C   ASP A 388     -21.964 -13.950  12.425  1.00 51.24           C  
ATOM   3242  CB  ASP A 388     -23.705 -12.187  11.717  1.00 51.24           C  
ATOM   3243  O   ASP A 388     -20.927 -13.332  12.672  1.00 51.24           O  
ATOM   3244  CG  ASP A 388     -24.511 -11.538  10.571  1.00 51.24           C  
ATOM   3245  OD1 ASP A 388     -23.997 -11.418   9.440  1.00 51.24           O  
ATOM   3246  OD2 ASP A 388     -25.688 -11.131  10.775  1.00 51.24           O  
ATOM   3247  N   ARG A 389     -22.250 -15.092  13.073  1.00 47.24           N  
ATOM   3248  CA  ARG A 389     -21.396 -15.717  14.099  1.00 47.24           C  
ATOM   3249  C   ARG A 389     -20.485 -16.774  13.463  1.00 47.24           C  
ATOM   3250  CB  ARG A 389     -22.283 -16.263  15.239  1.00 47.24           C  
ATOM   3251  O   ARG A 389     -20.708 -17.970  13.622  1.00 47.24           O  
ATOM   3252  CG  ARG A 389     -21.482 -16.689  16.485  1.00 47.24           C  
ATOM   3253  CD  ARG A 389     -22.415 -17.274  17.556  1.00 47.24           C  
ATOM   3254  NE  ARG A 389     -21.684 -17.689  18.772  1.00 47.24           N  
ATOM   3255  NH1 ARG A 389     -23.518 -18.327  20.005  1.00 47.24           N  
ATOM   3256  NH2 ARG A 389     -21.485 -18.557  20.877  1.00 47.24           N  
ATOM   3257  CZ  ARG A 389     -22.229 -18.186  19.872  1.00 47.24           C  
ATOM   3258  N   GLN A 390     -19.437 -16.349  12.756  1.00 49.45           N  
ATOM   3259  CA  GLN A 390     -18.399 -17.265  12.261  1.00 49.45           C  
ATOM   3260  C   GLN A 390     -17.110 -17.146  13.095  1.00 49.45           C  
ATOM   3261  CB  GLN A 390     -18.149 -17.079  10.762  1.00 49.45           C  
ATOM   3262  O   GLN A 390     -16.441 -16.117  13.032  1.00 49.45           O  
ATOM   3263  CG  GLN A 390     -19.333 -17.637   9.955  1.00 49.45           C  
ATOM   3264  CD  GLN A 390     -19.060 -17.705   8.458  1.00 49.45           C  
ATOM   3265  NE2 GLN A 390     -19.890 -18.397   7.710  1.00 49.45           N  
ATOM   3266  OE1 GLN A 390     -18.111 -17.154   7.925  1.00 49.45           O  
ATOM   3267  N   PRO A 391     -16.737 -18.181  13.874  1.00 44.06           N  
ATOM   3268  CA  PRO A 391     -15.642 -18.090  14.842  1.00 44.06           C  
ATOM   3269  C   PRO A 391     -14.225 -18.080  14.241  1.00 44.06           C  
ATOM   3270  CB  PRO A 391     -15.863 -19.257  15.818  1.00 44.06           C  
ATOM   3271  O   PRO A 391     -13.280 -17.818  14.977  1.00 44.06           O  
ATOM   3272  CG  PRO A 391     -16.737 -20.260  15.065  1.00 44.06           C  
ATOM   3273  CD  PRO A 391     -17.506 -19.403  14.071  1.00 44.06           C  
ATOM   3274  N   VAL A 392     -14.041 -18.375  12.943  1.00 42.40           N  
ATOM   3275  CA  VAL A 392     -12.702 -18.715  12.399  1.00 42.40           C  
ATOM   3276  C   VAL A 392     -12.369 -18.052  11.052  1.00 42.40           C  
ATOM   3277  CB  VAL A 392     -12.487 -20.253  12.356  1.00 42.40           C  
ATOM   3278  O   VAL A 392     -11.284 -18.256  10.517  1.00 42.40           O  
ATOM   3279  CG1 VAL A 392     -11.003 -20.653  12.332  1.00 42.40           C  
ATOM   3280  CG2 VAL A 392     -13.075 -20.974  13.580  1.00 42.40           C  
ATOM   3281  N   SER A 393     -13.234 -17.210  10.482  1.00 39.09           N  
ATOM   3282  CA  SER A 393     -12.924 -16.559   9.201  1.00 39.09           C  
ATOM   3283  C   SER A 393     -13.238 -15.073   9.225  1.00 39.09           C  
ATOM   3284  CB  SER A 393     -13.582 -17.291   8.033  1.00 39.09           C  
ATOM   3285  O   SER A 393     -14.396 -14.659   9.265  1.00 39.09           O  
ATOM   3286  OG  SER A 393     -14.987 -17.269   8.128  1.00 39.09           O  
ATOM   3287  N   ILE A 394     -12.166 -14.282   9.186  1.00 47.93           N  
ATOM   3288  CA  ILE A 394     -12.186 -12.833   9.021  1.00 47.93           C  
ATOM   3289  C   ILE A 394     -12.717 -12.554   7.612  1.00 47.93           C  
ATOM   3290  CB  ILE A 394     -10.776 -12.271   9.331  1.00 47.93           C  
ATOM   3291  O   ILE A 394     -11.960 -12.575   6.643  1.00 47.93           O  
ATOM   3292  CG1 ILE A 394     -10.545 -12.402  10.852  1.00 47.93           C  
ATOM   3293  CG2 ILE A 394     -10.453 -10.830   8.886  1.00 47.93           C  
ATOM   3294  CD1 ILE A 394      -9.153 -11.981  11.321  1.00 47.93           C  
ATOM   3295  N   CYS A 395     -14.041 -12.452   7.499  1.00 50.90           N  
ATOM   3296  CA  CYS A 395     -14.744 -12.265   6.246  1.00 50.90           C  
ATOM   3297  C   CYS A 395     -15.518 -10.954   6.252  1.00 50.90           C  
ATOM   3298  CB  CYS A 395     -15.659 -13.458   5.980  1.00 50.90           C  
ATOM   3299  O   CYS A 395     -16.493 -10.784   6.983  1.00 50.90           O  
ATOM   3300  SG  CYS A 395     -14.672 -14.937   5.619  1.00 50.90           S  
ATOM   3301  N   PHE A 396     -15.117 -10.049   5.372  1.00 55.44           N  
ATOM   3302  CA  PHE A 396     -15.976  -8.955   4.968  1.00 55.44           C  
ATOM   3303  C   PHE A 396     -17.169  -9.504   4.181  1.00 55.44           C  
ATOM   3304  CB  PHE A 396     -15.156  -7.998   4.121  1.00 55.44           C  
ATOM   3305  O   PHE A 396     -16.995 -10.213   3.183  1.00 55.44           O  
ATOM   3306  CG  PHE A 396     -14.279  -7.057   4.926  1.00 55.44           C  
ATOM   3307  CD1 PHE A 396     -14.838  -6.121   5.824  1.00 55.44           C  
ATOM   3308  CD2 PHE A 396     -12.883  -7.141   4.789  1.00 55.44           C  
ATOM   3309  CE1 PHE A 396     -14.001  -5.291   6.589  1.00 55.44           C  
ATOM   3310  CE2 PHE A 396     -12.050  -6.306   5.547  1.00 55.44           C  
ATOM   3311  CZ  PHE A 396     -12.605  -5.386   6.454  1.00 55.44           C  
ATOM   3312  N   ILE A 397     -18.382  -9.173   4.619  1.00 53.10           N  
ATOM   3313  CA  ILE A 397     -19.609  -9.518   3.904  1.00 53.10           C  
ATOM   3314  C   ILE A 397     -19.704  -8.592   2.691  1.00 53.10           C  
ATOM   3315  CB  ILE A 397     -20.833  -9.399   4.843  1.00 53.10           C  
ATOM   3316  O   ILE A 397     -19.920  -7.395   2.838  1.00 53.10           O  
ATOM   3317  CG1 ILE A 397     -20.715 -10.387   6.025  1.00 53.10           C  
ATOM   3318  CG2 ILE A 397     -22.124  -9.663   4.057  1.00 53.10           C  
ATOM   3319  CD1 ILE A 397     -21.861 -10.296   7.042  1.00 53.10           C  
ATOM   3320  N   THR A 398     -19.541  -9.121   1.477  1.00 51.95           N  
ATOM   3321  CA  THR A 398     -19.709  -8.324   0.250  1.00 51.95           C  
ATOM   3322  C   THR A 398     -20.931  -8.789  -0.526  1.00 51.95           C  
ATOM   3323  CB  THR A 398     -18.437  -8.282  -0.618  1.00 51.95           C  
ATOM   3324  O   THR A 398     -21.132  -9.987  -0.711  1.00 51.95           O  
ATOM   3325  CG2 THR A 398     -17.218  -7.899   0.217  1.00 51.95           C  
ATOM   3326  OG1 THR A 398     -18.146  -9.505  -1.270  1.00 51.95           O  
ATOM   3327  N   TYR A 399     -21.754  -7.868  -1.025  1.00 49.23           N  
ATOM   3328  CA  TYR A 399     -22.822  -8.228  -1.959  1.00 49.23           C  
ATOM   3329  C   TYR A 399     -22.223  -8.650  -3.312  1.00 49.23           C  
ATOM   3330  CB  TYR A 399     -23.818  -7.066  -2.111  1.00 49.23           C  
ATOM   3331  O   TYR A 399     -21.373  -7.954  -3.880  1.00 49.23           O  
ATOM   3332  CG  TYR A 399     -24.802  -6.932  -0.961  1.00 49.23           C  
ATOM   3333  CD1 TYR A 399     -25.876  -7.839  -0.862  1.00 49.23           C  
ATOM   3334  CD2 TYR A 399     -24.683  -5.888  -0.020  1.00 49.23           C  
ATOM   3335  CE1 TYR A 399     -26.809  -7.724   0.186  1.00 49.23           C  
ATOM   3336  CE2 TYR A 399     -25.635  -5.757   1.012  1.00 49.23           C  
ATOM   3337  OH  TYR A 399     -27.574  -6.597   2.155  1.00 49.23           O  
ATOM   3338  CZ  TYR A 399     -26.686  -6.688   1.131  1.00 49.23           C  
ATOM   3339  N   LYS A 400     -22.677  -9.775  -3.881  1.00 46.53           N  
ATOM   3340  CA  LYS A 400     -22.582  -9.977  -5.335  1.00 46.53           C  
ATOM   3341  C   LYS A 400     -23.613  -9.065  -6.002  1.00 46.53           C  
ATOM   3342  CB  LYS A 400     -22.798 -11.454  -5.727  1.00 46.53           C  
ATOM   3343  O   LYS A 400     -24.806  -9.256  -5.817  1.00 46.53           O  
ATOM   3344  CG  LYS A 400     -21.484 -12.248  -5.771  1.00 46.53           C  
ATOM   3345  CD  LYS A 400     -21.695 -13.702  -6.231  1.00 46.53           C  
ATOM   3346  CE  LYS A 400     -20.330 -14.381  -6.437  1.00 46.53           C  
ATOM   3347  NZ  LYS A 400     -20.431 -15.810  -6.836  1.00 46.53           N  
ATOM   3348  N   LEU A 401     -23.159  -8.132  -6.843  1.00 43.04           N  
ATOM   3349  CA  LEU A 401     -24.030  -7.186  -7.562  1.00 43.04           C  
ATOM   3350  C   LEU A 401     -25.137  -7.851  -8.405  1.00 43.04           C  
ATOM   3351  CB  LEU A 401     -23.162  -6.284  -8.475  1.00 43.04           C  
ATOM   3352  O   LEU A 401     -26.125  -7.207  -8.723  1.00 43.04           O  
ATOM   3353  CG  LEU A 401     -23.060  -4.817  -8.000  1.00 43.04           C  
ATOM   3354  CD1 LEU A 401     -21.648  -4.505  -7.499  1.00 43.04           C  
ATOM   3355  CD2 LEU A 401     -23.395  -3.856  -9.139  1.00 43.04           C  
ATOM   3356  N   ARG A 402     -24.976  -9.122  -8.800  1.00 43.85           N  
ATOM   3357  CA  ARG A 402     -25.868  -9.779  -9.775  1.00 43.85           C  
ATOM   3358  C   ARG A 402     -26.850 -10.789  -9.179  1.00 43.85           C  
ATOM   3359  CB  ARG A 402     -25.006 -10.381 -10.895  1.00 43.85           C  
ATOM   3360  O   ARG A 402     -27.770 -11.226  -9.854  1.00 43.85           O  
ATOM   3361  CG  ARG A 402     -25.720 -10.298 -12.251  1.00 43.85           C  
ATOM   3362  CD  ARG A 402     -24.813 -10.834 -13.363  1.00 43.85           C  
ATOM   3363  NE  ARG A 402     -25.387 -10.573 -14.694  1.00 43.85           N  
ATOM   3364  NH1 ARG A 402     -23.812 -11.689 -15.949  1.00 43.85           N  
ATOM   3365  NH2 ARG A 402     -25.475 -10.614 -16.969  1.00 43.85           N  
ATOM   3366  CZ  ARG A 402     -24.890 -10.960 -15.858  1.00 43.85           C  
ATOM   3367  N   ARG A 403     -26.627 -11.218  -7.941  1.00 42.77           N  
ATOM   3368  CA  ARG A 403     -27.474 -12.159  -7.194  1.00 42.77           C  
ATOM   3369  C   ARG A 403     -27.255 -11.794  -5.740  1.00 42.77           C  
ATOM   3370  CB  ARG A 403     -27.050 -13.628  -7.452  1.00 42.77           C  
ATOM   3371  O   ARG A 403     -26.085 -11.753  -5.379  1.00 42.77           O  
ATOM   3372  CG  ARG A 403     -27.359 -14.135  -8.874  1.00 42.77           C  
ATOM   3373  CD  ARG A 403     -27.025 -15.624  -9.065  1.00 42.77           C  
ATOM   3374  NE  ARG A 403     -27.452 -16.103 -10.398  1.00 42.77           N  
ATOM   3375  NH1 ARG A 403     -26.342 -18.125 -10.465  1.00 42.77           N  
ATOM   3376  NH2 ARG A 403     -27.694 -17.563 -12.136  1.00 42.77           N  
ATOM   3377  CZ  ARG A 403     -27.161 -17.255 -10.989  1.00 42.77           C  
ATOM   3378  N   ASN A 404     -28.305 -11.570  -4.947  1.00 46.56           N  
ATOM   3379  CA  ASN A 404     -28.269 -11.318  -3.493  1.00 46.56           C  
ATOM   3380  C   ASN A 404     -27.604 -12.474  -2.711  1.00 46.56           C  
ATOM   3381  CB  ASN A 404     -29.709 -11.061  -2.990  1.00 46.56           C  
ATOM   3382  O   ASN A 404     -28.213 -13.148  -1.892  1.00 46.56           O  
ATOM   3383  CG  ASN A 404     -30.267  -9.702  -3.358  1.00 46.56           C  
ATOM   3384  ND2 ASN A 404     -31.557  -9.510  -3.225  1.00 46.56           N  
ATOM   3385  OD1 ASN A 404     -29.552  -8.808  -3.769  1.00 46.56           O  
ATOM   3386  N   LYS A 405     -26.344 -12.758  -3.022  1.00 45.85           N  
ATOM   3387  CA  LYS A 405     -25.488 -13.776  -2.448  1.00 45.85           C  
ATOM   3388  C   LYS A 405     -24.322 -13.026  -1.845  1.00 45.85           C  
ATOM   3389  CB  LYS A 405     -25.032 -14.806  -3.500  1.00 45.85           C  
ATOM   3390  O   LYS A 405     -23.577 -12.339  -2.550  1.00 45.85           O  
ATOM   3391  CG  LYS A 405     -26.176 -15.733  -3.943  1.00 45.85           C  
ATOM   3392  CD  LYS A 405     -25.663 -16.984  -4.680  1.00 45.85           C  
ATOM   3393  CE  LYS A 405     -26.844 -17.911  -5.014  1.00 45.85           C  
ATOM   3394  NZ  LYS A 405     -26.424 -19.293  -5.381  1.00 45.85           N  
ATOM   3395  N   PHE A 406     -24.190 -13.163  -0.541  1.00 51.08           N  
ATOM   3396  CA  PHE A 406     -23.038 -12.674   0.182  1.00 51.08           C  
ATOM   3397  C   PHE A 406     -21.806 -13.465  -0.269  1.00 51.08           C  
ATOM   3398  CB  PHE A 406     -23.344 -12.768   1.677  1.00 51.08           C  
ATOM   3399  O   PHE A 406     -21.823 -14.694  -0.327  1.00 51.08           O  
ATOM   3400  CG  PHE A 406     -24.544 -11.917   2.067  1.00 51.08           C  
ATOM   3401  CD1 PHE A 406     -24.428 -10.516   2.071  1.00 51.08           C  
ATOM   3402  CD2 PHE A 406     -25.785 -12.507   2.378  1.00 51.08           C  
ATOM   3403  CE1 PHE A 406     -25.510  -9.712   2.464  1.00 51.08           C  
ATOM   3404  CE2 PHE A 406     -26.887 -11.699   2.716  1.00 51.08           C  
ATOM   3405  CZ  PHE A 406     -26.745 -10.301   2.776  1.00 51.08           C  
ATOM   3406  N   ALA A 407     -20.766 -12.752  -0.684  1.00 53.26           N  
ATOM   3407  CA  ALA A 407     -19.452 -13.305  -0.954  1.00 53.26           C  
ATOM   3408  C   ALA A 407     -18.516 -12.872   0.171  1.00 53.26           C  
ATOM   3409  CB  ALA A 407     -18.969 -12.863  -2.339  1.00 53.26           C  
ATOM   3410  O   ALA A 407     -18.416 -11.681   0.480  1.00 53.26           O  
ATOM   3411  N   TYR A 408     -17.837 -13.854   0.745  1.00 58.95           N  
ATOM   3412  CA  TYR A 408     -16.922 -13.687   1.857  1.00 58.95           C  
ATOM   3413  C   TYR A 408     -15.494 -13.579   1.322  1.00 58.95           C  
ATOM   3414  CB  TYR A 408     -17.112 -14.882   2.795  1.00 58.95           C  
ATOM   3415  O   TYR A 408     -15.046 -14.436   0.559  1.00 58.95           O  
ATOM   3416  CG  TYR A 408     -18.511 -15.001   3.376  1.00 58.95           C  
ATOM   3417  CD1 TYR A 408     -18.916 -14.193   4.459  1.00 58.95           C  
ATOM   3418  CD2 TYR A 408     -19.420 -15.925   2.824  1.00 58.95           C  
ATOM   3419  CE1 TYR A 408     -20.199 -14.334   5.016  1.00 58.95           C  
ATOM   3420  CE2 TYR A 408     -20.720 -16.040   3.353  1.00 58.95           C  
ATOM   3421  OH  TYR A 408     -22.350 -15.389   4.984  1.00 58.95           O  
ATOM   3422  CZ  TYR A 408     -21.106 -15.256   4.459  1.00 58.95           C  
ATOM   3423  N   LEU A 409     -14.788 -12.513   1.691  1.00 62.83           N  
ATOM   3424  CA  LEU A 409     -13.353 -12.382   1.438  1.00 62.83           C  
ATOM   3425  C   LEU A 409     -12.603 -12.834   2.682  1.00 62.83           C  
ATOM   3426  CB  LEU A 409     -13.028 -10.930   1.033  1.00 62.83           C  
ATOM   3427  O   LEU A 409     -12.543 -12.088   3.652  1.00 62.83           O  
ATOM   3428  CG  LEU A 409     -12.715 -10.818  -0.469  1.00 62.83           C  
ATOM   3429  CD1 LEU A 409     -13.448  -9.637  -1.088  1.00 62.83           C  
ATOM   3430  CD2 LEU A 409     -11.221 -10.635  -0.717  1.00 62.83           C  
ATOM   3431  N   SER A 410     -12.070 -14.055   2.651  1.00 67.15           N  
ATOM   3432  CA  SER A 410     -11.300 -14.605   3.765  1.00 67.15           C  
ATOM   3433  C   SER A 410      -9.924 -13.952   3.839  1.00 67.15           C  
ATOM   3434  CB  SER A 410     -11.175 -16.124   3.625  1.00 67.15           C  
ATOM   3435  O   SER A 410      -9.167 -13.964   2.862  1.00 67.15           O  
ATOM   3436  OG  SER A 410     -10.345 -16.656   4.641  1.00 67.15           O  
ATOM   3437  N   LEU A 411      -9.569 -13.439   5.018  1.00 68.07           N  
ATOM   3438  CA  LEU A 411      -8.219 -12.953   5.304  1.00 68.07           C  
ATOM   3439  C   LEU A 411      -7.146 -14.003   5.001  1.00 68.07           C  
ATOM   3440  CB  LEU A 411      -8.137 -12.538   6.773  1.00 68.07           C  
ATOM   3441  O   LEU A 411      -6.069 -13.634   4.556  1.00 68.07           O  
ATOM   3442  CG  LEU A 411      -6.877 -11.714   7.108  1.00 68.07           C  
ATOM   3443  CD1 LEU A 411      -7.080 -10.240   6.758  1.00 68.07           C  
ATOM   3444  CD2 LEU A 411      -6.542 -11.831   8.589  1.00 68.07           C  
ATOM   3445  N   ASN A 412      -7.436 -15.298   5.165  1.00 68.95           N  
ATOM   3446  CA  ASN A 412      -6.474 -16.359   4.850  1.00 68.95           C  
ATOM   3447  C   ASN A 412      -6.180 -16.426   3.347  1.00 68.95           C  
ATOM   3448  CB  ASN A 412      -6.993 -17.712   5.368  1.00 68.95           C  
ATOM   3449  O   ASN A 412      -5.030 -16.602   2.955  1.00 68.95           O  
ATOM   3450  CG  ASN A 412      -7.034 -17.798   6.883  1.00 68.95           C  
ATOM   3451  ND2 ASN A 412      -7.676 -18.805   7.424  1.00 68.95           N  
ATOM   3452  OD1 ASN A 412      -6.505 -16.968   7.599  1.00 68.95           O  
ATOM   3453  N   THR A 413      -7.196 -16.234   2.500  1.00 75.00           N  
ATOM   3454  CA  THR A 413      -7.014 -16.147   1.042  1.00 75.00           C  
ATOM   3455  C   THR A 413      -6.184 -14.922   0.682  1.00 75.00           C  
ATOM   3456  CB  THR A 413      -8.368 -16.057   0.324  1.00 75.00           C  
ATOM   3457  O   THR A 413      -5.234 -15.004  -0.092  1.00 75.00           O  
ATOM   3458  CG2 THR A 413      -8.236 -16.119  -1.195  1.00 75.00           C  
ATOM   3459  OG1 THR A 413      -9.200 -17.125   0.717  1.00 75.00           O  
ATOM   3460  N   ILE A 414      -6.513 -13.787   1.298  1.00 77.50           N  
ATOM   3461  CA  ILE A 414      -5.802 -12.530   1.101  1.00 77.50           C  
ATOM   3462  C   ILE A 414      -4.329 -12.673   1.520  1.00 77.50           C  
ATOM   3463  CB  ILE A 414      -6.559 -11.424   1.857  1.00 77.50           C  
ATOM   3464  O   ILE A 414      -3.443 -12.436   0.706  1.00 77.50           O  
ATOM   3465  CG1 ILE A 414      -7.939 -11.115   1.237  1.00 77.50           C  
ATOM   3466  CG2 ILE A 414      -5.725 -10.156   1.865  1.00 77.50           C  
ATOM   3467  CD1 ILE A 414      -8.880 -10.440   2.243  1.00 77.50           C  
ATOM   3468  N   ALA A 415      -4.058 -13.132   2.741  1.00 77.00           N  
ATOM   3469  CA  ALA A 415      -2.715 -13.374   3.258  1.00 77.00           C  
ATOM   3470  C   ALA A 415      -1.947 -14.403   2.412  1.00 77.00           C  
ATOM   3471  CB  ALA A 415      -2.836 -13.833   4.716  1.00 77.00           C  
ATOM   3472  O   ALA A 415      -0.755 -14.227   2.174  1.00 77.00           O  
ATOM   3473  N   GLY A 416      -2.630 -15.432   1.899  1.00 81.31           N  
ATOM   3474  CA  GLY A 416      -2.064 -16.397   0.959  1.00 81.31           C  
ATOM   3475  C   GLY A 416      -1.567 -15.742  -0.331  1.00 81.31           C  
ATOM   3476  O   GLY A 416      -0.436 -15.994  -0.741  1.00 81.31           O  
ATOM   3477  N   HIS A 417      -2.356 -14.844  -0.934  1.00 84.16           N  
ATOM   3478  CA  HIS A 417      -1.927 -14.103  -2.128  1.00 84.16           C  
ATOM   3479  C   HIS A 417      -0.740 -13.177  -1.829  1.00 84.16           C  
ATOM   3480  CB  HIS A 417      -3.093 -13.294  -2.713  1.00 84.16           C  
ATOM   3481  O   HIS A 417       0.185 -13.090  -2.632  1.00 84.16           O  
ATOM   3482  CG  HIS A 417      -4.228 -14.101  -3.299  1.00 84.16           C  
ATOM   3483  CD2 HIS A 417      -4.429 -15.456  -3.256  1.00 84.16           C  
ATOM   3484  ND1 HIS A 417      -5.293 -13.578  -3.987  1.00 84.16           N  
ATOM   3485  CE1 HIS A 417      -6.152 -14.564  -4.272  1.00 84.16           C  
ATOM   3486  NE2 HIS A 417      -5.660 -15.735  -3.859  1.00 84.16           N  
ATOM   3487  N   PHE A 418      -0.724 -12.529  -0.661  1.00 80.80           N  
ATOM   3488  CA  PHE A 418       0.403 -11.693  -0.230  1.00 80.80           C  
ATOM   3489  C   PHE A 418       1.682 -12.483  -0.051  1.00 80.80           C  
ATOM   3490  CB  PHE A 418       0.062 -10.973   1.078  1.00 80.80           C  
ATOM   3491  O   PHE A 418       2.730 -12.083  -0.548  1.00 80.80           O  
ATOM   3492  CG  PHE A 418      -0.506  -9.640   0.728  1.00 80.80           C  
ATOM   3493  CD1 PHE A 418       0.333  -8.513   0.715  1.00 80.80           C  
ATOM   3494  CD2 PHE A 418      -1.781  -9.602   0.149  1.00 80.80           C  
ATOM   3495  CE1 PHE A 418      -0.115  -7.340   0.106  1.00 80.80           C  
ATOM   3496  CE2 PHE A 418      -2.197  -8.461  -0.526  1.00 80.80           C  
ATOM   3497  CZ  PHE A 418      -1.368  -7.339  -0.521  1.00 80.80           C  
ATOM   3498  N   LYS A 419       1.579 -13.625   0.627  1.00 85.56           N  
ATOM   3499  CA  LYS A 419       2.693 -14.544   0.816  1.00 85.56           C  
ATOM   3500  C   LYS A 419       3.244 -15.016  -0.528  1.00 85.56           C  
ATOM   3501  CB  LYS A 419       2.215 -15.701   1.700  1.00 85.56           C  
ATOM   3502  O   LYS A 419       4.455 -15.055  -0.693  1.00 85.56           O  
ATOM   3503  CG  LYS A 419       3.366 -16.647   2.056  1.00 85.56           C  
ATOM   3504  CD  LYS A 419       2.882 -17.767   2.981  1.00 85.56           C  
ATOM   3505  CE  LYS A 419       4.065 -18.688   3.295  1.00 85.56           C  
ATOM   3506  NZ  LYS A 419       3.680 -19.810   4.186  1.00 85.56           N  
ATOM   3507  N   LEU A 420       2.375 -15.326  -1.491  1.00 86.70           N  
ATOM   3508  CA  LEU A 420       2.784 -15.756  -2.829  1.00 86.70           C  
ATOM   3509  C   LEU A 420       3.537 -14.644  -3.575  1.00 86.70           C  
ATOM   3510  CB  LEU A 420       1.540 -16.275  -3.573  1.00 86.70           C  
ATOM   3511  O   LEU A 420       4.623 -14.895  -4.090  1.00 86.70           O  
ATOM   3512  CG  LEU A 420       1.854 -17.123  -4.821  1.00 86.70           C  
ATOM   3513  CD1 LEU A 420       0.668 -18.046  -5.108  1.00 86.70           C  
ATOM   3514  CD2 LEU A 420       2.100 -16.282  -6.075  1.00 86.70           C  
ATOM   3515  N   LEU A 421       3.013 -13.414  -3.574  1.00 84.73           N  
ATOM   3516  CA  LEU A 421       3.676 -12.263  -4.201  1.00 84.73           C  
ATOM   3517  C   LEU A 421       5.021 -11.939  -3.539  1.00 84.73           C  
ATOM   3518  CB  LEU A 421       2.747 -11.037  -4.143  1.00 84.73           C  
ATOM   3519  O   LEU A 421       6.002 -11.703  -4.236  1.00 84.73           O  
ATOM   3520  CG  LEU A 421       1.518 -11.132  -5.062  1.00 84.73           C  
ATOM   3521  CD1 LEU A 421       0.538 -10.018  -4.701  1.00 84.73           C  
ATOM   3522  CD2 LEU A 421       1.869 -10.978  -6.542  1.00 84.73           C  
ATOM   3523  N   LEU A 422       5.087 -11.963  -2.204  1.00 82.41           N  
ATOM   3524  CA  LEU A 422       6.329 -11.725  -1.468  1.00 82.41           C  
ATOM   3525  C   LEU A 422       7.366 -12.815  -1.759  1.00 82.41           C  
ATOM   3526  CB  LEU A 422       6.017 -11.635   0.035  1.00 82.41           C  
ATOM   3527  O   LEU A 422       8.520 -12.500  -2.026  1.00 82.41           O  
ATOM   3528  CG  LEU A 422       7.243 -11.272   0.897  1.00 82.41           C  
ATOM   3529  CD1 LEU A 422       7.725  -9.844   0.630  1.00 82.41           C  
ATOM   3530  CD2 LEU A 422       6.876 -11.391   2.376  1.00 82.41           C  
ATOM   3531  N   ASN A 423       6.953 -14.084  -1.766  1.00 87.64           N  
ATOM   3532  CA  ASN A 423       7.831 -15.198  -2.118  1.00 87.64           C  
ATOM   3533  C   ASN A 423       8.381 -15.053  -3.540  1.00 87.64           C  
ATOM   3534  CB  ASN A 423       7.065 -16.522  -1.990  1.00 87.64           C  
ATOM   3535  O   ASN A 423       9.547 -15.356  -3.765  1.00 87.64           O  
ATOM   3536  CG  ASN A 423       6.864 -16.998  -0.565  1.00 87.64           C  
ATOM   3537  ND2 ASN A 423       6.175 -18.103  -0.400  1.00 87.64           N  
ATOM   3538  OD1 ASN A 423       7.345 -16.458   0.416  1.00 87.64           O  
ATOM   3539  N   LEU A 424       7.574 -14.572  -4.487  1.00 85.32           N  
ATOM   3540  CA  LEU A 424       8.001 -14.339  -5.866  1.00 85.32           C  
ATOM   3541  C   LEU A 424       9.072 -13.235  -5.953  1.00 85.32           C  
ATOM   3542  CB  LEU A 424       6.731 -14.089  -6.696  1.00 85.32           C  
ATOM   3543  O   LEU A 424      10.065 -13.405  -6.650  1.00 85.32           O  
ATOM   3544  CG  LEU A 424       6.969 -13.970  -8.211  1.00 85.32           C  
ATOM   3545  CD1 LEU A 424       5.779 -14.534  -8.987  1.00 85.32           C  
ATOM   3546  CD2 LEU A 424       7.087 -12.509  -8.608  1.00 85.32           C  
ATOM   3547  N   VAL A 425       8.934 -12.151  -5.182  1.00 82.25           N  
ATOM   3548  CA  VAL A 425       9.968 -11.101  -5.085  1.00 82.25           C  
ATOM   3549  C   VAL A 425      11.242 -11.626  -4.416  1.00 82.25           C  
ATOM   3550  CB  VAL A 425       9.431  -9.867  -4.333  1.00 82.25           C  
ATOM   3551  O   VAL A 425      12.339 -11.401  -4.919  1.00 82.25           O  
ATOM   3552  CG1 VAL A 425      10.501  -8.786  -4.131  1.00 82.25           C  
ATOM   3553  CG2 VAL A 425       8.279  -9.212  -5.102  1.00 82.25           C  
ATOM   3554  N   VAL A 426      11.113 -12.347  -3.298  1.00 85.19           N  
ATOM   3555  CA  VAL A 426      12.260 -12.894  -2.551  1.00 85.19           C  
ATOM   3556  C   VAL A 426      13.022 -13.919  -3.387  1.00 85.19           C  
ATOM   3557  CB  VAL A 426      11.802 -13.501  -1.210  1.00 85.19           C  
ATOM   3558  O   VAL A 426      14.244 -13.856  -3.456  1.00 85.19           O  
ATOM   3559  CG1 VAL A 426      12.917 -14.273  -0.490  1.00 85.19           C  
ATOM   3560  CG2 VAL A 426      11.325 -12.402  -0.251  1.00 85.19           C  
ATOM   3561  N   THR A 427      12.322 -14.837  -4.054  1.00 87.13           N  
ATOM   3562  CA  THR A 427      12.956 -15.835  -4.932  1.00 87.13           C  
ATOM   3563  C   THR A 427      13.665 -15.183  -6.111  1.00 87.13           C  
ATOM   3564  CB  THR A 427      11.972 -16.895  -5.448  1.00 87.13           C  
ATOM   3565  O   THR A 427      14.803 -15.549  -6.381  1.00 87.13           O  
ATOM   3566  CG2 THR A 427      11.563 -17.870  -4.345  1.00 87.13           C  
ATOM   3567  OG1 THR A 427      10.796 -16.316  -5.953  1.00 87.13           O  
ATOM   3568  N   ALA A 428      13.068 -14.173  -6.752  1.00 82.48           N  
ATOM   3569  CA  ALA A 428      13.735 -13.406  -7.804  1.00 82.48           C  
ATOM   3570  C   ALA A 428      15.005 -12.706  -7.297  1.00 82.48           C  
ATOM   3571  CB  ALA A 428      12.739 -12.394  -8.369  1.00 82.48           C  
ATOM   3572  O   ALA A 428      16.042 -12.763  -7.952  1.00 82.48           O  
ATOM   3573  N   GLY A 429      14.948 -12.109  -6.103  1.00 81.41           N  
ATOM   3574  CA  GLY A 429      16.114 -11.499  -5.462  1.00 81.41           C  
ATOM   3575  C   GLY A 429      17.219 -12.509  -5.134  1.00 81.41           C  
ATOM   3576  O   GLY A 429      18.391 -12.212  -5.346  1.00 81.41           O  
ATOM   3577  N   ILE A 430      16.863 -13.713  -4.667  1.00 85.51           N  
ATOM   3578  CA  ILE A 430      17.825 -14.800  -4.416  1.00 85.51           C  
ATOM   3579  C   ILE A 430      18.474 -15.250  -5.726  1.00 85.51           C  
ATOM   3580  CB  ILE A 430      17.161 -15.990  -3.681  1.00 85.51           C  
ATOM   3581  O   ILE A 430      19.695 -15.349  -5.780  1.00 85.51           O  
ATOM   3582  CG1 ILE A 430      16.768 -15.594  -2.240  1.00 85.51           C  
ATOM   3583  CG2 ILE A 430      18.101 -17.214  -3.631  1.00 85.51           C  
ATOM   3584  CD1 ILE A 430      15.796 -16.579  -1.576  1.00 85.51           C  
ATOM   3585  N   VAL A 431      17.684 -15.494  -6.777  1.00 84.00           N  
ATOM   3586  CA  VAL A 431      18.201 -15.898  -8.096  1.00 84.00           C  
ATOM   3587  C   VAL A 431      19.162 -14.846  -8.640  1.00 84.00           C  
ATOM   3588  CB  VAL A 431      17.050 -16.160  -9.088  1.00 84.00           C  
ATOM   3589  O   VAL A 431      20.267 -15.191  -9.044  1.00 84.00           O  
ATOM   3590  CG1 VAL A 431      17.540 -16.361 -10.529  1.00 84.00           C  
ATOM   3591  CG2 VAL A 431      16.280 -17.428  -8.693  1.00 84.00           C  
ATOM   3592  N   TYR A 432      18.786 -13.568  -8.572  1.00 77.32           N  
ATOM   3593  CA  TYR A 432      19.656 -12.465  -8.969  1.00 77.32           C  
ATOM   3594  C   TYR A 432      20.964 -12.444  -8.167  1.00 77.32           C  
ATOM   3595  CB  TYR A 432      18.894 -11.153  -8.781  1.00 77.32           C  
ATOM   3596  O   TYR A 432      22.041 -12.307  -8.738  1.00 77.32           O  
ATOM   3597  CG  TYR A 432      19.733  -9.930  -9.078  1.00 77.32           C  
ATOM   3598  CD1 TYR A 432      20.277  -9.165  -8.027  1.00 77.32           C  
ATOM   3599  CD2 TYR A 432      19.980  -9.572 -10.414  1.00 77.32           C  
ATOM   3600  CE1 TYR A 432      21.053  -8.025  -8.319  1.00 77.32           C  
ATOM   3601  CE2 TYR A 432      20.736  -8.426 -10.710  1.00 77.32           C  
ATOM   3602  OH  TYR A 432      22.024  -6.563  -9.962  1.00 77.32           O  
ATOM   3603  CZ  TYR A 432      21.273  -7.652  -9.663  1.00 77.32           C  
ATOM   3604  N   PHE A 433      20.898 -12.621  -6.845  1.00 79.22           N  
ATOM   3605  CA  PHE A 433      22.094 -12.652  -6.005  1.00 79.22           C  
ATOM   3606  C   PHE A 433      23.015 -13.830  -6.351  1.00 79.22           C  
ATOM   3607  CB  PHE A 433      21.684 -12.682  -4.530  1.00 79.22           C  
ATOM   3608  O   PHE A 433      24.224 -13.643  -6.445  1.00 79.22           O  
ATOM   3609  CG  PHE A 433      22.867 -12.585  -3.587  1.00 79.22           C  
ATOM   3610  CD1 PHE A 433      23.450 -13.750  -3.053  1.00 79.22           C  
ATOM   3611  CD2 PHE A 433      23.410 -11.325  -3.275  1.00 79.22           C  
ATOM   3612  CE1 PHE A 433      24.564 -13.653  -2.202  1.00 79.22           C  
ATOM   3613  CE2 PHE A 433      24.525 -11.228  -2.425  1.00 79.22           C  
ATOM   3614  CZ  PHE A 433      25.102 -12.392  -1.888  1.00 79.22           C  
ATOM   3615  N   VAL A 434      22.455 -15.022  -6.580  1.00 83.82           N  
ATOM   3616  CA  VAL A 434      23.222 -16.204  -7.005  1.00 83.82           C  
ATOM   3617  C   VAL A 434      23.903 -15.947  -8.348  1.00 83.82           C  
ATOM   3618  CB  VAL A 434      22.327 -17.458  -7.058  1.00 83.82           C  
ATOM   3619  O   VAL A 434      25.108 -16.148  -8.450  1.00 83.82           O  
ATOM   3620  CG1 VAL A 434      23.038 -18.665  -7.680  1.00 83.82           C  
ATOM   3621  CG2 VAL A 434      21.894 -17.869  -5.642  1.00 83.82           C  
ATOM   3622  N   GLN A 435      23.175 -15.405  -9.330  1.00 78.37           N  
ATOM   3623  CA  GLN A 435      23.747 -15.023 -10.624  1.00 78.37           C  
ATOM   3624  C   GLN A 435      24.898 -14.022 -10.460  1.00 78.37           C  
ATOM   3625  CB  GLN A 435      22.648 -14.430 -11.520  1.00 78.37           C  
ATOM   3626  O   GLN A 435      25.961 -14.206 -11.038  1.00 78.37           O  
ATOM   3627  CG  GLN A 435      21.695 -15.509 -12.048  1.00 78.37           C  
ATOM   3628  CD  GLN A 435      20.539 -14.938 -12.862  1.00 78.37           C  
ATOM   3629  NE2 GLN A 435      19.930 -15.738 -13.710  1.00 78.37           N  
ATOM   3630  OE1 GLN A 435      20.138 -13.790 -12.764  1.00 78.37           O  
ATOM   3631  N   GLN A 436      24.737 -12.996  -9.621  1.00 73.08           N  
ATOM   3632  CA  GLN A 436      25.793 -12.014  -9.351  1.00 73.08           C  
ATOM   3633  C   GLN A 436      27.034 -12.633  -8.687  1.00 73.08           C  
ATOM   3634  CB  GLN A 436      25.220 -10.886  -8.477  1.00 73.08           C  
ATOM   3635  O   GLN A 436      28.158 -12.233  -8.986  1.00 73.08           O  
ATOM   3636  CG  GLN A 436      24.258  -9.967  -9.251  1.00 73.08           C  
ATOM   3637  CD  GLN A 436      24.950  -9.108 -10.304  1.00 73.08           C  
ATOM   3638  NE2 GLN A 436      24.215  -8.567 -11.247  1.00 73.08           N  
ATOM   3639  OE1 GLN A 436      26.148  -8.877 -10.270  1.00 73.08           O  
ATOM   3640  N   VAL A 437      26.859 -13.609  -7.791  1.00 77.71           N  
ATOM   3641  CA  VAL A 437      27.976 -14.322  -7.149  1.00 77.71           C  
ATOM   3642  C   VAL A 437      28.707 -15.221  -8.146  1.00 77.71           C  
ATOM   3643  CB  VAL A 437      27.485 -15.117  -5.924  1.00 77.71           C  
ATOM   3644  O   VAL A 437      29.936 -15.186  -8.200  1.00 77.71           O  
ATOM   3645  CG1 VAL A 437      28.557 -16.055  -5.355  1.00 77.71           C  
ATOM   3646  CG2 VAL A 437      27.085 -14.160  -4.791  1.00 77.71           C  
ATOM   3647  N   GLU A 438      27.977 -15.984  -8.961  1.00 79.47           N  
ATOM   3648  CA  GLU A 438      28.557 -16.818 -10.023  1.00 79.47           C  
ATOM   3649  C   GLU A 438      29.336 -15.972 -11.036  1.00 79.47           C  
ATOM   3650  CB  GLU A 438      27.449 -17.603 -10.742  1.00 79.47           C  
ATOM   3651  O   GLU A 438      30.441 -16.339 -11.430  1.00 79.47           O  
ATOM   3652  CG  GLU A 438      26.901 -18.753  -9.882  1.00 79.47           C  
ATOM   3653  CD  GLU A 438      25.757 -19.532 -10.555  1.00 79.47           C  
ATOM   3654  OE1 GLU A 438      25.291 -20.511  -9.925  1.00 79.47           O  
ATOM   3655  OE2 GLU A 438      25.327 -19.151 -11.668  1.00 79.47           O  
ATOM   3656  N   LEU A 439      28.813 -14.797 -11.391  1.00 67.94           N  
ATOM   3657  CA  LEU A 439      29.487 -13.855 -12.281  1.00 67.94           C  
ATOM   3658  C   LEU A 439      30.778 -13.302 -11.688  1.00 67.94           C  
ATOM   3659  CB  LEU A 439      28.535 -12.706 -12.620  1.00 67.94           C  
ATOM   3660  O   LEU A 439      31.783 -13.260 -12.388  1.00 67.94           O  
ATOM   3661  CG  LEU A 439      27.439 -13.113 -13.614  1.00 67.94           C  
ATOM   3662  CD1 LEU A 439      26.444 -11.962 -13.730  1.00 67.94           C  
ATOM   3663  CD2 LEU A 439      28.019 -13.492 -14.977  1.00 67.94           C  
ATOM   3664  N   ARG A 440      30.789 -12.926 -10.404  1.00 69.80           N  
ATOM   3665  CA  ARG A 440      32.031 -12.500  -9.735  1.00 69.80           C  
ATOM   3666  C   ARG A 440      33.070 -13.613  -9.718  1.00 69.80           C  
ATOM   3667  CB  ARG A 440      31.755 -12.049  -8.302  1.00 69.80           C  
ATOM   3668  O   ARG A 440      34.251 -13.339  -9.898  1.00 69.80           O  
ATOM   3669  CG  ARG A 440      31.085 -10.676  -8.262  1.00 69.80           C  
ATOM   3670  CD  ARG A 440      30.840 -10.317  -6.797  1.00 69.80           C  
ATOM   3671  NE  ARG A 440      29.882  -9.211  -6.673  1.00 69.80           N  
ATOM   3672  NH1 ARG A 440      29.936  -9.069  -4.388  1.00 69.80           N  
ATOM   3673  NH2 ARG A 440      28.566  -7.737  -5.559  1.00 69.80           N  
ATOM   3674  CZ  ARG A 440      29.467  -8.679  -5.543  1.00 69.80           C  
ATOM   3675  N   HIS A 441      32.641 -14.861  -9.530  1.00 77.79           N  
ATOM   3676  CA  HIS A 441      33.542 -16.003  -9.641  1.00 77.79           C  
ATOM   3677  C   HIS A 441      34.080 -16.167 -11.066  1.00 77.79           C  
ATOM   3678  CB  HIS A 441      32.854 -17.279  -9.137  1.00 77.79           C  
ATOM   3679  O   HIS A 441      35.285 -16.326 -11.229  1.00 77.79           O  
ATOM   3680  CG  HIS A 441      32.931 -17.425  -7.641  1.00 77.79           C  
ATOM   3681  CD2 HIS A 441      31.889 -17.557  -6.764  1.00 77.79           C  
ATOM   3682  ND1 HIS A 441      34.091 -17.477  -6.905  1.00 77.79           N  
ATOM   3683  CE1 HIS A 441      33.759 -17.636  -5.615  1.00 77.79           C  
ATOM   3684  NE2 HIS A 441      32.424 -17.692  -5.475  1.00 77.79           N  
ATOM   3685  N   LEU A 442      33.230 -16.081 -12.094  1.00 72.84           N  
ATOM   3686  CA  LEU A 442      33.654 -16.162 -13.497  1.00 72.84           C  
ATOM   3687  C   LEU A 442      34.597 -15.018 -13.897  1.00 72.84           C  
ATOM   3688  CB  LEU A 442      32.414 -16.183 -14.409  1.00 72.84           C  
ATOM   3689  O   LEU A 442      35.574 -15.267 -14.593  1.00 72.84           O  
ATOM   3690  CG  LEU A 442      31.662 -17.525 -14.417  1.00 72.84           C  
ATOM   3691  CD1 LEU A 442      30.298 -17.345 -15.085  1.00 72.84           C  
ATOM   3692  CD2 LEU A 442      32.431 -18.603 -15.188  1.00 72.84           C  
ATOM   3693  N   GLN A 443      34.347 -13.793 -13.427  1.00 69.07           N  
ATOM   3694  CA  GLN A 443      35.241 -12.646 -13.625  1.00 69.07           C  
ATOM   3695  C   GLN A 443      36.609 -12.898 -12.990  1.00 69.07           C  
ATOM   3696  CB  GLN A 443      34.605 -11.373 -13.046  1.00 69.07           C  
ATOM   3697  O   GLN A 443      37.622 -12.770 -13.665  1.00 69.07           O  
ATOM   3698  CG  GLN A 443      33.499 -10.828 -13.958  1.00 69.07           C  
ATOM   3699  CD  GLN A 443      32.799  -9.602 -13.377  1.00 69.07           C  
ATOM   3700  NE2 GLN A 443      32.286  -8.729 -14.217  1.00 69.07           N  
ATOM   3701  OE1 GLN A 443      32.658  -9.408 -12.178  1.00 69.07           O  
ATOM   3702  N   HIS A 444      36.637 -13.370 -11.742  1.00 73.51           N  
ATOM   3703  CA  HIS A 444      37.885 -13.719 -11.065  1.00 73.51           C  
ATOM   3704  C   HIS A 444      38.643 -14.863 -11.766  1.00 73.51           C  
ATOM   3705  CB  HIS A 444      37.543 -14.080  -9.616  1.00 73.51           C  
ATOM   3706  O   HIS A 444      39.868 -14.904 -11.720  1.00 73.51           O  
ATOM   3707  CG  HIS A 444      38.742 -14.278  -8.726  1.00 73.51           C  
ATOM   3708  CD2 HIS A 444      39.081 -13.509  -7.647  1.00 73.51           C  
ATOM   3709  ND1 HIS A 444      39.682 -15.277  -8.825  1.00 73.51           N  
ATOM   3710  CE1 HIS A 444      40.545 -15.123  -7.810  1.00 73.51           C  
ATOM   3711  NE2 HIS A 444      40.212 -14.073  -7.048  1.00 73.51           N  
ATOM   3712  N   TYR A 445      37.948 -15.813 -12.404  1.00 73.20           N  
ATOM   3713  CA  TYR A 445      38.600 -16.847 -13.218  1.00 73.20           C  
ATOM   3714  C   TYR A 445      39.159 -16.294 -14.532  1.00 73.20           C  
ATOM   3715  CB  TYR A 445      37.632 -18.006 -13.505  1.00 73.20           C  
ATOM   3716  O   TYR A 445      40.231 -16.719 -14.947  1.00 73.20           O  
ATOM   3717  CG  TYR A 445      37.519 -19.018 -12.382  1.00 73.20           C  
ATOM   3718  CD1 TYR A 445      38.645 -19.785 -12.027  1.00 73.20           C  
ATOM   3719  CD2 TYR A 445      36.297 -19.217 -11.712  1.00 73.20           C  
ATOM   3720  CE1 TYR A 445      38.558 -20.734 -10.993  1.00 73.20           C  
ATOM   3721  CE2 TYR A 445      36.207 -20.153 -10.664  1.00 73.20           C  
ATOM   3722  OH  TYR A 445      37.255 -21.821  -9.298  1.00 73.20           O  
ATOM   3723  CZ  TYR A 445      37.339 -20.912 -10.305  1.00 73.20           C  
ATOM   3724  N   LEU A 446      38.454 -15.363 -15.178  1.00 67.35           N  
ATOM   3725  CA  LEU A 446      38.909 -14.726 -16.417  1.00 67.35           C  
ATOM   3726  C   LEU A 446      40.096 -13.785 -16.189  1.00 67.35           C  
ATOM   3727  CB  LEU A 446      37.730 -13.991 -17.079  1.00 67.35           C  
ATOM   3728  O   LEU A 446      40.963 -13.725 -17.043  1.00 67.35           O  
ATOM   3729  CG  LEU A 446      36.774 -14.944 -17.819  1.00 67.35           C  
ATOM   3730  CD1 LEU A 446      35.441 -14.254 -18.103  1.00 67.35           C  
ATOM   3731  CD2 LEU A 446      37.351 -15.389 -19.167  1.00 67.35           C  
ATOM   3732  N   GLU A 447      40.182 -13.115 -15.039  1.00 66.29           N  
ATOM   3733  CA  GLU A 447      41.343 -12.288 -14.662  1.00 66.29           C  
ATOM   3734  C   GLU A 447      42.618 -13.110 -14.371  1.00 66.29           C  
ATOM   3735  CB  GLU A 447      40.978 -11.447 -13.424  1.00 66.29           C  
ATOM   3736  O   GLU A 447      43.707 -12.547 -14.277  1.00 66.29           O  
ATOM   3737  CG  GLU A 447      40.010 -10.289 -13.724  1.00 66.29           C  
ATOM   3738  CD  GLU A 447      39.519  -9.564 -12.454  1.00 66.29           C  
ATOM   3739  OE1 GLU A 447      38.612  -8.710 -12.591  1.00 66.29           O  
ATOM   3740  OE2 GLU A 447      40.003  -9.877 -11.339  1.00 66.29           O  
ATOM   3741  N   GLN A 448      42.502 -14.433 -14.195  1.00 63.86           N  
ATOM   3742  CA  GLN A 448      43.633 -15.336 -13.933  1.00 63.86           C  
ATOM   3743  C   GLN A 448      44.226 -15.991 -15.190  1.00 63.86           C  
ATOM   3744  CB  GLN A 448      43.198 -16.424 -12.937  1.00 63.86           C  
ATOM   3745  O   GLN A 448      45.266 -16.648 -15.080  1.00 63.86           O  
ATOM   3746  CG  GLN A 448      43.079 -15.881 -11.513  1.00 63.86           C  
ATOM   3747  CD  GLN A 448      42.711 -16.957 -10.497  1.00 63.86           C  
ATOM   3748  NE2 GLN A 448      42.932 -16.690  -9.231  1.00 63.86           N  
ATOM   3749  OE1 GLN A 448      42.258 -18.058 -10.772  1.00 63.86           O  
ATOM   3750  N   VAL A 449      43.565 -15.859 -16.344  1.00 55.35           N  
ATOM   3751  CA  VAL A 449      44.009 -16.367 -17.655  1.00 55.35           C  
ATOM   3752  C   VAL A 449      44.601 -15.215 -18.448  1.00 55.35           C  
ATOM   3753  CB  VAL A 449      42.840 -17.007 -18.419  1.00 55.35           C  
ATOM   3754  O   VAL A 449      45.676 -15.433 -19.050  1.00 55.35           O  
ATOM   3755  CG1 VAL A 449      43.281 -17.521 -19.796  1.00 55.35           C  
ATOM   3756  CG2 VAL A 449      42.268 -18.200 -17.640  1.00 55.35           C  
ATOM   3757  OXT VAL A 449      43.931 -14.164 -18.449  1.00 55.35           O  
TER    3758      VAL A 449                                                      
ENDMDL                                                                          
END                                                                             
