# Supplementary material for: Structural screens identify candidate human homologs of insect chemoreceptors and cryptic Drosophila gustatory receptor-like proteins
Source: eLife. 2023 Feb 20;12:e85537. doi: 10.7554/eLife.85537 (PMC9998090; doi:10.7554/eLife.85537)
Supplement: Source data 1. — Models of proteins analyzed in this work, either downloaded from the AlphaFold Protein Structure Database or, where not already available, predicted using the AlphaFold2 algorithm implemented in ColabFold (Mirdita et al., 2022). The four-letter code in the filename represents the first letter of the genus and the first three letters of the species (e.g., ‘Dmel’ = D. melanogaster); species names are given in full in the figures. [file elife-85537-data1.zip › DmelGrl62b_CG42356_AF-B7Z0I1-F1-model_v3.pdb]

HEADER                                            01-JUN-22                     
TITLE     ALPHAFOLD MONOMER V2.0 PREDICTION FOR UNCHARACTERIZED PROTEIN         
TITLE    2 (B7Z0I1)                                                             
COMPND    MOL_ID: 1;                                                            
COMPND   2 MOLECULE: UNCHARACTERIZED PROTEIN;                                   
COMPND   3 CHAIN: A                                                             
SOURCE    MOL_ID: 1;                                                            
SOURCE   2 ORGANISM_SCIENTIFIC: DROSOPHILA MELANOGASTER;                        
SOURCE   3 ORGANISM_TAXID: 7227                                                 
REMARK   1                                                                      
REMARK   1 REFERENCE 1                                                          
REMARK   1  AUTH   JOHN JUMPER, RICHARD EVANS, ALEXANDER PRITZEL, TIM GREEN,    
REMARK   1  AUTH 2 MICHAEL FIGURNOV, OLAF RONNEBERGER, KATHRYN TUNYASUVUNAKOOL, 
REMARK   1  AUTH 3 RUSS BATES, AUGUSTIN ZIDEK, ANNA POTAPENKO, ALEX BRIDGLAND,  
REMARK   1  AUTH 4 CLEMENS MEYER, SIMON A A KOHL, ANDREW J BALLARD,             
REMARK   1  AUTH 5 ANDREW COWIE, BERNARDINO ROMERA-PAREDES, STANISLAV NIKOLOV,  
REMARK   1  AUTH 6 RISHUB JAIN, JONAS ADLER, TREVOR BACK, STIG PETERSEN,        
REMARK   1  AUTH 7 DAVID REIMAN, ELLEN CLANCY, MICHAL ZIELINSKI,                
REMARK   1  AUTH 8 MARTIN STEINEGGER, MICHALINA PACHOLSKA, TAMAS BERGHAMMER,    
REMARK   1  AUTH 9 DAVID SILVER, ORIOL VINYALS, ANDREW W SENIOR,                
REMARK   1  AUTH10 KORAY KAVUKCUOGLU, PUSHMEET KOHLI, DEMIS HASSABIS            
REMARK   1  TITL   HIGHLY ACCURATE PROTEIN STRUCTURE PREDICTION WITH ALPHAFOLD  
REMARK   1  REF    NATURE                        V. 596   583 2021              
REMARK   1  REFN                   ISSN 0028-0836                               
REMARK   1  PMID   34265844                                                     
REMARK   1  DOI    10.1038/s41586-021-03819-2                                   
REMARK   1                                                                      
REMARK   1 DISCLAIMERS                                                          
REMARK   1 ALPHAFOLD DATA, COPYRIGHT (2021) DEEPMIND TECHNOLOGIES LIMITED. THE  
REMARK   1 INFORMATION PROVIDED IS THEORETICAL MODELLING ONLY AND CAUTION SHOULD
REMARK   1 BE EXERCISED IN ITS USE. IT IS PROVIDED "AS-IS" WITHOUT ANY WARRANTY 
REMARK   1 OF ANY KIND, WHETHER EXPRESSED OR IMPLIED. NO WARRANTY IS GIVEN THAT 
REMARK   1 USE OF THE INFORMATION SHALL NOT INFRINGE THE RIGHTS OF ANY THIRD    
REMARK   1 PARTY. THE INFORMATION IS NOT INTENDED TO BE A SUBSTITUTE FOR        
REMARK   1 PROFESSIONAL MEDICAL ADVICE, DIAGNOSIS, OR TREATMENT, AND DOES NOT   
REMARK   1 CONSTITUTE MEDICAL OR OTHER PROFESSIONAL ADVICE. IT IS AVAILABLE FOR 
REMARK   1 ACADEMIC AND COMMERCIAL PURPOSES, UNDER CC-BY 4.0 LICENCE.           
DBREF  XXXX A    1   422  UNP    B7Z0I1   B7Z0I1_DROME     1    422             
SEQRES   1 A  422  MET GLU LYS HIS ALA THR ALA ARG GLY PHE CYS LEU CYS          
SEQRES   2 A  422  HIS LEU ILE CYS VAL TRP TYR GLN THR GLY ARG ILE GLY          
SEQRES   3 A  422  LEU TYR LEU GLY PHE TYR ASN VAL GLY TYR SER GLU GLN          
SEQRES   4 A  422  LEU ARG GLN PHE VAL CYS ASP GLU GLN LEU TYR VAL GLN          
SEQRES   5 A  422  ILE MET ALA VAL VAL ASN LEU LEU ALA SER TRP LEU TYR          
SEQRES   6 A  422  LEU CYS PHE SER HIS ARG TRP ILE TYR ASP GLN PHE VAL          
SEQRES   7 A  422  ILE LEU LEU TYR VAL PRO LEU TYR ILE TYR PHE LEU ILE          
SEQRES   8 A  422  LEU ARG ARG HIS LEU THR LYS LEU LEU ASN GLU CYS ALA          
SEQRES   9 A  422  GLY LEU HIS LYS SER MET GLN MET ILE MET GLY ASP ARG          
SEQRES  10 A  422  LEU CYS ALA LYS ILE HIS ARG GLU CYS ILE TYR THR LEU          
SEQRES  11 A  422  LEU LEU ILE ILE MET SER ILE LEU ARG LEU LEU TRP GLN          
SEQRES  12 A  422  ILE ARG ILE TYR SER VAL TYR GLN SER ILE PHE ILE PHE          
SEQRES  13 A  422  GLY VAL ALA PHE ILE TYR HIS PHE GLU LEU LEU PHE PHE          
SEQRES  14 A  422  GLY ASN TYR LEU ILE TRP LEU SER CYS ILE PHE ARG SER          
SEQRES  15 A  422  LEU ASN VAL PHE LEU ALA LYS ASP MET ARG SER ASP ARG          
SEQRES  16 A  422  LEU GLN ILE LEU LYS GLY VAL LEU ARG GLN GLN THR ILE          
SEQRES  17 A  422  ILE TRP ARG VAL HIS ARG THR VAL SER ARG TYR PHE ALA          
SEQRES  18 A  422  LEU HIS ILE ILE SER PHE MET ILE GLN PRO GLY ILE LYS          
SEQRES  19 A  422  ILE CYS ILE ILE LEU LYS CYS SER GLY ILE GLN MET ASN          
SEQRES  20 A  422  ALA GLN ILE ILE SER LEU ILE LEU HIS LEU LEU LEU LEU          
SEQRES  21 A  422  GLY LEU PHE MET ILE ILE ALA SER ASN LEU GLN LYS GLN          
SEQRES  22 A  422  HIS ARG THR PHE GLN LYS SER TYR ILE GLY LEU LYS ASP          
SEQRES  23 A  422  ASP PRO ASN TYR PHE VAL LEU LYS SER TRP ARG LEU LEU          
SEQRES  24 A  422  GLN ASN ARG THR LEU PRO GLN ALA PHE GLY VAL THR PHE          
SEQRES  25 A  422  LEU ARG LYS ARG GLU LYS VAL GLN TYR LYS GLN ASP VAL          
SEQRES  26 A  422  ILE THR MET LEU PHE SER ASN ASN CYS ALA VAL LEU HIS          
SEQRES  27 A  422  LEU THR LYS GLN SER LEU CYS LEU THR PHE PHE GLY PHE          
SEQRES  28 A  422  LYS ALA ILE ARG PHE GLY ILE SER LEU SER MET LEU ARG          
SEQRES  29 A  422  SER CYS LEU LYS THR HIS ILE ARG GLU LEU LEU LEU MET          
SEQRES  30 A  422  LEU VAL VAL ARG LEU LEU PHE ASN LYS ASN ALA THR SER          
SEQRES  31 A  422  GLN ASP TYR GLU TYR GLU SER GLN ASP ASP PHE ASN GLY          
SEQRES  32 A  422  ASN VAL THR GLN THR ILE SER GLN VAL TYR ARG PHE TYR          
SEQRES  33 A  422  PHE TYR ASP GLU PHE GLU                                      
CRYST1    1.000    1.000    1.000  90.00  90.00  90.00 P 1           1          
ORIGX1      1.000000  0.000000  0.000000        0.00000                         
ORIGX2      0.000000  1.000000  0.000000        0.00000                         
ORIGX3      0.000000  0.000000  1.000000        0.00000                         
SCALE1      1.000000  0.000000  0.000000        0.00000                         
SCALE2      0.000000  1.000000  0.000000        0.00000                         
SCALE3      0.000000  0.000000  1.000000        0.00000                         
MODEL        1                                                                  
ATOM      1  N   MET A   1       4.243  24.493   1.383  1.00 40.77           N  
ATOM      2  CA  MET A   1       3.316  23.720   0.521  1.00 40.77           C  
ATOM      3  C   MET A   1       3.017  24.434  -0.797  1.00 40.77           C  
ATOM      4  CB  MET A   1       2.041  23.326   1.274  1.00 40.77           C  
ATOM      5  O   MET A   1       3.003  23.760  -1.818  1.00 40.77           O  
ATOM      6  CG  MET A   1       2.291  22.078   2.131  1.00 40.77           C  
ATOM      7  SD  MET A   1       0.833  21.585   3.077  1.00 40.77           S  
ATOM      8  CE  MET A   1       1.312  19.929   3.625  1.00 40.77           C  
ATOM      9  N   GLU A   2       2.900  25.767  -0.820  1.00 35.73           N  
ATOM     10  CA  GLU A   2       2.667  26.551  -2.053  1.00 35.73           C  
ATOM     11  C   GLU A   2       3.720  26.343  -3.156  1.00 35.73           C  
ATOM     12  CB  GLU A   2       2.603  28.035  -1.679  1.00 35.73           C  
ATOM     13  O   GLU A   2       3.371  26.246  -4.326  1.00 35.73           O  
ATOM     14  CG  GLU A   2       1.335  28.342  -0.868  1.00 35.73           C  
ATOM     15  CD  GLU A   2       1.290  29.794  -0.385  1.00 35.73           C  
ATOM     16  OE1 GLU A   2       0.167  30.248  -0.098  1.00 35.73           O  
ATOM     17  OE2 GLU A   2       2.391  30.373  -0.252  1.00 35.73           O  
ATOM     18  N   LYS A   3       5.000  26.135  -2.809  1.00 44.62           N  
ATOM     19  CA  LYS A   3       6.069  25.910  -3.807  1.00 44.62           C  
ATOM     20  C   LYS A   3       5.961  24.597  -4.606  1.00 44.62           C  
ATOM     21  CB  LYS A   3       7.460  26.046  -3.156  1.00 44.62           C  
ATOM     22  O   LYS A   3       6.670  24.442  -5.595  1.00 44.62           O  
ATOM     23  CG  LYS A   3       7.774  27.492  -2.736  1.00 44.62           C  
ATOM     24  CD  LYS A   3       9.228  27.650  -2.257  1.00 44.62           C  
ATOM     25  CE  LYS A   3       9.496  29.119  -1.892  1.00 44.62           C  
ATOM     26  NZ  LYS A   3      10.891  29.359  -1.433  1.00 44.62           N  
ATOM     27  N   HIS A   4       5.119  23.640  -4.200  1.00 45.55           N  
ATOM     28  CA  HIS A   4       5.003  22.335  -4.878  1.00 45.55           C  
ATOM     29  C   HIS A   4       3.668  22.099  -5.580  1.00 45.55           C  
ATOM     30  CB  HIS A   4       5.342  21.193  -3.916  1.00 45.55           C  
ATOM     31  O   HIS A   4       3.547  21.099  -6.297  1.00 45.55           O  
ATOM     32  CG  HIS A   4       6.788  21.190  -3.500  1.00 45.55           C  
ATOM     33  CD2 HIS A   4       7.261  21.153  -2.219  1.00 45.55           C  
ATOM     34  ND1 HIS A   4       7.883  21.236  -4.337  1.00 45.55           N  
ATOM     35  CE1 HIS A   4       8.988  21.233  -3.574  1.00 45.55           C  
ATOM     36  NE2 HIS A   4       8.656  21.179  -2.276  1.00 45.55           N  
ATOM     37  N   ALA A   5       2.710  23.022  -5.463  1.00 42.03           N  
ATOM     38  CA  ALA A   5       1.591  23.114  -6.390  1.00 42.03           C  
ATOM     39  C   ALA A   5       2.132  23.629  -7.731  1.00 42.03           C  
ATOM     40  CB  ALA A   5       0.494  23.997  -5.786  1.00 42.03           C  
ATOM     41  O   ALA A   5       1.942  24.774  -8.122  1.00 42.03           O  
ATOM     42  N   THR A   6       2.900  22.795  -8.435  1.00 48.16           N  
ATOM     43  CA  THR A   6       3.296  23.127  -9.800  1.00 48.16           C  
ATOM     44  C   THR A   6       2.017  23.352 -10.601  1.00 48.16           C  
ATOM     45  CB  THR A   6       4.155  22.030 -10.450  1.00 48.16           C  
ATOM     46  O   THR A   6       1.078  22.563 -10.465  1.00 48.16           O  
ATOM     47  CG2 THR A   6       5.464  21.789  -9.700  1.00 48.16           C  
ATOM     48  OG1 THR A   6       3.466  20.799 -10.523  1.00 48.16           O  
ATOM     49  N   ALA A   7       1.995  24.342 -11.495  1.00 51.48           N  
ATOM     50  CA  ALA A   7       0.884  24.594 -12.423  1.00 51.48           C  
ATOM     51  C   ALA A   7       0.442  23.351 -13.244  1.00 51.48           C  
ATOM     52  CB  ALA A   7       1.323  25.743 -13.342  1.00 51.48           C  
ATOM     53  O   ALA A   7      -0.565  23.374 -13.942  1.00 51.48           O  
ATOM     54  N   ARG A   8       1.186  22.236 -13.166  1.00 50.01           N  
ATOM     55  CA  ARG A   8       0.941  20.958 -13.848  1.00 50.01           C  
ATOM     56  C   ARG A   8       0.136  19.927 -13.025  1.00 50.01           C  
ATOM     57  CB  ARG A   8       2.288  20.420 -14.366  1.00 50.01           C  
ATOM     58  O   ARG A   8      -0.136  18.837 -13.540  1.00 50.01           O  
ATOM     59  CG  ARG A   8       2.908  21.371 -15.409  1.00 50.01           C  
ATOM     60  CD  ARG A   8       4.224  20.819 -15.966  1.00 50.01           C  
ATOM     61  NE  ARG A   8       4.792  21.719 -16.989  1.00 50.01           N  
ATOM     62  NH1 ARG A   8       6.841  20.708 -17.205  1.00 50.01           N  
ATOM     63  NH2 ARG A   8       6.375  22.522 -18.418  1.00 50.01           N  
ATOM     64  CZ  ARG A   8       5.994  21.644 -17.534  1.00 50.01           C  
ATOM     65  N   GLY A   9      -0.301  20.259 -11.804  1.00 57.90           N  
ATOM     66  CA  GLY A   9      -1.218  19.452 -10.977  1.00 57.90           C  
ATOM     67  C   GLY A   9      -0.558  18.637  -9.852  1.00 57.90           C  
ATOM     68  O   GLY A   9       0.612  18.832  -9.532  1.00 57.90           O  
ATOM     69  N   PHE A  10      -1.325  17.717  -9.242  1.00 63.44           N  
ATOM     70  CA  PHE A  10      -0.872  16.875  -8.122  1.00 63.44           C  
ATOM     71  C   PHE A  10       0.363  16.034  -8.484  1.00 63.44           C  
ATOM     72  CB  PHE A  10      -1.996  15.941  -7.645  1.00 63.44           C  
ATOM     73  O   PHE A  10       0.346  15.267  -9.454  1.00 63.44           O  
ATOM     74  CG  PHE A  10      -3.197  16.633  -7.030  1.00 63.44           C  
ATOM     75  CD1 PHE A  10      -3.123  17.130  -5.714  1.00 63.44           C  
ATOM     76  CD2 PHE A  10      -4.392  16.774  -7.763  1.00 63.44           C  
ATOM     77  CE1 PHE A  10      -4.234  17.774  -5.140  1.00 63.44           C  
ATOM     78  CE2 PHE A  10      -5.500  17.422  -7.188  1.00 63.44           C  
ATOM     79  CZ  PHE A  10      -5.420  17.922  -5.877  1.00 63.44           C  
ATOM     80  N   CYS A  11       1.412  16.155  -7.672  1.00 70.27           N  
ATOM     81  CA  CYS A  11       2.701  15.474  -7.826  1.00 70.27           C  
ATOM     82  C   CYS A  11       3.002  14.536  -6.643  1.00 70.27           C  
ATOM     83  CB  CYS A  11       3.787  16.545  -8.030  1.00 70.27           C  
ATOM     84  O   CYS A  11       2.332  14.599  -5.611  1.00 70.27           O  
ATOM     85  SG  CYS A  11       4.068  17.477  -6.498  1.00 70.27           S  
ATOM     86  N   LEU A  12       4.048  13.703  -6.764  1.00 71.51           N  
ATOM     87  CA  LEU A  12       4.492  12.793  -5.694  1.00 71.51           C  
ATOM     88  C   LEU A  12       4.720  13.522  -4.357  1.00 71.51           C  
ATOM     89  CB  LEU A  12       5.773  12.061  -6.146  1.00 71.51           C  
ATOM     90  O   LEU A  12       4.428  12.954  -3.310  1.00 71.51           O  
ATOM     91  CG  LEU A  12       6.280  10.995  -5.148  1.00 71.51           C  
ATOM     92  CD1 LEU A  12       5.410   9.743  -5.116  1.00 71.51           C  
ATOM     93  CD2 LEU A  12       7.670  10.532  -5.556  1.00 71.51           C  
ATOM     94  N   CYS A  13       5.152  14.788  -4.376  1.00 69.96           N  
ATOM     95  CA  CYS A  13       5.359  15.574  -3.158  1.00 69.96           C  
ATOM     96  C   CYS A  13       4.084  15.723  -2.314  1.00 69.96           C  
ATOM     97  CB  CYS A  13       5.933  16.956  -3.504  1.00 69.96           C  
ATOM     98  O   CYS A  13       4.165  15.709  -1.091  1.00 69.96           O  
ATOM     99  SG  CYS A  13       7.398  16.808  -4.566  1.00 69.96           S  
ATOM    100  N   HIS A  14       2.903  15.794  -2.939  1.00 70.26           N  
ATOM    101  CA  HIS A  14       1.633  15.865  -2.207  1.00 70.26           C  
ATOM    102  C   HIS A  14       1.332  14.556  -1.471  1.00 70.26           C  
ATOM    103  CB  HIS A  14       0.489  16.194  -3.173  1.00 70.26           C  
ATOM    104  O   HIS A  14       0.816  14.567  -0.357  1.00 70.26           O  
ATOM    105  CG  HIS A  14       0.582  17.570  -3.776  1.00 70.26           C  
ATOM    106  CD2 HIS A  14      -0.091  18.686  -3.357  1.00 70.26           C  
ATOM    107  ND1 HIS A  14       1.348  17.939  -4.859  1.00 70.26           N  
ATOM    108  CE1 HIS A  14       1.126  19.241  -5.098  1.00 70.26           C  
ATOM    109  NE2 HIS A  14       0.260  19.736  -4.207  1.00 70.26           N  
ATOM    110  N   LEU A  15       1.707  13.418  -2.062  1.00 71.85           N  
ATOM    111  CA  LEU A  15       1.566  12.114  -1.419  1.00 71.85           C  
ATOM    112  C   LEU A  15       2.492  11.980  -0.200  1.00 71.85           C  
ATOM    113  CB  LEU A  15       1.848  11.025  -2.466  1.00 71.85           C  
ATOM    114  O   LEU A  15       2.116  11.363   0.795  1.00 71.85           O  
ATOM    115  CG  LEU A  15       1.520   9.618  -1.954  1.00 71.85           C  
ATOM    116  CD1 LEU A  15       0.017   9.390  -1.887  1.00 71.85           C  
ATOM    117  CD2 LEU A  15       2.114   8.574  -2.888  1.00 71.85           C  
ATOM    118  N   ILE A  16       3.682  12.591  -0.247  1.00 68.16           N  
ATOM    119  CA  ILE A  16       4.601  12.634   0.902  1.00 68.16           C  
ATOM    120  C   ILE A  16       3.962  13.377   2.072  1.00 68.16           C  
ATOM    121  CB  ILE A  16       5.941  13.303   0.547  1.00 68.16           C  
ATOM    122  O   ILE A  16       4.123  12.954   3.210  1.00 68.16           O  
ATOM    123  CG1 ILE A  16       6.649  12.572  -0.608  1.00 68.16           C  
ATOM    124  CG2 ILE A  16       6.879  13.375   1.769  1.00 68.16           C  
ATOM    125  CD1 ILE A  16       7.806  13.413  -1.146  1.00 68.16           C  
ATOM    126  N   CYS A  17       3.201  14.445   1.819  1.00 70.13           N  
ATOM    127  CA  CYS A  17       2.488  15.148   2.884  1.00 70.13           C  
ATOM    128  C   CYS A  17       1.497  14.223   3.606  1.00 70.13           C  
ATOM    129  CB  CYS A  17       1.784  16.381   2.306  1.00 70.13           C  
ATOM    130  O   CYS A  17       1.425  14.252   4.831  1.00 70.13           O  
ATOM    131  SG  CYS A  17       2.993  17.495   1.532  1.00 70.13           S  
ATOM    132  N   VAL A  18       0.802  13.345   2.874  1.00 70.97           N  
ATOM    133  CA  VAL A  18      -0.082  12.326   3.471  1.00 70.97           C  
ATOM    134  C   VAL A  18       0.719  11.331   4.310  1.00 70.97           C  
ATOM    135  CB  VAL A  18      -0.899  11.582   2.395  1.00 70.97           C  
ATOM    136  O   VAL A  18       0.320  11.011   5.427  1.00 70.97           O  
ATOM    137  CG1 VAL A  18      -1.825  10.523   3.006  1.00 70.97           C  
ATOM    138  CG2 VAL A  18      -1.763  12.559   1.588  1.00 70.97           C  
ATOM    139  N   TRP A  19       1.873  10.875   3.816  1.00 70.13           N  
ATOM    140  CA  TRP A  19       2.782  10.020   4.585  1.00 70.13           C  
ATOM    141  C   TRP A  19       3.293  10.697   5.855  1.00 70.13           C  
ATOM    142  CB  TRP A  19       3.977   9.621   3.721  1.00 70.13           C  
ATOM    143  O   TRP A  19       3.338  10.055   6.897  1.00 70.13           O  
ATOM    144  CG  TRP A  19       3.828   8.350   2.962  1.00 70.13           C  
ATOM    145  CD1 TRP A  19       2.888   8.069   2.030  1.00 70.13           C  
ATOM    146  CD2 TRP A  19       4.696   7.184   3.037  1.00 70.13           C  
ATOM    147  CE2 TRP A  19       4.276   6.260   2.042  1.00 70.13           C  
ATOM    148  CE3 TRP A  19       5.829   6.840   3.808  1.00 70.13           C  
ATOM    149  NE1 TRP A  19       3.139   6.819   1.494  1.00 70.13           N  
ATOM    150  CH2 TRP A  19       6.120   4.770   2.556  1.00 70.13           C  
ATOM    151  CZ2 TRP A  19       5.010   5.102   1.766  1.00 70.13           C  
ATOM    152  CZ3 TRP A  19       6.520   5.634   3.587  1.00 70.13           C  
ATOM    153  N   TYR A  20       3.651  11.978   5.783  1.00 70.28           N  
ATOM    154  CA  TYR A  20       4.112  12.754   6.929  1.00 70.28           C  
ATOM    155  C   TYR A  20       3.008  12.891   7.982  1.00 70.28           C  
ATOM    156  CB  TYR A  20       4.612  14.118   6.440  1.00 70.28           C  
ATOM    157  O   TYR A  20       3.255  12.633   9.157  1.00 70.28           O  
ATOM    158  CG  TYR A  20       5.074  15.027   7.558  1.00 70.28           C  
ATOM    159  CD1 TYR A  20       4.201  16.009   8.065  1.00 70.28           C  
ATOM    160  CD2 TYR A  20       6.369  14.885   8.098  1.00 70.28           C  
ATOM    161  CE1 TYR A  20       4.628  16.854   9.104  1.00 70.28           C  
ATOM    162  CE2 TYR A  20       6.794  15.727   9.145  1.00 70.28           C  
ATOM    163  OH  TYR A  20       6.287  17.515  10.681  1.00 70.28           O  
ATOM    164  CZ  TYR A  20       5.919  16.710   9.653  1.00 70.28           C  
ATOM    165  N   GLN A  21       1.775  13.199   7.568  1.00 74.97           N  
ATOM    166  CA  GLN A  21       0.633  13.264   8.484  1.00 74.97           C  
ATOM    167  C   GLN A  21       0.294  11.899   9.082  1.00 74.97           C  
ATOM    168  CB  GLN A  21      -0.594  13.856   7.771  1.00 74.97           C  
ATOM    169  O   GLN A  21       0.091  11.788  10.286  1.00 74.97           O  
ATOM    170  CG  GLN A  21      -0.439  15.346   7.421  1.00 74.97           C  
ATOM    171  CD  GLN A  21      -0.280  16.262   8.632  1.00 74.97           C  
ATOM    172  NE2 GLN A  21      -0.043  17.537   8.424  1.00 74.97           N  
ATOM    173  OE1 GLN A  21      -0.339  15.872   9.782  1.00 74.97           O  
ATOM    174  N   THR A  22       0.320  10.839   8.271  1.00 70.22           N  
ATOM    175  CA  THR A  22       0.142   9.467   8.766  1.00 70.22           C  
ATOM    176  C   THR A  22       1.251   9.124   9.766  1.00 70.22           C  
ATOM    177  CB  THR A  22       0.119   8.443   7.618  1.00 70.22           C  
ATOM    178  O   THR A  22       0.972   8.619  10.842  1.00 70.22           O  
ATOM    179  CG2 THR A  22      -0.325   7.058   8.085  1.00 70.22           C  
ATOM    180  OG1 THR A  22      -0.791   8.814   6.605  1.00 70.22           O  
ATOM    181  N   GLY A  23       2.509   9.468   9.479  1.00 66.36           N  
ATOM    182  CA  GLY A  23       3.632   9.277  10.398  1.00 66.36           C  
ATOM    183  C   GLY A  23       3.441  10.003  11.732  1.00 66.36           C  
ATOM    184  O   GLY A  23       3.613   9.385  12.778  1.00 66.36           O  
ATOM    185  N   ARG A  24       3.008  11.272  11.704  1.00 68.12           N  
ATOM    186  CA  ARG A  24       2.697  12.061  12.909  1.00 68.12           C  
ATOM    187  C   ARG A  24       1.562  11.459  13.724  1.00 68.12           C  
ATOM    188  CB  ARG A  24       2.337  13.506  12.542  1.00 68.12           C  
ATOM    189  O   ARG A  24       1.709  11.312  14.929  1.00 68.12           O  
ATOM    190  CG  ARG A  24       3.574  14.333  12.180  1.00 68.12           C  
ATOM    191  CD  ARG A  24       3.213  15.807  11.974  1.00 68.12           C  
ATOM    192  NE  ARG A  24       2.789  16.463  13.227  1.00 68.12           N  
ATOM    193  NH1 ARG A  24       2.659  18.604  12.413  1.00 68.12           N  
ATOM    194  NH2 ARG A  24       2.175  18.206  14.556  1.00 68.12           N  
ATOM    195  CZ  ARG A  24       2.539  17.749  13.391  1.00 68.12           C  
ATOM    196  N   ILE A  25       0.463  11.074  13.075  1.00 68.83           N  
ATOM    197  CA  ILE A  25      -0.656  10.390  13.736  1.00 68.83           C  
ATOM    198  C   ILE A  25      -0.146   9.112  14.416  1.00 68.83           C  
ATOM    199  CB  ILE A  25      -1.790  10.123  12.719  1.00 68.83           C  
ATOM    200  O   ILE A  25      -0.421   8.887  15.588  1.00 68.83           O  
ATOM    201  CG1 ILE A  25      -2.458  11.449  12.286  1.00 68.83           C  
ATOM    202  CG2 ILE A  25      -2.852   9.183  13.309  1.00 68.83           C  
ATOM    203  CD1 ILE A  25      -3.333  11.314  11.032  1.00 68.83           C  
ATOM    204  N   GLY A  26       0.679   8.319  13.729  1.00 64.25           N  
ATOM    205  CA  GLY A  26       1.284   7.121  14.313  1.00 64.25           C  
ATOM    206  C   GLY A  26       2.258   7.405  15.467  1.00 64.25           C  
ATOM    207  O   GLY A  26       2.386   6.580  16.369  1.00 64.25           O  
ATOM    208  N   LEU A  27       2.928   8.559  15.485  1.00 61.62           N  
ATOM    209  CA  LEU A  27       3.727   8.988  16.636  1.00 61.62           C  
ATOM    210  C   LEU A  27       2.832   9.328  17.834  1.00 61.62           C  
ATOM    211  CB  LEU A  27       4.671  10.133  16.227  1.00 61.62           C  
ATOM    212  O   LEU A  27       3.032   8.757  18.904  1.00 61.62           O  
ATOM    213  CG  LEU A  27       5.566  10.615  17.391  1.00 61.62           C  
ATOM    214  CD1 LEU A  27       6.944  10.995  16.868  1.00 61.62           C  
ATOM    215  CD2 LEU A  27       4.999  11.839  18.105  1.00 61.62           C  
ATOM    216  N   TYR A  28       1.806  10.165  17.637  1.00 62.59           N  
ATOM    217  CA  TYR A  28       0.867  10.558  18.698  1.00 62.59           C  
ATOM    218  C   TYR A  28       0.128   9.373  19.313  1.00 62.59           C  
ATOM    219  CB  TYR A  28      -0.168  11.550  18.151  1.00 62.59           C  
ATOM    220  O   TYR A  28      -0.191   9.380  20.491  1.00 62.59           O  
ATOM    221  CG  TYR A  28       0.377  12.936  17.885  1.00 62.59           C  
ATOM    222  CD1 TYR A  28       0.940  13.675  18.943  1.00 62.59           C  
ATOM    223  CD2 TYR A  28       0.294  13.501  16.598  1.00 62.59           C  
ATOM    224  CE1 TYR A  28       1.454  14.963  18.711  1.00 62.59           C  
ATOM    225  CE2 TYR A  28       0.802  14.792  16.361  1.00 62.59           C  
ATOM    226  OH  TYR A  28       1.905  16.757  17.174  1.00 62.59           O  
ATOM    227  CZ  TYR A  28       1.392  15.520  17.416  1.00 62.59           C  
ATOM    228  N   LEU A  29      -0.113   8.320  18.538  1.00 63.30           N  
ATOM    229  CA  LEU A  29      -0.772   7.118  19.044  1.00 63.30           C  
ATOM    230  C   LEU A  29       0.153   6.210  19.855  1.00 63.30           C  
ATOM    231  CB  LEU A  29      -1.388   6.391  17.853  1.00 63.30           C  
ATOM    232  O   LEU A  29      -0.257   5.140  20.303  1.00 63.30           O  
ATOM    233  CG  LEU A  29      -2.528   7.205  17.229  1.00 63.30           C  
ATOM    234  CD1 LEU A  29      -2.764   6.702  15.808  1.00 63.30           C  
ATOM    235  CD2 LEU A  29      -3.783   7.135  18.105  1.00 63.30           C  
ATOM    236  N   GLY A  30       1.426   6.583  20.002  1.00 57.29           N  
ATOM    237  CA  GLY A  30       2.420   5.697  20.576  1.00 57.29           C  
ATOM    238  C   GLY A  30       2.563   4.425  19.738  1.00 57.29           C  
ATOM    239  O   GLY A  30       2.804   3.356  20.291  1.00 57.29           O  
ATOM    240  N   PHE A  31       2.438   4.517  18.408  1.00 57.90           N  
ATOM    241  CA  PHE A  31       2.713   3.418  17.473  1.00 57.90           C  
ATOM    242  C   PHE A  31       4.127   3.497  16.918  1.00 57.90           C  
ATOM    243  CB  PHE A  31       1.676   3.399  16.343  1.00 57.90           C  
ATOM    244  O   PHE A  31       4.762   2.467  16.717  1.00 57.90           O  
ATOM    245  CG  PHE A  31       0.246   3.130  16.774  1.00 57.90           C  
ATOM    246  CD1 PHE A  31      -0.063   2.541  18.019  1.00 57.90           C  
ATOM    247  CD2 PHE A  31      -0.799   3.524  15.920  1.00 57.90           C  
ATOM    248  CE1 PHE A  31      -1.392   2.493  18.461  1.00 57.90           C  
ATOM    249  CE2 PHE A  31      -2.133   3.397  16.336  1.00 57.90           C  
ATOM    250  CZ  PHE A  31      -2.421   2.981  17.642  1.00 57.90           C  
ATOM    251  N   TYR A  32       4.706   4.688  16.788  1.00 57.16           N  
ATOM    252  CA  TYR A  32       6.077   4.859  16.305  1.00 57.16           C  
ATOM    253  C   TYR A  32       6.872   5.782  17.220  1.00 57.16           C  
ATOM    254  CB  TYR A  32       6.061   5.364  14.858  1.00 57.16           C  
ATOM    255  O   TYR A  32       6.398   6.847  17.584  1.00 57.16           O  
ATOM    256  CG  TYR A  32       5.207   4.525  13.934  1.00 57.16           C  
ATOM    257  CD1 TYR A  32       5.491   3.160  13.779  1.00 57.16           C  
ATOM    258  CD2 TYR A  32       4.101   5.092  13.280  1.00 57.16           C  
ATOM    259  CE1 TYR A  32       4.622   2.351  13.038  1.00 57.16           C  
ATOM    260  CE2 TYR A  32       3.257   4.288  12.493  1.00 57.16           C  
ATOM    261  OH  TYR A  32       2.650   2.116  11.684  1.00 57.16           O  
ATOM    262  CZ  TYR A  32       3.497   2.904  12.393  1.00 57.16           C  
ATOM    263  N   ASN A  33       8.089   5.375  17.586  1.00 54.02           N  
ATOM    264  CA  ASN A  33       9.068   6.278  18.193  1.00 54.02           C  
ATOM    265  C   ASN A  33       9.856   6.966  17.078  1.00 54.02           C  
ATOM    266  CB  ASN A  33       9.983   5.507  19.163  1.00 54.02           C  
ATOM    267  O   ASN A  33      11.005   6.617  16.826  1.00 54.02           O  
ATOM    268  CG  ASN A  33      10.805   6.469  20.001  1.00 54.02           C  
ATOM    269  ND2 ASN A  33      11.803   5.993  20.701  1.00 54.02           N  
ATOM    270  OD1 ASN A  33      10.552   7.653  20.050  1.00 54.02           O  
ATOM    271  N   VAL A  34       9.167   7.770  16.275  1.00 53.52           N  
ATOM    272  CA  VAL A  34       9.691   8.270  15.004  1.00 53.52           C  
ATOM    273  C   VAL A  34       9.270   9.721  14.824  1.00 53.52           C  
ATOM    274  CB  VAL A  34       9.234   7.352  13.850  1.00 53.52           C  
ATOM    275  O   VAL A  34       8.229  10.004  14.233  1.00 53.52           O  
ATOM    276  CG1 VAL A  34       9.396   7.960  12.470  1.00 53.52           C  
ATOM    277  CG2 VAL A  34      10.019   6.042  13.852  1.00 53.52           C  
ATOM    278  N   GLY A  35      10.093  10.637  15.321  1.00 54.86           N  
ATOM    279  CA  GLY A  35      10.047  12.035  14.918  1.00 54.86           C  
ATOM    280  C   GLY A  35      10.818  12.214  13.619  1.00 54.86           C  
ATOM    281  O   GLY A  35      11.882  11.625  13.436  1.00 54.86           O  
ATOM    282  N   TYR A  36      10.289  12.979  12.666  1.00 56.37           N  
ATOM    283  CA  TYR A  36      11.083  13.375  11.504  1.00 56.37           C  
ATOM    284  C   TYR A  36      11.922  14.587  11.895  1.00 56.37           C  
ATOM    285  CB  TYR A  36      10.192  13.657  10.291  1.00 56.37           C  
ATOM    286  O   TYR A  36      11.400  15.698  11.964  1.00 56.37           O  
ATOM    287  CG  TYR A  36      10.981  13.966   9.031  1.00 56.37           C  
ATOM    288  CD1 TYR A  36      11.168  15.305   8.638  1.00 56.37           C  
ATOM    289  CD2 TYR A  36      11.555  12.925   8.272  1.00 56.37           C  
ATOM    290  CE1 TYR A  36      11.906  15.607   7.481  1.00 56.37           C  
ATOM    291  CE2 TYR A  36      12.305  13.223   7.116  1.00 56.37           C  
ATOM    292  OH  TYR A  36      13.189  14.874   5.602  1.00 56.37           O  
ATOM    293  CZ  TYR A  36      12.475  14.567   6.718  1.00 56.37           C  
ATOM    294  N   SER A  37      13.216  14.383  12.133  1.00 60.78           N  
ATOM    295  CA  SER A  37      14.130  15.498  12.354  1.00 60.78           C  
ATOM    296  C   SER A  37      14.373  16.196  11.018  1.00 60.78           C  
ATOM    297  CB  SER A  37      15.436  15.010  12.984  1.00 60.78           C  
ATOM    298  O   SER A  37      15.003  15.633  10.117  1.00 60.78           O  
ATOM    299  OG  SER A  37      16.367  16.075  13.077  1.00 60.78           O  
ATOM    300  N   GLU A  38      13.885  17.430  10.872  1.00 65.09           N  
ATOM    301  CA  GLU A  38      14.163  18.245   9.683  1.00 65.09           C  
ATOM    302  C   GLU A  38      15.664  18.530   9.528  1.00 65.09           C  
ATOM    303  CB  GLU A  38      13.383  19.567   9.720  1.00 65.09           C  
ATOM    304  O   GLU A  38      16.168  18.545   8.402  1.00 65.09           O  
ATOM    305  CG  GLU A  38      11.877  19.366   9.489  1.00 65.09           C  
ATOM    306  CD  GLU A  38      11.133  20.679   9.195  1.00 65.09           C  
ATOM    307  OE1 GLU A  38       9.996  20.570   8.681  1.00 65.09           O  
ATOM    308  OE2 GLU A  38      11.721  21.761   9.407  1.00 65.09           O  
ATOM    309  N   GLN A  39      16.386  18.665  10.648  1.00 67.87           N  
ATOM    310  CA  GLN A  39      17.831  18.910  10.684  1.00 67.87           C  
ATOM    311  C   GLN A  39      18.623  17.719  10.124  1.00 67.87           C  
ATOM    312  CB  GLN A  39      18.270  19.209  12.127  1.00 67.87           C  
ATOM    313  O   GLN A  39      19.472  17.892   9.251  1.00 67.87           O  
ATOM    314  CG  GLN A  39      17.707  20.530  12.683  1.00 67.87           C  
ATOM    315  CD  GLN A  39      18.153  20.791  14.121  1.00 67.87           C  
ATOM    316  NE2 GLN A  39      17.884  21.955  14.669  1.00 67.87           N  
ATOM    317  OE1 GLN A  39      18.743  19.954  14.779  1.00 67.87           O  
ATOM    318  N   LEU A  40      18.307  16.494  10.562  1.00 62.89           N  
ATOM    319  CA  LEU A  40      18.985  15.277  10.092  1.00 62.89           C  
ATOM    320  C   LEU A  40      18.385  14.722   8.787  1.00 62.89           C  
ATOM    321  CB  LEU A  40      18.992  14.236  11.228  1.00 62.89           C  
ATOM    322  O   LEU A  40      18.998  13.881   8.120  1.00 62.89           O  
ATOM    323  CG  LEU A  40      19.829  14.661  12.455  1.00 62.89           C  
ATOM    324  CD1 LEU A  40      19.581  13.695  13.608  1.00 62.89           C  
ATOM    325  CD2 LEU A  40      21.329  14.664  12.155  1.00 62.89           C  
ATOM    326  N   ARG A  41      17.189  15.184   8.391  1.00 55.42           N  
ATOM    327  CA  ARG A  41      16.364  14.615   7.306  1.00 55.42           C  
ATOM    328  C   ARG A  41      16.201  13.096   7.433  1.00 55.42           C  
ATOM    329  CB  ARG A  41      16.896  15.022   5.926  1.00 55.42           C  
ATOM    330  O   ARG A  41      16.289  12.370   6.435  1.00 55.42           O  
ATOM    331  CG  ARG A  41      16.944  16.531   5.681  1.00 55.42           C  
ATOM    332  CD  ARG A  41      17.360  16.754   4.222  1.00 55.42           C  
ATOM    333  NE  ARG A  41      17.420  18.181   3.884  1.00 55.42           N  
ATOM    334  NH1 ARG A  41      17.796  17.974   1.621  1.00 55.42           N  
ATOM    335  NH2 ARG A  41      17.715  19.998   2.551  1.00 55.42           N  
ATOM    336  CZ  ARG A  41      17.643  18.707   2.693  1.00 55.42           C  
ATOM    337  N   GLN A  42      16.042  12.623   8.662  1.00 56.08           N  
ATOM    338  CA  GLN A  42      15.905  11.218   9.037  1.00 56.08           C  
ATOM    339  C   GLN A  42      14.863  11.101  10.144  1.00 56.08           C  
ATOM    340  CB  GLN A  42      17.249  10.645   9.522  1.00 56.08           C  
ATOM    341  O   GLN A  42      14.613  12.065  10.870  1.00 56.08           O  
ATOM    342  CG  GLN A  42      18.248  10.441   8.374  1.00 56.08           C  
ATOM    343  CD  GLN A  42      19.554   9.793   8.821  1.00 56.08           C  
ATOM    344  NE2 GLN A  42      20.534   9.687   7.951  1.00 56.08           N  
ATOM    345  OE1 GLN A  42      19.733   9.342   9.933  1.00 56.08           O  
ATOM    346  N   PHE A  43      14.266   9.919  10.278  1.00 54.23           N  
ATOM    347  CA  PHE A  43      13.422   9.656  11.426  1.00 54.23           C  
ATOM    348  C   PHE A  43      14.277   9.260  12.633  1.00 54.23           C  
ATOM    349  CB  PHE A  43      12.377   8.610  11.092  1.00 54.23           C  
ATOM    350  O   PHE A  43      14.981   8.247  12.584  1.00 54.23           O  
ATOM    351  CG  PHE A  43      11.349   9.023  10.051  1.00 54.23           C  
ATOM    352  CD1 PHE A  43      10.346   9.956  10.371  1.00 54.23           C  
ATOM    353  CD2 PHE A  43      11.345   8.429   8.777  1.00 54.23           C  
ATOM    354  CE1 PHE A  43       9.281  10.194   9.490  1.00 54.23           C  
ATOM    355  CE2 PHE A  43      10.309   8.711   7.870  1.00 54.23           C  
ATOM    356  CZ  PHE A  43       9.265   9.578   8.231  1.00 54.23           C  
ATOM    357  N   VAL A  44      14.200  10.059  13.693  1.00 59.89           N  
ATOM    358  CA  VAL A  44      14.906   9.884  14.965  1.00 59.89           C  
ATOM    359  C   VAL A  44      13.928   9.348  16.014  1.00 59.89           C  
ATOM    360  CB  VAL A  44      15.565  11.205  15.418  1.00 59.89           C  
ATOM    361  O   VAL A  44      12.721   9.588  15.950  1.00 59.89           O  
ATOM    362  CG1 VAL A  44      16.442  11.024  16.666  1.00 59.89           C  
ATOM    363  CG2 VAL A  44      16.474  11.777  14.321  1.00 59.89           C  
ATOM    364  N   CYS A  45      14.453   8.575  16.961  1.00 57.27           N  
ATOM    365  CA  CYS A  45      13.726   8.167  18.158  1.00 57.27           C  
ATOM    366  C   CYS A  45      13.585   9.370  19.104  1.00 57.27           C  
ATOM    367  CB  CYS A  45      14.506   7.021  18.826  1.00 57.27           C  
ATOM    368  O   CYS A  45      14.477   9.583  19.917  1.00 57.27           O  
ATOM    369  SG  CYS A  45      14.427   5.475  17.869  1.00 57.27           S  
ATOM    370  N   ASP A  46      12.505  10.146  18.985  1.00 56.92           N  
ATOM    371  CA  ASP A  46      12.301  11.356  19.800  1.00 56.92           C  
ATOM    372  C   ASP A  46      11.837  11.032  21.233  1.00 56.92           C  
ATOM    373  CB  ASP A  46      11.320  12.325  19.102  1.00 56.92           C  
ATOM    374  O   ASP A  46      12.481  11.426  22.199  1.00 56.92           O  
ATOM    375  CG  ASP A  46      11.960  13.258  18.061  1.00 56.92           C  
ATOM    376  OD1 ASP A  46      13.193  13.194  17.859  1.00 56.92           O  
ATOM    377  OD2 ASP A  46      11.191  13.993  17.401  1.00 56.92           O  
ATOM    378  N   GLU A  47      10.759  10.261  21.405  1.00 63.06           N  
ATOM    379  CA  GLU A  47      10.070  10.120  22.698  1.00 63.06           C  
ATOM    380  C   GLU A  47       9.944   8.659  23.144  1.00 63.06           C  
ATOM    381  CB  GLU A  47       8.697  10.795  22.663  1.00 63.06           C  
ATOM    382  O   GLU A  47       8.854   8.087  23.222  1.00 63.06           O  
ATOM    383  CG  GLU A  47       8.748  12.315  22.472  1.00 63.06           C  
ATOM    384  CD  GLU A  47       7.363  12.953  22.649  1.00 63.06           C  
ATOM    385  OE1 GLU A  47       7.303  14.201  22.646  1.00 63.06           O  
ATOM    386  OE2 GLU A  47       6.373  12.193  22.770  1.00 63.06           O  
ATOM    387  N   GLN A  48      11.070   8.017  23.466  1.00 64.06           N  
ATOM    388  CA  GLN A  48      11.067   6.601  23.853  1.00 64.06           C  
ATOM    389  C   GLN A  48      10.215   6.318  25.102  1.00 64.06           C  
ATOM    390  CB  GLN A  48      12.514   6.113  24.012  1.00 64.06           C  
ATOM    391  O   GLN A  48       9.581   5.265  25.166  1.00 64.06           O  
ATOM    392  CG  GLN A  48      12.585   4.581  24.086  1.00 64.06           C  
ATOM    393  CD  GLN A  48      14.007   4.040  24.007  1.00 64.06           C  
ATOM    394  NE2 GLN A  48      14.254   2.864  24.535  1.00 64.06           N  
ATOM    395  OE1 GLN A  48      14.908   4.618  23.434  1.00 64.06           O  
ATOM    396  N   LEU A  49      10.159   7.257  26.053  1.00 67.23           N  
ATOM    397  CA  LEU A  49       9.367   7.119  27.275  1.00 67.23           C  
ATOM    398  C   LEU A  49       7.859   7.146  26.984  1.00 67.23           C  
ATOM    399  CB  LEU A  49       9.782   8.210  28.278  1.00 67.23           C  
ATOM    400  O   LEU A  49       7.171   6.192  27.334  1.00 67.23           O  
ATOM    401  CG  LEU A  49       9.098   8.063  29.651  1.00 67.23           C  
ATOM    402  CD1 LEU A  49       9.621   6.854  30.429  1.00 67.23           C  
ATOM    403  CD2 LEU A  49       9.329   9.319  30.486  1.00 67.23           C  
ATOM    404  N   TYR A  50       7.350   8.173  26.291  1.00 66.77           N  
ATOM    405  CA  TYR A  50       5.925   8.291  25.935  1.00 66.77           C  
ATOM    406  C   TYR A  50       5.433   7.055  25.174  1.00 66.77           C  
ATOM    407  CB  TYR A  50       5.724   9.536  25.059  1.00 66.77           C  
ATOM    408  O   TYR A  50       4.428   6.430  25.501  1.00 66.77           O  
ATOM    409  CG  TYR A  50       4.294   9.697  24.584  1.00 66.77           C  
ATOM    410  CD1 TYR A  50       3.934   9.365  23.261  1.00 66.77           C  
ATOM    411  CD2 TYR A  50       3.319  10.155  25.487  1.00 66.77           C  
ATOM    412  CE1 TYR A  50       2.593   9.483  22.847  1.00 66.77           C  
ATOM    413  CE2 TYR A  50       1.981  10.282  25.076  1.00 66.77           C  
ATOM    414  OH  TYR A  50       0.326  10.067  23.366  1.00 66.77           O  
ATOM    415  CZ  TYR A  50       1.618   9.946  23.756  1.00 66.77           C  
ATOM    416  N   VAL A  51       6.228   6.638  24.195  1.00 63.80           N  
ATOM    417  CA  VAL A  51       6.048   5.433  23.384  1.00 63.80           C  
ATOM    418  C   VAL A  51       5.934   4.170  24.236  1.00 63.80           C  
ATOM    419  CB  VAL A  51       7.274   5.388  22.453  1.00 63.80           C  
ATOM    420  O   VAL A  51       5.105   3.311  23.922  1.00 63.80           O  
ATOM    421  CG1 VAL A  51       7.804   4.032  21.956  1.00 63.80           C  
ATOM    422  CG2 VAL A  51       7.087   6.407  21.318  1.00 63.80           C  
ATOM    423  N   GLN A  52       6.787   4.017  25.251  1.00 70.08           N  
ATOM    424  CA  GLN A  52       6.778   2.867  26.154  1.00 70.08           C  
ATOM    425  C   GLN A  52       5.594   2.925  27.120  1.00 70.08           C  
ATOM    426  CB  GLN A  52       8.104   2.787  26.922  1.00 70.08           C  
ATOM    427  O   GLN A  52       4.928   1.908  27.289  1.00 70.08           O  
ATOM    428  CG  GLN A  52       9.243   2.226  26.057  1.00 70.08           C  
ATOM    429  CD  GLN A  52      10.580   2.199  26.793  1.00 70.08           C  
ATOM    430  NE2 GLN A  52      11.627   1.665  26.200  1.00 70.08           N  
ATOM    431  OE1 GLN A  52      10.731   2.595  27.928  1.00 70.08           O  
ATOM    432  N   ILE A  53       5.275   4.101  27.666  1.00 72.04           N  
ATOM    433  CA  ILE A  53       4.093   4.316  28.510  1.00 72.04           C  
ATOM    434  C   ILE A  53       2.827   3.946  27.733  1.00 72.04           C  
ATOM    435  CB  ILE A  53       4.054   5.769  29.040  1.00 72.04           C  
ATOM    436  O   ILE A  53       2.059   3.109  28.193  1.00 72.04           O  
ATOM    437  CG1 ILE A  53       5.215   6.005  30.033  1.00 72.04           C  
ATOM    438  CG2 ILE A  53       2.706   6.063  29.728  1.00 72.04           C  
ATOM    439  CD1 ILE A  53       5.410   7.477  30.420  1.00 72.04           C  
ATOM    440  N   MET A  54       2.649   4.459  26.513  1.00 68.64           N  
ATOM    441  CA  MET A  54       1.507   4.112  25.660  1.00 68.64           C  
ATOM    442  C   MET A  54       1.464   2.620  25.318  1.00 68.64           C  
ATOM    443  CB  MET A  54       1.540   4.944  24.368  1.00 68.64           C  
ATOM    444  O   MET A  54       0.387   2.040  25.228  1.00 68.64           O  
ATOM    445  CG  MET A  54       1.186   6.416  24.610  1.00 68.64           C  
ATOM    446  SD  MET A  54      -0.472   6.704  25.290  1.00 68.64           S  
ATOM    447  CE  MET A  54      -1.500   6.350  23.839  1.00 68.64           C  
ATOM    448  N   ALA A  55       2.616   1.961  25.149  1.00 68.26           N  
ATOM    449  CA  ALA A  55       2.650   0.514  24.940  1.00 68.26           C  
ATOM    450  C   ALA A  55       2.186  -0.259  26.182  1.00 68.26           C  
ATOM    451  CB  ALA A  55       4.055   0.085  24.506  1.00 68.26           C  
ATOM    452  O   ALA A  55       1.427  -1.213  26.039  1.00 68.26           O  
ATOM    453  N   VAL A  56       2.598   0.165  27.380  1.00 72.57           N  
ATOM    454  CA  VAL A  56       2.139  -0.415  28.651  1.00 72.57           C  
ATOM    455  C   VAL A  56       0.644  -0.165  28.846  1.00 72.57           C  
ATOM    456  CB  VAL A  56       2.963   0.129  29.836  1.00 72.57           C  
ATOM    457  O   VAL A  56      -0.085  -1.104  29.145  1.00 72.57           O  
ATOM    458  CG1 VAL A  56       2.394  -0.303  31.193  1.00 72.57           C  
ATOM    459  CG2 VAL A  56       4.408  -0.383  29.761  1.00 72.57           C  
ATOM    460  N   VAL A  57       0.162   1.054  28.590  1.00 72.57           N  
ATOM    461  CA  VAL A  57      -1.269   1.395  28.645  1.00 72.57           C  
ATOM    462  C   VAL A  57      -2.069   0.535  27.669  1.00 72.57           C  
ATOM    463  CB  VAL A  57      -1.488   2.895  28.365  1.00 72.57           C  
ATOM    464  O   VAL A  57      -3.076  -0.051  28.057  1.00 72.57           O  
ATOM    465  CG1 VAL A  57      -2.971   3.257  28.208  1.00 72.57           C  
ATOM    466  CG2 VAL A  57      -0.932   3.749  29.511  1.00 72.57           C  
ATOM    467  N   ASN A  58      -1.605   0.381  26.427  1.00 71.21           N  
ATOM    468  CA  ASN A  58      -2.297  -0.453  25.449  1.00 71.21           C  
ATOM    469  C   ASN A  58      -2.233  -1.954  25.812  1.00 71.21           C  
ATOM    470  CB  ASN A  58      -1.750  -0.182  24.039  1.00 71.21           C  
ATOM    471  O   ASN A  58      -3.196  -2.678  25.557  1.00 71.21           O  
ATOM    472  CG  ASN A  58      -2.025   1.187  23.464  1.00 71.21           C  
ATOM    473  ND2 ASN A  58      -1.136   1.708  22.649  1.00 71.21           N  
ATOM    474  OD1 ASN A  58      -3.086   1.748  23.630  1.00 71.21           O  
ATOM    475  N   LEU A  59      -1.145  -2.428  26.435  1.00 72.65           N  
ATOM    476  CA  LEU A  59      -1.033  -3.796  26.957  1.00 72.65           C  
ATOM    477  C   LEU A  59      -2.030  -4.033  28.100  1.00 72.65           C  
ATOM    478  CB  LEU A  59       0.408  -4.055  27.439  1.00 72.65           C  
ATOM    479  O   LEU A  59      -2.740  -5.034  28.082  1.00 72.65           O  
ATOM    480  CG  LEU A  59       0.670  -5.525  27.826  1.00 72.65           C  
ATOM    481  CD1 LEU A  59       1.112  -6.337  26.605  1.00 72.65           C  
ATOM    482  CD2 LEU A  59       1.764  -5.614  28.889  1.00 72.65           C  
ATOM    483  N   LEU A  60      -2.120  -3.103  29.056  1.00 73.83           N  
ATOM    484  CA  LEU A  60      -3.087  -3.151  30.156  1.00 73.83           C  
ATOM    485  C   LEU A  60      -4.523  -3.100  29.627  1.00 73.83           C  
ATOM    486  CB  LEU A  60      -2.828  -1.987  31.131  1.00 73.83           C  
ATOM    487  O   LEU A  60      -5.347  -3.918  30.021  1.00 73.83           O  
ATOM    488  CG  LEU A  60      -1.556  -2.126  31.987  1.00 73.83           C  
ATOM    489  CD1 LEU A  60      -1.330  -0.831  32.769  1.00 73.83           C  
ATOM    490  CD2 LEU A  60      -1.654  -3.281  32.985  1.00 73.83           C  
ATOM    491  N   ALA A  61      -4.812  -2.216  28.670  1.00 69.98           N  
ATOM    492  CA  ALA A  61      -6.111  -2.160  28.006  1.00 69.98           C  
ATOM    493  C   ALA A  61      -6.438  -3.476  27.282  1.00 69.98           C  
ATOM    494  CB  ALA A  61      -6.124  -0.971  27.040  1.00 69.98           C  
ATOM    495  O   ALA A  61      -7.574  -3.935  27.338  1.00 69.98           O  
ATOM    496  N   SER A  62      -5.446  -4.119  26.658  1.00 68.86           N  
ATOM    497  CA  SER A  62      -5.606  -5.423  25.995  1.00 68.86           C  
ATOM    498  C   SER A  62      -5.804  -6.571  26.986  1.00 68.86           C  
ATOM    499  CB  SER A  62      -4.394  -5.738  25.121  1.00 68.86           C  
ATOM    500  O   SER A  62      -6.558  -7.502  26.711  1.00 68.86           O  
ATOM    501  OG  SER A  62      -4.243  -4.738  24.141  1.00 68.86           O  
ATOM    502  N   TRP A  63      -5.160  -6.512  28.152  1.00 72.17           N  
ATOM    503  CA  TRP A  63      -5.409  -7.448  29.245  1.00 72.17           C  
ATOM    504  C   TRP A  63      -6.841  -7.298  29.760  1.00 72.17           C  
ATOM    505  CB  TRP A  63      -4.387  -7.221  30.364  1.00 72.17           C  
ATOM    506  O   TRP A  63      -7.575  -8.281  29.832  1.00 72.17           O  
ATOM    507  CG  TRP A  63      -4.484  -8.186  31.505  1.00 72.17           C  
ATOM    508  CD1 TRP A  63      -5.552  -8.354  32.320  1.00 72.17           C  
ATOM    509  CD2 TRP A  63      -3.473  -9.119  31.990  1.00 72.17           C  
ATOM    510  CE2 TRP A  63      -4.022  -9.851  33.085  1.00 72.17           C  
ATOM    511  CE3 TRP A  63      -2.142  -9.413  31.623  1.00 72.17           C  
ATOM    512  NE1 TRP A  63      -5.295  -9.353  33.231  1.00 72.17           N  
ATOM    513  CH2 TRP A  63      -1.975 -11.095  33.391  1.00 72.17           C  
ATOM    514  CZ2 TRP A  63      -3.298 -10.830  33.777  1.00 72.17           C  
ATOM    515  CZ3 TRP A  63      -1.399 -10.387  32.319  1.00 72.17           C  
ATOM    516  N   LEU A  64      -7.266  -6.066  30.063  1.00 70.54           N  
ATOM    517  CA  LEU A  64      -8.637  -5.768  30.484  1.00 70.54           C  
ATOM    518  C   LEU A  64      -9.642  -6.244  29.426  1.00 70.54           C  
ATOM    519  CB  LEU A  64      -8.778  -4.257  30.754  1.00 70.54           C  
ATOM    520  O   LEU A  64     -10.614  -6.918  29.759  1.00 70.54           O  
ATOM    521  CG  LEU A  64      -8.013  -3.747  31.992  1.00 70.54           C  
ATOM    522  CD1 LEU A  64      -8.053  -2.218  32.024  1.00 70.54           C  
ATOM    523  CD2 LEU A  64      -8.608  -4.266  33.302  1.00 70.54           C  
ATOM    524  N   TYR A  65      -9.356  -5.988  28.147  1.00 69.28           N  
ATOM    525  CA  TYR A  65     -10.137  -6.470  27.009  1.00 69.28           C  
ATOM    526  C   TYR A  65     -10.319  -7.994  27.041  1.00 69.28           C  
ATOM    527  CB  TYR A  65      -9.436  -6.011  25.722  1.00 69.28           C  
ATOM    528  O   TYR A  65     -11.442  -8.478  26.921  1.00 69.28           O  
ATOM    529  CG  TYR A  65     -10.154  -6.329  24.433  1.00 69.28           C  
ATOM    530  CD1 TYR A  65     -10.086  -7.611  23.862  1.00 69.28           C  
ATOM    531  CD2 TYR A  65     -10.807  -5.297  23.749  1.00 69.28           C  
ATOM    532  CE1 TYR A  65     -10.754  -7.874  22.654  1.00 69.28           C  
ATOM    533  CE2 TYR A  65     -11.478  -5.554  22.540  1.00 69.28           C  
ATOM    534  OH  TYR A  65     -12.181  -7.133  20.874  1.00 69.28           O  
ATOM    535  CZ  TYR A  65     -11.500  -6.860  22.019  1.00 69.28           C  
ATOM    536  N   LEU A  66      -9.244  -8.763  27.255  1.00 69.84           N  
ATOM    537  CA  LEU A  66      -9.314 -10.224  27.370  1.00 69.84           C  
ATOM    538  C   LEU A  66     -10.125 -10.675  28.592  1.00 69.84           C  
ATOM    539  CB  LEU A  66      -7.893 -10.815  27.408  1.00 69.84           C  
ATOM    540  O   LEU A  66     -10.964 -11.565  28.454  1.00 69.84           O  
ATOM    541  CG  LEU A  66      -7.180 -10.833  26.045  1.00 69.84           C  
ATOM    542  CD1 LEU A  66      -5.714 -11.224  26.241  1.00 69.84           C  
ATOM    543  CD2 LEU A  66      -7.819 -11.843  25.085  1.00 69.84           C  
ATOM    544  N   CYS A  67      -9.948 -10.044  29.755  1.00 72.73           N  
ATOM    545  CA  CYS A  67     -10.707 -10.378  30.964  1.00 72.73           C  
ATOM    546  C   CYS A  67     -12.217 -10.151  30.791  1.00 72.73           C  
ATOM    547  CB  CYS A  67     -10.168  -9.556  32.142  1.00 72.73           C  
ATOM    548  O   CYS A  67     -13.016 -10.996  31.199  1.00 72.73           O  
ATOM    549  SG  CYS A  67      -8.506 -10.127  32.593  1.00 72.73           S  
ATOM    550  N   PHE A  68     -12.624  -9.051  30.151  1.00 69.24           N  
ATOM    551  CA  PHE A  68     -14.041  -8.721  29.953  1.00 69.24           C  
ATOM    552  C   PHE A  68     -14.674  -9.390  28.727  1.00 69.24           C  
ATOM    553  CB  PHE A  68     -14.213  -7.196  29.932  1.00 69.24           C  
ATOM    554  O   PHE A  68     -15.902  -9.428  28.631  1.00 69.24           O  
ATOM    555  CG  PHE A  68     -13.928  -6.548  31.274  1.00 69.24           C  
ATOM    556  CD1 PHE A  68     -14.744  -6.845  32.383  1.00 69.24           C  
ATOM    557  CD2 PHE A  68     -12.856  -5.650  31.426  1.00 69.24           C  
ATOM    558  CE1 PHE A  68     -14.469  -6.275  33.638  1.00 69.24           C  
ATOM    559  CE2 PHE A  68     -12.571  -5.092  32.683  1.00 69.24           C  
ATOM    560  CZ  PHE A  68     -13.374  -5.408  33.792  1.00 69.24           C  
ATOM    561  N   SER A  69     -13.865  -9.955  27.826  1.00 65.70           N  
ATOM    562  CA  SER A  69     -14.318 -10.514  26.546  1.00 65.70           C  
ATOM    563  C   SER A  69     -15.377 -11.618  26.661  1.00 65.70           C  
ATOM    564  CB  SER A  69     -13.121 -11.050  25.761  1.00 65.70           C  
ATOM    565  O   SER A  69     -16.246 -11.725  25.799  1.00 65.70           O  
ATOM    566  OG  SER A  69     -12.526 -12.185  26.363  1.00 65.70           O  
ATOM    567  N   HIS A  70     -15.358 -12.409  27.739  1.00 64.43           N  
ATOM    568  CA  HIS A  70     -16.311 -13.504  27.951  1.00 64.43           C  
ATOM    569  C   HIS A  70     -17.771 -13.033  28.075  1.00 64.43           C  
ATOM    570  CB  HIS A  70     -15.899 -14.315  29.190  1.00 64.43           C  
ATOM    571  O   HIS A  70     -18.685 -13.813  27.828  1.00 64.43           O  
ATOM    572  CG  HIS A  70     -16.137 -13.613  30.509  1.00 64.43           C  
ATOM    573  CD2 HIS A  70     -17.215 -13.782  31.342  1.00 64.43           C  
ATOM    574  ND1 HIS A  70     -15.303 -12.701  31.120  1.00 64.43           N  
ATOM    575  CE1 HIS A  70     -15.855 -12.346  32.289  1.00 64.43           C  
ATOM    576  NE2 HIS A  70     -17.035 -12.963  32.468  1.00 64.43           N  
ATOM    577  N   ARG A  71     -18.003 -11.764  28.443  1.00 60.57           N  
ATOM    578  CA  ARG A  71     -19.351 -11.192  28.620  1.00 60.57           C  
ATOM    579  C   ARG A  71     -19.930 -10.595  27.340  1.00 60.57           C  
ATOM    580  CB  ARG A  71     -19.359 -10.157  29.759  1.00 60.57           C  
ATOM    581  O   ARG A  71     -20.959  -9.927  27.388  1.00 60.57           O  
ATOM    582  CG  ARG A  71     -18.911 -10.770  31.085  1.00 60.57           C  
ATOM    583  CD  ARG A  71     -19.156  -9.827  32.264  1.00 60.57           C  
ATOM    584  NE  ARG A  71     -18.790 -10.476  33.535  1.00 60.57           N  
ATOM    585  NH1 ARG A  71     -19.153  -8.672  34.911  1.00 60.57           N  
ATOM    586  NH2 ARG A  71     -18.590 -10.640  35.796  1.00 60.57           N  
ATOM    587  CZ  ARG A  71     -18.846  -9.929  34.736  1.00 60.57           C  
ATOM    588  N   TRP A  72     -19.240 -10.719  26.209  1.00 58.61           N  
ATOM    589  CA  TRP A  72     -19.595  -9.964  25.013  1.00 58.61           C  
ATOM    590  C   TRP A  72     -20.605 -10.712  24.145  1.00 58.61           C  
ATOM    591  CB  TRP A  72     -18.336  -9.543  24.260  1.00 58.61           C  
ATOM    592  O   TRP A  72     -20.387 -11.854  23.747  1.00 58.61           O  
ATOM    593  CG  TRP A  72     -17.454  -8.554  24.966  1.00 58.61           C  
ATOM    594  CD1 TRP A  72     -17.531  -8.143  26.256  1.00 58.61           C  
ATOM    595  CD2 TRP A  72     -16.343  -7.812  24.393  1.00 58.61           C  
ATOM    596  CE2 TRP A  72     -15.800  -6.959  25.399  1.00 58.61           C  
ATOM    597  CE3 TRP A  72     -15.775  -7.749  23.107  1.00 58.61           C  
ATOM    598  NE1 TRP A  72     -16.541  -7.225  26.521  1.00 58.61           N  
ATOM    599  CH2 TRP A  72     -14.293  -5.953  23.836  1.00 58.61           C  
ATOM    600  CZ2 TRP A  72     -14.772  -6.052  25.144  1.00 58.61           C  
ATOM    601  CZ3 TRP A  72     -14.765  -6.814  22.829  1.00 58.61           C  
ATOM    602  N   ILE A  73     -21.708 -10.020  23.845  1.00 55.22           N  
ATOM    603  CA  ILE A  73     -22.834 -10.522  23.045  1.00 55.22           C  
ATOM    604  C   ILE A  73     -22.468 -10.595  21.551  1.00 55.22           C  
ATOM    605  CB  ILE A  73     -24.073  -9.623  23.306  1.00 55.22           C  
ATOM    606  O   ILE A  73     -22.878 -11.520  20.854  1.00 55.22           O  
ATOM    607  CG1 ILE A  73     -24.473  -9.644  24.806  1.00 55.22           C  
ATOM    608  CG2 ILE A  73     -25.269 -10.050  22.435  1.00 55.22           C  
ATOM    609  CD1 ILE A  73     -25.469  -8.547  25.204  1.00 55.22           C  
ATOM    610  N   TYR A  74     -21.661  -9.650  21.052  1.00 55.00           N  
ATOM    611  CA  TYR A  74     -21.325  -9.537  19.632  1.00 55.00           C  
ATOM    612  C   TYR A  74     -19.930 -10.089  19.313  1.00 55.00           C  
ATOM    613  CB  TYR A  74     -21.482  -8.078  19.177  1.00 55.00           C  
ATOM    614  O   TYR A  74     -18.945  -9.724  19.951  1.00 55.00           O  
ATOM    615  CG  TYR A  74     -22.915  -7.581  19.235  1.00 55.00           C  
ATOM    616  CD1 TYR A  74     -23.843  -8.030  18.275  1.00 55.00           C  
ATOM    617  CD2 TYR A  74     -23.332  -6.705  20.259  1.00 55.00           C  
ATOM    618  CE1 TYR A  74     -25.184  -7.610  18.339  1.00 55.00           C  
ATOM    619  CE2 TYR A  74     -24.679  -6.292  20.330  1.00 55.00           C  
ATOM    620  OH  TYR A  74     -26.914  -6.373  19.419  1.00 55.00           O  
ATOM    621  CZ  TYR A  74     -25.608  -6.747  19.368  1.00 55.00           C  
ATOM    622  N   ASP A  75     -19.849 -10.916  18.263  1.00 59.80           N  
ATOM    623  CA  ASP A  75     -18.608 -11.247  17.554  1.00 59.80           C  
ATOM    624  C   ASP A  75     -17.469 -11.823  18.434  1.00 59.80           C  
ATOM    625  CB  ASP A  75     -18.210 -10.037  16.670  1.00 59.80           C  
ATOM    626  O   ASP A  75     -16.314 -11.403  18.355  1.00 59.80           O  
ATOM    627  CG  ASP A  75     -18.872  -9.992  15.284  1.00 59.80           C  
ATOM    628  OD1 ASP A  75     -19.525 -10.990  14.908  1.00 59.80           O  
ATOM    629  OD2 ASP A  75     -18.679  -8.987  14.559  1.00 59.80           O  
ATOM    630  N   GLN A  76     -17.755 -12.876  19.215  1.00 58.37           N  
ATOM    631  CA  GLN A  76     -16.768 -13.584  20.061  1.00 58.37           C  
ATOM    632  C   GLN A  76     -15.466 -13.973  19.320  1.00 58.37           C  
ATOM    633  CB  GLN A  76     -17.410 -14.858  20.637  1.00 58.37           C  
ATOM    634  O   GLN A  76     -14.381 -13.999  19.899  1.00 58.37           O  
ATOM    635  CG  GLN A  76     -18.517 -14.570  21.666  1.00 58.37           C  
ATOM    636  CD  GLN A  76     -19.138 -15.842  22.241  1.00 58.37           C  
ATOM    637  NE2 GLN A  76     -19.901 -15.728  23.303  1.00 58.37           N  
ATOM    638  OE1 GLN A  76     -18.959 -16.943  21.740  1.00 58.37           O  
ATOM    639  N   PHE A  77     -15.538 -14.230  18.011  1.00 60.98           N  
ATOM    640  CA  PHE A  77     -14.377 -14.604  17.193  1.00 60.98           C  
ATOM    641  C   PHE A  77     -13.548 -13.420  16.688  1.00 60.98           C  
ATOM    642  CB  PHE A  77     -14.845 -15.464  16.018  1.00 60.98           C  
ATOM    643  O   PHE A  77     -12.409 -13.608  16.257  1.00 60.98           O  
ATOM    644  CG  PHE A  77     -15.500 -16.751  16.463  1.00 60.98           C  
ATOM    645  CD1 PHE A  77     -14.712 -17.779  17.015  1.00 60.98           C  
ATOM    646  CD2 PHE A  77     -16.896 -16.904  16.377  1.00 60.98           C  
ATOM    647  CE1 PHE A  77     -15.319 -18.958  17.478  1.00 60.98           C  
ATOM    648  CE2 PHE A  77     -17.502 -18.083  16.842  1.00 60.98           C  
ATOM    649  CZ  PHE A  77     -16.714 -19.109  17.393  1.00 60.98           C  
ATOM    650  N   VAL A  78     -14.074 -12.195  16.741  1.00 63.41           N  
ATOM    651  CA  VAL A  78     -13.326 -10.996  16.344  1.00 63.41           C  
ATOM    652  C   VAL A  78     -12.140 -10.763  17.287  1.00 63.41           C  
ATOM    653  CB  VAL A  78     -14.287  -9.797  16.240  1.00 63.41           C  
ATOM    654  O   VAL A  78     -11.077 -10.334  16.836  1.00 63.41           O  
ATOM    655  CG1 VAL A  78     -13.566  -8.469  16.133  1.00 63.41           C  
ATOM    656  CG2 VAL A  78     -15.123  -9.938  14.960  1.00 63.41           C  
ATOM    657  N   ILE A  79     -12.267 -11.172  18.554  1.00 59.38           N  
ATOM    658  CA  ILE A  79     -11.175 -11.223  19.540  1.00 59.38           C  
ATOM    659  C   ILE A  79     -10.024 -12.105  19.036  1.00 59.38           C  
ATOM    660  CB  ILE A  79     -11.728 -11.759  20.881  1.00 59.38           C  
ATOM    661  O   ILE A  79      -8.873 -11.667  19.022  1.00 59.38           O  
ATOM    662  CG1 ILE A  79     -12.808 -10.822  21.474  1.00 59.38           C  
ATOM    663  CG2 ILE A  79     -10.606 -11.971  21.916  1.00 59.38           C  
ATOM    664  CD1 ILE A  79     -13.850 -11.586  22.285  1.00 59.38           C  
ATOM    665  N   LEU A  80     -10.335 -13.316  18.553  1.00 62.40           N  
ATOM    666  CA  LEU A  80      -9.346 -14.274  18.044  1.00 62.40           C  
ATOM    667  C   LEU A  80      -8.593 -13.733  16.822  1.00 62.40           C  
ATOM    668  CB  LEU A  80     -10.061 -15.594  17.690  1.00 62.40           C  
ATOM    669  O   LEU A  80      -7.476 -14.155  16.539  1.00 62.40           O  
ATOM    670  CG  LEU A  80      -9.110 -16.800  17.552  1.00 62.40           C  
ATOM    671  CD1 LEU A  80      -8.642 -17.295  18.922  1.00 62.40           C  
ATOM    672  CD2 LEU A  80      -9.817 -17.952  16.840  1.00 62.40           C  
ATOM    673  N   LEU A  81      -9.195 -12.793  16.096  1.00 67.80           N  
ATOM    674  CA  LEU A  81      -8.567 -12.175  14.944  1.00 67.80           C  
ATOM    675  C   LEU A  81      -7.732 -10.951  15.323  1.00 67.80           C  
ATOM    676  CB  LEU A  81      -9.658 -11.844  13.926  1.00 67.80           C  
ATOM    677  O   LEU A  81      -6.592 -10.838  14.881  1.00 67.80           O  
ATOM    678  CG  LEU A  81      -9.061 -11.486  12.564  1.00 67.80           C  
ATOM    679  CD1 LEU A  81      -8.361 -12.677  11.898  1.00 67.80           C  
ATOM    680  CD2 LEU A  81     -10.190 -11.047  11.658  1.00 67.80           C  
ATOM    681  N   TYR A  82      -8.278 -10.033  16.119  1.00 69.14           N  
ATOM    682  CA  TYR A  82      -7.609  -8.772  16.423  1.00 69.14           C  
ATOM    683  C   TYR A  82      -6.506  -8.904  17.471  1.00 69.14           C  
ATOM    684  CB  TYR A  82      -8.632  -7.708  16.832  1.00 69.14           C  
ATOM    685  O   TYR A  82      -5.475  -8.255  17.315  1.00 69.14           O  
ATOM    686  CG  TYR A  82      -9.491  -7.132  15.720  1.00 69.14           C  
ATOM    687  CD1 TYR A  82      -8.934  -6.807  14.467  1.00 69.14           C  
ATOM    688  CD2 TYR A  82     -10.841  -6.832  15.970  1.00 69.14           C  
ATOM    689  CE1 TYR A  82      -9.742  -6.274  13.449  1.00 69.14           C  
ATOM    690  CE2 TYR A  82     -11.651  -6.274  14.958  1.00 69.14           C  
ATOM    691  OH  TYR A  82     -11.864  -5.505  12.682  1.00 69.14           O  
ATOM    692  CZ  TYR A  82     -11.107  -6.023  13.686  1.00 69.14           C  
ATOM    693  N   VAL A  83      -6.657  -9.759  18.488  1.00 68.44           N  
ATOM    694  CA  VAL A  83      -5.657  -9.882  19.565  1.00 68.44           C  
ATOM    695  C   VAL A  83      -4.312 -10.414  19.049  1.00 68.44           C  
ATOM    696  CB  VAL A  83      -6.194 -10.684  20.769  1.00 68.44           C  
ATOM    697  O   VAL A  83      -3.293  -9.777  19.323  1.00 68.44           O  
ATOM    698  CG1 VAL A  83      -5.106 -10.922  21.823  1.00 68.44           C  
ATOM    699  CG2 VAL A  83      -7.350  -9.930  21.437  1.00 68.44           C  
ATOM    700  N   PRO A  84      -4.240 -11.499  18.248  1.00 71.33           N  
ATOM    701  CA  PRO A  84      -2.960 -11.955  17.708  1.00 71.33           C  
ATOM    702  C   PRO A  84      -2.316 -10.940  16.764  1.00 71.33           C  
ATOM    703  CB  PRO A  84      -3.251 -13.271  16.982  1.00 71.33           C  
ATOM    704  O   PRO A  84      -1.095 -10.815  16.753  1.00 71.33           O  
ATOM    705  CG  PRO A  84      -4.512 -13.772  17.673  1.00 71.33           C  
ATOM    706  CD  PRO A  84      -5.274 -12.474  17.931  1.00 71.33           C  
ATOM    707  N   LEU A  85      -3.118 -10.199  15.990  1.00 73.18           N  
ATOM    708  CA  LEU A  85      -2.625  -9.136  15.106  1.00 73.18           C  
ATOM    709  C   LEU A  85      -2.074  -7.961  15.909  1.00 73.18           C  
ATOM    710  CB  LEU A  85      -3.753  -8.669  14.174  1.00 73.18           C  
ATOM    711  O   LEU A  85      -1.010  -7.447  15.587  1.00 73.18           O  
ATOM    712  CG  LEU A  85      -4.170  -9.755  13.177  1.00 73.18           C  
ATOM    713  CD1 LEU A  85      -5.481  -9.406  12.483  1.00 73.18           C  
ATOM    714  CD2 LEU A  85      -3.126  -9.981  12.086  1.00 73.18           C  
ATOM    715  N   TYR A  86      -2.742  -7.603  17.000  1.00 71.75           N  
ATOM    716  CA  TYR A  86      -2.294  -6.572  17.920  1.00 71.75           C  
ATOM    717  C   TYR A  86      -0.984  -6.960  18.631  1.00 71.75           C  
ATOM    718  CB  TYR A  86      -3.439  -6.290  18.894  1.00 71.75           C  
ATOM    719  O   TYR A  86      -0.034  -6.177  18.647  1.00 71.75           O  
ATOM    720  CG  TYR A  86      -3.019  -5.352  19.989  1.00 71.75           C  
ATOM    721  CD1 TYR A  86      -2.567  -5.891  21.206  1.00 71.75           C  
ATOM    722  CD2 TYR A  86      -2.982  -3.966  19.753  1.00 71.75           C  
ATOM    723  CE1 TYR A  86      -2.028  -5.044  22.180  1.00 71.75           C  
ATOM    724  CE2 TYR A  86      -2.463  -3.117  20.747  1.00 71.75           C  
ATOM    725  OH  TYR A  86      -1.365  -2.870  22.845  1.00 71.75           O  
ATOM    726  CZ  TYR A  86      -1.969  -3.665  21.941  1.00 71.75           C  
ATOM    727  N   ILE A  87      -0.869  -8.191  19.145  1.00 72.90           N  
ATOM    728  CA  ILE A  87       0.388  -8.702  19.725  1.00 72.90           C  
ATOM    729  C   ILE A  87       1.489  -8.736  18.657  1.00 72.90           C  
ATOM    730  CB  ILE A  87       0.175 -10.099  20.356  1.00 72.90           C  
ATOM    731  O   ILE A  87       2.620  -8.310  18.905  1.00 72.90           O  
ATOM    732  CG1 ILE A  87      -0.766 -10.002  21.579  1.00 72.90           C  
ATOM    733  CG2 ILE A  87       1.521 -10.727  20.779  1.00 72.90           C  
ATOM    734  CD1 ILE A  87      -1.228 -11.363  22.117  1.00 72.90           C  
ATOM    735  N   TYR A  88       1.160  -9.205  17.451  1.00 76.00           N  
ATOM    736  CA  TYR A  88       2.079  -9.213  16.317  1.00 76.00           C  
ATOM    737  C   TYR A  88       2.570  -7.799  15.984  1.00 76.00           C  
ATOM    738  CB  TYR A  88       1.397  -9.880  15.115  1.00 76.00           C  
ATOM    739  O   TYR A  88       3.769  -7.608  15.785  1.00 76.00           O  
ATOM    740  CG  TYR A  88       2.269  -9.954  13.883  1.00 76.00           C  
ATOM    741  CD1 TYR A  88       2.054  -9.073  12.807  1.00 76.00           C  
ATOM    742  CD2 TYR A  88       3.310 -10.896  13.831  1.00 76.00           C  
ATOM    743  CE1 TYR A  88       2.889  -9.131  11.674  1.00 76.00           C  
ATOM    744  CE2 TYR A  88       4.150 -10.956  12.704  1.00 76.00           C  
ATOM    745  OH  TYR A  88       4.771 -10.131  10.550  1.00 76.00           O  
ATOM    746  CZ  TYR A  88       3.942 -10.068  11.627  1.00 76.00           C  
ATOM    747  N   PHE A  89       1.684  -6.804  16.006  1.00 72.36           N  
ATOM    748  CA  PHE A  89       2.019  -5.396  15.827  1.00 72.36           C  
ATOM    749  C   PHE A  89       2.945  -4.863  16.930  1.00 72.36           C  
ATOM    750  CB  PHE A  89       0.730  -4.575  15.740  1.00 72.36           C  
ATOM    751  O   PHE A  89       3.966  -4.246  16.615  1.00 72.36           O  
ATOM    752  CG  PHE A  89       0.980  -3.090  15.855  1.00 72.36           C  
ATOM    753  CD1 PHE A  89       0.609  -2.395  17.020  1.00 72.36           C  
ATOM    754  CD2 PHE A  89       1.654  -2.416  14.824  1.00 72.36           C  
ATOM    755  CE1 PHE A  89       0.869  -1.020  17.122  1.00 72.36           C  
ATOM    756  CE2 PHE A  89       1.873  -1.035  14.900  1.00 72.36           C  
ATOM    757  CZ  PHE A  89       1.484  -0.344  16.057  1.00 72.36           C  
ATOM    758  N   LEU A  90       2.659  -5.141  18.209  1.00 71.53           N  
ATOM    759  CA  LEU A  90       3.517  -4.722  19.326  1.00 71.53           C  
ATOM    760  C   LEU A  90       4.953  -5.244  19.171  1.00 71.53           C  
ATOM    761  CB  LEU A  90       2.938  -5.216  20.665  1.00 71.53           C  
ATOM    762  O   LEU A  90       5.912  -4.486  19.344  1.00 71.53           O  
ATOM    763  CG  LEU A  90       1.717  -4.457  21.214  1.00 71.53           C  
ATOM    764  CD1 LEU A  90       1.363  -5.091  22.561  1.00 71.53           C  
ATOM    765  CD2 LEU A  90       2.013  -2.969  21.432  1.00 71.53           C  
ATOM    766  N   ILE A  91       5.108  -6.513  18.782  1.00 73.99           N  
ATOM    767  CA  ILE A  91       6.416  -7.121  18.491  1.00 73.99           C  
ATOM    768  C   ILE A  91       7.054  -6.454  17.262  1.00 73.99           C  
ATOM    769  CB  ILE A  91       6.249  -8.648  18.293  1.00 73.99           C  
ATOM    770  O   ILE A  91       8.257  -6.173  17.234  1.00 73.99           O  
ATOM    771  CG1 ILE A  91       5.776  -9.320  19.605  1.00 73.99           C  
ATOM    772  CG2 ILE A  91       7.567  -9.295  17.819  1.00 73.99           C  
ATOM    773  CD1 ILE A  91       5.305 -10.769  19.424  1.00 73.99           C  
ATOM    774  N   LEU A  92       6.250  -6.177  16.235  1.00 70.32           N  
ATOM    775  CA  LEU A  92       6.701  -5.642  14.955  1.00 70.32           C  
ATOM    776  C   LEU A  92       7.085  -4.155  15.005  1.00 70.32           C  
ATOM    777  CB  LEU A  92       5.595  -5.917  13.923  1.00 70.32           C  
ATOM    778  O   LEU A  92       7.834  -3.687  14.143  1.00 70.32           O  
ATOM    779  CG  LEU A  92       5.942  -5.518  12.487  1.00 70.32           C  
ATOM    780  CD1 LEU A  92       7.093  -6.358  11.940  1.00 70.32           C  
ATOM    781  CD2 LEU A  92       4.733  -5.709  11.578  1.00 70.32           C  
ATOM    782  N   ARG A  93       6.637  -3.413  16.018  1.00 69.57           N  
ATOM    783  CA  ARG A  93       6.801  -1.960  16.148  1.00 69.57           C  
ATOM    784  C   ARG A  93       8.220  -1.461  15.852  1.00 69.57           C  
ATOM    785  CB  ARG A  93       6.363  -1.594  17.572  1.00 69.57           C  
ATOM    786  O   ARG A  93       8.400  -0.512  15.089  1.00 69.57           O  
ATOM    787  CG  ARG A  93       6.161  -0.091  17.682  1.00 69.57           C  
ATOM    788  CD  ARG A  93       5.786   0.311  19.106  1.00 69.57           C  
ATOM    789  NE  ARG A  93       5.737   1.769  19.194  1.00 69.57           N  
ATOM    790  NH1 ARG A  93       5.325   1.952  21.435  1.00 69.57           N  
ATOM    791  NH2 ARG A  93       5.475   3.786  20.155  1.00 69.57           N  
ATOM    792  CZ  ARG A  93       5.514   2.493  20.265  1.00 69.57           C  
ATOM    793  N   ARG A  94       9.243  -2.137  16.394  1.00 69.68           N  
ATOM    794  CA  ARG A  94      10.669  -1.800  16.176  1.00 69.68           C  
ATOM    795  C   ARG A  94      11.117  -1.960  14.719  1.00 69.68           C  
ATOM    796  CB  ARG A  94      11.566  -2.677  17.067  1.00 69.68           C  
ATOM    797  O   ARG A  94      12.042  -1.288  14.276  1.00 69.68           O  
ATOM    798  CG  ARG A  94      11.474  -2.339  18.562  1.00 69.68           C  
ATOM    799  CD  ARG A  94      12.490  -3.184  19.346  1.00 69.68           C  
ATOM    800  NE  ARG A  94      12.457  -2.895  20.793  1.00 69.68           N  
ATOM    801  NH1 ARG A  94      14.176  -4.288  21.426  1.00 69.68           N  
ATOM    802  NH2 ARG A  94      13.103  -3.101  22.971  1.00 69.68           N  
ATOM    803  CZ  ARG A  94      13.243  -3.425  21.718  1.00 69.68           C  
ATOM    804  N   HIS A  95      10.502  -2.868  13.971  1.00 72.51           N  
ATOM    805  CA  HIS A  95      10.844  -3.117  12.573  1.00 72.51           C  
ATOM    806  C   HIS A  95      10.151  -2.149  11.616  1.00 72.51           C  
ATOM    807  CB  HIS A  95      10.494  -4.562  12.219  1.00 72.51           C  
ATOM    808  O   HIS A  95      10.721  -1.822  10.573  1.00 72.51           O  
ATOM    809  CG  HIS A  95      11.346  -5.572  12.939  1.00 72.51           C  
ATOM    810  CD2 HIS A  95      10.938  -6.492  13.867  1.00 72.51           C  
ATOM    811  ND1 HIS A  95      12.704  -5.728  12.779  1.00 72.51           N  
ATOM    812  CE1 HIS A  95      13.107  -6.723  13.585  1.00 72.51           C  
ATOM    813  NE2 HIS A  95      12.066  -7.223  14.258  1.00 72.51           N  
ATOM    814  N   LEU A  96       8.952  -1.675  11.960  1.00 70.81           N  
ATOM    815  CA  LEU A  96       8.190  -0.755  11.118  1.00 70.81           C  
ATOM    816  C   LEU A  96       8.853   0.631  11.040  1.00 70.81           C  
ATOM    817  CB  LEU A  96       6.740  -0.735  11.633  1.00 70.81           C  
ATOM    818  O   LEU A  96       8.909   1.223   9.965  1.00 70.81           O  
ATOM    819  CG  LEU A  96       5.711  -0.030  10.725  1.00 70.81           C  
ATOM    820  CD1 LEU A  96       5.844  -0.384   9.244  1.00 70.81           C  
ATOM    821  CD2 LEU A  96       4.308  -0.497  11.108  1.00 70.81           C  
ATOM    822  N   THR A  97       9.479   1.098  12.125  1.00 69.40           N  
ATOM    823  CA  THR A  97      10.282   2.338  12.125  1.00 69.40           C  
ATOM    824  C   THR A  97      11.495   2.239  11.197  1.00 69.40           C  
ATOM    825  CB  THR A  97      10.759   2.689  13.541  1.00 69.40           C  
ATOM    826  O   THR A  97      11.759   3.140  10.399  1.00 69.40           O  
ATOM    827  CG2 THR A  97       9.598   2.853  14.520  1.00 69.40           C  
ATOM    828  OG1 THR A  97      11.563   1.656  14.052  1.00 69.40           O  
ATOM    829  N   LYS A  98      12.204   1.104  11.223  1.00 74.14           N  
ATOM    830  CA  LYS A  98      13.305   0.822  10.293  1.00 74.14           C  
ATOM    831  C   LYS A  98      12.819   0.797   8.842  1.00 74.14           C  
ATOM    832  CB  LYS A  98      13.982  -0.492  10.700  1.00 74.14           C  
ATOM    833  O   LYS A  98      13.471   1.363   7.971  1.00 74.14           O  
ATOM    834  CG  LYS A  98      15.197  -0.782   9.811  1.00 74.14           C  
ATOM    835  CD  LYS A  98      15.923  -2.044  10.274  1.00 74.14           C  
ATOM    836  CE  LYS A  98      17.105  -2.285   9.335  1.00 74.14           C  
ATOM    837  NZ  LYS A  98      17.944  -3.412   9.807  1.00 74.14           N  
ATOM    838  N   LEU A  99      11.667   0.180   8.588  1.00 77.62           N  
ATOM    839  CA  LEU A  99      11.056   0.102   7.261  1.00 77.62           C  
ATOM    840  C   LEU A  99      10.677   1.486   6.713  1.00 77.62           C  
ATOM    841  CB  LEU A  99       9.816  -0.794   7.382  1.00 77.62           C  
ATOM    842  O   LEU A  99      10.944   1.784   5.549  1.00 77.62           O  
ATOM    843  CG  LEU A  99       9.180  -1.162   6.037  1.00 77.62           C  
ATOM    844  CD1 LEU A  99      10.039  -2.197   5.299  1.00 77.62           C  
ATOM    845  CD2 LEU A  99       7.782  -1.709   6.329  1.00 77.62           C  
ATOM    846  N   LEU A 100      10.086   2.336   7.554  1.00 74.15           N  
ATOM    847  CA  LEU A 100       9.769   3.731   7.240  1.00 74.15           C  
ATOM    848  C   LEU A 100      11.027   4.523   6.874  1.00 74.15           C  
ATOM    849  CB  LEU A 100       9.087   4.358   8.467  1.00 74.15           C  
ATOM    850  O   LEU A 100      11.043   5.220   5.859  1.00 74.15           O  
ATOM    851  CG  LEU A 100       7.591   4.034   8.577  1.00 74.15           C  
ATOM    852  CD1 LEU A 100       7.070   4.408   9.963  1.00 74.15           C  
ATOM    853  CD2 LEU A 100       6.820   4.854   7.549  1.00 74.15           C  
ATOM    854  N   ASN A 101      12.097   4.354   7.651  1.00 73.64           N  
ATOM    855  CA  ASN A 101      13.403   4.949   7.381  1.00 73.64           C  
ATOM    856  C   ASN A 101      14.005   4.469   6.054  1.00 73.64           C  
ATOM    857  CB  ASN A 101      14.327   4.646   8.578  1.00 73.64           C  
ATOM    858  O   ASN A 101      14.514   5.278   5.278  1.00 73.64           O  
ATOM    859  CG  ASN A 101      14.364   5.787   9.570  1.00 73.64           C  
ATOM    860  ND2 ASN A 101      14.447   5.523  10.852  1.00 73.64           N  
ATOM    861  OD1 ASN A 101      14.366   6.939   9.181  1.00 73.64           O  
ATOM    862  N   GLU A 102      13.900   3.175   5.742  1.00 81.47           N  
ATOM    863  CA  GLU A 102      14.327   2.637   4.447  1.00 81.47           C  
ATOM    864  C   GLU A 102      13.499   3.220   3.287  1.00 81.47           C  
ATOM    865  CB  GLU A 102      14.268   1.096   4.449  1.00 81.47           C  
ATOM    866  O   GLU A 102      14.064   3.576   2.253  1.00 81.47           O  
ATOM    867  CG  GLU A 102      15.399   0.444   5.270  1.00 81.47           C  
ATOM    868  CD  GLU A 102      15.372  -1.101   5.273  1.00 81.47           C  
ATOM    869  OE1 GLU A 102      16.109  -1.701   6.098  1.00 81.47           O  
ATOM    870  OE2 GLU A 102      14.671  -1.710   4.429  1.00 81.47           O  
ATOM    871  N   CYS A 103      12.182   3.389   3.455  1.00 81.97           N  
ATOM    872  CA  CYS A 103      11.315   4.008   2.446  1.00 81.97           C  
ATOM    873  C   CYS A 103      11.637   5.496   2.238  1.00 81.97           C  
ATOM    874  CB  CYS A 103       9.839   3.833   2.832  1.00 81.97           C  
ATOM    875  O   CYS A 103      11.728   5.949   1.096  1.00 81.97           O  
ATOM    876  SG  CYS A 103       9.362   2.082   2.788  1.00 81.97           S  
ATOM    877  N   ALA A 104      11.852   6.252   3.317  1.00 76.83           N  
ATOM    878  CA  ALA A 104      12.218   7.665   3.253  1.00 76.83           C  
ATOM    879  C   ALA A 104      13.618   7.870   2.663  1.00 76.83           C  
ATOM    880  CB  ALA A 104      12.110   8.257   4.656  1.00 76.83           C  
ATOM    881  O   ALA A 104      13.807   8.730   1.800  1.00 76.83           O  
ATOM    882  N   GLY A 105      14.584   7.034   3.052  1.00 80.05           N  
ATOM    883  CA  GLY A 105      15.918   7.006   2.458  1.00 80.05           C  
ATOM    884  C   GLY A 105      15.866   6.689   0.964  1.00 80.05           C  
ATOM    885  O   GLY A 105      16.500   7.383   0.164  1.00 80.05           O  
ATOM    886  N   LEU A 106      15.046   5.711   0.563  1.00 82.51           N  
ATOM    887  CA  LEU A 106      14.831   5.391  -0.845  1.00 82.51           C  
ATOM    888  C   LEU A 106      14.201   6.561  -1.599  1.00 82.51           C  
ATOM    889  CB  LEU A 106      13.970   4.129  -0.988  1.00 82.51           C  
ATOM    890  O   LEU A 106      14.694   6.935  -2.661  1.00 82.51           O  
ATOM    891  CG  LEU A 106      13.981   3.667  -2.459  1.00 82.51           C  
ATOM    892  CD1 LEU A 106      14.448   2.220  -2.527  1.00 82.51           C  
ATOM    893  CD2 LEU A 106      12.628   3.835  -3.150  1.00 82.51           C  
ATOM    894  N   HIS A 107      13.161   7.175  -1.038  1.00 82.40           N  
ATOM    895  CA  HIS A 107      12.531   8.349  -1.627  1.00 82.40           C  
ATOM    896  C   HIS A 107      13.542   9.486  -1.826  1.00 82.40           C  
ATOM    897  CB  HIS A 107      11.359   8.799  -0.749  1.00 82.40           C  
ATOM    898  O   HIS A 107      13.660  10.009  -2.931  1.00 82.40           O  
ATOM    899  CG  HIS A 107      10.656   9.966  -1.377  1.00 82.40           C  
ATOM    900  CD2 HIS A 107       9.680   9.893  -2.331  1.00 82.40           C  
ATOM    901  ND1 HIS A 107      11.049  11.283  -1.297  1.00 82.40           N  
ATOM    902  CE1 HIS A 107      10.348  11.977  -2.201  1.00 82.40           C  
ATOM    903  NE2 HIS A 107       9.479  11.174  -2.836  1.00 82.40           N  
ATOM    904  N   LYS A 108      14.326   9.823  -0.794  1.00 81.29           N  
ATOM    905  CA  LYS A 108      15.378  10.849  -0.860  1.00 81.29           C  
ATOM    906  C   LYS A 108      16.413  10.516  -1.931  1.00 81.29           C  
ATOM    907  CB  LYS A 108      16.019  10.988   0.530  1.00 81.29           C  
ATOM    908  O   LYS A 108      16.766  11.380  -2.725  1.00 81.29           O  
ATOM    909  CG  LYS A 108      17.047  12.131   0.619  1.00 81.29           C  
ATOM    910  CD  LYS A 108      17.632  12.198   2.039  1.00 81.29           C  
ATOM    911  CE  LYS A 108      18.674  13.315   2.194  1.00 81.29           C  
ATOM    912  NZ  LYS A 108      19.232  13.343   3.576  1.00 81.29           N  
ATOM    913  N   SER A 109      16.867   9.264  -1.998  1.00 85.91           N  
ATOM    914  CA  SER A 109      17.810   8.824  -3.032  1.00 85.91           C  
ATOM    915  C   SER A 109      17.231   8.961  -4.442  1.00 85.91           C  
ATOM    916  CB  SER A 109      18.292   7.398  -2.754  1.00 85.91           C  
ATOM    917  O   SER A 109      17.902   9.482  -5.328  1.00 85.91           O  
ATOM    918  OG  SER A 109      17.323   6.428  -3.087  1.00 85.91           O  
ATOM    919  N   MET A 110      15.964   8.587  -4.639  1.00 84.32           N  
ATOM    920  CA  MET A 110      15.282   8.723  -5.924  1.00 84.32           C  
ATOM    921  C   MET A 110      15.058  10.184  -6.295  1.00 84.32           C  
ATOM    922  CB  MET A 110      13.945   7.966  -5.903  1.00 84.32           C  
ATOM    923  O   MET A 110      15.228  10.548  -7.454  1.00 84.32           O  
ATOM    924  CG  MET A 110      14.132   6.455  -6.067  1.00 84.32           C  
ATOM    925  SD  MET A 110      14.966   5.994  -7.616  1.00 84.32           S  
ATOM    926  CE  MET A 110      14.427   4.282  -7.775  1.00 84.32           C  
ATOM    927  N   GLN A 111      14.743  11.037  -5.323  1.00 85.04           N  
ATOM    928  CA  GLN A 111      14.624  12.475  -5.525  1.00 85.04           C  
ATOM    929  C   GLN A 111      15.968  13.110  -5.893  1.00 85.04           C  
ATOM    930  CB  GLN A 111      14.013  13.095  -4.265  1.00 85.04           C  
ATOM    931  O   GLN A 111      16.001  13.940  -6.792  1.00 85.04           O  
ATOM    932  CG  GLN A 111      13.673  14.577  -4.469  1.00 85.04           C  
ATOM    933  CD  GLN A 111      13.008  15.198  -3.246  1.00 85.04           C  
ATOM    934  NE2 GLN A 111      12.626  16.452  -3.325  1.00 85.04           N  
ATOM    935  OE1 GLN A 111      12.821  14.579  -2.209  1.00 85.04           O  
ATOM    936  N   MET A 112      17.079  12.693  -5.278  1.00 85.61           N  
ATOM    937  CA  MET A 112      18.419  13.158  -5.668  1.00 85.61           C  
ATOM    938  C   MET A 112      18.794  12.717  -7.090  1.00 85.61           C  
ATOM    939  CB  MET A 112      19.476  12.654  -4.672  1.00 85.61           C  
ATOM    940  O   MET A 112      19.421  13.477  -7.818  1.00 85.61           O  
ATOM    941  CG  MET A 112      19.386  13.362  -3.314  1.00 85.61           C  
ATOM    942  SD  MET A 112      20.707  12.963  -2.129  1.00 85.61           S  
ATOM    943  CE  MET A 112      20.509  11.175  -1.924  1.00 85.61           C  
ATOM    944  N   ILE A 113      18.399  11.508  -7.503  1.00 84.67           N  
ATOM    945  CA  ILE A 113      18.720  10.969  -8.833  1.00 84.67           C  
ATOM    946  C   ILE A 113      17.833  11.585  -9.928  1.00 84.67           C  
ATOM    947  CB  ILE A 113      18.623   9.424  -8.805  1.00 84.67           C  
ATOM    948  O   ILE A 113      18.319  11.931 -11.003  1.00 84.67           O  
ATOM    949  CG1 ILE A 113      19.723   8.815  -7.904  1.00 84.67           C  
ATOM    950  CG2 ILE A 113      18.741   8.826 -10.220  1.00 84.67           C  
ATOM    951  CD1 ILE A 113      19.408   7.381  -7.459  1.00 84.67           C  
ATOM    952  N   MET A 114      16.523  11.693  -9.692  1.00 81.97           N  
ATOM    953  CA  MET A 114      15.560  12.153 -10.700  1.00 81.97           C  
ATOM    954  C   MET A 114      15.323  13.668 -10.682  1.00 81.97           C  
ATOM    955  CB  MET A 114      14.227  11.410 -10.536  1.00 81.97           C  
ATOM    956  O   MET A 114      14.919  14.220 -11.711  1.00 81.97           O  
ATOM    957  CG  MET A 114      14.329   9.933 -10.931  1.00 81.97           C  
ATOM    958  SD  MET A 114      12.736   9.066 -11.010  1.00 81.97           S  
ATOM    959  CE  MET A 114      11.923   9.926 -12.384  1.00 81.97           C  
ATOM    960  N   GLY A 115      15.549  14.334  -9.547  1.00 81.87           N  
ATOM    961  CA  GLY A 115      15.199  15.737  -9.335  1.00 81.87           C  
ATOM    962  C   GLY A 115      13.719  15.997  -9.627  1.00 81.87           C  
ATOM    963  O   GLY A 115      12.846  15.192  -9.288  1.00 81.87           O  
ATOM    964  N   ASP A 116      13.443  17.074 -10.360  1.00 80.84           N  
ATOM    965  CA  ASP A 116      12.086  17.484 -10.753  1.00 80.84           C  
ATOM    966  C   ASP A 116      11.360  16.463 -11.638  1.00 80.84           C  
ATOM    967  CB  ASP A 116      12.163  18.821 -11.500  1.00 80.84           C  
ATOM    968  O   ASP A 116      10.132  16.473 -11.742  1.00 80.84           O  
ATOM    969  CG  ASP A 116      12.782  19.928 -10.651  1.00 80.84           C  
ATOM    970  OD1 ASP A 116      12.591  19.879  -9.416  1.00 80.84           O  
ATOM    971  OD2 ASP A 116      13.470  20.768 -11.261  1.00 80.84           O  
ATOM    972  N   ARG A 117      12.089  15.525 -12.260  1.00 80.48           N  
ATOM    973  CA  ARG A 117      11.489  14.474 -13.100  1.00 80.48           C  
ATOM    974  C   ARG A 117      10.674  13.469 -12.283  1.00 80.48           C  
ATOM    975  CB  ARG A 117      12.561  13.757 -13.934  1.00 80.48           C  
ATOM    976  O   ARG A 117       9.880  12.727 -12.859  1.00 80.48           O  
ATOM    977  CG  ARG A 117      13.414  14.715 -14.785  1.00 80.48           C  
ATOM    978  CD  ARG A 117      14.439  13.918 -15.600  1.00 80.48           C  
ATOM    979  NE  ARG A 117      15.313  14.781 -16.423  1.00 80.48           N  
ATOM    980  NH1 ARG A 117      17.019  15.072 -14.908  1.00 80.48           N  
ATOM    981  NH2 ARG A 117      17.266  15.824 -16.989  1.00 80.48           N  
ATOM    982  CZ  ARG A 117      16.521  15.223 -16.102  1.00 80.48           C  
ATOM    983  N   LEU A 118      10.850  13.441 -10.961  1.00 78.94           N  
ATOM    984  CA  LEU A 118      10.039  12.628 -10.056  1.00 78.94           C  
ATOM    985  C   LEU A 118       8.591  13.155  -9.951  1.00 78.94           C  
ATOM    986  CB  LEU A 118      10.763  12.587  -8.696  1.00 78.94           C  
ATOM    987  O   LEU A 118       7.668  12.386  -9.673  1.00 78.94           O  
ATOM    988  CG  LEU A 118      10.259  11.500  -7.735  1.00 78.94           C  
ATOM    989  CD1 LEU A 118      10.614  10.087  -8.207  1.00 78.94           C  
ATOM    990  CD2 LEU A 118      10.904  11.687  -6.362  1.00 78.94           C  
ATOM    991  N   CYS A 119       8.370  14.441 -10.245  1.00 78.12           N  
ATOM    992  CA  CYS A 119       7.069  15.110 -10.213  1.00 78.12           C  
ATOM    993  C   CYS A 119       6.239  14.823 -11.476  1.00 78.12           C  
ATOM    994  CB  CYS A 119       7.282  16.611  -9.969  1.00 78.12           C  
ATOM    995  O   CYS A 119       5.953  15.708 -12.282  1.00 78.12           O  
ATOM    996  SG  CYS A 119       7.988  16.865  -8.317  1.00 78.12           S  
ATOM    997  N   ALA A 120       5.830  13.568 -11.659  1.00 77.30           N  
ATOM    998  CA  ALA A 120       4.813  13.214 -12.648  1.00 77.30           C  
ATOM    999  C   ALA A 120       3.409  13.631 -12.165  1.00 77.30           C  
ATOM   1000  CB  ALA A 120       4.919  11.714 -12.946  1.00 77.30           C  
ATOM   1001  O   ALA A 120       3.183  13.746 -10.966  1.00 77.30           O  
ATOM   1002  N   LYS A 121       2.449  13.821 -13.083  1.00 81.05           N  
ATOM   1003  CA  LYS A 121       1.033  14.078 -12.741  1.00 81.05           C  
ATOM   1004  C   LYS A 121       0.392  12.812 -12.168  1.00 81.05           C  
ATOM   1005  CB  LYS A 121       0.290  14.597 -13.990  1.00 81.05           C  
ATOM   1006  O   LYS A 121       0.386  11.795 -12.865  1.00 81.05           O  
ATOM   1007  CG  LYS A 121      -1.185  14.968 -13.734  1.00 81.05           C  
ATOM   1008  CD  LYS A 121      -1.832  15.600 -14.983  1.00 81.05           C  
ATOM   1009  CE  LYS A 121      -3.285  16.036 -14.715  1.00 81.05           C  
ATOM   1010  NZ  LYS A 121      -3.885  16.771 -15.864  1.00 81.05           N  
ATOM   1011  N   ILE A 122      -0.198  12.877 -10.971  1.00 81.17           N  
ATOM   1012  CA  ILE A 122      -0.681  11.711 -10.200  1.00 81.17           C  
ATOM   1013  C   ILE A 122      -2.137  11.882  -9.710  1.00 81.17           C  
ATOM   1014  CB  ILE A 122       0.283  11.381  -9.031  1.00 81.17           C  
ATOM   1015  O   ILE A 122      -2.451  11.747  -8.535  1.00 81.17           O  
ATOM   1016  CG1 ILE A 122       1.769  11.543  -9.385  1.00 81.17           C  
ATOM   1017  CG2 ILE A 122       0.027   9.959  -8.561  1.00 81.17           C  
ATOM   1018  CD1 ILE A 122       2.780  10.909  -8.431  1.00 81.17           C  
ATOM   1019  N   HIS A 123      -3.072  12.191 -10.610  1.00 83.71           N  
ATOM   1020  CA  HIS A 123      -4.471  12.423 -10.212  1.00 83.71           C  
ATOM   1021  C   HIS A 123      -5.165  11.172  -9.636  1.00 83.71           C  
ATOM   1022  CB  HIS A 123      -5.261  12.999 -11.397  1.00 83.71           C  
ATOM   1023  O   HIS A 123      -5.879  11.267  -8.644  1.00 83.71           O  
ATOM   1024  CG  HIS A 123      -5.353  12.081 -12.595  1.00 83.71           C  
ATOM   1025  CD2 HIS A 123      -6.415  11.283 -12.937  1.00 83.71           C  
ATOM   1026  ND1 HIS A 123      -4.393  11.920 -13.571  1.00 83.71           N  
ATOM   1027  CE1 HIS A 123      -4.869  11.055 -14.482  1.00 83.71           C  
ATOM   1028  NE2 HIS A 123      -6.081  10.612 -14.125  1.00 83.71           N  
ATOM   1029  N   ARG A 124      -4.955   9.990 -10.238  1.00 86.74           N  
ATOM   1030  CA  ARG A 124      -5.673   8.759  -9.847  1.00 86.74           C  
ATOM   1031  C   ARG A 124      -5.257   8.284  -8.468  1.00 86.74           C  
ATOM   1032  CB  ARG A 124      -5.456   7.614 -10.848  1.00 86.74           C  
ATOM   1033  O   ARG A 124      -6.087   7.862  -7.678  1.00 86.74           O  
ATOM   1034  CG  ARG A 124      -5.913   7.991 -12.253  1.00 86.74           C  
ATOM   1035  CD  ARG A 124      -5.903   6.795 -13.203  1.00 86.74           C  
ATOM   1036  NE  ARG A 124      -6.373   7.204 -14.540  1.00 86.74           N  
ATOM   1037  NH1 ARG A 124      -6.211   5.158 -15.556  1.00 86.74           N  
ATOM   1038  NH2 ARG A 124      -7.080   6.881 -16.679  1.00 86.74           N  
ATOM   1039  CZ  ARG A 124      -6.548   6.417 -15.584  1.00 86.74           C  
ATOM   1040  N   GLU A 125      -3.968   8.348  -8.186  1.00 86.85           N  
ATOM   1041  CA  GLU A 125      -3.418   7.843  -6.946  1.00 86.85           C  
ATOM   1042  C   GLU A 125      -3.728   8.778  -5.773  1.00 86.85           C  
ATOM   1043  CB  GLU A 125      -1.928   7.535  -7.093  1.00 86.85           C  
ATOM   1044  O   GLU A 125      -3.951   8.282  -4.674  1.00 86.85           O  
ATOM   1045  CG  GLU A 125      -1.486   6.640  -8.277  1.00 86.85           C  
ATOM   1046  CD  GLU A 125      -1.417   7.228  -9.711  1.00 86.85           C  
ATOM   1047  OE1 GLU A 125      -0.774   6.584 -10.574  1.00 86.85           O  
ATOM   1048  OE2 GLU A 125      -2.054   8.249 -10.069  1.00 86.85           O  
ATOM   1049  N   CYS A 126      -3.870  10.089  -6.018  1.00 85.76           N  
ATOM   1050  CA  CYS A 126      -4.432  11.025  -5.041  1.00 85.76           C  
ATOM   1051  C   CYS A 126      -5.892  10.690  -4.693  1.00 85.76           C  
ATOM   1052  CB  CYS A 126      -4.319  12.458  -5.576  1.00 85.76           C  
ATOM   1053  O   CYS A 126      -6.255  10.664  -3.516  1.00 85.76           O  
ATOM   1054  SG  CYS A 126      -2.585  12.987  -5.530  1.00 85.76           S  
ATOM   1055  N   ILE A 127      -6.717  10.373  -5.699  1.00 88.94           N  
ATOM   1056  CA  ILE A 127      -8.095   9.912  -5.468  1.00 88.94           C  
ATOM   1057  C   ILE A 127      -8.084   8.621  -4.642  1.00 88.94           C  
ATOM   1058  CB  ILE A 127      -8.861   9.738  -6.801  1.00 88.94           C  
ATOM   1059  O   ILE A 127      -8.830   8.516  -3.674  1.00 88.94           O  
ATOM   1060  CG1 ILE A 127      -9.058  11.106  -7.493  1.00 88.94           C  
ATOM   1061  CG2 ILE A 127     -10.229   9.067  -6.566  1.00 88.94           C  
ATOM   1062  CD1 ILE A 127      -9.484  10.996  -8.963  1.00 88.94           C  
ATOM   1063  N   TYR A 128      -7.207   7.663  -4.962  1.00 90.44           N  
ATOM   1064  CA  TYR A 128      -7.095   6.426  -4.187  1.00 90.44           C  
ATOM   1065  C   TYR A 128      -6.672   6.667  -2.738  1.00 90.44           C  
ATOM   1066  CB  TYR A 128      -6.140   5.432  -4.859  1.00 90.44           C  
ATOM   1067  O   TYR A 128      -7.232   6.023  -1.858  1.00 90.44           O  
ATOM   1068  CG  TYR A 128      -6.534   4.949  -6.245  1.00 90.44           C  
ATOM   1069  CD1 TYR A 128      -7.889   4.816  -6.617  1.00 90.44           C  
ATOM   1070  CD2 TYR A 128      -5.522   4.589  -7.157  1.00 90.44           C  
ATOM   1071  CE1 TYR A 128      -8.229   4.355  -7.901  1.00 90.44           C  
ATOM   1072  CE2 TYR A 128      -5.857   4.121  -8.441  1.00 90.44           C  
ATOM   1073  OH  TYR A 128      -7.535   3.541 -10.047  1.00 90.44           O  
ATOM   1074  CZ  TYR A 128      -7.215   4.008  -8.812  1.00 90.44           C  
ATOM   1075  N   THR A 129      -5.749   7.594  -2.462  1.00 87.89           N  
ATOM   1076  CA  THR A 129      -5.402   7.936  -1.072  1.00 87.89           C  
ATOM   1077  C   THR A 129      -6.566   8.546  -0.305  1.00 87.89           C  
ATOM   1078  CB  THR A 129      -4.212   8.896  -0.956  1.00 87.89           C  
ATOM   1079  O   THR A 129      -6.801   8.157   0.834  1.00 87.89           O  
ATOM   1080  CG2 THR A 129      -2.893   8.147  -1.022  1.00 87.89           C  
ATOM   1081  OG1 THR A 129      -4.166   9.867  -1.977  1.00 87.89           O  
ATOM   1082  N   LEU A 130      -7.320   9.465  -0.917  1.00 89.13           N  
ATOM   1083  CA  LEU A 130      -8.485  10.074  -0.267  1.00 89.13           C  
ATOM   1084  C   LEU A 130      -9.572   9.033  -0.007  1.00 89.13           C  
ATOM   1085  CB  LEU A 130      -9.030  11.212  -1.145  1.00 89.13           C  
ATOM   1086  O   LEU A 130     -10.088   8.940   1.103  1.00 89.13           O  
ATOM   1087  CG  LEU A 130      -8.150  12.472  -1.154  1.00 89.13           C  
ATOM   1088  CD1 LEU A 130      -8.653  13.431  -2.233  1.00 89.13           C  
ATOM   1089  CD2 LEU A 130      -8.177  13.198   0.192  1.00 89.13           C  
ATOM   1090  N   LEU A 131      -9.868   8.201  -1.007  1.00 91.11           N  
ATOM   1091  CA  LEU A 131     -10.850   7.133  -0.881  1.00 91.11           C  
ATOM   1092  C   LEU A 131     -10.439   6.115   0.191  1.00 91.11           C  
ATOM   1093  CB  LEU A 131     -11.034   6.487  -2.263  1.00 91.11           C  
ATOM   1094  O   LEU A 131     -11.292   5.646   0.936  1.00 91.11           O  
ATOM   1095  CG  LEU A 131     -12.220   5.512  -2.345  1.00 91.11           C  
ATOM   1096  CD1 LEU A 131     -13.566   6.199  -2.119  1.00 91.11           C  
ATOM   1097  CD2 LEU A 131     -12.249   4.881  -3.737  1.00 91.11           C  
ATOM   1098  N   LEU A 132      -9.143   5.813   0.317  1.00 90.12           N  
ATOM   1099  CA  LEU A 132      -8.628   4.921   1.355  1.00 90.12           C  
ATOM   1100  C   LEU A 132      -8.863   5.498   2.759  1.00 90.12           C  
ATOM   1101  CB  LEU A 132      -7.139   4.641   1.072  1.00 90.12           C  
ATOM   1102  O   LEU A 132      -9.308   4.771   3.640  1.00 90.12           O  
ATOM   1103  CG  LEU A 132      -6.519   3.534   1.937  1.00 90.12           C  
ATOM   1104  CD1 LEU A 132      -7.087   2.157   1.595  1.00 90.12           C  
ATOM   1105  CD2 LEU A 132      -5.007   3.487   1.696  1.00 90.12           C  
ATOM   1106  N   ILE A 133      -8.634   6.800   2.955  1.00 89.31           N  
ATOM   1107  CA  ILE A 133      -8.908   7.488   4.228  1.00 89.31           C  
ATOM   1108  C   ILE A 133     -10.411   7.479   4.535  1.00 89.31           C  
ATOM   1109  CB  ILE A 133      -8.331   8.925   4.202  1.00 89.31           C  
ATOM   1110  O   ILE A 133     -10.806   7.062   5.622  1.00 89.31           O  
ATOM   1111  CG1 ILE A 133      -6.787   8.884   4.142  1.00 89.31           C  
ATOM   1112  CG2 ILE A 133      -8.783   9.730   5.436  1.00 89.31           C  
ATOM   1113  CD1 ILE A 133      -6.148  10.227   3.763  1.00 89.31           C  
ATOM   1114  N   ILE A 134     -11.250   7.879   3.573  1.00 91.48           N  
ATOM   1115  CA  ILE A 134     -12.712   7.937   3.737  1.00 91.48           C  
ATOM   1116  C   ILE A 134     -13.273   6.556   4.091  1.00 91.48           C  
ATOM   1117  CB  ILE A 134     -13.376   8.509   2.461  1.00 91.48           C  
ATOM   1118  O   ILE A 134     -14.042   6.430   5.041  1.00 91.48           O  
ATOM   1119  CG1 ILE A 134     -13.015  10.004   2.297  1.00 91.48           C  
ATOM   1120  CG2 ILE A 134     -14.909   8.342   2.497  1.00 91.48           C  
ATOM   1121  CD1 ILE A 134     -13.348  10.571   0.910  1.00 91.48           C  
ATOM   1122  N   MET A 135     -12.860   5.509   3.373  1.00 90.27           N  
ATOM   1123  CA  MET A 135     -13.332   4.146   3.623  1.00 90.27           C  
ATOM   1124  C   MET A 135     -12.867   3.605   4.980  1.00 90.27           C  
ATOM   1125  CB  MET A 135     -12.874   3.218   2.491  1.00 90.27           C  
ATOM   1126  O   MET A 135     -13.631   2.901   5.642  1.00 90.27           O  
ATOM   1127  CG  MET A 135     -13.605   3.476   1.166  1.00 90.27           C  
ATOM   1128  SD  MET A 135     -15.405   3.246   1.184  1.00 90.27           S  
ATOM   1129  CE  MET A 135     -15.538   1.511   1.685  1.00 90.27           C  
ATOM   1130  N   SER A 136     -11.652   3.944   5.420  1.00 87.42           N  
ATOM   1131  CA  SER A 136     -11.168   3.590   6.760  1.00 87.42           C  
ATOM   1132  C   SER A 136     -11.973   4.285   7.862  1.00 87.42           C  
ATOM   1133  CB  SER A 136      -9.683   3.928   6.903  1.00 87.42           C  
ATOM   1134  O   SER A 136     -12.369   3.630   8.824  1.00 87.42           O  
ATOM   1135  OG  SER A 136      -8.918   3.066   6.082  1.00 87.42           O  
ATOM   1136  N   ILE A 137     -12.279   5.578   7.705  1.00 89.42           N  
ATOM   1137  CA  ILE A 137     -13.111   6.333   8.657  1.00 89.42           C  
ATOM   1138  C   ILE A 137     -14.527   5.761   8.698  1.00 89.42           C  
ATOM   1139  CB  ILE A 137     -13.128   7.839   8.309  1.00 89.42           C  
ATOM   1140  O   ILE A 137     -15.030   5.453   9.774  1.00 89.42           O  
ATOM   1141  CG1 ILE A 137     -11.730   8.453   8.542  1.00 89.42           C  
ATOM   1142  CG2 ILE A 137     -14.180   8.593   9.149  1.00 89.42           C  
ATOM   1143  CD1 ILE A 137     -11.579   9.867   7.968  1.00 89.42           C  
ATOM   1144  N   LEU A 138     -15.156   5.558   7.539  1.00 90.11           N  
ATOM   1145  CA  LEU A 138     -16.515   5.023   7.452  1.00 90.11           C  
ATOM   1146  C   LEU A 138     -16.622   3.654   8.130  1.00 90.11           C  
ATOM   1147  CB  LEU A 138     -16.904   4.956   5.967  1.00 90.11           C  
ATOM   1148  O   LEU A 138     -17.597   3.365   8.820  1.00 90.11           O  
ATOM   1149  CG  LEU A 138     -18.351   4.508   5.700  1.00 90.11           C  
ATOM   1150  CD1 LEU A 138     -19.380   5.417   6.372  1.00 90.11           C  
ATOM   1151  CD2 LEU A 138     -18.597   4.550   4.191  1.00 90.11           C  
ATOM   1152  N   ARG A 139     -15.588   2.825   7.984  1.00 86.55           N  
ATOM   1153  CA  ARG A 139     -15.517   1.526   8.643  1.00 86.55           C  
ATOM   1154  C   ARG A 139     -15.364   1.629  10.160  1.00 86.55           C  
ATOM   1155  CB  ARG A 139     -14.381   0.740   8.001  1.00 86.55           C  
ATOM   1156  O   ARG A 139     -16.016   0.865  10.866  1.00 86.55           O  
ATOM   1157  CG  ARG A 139     -14.331  -0.656   8.604  1.00 86.55           C  
ATOM   1158  CD  ARG A 139     -13.426  -1.520   7.752  1.00 86.55           C  
ATOM   1159  NE  ARG A 139     -13.378  -2.858   8.337  1.00 86.55           N  
ATOM   1160  NH1 ARG A 139     -12.458  -3.861   6.534  1.00 86.55           N  
ATOM   1161  NH2 ARG A 139     -12.770  -5.020   8.444  1.00 86.55           N  
ATOM   1162  CZ  ARG A 139     -12.865  -3.915   7.764  1.00 86.55           C  
ATOM   1163  N   LEU A 140     -14.531   2.545  10.647  1.00 84.82           N  
ATOM   1164  CA  LEU A 140     -14.379   2.806  12.080  1.00 84.82           C  
ATOM   1165  C   LEU A 140     -15.684   3.320  12.693  1.00 84.82           C  
ATOM   1166  CB  LEU A 140     -13.247   3.821  12.292  1.00 84.82           C  
ATOM   1167  O   LEU A 140     -16.141   2.771  13.690  1.00 84.82           O  
ATOM   1168  CG  LEU A 140     -11.846   3.205  12.177  1.00 84.82           C  
ATOM   1169  CD1 LEU A 140     -10.818   4.323  12.019  1.00 84.82           C  
ATOM   1170  CD2 LEU A 140     -11.514   2.393  13.429  1.00 84.82           C  
ATOM   1171  N   LEU A 141     -16.326   4.302  12.055  1.00 86.28           N  
ATOM   1172  CA  LEU A 141     -17.623   4.834  12.480  1.00 86.28           C  
ATOM   1173  C   LEU A 141     -18.692   3.738  12.524  1.00 86.28           C  
ATOM   1174  CB  LEU A 141     -18.057   5.954  11.519  1.00 86.28           C  
ATOM   1175  O   LEU A 141     -19.475   3.667  13.468  1.00 86.28           O  
ATOM   1176  CG  LEU A 141     -17.218   7.242  11.594  1.00 86.28           C  
ATOM   1177  CD1 LEU A 141     -17.701   8.213  10.516  1.00 86.28           C  
ATOM   1178  CD2 LEU A 141     -17.332   7.930  12.954  1.00 86.28           C  
ATOM   1179  N   TRP A 142     -18.695   2.846  11.530  1.00 84.93           N  
ATOM   1180  CA  TRP A 142     -19.621   1.720  11.509  1.00 84.93           C  
ATOM   1181  C   TRP A 142     -19.364   0.724  12.644  1.00 84.93           C  
ATOM   1182  CB  TRP A 142     -19.562   1.022  10.149  1.00 84.93           C  
ATOM   1183  O   TRP A 142     -20.311   0.230  13.249  1.00 84.93           O  
ATOM   1184  CG  TRP A 142     -20.708   0.091   9.949  1.00 84.93           C  
ATOM   1185  CD1 TRP A 142     -20.685  -1.258  10.052  1.00 84.93           C  
ATOM   1186  CD2 TRP A 142     -22.102   0.456   9.731  1.00 84.93           C  
ATOM   1187  CE2 TRP A 142     -22.880  -0.732   9.749  1.00 84.93           C  
ATOM   1188  CE3 TRP A 142     -22.790   1.675   9.551  1.00 84.93           C  
ATOM   1189  NE1 TRP A 142     -21.967  -1.747   9.883  1.00 84.93           N  
ATOM   1190  CH2 TRP A 142     -24.935   0.507   9.470  1.00 84.93           C  
ATOM   1191  CZ2 TRP A 142     -24.272  -0.715   9.646  1.00 84.93           C  
ATOM   1192  CZ3 TRP A 142     -24.191   1.698   9.403  1.00 84.93           C  
ATOM   1193  N   GLN A 143     -18.097   0.445  12.967  1.00 80.28           N  
ATOM   1194  CA  GLN A 143     -17.757  -0.404  14.110  1.00 80.28           C  
ATOM   1195  C   GLN A 143     -18.224   0.225  15.423  1.00 80.28           C  
ATOM   1196  CB  GLN A 143     -16.252  -0.722  14.129  1.00 80.28           C  
ATOM   1197  O   GLN A 143     -18.862  -0.465  16.208  1.00 80.28           O  
ATOM   1198  CG  GLN A 143     -15.919  -1.776  13.064  1.00 80.28           C  
ATOM   1199  CD  GLN A 143     -14.447  -2.166  13.036  1.00 80.28           C  
ATOM   1200  NE2 GLN A 143     -14.136  -3.443  12.946  1.00 80.28           N  
ATOM   1201  OE1 GLN A 143     -13.541  -1.359  13.002  1.00 80.28           O  
ATOM   1202  N   ILE A 144     -18.004   1.525  15.631  1.00 80.37           N  
ATOM   1203  CA  ILE A 144     -18.479   2.227  16.835  1.00 80.37           C  
ATOM   1204  C   ILE A 144     -20.002   2.108  16.980  1.00 80.37           C  
ATOM   1205  CB  ILE A 144     -18.040   3.708  16.810  1.00 80.37           C  
ATOM   1206  O   ILE A 144     -20.488   1.905  18.085  1.00 80.37           O  
ATOM   1207  CG1 ILE A 144     -16.500   3.827  16.866  1.00 80.37           C  
ATOM   1208  CG2 ILE A 144     -18.655   4.500  17.981  1.00 80.37           C  
ATOM   1209  CD1 ILE A 144     -16.017   5.233  16.487  1.00 80.37           C  
ATOM   1210  N   ARG A 145     -20.748   2.191  15.871  1.00 80.93           N  
ATOM   1211  CA  ARG A 145     -22.215   2.117  15.877  1.00 80.93           C  
ATOM   1212  C   ARG A 145     -22.770   0.736  16.245  1.00 80.93           C  
ATOM   1213  CB  ARG A 145     -22.735   2.589  14.510  1.00 80.93           C  
ATOM   1214  O   ARG A 145     -23.863   0.670  16.793  1.00 80.93           O  
ATOM   1215  CG  ARG A 145     -24.267   2.668  14.475  1.00 80.93           C  
ATOM   1216  CD  ARG A 145     -24.772   3.160  13.121  1.00 80.93           C  
ATOM   1217  NE  ARG A 145     -26.246   3.173  13.102  1.00 80.93           N  
ATOM   1218  NH1 ARG A 145     -26.522   3.955  10.968  1.00 80.93           N  
ATOM   1219  NH2 ARG A 145     -28.316   3.526  12.229  1.00 80.93           N  
ATOM   1220  CZ  ARG A 145     -27.020   3.547  12.102  1.00 80.93           C  
ATOM   1221  N   ILE A 146     -22.082  -0.353  15.888  1.00 74.39           N  
ATOM   1222  CA  ILE A 146     -22.579  -1.720  16.136  1.00 74.39           C  
ATOM   1223  C   ILE A 146     -22.434  -2.117  17.610  1.00 74.39           C  
ATOM   1224  CB  ILE A 146     -21.879  -2.736  15.195  1.00 74.39           C  
ATOM   1225  O   ILE A 146     -23.285  -2.827  18.136  1.00 74.39           O  
ATOM   1226  CG1 ILE A 146     -22.405  -2.559  13.753  1.00 74.39           C  
ATOM   1227  CG2 ILE A 146     -22.116  -4.195  15.652  1.00 74.39           C  
ATOM   1228  CD1 ILE A 146     -21.625  -3.350  12.693  1.00 74.39           C  
ATOM   1229  N   TYR A 147     -21.347  -1.704  18.261  1.00 74.69           N  
ATOM   1230  CA  TYR A 147     -21.016  -2.158  19.611  1.00 74.69           C  
ATOM   1231  C   TYR A 147     -21.632  -1.259  20.693  1.00 74.69           C  
ATOM   1232  CB  TYR A 147     -19.493  -2.290  19.737  1.00 74.69           C  
ATOM   1233  O   TYR A 147     -21.784  -0.054  20.502  1.00 74.69           O  
ATOM   1234  CG  TYR A 147     -18.902  -3.368  18.843  1.00 74.69           C  
ATOM   1235  CD1 TYR A 147     -19.154  -4.726  19.115  1.00 74.69           C  
ATOM   1236  CD2 TYR A 147     -18.084  -3.019  17.754  1.00 74.69           C  
ATOM   1237  CE1 TYR A 147     -18.602  -5.726  18.290  1.00 74.69           C  
ATOM   1238  CE2 TYR A 147     -17.575  -4.008  16.890  1.00 74.69           C  
ATOM   1239  OH  TYR A 147     -17.280  -6.337  16.390  1.00 74.69           O  
ATOM   1240  CZ  TYR A 147     -17.826  -5.369  17.170  1.00 74.69           C  
ATOM   1241  N   SER A 148     -21.945  -1.836  21.860  1.00 70.62           N  
ATOM   1242  CA  SER A 148     -22.366  -1.064  23.041  1.00 70.62           C  
ATOM   1243  C   SER A 148     -21.259  -0.105  23.497  1.00 70.62           C  
ATOM   1244  CB  SER A 148     -22.773  -2.008  24.178  1.00 70.62           C  
ATOM   1245  O   SER A 148     -20.095  -0.335  23.189  1.00 70.62           O  
ATOM   1246  OG  SER A 148     -21.671  -2.758  24.660  1.00 70.62           O  
ATOM   1247  N   VAL A 149     -21.579   0.958  24.247  1.00 73.99           N  
ATOM   1248  CA  VAL A 149     -20.618   2.035  24.595  1.00 73.99           C  
ATOM   1249  C   VAL A 149     -19.317   1.502  25.216  1.00 73.99           C  
ATOM   1250  CB  VAL A 149     -21.269   3.072  25.535  1.00 73.99           C  
ATOM   1251  O   VAL A 149     -18.226   1.911  24.826  1.00 73.99           O  
ATOM   1252  CG1 VAL A 149     -20.295   4.184  25.943  1.00 73.99           C  
ATOM   1253  CG2 VAL A 149     -22.469   3.750  24.860  1.00 73.99           C  
ATOM   1254  N   TYR A 150     -19.407   0.543  26.139  1.00 69.11           N  
ATOM   1255  CA  TYR A 150     -18.217  -0.051  26.755  1.00 69.11           C  
ATOM   1256  C   TYR A 150     -17.408  -0.886  25.754  1.00 69.11           C  
ATOM   1257  CB  TYR A 150     -18.629  -0.887  27.972  1.00 69.11           C  
ATOM   1258  O   TYR A 150     -16.191  -0.739  25.661  1.00 69.11           O  
ATOM   1259  CG  TYR A 150     -19.368  -0.093  29.032  1.00 69.11           C  
ATOM   1260  CD1 TYR A 150     -18.660   0.804  29.857  1.00 69.11           C  
ATOM   1261  CD2 TYR A 150     -20.761  -0.239  29.184  1.00 69.11           C  
ATOM   1262  CE1 TYR A 150     -19.340   1.552  30.837  1.00 69.11           C  
ATOM   1263  CE2 TYR A 150     -21.443   0.511  30.161  1.00 69.11           C  
ATOM   1264  OH  TYR A 150     -21.411   2.115  31.929  1.00 69.11           O  
ATOM   1265  CZ  TYR A 150     -20.736   1.405  30.991  1.00 69.11           C  
ATOM   1266  N   GLN A 151     -18.073  -1.734  24.961  1.00 69.94           N  
ATOM   1267  CA  GLN A 151     -17.414  -2.546  23.932  1.00 69.94           C  
ATOM   1268  C   GLN A 151     -16.811  -1.674  22.826  1.00 69.94           C  
ATOM   1269  CB  GLN A 151     -18.428  -3.519  23.318  1.00 69.94           C  
ATOM   1270  O   GLN A 151     -15.732  -1.979  22.323  1.00 69.94           O  
ATOM   1271  CG  GLN A 151     -18.825  -4.652  24.269  1.00 69.94           C  
ATOM   1272  CD  GLN A 151     -19.929  -5.537  23.696  1.00 69.94           C  
ATOM   1273  NE2 GLN A 151     -20.336  -6.557  24.415  1.00 69.94           N  
ATOM   1274  OE1 GLN A 151     -20.478  -5.327  22.626  1.00 69.94           O  
ATOM   1275  N   SER A 152     -17.476  -0.579  22.461  1.00 71.67           N  
ATOM   1276  CA  SER A 152     -17.072   0.292  21.366  1.00 71.67           C  
ATOM   1277  C   SER A 152     -15.781   1.030  21.689  1.00 71.67           C  
ATOM   1278  CB  SER A 152     -18.201   1.248  20.965  1.00 71.67           C  
ATOM   1279  O   SER A 152     -14.917   1.061  20.823  1.00 71.67           O  
ATOM   1280  OG  SER A 152     -18.397   2.261  21.922  1.00 71.67           O  
ATOM   1281  N   ILE A 153     -15.572   1.520  22.918  1.00 73.37           N  
ATOM   1282  CA  ILE A 153     -14.303   2.157  23.329  1.00 73.37           C  
ATOM   1283  C   ILE A 153     -13.134   1.169  23.202  1.00 73.37           C  
ATOM   1284  CB  ILE A 153     -14.421   2.714  24.770  1.00 73.37           C  
ATOM   1285  O   ILE A 153     -12.107   1.470  22.587  1.00 73.37           O  
ATOM   1286  CG1 ILE A 153     -15.431   3.884  24.813  1.00 73.37           C  
ATOM   1287  CG2 ILE A 153     -13.051   3.190  25.299  1.00 73.37           C  
ATOM   1288  CD1 ILE A 153     -15.839   4.301  26.232  1.00 73.37           C  
ATOM   1289  N   PHE A 154     -13.310  -0.037  23.742  1.00 68.94           N  
ATOM   1290  CA  PHE A 154     -12.291  -1.084  23.734  1.00 68.94           C  
ATOM   1291  C   PHE A 154     -11.970  -1.586  22.318  1.00 68.94           C  
ATOM   1292  CB  PHE A 154     -12.788  -2.214  24.647  1.00 68.94           C  
ATOM   1293  O   PHE A 154     -10.802  -1.681  21.931  1.00 68.94           O  
ATOM   1294  CG  PHE A 154     -12.456  -2.020  26.114  1.00 68.94           C  
ATOM   1295  CD1 PHE A 154     -11.116  -1.946  26.548  1.00 68.94           C  
ATOM   1296  CD2 PHE A 154     -13.493  -1.914  27.057  1.00 68.94           C  
ATOM   1297  CE1 PHE A 154     -10.826  -1.729  27.908  1.00 68.94           C  
ATOM   1298  CE2 PHE A 154     -13.206  -1.682  28.411  1.00 68.94           C  
ATOM   1299  CZ  PHE A 154     -11.871  -1.584  28.837  1.00 68.94           C  
ATOM   1300  N   ILE A 155     -12.998  -1.870  21.517  1.00 71.63           N  
ATOM   1301  CA  ILE A 155     -12.843  -2.320  20.129  1.00 71.63           C  
ATOM   1302  C   ILE A 155     -12.309  -1.191  19.256  1.00 71.63           C  
ATOM   1303  CB  ILE A 155     -14.175  -2.881  19.589  1.00 71.63           C  
ATOM   1304  O   ILE A 155     -11.505  -1.461  18.369  1.00 71.63           O  
ATOM   1305  CG1 ILE A 155     -14.505  -4.183  20.351  1.00 71.63           C  
ATOM   1306  CG2 ILE A 155     -14.110  -3.149  18.070  1.00 71.63           C  
ATOM   1307  CD1 ILE A 155     -15.926  -4.684  20.106  1.00 71.63           C  
ATOM   1308  N   PHE A 156     -12.698   0.060  19.507  1.00 74.76           N  
ATOM   1309  CA  PHE A 156     -12.207   1.210  18.762  1.00 74.76           C  
ATOM   1310  C   PHE A 156     -10.689   1.311  18.855  1.00 74.76           C  
ATOM   1311  CB  PHE A 156     -12.882   2.502  19.235  1.00 74.76           C  
ATOM   1312  O   PHE A 156     -10.053   1.393  17.812  1.00 74.76           O  
ATOM   1313  CG  PHE A 156     -12.361   3.740  18.544  1.00 74.76           C  
ATOM   1314  CD1 PHE A 156     -11.493   4.619  19.216  1.00 74.76           C  
ATOM   1315  CD2 PHE A 156     -12.735   4.001  17.215  1.00 74.76           C  
ATOM   1316  CE1 PHE A 156     -11.013   5.766  18.561  1.00 74.76           C  
ATOM   1317  CE2 PHE A 156     -12.258   5.151  16.562  1.00 74.76           C  
ATOM   1318  CZ  PHE A 156     -11.400   6.035  17.237  1.00 74.76           C  
ATOM   1319  N   GLY A 157     -10.090   1.203  20.045  1.00 73.81           N  
ATOM   1320  CA  GLY A 157      -8.630   1.253  20.191  1.00 73.81           C  
ATOM   1321  C   GLY A 157      -7.902   0.196  19.347  1.00 73.81           C  
ATOM   1322  O   GLY A 157      -6.989   0.517  18.582  1.00 73.81           O  
ATOM   1323  N   VAL A 158      -8.349  -1.061  19.415  1.00 72.94           N  
ATOM   1324  CA  VAL A 158      -7.720  -2.176  18.682  1.00 72.94           C  
ATOM   1325  C   VAL A 158      -8.011  -2.113  17.178  1.00 72.94           C  
ATOM   1326  CB  VAL A 158      -8.164  -3.531  19.267  1.00 72.94           C  
ATOM   1327  O   VAL A 158      -7.118  -2.305  16.349  1.00 72.94           O  
ATOM   1328  CG1 VAL A 158      -7.413  -4.677  18.585  1.00 72.94           C  
ATOM   1329  CG2 VAL A 158      -7.874  -3.638  20.769  1.00 72.94           C  
ATOM   1330  N   ALA A 159      -9.252  -1.813  16.796  1.00 77.19           N  
ATOM   1331  CA  ALA A 159      -9.651  -1.674  15.402  1.00 77.19           C  
ATOM   1332  C   ALA A 159      -8.960  -0.482  14.734  1.00 77.19           C  
ATOM   1333  CB  ALA A 159     -11.170  -1.525  15.326  1.00 77.19           C  
ATOM   1334  O   ALA A 159      -8.580  -0.565  13.567  1.00 77.19           O  
ATOM   1335  N   PHE A 160      -8.760   0.607  15.473  1.00 81.56           N  
ATOM   1336  CA  PHE A 160      -8.048   1.783  15.001  1.00 81.56           C  
ATOM   1337  C   PHE A 160      -6.601   1.455  14.642  1.00 81.56           C  
ATOM   1338  CB  PHE A 160      -8.167   2.887  16.048  1.00 81.56           C  
ATOM   1339  O   PHE A 160      -6.176   1.791  13.539  1.00 81.56           O  
ATOM   1340  CG  PHE A 160      -7.628   4.202  15.572  1.00 81.56           C  
ATOM   1341  CD1 PHE A 160      -6.423   4.698  16.077  1.00 81.56           C  
ATOM   1342  CD2 PHE A 160      -8.372   4.956  14.651  1.00 81.56           C  
ATOM   1343  CE1 PHE A 160      -5.998   5.963  15.659  1.00 81.56           C  
ATOM   1344  CE2 PHE A 160      -7.904   6.200  14.197  1.00 81.56           C  
ATOM   1345  CZ  PHE A 160      -6.702   6.707  14.705  1.00 81.56           C  
ATOM   1346  N   ILE A 161      -5.888   0.704  15.490  1.00 76.67           N  
ATOM   1347  CA  ILE A 161      -4.542   0.183  15.182  1.00 76.67           C  
ATOM   1348  C   ILE A 161      -4.556  -0.620  13.885  1.00 76.67           C  
ATOM   1349  CB  ILE A 161      -4.022  -0.698  16.340  1.00 76.67           C  
ATOM   1350  O   ILE A 161      -3.814  -0.323  12.948  1.00 76.67           O  
ATOM   1351  CG1 ILE A 161      -3.754   0.206  17.541  1.00 76.67           C  
ATOM   1352  CG2 ILE A 161      -2.714  -1.429  15.961  1.00 76.67           C  
ATOM   1353  CD1 ILE A 161      -3.551  -0.496  18.872  1.00 76.67           C  
ATOM   1354  N   TYR A 162      -5.445  -1.608  13.816  1.00 80.47           N  
ATOM   1355  CA  TYR A 162      -5.521  -2.526  12.688  1.00 80.47           C  
ATOM   1356  C   TYR A 162      -5.817  -1.810  11.358  1.00 80.47           C  
ATOM   1357  CB  TYR A 162      -6.599  -3.562  13.017  1.00 80.47           C  
ATOM   1358  O   TYR A 162      -5.161  -2.054  10.340  1.00 80.47           O  
ATOM   1359  CG  TYR A 162      -6.879  -4.504  11.872  1.00 80.47           C  
ATOM   1360  CD1 TYR A 162      -7.983  -4.274  11.029  1.00 80.47           C  
ATOM   1361  CD2 TYR A 162      -5.993  -5.564  11.613  1.00 80.47           C  
ATOM   1362  CE1 TYR A 162      -8.237  -5.144   9.953  1.00 80.47           C  
ATOM   1363  CE2 TYR A 162      -6.225  -6.412  10.515  1.00 80.47           C  
ATOM   1364  OH  TYR A 162      -7.608  -7.072   8.682  1.00 80.47           O  
ATOM   1365  CZ  TYR A 162      -7.358  -6.218   9.704  1.00 80.47           C  
ATOM   1366  N   HIS A 163      -6.790  -0.893  11.339  1.00 84.68           N  
ATOM   1367  CA  HIS A 163      -7.131  -0.141  10.124  1.00 84.68           C  
ATOM   1368  C   HIS A 163      -6.052   0.868   9.753  1.00 84.68           C  
ATOM   1369  CB  HIS A 163      -8.483   0.560  10.277  1.00 84.68           C  
ATOM   1370  O   HIS A 163      -5.840   1.129   8.568  1.00 84.68           O  
ATOM   1371  CG  HIS A 163      -9.633  -0.405  10.355  1.00 84.68           C  
ATOM   1372  CD2 HIS A 163     -10.578  -0.409  11.331  1.00 84.68           C  
ATOM   1373  ND1 HIS A 163      -9.849  -1.506   9.518  1.00 84.68           N  
ATOM   1374  CE1 HIS A 163     -10.889  -2.154  10.056  1.00 84.68           C  
ATOM   1375  NE2 HIS A 163     -11.372  -1.501  11.126  1.00 84.68           N  
ATOM   1376  N   PHE A 164      -5.339   1.408  10.736  1.00 83.46           N  
ATOM   1377  CA  PHE A 164      -4.227   2.313  10.501  1.00 83.46           C  
ATOM   1378  C   PHE A 164      -3.020   1.606   9.862  1.00 83.46           C  
ATOM   1379  CB  PHE A 164      -3.884   2.973  11.830  1.00 83.46           C  
ATOM   1380  O   PHE A 164      -2.389   2.146   8.952  1.00 83.46           O  
ATOM   1381  CG  PHE A 164      -2.856   4.052  11.686  1.00 83.46           C  
ATOM   1382  CD1 PHE A 164      -1.523   3.787  12.031  1.00 83.46           C  
ATOM   1383  CD2 PHE A 164      -3.249   5.322  11.229  1.00 83.46           C  
ATOM   1384  CE1 PHE A 164      -0.584   4.820  11.962  1.00 83.46           C  
ATOM   1385  CE2 PHE A 164      -2.301   6.349  11.139  1.00 83.46           C  
ATOM   1386  CZ  PHE A 164      -0.978   6.091  11.525  1.00 83.46           C  
ATOM   1387  N   GLU A 165      -2.736   0.362  10.244  1.00 83.20           N  
ATOM   1388  CA  GLU A 165      -1.728  -0.468   9.574  1.00 83.20           C  
ATOM   1389  C   GLU A 165      -2.102  -0.789   8.123  1.00 83.20           C  
ATOM   1390  CB  GLU A 165      -1.565  -1.779  10.337  1.00 83.20           C  
ATOM   1391  O   GLU A 165      -1.263  -0.705   7.220  1.00 83.20           O  
ATOM   1392  CG  GLU A 165      -0.769  -1.610  11.630  1.00 83.20           C  
ATOM   1393  CD  GLU A 165      -0.512  -3.002  12.194  1.00 83.20           C  
ATOM   1394  OE1 GLU A 165       0.667  -3.418  12.190  1.00 83.20           O  
ATOM   1395  OE2 GLU A 165      -1.506  -3.685  12.499  1.00 83.20           O  
ATOM   1396  N   LEU A 166      -3.373  -1.110   7.869  1.00 86.01           N  
ATOM   1397  CA  LEU A 166      -3.879  -1.306   6.510  1.00 86.01           C  
ATOM   1398  C   LEU A 166      -3.784  -0.018   5.685  1.00 86.01           C  
ATOM   1399  CB  LEU A 166      -5.328  -1.810   6.573  1.00 86.01           C  
ATOM   1400  O   LEU A 166      -3.364  -0.060   4.525  1.00 86.01           O  
ATOM   1401  CG  LEU A 166      -5.474  -3.274   7.014  1.00 86.01           C  
ATOM   1402  CD1 LEU A 166      -6.961  -3.574   7.171  1.00 86.01           C  
ATOM   1403  CD2 LEU A 166      -4.904  -4.252   5.978  1.00 86.01           C  
ATOM   1404  N   LEU A 167      -4.117   1.128   6.282  1.00 87.94           N  
ATOM   1405  CA  LEU A 167      -3.955   2.445   5.669  1.00 87.94           C  
ATOM   1406  C   LEU A 167      -2.489   2.691   5.289  1.00 87.94           C  
ATOM   1407  CB  LEU A 167      -4.488   3.510   6.647  1.00 87.94           C  
ATOM   1408  O   LEU A 167      -2.207   3.104   4.162  1.00 87.94           O  
ATOM   1409  CG  LEU A 167      -4.394   4.960   6.147  1.00 87.94           C  
ATOM   1410  CD1 LEU A 167      -5.336   5.211   4.974  1.00 87.94           C  
ATOM   1411  CD2 LEU A 167      -4.749   5.932   7.267  1.00 87.94           C  
ATOM   1412  N   PHE A 168      -1.549   2.372   6.183  1.00 85.01           N  
ATOM   1413  CA  PHE A 168      -0.120   2.470   5.903  1.00 85.01           C  
ATOM   1414  C   PHE A 168       0.299   1.569   4.735  1.00 85.01           C  
ATOM   1415  CB  PHE A 168       0.689   2.150   7.165  1.00 85.01           C  
ATOM   1416  O   PHE A 168       0.969   2.031   3.808  1.00 85.01           O  
ATOM   1417  CG  PHE A 168       2.175   2.225   6.894  1.00 85.01           C  
ATOM   1418  CD1 PHE A 168       2.903   1.058   6.609  1.00 85.01           C  
ATOM   1419  CD2 PHE A 168       2.790   3.478   6.767  1.00 85.01           C  
ATOM   1420  CE1 PHE A 168       4.264   1.131   6.263  1.00 85.01           C  
ATOM   1421  CE2 PHE A 168       4.123   3.555   6.341  1.00 85.01           C  
ATOM   1422  CZ  PHE A 168       4.877   2.386   6.132  1.00 85.01           C  
ATOM   1423  N   PHE A 169      -0.139   0.309   4.721  1.00 87.66           N  
ATOM   1424  CA  PHE A 169       0.148  -0.608   3.619  1.00 87.66           C  
ATOM   1425  C   PHE A 169      -0.418  -0.104   2.282  1.00 87.66           C  
ATOM   1426  CB  PHE A 169      -0.395  -1.998   3.957  1.00 87.66           C  
ATOM   1427  O   PHE A 169       0.277  -0.121   1.264  1.00 87.66           O  
ATOM   1428  CG  PHE A 169      -0.132  -3.006   2.857  1.00 87.66           C  
ATOM   1429  CD1 PHE A 169      -1.192  -3.488   2.066  1.00 87.66           C  
ATOM   1430  CD2 PHE A 169       1.185  -3.422   2.591  1.00 87.66           C  
ATOM   1431  CE1 PHE A 169      -0.931  -4.382   1.013  1.00 87.66           C  
ATOM   1432  CE2 PHE A 169       1.447  -4.319   1.541  1.00 87.66           C  
ATOM   1433  CZ  PHE A 169       0.389  -4.794   0.748  1.00 87.66           C  
ATOM   1434  N   GLY A 170      -1.653   0.403   2.271  1.00 89.62           N  
ATOM   1435  CA  GLY A 170      -2.270   0.976   1.073  1.00 89.62           C  
ATOM   1436  C   GLY A 170      -1.513   2.203   0.563  1.00 89.62           C  
ATOM   1437  O   GLY A 170      -1.180   2.276  -0.622  1.00 89.62           O  
ATOM   1438  N   ASN A 171      -1.142   3.112   1.465  1.00 88.14           N  
ATOM   1439  CA  ASN A 171      -0.317   4.282   1.155  1.00 88.14           C  
ATOM   1440  C   ASN A 171       1.075   3.896   0.637  1.00 88.14           C  
ATOM   1441  CB  ASN A 171      -0.219   5.160   2.415  1.00 88.14           C  
ATOM   1442  O   ASN A 171       1.606   4.562  -0.257  1.00 88.14           O  
ATOM   1443  CG  ASN A 171      -1.493   5.940   2.685  1.00 88.14           C  
ATOM   1444  ND2 ASN A 171      -1.707   6.375   3.903  1.00 88.14           N  
ATOM   1445  OD1 ASN A 171      -2.278   6.217   1.794  1.00 88.14           O  
ATOM   1446  N   TYR A 172       1.646   2.801   1.141  1.00 89.15           N  
ATOM   1447  CA  TYR A 172       2.885   2.228   0.631  1.00 89.15           C  
ATOM   1448  C   TYR A 172       2.761   1.735  -0.813  1.00 89.15           C  
ATOM   1449  CB  TYR A 172       3.405   1.149   1.586  1.00 89.15           C  
ATOM   1450  O   TYR A 172       3.589   2.082  -1.662  1.00 89.15           O  
ATOM   1451  CG  TYR A 172       4.515   0.345   0.955  1.00 89.15           C  
ATOM   1452  CD1 TYR A 172       4.207  -0.849   0.275  1.00 89.15           C  
ATOM   1453  CD2 TYR A 172       5.825   0.853   0.950  1.00 89.15           C  
ATOM   1454  CE1 TYR A 172       5.213  -1.530  -0.429  1.00 89.15           C  
ATOM   1455  CE2 TYR A 172       6.835   0.178   0.248  1.00 89.15           C  
ATOM   1456  OH  TYR A 172       7.486  -1.612  -1.180  1.00 89.15           O  
ATOM   1457  CZ  TYR A 172       6.520  -1.001  -0.457  1.00 89.15           C  
ATOM   1458  N   LEU A 173       1.712   0.970  -1.126  1.00 90.91           N  
ATOM   1459  CA  LEU A 173       1.476   0.490  -2.489  1.00 90.91           C  
ATOM   1460  C   LEU A 173       1.249   1.648  -3.466  1.00 90.91           C  
ATOM   1461  CB  LEU A 173       0.260  -0.444  -2.514  1.00 90.91           C  
ATOM   1462  O   LEU A 173       1.766   1.623  -4.587  1.00 90.91           O  
ATOM   1463  CG  LEU A 173       0.397  -1.772  -1.755  1.00 90.91           C  
ATOM   1464  CD1 LEU A 173      -0.914  -2.540  -1.935  1.00 90.91           C  
ATOM   1465  CD2 LEU A 173       1.543  -2.642  -2.275  1.00 90.91           C  
ATOM   1466  N   ILE A 174       0.509   2.672  -3.034  1.00 90.11           N  
ATOM   1467  CA  ILE A 174       0.284   3.888  -3.815  1.00 90.11           C  
ATOM   1468  C   ILE A 174       1.613   4.606  -4.077  1.00 90.11           C  
ATOM   1469  CB  ILE A 174      -0.756   4.796  -3.120  1.00 90.11           C  
ATOM   1470  O   ILE A 174       1.931   4.894  -5.230  1.00 90.11           O  
ATOM   1471  CG1 ILE A 174      -2.161   4.160  -3.198  1.00 90.11           C  
ATOM   1472  CG2 ILE A 174      -0.737   6.176  -3.790  1.00 90.11           C  
ATOM   1473  CD1 ILE A 174      -3.206   4.845  -2.308  1.00 90.11           C  
ATOM   1474  N   TRP A 175       2.425   4.830  -3.044  1.00 89.09           N  
ATOM   1475  CA  TRP A 175       3.742   5.456  -3.178  1.00 89.09           C  
ATOM   1476  C   TRP A 175       4.644   4.715  -4.165  1.00 89.09           C  
ATOM   1477  CB  TRP A 175       4.382   5.521  -1.794  1.00 89.09           C  
ATOM   1478  O   TRP A 175       5.221   5.328  -5.067  1.00 89.09           O  
ATOM   1479  CG  TRP A 175       5.830   5.879  -1.782  1.00 89.09           C  
ATOM   1480  CD1 TRP A 175       6.328   7.134  -1.763  1.00 89.09           C  
ATOM   1481  CD2 TRP A 175       6.981   4.982  -1.741  1.00 89.09           C  
ATOM   1482  CE2 TRP A 175       8.161   5.777  -1.654  1.00 89.09           C  
ATOM   1483  CE3 TRP A 175       7.143   3.579  -1.722  1.00 89.09           C  
ATOM   1484  NE1 TRP A 175       7.704   7.078  -1.685  1.00 89.09           N  
ATOM   1485  CH2 TRP A 175       9.558   3.813  -1.477  1.00 89.09           C  
ATOM   1486  CZ2 TRP A 175       9.435   5.211  -1.513  1.00 89.09           C  
ATOM   1487  CZ3 TRP A 175       8.420   3.000  -1.610  1.00 89.09           C  
ATOM   1488  N   LEU A 176       4.706   3.387  -4.062  1.00 90.37           N  
ATOM   1489  CA  LEU A 176       5.504   2.578  -4.974  1.00 90.37           C  
ATOM   1490  C   LEU A 176       4.973   2.662  -6.416  1.00 90.37           C  
ATOM   1491  CB  LEU A 176       5.534   1.140  -4.434  1.00 90.37           C  
ATOM   1492  O   LEU A 176       5.756   2.750  -7.364  1.00 90.37           O  
ATOM   1493  CG  LEU A 176       6.449   0.214  -5.246  1.00 90.37           C  
ATOM   1494  CD1 LEU A 176       7.908   0.665  -5.232  1.00 90.37           C  
ATOM   1495  CD2 LEU A 176       6.381  -1.207  -4.690  1.00 90.37           C  
ATOM   1496  N   SER A 177       3.648   2.693  -6.592  1.00 89.71           N  
ATOM   1497  CA  SER A 177       3.012   2.894  -7.900  1.00 89.71           C  
ATOM   1498  C   SER A 177       3.399   4.244  -8.505  1.00 89.71           C  
ATOM   1499  CB  SER A 177       1.488   2.785  -7.764  1.00 89.71           C  
ATOM   1500  O   SER A 177       3.673   4.327  -9.703  1.00 89.71           O  
ATOM   1501  OG  SER A 177       0.857   2.937  -9.023  1.00 89.71           O  
ATOM   1502  N   CYS A 178       3.469   5.294  -7.687  1.00 88.01           N  
ATOM   1503  CA  CYS A 178       3.883   6.624  -8.117  1.00 88.01           C  
ATOM   1504  C   CYS A 178       5.352   6.668  -8.558  1.00 88.01           C  
ATOM   1505  CB  CYS A 178       3.621   7.607  -6.979  1.00 88.01           C  
ATOM   1506  O   CYS A 178       5.651   7.296  -9.575  1.00 88.01           O  
ATOM   1507  SG  CYS A 178       1.848   7.718  -6.649  1.00 88.01           S  
ATOM   1508  N   ILE A 179       6.251   5.961  -7.861  1.00 87.83           N  
ATOM   1509  CA  ILE A 179       7.650   5.805  -8.296  1.00 87.83           C  
ATOM   1510  C   ILE A 179       7.708   5.098  -9.652  1.00 87.83           C  
ATOM   1511  CB  ILE A 179       8.500   5.073  -7.229  1.00 87.83           C  
ATOM   1512  O   ILE A 179       8.340   5.593 -10.578  1.00 87.83           O  
ATOM   1513  CG1 ILE A 179       8.656   5.987  -5.995  1.00 87.83           C  
ATOM   1514  CG2 ILE A 179       9.886   4.686  -7.793  1.00 87.83           C  
ATOM   1515  CD1 ILE A 179       9.435   5.364  -4.834  1.00 87.83           C  
ATOM   1516  N   PHE A 180       7.018   3.968  -9.830  1.00 88.74           N  
ATOM   1517  CA  PHE A 180       7.028   3.295 -11.134  1.00 88.74           C  
ATOM   1518  C   PHE A 180       6.410   4.153 -12.241  1.00 88.74           C  
ATOM   1519  CB  PHE A 180       6.343   1.929 -11.051  1.00 88.74           C  
ATOM   1520  O   PHE A 180       6.877   4.118 -13.376  1.00 88.74           O  
ATOM   1521  CG  PHE A 180       7.208   0.866 -10.407  1.00 88.74           C  
ATOM   1522  CD1 PHE A 180       8.431   0.504 -11.005  1.00 88.74           C  
ATOM   1523  CD2 PHE A 180       6.800   0.237  -9.219  1.00 88.74           C  
ATOM   1524  CE1 PHE A 180       9.258  -0.456 -10.398  1.00 88.74           C  
ATOM   1525  CE2 PHE A 180       7.615  -0.744  -8.627  1.00 88.74           C  
ATOM   1526  CZ  PHE A 180       8.852  -1.076  -9.204  1.00 88.74           C  
ATOM   1527  N   ARG A 181       5.406   4.972 -11.924  1.00 88.73           N  
ATOM   1528  CA  ARG A 181       4.812   5.911 -12.877  1.00 88.73           C  
ATOM   1529  C   ARG A 181       5.786   7.005 -13.309  1.00 88.73           C  
ATOM   1530  CB  ARG A 181       3.541   6.491 -12.259  1.00 88.73           C  
ATOM   1531  O   ARG A 181       5.882   7.269 -14.506  1.00 88.73           O  
ATOM   1532  CG  ARG A 181       2.849   7.471 -13.207  1.00 88.73           C  
ATOM   1533  CD  ARG A 181       1.548   7.922 -12.555  1.00 88.73           C  
ATOM   1534  NE  ARG A 181       0.817   8.853 -13.425  1.00 88.73           N  
ATOM   1535  NH1 ARG A 181      -1.290   8.244 -12.752  1.00 88.73           N  
ATOM   1536  NH2 ARG A 181      -1.043   9.843 -14.268  1.00 88.73           N  
ATOM   1537  CZ  ARG A 181      -0.493   8.970 -13.475  1.00 88.73           C  
ATOM   1538  N   SER A 182       6.501   7.639 -12.381  1.00 86.61           N  
ATOM   1539  CA  SER A 182       7.505   8.653 -12.737  1.00 86.61           C  
ATOM   1540  C   SER A 182       8.639   8.037 -13.560  1.00 86.61           C  
ATOM   1541  CB  SER A 182       8.038   9.356 -11.486  1.00 86.61           C  
ATOM   1542  O   SER A 182       9.066   8.625 -14.555  1.00 86.61           O  
ATOM   1543  OG  SER A 182       8.705   8.437 -10.654  1.00 86.61           O  
ATOM   1544  N   LEU A 183       9.042   6.806 -13.236  1.00 87.31           N  
ATOM   1545  CA  LEU A 183      10.000   6.034 -14.025  1.00 87.31           C  
ATOM   1546  C   LEU A 183       9.485   5.691 -15.427  1.00 87.31           C  
ATOM   1547  CB  LEU A 183      10.380   4.758 -13.259  1.00 87.31           C  
ATOM   1548  O   LEU A 183      10.249   5.780 -16.383  1.00 87.31           O  
ATOM   1549  CG  LEU A 183      11.207   4.999 -11.984  1.00 87.31           C  
ATOM   1550  CD1 LEU A 183      11.497   3.657 -11.311  1.00 87.31           C  
ATOM   1551  CD2 LEU A 183      12.517   5.705 -12.314  1.00 87.31           C  
ATOM   1552  N   ASN A 184       8.202   5.362 -15.583  1.00 87.21           N  
ATOM   1553  CA  ASN A 184       7.589   5.126 -16.894  1.00 87.21           C  
ATOM   1554  C   ASN A 184       7.600   6.387 -17.759  1.00 87.21           C  
ATOM   1555  CB  ASN A 184       6.150   4.602 -16.704  1.00 87.21           C  
ATOM   1556  O   ASN A 184       7.973   6.333 -18.927  1.00 87.21           O  
ATOM   1557  CG  ASN A 184       6.132   3.175 -16.207  1.00 87.21           C  
ATOM   1558  ND2 ASN A 184       5.077   2.701 -15.585  1.00 87.21           N  
ATOM   1559  OD1 ASN A 184       7.071   2.440 -16.403  1.00 87.21           O  
ATOM   1560  N   VAL A 185       7.236   7.534 -17.178  1.00 85.80           N  
ATOM   1561  CA  VAL A 185       7.269   8.832 -17.872  1.00 85.80           C  
ATOM   1562  C   VAL A 185       8.698   9.217 -18.250  1.00 85.80           C  
ATOM   1563  CB  VAL A 185       6.627   9.929 -17.002  1.00 85.80           C  
ATOM   1564  O   VAL A 185       8.919   9.790 -19.315  1.00 85.80           O  
ATOM   1565  CG1 VAL A 185       6.775  11.331 -17.611  1.00 85.80           C  
ATOM   1566  CG2 VAL A 185       5.125   9.669 -16.826  1.00 85.80           C  
ATOM   1567  N   PHE A 186       9.673   8.890 -17.401  1.00 85.89           N  
ATOM   1568  CA  PHE A 186      11.078   9.032 -17.743  1.00 85.89           C  
ATOM   1569  C   PHE A 186      11.422   8.126 -18.934  1.00 85.89           C  
ATOM   1570  CB  PHE A 186      11.937   8.784 -16.496  1.00 85.89           C  
ATOM   1571  O   PHE A 186      11.789   8.635 -19.985  1.00 85.89           O  
ATOM   1572  CG  PHE A 186      13.427   8.847 -16.750  1.00 85.89           C  
ATOM   1573  CD1 PHE A 186      14.158   7.659 -16.933  1.00 85.89           C  
ATOM   1574  CD2 PHE A 186      14.083  10.091 -16.803  1.00 85.89           C  
ATOM   1575  CE1 PHE A 186      15.541   7.717 -17.167  1.00 85.89           C  
ATOM   1576  CE2 PHE A 186      15.470  10.148 -17.029  1.00 85.89           C  
ATOM   1577  CZ  PHE A 186      16.195   8.959 -17.210  1.00 85.89           C  
ATOM   1578  N   LEU A 187      11.239   6.810 -18.836  1.00 83.17           N  
ATOM   1579  CA  LEU A 187      11.619   5.867 -19.897  1.00 83.17           C  
ATOM   1580  C   LEU A 187      10.915   6.097 -21.245  1.00 83.17           C  
ATOM   1581  CB  LEU A 187      11.354   4.433 -19.416  1.00 83.17           C  
ATOM   1582  O   LEU A 187      11.460   5.706 -22.267  1.00 83.17           O  
ATOM   1583  CG  LEU A 187      12.321   3.915 -18.339  1.00 83.17           C  
ATOM   1584  CD1 LEU A 187      11.896   2.498 -17.964  1.00 83.17           C  
ATOM   1585  CD2 LEU A 187      13.768   3.858 -18.832  1.00 83.17           C  
ATOM   1586  N   ALA A 188       9.742   6.735 -21.266  1.00 82.26           N  
ATOM   1587  CA  ALA A 188       9.007   7.031 -22.497  1.00 82.26           C  
ATOM   1588  C   ALA A 188       9.635   8.130 -23.380  1.00 82.26           C  
ATOM   1589  CB  ALA A 188       7.571   7.401 -22.104  1.00 82.26           C  
ATOM   1590  O   ALA A 188       9.202   8.313 -24.511  1.00 82.26           O  
ATOM   1591  N   LYS A 189      10.607   8.894 -22.870  1.00 81.44           N  
ATOM   1592  CA  LYS A 189      11.297   9.963 -23.615  1.00 81.44           C  
ATOM   1593  C   LYS A 189      12.641   9.472 -24.170  1.00 81.44           C  
ATOM   1594  CB  LYS A 189      11.495  11.165 -22.681  1.00 81.44           C  
ATOM   1595  O   LYS A 189      13.287   8.664 -23.502  1.00 81.44           O  
ATOM   1596  CG  LYS A 189      10.219  11.893 -22.259  1.00 81.44           C  
ATOM   1597  CD  LYS A 189      10.614  13.077 -21.365  1.00 81.44           C  
ATOM   1598  CE  LYS A 189       9.362  13.831 -20.920  1.00 81.44           C  
ATOM   1599  NZ  LYS A 189       9.710  15.100 -20.237  1.00 81.44           N  
ATOM   1600  N   ASP A 190      13.156  10.098 -25.228  1.00 75.51           N  
ATOM   1601  CA  ASP A 190      14.428   9.726 -25.884  1.00 75.51           C  
ATOM   1602  C   ASP A 190      15.644   9.731 -24.953  1.00 75.51           C  
ATOM   1603  CB  ASP A 190      14.735  10.646 -27.074  1.00 75.51           C  
ATOM   1604  O   ASP A 190      15.920  10.706 -24.238  1.00 75.51           O  
ATOM   1605  CG  ASP A 190      13.572  10.712 -28.054  1.00 75.51           C  
ATOM   1606  OD1 ASP A 190      12.916   9.662 -28.219  1.00 75.51           O  
ATOM   1607  OD2 ASP A 190      13.263  11.849 -28.465  1.00 75.51           O  
ATOM   1608  N   MET A 191      16.392   8.630 -24.953  1.00 73.52           N  
ATOM   1609  CA  MET A 191      17.568   8.480 -24.104  1.00 73.52           C  
ATOM   1610  C   MET A 191      18.736   9.270 -24.676  1.00 73.52           C  
ATOM   1611  CB  MET A 191      17.926   7.002 -23.933  1.00 73.52           C  
ATOM   1612  O   MET A 191      19.129   9.057 -25.811  1.00 73.52           O  
ATOM   1613  CG  MET A 191      16.853   6.279 -23.122  1.00 73.52           C  
ATOM   1614  SD  MET A 191      16.631   6.863 -21.414  1.00 73.52           S  
ATOM   1615  CE  MET A 191      17.546   5.551 -20.589  1.00 73.52           C  
ATOM   1616  N   ARG A 192      19.293  10.163 -23.858  1.00 75.80           N  
ATOM   1617  CA  ARG A 192      20.537  10.901 -24.103  1.00 75.80           C  
ATOM   1618  C   ARG A 192      21.591  10.466 -23.073  1.00 75.80           C  
ATOM   1619  CB  ARG A 192      20.247  12.411 -24.049  1.00 75.80           C  
ATOM   1620  O   ARG A 192      21.265   9.779 -22.098  1.00 75.80           O  
ATOM   1621  CG  ARG A 192      19.377  12.940 -25.198  1.00 75.80           C  
ATOM   1622  CD  ARG A 192      19.210  14.461 -25.046  1.00 75.80           C  
ATOM   1623  NE  ARG A 192      18.242  15.014 -26.015  1.00 75.80           N  
ATOM   1624  NH1 ARG A 192      18.571  17.238 -25.538  1.00 75.80           N  
ATOM   1625  NH2 ARG A 192      17.103  16.653 -27.114  1.00 75.80           N  
ATOM   1626  CZ  ARG A 192      17.978  16.294 -26.216  1.00 75.80           C  
ATOM   1627  N   SER A 193      22.852  10.852 -23.265  1.00 72.53           N  
ATOM   1628  CA  SER A 193      23.978  10.456 -22.398  1.00 72.53           C  
ATOM   1629  C   SER A 193      23.811  10.871 -20.925  1.00 72.53           C  
ATOM   1630  CB  SER A 193      25.281  11.035 -22.963  1.00 72.53           C  
ATOM   1631  O   SER A 193      24.093  10.074 -20.028  1.00 72.53           O  
ATOM   1632  OG  SER A 193      25.154  12.434 -23.126  1.00 72.53           O  
ATOM   1633  N   ASP A 194      23.279  12.065 -20.658  1.00 78.27           N  
ATOM   1634  CA  ASP A 194      22.927  12.571 -19.321  1.00 78.27           C  
ATOM   1635  C   ASP A 194      21.866  11.689 -18.638  1.00 78.27           C  
ATOM   1636  CB  ASP A 194      22.433  14.034 -19.446  1.00 78.27           C  
ATOM   1637  O   ASP A 194      21.975  11.305 -17.470  1.00 78.27           O  
ATOM   1638  CG  ASP A 194      21.120  14.189 -20.233  1.00 78.27           C  
ATOM   1639  OD1 ASP A 194      20.990  13.514 -21.279  1.00 78.27           O  
ATOM   1640  OD2 ASP A 194      20.191  14.874 -19.746  1.00 78.27           O  
ATOM   1641  N   ARG A 195      20.853  11.274 -19.399  1.00 80.32           N  
ATOM   1642  CA  ARG A 195      19.751  10.435 -18.916  1.00 80.32           C  
ATOM   1643  C   ARG A 195      20.185   9.006 -18.620  1.00 80.32           C  
ATOM   1644  CB  ARG A 195      18.615  10.461 -19.936  1.00 80.32           C  
ATOM   1645  O   ARG A 195      19.586   8.357 -17.762  1.00 80.32           O  
ATOM   1646  CG  ARG A 195      18.104  11.897 -20.150  1.00 80.32           C  
ATOM   1647  CD  ARG A 195      16.846  11.916 -21.001  1.00 80.32           C  
ATOM   1648  NE  ARG A 195      15.796  11.195 -20.286  1.00 80.32           N  
ATOM   1649  NH1 ARG A 195      14.436  10.745 -22.053  1.00 80.32           N  
ATOM   1650  NH2 ARG A 195      14.108   9.782 -20.094  1.00 80.32           N  
ATOM   1651  CZ  ARG A 195      14.781  10.591 -20.828  1.00 80.32           C  
ATOM   1652  N   LEU A 196      21.237   8.516 -19.269  1.00 75.10           N  
ATOM   1653  CA  LEU A 196      21.809   7.213 -18.943  1.00 75.10           C  
ATOM   1654  C   LEU A 196      22.378   7.184 -17.522  1.00 75.10           C  
ATOM   1655  CB  LEU A 196      22.908   6.862 -19.951  1.00 75.10           C  
ATOM   1656  O   LEU A 196      22.187   6.193 -16.818  1.00 75.10           O  
ATOM   1657  CG  LEU A 196      23.510   5.469 -19.695  1.00 75.10           C  
ATOM   1658  CD1 LEU A 196      22.524   4.360 -20.060  1.00 75.10           C  
ATOM   1659  CD2 LEU A 196      24.842   5.341 -20.429  1.00 75.10           C  
ATOM   1660  N   GLN A 197      23.072   8.243 -17.092  1.00 78.31           N  
ATOM   1661  CA  GLN A 197      23.608   8.312 -15.728  1.00 78.31           C  
ATOM   1662  C   GLN A 197      22.474   8.238 -14.697  1.00 78.31           C  
ATOM   1663  CB  GLN A 197      24.427   9.593 -15.531  1.00 78.31           C  
ATOM   1664  O   GLN A 197      22.556   7.470 -13.736  1.00 78.31           O  
ATOM   1665  CG  GLN A 197      25.716   9.632 -16.369  1.00 78.31           C  
ATOM   1666  CD  GLN A 197      26.583  10.840 -16.018  1.00 78.31           C  
ATOM   1667  NE2 GLN A 197      27.817  10.895 -16.466  1.00 78.31           N  
ATOM   1668  OE1 GLN A 197      26.177  11.746 -15.318  1.00 78.31           O  
ATOM   1669  N   ILE A 198      21.370   8.940 -14.969  1.00 83.36           N  
ATOM   1670  CA  ILE A 198      20.143   8.880 -14.166  1.00 83.36           C  
ATOM   1671  C   ILE A 198      19.579   7.453 -14.154  1.00 83.36           C  
ATOM   1672  CB  ILE A 198      19.108   9.899 -14.692  1.00 83.36           C  
ATOM   1673  O   ILE A 198      19.291   6.915 -13.085  1.00 83.36           O  
ATOM   1674  CG1 ILE A 198      19.683  11.333 -14.629  1.00 83.36           C  
ATOM   1675  CG2 ILE A 198      17.784   9.808 -13.908  1.00 83.36           C  
ATOM   1676  CD1 ILE A 198      18.778  12.384 -15.274  1.00 83.36           C  
ATOM   1677  N   LEU A 199      19.466   6.802 -15.318  1.00 82.36           N  
ATOM   1678  CA  LEU A 199      18.972   5.427 -15.412  1.00 82.36           C  
ATOM   1679  C   LEU A 199      19.848   4.444 -14.620  1.00 82.36           C  
ATOM   1680  CB  LEU A 199      18.853   5.011 -16.892  1.00 82.36           C  
ATOM   1681  O   LEU A 199      19.312   3.592 -13.915  1.00 82.36           O  
ATOM   1682  CG  LEU A 199      18.365   3.559 -17.069  1.00 82.36           C  
ATOM   1683  CD1 LEU A 199      16.954   3.350 -16.510  1.00 82.36           C  
ATOM   1684  CD2 LEU A 199      18.364   3.113 -18.529  1.00 82.36           C  
ATOM   1685  N   LYS A 200      21.179   4.563 -14.689  1.00 78.32           N  
ATOM   1686  CA  LYS A 200      22.098   3.737 -13.886  1.00 78.32           C  
ATOM   1687  C   LYS A 200      21.839   3.922 -12.389  1.00 78.32           C  
ATOM   1688  CB  LYS A 200      23.561   4.071 -14.217  1.00 78.32           C  
ATOM   1689  O   LYS A 200      21.739   2.932 -11.667  1.00 78.32           O  
ATOM   1690  CG  LYS A 200      24.020   3.515 -15.574  1.00 78.32           C  
ATOM   1691  CD  LYS A 200      25.495   3.875 -15.807  1.00 78.32           C  
ATOM   1692  CE  LYS A 200      26.004   3.315 -17.140  1.00 78.32           C  
ATOM   1693  NZ  LYS A 200      27.441   3.635 -17.350  1.00 78.32           N  
ATOM   1694  N   GLY A 201      21.662   5.166 -11.940  1.00 80.27           N  
ATOM   1695  CA  GLY A 201      21.282   5.471 -10.559  1.00 80.27           C  
ATOM   1696  C   GLY A 201      19.963   4.805 -10.154  1.00 80.27           C  
ATOM   1697  O   GLY A 201      19.895   4.142  -9.119  1.00 80.27           O  
ATOM   1698  N   VAL A 202      18.934   4.913 -10.998  1.00 82.63           N  
ATOM   1699  CA  VAL A 202      17.617   4.288 -10.780  1.00 82.63           C  
ATOM   1700  C   VAL A 202      17.719   2.764 -10.685  1.00 82.63           C  
ATOM   1701  CB  VAL A 202      16.649   4.690 -11.911  1.00 82.63           C  
ATOM   1702  O   VAL A 202      17.121   2.160  -9.795  1.00 82.63           O  
ATOM   1703  CG1 VAL A 202      15.372   3.842 -11.942  1.00 82.63           C  
ATOM   1704  CG2 VAL A 202      16.238   6.163 -11.786  1.00 82.63           C  
ATOM   1705  N   LEU A 203      18.474   2.125 -11.579  1.00 78.91           N  
ATOM   1706  CA  LEU A 203      18.606   0.664 -11.615  1.00 78.91           C  
ATOM   1707  C   LEU A 203      19.342   0.122 -10.390  1.00 78.91           C  
ATOM   1708  CB  LEU A 203      19.307   0.252 -12.912  1.00 78.91           C  
ATOM   1709  O   LEU A 203      18.974  -0.941  -9.887  1.00 78.91           O  
ATOM   1710  CG  LEU A 203      18.406   0.476 -14.137  1.00 78.91           C  
ATOM   1711  CD1 LEU A 203      19.238   0.351 -15.395  1.00 78.91           C  
ATOM   1712  CD2 LEU A 203      17.274  -0.545 -14.236  1.00 78.91           C  
ATOM   1713  N   ARG A 204      20.296   0.887  -9.850  1.00 78.10           N  
ATOM   1714  CA  ARG A 204      20.917   0.576  -8.561  1.00 78.10           C  
ATOM   1715  C   ARG A 204      19.905   0.600  -7.423  1.00 78.10           C  
ATOM   1716  CB  ARG A 204      22.109   1.512  -8.335  1.00 78.10           C  
ATOM   1717  O   ARG A 204      19.861  -0.313  -6.597  1.00 78.10           O  
ATOM   1718  CG  ARG A 204      22.944   1.076  -7.124  1.00 78.10           C  
ATOM   1719  CD  ARG A 204      24.150   2.007  -6.970  1.00 78.10           C  
ATOM   1720  NE  ARG A 204      24.953   1.659  -5.783  1.00 78.10           N  
ATOM   1721  NH1 ARG A 204      26.391   3.449  -5.864  1.00 78.10           N  
ATOM   1722  NH2 ARG A 204      26.617   1.934  -4.248  1.00 78.10           N  
ATOM   1723  CZ  ARG A 204      25.977   2.346  -5.305  1.00 78.10           C  
ATOM   1724  N   GLN A 205      19.032   1.605  -7.415  1.00 82.62           N  
ATOM   1725  CA  GLN A 205      17.963   1.711  -6.422  1.00 82.62           C  
ATOM   1726  C   GLN A 205      16.884   0.635  -6.583  1.00 82.62           C  
ATOM   1727  CB  GLN A 205      17.345   3.116  -6.452  1.00 82.62           C  
ATOM   1728  O   GLN A 205      16.265   0.257  -5.593  1.00 82.62           O  
ATOM   1729  CG  GLN A 205      18.306   4.225  -6.005  1.00 82.62           C  
ATOM   1730  CD  GLN A 205      18.859   4.004  -4.604  1.00 82.62           C  
ATOM   1731  NE2 GLN A 205      20.076   4.427  -4.340  1.00 82.62           N  
ATOM   1732  OE1 GLN A 205      18.237   3.414  -3.737  1.00 82.62           O  
ATOM   1733  N   GLN A 206      16.677   0.068  -7.776  1.00 80.49           N  
ATOM   1734  CA  GLN A 206      15.682  -0.987  -7.998  1.00 80.49           C  
ATOM   1735  C   GLN A 206      15.924  -2.225  -7.117  1.00 80.49           C  
ATOM   1736  CB  GLN A 206      15.676  -1.371  -9.484  1.00 80.49           C  
ATOM   1737  O   GLN A 206      14.967  -2.832  -6.630  1.00 80.49           O  
ATOM   1738  CG  GLN A 206      14.494  -2.287  -9.843  1.00 80.49           C  
ATOM   1739  CD  GLN A 206      14.478  -2.686 -11.314  1.00 80.49           C  
ATOM   1740  NE2 GLN A 206      13.562  -3.537 -11.721  1.00 80.49           N  
ATOM   1741  OE1 GLN A 206      15.277  -2.268 -12.128  1.00 80.49           O  
ATOM   1742  N   THR A 207      17.186  -2.584  -6.861  1.00 78.55           N  
ATOM   1743  CA  THR A 207      17.527  -3.698  -5.958  1.00 78.55           C  
ATOM   1744  C   THR A 207      17.087  -3.417  -4.520  1.00 78.55           C  
ATOM   1745  CB  THR A 207      19.033  -4.004  -5.964  1.00 78.55           C  
ATOM   1746  O   THR A 207      16.598  -4.311  -3.821  1.00 78.55           O  
ATOM   1747  CG2 THR A 207      19.579  -4.310  -7.352  1.00 78.55           C  
ATOM   1748  OG1 THR A 207      19.775  -2.940  -5.416  1.00 78.55           O  
ATOM   1749  N   ILE A 208      17.208  -2.158  -4.092  1.00 81.61           N  
ATOM   1750  CA  ILE A 208      16.787  -1.682  -2.777  1.00 81.61           C  
ATOM   1751  C   ILE A 208      15.259  -1.621  -2.724  1.00 81.61           C  
ATOM   1752  CB  ILE A 208      17.470  -0.339  -2.425  1.00 81.61           C  
ATOM   1753  O   ILE A 208      14.688  -2.176  -1.789  1.00 81.61           O  
ATOM   1754  CG1 ILE A 208      19.012  -0.494  -2.466  1.00 81.61           C  
ATOM   1755  CG2 ILE A 208      17.029   0.109  -1.018  1.00 81.61           C  
ATOM   1756  CD1 ILE A 208      19.800   0.815  -2.352  1.00 81.61           C  
ATOM   1757  N   ILE A 209      14.587  -1.086  -3.755  1.00 84.24           N  
ATOM   1758  CA  ILE A 209      13.117  -1.110  -3.881  1.00 84.24           C  
ATOM   1759  C   ILE A 209      12.595  -2.532  -3.706  1.00 84.24           C  
ATOM   1760  CB  ILE A 209      12.630  -0.550  -5.246  1.00 84.24           C  
ATOM   1761  O   ILE A 209      11.673  -2.759  -2.928  1.00 84.24           O  
ATOM   1762  CG1 ILE A 209      12.912   0.958  -5.342  1.00 84.24           C  
ATOM   1763  CG2 ILE A 209      11.120  -0.802  -5.434  1.00 84.24           C  
ATOM   1764  CD1 ILE A 209      12.414   1.675  -6.599  1.00 84.24           C  
ATOM   1765  N   TRP A 210      13.185  -3.498  -4.411  1.00 83.15           N  
ATOM   1766  CA  TRP A 210      12.741  -4.886  -4.348  1.00 83.15           C  
ATOM   1767  C   TRP A 210      12.930  -5.494  -2.957  1.00 83.15           C  
ATOM   1768  CB  TRP A 210      13.495  -5.707  -5.392  1.00 83.15           C  
ATOM   1769  O   TRP A 210      12.054  -6.205  -2.460  1.00 83.15           O  
ATOM   1770  CG  TRP A 210      12.973  -7.100  -5.499  1.00 83.15           C  
ATOM   1771  CD1 TRP A 210      13.565  -8.219  -5.025  1.00 83.15           C  
ATOM   1772  CD2 TRP A 210      11.721  -7.530  -6.107  1.00 83.15           C  
ATOM   1773  CE2 TRP A 210      11.606  -8.943  -5.949  1.00 83.15           C  
ATOM   1774  CE3 TRP A 210      10.696  -6.871  -6.815  1.00 83.15           C  
ATOM   1775  NE1 TRP A 210      12.762  -9.312  -5.295  1.00 83.15           N  
ATOM   1776  CH2 TRP A 210       9.519  -8.987  -7.167  1.00 83.15           C  
ATOM   1777  CZ2 TRP A 210      10.514  -9.668  -6.447  1.00 83.15           C  
ATOM   1778  CZ3 TRP A 210       9.628  -7.600  -7.369  1.00 83.15           C  
ATOM   1779  N   ARG A 211      14.057  -5.194  -2.302  1.00 83.75           N  
ATOM   1780  CA  ARG A 211      14.317  -5.624  -0.925  1.00 83.75           C  
ATOM   1781  C   ARG A 211      13.291  -5.032   0.037  1.00 83.75           C  
ATOM   1782  CB  ARG A 211      15.746  -5.237  -0.531  1.00 83.75           C  
ATOM   1783  O   ARG A 211      12.698  -5.789   0.799  1.00 83.75           O  
ATOM   1784  CG  ARG A 211      16.129  -5.802   0.848  1.00 83.75           C  
ATOM   1785  CD  ARG A 211      17.478  -5.255   1.321  1.00 83.75           C  
ATOM   1786  NE  ARG A 211      18.570  -5.576   0.378  1.00 83.75           N  
ATOM   1787  NH1 ARG A 211      20.071  -4.026   1.152  1.00 83.75           N  
ATOM   1788  NH2 ARG A 211      20.562  -5.231  -0.666  1.00 83.75           N  
ATOM   1789  CZ  ARG A 211      19.728  -4.950   0.297  1.00 83.75           C  
ATOM   1790  N   VAL A 212      13.062  -3.722  -0.031  1.00 85.48           N  
ATOM   1791  CA  VAL A 212      12.087  -3.011   0.805  1.00 85.48           C  
ATOM   1792  C   VAL A 212      10.691  -3.576   0.568  1.00 85.48           C  
ATOM   1793  CB  VAL A 212      12.139  -1.494   0.532  1.00 85.48           C  
ATOM   1794  O   VAL A 212      10.027  -3.959   1.523  1.00 85.48           O  
ATOM   1795  CG1 VAL A 212      11.015  -0.727   1.237  1.00 85.48           C  
ATOM   1796  CG2 VAL A 212      13.466  -0.906   1.027  1.00 85.48           C  
ATOM   1797  N   HIS A 213      10.277  -3.739  -0.689  1.00 87.08           N  
ATOM   1798  CA  HIS A 213       8.983  -4.322  -1.039  1.00 87.08           C  
ATOM   1799  C   HIS A 213       8.797  -5.720  -0.469  1.00 87.08           C  
ATOM   1800  CB  HIS A 213       8.816  -4.316  -2.565  1.00 87.08           C  
ATOM   1801  O   HIS A 213       7.793  -5.992   0.181  1.00 87.08           O  
ATOM   1802  CG  HIS A 213       7.471  -4.834  -2.996  1.00 87.08           C  
ATOM   1803  CD2 HIS A 213       7.219  -5.906  -3.806  1.00 87.08           C  
ATOM   1804  ND1 HIS A 213       6.259  -4.323  -2.605  1.00 87.08           N  
ATOM   1805  CE1 HIS A 213       5.293  -5.079  -3.154  1.00 87.08           C  
ATOM   1806  NE2 HIS A 213       5.833  -6.035  -3.928  1.00 87.08           N  
ATOM   1807  N   ARG A 214       9.797  -6.590  -0.616  1.00 83.98           N  
ATOM   1808  CA  ARG A 214       9.761  -7.932  -0.032  1.00 83.98           C  
ATOM   1809  C   ARG A 214       9.608  -7.897   1.488  1.00 83.98           C  
ATOM   1810  CB  ARG A 214      11.040  -8.658  -0.441  1.00 83.98           C  
ATOM   1811  O   ARG A 214       8.877  -8.715   2.042  1.00 83.98           O  
ATOM   1812  CG  ARG A 214      10.979 -10.130  -0.042  1.00 83.98           C  
ATOM   1813  CD  ARG A 214      12.309 -10.793  -0.373  1.00 83.98           C  
ATOM   1814  NE  ARG A 214      12.169 -12.253  -0.295  1.00 83.98           N  
ATOM   1815  NH1 ARG A 214      14.150 -12.792  -1.325  1.00 83.98           N  
ATOM   1816  NH2 ARG A 214      12.571 -14.347  -1.058  1.00 83.98           N  
ATOM   1817  CZ  ARG A 214      12.966 -13.117  -0.883  1.00 83.98           C  
ATOM   1818  N   THR A 215      10.309  -6.982   2.148  1.00 84.85           N  
ATOM   1819  CA  THR A 215      10.247  -6.794   3.597  1.00 84.85           C  
ATOM   1820  C   THR A 215       8.859  -6.305   4.025  1.00 84.85           C  
ATOM   1821  CB  THR A 215      11.366  -5.839   4.032  1.00 84.85           C  
ATOM   1822  O   THR A 215       8.245  -6.932   4.884  1.00 84.85           O  
ATOM   1823  CG2 THR A 215      11.393  -5.608   5.527  1.00 84.85           C  
ATOM   1824  OG1 THR A 215      12.625  -6.385   3.715  1.00 84.85           O  
ATOM   1825  N   VAL A 216       8.316  -5.273   3.368  1.00 85.26           N  
ATOM   1826  CA  VAL A 216       6.958  -4.750   3.609  1.00 85.26           C  
ATOM   1827  C   VAL A 216       5.920  -5.858   3.408  1.00 85.26           C  
ATOM   1828  CB  VAL A 216       6.635  -3.565   2.668  1.00 85.26           C  
ATOM   1829  O   VAL A 216       5.143  -6.157   4.308  1.00 85.26           O  
ATOM   1830  CG1 VAL A 216       5.238  -3.010   2.951  1.00 85.26           C  
ATOM   1831  CG2 VAL A 216       7.617  -2.388   2.751  1.00 85.26           C  
ATOM   1832  N   SER A 217       5.951  -6.540   2.265  1.00 83.90           N  
ATOM   1833  CA  SER A 217       5.027  -7.627   1.926  1.00 83.90           C  
ATOM   1834  C   SER A 217       5.090  -8.814   2.886  1.00 83.90           C  
ATOM   1835  CB  SER A 217       5.360  -8.125   0.521  1.00 83.90           C  
ATOM   1836  O   SER A 217       4.108  -9.539   3.017  1.00 83.90           O  
ATOM   1837  OG  SER A 217       4.919  -7.186  -0.428  1.00 83.90           O  
ATOM   1838  N   ARG A 218       6.232  -9.047   3.543  1.00 83.21           N  
ATOM   1839  CA  ARG A 218       6.357 -10.067   4.590  1.00 83.21           C  
ATOM   1840  C   ARG A 218       5.732  -9.599   5.903  1.00 83.21           C  
ATOM   1841  CB  ARG A 218       7.833 -10.436   4.764  1.00 83.21           C  
ATOM   1842  O   ARG A 218       5.077 -10.392   6.566  1.00 83.21           O  
ATOM   1843  CG  ARG A 218       8.005 -11.599   5.750  1.00 83.21           C  
ATOM   1844  CD  ARG A 218       9.488 -11.913   5.936  1.00 83.21           C  
ATOM   1845  NE  ARG A 218       9.673 -13.054   6.849  1.00 83.21           N  
ATOM   1846  NH1 ARG A 218      11.935 -12.845   7.153  1.00 83.21           N  
ATOM   1847  NH2 ARG A 218      10.817 -14.455   8.224  1.00 83.21           N  
ATOM   1848  CZ  ARG A 218      10.804 -13.447   7.401  1.00 83.21           C  
ATOM   1849  N   TYR A 219       5.925  -8.336   6.269  1.00 80.78           N  
ATOM   1850  CA  TYR A 219       5.384  -7.776   7.508  1.00 80.78           C  
ATOM   1851  C   TYR A 219       3.865  -7.610   7.472  1.00 80.78           C  
ATOM   1852  CB  TYR A 219       6.083  -6.442   7.788  1.00 80.78           C  
ATOM   1853  O   TYR A 219       3.180  -7.948   8.430  1.00 80.78           O  
ATOM   1854  CG  TYR A 219       7.542  -6.550   8.196  1.00 80.78           C  
ATOM   1855  CD1 TYR A 219       7.961  -7.527   9.123  1.00 80.78           C  
ATOM   1856  CD2 TYR A 219       8.465  -5.597   7.734  1.00 80.78           C  
ATOM   1857  CE1 TYR A 219       9.295  -7.563   9.571  1.00 80.78           C  
ATOM   1858  CE2 TYR A 219       9.788  -5.605   8.214  1.00 80.78           C  
ATOM   1859  OH  TYR A 219      11.511  -6.641   9.504  1.00 80.78           O  
ATOM   1860  CZ  TYR A 219      10.215  -6.610   9.101  1.00 80.78           C  
ATOM   1861  N   PHE A 220       3.310  -7.185   6.339  1.00 83.14           N  
ATOM   1862  CA  PHE A 220       1.859  -7.064   6.176  1.00 83.14           C  
ATOM   1863  C   PHE A 220       1.179  -8.374   5.780  1.00 83.14           C  
ATOM   1864  CB  PHE A 220       1.543  -5.906   5.225  1.00 83.14           C  
ATOM   1865  O   PHE A 220      -0.036  -8.402   5.605  1.00 83.14           O  
ATOM   1866  CG  PHE A 220       1.845  -4.582   5.886  1.00 83.14           C  
ATOM   1867  CD1 PHE A 220       0.935  -4.050   6.816  1.00 83.14           C  
ATOM   1868  CD2 PHE A 220       3.074  -3.937   5.664  1.00 83.14           C  
ATOM   1869  CE1 PHE A 220       1.278  -2.903   7.546  1.00 83.14           C  
ATOM   1870  CE2 PHE A 220       3.420  -2.793   6.401  1.00 83.14           C  
ATOM   1871  CZ  PHE A 220       2.530  -2.298   7.366  1.00 83.14           C  
ATOM   1872  N   ALA A 221       1.933  -9.471   5.658  1.00 82.02           N  
ATOM   1873  CA  ALA A 221       1.413 -10.745   5.190  1.00 82.02           C  
ATOM   1874  C   ALA A 221       0.218 -11.203   6.044  1.00 82.02           C  
ATOM   1875  CB  ALA A 221       2.574 -11.750   5.156  1.00 82.02           C  
ATOM   1876  O   ALA A 221      -0.876 -11.402   5.511  1.00 82.02           O  
ATOM   1877  N   LEU A 222       0.405 -11.286   7.366  1.00 82.17           N  
ATOM   1878  CA  LEU A 222      -0.627 -11.732   8.306  1.00 82.17           C  
ATOM   1879  C   LEU A 222      -1.856 -10.807   8.301  1.00 82.17           C  
ATOM   1880  CB  LEU A 222       0.007 -11.841   9.706  1.00 82.17           C  
ATOM   1881  O   LEU A 222      -2.983 -11.293   8.249  1.00 82.17           O  
ATOM   1882  CG  LEU A 222      -0.895 -12.524  10.751  1.00 82.17           C  
ATOM   1883  CD1 LEU A 222      -1.124 -14.005  10.442  1.00 82.17           C  
ATOM   1884  CD2 LEU A 222      -0.253 -12.409  12.133  1.00 82.17           C  
ATOM   1885  N   HIS A 223      -1.641  -9.488   8.257  1.00 82.95           N  
ATOM   1886  CA  HIS A 223      -2.710  -8.490   8.160  1.00 82.95           C  
ATOM   1887  C   HIS A 223      -3.552  -8.662   6.899  1.00 82.95           C  
ATOM   1888  CB  HIS A 223      -2.101  -7.080   8.207  1.00 82.95           C  
ATOM   1889  O   HIS A 223      -4.778  -8.634   6.970  1.00 82.95           O  
ATOM   1890  CG  HIS A 223      -1.557  -6.782   9.573  1.00 82.95           C  
ATOM   1891  CD2 HIS A 223      -2.321  -6.596  10.689  1.00 82.95           C  
ATOM   1892  ND1 HIS A 223      -0.237  -6.763   9.976  1.00 82.95           N  
ATOM   1893  CE1 HIS A 223      -0.226  -6.556  11.305  1.00 82.95           C  
ATOM   1894  NE2 HIS A 223      -1.473  -6.555  11.781  1.00 82.95           N  
ATOM   1895  N   ILE A 224      -2.906  -8.904   5.758  1.00 82.10           N  
ATOM   1896  CA  ILE A 224      -3.585  -9.105   4.478  1.00 82.10           C  
ATOM   1897  C   ILE A 224      -4.350 -10.426   4.476  1.00 82.10           C  
ATOM   1898  CB  ILE A 224      -2.568  -8.997   3.328  1.00 82.10           C  
ATOM   1899  O   ILE A 224      -5.496 -10.438   4.049  1.00 82.10           O  
ATOM   1900  CG1 ILE A 224      -2.089  -7.533   3.219  1.00 82.10           C  
ATOM   1901  CG2 ILE A 224      -3.152  -9.459   1.977  1.00 82.10           C  
ATOM   1902  CD1 ILE A 224      -0.740  -7.387   2.526  1.00 82.10           C  
ATOM   1903  N   ILE A 225      -3.785 -11.526   4.988  1.00 83.32           N  
ATOM   1904  CA  ILE A 225      -4.544 -12.783   5.108  1.00 83.32           C  
ATOM   1905  C   ILE A 225      -5.753 -12.606   6.027  1.00 83.32           C  
ATOM   1906  CB  ILE A 225      -3.649 -13.963   5.550  1.00 83.32           C  
ATOM   1907  O   ILE A 225      -6.859 -12.978   5.645  1.00 83.32           O  
ATOM   1908  CG1 ILE A 225      -2.855 -14.449   4.320  1.00 83.32           C  
ATOM   1909  CG2 ILE A 225      -4.481 -15.124   6.133  1.00 83.32           C  
ATOM   1910  CD1 ILE A 225      -2.114 -15.777   4.547  1.00 83.32           C  
ATOM   1911  N   SER A 226      -5.569 -11.998   7.199  1.00 82.99           N  
ATOM   1912  CA  SER A 226      -6.670 -11.700   8.118  1.00 82.99           C  
ATOM   1913  C   SER A 226      -7.764 -10.885   7.421  1.00 82.99           C  
ATOM   1914  CB  SER A 226      -6.112 -10.954   9.333  1.00 82.99           C  
ATOM   1915  O   SER A 226      -8.933 -11.271   7.416  1.00 82.99           O  
ATOM   1916  OG  SER A 226      -7.152 -10.302  10.027  1.00 82.99           O  
ATOM   1917  N   PHE A 227      -7.373  -9.816   6.727  1.00 83.86           N  
ATOM   1918  CA  PHE A 227      -8.283  -8.944   5.990  1.00 83.86           C  
ATOM   1919  C   PHE A 227      -9.060  -9.674   4.883  1.00 83.86           C  
ATOM   1920  CB  PHE A 227      -7.447  -7.809   5.400  1.00 83.86           C  
ATOM   1921  O   PHE A 227     -10.195  -9.314   4.565  1.00 83.86           O  
ATOM   1922  CG  PHE A 227      -8.288  -6.737   4.769  1.00 83.86           C  
ATOM   1923  CD1 PHE A 227      -8.354  -6.625   3.373  1.00 83.86           C  
ATOM   1924  CD2 PHE A 227      -8.994  -5.842   5.586  1.00 83.86           C  
ATOM   1925  CE1 PHE A 227      -9.139  -5.619   2.798  1.00 83.86           C  
ATOM   1926  CE2 PHE A 227      -9.753  -4.819   5.003  1.00 83.86           C  
ATOM   1927  CZ  PHE A 227      -9.859  -4.727   3.607  1.00 83.86           C  
ATOM   1928  N   MET A 228      -8.464 -10.717   4.309  1.00 82.00           N  
ATOM   1929  CA  MET A 228      -9.059 -11.556   3.270  1.00 82.00           C  
ATOM   1930  C   MET A 228     -10.012 -12.618   3.821  1.00 82.00           C  
ATOM   1931  CB  MET A 228      -7.920 -12.227   2.500  1.00 82.00           C  
ATOM   1932  O   MET A 228     -10.964 -12.984   3.136  1.00 82.00           O  
ATOM   1933  CG  MET A 228      -7.135 -11.205   1.670  1.00 82.00           C  
ATOM   1934  SD  MET A 228      -7.936 -10.645   0.164  1.00 82.00           S  
ATOM   1935  CE  MET A 228      -8.079 -12.260  -0.618  1.00 82.00           C  
ATOM   1936  N   ILE A 229      -9.779 -13.097   5.045  1.00 82.52           N  
ATOM   1937  CA  ILE A 229     -10.622 -14.095   5.720  1.00 82.52           C  
ATOM   1938  C   ILE A 229     -11.858 -13.438   6.362  1.00 82.52           C  
ATOM   1939  CB  ILE A 229      -9.762 -14.893   6.730  1.00 82.52           C  
ATOM   1940  O   ILE A 229     -12.942 -14.022   6.341  1.00 82.52           O  
ATOM   1941  CG1 ILE A 229      -8.716 -15.758   5.986  1.00 82.52           C  
ATOM   1942  CG2 ILE A 229     -10.639 -15.794   7.615  1.00 82.52           C  
ATOM   1943  CD1 ILE A 229      -7.677 -16.403   6.912  1.00 82.52           C  
ATOM   1944  N   GLN A 230     -11.737 -12.199   6.858  1.00 82.82           N  
ATOM   1945  CA  GLN A 230     -12.830 -11.436   7.489  1.00 82.82           C  
ATOM   1946  C   GLN A 230     -14.172 -11.435   6.732  1.00 82.82           C  
ATOM   1947  CB  GLN A 230     -12.401  -9.975   7.720  1.00 82.82           C  
ATOM   1948  O   GLN A 230     -15.191 -11.683   7.374  1.00 82.82           O  
ATOM   1949  CG  GLN A 230     -11.559  -9.835   8.985  1.00 82.82           C  
ATOM   1950  CD  GLN A 230     -11.037  -8.423   9.247  1.00 82.82           C  
ATOM   1951  NE2 GLN A 230     -10.238  -8.219  10.266  1.00 82.82           N  
ATOM   1952  OE1 GLN A 230     -11.339  -7.460   8.557  1.00 82.82           O  
ATOM   1953  N   PRO A 231     -14.239 -11.173   5.410  1.00 82.32           N  
ATOM   1954  CA  PRO A 231     -15.514 -11.180   4.706  1.00 82.32           C  
ATOM   1955  C   PRO A 231     -16.136 -12.579   4.682  1.00 82.32           C  
ATOM   1956  CB  PRO A 231     -15.247 -10.615   3.309  1.00 82.32           C  
ATOM   1957  O   PRO A 231     -17.352 -12.686   4.779  1.00 82.32           O  
ATOM   1958  CG  PRO A 231     -13.733 -10.651   3.123  1.00 82.32           C  
ATOM   1959  CD  PRO A 231     -13.145 -10.863   4.513  1.00 82.32           C  
ATOM   1960  N   GLY A 232     -15.329 -13.645   4.635  1.00 79.91           N  
ATOM   1961  CA  GLY A 232     -15.839 -15.013   4.728  1.00 79.91           C  
ATOM   1962  C   GLY A 232     -16.467 -15.314   6.087  1.00 79.91           C  
ATOM   1963  O   GLY A 232     -17.577 -15.834   6.144  1.00 79.91           O  
ATOM   1964  N   ILE A 233     -15.814 -14.896   7.176  1.00 80.96           N  
ATOM   1965  CA  ILE A 233     -16.361 -15.023   8.537  1.00 80.96           C  
ATOM   1966  C   ILE A 233     -17.669 -14.232   8.666  1.00 80.96           C  
ATOM   1967  CB  ILE A 233     -15.319 -14.586   9.593  1.00 80.96           C  
ATOM   1968  O   ILE A 233     -18.661 -14.769   9.153  1.00 80.96           O  
ATOM   1969  CG1 ILE A 233     -14.086 -15.518   9.551  1.00 80.96           C  
ATOM   1970  CG2 ILE A 233     -15.939 -14.593  11.004  1.00 80.96           C  
ATOM   1971  CD1 ILE A 233     -12.928 -15.060  10.449  1.00 80.96           C  
ATOM   1972  N   LYS A 234     -17.704 -12.987   8.173  1.00 79.93           N  
ATOM   1973  CA  LYS A 234     -18.921 -12.160   8.183  1.00 79.93           C  
ATOM   1974  C   LYS A 234     -20.063 -12.800   7.405  1.00 79.93           C  
ATOM   1975  CB  LYS A 234     -18.642 -10.768   7.616  1.00 79.93           C  
ATOM   1976  O   LYS A 234     -21.190 -12.768   7.877  1.00 79.93           O  
ATOM   1977  CG  LYS A 234     -17.854  -9.895   8.594  1.00 79.93           C  
ATOM   1978  CD  LYS A 234     -17.738  -8.486   8.011  1.00 79.93           C  
ATOM   1979  CE  LYS A 234     -16.937  -7.598   8.958  1.00 79.93           C  
ATOM   1980  NZ  LYS A 234     -16.986  -6.189   8.504  1.00 79.93           N  
ATOM   1981  N   ILE A 235     -19.791 -13.410   6.251  1.00 80.38           N  
ATOM   1982  CA  ILE A 235     -20.819 -14.137   5.499  1.00 80.38           C  
ATOM   1983  C   ILE A 235     -21.350 -15.313   6.326  1.00 80.38           C  
ATOM   1984  CB  ILE A 235     -20.304 -14.566   4.109  1.00 80.38           C  
ATOM   1985  O   ILE A 235     -22.561 -15.467   6.433  1.00 80.38           O  
ATOM   1986  CG1 ILE A 235     -20.100 -13.319   3.219  1.00 80.38           C  
ATOM   1987  CG2 ILE A 235     -21.319 -15.523   3.454  1.00 80.38           C  
ATOM   1988  CD1 ILE A 235     -19.245 -13.566   1.970  1.00 80.38           C  
ATOM   1989  N   CYS A 236     -20.484 -16.093   6.979  1.00 80.14           N  
ATOM   1990  CA  CYS A 236     -20.919 -17.174   7.870  1.00 80.14           C  
ATOM   1991  C   CYS A 236     -21.777 -16.681   9.049  1.00 80.14           C  
ATOM   1992  CB  CYS A 236     -19.689 -17.931   8.385  1.00 80.14           C  
ATOM   1993  O   CYS A 236     -22.713 -17.372   9.450  1.00 80.14           O  
ATOM   1994  SG  CYS A 236     -18.875 -18.812   7.024  1.00 80.14           S  
ATOM   1995  N   ILE A 237     -21.480 -15.498   9.591  1.00 77.98           N  
ATOM   1996  CA  ILE A 237     -22.280 -14.865  10.650  1.00 77.98           C  
ATOM   1997  C   ILE A 237     -23.630 -14.400  10.097  1.00 77.98           C  
ATOM   1998  CB  ILE A 237     -21.499 -13.708  11.309  1.00 77.98           C  
ATOM   1999  O   ILE A 237     -24.657 -14.732  10.676  1.00 77.98           O  
ATOM   2000  CG1 ILE A 237     -20.273 -14.255  12.072  1.00 77.98           C  
ATOM   2001  CG2 ILE A 237     -22.398 -12.913  12.275  1.00 77.98           C  
ATOM   2002  CD1 ILE A 237     -19.216 -13.178  12.328  1.00 77.98           C  
ATOM   2003  N   ILE A 238     -23.647 -13.716   8.948  1.00 78.19           N  
ATOM   2004  CA  ILE A 238     -24.885 -13.274   8.280  1.00 78.19           C  
ATOM   2005  C   ILE A 238     -25.781 -14.458   7.954  1.00 78.19           C  
ATOM   2006  CB  ILE A 238     -24.579 -12.492   6.984  1.00 78.19           C  
ATOM   2007  O   ILE A 238     -26.997 -14.332   8.050  1.00 78.19           O  
ATOM   2008  CG1 ILE A 238     -23.927 -11.140   7.324  1.00 78.19           C  
ATOM   2009  CG2 ILE A 238     -25.859 -12.226   6.161  1.00 78.19           C  
ATOM   2010  CD1 ILE A 238     -23.179 -10.531   6.136  1.00 78.19           C  
ATOM   2011  N   LEU A 239     -25.194 -15.606   7.598  1.00 77.32           N  
ATOM   2012  CA  LEU A 239     -25.962 -16.832   7.513  1.00 77.32           C  
ATOM   2013  C   LEU A 239     -26.633 -17.062   8.875  1.00 77.32           C  
ATOM   2014  CB  LEU A 239     -25.112 -18.011   6.992  1.00 77.32           C  
ATOM   2015  O   LEU A 239     -27.840 -17.034   8.940  1.00 77.32           O  
ATOM   2016  CG  LEU A 239     -24.653 -17.892   5.520  1.00 77.32           C  
ATOM   2017  CD1 LEU A 239     -23.650 -18.998   5.188  1.00 77.32           C  
ATOM   2018  CD2 LEU A 239     -25.797 -18.005   4.513  1.00 77.32           C  
ATOM   2019  N   LYS A 240     -25.936 -17.181   9.998  1.00 78.56           N  
ATOM   2020  CA  LYS A 240     -26.592 -17.514  11.280  1.00 78.56           C  
ATOM   2021  C   LYS A 240     -27.554 -16.456  11.865  1.00 78.56           C  
ATOM   2022  CB  LYS A 240     -25.522 -17.916  12.294  1.00 78.56           C  
ATOM   2023  O   LYS A 240     -28.399 -16.846  12.662  1.00 78.56           O  
ATOM   2024  CG  LYS A 240     -24.814 -19.206  11.850  1.00 78.56           C  
ATOM   2025  CD  LYS A 240     -23.789 -19.631  12.901  1.00 78.56           C  
ATOM   2026  CE  LYS A 240     -23.091 -20.917  12.455  1.00 78.56           C  
ATOM   2027  NZ  LYS A 240     -22.179 -21.414  13.513  1.00 78.56           N  
ATOM   2028  N   CYS A 241     -27.457 -15.180  11.494  1.00 72.39           N  
ATOM   2029  CA  CYS A 241     -28.254 -14.094  12.084  1.00 72.39           C  
ATOM   2030  C   CYS A 241     -29.650 -13.897  11.449  1.00 72.39           C  
ATOM   2031  CB  CYS A 241     -27.441 -12.790  12.016  1.00 72.39           C  
ATOM   2032  O   CYS A 241     -29.861 -14.161  10.264  1.00 72.39           O  
ATOM   2033  SG  CYS A 241     -25.985 -12.857  13.097  1.00 72.39           S  
ATOM   2034  N   SER A 242     -30.584 -13.337  12.227  1.00 71.55           N  
ATOM   2035  CA  SER A 242     -31.915 -12.869  11.800  1.00 71.55           C  
ATOM   2036  C   SER A 242     -32.152 -11.399  12.203  1.00 71.55           C  
ATOM   2037  CB  SER A 242     -33.017 -13.789  12.357  1.00 71.55           C  
ATOM   2038  O   SER A 242     -31.386 -10.822  12.978  1.00 71.55           O  
ATOM   2039  OG  SER A 242     -32.864 -13.958  13.751  1.00 71.55           O  
ATOM   2040  N   GLY A 243     -33.176 -10.759  11.623  1.00 71.32           N  
ATOM   2041  CA  GLY A 243     -33.633  -9.414  12.008  1.00 71.32           C  
ATOM   2042  C   GLY A 243     -32.662  -8.253  11.722  1.00 71.32           C  
ATOM   2043  O   GLY A 243     -31.903  -8.262  10.747  1.00 71.32           O  
ATOM   2044  N   ILE A 244     -32.682  -7.229  12.589  1.00 69.78           N  
ATOM   2045  CA  ILE A 244     -31.897  -5.976  12.478  1.00 69.78           C  
ATOM   2046  C   ILE A 244     -30.384  -6.248  12.411  1.00 69.78           C  
ATOM   2047  CB  ILE A 244     -32.245  -5.035  13.665  1.00 69.78           C  
ATOM   2048  O   ILE A 244     -29.649  -5.561  11.690  1.00 69.78           O  
ATOM   2049  CG1 ILE A 244     -33.741  -4.635  13.625  1.00 69.78           C  
ATOM   2050  CG2 ILE A 244     -31.360  -3.769  13.672  1.00 69.78           C  
ATOM   2051  CD1 ILE A 244     -34.234  -3.899  14.878  1.00 69.78           C  
ATOM   2052  N   GLN A 245     -29.914  -7.293  13.100  1.00 71.10           N  
ATOM   2053  CA  GLN A 245     -28.511  -7.710  13.078  1.00 71.10           C  
ATOM   2054  C   GLN A 245     -28.054  -8.113  11.671  1.00 71.10           C  
ATOM   2055  CB  GLN A 245     -28.299  -8.882  14.044  1.00 71.10           C  
ATOM   2056  O   GLN A 245     -26.920  -7.818  11.286  1.00 71.10           O  
ATOM   2057  CG  GLN A 245     -28.536  -8.510  15.518  1.00 71.10           C  
ATOM   2058  CD  GLN A 245     -28.218  -9.667  16.462  1.00 71.10           C  
ATOM   2059  NE2 GLN A 245     -28.247  -9.443  17.757  1.00 71.10           N  
ATOM   2060  OE1 GLN A 245     -27.903 -10.773  16.050  1.00 71.10           O  
ATOM   2061  N   MET A 246     -28.938  -8.716  10.867  1.00 75.22           N  
ATOM   2062  CA  MET A 246     -28.631  -9.075   9.482  1.00 75.22           C  
ATOM   2063  C   MET A 246     -28.319  -7.825   8.652  1.00 75.22           C  
ATOM   2064  CB  MET A 246     -29.798  -9.862   8.868  1.00 75.22           C  
ATOM   2065  O   MET A 246     -27.282  -7.773   7.992  1.00 75.22           O  
ATOM   2066  CG  MET A 246     -29.378 -10.548   7.563  1.00 75.22           C  
ATOM   2067  SD  MET A 246     -30.741 -10.923   6.428  1.00 75.22           S  
ATOM   2068  CE  MET A 246     -31.695 -12.079   7.443  1.00 75.22           C  
ATOM   2069  N   ASN A 247     -29.155  -6.784   8.741  1.00 78.44           N  
ATOM   2070  CA  ASN A 247     -28.945  -5.528   8.014  1.00 78.44           C  
ATOM   2071  C   ASN A 247     -27.634  -4.845   8.428  1.00 78.44           C  
ATOM   2072  CB  ASN A 247     -30.156  -4.601   8.236  1.00 78.44           C  
ATOM   2073  O   ASN A 247     -26.858  -4.410   7.570  1.00 78.44           O  
ATOM   2074  CG  ASN A 247     -31.375  -5.013   7.429  1.00 78.44           C  
ATOM   2075  ND2 ASN A 247     -32.540  -4.519   7.775  1.00 78.44           N  
ATOM   2076  OD1 ASN A 247     -31.289  -5.749   6.462  1.00 78.44           O  
ATOM   2077  N   ALA A 248     -27.342  -4.801   9.732  1.00 79.65           N  
ATOM   2078  CA  ALA A 248     -26.110  -4.200  10.236  1.00 79.65           C  
ATOM   2079  C   ALA A 248     -24.851  -4.938   9.740  1.00 79.65           C  
ATOM   2080  CB  ALA A 248     -26.174  -4.148  11.765  1.00 79.65           C  
ATOM   2081  O   ALA A 248     -23.862  -4.313   9.327  1.00 79.65           O  
ATOM   2082  N   GLN A 249     -24.901  -6.273   9.723  1.00 82.39           N  
ATOM   2083  CA  GLN A 249     -23.814  -7.118   9.233  1.00 82.39           C  
ATOM   2084  C   GLN A 249     -23.675  -7.068   7.705  1.00 82.39           C  
ATOM   2085  CB  GLN A 249     -24.005  -8.556   9.741  1.00 82.39           C  
ATOM   2086  O   GLN A 249     -22.549  -7.052   7.203  1.00 82.39           O  
ATOM   2087  CG  GLN A 249     -23.809  -8.704  11.261  1.00 82.39           C  
ATOM   2088  CD  GLN A 249     -22.379  -8.450  11.738  1.00 82.39           C  
ATOM   2089  NE2 GLN A 249     -22.154  -8.444  13.033  1.00 82.39           N  
ATOM   2090  OE1 GLN A 249     -21.451  -8.245  10.963  1.00 82.39           O  
ATOM   2091  N   ILE A 250     -24.774  -6.944   6.953  1.00 82.65           N  
ATOM   2092  CA  ILE A 250     -24.748  -6.740   5.495  1.00 82.65           C  
ATOM   2093  C   ILE A 250     -24.030  -5.432   5.148  1.00 82.65           C  
ATOM   2094  CB  ILE A 250     -26.176  -6.799   4.898  1.00 82.65           C  
ATOM   2095  O   ILE A 250     -23.115  -5.445   4.324  1.00 82.65           O  
ATOM   2096  CG1 ILE A 250     -26.685  -8.259   4.888  1.00 82.65           C  
ATOM   2097  CG2 ILE A 250     -26.210  -6.237   3.461  1.00 82.65           C  
ATOM   2098  CD1 ILE A 250     -28.195  -8.384   4.639  1.00 82.65           C  
ATOM   2099  N   ILE A 251     -24.362  -4.316   5.805  1.00 84.60           N  
ATOM   2100  CA  ILE A 251     -23.678  -3.030   5.570  1.00 84.60           C  
ATOM   2101  C   ILE A 251     -22.187  -3.146   5.930  1.00 84.60           C  
ATOM   2102  CB  ILE A 251     -24.377  -1.894   6.348  1.00 84.60           C  
ATOM   2103  O   ILE A 251     -21.319  -2.737   5.155  1.00 84.60           O  
ATOM   2104  CG1 ILE A 251     -25.814  -1.672   5.819  1.00 84.60           C  
ATOM   2105  CG2 ILE A 251     -23.564  -0.587   6.236  1.00 84.60           C  
ATOM   2106  CD1 ILE A 251     -26.685  -0.799   6.731  1.00 84.60           C  
ATOM   2107  N   SER A 252     -21.872  -3.786   7.060  1.00 84.56           N  
ATOM   2108  CA  SER A 252     -20.495  -4.064   7.496  1.00 84.56           C  
ATOM   2109  C   SER A 252     -19.709  -4.914   6.485  1.00 84.56           C  
ATOM   2110  CB  SER A 252     -20.560  -4.795   8.840  1.00 84.56           C  
ATOM   2111  O   SER A 252     -18.504  -4.704   6.286  1.00 84.56           O  
ATOM   2112  OG  SER A 252     -19.290  -4.942   9.448  1.00 84.56           O  
ATOM   2113  N   LEU A 253     -20.365  -5.884   5.842  1.00 86.19           N  
ATOM   2114  CA  LEU A 253     -19.794  -6.707   4.779  1.00 86.19           C  
ATOM   2115  C   LEU A 253     -19.578  -5.886   3.504  1.00 86.19           C  
ATOM   2116  CB  LEU A 253     -20.698  -7.930   4.534  1.00 86.19           C  
ATOM   2117  O   LEU A 253     -18.490  -5.953   2.936  1.00 86.19           O  
ATOM   2118  CG  LEU A 253     -20.225  -8.838   3.382  1.00 86.19           C  
ATOM   2119  CD1 LEU A 253     -18.886  -9.514   3.696  1.00 86.19           C  
ATOM   2120  CD2 LEU A 253     -21.257  -9.923   3.091  1.00 86.19           C  
ATOM   2121  N   ILE A 254     -20.554  -5.077   3.084  1.00 87.36           N  
ATOM   2122  CA  ILE A 254     -20.445  -4.208   1.901  1.00 87.36           C  
ATOM   2123  C   ILE A 254     -19.264  -3.247   2.056  1.00 87.36           C  
ATOM   2124  CB  ILE A 254     -21.774  -3.456   1.647  1.00 87.36           C  
ATOM   2125  O   ILE A 254     -18.406  -3.187   1.176  1.00 87.36           O  
ATOM   2126  CG1 ILE A 254     -22.865  -4.446   1.178  1.00 87.36           C  
ATOM   2127  CG2 ILE A 254     -21.592  -2.345   0.592  1.00 87.36           C  
ATOM   2128  CD1 ILE A 254     -24.283  -3.861   1.214  1.00 87.36           C  
ATOM   2129  N   LEU A 255     -19.152  -2.559   3.196  1.00 88.22           N  
ATOM   2130  CA  LEU A 255     -18.022  -1.669   3.488  1.00 88.22           C  
ATOM   2131  C   LEU A 255     -16.678  -2.408   3.442  1.00 88.22           C  
ATOM   2132  CB  LEU A 255     -18.227  -1.030   4.873  1.00 88.22           C  
ATOM   2133  O   LEU A 255     -15.698  -1.892   2.898  1.00 88.22           O  
ATOM   2134  CG  LEU A 255     -19.358   0.011   4.938  1.00 88.22           C  
ATOM   2135  CD1 LEU A 255     -19.543   0.467   6.385  1.00 88.22           C  
ATOM   2136  CD2 LEU A 255     -19.037   1.231   4.080  1.00 88.22           C  
ATOM   2137  N   HIS A 256     -16.628  -3.635   3.971  1.00 88.01           N  
ATOM   2138  CA  HIS A 256     -15.428  -4.472   3.919  1.00 88.01           C  
ATOM   2139  C   HIS A 256     -15.054  -4.845   2.482  1.00 88.01           C  
ATOM   2140  CB  HIS A 256     -15.624  -5.729   4.780  1.00 88.01           C  
ATOM   2141  O   HIS A 256     -13.892  -4.720   2.097  1.00 88.01           O  
ATOM   2142  CG  HIS A 256     -14.343  -6.501   4.950  1.00 88.01           C  
ATOM   2143  CD2 HIS A 256     -13.733  -7.279   4.014  1.00 88.01           C  
ATOM   2144  ND1 HIS A 256     -13.494  -6.389   6.042  1.00 88.01           N  
ATOM   2145  CE1 HIS A 256     -12.375  -7.055   5.726  1.00 88.01           C  
ATOM   2146  NE2 HIS A 256     -12.493  -7.599   4.518  1.00 88.01           N  
ATOM   2147  N   LEU A 257     -16.029  -5.280   1.683  1.00 88.56           N  
ATOM   2148  CA  LEU A 257     -15.835  -5.668   0.288  1.00 88.56           C  
ATOM   2149  C   LEU A 257     -15.424  -4.480  -0.586  1.00 88.56           C  
ATOM   2150  CB  LEU A 257     -17.126  -6.314  -0.244  1.00 88.56           C  
ATOM   2151  O   LEU A 257     -14.556  -4.639  -1.443  1.00 88.56           O  
ATOM   2152  CG  LEU A 257     -17.434  -7.711   0.326  1.00 88.56           C  
ATOM   2153  CD1 LEU A 257     -18.787  -8.183  -0.205  1.00 88.56           C  
ATOM   2154  CD2 LEU A 257     -16.374  -8.745  -0.063  1.00 88.56           C  
ATOM   2155  N   LEU A 258     -15.977  -3.290  -0.345  1.00 90.49           N  
ATOM   2156  CA  LEU A 258     -15.583  -2.059  -1.034  1.00 90.49           C  
ATOM   2157  C   LEU A 258     -14.130  -1.683  -0.728  1.00 90.49           C  
ATOM   2158  CB  LEU A 258     -16.532  -0.919  -0.628  1.00 90.49           C  
ATOM   2159  O   LEU A 258     -13.354  -1.424  -1.651  1.00 90.49           O  
ATOM   2160  CG  LEU A 258     -17.938  -0.985  -1.247  1.00 90.49           C  
ATOM   2161  CD1 LEU A 258     -18.804   0.106  -0.618  1.00 90.49           C  
ATOM   2162  CD2 LEU A 258     -17.909  -0.767  -2.762  1.00 90.49           C  
ATOM   2163  N   LEU A 259     -13.729  -1.717   0.547  1.00 89.59           N  
ATOM   2164  CA  LEU A 259     -12.342  -1.453   0.941  1.00 89.59           C  
ATOM   2165  C   LEU A 259     -11.385  -2.499   0.348  1.00 89.59           C  
ATOM   2166  CB  LEU A 259     -12.265  -1.399   2.477  1.00 89.59           C  
ATOM   2167  O   LEU A 259     -10.315  -2.160  -0.155  1.00 89.59           O  
ATOM   2168  CG  LEU A 259     -10.861  -1.072   3.022  1.00 89.59           C  
ATOM   2169  CD1 LEU A 259     -10.349   0.297   2.585  1.00 89.59           C  
ATOM   2170  CD2 LEU A 259     -10.888  -1.108   4.548  1.00 89.59           C  
ATOM   2171  N   LEU A 260     -11.785  -3.770   0.341  1.00 89.15           N  
ATOM   2172  CA  LEU A 260     -11.021  -4.838  -0.295  1.00 89.15           C  
ATOM   2173  C   LEU A 260     -10.896  -4.648  -1.810  1.00 89.15           C  
ATOM   2174  CB  LEU A 260     -11.672  -6.173   0.095  1.00 89.15           C  
ATOM   2175  O   LEU A 260      -9.803  -4.795  -2.360  1.00 89.15           O  
ATOM   2176  CG  LEU A 260     -11.029  -7.409  -0.543  1.00 89.15           C  
ATOM   2177  CD1 LEU A 260      -9.554  -7.576  -0.181  1.00 89.15           C  
ATOM   2178  CD2 LEU A 260     -11.793  -8.636  -0.059  1.00 89.15           C  
ATOM   2179  N   GLY A 261     -11.978  -4.253  -2.478  1.00 88.10           N  
ATOM   2180  CA  GLY A 261     -11.966  -3.863  -3.884  1.00 88.10           C  
ATOM   2181  C   GLY A 261     -10.974  -2.731  -4.147  1.00 88.10           C  
ATOM   2182  O   GLY A 261     -10.172  -2.826  -5.077  1.00 88.10           O  
ATOM   2183  N   LEU A 262     -10.945  -1.711  -3.285  1.00 90.93           N  
ATOM   2184  CA  LEU A 262      -9.994  -0.604  -3.380  1.00 90.93           C  
ATOM   2185  C   LEU A 262      -8.537  -1.074  -3.262  1.00 90.93           C  
ATOM   2186  CB  LEU A 262     -10.346   0.452  -2.319  1.00 90.93           C  
ATOM   2187  O   LEU A 262      -7.716  -0.725  -4.114  1.00 90.93           O  
ATOM   2188  CG  LEU A 262      -9.430   1.685  -2.353  1.00 90.93           C  
ATOM   2189  CD1 LEU A 262      -9.491   2.391  -3.710  1.00 90.93           C  
ATOM   2190  CD2 LEU A 262      -9.845   2.646  -1.247  1.00 90.93           C  
ATOM   2191  N   PHE A 263      -8.211  -1.914  -2.275  1.00 89.99           N  
ATOM   2192  CA  PHE A 263      -6.869  -2.500  -2.148  1.00 89.99           C  
ATOM   2193  C   PHE A 263      -6.464  -3.289  -3.397  1.00 89.99           C  
ATOM   2194  CB  PHE A 263      -6.793  -3.408  -0.913  1.00 89.99           C  
ATOM   2195  O   PHE A 263      -5.337  -3.154  -3.882  1.00 89.99           O  
ATOM   2196  CG  PHE A 263      -6.451  -2.664   0.357  1.00 89.99           C  
ATOM   2197  CD1 PHE A 263      -5.143  -2.177   0.545  1.00 89.99           C  
ATOM   2198  CD2 PHE A 263      -7.422  -2.469   1.355  1.00 89.99           C  
ATOM   2199  CE1 PHE A 263      -4.820  -1.478   1.719  1.00 89.99           C  
ATOM   2200  CE2 PHE A 263      -7.100  -1.755   2.520  1.00 89.99           C  
ATOM   2201  CZ  PHE A 263      -5.804  -1.250   2.693  1.00 89.99           C  
ATOM   2202  N   MET A 264      -7.386  -4.070  -3.962  1.00 88.22           N  
ATOM   2203  CA  MET A 264      -7.139  -4.830  -5.189  1.00 88.22           C  
ATOM   2204  C   MET A 264      -6.918  -3.921  -6.403  1.00 88.22           C  
ATOM   2205  CB  MET A 264      -8.299  -5.805  -5.438  1.00 88.22           C  
ATOM   2206  O   MET A 264      -6.043  -4.207  -7.224  1.00 88.22           O  
ATOM   2207  CG  MET A 264      -8.320  -6.946  -4.415  1.00 88.22           C  
ATOM   2208  SD  MET A 264      -6.836  -7.988  -4.406  1.00 88.22           S  
ATOM   2209  CE  MET A 264      -7.033  -8.889  -5.962  1.00 88.22           C  
ATOM   2210  N   ILE A 265      -7.653  -2.811  -6.513  1.00 90.28           N  
ATOM   2211  CA  ILE A 265      -7.462  -1.802  -7.566  1.00 90.28           C  
ATOM   2212  C   ILE A 265      -6.086  -1.143  -7.432  1.00 90.28           C  
ATOM   2213  CB  ILE A 265      -8.607  -0.761  -7.534  1.00 90.28           C  
ATOM   2214  O   ILE A 265      -5.356  -1.053  -8.423  1.00 90.28           O  
ATOM   2215  CG1 ILE A 265      -9.927  -1.412  -8.002  1.00 90.28           C  
ATOM   2216  CG2 ILE A 265      -8.292   0.464  -8.416  1.00 90.28           C  
ATOM   2217  CD1 ILE A 265     -11.169  -0.567  -7.688  1.00 90.28           C  
ATOM   2218  N   ILE A 266      -5.699  -0.739  -6.220  1.00 90.87           N  
ATOM   2219  CA  ILE A 266      -4.384  -0.147  -5.932  1.00 90.87           C  
ATOM   2220  C   ILE A 266      -3.267  -1.127  -6.311  1.00 90.87           C  
ATOM   2221  CB  ILE A 266      -4.305   0.274  -4.444  1.00 90.87           C  
ATOM   2222  O   ILE A 266      -2.352  -0.773  -7.059  1.00 90.87           O  
ATOM   2223  CG1 ILE A 266      -5.233   1.480  -4.168  1.00 90.87           C  
ATOM   2224  CG2 ILE A 266      -2.859   0.626  -4.046  1.00 90.87           C  
ATOM   2225  CD1 ILE A 266      -5.495   1.716  -2.674  1.00 90.87           C  
ATOM   2226  N   ALA A 267      -3.364  -2.379  -5.862  1.00 89.07           N  
ATOM   2227  CA  ALA A 267      -2.379  -3.414  -6.158  1.00 89.07           C  
ATOM   2228  C   ALA A 267      -2.309  -3.746  -7.659  1.00 89.07           C  
ATOM   2229  CB  ALA A 267      -2.737  -4.644  -5.327  1.00 89.07           C  
ATOM   2230  O   ALA A 267      -1.220  -3.905  -8.218  1.00 89.07           O  
ATOM   2231  N   SER A 268      -3.455  -3.789  -8.344  1.00 89.11           N  
ATOM   2232  CA  SER A 268      -3.516  -3.970  -9.796  1.00 89.11           C  
ATOM   2233  C   SER A 268      -2.893  -2.798 -10.547  1.00 89.11           C  
ATOM   2234  CB  SER A 268      -4.967  -4.155 -10.250  1.00 89.11           C  
ATOM   2235  O   SER A 268      -2.221  -3.011 -11.560  1.00 89.11           O  
ATOM   2236  OG  SER A 268      -4.992  -4.454 -11.636  1.00 89.11           O  
ATOM   2237  N   ASN A 269      -3.098  -1.564 -10.079  1.00 89.55           N  
ATOM   2238  CA  ASN A 269      -2.475  -0.385 -10.670  1.00 89.55           C  
ATOM   2239  C   ASN A 269      -0.953  -0.451 -10.519  1.00 89.55           C  
ATOM   2240  CB  ASN A 269      -3.060   0.892 -10.048  1.00 89.55           C  
ATOM   2241  O   ASN A 269      -0.244  -0.329 -11.516  1.00 89.55           O  
ATOM   2242  CG  ASN A 269      -2.558   2.143 -10.756  1.00 89.55           C  
ATOM   2243  ND2 ASN A 269      -2.279   3.195 -10.022  1.00 89.55           N  
ATOM   2244  OD1 ASN A 269      -2.436   2.195 -11.975  1.00 89.55           O  
ATOM   2245  N   LEU A 270      -0.458  -0.758  -9.317  1.00 89.30           N  
ATOM   2246  CA  LEU A 270       0.967  -0.968  -9.064  1.00 89.30           C  
ATOM   2247  C   LEU A 270       1.554  -2.039  -9.997  1.00 89.30           C  
ATOM   2248  CB  LEU A 270       1.145  -1.341  -7.579  1.00 89.30           C  
ATOM   2249  O   LEU A 270       2.567  -1.804 -10.658  1.00 89.30           O  
ATOM   2250  CG  LEU A 270       2.559  -1.829  -7.230  1.00 89.30           C  
ATOM   2251  CD1 LEU A 270       3.620  -0.756  -7.443  1.00 89.30           C  
ATOM   2252  CD2 LEU A 270       2.616  -2.295  -5.781  1.00 89.30           C  
ATOM   2253  N   GLN A 271       0.903  -3.201 -10.105  1.00 88.57           N  
ATOM   2254  CA  GLN A 271       1.373  -4.274 -10.981  1.00 88.57           C  
ATOM   2255  C   GLN A 271       1.375  -3.853 -12.456  1.00 88.57           C  
ATOM   2256  CB  GLN A 271       0.524  -5.533 -10.765  1.00 88.57           C  
ATOM   2257  O   GLN A 271       2.298  -4.204 -13.196  1.00 88.57           O  
ATOM   2258  CG  GLN A 271       1.132  -6.728 -11.521  1.00 88.57           C  
ATOM   2259  CD  GLN A 271       0.377  -8.029 -11.302  1.00 88.57           C  
ATOM   2260  NE2 GLN A 271       0.859  -9.134 -11.823  1.00 88.57           N  
ATOM   2261  OE1 GLN A 271      -0.659  -8.103 -10.688  1.00 88.57           O  
ATOM   2262  N   LYS A 272       0.371  -3.085 -12.895  1.00 88.53           N  
ATOM   2263  CA  LYS A 272       0.326  -2.519 -14.246  1.00 88.53           C  
ATOM   2264  C   LYS A 272       1.493  -1.557 -14.475  1.00 88.53           C  
ATOM   2265  CB  LYS A 272      -1.041  -1.860 -14.489  1.00 88.53           C  
ATOM   2266  O   LYS A 272       2.183  -1.714 -15.476  1.00 88.53           O  
ATOM   2267  CG  LYS A 272      -1.190  -1.350 -15.931  1.00 88.53           C  
ATOM   2268  CD  LYS A 272      -2.582  -0.746 -16.163  1.00 88.53           C  
ATOM   2269  CE  LYS A 272      -2.691  -0.226 -17.603  1.00 88.53           C  
ATOM   2270  NZ  LYS A 272      -4.046   0.302 -17.909  1.00 88.53           N  
ATOM   2271  N   GLN A 273       1.756  -0.630 -13.550  1.00 88.00           N  
ATOM   2272  CA  GLN A 273       2.879   0.310 -13.659  1.00 88.00           C  
ATOM   2273  C   GLN A 273       4.225  -0.412 -13.708  1.00 88.00           C  
ATOM   2274  CB  GLN A 273       2.886   1.314 -12.492  1.00 88.00           C  
ATOM   2275  O   GLN A 273       5.067  -0.072 -14.536  1.00 88.00           O  
ATOM   2276  CG  GLN A 273       1.695   2.280 -12.473  1.00 88.00           C  
ATOM   2277  CD  GLN A 273       1.519   3.069 -13.763  1.00 88.00           C  
ATOM   2278  NE2 GLN A 273       0.297   3.410 -14.109  1.00 88.00           N  
ATOM   2279  OE1 GLN A 273       2.452   3.385 -14.489  1.00 88.00           O  
ATOM   2280  N   HIS A 274       4.404  -1.444 -12.885  1.00 86.36           N  
ATOM   2281  CA  HIS A 274       5.618  -2.252 -12.882  1.00 86.36           C  
ATOM   2282  C   HIS A 274       5.826  -3.010 -14.201  1.00 86.36           C  
ATOM   2283  CB  HIS A 274       5.545  -3.223 -11.706  1.00 86.36           C  
ATOM   2284  O   HIS A 274       6.924  -3.013 -14.752  1.00 86.36           O  
ATOM   2285  CG  HIS A 274       6.826  -3.989 -11.540  1.00 86.36           C  
ATOM   2286  CD2 HIS A 274       7.032  -5.328 -11.736  1.00 86.36           C  
ATOM   2287  ND1 HIS A 274       8.029  -3.438 -11.172  1.00 86.36           N  
ATOM   2288  CE1 HIS A 274       8.938  -4.422 -11.127  1.00 86.36           C  
ATOM   2289  NE2 HIS A 274       8.374  -5.593 -11.447  1.00 86.36           N  
ATOM   2290  N   ARG A 275       4.767  -3.614 -14.753  1.00 84.14           N  
ATOM   2291  CA  ARG A 275       4.829  -4.285 -16.061  1.00 84.14           C  
ATOM   2292  C   ARG A 275       5.122  -3.306 -17.190  1.00 84.14           C  
ATOM   2293  CB  ARG A 275       3.515  -5.015 -16.343  1.00 84.14           C  
ATOM   2294  O   ARG A 275       5.892  -3.638 -18.086  1.00 84.14           O  
ATOM   2295  CG  ARG A 275       3.411  -6.328 -15.562  1.00 84.14           C  
ATOM   2296  CD  ARG A 275       2.042  -6.951 -15.843  1.00 84.14           C  
ATOM   2297  NE  ARG A 275       1.936  -8.311 -15.290  1.00 84.14           N  
ATOM   2298  NH1 ARG A 275      -0.288  -8.637 -15.768  1.00 84.14           N  
ATOM   2299  NH2 ARG A 275       0.883 -10.276 -14.817  1.00 84.14           N  
ATOM   2300  CZ  ARG A 275       0.848  -9.062 -15.289  1.00 84.14           C  
ATOM   2301  N   THR A 276       4.522  -2.117 -17.160  1.00 85.48           N  
ATOM   2302  CA  THR A 276       4.836  -1.054 -18.121  1.00 85.48           C  
ATOM   2303  C   THR A 276       6.301  -0.657 -18.015  1.00 85.48           C  
ATOM   2304  CB  THR A 276       3.937   0.170 -17.927  1.00 85.48           C  
ATOM   2305  O   THR A 276       6.964  -0.613 -19.039  1.00 85.48           O  
ATOM   2306  CG2 THR A 276       4.198   1.263 -18.961  1.00 85.48           C  
ATOM   2307  OG1 THR A 276       2.586  -0.199 -18.087  1.00 85.48           O  
ATOM   2308  N   PHE A 277       6.836  -0.497 -16.802  1.00 83.81           N  
ATOM   2309  CA  PHE A 277       8.253  -0.192 -16.587  1.00 83.81           C  
ATOM   2310  C   PHE A 277       9.160  -1.253 -17.197  1.00 83.81           C  
ATOM   2311  CB  PHE A 277       8.517  -0.020 -15.083  1.00 83.81           C  
ATOM   2312  O   PHE A 277      10.066  -0.923 -17.953  1.00 83.81           O  
ATOM   2313  CG  PHE A 277       9.982   0.141 -14.750  1.00 83.81           C  
ATOM   2314  CD1 PHE A 277      10.725  -0.965 -14.297  1.00 83.81           C  
ATOM   2315  CD2 PHE A 277      10.612   1.383 -14.934  1.00 83.81           C  
ATOM   2316  CE1 PHE A 277      12.100  -0.828 -14.035  1.00 83.81           C  
ATOM   2317  CE2 PHE A 277      11.985   1.519 -14.665  1.00 83.81           C  
ATOM   2318  CZ  PHE A 277      12.730   0.413 -14.222  1.00 83.81           C  
ATOM   2319  N   GLN A 278       8.879  -2.531 -16.944  1.00 80.23           N  
ATOM   2320  CA  GLN A 278       9.634  -3.632 -17.541  1.00 80.23           C  
ATOM   2321  C   GLN A 278       9.549  -3.626 -19.073  1.00 80.23           C  
ATOM   2322  CB  GLN A 278       9.100  -4.961 -17.003  1.00 80.23           C  
ATOM   2323  O   GLN A 278      10.561  -3.821 -19.738  1.00 80.23           O  
ATOM   2324  CG  GLN A 278       9.432  -5.197 -15.522  1.00 80.23           C  
ATOM   2325  CD  GLN A 278       8.757  -6.459 -14.994  1.00 80.23           C  
ATOM   2326  NE2 GLN A 278       9.234  -7.018 -13.910  1.00 80.23           N  
ATOM   2327  OE1 GLN A 278       7.777  -6.954 -15.534  1.00 80.23           O  
ATOM   2328  N   LYS A 279       8.362  -3.380 -19.644  1.00 78.90           N  
ATOM   2329  CA  LYS A 279       8.175  -3.297 -21.101  1.00 78.90           C  
ATOM   2330  C   LYS A 279       8.908  -2.106 -21.710  1.00 78.90           C  
ATOM   2331  CB  LYS A 279       6.687  -3.215 -21.455  1.00 78.90           C  
ATOM   2332  O   LYS A 279       9.604  -2.293 -22.696  1.00 78.90           O  
ATOM   2333  CG  LYS A 279       5.964  -4.559 -21.307  1.00 78.90           C  
ATOM   2334  CD  LYS A 279       4.500  -4.377 -21.720  1.00 78.90           C  
ATOM   2335  CE  LYS A 279       3.741  -5.702 -21.628  1.00 78.90           C  
ATOM   2336  NZ  LYS A 279       2.404  -5.588 -22.264  1.00 78.90           N  
ATOM   2337  N   SER A 280       8.780  -0.916 -21.127  1.00 79.72           N  
ATOM   2338  CA  SER A 280       9.471   0.296 -21.578  1.00 79.72           C  
ATOM   2339  C   SER A 280      10.980   0.163 -21.433  1.00 79.72           C  
ATOM   2340  CB  SER A 280       8.997   1.510 -20.775  1.00 79.72           C  
ATOM   2341  O   SER A 280      11.709   0.596 -22.311  1.00 79.72           O  
ATOM   2342  OG  SER A 280       7.638   1.780 -21.058  1.00 79.72           O  
ATOM   2343  N   TYR A 281      11.448  -0.491 -20.369  1.00 75.05           N  
ATOM   2344  CA  TYR A 281      12.858  -0.814 -20.204  1.00 75.05           C  
ATOM   2345  C   TYR A 281      13.343  -1.751 -21.313  1.00 75.05           C  
ATOM   2346  CB  TYR A 281      13.084  -1.418 -18.813  1.00 75.05           C  
ATOM   2347  O   TYR A 281      14.385  -1.495 -21.893  1.00 75.05           O  
ATOM   2348  CG  TYR A 281      14.540  -1.690 -18.513  1.00 75.05           C  
ATOM   2349  CD1 TYR A 281      15.051  -3.002 -18.553  1.00 75.05           C  
ATOM   2350  CD2 TYR A 281      15.392  -0.607 -18.235  1.00 75.05           C  
ATOM   2351  CE1 TYR A 281      16.414  -3.233 -18.286  1.00 75.05           C  
ATOM   2352  CE2 TYR A 281      16.757  -0.833 -17.996  1.00 75.05           C  
ATOM   2353  OH  TYR A 281      18.583  -2.367 -17.743  1.00 75.05           O  
ATOM   2354  CZ  TYR A 281      17.268  -2.148 -18.003  1.00 75.05           C  
ATOM   2355  N   ILE A 282      12.578  -2.795 -21.654  1.00 67.90           N  
ATOM   2356  CA  ILE A 282      12.943  -3.733 -22.729  1.00 67.90           C  
ATOM   2357  C   ILE A 282      12.846  -3.109 -24.122  1.00 67.90           C  
ATOM   2358  CB  ILE A 282      12.131  -5.038 -22.609  1.00 67.90           C  
ATOM   2359  O   ILE A 282      13.638  -3.431 -25.001  1.00 67.90           O  
ATOM   2360  CG1 ILE A 282      12.574  -5.781 -21.331  1.00 67.90           C  
ATOM   2361  CG2 ILE A 282      12.314  -5.964 -23.829  1.00 67.90           C  
ATOM   2362  CD1 ILE A 282      11.599  -6.882 -20.929  1.00 67.90           C  
ATOM   2363  N   GLY A 283      11.877  -2.220 -24.319  1.00 66.64           N  
ATOM   2364  CA  GLY A 283      11.658  -1.492 -25.562  1.00 66.64           C  
ATOM   2365  C   GLY A 283      12.603  -0.312 -25.775  1.00 66.64           C  
ATOM   2366  O   GLY A 283      12.410   0.411 -26.748  1.00 66.64           O  
ATOM   2367  N   LEU A 284      13.595  -0.096 -24.899  1.00 67.52           N  
ATOM   2368  CA  LEU A 284      14.676   0.861 -25.135  1.00 67.52           C  
ATOM   2369  C   LEU A 284      15.425   0.452 -26.411  1.00 67.52           C  
ATOM   2370  CB  LEU A 284      15.614   0.900 -23.911  1.00 67.52           C  
ATOM   2371  O   LEU A 284      16.302  -0.409 -26.387  1.00 67.52           O  
ATOM   2372  CG  LEU A 284      15.104   1.764 -22.742  1.00 67.52           C  
ATOM   2373  CD1 LEU A 284      15.913   1.488 -21.472  1.00 67.52           C  
ATOM   2374  CD2 LEU A 284      15.266   3.247 -23.063  1.00 67.52           C  
ATOM   2375  N   LYS A 285      15.032   1.042 -27.540  1.00 59.72           N  
ATOM   2376  CA  LYS A 285      15.695   0.862 -28.827  1.00 59.72           C  
ATOM   2377  C   LYS A 285      16.980   1.686 -28.821  1.00 59.72           C  
ATOM   2378  CB  LYS A 285      14.726   1.255 -29.956  1.00 59.72           C  
ATOM   2379  O   LYS A 285      16.960   2.845 -28.414  1.00 59.72           O  
ATOM   2380  CG  LYS A 285      15.244   0.864 -31.349  1.00 59.72           C  
ATOM   2381  CD  LYS A 285      14.241   1.259 -32.443  1.00 59.72           C  
ATOM   2382  CE  LYS A 285      14.802   0.903 -33.826  1.00 59.72           C  
ATOM   2383  NZ  LYS A 285      13.925   1.390 -34.921  1.00 59.72           N  
ATOM   2384  N   ASP A 286      18.075   1.086 -29.281  1.00 55.45           N  
ATOM   2385  CA  ASP A 286      19.272   1.848 -29.622  1.00 55.45           C  
ATOM   2386  C   ASP A 286      18.927   2.748 -30.812  1.00 55.45           C  
ATOM   2387  CB  ASP A 286      20.437   0.906 -29.965  1.00 55.45           C  
ATOM   2388  O   ASP A 286      18.663   2.254 -31.911  1.00 55.45           O  
ATOM   2389  CG  ASP A 286      21.002   0.160 -28.756  1.00 55.45           C  
ATOM   2390  OD1 ASP A 286      21.091   0.760 -27.663  1.00 55.45           O  
ATOM   2391  OD2 ASP A 286      21.450  -0.990 -28.954  1.00 55.45           O  
ATOM   2392  N   ASP A 287      18.896   4.057 -30.587  1.00 60.45           N  
ATOM   2393  CA  ASP A 287      18.740   5.036 -31.654  1.00 60.45           C  
ATOM   2394  C   ASP A 287      20.120   5.634 -31.954  1.00 60.45           C  
ATOM   2395  CB  ASP A 287      17.706   6.102 -31.279  1.00 60.45           C  
ATOM   2396  O   ASP A 287      20.721   6.229 -31.055  1.00 60.45           O  
ATOM   2397  CG  ASP A 287      17.298   6.919 -32.509  1.00 60.45           C  
ATOM   2398  OD1 ASP A 287      18.195   7.262 -33.309  1.00 60.45           O  
ATOM   2399  OD2 ASP A 287      16.089   7.189 -32.641  1.00 60.45           O  
ATOM   2400  N   PRO A 288      20.664   5.486 -33.176  1.00 61.20           N  
ATOM   2401  CA  PRO A 288      21.966   6.053 -33.517  1.00 61.20           C  
ATOM   2402  C   PRO A 288      22.030   7.575 -33.321  1.00 61.20           C  
ATOM   2403  CB  PRO A 288      22.208   5.657 -34.977  1.00 61.20           C  
ATOM   2404  O   PRO A 288      23.107   8.082 -33.016  1.00 61.20           O  
ATOM   2405  CG  PRO A 288      20.802   5.460 -35.541  1.00 61.20           C  
ATOM   2406  CD  PRO A 288      20.037   4.896 -34.350  1.00 61.20           C  
ATOM   2407  N   ASN A 289      20.902   8.284 -33.439  1.00 64.77           N  
ATOM   2408  CA  ASN A 289      20.846   9.743 -33.332  1.00 64.77           C  
ATOM   2409  C   ASN A 289      20.774  10.235 -31.883  1.00 64.77           C  
ATOM   2410  CB  ASN A 289      19.626  10.240 -34.121  1.00 64.77           C  
ATOM   2411  O   ASN A 289      21.224  11.341 -31.585  1.00 64.77           O  
ATOM   2412  CG  ASN A 289      19.723   9.958 -35.607  1.00 64.77           C  
ATOM   2413  ND2 ASN A 289      18.603   9.866 -36.283  1.00 64.77           N  
ATOM   2414  OD1 ASN A 289      20.788   9.827 -36.185  1.00 64.77           O  
ATOM   2415  N   TYR A 290      20.205   9.435 -30.977  1.00 58.30           N  
ATOM   2416  CA  TYR A 290      19.995   9.846 -29.587  1.00 58.30           C  
ATOM   2417  C   TYR A 290      20.916   9.115 -28.613  1.00 58.30           C  
ATOM   2418  CB  TYR A 290      18.511   9.726 -29.213  1.00 58.30           C  
ATOM   2419  O   TYR A 290      21.499   9.767 -27.741  1.00 58.30           O  
ATOM   2420  CG  TYR A 290      17.601  10.606 -30.052  1.00 58.30           C  
ATOM   2421  CD1 TYR A 290      17.610  12.004 -29.883  1.00 58.30           C  
ATOM   2422  CD2 TYR A 290      16.762  10.033 -31.021  1.00 58.30           C  
ATOM   2423  CE1 TYR A 290      16.784  12.820 -30.685  1.00 58.30           C  
ATOM   2424  CE2 TYR A 290      15.954  10.839 -31.840  1.00 58.30           C  
ATOM   2425  OH  TYR A 290      15.179  13.013 -32.469  1.00 58.30           O  
ATOM   2426  CZ  TYR A 290      15.958  12.235 -31.672  1.00 58.30           C  
ATOM   2427  N   PHE A 291      21.073   7.790 -28.754  1.00 57.39           N  
ATOM   2428  CA  PHE A 291      21.913   6.967 -27.886  1.00 57.39           C  
ATOM   2429  C   PHE A 291      22.009   5.488 -28.319  1.00 57.39           C  
ATOM   2430  CB  PHE A 291      21.318   7.029 -26.477  1.00 57.39           C  
ATOM   2431  O   PHE A 291      20.998   4.809 -28.503  1.00 57.39           O  
ATOM   2432  CG  PHE A 291      22.095   6.283 -25.446  1.00 57.39           C  
ATOM   2433  CD1 PHE A 291      21.538   5.138 -24.868  1.00 57.39           C  
ATOM   2434  CD2 PHE A 291      23.354   6.762 -25.048  1.00 57.39           C  
ATOM   2435  CE1 PHE A 291      22.246   4.468 -23.870  1.00 57.39           C  
ATOM   2436  CE2 PHE A 291      24.088   6.057 -24.087  1.00 57.39           C  
ATOM   2437  CZ  PHE A 291      23.533   4.903 -23.512  1.00 57.39           C  
ATOM   2438  N   VAL A 292      23.235   4.945 -28.338  1.00 55.44           N  
ATOM   2439  CA  VAL A 292      23.513   3.511 -28.544  1.00 55.44           C  
ATOM   2440  C   VAL A 292      24.097   2.904 -27.269  1.00 55.44           C  
ATOM   2441  CB  VAL A 292      24.466   3.291 -29.737  1.00 55.44           C  
ATOM   2442  O   VAL A 292      25.233   3.202 -26.888  1.00 55.44           O  
ATOM   2443  CG1 VAL A 292      24.741   1.799 -29.972  1.00 55.44           C  
ATOM   2444  CG2 VAL A 292      23.895   3.876 -31.034  1.00 55.44           C  
ATOM   2445  N   LEU A 293      23.371   1.993 -26.623  1.00 59.45           N  
ATOM   2446  CA  LEU A 293      23.900   1.209 -25.516  1.00 59.45           C  
ATOM   2447  C   LEU A 293      24.517  -0.077 -26.084  1.00 59.45           C  
ATOM   2448  CB  LEU A 293      22.778   0.955 -24.488  1.00 59.45           C  
ATOM   2449  O   LEU A 293      23.808  -1.016 -26.433  1.00 59.45           O  
ATOM   2450  CG  LEU A 293      23.282   0.562 -23.093  1.00 59.45           C  
ATOM   2451  CD1 LEU A 293      23.756   1.750 -22.273  1.00 59.45           C  
ATOM   2452  CD2 LEU A 293      22.206  -0.104 -22.238  1.00 59.45           C  
ATOM   2453  N   LYS A 294      25.857  -0.180 -26.118  1.00 56.58           N  
ATOM   2454  CA  LYS A 294      26.552  -1.417 -26.552  1.00 56.58           C  
ATOM   2455  C   LYS A 294      25.986  -2.674 -25.877  1.00 56.58           C  
ATOM   2456  CB  LYS A 294      28.070  -1.339 -26.288  1.00 56.58           C  
ATOM   2457  O   LYS A 294      25.893  -3.718 -26.506  1.00 56.58           O  
ATOM   2458  CG  LYS A 294      28.831  -0.488 -27.319  1.00 56.58           C  
ATOM   2459  CD  LYS A 294      30.355  -0.578 -27.100  1.00 56.58           C  
ATOM   2460  CE  LYS A 294      31.110   0.252 -28.152  1.00 56.58           C  
ATOM   2461  NZ  LYS A 294      32.590   0.174 -27.995  1.00 56.58           N  
ATOM   2462  N   SER A 295      25.568  -2.572 -24.616  1.00 56.13           N  
ATOM   2463  CA  SER A 295      24.954  -3.681 -23.891  1.00 56.13           C  
ATOM   2464  C   SER A 295      23.536  -4.027 -24.323  1.00 56.13           C  
ATOM   2465  CB  SER A 295      24.981  -3.378 -22.410  1.00 56.13           C  
ATOM   2466  O   SER A 295      23.167  -5.186 -24.192  1.00 56.13           O  
ATOM   2467  OG  SER A 295      24.143  -2.322 -22.030  1.00 56.13           O  
ATOM   2468  N   TRP A 296      22.749  -3.074 -24.837  1.00 55.87           N  
ATOM   2469  CA  TRP A 296      21.434  -3.378 -25.411  1.00 55.87           C  
ATOM   2470  C   TRP A 296      21.559  -4.162 -26.706  1.00 55.87           C  
ATOM   2471  CB  TRP A 296      20.554  -2.141 -25.626  1.00 55.87           C  
ATOM   2472  O   TRP A 296      20.862  -5.163 -26.847  1.00 55.87           O  
ATOM   2473  CG  TRP A 296      19.594  -1.920 -24.503  1.00 55.87           C  
ATOM   2474  CD1 TRP A 296      19.469  -0.854 -23.683  1.00 55.87           C  
ATOM   2475  CD2 TRP A 296      18.508  -2.810 -24.150  1.00 55.87           C  
ATOM   2476  CE2 TRP A 296      17.877  -2.320 -22.975  1.00 55.87           C  
ATOM   2477  CE3 TRP A 296      18.006  -3.991 -24.729  1.00 55.87           C  
ATOM   2478  NE1 TRP A 296      18.489  -1.108 -22.738  1.00 55.87           N  
ATOM   2479  CH2 TRP A 296      16.443  -4.258 -22.892  1.00 55.87           C  
ATOM   2480  CZ2 TRP A 296      16.876  -3.047 -22.324  1.00 55.87           C  
ATOM   2481  CZ3 TRP A 296      16.961  -4.700 -24.119  1.00 55.87           C  
ATOM   2482  N   ARG A 297      22.506  -3.810 -27.586  1.00 55.24           N  
ATOM   2483  CA  ARG A 297      22.835  -4.645 -28.756  1.00 55.24           C  
ATOM   2484  C   ARG A 297      23.175  -6.082 -28.357  1.00 55.24           C  
ATOM   2485  CB  ARG A 297      23.986  -4.045 -29.577  1.00 55.24           C  
ATOM   2486  O   ARG A 297      22.661  -7.015 -28.962  1.00 55.24           O  
ATOM   2487  CG  ARG A 297      23.630  -2.687 -30.189  1.00 55.24           C  
ATOM   2488  CD  ARG A 297      24.633  -2.282 -31.270  1.00 55.24           C  
ATOM   2489  NE  ARG A 297      24.244  -1.007 -31.898  1.00 55.24           N  
ATOM   2490  NH1 ARG A 297      26.102  -0.726 -33.218  1.00 55.24           N  
ATOM   2491  NH2 ARG A 297      24.457   0.777 -33.301  1.00 55.24           N  
ATOM   2492  CZ  ARG A 297      24.932  -0.327 -32.798  1.00 55.24           C  
ATOM   2493  N   LEU A 298      23.982  -6.253 -27.304  1.00 53.06           N  
ATOM   2494  CA  LEU A 298      24.341  -7.566 -26.738  1.00 53.06           C  
ATOM   2495  C   LEU A 298      23.184  -8.276 -26.013  1.00 53.06           C  
ATOM   2496  CB  LEU A 298      25.504  -7.393 -25.742  1.00 53.06           C  
ATOM   2497  O   LEU A 298      23.263  -9.472 -25.758  1.00 53.06           O  
ATOM   2498  CG  LEU A 298      26.809  -6.856 -26.340  1.00 53.06           C  
ATOM   2499  CD1 LEU A 298      27.817  -6.545 -25.229  1.00 53.06           C  
ATOM   2500  CD2 LEU A 298      27.448  -7.843 -27.294  1.00 53.06           C  
ATOM   2501  N   LEU A 299      22.140  -7.547 -25.611  1.00 54.21           N  
ATOM   2502  CA  LEU A 299      20.945  -8.095 -24.959  1.00 54.21           C  
ATOM   2503  C   LEU A 299      19.880  -8.509 -25.980  1.00 54.21           C  
ATOM   2504  CB  LEU A 299      20.376  -7.052 -23.976  1.00 54.21           C  
ATOM   2505  O   LEU A 299      19.231  -9.540 -25.793  1.00 54.21           O  
ATOM   2506  CG  LEU A 299      21.064  -7.079 -22.604  1.00 54.21           C  
ATOM   2507  CD1 LEU A 299      20.871  -5.766 -21.842  1.00 54.21           C  
ATOM   2508  CD2 LEU A 299      20.460  -8.179 -21.742  1.00 54.21           C  
ATOM   2509  N   GLN A 300      19.685  -7.709 -27.034  1.00 52.85           N  
ATOM   2510  CA  GLN A 300      18.796  -8.022 -28.157  1.00 52.85           C  
ATOM   2511  C   GLN A 300      19.330  -9.218 -28.937  1.00 52.85           C  
ATOM   2512  CB  GLN A 300      18.665  -6.818 -29.104  1.00 52.85           C  
ATOM   2513  O   GLN A 300      18.633 -10.220 -29.107  1.00 52.85           O  
ATOM   2514  CG  GLN A 300      17.724  -5.735 -28.562  1.00 52.85           C  
ATOM   2515  CD  GLN A 300      17.480  -4.606 -29.560  1.00 52.85           C  
ATOM   2516  NE2 GLN A 300      16.585  -3.691 -29.263  1.00 52.85           N  
ATOM   2517  OE1 GLN A 300      18.071  -4.513 -30.621  1.00 52.85           O  
ATOM   2518  N   ASN A 301      20.597  -9.145 -29.334  1.00 51.70           N  
ATOM   2519  CA  ASN A 301      21.292 -10.260 -29.941  1.00 51.70           C  
ATOM   2520  C   ASN A 301      21.802 -11.094 -28.773  1.00 51.70           C  
ATOM   2521  CB  ASN A 301      22.426  -9.719 -30.836  1.00 51.70           C  
ATOM   2522  O   ASN A 301      22.805 -10.722 -28.184  1.00 51.70           O  
ATOM   2523  CG  ASN A 301      21.947  -8.746 -31.899  1.00 51.70           C  
ATOM   2524  ND2 ASN A 301      22.840  -7.977 -32.473  1.00 51.70           N  
ATOM   2525  OD1 ASN A 301      20.782  -8.666 -32.243  1.00 51.70           O  
ATOM   2526  N   ARG A 302      21.129 -12.191 -28.395  1.00 52.00           N  
ATOM   2527  CA  ARG A 302      21.535 -13.104 -27.291  1.00 52.00           C  
ATOM   2528  C   ARG A 302      22.908 -13.782 -27.475  1.00 52.00           C  
ATOM   2529  CB  ARG A 302      20.473 -14.185 -27.075  1.00 52.00           C  
ATOM   2530  O   ARG A 302      23.179 -14.843 -26.924  1.00 52.00           O  
ATOM   2531  CG  ARG A 302      19.140 -13.667 -26.546  1.00 52.00           C  
ATOM   2532  CD  ARG A 302      18.338 -14.917 -26.183  1.00 52.00           C  
ATOM   2533  NE  ARG A 302      16.987 -14.586 -25.729  1.00 52.00           N  
ATOM   2534  NH1 ARG A 302      16.286 -16.762 -25.479  1.00 52.00           N  
ATOM   2535  NH2 ARG A 302      14.844 -15.083 -25.247  1.00 52.00           N  
ATOM   2536  CZ  ARG A 302      16.054 -15.478 -25.479  1.00 52.00           C  
ATOM   2537  N   THR A 303      23.770 -13.190 -28.270  1.00 43.02           N  
ATOM   2538  CA  THR A 303      25.094 -13.615 -28.642  1.00 43.02           C  
ATOM   2539  C   THR A 303      26.015 -12.473 -28.234  1.00 43.02           C  
ATOM   2540  CB  THR A 303      25.129 -13.882 -30.158  1.00 43.02           C  
ATOM   2541  O   THR A 303      25.946 -11.377 -28.795  1.00 43.02           O  
ATOM   2542  CG2 THR A 303      24.205 -15.041 -30.545  1.00 43.02           C  
ATOM   2543  OG1 THR A 303      24.675 -12.748 -30.867  1.00 43.02           O  
ATOM   2544  N   LEU A 304      26.913 -12.723 -27.277  1.00 43.69           N  
ATOM   2545  CA  LEU A 304      28.160 -11.955 -27.242  1.00 43.69           C  
ATOM   2546  C   LEU A 304      28.749 -11.930 -28.663  1.00 43.69           C  
ATOM   2547  CB  LEU A 304      29.135 -12.601 -26.243  1.00 43.69           C  
ATOM   2548  O   LEU A 304      28.485 -12.874 -29.420  1.00 43.69           O  
ATOM   2549  CG  LEU A 304      28.808 -12.237 -24.786  1.00 43.69           C  
ATOM   2550  CD1 LEU A 304      29.482 -13.221 -23.834  1.00 43.69           C  
ATOM   2551  CD2 LEU A 304      29.282 -10.825 -24.424  1.00 43.69           C  
ATOM   2552  N   PRO A 305      29.500 -10.877 -29.047  1.00 43.71           N  
ATOM   2553  CA  PRO A 305      30.130 -10.840 -30.357  1.00 43.71           C  
ATOM   2554  C   PRO A 305      30.853 -12.168 -30.532  1.00 43.71           C  
ATOM   2555  CB  PRO A 305      31.089  -9.645 -30.344  1.00 43.71           C  
ATOM   2556  O   PRO A 305      31.583 -12.587 -29.631  1.00 43.71           O  
ATOM   2557  CG  PRO A 305      31.400  -9.459 -28.860  1.00 43.71           C  
ATOM   2558  CD  PRO A 305      30.082  -9.850 -28.204  1.00 43.71           C  
ATOM   2559  N   GLN A 306      30.541 -12.863 -31.624  1.00 40.74           N  
ATOM   2560  CA  GLN A 306      31.182 -14.112 -31.992  1.00 40.74           C  
ATOM   2561  C   GLN A 306      32.687 -13.847 -32.069  1.00 40.74           C  
ATOM   2562  CB  GLN A 306      30.649 -14.559 -33.364  1.00 40.74           C  
ATOM   2563  O   GLN A 306      33.196 -13.429 -33.103  1.00 40.74           O  
ATOM   2564  CG  GLN A 306      29.251 -15.197 -33.356  1.00 40.74           C  
ATOM   2565  CD  GLN A 306      28.764 -15.495 -34.776  1.00 40.74           C  
ATOM   2566  NE2 GLN A 306      27.737 -16.295 -34.948  1.00 40.74           N  
ATOM   2567  OE1 GLN A 306      29.290 -15.011 -35.760  1.00 40.74           O  
ATOM   2568  N   ALA A 307      33.416 -14.062 -30.980  1.00 45.10           N  
ATOM   2569  CA  ALA A 307      34.839 -14.283 -31.094  1.00 45.10           C  
ATOM   2570  C   ALA A 307      34.947 -15.663 -31.752  1.00 45.10           C  
ATOM   2571  CB  ALA A 307      35.498 -14.161 -29.716  1.00 45.10           C  
ATOM   2572  O   ALA A 307      34.648 -16.673 -31.119  1.00 45.10           O  
ATOM   2573  N   PHE A 308      35.268 -15.681 -33.047  1.00 49.33           N  
ATOM   2574  CA  PHE A 308      35.516 -16.898 -33.829  1.00 49.33           C  
ATOM   2575  C   PHE A 308      34.303 -17.827 -34.043  1.00 49.33           C  
ATOM   2576  CB  PHE A 308      36.752 -17.618 -33.263  1.00 49.33           C  
ATOM   2577  O   PHE A 308      34.449 -19.041 -34.104  1.00 49.33           O  
ATOM   2578  CG  PHE A 308      37.926 -16.694 -33.007  1.00 49.33           C  
ATOM   2579  CD1 PHE A 308      38.733 -16.286 -34.083  1.00 49.33           C  
ATOM   2580  CD2 PHE A 308      38.193 -16.214 -31.709  1.00 49.33           C  
ATOM   2581  CE1 PHE A 308      39.809 -15.410 -33.864  1.00 49.33           C  
ATOM   2582  CE2 PHE A 308      39.264 -15.329 -31.491  1.00 49.33           C  
ATOM   2583  CZ  PHE A 308      40.074 -14.931 -32.569  1.00 49.33           C  
ATOM   2584  N   GLY A 309      33.089 -17.279 -34.172  1.00 45.62           N  
ATOM   2585  CA  GLY A 309      31.911 -18.046 -34.619  1.00 45.62           C  
ATOM   2586  C   GLY A 309      31.259 -18.975 -33.583  1.00 45.62           C  
ATOM   2587  O   GLY A 309      30.218 -19.557 -33.876  1.00 45.62           O  
ATOM   2588  N   VAL A 310      31.792 -19.084 -32.360  1.00 43.63           N  
ATOM   2589  CA  VAL A 310      31.245 -19.975 -31.318  1.00 43.63           C  
ATOM   2590  C   VAL A 310      30.487 -19.183 -30.250  1.00 43.63           C  
ATOM   2591  CB  VAL A 310      32.340 -20.871 -30.703  1.00 43.63           C  
ATOM   2592  O   VAL A 310      31.005 -18.241 -29.648  1.00 43.63           O  
ATOM   2593  CG1 VAL A 310      31.722 -21.932 -29.779  1.00 43.63           C  
ATOM   2594  CG2 VAL A 310      33.139 -21.615 -31.782  1.00 43.63           C  
ATOM   2595  N   THR A 311      29.241 -19.574 -29.964  1.00 45.70           N  
ATOM   2596  CA  THR A 311      28.480 -19.039 -28.827  1.00 45.70           C  
ATOM   2597  C   THR A 311      29.003 -19.643 -27.524  1.00 45.70           C  
ATOM   2598  CB  THR A 311      26.972 -19.316 -28.960  1.00 45.70           C  
ATOM   2599  O   THR A 311      28.649 -20.768 -27.173  1.00 45.70           O  
ATOM   2600  CG2 THR A 311      26.334 -18.529 -30.102  1.00 45.70           C  
ATOM   2601  OG1 THR A 311      26.732 -20.682 -29.198  1.00 45.70           O  
ATOM   2602  N   PHE A 312      29.821 -18.909 -26.770  1.00 45.46           N  
ATOM   2603  CA  PHE A 312      30.190 -19.335 -25.419  1.00 45.46           C  
ATOM   2604  C   PHE A 312      28.956 -19.320 -24.502  1.00 45.46           C  
ATOM   2605  CB  PHE A 312      31.323 -18.463 -24.861  1.00 45.46           C  
ATOM   2606  O   PHE A 312      28.486 -18.263 -24.073  1.00 45.46           O  
ATOM   2607  CG  PHE A 312      32.675 -18.743 -25.485  1.00 45.46           C  
ATOM   2608  CD1 PHE A 312      33.441 -19.838 -25.039  1.00 45.46           C  
ATOM   2609  CD2 PHE A 312      33.165 -17.924 -26.520  1.00 45.46           C  
ATOM   2610  CE1 PHE A 312      34.693 -20.108 -25.621  1.00 45.46           C  
ATOM   2611  CE2 PHE A 312      34.417 -18.195 -27.101  1.00 45.46           C  
ATOM   2612  CZ  PHE A 312      35.181 -19.285 -26.650  1.00 45.46           C  
ATOM   2613  N   LEU A 313      28.439 -20.501 -24.158  1.00 44.16           N  
ATOM   2614  CA  LEU A 313      27.505 -20.664 -23.045  1.00 44.16           C  
ATOM   2615  C   LEU A 313      28.255 -20.344 -21.744  1.00 44.16           C  
ATOM   2616  CB  LEU A 313      26.946 -22.103 -23.045  1.00 44.16           C  
ATOM   2617  O   LEU A 313      29.059 -21.145 -21.272  1.00 44.16           O  
ATOM   2618  CG  LEU A 313      25.793 -22.324 -24.043  1.00 44.16           C  
ATOM   2619  CD1 LEU A 313      25.649 -23.809 -24.369  1.00 44.16           C  
ATOM   2620  CD2 LEU A 313      24.462 -21.835 -23.458  1.00 44.16           C  
ATOM   2621  N   ARG A 314      28.011 -19.167 -21.147  1.00 47.08           N  
ATOM   2622  CA  ARG A 314      28.602 -18.840 -19.835  1.00 47.08           C  
ATOM   2623  C   ARG A 314      28.229 -19.874 -18.774  1.00 47.08           C  
ATOM   2624  CB  ARG A 314      28.230 -17.439 -19.325  1.00 47.08           C  
ATOM   2625  O   ARG A 314      27.061 -20.251 -18.638  1.00 47.08           O  
ATOM   2626  CG  ARG A 314      29.021 -16.347 -20.039  1.00 47.08           C  
ATOM   2627  CD  ARG A 314      28.695 -14.965 -19.468  1.00 47.08           C  
ATOM   2628  NE  ARG A 314      29.420 -13.938 -20.234  1.00 47.08           N  
ATOM   2629  NH1 ARG A 314      28.916 -12.138 -18.926  1.00 47.08           N  
ATOM   2630  NH2 ARG A 314      30.209 -11.848 -20.685  1.00 47.08           N  
ATOM   2631  CZ  ARG A 314      29.507 -12.657 -19.946  1.00 47.08           C  
ATOM   2632  N   LYS A 315      29.225 -20.252 -17.970  1.00 44.79           N  
ATOM   2633  CA  LYS A 315      29.047 -20.993 -16.720  1.00 44.79           C  
ATOM   2634  C   LYS A 315      28.099 -20.192 -15.822  1.00 44.79           C  
ATOM   2635  CB  LYS A 315      30.435 -21.218 -16.088  1.00 44.79           C  
ATOM   2636  O   LYS A 315      28.299 -18.999 -15.617  1.00 44.79           O  
ATOM   2637  CG  LYS A 315      30.460 -22.281 -14.976  1.00 44.79           C  
ATOM   2638  CD  LYS A 315      31.914 -22.557 -14.546  1.00 44.79           C  
ATOM   2639  CE  LYS A 315      32.007 -23.674 -13.496  1.00 44.79           C  
ATOM   2640  NZ  LYS A 315      33.421 -23.978 -13.142  1.00 44.79           N  
ATOM   2641  N   ARG A 316      27.040 -20.835 -15.323  1.00 43.95           N  
ATOM   2642  CA  ARG A 316      26.095 -20.211 -14.386  1.00 43.95           C  
ATOM   2643  C   ARG A 316      26.829 -19.899 -13.085  1.00 43.95           C  
ATOM   2644  CB  ARG A 316      24.900 -21.140 -14.106  1.00 43.95           C  
ATOM   2645  O   ARG A 316      27.046 -20.802 -12.279  1.00 43.95           O  
ATOM   2646  CG  ARG A 316      23.925 -21.291 -15.281  1.00 43.95           C  
ATOM   2647  CD  ARG A 316      22.776 -22.221 -14.863  1.00 43.95           C  
ATOM   2648  NE  ARG A 316      21.794 -22.420 -15.947  1.00 43.95           N  
ATOM   2649  NH1 ARG A 316      20.420 -23.899 -14.844  1.00 43.95           N  
ATOM   2650  NH2 ARG A 316      19.951 -23.321 -16.943  1.00 43.95           N  
ATOM   2651  CZ  ARG A 316      20.730 -23.206 -15.905  1.00 43.95           C  
ATOM   2652  N   GLU A 317      27.184 -18.644 -12.856  1.00 46.94           N  
ATOM   2653  CA  GLU A 317      27.569 -18.212 -11.518  1.00 46.94           C  
ATOM   2654  C   GLU A 317      26.312 -18.074 -10.655  1.00 46.94           C  
ATOM   2655  CB  GLU A 317      28.403 -16.929 -11.547  1.00 46.94           C  
ATOM   2656  O   GLU A 317      25.301 -17.493 -11.058  1.00 46.94           O  
ATOM   2657  CG  GLU A 317      29.837 -17.234 -12.007  1.00 46.94           C  
ATOM   2658  CD  GLU A 317      30.771 -16.022 -11.907  1.00 46.94           C  
ATOM   2659  OE1 GLU A 317      31.992 -16.255 -12.036  1.00 46.94           O  
ATOM   2660  OE2 GLU A 317      30.264 -14.895 -11.696  1.00 46.94           O  
ATOM   2661  N   LYS A 318      26.344 -18.633  -9.441  1.00 43.85           N  
ATOM   2662  CA  LYS A 318      25.308 -18.341  -8.449  1.00 43.85           C  
ATOM   2663  C   LYS A 318      25.445 -16.867  -8.076  1.00 43.85           C  
ATOM   2664  CB  LYS A 318      25.437 -19.245  -7.210  1.00 43.85           C  
ATOM   2665  O   LYS A 318      26.374 -16.499  -7.364  1.00 43.85           O  
ATOM   2666  CG  LYS A 318      24.885 -20.662  -7.432  1.00 43.85           C  
ATOM   2667  CD  LYS A 318      24.988 -21.485  -6.137  1.00 43.85           C  
ATOM   2668  CE  LYS A 318      24.414 -22.897  -6.324  1.00 43.85           C  
ATOM   2669  NZ  LYS A 318      24.601 -23.741  -5.113  1.00 43.85           N  
ATOM   2670  N   VAL A 319      24.514 -16.035  -8.539  1.00 46.71           N  
ATOM   2671  CA  VAL A 319      24.468 -14.613  -8.180  1.00 46.71           C  
ATOM   2672  C   VAL A 319      24.428 -14.470  -6.665  1.00 46.71           C  
ATOM   2673  CB  VAL A 319      23.273 -13.898  -8.834  1.00 46.71           C  
ATOM   2674  O   VAL A 319      23.451 -14.844  -6.011  1.00 46.71           O  
ATOM   2675  CG1 VAL A 319      23.079 -12.452  -8.352  1.00 46.71           C  
ATOM   2676  CG2 VAL A 319      23.521 -13.841 -10.337  1.00 46.71           C  
ATOM   2677  N   GLN A 320      25.487 -13.889  -6.108  1.00 42.53           N  
ATOM   2678  CA  GLN A 320      25.456 -13.383  -4.748  1.00 42.53           C  
ATOM   2679  C   GLN A 320      24.508 -12.178  -4.723  1.00 42.53           C  
ATOM   2680  CB  GLN A 320      26.870 -13.057  -4.253  1.00 42.53           C  
ATOM   2681  O   GLN A 320      24.627 -11.245  -5.517  1.00 42.53           O  
ATOM   2682  CG  GLN A 320      27.727 -14.327  -4.075  1.00 42.53           C  
ATOM   2683  CD  GLN A 320      29.077 -14.037  -3.422  1.00 42.53           C  
ATOM   2684  NE2 GLN A 320      29.872 -15.042  -3.130  1.00 42.53           N  
ATOM   2685  OE1 GLN A 320      29.424 -12.905  -3.137  1.00 42.53           O  
ATOM   2686  N   TYR A 321      23.507 -12.246  -3.846  1.00 43.95           N  
ATOM   2687  CA  TYR A 321      22.428 -11.274  -3.662  1.00 43.95           C  
ATOM   2688  C   TYR A 321      22.957  -9.837  -3.473  1.00 43.95           C  
ATOM   2689  CB  TYR A 321      21.637 -11.694  -2.401  1.00 43.95           C  
ATOM   2690  O   TYR A 321      23.112  -9.422  -2.329  1.00 43.95           O  
ATOM   2691  CG  TYR A 321      20.558 -12.738  -2.574  1.00 43.95           C  
ATOM   2692  CD1 TYR A 321      19.232 -12.309  -2.776  1.00 43.95           C  
ATOM   2693  CD2 TYR A 321      20.844 -14.112  -2.454  1.00 43.95           C  
ATOM   2694  CE1 TYR A 321      18.188 -13.247  -2.844  1.00 43.95           C  
ATOM   2695  CE2 TYR A 321      19.801 -15.057  -2.531  1.00 43.95           C  
ATOM   2696  OH  TYR A 321      17.445 -15.514  -2.758  1.00 43.95           O  
ATOM   2697  CZ  TYR A 321      18.470 -14.621  -2.716  1.00 43.95           C  
ATOM   2698  N   LYS A 322      23.243  -9.084  -4.549  1.00 48.12           N  
ATOM   2699  CA  LYS A 322      23.503  -7.618  -4.547  1.00 48.12           C  
ATOM   2700  C   LYS A 322      23.842  -7.007  -5.923  1.00 48.12           C  
ATOM   2701  CB  LYS A 322      24.617  -7.273  -3.522  1.00 48.12           C  
ATOM   2702  O   LYS A 322      24.316  -5.880  -5.961  1.00 48.12           O  
ATOM   2703  CG  LYS A 322      24.059  -6.662  -2.218  1.00 48.12           C  
ATOM   2704  CD  LYS A 322      25.080  -6.825  -1.085  1.00 48.12           C  
ATOM   2705  CE  LYS A 322      24.489  -6.517   0.294  1.00 48.12           C  
ATOM   2706  NZ  LYS A 322      25.555  -6.474   1.330  1.00 48.12           N  
ATOM   2707  N   GLN A 323      23.625  -7.704  -7.038  1.00 49.98           N  
ATOM   2708  CA  GLN A 323      23.883  -7.129  -8.364  1.00 49.98           C  
ATOM   2709  C   GLN A 323      22.668  -6.348  -8.885  1.00 49.98           C  
ATOM   2710  CB  GLN A 323      24.350  -8.227  -9.328  1.00 49.98           C  
ATOM   2711  O   GLN A 323      21.526  -6.771  -8.689  1.00 49.98           O  
ATOM   2712  CG  GLN A 323      25.785  -8.684  -9.000  1.00 49.98           C  
ATOM   2713  CD  GLN A 323      26.322  -9.738  -9.965  1.00 49.98           C  
ATOM   2714  NE2 GLN A 323      27.546 -10.183  -9.787  1.00 49.98           N  
ATOM   2715  OE1 GLN A 323      25.654 -10.183 -10.885  1.00 49.98           O  
ATOM   2716  N   ASP A 324      22.921  -5.218  -9.550  1.00 49.40           N  
ATOM   2717  CA  ASP A 324      21.898  -4.451 -10.264  1.00 49.40           C  
ATOM   2718  C   ASP A 324      21.339  -5.288 -11.416  1.00 49.40           C  
ATOM   2719  CB  ASP A 324      22.452  -3.108 -10.783  1.00 49.40           C  
ATOM   2720  O   ASP A 324      22.001  -6.200 -11.907  1.00 49.40           O  
ATOM   2721  CG  ASP A 324      22.923  -2.163  -9.673  1.00 49.40           C  
ATOM   2722  OD1 ASP A 324      22.491  -2.352  -8.514  1.00 49.40           O  
ATOM   2723  OD2 ASP A 324      23.681  -1.224  -9.999  1.00 49.40           O  
ATOM   2724  N   VAL A 325      20.130  -4.979 -11.897  1.00 53.65           N  
ATOM   2725  CA  VAL A 325      19.512  -5.728 -13.010  1.00 53.65           C  
ATOM   2726  C   VAL A 325      20.431  -5.759 -14.233  1.00 53.65           C  
ATOM   2727  CB  VAL A 325      18.131  -5.152 -13.376  1.00 53.65           C  
ATOM   2728  O   VAL A 325      20.539  -6.798 -14.870  1.00 53.65           O  
ATOM   2729  CG1 VAL A 325      17.495  -5.858 -14.581  1.00 53.65           C  
ATOM   2730  CG2 VAL A 325      17.166  -5.295 -12.192  1.00 53.65           C  
ATOM   2731  N   ILE A 326      21.154  -4.665 -14.509  1.00 49.25           N  
ATOM   2732  CA  ILE A 326      22.176  -4.615 -15.564  1.00 49.25           C  
ATOM   2733  C   ILE A 326      23.302  -5.612 -15.280  1.00 49.25           C  
ATOM   2734  CB  ILE A 326      22.725  -3.178 -15.739  1.00 49.25           C  
ATOM   2735  O   ILE A 326      23.638  -6.408 -16.150  1.00 49.25           O  
ATOM   2736  CG1 ILE A 326      21.637  -2.288 -16.363  1.00 49.25           C  
ATOM   2737  CG2 ILE A 326      23.971  -3.160 -16.640  1.00 49.25           C  
ATOM   2738  CD1 ILE A 326      22.023  -0.803 -16.480  1.00 49.25           C  
ATOM   2739  N   THR A 327      23.884  -5.604 -14.080  1.00 51.28           N  
ATOM   2740  CA  THR A 327      24.980  -6.521 -13.737  1.00 51.28           C  
ATOM   2741  C   THR A 327      24.521  -7.975 -13.700  1.00 51.28           C  
ATOM   2742  CB  THR A 327      25.692  -6.150 -12.421  1.00 51.28           C  
ATOM   2743  O   THR A 327      25.268  -8.819 -14.173  1.00 51.28           O  
ATOM   2744  CG2 THR A 327      27.101  -5.628 -12.678  1.00 51.28           C  
ATOM   2745  OG1 THR A 327      25.038  -5.122 -11.713  1.00 51.28           O  
ATOM   2746  N   MET A 328      23.295  -8.271 -13.248  1.00 48.12           N  
ATOM   2747  CA  MET A 328      22.678  -9.604 -13.340  1.00 48.12           C  
ATOM   2748  C   MET A 328      22.427 -10.040 -14.785  1.00 48.12           C  
ATOM   2749  CB  MET A 328      21.332  -9.660 -12.599  1.00 48.12           C  
ATOM   2750  O   MET A 328      22.608 -11.210 -15.108  1.00 48.12           O  
ATOM   2751  CG  MET A 328      21.467 -10.061 -11.130  1.00 48.12           C  
ATOM   2752  SD  MET A 328      19.906 -10.606 -10.366  1.00 48.12           S  
ATOM   2753  CE  MET A 328      19.780 -12.313 -10.968  1.00 48.12           C  
ATOM   2754  N   LEU A 329      21.978  -9.120 -15.641  1.00 49.78           N  
ATOM   2755  CA  LEU A 329      21.764  -9.367 -17.067  1.00 49.78           C  
ATOM   2756  C   LEU A 329      23.078  -9.664 -17.784  1.00 49.78           C  
ATOM   2757  CB  LEU A 329      21.096  -8.134 -17.696  1.00 49.78           C  
ATOM   2758  O   LEU A 329      23.108 -10.491 -18.687  1.00 49.78           O  
ATOM   2759  CG  LEU A 329      19.565  -8.124 -17.595  1.00 49.78           C  
ATOM   2760  CD1 LEU A 329      19.051  -6.738 -17.987  1.00 49.78           C  
ATOM   2761  CD2 LEU A 329      18.954  -9.178 -18.522  1.00 49.78           C  
ATOM   2762  N   PHE A 330      24.164  -9.014 -17.369  1.00 49.97           N  
ATOM   2763  CA  PHE A 330      25.488  -9.355 -17.856  1.00 49.97           C  
ATOM   2764  C   PHE A 330      26.020 -10.647 -17.236  1.00 49.97           C  
ATOM   2765  CB  PHE A 330      26.451  -8.197 -17.614  1.00 49.97           C  
ATOM   2766  O   PHE A 330      26.611 -11.433 -17.960  1.00 49.97           O  
ATOM   2767  CG  PHE A 330      26.281  -7.031 -18.560  1.00 49.97           C  
ATOM   2768  CD1 PHE A 330      26.588  -7.183 -19.926  1.00 49.97           C  
ATOM   2769  CD2 PHE A 330      25.966  -5.764 -18.046  1.00 49.97           C  
ATOM   2770  CE1 PHE A 330      26.704  -6.049 -20.744  1.00 49.97           C  
ATOM   2771  CE2 PHE A 330      26.064  -4.633 -18.863  1.00 49.97           C  
ATOM   2772  CZ  PHE A 330      26.520  -4.780 -20.175  1.00 49.97           C  
ATOM   2773  N   SER A 331      25.853 -10.904 -15.938  1.00 49.93           N  
ATOM   2774  CA  SER A 331      26.459 -12.070 -15.278  1.00 49.93           C  
ATOM   2775  C   SER A 331      25.742 -13.391 -15.580  1.00 49.93           C  
ATOM   2776  CB  SER A 331      26.591 -11.833 -13.769  1.00 49.93           C  
ATOM   2777  O   SER A 331      26.395 -14.431 -15.614  1.00 49.93           O  
ATOM   2778  OG  SER A 331      25.332 -11.655 -13.154  1.00 49.93           O  
ATOM   2779  N   ASN A 332      24.439 -13.372 -15.886  1.00 46.05           N  
ATOM   2780  CA  ASN A 332      23.645 -14.576 -16.144  1.00 46.05           C  
ATOM   2781  C   ASN A 332      23.117 -14.679 -17.580  1.00 46.05           C  
ATOM   2782  CB  ASN A 332      22.451 -14.609 -15.182  1.00 46.05           C  
ATOM   2783  O   ASN A 332      22.527 -13.743 -18.104  1.00 46.05           O  
ATOM   2784  CG  ASN A 332      22.822 -14.910 -13.752  1.00 46.05           C  
ATOM   2785  ND2 ASN A 332      21.940 -14.572 -12.847  1.00 46.05           N  
ATOM   2786  OD1 ASN A 332      23.815 -15.529 -13.431  1.00 46.05           O  
ATOM   2787  N   ASN A 333      23.124 -15.897 -18.134  1.00 44.65           N  
ATOM   2788  CA  ASN A 333      22.435 -16.252 -19.390  1.00 44.65           C  
ATOM   2789  C   ASN A 333      20.893 -16.285 -19.277  1.00 44.65           C  
ATOM   2790  CB  ASN A 333      22.953 -17.613 -19.900  1.00 44.65           C  
ATOM   2791  O   ASN A 333      20.221 -16.909 -20.102  1.00 44.65           O  
ATOM   2792  CG  ASN A 333      24.404 -17.617 -20.325  1.00 44.65           C  
ATOM   2793  ND2 ASN A 333      24.991 -18.788 -20.396  1.00 44.65           N  
ATOM   2794  OD1 ASN A 333      25.023 -16.599 -20.566  1.00 44.65           O  
ATOM   2795  N   CYS A 334      20.290 -15.688 -18.244  1.00 44.43           N  
ATOM   2796  CA  CYS A 334      18.833 -15.628 -18.167  1.00 44.43           C  
ATOM   2797  C   CYS A 334      18.331 -14.739 -19.303  1.00 44.43           C  
ATOM   2798  CB  CYS A 334      18.373 -15.105 -16.801  1.00 44.43           C  
ATOM   2799  O   CYS A 334      18.637 -13.550 -19.337  1.00 44.43           O  
ATOM   2800  SG  CYS A 334      18.487 -16.434 -15.569  1.00 44.43           S  
ATOM   2801  N   ALA A 335      17.532 -15.303 -20.213  1.00 44.66           N  
ATOM   2802  CA  ALA A 335      16.872 -14.519 -21.245  1.00 44.66           C  
ATOM   2803  C   ALA A 335      16.179 -13.306 -20.608  1.00 44.66           C  
ATOM   2804  CB  ALA A 335      15.861 -15.408 -21.977  1.00 44.66           C  
ATOM   2805  O   ALA A 335      15.412 -13.472 -19.660  1.00 44.66           O  
ATOM   2806  N   VAL A 336      16.392 -12.110 -21.163  1.00 46.68           N  
ATOM   2807  CA  VAL A 336      15.715 -10.856 -20.770  1.00 46.68           C  
ATOM   2808  C   VAL A 336      14.194 -11.045 -20.659  1.00 46.68           C  
ATOM   2809  CB  VAL A 336      16.021  -9.758 -21.811  1.00 46.68           C  
ATOM   2810  O   VAL A 336      13.537 -10.438 -19.819  1.00 46.68           O  
ATOM   2811  CG1 VAL A 336      15.536  -8.373 -21.374  1.00 46.68           C  
ATOM   2812  CG2 VAL A 336      17.521  -9.660 -22.093  1.00 46.68           C  
ATOM   2813  N   LEU A 337      13.633 -11.979 -21.438  1.00 44.14           N  
ATOM   2814  CA  LEU A 337      12.234 -12.404 -21.366  1.00 44.14           C  
ATOM   2815  C   LEU A 337      11.791 -12.892 -19.974  1.00 44.14           C  
ATOM   2816  CB  LEU A 337      11.991 -13.518 -22.400  1.00 44.14           C  
ATOM   2817  O   LEU A 337      10.617 -12.745 -19.644  1.00 44.14           O  
ATOM   2818  CG  LEU A 337      12.113 -13.090 -23.874  1.00 44.14           C  
ATOM   2819  CD1 LEU A 337      11.901 -14.310 -24.766  1.00 44.14           C  
ATOM   2820  CD2 LEU A 337      11.063 -12.054 -24.273  1.00 44.14           C  
ATOM   2821  N   HIS A 338      12.682 -13.423 -19.131  1.00 47.37           N  
ATOM   2822  CA  HIS A 338      12.345 -13.801 -17.754  1.00 47.37           C  
ATOM   2823  C   HIS A 338      12.105 -12.591 -16.840  1.00 47.37           C  
ATOM   2824  CB  HIS A 338      13.411 -14.737 -17.166  1.00 47.37           C  
ATOM   2825  O   HIS A 338      11.388 -12.738 -15.849  1.00 47.37           O  
ATOM   2826  CG  HIS A 338      13.270 -16.154 -17.655  1.00 47.37           C  
ATOM   2827  CD2 HIS A 338      14.081 -16.797 -18.548  1.00 47.37           C  
ATOM   2828  ND1 HIS A 338      12.298 -17.052 -17.267  1.00 47.37           N  
ATOM   2829  CE1 HIS A 338      12.519 -18.208 -17.915  1.00 47.37           C  
ATOM   2830  NE2 HIS A 338      13.587 -18.093 -18.716  1.00 47.37           N  
ATOM   2831  N   LEU A 339      12.616 -11.398 -17.178  1.00 51.88           N  
ATOM   2832  CA  LEU A 339      12.339 -10.179 -16.411  1.00 51.88           C  
ATOM   2833  C   LEU A 339      10.864  -9.762 -16.514  1.00 51.88           C  
ATOM   2834  CB  LEU A 339      13.266  -9.030 -16.855  1.00 51.88           C  
ATOM   2835  O   LEU A 339      10.320  -9.270 -15.535  1.00 51.88           O  
ATOM   2836  CG  LEU A 339      14.745  -9.224 -16.472  1.00 51.88           C  
ATOM   2837  CD1 LEU A 339      15.615  -8.255 -17.258  1.00 51.88           C  
ATOM   2838  CD2 LEU A 339      14.985  -8.949 -14.985  1.00 51.88           C  
ATOM   2839  N   THR A 340      10.180 -10.013 -17.640  1.00 50.43           N  
ATOM   2840  CA  THR A 340       8.765  -9.606 -17.821  1.00 50.43           C  
ATOM   2841  C   THR A 340       7.763 -10.457 -17.043  1.00 50.43           C  
ATOM   2842  CB  THR A 340       8.321  -9.628 -19.291  1.00 50.43           C  
ATOM   2843  O   THR A 340       6.628 -10.030 -16.815  1.00 50.43           O  
ATOM   2844  CG2 THR A 340       9.154  -8.715 -20.166  1.00 50.43           C  
ATOM   2845  OG1 THR A 340       8.392 -10.917 -19.846  1.00 50.43           O  
ATOM   2846  N   LYS A 341       8.144 -11.680 -16.653  1.00 53.40           N  
ATOM   2847  CA  LYS A 341       7.215 -12.646 -16.046  1.00 53.40           C  
ATOM   2848  C   LYS A 341       7.108 -12.535 -14.526  1.00 53.40           C  
ATOM   2849  CB  LYS A 341       7.549 -14.077 -16.500  1.00 53.40           C  
ATOM   2850  O   LYS A 341       6.180 -13.108 -13.959  1.00 53.40           O  
ATOM   2851  CG  LYS A 341       7.138 -14.327 -17.962  1.00 53.40           C  
ATOM   2852  CD  LYS A 341       7.284 -15.811 -18.333  1.00 53.40           C  
ATOM   2853  CE  LYS A 341       6.832 -16.055 -19.781  1.00 53.40           C  
ATOM   2854  NZ  LYS A 341       6.902 -17.493 -20.162  1.00 53.40           N  
ATOM   2855  N   GLN A 342       7.999 -11.809 -13.850  1.00 62.83           N  
ATOM   2856  CA  GLN A 342       7.934 -11.695 -12.392  1.00 62.83           C  
ATOM   2857  C   GLN A 342       6.800 -10.750 -11.975  1.00 62.83           C  
ATOM   2858  CB  GLN A 342       9.296 -11.296 -11.807  1.00 62.83           C  
ATOM   2859  O   GLN A 342       6.908  -9.529 -12.068  1.00 62.83           O  
ATOM   2860  CG  GLN A 342      10.320 -12.436 -11.959  1.00 62.83           C  
ATOM   2861  CD  GLN A 342      11.636 -12.170 -11.234  1.00 62.83           C  
ATOM   2862  NE2 GLN A 342      12.543 -13.122 -11.220  1.00 62.83           N  
ATOM   2863  OE1 GLN A 342      11.882 -11.127 -10.657  1.00 62.83           O  
ATOM   2864  N   SER A 343       5.681 -11.317 -11.517  1.00 65.99           N  
ATOM   2865  CA  SER A 343       4.634 -10.546 -10.847  1.00 65.99           C  
ATOM   2866  C   SER A 343       5.140 -10.027  -9.503  1.00 65.99           C  
ATOM   2867  CB  SER A 343       3.377 -11.396 -10.624  1.00 65.99           C  
ATOM   2868  O   SER A 343       5.719 -10.797  -8.733  1.00 65.99           O  
ATOM   2869  OG  SER A 343       3.679 -12.579  -9.915  1.00 65.99           O  
ATOM   2870  N   LEU A 344       4.838  -8.766  -9.179  1.00 67.26           N  
ATOM   2871  CA  LEU A 344       4.937  -8.286  -7.802  1.00 67.26           C  
ATOM   2872  C   LEU A 344       4.065  -9.182  -6.915  1.00 67.26           C  
ATOM   2873  CB  LEU A 344       4.512  -6.807  -7.708  1.00 67.26           C  
ATOM   2874  O   LEU A 344       2.873  -9.366  -7.180  1.00 67.26           O  
ATOM   2875  CG  LEU A 344       5.552  -5.828  -8.281  1.00 67.26           C  
ATOM   2876  CD1 LEU A 344       4.931  -4.446  -8.457  1.00 67.26           C  
ATOM   2877  CD2 LEU A 344       6.745  -5.643  -7.347  1.00 67.26           C  
ATOM   2878  N   CYS A 345       4.685  -9.792  -5.909  1.00 71.13           N  
ATOM   2879  CA  CYS A 345       3.961 -10.550  -4.901  1.00 71.13           C  
ATOM   2880  C   CYS A 345       3.402  -9.550  -3.897  1.00 71.13           C  
ATOM   2881  CB  CYS A 345       4.887 -11.568  -4.235  1.00 71.13           C  
ATOM   2882  O   CYS A 345       4.145  -8.726  -3.374  1.00 71.13           O  
ATOM   2883  SG  CYS A 345       5.473 -12.776  -5.460  1.00 71.13           S  
ATOM   2884  N   LEU A 346       2.102  -9.622  -3.628  1.00 68.63           N  
ATOM   2885  CA  LEU A 346       1.469  -8.763  -2.630  1.00 68.63           C  
ATOM   2886  C   LEU A 346       1.989  -9.096  -1.235  1.00 68.63           C  
ATOM   2887  CB  LEU A 346      -0.051  -8.957  -2.720  1.00 68.63           C  
ATOM   2888  O   LEU A 346       2.308  -8.196  -0.459  1.00 68.63           O  
ATOM   2889  CG  LEU A 346      -0.711  -7.816  -3.503  1.00 68.63           C  
ATOM   2890  CD1 LEU A 346      -2.053  -8.293  -4.026  1.00 68.63           C  
ATOM   2891  CD2 LEU A 346      -0.946  -6.613  -2.591  1.00 68.63           C  
ATOM   2892  N   THR A 347       2.127 -10.391  -0.956  1.00 70.70           N  
ATOM   2893  CA  THR A 347       2.609 -10.911   0.320  1.00 70.70           C  
ATOM   2894  C   THR A 347       3.589 -12.050   0.120  1.00 70.70           C  
ATOM   2895  CB  THR A 347       1.460 -11.363   1.223  1.00 70.70           C  
ATOM   2896  O   THR A 347       3.510 -12.805  -0.853  1.00 70.70           O  
ATOM   2897  CG2 THR A 347       0.562 -10.195   1.569  1.00 70.70           C  
ATOM   2898  OG1 THR A 347       0.645 -12.308   0.588  1.00 70.70           O  
ATOM   2899  N   PHE A 348       4.525 -12.174   1.059  1.00 69.74           N  
ATOM   2900  CA  PHE A 348       5.416 -13.325   1.158  1.00 69.74           C  
ATOM   2901  C   PHE A 348       5.198 -14.012   2.501  1.00 69.74           C  
ATOM   2902  CB  PHE A 348       6.882 -12.905   0.988  1.00 69.74           C  
ATOM   2903  O   PHE A 348       5.414 -13.412   3.551  1.00 69.74           O  
ATOM   2904  CG  PHE A 348       7.275 -12.508  -0.421  1.00 69.74           C  
ATOM   2905  CD1 PHE A 348       7.574 -13.498  -1.377  1.00 69.74           C  
ATOM   2906  CD2 PHE A 348       7.353 -11.149  -0.775  1.00 69.74           C  
ATOM   2907  CE1 PHE A 348       7.976 -13.127  -2.673  1.00 69.74           C  
ATOM   2908  CE2 PHE A 348       7.747 -10.777  -2.072  1.00 69.74           C  
ATOM   2909  CZ  PHE A 348       8.074 -11.766  -3.017  1.00 69.74           C  
ATOM   2910  N   PHE A 349       4.845 -15.288   2.451  1.00 63.17           N  
ATOM   2911  CA  PHE A 349       4.767 -16.189   3.589  1.00 63.17           C  
ATOM   2912  C   PHE A 349       5.941 -17.147   3.561  1.00 63.17           C  
ATOM   2913  CB  PHE A 349       3.438 -16.939   3.551  1.00 63.17           C  
ATOM   2914  O   PHE A 349       6.276 -17.700   2.518  1.00 63.17           O  
ATOM   2915  CG  PHE A 349       2.329 -16.035   4.007  1.00 63.17           C  
ATOM   2916  CD1 PHE A 349       2.117 -15.879   5.388  1.00 63.17           C  
ATOM   2917  CD2 PHE A 349       1.588 -15.287   3.074  1.00 63.17           C  
ATOM   2918  CE1 PHE A 349       1.144 -14.986   5.846  1.00 63.17           C  
ATOM   2919  CE2 PHE A 349       0.618 -14.387   3.534  1.00 63.17           C  
ATOM   2920  CZ  PHE A 349       0.399 -14.255   4.917  1.00 63.17           C  
ATOM   2921  N   GLY A 350       6.601 -17.354   4.692  1.00 56.35           N  
ATOM   2922  CA  GLY A 350       7.657 -18.349   4.729  1.00 56.35           C  
ATOM   2923  C   GLY A 350       8.382 -18.462   6.052  1.00 56.35           C  
ATOM   2924  O   GLY A 350       8.758 -17.455   6.659  1.00 56.35           O  
ATOM   2925  N   PHE A 351       8.634 -19.708   6.440  1.00 54.61           N  
ATOM   2926  CA  PHE A 351       9.507 -20.082   7.543  1.00 54.61           C  
ATOM   2927  C   PHE A 351      10.847 -20.545   6.974  1.00 54.61           C  
ATOM   2928  CB  PHE A 351       8.844 -21.175   8.389  1.00 54.61           C  
ATOM   2929  O   PHE A 351      10.897 -21.501   6.205  1.00 54.61           O  
ATOM   2930  CG  PHE A 351       7.710 -20.656   9.247  1.00 54.61           C  
ATOM   2931  CD1 PHE A 351       7.992 -20.074  10.498  1.00 54.61           C  
ATOM   2932  CD2 PHE A 351       6.377 -20.754   8.805  1.00 54.61           C  
ATOM   2933  CE1 PHE A 351       6.946 -19.594  11.305  1.00 54.61           C  
ATOM   2934  CE2 PHE A 351       5.332 -20.273   9.614  1.00 54.61           C  
ATOM   2935  CZ  PHE A 351       5.617 -19.695  10.863  1.00 54.61           C  
ATOM   2936  N   LYS A 352      11.927 -19.847   7.357  1.00 60.03           N  
ATOM   2937  CA  LYS A 352      13.339 -20.125   7.018  1.00 60.03           C  
ATOM   2938  C   LYS A 352      13.592 -20.454   5.528  1.00 60.03           C  
ATOM   2939  CB  LYS A 352      13.926 -21.173   7.992  1.00 60.03           C  
ATOM   2940  O   LYS A 352      13.982 -19.553   4.779  1.00 60.03           O  
ATOM   2941  CG  LYS A 352      14.014 -20.688   9.457  1.00 60.03           C  
ATOM   2942  CD  LYS A 352      14.628 -21.767  10.373  1.00 60.03           C  
ATOM   2943  CE  LYS A 352      14.744 -21.295  11.835  1.00 60.03           C  
ATOM   2944  NZ  LYS A 352      15.295 -22.350  12.733  1.00 60.03           N  
ATOM   2945  N   ALA A 353      13.381 -21.709   5.121  1.00 57.21           N  
ATOM   2946  CA  ALA A 353      13.684 -22.259   3.799  1.00 57.21           C  
ATOM   2947  C   ALA A 353      12.522 -22.185   2.789  1.00 57.21           C  
ATOM   2948  CB  ALA A 353      14.147 -23.708   3.996  1.00 57.21           C  
ATOM   2949  O   ALA A 353      12.766 -21.951   1.606  1.00 57.21           O  
ATOM   2950  N   ILE A 354      11.267 -22.325   3.228  1.00 61.77           N  
ATOM   2951  CA  ILE A 354      10.112 -22.366   2.320  1.00 61.77           C  
ATOM   2952  C   ILE A 354       9.510 -20.965   2.232  1.00 61.77           C  
ATOM   2953  CB  ILE A 354       9.087 -23.439   2.750  1.00 61.77           C  
ATOM   2954  O   ILE A 354       9.128 -20.389   3.249  1.00 61.77           O  
ATOM   2955  CG1 ILE A 354       9.759 -24.826   2.900  1.00 61.77           C  
ATOM   2956  CG2 ILE A 354       7.961 -23.504   1.704  1.00 61.77           C  
ATOM   2957  CD1 ILE A 354       8.838 -25.916   3.460  1.00 61.77           C  
ATOM   2958  N   ARG A 355       9.458 -20.388   1.024  1.00 58.19           N  
ATOM   2959  CA  ARG A 355       8.894 -19.052   0.769  1.00 58.19           C  
ATOM   2960  C   ARG A 355       7.796 -19.140  -0.289  1.00 58.19           C  
ATOM   2961  CB  ARG A 355       9.994 -18.054   0.358  1.00 58.19           C  
ATOM   2962  O   ARG A 355       8.092 -19.323  -1.464  1.00 58.19           O  
ATOM   2963  CG  ARG A 355      11.053 -17.838   1.451  1.00 58.19           C  
ATOM   2964  CD  ARG A 355      12.068 -16.765   1.033  1.00 58.19           C  
ATOM   2965  NE  ARG A 355      13.160 -16.649   2.019  1.00 58.19           N  
ATOM   2966  NH1 ARG A 355      14.495 -15.092   0.972  1.00 58.19           N  
ATOM   2967  NH2 ARG A 355      15.145 -15.968   2.896  1.00 58.19           N  
ATOM   2968  CZ  ARG A 355      14.250 -15.904   1.957  1.00 58.19           C  
ATOM   2969  N   PHE A 356       6.554 -18.939   0.126  1.00 69.68           N  
ATOM   2970  CA  PHE A 356       5.385 -18.777  -0.727  1.00 69.68           C  
ATOM   2971  C   PHE A 356       5.108 -17.290  -0.962  1.00 69.68           C  
ATOM   2972  CB  PHE A 356       4.188 -19.481  -0.077  1.00 69.68           C  
ATOM   2973  O   PHE A 356       4.950 -16.518  -0.021  1.00 69.68           O  
ATOM   2974  CG  PHE A 356       4.334 -20.988  -0.038  1.00 69.68           C  
ATOM   2975  CD1 PHE A 356       4.142 -21.734  -1.217  1.00 69.68           C  
ATOM   2976  CD2 PHE A 356       4.657 -21.649   1.162  1.00 69.68           C  
ATOM   2977  CE1 PHE A 356       4.279 -23.133  -1.198  1.00 69.68           C  
ATOM   2978  CE2 PHE A 356       4.769 -23.050   1.183  1.00 69.68           C  
ATOM   2979  CZ  PHE A 356       4.594 -23.791   0.002  1.00 69.68           C  
ATOM   2980  N   GLY A 357       5.066 -16.860  -2.220  1.00 70.93           N  
ATOM   2981  CA  GLY A 357       4.610 -15.520  -2.589  1.00 70.93           C  
ATOM   2982  C   GLY A 357       3.173 -15.584  -3.090  1.00 70.93           C  
ATOM   2983  O   GLY A 357       2.904 -16.315  -4.040  1.00 70.93           O  
ATOM   2984  N   ILE A 358       2.259 -14.816  -2.496  1.00 73.11           N  
ATOM   2985  CA  ILE A 358       0.907 -14.677  -3.043  1.00 73.11           C  
ATOM   2986  C   ILE A 358       0.954 -13.583  -4.108  1.00 73.11           C  
ATOM   2987  CB  ILE A 358      -0.169 -14.425  -1.967  1.00 73.11           C  
ATOM   2988  O   ILE A 358       1.129 -12.394  -3.823  1.00 73.11           O  
ATOM   2989  CG1 ILE A 358      -0.088 -15.486  -0.842  1.00 73.11           C  
ATOM   2990  CG2 ILE A 358      -1.558 -14.432  -2.635  1.00 73.11           C  
ATOM   2991  CD1 ILE A 358      -1.130 -15.328   0.272  1.00 73.11           C  
ATOM   2992  N   SER A 359       0.820 -13.993  -5.365  1.00 78.05           N  
ATOM   2993  CA  SER A 359       0.655 -13.059  -6.479  1.00 78.05           C  
ATOM   2994  C   SER A 359      -0.755 -12.460  -6.481  1.00 78.05           C  
ATOM   2995  CB  SER A 359       0.973 -13.742  -7.813  1.00 78.05           C  
ATOM   2996  O   SER A 359      -1.712 -13.099  -6.042  1.00 78.05           O  
ATOM   2997  OG  SER A 359       0.051 -14.782  -8.088  1.00 78.05           O  
ATOM   2998  N   LEU A 360      -0.915 -11.259  -7.049  1.00 73.93           N  
ATOM   2999  CA  LEU A 360      -2.241 -10.655  -7.252  1.00 73.93           C  
ATOM   3000  C   LEU A 360      -3.188 -11.582  -8.034  1.00 73.93           C  
ATOM   3001  CB  LEU A 360      -2.075  -9.326  -8.009  1.00 73.93           C  
ATOM   3002  O   LEU A 360      -4.382 -11.614  -7.758  1.00 73.93           O  
ATOM   3003  CG  LEU A 360      -3.388  -8.531  -8.188  1.00 73.93           C  
ATOM   3004  CD1 LEU A 360      -3.837  -7.881  -6.889  1.00 73.93           C  
ATOM   3005  CD2 LEU A 360      -3.221  -7.408  -9.201  1.00 73.93           C  
ATOM   3006  N   SER A 361      -2.668 -12.353  -8.994  1.00 76.13           N  
ATOM   3007  CA  SER A 361      -3.456 -13.329  -9.756  1.00 76.13           C  
ATOM   3008  C   SER A 361      -3.985 -14.461  -8.883  1.00 76.13           C  
ATOM   3009  CB  SER A 361      -2.643 -13.910 -10.919  1.00 76.13           C  
ATOM   3010  O   SER A 361      -5.162 -14.795  -8.993  1.00 76.13           O  
ATOM   3011  OG  SER A 361      -1.275 -14.076 -10.588  1.00 76.13           O  
ATOM   3012  N   MET A 362      -3.154 -15.013  -7.991  1.00 74.16           N  
ATOM   3013  CA  MET A 362      -3.599 -16.035  -7.037  1.00 74.16           C  
ATOM   3014  C   MET A 362      -4.643 -15.461  -6.084  1.00 74.16           C  
ATOM   3015  CB  MET A 362      -2.414 -16.575  -6.231  1.00 74.16           C  
ATOM   3016  O   MET A 362      -5.682 -16.078  -5.873  1.00 74.16           O  
ATOM   3017  CG  MET A 362      -1.511 -17.470  -7.078  1.00 74.16           C  
ATOM   3018  SD  MET A 362      -0.016 -17.986  -6.201  1.00 74.16           S  
ATOM   3019  CE  MET A 362      -0.722 -19.307  -5.170  1.00 74.16           C  
ATOM   3020  N   LEU A 363      -4.405 -14.246  -5.582  1.00 72.82           N  
ATOM   3021  CA  LEU A 363      -5.327 -13.561  -4.684  1.00 72.82           C  
ATOM   3022  C   LEU A 363      -6.684 -13.306  -5.351  1.00 72.82           C  
ATOM   3023  CB  LEU A 363      -4.673 -12.248  -4.225  1.00 72.82           C  
ATOM   3024  O   LEU A 363      -7.726 -13.613  -4.782  1.00 72.82           O  
ATOM   3025  CG  LEU A 363      -5.380 -11.633  -3.008  1.00 72.82           C  
ATOM   3026  CD1 LEU A 363      -5.109 -12.467  -1.755  1.00 72.82           C  
ATOM   3027  CD2 LEU A 363      -4.830 -10.241  -2.734  1.00 72.82           C  
ATOM   3028  N   ARG A 364      -6.680 -12.806  -6.592  1.00 77.28           N  
ATOM   3029  CA  ARG A 364      -7.897 -12.579  -7.379  1.00 77.28           C  
ATOM   3030  C   ARG A 364      -8.633 -13.883  -7.676  1.00 77.28           C  
ATOM   3031  CB  ARG A 364      -7.537 -11.829  -8.669  1.00 77.28           C  
ATOM   3032  O   ARG A 364      -9.858 -13.885  -7.646  1.00 77.28           O  
ATOM   3033  CG  ARG A 364      -8.788 -11.429  -9.465  1.00 77.28           C  
ATOM   3034  CD  ARG A 364      -8.404 -10.672 -10.739  1.00 77.28           C  
ATOM   3035  NE  ARG A 364      -9.602 -10.269 -11.500  1.00 77.28           N  
ATOM   3036  NH1 ARG A 364      -8.530  -9.391 -13.328  1.00 77.28           N  
ATOM   3037  NH2 ARG A 364     -10.759  -9.367 -13.244  1.00 77.28           N  
ATOM   3038  CZ  ARG A 364      -9.625  -9.681 -12.683  1.00 77.28           C  
ATOM   3039  N   SER A 365      -7.911 -14.964  -7.974  1.00 78.96           N  
ATOM   3040  CA  SER A 365      -8.514 -16.279  -8.214  1.00 78.96           C  
ATOM   3041  C   SER A 365      -9.193 -16.810  -6.955  1.00 78.96           C  
ATOM   3042  CB  SER A 365      -7.462 -17.271  -8.712  1.00 78.96           C  
ATOM   3043  O   SER A 365     -10.360 -17.168  -7.018  1.00 78.96           O  
ATOM   3044  OG  SER A 365      -8.097 -18.420  -9.228  1.00 78.96           O  
ATOM   3045  N   CYS A 366      -8.490 -16.771  -5.819  1.00 76.07           N  
ATOM   3046  CA  CYS A 366      -8.989 -17.178  -4.505  1.00 76.07           C  
ATOM   3047  C   CYS A 366     -10.228 -16.365  -4.091  1.00 76.07           C  
ATOM   3048  CB  CYS A 366      -7.802 -17.022  -3.538  1.00 76.07           C  
ATOM   3049  O   CYS A 366     -11.252 -16.931  -3.721  1.00 76.07           O  
ATOM   3050  SG  CYS A 366      -8.248 -17.452  -1.838  1.00 76.07           S  
ATOM   3051  N   LEU A 367     -10.190 -15.038  -4.259  1.00 73.18           N  
ATOM   3052  CA  LEU A 367     -11.357 -14.180  -4.037  1.00 73.18           C  
ATOM   3053  C   LEU A 367     -12.516 -14.561  -4.947  1.00 73.18           C  
ATOM   3054  CB  LEU A 367     -10.985 -12.709  -4.287  1.00 73.18           C  
ATOM   3055  O   LEU A 367     -13.638 -14.701  -4.480  1.00 73.18           O  
ATOM   3056  CG  LEU A 367     -10.207 -12.112  -3.118  1.00 73.18           C  
ATOM   3057  CD1 LEU A 367      -9.480 -10.837  -3.547  1.00 73.18           C  
ATOM   3058  CD2 LEU A 367     -11.138 -11.762  -1.968  1.00 73.18           C  
ATOM   3059  N   LYS A 368     -12.259 -14.737  -6.247  1.00 78.47           N  
ATOM   3060  CA  LYS A 368     -13.311 -15.046  -7.216  1.00 78.47           C  
ATOM   3061  C   LYS A 368     -13.975 -16.391  -6.926  1.00 78.47           C  
ATOM   3062  CB  LYS A 368     -12.742 -14.985  -8.641  1.00 78.47           C  
ATOM   3063  O   LYS A 368     -15.175 -16.488  -7.137  1.00 78.47           O  
ATOM   3064  CG  LYS A 368     -13.853 -15.105  -9.696  1.00 78.47           C  
ATOM   3065  CD  LYS A 368     -13.297 -15.074 -11.124  1.00 78.47           C  
ATOM   3066  CE  LYS A 368     -14.470 -15.226 -12.103  1.00 78.47           C  
ATOM   3067  NZ  LYS A 368     -14.028 -15.381 -13.513  1.00 78.47           N  
ATOM   3068  N   THR A 369     -13.239 -17.408  -6.484  1.00 76.45           N  
ATOM   3069  CA  THR A 369     -13.818 -18.720  -6.160  1.00 76.45           C  
ATOM   3070  C   THR A 369     -14.560 -18.679  -4.829  1.00 76.45           C  
ATOM   3071  CB  THR A 369     -12.764 -19.839  -6.184  1.00 76.45           C  
ATOM   3072  O   THR A 369     -15.771 -18.889  -4.814  1.00 76.45           O  
ATOM   3073  CG2 THR A 369     -12.247 -20.069  -7.606  1.00 76.45           C  
ATOM   3074  OG1 THR A 369     -11.647 -19.514  -5.386  1.00 76.45           O  
ATOM   3075  N   HIS A 370     -13.882 -18.299  -3.742  1.00 73.84           N  
ATOM   3076  CA  HIS A 370     -14.456 -18.362  -2.396  1.00 73.84           C  
ATOM   3077  C   HIS A 370     -15.567 -17.338  -2.172  1.00 73.84           C  
ATOM   3078  CB  HIS A 370     -13.358 -18.185  -1.342  1.00 73.84           C  
ATOM   3079  O   HIS A 370     -16.613 -17.688  -1.636  1.00 73.84           O  
ATOM   3080  CG  HIS A 370     -12.433 -19.367  -1.257  1.00 73.84           C  
ATOM   3081  CD2 HIS A 370     -11.120 -19.405  -1.627  1.00 73.84           C  
ATOM   3082  ND1 HIS A 370     -12.758 -20.624  -0.806  1.00 73.84           N  
ATOM   3083  CE1 HIS A 370     -11.660 -21.393  -0.891  1.00 73.84           C  
ATOM   3084  NE2 HIS A 370     -10.631 -20.691  -1.396  1.00 73.84           N  
ATOM   3085  N   ILE A 371     -15.394 -16.081  -2.607  1.00 69.56           N  
ATOM   3086  CA  ILE A 371     -16.453 -15.075  -2.443  1.00 69.56           C  
ATOM   3087  C   ILE A 371     -17.653 -15.420  -3.323  1.00 69.56           C  
ATOM   3088  CB  ILE A 371     -15.957 -13.626  -2.675  1.00 69.56           C  
ATOM   3089  O   ILE A 371     -18.774 -15.193  -2.894  1.00 69.56           O  
ATOM   3090  CG1 ILE A 371     -14.891 -13.273  -1.616  1.00 69.56           C  
ATOM   3091  CG2 ILE A 371     -17.118 -12.620  -2.637  1.00 69.56           C  
ATOM   3092  CD1 ILE A 371     -14.408 -11.820  -1.662  1.00 69.56           C  
ATOM   3093  N   ARG A 372     -17.464 -15.996  -4.518  1.00 77.04           N  
ATOM   3094  CA  ARG A 372     -18.596 -16.408  -5.363  1.00 77.04           C  
ATOM   3095  C   ARG A 372     -19.422 -17.504  -4.701  1.00 77.04           C  
ATOM   3096  CB  ARG A 372     -18.091 -16.847  -6.737  1.00 77.04           C  
ATOM   3097  O   ARG A 372     -20.640 -17.394  -4.700  1.00 77.04           O  
ATOM   3098  CG  ARG A 372     -19.204 -17.299  -7.694  1.00 77.04           C  
ATOM   3099  CD  ARG A 372     -18.610 -17.856  -8.992  1.00 77.04           C  
ATOM   3100  NE  ARG A 372     -17.886 -19.121  -8.748  1.00 77.04           N  
ATOM   3101  NH1 ARG A 372     -17.386 -19.649 -10.919  1.00 77.04           N  
ATOM   3102  NH2 ARG A 372     -16.787 -21.039  -9.267  1.00 77.04           N  
ATOM   3103  CZ  ARG A 372     -17.352 -19.927  -9.643  1.00 77.04           C  
ATOM   3104  N   GLU A 373     -18.782 -18.533  -4.153  1.00 74.56           N  
ATOM   3105  CA  GLU A 373     -19.479 -19.624  -3.456  1.00 74.56           C  
ATOM   3106  C   GLU A 373     -20.195 -19.117  -2.199  1.00 74.56           C  
ATOM   3107  CB  GLU A 373     -18.466 -20.722  -3.104  1.00 74.56           C  
ATOM   3108  O   GLU A 373     -21.370 -19.412  -1.990  1.00 74.56           O  
ATOM   3109  CG  GLU A 373     -18.063 -21.510  -4.359  1.00 74.56           C  
ATOM   3110  CD  GLU A 373     -16.819 -22.385  -4.167  1.00 74.56           C  
ATOM   3111  OE1 GLU A 373     -16.287 -22.801  -5.226  1.00 74.56           O  
ATOM   3112  OE2 GLU A 373     -16.355 -22.545  -3.016  1.00 74.56           O  
ATOM   3113  N   LEU A 374     -19.529 -18.271  -1.411  1.00 72.11           N  
ATOM   3114  CA  LEU A 374     -20.110 -17.678  -0.207  1.00 72.11           C  
ATOM   3115  C   LEU A 374     -21.242 -16.686  -0.517  1.00 72.11           C  
ATOM   3116  CB  LEU A 374     -18.980 -17.011   0.589  1.00 72.11           C  
ATOM   3117  O   LEU A 374     -22.260 -16.687   0.171  1.00 72.11           O  
ATOM   3118  CG  LEU A 374     -18.018 -17.994   1.275  1.00 72.11           C  
ATOM   3119  CD1 LEU A 374     -16.819 -17.208   1.798  1.00 72.11           C  
ATOM   3120  CD2 LEU A 374     -18.680 -18.694   2.465  1.00 72.11           C  
ATOM   3121  N   LEU A 375     -21.107 -15.866  -1.564  1.00 73.23           N  
ATOM   3122  CA  LEU A 375     -22.180 -14.983  -2.031  1.00 73.23           C  
ATOM   3123  C   LEU A 375     -23.357 -15.784  -2.573  1.00 73.23           C  
ATOM   3124  CB  LEU A 375     -21.688 -14.026  -3.130  1.00 73.23           C  
ATOM   3125  O   LEU A 375     -24.491 -15.405  -2.314  1.00 73.23           O  
ATOM   3126  CG  LEU A 375     -20.909 -12.801  -2.629  1.00 73.23           C  
ATOM   3127  CD1 LEU A 375     -20.346 -12.049  -3.837  1.00 73.23           C  
ATOM   3128  CD2 LEU A 375     -21.799 -11.821  -1.861  1.00 73.23           C  
ATOM   3129  N   LEU A 376     -23.112 -16.882  -3.292  1.00 79.18           N  
ATOM   3130  CA  LEU A 376     -24.179 -17.757  -3.768  1.00 79.18           C  
ATOM   3131  C   LEU A 376     -24.960 -18.337  -2.584  1.00 79.18           C  
ATOM   3132  CB  LEU A 376     -23.579 -18.856  -4.660  1.00 79.18           C  
ATOM   3133  O   LEU A 376     -26.181 -18.239  -2.569  1.00 79.18           O  
ATOM   3134  CG  LEU A 376     -24.636 -19.754  -5.327  1.00 79.18           C  
ATOM   3135  CD1 LEU A 376     -25.384 -19.010  -6.436  1.00 79.18           C  
ATOM   3136  CD2 LEU A 376     -23.948 -20.972  -5.942  1.00 79.18           C  
ATOM   3137  N   MET A 377     -24.270 -18.848  -1.561  1.00 75.39           N  
ATOM   3138  CA  MET A 377     -24.893 -19.332  -0.321  1.00 75.39           C  
ATOM   3139  C   MET A 377     -25.724 -18.247   0.376  1.00 75.39           C  
ATOM   3140  CB  MET A 377     -23.797 -19.826   0.637  1.00 75.39           C  
ATOM   3141  O   MET A 377     -26.838 -18.505   0.829  1.00 75.39           O  
ATOM   3142  CG  MET A 377     -23.201 -21.168   0.207  1.00 75.39           C  
ATOM   3143  SD  MET A 377     -24.270 -22.601   0.500  1.00 75.39           S  
ATOM   3144  CE  MET A 377     -24.208 -22.702   2.311  1.00 75.39           C  
ATOM   3145  N   LEU A 378     -25.199 -17.021   0.441  1.00 71.98           N  
ATOM   3146  CA  LEU A 378     -25.889 -15.883   1.043  1.00 71.98           C  
ATOM   3147  C   LEU A 378     -27.119 -15.461   0.227  1.00 71.98           C  
ATOM   3148  CB  LEU A 378     -24.857 -14.764   1.250  1.00 71.98           C  
ATOM   3149  O   LEU A 378     -28.168 -15.216   0.810  1.00 71.98           O  
ATOM   3150  CG  LEU A 378     -25.396 -13.533   2.003  1.00 71.98           C  
ATOM   3151  CD1 LEU A 378     -24.306 -12.957   2.909  1.00 71.98           C  
ATOM   3152  CD2 LEU A 378     -25.799 -12.426   1.029  1.00 71.98           C  
ATOM   3153  N   VAL A 379     -27.027 -15.430  -1.105  1.00 76.85           N  
ATOM   3154  CA  VAL A 379     -28.162 -15.140  -1.998  1.00 76.85           C  
ATOM   3155  C   VAL A 379     -29.229 -16.221  -1.880  1.00 76.85           C  
ATOM   3156  CB  VAL A 379     -27.699 -14.982  -3.460  1.00 76.85           C  
ATOM   3157  O   VAL A 379     -30.397 -15.885  -1.727  1.00 76.85           O  
ATOM   3158  CG1 VAL A 379     -28.866 -14.943  -4.458  1.00 76.85           C  
ATOM   3159  CG2 VAL A 379     -26.921 -13.670  -3.634  1.00 76.85           C  
ATOM   3160  N   VAL A 380     -28.846 -17.500  -1.887  1.00 76.56           N  
ATOM   3161  CA  VAL A 380     -29.772 -18.623  -1.685  1.00 76.56           C  
ATOM   3162  C   VAL A 380     -30.502 -18.461  -0.353  1.00 76.56           C  
ATOM   3163  CB  VAL A 380     -29.021 -19.967  -1.780  1.00 76.56           C  
ATOM   3164  O   VAL A 380     -31.729 -18.511  -0.323  1.00 76.56           O  
ATOM   3165  CG1 VAL A 380     -29.877 -21.154  -1.338  1.00 76.56           C  
ATOM   3166  CG2 VAL A 380     -28.603 -20.250  -3.230  1.00 76.56           C  
ATOM   3167  N   ARG A 381     -29.786 -18.163   0.737  1.00 70.13           N  
ATOM   3168  CA  ARG A 381     -30.421 -17.929   2.037  1.00 70.13           C  
ATOM   3169  C   ARG A 381     -31.323 -16.696   2.053  1.00 70.13           C  
ATOM   3170  CB  ARG A 381     -29.363 -17.854   3.139  1.00 70.13           C  
ATOM   3171  O   ARG A 381     -32.409 -16.775   2.609  1.00 70.13           O  
ATOM   3172  CG  ARG A 381     -30.069 -17.848   4.500  1.00 70.13           C  
ATOM   3173  CD  ARG A 381     -29.061 -17.869   5.635  1.00 70.13           C  
ATOM   3174  NE  ARG A 381     -29.755 -18.022   6.918  1.00 70.13           N  
ATOM   3175  NH1 ARG A 381     -28.379 -19.600   7.861  1.00 70.13           N  
ATOM   3176  NH2 ARG A 381     -30.061 -18.726   9.054  1.00 70.13           N  
ATOM   3177  CZ  ARG A 381     -29.410 -18.797   7.926  1.00 70.13           C  
ATOM   3178  N   LEU A 382     -30.910 -15.576   1.461  1.00 69.17           N  
ATOM   3179  CA  LEU A 382     -31.741 -14.367   1.373  1.00 69.17           C  
ATOM   3180  C   LEU A 382     -33.008 -14.599   0.540  1.00 69.17           C  
ATOM   3181  CB  LEU A 382     -30.929 -13.209   0.770  1.00 69.17           C  
ATOM   3182  O   LEU A 382     -34.056 -14.052   0.868  1.00 69.17           O  
ATOM   3183  CG  LEU A 382     -29.920 -12.542   1.721  1.00 69.17           C  
ATOM   3184  CD1 LEU A 382     -29.144 -11.487   0.932  1.00 69.17           C  
ATOM   3185  CD2 LEU A 382     -30.596 -11.830   2.893  1.00 69.17           C  
ATOM   3186  N   LEU A 383     -32.928 -15.419  -0.512  1.00 72.22           N  
ATOM   3187  CA  LEU A 383     -34.092 -15.835  -1.293  1.00 72.22           C  
ATOM   3188  C   LEU A 383     -35.043 -16.697  -0.456  1.00 72.22           C  
ATOM   3189  CB  LEU A 383     -33.637 -16.575  -2.564  1.00 72.22           C  
ATOM   3190  O   LEU A 383     -36.244 -16.454  -0.493  1.00 72.22           O  
ATOM   3191  CG  LEU A 383     -33.020 -15.670  -3.645  1.00 72.22           C  
ATOM   3192  CD1 LEU A 383     -32.379 -16.534  -4.732  1.00 72.22           C  
ATOM   3193  CD2 LEU A 383     -34.064 -14.766  -4.305  1.00 72.22           C  
ATOM   3194  N   PHE A 384     -34.524 -17.632   0.347  1.00 67.01           N  
ATOM   3195  CA  PHE A 384     -35.347 -18.408   1.281  1.00 67.01           C  
ATOM   3196  C   PHE A 384     -35.933 -17.544   2.414  1.00 67.01           C  
ATOM   3197  CB  PHE A 384     -34.545 -19.603   1.823  1.00 67.01           C  
ATOM   3198  O   PHE A 384     -37.096 -17.711   2.767  1.00 67.01           O  
ATOM   3199  CG  PHE A 384     -34.450 -20.774   0.857  1.00 67.01           C  
ATOM   3200  CD1 PHE A 384     -35.610 -21.506   0.542  1.00 67.01           C  
ATOM   3201  CD2 PHE A 384     -33.218 -21.166   0.299  1.00 67.01           C  
ATOM   3202  CE1 PHE A 384     -35.546 -22.595  -0.345  1.00 67.01           C  
ATOM   3203  CE2 PHE A 384     -33.156 -22.253  -0.593  1.00 67.01           C  
ATOM   3204  CZ  PHE A 384     -34.321 -22.962  -0.923  1.00 67.01           C  
ATOM   3205  N   ASN A 385     -35.177 -16.572   2.936  1.00 60.46           N  
ATOM   3206  CA  ASN A 385     -35.629 -15.666   3.999  1.00 60.46           C  
ATOM   3207  C   ASN A 385     -36.619 -14.596   3.525  1.00 60.46           C  
ATOM   3208  CB  ASN A 385     -34.425 -15.001   4.697  1.00 60.46           C  
ATOM   3209  O   ASN A 385     -37.314 -14.042   4.364  1.00 60.46           O  
ATOM   3210  CG  ASN A 385     -33.953 -15.724   5.945  1.00 60.46           C  
ATOM   3211  ND2 ASN A 385     -33.051 -15.124   6.685  1.00 60.46           N  
ATOM   3212  OD1 ASN A 385     -34.356 -16.817   6.290  1.00 60.46           O  
ATOM   3213  N   LYS A 386     -36.747 -14.303   2.223  1.00 54.79           N  
ATOM   3214  CA  LYS A 386     -37.836 -13.433   1.735  1.00 54.79           C  
ATOM   3215  C   LYS A 386     -39.230 -14.003   2.030  1.00 54.79           C  
ATOM   3216  CB  LYS A 386     -37.682 -13.139   0.235  1.00 54.79           C  
ATOM   3217  O   LYS A 386     -40.185 -13.235   2.056  1.00 54.79           O  
ATOM   3218  CG  LYS A 386     -36.996 -11.789  -0.008  1.00 54.79           C  
ATOM   3219  CD  LYS A 386     -37.050 -11.444  -1.500  1.00 54.79           C  
ATOM   3220  CE  LYS A 386     -36.494 -10.039  -1.741  1.00 54.79           C  
ATOM   3221  NZ  LYS A 386     -36.682  -9.635  -3.156  1.00 54.79           N  
ATOM   3222  N   ASN A 387     -39.331 -15.309   2.287  1.00 47.30           N  
ATOM   3223  CA  ASN A 387     -40.562 -15.953   2.744  1.00 47.30           C  
ATOM   3224  C   ASN A 387     -40.732 -15.916   4.275  1.00 47.30           C  
ATOM   3225  CB  ASN A 387     -40.610 -17.389   2.197  1.00 47.30           C  
ATOM   3226  O   ASN A 387     -41.782 -16.315   4.767  1.00 47.30           O  
ATOM   3227  CG  ASN A 387     -40.774 -17.468   0.690  1.00 47.30           C  
ATOM   3228  ND2 ASN A 387     -40.700 -18.656   0.140  1.00 47.30           N  
ATOM   3229  OD1 ASN A 387     -40.973 -16.497  -0.019  1.00 47.30           O  
ATOM   3230  N   ALA A 388     -39.734 -15.440   5.028  1.00 42.85           N  
ATOM   3231  CA  ALA A 388     -39.870 -15.154   6.450  1.00 42.85           C  
ATOM   3232  C   ALA A 388     -40.418 -13.729   6.593  1.00 42.85           C  
ATOM   3233  CB  ALA A 388     -38.539 -15.394   7.170  1.00 42.85           C  
ATOM   3234  O   ALA A 388     -39.771 -12.733   6.269  1.00 42.85           O  
ATOM   3235  N   THR A 389     -41.679 -13.677   6.984  1.00 36.48           N  
ATOM   3236  CA  THR A 389     -42.545 -12.511   7.096  1.00 36.48           C  
ATOM   3237  C   THR A 389     -41.931 -11.348   7.872  1.00 36.48           C  
ATOM   3238  CB  THR A 389     -43.855 -12.962   7.766  1.00 36.48           C  
ATOM   3239  O   THR A 389     -41.299 -11.517   8.909  1.00 36.48           O  
ATOM   3240  CG2 THR A 389     -44.767 -13.639   6.742  1.00 36.48           C  
ATOM   3241  OG1 THR A 389     -43.600 -13.935   8.758  1.00 36.48           O  
ATOM   3242  N   SER A 390     -42.204 -10.141   7.371  1.00 36.80           N  
ATOM   3243  CA  SER A 390     -42.003  -8.842   8.020  1.00 36.80           C  
ATOM   3244  C   SER A 390     -42.887  -8.698   9.272  1.00 36.80           C  
ATOM   3245  CB  SER A 390     -42.324  -7.757   6.975  1.00 36.80           C  
ATOM   3246  O   SER A 390     -43.821  -7.898   9.273  1.00 36.80           O  
ATOM   3247  OG  SER A 390     -42.282  -6.456   7.518  1.00 36.80           O  
ATOM   3248  N   GLN A 391     -42.633  -9.487  10.316  1.00 36.55           N  
ATOM   3249  CA  GLN A 391     -43.297  -9.358  11.621  1.00 36.55           C  
ATOM   3250  C   GLN A 391     -42.355  -9.012  12.786  1.00 36.55           C  
ATOM   3251  CB  GLN A 391     -44.209 -10.567  11.902  1.00 36.55           C  
ATOM   3252  O   GLN A 391     -42.848  -8.716  13.861  1.00 36.55           O  
ATOM   3253  CG  GLN A 391     -45.582 -10.368  11.235  1.00 36.55           C  
ATOM   3254  CD  GLN A 391     -46.591 -11.457  11.586  1.00 36.55           C  
ATOM   3255  NE2 GLN A 391     -47.873 -11.180  11.487  1.00 36.55           N  
ATOM   3256  OE1 GLN A 391     -46.265 -12.584  11.909  1.00 36.55           O  
ATOM   3257  N   ASP A 392     -41.043  -8.870  12.569  1.00 36.94           N  
ATOM   3258  CA  ASP A 392     -40.106  -8.488  13.648  1.00 36.94           C  
ATOM   3259  C   ASP A 392     -39.871  -6.963  13.753  1.00 36.94           C  
ATOM   3260  CB  ASP A 392     -38.796  -9.283  13.528  1.00 36.94           C  
ATOM   3261  O   ASP A 392     -38.822  -6.507  14.208  1.00 36.94           O  
ATOM   3262  CG  ASP A 392     -38.949 -10.797  13.716  1.00 36.94           C  
ATOM   3263  OD1 ASP A 392     -40.002 -11.249  14.210  1.00 36.94           O  
ATOM   3264  OD2 ASP A 392     -37.994 -11.495  13.296  1.00 36.94           O  
ATOM   3265  N   TYR A 393     -40.830  -6.142  13.312  1.00 34.81           N  
ATOM   3266  CA  TYR A 393     -40.788  -4.679  13.471  1.00 34.81           C  
ATOM   3267  C   TYR A 393     -41.465  -4.211  14.775  1.00 34.81           C  
ATOM   3268  CB  TYR A 393     -41.255  -3.956  12.186  1.00 34.81           C  
ATOM   3269  O   TYR A 393     -42.080  -3.151  14.808  1.00 34.81           O  
ATOM   3270  CG  TYR A 393     -40.123  -3.504  11.275  1.00 34.81           C  
ATOM   3271  CD1 TYR A 393     -39.405  -2.328  11.572  1.00 34.81           C  
ATOM   3272  CD2 TYR A 393     -39.806  -4.242  10.119  1.00 34.81           C  
ATOM   3273  CE1 TYR A 393     -38.376  -1.887  10.716  1.00 34.81           C  
ATOM   3274  CE2 TYR A 393     -38.777  -3.809   9.261  1.00 34.81           C  
ATOM   3275  OH  TYR A 393     -37.073  -2.201   8.726  1.00 34.81           O  
ATOM   3276  CZ  TYR A 393     -38.062  -2.630   9.557  1.00 34.81           C  
ATOM   3277  N   GLU A 394     -41.304  -4.957  15.870  1.00 31.30           N  
ATOM   3278  CA  GLU A 394     -41.580  -4.475  17.231  1.00 31.30           C  
ATOM   3279  C   GLU A 394     -40.278  -4.434  18.048  1.00 31.30           C  
ATOM   3280  CB  GLU A 394     -42.743  -5.232  17.900  1.00 31.30           C  
ATOM   3281  O   GLU A 394     -39.882  -5.355  18.742  1.00 31.30           O  
ATOM   3282  CG  GLU A 394     -44.094  -4.635  17.458  1.00 31.30           C  
ATOM   3283  CD  GLU A 394     -45.320  -5.242  18.161  1.00 31.30           C  
ATOM   3284  OE1 GLU A 394     -46.387  -4.585  18.102  1.00 31.30           O  
ATOM   3285  OE2 GLU A 394     -45.206  -6.355  18.716  1.00 31.30           O  
ATOM   3286  N   TYR A 395     -39.556  -3.327  17.875  1.00 35.57           N  
ATOM   3287  CA  TYR A 395     -39.046  -2.507  18.978  1.00 35.57           C  
ATOM   3288  C   TYR A 395     -38.304  -3.153  20.176  1.00 35.57           C  
ATOM   3289  CB  TYR A 395     -40.189  -1.571  19.416  1.00 35.57           C  
ATOM   3290  O   TYR A 395     -38.538  -2.756  21.308  1.00 35.57           O  
ATOM   3291  CG  TYR A 395     -39.750  -0.138  19.578  1.00 35.57           C  
ATOM   3292  CD1 TYR A 395     -39.485   0.387  20.851  1.00 35.57           C  
ATOM   3293  CD2 TYR A 395     -39.672   0.680  18.436  1.00 35.57           C  
ATOM   3294  CE1 TYR A 395     -39.202   1.755  20.984  1.00 35.57           C  
ATOM   3295  CE2 TYR A 395     -39.352   2.040  18.563  1.00 35.57           C  
ATOM   3296  OH  TYR A 395     -38.919   3.921  19.926  1.00 35.57           O  
ATOM   3297  CZ  TYR A 395     -39.134   2.585  19.842  1.00 35.57           C  
ATOM   3298  N   GLU A 396     -37.312  -4.026  19.977  1.00 36.87           N  
ATOM   3299  CA  GLU A 396     -36.450  -4.486  21.098  1.00 36.87           C  
ATOM   3300  C   GLU A 396     -35.211  -3.606  21.394  1.00 36.87           C  
ATOM   3301  CB  GLU A 396     -36.073  -5.966  20.929  1.00 36.87           C  
ATOM   3302  O   GLU A 396     -34.442  -3.898  22.304  1.00 36.87           O  
ATOM   3303  CG  GLU A 396     -37.128  -6.895  21.554  1.00 36.87           C  
ATOM   3304  CD  GLU A 396     -36.685  -8.369  21.565  1.00 36.87           C  
ATOM   3305  OE1 GLU A 396     -37.314  -9.161  22.302  1.00 36.87           O  
ATOM   3306  OE2 GLU A 396     -35.715  -8.706  20.841  1.00 36.87           O  
ATOM   3307  N   SER A 397     -34.972  -2.496  20.680  1.00 43.36           N  
ATOM   3308  CA  SER A 397     -33.741  -1.701  20.887  1.00 43.36           C  
ATOM   3309  C   SER A 397     -33.864  -0.480  21.809  1.00 43.36           C  
ATOM   3310  CB  SER A 397     -33.060  -1.359  19.560  1.00 43.36           C  
ATOM   3311  O   SER A 397     -32.890   0.268  21.906  1.00 43.36           O  
ATOM   3312  OG  SER A 397     -33.716  -0.303  18.886  1.00 43.36           O  
ATOM   3313  N   GLN A 398     -35.010  -0.222  22.452  1.00 37.54           N  
ATOM   3314  CA  GLN A 398     -35.117   0.873  23.437  1.00 37.54           C  
ATOM   3315  C   GLN A 398     -34.982   0.429  24.898  1.00 37.54           C  
ATOM   3316  CB  GLN A 398     -36.369   1.736  23.213  1.00 37.54           C  
ATOM   3317  O   GLN A 398     -34.478   1.218  25.700  1.00 37.54           O  
ATOM   3318  CG  GLN A 398     -36.124   2.801  22.126  1.00 37.54           C  
ATOM   3319  CD  GLN A 398     -37.077   3.992  22.200  1.00 37.54           C  
ATOM   3320  NE2 GLN A 398     -36.777   5.079  21.524  1.00 37.54           N  
ATOM   3321  OE1 GLN A 398     -38.090   4.010  22.867  1.00 37.54           O  
ATOM   3322  N   ASP A 399     -35.314  -0.815  25.245  1.00 40.44           N  
ATOM   3323  CA  ASP A 399     -35.367  -1.205  26.660  1.00 40.44           C  
ATOM   3324  C   ASP A 399     -33.990  -1.522  27.266  1.00 40.44           C  
ATOM   3325  CB  ASP A 399     -36.406  -2.319  26.851  1.00 40.44           C  
ATOM   3326  O   ASP A 399     -33.711  -1.116  28.396  1.00 40.44           O  
ATOM   3327  CG  ASP A 399     -37.847  -1.795  26.720  1.00 40.44           C  
ATOM   3328  OD1 ASP A 399     -38.043  -0.565  26.861  1.00 40.44           O  
ATOM   3329  OD2 ASP A 399     -38.740  -2.630  26.479  1.00 40.44           O  
ATOM   3330  N   ASP A 400     -33.060  -2.108  26.506  1.00 42.98           N  
ATOM   3331  CA  ASP A 400     -31.744  -2.476  27.058  1.00 42.98           C  
ATOM   3332  C   ASP A 400     -30.816  -1.275  27.311  1.00 42.98           C  
ATOM   3333  CB  ASP A 400     -31.058  -3.491  26.129  1.00 42.98           C  
ATOM   3334  O   ASP A 400     -29.993  -1.295  28.234  1.00 42.98           O  
ATOM   3335  CG  ASP A 400     -31.348  -4.957  26.470  1.00 42.98           C  
ATOM   3336  OD1 ASP A 400     -31.972  -5.221  27.520  1.00 42.98           O  
ATOM   3337  OD2 ASP A 400     -30.826  -5.803  25.709  1.00 42.98           O  
ATOM   3338  N   PHE A 401     -30.935  -0.207  26.515  1.00 41.74           N  
ATOM   3339  CA  PHE A 401     -30.099   0.987  26.689  1.00 41.74           C  
ATOM   3340  C   PHE A 401     -30.644   1.921  27.767  1.00 41.74           C  
ATOM   3341  CB  PHE A 401     -29.882   1.712  25.353  1.00 41.74           C  
ATOM   3342  O   PHE A 401     -29.858   2.479  28.536  1.00 41.74           O  
ATOM   3343  CG  PHE A 401     -28.435   1.672  24.904  1.00 41.74           C  
ATOM   3344  CD1 PHE A 401     -27.520   2.633  25.374  1.00 41.74           C  
ATOM   3345  CD2 PHE A 401     -27.995   0.653  24.041  1.00 41.74           C  
ATOM   3346  CE1 PHE A 401     -26.178   2.595  24.954  1.00 41.74           C  
ATOM   3347  CE2 PHE A 401     -26.654   0.613  23.619  1.00 41.74           C  
ATOM   3348  CZ  PHE A 401     -25.748   1.590  24.067  1.00 41.74           C  
ATOM   3349  N   ASN A 402     -31.970   2.060  27.865  1.00 39.07           N  
ATOM   3350  CA  ASN A 402     -32.568   2.871  28.917  1.00 39.07           C  
ATOM   3351  C   ASN A 402     -32.500   2.160  30.268  1.00 39.07           C  
ATOM   3352  CB  ASN A 402     -33.992   3.297  28.525  1.00 39.07           C  
ATOM   3353  O   ASN A 402     -32.076   2.796  31.227  1.00 39.07           O  
ATOM   3354  CG  ASN A 402     -34.018   4.530  27.636  1.00 39.07           C  
ATOM   3355  ND2 ASN A 402     -35.147   4.816  27.035  1.00 39.07           N  
ATOM   3356  OD1 ASN A 402     -33.056   5.270  27.493  1.00 39.07           O  
ATOM   3357  N   GLY A 403     -32.811   0.863  30.362  1.00 48.05           N  
ATOM   3358  CA  GLY A 403     -32.855   0.148  31.642  1.00 48.05           C  
ATOM   3359  C   GLY A 403     -31.519   0.151  32.387  1.00 48.05           C  
ATOM   3360  O   GLY A 403     -31.457   0.566  33.542  1.00 48.05           O  
ATOM   3361  N   ASN A 404     -30.426  -0.222  31.713  1.00 47.11           N  
ATOM   3362  CA  ASN A 404     -29.122  -0.346  32.371  1.00 47.11           C  
ATOM   3363  C   ASN A 404     -28.434   0.998  32.637  1.00 47.11           C  
ATOM   3364  CB  ASN A 404     -28.220  -1.296  31.560  1.00 47.11           C  
ATOM   3365  O   ASN A 404     -27.818   1.157  33.691  1.00 47.11           O  
ATOM   3366  CG  ASN A 404     -28.205  -2.712  32.109  1.00 47.11           C  
ATOM   3367  ND2 ASN A 404     -27.918  -3.686  31.283  1.00 47.11           N  
ATOM   3368  OD1 ASN A 404     -28.397  -2.972  33.280  1.00 47.11           O  
ATOM   3369  N   VAL A 405     -28.528   1.974  31.724  1.00 50.56           N  
ATOM   3370  CA  VAL A 405     -27.895   3.291  31.922  1.00 50.56           C  
ATOM   3371  C   VAL A 405     -28.681   4.122  32.933  1.00 50.56           C  
ATOM   3372  CB  VAL A 405     -27.682   4.043  30.596  1.00 50.56           C  
ATOM   3373  O   VAL A 405     -28.073   4.736  33.805  1.00 50.56           O  
ATOM   3374  CG1 VAL A 405     -27.038   5.418  30.813  1.00 50.56           C  
ATOM   3375  CG2 VAL A 405     -26.754   3.247  29.666  1.00 50.56           C  
ATOM   3376  N   THR A 406     -30.018   4.101  32.903  1.00 52.24           N  
ATOM   3377  CA  THR A 406     -30.799   4.799  33.938  1.00 52.24           C  
ATOM   3378  C   THR A 406     -30.698   4.117  35.295  1.00 52.24           C  
ATOM   3379  CB  THR A 406     -32.275   5.022  33.596  1.00 52.24           C  
ATOM   3380  O   THR A 406     -30.602   4.837  36.281  1.00 52.24           O  
ATOM   3381  CG2 THR A 406     -32.475   5.921  32.379  1.00 52.24           C  
ATOM   3382  OG1 THR A 406     -32.944   3.809  33.401  1.00 52.24           O  
ATOM   3383  N   GLN A 407     -30.619   2.780  35.388  1.00 54.24           N  
ATOM   3384  CA  GLN A 407     -30.346   2.118  36.672  1.00 54.24           C  
ATOM   3385  C   GLN A 407     -28.954   2.439  37.206  1.00 54.24           C  
ATOM   3386  CB  GLN A 407     -30.493   0.594  36.600  1.00 54.24           C  
ATOM   3387  O   GLN A 407     -28.832   2.730  38.391  1.00 54.24           O  
ATOM   3388  CG  GLN A 407     -31.928   0.138  36.883  1.00 54.24           C  
ATOM   3389  CD  GLN A 407     -32.032  -1.381  36.981  1.00 54.24           C  
ATOM   3390  NE2 GLN A 407     -33.024  -1.903  37.667  1.00 54.24           N  
ATOM   3391  OE1 GLN A 407     -31.227  -2.135  36.468  1.00 54.24           O  
ATOM   3392  N   THR A 408     -27.910   2.424  36.373  1.00 59.71           N  
ATOM   3393  CA  THR A 408     -26.559   2.769  36.849  1.00 59.71           C  
ATOM   3394  C   THR A 408     -26.449   4.243  37.223  1.00 59.71           C  
ATOM   3395  CB  THR A 408     -25.434   2.385  35.878  1.00 59.71           C  
ATOM   3396  O   THR A 408     -25.917   4.542  38.286  1.00 59.71           O  
ATOM   3397  CG2 THR A 408     -25.037   0.921  36.024  1.00 59.71           C  
ATOM   3398  OG1 THR A 408     -25.781   2.593  34.533  1.00 59.71           O  
ATOM   3399  N   ILE A 409     -27.022   5.165  36.442  1.00 59.13           N  
ATOM   3400  CA  ILE A 409     -27.090   6.587  36.815  1.00 59.13           C  
ATOM   3401  C   ILE A 409     -27.933   6.770  38.085  1.00 59.13           C  
ATOM   3402  CB  ILE A 409     -27.593   7.445  35.630  1.00 59.13           C  
ATOM   3403  O   ILE A 409     -27.516   7.491  38.981  1.00 59.13           O  
ATOM   3404  CG1 ILE A 409     -26.534   7.459  34.503  1.00 59.13           C  
ATOM   3405  CG2 ILE A 409     -27.900   8.890  36.066  1.00 59.13           C  
ATOM   3406  CD1 ILE A 409     -27.012   8.136  33.211  1.00 59.13           C  
ATOM   3407  N   SER A 410     -29.066   6.077  38.221  1.00 62.90           N  
ATOM   3408  CA  SER A 410     -29.903   6.082  39.430  1.00 62.90           C  
ATOM   3409  C   SER A 410     -29.161   5.550  40.656  1.00 62.90           C  
ATOM   3410  CB  SER A 410     -31.162   5.235  39.195  1.00 62.90           C  
ATOM   3411  O   SER A 410     -29.310   6.113  41.737  1.00 62.90           O  
ATOM   3412  OG  SER A 410     -31.823   4.920  40.406  1.00 62.90           O  
ATOM   3413  N   GLN A 411     -28.368   4.489  40.511  1.00 65.53           N  
ATOM   3414  CA  GLN A 411     -27.555   3.934  41.591  1.00 65.53           C  
ATOM   3415  C   GLN A 411     -26.421   4.881  41.976  1.00 65.53           C  
ATOM   3416  CB  GLN A 411     -26.994   2.565  41.191  1.00 65.53           C  
ATOM   3417  O   GLN A 411     -26.191   5.064  43.165  1.00 65.53           O  
ATOM   3418  CG  GLN A 411     -28.049   1.455  41.301  1.00 65.53           C  
ATOM   3419  CD  GLN A 411     -27.515   0.094  40.866  1.00 65.53           C  
ATOM   3420  NE2 GLN A 411     -28.293  -0.956  41.016  1.00 65.53           N  
ATOM   3421  OE1 GLN A 411     -26.405  -0.071  40.391  1.00 65.53           O  
ATOM   3422  N   VAL A 412     -25.768   5.525  41.003  1.00 63.12           N  
ATOM   3423  CA  VAL A 412     -24.747   6.553  41.258  1.00 63.12           C  
ATOM   3424  C   VAL A 412     -25.364   7.776  41.936  1.00 63.12           C  
ATOM   3425  CB  VAL A 412     -24.012   6.933  39.957  1.00 63.12           C  
ATOM   3426  O   VAL A 412     -24.805   8.259  42.912  1.00 63.12           O  
ATOM   3427  CG1 VAL A 412     -23.081   8.141  40.131  1.00 63.12           C  
ATOM   3428  CG2 VAL A 412     -23.137   5.768  39.469  1.00 63.12           C  
ATOM   3429  N   TYR A 413     -26.540   8.236  41.495  1.00 58.86           N  
ATOM   3430  CA  TYR A 413     -27.267   9.321  42.159  1.00 58.86           C  
ATOM   3431  C   TYR A 413     -27.717   8.938  43.567  1.00 58.86           C  
ATOM   3432  CB  TYR A 413     -28.476   9.774  41.327  1.00 58.86           C  
ATOM   3433  O   TYR A 413     -27.621   9.766  44.460  1.00 58.86           O  
ATOM   3434  CG  TYR A 413     -28.193  10.995  40.478  1.00 58.86           C  
ATOM   3435  CD1 TYR A 413     -28.181  12.270  41.076  1.00 58.86           C  
ATOM   3436  CD2 TYR A 413     -27.930  10.864  39.104  1.00 58.86           C  
ATOM   3437  CE1 TYR A 413     -27.917  13.412  40.298  1.00 58.86           C  
ATOM   3438  CE2 TYR A 413     -27.671  12.002  38.318  1.00 58.86           C  
ATOM   3439  OH  TYR A 413     -27.409  14.378  38.160  1.00 58.86           O  
ATOM   3440  CZ  TYR A 413     -27.664  13.279  38.916  1.00 58.86           C  
ATOM   3441  N   ARG A 414     -28.174   7.698  43.792  1.00 63.12           N  
ATOM   3442  CA  ARG A 414     -28.484   7.203  45.141  1.00 63.12           C  
ATOM   3443  C   ARG A 414     -27.240   7.180  46.017  1.00 63.12           C  
ATOM   3444  CB  ARG A 414     -29.138   5.815  45.100  1.00 63.12           C  
ATOM   3445  O   ARG A 414     -27.330   7.628  47.147  1.00 63.12           O  
ATOM   3446  CG  ARG A 414     -30.644   5.906  44.836  1.00 63.12           C  
ATOM   3447  CD  ARG A 414     -31.245   4.498  44.795  1.00 63.12           C  
ATOM   3448  NE  ARG A 414     -32.708   4.540  44.617  1.00 63.12           N  
ATOM   3449  NH1 ARG A 414     -33.029   2.291  44.316  1.00 63.12           N  
ATOM   3450  NH2 ARG A 414     -34.780   3.674  44.247  1.00 63.12           N  
ATOM   3451  CZ  ARG A 414     -33.496   3.506  44.393  1.00 63.12           C  
ATOM   3452  N   PHE A 415     -26.104   6.712  45.501  1.00 56.19           N  
ATOM   3453  CA  PHE A 415     -24.836   6.727  46.233  1.00 56.19           C  
ATOM   3454  C   PHE A 415     -24.407   8.152  46.597  1.00 56.19           C  
ATOM   3455  CB  PHE A 415     -23.744   5.993  45.437  1.00 56.19           C  
ATOM   3456  O   PHE A 415     -24.098   8.404  47.751  1.00 56.19           O  
ATOM   3457  CG  PHE A 415     -23.231   4.762  46.152  1.00 56.19           C  
ATOM   3458  CD1 PHE A 415     -22.266   4.905  47.165  1.00 56.19           C  
ATOM   3459  CD2 PHE A 415     -23.744   3.487  45.845  1.00 56.19           C  
ATOM   3460  CE1 PHE A 415     -21.801   3.776  47.858  1.00 56.19           C  
ATOM   3461  CE2 PHE A 415     -23.279   2.356  46.542  1.00 56.19           C  
ATOM   3462  CZ  PHE A 415     -22.305   2.501  47.547  1.00 56.19           C  
ATOM   3463  N   TYR A 416     -24.492   9.097  45.655  1.00 55.23           N  
ATOM   3464  CA  TYR A 416     -24.220  10.512  45.928  1.00 55.23           C  
ATOM   3465  C   TYR A 416     -25.181  11.115  46.962  1.00 55.23           C  
ATOM   3466  CB  TYR A 416     -24.267  11.314  44.618  1.00 55.23           C  
ATOM   3467  O   TYR A 416     -24.759  11.911  47.790  1.00 55.23           O  
ATOM   3468  CG  TYR A 416     -22.892  11.659  44.088  1.00 55.23           C  
ATOM   3469  CD1 TYR A 416     -22.206  12.754  44.644  1.00 55.23           C  
ATOM   3470  CD2 TYR A 416     -22.288  10.882  43.081  1.00 55.23           C  
ATOM   3471  CE1 TYR A 416     -20.916  13.084  44.193  1.00 55.23           C  
ATOM   3472  CE2 TYR A 416     -20.998  11.214  42.618  1.00 55.23           C  
ATOM   3473  OH  TYR A 416     -19.063  12.631  42.746  1.00 55.23           O  
ATOM   3474  CZ  TYR A 416     -20.312  12.313  43.178  1.00 55.23           C  
ATOM   3475  N   PHE A 417     -26.457  10.721  46.945  1.00 53.89           N  
ATOM   3476  CA  PHE A 417     -27.433  11.172  47.941  1.00 53.89           C  
ATOM   3477  C   PHE A 417     -27.167  10.602  49.339  1.00 53.89           C  
ATOM   3478  CB  PHE A 417     -28.859  10.815  47.489  1.00 53.89           C  
ATOM   3479  O   PHE A 417     -27.554  11.225  50.320  1.00 53.89           O  
ATOM   3480  CG  PHE A 417     -29.799  12.000  47.487  1.00 53.89           C  
ATOM   3481  CD1 PHE A 417     -30.421  12.410  48.680  1.00 53.89           C  
ATOM   3482  CD2 PHE A 417     -30.017  12.719  46.298  1.00 53.89           C  
ATOM   3483  CE1 PHE A 417     -31.272  13.529  48.679  1.00 53.89           C  
ATOM   3484  CE2 PHE A 417     -30.868  13.839  46.297  1.00 53.89           C  
ATOM   3485  CZ  PHE A 417     -31.497  14.242  47.489  1.00 53.89           C  
ATOM   3486  N   TYR A 418     -26.546   9.421  49.435  1.00 54.62           N  
ATOM   3487  CA  TYR A 418     -26.112   8.857  50.714  1.00 54.62           C  
ATOM   3488  C   TYR A 418     -24.857   9.565  51.244  1.00 54.62           C  
ATOM   3489  CB  TYR A 418     -25.930   7.332  50.603  1.00 54.62           C  
ATOM   3490  O   TYR A 418     -24.823   9.862  52.431  1.00 54.62           O  
ATOM   3491  CG  TYR A 418     -27.226   6.542  50.725  1.00 54.62           C  
ATOM   3492  CD1 TYR A 418     -27.884   6.486  51.967  1.00 54.62           C  
ATOM   3493  CD2 TYR A 418     -27.765   5.849  49.624  1.00 54.62           C  
ATOM   3494  CE1 TYR A 418     -29.090   5.772  52.104  1.00 54.62           C  
ATOM   3495  CE2 TYR A 418     -28.984   5.153  49.743  1.00 54.62           C  
ATOM   3496  OH  TYR A 418     -30.819   4.436  51.110  1.00 54.62           O  
ATOM   3497  CZ  TYR A 418     -29.648   5.116  50.986  1.00 54.62           C  
ATOM   3498  N   ASP A 419     -23.904   9.922  50.375  1.00 51.05           N  
ATOM   3499  CA  ASP A 419     -22.701  10.687  50.756  1.00 51.05           C  
ATOM   3500  C   ASP A 419     -23.001  12.141  51.179  1.00 51.05           C  
ATOM   3501  CB  ASP A 419     -21.690  10.705  49.587  1.00 51.05           C  
ATOM   3502  O   ASP A 419     -22.207  12.733  51.898  1.00 51.05           O  
ATOM   3503  CG  ASP A 419     -20.699   9.532  49.524  1.00 51.05           C  
ATOM   3504  OD1 ASP A 419     -20.721   8.639  50.396  1.00 51.05           O  
ATOM   3505  OD2 ASP A 419     -19.906   9.517  48.548  1.00 51.05           O  
ATOM   3506  N   GLU A 420     -24.110  12.750  50.736  1.00 50.83           N  
ATOM   3507  CA  GLU A 420     -24.550  14.066  51.247  1.00 50.83           C  
ATOM   3508  C   GLU A 420     -25.349  13.976  52.562  1.00 50.83           C  
ATOM   3509  CB  GLU A 420     -25.372  14.825  50.180  1.00 50.83           C  
ATOM   3510  O   GLU A 420     -25.589  15.003  53.199  1.00 50.83           O  
ATOM   3511  CG  GLU A 420     -24.502  15.676  49.237  1.00 50.83           C  
ATOM   3512  CD  GLU A 420     -25.315  16.555  48.262  1.00 50.83           C  
ATOM   3513  OE1 GLU A 420     -24.714  17.501  47.693  1.00 50.83           O  
ATOM   3514  OE2 GLU A 420     -26.521  16.289  48.041  1.00 50.83           O  
ATOM   3515  N   PHE A 421     -25.807  12.779  52.949  1.00 47.48           N  
ATOM   3516  CA  PHE A 421     -26.591  12.562  54.171  1.00 47.48           C  
ATOM   3517  C   PHE A 421     -25.757  12.056  55.357  1.00 47.48           C  
ATOM   3518  CB  PHE A 421     -27.774  11.620  53.881  1.00 47.48           C  
ATOM   3519  O   PHE A 421     -26.171  12.283  56.498  1.00 47.48           O  
ATOM   3520  CG  PHE A 421     -29.136  12.282  53.991  1.00 47.48           C  
ATOM   3521  CD1 PHE A 421     -29.736  12.443  55.253  1.00 47.48           C  
ATOM   3522  CD2 PHE A 421     -29.799  12.743  52.840  1.00 47.48           C  
ATOM   3523  CE1 PHE A 421     -31.003  13.046  55.364  1.00 47.48           C  
ATOM   3524  CE2 PHE A 421     -31.066  13.347  52.948  1.00 47.48           C  
ATOM   3525  CZ  PHE A 421     -31.670  13.495  54.210  1.00 47.48           C  
ATOM   3526  N   GLU A 422     -24.641  11.361  55.103  1.00 42.45           N  
ATOM   3527  CA  GLU A 422     -23.558  11.160  56.087  1.00 42.45           C  
ATOM   3528  C   GLU A 422     -22.746  12.446  56.286  1.00 42.45           C  
ATOM   3529  CB  GLU A 422     -22.630   9.993  55.675  1.00 42.45           C  
ATOM   3530  O   GLU A 422     -22.380  12.717  57.456  1.00 42.45           O  
ATOM   3531  CG  GLU A 422     -23.209   8.606  56.014  1.00 42.45           C  
ATOM   3532  CD  GLU A 422     -22.216   7.426  55.862  1.00 42.45           C  
ATOM   3533  OE1 GLU A 422     -22.479   6.368  56.492  1.00 42.45           O  
ATOM   3534  OE2 GLU A 422     -21.201   7.533  55.136  1.00 42.45           O  
ATOM   3535  OXT GLU A 422     -22.519  13.140  55.271  1.00 42.45           O  
TER    3536      GLU A 422                                                      
ENDMDL                                                                          
END                                                                             
