# Supplementary material for: Structural screens identify candidate human homologs of insect chemoreceptors and cryptic Drosophila gustatory receptor-like proteins
Source: eLife. 2023 Feb 20;12:e85537. doi: 10.7554/eLife.85537 (PMC9998090; doi:10.7554/eLife.85537)
Supplement: Source data 1. — Models of proteins analyzed in this work, either downloaded from the AlphaFold Protein Structure Database or, where not already available, predicted using the AlphaFold2 algorithm implemented in ColabFold (Mirdita et al., 2022). The four-letter code in the filename represents the first letter of the genus and the first three letters of the species (e.g., ‘Dmel’ = D. melanogaster); species names are given in full in the figures. [file elife-85537-data1.zip › DmelGrl62c_CG34259_AF-Q6ILZ2-F1-model_v3.pdb]

HEADER                                            01-JUN-22                     
TITLE     ALPHAFOLD MONOMER V2.0 PREDICTION FOR HDC08032 (Q6ILZ2)               
COMPND    MOL_ID: 1;                                                            
COMPND   2 MOLECULE: HDC08032;                                                  
COMPND   3 CHAIN: A                                                             
SOURCE    MOL_ID: 1;                                                            
SOURCE   2 ORGANISM_SCIENTIFIC: DROSOPHILA MELANOGASTER;                        
SOURCE   3 ORGANISM_TAXID: 7227                                                 
REMARK   1                                                                      
REMARK   1 REFERENCE 1                                                          
REMARK   1  AUTH   JOHN JUMPER, RICHARD EVANS, ALEXANDER PRITZEL, TIM GREEN,    
REMARK   1  AUTH 2 MICHAEL FIGURNOV, OLAF RONNEBERGER, KATHRYN TUNYASUVUNAKOOL, 
REMARK   1  AUTH 3 RUSS BATES, AUGUSTIN ZIDEK, ANNA POTAPENKO, ALEX BRIDGLAND,  
REMARK   1  AUTH 4 CLEMENS MEYER, SIMON A A KOHL, ANDREW J BALLARD,             
REMARK   1  AUTH 5 ANDREW COWIE, BERNARDINO ROMERA-PAREDES, STANISLAV NIKOLOV,  
REMARK   1  AUTH 6 RISHUB JAIN, JONAS ADLER, TREVOR BACK, STIG PETERSEN,        
REMARK   1  AUTH 7 DAVID REIMAN, ELLEN CLANCY, MICHAL ZIELINSKI,                
REMARK   1  AUTH 8 MARTIN STEINEGGER, MICHALINA PACHOLSKA, TAMAS BERGHAMMER,    
REMARK   1  AUTH 9 DAVID SILVER, ORIOL VINYALS, ANDREW W SENIOR,                
REMARK   1  AUTH10 KORAY KAVUKCUOGLU, PUSHMEET KOHLI, DEMIS HASSABIS            
REMARK   1  TITL   HIGHLY ACCURATE PROTEIN STRUCTURE PREDICTION WITH ALPHAFOLD  
REMARK   1  REF    NATURE                        V. 596   583 2021              
REMARK   1  REFN                   ISSN 0028-0836                               
REMARK   1  PMID   34265844                                                     
REMARK   1  DOI    10.1038/s41586-021-03819-2                                   
REMARK   1                                                                      
REMARK   1 DISCLAIMERS                                                          
REMARK   1 ALPHAFOLD DATA, COPYRIGHT (2021) DEEPMIND TECHNOLOGIES LIMITED. THE  
REMARK   1 INFORMATION PROVIDED IS THEORETICAL MODELLING ONLY AND CAUTION SHOULD
REMARK   1 BE EXERCISED IN ITS USE. IT IS PROVIDED "AS-IS" WITHOUT ANY WARRANTY 
REMARK   1 OF ANY KIND, WHETHER EXPRESSED OR IMPLIED. NO WARRANTY IS GIVEN THAT 
REMARK   1 USE OF THE INFORMATION SHALL NOT INFRINGE THE RIGHTS OF ANY THIRD    
REMARK   1 PARTY. THE INFORMATION IS NOT INTENDED TO BE A SUBSTITUTE FOR        
REMARK   1 PROFESSIONAL MEDICAL ADVICE, DIAGNOSIS, OR TREATMENT, AND DOES NOT   
REMARK   1 CONSTITUTE MEDICAL OR OTHER PROFESSIONAL ADVICE. IT IS AVAILABLE FOR 
REMARK   1 ACADEMIC AND COMMERCIAL PURPOSES, UNDER CC-BY 4.0 LICENCE.           
DBREF  XXXX A    1   426  UNP    Q6ILZ2   Q6ILZ2_DROME     1    426             
SEQRES   1 A  426  MET PRO LEU SER ALA PRO LEU HIS LYS VAL LEU CYS VAL          
SEQRES   2 A  426  CYS HIS ILE VAL SER TYR PHE ASP TYR GLN LYS LYS VAL          
SEQRES   3 A  426  CYS GLN LEU LEU GLY LEU TYR ASN LEU LEU TYR ASN GLU          
SEQRES   4 A  426  ASP THR GLN LYS PHE GLY PHE GLY HIS GLN VAL PHE VAL          
SEQRES   5 A  426  TYR PHE TYR CYS PHE TRP SER LEU ILE CYS LEU PRO THR          
SEQRES   6 A  426  TYR LEU ILE PHE LEU LYS GLY PHE ILE ILE ASP GLN GLY          
SEQRES   7 A  426  SER LEU LEU ILE TYR LEU LEU PRO CYS LEU TYR TYR LYS          
SEQRES   8 A  426  TYR LEU LYS ARG SER MET LEU GLY THR LEU ASN GLU MET          
SEQRES   9 A  426  ALA LYS VAL HIS ARG ARG LEU GLN PHE THR MET GLY THR          
SEQRES  10 A  426  THR PHE CYS VAL SER VAL LYS ARG ALA PHE CYS SER SER          
SEQRES  11 A  426  TRP LEU ILE ALA ILE GLU LEU VAL PHE VAL ILE TYR TRP          
SEQRES  12 A  426  GLN ILE GLU SER LEU GLN ILE GLY LEU GLN ARG PHE LEU          
SEQRES  13 A  426  VAL PHE SER CYS LEU LEU GLY TRP HIS LEU GLN LEU LEU          
SEQRES  14 A  426  LEU LEU VAL ASN SER TYR ILE TRP LEU GLN SER ILE TYR          
SEQRES  15 A  426  VAL VAL MET ASN GLN ILE PHE THR GLN ASN HIS PHE THR          
SEQRES  16 A  426  THR LYS GLU ARG TRP LYS MET PHE LYS THR LEU MET LYS          
SEQRES  17 A  426  LEU HIS GLY ILE LEU GLN SER ILE GLN ARG ASP ILE SER          
SEQRES  18 A  426  HIS TYR PHE SER VAL TYR ILE CYS SER VAL VAL VAL LEU          
SEQRES  19 A  426  GLN SER GLY VAL PHE TYR ARG ALA VAL PHE GLU ALA GLY          
SEQRES  20 A  426  PHE ASP TRP ASP GLN ASN ARG LEU VAL LEU LEU ARG LEU          
SEQRES  21 A  426  GLU PHE TRP HIS ILE ARG TYR PHE GLY TYR LEU ILE LEU          
SEQRES  22 A  426  LEU ILE GLY THR ILE LEU LEU VAL VAL CYS ASP TYR LYS          
SEQRES  23 A  426  SER GLU ARG ASP LYS PHE LEU LYS GLY VAL TRP ASN ASN          
SEQRES  24 A  426  GLN ASP LEU VAL GLN LYS SER TRP SER SER ILE SER LEU          
SEQRES  25 A  426  ASN ARG CYS LYS GLN ILE THR ASP VAL LEU ASP LEU MET          
SEQRES  26 A  426  ILE LEU THR GLY ASN THR PHE ARG GLY MET ILE CYS THR          
SEQRES  27 A  426  THR VAL THR LEU TRP GLU LEU ARG ILE LYS GLN ASP THR          
SEQRES  28 A  426  VAL LEU ILE LEU GLU ALA ALA CYS PHE MET ASN TYR PHE          
SEQRES  29 A  426  PHE LEU LEU MET PHE ASN VAL CYS LEU VAL PRO ILE ILE          
SEQRES  30 A  426  ALA ILE ALA ASN GLY PHE GLU ILE GLY LEU GLU HIS ARG          
SEQRES  31 A  426  PHE LEU ASN TYR THR PHE VAL GLU SER TYR THR ASN ASP          
SEQRES  32 A  426  SER ASP PRO GLN SER ILE THR ILE ASP ASN LEU THR MET          
SEQRES  33 A  426  TYR SER TYR VAL LEU SER HIS ALA LEU GLY                      
CRYST1    1.000    1.000    1.000  90.00  90.00  90.00 P 1           1          
ORIGX1      1.000000  0.000000  0.000000        0.00000                         
ORIGX2      0.000000  1.000000  0.000000        0.00000                         
ORIGX3      0.000000  0.000000  1.000000        0.00000                         
SCALE1      1.000000  0.000000  0.000000        0.00000                         
SCALE2      0.000000  1.000000  0.000000        0.00000                         
SCALE3      0.000000  0.000000  1.000000        0.00000                         
MODEL        1                                                                  
ATOM      1  N   MET A   1     -40.530 -22.063  11.653  1.00 32.39           N  
ATOM      2  CA  MET A   1     -39.926 -21.902  10.313  1.00 32.39           C  
ATOM      3  C   MET A   1     -39.091 -20.626  10.318  1.00 32.39           C  
ATOM      4  CB  MET A   1     -41.024 -21.801   9.237  1.00 32.39           C  
ATOM      5  O   MET A   1     -39.694 -19.560  10.342  1.00 32.39           O  
ATOM      6  CG  MET A   1     -41.765 -23.117   8.982  1.00 32.39           C  
ATOM      7  SD  MET A   1     -43.172 -22.906   7.865  1.00 32.39           S  
ATOM      8  CE  MET A   1     -43.667 -24.632   7.603  1.00 32.39           C  
ATOM      9  N   PRO A   2     -37.749 -20.672  10.400  1.00 35.06           N  
ATOM     10  CA  PRO A   2     -36.955 -19.465  10.216  1.00 35.06           C  
ATOM     11  C   PRO A   2     -36.898 -19.145   8.718  1.00 35.06           C  
ATOM     12  CB  PRO A   2     -35.596 -19.763  10.842  1.00 35.06           C  
ATOM     13  O   PRO A   2     -36.577 -20.008   7.902  1.00 35.06           O  
ATOM     14  CG  PRO A   2     -35.439 -21.270  10.632  1.00 35.06           C  
ATOM     15  CD  PRO A   2     -36.871 -21.822  10.586  1.00 35.06           C  
ATOM     16  N   LEU A   3     -37.292 -17.918   8.381  1.00 35.83           N  
ATOM     17  CA  LEU A   3     -37.327 -17.385   7.026  1.00 35.83           C  
ATOM     18  C   LEU A   3     -35.965 -17.551   6.338  1.00 35.83           C  
ATOM     19  CB  LEU A   3     -37.716 -15.894   7.057  1.00 35.83           C  
ATOM     20  O   LEU A   3     -34.923 -17.215   6.899  1.00 35.83           O  
ATOM     21  CG  LEU A   3     -39.221 -15.591   7.193  1.00 35.83           C  
ATOM     22  CD1 LEU A   3     -39.737 -15.697   8.630  1.00 35.83           C  
ATOM     23  CD2 LEU A   3     -39.482 -14.167   6.702  1.00 35.83           C  
ATOM     24  N   SER A   4     -36.021 -18.034   5.099  1.00 37.81           N  
ATOM     25  CA  SER A   4     -34.947 -18.047   4.107  1.00 37.81           C  
ATOM     26  C   SER A   4     -34.088 -16.781   4.172  1.00 37.81           C  
ATOM     27  CB  SER A   4     -35.605 -18.146   2.723  1.00 37.81           C  
ATOM     28  O   SER A   4     -34.592 -15.672   3.972  1.00 37.81           O  
ATOM     29  OG  SER A   4     -36.662 -17.205   2.626  1.00 37.81           O  
ATOM     30  N   ALA A   5     -32.792 -16.954   4.438  1.00 40.81           N  
ATOM     31  CA  ALA A   5     -31.813 -15.877   4.413  1.00 40.81           C  
ATOM     32  C   ALA A   5     -31.841 -15.163   3.044  1.00 40.81           C  
ATOM     33  CB  ALA A   5     -30.429 -16.466   4.717  1.00 40.81           C  
ATOM     34  O   ALA A   5     -31.873 -15.838   2.010  1.00 40.81           O  
ATOM     35  N   PRO A   6     -31.837 -13.818   3.000  1.00 46.32           N  
ATOM     36  CA  PRO A   6     -31.817 -13.084   1.741  1.00 46.32           C  
ATOM     37  C   PRO A   6     -30.542 -13.433   0.963  1.00 46.32           C  
ATOM     38  CB  PRO A   6     -31.907 -11.603   2.129  1.00 46.32           C  
ATOM     39  O   PRO A   6     -29.446 -13.378   1.524  1.00 46.32           O  
ATOM     40  CG  PRO A   6     -31.358 -11.561   3.556  1.00 46.32           C  
ATOM     41  CD  PRO A   6     -31.761 -12.914   4.134  1.00 46.32           C  
ATOM     42  N   LEU A   7     -30.700 -13.801  -0.317  1.00 41.00           N  
ATOM     43  CA  LEU A   7     -29.615 -14.152  -1.242  1.00 41.00           C  
ATOM     44  C   LEU A   7     -28.416 -13.203  -1.066  1.00 41.00           C  
ATOM     45  CB  LEU A   7     -30.121 -14.091  -2.706  1.00 41.00           C  
ATOM     46  O   LEU A   7     -28.536 -11.988  -1.251  1.00 41.00           O  
ATOM     47  CG  LEU A   7     -30.218 -15.452  -3.420  1.00 41.00           C  
ATOM     48  CD1 LEU A   7     -31.525 -16.172  -3.089  1.00 41.00           C  
ATOM     49  CD2 LEU A   7     -30.147 -15.249  -4.934  1.00 41.00           C  
ATOM     50  N   HIS A   8     -27.258 -13.768  -0.717  1.00 51.17           N  
ATOM     51  CA  HIS A   8     -25.993 -13.046  -0.603  1.00 51.17           C  
ATOM     52  C   HIS A   8     -25.719 -12.266  -1.900  1.00 51.17           C  
ATOM     53  CB  HIS A   8     -24.857 -14.045  -0.295  1.00 51.17           C  
ATOM     54  O   HIS A   8     -25.574 -12.849  -2.974  1.00 51.17           O  
ATOM     55  CG  HIS A   8     -24.321 -13.948   1.111  1.00 51.17           C  
ATOM     56  CD2 HIS A   8     -24.865 -14.490   2.245  1.00 51.17           C  
ATOM     57  ND1 HIS A   8     -23.147 -13.329   1.476  1.00 51.17           N  
ATOM     58  CE1 HIS A   8     -22.995 -13.484   2.801  1.00 51.17           C  
ATOM     59  NE2 HIS A   8     -24.024 -14.170   3.317  1.00 51.17           N  
ATOM     60  N   LYS A   9     -25.642 -10.930  -1.822  1.00 57.05           N  
ATOM     61  CA  LYS A   9     -25.219 -10.106  -2.963  1.00 57.05           C  
ATOM     62  C   LYS A   9     -23.749 -10.427  -3.261  1.00 57.05           C  
ATOM     63  CB  LYS A   9     -25.441  -8.607  -2.678  1.00 57.05           C  
ATOM     64  O   LYS A   9     -22.900 -10.201  -2.407  1.00 57.05           O  
ATOM     65  CG  LYS A   9     -26.930  -8.220  -2.637  1.00 57.05           C  
ATOM     66  CD  LYS A   9     -27.112  -6.719  -2.356  1.00 57.05           C  
ATOM     67  CE  LYS A   9     -28.603  -6.367  -2.275  1.00 57.05           C  
ATOM     68  NZ  LYS A   9     -28.822  -4.942  -1.913  1.00 57.05           N  
ATOM     69  N   VAL A  10     -23.458 -10.880  -4.483  1.00 54.48           N  
ATOM     70  CA  VAL A  10     -22.147 -11.401  -4.950  1.00 54.48           C  
ATOM     71  C   VAL A  10     -20.968 -10.413  -4.794  1.00 54.48           C  
ATOM     72  CB  VAL A  10     -22.313 -11.904  -6.410  1.00 54.48           C  
ATOM     73  O   VAL A  10     -19.813 -10.800  -4.890  1.00 54.48           O  
ATOM     74  CG1 VAL A  10     -21.040 -12.458  -7.059  1.00 54.48           C  
ATOM     75  CG2 VAL A  10     -23.365 -13.026  -6.480  1.00 54.48           C  
ATOM     76  N   LEU A  11     -21.224  -9.138  -4.483  1.00 62.88           N  
ATOM     77  CA  LEU A  11     -20.206  -8.097  -4.278  1.00 62.88           C  
ATOM     78  C   LEU A  11     -20.511  -7.262  -3.032  1.00 62.88           C  
ATOM     79  CB  LEU A  11     -20.107  -7.227  -5.545  1.00 62.88           C  
ATOM     80  O   LEU A  11     -20.732  -6.051  -3.126  1.00 62.88           O  
ATOM     81  CG  LEU A  11     -19.543  -7.954  -6.776  1.00 62.88           C  
ATOM     82  CD1 LEU A  11     -19.691  -7.040  -7.991  1.00 62.88           C  
ATOM     83  CD2 LEU A  11     -18.067  -8.299  -6.597  1.00 62.88           C  
ATOM     84  N   CYS A  12     -20.618  -7.913  -1.876  1.00 68.51           N  
ATOM     85  CA  CYS A  12     -20.913  -7.234  -0.620  1.00 68.51           C  
ATOM     86  C   CYS A  12     -19.661  -6.909   0.204  1.00 68.51           C  
ATOM     87  CB  CYS A  12     -21.982  -8.005   0.158  1.00 68.51           C  
ATOM     88  O   CYS A  12     -18.608  -7.519   0.028  1.00 68.51           O  
ATOM     89  SG  CYS A  12     -21.296  -9.513   0.880  1.00 68.51           S  
ATOM     90  N   VAL A  13     -19.782  -5.979   1.154  1.00 69.24           N  
ATOM     91  CA  VAL A  13     -18.687  -5.648   2.084  1.00 69.24           C  
ATOM     92  C   VAL A  13     -18.250  -6.865   2.907  1.00 69.24           C  
ATOM     93  CB  VAL A  13     -19.052  -4.450   2.984  1.00 69.24           C  
ATOM     94  O   VAL A  13     -17.079  -6.974   3.236  1.00 69.24           O  
ATOM     95  CG1 VAL A  13     -17.906  -4.060   3.927  1.00 69.24           C  
ATOM     96  CG2 VAL A  13     -19.340  -3.227   2.107  1.00 69.24           C  
ATOM     97  N   CYS A  14     -19.115  -7.854   3.152  1.00 68.12           N  
ATOM     98  CA  CYS A  14     -18.684  -9.111   3.777  1.00 68.12           C  
ATOM     99  C   CYS A  14     -17.649  -9.860   2.912  1.00 68.12           C  
ATOM    100  CB  CYS A  14     -19.891 -10.023   4.054  1.00 68.12           C  
ATOM    101  O   CYS A  14     -16.708 -10.444   3.440  1.00 68.12           O  
ATOM    102  SG  CYS A  14     -21.316  -9.129   4.741  1.00 68.12           S  
ATOM    103  N   HIS A  15     -17.787  -9.803   1.582  1.00 66.01           N  
ATOM    104  CA  HIS A  15     -16.845 -10.408   0.637  1.00 66.01           C  
ATOM    105  C   HIS A  15     -15.589  -9.567   0.408  1.00 66.01           C  
ATOM    106  CB  HIS A  15     -17.538 -10.713  -0.699  1.00 66.01           C  
ATOM    107  O   HIS A  15     -14.583 -10.109  -0.055  1.00 66.01           O  
ATOM    108  CG  HIS A  15     -18.373 -11.958  -0.631  1.00 66.01           C  
ATOM    109  CD2 HIS A  15     -19.734 -12.049  -0.718  1.00 66.01           C  
ATOM    110  ND1 HIS A  15     -17.888 -13.235  -0.480  1.00 66.01           N  
ATOM    111  CE1 HIS A  15     -18.939 -14.073  -0.452  1.00 66.01           C  
ATOM    112  NE2 HIS A  15     -20.092 -13.390  -0.566  1.00 66.01           N  
ATOM    113  N   ILE A  16     -15.582  -8.280   0.774  1.00 66.02           N  
ATOM    114  CA  ILE A  16     -14.350  -7.491   0.695  1.00 66.02           C  
ATOM    115  C   ILE A  16     -13.268  -8.076   1.603  1.00 66.02           C  
ATOM    116  CB  ILE A  16     -14.600  -5.993   0.962  1.00 66.02           C  
ATOM    117  O   ILE A  16     -12.102  -8.035   1.246  1.00 66.02           O  
ATOM    118  CG1 ILE A  16     -13.629  -5.199   0.069  1.00 66.02           C  
ATOM    119  CG2 ILE A  16     -14.433  -5.588   2.441  1.00 66.02           C  
ATOM    120  CD1 ILE A  16     -13.832  -3.688   0.129  1.00 66.02           C  
ATOM    121  N   VAL A  17     -13.650  -8.705   2.723  1.00 61.95           N  
ATOM    122  CA  VAL A  17     -12.714  -9.433   3.591  1.00 61.95           C  
ATOM    123  C   VAL A  17     -12.128 -10.628   2.860  1.00 61.95           C  
ATOM    124  CB  VAL A  17     -13.374  -9.910   4.892  1.00 61.95           C  
ATOM    125  O   VAL A  17     -10.917 -10.776   2.858  1.00 61.95           O  
ATOM    126  CG1 VAL A  17     -12.360 -10.557   5.842  1.00 61.95           C  
ATOM    127  CG2 VAL A  17     -13.994  -8.730   5.625  1.00 61.95           C  
ATOM    128  N   SER A  18     -12.951 -11.419   2.161  1.00 59.94           N  
ATOM    129  CA  SER A  18     -12.448 -12.540   1.356  1.00 59.94           C  
ATOM    130  C   SER A  18     -11.566 -12.084   0.186  1.00 59.94           C  
ATOM    131  CB  SER A  18     -13.595 -13.432   0.865  1.00 59.94           C  
ATOM    132  O   SER A  18     -10.611 -12.764  -0.182  1.00 59.94           O  
ATOM    133  OG  SER A  18     -14.569 -12.763   0.077  1.00 59.94           O  
ATOM    134  N   TYR A  19     -11.838 -10.905  -0.377  1.00 59.83           N  
ATOM    135  CA  TYR A  19     -10.992 -10.297  -1.399  1.00 59.83           C  
ATOM    136  C   TYR A  19      -9.674  -9.775  -0.805  1.00 59.83           C  
ATOM    137  CB  TYR A  19     -11.790  -9.205  -2.111  1.00 59.83           C  
ATOM    138  O   TYR A  19      -8.610 -10.020  -1.370  1.00 59.83           O  
ATOM    139  CG  TYR A  19     -11.032  -8.580  -3.256  1.00 59.83           C  
ATOM    140  CD1 TYR A  19     -10.449  -7.314  -3.088  1.00 59.83           C  
ATOM    141  CD2 TYR A  19     -10.885  -9.274  -4.473  1.00 59.83           C  
ATOM    142  CE1 TYR A  19      -9.730  -6.742  -4.146  1.00 59.83           C  
ATOM    143  CE2 TYR A  19     -10.141  -8.707  -5.526  1.00 59.83           C  
ATOM    144  OH  TYR A  19      -8.777  -6.915  -6.348  1.00 59.83           O  
ATOM    145  CZ  TYR A  19      -9.546  -7.440  -5.358  1.00 59.83           C  
ATOM    146  N   PHE A  20      -9.712  -9.170   0.387  1.00 62.14           N  
ATOM    147  CA  PHE A  20      -8.511  -8.851   1.155  1.00 62.14           C  
ATOM    148  C   PHE A  20      -7.766 -10.104   1.602  1.00 62.14           C  
ATOM    149  CB  PHE A  20      -8.825  -7.939   2.357  1.00 62.14           C  
ATOM    150  O   PHE A  20      -6.550 -10.049   1.689  1.00 62.14           O  
ATOM    151  CG  PHE A  20      -9.255  -6.533   1.984  1.00 62.14           C  
ATOM    152  CD1 PHE A  20      -8.543  -5.826   0.998  1.00 62.14           C  
ATOM    153  CD2 PHE A  20     -10.393  -5.943   2.568  1.00 62.14           C  
ATOM    154  CE1 PHE A  20      -9.024  -4.600   0.521  1.00 62.14           C  
ATOM    155  CE2 PHE A  20     -10.832  -4.682   2.120  1.00 62.14           C  
ATOM    156  CZ  PHE A  20     -10.157  -4.019   1.089  1.00 62.14           C  
ATOM    157  N   ASP A  21      -8.429 -11.243   1.808  1.00 60.91           N  
ATOM    158  CA  ASP A  21      -7.770 -12.526   2.048  1.00 60.91           C  
ATOM    159  C   ASP A  21      -7.060 -13.039   0.796  1.00 60.91           C  
ATOM    160  CB  ASP A  21      -8.749 -13.587   2.568  1.00 60.91           C  
ATOM    161  O   ASP A  21      -5.960 -13.577   0.904  1.00 60.91           O  
ATOM    162  CG  ASP A  21      -9.084 -13.425   4.049  1.00 60.91           C  
ATOM    163  OD1 ASP A  21      -8.163 -13.034   4.816  1.00 60.91           O  
ATOM    164  OD2 ASP A  21     -10.220 -13.776   4.420  1.00 60.91           O  
ATOM    165  N   TYR A  22      -7.628 -12.838  -0.397  1.00 58.91           N  
ATOM    166  CA  TYR A  22      -6.935 -13.140  -1.650  1.00 58.91           C  
ATOM    167  C   TYR A  22      -5.730 -12.221  -1.856  1.00 58.91           C  
ATOM    168  CB  TYR A  22      -7.893 -13.057  -2.843  1.00 58.91           C  
ATOM    169  O   TYR A  22      -4.624 -12.697  -2.088  1.00 58.91           O  
ATOM    170  CG  TYR A  22      -7.209 -13.425  -4.145  1.00 58.91           C  
ATOM    171  CD1 TYR A  22      -6.708 -12.420  -4.998  1.00 58.91           C  
ATOM    172  CD2 TYR A  22      -7.031 -14.782  -4.476  1.00 58.91           C  
ATOM    173  CE1 TYR A  22      -6.034 -12.772  -6.184  1.00 58.91           C  
ATOM    174  CE2 TYR A  22      -6.358 -15.135  -5.659  1.00 58.91           C  
ATOM    175  OH  TYR A  22      -5.223 -14.492  -7.659  1.00 58.91           O  
ATOM    176  CZ  TYR A  22      -5.861 -14.133  -6.516  1.00 58.91           C  
ATOM    177  N   GLN A  23      -5.900 -10.910  -1.691  1.00 58.76           N  
ATOM    178  CA  GLN A  23      -4.790  -9.962  -1.778  1.00 58.76           C  
ATOM    179  C   GLN A  23      -3.749 -10.208  -0.687  1.00 58.76           C  
ATOM    180  CB  GLN A  23      -5.328  -8.539  -1.701  1.00 58.76           C  
ATOM    181  O   GLN A  23      -2.559 -10.098  -0.944  1.00 58.76           O  
ATOM    182  CG  GLN A  23      -6.117  -8.187  -2.969  1.00 58.76           C  
ATOM    183  CD  GLN A  23      -6.678  -6.784  -2.885  1.00 58.76           C  
ATOM    184  NE2 GLN A  23      -6.803  -6.095  -4.000  1.00 58.76           N  
ATOM    185  OE1 GLN A  23      -6.981  -6.282  -1.813  1.00 58.76           O  
ATOM    186  N   LYS A  24      -4.165 -10.647   0.502  1.00 57.24           N  
ATOM    187  CA  LYS A  24      -3.285 -11.116   1.572  1.00 57.24           C  
ATOM    188  C   LYS A  24      -2.534 -12.373   1.162  1.00 57.24           C  
ATOM    189  CB  LYS A  24      -4.118 -11.330   2.835  1.00 57.24           C  
ATOM    190  O   LYS A  24      -1.342 -12.423   1.417  1.00 57.24           O  
ATOM    191  CG  LYS A  24      -3.360 -11.863   4.052  1.00 57.24           C  
ATOM    192  CD  LYS A  24      -4.357 -12.034   5.208  1.00 57.24           C  
ATOM    193  CE  LYS A  24      -4.607 -13.494   5.540  1.00 57.24           C  
ATOM    194  NZ  LYS A  24      -5.927 -13.669   6.203  1.00 57.24           N  
ATOM    195  N   LYS A  25      -3.166 -13.346   0.497  1.00 62.21           N  
ATOM    196  CA  LYS A  25      -2.471 -14.507  -0.088  1.00 62.21           C  
ATOM    197  C   LYS A  25      -1.459 -14.072  -1.143  1.00 62.21           C  
ATOM    198  CB  LYS A  25      -3.460 -15.509  -0.700  1.00 62.21           C  
ATOM    199  O   LYS A  25      -0.354 -14.589  -1.145  1.00 62.21           O  
ATOM    200  CG  LYS A  25      -4.183 -16.345   0.361  1.00 62.21           C  
ATOM    201  CD  LYS A  25      -5.230 -17.242  -0.310  1.00 62.21           C  
ATOM    202  CE  LYS A  25      -5.970 -18.058   0.753  1.00 62.21           C  
ATOM    203  NZ  LYS A  25      -6.962 -18.982   0.148  1.00 62.21           N  
ATOM    204  N   VAL A  26      -1.794 -13.090  -1.978  1.00 57.07           N  
ATOM    205  CA  VAL A  26      -0.878 -12.508  -2.971  1.00 57.07           C  
ATOM    206  C   VAL A  26       0.290 -11.789  -2.281  1.00 57.07           C  
ATOM    207  CB  VAL A  26      -1.658 -11.597  -3.942  1.00 57.07           C  
ATOM    208  O   VAL A  26       1.439 -12.031  -2.624  1.00 57.07           O  
ATOM    209  CG1 VAL A  26      -0.753 -10.842  -4.912  1.00 57.07           C  
ATOM    210  CG2 VAL A  26      -2.635 -12.412  -4.803  1.00 57.07           C  
ATOM    211  N   CYS A  27       0.044 -10.992  -1.238  1.00 53.66           N  
ATOM    212  CA  CYS A  27       1.093 -10.353  -0.438  1.00 53.66           C  
ATOM    213  C   CYS A  27       1.944 -11.364   0.354  1.00 53.66           C  
ATOM    214  CB  CYS A  27       0.459  -9.334   0.522  1.00 53.66           C  
ATOM    215  O   CYS A  27       3.140 -11.140   0.524  1.00 53.66           O  
ATOM    216  SG  CYS A  27      -0.247  -7.912  -0.363  1.00 53.66           S  
ATOM    217  N   GLN A  28       1.347 -12.465   0.826  1.00 53.60           N  
ATOM    218  CA  GLN A  28       2.038 -13.592   1.465  1.00 53.60           C  
ATOM    219  C   GLN A  28       2.909 -14.350   0.459  1.00 53.60           C  
ATOM    220  CB  GLN A  28       1.012 -14.560   2.085  1.00 53.60           C  
ATOM    221  O   GLN A  28       4.038 -14.705   0.778  1.00 53.60           O  
ATOM    222  CG  GLN A  28       0.432 -14.049   3.410  1.00 53.60           C  
ATOM    223  CD  GLN A  28      -0.718 -14.899   3.945  1.00 53.60           C  
ATOM    224  NE2 GLN A  28      -1.083 -14.685   5.190  1.00 53.60           N  
ATOM    225  OE1 GLN A  28      -1.295 -15.763   3.307  1.00 53.60           O  
ATOM    226  N   LEU A  29       2.404 -14.570  -0.757  1.00 54.25           N  
ATOM    227  CA  LEU A  29       3.126 -15.226  -1.847  1.00 54.25           C  
ATOM    228  C   LEU A  29       4.311 -14.375  -2.319  1.00 54.25           C  
ATOM    229  CB  LEU A  29       2.128 -15.480  -2.994  1.00 54.25           C  
ATOM    230  O   LEU A  29       5.375 -14.903  -2.617  1.00 54.25           O  
ATOM    231  CG  LEU A  29       2.668 -16.383  -4.115  1.00 54.25           C  
ATOM    232  CD1 LEU A  29       2.695 -17.848  -3.671  1.00 54.25           C  
ATOM    233  CD2 LEU A  29       1.770 -16.270  -5.347  1.00 54.25           C  
ATOM    234  N   LEU A  30       4.132 -13.054  -2.349  1.00 52.29           N  
ATOM    235  CA  LEU A  30       5.100 -12.102  -2.895  1.00 52.29           C  
ATOM    236  C   LEU A  30       6.044 -11.516  -1.834  1.00 52.29           C  
ATOM    237  CB  LEU A  30       4.342 -11.062  -3.744  1.00 52.29           C  
ATOM    238  O   LEU A  30       6.816 -10.608  -2.120  1.00 52.29           O  
ATOM    239  CG  LEU A  30       3.635 -11.716  -4.955  1.00 52.29           C  
ATOM    240  CD1 LEU A  30       2.637 -10.811  -5.670  1.00 52.29           C  
ATOM    241  CD2 LEU A  30       4.646 -12.191  -5.995  1.00 52.29           C  
ATOM    242  N   GLY A  31       6.015 -12.045  -0.607  1.00 51.68           N  
ATOM    243  CA  GLY A  31       7.092 -11.900   0.376  1.00 51.68           C  
ATOM    244  C   GLY A  31       7.359 -10.488   0.919  1.00 51.68           C  
ATOM    245  O   GLY A  31       8.338 -10.281   1.637  1.00 51.68           O  
ATOM    246  N   LEU A  32       6.505  -9.505   0.632  1.00 53.02           N  
ATOM    247  CA  LEU A  32       6.761  -8.111   1.020  1.00 53.02           C  
ATOM    248  C   LEU A  32       6.620  -7.860   2.514  1.00 53.02           C  
ATOM    249  CB  LEU A  32       5.826  -7.197   0.236  1.00 53.02           C  
ATOM    250  O   LEU A  32       7.284  -6.991   3.080  1.00 53.02           O  
ATOM    251  CG  LEU A  32       6.407  -6.933  -1.153  1.00 53.02           C  
ATOM    252  CD1 LEU A  32       5.250  -6.481  -2.016  1.00 53.02           C  
ATOM    253  CD2 LEU A  32       7.486  -5.845  -1.096  1.00 53.02           C  
ATOM    254  N   TYR A  33       5.804  -8.663   3.185  1.00 55.50           N  
ATOM    255  CA  TYR A  33       5.711  -8.626   4.624  1.00 55.50           C  
ATOM    256  C   TYR A  33       5.490 -10.039   5.146  1.00 55.50           C  
ATOM    257  CB  TYR A  33       4.596  -7.661   5.042  1.00 55.50           C  
ATOM    258  O   TYR A  33       4.621 -10.749   4.657  1.00 55.50           O  
ATOM    259  CG  TYR A  33       4.729  -6.224   4.569  1.00 55.50           C  
ATOM    260  CD1 TYR A  33       5.514  -5.326   5.315  1.00 55.50           C  
ATOM    261  CD2 TYR A  33       4.103  -5.789   3.386  1.00 55.50           C  
ATOM    262  CE1 TYR A  33       5.682  -3.994   4.895  1.00 55.50           C  
ATOM    263  CE2 TYR A  33       4.282  -4.463   2.948  1.00 55.50           C  
ATOM    264  OH  TYR A  33       5.220  -2.294   3.263  1.00 55.50           O  
ATOM    265  CZ  TYR A  33       5.066  -3.567   3.699  1.00 55.50           C  
ATOM    266  N   ASN A  34       6.228 -10.409   6.198  1.00 59.07           N  
ATOM    267  CA  ASN A  34       5.970 -11.569   7.065  1.00 59.07           C  
ATOM    268  C   ASN A  34       4.561 -11.504   7.707  1.00 59.07           C  
ATOM    269  CB  ASN A  34       7.070 -11.620   8.169  1.00 59.07           C  
ATOM    270  O   ASN A  34       4.428 -11.830   8.867  1.00 59.07           O  
ATOM    271  CG  ASN A  34       8.404 -12.197   7.742  1.00 59.07           C  
ATOM    272  ND2 ASN A  34       9.455 -11.936   8.483  1.00 59.07           N  
ATOM    273  OD1 ASN A  34       8.551 -12.843   6.737  1.00 59.07           O  
ATOM    274  N   LEU A  35       3.516 -10.977   7.075  1.00 58.70           N  
ATOM    275  CA  LEU A  35       2.210 -10.769   7.687  1.00 58.70           C  
ATOM    276  C   LEU A  35       1.379 -12.036   7.531  1.00 58.70           C  
ATOM    277  CB  LEU A  35       1.533  -9.524   7.094  1.00 58.70           C  
ATOM    278  O   LEU A  35       0.826 -12.336   6.473  1.00 58.70           O  
ATOM    279  CG  LEU A  35       2.205  -8.218   7.541  1.00 58.70           C  
ATOM    280  CD1 LEU A  35       1.683  -7.030   6.735  1.00 58.70           C  
ATOM    281  CD2 LEU A  35       1.971  -7.899   9.003  1.00 58.70           C  
ATOM    282  N   LEU A  36       1.269 -12.776   8.625  1.00 60.52           N  
ATOM    283  CA  LEU A  36       0.333 -13.874   8.743  1.00 60.52           C  
ATOM    284  C   LEU A  36      -0.871 -13.374   9.526  1.00 60.52           C  
ATOM    285  CB  LEU A  36       1.027 -15.069   9.407  1.00 60.52           C  
ATOM    286  O   LEU A  36      -0.748 -12.960  10.675  1.00 60.52           O  
ATOM    287  CG  LEU A  36       0.147 -16.331   9.426  1.00 60.52           C  
ATOM    288  CD1 LEU A  36       0.031 -16.966   8.038  1.00 60.52           C  
ATOM    289  CD2 LEU A  36       0.754 -17.359  10.375  1.00 60.52           C  
ATOM    290  N   TYR A  37      -2.047 -13.413   8.918  1.00 62.43           N  
ATOM    291  CA  TYR A  37      -3.268 -13.340   9.703  1.00 62.43           C  
ATOM    292  C   TYR A  37      -3.508 -14.708  10.316  1.00 62.43           C  
ATOM    293  CB  TYR A  37      -4.408 -12.962   8.800  1.00 62.43           C  
ATOM    294  O   TYR A  37      -3.712 -15.685   9.597  1.00 62.43           O  
ATOM    295  CG  TYR A  37      -5.734 -12.782   9.487  1.00 62.43           C  
ATOM    296  CD1 TYR A  37      -6.659 -13.843   9.504  1.00 62.43           C  
ATOM    297  CD2 TYR A  37      -6.061 -11.533  10.047  1.00 62.43           C  
ATOM    298  CE1 TYR A  37      -7.944 -13.634  10.017  1.00 62.43           C  
ATOM    299  CE2 TYR A  37      -7.346 -11.324  10.576  1.00 62.43           C  
ATOM    300  OH  TYR A  37      -9.578 -12.170  10.881  1.00 62.43           O  
ATOM    301  CZ  TYR A  37      -8.293 -12.371  10.519  1.00 62.43           C  
ATOM    302  N   ASN A  38      -3.447 -14.766  11.632  1.00 64.80           N  
ATOM    303  CA  ASN A  38      -3.757 -15.970  12.363  1.00 64.80           C  
ATOM    304  C   ASN A  38      -5.273 -15.967  12.628  1.00 64.80           C  
ATOM    305  CB  ASN A  38      -2.797 -16.012  13.565  1.00 64.80           C  
ATOM    306  O   ASN A  38      -5.791 -15.062  13.289  1.00 64.80           O  
ATOM    307  CG  ASN A  38      -3.108 -17.131  14.533  1.00 64.80           C  
ATOM    308  ND2 ASN A  38      -2.140 -17.760  15.144  1.00 64.80           N  
ATOM    309  OD1 ASN A  38      -4.251 -17.413  14.802  1.00 64.80           O  
ATOM    310  N   GLU A  39      -5.972 -16.952  12.058  1.00 69.37           N  
ATOM    311  CA  GLU A  39      -7.424 -17.108  12.184  1.00 69.37           C  
ATOM    312  C   GLU A  39      -7.854 -17.425  13.620  1.00 69.37           C  
ATOM    313  CB  GLU A  39      -7.941 -18.189  11.219  1.00 69.37           C  
ATOM    314  O   GLU A  39      -8.903 -16.945  14.039  1.00 69.37           O  
ATOM    315  CG  GLU A  39      -7.858 -17.728   9.755  1.00 69.37           C  
ATOM    316  CD  GLU A  39      -8.465 -18.719   8.747  1.00 69.37           C  
ATOM    317  OE1 GLU A  39      -8.374 -18.393   7.541  1.00 69.37           O  
ATOM    318  OE2 GLU A  39      -9.020 -19.752   9.173  1.00 69.37           O  
ATOM    319  N   ASP A  40      -7.031 -18.112  14.412  1.00 69.67           N  
ATOM    320  CA  ASP A  40      -7.336 -18.425  15.815  1.00 69.67           C  
ATOM    321  C   ASP A  40      -7.307 -17.162  16.681  1.00 69.67           C  
ATOM    322  CB  ASP A  40      -6.325 -19.438  16.382  1.00 69.67           C  
ATOM    323  O   ASP A  40      -8.226 -16.856  17.439  1.00 69.67           O  
ATOM    324  CG  ASP A  40      -6.137 -20.670  15.503  1.00 69.67           C  
ATOM    325  OD1 ASP A  40      -7.164 -21.190  15.021  1.00 69.67           O  
ATOM    326  OD2 ASP A  40      -4.959 -21.043  15.311  1.00 69.67           O  
ATOM    327  N   THR A  41      -6.241 -16.373  16.540  1.00 70.46           N  
ATOM    328  CA  THR A  41      -6.062 -15.121  17.292  1.00 70.46           C  
ATOM    329  C   THR A  41      -6.836 -13.960  16.690  1.00 70.46           C  
ATOM    330  CB  THR A  41      -4.593 -14.716  17.412  1.00 70.46           C  
ATOM    331  O   THR A  41      -6.952 -12.905  17.325  1.00 70.46           O  
ATOM    332  CG2 THR A  41      -3.731 -15.790  18.068  1.00 70.46           C  
ATOM    333  OG1 THR A  41      -4.068 -14.425  16.143  1.00 70.46           O  
ATOM    334  N   GLN A  42      -7.344 -14.134  15.464  1.00 66.22           N  
ATOM    335  CA  GLN A  42      -8.072 -13.116  14.731  1.00 66.22           C  
ATOM    336  C   GLN A  42      -7.239 -11.809  14.656  1.00 66.22           C  
ATOM    337  CB  GLN A  42      -9.470 -13.047  15.384  1.00 66.22           C  
ATOM    338  O   GLN A  42      -7.746 -10.691  14.814  1.00 66.22           O  
ATOM    339  CG  GLN A  42     -10.421 -14.192  15.014  1.00 66.22           C  
ATOM    340  CD  GLN A  42     -10.857 -14.223  13.546  1.00 66.22           C  
ATOM    341  NE2 GLN A  42     -10.841 -15.368  12.914  1.00 66.22           N  
ATOM    342  OE1 GLN A  42     -11.237 -13.221  12.952  1.00 66.22           O  
ATOM    343  N   LYS A  43      -5.924 -11.935  14.452  1.00 64.19           N  
ATOM    344  CA  LYS A  43      -4.959 -10.827  14.387  1.00 64.19           C  
ATOM    345  C   LYS A  43      -3.911 -11.115  13.320  1.00 64.19           C  
ATOM    346  CB  LYS A  43      -4.275 -10.622  15.752  1.00 64.19           C  
ATOM    347  O   LYS A  43      -3.541 -12.260  13.076  1.00 64.19           O  
ATOM    348  CG  LYS A  43      -5.188  -9.982  16.810  1.00 64.19           C  
ATOM    349  CD  LYS A  43      -4.485  -9.953  18.171  1.00 64.19           C  
ATOM    350  CE  LYS A  43      -5.441  -9.468  19.265  1.00 64.19           C  
ATOM    351  NZ  LYS A  43      -4.808  -9.577  20.605  1.00 64.19           N  
ATOM    352  N   PHE A  44      -3.399 -10.056  12.714  1.00 60.44           N  
ATOM    353  CA  PHE A  44      -2.163 -10.101  11.958  1.00 60.44           C  
ATOM    354  C   PHE A  44      -0.980 -10.194  12.928  1.00 60.44           C  
ATOM    355  CB  PHE A  44      -2.066  -8.879  11.043  1.00 60.44           C  
ATOM    356  O   PHE A  44      -0.888  -9.443  13.903  1.00 60.44           O  
ATOM    357  CG  PHE A  44      -3.135  -8.789   9.978  1.00 60.44           C  
ATOM    358  CD1 PHE A  44      -2.929  -9.410   8.734  1.00 60.44           C  
ATOM    359  CD2 PHE A  44      -4.294  -8.020  10.195  1.00 60.44           C  
ATOM    360  CE1 PHE A  44      -3.871  -9.240   7.706  1.00 60.44           C  
ATOM    361  CE2 PHE A  44      -5.251  -7.886   9.174  1.00 60.44           C  
ATOM    362  CZ  PHE A  44      -5.044  -8.503   7.931  1.00 60.44           C  
ATOM    363  N   GLY A  45      -0.070 -11.114  12.645  1.00 56.61           N  
ATOM    364  CA  GLY A  45       1.204 -11.293  13.322  1.00 56.61           C  
ATOM    365  C   GLY A  45       2.326 -11.475  12.309  1.00 56.61           C  
ATOM    366  O   GLY A  45       2.085 -11.559  11.102  1.00 56.61           O  
ATOM    367  N   PHE A  46       3.564 -11.526  12.803  1.00 62.99           N  
ATOM    368  CA  PHE A  46       4.692 -11.864  11.950  1.00 62.99           C  
ATOM    369  C   PHE A  46       4.831 -13.387  11.823  1.00 62.99           C  
ATOM    370  CB  PHE A  46       5.982 -11.151  12.369  1.00 62.99           C  
ATOM    371  O   PHE A  46       5.066 -14.059  12.820  1.00 62.99           O  
ATOM    372  CG  PHE A  46       5.937  -9.641  12.181  1.00 62.99           C  
ATOM    373  CD1 PHE A  46       5.686  -9.082  10.912  1.00 62.99           C  
ATOM    374  CD2 PHE A  46       6.101  -8.790  13.289  1.00 62.99           C  
ATOM    375  CE1 PHE A  46       5.575  -7.688  10.763  1.00 62.99           C  
ATOM    376  CE2 PHE A  46       6.032  -7.394  13.130  1.00 62.99           C  
ATOM    377  CZ  PHE A  46       5.772  -6.841  11.866  1.00 62.99           C  
ATOM    378  N   GLY A  47       4.678 -13.931  10.618  1.00 59.68           N  
ATOM    379  CA  GLY A  47       4.969 -15.327  10.297  1.00 59.68           C  
ATOM    380  C   GLY A  47       6.393 -15.491   9.767  1.00 59.68           C  
ATOM    381  O   GLY A  47       6.868 -14.663   8.991  1.00 59.68           O  
ATOM    382  N   HIS A  48       7.080 -16.565  10.154  1.00 56.90           N  
ATOM    383  CA  HIS A  48       8.328 -16.963   9.504  1.00 56.90           C  
ATOM    384  C   HIS A  48       7.996 -17.617   8.162  1.00 56.90           C  
ATOM    385  CB  HIS A  48       9.135 -17.901  10.411  1.00 56.90           C  
ATOM    386  O   HIS A  48       7.611 -18.781   8.110  1.00 56.90           O  
ATOM    387  CG  HIS A  48       9.762 -17.184  11.577  1.00 56.90           C  
ATOM    388  CD2 HIS A  48       9.327 -17.197  12.875  1.00 56.90           C  
ATOM    389  ND1 HIS A  48      10.893 -16.396  11.533  1.00 56.90           N  
ATOM    390  CE1 HIS A  48      11.130 -15.951  12.777  1.00 56.90           C  
ATOM    391  NE2 HIS A  48      10.192 -16.394  13.623  1.00 56.90           N  
ATOM    392  N   GLN A  49       8.107 -16.861   7.073  1.00 60.97           N  
ATOM    393  CA  GLN A  49       7.927 -17.392   5.727  1.00 60.97           C  
ATOM    394  C   GLN A  49       9.297 -17.536   5.064  1.00 60.97           C  
ATOM    395  CB  GLN A  49       6.954 -16.500   4.944  1.00 60.97           C  
ATOM    396  O   GLN A  49      10.005 -16.548   4.871  1.00 60.97           O  
ATOM    397  CG  GLN A  49       5.510 -16.677   5.448  1.00 60.97           C  
ATOM    398  CD  GLN A  49       4.509 -15.790   4.717  1.00 60.97           C  
ATOM    399  NE2 GLN A  49       3.238 -16.123   4.738  1.00 60.97           N  
ATOM    400  OE1 GLN A  49       4.833 -14.767   4.146  1.00 60.97           O  
ATOM    401  N   VAL A  50       9.667 -18.771   4.708  1.00 58.42           N  
ATOM    402  CA  VAL A  50      10.914 -19.102   3.984  1.00 58.42           C  
ATOM    403  C   VAL A  50      11.063 -18.237   2.728  1.00 58.42           C  
ATOM    404  CB  VAL A  50      10.934 -20.603   3.620  1.00 58.42           C  
ATOM    405  O   VAL A  50      12.147 -17.731   2.450  1.00 58.42           O  
ATOM    406  CG1 VAL A  50      12.170 -20.995   2.804  1.00 58.42           C  
ATOM    407  CG2 VAL A  50      10.915 -21.469   4.889  1.00 58.42           C  
ATOM    408  N   PHE A  51       9.951 -17.961   2.043  1.00 58.75           N  
ATOM    409  CA  PHE A  51       9.898 -17.081   0.876  1.00 58.75           C  
ATOM    410  C   PHE A  51      10.369 -15.646   1.141  1.00 58.75           C  
ATOM    411  CB  PHE A  51       8.469 -17.077   0.318  1.00 58.75           C  
ATOM    412  O   PHE A  51      10.948 -15.038   0.251  1.00 58.75           O  
ATOM    413  CG  PHE A  51       8.242 -18.183  -0.688  1.00 58.75           C  
ATOM    414  CD1 PHE A  51       8.655 -17.989  -2.019  1.00 58.75           C  
ATOM    415  CD2 PHE A  51       7.652 -19.403  -0.307  1.00 58.75           C  
ATOM    416  CE1 PHE A  51       8.478 -19.009  -2.969  1.00 58.75           C  
ATOM    417  CE2 PHE A  51       7.475 -20.424  -1.259  1.00 58.75           C  
ATOM    418  CZ  PHE A  51       7.888 -20.226  -2.589  1.00 58.75           C  
ATOM    419  N   VAL A  52      10.191 -15.099   2.348  1.00 58.36           N  
ATOM    420  CA  VAL A  52      10.667 -13.742   2.673  1.00 58.36           C  
ATOM    421  C   VAL A  52      12.177 -13.722   2.844  1.00 58.36           C  
ATOM    422  CB  VAL A  52       9.971 -13.182   3.925  1.00 58.36           C  
ATOM    423  O   VAL A  52      12.831 -12.787   2.386  1.00 58.36           O  
ATOM    424  CG1 VAL A  52      10.504 -11.788   4.299  1.00 58.36           C  
ATOM    425  CG2 VAL A  52       8.472 -13.071   3.633  1.00 58.36           C  
ATOM    426  N   TYR A  53      12.745 -14.760   3.460  1.00 64.06           N  
ATOM    427  CA  TYR A  53      14.197 -14.923   3.517  1.00 64.06           C  
ATOM    428  C   TYR A  53      14.772 -15.128   2.119  1.00 64.06           C  
ATOM    429  CB  TYR A  53      14.573 -16.084   4.439  1.00 64.06           C  
ATOM    430  O   TYR A  53      15.766 -14.490   1.792  1.00 64.06           O  
ATOM    431  CG  TYR A  53      14.229 -15.829   5.890  1.00 64.06           C  
ATOM    432  CD1 TYR A  53      15.009 -14.932   6.644  1.00 64.06           C  
ATOM    433  CD2 TYR A  53      13.137 -16.486   6.485  1.00 64.06           C  
ATOM    434  CE1 TYR A  53      14.709 -14.703   8.001  1.00 64.06           C  
ATOM    435  CE2 TYR A  53      12.830 -16.259   7.839  1.00 64.06           C  
ATOM    436  OH  TYR A  53      13.327 -15.171   9.913  1.00 64.06           O  
ATOM    437  CZ  TYR A  53      13.620 -15.374   8.600  1.00 64.06           C  
ATOM    438  N   PHE A  54      14.103 -15.924   1.280  1.00 67.95           N  
ATOM    439  CA  PHE A  54      14.471 -16.102  -0.120  1.00 67.95           C  
ATOM    440  C   PHE A  54      14.412 -14.783  -0.896  1.00 67.95           C  
ATOM    441  CB  PHE A  54      13.574 -17.163  -0.764  1.00 67.95           C  
ATOM    442  O   PHE A  54      15.386 -14.431  -1.539  1.00 67.95           O  
ATOM    443  CG  PHE A  54      13.967 -17.466  -2.193  1.00 67.95           C  
ATOM    444  CD1 PHE A  54      13.311 -16.827  -3.264  1.00 67.95           C  
ATOM    445  CD2 PHE A  54      15.026 -18.356  -2.452  1.00 67.95           C  
ATOM    446  CE1 PHE A  54      13.716 -17.079  -4.587  1.00 67.95           C  
ATOM    447  CE2 PHE A  54      15.426 -18.609  -3.775  1.00 67.95           C  
ATOM    448  CZ  PHE A  54      14.773 -17.969  -4.842  1.00 67.95           C  
ATOM    449  N   TYR A  55      13.336 -14.000  -0.780  1.00 65.32           N  
ATOM    450  CA  TYR A  55      13.210 -12.699  -1.443  1.00 65.32           C  
ATOM    451  C   TYR A  55      14.238 -11.680  -0.931  1.00 65.32           C  
ATOM    452  CB  TYR A  55      11.786 -12.161  -1.250  1.00 65.32           C  
ATOM    453  O   TYR A  55      14.805 -10.924  -1.715  1.00 65.32           O  
ATOM    454  CG  TYR A  55      11.548 -10.844  -1.963  1.00 65.32           C  
ATOM    455  CD1 TYR A  55      11.717  -9.624  -1.277  1.00 65.32           C  
ATOM    456  CD2 TYR A  55      11.197 -10.839  -3.327  1.00 65.32           C  
ATOM    457  CE1 TYR A  55      11.541  -8.402  -1.955  1.00 65.32           C  
ATOM    458  CE2 TYR A  55      11.007  -9.619  -4.003  1.00 65.32           C  
ATOM    459  OH  TYR A  55      11.012  -7.224  -3.978  1.00 65.32           O  
ATOM    460  CZ  TYR A  55      11.183  -8.399  -3.320  1.00 65.32           C  
ATOM    461  N   CYS A  56      14.517 -11.660   0.377  1.00 64.86           N  
ATOM    462  CA  CYS A  56      15.545 -10.794   0.959  1.00 64.86           C  
ATOM    463  C   CYS A  56      16.945 -11.188   0.478  1.00 64.86           C  
ATOM    464  CB  CYS A  56      15.481 -10.856   2.492  1.00 64.86           C  
ATOM    465  O   CYS A  56      17.730 -10.317   0.118  1.00 64.86           O  
ATOM    466  SG  CYS A  56      14.033  -9.959   3.127  1.00 64.86           S  
ATOM    467  N   PHE A  57      17.244 -12.487   0.454  1.00 69.38           N  
ATOM    468  CA  PHE A  57      18.484 -13.039  -0.086  1.00 69.38           C  
ATOM    469  C   PHE A  57      18.617 -12.738  -1.581  1.00 69.38           C  
ATOM    470  CB  PHE A  57      18.492 -14.547   0.182  1.00 69.38           C  
ATOM    471  O   PHE A  57      19.649 -12.249  -2.026  1.00 69.38           O  
ATOM    472  CG  PHE A  57      19.705 -15.260  -0.368  1.00 69.38           C  
ATOM    473  CD1 PHE A  57      19.598 -16.055  -1.524  1.00 69.38           C  
ATOM    474  CD2 PHE A  57      20.946 -15.126   0.282  1.00 69.38           C  
ATOM    475  CE1 PHE A  57      20.726 -16.737  -2.011  1.00 69.38           C  
ATOM    476  CE2 PHE A  57      22.076 -15.794  -0.216  1.00 69.38           C  
ATOM    477  CZ  PHE A  57      21.964 -16.607  -1.356  1.00 69.38           C  
ATOM    478  N   TRP A  58      17.537 -12.925  -2.335  1.00 69.30           N  
ATOM    479  CA  TRP A  58      17.456 -12.599  -3.749  1.00 69.30           C  
ATOM    480  C   TRP A  58      17.710 -11.111  -3.989  1.00 69.30           C  
ATOM    481  CB  TRP A  58      16.090 -13.025  -4.296  1.00 69.30           C  
ATOM    482  O   TRP A  58      18.575 -10.761  -4.778  1.00 69.30           O  
ATOM    483  CG  TRP A  58      16.036 -12.952  -5.779  1.00 69.30           C  
ATOM    484  CD1 TRP A  58      15.494 -11.961  -6.522  1.00 69.30           C  
ATOM    485  CD2 TRP A  58      16.657 -13.875  -6.717  1.00 69.30           C  
ATOM    486  CE2 TRP A  58      16.554 -13.318  -8.022  1.00 69.30           C  
ATOM    487  CE3 TRP A  58      17.339 -15.103  -6.582  1.00 69.30           C  
ATOM    488  NE1 TRP A  58      15.774 -12.190  -7.854  1.00 69.30           N  
ATOM    489  CH2 TRP A  58      17.806 -15.160  -8.976  1.00 69.30           C  
ATOM    490  CZ2 TRP A  58      17.163 -13.923  -9.131  1.00 69.30           C  
ATOM    491  CZ3 TRP A  58      17.887 -15.751  -7.705  1.00 69.30           C  
ATOM    492  N   SER A  59      17.046 -10.228  -3.239  1.00 64.99           N  
ATOM    493  CA  SER A  59      17.252  -8.774  -3.305  1.00 64.99           C  
ATOM    494  C   SER A  59      18.689  -8.375  -2.945  1.00 64.99           C  
ATOM    495  CB  SER A  59      16.296  -8.048  -2.354  1.00 64.99           C  
ATOM    496  O   SER A  59      19.245  -7.464  -3.557  1.00 64.99           O  
ATOM    497  OG  SER A  59      14.943  -8.305  -2.670  1.00 64.99           O  
ATOM    498  N   LEU A  60      19.308  -9.066  -1.978  1.00 69.78           N  
ATOM    499  CA  LEU A  60      20.715  -8.873  -1.612  1.00 69.78           C  
ATOM    500  C   LEU A  60      21.673  -9.293  -2.728  1.00 69.78           C  
ATOM    501  CB  LEU A  60      21.051  -9.650  -0.325  1.00 69.78           C  
ATOM    502  O   LEU A  60      22.708  -8.655  -2.866  1.00 69.78           O  
ATOM    503  CG  LEU A  60      20.634  -8.944   0.972  1.00 69.78           C  
ATOM    504  CD1 LEU A  60      20.717  -9.932   2.138  1.00 69.78           C  
ATOM    505  CD2 LEU A  60      21.549  -7.758   1.293  1.00 69.78           C  
ATOM    506  N   ILE A  61      21.336 -10.315  -3.521  1.00 72.82           N  
ATOM    507  CA  ILE A  61      22.085 -10.693  -4.730  1.00 72.82           C  
ATOM    508  C   ILE A  61      21.829  -9.684  -5.854  1.00 72.82           C  
ATOM    509  CB  ILE A  61      21.733 -12.138  -5.160  1.00 72.82           C  
ATOM    510  O   ILE A  61      22.761  -9.289  -6.544  1.00 72.82           O  
ATOM    511  CG1 ILE A  61      22.260 -13.140  -4.110  1.00 72.82           C  
ATOM    512  CG2 ILE A  61      22.329 -12.470  -6.544  1.00 72.82           C  
ATOM    513  CD1 ILE A  61      21.746 -14.568  -4.309  1.00 72.82           C  
ATOM    514  N   CYS A  62      20.590  -9.209  -6.009  1.00 65.29           N  
ATOM    515  CA  CYS A  62      20.221  -8.257  -7.055  1.00 65.29           C  
ATOM    516  C   CYS A  62      20.972  -6.929  -6.935  1.00 65.29           C  
ATOM    517  CB  CYS A  62      18.711  -7.965  -6.996  1.00 65.29           C  
ATOM    518  O   CYS A  62      21.325  -6.339  -7.951  1.00 65.29           O  
ATOM    519  SG  CYS A  62      17.666  -9.410  -7.324  1.00 65.29           S  
ATOM    520  N   LEU A  63      21.207  -6.447  -5.711  1.00 65.53           N  
ATOM    521  CA  LEU A  63      21.832  -5.148  -5.459  1.00 65.53           C  
ATOM    522  C   LEU A  63      23.261  -5.023  -6.039  1.00 65.53           C  
ATOM    523  CB  LEU A  63      21.754  -4.846  -3.950  1.00 65.53           C  
ATOM    524  O   LEU A  63      23.487  -4.091  -6.811  1.00 65.53           O  
ATOM    525  CG  LEU A  63      22.183  -3.414  -3.580  1.00 65.53           C  
ATOM    526  CD1 LEU A  63      21.128  -2.389  -3.998  1.00 65.53           C  
ATOM    527  CD2 LEU A  63      22.375  -3.308  -2.068  1.00 65.53           C  
ATOM    528  N   PRO A  64      24.228  -5.918  -5.742  1.00 66.06           N  
ATOM    529  CA  PRO A  64      25.552  -5.864  -6.354  1.00 66.06           C  
ATOM    530  C   PRO A  64      25.486  -6.107  -7.862  1.00 66.06           C  
ATOM    531  CB  PRO A  64      26.396  -6.921  -5.635  1.00 66.06           C  
ATOM    532  O   PRO A  64      26.185  -5.425  -8.604  1.00 66.06           O  
ATOM    533  CG  PRO A  64      25.365  -7.923  -5.129  1.00 66.06           C  
ATOM    534  CD  PRO A  64      24.173  -7.027  -4.810  1.00 66.06           C  
ATOM    535  N   THR A  65      24.613  -7.000  -8.339  1.00 65.88           N  
ATOM    536  CA  THR A  65      24.434  -7.227  -9.779  1.00 65.88           C  
ATOM    537  C   THR A  65      23.962  -5.955 -10.486  1.00 65.88           C  
ATOM    538  CB  THR A  65      23.459  -8.386 -10.022  1.00 65.88           C  
ATOM    539  O   THR A  65      24.519  -5.575 -11.511  1.00 65.88           O  
ATOM    540  CG2 THR A  65      23.499  -8.892 -11.453  1.00 65.88           C  
ATOM    541  OG1 THR A  65      23.815  -9.500  -9.244  1.00 65.88           O  
ATOM    542  N   TYR A  66      23.009  -5.225  -9.906  1.00 63.02           N  
ATOM    543  CA  TYR A  66      22.564  -3.933 -10.422  1.00 63.02           C  
ATOM    544  C   TYR A  66      23.696  -2.897 -10.459  1.00 63.02           C  
ATOM    545  CB  TYR A  66      21.401  -3.427  -9.566  1.00 63.02           C  
ATOM    546  O   TYR A  66      23.861  -2.208 -11.462  1.00 63.02           O  
ATOM    547  CG  TYR A  66      20.843  -2.126 -10.087  1.00 63.02           C  
ATOM    548  CD1 TYR A  66      21.358  -0.893  -9.636  1.00 63.02           C  
ATOM    549  CD2 TYR A  66      19.837  -2.160 -11.068  1.00 63.02           C  
ATOM    550  CE1 TYR A  66      20.855   0.312 -10.161  1.00 63.02           C  
ATOM    551  CE2 TYR A  66      19.314  -0.961 -11.572  1.00 63.02           C  
ATOM    552  OH  TYR A  66      19.248   1.399 -11.587  1.00 63.02           O  
ATOM    553  CZ  TYR A  66      19.823   0.270 -11.123  1.00 63.02           C  
ATOM    554  N   LEU A  67      24.500  -2.809  -9.392  1.00 65.43           N  
ATOM    555  CA  LEU A  67      25.639  -1.886  -9.318  1.00 65.43           C  
ATOM    556  C   LEU A  67      26.731  -2.211 -10.350  1.00 65.43           C  
ATOM    557  CB  LEU A  67      26.224  -1.895  -7.895  1.00 65.43           C  
ATOM    558  O   LEU A  67      27.327  -1.294 -10.907  1.00 65.43           O  
ATOM    559  CG  LEU A  67      25.325  -1.268  -6.815  1.00 65.43           C  
ATOM    560  CD1 LEU A  67      25.953  -1.493  -5.439  1.00 65.43           C  
ATOM    561  CD2 LEU A  67      25.131   0.236  -7.013  1.00 65.43           C  
ATOM    562  N   ILE A  68      26.969  -3.492 -10.641  1.00 65.65           N  
ATOM    563  CA  ILE A  68      27.920  -3.926 -11.678  1.00 65.65           C  
ATOM    564  C   ILE A  68      27.421  -3.518 -13.069  1.00 65.65           C  
ATOM    565  CB  ILE A  68      28.160  -5.450 -11.565  1.00 65.65           C  
ATOM    566  O   ILE A  68      28.187  -3.011 -13.886  1.00 65.65           O  
ATOM    567  CG1 ILE A  68      28.947  -5.770 -10.271  1.00 65.65           C  
ATOM    568  CG2 ILE A  68      28.927  -5.999 -12.783  1.00 65.65           C  
ATOM    569  CD1 ILE A  68      28.877  -7.246  -9.859  1.00 65.65           C  
ATOM    570  N   PHE A  69      26.122  -3.677 -13.329  1.00 61.47           N  
ATOM    571  CA  PHE A  69      25.522  -3.377 -14.629  1.00 61.47           C  
ATOM    572  C   PHE A  69      24.976  -1.951 -14.757  1.00 61.47           C  
ATOM    573  CB  PHE A  69      24.481  -4.445 -14.976  1.00 61.47           C  
ATOM    574  O   PHE A  69      24.259  -1.668 -15.715  1.00 61.47           O  
ATOM    575  CG  PHE A  69      25.072  -5.821 -15.183  1.00 61.47           C  
ATOM    576  CD1 PHE A  69      25.923  -6.059 -16.278  1.00 61.47           C  
ATOM    577  CD2 PHE A  69      24.768  -6.871 -14.302  1.00 61.47           C  
ATOM    578  CE1 PHE A  69      26.493  -7.329 -16.463  1.00 61.47           C  
ATOM    579  CE2 PHE A  69      25.353  -8.135 -14.476  1.00 61.47           C  
ATOM    580  CZ  PHE A  69      26.221  -8.363 -15.554  1.00 61.47           C  
ATOM    581  N   LEU A  70      25.330  -1.041 -13.842  1.00 58.46           N  
ATOM    582  CA  LEU A  70      24.767   0.313 -13.758  1.00 58.46           C  
ATOM    583  C   LEU A  70      24.880   1.085 -15.083  1.00 58.46           C  
ATOM    584  CB  LEU A  70      25.451   1.051 -12.595  1.00 58.46           C  
ATOM    585  O   LEU A  70      23.958   1.797 -15.468  1.00 58.46           O  
ATOM    586  CG  LEU A  70      24.554   2.119 -11.935  1.00 58.46           C  
ATOM    587  CD1 LEU A  70      24.435   1.845 -10.434  1.00 58.46           C  
ATOM    588  CD2 LEU A  70      25.116   3.525 -12.124  1.00 58.46           C  
ATOM    589  N   LYS A  71      25.970   0.867 -15.833  1.00 55.14           N  
ATOM    590  CA  LYS A  71      26.185   1.462 -17.163  1.00 55.14           C  
ATOM    591  C   LYS A  71      25.205   0.972 -18.238  1.00 55.14           C  
ATOM    592  CB  LYS A  71      27.633   1.226 -17.623  1.00 55.14           C  
ATOM    593  O   LYS A  71      24.937   1.720 -19.168  1.00 55.14           O  
ATOM    594  CG  LYS A  71      28.638   2.120 -16.881  1.00 55.14           C  
ATOM    595  CD  LYS A  71      30.040   1.953 -17.482  1.00 55.14           C  
ATOM    596  CE  LYS A  71      31.039   2.904 -16.814  1.00 55.14           C  
ATOM    597  NZ  LYS A  71      32.392   2.771 -17.412  1.00 55.14           N  
ATOM    598  N   GLY A  72      24.666  -0.243 -18.116  1.00 52.22           N  
ATOM    599  CA  GLY A  72      23.719  -0.826 -19.075  1.00 52.22           C  
ATOM    600  C   GLY A  72      22.262  -0.399 -18.866  1.00 52.22           C  
ATOM    601  O   GLY A  72      21.424  -0.652 -19.726  1.00 52.22           O  
ATOM    602  N   PHE A  73      21.935   0.250 -17.745  1.00 52.99           N  
ATOM    603  CA  PHE A  73      20.587   0.759 -17.486  1.00 52.99           C  
ATOM    604  C   PHE A  73      20.415   2.146 -18.116  1.00 52.99           C  
ATOM    605  CB  PHE A  73      20.300   0.760 -15.977  1.00 52.99           C  
ATOM    606  O   PHE A  73      20.638   3.160 -17.462  1.00 52.99           O  
ATOM    607  CG  PHE A  73      20.202  -0.626 -15.371  1.00 52.99           C  
ATOM    608  CD1 PHE A  73      18.998  -1.348 -15.434  1.00 52.99           C  
ATOM    609  CD2 PHE A  73      21.317  -1.198 -14.742  1.00 52.99           C  
ATOM    610  CE1 PHE A  73      18.920  -2.635 -14.874  1.00 52.99           C  
ATOM    611  CE2 PHE A  73      21.241  -2.478 -14.168  1.00 52.99           C  
ATOM    612  CZ  PHE A  73      20.038  -3.200 -14.235  1.00 52.99           C  
ATOM    613  N   ILE A  74      20.006   2.192 -19.387  1.00 51.38           N  
ATOM    614  CA  ILE A  74      19.819   3.441 -20.156  1.00 51.38           C  
ATOM    615  C   ILE A  74      18.787   4.365 -19.476  1.00 51.38           C  
ATOM    616  CB  ILE A  74      19.433   3.090 -21.617  1.00 51.38           C  
ATOM    617  O   ILE A  74      19.011   5.561 -19.305  1.00 51.38           O  
ATOM    618  CG1 ILE A  74      20.546   2.248 -22.293  1.00 51.38           C  
ATOM    619  CG2 ILE A  74      19.149   4.358 -22.444  1.00 51.38           C  
ATOM    620  CD1 ILE A  74      20.136   1.644 -23.642  1.00 51.38           C  
ATOM    621  N   ILE A  75      17.686   3.801 -18.978  1.00 50.72           N  
ATOM    622  CA  ILE A  75      16.569   4.584 -18.424  1.00 50.72           C  
ATOM    623  C   ILE A  75      16.837   5.035 -16.991  1.00 50.72           C  
ATOM    624  CB  ILE A  75      15.274   3.766 -18.519  1.00 50.72           C  
ATOM    625  O   ILE A  75      16.407   6.105 -16.575  1.00 50.72           O  
ATOM    626  CG1 ILE A  75      15.022   3.396 -19.991  1.00 50.72           C  
ATOM    627  CG2 ILE A  75      14.055   4.525 -17.957  1.00 50.72           C  
ATOM    628  CD1 ILE A  75      13.881   2.401 -20.081  1.00 50.72           C  
ATOM    629  N   ASP A  76      17.662   4.308 -16.239  1.00 53.93           N  
ATOM    630  CA  ASP A  76      17.430   4.231 -14.800  1.00 53.93           C  
ATOM    631  C   ASP A  76      18.697   4.222 -13.930  1.00 53.93           C  
ATOM    632  CB  ASP A  76      16.454   3.053 -14.566  1.00 53.93           C  
ATOM    633  O   ASP A  76      18.652   3.766 -12.795  1.00 53.93           O  
ATOM    634  CG  ASP A  76      15.026   3.488 -14.186  1.00 53.93           C  
ATOM    635  OD1 ASP A  76      14.717   4.697 -14.195  1.00 53.93           O  
ATOM    636  OD2 ASP A  76      14.283   2.606 -13.690  1.00 53.93           O  
ATOM    637  N   GLN A  77      19.822   4.806 -14.377  1.00 52.59           N  
ATOM    638  CA  GLN A  77      21.079   4.817 -13.587  1.00 52.59           C  
ATOM    639  C   GLN A  77      20.955   5.367 -12.138  1.00 52.59           C  
ATOM    640  CB  GLN A  77      22.221   5.538 -14.332  1.00 52.59           C  
ATOM    641  O   GLN A  77      21.863   5.165 -11.338  1.00 52.59           O  
ATOM    642  CG  GLN A  77      22.528   4.948 -15.715  1.00 52.59           C  
ATOM    643  CD  GLN A  77      23.825   5.474 -16.325  1.00 52.59           C  
ATOM    644  NE2 GLN A  77      24.411   4.772 -17.269  1.00 52.59           N  
ATOM    645  OE1 GLN A  77      24.324   6.533 -15.981  1.00 52.59           O  
ATOM    646  N   GLY A  78      19.834   6.001 -11.759  1.00 54.25           N  
ATOM    647  CA  GLY A  78      19.510   6.382 -10.375  1.00 54.25           C  
ATOM    648  C   GLY A  78      18.199   5.816  -9.805  1.00 54.25           C  
ATOM    649  O   GLY A  78      17.905   6.055  -8.634  1.00 54.25           O  
ATOM    650  N   SER A  79      17.394   5.073 -10.566  1.00 60.45           N  
ATOM    651  CA  SER A  79      16.050   4.694 -10.111  1.00 60.45           C  
ATOM    652  C   SER A  79      16.047   3.625  -9.047  1.00 60.45           C  
ATOM    653  CB  SER A  79      15.223   4.171 -11.248  1.00 60.45           C  
ATOM    654  O   SER A  79      15.201   3.670  -8.166  1.00 60.45           O  
ATOM    655  OG  SER A  79      15.674   2.873 -11.579  1.00 60.45           O  
ATOM    656  N   LEU A  80      16.999   2.690  -9.070  1.00 59.62           N  
ATOM    657  CA  LEU A  80      17.033   1.656  -8.048  1.00 59.62           C  
ATOM    658  C   LEU A  80      17.286   2.268  -6.670  1.00 59.62           C  
ATOM    659  CB  LEU A  80      18.046   0.575  -8.418  1.00 59.62           C  
ATOM    660  O   LEU A  80      16.726   1.781  -5.699  1.00 59.62           O  
ATOM    661  CG  LEU A  80      17.881  -0.685  -7.546  1.00 59.62           C  
ATOM    662  CD1 LEU A  80      17.475  -1.903  -8.374  1.00 59.62           C  
ATOM    663  CD2 LEU A  80      19.154  -1.011  -6.767  1.00 59.62           C  
ATOM    664  N   LEU A  81      18.027   3.379  -6.576  1.00 62.32           N  
ATOM    665  CA  LEU A  81      18.143   4.153  -5.334  1.00 62.32           C  
ATOM    666  C   LEU A  81      16.801   4.791  -4.939  1.00 62.32           C  
ATOM    667  CB  LEU A  81      19.233   5.229  -5.492  1.00 62.32           C  
ATOM    668  O   LEU A  81      16.426   4.749  -3.766  1.00 62.32           O  
ATOM    669  CG  LEU A  81      20.667   4.672  -5.486  1.00 62.32           C  
ATOM    670  CD1 LEU A  81      21.635   5.717  -6.038  1.00 62.32           C  
ATOM    671  CD2 LEU A  81      21.112   4.306  -4.066  1.00 62.32           C  
ATOM    672  N   ILE A  82      16.058   5.321  -5.916  1.00 64.16           N  
ATOM    673  CA  ILE A  82      14.716   5.889  -5.713  1.00 64.16           C  
ATOM    674  C   ILE A  82      13.717   4.808  -5.278  1.00 64.16           C  
ATOM    675  CB  ILE A  82      14.235   6.656  -6.972  1.00 64.16           C  
ATOM    676  O   ILE A  82      12.911   5.075  -4.395  1.00 64.16           O  
ATOM    677  CG1 ILE A  82      15.190   7.831  -7.295  1.00 64.16           C  
ATOM    678  CG2 ILE A  82      12.802   7.187  -6.771  1.00 64.16           C  
ATOM    679  CD1 ILE A  82      14.948   8.487  -8.661  1.00 64.16           C  
ATOM    680  N   TYR A  83      13.794   3.585  -5.811  1.00 63.59           N  
ATOM    681  CA  TYR A  83      12.978   2.441  -5.395  1.00 63.59           C  
ATOM    682  C   TYR A  83      13.433   1.864  -4.044  1.00 63.59           C  
ATOM    683  CB  TYR A  83      13.005   1.350  -6.480  1.00 63.59           C  
ATOM    684  O   TYR A  83      12.615   1.433  -3.226  1.00 63.59           O  
ATOM    685  CG  TYR A  83      12.326   1.712  -7.791  1.00 63.59           C  
ATOM    686  CD1 TYR A  83      10.957   2.042  -7.804  1.00 63.59           C  
ATOM    687  CD2 TYR A  83      13.042   1.680  -9.005  1.00 63.59           C  
ATOM    688  CE1 TYR A  83      10.310   2.348  -9.017  1.00 63.59           C  
ATOM    689  CE2 TYR A  83      12.406   1.998 -10.219  1.00 63.59           C  
ATOM    690  OH  TYR A  83      10.420   2.616 -11.400  1.00 63.59           O  
ATOM    691  CZ  TYR A  83      11.037   2.331 -10.225  1.00 63.59           C  
ATOM    692  N   LEU A  84      14.740   1.874  -3.770  1.00 65.80           N  
ATOM    693  CA  LEU A  84      15.317   1.368  -2.528  1.00 65.80           C  
ATOM    694  C   LEU A  84      14.879   2.214  -1.333  1.00 65.80           C  
ATOM    695  CB  LEU A  84      16.853   1.328  -2.654  1.00 65.80           C  
ATOM    696  O   LEU A  84      14.584   1.655  -0.277  1.00 65.80           O  
ATOM    697  CG  LEU A  84      17.589   0.740  -1.439  1.00 65.80           C  
ATOM    698  CD1 LEU A  84      17.319  -0.759  -1.289  1.00 65.80           C  
ATOM    699  CD2 LEU A  84      19.095   0.945  -1.590  1.00 65.80           C  
ATOM    700  N   LEU A  85      14.809   3.540  -1.481  1.00 66.20           N  
ATOM    701  CA  LEU A  85      14.521   4.439  -0.366  1.00 66.20           C  
ATOM    702  C   LEU A  85      13.128   4.181   0.250  1.00 66.20           C  
ATOM    703  CB  LEU A  85      14.824   5.890  -0.792  1.00 66.20           C  
ATOM    704  O   LEU A  85      13.068   3.934   1.459  1.00 66.20           O  
ATOM    705  CG  LEU A  85      14.604   6.923   0.324  1.00 66.20           C  
ATOM    706  CD1 LEU A  85      15.736   6.846   1.351  1.00 66.20           C  
ATOM    707  CD2 LEU A  85      14.566   8.333  -0.261  1.00 66.20           C  
ATOM    708  N   PRO A  86      12.019   4.104  -0.512  1.00 63.79           N  
ATOM    709  CA  PRO A  86      10.741   3.700   0.059  1.00 63.79           C  
ATOM    710  C   PRO A  86      10.701   2.233   0.452  1.00 63.79           C  
ATOM    711  CB  PRO A  86       9.635   4.071  -0.915  1.00 63.79           C  
ATOM    712  O   PRO A  86      10.087   1.928   1.464  1.00 63.79           O  
ATOM    713  CG  PRO A  86      10.321   5.208  -1.648  1.00 63.79           C  
ATOM    714  CD  PRO A  86      11.762   4.738  -1.780  1.00 63.79           C  
ATOM    715  N   CYS A  87      11.414   1.322  -0.222  1.00 67.30           N  
ATOM    716  CA  CYS A  87      11.537  -0.053   0.277  1.00 67.30           C  
ATOM    717  C   CYS A  87      12.124  -0.098   1.702  1.00 67.30           C  
ATOM    718  CB  CYS A  87      12.382  -0.899  -0.684  1.00 67.30           C  
ATOM    719  O   CYS A  87      11.596  -0.799   2.571  1.00 67.30           O  
ATOM    720  SG  CYS A  87      11.437  -1.285  -2.181  1.00 67.30           S  
ATOM    721  N   LEU A  88      13.178   0.678   1.978  1.00 70.40           N  
ATOM    722  CA  LEU A  88      13.768   0.818   3.314  1.00 70.40           C  
ATOM    723  C   LEU A  88      12.803   1.500   4.289  1.00 70.40           C  
ATOM    724  CB  LEU A  88      15.081   1.618   3.222  1.00 70.40           C  
ATOM    725  O   LEU A  88      12.638   1.038   5.421  1.00 70.40           O  
ATOM    726  CG  LEU A  88      16.245   0.894   2.522  1.00 70.40           C  
ATOM    727  CD1 LEU A  88      17.433   1.849   2.412  1.00 70.40           C  
ATOM    728  CD2 LEU A  88      16.693  -0.353   3.289  1.00 70.40           C  
ATOM    729  N   TYR A  89      12.123   2.551   3.840  1.00 69.56           N  
ATOM    730  CA  TYR A  89      11.117   3.263   4.620  1.00 69.56           C  
ATOM    731  C   TYR A  89       9.948   2.352   5.031  1.00 69.56           C  
ATOM    732  CB  TYR A  89      10.627   4.436   3.776  1.00 69.56           C  
ATOM    733  O   TYR A  89       9.568   2.292   6.200  1.00 69.56           O  
ATOM    734  CG  TYR A  89       9.668   5.333   4.500  1.00 69.56           C  
ATOM    735  CD1 TYR A  89       8.304   5.309   4.161  1.00 69.56           C  
ATOM    736  CD2 TYR A  89      10.152   6.193   5.502  1.00 69.56           C  
ATOM    737  CE1 TYR A  89       7.418   6.168   4.828  1.00 69.56           C  
ATOM    738  CE2 TYR A  89       9.264   7.038   6.184  1.00 69.56           C  
ATOM    739  OH  TYR A  89       7.034   7.818   6.496  1.00 69.56           O  
ATOM    740  CZ  TYR A  89       7.898   7.014   5.846  1.00 69.56           C  
ATOM    741  N   TYR A  90       9.429   1.546   4.108  1.00 67.01           N  
ATOM    742  CA  TYR A  90       8.383   0.562   4.370  1.00 67.01           C  
ATOM    743  C   TYR A  90       8.867  -0.584   5.255  1.00 67.01           C  
ATOM    744  CB  TYR A  90       7.846   0.015   3.046  1.00 67.01           C  
ATOM    745  O   TYR A  90       8.112  -1.066   6.103  1.00 67.01           O  
ATOM    746  CG  TYR A  90       6.898   0.965   2.348  1.00 67.01           C  
ATOM    747  CD1 TYR A  90       5.715   1.388   2.986  1.00 67.01           C  
ATOM    748  CD2 TYR A  90       7.198   1.431   1.057  1.00 67.01           C  
ATOM    749  CE1 TYR A  90       4.872   2.322   2.355  1.00 67.01           C  
ATOM    750  CE2 TYR A  90       6.358   2.354   0.421  1.00 67.01           C  
ATOM    751  OH  TYR A  90       4.450   3.754   0.467  1.00 67.01           O  
ATOM    752  CZ  TYR A  90       5.206   2.816   1.077  1.00 67.01           C  
ATOM    753  N   LYS A  91      10.130  -1.005   5.117  1.00 71.94           N  
ATOM    754  CA  LYS A  91      10.745  -1.977   6.029  1.00 71.94           C  
ATOM    755  C   LYS A  91      10.792  -1.434   7.457  1.00 71.94           C  
ATOM    756  CB  LYS A  91      12.134  -2.359   5.499  1.00 71.94           C  
ATOM    757  O   LYS A  91      10.478  -2.176   8.389  1.00 71.94           O  
ATOM    758  CG  LYS A  91      12.779  -3.503   6.295  1.00 71.94           C  
ATOM    759  CD  LYS A  91      14.125  -3.877   5.661  1.00 71.94           C  
ATOM    760  CE  LYS A  91      14.801  -5.027   6.417  1.00 71.94           C  
ATOM    761  NZ  LYS A  91      16.086  -5.407   5.773  1.00 71.94           N  
ATOM    762  N   TYR A  92      11.117  -0.152   7.624  1.00 75.03           N  
ATOM    763  CA  TYR A  92      11.080   0.538   8.913  1.00 75.03           C  
ATOM    764  C   TYR A  92       9.647   0.645   9.465  1.00 75.03           C  
ATOM    765  CB  TYR A  92      11.750   1.910   8.751  1.00 75.03           C  
ATOM    766  O   TYR A  92       9.390   0.325  10.626  1.00 75.03           O  
ATOM    767  CG  TYR A  92      11.767   2.726  10.022  1.00 75.03           C  
ATOM    768  CD1 TYR A  92      10.786   3.712  10.242  1.00 75.03           C  
ATOM    769  CD2 TYR A  92      12.759   2.486  10.991  1.00 75.03           C  
ATOM    770  CE1 TYR A  92      10.792   4.452  11.439  1.00 75.03           C  
ATOM    771  CE2 TYR A  92      12.774   3.230  12.185  1.00 75.03           C  
ATOM    772  OH  TYR A  92      11.788   4.933  13.562  1.00 75.03           O  
ATOM    773  CZ  TYR A  92      11.785   4.213  12.411  1.00 75.03           C  
ATOM    774  N   LEU A  93       8.680   0.985   8.612  1.00 73.61           N  
ATOM    775  CA  LEU A  93       7.275   1.155   8.991  1.00 73.61           C  
ATOM    776  C   LEU A  93       6.476  -0.137   9.151  1.00 73.61           C  
ATOM    777  CB  LEU A  93       6.599   2.028   7.945  1.00 73.61           C  
ATOM    778  O   LEU A  93       5.339  -0.093   9.618  1.00 73.61           O  
ATOM    779  CG  LEU A  93       6.995   3.504   8.037  1.00 73.61           C  
ATOM    780  CD1 LEU A  93       6.367   4.137   6.816  1.00 73.61           C  
ATOM    781  CD2 LEU A  93       6.496   4.160   9.330  1.00 73.61           C  
ATOM    782  N   LYS A  94       7.047  -1.295   8.819  1.00 74.34           N  
ATOM    783  CA  LYS A  94       6.381  -2.606   8.868  1.00 74.34           C  
ATOM    784  C   LYS A  94       5.624  -2.866  10.176  1.00 74.34           C  
ATOM    785  CB  LYS A  94       7.464  -3.660   8.605  1.00 74.34           C  
ATOM    786  O   LYS A  94       4.533  -3.431  10.148  1.00 74.34           O  
ATOM    787  CG  LYS A  94       6.987  -5.107   8.782  1.00 74.34           C  
ATOM    788  CD  LYS A  94       8.051  -6.070   8.239  1.00 74.34           C  
ATOM    789  CE  LYS A  94       7.654  -7.542   8.390  1.00 74.34           C  
ATOM    790  NZ  LYS A  94       8.733  -8.432   7.890  1.00 74.34           N  
ATOM    791  N   ARG A  95       6.179  -2.458  11.325  1.00 76.98           N  
ATOM    792  CA  ARG A  95       5.509  -2.592  12.636  1.00 76.98           C  
ATOM    793  C   ARG A  95       4.294  -1.675  12.768  1.00 76.98           C  
ATOM    794  CB  ARG A  95       6.486  -2.311  13.786  1.00 76.98           C  
ATOM    795  O   ARG A  95       3.257  -2.119  13.248  1.00 76.98           O  
ATOM    796  CG  ARG A  95       7.516  -3.431  13.979  1.00 76.98           C  
ATOM    797  CD  ARG A  95       8.368  -3.129  15.217  1.00 76.98           C  
ATOM    798  NE  ARG A  95       9.363  -4.186  15.478  1.00 76.98           N  
ATOM    799  NH1 ARG A  95      10.389  -3.172  17.270  1.00 76.98           N  
ATOM    800  NH2 ARG A  95      11.121  -5.154  16.565  1.00 76.98           N  
ATOM    801  CZ  ARG A  95      10.281  -4.166  16.432  1.00 76.98           C  
ATOM    802  N   SER A  96       4.426  -0.427  12.327  1.00 80.19           N  
ATOM    803  CA  SER A  96       3.347   0.561  12.355  1.00 80.19           C  
ATOM    804  C   SER A  96       2.204   0.136  11.433  1.00 80.19           C  
ATOM    805  CB  SER A  96       3.905   1.928  11.953  1.00 80.19           C  
ATOM    806  O   SER A  96       1.060   0.040  11.862  1.00 80.19           O  
ATOM    807  OG  SER A  96       2.956   2.922  12.240  1.00 80.19           O  
ATOM    808  N   MET A  97       2.536  -0.272  10.206  1.00 76.17           N  
ATOM    809  CA  MET A  97       1.578  -0.790   9.233  1.00 76.17           C  
ATOM    810  C   MET A  97       0.835  -2.034   9.743  1.00 76.17           C  
ATOM    811  CB  MET A  97       2.337  -1.100   7.942  1.00 76.17           C  
ATOM    812  O   MET A  97      -0.382  -2.125   9.600  1.00 76.17           O  
ATOM    813  CG  MET A  97       1.368  -1.411   6.809  1.00 76.17           C  
ATOM    814  SD  MET A  97       2.215  -1.807   5.271  1.00 76.17           S  
ATOM    815  CE  MET A  97       0.795  -1.583   4.189  1.00 76.17           C  
ATOM    816  N   LEU A  98       1.539  -2.972  10.392  1.00 76.99           N  
ATOM    817  CA  LEU A  98       0.916  -4.124  11.051  1.00 76.99           C  
ATOM    818  C   LEU A  98      -0.081  -3.690  12.139  1.00 76.99           C  
ATOM    819  CB  LEU A  98       2.025  -5.027  11.635  1.00 76.99           C  
ATOM    820  O   LEU A  98      -1.155  -4.281  12.268  1.00 76.99           O  
ATOM    821  CG  LEU A  98       1.501  -6.162  12.533  1.00 76.99           C  
ATOM    822  CD1 LEU A  98       0.582  -7.145  11.827  1.00 76.99           C  
ATOM    823  CD2 LEU A  98       2.634  -6.979  13.145  1.00 76.99           C  
ATOM    824  N   GLY A  99       0.270  -2.669  12.924  1.00 80.56           N  
ATOM    825  CA  GLY A  99      -0.625  -2.053  13.901  1.00 80.56           C  
ATOM    826  C   GLY A  99      -1.893  -1.512  13.241  1.00 80.56           C  
ATOM    827  O   GLY A  99      -2.994  -1.895  13.637  1.00 80.56           O  
ATOM    828  N   THR A 100      -1.744  -0.718  12.178  1.00 81.41           N  
ATOM    829  CA  THR A 100      -2.863  -0.150  11.413  1.00 81.41           C  
ATOM    830  C   THR A 100      -3.768  -1.245  10.826  1.00 81.41           C  
ATOM    831  CB  THR A 100      -2.338   0.773  10.296  1.00 81.41           C  
ATOM    832  O   THR A 100      -4.985  -1.179  10.985  1.00 81.41           O  
ATOM    833  CG2 THR A 100      -3.453   1.574   9.634  1.00 81.41           C  
ATOM    834  OG1 THR A 100      -1.386   1.703  10.774  1.00 81.41           O  
ATOM    835  N   LEU A 101      -3.205  -2.302  10.226  1.00 78.01           N  
ATOM    836  CA  LEU A 101      -3.970  -3.438   9.681  1.00 78.01           C  
ATOM    837  C   LEU A 101      -4.735  -4.209  10.770  1.00 78.01           C  
ATOM    838  CB  LEU A 101      -3.009  -4.396   8.953  1.00 78.01           C  
ATOM    839  O   LEU A 101      -5.876  -4.631  10.571  1.00 78.01           O  
ATOM    840  CG  LEU A 101      -2.442  -3.867   7.622  1.00 78.01           C  
ATOM    841  CD1 LEU A 101      -1.352  -4.819   7.131  1.00 78.01           C  
ATOM    842  CD2 LEU A 101      -3.510  -3.773   6.533  1.00 78.01           C  
ATOM    843  N   ASN A 102      -4.131  -4.375  11.947  1.00 77.96           N  
ATOM    844  CA  ASN A 102      -4.800  -4.973  13.098  1.00 77.96           C  
ATOM    845  C   ASN A 102      -5.968  -4.118  13.600  1.00 77.96           C  
ATOM    846  CB  ASN A 102      -3.765  -5.213  14.209  1.00 77.96           C  
ATOM    847  O   ASN A 102      -7.016  -4.665  13.950  1.00 77.96           O  
ATOM    848  CG  ASN A 102      -3.088  -6.555  14.072  1.00 77.96           C  
ATOM    849  ND2 ASN A 102      -1.822  -6.665  14.380  1.00 77.96           N  
ATOM    850  OD1 ASN A 102      -3.726  -7.544  13.760  1.00 77.96           O  
ATOM    851  N   GLU A 103      -5.817  -2.794  13.621  1.00 84.23           N  
ATOM    852  CA  GLU A 103      -6.914  -1.885  13.958  1.00 84.23           C  
ATOM    853  C   GLU A 103      -8.027  -1.923  12.906  1.00 84.23           C  
ATOM    854  CB  GLU A 103      -6.399  -0.457  14.200  1.00 84.23           C  
ATOM    855  O   GLU A 103      -9.196  -2.020  13.277  1.00 84.23           O  
ATOM    856  CG  GLU A 103      -5.593  -0.318  15.503  1.00 84.23           C  
ATOM    857  CD  GLU A 103      -6.359  -0.836  16.733  1.00 84.23           C  
ATOM    858  OE1 GLU A 103      -5.802  -1.681  17.481  1.00 84.23           O  
ATOM    859  OE2 GLU A 103      -7.559  -0.520  16.896  1.00 84.23           O  
ATOM    860  N   MET A 104      -7.698  -1.982  11.611  1.00 83.36           N  
ATOM    861  CA  MET A 104      -8.694  -2.198  10.553  1.00 83.36           C  
ATOM    862  C   MET A 104      -9.495  -3.483  10.781  1.00 83.36           C  
ATOM    863  CB  MET A 104      -8.030  -2.300   9.181  1.00 83.36           C  
ATOM    864  O   MET A 104     -10.724  -3.452  10.753  1.00 83.36           O  
ATOM    865  CG  MET A 104      -7.435  -1.001   8.661  1.00 83.36           C  
ATOM    866  SD  MET A 104      -6.497  -1.366   7.167  1.00 83.36           S  
ATOM    867  CE  MET A 104      -6.028   0.290   6.688  1.00 83.36           C  
ATOM    868  N   ALA A 105      -8.831  -4.609  11.069  1.00 79.72           N  
ATOM    869  CA  ALA A 105      -9.513  -5.876  11.337  1.00 79.72           C  
ATOM    870  C   ALA A 105     -10.435  -5.786  12.565  1.00 79.72           C  
ATOM    871  CB  ALA A 105      -8.468  -6.983  11.507  1.00 79.72           C  
ATOM    872  O   ALA A 105     -11.579  -6.247  12.527  1.00 79.72           O  
ATOM    873  N   LYS A 106      -9.977  -5.145  13.649  1.00 85.09           N  
ATOM    874  CA  LYS A 106     -10.798  -4.915  14.849  1.00 85.09           C  
ATOM    875  C   LYS A 106     -12.016  -4.045  14.545  1.00 85.09           C  
ATOM    876  CB  LYS A 106      -9.967  -4.240  15.944  1.00 85.09           C  
ATOM    877  O   LYS A 106     -13.116  -4.385  14.981  1.00 85.09           O  
ATOM    878  CG  LYS A 106      -8.931  -5.158  16.606  1.00 85.09           C  
ATOM    879  CD  LYS A 106      -8.069  -4.285  17.524  1.00 85.09           C  
ATOM    880  CE  LYS A 106      -6.838  -5.005  18.067  1.00 85.09           C  
ATOM    881  NZ  LYS A 106      -5.970  -4.020  18.759  1.00 85.09           N  
ATOM    882  N   VAL A 107     -11.838  -2.940  13.818  1.00 85.33           N  
ATOM    883  CA  VAL A 107     -12.926  -2.032  13.424  1.00 85.33           C  
ATOM    884  C   VAL A 107     -13.928  -2.761  12.540  1.00 85.33           C  
ATOM    885  CB  VAL A 107     -12.381  -0.774  12.721  1.00 85.33           C  
ATOM    886  O   VAL A 107     -15.124  -2.697  12.813  1.00 85.33           O  
ATOM    887  CG1 VAL A 107     -13.498   0.062  12.079  1.00 85.33           C  
ATOM    888  CG2 VAL A 107     -11.657   0.132  13.724  1.00 85.33           C  
ATOM    889  N   HIS A 108     -13.450  -3.517  11.550  1.00 84.35           N  
ATOM    890  CA  HIS A 108     -14.296  -4.298  10.656  1.00 84.35           C  
ATOM    891  C   HIS A 108     -15.174  -5.277  11.442  1.00 84.35           C  
ATOM    892  CB  HIS A 108     -13.421  -5.021   9.625  1.00 84.35           C  
ATOM    893  O   HIS A 108     -16.393  -5.261  11.289  1.00 84.35           O  
ATOM    894  CG  HIS A 108     -14.222  -5.604   8.494  1.00 84.35           C  
ATOM    895  CD2 HIS A 108     -15.082  -6.669   8.560  1.00 84.35           C  
ATOM    896  ND1 HIS A 108     -14.253  -5.134   7.198  1.00 84.35           N  
ATOM    897  CE1 HIS A 108     -15.092  -5.910   6.497  1.00 84.35           C  
ATOM    898  NE2 HIS A 108     -15.638  -6.836   7.295  1.00 84.35           N  
ATOM    899  N   ARG A 109     -14.594  -6.067  12.357  1.00 82.08           N  
ATOM    900  CA  ARG A 109     -15.374  -7.005  13.184  1.00 82.08           C  
ATOM    901  C   ARG A 109     -16.351  -6.315  14.115  1.00 82.08           C  
ATOM    902  CB  ARG A 109     -14.468  -7.884  14.037  1.00 82.08           C  
ATOM    903  O   ARG A 109     -17.481  -6.768  14.255  1.00 82.08           O  
ATOM    904  CG  ARG A 109     -13.723  -8.898  13.182  1.00 82.08           C  
ATOM    905  CD  ARG A 109     -13.139  -9.956  14.110  1.00 82.08           C  
ATOM    906  NE  ARG A 109     -11.953 -10.531  13.496  1.00 82.08           N  
ATOM    907  NH1 ARG A 109     -10.380  -9.749  14.977  1.00 82.08           N  
ATOM    908  NH2 ARG A 109      -9.760 -10.612  13.055  1.00 82.08           N  
ATOM    909  CZ  ARG A 109     -10.719 -10.279  13.837  1.00 82.08           C  
ATOM    910  N   ARG A 110     -15.936  -5.225  14.766  1.00 85.57           N  
ATOM    911  CA  ARG A 110     -16.832  -4.446  15.634  1.00 85.57           C  
ATOM    912  C   ARG A 110     -18.016  -3.905  14.843  1.00 85.57           C  
ATOM    913  CB  ARG A 110     -16.072  -3.296  16.300  1.00 85.57           C  
ATOM    914  O   ARG A 110     -19.138  -3.941  15.343  1.00 85.57           O  
ATOM    915  CG  ARG A 110     -15.203  -3.783  17.465  1.00 85.57           C  
ATOM    916  CD  ARG A 110     -14.447  -2.589  18.052  1.00 85.57           C  
ATOM    917  NE  ARG A 110     -13.573  -2.988  19.170  1.00 85.57           N  
ATOM    918  NH1 ARG A 110     -12.841  -0.878  19.710  1.00 85.57           N  
ATOM    919  NH2 ARG A 110     -12.062  -2.633  20.842  1.00 85.57           N  
ATOM    920  CZ  ARG A 110     -12.834  -2.169  19.900  1.00 85.57           C  
ATOM    921  N   LEU A 111     -17.778  -3.435  13.621  1.00 84.90           N  
ATOM    922  CA  LEU A 111     -18.827  -2.931  12.747  1.00 84.90           C  
ATOM    923  C   LEU A 111     -19.744  -4.057  12.264  1.00 84.90           C  
ATOM    924  CB  LEU A 111     -18.184  -2.157  11.587  1.00 84.90           C  
ATOM    925  O   LEU A 111     -20.958  -3.916  12.365  1.00 84.90           O  
ATOM    926  CG  LEU A 111     -19.209  -1.401  10.725  1.00 84.90           C  
ATOM    927  CD1 LEU A 111     -19.970  -0.352  11.529  1.00 84.90           C  
ATOM    928  CD2 LEU A 111     -18.493  -0.650   9.610  1.00 84.90           C  
ATOM    929  N   GLN A 112     -19.183  -5.189  11.836  1.00 85.38           N  
ATOM    930  CA  GLN A 112     -19.935  -6.386  11.456  1.00 85.38           C  
ATOM    931  C   GLN A 112     -20.816  -6.889  12.608  1.00 85.38           C  
ATOM    932  CB  GLN A 112     -18.936  -7.457  10.999  1.00 85.38           C  
ATOM    933  O   GLN A 112     -21.995  -7.156  12.408  1.00 85.38           O  
ATOM    934  CG  GLN A 112     -19.624  -8.714  10.451  1.00 85.38           C  
ATOM    935  CD  GLN A 112     -18.625  -9.799  10.060  1.00 85.38           C  
ATOM    936  NE2 GLN A 112     -19.092 -10.928   9.575  1.00 85.38           N  
ATOM    937  OE1 GLN A 112     -17.420  -9.673  10.213  1.00 85.38           O  
ATOM    938  N   PHE A 113     -20.279  -6.945  13.830  1.00 85.23           N  
ATOM    939  CA  PHE A 113     -21.034  -7.321  15.027  1.00 85.23           C  
ATOM    940  C   PHE A 113     -22.147  -6.316  15.359  1.00 85.23           C  
ATOM    941  CB  PHE A 113     -20.053  -7.459  16.199  1.00 85.23           C  
ATOM    942  O   PHE A 113     -23.231  -6.708  15.775  1.00 85.23           O  
ATOM    943  CG  PHE A 113     -20.715  -7.870  17.500  1.00 85.23           C  
ATOM    944  CD1 PHE A 113     -21.064  -6.900  18.460  1.00 85.23           C  
ATOM    945  CD2 PHE A 113     -21.016  -9.224  17.733  1.00 85.23           C  
ATOM    946  CE1 PHE A 113     -21.708  -7.286  19.650  1.00 85.23           C  
ATOM    947  CE2 PHE A 113     -21.661  -9.609  18.921  1.00 85.23           C  
ATOM    948  CZ  PHE A 113     -22.007  -8.641  19.880  1.00 85.23           C  
ATOM    949  N   THR A 114     -21.894  -5.017  15.170  1.00 83.09           N  
ATOM    950  CA  THR A 114     -22.860  -3.954  15.501  1.00 83.09           C  
ATOM    951  C   THR A 114     -23.993  -3.851  14.479  1.00 83.09           C  
ATOM    952  CB  THR A 114     -22.150  -2.597  15.628  1.00 83.09           C  
ATOM    953  O   THR A 114     -25.129  -3.599  14.863  1.00 83.09           O  
ATOM    954  CG2 THR A 114     -23.076  -1.455  16.048  1.00 83.09           C  
ATOM    955  OG1 THR A 114     -21.142  -2.670  16.613  1.00 83.09           O  
ATOM    956  N   MET A 115     -23.684  -4.024  13.193  1.00 80.53           N  
ATOM    957  CA  MET A 115     -24.635  -3.894  12.082  1.00 80.53           C  
ATOM    958  C   MET A 115     -25.354  -5.211  11.759  1.00 80.53           C  
ATOM    959  CB  MET A 115     -23.868  -3.393  10.850  1.00 80.53           C  
ATOM    960  O   MET A 115     -26.460  -5.206  11.224  1.00 80.53           O  
ATOM    961  CG  MET A 115     -23.384  -1.948  10.985  1.00 80.53           C  
ATOM    962  SD  MET A 115     -24.689  -0.696  10.862  1.00 80.53           S  
ATOM    963  CE  MET A 115     -23.627   0.731  10.557  1.00 80.53           C  
ATOM    964  N   GLY A 116     -24.748  -6.358  12.071  1.00 80.88           N  
ATOM    965  CA  GLY A 116     -25.315  -7.665  11.752  1.00 80.88           C  
ATOM    966  C   GLY A 116     -25.552  -7.825  10.248  1.00 80.88           C  
ATOM    967  O   GLY A 116     -24.639  -7.668   9.438  1.00 80.88           O  
ATOM    968  N   THR A 117     -26.791  -8.121   9.855  1.00 79.16           N  
ATOM    969  CA  THR A 117     -27.170  -8.359   8.451  1.00 79.16           C  
ATOM    970  C   THR A 117     -27.068  -7.113   7.570  1.00 79.16           C  
ATOM    971  CB  THR A 117     -28.600  -8.909   8.364  1.00 79.16           C  
ATOM    972  O   THR A 117     -26.840  -7.235   6.366  1.00 79.16           O  
ATOM    973  CG2 THR A 117     -28.722 -10.289   9.010  1.00 79.16           C  
ATOM    974  OG1 THR A 117     -29.484  -8.051   9.046  1.00 79.16           O  
ATOM    975  N   THR A 118     -27.164  -5.909   8.144  1.00 78.75           N  
ATOM    976  CA  THR A 118     -27.102  -4.650   7.380  1.00 78.75           C  
ATOM    977  C   THR A 118     -25.685  -4.283   6.950  1.00 78.75           C  
ATOM    978  CB  THR A 118     -27.749  -3.491   8.142  1.00 78.75           C  
ATOM    979  O   THR A 118     -25.501  -3.413   6.101  1.00 78.75           O  
ATOM    980  CG2 THR A 118     -29.148  -3.893   8.617  1.00 78.75           C  
ATOM    981  OG1 THR A 118     -26.951  -3.158   9.248  1.00 78.75           O  
ATOM    982  N   PHE A 119     -24.685  -5.012   7.457  1.00 80.48           N  
ATOM    983  CA  PHE A 119     -23.304  -4.949   6.992  1.00 80.48           C  
ATOM    984  C   PHE A 119     -23.154  -5.395   5.524  1.00 80.48           C  
ATOM    985  CB  PHE A 119     -22.467  -5.835   7.924  1.00 80.48           C  
ATOM    986  O   PHE A 119     -22.240  -4.964   4.821  1.00 80.48           O  
ATOM    987  CG  PHE A 119     -20.985  -5.600   7.781  1.00 80.48           C  
ATOM    988  CD1 PHE A 119     -20.194  -6.463   7.006  1.00 80.48           C  
ATOM    989  CD2 PHE A 119     -20.405  -4.487   8.406  1.00 80.48           C  
ATOM    990  CE1 PHE A 119     -18.832  -6.187   6.814  1.00 80.48           C  
ATOM    991  CE2 PHE A 119     -19.048  -4.203   8.205  1.00 80.48           C  
ATOM    992  CZ  PHE A 119     -18.270  -5.040   7.399  1.00 80.48           C  
ATOM    993  N   CYS A 120     -24.069  -6.236   5.028  1.00 80.30           N  
ATOM    994  CA  CYS A 120     -24.036  -6.797   3.679  1.00 80.30           C  
ATOM    995  C   CYS A 120     -24.519  -5.784   2.618  1.00 80.30           C  
ATOM    996  CB  CYS A 120     -24.821  -8.117   3.695  1.00 80.30           C  
ATOM    997  O   CYS A 120     -25.602  -5.905   2.043  1.00 80.30           O  
ATOM    998  SG  CYS A 120     -24.492  -9.085   2.193  1.00 80.30           S  
ATOM    999  N   VAL A 121     -23.702  -4.762   2.345  1.00 80.05           N  
ATOM   1000  CA  VAL A 121     -23.979  -3.727   1.332  1.00 80.05           C  
ATOM   1001  C   VAL A 121     -23.200  -4.001   0.056  1.00 80.05           C  
ATOM   1002  CB  VAL A 121     -23.661  -2.315   1.847  1.00 80.05           C  
ATOM   1003  O   VAL A 121     -22.037  -4.384   0.117  1.00 80.05           O  
ATOM   1004  CG1 VAL A 121     -24.107  -1.251   0.833  1.00 80.05           C  
ATOM   1005  CG2 VAL A 121     -24.384  -2.031   3.160  1.00 80.05           C  
ATOM   1006  N   SER A 122     -23.817  -3.787  -1.109  1.00 82.61           N  
ATOM   1007  CA  SER A 122     -23.138  -3.942  -2.397  1.00 82.61           C  
ATOM   1008  C   SER A 122     -22.147  -2.807  -2.662  1.00 82.61           C  
ATOM   1009  CB  SER A 122     -24.143  -4.032  -3.544  1.00 82.61           C  
ATOM   1010  O   SER A 122     -22.559  -1.654  -2.773  1.00 82.61           O  
ATOM   1011  OG  SER A 122     -25.008  -2.911  -3.542  1.00 82.61           O  
ATOM   1012  N   VAL A 123     -20.876  -3.144  -2.865  1.00 81.33           N  
ATOM   1013  CA  VAL A 123     -19.762  -2.214  -3.129  1.00 81.33           C  
ATOM   1014  C   VAL A 123     -19.156  -2.472  -4.515  1.00 81.33           C  
ATOM   1015  CB  VAL A 123     -18.723  -2.220  -1.982  1.00 81.33           C  
ATOM   1016  O   VAL A 123     -17.960  -2.690  -4.683  1.00 81.33           O  
ATOM   1017  CG1 VAL A 123     -19.129  -1.223  -0.896  1.00 81.33           C  
ATOM   1018  CG2 VAL A 123     -18.500  -3.610  -1.372  1.00 81.33           C  
ATOM   1019  N   LYS A 124     -20.012  -2.448  -5.548  1.00 83.97           N  
ATOM   1020  CA  LYS A 124     -19.621  -2.745  -6.941  1.00 83.97           C  
ATOM   1021  C   LYS A 124     -18.510  -1.823  -7.457  1.00 83.97           C  
ATOM   1022  CB  LYS A 124     -20.831  -2.646  -7.885  1.00 83.97           C  
ATOM   1023  O   LYS A 124     -17.591  -2.288  -8.122  1.00 83.97           O  
ATOM   1024  CG  LYS A 124     -21.951  -3.656  -7.587  1.00 83.97           C  
ATOM   1025  CD  LYS A 124     -23.033  -3.564  -8.675  1.00 83.97           C  
ATOM   1026  CE  LYS A 124     -24.168  -4.569  -8.443  1.00 83.97           C  
ATOM   1027  NZ  LYS A 124     -25.170  -4.515  -9.540  1.00 83.97           N  
ATOM   1028  N   ARG A 125     -18.596  -0.525  -7.138  1.00 82.96           N  
ATOM   1029  CA  ARG A 125     -17.640   0.493  -7.599  1.00 82.96           C  
ATOM   1030  C   ARG A 125     -16.238   0.253  -7.041  1.00 82.96           C  
ATOM   1031  CB  ARG A 125     -18.171   1.893  -7.260  1.00 82.96           C  
ATOM   1032  O   ARG A 125     -15.298   0.177  -7.813  1.00 82.96           O  
ATOM   1033  CG  ARG A 125     -17.349   2.985  -7.956  1.00 82.96           C  
ATOM   1034  CD  ARG A 125     -17.987   4.352  -7.708  1.00 82.96           C  
ATOM   1035  NE  ARG A 125     -17.334   5.386  -8.520  1.00 82.96           N  
ATOM   1036  NH1 ARG A 125     -18.093   7.209  -7.346  1.00 82.96           N  
ATOM   1037  NH2 ARG A 125     -16.487   7.467  -8.848  1.00 82.96           N  
ATOM   1038  CZ  ARG A 125     -17.333   6.677  -8.260  1.00 82.96           C  
ATOM   1039  N   ALA A 126     -16.140   0.028  -5.732  1.00 82.31           N  
ATOM   1040  CA  ALA A 126     -14.902  -0.324  -5.037  1.00 82.31           C  
ATOM   1041  C   ALA A 126     -14.219  -1.564  -5.640  1.00 82.31           C  
ATOM   1042  CB  ALA A 126     -15.286  -0.559  -3.571  1.00 82.31           C  
ATOM   1043  O   ALA A 126     -13.012  -1.559  -5.868  1.00 82.31           O  
ATOM   1044  N   PHE A 127     -14.995  -2.607  -5.952  1.00 79.89           N  
ATOM   1045  CA  PHE A 127     -14.466  -3.806  -6.603  1.00 79.89           C  
ATOM   1046  C   PHE A 127     -13.934  -3.504  -8.010  1.00 79.89           C  
ATOM   1047  CB  PHE A 127     -15.558  -4.878  -6.631  1.00 79.89           C  
ATOM   1048  O   PHE A 127     -12.811  -3.881  -8.327  1.00 79.89           O  
ATOM   1049  CG  PHE A 127     -15.070  -6.245  -7.066  1.00 79.89           C  
ATOM   1050  CD1 PHE A 127     -15.276  -6.692  -8.385  1.00 79.89           C  
ATOM   1051  CD2 PHE A 127     -14.451  -7.093  -6.129  1.00 79.89           C  
ATOM   1052  CE1 PHE A 127     -14.924  -8.005  -8.743  1.00 79.89           C  
ATOM   1053  CE2 PHE A 127     -14.088  -8.401  -6.491  1.00 79.89           C  
ATOM   1054  CZ  PHE A 127     -14.356  -8.868  -7.788  1.00 79.89           C  
ATOM   1055  N   CYS A 128     -14.705  -2.778  -8.827  1.00 86.54           N  
ATOM   1056  CA  CYS A 128     -14.289  -2.374 -10.172  1.00 86.54           C  
ATOM   1057  C   CYS A 128     -12.990  -1.554 -10.143  1.00 86.54           C  
ATOM   1058  CB  CYS A 128     -15.437  -1.589 -10.818  1.00 86.54           C  
ATOM   1059  O   CYS A 128     -12.052  -1.870 -10.867  1.00 86.54           O  
ATOM   1060  SG  CYS A 128     -15.067  -1.334 -12.576  1.00 86.54           S  
ATOM   1061  N   SER A 129     -12.898  -0.569  -9.244  1.00 85.41           N  
ATOM   1062  CA  SER A 129     -11.684   0.229  -9.060  1.00 85.41           C  
ATOM   1063  C   SER A 129     -10.485  -0.630  -8.657  1.00 85.41           C  
ATOM   1064  CB  SER A 129     -11.916   1.308  -8.001  1.00 85.41           C  
ATOM   1065  O   SER A 129      -9.404  -0.444  -9.201  1.00 85.41           O  
ATOM   1066  OG  SER A 129     -12.935   2.200  -8.413  1.00 85.41           O  
ATOM   1067  N   SER A 130     -10.663  -1.606  -7.759  1.00 84.04           N  
ATOM   1068  CA  SER A 130      -9.568  -2.498  -7.353  1.00 84.04           C  
ATOM   1069  C   SER A 130      -9.025  -3.331  -8.520  1.00 84.04           C  
ATOM   1070  CB  SER A 130     -10.030  -3.431  -6.234  1.00 84.04           C  
ATOM   1071  O   SER A 130      -7.812  -3.441  -8.689  1.00 84.04           O  
ATOM   1072  OG  SER A 130      -8.904  -3.960  -5.573  1.00 84.04           O  
ATOM   1073  N   TRP A 131      -9.913  -3.865  -9.366  1.00 86.00           N  
ATOM   1074  CA  TRP A 131      -9.517  -4.584 -10.580  1.00 86.00           C  
ATOM   1075  C   TRP A 131      -8.835  -3.681 -11.598  1.00 86.00           C  
ATOM   1076  CB  TRP A 131     -10.735  -5.252 -11.219  1.00 86.00           C  
ATOM   1077  O   TRP A 131      -7.812  -4.071 -12.155  1.00 86.00           O  
ATOM   1078  CG  TRP A 131     -11.052  -6.572 -10.613  1.00 86.00           C  
ATOM   1079  CD1 TRP A 131     -11.925  -6.795  -9.612  1.00 86.00           C  
ATOM   1080  CD2 TRP A 131     -10.460  -7.867 -10.926  1.00 86.00           C  
ATOM   1081  CE2 TRP A 131     -11.049  -8.846 -10.073  1.00 86.00           C  
ATOM   1082  CE3 TRP A 131      -9.483  -8.313 -11.839  1.00 86.00           C  
ATOM   1083  NE1 TRP A 131     -11.907  -8.128  -9.277  1.00 86.00           N  
ATOM   1084  CH2 TRP A 131      -9.746 -10.619 -11.066  1.00 86.00           C  
ATOM   1085  CZ2 TRP A 131     -10.713 -10.205 -10.135  1.00 86.00           C  
ATOM   1086  CZ3 TRP A 131      -9.130  -9.674 -11.908  1.00 86.00           C  
ATOM   1087  N   LEU A 132      -9.378  -2.484 -11.819  1.00 89.41           N  
ATOM   1088  CA  LEU A 132      -8.808  -1.520 -12.752  1.00 89.41           C  
ATOM   1089  C   LEU A 132      -7.371  -1.161 -12.356  1.00 89.41           C  
ATOM   1090  CB  LEU A 132      -9.734  -0.295 -12.816  1.00 89.41           C  
ATOM   1091  O   LEU A 132      -6.478  -1.253 -13.187  1.00 89.41           O  
ATOM   1092  CG  LEU A 132      -9.310   0.753 -13.860  1.00 89.41           C  
ATOM   1093  CD1 LEU A 132      -9.332   0.189 -15.282  1.00 89.41           C  
ATOM   1094  CD2 LEU A 132     -10.282   1.932 -13.804  1.00 89.41           C  
ATOM   1095  N   ILE A 133      -7.132  -0.889 -11.071  1.00 86.88           N  
ATOM   1096  CA  ILE A 133      -5.794  -0.589 -10.540  1.00 86.88           C  
ATOM   1097  C   ILE A 133      -4.858  -1.786 -10.689  1.00 86.88           C  
ATOM   1098  CB  ILE A 133      -5.910  -0.146  -9.069  1.00 86.88           C  
ATOM   1099  O   ILE A 133      -3.712  -1.619 -11.090  1.00 86.88           O  
ATOM   1100  CG1 ILE A 133      -6.588   1.236  -9.031  1.00 86.88           C  
ATOM   1101  CG2 ILE A 133      -4.547  -0.063  -8.353  1.00 86.88           C  
ATOM   1102  CD1 ILE A 133      -7.305   1.532  -7.718  1.00 86.88           C  
ATOM   1103  N   ALA A 134      -5.322  -3.007 -10.406  1.00 86.53           N  
ATOM   1104  CA  ALA A 134      -4.502  -4.201 -10.601  1.00 86.53           C  
ATOM   1105  C   ALA A 134      -4.076  -4.370 -12.072  1.00 86.53           C  
ATOM   1106  CB  ALA A 134      -5.271  -5.421 -10.081  1.00 86.53           C  
ATOM   1107  O   ALA A 134      -2.919  -4.684 -12.341  1.00 86.53           O  
ATOM   1108  N   ILE A 135      -4.987  -4.121 -13.016  1.00 88.57           N  
ATOM   1109  CA  ILE A 135      -4.715  -4.177 -14.458  1.00 88.57           C  
ATOM   1110  C   ILE A 135      -3.746  -3.061 -14.879  1.00 88.57           C  
ATOM   1111  CB  ILE A 135      -6.053  -4.127 -15.233  1.00 88.57           C  
ATOM   1112  O   ILE A 135      -2.770  -3.328 -15.578  1.00 88.57           O  
ATOM   1113  CG1 ILE A 135      -6.858  -5.430 -15.017  1.00 88.57           C  
ATOM   1114  CG2 ILE A 135      -5.817  -3.899 -16.733  1.00 88.57           C  
ATOM   1115  CD1 ILE A 135      -8.324  -5.328 -15.461  1.00 88.57           C  
ATOM   1116  N   GLU A 136      -3.971  -1.826 -14.429  1.00 87.99           N  
ATOM   1117  CA  GLU A 136      -3.090  -0.683 -14.703  1.00 87.99           C  
ATOM   1118  C   GLU A 136      -1.672  -0.921 -14.172  1.00 87.99           C  
ATOM   1119  CB  GLU A 136      -3.679   0.590 -14.081  1.00 87.99           C  
ATOM   1120  O   GLU A 136      -0.703  -0.649 -14.878  1.00 87.99           O  
ATOM   1121  CG  GLU A 136      -4.896   1.124 -14.856  1.00 87.99           C  
ATOM   1122  CD  GLU A 136      -5.628   2.253 -14.113  1.00 87.99           C  
ATOM   1123  OE1 GLU A 136      -6.489   2.909 -14.740  1.00 87.99           O  
ATOM   1124  OE2 GLU A 136      -5.382   2.452 -12.904  1.00 87.99           O  
ATOM   1125  N   LEU A 137      -1.530  -1.505 -12.977  1.00 86.75           N  
ATOM   1126  CA  LEU A 137      -0.226  -1.881 -12.427  1.00 86.75           C  
ATOM   1127  C   LEU A 137       0.477  -2.937 -13.279  1.00 86.75           C  
ATOM   1128  CB  LEU A 137      -0.375  -2.394 -10.984  1.00 86.75           C  
ATOM   1129  O   LEU A 137       1.677  -2.816 -13.507  1.00 86.75           O  
ATOM   1130  CG  LEU A 137      -0.718  -1.306  -9.957  1.00 86.75           C  
ATOM   1131  CD1 LEU A 137      -0.998  -1.956  -8.600  1.00 86.75           C  
ATOM   1132  CD2 LEU A 137       0.401  -0.291  -9.770  1.00 86.75           C  
ATOM   1133  N   VAL A 138      -0.245  -3.945 -13.782  1.00 87.16           N  
ATOM   1134  CA  VAL A 138       0.334  -4.940 -14.699  1.00 87.16           C  
ATOM   1135  C   VAL A 138       0.845  -4.266 -15.970  1.00 87.16           C  
ATOM   1136  CB  VAL A 138      -0.667  -6.065 -15.027  1.00 87.16           C  
ATOM   1137  O   VAL A 138       1.950  -4.580 -16.403  1.00 87.16           O  
ATOM   1138  CG1 VAL A 138      -0.178  -6.990 -16.151  1.00 87.16           C  
ATOM   1139  CG2 VAL A 138      -0.896  -6.949 -13.795  1.00 87.16           C  
ATOM   1140  N   PHE A 139       0.101  -3.311 -16.536  1.00 86.49           N  
ATOM   1141  CA  PHE A 139       0.566  -2.560 -17.703  1.00 86.49           C  
ATOM   1142  C   PHE A 139       1.806  -1.718 -17.398  1.00 86.49           C  
ATOM   1143  CB  PHE A 139      -0.561  -1.688 -18.274  1.00 86.49           C  
ATOM   1144  O   PHE A 139       2.768  -1.773 -18.160  1.00 86.49           O  
ATOM   1145  CG  PHE A 139      -1.689  -2.451 -18.943  1.00 86.49           C  
ATOM   1146  CD1 PHE A 139      -1.404  -3.431 -19.914  1.00 86.49           C  
ATOM   1147  CD2 PHE A 139      -3.029  -2.142 -18.644  1.00 86.49           C  
ATOM   1148  CE1 PHE A 139      -2.447  -4.118 -20.557  1.00 86.49           C  
ATOM   1149  CE2 PHE A 139      -4.072  -2.808 -19.312  1.00 86.49           C  
ATOM   1150  CZ  PHE A 139      -3.783  -3.808 -20.254  1.00 86.49           C  
ATOM   1151  N   VAL A 140       1.826  -0.987 -16.280  1.00 82.98           N  
ATOM   1152  CA  VAL A 140       2.996  -0.192 -15.871  1.00 82.98           C  
ATOM   1153  C   VAL A 140       4.220  -1.090 -15.676  1.00 82.98           C  
ATOM   1154  CB  VAL A 140       2.682   0.635 -14.607  1.00 82.98           C  
ATOM   1155  O   VAL A 140       5.275  -0.798 -16.233  1.00 82.98           O  
ATOM   1156  CG1 VAL A 140       3.921   1.327 -14.027  1.00 82.98           C  
ATOM   1157  CG2 VAL A 140       1.676   1.747 -14.935  1.00 82.98           C  
ATOM   1158  N   ILE A 141       4.075  -2.210 -14.962  1.00 81.91           N  
ATOM   1159  CA  ILE A 141       5.151  -3.187 -14.746  1.00 81.91           C  
ATOM   1160  C   ILE A 141       5.641  -3.760 -16.075  1.00 81.91           C  
ATOM   1161  CB  ILE A 141       4.670  -4.316 -13.805  1.00 81.91           C  
ATOM   1162  O   ILE A 141       6.841  -3.762 -16.329  1.00 81.91           O  
ATOM   1163  CG1 ILE A 141       4.504  -3.799 -12.367  1.00 81.91           C  
ATOM   1164  CG2 ILE A 141       5.660  -5.492 -13.792  1.00 81.91           C  
ATOM   1165  CD1 ILE A 141       3.693  -4.742 -11.466  1.00 81.91           C  
ATOM   1166  N   TYR A 142       4.730  -4.227 -16.931  1.00 83.64           N  
ATOM   1167  CA  TYR A 142       5.065  -4.801 -18.234  1.00 83.64           C  
ATOM   1168  C   TYR A 142       5.919  -3.836 -19.060  1.00 83.64           C  
ATOM   1169  CB  TYR A 142       3.765  -5.152 -18.970  1.00 83.64           C  
ATOM   1170  O   TYR A 142       6.977  -4.213 -19.560  1.00 83.64           O  
ATOM   1171  CG  TYR A 142       3.987  -5.656 -20.380  1.00 83.64           C  
ATOM   1172  CD1 TYR A 142       3.922  -4.765 -21.471  1.00 83.64           C  
ATOM   1173  CD2 TYR A 142       4.310  -7.009 -20.591  1.00 83.64           C  
ATOM   1174  CE1 TYR A 142       4.194  -5.225 -22.774  1.00 83.64           C  
ATOM   1175  CE2 TYR A 142       4.559  -7.476 -21.894  1.00 83.64           C  
ATOM   1176  OH  TYR A 142       4.785  -7.051 -24.231  1.00 83.64           O  
ATOM   1177  CZ  TYR A 142       4.512  -6.585 -22.985  1.00 83.64           C  
ATOM   1178  N   TRP A 143       5.508  -2.569 -19.130  1.00 77.28           N  
ATOM   1179  CA  TRP A 143       6.237  -1.552 -19.881  1.00 77.28           C  
ATOM   1180  C   TRP A 143       7.579  -1.174 -19.251  1.00 77.28           C  
ATOM   1181  CB  TRP A 143       5.327  -0.339 -20.099  1.00 77.28           C  
ATOM   1182  O   TRP A 143       8.531  -0.929 -19.985  1.00 77.28           O  
ATOM   1183  CG  TRP A 143       4.362  -0.551 -21.222  1.00 77.28           C  
ATOM   1184  CD1 TRP A 143       3.026  -0.730 -21.127  1.00 77.28           C  
ATOM   1185  CD2 TRP A 143       4.673  -0.655 -22.641  1.00 77.28           C  
ATOM   1186  CE2 TRP A 143       3.466  -0.913 -23.355  1.00 77.28           C  
ATOM   1187  CE3 TRP A 143       5.863  -0.569 -23.393  1.00 77.28           C  
ATOM   1188  NE1 TRP A 143       2.499  -0.980 -22.378  1.00 77.28           N  
ATOM   1189  CH2 TRP A 143       4.645  -1.018 -25.462  1.00 77.28           C  
ATOM   1190  CZ2 TRP A 143       3.435  -1.075 -24.748  1.00 77.28           C  
ATOM   1191  CZ3 TRP A 143       5.850  -0.753 -24.788  1.00 77.28           C  
ATOM   1192  N   GLN A 144       7.693  -1.174 -17.921  1.00 75.88           N  
ATOM   1193  CA  GLN A 144       8.974  -0.959 -17.237  1.00 75.88           C  
ATOM   1194  C   GLN A 144       9.960  -2.124 -17.409  1.00 75.88           C  
ATOM   1195  CB  GLN A 144       8.734  -0.744 -15.742  1.00 75.88           C  
ATOM   1196  O   GLN A 144      11.164  -1.913 -17.318  1.00 75.88           O  
ATOM   1197  CG  GLN A 144       8.110   0.607 -15.394  1.00 75.88           C  
ATOM   1198  CD  GLN A 144       7.877   0.756 -13.891  1.00 75.88           C  
ATOM   1199  NE2 GLN A 144       8.133   1.916 -13.333  1.00 75.88           N  
ATOM   1200  OE1 GLN A 144       7.448  -0.145 -13.183  1.00 75.88           O  
ATOM   1201  N   ILE A 145       9.483  -3.353 -17.629  1.00 76.30           N  
ATOM   1202  CA  ILE A 145      10.360  -4.500 -17.917  1.00 76.30           C  
ATOM   1203  C   ILE A 145      10.788  -4.488 -19.377  1.00 76.30           C  
ATOM   1204  CB  ILE A 145       9.657  -5.834 -17.629  1.00 76.30           C  
ATOM   1205  O   ILE A 145      11.955  -4.726 -19.675  1.00 76.30           O  
ATOM   1206  CG1 ILE A 145       9.255  -5.980 -16.153  1.00 76.30           C  
ATOM   1207  CG2 ILE A 145      10.546  -7.037 -18.009  1.00 76.30           C  
ATOM   1208  CD1 ILE A 145       8.230  -7.113 -16.032  1.00 76.30           C  
ATOM   1209  N   GLU A 146       9.847  -4.245 -20.289  1.00 77.33           N  
ATOM   1210  CA  GLU A 146      10.116  -4.297 -21.727  1.00 77.33           C  
ATOM   1211  C   GLU A 146      11.133  -3.238 -22.157  1.00 77.33           C  
ATOM   1212  CB  GLU A 146       8.782  -4.156 -22.478  1.00 77.33           C  
ATOM   1213  O   GLU A 146      11.849  -3.398 -23.144  1.00 77.33           O  
ATOM   1214  CG  GLU A 146       8.864  -4.447 -23.982  1.00 77.33           C  
ATOM   1215  CD  GLU A 146       9.152  -5.920 -24.337  1.00 77.33           C  
ATOM   1216  OE1 GLU A 146       8.822  -6.290 -25.480  1.00 77.33           O  
ATOM   1217  OE2 GLU A 146       9.728  -6.682 -23.518  1.00 77.33           O  
ATOM   1218  N   SER A 147      11.252  -2.188 -21.350  1.00 67.04           N  
ATOM   1219  CA  SER A 147      12.222  -1.130 -21.535  1.00 67.04           C  
ATOM   1220  C   SER A 147      13.681  -1.552 -21.246  1.00 67.04           C  
ATOM   1221  CB  SER A 147      11.752   0.047 -20.685  1.00 67.04           C  
ATOM   1222  O   SER A 147      14.636  -0.865 -21.610  1.00 67.04           O  
ATOM   1223  OG  SER A 147      12.129  -0.137 -19.339  1.00 67.04           O  
ATOM   1224  N   LEU A 148      13.889  -2.717 -20.632  1.00 68.02           N  
ATOM   1225  CA  LEU A 148      15.211  -3.262 -20.344  1.00 68.02           C  
ATOM   1226  C   LEU A 148      15.646  -4.195 -21.472  1.00 68.02           C  
ATOM   1227  CB  LEU A 148      15.178  -3.978 -18.990  1.00 68.02           C  
ATOM   1228  O   LEU A 148      14.907  -5.090 -21.875  1.00 68.02           O  
ATOM   1229  CG  LEU A 148      14.793  -3.055 -17.824  1.00 68.02           C  
ATOM   1230  CD1 LEU A 148      14.429  -3.908 -16.620  1.00 68.02           C  
ATOM   1231  CD2 LEU A 148      15.945  -2.126 -17.439  1.00 68.02           C  
ATOM   1232  N   GLN A 149      16.867  -4.032 -21.973  1.00 63.11           N  
ATOM   1233  CA  GLN A 149      17.365  -4.836 -23.097  1.00 63.11           C  
ATOM   1234  C   GLN A 149      17.894  -6.208 -22.655  1.00 63.11           C  
ATOM   1235  CB  GLN A 149      18.433  -4.034 -23.850  1.00 63.11           C  
ATOM   1236  O   GLN A 149      17.748  -7.193 -23.371  1.00 63.11           O  
ATOM   1237  CG  GLN A 149      17.822  -2.804 -24.544  1.00 63.11           C  
ATOM   1238  CD  GLN A 149      18.852  -1.986 -25.313  1.00 63.11           C  
ATOM   1239  NE2 GLN A 149      18.418  -1.096 -26.174  1.00 63.11           N  
ATOM   1240  OE1 GLN A 149      20.053  -2.112 -25.150  1.00 63.11           O  
ATOM   1241  N   ILE A 150      18.470  -6.304 -21.454  1.00 69.60           N  
ATOM   1242  CA  ILE A 150      19.153  -7.517 -20.988  1.00 69.60           C  
ATOM   1243  C   ILE A 150      18.185  -8.406 -20.197  1.00 69.60           C  
ATOM   1244  CB  ILE A 150      20.420  -7.126 -20.194  1.00 69.60           C  
ATOM   1245  O   ILE A 150      17.606  -7.977 -19.198  1.00 69.60           O  
ATOM   1246  CG1 ILE A 150      21.428  -6.382 -21.105  1.00 69.60           C  
ATOM   1247  CG2 ILE A 150      21.089  -8.366 -19.568  1.00 69.60           C  
ATOM   1248  CD1 ILE A 150      22.545  -5.633 -20.366  1.00 69.60           C  
ATOM   1249  N   GLY A 151      18.059  -9.681 -20.583  1.00 71.62           N  
ATOM   1250  CA  GLY A 151      17.159 -10.645 -19.927  1.00 71.62           C  
ATOM   1251  C   GLY A 151      17.407 -10.819 -18.421  1.00 71.62           C  
ATOM   1252  O   GLY A 151      16.463 -10.871 -17.634  1.00 71.62           O  
ATOM   1253  N   LEU A 152      18.674 -10.821 -17.991  1.00 68.97           N  
ATOM   1254  CA  LEU A 152      19.026 -10.881 -16.569  1.00 68.97           C  
ATOM   1255  C   LEU A 152      18.594  -9.606 -15.820  1.00 68.97           C  
ATOM   1256  CB  LEU A 152      20.534 -11.160 -16.447  1.00 68.97           C  
ATOM   1257  O   LEU A 152      18.019  -9.693 -14.738  1.00 68.97           O  
ATOM   1258  CG  LEU A 152      20.968 -11.498 -15.004  1.00 68.97           C  
ATOM   1259  CD1 LEU A 152      21.637 -12.871 -14.939  1.00 68.97           C  
ATOM   1260  CD2 LEU A 152      21.953 -10.461 -14.470  1.00 68.97           C  
ATOM   1261  N   GLN A 153      18.786  -8.424 -16.415  1.00 66.40           N  
ATOM   1262  CA  GLN A 153      18.323  -7.158 -15.837  1.00 66.40           C  
ATOM   1263  C   GLN A 153      16.797  -7.112 -15.721  1.00 66.40           C  
ATOM   1264  CB  GLN A 153      18.787  -5.972 -16.683  1.00 66.40           C  
ATOM   1265  O   GLN A 153      16.291  -6.683 -14.685  1.00 66.40           O  
ATOM   1266  CG  GLN A 153      20.303  -5.735 -16.661  1.00 66.40           C  
ATOM   1267  CD  GLN A 153      20.666  -4.520 -17.509  1.00 66.40           C  
ATOM   1268  NE2 GLN A 153      21.808  -3.916 -17.303  1.00 66.40           N  
ATOM   1269  OE1 GLN A 153      19.936  -4.103 -18.393  1.00 66.40           O  
ATOM   1270  N   ARG A 154      16.070  -7.605 -16.738  1.00 72.20           N  
ATOM   1271  CA  ARG A 154      14.602  -7.723 -16.718  1.00 72.20           C  
ATOM   1272  C   ARG A 154      14.124  -8.467 -15.480  1.00 72.20           C  
ATOM   1273  CB  ARG A 154      14.081  -8.442 -17.975  1.00 72.20           C  
ATOM   1274  O   ARG A 154      13.246  -7.976 -14.780  1.00 72.20           O  
ATOM   1275  CG  ARG A 154      14.142  -7.584 -19.240  1.00 72.20           C  
ATOM   1276  CD  ARG A 154      13.647  -8.371 -20.459  1.00 72.20           C  
ATOM   1277  NE  ARG A 154      13.765  -7.562 -21.678  1.00 72.20           N  
ATOM   1278  NH1 ARG A 154      11.953  -8.313 -22.888  1.00 72.20           N  
ATOM   1279  NH2 ARG A 154      13.062  -6.520 -23.555  1.00 72.20           N  
ATOM   1280  CZ  ARG A 154      12.942  -7.491 -22.706  1.00 72.20           C  
ATOM   1281  N   PHE A 155      14.726  -9.617 -15.180  1.00 71.59           N  
ATOM   1282  CA  PHE A 155      14.327 -10.427 -14.030  1.00 71.59           C  
ATOM   1283  C   PHE A 155      14.594  -9.726 -12.686  1.00 71.59           C  
ATOM   1284  CB  PHE A 155      15.047 -11.777 -14.104  1.00 71.59           C  
ATOM   1285  O   PHE A 155      13.747  -9.732 -11.785  1.00 71.59           O  
ATOM   1286  CG  PHE A 155      14.499 -12.762 -13.096  1.00 71.59           C  
ATOM   1287  CD1 PHE A 155      15.054 -12.850 -11.807  1.00 71.59           C  
ATOM   1288  CD2 PHE A 155      13.371 -13.536 -13.424  1.00 71.59           C  
ATOM   1289  CE1 PHE A 155      14.470 -13.714 -10.861  1.00 71.59           C  
ATOM   1290  CE2 PHE A 155      12.811 -14.412 -12.480  1.00 71.59           C  
ATOM   1291  CZ  PHE A 155      13.366 -14.505 -11.197  1.00 71.59           C  
ATOM   1292  N   LEU A 156      15.765  -9.095 -12.549  1.00 67.09           N  
ATOM   1293  CA  LEU A 156      16.156  -8.388 -11.326  1.00 67.09           C  
ATOM   1294  C   LEU A 156      15.250  -7.179 -11.068  1.00 67.09           C  
ATOM   1295  CB  LEU A 156      17.629  -7.951 -11.422  1.00 67.09           C  
ATOM   1296  O   LEU A 156      14.678  -7.048  -9.985  1.00 67.09           O  
ATOM   1297  CG  LEU A 156      18.639  -9.102 -11.557  1.00 67.09           C  
ATOM   1298  CD1 LEU A 156      20.021  -8.529 -11.858  1.00 67.09           C  
ATOM   1299  CD2 LEU A 156      18.761  -9.968 -10.315  1.00 67.09           C  
ATOM   1300  N   VAL A 157      15.065  -6.328 -12.080  1.00 69.43           N  
ATOM   1301  CA  VAL A 157      14.218  -5.137 -11.973  1.00 69.43           C  
ATOM   1302  C   VAL A 157      12.756  -5.528 -11.794  1.00 69.43           C  
ATOM   1303  CB  VAL A 157      14.417  -4.214 -13.184  1.00 69.43           C  
ATOM   1304  O   VAL A 157      12.088  -4.940 -10.949  1.00 69.43           O  
ATOM   1305  CG1 VAL A 157      13.471  -3.012 -13.140  1.00 69.43           C  
ATOM   1306  CG2 VAL A 157      15.847  -3.665 -13.225  1.00 69.43           C  
ATOM   1307  N   PHE A 158      12.269  -6.570 -12.478  1.00 76.26           N  
ATOM   1308  CA  PHE A 158      10.912  -7.083 -12.280  1.00 76.26           C  
ATOM   1309  C   PHE A 158      10.629  -7.412 -10.815  1.00 76.26           C  
ATOM   1310  CB  PHE A 158      10.684  -8.346 -13.117  1.00 76.26           C  
ATOM   1311  O   PHE A 158       9.593  -7.015 -10.293  1.00 76.26           O  
ATOM   1312  CG  PHE A 158       9.347  -9.011 -12.850  1.00 76.26           C  
ATOM   1313  CD1 PHE A 158       9.268 -10.312 -12.321  1.00 76.26           C  
ATOM   1314  CD2 PHE A 158       8.166  -8.301 -13.104  1.00 76.26           C  
ATOM   1315  CE1 PHE A 158       8.011 -10.912 -12.120  1.00 76.26           C  
ATOM   1316  CE2 PHE A 158       6.912  -8.919 -12.971  1.00 76.26           C  
ATOM   1317  CZ  PHE A 158       6.835 -10.229 -12.477  1.00 76.26           C  
ATOM   1318  N   SER A 159      11.562  -8.085 -10.138  1.00 69.49           N  
ATOM   1319  CA  SER A 159      11.407  -8.445  -8.725  1.00 69.49           C  
ATOM   1320  C   SER A 159      11.241  -7.196  -7.847  1.00 69.49           C  
ATOM   1321  CB  SER A 159      12.603  -9.275  -8.252  1.00 69.49           C  
ATOM   1322  O   SER A 159      10.327  -7.131  -7.024  1.00 69.49           O  
ATOM   1323  OG  SER A 159      12.760 -10.433  -9.052  1.00 69.49           O  
ATOM   1324  N   CYS A 160      12.075  -6.173  -8.067  1.00 69.70           N  
ATOM   1325  CA  CYS A 160      12.006  -4.900  -7.346  1.00 69.70           C  
ATOM   1326  C   CYS A 160      10.724  -4.111  -7.655  1.00 69.70           C  
ATOM   1327  CB  CYS A 160      13.250  -4.063  -7.686  1.00 69.70           C  
ATOM   1328  O   CYS A 160      10.061  -3.632  -6.733  1.00 69.70           O  
ATOM   1329  SG  CYS A 160      14.754  -4.855  -7.044  1.00 69.70           S  
ATOM   1330  N   LEU A 161      10.353  -4.005  -8.933  1.00 74.02           N  
ATOM   1331  CA  LEU A 161       9.151  -3.304  -9.390  1.00 74.02           C  
ATOM   1332  C   LEU A 161       7.883  -3.975  -8.879  1.00 74.02           C  
ATOM   1333  CB  LEU A 161       9.108  -3.293 -10.923  1.00 74.02           C  
ATOM   1334  O   LEU A 161       6.972  -3.304  -8.405  1.00 74.02           O  
ATOM   1335  CG  LEU A 161      10.148  -2.390 -11.596  1.00 74.02           C  
ATOM   1336  CD1 LEU A 161       9.964  -2.552 -13.099  1.00 74.02           C  
ATOM   1337  CD2 LEU A 161       9.996  -0.924 -11.193  1.00 74.02           C  
ATOM   1338  N   LEU A 162       7.829  -5.303  -8.932  1.00 77.45           N  
ATOM   1339  CA  LEU A 162       6.722  -6.068  -8.385  1.00 77.45           C  
ATOM   1340  C   LEU A 162       6.582  -5.774  -6.889  1.00 77.45           C  
ATOM   1341  CB  LEU A 162       6.973  -7.552  -8.689  1.00 77.45           C  
ATOM   1342  O   LEU A 162       5.495  -5.430  -6.430  1.00 77.45           O  
ATOM   1343  CG  LEU A 162       5.834  -8.481  -8.258  1.00 77.45           C  
ATOM   1344  CD1 LEU A 162       4.534  -8.189  -9.011  1.00 77.45           C  
ATOM   1345  CD2 LEU A 162       6.235  -9.929  -8.526  1.00 77.45           C  
ATOM   1346  N   GLY A 163       7.697  -5.805  -6.152  1.00 72.47           N  
ATOM   1347  CA  GLY A 163       7.756  -5.425  -4.744  1.00 72.47           C  
ATOM   1348  C   GLY A 163       7.151  -4.042  -4.461  1.00 72.47           C  
ATOM   1349  O   GLY A 163       6.319  -3.868  -3.569  1.00 72.47           O  
ATOM   1350  N   TRP A 164       7.547  -3.064  -5.268  1.00 74.35           N  
ATOM   1351  CA  TRP A 164       7.101  -1.678  -5.188  1.00 74.35           C  
ATOM   1352  C   TRP A 164       5.609  -1.489  -5.487  1.00 74.35           C  
ATOM   1353  CB  TRP A 164       7.928  -0.901  -6.203  1.00 74.35           C  
ATOM   1354  O   TRP A 164       4.864  -0.890  -4.711  1.00 74.35           O  
ATOM   1355  CG  TRP A 164       7.584   0.536  -6.258  1.00 74.35           C  
ATOM   1356  CD1 TRP A 164       6.752   1.143  -7.134  1.00 74.35           C  
ATOM   1357  CD2 TRP A 164       8.148   1.571  -5.433  1.00 74.35           C  
ATOM   1358  CE2 TRP A 164       7.692   2.823  -5.929  1.00 74.35           C  
ATOM   1359  CE3 TRP A 164       9.109   1.558  -4.408  1.00 74.35           C  
ATOM   1360  NE1 TRP A 164       6.778   2.504  -6.906  1.00 74.35           N  
ATOM   1361  CH2 TRP A 164       9.330   3.967  -4.622  1.00 74.35           C  
ATOM   1362  CZ2 TRP A 164       8.253   4.024  -5.512  1.00 74.35           C  
ATOM   1363  CZ3 TRP A 164       9.711   2.756  -4.024  1.00 74.35           C  
ATOM   1364  N   HIS A 165       5.141  -2.015  -6.615  1.00 79.66           N  
ATOM   1365  CA  HIS A 165       3.768  -1.830  -7.087  1.00 79.66           C  
ATOM   1366  C   HIS A 165       2.747  -2.587  -6.237  1.00 79.66           C  
ATOM   1367  CB  HIS A 165       3.720  -2.252  -8.553  1.00 79.66           C  
ATOM   1368  O   HIS A 165       1.616  -2.137  -6.056  1.00 79.66           O  
ATOM   1369  CG  HIS A 165       4.367  -1.233  -9.460  1.00 79.66           C  
ATOM   1370  CD2 HIS A 165       5.418  -1.457 -10.294  1.00 79.66           C  
ATOM   1371  ND1 HIS A 165       3.984   0.103  -9.578  1.00 79.66           N  
ATOM   1372  CE1 HIS A 165       4.777   0.629 -10.526  1.00 79.66           C  
ATOM   1373  NE2 HIS A 165       5.649  -0.288 -10.975  1.00 79.66           N  
ATOM   1374  N   LEU A 166       3.146  -3.697  -5.620  1.00 76.48           N  
ATOM   1375  CA  LEU A 166       2.317  -4.386  -4.632  1.00 76.48           C  
ATOM   1376  C   LEU A 166       2.109  -3.568  -3.350  1.00 76.48           C  
ATOM   1377  CB  LEU A 166       3.001  -5.697  -4.279  1.00 76.48           C  
ATOM   1378  O   LEU A 166       1.057  -3.695  -2.719  1.00 76.48           O  
ATOM   1379  CG  LEU A 166       2.951  -6.772  -5.367  1.00 76.48           C  
ATOM   1380  CD1 LEU A 166       3.935  -7.856  -4.947  1.00 76.48           C  
ATOM   1381  CD2 LEU A 166       1.553  -7.368  -5.526  1.00 76.48           C  
ATOM   1382  N   GLN A 167       3.068  -2.723  -2.953  1.00 75.50           N  
ATOM   1383  CA  GLN A 167       2.871  -1.803  -1.824  1.00 75.50           C  
ATOM   1384  C   GLN A 167       1.793  -0.771  -2.155  1.00 75.50           C  
ATOM   1385  CB  GLN A 167       4.172  -1.084  -1.447  1.00 75.50           C  
ATOM   1386  O   GLN A 167       0.899  -0.540  -1.340  1.00 75.50           O  
ATOM   1387  CG  GLN A 167       5.218  -2.030  -0.847  1.00 75.50           C  
ATOM   1388  CD  GLN A 167       6.602  -1.397  -0.750  1.00 75.50           C  
ATOM   1389  NE2 GLN A 167       7.525  -2.020  -0.052  1.00 75.50           N  
ATOM   1390  OE1 GLN A 167       6.907  -0.356  -1.301  1.00 75.50           O  
ATOM   1391  N   LEU A 168       1.822  -0.216  -3.370  1.00 80.40           N  
ATOM   1392  CA  LEU A 168       0.765   0.668  -3.855  1.00 80.40           C  
ATOM   1393  C   LEU A 168      -0.593  -0.032  -3.835  1.00 80.40           C  
ATOM   1394  CB  LEU A 168       1.116   1.150  -5.267  1.00 80.40           C  
ATOM   1395  O   LEU A 168      -1.555   0.515  -3.299  1.00 80.40           O  
ATOM   1396  CG  LEU A 168       0.035   2.019  -5.929  1.00 80.40           C  
ATOM   1397  CD1 LEU A 168      -0.297   3.264  -5.105  1.00 80.40           C  
ATOM   1398  CD2 LEU A 168       0.479   2.457  -7.322  1.00 80.40           C  
ATOM   1399  N   LEU A 169      -0.656  -1.265  -4.342  1.00 81.83           N  
ATOM   1400  CA  LEU A 169      -1.877  -2.060  -4.322  1.00 81.83           C  
ATOM   1401  C   LEU A 169      -2.421  -2.187  -2.888  1.00 81.83           C  
ATOM   1402  CB  LEU A 169      -1.584  -3.413  -4.996  1.00 81.83           C  
ATOM   1403  O   LEU A 169      -3.589  -1.896  -2.649  1.00 81.83           O  
ATOM   1404  CG  LEU A 169      -2.812  -4.309  -5.219  1.00 81.83           C  
ATOM   1405  CD1 LEU A 169      -3.873  -3.659  -6.110  1.00 81.83           C  
ATOM   1406  CD2 LEU A 169      -2.385  -5.630  -5.855  1.00 81.83           C  
ATOM   1407  N   LEU A 170      -1.579  -2.519  -1.905  1.00 79.26           N  
ATOM   1408  CA  LEU A 170      -1.969  -2.626  -0.492  1.00 79.26           C  
ATOM   1409  C   LEU A 170      -2.500  -1.304   0.100  1.00 79.26           C  
ATOM   1410  CB  LEU A 170      -0.752  -3.169   0.277  1.00 79.26           C  
ATOM   1411  O   LEU A 170      -3.489  -1.305   0.844  1.00 79.26           O  
ATOM   1412  CG  LEU A 170      -0.958  -3.418   1.780  1.00 79.26           C  
ATOM   1413  CD1 LEU A 170      -2.128  -4.353   2.085  1.00 79.26           C  
ATOM   1414  CD2 LEU A 170       0.305  -4.091   2.324  1.00 79.26           C  
ATOM   1415  N   LEU A 171      -1.889  -0.170  -0.246  1.00 80.17           N  
ATOM   1416  CA  LEU A 171      -2.337   1.152   0.204  1.00 80.17           C  
ATOM   1417  C   LEU A 171      -3.681   1.537  -0.412  1.00 80.17           C  
ATOM   1418  CB  LEU A 171      -1.271   2.204  -0.143  1.00 80.17           C  
ATOM   1419  O   LEU A 171      -4.594   1.960   0.297  1.00 80.17           O  
ATOM   1420  CG  LEU A 171       0.026   2.055   0.664  1.00 80.17           C  
ATOM   1421  CD1 LEU A 171       1.078   3.011   0.114  1.00 80.17           C  
ATOM   1422  CD2 LEU A 171      -0.187   2.367   2.147  1.00 80.17           C  
ATOM   1423  N   VAL A 172      -3.841   1.333  -1.716  1.00 83.29           N  
ATOM   1424  CA  VAL A 172      -5.090   1.658  -2.407  1.00 83.29           C  
ATOM   1425  C   VAL A 172      -6.227   0.762  -1.922  1.00 83.29           C  
ATOM   1426  CB  VAL A 172      -4.903   1.577  -3.925  1.00 83.29           C  
ATOM   1427  O   VAL A 172      -7.321   1.240  -1.637  1.00 83.29           O  
ATOM   1428  CG1 VAL A 172      -6.220   1.936  -4.601  1.00 83.29           C  
ATOM   1429  CG2 VAL A 172      -3.867   2.596  -4.419  1.00 83.29           C  
ATOM   1430  N   ASN A 173      -5.952  -0.517  -1.686  1.00 82.93           N  
ATOM   1431  CA  ASN A 173      -6.890  -1.443  -1.056  1.00 82.93           C  
ATOM   1432  C   ASN A 173      -7.343  -0.993   0.335  1.00 82.93           C  
ATOM   1433  CB  ASN A 173      -6.183  -2.794  -0.992  1.00 82.93           C  
ATOM   1434  O   ASN A 173      -8.507  -1.168   0.693  1.00 82.93           O  
ATOM   1435  CG  ASN A 173      -6.191  -3.475  -2.340  1.00 82.93           C  
ATOM   1436  ND2 ASN A 173      -5.154  -4.219  -2.614  1.00 82.93           N  
ATOM   1437  OD1 ASN A 173      -7.109  -3.359  -3.147  1.00 82.93           O  
ATOM   1438  N   SER A 174      -6.460  -0.347   1.098  1.00 83.12           N  
ATOM   1439  CA  SER A 174      -6.814   0.246   2.389  1.00 83.12           C  
ATOM   1440  C   SER A 174      -7.795   1.419   2.235  1.00 83.12           C  
ATOM   1441  CB  SER A 174      -5.551   0.692   3.127  1.00 83.12           C  
ATOM   1442  O   SER A 174      -8.729   1.548   3.030  1.00 83.12           O  
ATOM   1443  OG  SER A 174      -4.662  -0.394   3.323  1.00 83.12           O  
ATOM   1444  N   TYR A 175      -7.660   2.235   1.182  1.00 86.19           N  
ATOM   1445  CA  TYR A 175      -8.648   3.269   0.841  1.00 86.19           C  
ATOM   1446  C   TYR A 175      -9.978   2.685   0.357  1.00 86.19           C  
ATOM   1447  CB  TYR A 175      -8.090   4.229  -0.214  1.00 86.19           C  
ATOM   1448  O   TYR A 175     -11.038   3.166   0.756  1.00 86.19           O  
ATOM   1449  CG  TYR A 175      -7.208   5.308   0.363  1.00 86.19           C  
ATOM   1450  CD1 TYR A 175      -7.801   6.389   1.045  1.00 86.19           C  
ATOM   1451  CD2 TYR A 175      -5.812   5.253   0.196  1.00 86.19           C  
ATOM   1452  CE1 TYR A 175      -6.997   7.424   1.556  1.00 86.19           C  
ATOM   1453  CE2 TYR A 175      -5.008   6.291   0.697  1.00 86.19           C  
ATOM   1454  OH  TYR A 175      -4.814   8.377   1.848  1.00 86.19           O  
ATOM   1455  CZ  TYR A 175      -5.597   7.375   1.378  1.00 86.19           C  
ATOM   1456  N   ILE A 176      -9.944   1.618  -0.440  1.00 86.33           N  
ATOM   1457  CA  ILE A 176     -11.149   0.904  -0.887  1.00 86.33           C  
ATOM   1458  C   ILE A 176     -11.883   0.281   0.316  1.00 86.33           C  
ATOM   1459  CB  ILE A 176     -10.762  -0.140  -1.960  1.00 86.33           C  
ATOM   1460  O   ILE A 176     -13.116   0.333   0.400  1.00 86.33           O  
ATOM   1461  CG1 ILE A 176     -10.188   0.554  -3.219  1.00 86.33           C  
ATOM   1462  CG2 ILE A 176     -11.985  -0.956  -2.388  1.00 86.33           C  
ATOM   1463  CD1 ILE A 176      -9.678  -0.408  -4.296  1.00 86.33           C  
ATOM   1464  N   TRP A 177     -11.140  -0.255   1.294  1.00 87.56           N  
ATOM   1465  CA  TRP A 177     -11.694  -0.703   2.575  1.00 87.56           C  
ATOM   1466  C   TRP A 177     -12.355   0.457   3.323  1.00 87.56           C  
ATOM   1467  CB  TRP A 177     -10.608  -1.357   3.444  1.00 87.56           C  
ATOM   1468  O   TRP A 177     -13.514   0.333   3.715  1.00 87.56           O  
ATOM   1469  CG  TRP A 177     -11.068  -1.815   4.798  1.00 87.56           C  
ATOM   1470  CD1 TRP A 177     -11.518  -3.046   5.137  1.00 87.56           C  
ATOM   1471  CD2 TRP A 177     -11.053  -1.057   6.043  1.00 87.56           C  
ATOM   1472  CE2 TRP A 177     -11.574  -1.879   7.085  1.00 87.56           C  
ATOM   1473  CE3 TRP A 177     -10.606   0.229   6.406  1.00 87.56           C  
ATOM   1474  NE1 TRP A 177     -11.804  -3.096   6.486  1.00 87.56           N  
ATOM   1475  CH2 TRP A 177     -11.268  -0.135   8.728  1.00 87.56           C  
ATOM   1476  CZ2 TRP A 177     -11.701  -1.430   8.405  1.00 87.56           C  
ATOM   1477  CZ3 TRP A 177     -10.710   0.685   7.733  1.00 87.56           C  
ATOM   1478  N   LEU A 178     -11.670   1.600   3.465  1.00 88.15           N  
ATOM   1479  CA  LEU A 178     -12.225   2.790   4.117  1.00 88.15           C  
ATOM   1480  C   LEU A 178     -13.526   3.245   3.445  1.00 88.15           C  
ATOM   1481  CB  LEU A 178     -11.201   3.940   4.099  1.00 88.15           C  
ATOM   1482  O   LEU A 178     -14.534   3.421   4.129  1.00 88.15           O  
ATOM   1483  CG  LEU A 178     -10.108   3.907   5.177  1.00 88.15           C  
ATOM   1484  CD1 LEU A 178      -9.098   5.016   4.891  1.00 88.15           C  
ATOM   1485  CD2 LEU A 178     -10.689   4.163   6.570  1.00 88.15           C  
ATOM   1486  N   GLN A 179     -13.532   3.377   2.116  1.00 89.29           N  
ATOM   1487  CA  GLN A 179     -14.727   3.706   1.335  1.00 89.29           C  
ATOM   1488  C   GLN A 179     -15.875   2.741   1.662  1.00 89.29           C  
ATOM   1489  CB  GLN A 179     -14.367   3.640  -0.159  1.00 89.29           C  
ATOM   1490  O   GLN A 179     -16.990   3.169   1.953  1.00 89.29           O  
ATOM   1491  CG  GLN A 179     -15.548   3.986  -1.083  1.00 89.29           C  
ATOM   1492  CD  GLN A 179     -15.269   3.662  -2.549  1.00 89.29           C  
ATOM   1493  NE2 GLN A 179     -16.191   3.951  -3.438  1.00 89.29           N  
ATOM   1494  OE1 GLN A 179     -14.249   3.118  -2.930  1.00 89.29           O  
ATOM   1495  N   SER A 180     -15.597   1.437   1.668  1.00 87.42           N  
ATOM   1496  CA  SER A 180     -16.596   0.396   1.930  1.00 87.42           C  
ATOM   1497  C   SER A 180     -17.159   0.461   3.350  1.00 87.42           C  
ATOM   1498  CB  SER A 180     -15.977  -0.977   1.677  1.00 87.42           C  
ATOM   1499  O   SER A 180     -18.360   0.278   3.549  1.00 87.42           O  
ATOM   1500  OG  SER A 180     -15.545  -1.049   0.334  1.00 87.42           O  
ATOM   1501  N   ILE A 181     -16.319   0.773   4.338  1.00 88.62           N  
ATOM   1502  CA  ILE A 181     -16.748   0.984   5.723  1.00 88.62           C  
ATOM   1503  C   ILE A 181     -17.672   2.200   5.829  1.00 88.62           C  
ATOM   1504  CB  ILE A 181     -15.516   1.092   6.646  1.00 88.62           C  
ATOM   1505  O   ILE A 181     -18.727   2.094   6.454  1.00 88.62           O  
ATOM   1506  CG1 ILE A 181     -14.760  -0.251   6.767  1.00 88.62           C  
ATOM   1507  CG2 ILE A 181     -15.896   1.624   8.036  1.00 88.62           C  
ATOM   1508  CD1 ILE A 181     -15.491  -1.394   7.483  1.00 88.62           C  
ATOM   1509  N   TYR A 182     -17.350   3.322   5.178  1.00 88.46           N  
ATOM   1510  CA  TYR A 182     -18.231   4.496   5.173  1.00 88.46           C  
ATOM   1511  C   TYR A 182     -19.568   4.224   4.473  1.00 88.46           C  
ATOM   1512  CB  TYR A 182     -17.515   5.714   4.579  1.00 88.46           C  
ATOM   1513  O   TYR A 182     -20.609   4.634   4.981  1.00 88.46           O  
ATOM   1514  CG  TYR A 182     -16.662   6.436   5.601  1.00 88.46           C  
ATOM   1515  CD1 TYR A 182     -17.280   7.265   6.557  1.00 88.46           C  
ATOM   1516  CD2 TYR A 182     -15.268   6.260   5.629  1.00 88.46           C  
ATOM   1517  CE1 TYR A 182     -16.505   7.934   7.521  1.00 88.46           C  
ATOM   1518  CE2 TYR A 182     -14.492   6.895   6.616  1.00 88.46           C  
ATOM   1519  OH  TYR A 182     -14.347   8.398   8.463  1.00 88.46           O  
ATOM   1520  CZ  TYR A 182     -15.107   7.749   7.547  1.00 88.46           C  
ATOM   1521  N   VAL A 183     -19.575   3.448   3.385  1.00 88.22           N  
ATOM   1522  CA  VAL A 183     -20.815   2.993   2.726  1.00 88.22           C  
ATOM   1523  C   VAL A 183     -21.705   2.189   3.683  1.00 88.22           C  
ATOM   1524  CB  VAL A 183     -20.478   2.171   1.465  1.00 88.22           C  
ATOM   1525  O   VAL A 183     -22.927   2.362   3.683  1.00 88.22           O  
ATOM   1526  CG1 VAL A 183     -21.689   1.429   0.888  1.00 88.22           C  
ATOM   1527  CG2 VAL A 183     -19.933   3.071   0.355  1.00 88.22           C  
ATOM   1528  N   VAL A 184     -21.115   1.328   4.522  1.00 86.57           N  
ATOM   1529  CA  VAL A 184     -21.851   0.582   5.559  1.00 86.57           C  
ATOM   1530  C   VAL A 184     -22.338   1.511   6.666  1.00 86.57           C  
ATOM   1531  CB  VAL A 184     -20.998  -0.554   6.147  1.00 86.57           C  
ATOM   1532  O   VAL A 184     -23.492   1.423   7.075  1.00 86.57           O  
ATOM   1533  CG1 VAL A 184     -21.664  -1.225   7.351  1.00 86.57           C  
ATOM   1534  CG2 VAL A 184     -20.775  -1.639   5.097  1.00 86.57           C  
ATOM   1535  N   MET A 185     -21.497   2.429   7.138  1.00 87.05           N  
ATOM   1536  CA  MET A 185     -21.873   3.399   8.170  1.00 87.05           C  
ATOM   1537  C   MET A 185     -23.039   4.291   7.719  1.00 87.05           C  
ATOM   1538  CB  MET A 185     -20.648   4.239   8.551  1.00 87.05           C  
ATOM   1539  O   MET A 185     -23.949   4.553   8.506  1.00 87.05           O  
ATOM   1540  CG  MET A 185     -19.622   3.412   9.336  1.00 87.05           C  
ATOM   1541  SD  MET A 185     -18.090   4.288   9.753  1.00 87.05           S  
ATOM   1542  CE  MET A 185     -18.666   5.453  11.012  1.00 87.05           C  
ATOM   1543  N   ASN A 186     -23.069   4.668   6.438  1.00 86.81           N  
ATOM   1544  CA  ASN A 186     -24.147   5.441   5.823  1.00 86.81           C  
ATOM   1545  C   ASN A 186     -25.506   4.719   5.838  1.00 86.81           C  
ATOM   1546  CB  ASN A 186     -23.705   5.850   4.395  1.00 86.81           C  
ATOM   1547  O   ASN A 186     -26.541   5.385   5.785  1.00 86.81           O  
ATOM   1548  CG  ASN A 186     -22.701   6.992   4.413  1.00 86.81           C  
ATOM   1549  ND2 ASN A 186     -21.894   7.202   3.392  1.00 86.81           N  
ATOM   1550  OD1 ASN A 186     -22.665   7.745   5.364  1.00 86.81           O  
ATOM   1551  N   GLN A 187     -25.543   3.386   5.985  1.00 84.64           N  
ATOM   1552  CA  GLN A 187     -26.803   2.633   6.044  1.00 84.64           C  
ATOM   1553  C   GLN A 187     -27.676   2.988   7.250  1.00 84.64           C  
ATOM   1554  CB  GLN A 187     -26.561   1.119   6.064  1.00 84.64           C  
ATOM   1555  O   GLN A 187     -28.897   2.872   7.164  1.00 84.64           O  
ATOM   1556  CG  GLN A 187     -25.899   0.577   4.799  1.00 84.64           C  
ATOM   1557  CD  GLN A 187     -26.707   0.819   3.526  1.00 84.64           C  
ATOM   1558  NE2 GLN A 187     -26.080   1.298   2.475  1.00 84.64           N  
ATOM   1559  OE1 GLN A 187     -27.901   0.571   3.440  1.00 84.64           O  
ATOM   1560  N   ILE A 188     -27.095   3.451   8.363  1.00 81.15           N  
ATOM   1561  CA  ILE A 188     -27.883   3.858   9.542  1.00 81.15           C  
ATOM   1562  C   ILE A 188     -28.812   5.029   9.220  1.00 81.15           C  
ATOM   1563  CB  ILE A 188     -26.950   4.183  10.727  1.00 81.15           C  
ATOM   1564  O   ILE A 188     -29.892   5.129   9.804  1.00 81.15           O  
ATOM   1565  CG1 ILE A 188     -26.462   2.846  11.308  1.00 81.15           C  
ATOM   1566  CG2 ILE A 188     -27.619   5.015  11.843  1.00 81.15           C  
ATOM   1567  CD1 ILE A 188     -25.422   3.053  12.404  1.00 81.15           C  
ATOM   1568  N   PHE A 189     -28.409   5.897   8.290  1.00 76.71           N  
ATOM   1569  CA  PHE A 189     -29.189   7.069   7.904  1.00 76.71           C  
ATOM   1570  C   PHE A 189     -30.218   6.769   6.814  1.00 76.71           C  
ATOM   1571  CB  PHE A 189     -28.230   8.182   7.472  1.00 76.71           C  
ATOM   1572  O   PHE A 189     -31.210   7.482   6.713  1.00 76.71           O  
ATOM   1573  CG  PHE A 189     -27.184   8.541   8.510  1.00 76.71           C  
ATOM   1574  CD1 PHE A 189     -27.572   8.878   9.822  1.00 76.71           C  
ATOM   1575  CD2 PHE A 189     -25.820   8.545   8.166  1.00 76.71           C  
ATOM   1576  CE1 PHE A 189     -26.608   9.227  10.782  1.00 76.71           C  
ATOM   1577  CE2 PHE A 189     -24.857   8.894   9.127  1.00 76.71           C  
ATOM   1578  CZ  PHE A 189     -25.248   9.222  10.434  1.00 76.71           C  
ATOM   1579  N   THR A 190     -30.008   5.728   6.005  1.00 76.08           N  
ATOM   1580  CA  THR A 190     -30.885   5.404   4.869  1.00 76.08           C  
ATOM   1581  C   THR A 190     -31.898   4.305   5.176  1.00 76.08           C  
ATOM   1582  CB  THR A 190     -30.059   5.007   3.641  1.00 76.08           C  
ATOM   1583  O   THR A 190     -32.979   4.292   4.590  1.00 76.08           O  
ATOM   1584  CG2 THR A 190     -29.168   6.144   3.143  1.00 76.08           C  
ATOM   1585  OG1 THR A 190     -29.218   3.922   3.951  1.00 76.08           O  
ATOM   1586  N   GLN A 191     -31.590   3.369   6.079  1.00 71.15           N  
ATOM   1587  CA  GLN A 191     -32.454   2.216   6.326  1.00 71.15           C  
ATOM   1588  C   GLN A 191     -33.560   2.523   7.339  1.00 71.15           C  
ATOM   1589  CB  GLN A 191     -31.632   0.992   6.740  1.00 71.15           C  
ATOM   1590  O   GLN A 191     -33.312   2.725   8.531  1.00 71.15           O  
ATOM   1591  CG  GLN A 191     -30.754   0.490   5.583  1.00 71.15           C  
ATOM   1592  CD  GLN A 191     -30.061  -0.828   5.901  1.00 71.15           C  
ATOM   1593  NE2 GLN A 191     -29.300  -1.368   4.979  1.00 71.15           N  
ATOM   1594  OE1 GLN A 191     -30.181  -1.397   6.969  1.00 71.15           O  
ATOM   1595  N   ASN A 192     -34.812   2.462   6.876  1.00 65.71           N  
ATOM   1596  CA  ASN A 192     -36.028   2.707   7.665  1.00 65.71           C  
ATOM   1597  C   ASN A 192     -36.391   1.617   8.686  1.00 65.71           C  
ATOM   1598  CB  ASN A 192     -37.176   3.108   6.725  1.00 65.71           C  
ATOM   1599  O   ASN A 192     -37.328   1.797   9.455  1.00 65.71           O  
ATOM   1600  CG  ASN A 192     -37.037   4.548   6.247  1.00 65.71           C  
ATOM   1601  ND2 ASN A 192     -37.772   4.931   5.233  1.00 65.71           N  
ATOM   1602  OD1 ASN A 192     -36.288   5.345   6.795  1.00 65.71           O  
ATOM   1603  N   HIS A 193     -35.639   0.517   8.739  1.00 70.68           N  
ATOM   1604  CA  HIS A 193     -35.989  -0.652   9.550  1.00 70.68           C  
ATOM   1605  C   HIS A 193     -35.584  -0.568  11.024  1.00 70.68           C  
ATOM   1606  CB  HIS A 193     -35.387  -1.896   8.890  1.00 70.68           C  
ATOM   1607  O   HIS A 193     -36.075  -1.349  11.832  1.00 70.68           O  
ATOM   1608  CG  HIS A 193     -36.026  -2.171   7.559  1.00 70.68           C  
ATOM   1609  CD2 HIS A 193     -35.452  -2.040   6.324  1.00 70.68           C  
ATOM   1610  ND1 HIS A 193     -37.335  -2.548   7.364  1.00 70.68           N  
ATOM   1611  CE1 HIS A 193     -37.546  -2.643   6.042  1.00 70.68           C  
ATOM   1612  NE2 HIS A 193     -36.427  -2.334   5.368  1.00 70.68           N  
ATOM   1613  N   PHE A 194     -34.694   0.351  11.388  1.00 71.06           N  
ATOM   1614  CA  PHE A 194     -34.204   0.437  12.759  1.00 71.06           C  
ATOM   1615  C   PHE A 194     -35.108   1.293  13.637  1.00 71.06           C  
ATOM   1616  CB  PHE A 194     -32.788   0.987  12.747  1.00 71.06           C  
ATOM   1617  O   PHE A 194     -35.443   2.426  13.278  1.00 71.06           O  
ATOM   1618  CG  PHE A 194     -31.786   0.109  12.052  1.00 71.06           C  
ATOM   1619  CD1 PHE A 194     -31.468  -1.139  12.616  1.00 71.06           C  
ATOM   1620  CD2 PHE A 194     -31.131   0.559  10.888  1.00 71.06           C  
ATOM   1621  CE1 PHE A 194     -30.445  -1.913  12.053  1.00 71.06           C  
ATOM   1622  CE2 PHE A 194     -30.110  -0.221  10.324  1.00 71.06           C  
ATOM   1623  CZ  PHE A 194     -29.748  -1.435  10.933  1.00 71.06           C  
ATOM   1624  N   THR A 195     -35.415   0.803  14.838  1.00 75.80           N  
ATOM   1625  CA  THR A 195     -36.071   1.633  15.853  1.00 75.80           C  
ATOM   1626  C   THR A 195     -35.158   2.797  16.253  1.00 75.80           C  
ATOM   1627  CB  THR A 195     -36.464   0.826  17.097  1.00 75.80           C  
ATOM   1628  O   THR A 195     -33.931   2.682  16.243  1.00 75.80           O  
ATOM   1629  CG2 THR A 195     -37.406  -0.335  16.791  1.00 75.80           C  
ATOM   1630  OG1 THR A 195     -35.319   0.321  17.734  1.00 75.80           O  
ATOM   1631  N   THR A 196     -35.727   3.933  16.665  1.00 73.59           N  
ATOM   1632  CA  THR A 196     -34.953   5.121  17.081  1.00 73.59           C  
ATOM   1633  C   THR A 196     -33.909   4.796  18.159  1.00 73.59           C  
ATOM   1634  CB  THR A 196     -35.908   6.205  17.606  1.00 73.59           C  
ATOM   1635  O   THR A 196     -32.792   5.312  18.130  1.00 73.59           O  
ATOM   1636  CG2 THR A 196     -35.239   7.563  17.800  1.00 73.59           C  
ATOM   1637  OG1 THR A 196     -36.951   6.384  16.677  1.00 73.59           O  
ATOM   1638  N   LYS A 197     -34.239   3.885  19.087  1.00 74.46           N  
ATOM   1639  CA  LYS A 197     -33.339   3.440  20.161  1.00 74.46           C  
ATOM   1640  C   LYS A 197     -32.161   2.618  19.629  1.00 74.46           C  
ATOM   1641  CB  LYS A 197     -34.164   2.660  21.198  1.00 74.46           C  
ATOM   1642  O   LYS A 197     -31.028   2.829  20.064  1.00 74.46           O  
ATOM   1643  CG  LYS A 197     -33.367   2.326  22.470  1.00 74.46           C  
ATOM   1644  CD  LYS A 197     -34.262   1.589  23.477  1.00 74.46           C  
ATOM   1645  CE  LYS A 197     -33.501   1.247  24.764  1.00 74.46           C  
ATOM   1646  NZ  LYS A 197     -34.373   0.526  25.730  1.00 74.46           N  
ATOM   1647  N   GLU A 198     -32.405   1.708  18.689  1.00 79.92           N  
ATOM   1648  CA  GLU A 198     -31.353   0.921  18.033  1.00 79.92           C  
ATOM   1649  C   GLU A 198     -30.461   1.804  17.166  1.00 79.92           C  
ATOM   1650  CB  GLU A 198     -31.973  -0.172  17.166  1.00 79.92           C  
ATOM   1651  O   GLU A 198     -29.238   1.724  17.287  1.00 79.92           O  
ATOM   1652  CG  GLU A 198     -32.585  -1.287  18.024  1.00 79.92           C  
ATOM   1653  CD  GLU A 198     -33.555  -2.167  17.228  1.00 79.92           C  
ATOM   1654  OE1 GLU A 198     -33.787  -3.298  17.693  1.00 79.92           O  
ATOM   1655  OE2 GLU A 198     -34.130  -1.644  16.241  1.00 79.92           O  
ATOM   1656  N   ARG A 199     -31.055   2.714  16.379  1.00 76.06           N  
ATOM   1657  CA  ARG A 199     -30.316   3.720  15.601  1.00 76.06           C  
ATOM   1658  C   ARG A 199     -29.361   4.504  16.480  1.00 76.06           C  
ATOM   1659  CB  ARG A 199     -31.261   4.702  14.897  1.00 76.06           C  
ATOM   1660  O   ARG A 199     -28.185   4.606  16.155  1.00 76.06           O  
ATOM   1661  CG  ARG A 199     -31.995   4.053  13.729  1.00 76.06           C  
ATOM   1662  CD  ARG A 199     -32.788   5.109  12.967  1.00 76.06           C  
ATOM   1663  NE  ARG A 199     -33.434   4.550  11.773  1.00 76.06           N  
ATOM   1664  NH1 ARG A 199     -34.819   6.335  11.332  1.00 76.06           N  
ATOM   1665  NH2 ARG A 199     -34.671   4.683   9.890  1.00 76.06           N  
ATOM   1666  CZ  ARG A 199     -34.312   5.178  11.021  1.00 76.06           C  
ATOM   1667  N   TRP A 200     -29.836   4.993  17.623  1.00 74.60           N  
ATOM   1668  CA  TRP A 200     -29.010   5.753  18.557  1.00 74.60           C  
ATOM   1669  C   TRP A 200     -27.879   4.922  19.173  1.00 74.60           C  
ATOM   1670  CB  TRP A 200     -29.912   6.333  19.645  1.00 74.60           C  
ATOM   1671  O   TRP A 200     -26.743   5.391  19.281  1.00 74.60           O  
ATOM   1672  CG  TRP A 200     -29.202   7.208  20.624  1.00 74.60           C  
ATOM   1673  CD1 TRP A 200     -29.229   7.081  21.968  1.00 74.60           C  
ATOM   1674  CD2 TRP A 200     -28.428   8.410  20.348  1.00 74.60           C  
ATOM   1675  CE2 TRP A 200     -28.000   8.964  21.590  1.00 74.60           C  
ATOM   1676  CE3 TRP A 200     -28.064   9.103  19.178  1.00 74.60           C  
ATOM   1677  NE1 TRP A 200     -28.584   8.158  22.547  1.00 74.60           N  
ATOM   1678  CH2 TRP A 200     -26.809  10.748  20.478  1.00 74.60           C  
ATOM   1679  CZ2 TRP A 200     -27.200  10.115  21.669  1.00 74.60           C  
ATOM   1680  CZ3 TRP A 200     -27.248  10.241  19.244  1.00 74.60           C  
ATOM   1681  N   LYS A 201     -28.158   3.668  19.555  1.00 80.13           N  
ATOM   1682  CA  LYS A 201     -27.136   2.754  20.087  1.00 80.13           C  
ATOM   1683  C   LYS A 201     -26.046   2.480  19.049  1.00 80.13           C  
ATOM   1684  CB  LYS A 201     -27.804   1.458  20.572  1.00 80.13           C  
ATOM   1685  O   LYS A 201     -24.866   2.561  19.383  1.00 80.13           O  
ATOM   1686  CG  LYS A 201     -26.809   0.517  21.274  1.00 80.13           C  
ATOM   1687  CD  LYS A 201     -27.493  -0.786  21.709  1.00 80.13           C  
ATOM   1688  CE  LYS A 201     -26.483  -1.739  22.362  1.00 80.13           C  
ATOM   1689  NZ  LYS A 201     -27.091  -3.059  22.676  1.00 80.13           N  
ATOM   1690  N   MET A 202     -26.429   2.193  17.806  1.00 80.38           N  
ATOM   1691  CA  MET A 202     -25.478   1.968  16.716  1.00 80.38           C  
ATOM   1692  C   MET A 202     -24.705   3.241  16.377  1.00 80.38           C  
ATOM   1693  CB  MET A 202     -26.201   1.459  15.472  1.00 80.38           C  
ATOM   1694  O   MET A 202     -23.487   3.189  16.249  1.00 80.38           O  
ATOM   1695  CG  MET A 202     -26.806   0.066  15.644  1.00 80.38           C  
ATOM   1696  SD  MET A 202     -27.513  -0.568  14.108  1.00 80.38           S  
ATOM   1697  CE  MET A 202     -28.961   0.505  13.956  1.00 80.38           C  
ATOM   1698  N   PHE A 203     -25.380   4.390  16.323  1.00 79.48           N  
ATOM   1699  CA  PHE A 203     -24.766   5.691  16.074  1.00 79.48           C  
ATOM   1700  C   PHE A 203     -23.676   6.023  17.104  1.00 79.48           C  
ATOM   1701  CB  PHE A 203     -25.871   6.750  16.060  1.00 79.48           C  
ATOM   1702  O   PHE A 203     -22.562   6.384  16.733  1.00 79.48           O  
ATOM   1703  CG  PHE A 203     -25.349   8.144  15.823  1.00 79.48           C  
ATOM   1704  CD1 PHE A 203     -25.014   8.961  16.917  1.00 79.48           C  
ATOM   1705  CD2 PHE A 203     -25.181   8.615  14.509  1.00 79.48           C  
ATOM   1706  CE1 PHE A 203     -24.492  10.244  16.698  1.00 79.48           C  
ATOM   1707  CE2 PHE A 203     -24.687   9.911  14.297  1.00 79.48           C  
ATOM   1708  CZ  PHE A 203     -24.325  10.717  15.389  1.00 79.48           C  
ATOM   1709  N   LYS A 204     -23.934   5.808  18.402  1.00 77.31           N  
ATOM   1710  CA  LYS A 204     -22.914   5.974  19.456  1.00 77.31           C  
ATOM   1711  C   LYS A 204     -21.685   5.096  19.230  1.00 77.31           C  
ATOM   1712  CB  LYS A 204     -23.518   5.648  20.826  1.00 77.31           C  
ATOM   1713  O   LYS A 204     -20.560   5.543  19.448  1.00 77.31           O  
ATOM   1714  CG  LYS A 204     -24.325   6.819  21.387  1.00 77.31           C  
ATOM   1715  CD  LYS A 204     -24.899   6.445  22.758  1.00 77.31           C  
ATOM   1716  CE  LYS A 204     -25.457   7.707  23.410  1.00 77.31           C  
ATOM   1717  NZ  LYS A 204     -26.185   7.419  24.669  1.00 77.31           N  
ATOM   1718  N   THR A 205     -21.889   3.847  18.819  1.00 79.72           N  
ATOM   1719  CA  THR A 205     -20.784   2.941  18.486  1.00 79.72           C  
ATOM   1720  C   THR A 205     -20.037   3.425  17.247  1.00 79.72           C  
ATOM   1721  CB  THR A 205     -21.291   1.509  18.287  1.00 79.72           C  
ATOM   1722  O   THR A 205     -18.809   3.436  17.252  1.00 79.72           O  
ATOM   1723  CG2 THR A 205     -20.156   0.520  18.028  1.00 79.72           C  
ATOM   1724  OG1 THR A 205     -21.941   1.075  19.460  1.00 79.72           O  
ATOM   1725  N   LEU A 206     -20.753   3.892  16.224  1.00 83.13           N  
ATOM   1726  CA  LEU A 206     -20.156   4.434  15.009  1.00 83.13           C  
ATOM   1727  C   LEU A 206     -19.292   5.658  15.267  1.00 83.13           C  
ATOM   1728  CB  LEU A 206     -21.234   4.800  13.984  1.00 83.13           C  
ATOM   1729  O   LEU A 206     -18.195   5.714  14.724  1.00 83.13           O  
ATOM   1730  CG  LEU A 206     -21.900   3.636  13.238  1.00 83.13           C  
ATOM   1731  CD1 LEU A 206     -22.331   4.181  11.882  1.00 83.13           C  
ATOM   1732  CD2 LEU A 206     -20.969   2.454  12.986  1.00 83.13           C  
ATOM   1733  N   MET A 207     -19.719   6.593  16.116  1.00 78.51           N  
ATOM   1734  CA  MET A 207     -18.894   7.769  16.409  1.00 78.51           C  
ATOM   1735  C   MET A 207     -17.599   7.392  17.133  1.00 78.51           C  
ATOM   1736  CB  MET A 207     -19.676   8.838  17.190  1.00 78.51           C  
ATOM   1737  O   MET A 207     -16.546   7.949  16.837  1.00 78.51           O  
ATOM   1738  CG  MET A 207     -20.905   9.403  16.459  1.00 78.51           C  
ATOM   1739  SD  MET A 207     -20.838   9.482  14.645  1.00 78.51           S  
ATOM   1740  CE  MET A 207     -19.416  10.542  14.303  1.00 78.51           C  
ATOM   1741  N   LYS A 208     -17.630   6.376  18.008  1.00 81.54           N  
ATOM   1742  CA  LYS A 208     -16.399   5.825  18.603  1.00 81.54           C  
ATOM   1743  C   LYS A 208     -15.490   5.181  17.555  1.00 81.54           C  
ATOM   1744  CB  LYS A 208     -16.730   4.806  19.699  1.00 81.54           C  
ATOM   1745  O   LYS A 208     -14.274   5.322  17.637  1.00 81.54           O  
ATOM   1746  CG  LYS A 208     -17.358   5.454  20.936  1.00 81.54           C  
ATOM   1747  CD  LYS A 208     -17.633   4.379  21.992  1.00 81.54           C  
ATOM   1748  CE  LYS A 208     -18.249   5.019  23.237  1.00 81.54           C  
ATOM   1749  NZ  LYS A 208     -18.424   4.024  24.324  1.00 81.54           N  
ATOM   1750  N   LEU A 209     -16.062   4.466  16.583  1.00 82.85           N  
ATOM   1751  CA  LEU A 209     -15.298   3.871  15.483  1.00 82.85           C  
ATOM   1752  C   LEU A 209     -14.756   4.935  14.520  1.00 82.85           C  
ATOM   1753  CB  LEU A 209     -16.152   2.832  14.734  1.00 82.85           C  
ATOM   1754  O   LEU A 209     -13.663   4.753  14.000  1.00 82.85           O  
ATOM   1755  CG  LEU A 209     -16.510   1.570  15.541  1.00 82.85           C  
ATOM   1756  CD1 LEU A 209     -17.428   0.670  14.713  1.00 82.85           C  
ATOM   1757  CD2 LEU A 209     -15.282   0.750  15.947  1.00 82.85           C  
ATOM   1758  N   HIS A 210     -15.464   6.050  14.326  1.00 82.39           N  
ATOM   1759  CA  HIS A 210     -15.046   7.146  13.454  1.00 82.39           C  
ATOM   1760  C   HIS A 210     -13.703   7.750  13.881  1.00 82.39           C  
ATOM   1761  CB  HIS A 210     -16.145   8.214  13.402  1.00 82.39           C  
ATOM   1762  O   HIS A 210     -12.823   7.902  13.039  1.00 82.39           O  
ATOM   1763  CG  HIS A 210     -15.817   9.328  12.444  1.00 82.39           C  
ATOM   1764  CD2 HIS A 210     -15.464  10.614  12.766  1.00 82.39           C  
ATOM   1765  ND1 HIS A 210     -15.764   9.225  11.072  1.00 82.39           N  
ATOM   1766  CE1 HIS A 210     -15.403  10.421  10.581  1.00 82.39           C  
ATOM   1767  NE2 HIS A 210     -15.222  11.298  11.572  1.00 82.39           N  
ATOM   1768  N   GLY A 211     -13.490   7.990  15.181  1.00 78.17           N  
ATOM   1769  CA  GLY A 211     -12.194   8.473  15.680  1.00 78.17           C  
ATOM   1770  C   GLY A 211     -11.039   7.502  15.389  1.00 78.17           C  
ATOM   1771  O   GLY A 211      -9.949   7.917  15.001  1.00 78.17           O  
ATOM   1772  N   ILE A 212     -11.291   6.191  15.482  1.00 83.25           N  
ATOM   1773  CA  ILE A 212     -10.302   5.162  15.116  1.00 83.25           C  
ATOM   1774  C   ILE A 212     -10.069   5.162  13.597  1.00 83.25           C  
ATOM   1775  CB  ILE A 212     -10.724   3.764  15.632  1.00 83.25           C  
ATOM   1776  O   ILE A 212      -8.925   5.118  13.151  1.00 83.25           O  
ATOM   1777  CG1 ILE A 212     -10.952   3.775  17.163  1.00 83.25           C  
ATOM   1778  CG2 ILE A 212      -9.653   2.719  15.262  1.00 83.25           C  
ATOM   1779  CD1 ILE A 212     -11.542   2.471  17.718  1.00 83.25           C  
ATOM   1780  N   LEU A 213     -11.135   5.263  12.795  1.00 84.88           N  
ATOM   1781  CA  LEU A 213     -11.052   5.351  11.334  1.00 84.88           C  
ATOM   1782  C   LEU A 213     -10.261   6.577  10.872  1.00 84.88           C  
ATOM   1783  CB  LEU A 213     -12.464   5.389  10.721  1.00 84.88           C  
ATOM   1784  O   LEU A 213      -9.518   6.480   9.902  1.00 84.88           O  
ATOM   1785  CG  LEU A 213     -13.211   4.048  10.754  1.00 84.88           C  
ATOM   1786  CD1 LEU A 213     -14.671   4.265  10.360  1.00 84.88           C  
ATOM   1787  CD2 LEU A 213     -12.597   3.049   9.774  1.00 84.88           C  
ATOM   1788  N   GLN A 214     -10.379   7.708  11.567  1.00 81.28           N  
ATOM   1789  CA  GLN A 214      -9.609   8.915  11.280  1.00 81.28           C  
ATOM   1790  C   GLN A 214      -8.113   8.710  11.554  1.00 81.28           C  
ATOM   1791  CB  GLN A 214     -10.182  10.058  12.122  1.00 81.28           C  
ATOM   1792  O   GLN A 214      -7.287   9.130  10.743  1.00 81.28           O  
ATOM   1793  CG  GLN A 214      -9.591  11.429  11.759  1.00 81.28           C  
ATOM   1794  CD  GLN A 214     -10.160  12.538  12.642  1.00 81.28           C  
ATOM   1795  NE2 GLN A 214      -9.867  13.791  12.382  1.00 81.28           N  
ATOM   1796  OE1 GLN A 214     -10.876  12.306  13.595  1.00 81.28           O  
ATOM   1797  N   SER A 215      -7.761   8.025  12.648  1.00 82.59           N  
ATOM   1798  CA  SER A 215      -6.370   7.634  12.920  1.00 82.59           C  
ATOM   1799  C   SER A 215      -5.835   6.705  11.830  1.00 82.59           C  
ATOM   1800  CB  SER A 215      -6.256   6.950  14.284  1.00 82.59           C  
ATOM   1801  O   SER A 215      -4.776   6.965  11.272  1.00 82.59           O  
ATOM   1802  OG  SER A 215      -4.900   6.822  14.662  1.00 82.59           O  
ATOM   1803  N   ILE A 216      -6.606   5.676  11.461  1.00 85.14           N  
ATOM   1804  CA  ILE A 216      -6.254   4.743  10.381  1.00 85.14           C  
ATOM   1805  C   ILE A 216      -6.056   5.493   9.054  1.00 85.14           C  
ATOM   1806  CB  ILE A 216      -7.337   3.641  10.271  1.00 85.14           C  
ATOM   1807  O   ILE A 216      -5.069   5.267   8.360  1.00 85.14           O  
ATOM   1808  CG1 ILE A 216      -7.282   2.680  11.480  1.00 85.14           C  
ATOM   1809  CG2 ILE A 216      -7.191   2.852   8.963  1.00 85.14           C  
ATOM   1810  CD1 ILE A 216      -8.497   1.744  11.577  1.00 85.14           C  
ATOM   1811  N   GLN A 217      -6.965   6.409   8.704  1.00 86.16           N  
ATOM   1812  CA  GLN A 217      -6.852   7.231   7.498  1.00 86.16           C  
ATOM   1813  C   GLN A 217      -5.571   8.070   7.514  1.00 86.16           C  
ATOM   1814  CB  GLN A 217      -8.077   8.155   7.373  1.00 86.16           C  
ATOM   1815  O   GLN A 217      -4.901   8.166   6.489  1.00 86.16           O  
ATOM   1816  CG  GLN A 217      -8.079   8.954   6.054  1.00 86.16           C  
ATOM   1817  CD  GLN A 217      -8.658  10.360   6.192  1.00 86.16           C  
ATOM   1818  NE2 GLN A 217      -8.070  11.343   5.550  1.00 86.16           N  
ATOM   1819  OE1 GLN A 217      -9.682  10.608   6.812  1.00 86.16           O  
ATOM   1820  N   ARG A 218      -5.232   8.685   8.652  1.00 83.20           N  
ATOM   1821  CA  ARG A 218      -4.018   9.494   8.794  1.00 83.20           C  
ATOM   1822  C   ARG A 218      -2.762   8.655   8.561  1.00 83.20           C  
ATOM   1823  CB  ARG A 218      -4.019  10.160  10.175  1.00 83.20           C  
ATOM   1824  O   ARG A 218      -1.887   9.097   7.823  1.00 83.20           O  
ATOM   1825  CG  ARG A 218      -2.829  11.110  10.340  1.00 83.20           C  
ATOM   1826  CD  ARG A 218      -2.883  11.779  11.712  1.00 83.20           C  
ATOM   1827  NE  ARG A 218      -1.718  12.658  11.909  1.00 83.20           N  
ATOM   1828  NH1 ARG A 218      -2.433  13.684  13.831  1.00 83.20           N  
ATOM   1829  NH2 ARG A 218      -0.443  14.218  12.962  1.00 83.20           N  
ATOM   1830  CZ  ARG A 218      -1.538  13.514  12.896  1.00 83.20           C  
ATOM   1831  N   ASP A 219      -2.709   7.450   9.123  1.00 81.89           N  
ATOM   1832  CA  ASP A 219      -1.584   6.531   8.932  1.00 81.89           C  
ATOM   1833  C   ASP A 219      -1.444   6.125   7.458  1.00 81.89           C  
ATOM   1834  CB  ASP A 219      -1.761   5.273   9.798  1.00 81.89           C  
ATOM   1835  O   ASP A 219      -0.365   6.252   6.881  1.00 81.89           O  
ATOM   1836  CG  ASP A 219      -1.738   5.509  11.309  1.00 81.89           C  
ATOM   1837  OD1 ASP A 219      -1.297   6.595  11.749  1.00 81.89           O  
ATOM   1838  OD2 ASP A 219      -2.154   4.554  12.009  1.00 81.89           O  
ATOM   1839  N   ILE A 220      -2.542   5.700   6.817  1.00 82.63           N  
ATOM   1840  CA  ILE A 220      -2.543   5.317   5.393  1.00 82.63           C  
ATOM   1841  C   ILE A 220      -2.139   6.500   4.515  1.00 82.63           C  
ATOM   1842  CB  ILE A 220      -3.920   4.800   4.938  1.00 82.63           C  
ATOM   1843  O   ILE A 220      -1.325   6.334   3.614  1.00 82.63           O  
ATOM   1844  CG1 ILE A 220      -4.374   3.549   5.714  1.00 82.63           C  
ATOM   1845  CG2 ILE A 220      -3.933   4.457   3.435  1.00 82.63           C  
ATOM   1846  CD1 ILE A 220      -5.900   3.466   5.650  1.00 82.63           C  
ATOM   1847  N   SER A 221      -2.685   7.687   4.784  1.00 82.49           N  
ATOM   1848  CA  SER A 221      -2.383   8.909   4.039  1.00 82.49           C  
ATOM   1849  C   SER A 221      -0.905   9.251   4.095  1.00 82.49           C  
ATOM   1850  CB  SER A 221      -3.179  10.071   4.624  1.00 82.49           C  
ATOM   1851  O   SER A 221      -0.343   9.642   3.082  1.00 82.49           O  
ATOM   1852  OG  SER A 221      -2.974  11.262   3.900  1.00 82.49           O  
ATOM   1853  N   HIS A 222      -0.276   9.084   5.254  1.00 81.27           N  
ATOM   1854  CA  HIS A 222       1.153   9.308   5.416  1.00 81.27           C  
ATOM   1855  C   HIS A 222       1.989   8.273   4.643  1.00 81.27           C  
ATOM   1856  CB  HIS A 222       1.428   9.290   6.918  1.00 81.27           C  
ATOM   1857  O   HIS A 222       2.967   8.619   3.989  1.00 81.27           O  
ATOM   1858  CG  HIS A 222       2.882   9.355   7.264  1.00 81.27           C  
ATOM   1859  CD2 HIS A 222       3.656  10.478   7.370  1.00 81.27           C  
ATOM   1860  ND1 HIS A 222       3.650   8.283   7.632  1.00 81.27           N  
ATOM   1861  CE1 HIS A 222       4.844   8.756   8.010  1.00 81.27           C  
ATOM   1862  NE2 HIS A 222       4.905  10.087   7.861  1.00 81.27           N  
ATOM   1863  N   TYR A 223       1.590   6.998   4.645  1.00 77.90           N  
ATOM   1864  CA  TYR A 223       2.259   5.983   3.821  1.00 77.90           C  
ATOM   1865  C   TYR A 223       2.088   6.234   2.323  1.00 77.90           C  
ATOM   1866  CB  TYR A 223       1.704   4.597   4.159  1.00 77.90           C  
ATOM   1867  O   TYR A 223       2.994   5.959   1.537  1.00 77.90           O  
ATOM   1868  CG  TYR A 223       1.813   4.180   5.609  1.00 77.90           C  
ATOM   1869  CD1 TYR A 223       2.952   4.513   6.364  1.00 77.90           C  
ATOM   1870  CD2 TYR A 223       0.756   3.476   6.213  1.00 77.90           C  
ATOM   1871  CE1 TYR A 223       3.024   4.152   7.721  1.00 77.90           C  
ATOM   1872  CE2 TYR A 223       0.817   3.127   7.573  1.00 77.90           C  
ATOM   1873  OH  TYR A 223       2.004   3.128   9.642  1.00 77.90           O  
ATOM   1874  CZ  TYR A 223       1.957   3.463   8.327  1.00 77.90           C  
ATOM   1875  N   PHE A 224       0.919   6.732   1.938  1.00 79.64           N  
ATOM   1876  CA  PHE A 224       0.568   7.025   0.563  1.00 79.64           C  
ATOM   1877  C   PHE A 224       1.249   8.300   0.051  1.00 79.64           C  
ATOM   1878  CB  PHE A 224      -0.960   7.071   0.480  1.00 79.64           C  
ATOM   1879  O   PHE A 224       1.712   8.312  -1.085  1.00 79.64           O  
ATOM   1880  CG  PHE A 224      -1.470   7.179  -0.933  1.00 79.64           C  
ATOM   1881  CD1 PHE A 224      -2.107   8.357  -1.355  1.00 79.64           C  
ATOM   1882  CD2 PHE A 224      -1.261   6.119  -1.835  1.00 79.64           C  
ATOM   1883  CE1 PHE A 224      -2.495   8.493  -2.693  1.00 79.64           C  
ATOM   1884  CE2 PHE A 224      -1.606   6.278  -3.186  1.00 79.64           C  
ATOM   1885  CZ  PHE A 224      -2.178   7.487  -3.615  1.00 79.64           C  
ATOM   1886  N   SER A 225       1.409   9.333   0.884  1.00 75.84           N  
ATOM   1887  CA  SER A 225       2.141  10.545   0.505  1.00 75.84           C  
ATOM   1888  C   SER A 225       3.619  10.257   0.250  1.00 75.84           C  
ATOM   1889  CB  SER A 225       1.962  11.664   1.537  1.00 75.84           C  
ATOM   1890  O   SER A 225       4.159  10.727  -0.746  1.00 75.84           O  
ATOM   1891  OG  SER A 225       2.551  11.351   2.782  1.00 75.84           O  
ATOM   1892  N   VAL A 226       4.263   9.399   1.051  1.00 75.71           N  
ATOM   1893  CA  VAL A 226       5.653   8.984   0.788  1.00 75.71           C  
ATOM   1894  C   VAL A 226       5.777   8.201  -0.520  1.00 75.71           C  
ATOM   1895  CB  VAL A 226       6.252   8.208   1.972  1.00 75.71           C  
ATOM   1896  O   VAL A 226       6.715   8.445  -1.284  1.00 75.71           O  
ATOM   1897  CG1 VAL A 226       7.677   7.729   1.651  1.00 75.71           C  
ATOM   1898  CG2 VAL A 226       6.321   9.141   3.186  1.00 75.71           C  
ATOM   1899  N   TYR A 227       4.813   7.324  -0.824  1.00 74.44           N  
ATOM   1900  CA  TYR A 227       4.752   6.654  -2.125  1.00 74.44           C  
ATOM   1901  C   TYR A 227       4.644   7.669  -3.267  1.00 74.44           C  
ATOM   1902  CB  TYR A 227       3.562   5.689  -2.193  1.00 74.44           C  
ATOM   1903  O   TYR A 227       5.458   7.651  -4.188  1.00 74.44           O  
ATOM   1904  CG  TYR A 227       3.571   4.869  -3.461  1.00 74.44           C  
ATOM   1905  CD1 TYR A 227       2.889   5.346  -4.594  1.00 74.44           C  
ATOM   1906  CD2 TYR A 227       4.316   3.676  -3.528  1.00 74.44           C  
ATOM   1907  CE1 TYR A 227       2.970   4.640  -5.805  1.00 74.44           C  
ATOM   1908  CE2 TYR A 227       4.382   2.957  -4.736  1.00 74.44           C  
ATOM   1909  OH  TYR A 227       3.761   2.762  -7.051  1.00 74.44           O  
ATOM   1910  CZ  TYR A 227       3.720   3.450  -5.882  1.00 74.44           C  
ATOM   1911  N   ILE A 228       3.684   8.595  -3.187  1.00 73.88           N  
ATOM   1912  CA  ILE A 228       3.492   9.636  -4.201  1.00 73.88           C  
ATOM   1913  C   ILE A 228       4.772  10.448  -4.382  1.00 73.88           C  
ATOM   1914  CB  ILE A 228       2.282  10.530  -3.856  1.00 73.88           C  
ATOM   1915  O   ILE A 228       5.234  10.579  -5.509  1.00 73.88           O  
ATOM   1916  CG1 ILE A 228       0.986   9.738  -4.128  1.00 73.88           C  
ATOM   1917  CG2 ILE A 228       2.286  11.815  -4.705  1.00 73.88           C  
ATOM   1918  CD1 ILE A 228      -0.302  10.503  -3.806  1.00 73.88           C  
ATOM   1919  N   CYS A 229       5.384  10.940  -3.303  1.00 72.15           N  
ATOM   1920  CA  CYS A 229       6.633  11.698  -3.367  1.00 72.15           C  
ATOM   1921  C   CYS A 229       7.736  10.920  -4.088  1.00 72.15           C  
ATOM   1922  CB  CYS A 229       7.078  12.051  -1.943  1.00 72.15           C  
ATOM   1923  O   CYS A 229       8.459  11.486  -4.901  1.00 72.15           O  
ATOM   1924  SG  CYS A 229       6.000  13.348  -1.276  1.00 72.15           S  
ATOM   1925  N   SER A 230       7.849   9.615  -3.844  1.00 70.41           N  
ATOM   1926  CA  SER A 230       8.838   8.795  -4.542  1.00 70.41           C  
ATOM   1927  C   SER A 230       8.537   8.608  -6.030  1.00 70.41           C  
ATOM   1928  CB  SER A 230       8.984   7.466  -3.832  1.00 70.41           C  
ATOM   1929  O   SER A 230       9.459   8.658  -6.841  1.00 70.41           O  
ATOM   1930  OG  SER A 230       7.862   6.625  -3.984  1.00 70.41           O  
ATOM   1931  N   VAL A 231       7.259   8.489  -6.408  1.00 69.93           N  
ATOM   1932  CA  VAL A 231       6.836   8.482  -7.815  1.00 69.93           C  
ATOM   1933  C   VAL A 231       7.110   9.837  -8.463  1.00 69.93           C  
ATOM   1934  CB  VAL A 231       5.354   8.082  -7.961  1.00 69.93           C  
ATOM   1935  O   VAL A 231       7.606   9.860  -9.582  1.00 69.93           O  
ATOM   1936  CG1 VAL A 231       4.854   8.201  -9.409  1.00 69.93           C  
ATOM   1937  CG2 VAL A 231       5.149   6.624  -7.533  1.00 69.93           C  
ATOM   1938  N   VAL A 232       6.863  10.957  -7.771  1.00 68.11           N  
ATOM   1939  CA  VAL A 232       7.227  12.300  -8.259  1.00 68.11           C  
ATOM   1940  C   VAL A 232       8.710  12.357  -8.559  1.00 68.11           C  
ATOM   1941  CB  VAL A 232       6.915  13.427  -7.256  1.00 68.11           C  
ATOM   1942  O   VAL A 232       9.074  12.672  -9.679  1.00 68.11           O  
ATOM   1943  CG1 VAL A 232       7.390  14.798  -7.751  1.00 68.11           C  
ATOM   1944  CG2 VAL A 232       5.429  13.589  -7.029  1.00 68.11           C  
ATOM   1945  N   VAL A 233       9.557  12.019  -7.585  1.00 68.90           N  
ATOM   1946  CA  VAL A 233      11.016  12.089  -7.735  1.00 68.90           C  
ATOM   1947  C   VAL A 233      11.494  11.201  -8.882  1.00 68.90           C  
ATOM   1948  CB  VAL A 233      11.701  11.714  -6.408  1.00 68.90           C  
ATOM   1949  O   VAL A 233      12.337  11.629  -9.668  1.00 68.90           O  
ATOM   1950  CG1 VAL A 233      13.222  11.572  -6.541  1.00 68.90           C  
ATOM   1951  CG2 VAL A 233      11.451  12.794  -5.346  1.00 68.90           C  
ATOM   1952  N   LEU A 234      10.922  10.000  -9.023  1.00 66.84           N  
ATOM   1953  CA  LEU A 234      11.199   9.108 -10.146  1.00 66.84           C  
ATOM   1954  C   LEU A 234      10.833   9.769 -11.484  1.00 66.84           C  
ATOM   1955  CB  LEU A 234      10.415   7.799  -9.947  1.00 66.84           C  
ATOM   1956  O   LEU A 234      11.659   9.820 -12.391  1.00 66.84           O  
ATOM   1957  CG  LEU A 234      10.840   6.708 -10.945  1.00 66.84           C  
ATOM   1958  CD1 LEU A 234      11.955   5.842 -10.360  1.00 66.84           C  
ATOM   1959  CD2 LEU A 234       9.647   5.824 -11.301  1.00 66.84           C  
ATOM   1960  N   GLN A 235       9.619  10.311 -11.595  1.00 66.72           N  
ATOM   1961  CA  GLN A 235       9.142  10.945 -12.823  1.00 66.72           C  
ATOM   1962  C   GLN A 235       9.917  12.215 -13.165  1.00 66.72           C  
ATOM   1963  CB  GLN A 235       7.640  11.254 -12.717  1.00 66.72           C  
ATOM   1964  O   GLN A 235      10.266  12.422 -14.324  1.00 66.72           O  
ATOM   1965  CG  GLN A 235       6.761   9.994 -12.713  1.00 66.72           C  
ATOM   1966  CD  GLN A 235       6.926   9.127 -13.954  1.00 66.72           C  
ATOM   1967  NE2 GLN A 235       6.444   7.911 -13.952  1.00 66.72           N  
ATOM   1968  OE1 GLN A 235       7.494   9.493 -14.959  1.00 66.72           O  
ATOM   1969  N   SER A 236      10.247  13.033 -12.167  1.00 66.93           N  
ATOM   1970  CA  SER A 236      11.130  14.183 -12.327  1.00 66.93           C  
ATOM   1971  C   SER A 236      12.492  13.733 -12.840  1.00 66.93           C  
ATOM   1972  CB  SER A 236      11.315  14.919 -10.997  1.00 66.93           C  
ATOM   1973  O   SER A 236      12.994  14.327 -13.781  1.00 66.93           O  
ATOM   1974  OG  SER A 236      10.077  15.312 -10.443  1.00 66.93           O  
ATOM   1975  N   GLY A 237      13.076  12.670 -12.278  1.00 64.92           N  
ATOM   1976  CA  GLY A 237      14.365  12.133 -12.718  1.00 64.92           C  
ATOM   1977  C   GLY A 237      14.358  11.685 -14.181  1.00 64.92           C  
ATOM   1978  O   GLY A 237      15.251  12.069 -14.936  1.00 64.92           O  
ATOM   1979  N   VAL A 238      13.327  10.941 -14.596  1.00 64.24           N  
ATOM   1980  CA  VAL A 238      13.143  10.510 -15.994  1.00 64.24           C  
ATOM   1981  C   VAL A 238      12.944  11.715 -16.914  1.00 64.24           C  
ATOM   1982  CB  VAL A 238      11.964   9.522 -16.119  1.00 64.24           C  
ATOM   1983  O   VAL A 238      13.583  11.798 -17.959  1.00 64.24           O  
ATOM   1984  CG1 VAL A 238      11.665   9.143 -17.576  1.00 64.24           C  
ATOM   1985  CG2 VAL A 238      12.258   8.217 -15.366  1.00 64.24           C  
ATOM   1986  N   PHE A 239      12.112  12.682 -16.516  1.00 64.32           N  
ATOM   1987  CA  PHE A 239      11.871  13.895 -17.298  1.00 64.32           C  
ATOM   1988  C   PHE A 239      13.133  14.755 -17.436  1.00 64.32           C  
ATOM   1989  CB  PHE A 239      10.724  14.692 -16.667  1.00 64.32           C  
ATOM   1990  O   PHE A 239      13.492  15.142 -18.544  1.00 64.32           O  
ATOM   1991  CG  PHE A 239      10.402  15.962 -17.428  1.00 64.32           C  
ATOM   1992  CD1 PHE A 239      10.876  17.207 -16.971  1.00 64.32           C  
ATOM   1993  CD2 PHE A 239       9.684  15.892 -18.635  1.00 64.32           C  
ATOM   1994  CE1 PHE A 239      10.616  18.376 -17.709  1.00 64.32           C  
ATOM   1995  CE2 PHE A 239       9.447  17.060 -19.382  1.00 64.32           C  
ATOM   1996  CZ  PHE A 239       9.901  18.302 -18.915  1.00 64.32           C  
ATOM   1997  N   TYR A 240      13.848  15.013 -16.337  1.00 64.74           N  
ATOM   1998  CA  TYR A 240      15.101  15.764 -16.359  1.00 64.74           C  
ATOM   1999  C   TYR A 240      16.138  15.085 -17.243  1.00 64.74           C  
ATOM   2000  CB  TYR A 240      15.668  15.961 -14.943  1.00 64.74           C  
ATOM   2001  O   TYR A 240      16.794  15.780 -18.008  1.00 64.74           O  
ATOM   2002  CG  TYR A 240      15.137  17.191 -14.234  1.00 64.74           C  
ATOM   2003  CD1 TYR A 240      15.507  18.468 -14.698  1.00 64.74           C  
ATOM   2004  CD2 TYR A 240      14.306  17.074 -13.105  1.00 64.74           C  
ATOM   2005  CE1 TYR A 240      15.022  19.623 -14.055  1.00 64.74           C  
ATOM   2006  CE2 TYR A 240      13.796  18.222 -12.474  1.00 64.74           C  
ATOM   2007  OH  TYR A 240      13.668  20.604 -12.328  1.00 64.74           O  
ATOM   2008  CZ  TYR A 240      14.154  19.498 -12.949  1.00 64.74           C  
ATOM   2009  N   ARG A 241      16.261  13.751 -17.188  1.00 62.88           N  
ATOM   2010  CA  ARG A 241      17.160  13.006 -18.076  1.00 62.88           C  
ATOM   2011  C   ARG A 241      16.741  13.133 -19.535  1.00 62.88           C  
ATOM   2012  CB  ARG A 241      17.245  11.538 -17.645  1.00 62.88           C  
ATOM   2013  O   ARG A 241      17.590  13.456 -20.350  1.00 62.88           O  
ATOM   2014  CG  ARG A 241      18.219  10.765 -18.551  1.00 62.88           C  
ATOM   2015  CD  ARG A 241      18.386   9.314 -18.114  1.00 62.88           C  
ATOM   2016  NE  ARG A 241      19.109   9.222 -16.837  1.00 62.88           N  
ATOM   2017  NH1 ARG A 241      19.126   6.937 -16.721  1.00 62.88           N  
ATOM   2018  NH2 ARG A 241      19.936   8.095 -15.042  1.00 62.88           N  
ATOM   2019  CZ  ARG A 241      19.385   8.100 -16.217  1.00 62.88           C  
ATOM   2020  N   ALA A 242      15.459  12.953 -19.849  1.00 59.29           N  
ATOM   2021  CA  ALA A 242      14.959  13.112 -21.213  1.00 59.29           C  
ATOM   2022  C   ALA A 242      15.249  14.519 -21.770  1.00 59.29           C  
ATOM   2023  CB  ALA A 242      13.459  12.793 -21.226  1.00 59.29           C  
ATOM   2024  O   ALA A 242      15.592  14.653 -22.939  1.00 59.29           O  
ATOM   2025  N   VAL A 243      15.170  15.559 -20.932  1.00 60.25           N  
ATOM   2026  CA  VAL A 243      15.523  16.940 -21.305  1.00 60.25           C  
ATOM   2027  C   VAL A 243      17.042  17.152 -21.404  1.00 60.25           C  
ATOM   2028  CB  VAL A 243      14.876  17.938 -20.322  1.00 60.25           C  
ATOM   2029  O   VAL A 243      17.489  17.888 -22.276  1.00 60.25           O  
ATOM   2030  CG1 VAL A 243      15.298  19.392 -20.579  1.00 60.25           C  
ATOM   2031  CG2 VAL A 243      13.344  17.904 -20.425  1.00 60.25           C  
ATOM   2032  N   PHE A 244      17.848  16.527 -20.540  1.00 60.42           N  
ATOM   2033  CA  PHE A 244      19.312  16.671 -20.552  1.00 60.42           C  
ATOM   2034  C   PHE A 244      19.983  15.892 -21.692  1.00 60.42           C  
ATOM   2035  CB  PHE A 244      19.910  16.232 -19.201  1.00 60.42           C  
ATOM   2036  O   PHE A 244      20.934  16.382 -22.294  1.00 60.42           O  
ATOM   2037  CG  PHE A 244      20.697  17.315 -18.497  1.00 60.42           C  
ATOM   2038  CD1 PHE A 244      22.062  17.484 -18.786  1.00 60.42           C  
ATOM   2039  CD2 PHE A 244      20.067  18.156 -17.561  1.00 60.42           C  
ATOM   2040  CE1 PHE A 244      22.803  18.482 -18.129  1.00 60.42           C  
ATOM   2041  CE2 PHE A 244      20.807  19.158 -16.906  1.00 60.42           C  
ATOM   2042  CZ  PHE A 244      22.176  19.318 -17.188  1.00 60.42           C  
ATOM   2043  N   GLU A 245      19.505  14.678 -21.975  1.00 55.65           N  
ATOM   2044  CA  GLU A 245      19.983  13.823 -23.070  1.00 55.65           C  
ATOM   2045  C   GLU A 245      19.498  14.305 -24.437  1.00 55.65           C  
ATOM   2046  CB  GLU A 245      19.525  12.374 -22.866  1.00 55.65           C  
ATOM   2047  O   GLU A 245      20.154  14.041 -25.443  1.00 55.65           O  
ATOM   2048  CG  GLU A 245      20.278  11.684 -21.722  1.00 55.65           C  
ATOM   2049  CD  GLU A 245      19.845  10.226 -21.509  1.00 55.65           C  
ATOM   2050  OE1 GLU A 245      20.438   9.591 -20.606  1.00 55.65           O  
ATOM   2051  OE2 GLU A 245      18.905   9.757 -22.187  1.00 55.65           O  
ATOM   2052  N   ALA A 246      18.414  15.083 -24.474  1.00 52.18           N  
ATOM   2053  CA  ALA A 246      18.016  15.913 -25.610  1.00 52.18           C  
ATOM   2054  C   ALA A 246      18.995  17.083 -25.863  1.00 52.18           C  
ATOM   2055  CB  ALA A 246      16.580  16.387 -25.349  1.00 52.18           C  
ATOM   2056  O   ALA A 246      18.564  18.175 -26.225  1.00 52.18           O  
ATOM   2057  N   GLY A 247      20.293  16.863 -25.610  1.00 44.32           N  
ATOM   2058  CA  GLY A 247      21.353  17.857 -25.525  1.00 44.32           C  
ATOM   2059  C   GLY A 247      21.199  18.986 -26.535  1.00 44.32           C  
ATOM   2060  O   GLY A 247      20.938  18.758 -27.714  1.00 44.32           O  
ATOM   2061  N   PHE A 248      21.370  20.218 -26.055  1.00 45.85           N  
ATOM   2062  CA  PHE A 248      21.512  21.369 -26.931  1.00 45.85           C  
ATOM   2063  C   PHE A 248      22.812  21.197 -27.712  1.00 45.85           C  
ATOM   2064  CB  PHE A 248      21.528  22.670 -26.120  1.00 45.85           C  
ATOM   2065  O   PHE A 248      23.885  21.546 -27.218  1.00 45.85           O  
ATOM   2066  CG  PHE A 248      20.205  23.073 -25.512  1.00 45.85           C  
ATOM   2067  CD1 PHE A 248      19.328  23.892 -26.247  1.00 45.85           C  
ATOM   2068  CD2 PHE A 248      19.849  22.648 -24.219  1.00 45.85           C  
ATOM   2069  CE1 PHE A 248      18.096  24.280 -25.694  1.00 45.85           C  
ATOM   2070  CE2 PHE A 248      18.615  23.034 -23.666  1.00 45.85           C  
ATOM   2071  CZ  PHE A 248      17.739  23.849 -24.405  1.00 45.85           C  
ATOM   2072  N   ASP A 249      22.720  20.621 -28.905  1.00 44.47           N  
ATOM   2073  CA  ASP A 249      23.844  20.575 -29.824  1.00 44.47           C  
ATOM   2074  C   ASP A 249      24.000  21.978 -30.425  1.00 44.47           C  
ATOM   2075  CB  ASP A 249      23.676  19.432 -30.841  1.00 44.47           C  
ATOM   2076  O   ASP A 249      23.405  22.336 -31.443  1.00 44.47           O  
ATOM   2077  CG  ASP A 249      25.026  18.889 -31.327  1.00 44.47           C  
ATOM   2078  OD1 ASP A 249      26.055  19.555 -31.067  1.00 44.47           O  
ATOM   2079  OD2 ASP A 249      25.020  17.783 -31.911  1.00 44.47           O  
ATOM   2080  N   TRP A 250      24.714  22.842 -29.698  1.00 44.91           N  
ATOM   2081  CA  TRP A 250      24.980  24.217 -30.123  1.00 44.91           C  
ATOM   2082  C   TRP A 250      25.885  24.264 -31.364  1.00 44.91           C  
ATOM   2083  CB  TRP A 250      25.581  25.024 -28.960  1.00 44.91           C  
ATOM   2084  O   TRP A 250      25.866  25.266 -32.080  1.00 44.91           O  
ATOM   2085  CG  TRP A 250      24.640  25.360 -27.836  1.00 44.91           C  
ATOM   2086  CD1 TRP A 250      24.458  24.631 -26.713  1.00 44.91           C  
ATOM   2087  CD2 TRP A 250      23.740  26.505 -27.710  1.00 44.91           C  
ATOM   2088  CE2 TRP A 250      23.020  26.386 -26.482  1.00 44.91           C  
ATOM   2089  CE3 TRP A 250      23.451  27.629 -28.514  1.00 44.91           C  
ATOM   2090  NE1 TRP A 250      23.517  25.239 -25.905  1.00 44.91           N  
ATOM   2091  CH2 TRP A 250      21.785  28.422 -26.908  1.00 44.91           C  
ATOM   2092  CZ2 TRP A 250      22.049  27.316 -26.082  1.00 44.91           C  
ATOM   2093  CZ3 TRP A 250      22.489  28.580 -28.116  1.00 44.91           C  
ATOM   2094  N   ASP A 251      26.625  23.186 -31.646  1.00 47.14           N  
ATOM   2095  CA  ASP A 251      27.736  23.189 -32.601  1.00 47.14           C  
ATOM   2096  C   ASP A 251      27.378  22.662 -34.003  1.00 47.14           C  
ATOM   2097  CB  ASP A 251      28.948  22.477 -31.968  1.00 47.14           C  
ATOM   2098  O   ASP A 251      28.157  22.850 -34.940  1.00 47.14           O  
ATOM   2099  CG  ASP A 251      29.662  23.326 -30.900  1.00 47.14           C  
ATOM   2100  OD1 ASP A 251      29.581  24.575 -30.972  1.00 47.14           O  
ATOM   2101  OD2 ASP A 251      30.334  22.727 -30.029  1.00 47.14           O  
ATOM   2102  N   GLN A 252      26.184  22.091 -34.217  1.00 42.58           N  
ATOM   2103  CA  GLN A 252      25.697  21.716 -35.552  1.00 42.58           C  
ATOM   2104  C   GLN A 252      24.219  22.111 -35.744  1.00 42.58           C  
ATOM   2105  CB  GLN A 252      25.992  20.226 -35.839  1.00 42.58           C  
ATOM   2106  O   GLN A 252      23.294  21.385 -35.400  1.00 42.58           O  
ATOM   2107  CG  GLN A 252      27.503  19.975 -36.027  1.00 42.58           C  
ATOM   2108  CD  GLN A 252      27.881  18.562 -36.464  1.00 42.58           C  
ATOM   2109  NE2 GLN A 252      29.117  18.352 -36.864  1.00 42.58           N  
ATOM   2110  OE1 GLN A 252      27.108  17.621 -36.485  1.00 42.58           O  
ATOM   2111  N   ASN A 253      23.997  23.283 -36.353  1.00 40.98           N  
ATOM   2112  CA  ASN A 253      22.717  23.740 -36.920  1.00 40.98           C  
ATOM   2113  C   ASN A 253      21.535  24.027 -35.968  1.00 40.98           C  
ATOM   2114  CB  ASN A 253      22.306  22.808 -38.092  1.00 40.98           C  
ATOM   2115  O   ASN A 253      20.434  23.650 -36.314  1.00 40.98           O  
ATOM   2116  CG  ASN A 253      23.162  22.939 -39.324  1.00 40.98           C  
ATOM   2117  ND2 ASN A 253      23.058  21.998 -40.231  1.00 40.98           N  
ATOM   2118  OD1 ASN A 253      23.901  23.891 -39.507  1.00 40.98           O  
ATOM   2119  N   ARG A 254      21.648  24.770 -34.851  1.00 43.38           N  
ATOM   2120  CA  ARG A 254      20.459  25.332 -34.127  1.00 43.38           C  
ATOM   2121  C   ARG A 254      19.294  24.332 -33.893  1.00 43.38           C  
ATOM   2122  CB  ARG A 254      19.935  26.606 -34.838  1.00 43.38           C  
ATOM   2123  O   ARG A 254      18.126  24.722 -33.834  1.00 43.38           O  
ATOM   2124  CG  ARG A 254      20.805  27.851 -34.652  1.00 43.38           C  
ATOM   2125  CD  ARG A 254      20.084  29.053 -35.279  1.00 43.38           C  
ATOM   2126  NE  ARG A 254      20.753  30.328 -34.966  1.00 43.38           N  
ATOM   2127  NH1 ARG A 254      19.180  31.718 -35.901  1.00 43.38           N  
ATOM   2128  NH2 ARG A 254      20.990  32.592 -34.931  1.00 43.38           N  
ATOM   2129  CZ  ARG A 254      20.305  31.535 -35.266  1.00 43.38           C  
ATOM   2130  N   LEU A 255      19.596  23.044 -33.773  1.00 41.56           N  
ATOM   2131  CA  LEU A 255      18.603  21.984 -33.686  1.00 41.56           C  
ATOM   2132  C   LEU A 255      18.352  21.694 -32.208  1.00 41.56           C  
ATOM   2133  CB  LEU A 255      19.104  20.760 -34.479  1.00 41.56           C  
ATOM   2134  O   LEU A 255      19.220  21.187 -31.505  1.00 41.56           O  
ATOM   2135  CG  LEU A 255      18.863  20.862 -35.999  1.00 41.56           C  
ATOM   2136  CD1 LEU A 255      19.830  19.996 -36.799  1.00 41.56           C  
ATOM   2137  CD2 LEU A 255      17.450  20.440 -36.341  1.00 41.56           C  
ATOM   2138  N   VAL A 256      17.153  22.022 -31.721  1.00 45.42           N  
ATOM   2139  CA  VAL A 256      16.702  21.571 -30.397  1.00 45.42           C  
ATOM   2140  C   VAL A 256      16.175  20.150 -30.548  1.00 45.42           C  
ATOM   2141  CB  VAL A 256      15.665  22.516 -29.763  1.00 45.42           C  
ATOM   2142  O   VAL A 256      14.998  19.934 -30.833  1.00 45.42           O  
ATOM   2143  CG1 VAL A 256      15.275  22.033 -28.358  1.00 45.42           C  
ATOM   2144  CG2 VAL A 256      16.226  23.937 -29.626  1.00 45.42           C  
ATOM   2145  N   LEU A 257      17.066  19.177 -30.388  1.00 45.66           N  
ATOM   2146  CA  LEU A 257      16.762  17.767 -30.589  1.00 45.66           C  
ATOM   2147  C   LEU A 257      16.110  17.173 -29.332  1.00 45.66           C  
ATOM   2148  CB  LEU A 257      18.050  17.050 -31.066  1.00 45.66           C  
ATOM   2149  O   LEU A 257      16.759  16.531 -28.512  1.00 45.66           O  
ATOM   2150  CG  LEU A 257      17.885  16.342 -32.426  1.00 45.66           C  
ATOM   2151  CD1 LEU A 257      19.013  16.718 -33.382  1.00 45.66           C  
ATOM   2152  CD2 LEU A 257      17.888  14.820 -32.261  1.00 45.66           C  
ATOM   2153  N   LEU A 258      14.794  17.357 -29.176  1.00 50.35           N  
ATOM   2154  CA  LEU A 258      14.041  16.657 -28.131  1.00 50.35           C  
ATOM   2155  C   LEU A 258      13.890  15.174 -28.495  1.00 50.35           C  
ATOM   2156  CB  LEU A 258      12.691  17.337 -27.846  1.00 50.35           C  
ATOM   2157  O   LEU A 258      12.925  14.778 -29.149  1.00 50.35           O  
ATOM   2158  CG  LEU A 258      12.079  16.811 -26.527  1.00 50.35           C  
ATOM   2159  CD1 LEU A 258      12.602  17.595 -25.320  1.00 50.35           C  
ATOM   2160  CD2 LEU A 258      10.555  16.919 -26.554  1.00 50.35           C  
ATOM   2161  N   ARG A 259      14.836  14.340 -28.054  1.00 52.69           N  
ATOM   2162  CA  ARG A 259      14.793  12.892 -28.280  1.00 52.69           C  
ATOM   2163  C   ARG A 259      13.831  12.216 -27.304  1.00 52.69           C  
ATOM   2164  CB  ARG A 259      16.213  12.313 -28.260  1.00 52.69           C  
ATOM   2165  O   ARG A 259      14.230  11.630 -26.302  1.00 52.69           O  
ATOM   2166  CG  ARG A 259      16.192  10.860 -28.751  1.00 52.69           C  
ATOM   2167  CD  ARG A 259      17.606  10.299 -28.858  1.00 52.69           C  
ATOM   2168  NE  ARG A 259      17.556   8.849 -29.098  1.00 52.69           N  
ATOM   2169  NH1 ARG A 259      19.804   8.431 -28.990  1.00 52.69           N  
ATOM   2170  NH2 ARG A 259      18.325   6.736 -29.049  1.00 52.69           N  
ATOM   2171  CZ  ARG A 259      18.568   8.014 -29.065  1.00 52.69           C  
ATOM   2172  N   LEU A 260      12.540  12.284 -27.612  1.00 57.69           N  
ATOM   2173  CA  LEU A 260      11.508  11.574 -26.862  1.00 57.69           C  
ATOM   2174  C   LEU A 260      11.152  10.293 -27.614  1.00 57.69           C  
ATOM   2175  CB  LEU A 260      10.329  12.525 -26.575  1.00 57.69           C  
ATOM   2176  O   LEU A 260      10.548  10.308 -28.678  1.00 57.69           O  
ATOM   2177  CG  LEU A 260       9.791  12.397 -25.131  1.00 57.69           C  
ATOM   2178  CD1 LEU A 260       9.589  13.774 -24.502  1.00 57.69           C  
ATOM   2179  CD2 LEU A 260       8.462  11.650 -25.097  1.00 57.69           C  
ATOM   2180  N   GLU A 261      11.580   9.153 -27.097  1.00 61.53           N  
ATOM   2181  CA  GLU A 261      11.256   7.862 -27.708  1.00 61.53           C  
ATOM   2182  C   GLU A 261       9.792   7.475 -27.402  1.00 61.53           C  
ATOM   2183  CB  GLU A 261      12.276   6.841 -27.216  1.00 61.53           C  
ATOM   2184  O   GLU A 261       9.280   7.730 -26.309  1.00 61.53           O  
ATOM   2185  CG  GLU A 261      13.696   7.036 -27.766  1.00 61.53           C  
ATOM   2186  CD  GLU A 261      14.750   6.152 -27.079  1.00 61.53           C  
ATOM   2187  OE1 GLU A 261      15.894   6.132 -27.603  1.00 61.53           O  
ATOM   2188  OE2 GLU A 261      14.408   5.562 -26.032  1.00 61.53           O  
ATOM   2189  N   PHE A 262       9.104   6.821 -28.343  1.00 63.60           N  
ATOM   2190  CA  PHE A 262       7.653   6.556 -28.266  1.00 63.60           C  
ATOM   2191  C   PHE A 262       7.216   5.729 -27.040  1.00 63.60           C  
ATOM   2192  CB  PHE A 262       7.258   5.848 -29.564  1.00 63.60           C  
ATOM   2193  O   PHE A 262       6.123   5.914 -26.498  1.00 63.60           O  
ATOM   2194  CG  PHE A 262       5.783   5.535 -29.710  1.00 63.60           C  
ATOM   2195  CD1 PHE A 262       5.360   4.199 -29.781  1.00 63.60           C  
ATOM   2196  CD2 PHE A 262       4.848   6.569 -29.897  1.00 63.60           C  
ATOM   2197  CE1 PHE A 262       4.030   3.912 -30.112  1.00 63.60           C  
ATOM   2198  CE2 PHE A 262       3.499   6.275 -30.158  1.00 63.60           C  
ATOM   2199  CZ  PHE A 262       3.084   4.940 -30.271  1.00 63.60           C  
ATOM   2200  N   TRP A 263       8.086   4.840 -26.562  1.00 66.34           N  
ATOM   2201  CA  TRP A 263       7.887   4.091 -25.318  1.00 66.34           C  
ATOM   2202  C   TRP A 263       7.724   4.989 -24.075  1.00 66.34           C  
ATOM   2203  CB  TRP A 263       9.037   3.091 -25.130  1.00 66.34           C  
ATOM   2204  O   TRP A 263       6.899   4.662 -23.223  1.00 66.34           O  
ATOM   2205  CG  TRP A 263      10.374   3.675 -24.788  1.00 66.34           C  
ATOM   2206  CD1 TRP A 263      10.837   4.875 -25.184  1.00 66.34           C  
ATOM   2207  CD2 TRP A 263      11.502   3.070 -24.082  1.00 66.34           C  
ATOM   2208  CE2 TRP A 263      12.532   4.042 -23.951  1.00 66.34           C  
ATOM   2209  CE3 TRP A 263      11.839   1.769 -23.679  1.00 66.34           C  
ATOM   2210  NE1 TRP A 263      12.099   5.069 -24.701  1.00 66.34           N  
ATOM   2211  CH2 TRP A 263      14.120   2.501 -23.096  1.00 66.34           C  
ATOM   2212  CZ2 TRP A 263      13.791   3.814 -23.407  1.00 66.34           C  
ATOM   2213  CZ3 TRP A 263      13.161   1.495 -23.273  1.00 66.34           C  
ATOM   2214  N   HIS A 264       8.401   6.145 -23.992  1.00 66.79           N  
ATOM   2215  CA  HIS A 264       8.260   7.083 -22.876  1.00 66.79           C  
ATOM   2216  C   HIS A 264       6.841   7.646 -22.847  1.00 66.79           C  
ATOM   2217  CB  HIS A 264       9.281   8.229 -22.971  1.00 66.79           C  
ATOM   2218  O   HIS A 264       6.198   7.621 -21.804  1.00 66.79           O  
ATOM   2219  CG  HIS A 264      10.714   7.824 -22.747  1.00 66.79           C  
ATOM   2220  CD2 HIS A 264      11.295   7.488 -21.554  1.00 66.79           C  
ATOM   2221  ND1 HIS A 264      11.707   7.804 -23.694  1.00 66.79           N  
ATOM   2222  CE1 HIS A 264      12.855   7.434 -23.095  1.00 66.79           C  
ATOM   2223  NE2 HIS A 264      12.646   7.229 -21.787  1.00 66.79           N  
ATOM   2224  N   ILE A 265       6.308   8.069 -24.001  1.00 69.53           N  
ATOM   2225  CA  ILE A 265       4.940   8.603 -24.121  1.00 69.53           C  
ATOM   2226  C   ILE A 265       3.917   7.568 -23.648  1.00 69.53           C  
ATOM   2227  CB  ILE A 265       4.630   9.035 -25.575  1.00 69.53           C  
ATOM   2228  O   ILE A 265       3.006   7.894 -22.887  1.00 69.53           O  
ATOM   2229  CG1 ILE A 265       5.668  10.063 -26.069  1.00 69.53           C  
ATOM   2230  CG2 ILE A 265       3.202   9.609 -25.675  1.00 69.53           C  
ATOM   2231  CD1 ILE A 265       5.487  10.525 -27.519  1.00 69.53           C  
ATOM   2232  N   ARG A 266       4.082   6.304 -24.060  1.00 74.14           N  
ATOM   2233  CA  ARG A 266       3.208   5.208 -23.619  1.00 74.14           C  
ATOM   2234  C   ARG A 266       3.298   4.982 -22.113  1.00 74.14           C  
ATOM   2235  CB  ARG A 266       3.537   3.919 -24.379  1.00 74.14           C  
ATOM   2236  O   ARG A 266       2.262   4.913 -21.460  1.00 74.14           O  
ATOM   2237  CG  ARG A 266       3.037   3.969 -25.826  1.00 74.14           C  
ATOM   2238  CD  ARG A 266       3.290   2.613 -26.487  1.00 74.14           C  
ATOM   2239  NE  ARG A 266       2.616   2.514 -27.792  1.00 74.14           N  
ATOM   2240  NH1 ARG A 266       3.223   0.354 -28.244  1.00 74.14           N  
ATOM   2241  NH2 ARG A 266       1.919   1.443 -29.687  1.00 74.14           N  
ATOM   2242  CZ  ARG A 266       2.585   1.443 -28.565  1.00 74.14           C  
ATOM   2243  N   TYR A 267       4.509   4.903 -21.563  1.00 73.00           N  
ATOM   2244  CA  TYR A 267       4.731   4.738 -20.127  1.00 73.00           C  
ATOM   2245  C   TYR A 267       4.101   5.878 -19.313  1.00 73.00           C  
ATOM   2246  CB  TYR A 267       6.236   4.627 -19.861  1.00 73.00           C  
ATOM   2247  O   TYR A 267       3.354   5.612 -18.370  1.00 73.00           O  
ATOM   2248  CG  TYR A 267       6.585   4.633 -18.388  1.00 73.00           C  
ATOM   2249  CD1 TYR A 267       7.216   5.757 -17.819  1.00 73.00           C  
ATOM   2250  CD2 TYR A 267       6.247   3.530 -17.579  1.00 73.00           C  
ATOM   2251  CE1 TYR A 267       7.545   5.770 -16.452  1.00 73.00           C  
ATOM   2252  CE2 TYR A 267       6.546   3.555 -16.205  1.00 73.00           C  
ATOM   2253  OH  TYR A 267       7.543   4.662 -14.326  1.00 73.00           O  
ATOM   2254  CZ  TYR A 267       7.212   4.663 -15.644  1.00 73.00           C  
ATOM   2255  N   PHE A 268       4.314   7.133 -19.723  1.00 72.93           N  
ATOM   2256  CA  PHE A 268       3.652   8.294 -19.126  1.00 72.93           C  
ATOM   2257  C   PHE A 268       2.128   8.176 -19.231  1.00 72.93           C  
ATOM   2258  CB  PHE A 268       4.153   9.596 -19.774  1.00 72.93           C  
ATOM   2259  O   PHE A 268       1.442   8.379 -18.235  1.00 72.93           O  
ATOM   2260  CG  PHE A 268       5.527  10.047 -19.310  1.00 72.93           C  
ATOM   2261  CD1 PHE A 268       5.717  10.445 -17.974  1.00 72.93           C  
ATOM   2262  CD2 PHE A 268       6.605  10.138 -20.212  1.00 72.93           C  
ATOM   2263  CE1 PHE A 268       6.976  10.902 -17.548  1.00 72.93           C  
ATOM   2264  CE2 PHE A 268       7.879  10.535 -19.769  1.00 72.93           C  
ATOM   2265  CZ  PHE A 268       8.066  10.912 -18.431  1.00 72.93           C  
ATOM   2266  N   GLY A 269       1.593   7.762 -20.383  1.00 78.26           N  
ATOM   2267  CA  GLY A 269       0.167   7.489 -20.580  1.00 78.26           C  
ATOM   2268  C   GLY A 269      -0.416   6.516 -19.550  1.00 78.26           C  
ATOM   2269  O   GLY A 269      -1.413   6.827 -18.899  1.00 78.26           O  
ATOM   2270  N   TYR A 270       0.228   5.363 -19.347  1.00 81.85           N  
ATOM   2271  CA  TYR A 270      -0.209   4.381 -18.346  1.00 81.85           C  
ATOM   2272  C   TYR A 270      -0.084   4.899 -16.915  1.00 81.85           C  
ATOM   2273  CB  TYR A 270       0.580   3.077 -18.494  1.00 81.85           C  
ATOM   2274  O   TYR A 270      -0.955   4.636 -16.088  1.00 81.85           O  
ATOM   2275  CG  TYR A 270       0.239   2.314 -19.752  1.00 81.85           C  
ATOM   2276  CD1 TYR A 270      -1.058   1.791 -19.923  1.00 81.85           C  
ATOM   2277  CD2 TYR A 270       1.205   2.142 -20.756  1.00 81.85           C  
ATOM   2278  CE1 TYR A 270      -1.385   1.079 -21.092  1.00 81.85           C  
ATOM   2279  CE2 TYR A 270       0.864   1.483 -21.949  1.00 81.85           C  
ATOM   2280  OH  TYR A 270      -0.700   0.194 -23.219  1.00 81.85           O  
ATOM   2281  CZ  TYR A 270      -0.416   0.917 -22.104  1.00 81.85           C  
ATOM   2282  N   LEU A 271       0.964   5.668 -16.620  1.00 77.53           N  
ATOM   2283  CA  LEU A 271       1.137   6.279 -15.310  1.00 77.53           C  
ATOM   2284  C   LEU A 271       0.051   7.328 -15.016  1.00 77.53           C  
ATOM   2285  CB  LEU A 271       2.534   6.896 -15.247  1.00 77.53           C  
ATOM   2286  O   LEU A 271      -0.460   7.371 -13.900  1.00 77.53           O  
ATOM   2287  CG  LEU A 271       2.896   7.298 -13.806  1.00 77.53           C  
ATOM   2288  CD1 LEU A 271       3.844   6.271 -13.181  1.00 77.53           C  
ATOM   2289  CD2 LEU A 271       3.456   8.716 -13.806  1.00 77.53           C  
ATOM   2290  N   ILE A 272      -0.332   8.144 -16.004  1.00 78.09           N  
ATOM   2291  CA  ILE A 272      -1.432   9.116 -15.882  1.00 78.09           C  
ATOM   2292  C   ILE A 272      -2.739   8.390 -15.579  1.00 78.09           C  
ATOM   2293  CB  ILE A 272      -1.606   9.939 -17.178  1.00 78.09           C  
ATOM   2294  O   ILE A 272      -3.472   8.815 -14.688  1.00 78.09           O  
ATOM   2295  CG1 ILE A 272      -0.389  10.832 -17.477  1.00 78.09           C  
ATOM   2296  CG2 ILE A 272      -2.861  10.834 -17.128  1.00 78.09           C  
ATOM   2297  CD1 ILE A 272      -0.290  11.187 -18.958  1.00 78.09           C  
ATOM   2298  N   LEU A 273      -3.024   7.303 -16.304  1.00 84.54           N  
ATOM   2299  CA  LEU A 273      -4.215   6.489 -16.066  1.00 84.54           C  
ATOM   2300  C   LEU A 273      -4.217   5.944 -14.635  1.00 84.54           C  
ATOM   2301  CB  LEU A 273      -4.301   5.360 -17.107  1.00 84.54           C  
ATOM   2302  O   LEU A 273      -5.180   6.176 -13.909  1.00 84.54           O  
ATOM   2303  CG  LEU A 273      -4.650   5.837 -18.528  1.00 84.54           C  
ATOM   2304  CD1 LEU A 273      -4.524   4.667 -19.506  1.00 84.54           C  
ATOM   2305  CD2 LEU A 273      -6.076   6.387 -18.623  1.00 84.54           C  
ATOM   2306  N   LEU A 274      -3.101   5.356 -14.192  1.00 84.99           N  
ATOM   2307  CA  LEU A 274      -2.945   4.845 -12.831  1.00 84.99           C  
ATOM   2308  C   LEU A 274      -3.161   5.937 -11.771  1.00 84.99           C  
ATOM   2309  CB  LEU A 274      -1.561   4.180 -12.716  1.00 84.99           C  
ATOM   2310  O   LEU A 274      -3.940   5.757 -10.837  1.00 84.99           O  
ATOM   2311  CG  LEU A 274      -1.258   3.592 -11.326  1.00 84.99           C  
ATOM   2312  CD1 LEU A 274      -2.188   2.434 -10.956  1.00 84.99           C  
ATOM   2313  CD2 LEU A 274       0.183   3.084 -11.288  1.00 84.99           C  
ATOM   2314  N   ILE A 275      -2.508   7.093 -11.917  1.00 80.23           N  
ATOM   2315  CA  ILE A 275      -2.667   8.235 -11.006  1.00 80.23           C  
ATOM   2316  C   ILE A 275      -4.122   8.715 -10.990  1.00 80.23           C  
ATOM   2317  CB  ILE A 275      -1.691   9.368 -11.400  1.00 80.23           C  
ATOM   2318  O   ILE A 275      -4.691   8.922  -9.917  1.00 80.23           O  
ATOM   2319  CG1 ILE A 275      -0.246   8.973 -11.021  1.00 80.23           C  
ATOM   2320  CG2 ILE A 275      -2.079  10.694 -10.719  1.00 80.23           C  
ATOM   2321  CD1 ILE A 275       0.816   9.855 -11.688  1.00 80.23           C  
ATOM   2322  N   GLY A 276      -4.739   8.860 -12.164  1.00 82.39           N  
ATOM   2323  CA  GLY A 276      -6.133   9.265 -12.312  1.00 82.39           C  
ATOM   2324  C   GLY A 276      -7.079   8.309 -11.591  1.00 82.39           C  
ATOM   2325  O   GLY A 276      -7.915   8.746 -10.799  1.00 82.39           O  
ATOM   2326  N   THR A 277      -6.901   7.003 -11.781  1.00 86.54           N  
ATOM   2327  CA  THR A 277      -7.703   5.972 -11.118  1.00 86.54           C  
ATOM   2328  C   THR A 277      -7.505   5.978  -9.602  1.00 86.54           C  
ATOM   2329  CB  THR A 277      -7.398   4.597 -11.727  1.00 86.54           C  
ATOM   2330  O   THR A 277      -8.483   5.886  -8.854  1.00 86.54           O  
ATOM   2331  CG2 THR A 277      -8.269   3.515 -11.095  1.00 86.54           C  
ATOM   2332  OG1 THR A 277      -7.763   4.632 -13.084  1.00 86.54           O  
ATOM   2333  N   ILE A 278      -6.277   6.166  -9.111  1.00 85.60           N  
ATOM   2334  CA  ILE A 278      -6.027   6.280  -7.669  1.00 85.60           C  
ATOM   2335  C   ILE A 278      -6.725   7.516  -7.083  1.00 85.60           C  
ATOM   2336  CB  ILE A 278      -4.519   6.303  -7.366  1.00 85.60           C  
ATOM   2337  O   ILE A 278      -7.367   7.430  -6.033  1.00 85.60           O  
ATOM   2338  CG1 ILE A 278      -3.811   4.988  -7.756  1.00 85.60           C  
ATOM   2339  CG2 ILE A 278      -4.343   6.508  -5.854  1.00 85.60           C  
ATOM   2340  CD1 ILE A 278      -2.298   5.184  -7.927  1.00 85.60           C  
ATOM   2341  N   LEU A 279      -6.664   8.658  -7.768  1.00 83.09           N  
ATOM   2342  CA  LEU A 279      -7.355   9.873  -7.337  1.00 83.09           C  
ATOM   2343  C   LEU A 279      -8.870   9.701  -7.339  1.00 83.09           C  
ATOM   2344  CB  LEU A 279      -6.954  11.041  -8.238  1.00 83.09           C  
ATOM   2345  O   LEU A 279      -9.530  10.196  -6.428  1.00 83.09           O  
ATOM   2346  CG  LEU A 279      -5.502  11.473  -8.012  1.00 83.09           C  
ATOM   2347  CD1 LEU A 279      -5.110  12.408  -9.134  1.00 83.09           C  
ATOM   2348  CD2 LEU A 279      -5.301  12.209  -6.683  1.00 83.09           C  
ATOM   2349  N   LEU A 280      -9.430   8.959  -8.298  1.00 86.92           N  
ATOM   2350  CA  LEU A 280     -10.848   8.602  -8.285  1.00 86.92           C  
ATOM   2351  C   LEU A 280     -11.213   7.797  -7.030  1.00 86.92           C  
ATOM   2352  CB  LEU A 280     -11.224   7.838  -9.567  1.00 86.92           C  
ATOM   2353  O   LEU A 280     -12.214   8.116  -6.390  1.00 86.92           O  
ATOM   2354  CG  LEU A 280     -11.267   8.694 -10.845  1.00 86.92           C  
ATOM   2355  CD1 LEU A 280     -11.498   7.785 -12.053  1.00 86.92           C  
ATOM   2356  CD2 LEU A 280     -12.398   9.726 -10.804  1.00 86.92           C  
ATOM   2357  N   VAL A 281     -10.391   6.823  -6.621  1.00 86.37           N  
ATOM   2358  CA  VAL A 281     -10.611   6.059  -5.375  1.00 86.37           C  
ATOM   2359  C   VAL A 281     -10.571   6.966  -4.142  1.00 86.37           C  
ATOM   2360  CB  VAL A 281      -9.594   4.907  -5.237  1.00 86.37           C  
ATOM   2361  O   VAL A 281     -11.431   6.863  -3.265  1.00 86.37           O  
ATOM   2362  CG1 VAL A 281      -9.686   4.200  -3.877  1.00 86.37           C  
ATOM   2363  CG2 VAL A 281      -9.845   3.845  -6.310  1.00 86.37           C  
ATOM   2364  N   VAL A 282      -9.609   7.889  -4.072  1.00 84.19           N  
ATOM   2365  CA  VAL A 282      -9.498   8.847  -2.957  1.00 84.19           C  
ATOM   2366  C   VAL A 282     -10.690   9.812  -2.930  1.00 84.19           C  
ATOM   2367  CB  VAL A 282      -8.159   9.606  -3.028  1.00 84.19           C  
ATOM   2368  O   VAL A 282     -11.253  10.073  -1.863  1.00 84.19           O  
ATOM   2369  CG1 VAL A 282      -8.057  10.693  -1.950  1.00 84.19           C  
ATOM   2370  CG2 VAL A 282      -6.975   8.652  -2.817  1.00 84.19           C  
ATOM   2371  N   CYS A 283     -11.120  10.309  -4.091  1.00 86.00           N  
ATOM   2372  CA  CYS A 283     -12.304  11.156  -4.235  1.00 86.00           C  
ATOM   2373  C   CYS A 283     -13.584  10.424  -3.825  1.00 86.00           C  
ATOM   2374  CB  CYS A 283     -12.403  11.626  -5.691  1.00 86.00           C  
ATOM   2375  O   CYS A 283     -14.441  11.003  -3.158  1.00 86.00           O  
ATOM   2376  SG  CYS A 283     -11.186  12.938  -5.991  1.00 86.00           S  
ATOM   2377  N   ASP A 284     -13.706   9.145  -4.167  1.00 87.07           N  
ATOM   2378  CA  ASP A 284     -14.852   8.322  -3.794  1.00 87.07           C  
ATOM   2379  C   ASP A 284     -14.920   8.068  -2.297  1.00 87.07           C  
ATOM   2380  CB  ASP A 284     -14.770   6.980  -4.512  1.00 87.07           C  
ATOM   2381  O   ASP A 284     -15.983   8.212  -1.688  1.00 87.07           O  
ATOM   2382  CG  ASP A 284     -15.170   7.068  -5.969  1.00 87.07           C  
ATOM   2383  OD1 ASP A 284     -15.708   8.128  -6.384  1.00 87.07           O  
ATOM   2384  OD2 ASP A 284     -15.144   6.004  -6.626  1.00 87.07           O  
ATOM   2385  N   TYR A 285     -13.778   7.740  -1.694  1.00 86.66           N  
ATOM   2386  CA  TYR A 285     -13.636   7.683  -0.248  1.00 86.66           C  
ATOM   2387  C   TYR A 285     -14.096   8.999   0.399  1.00 86.66           C  
ATOM   2388  CB  TYR A 285     -12.173   7.373   0.098  1.00 86.66           C  
ATOM   2389  O   TYR A 285     -14.938   8.986   1.301  1.00 86.66           O  
ATOM   2390  CG  TYR A 285     -11.834   7.757   1.519  1.00 86.66           C  
ATOM   2391  CD1 TYR A 285     -11.025   8.879   1.801  1.00 86.66           C  
ATOM   2392  CD2 TYR A 285     -12.456   7.056   2.561  1.00 86.66           C  
ATOM   2393  CE1 TYR A 285     -10.840   9.301   3.136  1.00 86.66           C  
ATOM   2394  CE2 TYR A 285     -12.278   7.480   3.882  1.00 86.66           C  
ATOM   2395  OH  TYR A 285     -11.395   8.966   5.487  1.00 86.66           O  
ATOM   2396  CZ  TYR A 285     -11.485   8.599   4.181  1.00 86.66           C  
ATOM   2397  N   LYS A 286     -13.585  10.139  -0.089  1.00 85.31           N  
ATOM   2398  CA  LYS A 286     -13.937  11.466   0.428  1.00 85.31           C  
ATOM   2399  C   LYS A 286     -15.437  11.732   0.300  1.00 85.31           C  
ATOM   2400  CB  LYS A 286     -13.096  12.543  -0.279  1.00 85.31           C  
ATOM   2401  O   LYS A 286     -16.058  12.164   1.265  1.00 85.31           O  
ATOM   2402  CG  LYS A 286     -13.385  13.919   0.335  1.00 85.31           C  
ATOM   2403  CD  LYS A 286     -12.528  15.052  -0.238  1.00 85.31           C  
ATOM   2404  CE  LYS A 286     -12.918  16.312   0.546  1.00 85.31           C  
ATOM   2405  NZ  LYS A 286     -12.063  17.481   0.250  1.00 85.31           N  
ATOM   2406  N   SER A 287     -16.028  11.419  -0.851  1.00 86.81           N  
ATOM   2407  CA  SER A 287     -17.461  11.580  -1.097  1.00 86.81           C  
ATOM   2408  C   SER A 287     -18.307  10.784  -0.098  1.00 86.81           C  
ATOM   2409  CB  SER A 287     -17.789  11.140  -2.526  1.00 86.81           C  
ATOM   2410  O   SER A 287     -19.235  11.332   0.495  1.00 86.81           O  
ATOM   2411  OG  SER A 287     -19.125  11.483  -2.857  1.00 86.81           O  
ATOM   2412  N   GLU A 288     -17.975   9.512   0.147  1.00 86.68           N  
ATOM   2413  CA  GLU A 288     -18.714   8.665   1.094  1.00 86.68           C  
ATOM   2414  C   GLU A 288     -18.541   9.105   2.553  1.00 86.68           C  
ATOM   2415  CB  GLU A 288     -18.313   7.191   0.913  1.00 86.68           C  
ATOM   2416  O   GLU A 288     -19.507   9.084   3.323  1.00 86.68           O  
ATOM   2417  CG  GLU A 288     -18.864   6.593  -0.393  1.00 86.68           C  
ATOM   2418  CD  GLU A 288     -20.400   6.666  -0.482  1.00 86.68           C  
ATOM   2419  OE1 GLU A 288     -20.919   6.981  -1.583  1.00 86.68           O  
ATOM   2420  OE2 GLU A 288     -21.084   6.484   0.553  1.00 86.68           O  
ATOM   2421  N   ARG A 289     -17.348   9.581   2.924  1.00 84.06           N  
ATOM   2422  CA  ARG A 289     -17.096  10.203   4.230  1.00 84.06           C  
ATOM   2423  C   ARG A 289     -17.905  11.488   4.404  1.00 84.06           C  
ATOM   2424  CB  ARG A 289     -15.593  10.474   4.356  1.00 84.06           C  
ATOM   2425  O   ARG A 289     -18.532  11.688   5.440  1.00 84.06           O  
ATOM   2426  CG  ARG A 289     -15.213  11.073   5.720  1.00 84.06           C  
ATOM   2427  CD  ARG A 289     -13.834  11.726   5.655  1.00 84.06           C  
ATOM   2428  NE  ARG A 289     -13.881  12.963   4.852  1.00 84.06           N  
ATOM   2429  NH1 ARG A 289     -11.684  13.595   5.073  1.00 84.06           N  
ATOM   2430  NH2 ARG A 289     -13.160  14.893   3.970  1.00 84.06           N  
ATOM   2431  CZ  ARG A 289     -12.897  13.806   4.634  1.00 84.06           C  
ATOM   2432  N   ASP A 290     -17.923  12.356   3.401  1.00 80.30           N  
ATOM   2433  CA  ASP A 290     -18.636  13.630   3.476  1.00 80.30           C  
ATOM   2434  C   ASP A 290     -20.159  13.407   3.502  1.00 80.30           C  
ATOM   2435  CB  ASP A 290     -18.204  14.541   2.316  1.00 80.30           C  
ATOM   2436  O   ASP A 290     -20.877  14.127   4.197  1.00 80.30           O  
ATOM   2437  CG  ASP A 290     -16.734  15.013   2.364  1.00 80.30           C  
ATOM   2438  OD1 ASP A 290     -16.002  14.757   3.360  1.00 80.30           O  
ATOM   2439  OD2 ASP A 290     -16.335  15.678   1.384  1.00 80.30           O  
ATOM   2440  N   LYS A 291     -20.668  12.365   2.823  1.00 85.33           N  
ATOM   2441  CA  LYS A 291     -22.058  11.896   2.976  1.00 85.33           C  
ATOM   2442  C   LYS A 291     -22.352  11.441   4.402  1.00 85.33           C  
ATOM   2443  CB  LYS A 291     -22.355  10.732   2.025  1.00 85.33           C  
ATOM   2444  O   LYS A 291     -23.398  11.808   4.930  1.00 85.33           O  
ATOM   2445  CG  LYS A 291     -22.532  11.161   0.565  1.00 85.33           C  
ATOM   2446  CD  LYS A 291     -22.694   9.899  -0.287  1.00 85.33           C  
ATOM   2447  CE  LYS A 291     -22.564  10.200  -1.778  1.00 85.33           C  
ATOM   2448  NZ  LYS A 291     -22.551   8.932  -2.542  1.00 85.33           N  
ATOM   2449  N   PHE A 292     -21.438  10.701   5.031  1.00 82.85           N  
ATOM   2450  CA  PHE A 292     -21.580  10.285   6.426  1.00 82.85           C  
ATOM   2451  C   PHE A 292     -21.673  11.489   7.359  1.00 82.85           C  
ATOM   2452  CB  PHE A 292     -20.431   9.342   6.818  1.00 82.85           C  
ATOM   2453  O   PHE A 292     -22.616  11.583   8.138  1.00 82.85           O  
ATOM   2454  CG  PHE A 292     -20.471   8.930   8.270  1.00 82.85           C  
ATOM   2455  CD1 PHE A 292     -19.618   9.555   9.197  1.00 82.85           C  
ATOM   2456  CD2 PHE A 292     -21.401   7.970   8.706  1.00 82.85           C  
ATOM   2457  CE1 PHE A 292     -19.702   9.228  10.559  1.00 82.85           C  
ATOM   2458  CE2 PHE A 292     -21.512   7.671  10.076  1.00 82.85           C  
ATOM   2459  CZ  PHE A 292     -20.663   8.302  11.003  1.00 82.85           C  
ATOM   2460  N   LEU A 293     -20.761  12.453   7.225  1.00 75.95           N  
ATOM   2461  CA  LEU A 293     -20.765  13.672   8.037  1.00 75.95           C  
ATOM   2462  C   LEU A 293     -22.034  14.510   7.821  1.00 75.95           C  
ATOM   2463  CB  LEU A 293     -19.499  14.487   7.724  1.00 75.95           C  
ATOM   2464  O   LEU A 293     -22.633  14.979   8.787  1.00 75.95           O  
ATOM   2465  CG  LEU A 293     -18.182  13.812   8.152  1.00 75.95           C  
ATOM   2466  CD1 LEU A 293     -17.002  14.652   7.661  1.00 75.95           C  
ATOM   2467  CD2 LEU A 293     -18.075  13.651   9.670  1.00 75.95           C  
ATOM   2468  N   LYS A 294     -22.506  14.644   6.574  1.00 76.50           N  
ATOM   2469  CA  LYS A 294     -23.802  15.279   6.275  1.00 76.50           C  
ATOM   2470  C   LYS A 294     -24.973  14.510   6.894  1.00 76.50           C  
ATOM   2471  CB  LYS A 294     -23.995  15.401   4.757  1.00 76.50           C  
ATOM   2472  O   LYS A 294     -25.897  15.127   7.412  1.00 76.50           O  
ATOM   2473  CG  LYS A 294     -23.124  16.502   4.136  1.00 76.50           C  
ATOM   2474  CD  LYS A 294     -23.258  16.481   2.608  1.00 76.50           C  
ATOM   2475  CE  LYS A 294     -22.349  17.545   1.985  1.00 76.50           C  
ATOM   2476  NZ  LYS A 294     -22.453  17.563   0.504  1.00 76.50           N  
ATOM   2477  N   GLY A 295     -24.935  13.178   6.865  1.00 74.76           N  
ATOM   2478  CA  GLY A 295     -25.942  12.313   7.481  1.00 74.76           C  
ATOM   2479  C   GLY A 295     -25.990  12.451   9.002  1.00 74.76           C  
ATOM   2480  O   GLY A 295     -27.079  12.512   9.570  1.00 74.76           O  
ATOM   2481  N   VAL A 296     -24.827  12.574   9.648  1.00 71.99           N  
ATOM   2482  CA  VAL A 296     -24.698  12.889  11.079  1.00 71.99           C  
ATOM   2483  C   VAL A 296     -25.329  14.251  11.385  1.00 71.99           C  
ATOM   2484  CB  VAL A 296     -23.213  12.871  11.506  1.00 71.99           C  
ATOM   2485  O   VAL A 296     -26.148  14.348  12.295  1.00 71.99           O  
ATOM   2486  CG1 VAL A 296     -23.035  13.391  12.935  1.00 71.99           C  
ATOM   2487  CG2 VAL A 296     -22.561  11.483  11.428  1.00 71.99           C  
ATOM   2488  N   TRP A 297     -24.993  15.276  10.595  1.00 66.32           N  
ATOM   2489  CA  TRP A 297     -25.472  16.648  10.787  1.00 66.32           C  
ATOM   2490  C   TRP A 297     -26.987  16.786  10.598  1.00 66.32           C  
ATOM   2491  CB  TRP A 297     -24.721  17.567   9.818  1.00 66.32           C  
ATOM   2492  O   TRP A 297     -27.675  17.362  11.435  1.00 66.32           O  
ATOM   2493  CG  TRP A 297     -24.966  19.021  10.056  1.00 66.32           C  
ATOM   2494  CD1 TRP A 297     -25.911  19.781   9.456  1.00 66.32           C  
ATOM   2495  CD2 TRP A 297     -24.318  19.882  11.038  1.00 66.32           C  
ATOM   2496  CE2 TRP A 297     -24.909  21.178  10.960  1.00 66.32           C  
ATOM   2497  CE3 TRP A 297     -23.320  19.683  12.017  1.00 66.32           C  
ATOM   2498  NE1 TRP A 297     -25.874  21.059   9.982  1.00 66.32           N  
ATOM   2499  CH2 TRP A 297     -23.513  22.004  12.756  1.00 66.32           C  
ATOM   2500  CZ2 TRP A 297     -24.512  22.235  11.793  1.00 66.32           C  
ATOM   2501  CZ3 TRP A 297     -22.933  20.729  12.875  1.00 66.32           C  
ATOM   2502  N   ASN A 298     -27.538  16.209   9.529  1.00 69.70           N  
ATOM   2503  CA  ASN A 298     -28.969  16.311   9.230  1.00 69.70           C  
ATOM   2504  C   ASN A 298     -29.843  15.541  10.229  1.00 69.70           C  
ATOM   2505  CB  ASN A 298     -29.216  15.808   7.800  1.00 69.70           C  
ATOM   2506  O   ASN A 298     -31.015  15.856  10.392  1.00 69.70           O  
ATOM   2507  CG  ASN A 298     -28.668  16.728   6.725  1.00 69.70           C  
ATOM   2508  ND2 ASN A 298     -28.710  16.295   5.487  1.00 69.70           N  
ATOM   2509  OD1 ASN A 298     -28.219  17.840   6.947  1.00 69.70           O  
ATOM   2510  N   ASN A 299     -29.287  14.533  10.904  1.00 66.02           N  
ATOM   2511  CA  ASN A 299     -29.996  13.745  11.908  1.00 66.02           C  
ATOM   2512  C   ASN A 299     -29.773  14.254  13.342  1.00 66.02           C  
ATOM   2513  CB  ASN A 299     -29.669  12.261  11.721  1.00 66.02           C  
ATOM   2514  O   ASN A 299     -29.924  13.483  14.295  1.00 66.02           O  
ATOM   2515  CG  ASN A 299     -30.359  11.675  10.508  1.00 66.02           C  
ATOM   2516  ND2 ASN A 299     -29.619  11.223   9.531  1.00 66.02           N  
ATOM   2517  OD1 ASN A 299     -31.570  11.588  10.428  1.00 66.02           O  
ATOM   2518  N   GLN A 300     -29.475  15.547  13.519  1.00 60.36           N  
ATOM   2519  CA  GLN A 300     -29.484  16.198  14.835  1.00 60.36           C  
ATOM   2520  C   GLN A 300     -30.802  15.941  15.599  1.00 60.36           C  
ATOM   2521  CB  GLN A 300     -29.204  17.703  14.667  1.00 60.36           C  
ATOM   2522  O   GLN A 300     -30.779  15.771  16.814  1.00 60.36           O  
ATOM   2523  CG  GLN A 300     -27.693  18.003  14.606  1.00 60.36           C  
ATOM   2524  CD  GLN A 300     -27.370  19.468  14.301  1.00 60.36           C  
ATOM   2525  NE2 GLN A 300     -26.106  19.827  14.216  1.00 60.36           N  
ATOM   2526  OE1 GLN A 300     -28.231  20.322  14.167  1.00 60.36           O  
ATOM   2527  N   ASP A 301     -31.928  15.735  14.910  1.00 53.30           N  
ATOM   2528  CA  ASP A 301     -33.208  15.363  15.531  1.00 53.30           C  
ATOM   2529  C   ASP A 301     -33.197  13.998  16.253  1.00 53.30           C  
ATOM   2530  CB  ASP A 301     -34.299  15.331  14.453  1.00 53.30           C  
ATOM   2531  O   ASP A 301     -33.875  13.829  17.274  1.00 53.30           O  
ATOM   2532  CG  ASP A 301     -34.703  16.707  13.923  1.00 53.30           C  
ATOM   2533  OD1 ASP A 301     -34.412  17.707  14.607  1.00 53.30           O  
ATOM   2534  OD2 ASP A 301     -35.377  16.708  12.873  1.00 53.30           O  
ATOM   2535  N   LEU A 302     -32.424  13.011  15.766  1.00 56.08           N  
ATOM   2536  CA  LEU A 302     -32.252  11.713  16.446  1.00 56.08           C  
ATOM   2537  C   LEU A 302     -31.511  11.882  17.776  1.00 56.08           C  
ATOM   2538  CB  LEU A 302     -31.472  10.715  15.561  1.00 56.08           C  
ATOM   2539  O   LEU A 302     -31.774  11.156  18.738  1.00 56.08           O  
ATOM   2540  CG  LEU A 302     -32.240  10.133  14.363  1.00 56.08           C  
ATOM   2541  CD1 LEU A 302     -31.326   9.236  13.521  1.00 56.08           C  
ATOM   2542  CD2 LEU A 302     -33.396   9.234  14.816  1.00 56.08           C  
ATOM   2543  N   VAL A 303     -30.607  12.859  17.821  1.00 52.54           N  
ATOM   2544  CA  VAL A 303     -29.882  13.274  19.019  1.00 52.54           C  
ATOM   2545  C   VAL A 303     -30.853  13.993  19.962  1.00 52.54           C  
ATOM   2546  CB  VAL A 303     -28.690  14.175  18.625  1.00 52.54           C  
ATOM   2547  O   VAL A 303     -30.990  13.616  21.121  1.00 52.54           O  
ATOM   2548  CG1 VAL A 303     -27.802  14.450  19.822  1.00 52.54           C  
ATOM   2549  CG2 VAL A 303     -27.809  13.586  17.513  1.00 52.54           C  
ATOM   2550  N   GLN A 304     -31.623  14.950  19.445  1.00 46.25           N  
ATOM   2551  CA  GLN A 304     -32.467  15.847  20.232  1.00 46.25           C  
ATOM   2552  C   GLN A 304     -33.683  15.154  20.881  1.00 46.25           C  
ATOM   2553  CB  GLN A 304     -32.854  17.013  19.312  1.00 46.25           C  
ATOM   2554  O   GLN A 304     -33.999  15.428  22.040  1.00 46.25           O  
ATOM   2555  CG  GLN A 304     -33.292  18.276  20.067  1.00 46.25           C  
ATOM   2556  CD  GLN A 304     -33.445  19.480  19.136  1.00 46.25           C  
ATOM   2557  NE2 GLN A 304     -33.896  20.612  19.625  1.00 46.25           N  
ATOM   2558  OE1 GLN A 304     -33.165  19.441  17.957  1.00 46.25           O  
ATOM   2559  N   LYS A 305     -34.341  14.196  20.205  1.00 45.16           N  
ATOM   2560  CA  LYS A 305     -35.531  13.494  20.746  1.00 45.16           C  
ATOM   2561  C   LYS A 305     -35.227  12.480  21.852  1.00 45.16           C  
ATOM   2562  CB  LYS A 305     -36.332  12.827  19.615  1.00 45.16           C  
ATOM   2563  O   LYS A 305     -36.089  12.219  22.683  1.00 45.16           O  
ATOM   2564  CG  LYS A 305     -37.265  13.831  18.924  1.00 45.16           C  
ATOM   2565  CD  LYS A 305     -38.085  13.163  17.812  1.00 45.16           C  
ATOM   2566  CE  LYS A 305     -39.043  14.194  17.201  1.00 45.16           C  
ATOM   2567  NZ  LYS A 305     -39.744  13.676  15.998  1.00 45.16           N  
ATOM   2568  N   SER A 306     -34.014  11.926  21.900  1.00 44.32           N  
ATOM   2569  CA  SER A 306     -33.551  11.116  23.040  1.00 44.32           C  
ATOM   2570  C   SER A 306     -33.159  11.984  24.242  1.00 44.32           C  
ATOM   2571  CB  SER A 306     -32.354  10.257  22.601  1.00 44.32           C  
ATOM   2572  O   SER A 306     -32.969  11.447  25.333  1.00 44.32           O  
ATOM   2573  OG  SER A 306     -31.696   9.653  23.706  1.00 44.32           O  
ATOM   2574  N   TRP A 307     -32.942  13.283  24.033  1.00 39.68           N  
ATOM   2575  CA  TRP A 307     -32.337  14.195  25.005  1.00 39.68           C  
ATOM   2576  C   TRP A 307     -33.361  15.086  25.712  1.00 39.68           C  
ATOM   2577  CB  TRP A 307     -31.257  15.022  24.305  1.00 39.68           C  
ATOM   2578  O   TRP A 307     -33.008  15.773  26.664  1.00 39.68           O  
ATOM   2579  CG  TRP A 307     -30.009  14.304  23.883  1.00 39.68           C  
ATOM   2580  CD1 TRP A 307     -29.819  12.971  23.729  1.00 39.68           C  
ATOM   2581  CD2 TRP A 307     -28.761  14.921  23.472  1.00 39.68           C  
ATOM   2582  CE2 TRP A 307     -27.841  13.897  23.101  1.00 39.68           C  
ATOM   2583  CE3 TRP A 307     -28.337  16.256  23.337  1.00 39.68           C  
ATOM   2584  NE1 TRP A 307     -28.559  12.730  23.224  1.00 39.68           N  
ATOM   2585  CH2 TRP A 307     -26.195  15.522  22.431  1.00 39.68           C  
ATOM   2586  CZ2 TRP A 307     -26.552  14.179  22.630  1.00 39.68           C  
ATOM   2587  CZ3 TRP A 307     -27.077  16.552  22.799  1.00 39.68           C  
ATOM   2588  N   SER A 308     -34.637  15.020  25.323  1.00 40.11           N  
ATOM   2589  CA  SER A 308     -35.743  15.753  25.953  1.00 40.11           C  
ATOM   2590  C   SER A 308     -36.040  15.339  27.403  1.00 40.11           C  
ATOM   2591  CB  SER A 308     -37.001  15.609  25.091  1.00 40.11           C  
ATOM   2592  O   SER A 308     -36.758  16.054  28.095  1.00 40.11           O  
ATOM   2593  OG  SER A 308     -37.289  14.238  24.891  1.00 40.11           O  
ATOM   2594  N   SER A 309     -35.462  14.239  27.905  1.00 48.04           N  
ATOM   2595  CA  SER A 309     -35.542  13.853  29.324  1.00 48.04           C  
ATOM   2596  C   SER A 309     -34.414  14.434  30.191  1.00 48.04           C  
ATOM   2597  CB  SER A 309     -35.596  12.328  29.457  1.00 48.04           C  
ATOM   2598  O   SER A 309     -34.370  14.177  31.392  1.00 48.04           O  
ATOM   2599  OG  SER A 309     -34.314  11.753  29.277  1.00 48.04           O  
ATOM   2600  N   ILE A 310     -33.462  15.163  29.602  1.00 48.02           N  
ATOM   2601  CA  ILE A 310     -32.298  15.735  30.285  1.00 48.02           C  
ATOM   2602  C   ILE A 310     -32.412  17.257  30.160  1.00 48.02           C  
ATOM   2603  CB  ILE A 310     -30.985  15.149  29.709  1.00 48.02           C  
ATOM   2604  O   ILE A 310     -32.617  17.775  29.069  1.00 48.02           O  
ATOM   2605  CG1 ILE A 310     -30.973  13.604  29.859  1.00 48.02           C  
ATOM   2606  CG2 ILE A 310     -29.763  15.771  30.412  1.00 48.02           C  
ATOM   2607  CD1 ILE A 310     -29.770  12.902  29.221  1.00 48.02           C  
ATOM   2608  N   SER A 311     -32.339  17.963  31.292  1.00 45.65           N  
ATOM   2609  CA  SER A 311     -32.662  19.391  31.423  1.00 45.65           C  
ATOM   2610  C   SER A 311     -32.183  20.264  30.251  1.00 45.65           C  
ATOM   2611  CB  SER A 311     -32.114  19.932  32.751  1.00 45.65           C  
ATOM   2612  O   SER A 311     -31.029  20.188  29.822  1.00 45.65           O  
ATOM   2613  OG  SER A 311     -30.701  19.828  32.841  1.00 45.65           O  
ATOM   2614  N   LEU A 312     -33.071  21.148  29.776  1.00 44.30           N  
ATOM   2615  CA  LEU A 312     -32.862  22.067  28.644  1.00 44.30           C  
ATOM   2616  C   LEU A 312     -31.528  22.844  28.712  1.00 44.30           C  
ATOM   2617  CB  LEU A 312     -34.048  23.064  28.593  1.00 44.30           C  
ATOM   2618  O   LEU A 312     -30.930  23.135  27.679  1.00 44.30           O  
ATOM   2619  CG  LEU A 312     -34.836  23.040  27.267  1.00 44.30           C  
ATOM   2620  CD1 LEU A 312     -36.005  22.056  27.333  1.00 44.30           C  
ATOM   2621  CD2 LEU A 312     -35.395  24.428  26.957  1.00 44.30           C  
ATOM   2622  N   ASN A 313     -31.026  23.120  29.921  1.00 46.17           N  
ATOM   2623  CA  ASN A 313     -29.764  23.832  30.147  1.00 46.17           C  
ATOM   2624  C   ASN A 313     -28.504  22.977  29.918  1.00 46.17           C  
ATOM   2625  CB  ASN A 313     -29.791  24.460  31.554  1.00 46.17           C  
ATOM   2626  O   ASN A 313     -27.451  23.533  29.623  1.00 46.17           O  
ATOM   2627  CG  ASN A 313     -30.692  25.683  31.632  1.00 46.17           C  
ATOM   2628  ND2 ASN A 313     -30.951  26.190  32.813  1.00 46.17           N  
ATOM   2629  OD1 ASN A 313     -31.177  26.197  30.641  1.00 46.17           O  
ATOM   2630  N   ARG A 314     -28.593  21.640  29.986  1.00 43.30           N  
ATOM   2631  CA  ARG A 314     -27.509  20.737  29.554  1.00 43.30           C  
ATOM   2632  C   ARG A 314     -27.540  20.480  28.049  1.00 43.30           C  
ATOM   2633  CB  ARG A 314     -27.569  19.412  30.328  1.00 43.30           C  
ATOM   2634  O   ARG A 314     -26.509  20.172  27.471  1.00 43.30           O  
ATOM   2635  CG  ARG A 314     -27.016  19.545  31.752  1.00 43.30           C  
ATOM   2636  CD  ARG A 314     -26.982  18.172  32.434  1.00 43.30           C  
ATOM   2637  NE  ARG A 314     -26.444  18.264  33.806  1.00 43.30           N  
ATOM   2638  NH1 ARG A 314     -26.648  16.047  34.370  1.00 43.30           N  
ATOM   2639  NH2 ARG A 314     -25.863  17.498  35.872  1.00 43.30           N  
ATOM   2640  CZ  ARG A 314     -26.320  17.273  34.672  1.00 43.30           C  
ATOM   2641  N   CYS A 315     -28.691  20.641  27.401  1.00 38.62           N  
ATOM   2642  CA  CYS A 315     -28.881  20.284  25.995  1.00 38.62           C  
ATOM   2643  C   CYS A 315     -27.995  21.111  25.039  1.00 38.62           C  
ATOM   2644  CB  CYS A 315     -30.383  20.385  25.693  1.00 38.62           C  
ATOM   2645  O   CYS A 315     -27.417  20.544  24.119  1.00 38.62           O  
ATOM   2646  SG  CYS A 315     -30.847  19.126  24.474  1.00 38.62           S  
ATOM   2647  N   LYS A 316     -27.775  22.408  25.325  1.00 42.58           N  
ATOM   2648  CA  LYS A 316     -26.834  23.255  24.561  1.00 42.58           C  
ATOM   2649  C   LYS A 316     -25.372  22.806  24.693  1.00 42.58           C  
ATOM   2650  CB  LYS A 316     -26.985  24.738  24.947  1.00 42.58           C  
ATOM   2651  O   LYS A 316     -24.655  22.821  23.707  1.00 42.58           O  
ATOM   2652  CG  LYS A 316     -28.185  25.396  24.247  1.00 42.58           C  
ATOM   2653  CD  LYS A 316     -28.261  26.897  24.560  1.00 42.58           C  
ATOM   2654  CE  LYS A 316     -29.393  27.552  23.756  1.00 42.58           C  
ATOM   2655  NZ  LYS A 316     -29.490  29.010  24.025  1.00 42.58           N  
ATOM   2656  N   GLN A 317     -24.958  22.341  25.875  1.00 42.73           N  
ATOM   2657  CA  GLN A 317     -23.590  21.866  26.118  1.00 42.73           C  
ATOM   2658  C   GLN A 317     -23.308  20.488  25.505  1.00 42.73           C  
ATOM   2659  CB  GLN A 317     -23.321  21.817  27.633  1.00 42.73           C  
ATOM   2660  O   GLN A 317     -22.151  20.158  25.285  1.00 42.73           O  
ATOM   2661  CG  GLN A 317     -23.032  23.201  28.228  1.00 42.73           C  
ATOM   2662  CD  GLN A 317     -22.801  23.161  29.738  1.00 42.73           C  
ATOM   2663  NE2 GLN A 317     -22.114  24.139  30.287  1.00 42.73           N  
ATOM   2664  OE1 GLN A 317     -23.242  22.274  30.457  1.00 42.73           O  
ATOM   2665  N   ILE A 318     -24.321  19.651  25.254  1.00 43.32           N  
ATOM   2666  CA  ILE A 318     -24.097  18.261  24.817  1.00 43.32           C  
ATOM   2667  C   ILE A 318     -24.025  18.154  23.280  1.00 43.32           C  
ATOM   2668  CB  ILE A 318     -25.100  17.288  25.484  1.00 43.32           C  
ATOM   2669  O   ILE A 318     -23.310  17.291  22.776  1.00 43.32           O  
ATOM   2670  CG1 ILE A 318     -25.075  17.367  27.031  1.00 43.32           C  
ATOM   2671  CG2 ILE A 318     -24.784  15.808  25.170  1.00 43.32           C  
ATOM   2672  CD1 ILE A 318     -26.332  16.762  27.675  1.00 43.32           C  
ATOM   2673  N   THR A 319     -24.667  19.045  22.514  1.00 44.79           N  
ATOM   2674  CA  THR A 319     -24.449  19.150  21.053  1.00 44.79           C  
ATOM   2675  C   THR A 319     -23.003  19.529  20.737  1.00 44.79           C  
ATOM   2676  CB  THR A 319     -25.418  20.147  20.384  1.00 44.79           C  
ATOM   2677  O   THR A 319     -22.379  18.883  19.900  1.00 44.79           O  
ATOM   2678  CG2 THR A 319     -26.588  19.404  19.739  1.00 44.79           C  
ATOM   2679  OG1 THR A 319     -25.964  21.051  21.326  1.00 44.79           O  
ATOM   2680  N   ASP A 320     -22.429  20.439  21.528  1.00 42.95           N  
ATOM   2681  CA  ASP A 320     -21.007  20.799  21.479  1.00 42.95           C  
ATOM   2682  C   ASP A 320     -20.092  19.615  21.846  1.00 42.95           C  
ATOM   2683  CB  ASP A 320     -20.756  21.961  22.457  1.00 42.95           C  
ATOM   2684  O   ASP A 320     -19.009  19.453  21.290  1.00 42.95           O  
ATOM   2685  CG  ASP A 320     -21.459  23.271  22.085  1.00 42.95           C  
ATOM   2686  OD1 ASP A 320     -21.676  23.502  20.877  1.00 42.95           O  
ATOM   2687  OD2 ASP A 320     -21.722  24.062  23.018  1.00 42.95           O  
ATOM   2688  N   VAL A 321     -20.537  18.742  22.759  1.00 43.33           N  
ATOM   2689  CA  VAL A 321     -19.812  17.525  23.173  1.00 43.33           C  
ATOM   2690  C   VAL A 321     -19.889  16.429  22.120  1.00 43.33           C  
ATOM   2691  CB  VAL A 321     -20.344  17.011  24.523  1.00 43.33           C  
ATOM   2692  O   VAL A 321     -18.924  15.685  21.963  1.00 43.33           O  
ATOM   2693  CG1 VAL A 321     -19.836  15.622  24.939  1.00 43.33           C  
ATOM   2694  CG2 VAL A 321     -19.936  17.967  25.645  1.00 43.33           C  
ATOM   2695  N   LEU A 322     -21.005  16.305  21.397  1.00 47.50           N  
ATOM   2696  CA  LEU A 322     -21.119  15.350  20.303  1.00 47.50           C  
ATOM   2697  C   LEU A 322     -20.209  15.784  19.154  1.00 47.50           C  
ATOM   2698  CB  LEU A 322     -22.587  15.187  19.878  1.00 47.50           C  
ATOM   2699  O   LEU A 322     -19.399  14.974  18.722  1.00 47.50           O  
ATOM   2700  CG  LEU A 322     -22.823  13.925  19.026  1.00 47.50           C  
ATOM   2701  CD1 LEU A 322     -22.796  12.648  19.881  1.00 47.50           C  
ATOM   2702  CD2 LEU A 322     -24.192  13.999  18.353  1.00 47.50           C  
ATOM   2703  N   ASP A 323     -20.240  17.056  18.760  1.00 45.78           N  
ATOM   2704  CA  ASP A 323     -19.332  17.585  17.743  1.00 45.78           C  
ATOM   2705  C   ASP A 323     -17.859  17.413  18.173  1.00 45.78           C  
ATOM   2706  CB  ASP A 323     -19.728  19.035  17.396  1.00 45.78           C  
ATOM   2707  O   ASP A 323     -17.063  16.858  17.418  1.00 45.78           O  
ATOM   2708  CG  ASP A 323     -21.000  19.129  16.526  1.00 45.78           C  
ATOM   2709  OD1 ASP A 323     -21.332  18.127  15.846  1.00 45.78           O  
ATOM   2710  OD2 ASP A 323     -21.615  20.216  16.496  1.00 45.78           O  
ATOM   2711  N   LEU A 324     -17.484  17.702  19.427  1.00 41.54           N  
ATOM   2712  CA  LEU A 324     -16.111  17.470  19.914  1.00 41.54           C  
ATOM   2713  C   LEU A 324     -15.707  15.988  20.044  1.00 41.54           C  
ATOM   2714  CB  LEU A 324     -15.886  18.165  21.269  1.00 41.54           C  
ATOM   2715  O   LEU A 324     -14.538  15.653  19.824  1.00 41.54           O  
ATOM   2716  CG  LEU A 324     -14.925  19.360  21.182  1.00 41.54           C  
ATOM   2717  CD1 LEU A 324     -15.619  20.621  20.671  1.00 41.54           C  
ATOM   2718  CD2 LEU A 324     -14.357  19.640  22.569  1.00 41.54           C  
ATOM   2719  N   MET A 325     -16.633  15.093  20.411  1.00 47.12           N  
ATOM   2720  CA  MET A 325     -16.384  13.643  20.495  1.00 47.12           C  
ATOM   2721  C   MET A 325     -16.135  13.036  19.116  1.00 47.12           C  
ATOM   2722  CB  MET A 325     -17.571  12.907  21.140  1.00 47.12           C  
ATOM   2723  O   MET A 325     -15.372  12.077  18.997  1.00 47.12           O  
ATOM   2724  CG  MET A 325     -17.526  12.926  22.672  1.00 47.12           C  
ATOM   2725  SD  MET A 325     -18.873  12.004  23.480  1.00 47.12           S  
ATOM   2726  CE  MET A 325     -18.354  10.304  23.139  1.00 47.12           C  
ATOM   2727  N   ILE A 326     -16.763  13.607  18.090  1.00 48.65           N  
ATOM   2728  CA  ILE A 326     -16.549  13.251  16.689  1.00 48.65           C  
ATOM   2729  C   ILE A 326     -15.180  13.757  16.214  1.00 48.65           C  
ATOM   2730  CB  ILE A 326     -17.730  13.802  15.856  1.00 48.65           C  
ATOM   2731  O   ILE A 326     -14.537  13.094  15.406  1.00 48.65           O  
ATOM   2732  CG1 ILE A 326     -19.037  13.120  16.330  1.00 48.65           C  
ATOM   2733  CG2 ILE A 326     -17.498  13.582  14.348  1.00 48.65           C  
ATOM   2734  CD1 ILE A 326     -20.330  13.708  15.744  1.00 48.65           C  
ATOM   2735  N   LEU A 327     -14.713  14.885  16.758  1.00 42.22           N  
ATOM   2736  CA  LEU A 327     -13.546  15.622  16.272  1.00 42.22           C  
ATOM   2737  C   LEU A 327     -12.212  15.317  16.980  1.00 42.22           C  
ATOM   2738  CB  LEU A 327     -13.903  17.120  16.348  1.00 42.22           C  
ATOM   2739  O   LEU A 327     -11.163  15.630  16.418  1.00 42.22           O  
ATOM   2740  CG  LEU A 327     -14.941  17.556  15.291  1.00 42.22           C  
ATOM   2741  CD1 LEU A 327     -15.508  18.942  15.627  1.00 42.22           C  
ATOM   2742  CD2 LEU A 327     -14.308  17.529  13.898  1.00 42.22           C  
ATOM   2743  N   THR A 328     -12.204  14.746  18.194  1.00 43.10           N  
ATOM   2744  CA  THR A 328     -10.962  14.675  19.006  1.00 43.10           C  
ATOM   2745  C   THR A 328     -10.672  13.359  19.728  1.00 43.10           C  
ATOM   2746  CB  THR A 328     -10.927  15.795  20.057  1.00 43.10           C  
ATOM   2747  O   THR A 328      -9.541  13.162  20.165  1.00 43.10           O  
ATOM   2748  CG2 THR A 328     -10.974  17.200  19.459  1.00 43.10           C  
ATOM   2749  OG1 THR A 328     -11.999  15.651  20.962  1.00 43.10           O  
ATOM   2750  N   GLY A 329     -11.651  12.467  19.917  1.00 47.64           N  
ATOM   2751  CA  GLY A 329     -11.464  11.268  20.750  1.00 47.64           C  
ATOM   2752  C   GLY A 329     -11.118  11.536  22.233  1.00 47.64           C  
ATOM   2753  O   GLY A 329     -10.797  10.587  22.946  1.00 47.64           O  
ATOM   2754  N   ASN A 330     -11.200  12.787  22.714  1.00 42.18           N  
ATOM   2755  CA  ASN A 330     -10.742  13.222  24.042  1.00 42.18           C  
ATOM   2756  C   ASN A 330     -11.888  13.454  25.054  1.00 42.18           C  
ATOM   2757  CB  ASN A 330      -9.856  14.473  23.866  1.00 42.18           C  
ATOM   2758  O   ASN A 330     -13.046  13.649  24.688  1.00 42.18           O  
ATOM   2759  CG  ASN A 330      -8.461  14.150  23.352  1.00 42.18           C  
ATOM   2760  ND2 ASN A 330      -7.830  15.063  22.653  1.00 42.18           N  
ATOM   2761  OD1 ASN A 330      -7.896  13.105  23.623  1.00 42.18           O  
ATOM   2762  N   THR A 331     -11.568  13.423  26.357  1.00 41.18           N  
ATOM   2763  CA  THR A 331     -12.529  13.544  27.475  1.00 41.18           C  
ATOM   2764  C   THR A 331     -12.935  14.987  27.816  1.00 41.18           C  
ATOM   2765  CB  THR A 331     -11.992  12.882  28.755  1.00 41.18           C  
ATOM   2766  O   THR A 331     -12.112  15.894  27.814  1.00 41.18           O  
ATOM   2767  CG2 THR A 331     -11.932  11.359  28.649  1.00 41.18           C  
ATOM   2768  OG1 THR A 331     -10.694  13.346  29.039  1.00 41.18           O  
ATOM   2769  N   PHE A 332     -14.192  15.139  28.244  1.00 35.26           N  
ATOM   2770  CA  PHE A 332     -15.000  16.338  28.552  1.00 35.26           C  
ATOM   2771  C   PHE A 332     -14.384  17.516  29.355  1.00 35.26           C  
ATOM   2772  CB  PHE A 332     -16.213  15.756  29.316  1.00 35.26           C  
ATOM   2773  O   PHE A 332     -15.001  18.572  29.441  1.00 35.26           O  
ATOM   2774  CG  PHE A 332     -17.282  16.724  29.788  1.00 35.26           C  
ATOM   2775  CD1 PHE A 332     -17.368  17.081  31.149  1.00 35.26           C  
ATOM   2776  CD2 PHE A 332     -18.199  17.265  28.869  1.00 35.26           C  
ATOM   2777  CE1 PHE A 332     -18.355  17.984  31.583  1.00 35.26           C  
ATOM   2778  CE2 PHE A 332     -19.183  18.171  29.303  1.00 35.26           C  
ATOM   2779  CZ  PHE A 332     -19.261  18.531  30.659  1.00 35.26           C  
ATOM   2780  N   ARG A 333     -13.221  17.392  30.002  1.00 34.26           N  
ATOM   2781  CA  ARG A 333     -12.931  18.175  31.223  1.00 34.26           C  
ATOM   2782  C   ARG A 333     -12.406  19.617  31.055  1.00 34.26           C  
ATOM   2783  CB  ARG A 333     -12.111  17.330  32.223  1.00 34.26           C  
ATOM   2784  O   ARG A 333     -11.926  20.157  32.045  1.00 34.26           O  
ATOM   2785  CG  ARG A 333     -12.645  17.475  33.660  1.00 34.26           C  
ATOM   2786  CD  ARG A 333     -11.796  16.671  34.654  1.00 34.26           C  
ATOM   2787  NE  ARG A 333     -12.454  16.567  35.974  1.00 34.26           N  
ATOM   2788  NH1 ARG A 333     -10.670  15.709  37.141  1.00 34.26           N  
ATOM   2789  NH2 ARG A 333     -12.619  16.010  38.180  1.00 34.26           N  
ATOM   2790  CZ  ARG A 333     -11.913  16.097  37.086  1.00 34.26           C  
ATOM   2791  N   GLY A 334     -12.508  20.276  29.894  1.00 39.79           N  
ATOM   2792  CA  GLY A 334     -12.020  21.666  29.823  1.00 39.79           C  
ATOM   2793  C   GLY A 334     -12.114  22.436  28.509  1.00 39.79           C  
ATOM   2794  O   GLY A 334     -11.123  23.055  28.143  1.00 39.79           O  
ATOM   2795  N   MET A 335     -13.241  22.437  27.788  1.00 44.56           N  
ATOM   2796  CA  MET A 335     -13.312  23.178  26.512  1.00 44.56           C  
ATOM   2797  C   MET A 335     -14.564  24.058  26.357  1.00 44.56           C  
ATOM   2798  CB  MET A 335     -13.092  22.224  25.326  1.00 44.56           C  
ATOM   2799  O   MET A 335     -15.658  23.679  26.769  1.00 44.56           O  
ATOM   2800  CG  MET A 335     -11.691  21.592  25.377  1.00 44.56           C  
ATOM   2801  SD  MET A 335     -11.223  20.630  23.916  1.00 44.56           S  
ATOM   2802  CE  MET A 335      -9.750  19.796  24.555  1.00 44.56           C  
ATOM   2803  N   ILE A 336     -14.348  25.242  25.761  1.00 36.22           N  
ATOM   2804  CA  ILE A 336     -15.299  26.324  25.432  1.00 36.22           C  
ATOM   2805  C   ILE A 336     -15.501  26.322  23.898  1.00 36.22           C  
ATOM   2806  CB  ILE A 336     -14.734  27.685  25.942  1.00 36.22           C  
ATOM   2807  O   ILE A 336     -14.522  26.186  23.169  1.00 36.22           O  
ATOM   2808  CG1 ILE A 336     -14.518  27.683  27.478  1.00 36.22           C  
ATOM   2809  CG2 ILE A 336     -15.639  28.863  25.531  1.00 36.22           C  
ATOM   2810  CD1 ILE A 336     -13.759  28.904  28.021  1.00 36.22           C  
ATOM   2811  N   CYS A 337     -16.742  26.442  23.405  1.00 41.49           N  
ATOM   2812  CA  CYS A 337     -17.135  26.188  22.004  1.00 41.49           C  
ATOM   2813  C   CYS A 337     -17.374  27.480  21.176  1.00 41.49           C  
ATOM   2814  CB  CYS A 337     -18.406  25.314  22.044  1.00 41.49           C  
ATOM   2815  O   CYS A 337     -18.019  28.403  21.674  1.00 41.49           O  
ATOM   2816  SG  CYS A 337     -18.644  24.483  20.452  1.00 41.49           S  
ATOM   2817  N   THR A 338     -16.926  27.540  19.907  1.00 39.13           N  
ATOM   2818  CA  THR A 338     -17.332  28.553  18.896  1.00 39.13           C  
ATOM   2819  C   THR A 338     -17.456  27.948  17.485  1.00 39.13           C  
ATOM   2820  CB  THR A 338     -16.395  29.782  18.824  1.00 39.13           C  
ATOM   2821  O   THR A 338     -16.722  27.030  17.112  1.00 39.13           O  
ATOM   2822  CG2 THR A 338     -16.430  30.664  20.069  1.00 39.13           C  
ATOM   2823  OG1 THR A 338     -15.062  29.393  18.606  1.00 39.13           O  
ATOM   2824  N   THR A 339     -18.359  28.506  16.664  1.00 40.30           N  
ATOM   2825  CA  THR A 339     -18.649  28.160  15.247  1.00 40.30           C  
ATOM   2826  C   THR A 339     -17.439  28.215  14.304  1.00 40.30           C  
ATOM   2827  CB  THR A 339     -19.708  29.133  14.691  1.00 40.30           C  
ATOM   2828  O   THR A 339     -17.476  27.664  13.204  1.00 40.30           O  
ATOM   2829  CG2 THR A 339     -21.114  28.810  15.191  1.00 40.30           C  
ATOM   2830  OG1 THR A 339     -19.415  30.451  15.113  1.00 40.30           O  
ATOM   2831  N   VAL A 340     -16.349  28.839  14.748  1.00 36.82           N  
ATOM   2832  CA  VAL A 340     -15.057  28.930  14.057  1.00 36.82           C  
ATOM   2833  C   VAL A 340     -14.399  27.551  13.910  1.00 36.82           C  
ATOM   2834  CB  VAL A 340     -14.154  29.911  14.836  1.00 36.82           C  
ATOM   2835  O   VAL A 340     -13.784  27.265  12.886  1.00 36.82           O  
ATOM   2836  CG1 VAL A 340     -12.777  30.083  14.193  1.00 36.82           C  
ATOM   2837  CG2 VAL A 340     -14.812  31.300  14.925  1.00 36.82           C  
ATOM   2838  N   THR A 341     -14.615  26.649  14.870  1.00 44.77           N  
ATOM   2839  CA  THR A 341     -13.961  25.329  14.918  1.00 44.77           C  
ATOM   2840  C   THR A 341     -14.361  24.405  13.762  1.00 44.77           C  
ATOM   2841  CB  THR A 341     -14.243  24.630  16.255  1.00 44.77           C  
ATOM   2842  O   THR A 341     -13.518  23.689  13.230  1.00 44.77           O  
ATOM   2843  CG2 THR A 341     -13.583  25.346  17.432  1.00 44.77           C  
ATOM   2844  OG1 THR A 341     -15.630  24.571  16.501  1.00 44.77           O  
ATOM   2845  N   LEU A 342     -15.614  24.450  13.300  1.00 41.29           N  
ATOM   2846  CA  LEU A 342     -16.114  23.620  12.191  1.00 41.29           C  
ATOM   2847  C   LEU A 342     -15.548  24.066  10.831  1.00 41.29           C  
ATOM   2848  CB  LEU A 342     -17.659  23.650  12.233  1.00 41.29           C  
ATOM   2849  O   LEU A 342     -15.286  23.240   9.954  1.00 41.29           O  
ATOM   2850  CG  LEU A 342     -18.302  22.251  12.224  1.00 41.29           C  
ATOM   2851  CD1 LEU A 342     -19.711  22.325  12.805  1.00 41.29           C  
ATOM   2852  CD2 LEU A 342     -18.401  21.672  10.811  1.00 41.29           C  
ATOM   2853  N   TRP A 343     -15.312  25.372  10.676  1.00 41.09           N  
ATOM   2854  CA  TRP A 343     -14.613  25.950   9.528  1.00 41.09           C  
ATOM   2855  C   TRP A 343     -13.114  25.642   9.584  1.00 41.09           C  
ATOM   2856  CB  TRP A 343     -14.891  27.461   9.463  1.00 41.09           C  
ATOM   2857  O   TRP A 343     -12.547  25.176   8.597  1.00 41.09           O  
ATOM   2858  CG  TRP A 343     -15.650  27.888   8.247  1.00 41.09           C  
ATOM   2859  CD1 TRP A 343     -16.993  27.853   8.093  1.00 41.09           C  
ATOM   2860  CD2 TRP A 343     -15.121  28.432   7.002  1.00 41.09           C  
ATOM   2861  CE2 TRP A 343     -16.209  28.693   6.118  1.00 41.09           C  
ATOM   2862  CE3 TRP A 343     -13.830  28.751   6.544  1.00 41.09           C  
ATOM   2863  NE1 TRP A 343     -17.328  28.332   6.839  1.00 41.09           N  
ATOM   2864  CH2 TRP A 343     -14.717  29.519   4.402  1.00 41.09           C  
ATOM   2865  CZ2 TRP A 343     -16.022  29.227   4.835  1.00 41.09           C  
ATOM   2866  CZ3 TRP A 343     -13.625  29.284   5.257  1.00 41.09           C  
ATOM   2867  N   GLU A 344     -12.493  25.796  10.755  1.00 40.79           N  
ATOM   2868  CA  GLU A 344     -11.090  25.441  10.971  1.00 40.79           C  
ATOM   2869  C   GLU A 344     -10.824  23.952  10.760  1.00 40.79           C  
ATOM   2870  CB  GLU A 344     -10.639  25.829  12.381  1.00 40.79           C  
ATOM   2871  O   GLU A 344      -9.783  23.606  10.225  1.00 40.79           O  
ATOM   2872  CG  GLU A 344     -10.269  27.311  12.490  1.00 40.79           C  
ATOM   2873  CD  GLU A 344      -9.666  27.638  13.863  1.00 40.79           C  
ATOM   2874  OE1 GLU A 344      -8.863  28.593  13.924  1.00 40.79           O  
ATOM   2875  OE2 GLU A 344      -9.980  26.909  14.835  1.00 40.79           O  
ATOM   2876  N   LEU A 345     -11.744  23.053  11.111  1.00 46.74           N  
ATOM   2877  CA  LEU A 345     -11.585  21.610  10.905  1.00 46.74           C  
ATOM   2878  C   LEU A 345     -11.757  21.192   9.449  1.00 46.74           C  
ATOM   2879  CB  LEU A 345     -12.581  20.881  11.808  1.00 46.74           C  
ATOM   2880  O   LEU A 345     -11.003  20.346   8.964  1.00 46.74           O  
ATOM   2881  CG  LEU A 345     -11.986  20.730  13.215  1.00 46.74           C  
ATOM   2882  CD1 LEU A 345     -13.100  20.625  14.239  1.00 46.74           C  
ATOM   2883  CD2 LEU A 345     -11.065  19.503  13.270  1.00 46.74           C  
ATOM   2884  N   ARG A 346     -12.690  21.830   8.733  1.00 49.96           N  
ATOM   2885  CA  ARG A 346     -12.808  21.667   7.283  1.00 49.96           C  
ATOM   2886  C   ARG A 346     -11.517  22.142   6.607  1.00 49.96           C  
ATOM   2887  CB  ARG A 346     -14.091  22.363   6.795  1.00 49.96           C  
ATOM   2888  O   ARG A 346     -10.958  21.399   5.814  1.00 49.96           O  
ATOM   2889  CG  ARG A 346     -14.617  21.735   5.497  1.00 49.96           C  
ATOM   2890  CD  ARG A 346     -15.899  22.411   4.986  1.00 49.96           C  
ATOM   2891  NE  ARG A 346     -17.126  21.992   5.704  1.00 49.96           N  
ATOM   2892  NH1 ARG A 346     -18.593  23.261   4.477  1.00 49.96           N  
ATOM   2893  NH2 ARG A 346     -19.381  21.925   6.082  1.00 49.96           N  
ATOM   2894  CZ  ARG A 346     -18.357  22.389   5.419  1.00 49.96           C  
ATOM   2895  N   ILE A 347     -10.955  23.275   7.039  1.00 46.87           N  
ATOM   2896  CA  ILE A 347      -9.651  23.772   6.574  1.00 46.87           C  
ATOM   2897  C   ILE A 347      -8.506  22.826   6.968  1.00 46.87           C  
ATOM   2898  CB  ILE A 347      -9.424  25.224   7.065  1.00 46.87           C  
ATOM   2899  O   ILE A 347      -7.717  22.459   6.109  1.00 46.87           O  
ATOM   2900  CG1 ILE A 347     -10.388  26.186   6.333  1.00 46.87           C  
ATOM   2901  CG2 ILE A 347      -7.968  25.683   6.837  1.00 46.87           C  
ATOM   2902  CD1 ILE A 347     -10.448  27.593   6.941  1.00 46.87           C  
ATOM   2903  N   LYS A 348      -8.393  22.373   8.221  1.00 48.13           N  
ATOM   2904  CA  LYS A 348      -7.214  21.651   8.747  1.00 48.13           C  
ATOM   2905  C   LYS A 348      -7.096  20.211   8.241  1.00 48.13           C  
ATOM   2906  CB  LYS A 348      -7.245  21.731  10.283  1.00 48.13           C  
ATOM   2907  O   LYS A 348      -6.006  19.648   8.231  1.00 48.13           O  
ATOM   2908  CG  LYS A 348      -5.875  21.621  10.961  1.00 48.13           C  
ATOM   2909  CD  LYS A 348      -6.044  21.877  12.467  1.00 48.13           C  
ATOM   2910  CE  LYS A 348      -4.693  22.106  13.149  1.00 48.13           C  
ATOM   2911  NZ  LYS A 348      -4.876  22.491  14.571  1.00 48.13           N  
ATOM   2912  N   GLN A 349      -8.210  19.610   7.823  1.00 51.02           N  
ATOM   2913  CA  GLN A 349      -8.256  18.242   7.305  1.00 51.02           C  
ATOM   2914  C   GLN A 349      -8.292  18.192   5.771  1.00 51.02           C  
ATOM   2915  CB  GLN A 349      -9.438  17.525   7.972  1.00 51.02           C  
ATOM   2916  O   GLN A 349      -7.790  17.230   5.188  1.00 51.02           O  
ATOM   2917  CG  GLN A 349      -9.126  16.056   8.274  1.00 51.02           C  
ATOM   2918  CD  GLN A 349     -10.176  15.416   9.175  1.00 51.02           C  
ATOM   2919  NE2 GLN A 349     -10.034  14.150   9.496  1.00 51.02           N  
ATOM   2920  OE1 GLN A 349     -11.145  16.007   9.609  1.00 51.02           O  
ATOM   2921  N   ASP A 350      -8.812  19.237   5.116  1.00 50.53           N  
ATOM   2922  CA  ASP A 350      -8.636  19.437   3.677  1.00 50.53           C  
ATOM   2923  C   ASP A 350      -7.203  19.903   3.343  1.00 50.53           C  
ATOM   2924  CB  ASP A 350      -9.709  20.404   3.133  1.00 50.53           C  
ATOM   2925  O   ASP A 350      -6.659  19.494   2.327  1.00 50.53           O  
ATOM   2926  CG  ASP A 350     -11.107  19.767   2.932  1.00 50.53           C  
ATOM   2927  OD1 ASP A 350     -11.198  18.533   2.681  1.00 50.53           O  
ATOM   2928  OD2 ASP A 350     -12.111  20.507   2.867  1.00 50.53           O  
ATOM   2929  N   THR A 351      -6.522  20.664   4.204  1.00 48.95           N  
ATOM   2930  CA  THR A 351      -5.223  21.290   3.863  1.00 48.95           C  
ATOM   2931  C   THR A 351      -4.020  20.364   3.768  1.00 48.95           C  
ATOM   2932  CB  THR A 351      -4.822  22.437   4.805  1.00 48.95           C  
ATOM   2933  O   THR A 351      -3.049  20.790   3.174  1.00 48.95           O  
ATOM   2934  CG2 THR A 351      -5.481  23.760   4.418  1.00 48.95           C  
ATOM   2935  OG1 THR A 351      -5.157  22.121   6.130  1.00 48.95           O  
ATOM   2936  N   VAL A 352      -4.012  19.134   4.290  1.00 51.89           N  
ATOM   2937  CA  VAL A 352      -2.832  18.255   4.097  1.00 51.89           C  
ATOM   2938  C   VAL A 352      -3.019  17.374   2.871  1.00 51.89           C  
ATOM   2939  CB  VAL A 352      -2.439  17.478   5.363  1.00 51.89           C  
ATOM   2940  O   VAL A 352      -2.236  17.463   1.938  1.00 51.89           O  
ATOM   2941  CG1 VAL A 352      -1.171  16.645   5.140  1.00 51.89           C  
ATOM   2942  CG2 VAL A 352      -2.157  18.454   6.515  1.00 51.89           C  
ATOM   2943  N   LEU A 353      -4.113  16.609   2.794  1.00 49.89           N  
ATOM   2944  CA  LEU A 353      -4.349  15.723   1.651  1.00 49.89           C  
ATOM   2945  C   LEU A 353      -4.708  16.499   0.375  1.00 49.89           C  
ATOM   2946  CB  LEU A 353      -5.444  14.703   2.004  1.00 49.89           C  
ATOM   2947  O   LEU A 353      -4.269  16.100  -0.695  1.00 49.89           O  
ATOM   2948  CG  LEU A 353      -5.477  13.498   1.038  1.00 49.89           C  
ATOM   2949  CD1 LEU A 353      -4.550  12.385   1.513  1.00 49.89           C  
ATOM   2950  CD2 LEU A 353      -6.887  12.914   0.972  1.00 49.89           C  
ATOM   2951  N   ILE A 354      -5.488  17.591   0.450  1.00 55.25           N  
ATOM   2952  CA  ILE A 354      -5.776  18.395  -0.751  1.00 55.25           C  
ATOM   2953  C   ILE A 354      -4.572  19.233  -1.127  1.00 55.25           C  
ATOM   2954  CB  ILE A 354      -7.021  19.304  -0.660  1.00 55.25           C  
ATOM   2955  O   ILE A 354      -4.321  19.338  -2.311  1.00 55.25           O  
ATOM   2956  CG1 ILE A 354      -8.257  18.479  -0.261  1.00 55.25           C  
ATOM   2957  CG2 ILE A 354      -7.271  20.049  -1.990  1.00 55.25           C  
ATOM   2958  CD1 ILE A 354      -9.508  19.353  -0.210  1.00 55.25           C  
ATOM   2959  N   LEU A 355      -3.810  19.810  -0.195  1.00 51.76           N  
ATOM   2960  CA  LEU A 355      -2.621  20.568  -0.595  1.00 51.76           C  
ATOM   2961  C   LEU A 355      -1.554  19.636  -1.166  1.00 51.76           C  
ATOM   2962  CB  LEU A 355      -2.081  21.376   0.581  1.00 51.76           C  
ATOM   2963  O   LEU A 355      -0.993  19.962  -2.195  1.00 51.76           O  
ATOM   2964  CG  LEU A 355      -1.044  22.455   0.246  1.00 51.76           C  
ATOM   2965  CD1 LEU A 355      -1.709  23.678  -0.390  1.00 51.76           C  
ATOM   2966  CD2 LEU A 355      -0.356  22.902   1.537  1.00 51.76           C  
ATOM   2967  N   GLU A 356      -1.322  18.457  -0.584  1.00 58.26           N  
ATOM   2968  CA  GLU A 356      -0.382  17.478  -1.142  1.00 58.26           C  
ATOM   2969  C   GLU A 356      -0.882  16.916  -2.477  1.00 58.26           C  
ATOM   2970  CB  GLU A 356      -0.111  16.340  -0.146  1.00 58.26           C  
ATOM   2971  O   GLU A 356      -0.120  16.896  -3.438  1.00 58.26           O  
ATOM   2972  CG  GLU A 356       0.753  16.794   1.044  1.00 58.26           C  
ATOM   2973  CD  GLU A 356       0.945  15.701   2.113  1.00 58.26           C  
ATOM   2974  OE1 GLU A 356       1.602  16.004   3.135  1.00 58.26           O  
ATOM   2975  OE2 GLU A 356       0.444  14.564   1.934  1.00 58.26           O  
ATOM   2976  N   ALA A 357      -2.160  16.533  -2.590  1.00 56.80           N  
ATOM   2977  CA  ALA A 357      -2.720  16.030  -3.845  1.00 56.80           C  
ATOM   2978  C   ALA A 357      -2.870  17.126  -4.909  1.00 56.80           C  
ATOM   2979  CB  ALA A 357      -4.061  15.333  -3.592  1.00 56.80           C  
ATOM   2980  O   ALA A 357      -2.675  16.841  -6.081  1.00 56.80           O  
ATOM   2981  N   ALA A 358      -3.188  18.369  -4.545  1.00 60.35           N  
ATOM   2982  CA  ALA A 358      -3.279  19.495  -5.473  1.00 60.35           C  
ATOM   2983  C   ALA A 358      -1.896  20.012  -5.858  1.00 60.35           C  
ATOM   2984  CB  ALA A 358      -4.139  20.631  -4.906  1.00 60.35           C  
ATOM   2985  O   ALA A 358      -1.699  20.320  -7.021  1.00 60.35           O  
ATOM   2986  N   CYS A 359      -0.919  20.063  -4.949  1.00 60.21           N  
ATOM   2987  CA  CYS A 359       0.475  20.338  -5.301  1.00 60.21           C  
ATOM   2988  C   CYS A 359       1.024  19.233  -6.200  1.00 60.21           C  
ATOM   2989  CB  CYS A 359       1.351  20.482  -4.050  1.00 60.21           C  
ATOM   2990  O   CYS A 359       1.654  19.544  -7.202  1.00 60.21           O  
ATOM   2991  SG  CYS A 359       1.061  22.098  -3.272  1.00 60.21           S  
ATOM   2992  N   PHE A 360       0.736  17.964  -5.898  1.00 62.53           N  
ATOM   2993  CA  PHE A 360       1.093  16.837  -6.755  1.00 62.53           C  
ATOM   2994  C   PHE A 360       0.417  16.937  -8.120  1.00 62.53           C  
ATOM   2995  CB  PHE A 360       0.721  15.519  -6.072  1.00 62.53           C  
ATOM   2996  O   PHE A 360       1.096  16.838  -9.131  1.00 62.53           O  
ATOM   2997  CG  PHE A 360       0.950  14.311  -6.952  1.00 62.53           C  
ATOM   2998  CD1 PHE A 360      -0.132  13.630  -7.533  1.00 62.53           C  
ATOM   2999  CD2 PHE A 360       2.258  13.895  -7.231  1.00 62.53           C  
ATOM   3000  CE1 PHE A 360       0.102  12.515  -8.353  1.00 62.53           C  
ATOM   3001  CE2 PHE A 360       2.490  12.782  -8.064  1.00 62.53           C  
ATOM   3002  CZ  PHE A 360       1.410  12.083  -8.612  1.00 62.53           C  
ATOM   3003  N   MET A 361      -0.891  17.192  -8.168  1.00 63.75           N  
ATOM   3004  CA  MET A 361      -1.625  17.328  -9.422  1.00 63.75           C  
ATOM   3005  C   MET A 361      -1.188  18.551 -10.208  1.00 63.75           C  
ATOM   3006  CB  MET A 361      -3.142  17.358  -9.180  1.00 63.75           C  
ATOM   3007  O   MET A 361      -1.018  18.440 -11.408  1.00 63.75           O  
ATOM   3008  CG  MET A 361      -3.669  15.949  -8.902  1.00 63.75           C  
ATOM   3009  SD  MET A 361      -3.405  14.825 -10.297  1.00 63.75           S  
ATOM   3010  CE  MET A 361      -4.855  15.206 -11.304  1.00 63.75           C  
ATOM   3011  N   ASN A 362      -0.937  19.689  -9.567  1.00 62.76           N  
ATOM   3012  CA  ASN A 362      -0.423  20.883 -10.229  1.00 62.76           C  
ATOM   3013  C   ASN A 362       1.002  20.664 -10.731  1.00 62.76           C  
ATOM   3014  CB  ASN A 362      -0.480  22.089  -9.279  1.00 62.76           C  
ATOM   3015  O   ASN A 362       1.297  21.057 -11.848  1.00 62.76           O  
ATOM   3016  CG  ASN A 362      -1.887  22.605  -9.039  1.00 62.76           C  
ATOM   3017  ND2 ASN A 362      -2.083  23.374  -7.994  1.00 62.76           N  
ATOM   3018  OD1 ASN A 362      -2.819  22.366  -9.788  1.00 62.76           O  
ATOM   3019  N   TYR A 363       1.872  20.012  -9.956  1.00 65.84           N  
ATOM   3020  CA  TYR A 363       3.223  19.657 -10.392  1.00 65.84           C  
ATOM   3021  C   TYR A 363       3.187  18.661 -11.550  1.00 65.84           C  
ATOM   3022  CB  TYR A 363       4.018  19.071  -9.219  1.00 65.84           C  
ATOM   3023  O   TYR A 363       3.890  18.832 -12.537  1.00 65.84           O  
ATOM   3024  CG  TYR A 363       5.437  18.709  -9.608  1.00 65.84           C  
ATOM   3025  CD1 TYR A 363       5.768  17.389  -9.976  1.00 65.84           C  
ATOM   3026  CD2 TYR A 363       6.409  19.724  -9.678  1.00 65.84           C  
ATOM   3027  CE1 TYR A 363       7.070  17.091 -10.426  1.00 65.84           C  
ATOM   3028  CE2 TYR A 363       7.711  19.428 -10.118  1.00 65.84           C  
ATOM   3029  OH  TYR A 363       9.290  17.844 -10.964  1.00 65.84           O  
ATOM   3030  CZ  TYR A 363       8.041  18.111 -10.499  1.00 65.84           C  
ATOM   3031  N   PHE A 364       2.332  17.647 -11.460  1.00 63.15           N  
ATOM   3032  CA  PHE A 364       2.157  16.638 -12.491  1.00 63.15           C  
ATOM   3033  C   PHE A 364       1.528  17.228 -13.752  1.00 63.15           C  
ATOM   3034  CB  PHE A 364       1.315  15.494 -11.925  1.00 63.15           C  
ATOM   3035  O   PHE A 364       2.013  16.969 -14.844  1.00 63.15           O  
ATOM   3036  CG  PHE A 364       1.222  14.326 -12.871  1.00 63.15           C  
ATOM   3037  CD1 PHE A 364       0.068  14.129 -13.649  1.00 63.15           C  
ATOM   3038  CD2 PHE A 364       2.316  13.452 -12.987  1.00 63.15           C  
ATOM   3039  CE1 PHE A 364      -0.001  13.031 -14.521  1.00 63.15           C  
ATOM   3040  CE2 PHE A 364       2.255  12.368 -13.873  1.00 63.15           C  
ATOM   3041  CZ  PHE A 364       1.092  12.150 -14.627  1.00 63.15           C  
ATOM   3042  N   PHE A 365       0.511  18.083 -13.623  1.00 65.11           N  
ATOM   3043  CA  PHE A 365      -0.044  18.849 -14.734  1.00 65.11           C  
ATOM   3044  C   PHE A 365       0.981  19.809 -15.309  1.00 65.11           C  
ATOM   3045  CB  PHE A 365      -1.300  19.638 -14.335  1.00 65.11           C  
ATOM   3046  O   PHE A 365       1.019  19.930 -16.518  1.00 65.11           O  
ATOM   3047  CG  PHE A 365      -2.584  18.835 -14.317  1.00 65.11           C  
ATOM   3048  CD1 PHE A 365      -3.003  18.149 -15.473  1.00 65.11           C  
ATOM   3049  CD2 PHE A 365      -3.410  18.841 -13.179  1.00 65.11           C  
ATOM   3050  CE1 PHE A 365      -4.213  17.434 -15.474  1.00 65.11           C  
ATOM   3051  CE2 PHE A 365      -4.625  18.140 -13.184  1.00 65.11           C  
ATOM   3052  CZ  PHE A 365      -5.020  17.420 -14.324  1.00 65.11           C  
ATOM   3053  N   LEU A 366       1.830  20.450 -14.505  1.00 64.86           N  
ATOM   3054  CA  LEU A 366       2.922  21.290 -14.995  1.00 64.86           C  
ATOM   3055  C   LEU A 366       3.937  20.447 -15.775  1.00 64.86           C  
ATOM   3056  CB  LEU A 366       3.587  22.005 -13.805  1.00 64.86           C  
ATOM   3057  O   LEU A 366       4.343  20.838 -16.863  1.00 64.86           O  
ATOM   3058  CG  LEU A 366       4.579  23.103 -14.220  1.00 64.86           C  
ATOM   3059  CD1 LEU A 366       3.864  24.445 -14.383  1.00 64.86           C  
ATOM   3060  CD2 LEU A 366       5.677  23.256 -13.170  1.00 64.86           C  
ATOM   3061  N   LEU A 367       4.323  19.278 -15.262  1.00 63.21           N  
ATOM   3062  CA  LEU A 367       5.225  18.345 -15.936  1.00 63.21           C  
ATOM   3063  C   LEU A 367       4.609  17.865 -17.258  1.00 63.21           C  
ATOM   3064  CB  LEU A 367       5.530  17.166 -14.995  1.00 63.21           C  
ATOM   3065  O   LEU A 367       5.245  17.960 -18.297  1.00 63.21           O  
ATOM   3066  CG  LEU A 367       6.777  16.367 -15.429  1.00 63.21           C  
ATOM   3067  CD1 LEU A 367       7.999  16.812 -14.621  1.00 63.21           C  
ATOM   3068  CD2 LEU A 367       6.569  14.870 -15.206  1.00 63.21           C  
ATOM   3069  N   MET A 368       3.344  17.444 -17.240  1.00 62.20           N  
ATOM   3070  CA  MET A 368       2.579  17.020 -18.415  1.00 62.20           C  
ATOM   3071  C   MET A 368       2.355  18.153 -19.412  1.00 62.20           C  
ATOM   3072  CB  MET A 368       1.212  16.479 -17.967  1.00 62.20           C  
ATOM   3073  O   MET A 368       2.461  17.945 -20.614  1.00 62.20           O  
ATOM   3074  CG  MET A 368       1.299  15.073 -17.366  1.00 62.20           C  
ATOM   3075  SD  MET A 368       2.000  13.808 -18.460  1.00 62.20           S  
ATOM   3076  CE  MET A 368       0.997  14.046 -19.955  1.00 62.20           C  
ATOM   3077  N   PHE A 369       2.070  19.358 -18.926  1.00 64.10           N  
ATOM   3078  CA  PHE A 369       1.946  20.564 -19.731  1.00 64.10           C  
ATOM   3079  C   PHE A 369       3.279  20.853 -20.411  1.00 64.10           C  
ATOM   3080  CB  PHE A 369       1.466  21.729 -18.852  1.00 64.10           C  
ATOM   3081  O   PHE A 369       3.273  21.109 -21.600  1.00 64.10           O  
ATOM   3082  CG  PHE A 369       1.189  23.030 -19.572  1.00 64.10           C  
ATOM   3083  CD1 PHE A 369       2.207  23.991 -19.725  1.00 64.10           C  
ATOM   3084  CD2 PHE A 369      -0.103  23.291 -20.070  1.00 64.10           C  
ATOM   3085  CE1 PHE A 369       1.934  25.204 -20.384  1.00 64.10           C  
ATOM   3086  CE2 PHE A 369      -0.378  24.511 -20.714  1.00 64.10           C  
ATOM   3087  CZ  PHE A 369       0.643  25.464 -20.878  1.00 64.10           C  
ATOM   3088  N   ASN A 370       4.419  20.705 -19.732  1.00 61.09           N  
ATOM   3089  CA  ASN A 370       5.734  20.822 -20.367  1.00 61.09           C  
ATOM   3090  C   ASN A 370       5.998  19.689 -21.378  1.00 61.09           C  
ATOM   3091  CB  ASN A 370       6.828  20.913 -19.292  1.00 61.09           C  
ATOM   3092  O   ASN A 370       6.392  19.974 -22.504  1.00 61.09           O  
ATOM   3093  CG  ASN A 370       6.905  22.291 -18.660  1.00 61.09           C  
ATOM   3094  ND2 ASN A 370       6.496  22.452 -17.429  1.00 61.09           N  
ATOM   3095  OD1 ASN A 370       7.324  23.257 -19.266  1.00 61.09           O  
ATOM   3096  N   VAL A 371       5.722  18.423 -21.038  1.00 59.43           N  
ATOM   3097  CA  VAL A 371       5.896  17.273 -21.953  1.00 59.43           C  
ATOM   3098  C   VAL A 371       5.025  17.403 -23.208  1.00 59.43           C  
ATOM   3099  CB  VAL A 371       5.590  15.932 -21.244  1.00 59.43           C  
ATOM   3100  O   VAL A 371       5.476  17.040 -24.288  1.00 59.43           O  
ATOM   3101  CG1 VAL A 371       5.627  14.725 -22.195  1.00 59.43           C  
ATOM   3102  CG2 VAL A 371       6.598  15.600 -20.141  1.00 59.43           C  
ATOM   3103  N   CYS A 372       3.798  17.920 -23.091  1.00 63.04           N  
ATOM   3104  CA  CYS A 372       2.873  18.072 -24.216  1.00 63.04           C  
ATOM   3105  C   CYS A 372       3.029  19.409 -24.959  1.00 63.04           C  
ATOM   3106  CB  CYS A 372       1.425  17.881 -23.738  1.00 63.04           C  
ATOM   3107  O   CYS A 372       2.919  19.419 -26.183  1.00 63.04           O  
ATOM   3108  SG  CYS A 372       1.121  16.157 -23.247  1.00 63.04           S  
ATOM   3109  N   LEU A 373       3.288  20.534 -24.274  1.00 62.45           N  
ATOM   3110  CA  LEU A 373       3.487  21.819 -24.953  1.00 62.45           C  
ATOM   3111  C   LEU A 373       4.823  21.912 -25.647  1.00 62.45           C  
ATOM   3112  CB  LEU A 373       3.348  23.085 -24.082  1.00 62.45           C  
ATOM   3113  O   LEU A 373       4.859  22.575 -26.667  1.00 62.45           O  
ATOM   3114  CG  LEU A 373       1.952  23.707 -24.177  1.00 62.45           C  
ATOM   3115  CD1 LEU A 373       1.073  23.088 -23.118  1.00 62.45           C  
ATOM   3116  CD2 LEU A 373       1.990  25.223 -24.025  1.00 62.45           C  
ATOM   3117  N   VAL A 374       5.902  21.305 -25.154  1.00 61.15           N  
ATOM   3118  CA  VAL A 374       7.191  21.428 -25.851  1.00 61.15           C  
ATOM   3119  C   VAL A 374       7.078  20.906 -27.295  1.00 61.15           C  
ATOM   3120  CB  VAL A 374       8.347  20.827 -25.032  1.00 61.15           C  
ATOM   3121  O   VAL A 374       7.407  21.669 -28.200  1.00 61.15           O  
ATOM   3122  CG1 VAL A 374       9.642  20.743 -25.846  1.00 61.15           C  
ATOM   3123  CG2 VAL A 374       8.640  21.707 -23.809  1.00 61.15           C  
ATOM   3124  N   PRO A 375       6.499  19.718 -27.567  1.00 59.29           N  
ATOM   3125  CA  PRO A 375       6.201  19.287 -28.932  1.00 59.29           C  
ATOM   3126  C   PRO A 375       5.209  20.203 -29.664  1.00 59.29           C  
ATOM   3127  CB  PRO A 375       5.662  17.857 -28.814  1.00 59.29           C  
ATOM   3128  O   PRO A 375       5.450  20.541 -30.814  1.00 59.29           O  
ATOM   3129  CG  PRO A 375       6.242  17.360 -27.495  1.00 59.29           C  
ATOM   3130  CD  PRO A 375       6.267  18.623 -26.644  1.00 59.29           C  
ATOM   3131  N   ILE A 376       4.114  20.643 -29.027  1.00 61.77           N  
ATOM   3132  CA  ILE A 376       3.077  21.465 -29.688  1.00 61.77           C  
ATOM   3133  C   ILE A 376       3.588  22.867 -30.051  1.00 61.77           C  
ATOM   3134  CB  ILE A 376       1.797  21.540 -28.821  1.00 61.77           C  
ATOM   3135  O   ILE A 376       3.363  23.325 -31.166  1.00 61.77           O  
ATOM   3136  CG1 ILE A 376       1.123  20.152 -28.732  1.00 61.77           C  
ATOM   3137  CG2 ILE A 376       0.787  22.567 -29.375  1.00 61.77           C  
ATOM   3138  CD1 ILE A 376       0.027  20.065 -27.659  1.00 61.77           C  
ATOM   3139  N   ILE A 377       4.277  23.545 -29.131  1.00 58.70           N  
ATOM   3140  CA  ILE A 377       4.924  24.846 -29.344  1.00 58.70           C  
ATOM   3141  C   ILE A 377       5.967  24.712 -30.441  1.00 58.70           C  
ATOM   3142  CB  ILE A 377       5.594  25.368 -28.045  1.00 58.70           C  
ATOM   3143  O   ILE A 377       6.079  25.591 -31.287  1.00 58.70           O  
ATOM   3144  CG1 ILE A 377       4.539  25.757 -26.986  1.00 58.70           C  
ATOM   3145  CG2 ILE A 377       6.509  26.579 -28.332  1.00 58.70           C  
ATOM   3146  CD1 ILE A 377       5.169  26.104 -25.625  1.00 58.70           C  
ATOM   3147  N   ALA A 378       6.731  23.625 -30.443  1.00 56.78           N  
ATOM   3148  CA  ALA A 378       7.769  23.465 -31.434  1.00 56.78           C  
ATOM   3149  C   ALA A 378       7.182  23.168 -32.830  1.00 56.78           C  
ATOM   3150  CB  ALA A 378       8.774  22.474 -30.884  1.00 56.78           C  
ATOM   3151  O   ALA A 378       7.579  23.820 -33.788  1.00 56.78           O  
ATOM   3152  N   ILE A 379       6.133  22.346 -32.952  1.00 61.66           N  
ATOM   3153  CA  ILE A 379       5.359  22.223 -34.207  1.00 61.66           C  
ATOM   3154  C   ILE A 379       4.793  23.590 -34.633  1.00 61.66           C  
ATOM   3155  CB  ILE A 379       4.212  21.201 -34.044  1.00 61.66           C  
ATOM   3156  O   ILE A 379       4.896  23.972 -35.796  1.00 61.66           O  
ATOM   3157  CG1 ILE A 379       4.730  19.772 -33.774  1.00 61.66           C  
ATOM   3158  CG2 ILE A 379       3.299  21.160 -35.286  1.00 61.66           C  
ATOM   3159  CD1 ILE A 379       3.655  18.905 -33.096  1.00 61.66           C  
ATOM   3160  N   ALA A 380       4.222  24.354 -33.695  1.00 62.07           N  
ATOM   3161  CA  ALA A 380       3.655  25.677 -33.967  1.00 62.07           C  
ATOM   3162  C   ALA A 380       4.712  26.713 -34.395  1.00 62.07           C  
ATOM   3163  CB  ALA A 380       2.883  26.146 -32.727  1.00 62.07           C  
ATOM   3164  O   ALA A 380       4.393  27.633 -35.143  1.00 62.07           O  
ATOM   3165  N   ASN A 381       5.963  26.540 -33.964  1.00 56.46           N  
ATOM   3166  CA  ASN A 381       7.113  27.357 -34.350  1.00 56.46           C  
ATOM   3167  C   ASN A 381       7.830  26.837 -35.611  1.00 56.46           C  
ATOM   3168  CB  ASN A 381       8.062  27.489 -33.145  1.00 56.46           C  
ATOM   3169  O   ASN A 381       8.923  27.303 -35.911  1.00 56.46           O  
ATOM   3170  CG  ASN A 381       7.531  28.390 -32.046  1.00 56.46           C  
ATOM   3171  ND2 ASN A 381       8.018  28.220 -30.840  1.00 56.46           N  
ATOM   3172  OD1 ASN A 381       6.727  29.288 -32.233  1.00 56.46           O  
ATOM   3173  N   GLY A 382       7.238  25.891 -36.350  1.00 46.44           N  
ATOM   3174  CA  GLY A 382       7.770  25.420 -37.631  1.00 46.44           C  
ATOM   3175  C   GLY A 382       8.840  24.333 -37.529  1.00 46.44           C  
ATOM   3176  O   GLY A 382       9.528  24.072 -38.512  1.00 46.44           O  
ATOM   3177  N   PHE A 383       8.991  23.683 -36.373  1.00 50.05           N  
ATOM   3178  CA  PHE A 383       9.835  22.497 -36.276  1.00 50.05           C  
ATOM   3179  C   PHE A 383       9.146  21.308 -36.958  1.00 50.05           C  
ATOM   3180  CB  PHE A 383      10.163  22.156 -34.822  1.00 50.05           C  
ATOM   3181  O   PHE A 383       7.990  20.987 -36.666  1.00 50.05           O  
ATOM   3182  CG  PHE A 383      11.074  23.111 -34.064  1.00 50.05           C  
ATOM   3183  CD1 PHE A 383      12.365  22.682 -33.707  1.00 50.05           C  
ATOM   3184  CD2 PHE A 383      10.641  24.388 -33.649  1.00 50.05           C  
ATOM   3185  CE1 PHE A 383      13.203  23.508 -32.938  1.00 50.05           C  
ATOM   3186  CE2 PHE A 383      11.469  25.208 -32.863  1.00 50.05           C  
ATOM   3187  CZ  PHE A 383      12.761  24.775 -32.524  1.00 50.05           C  
ATOM   3188  N   GLU A 384       9.872  20.623 -37.836  1.00 52.91           N  
ATOM   3189  CA  GLU A 384       9.417  19.386 -38.459  1.00 52.91           C  
ATOM   3190  C   GLU A 384       9.629  18.202 -37.508  1.00 52.91           C  
ATOM   3191  CB  GLU A 384      10.101  19.154 -39.815  1.00 52.91           C  
ATOM   3192  O   GLU A 384      10.651  18.087 -36.823  1.00 52.91           O  
ATOM   3193  CG  GLU A 384       9.631  20.164 -40.877  1.00 52.91           C  
ATOM   3194  CD  GLU A 384      10.137  19.836 -42.293  1.00 52.91           C  
ATOM   3195  OE1 GLU A 384       9.540  20.375 -43.252  1.00 52.91           O  
ATOM   3196  OE2 GLU A 384      11.095  19.040 -42.415  1.00 52.91           O  
ATOM   3197  N   ILE A 385       8.638  17.310 -37.462  1.00 55.87           N  
ATOM   3198  CA  ILE A 385       8.729  16.041 -36.741  1.00 55.87           C  
ATOM   3199  C   ILE A 385       9.347  15.013 -37.689  1.00 55.87           C  
ATOM   3200  CB  ILE A 385       7.344  15.591 -36.228  1.00 55.87           C  
ATOM   3201  O   ILE A 385       8.672  14.501 -38.583  1.00 55.87           O  
ATOM   3202  CG1 ILE A 385       6.743  16.602 -35.227  1.00 55.87           C  
ATOM   3203  CG2 ILE A 385       7.473  14.221 -35.531  1.00 55.87           C  
ATOM   3204  CD1 ILE A 385       5.239  16.384 -35.024  1.00 55.87           C  
ATOM   3205  N   GLY A 386      10.614  14.680 -37.467  1.00 50.68           N  
ATOM   3206  CA  GLY A 386      11.283  13.548 -38.093  1.00 50.68           C  
ATOM   3207  C   GLY A 386      11.100  12.276 -37.265  1.00 50.68           C  
ATOM   3208  O   GLY A 386      11.278  12.272 -36.047  1.00 50.68           O  
ATOM   3209  N   LEU A 387      10.751  11.171 -37.920  1.00 47.71           N  
ATOM   3210  CA  LEU A 387      10.895   9.831 -37.353  1.00 47.71           C  
ATOM   3211  C   LEU A 387      12.261   9.300 -37.782  1.00 47.71           C  
ATOM   3212  CB  LEU A 387       9.733   8.938 -37.832  1.00 47.71           C  
ATOM   3213  O   LEU A 387      12.439   8.929 -38.940  1.00 47.71           O  
ATOM   3214  CG  LEU A 387       8.558   8.926 -36.840  1.00 47.71           C  
ATOM   3215  CD1 LEU A 387       7.238   8.661 -37.564  1.00 47.71           C  
ATOM   3216  CD2 LEU A 387       8.747   7.830 -35.786  1.00 47.71           C  
ATOM   3217  N   GLU A 388      13.222   9.263 -36.861  1.00 47.33           N  
ATOM   3218  CA  GLU A 388      14.503   8.613 -37.130  1.00 47.33           C  
ATOM   3219  C   GLU A 388      14.471   7.154 -36.670  1.00 47.33           C  
ATOM   3220  CB  GLU A 388      15.696   9.363 -36.525  1.00 47.33           C  
ATOM   3221  O   GLU A 388      14.122   6.836 -35.528  1.00 47.33           O  
ATOM   3222  CG  GLU A 388      16.096  10.595 -37.355  1.00 47.33           C  
ATOM   3223  CD  GLU A 388      17.462  11.180 -36.948  1.00 47.33           C  
ATOM   3224  OE1 GLU A 388      17.869  12.172 -37.587  1.00 47.33           O  
ATOM   3225  OE2 GLU A 388      18.104  10.634 -36.014  1.00 47.33           O  
ATOM   3226  N   HIS A 389      14.877   6.263 -37.575  1.00 42.47           N  
ATOM   3227  CA  HIS A 389      15.214   4.882 -37.262  1.00 42.47           C  
ATOM   3228  C   HIS A 389      16.681   4.817 -36.837  1.00 42.47           C  
ATOM   3229  CB  HIS A 389      14.985   4.002 -38.500  1.00 42.47           C  
ATOM   3230  O   HIS A 389      17.569   5.037 -37.661  1.00 42.47           O  
ATOM   3231  CG  HIS A 389      13.539   3.724 -38.801  1.00 42.47           C  
ATOM   3232  CD2 HIS A 389      12.809   4.202 -39.857  1.00 42.47           C  
ATOM   3233  ND1 HIS A 389      12.744   2.830 -38.126  1.00 42.47           N  
ATOM   3234  CE1 HIS A 389      11.581   2.737 -38.787  1.00 42.47           C  
ATOM   3235  NE2 HIS A 389      11.562   3.569 -39.836  1.00 42.47           N  
ATOM   3236  N   ARG A 390      16.960   4.454 -35.581  1.00 42.67           N  
ATOM   3237  CA  ARG A 390      18.316   4.054 -35.180  1.00 42.67           C  
ATOM   3238  C   ARG A 390      18.381   2.564 -34.871  1.00 42.67           C  
ATOM   3239  CB  ARG A 390      18.868   4.928 -34.041  1.00 42.67           C  
ATOM   3240  O   ARG A 390      17.583   2.034 -34.097  1.00 42.67           O  
ATOM   3241  CG  ARG A 390      19.568   6.190 -34.579  1.00 42.67           C  
ATOM   3242  CD  ARG A 390      20.332   6.903 -33.456  1.00 42.67           C  
ATOM   3243  NE  ARG A 390      21.041   8.099 -33.951  1.00 42.67           N  
ATOM   3244  NH1 ARG A 390      22.423   8.432 -32.145  1.00 42.67           N  
ATOM   3245  NH2 ARG A 390      22.507   9.840 -33.872  1.00 42.67           N  
ATOM   3246  CZ  ARG A 390      21.986   8.780 -33.324  1.00 42.67           C  
ATOM   3247  N   PHE A 391      19.381   1.917 -35.464  1.00 35.54           N  
ATOM   3248  CA  PHE A 391      19.909   0.639 -35.002  1.00 35.54           C  
ATOM   3249  C   PHE A 391      20.796   0.908 -33.783  1.00 35.54           C  
ATOM   3250  CB  PHE A 391      20.707  -0.031 -36.133  1.00 35.54           C  
ATOM   3251  O   PHE A 391      21.765   1.665 -33.873  1.00 35.54           O  
ATOM   3252  CG  PHE A 391      19.848  -0.624 -37.234  1.00 35.54           C  
ATOM   3253  CD1 PHE A 391      19.303  -1.910 -37.063  1.00 35.54           C  
ATOM   3254  CD2 PHE A 391      19.590   0.092 -38.420  1.00 35.54           C  
ATOM   3255  CE1 PHE A 391      18.504  -2.480 -38.070  1.00 35.54           C  
ATOM   3256  CE2 PHE A 391      18.788  -0.478 -39.426  1.00 35.54           C  
ATOM   3257  CZ  PHE A 391      18.245  -1.763 -39.251  1.00 35.54           C  
ATOM   3258  N   LEU A 392      20.466   0.323 -32.633  1.00 37.09           N  
ATOM   3259  CA  LEU A 392      21.341   0.359 -31.461  1.00 37.09           C  
ATOM   3260  C   LEU A 392      22.404  -0.739 -31.596  1.00 37.09           C  
ATOM   3261  CB  LEU A 392      20.495   0.224 -30.178  1.00 37.09           C  
ATOM   3262  O   LEU A 392      22.181  -1.872 -31.187  1.00 37.09           O  
ATOM   3263  CG  LEU A 392      19.830   1.544 -29.746  1.00 37.09           C  
ATOM   3264  CD1 LEU A 392      18.702   1.284 -28.751  1.00 37.09           C  
ATOM   3265  CD2 LEU A 392      20.834   2.487 -29.072  1.00 37.09           C  
ATOM   3266  N   ASN A 393      23.569  -0.401 -32.154  1.00 28.72           N  
ATOM   3267  CA  ASN A 393      24.759  -1.246 -32.040  1.00 28.72           C  
ATOM   3268  C   ASN A 393      25.417  -0.997 -30.678  1.00 28.72           C  
ATOM   3269  CB  ASN A 393      25.732  -0.984 -33.212  1.00 28.72           C  
ATOM   3270  O   ASN A 393      26.154  -0.026 -30.509  1.00 28.72           O  
ATOM   3271  CG  ASN A 393      25.533  -1.911 -34.398  1.00 28.72           C  
ATOM   3272  ND2 ASN A 393      26.263  -1.706 -35.467  1.00 28.72           N  
ATOM   3273  OD1 ASN A 393      24.755  -2.843 -34.386  1.00 28.72           O  
ATOM   3274  N   TYR A 394      25.170  -1.875 -29.707  1.00 37.21           N  
ATOM   3275  CA  TYR A 394      25.989  -1.952 -28.499  1.00 37.21           C  
ATOM   3276  C   TYR A 394      27.078  -3.007 -28.693  1.00 37.21           C  
ATOM   3277  CB  TYR A 394      25.127  -2.229 -27.258  1.00 37.21           C  
ATOM   3278  O   TYR A 394      26.815  -4.204 -28.647  1.00 37.21           O  
ATOM   3279  CG  TYR A 394      24.520  -0.980 -26.650  1.00 37.21           C  
ATOM   3280  CD1 TYR A 394      25.320  -0.134 -25.855  1.00 37.21           C  
ATOM   3281  CD2 TYR A 394      23.165  -0.666 -26.865  1.00 37.21           C  
ATOM   3282  CE1 TYR A 394      24.776   1.036 -25.292  1.00 37.21           C  
ATOM   3283  CE2 TYR A 394      22.614   0.495 -26.291  1.00 37.21           C  
ATOM   3284  OH  TYR A 394      22.896   2.499 -25.004  1.00 37.21           O  
ATOM   3285  CZ  TYR A 394      23.421   1.357 -25.520  1.00 37.21           C  
ATOM   3286  N   THR A 395      28.322  -2.569 -28.875  1.00 27.80           N  
ATOM   3287  CA  THR A 395      29.496  -3.433 -28.711  1.00 27.80           C  
ATOM   3288  C   THR A 395      29.850  -3.497 -27.228  1.00 27.80           C  
ATOM   3289  CB  THR A 395      30.692  -2.924 -29.530  1.00 27.80           C  
ATOM   3290  O   THR A 395      30.373  -2.531 -26.668  1.00 27.80           O  
ATOM   3291  CG2 THR A 395      30.517  -3.213 -31.019  1.00 27.80           C  
ATOM   3292  OG1 THR A 395      30.834  -1.529 -29.367  1.00 27.80           O  
ATOM   3293  N   PHE A 396      29.561  -4.624 -26.578  1.00 34.62           N  
ATOM   3294  CA  PHE A 396      30.119  -4.935 -25.264  1.00 34.62           C  
ATOM   3295  C   PHE A 396      31.589  -5.329 -25.461  1.00 34.62           C  
ATOM   3296  CB  PHE A 396      29.292  -6.041 -24.575  1.00 34.62           C  
ATOM   3297  O   PHE A 396      31.880  -6.344 -26.086  1.00 34.62           O  
ATOM   3298  CG  PHE A 396      28.764  -5.658 -23.205  1.00 34.62           C  
ATOM   3299  CD1 PHE A 396      29.491  -5.985 -22.044  1.00 34.62           C  
ATOM   3300  CD2 PHE A 396      27.532  -4.986 -23.089  1.00 34.62           C  
ATOM   3301  CE1 PHE A 396      28.986  -5.644 -20.776  1.00 34.62           C  
ATOM   3302  CE2 PHE A 396      27.026  -4.647 -21.820  1.00 34.62           C  
ATOM   3303  CZ  PHE A 396      27.753  -4.977 -20.663  1.00 34.62           C  
ATOM   3304  N   VAL A 397      32.523  -4.512 -24.970  1.00 29.67           N  
ATOM   3305  CA  VAL A 397      33.934  -4.909 -24.874  1.00 29.67           C  
ATOM   3306  C   VAL A 397      34.098  -5.632 -23.546  1.00 29.67           C  
ATOM   3307  CB  VAL A 397      34.904  -3.721 -25.031  1.00 29.67           C  
ATOM   3308  O   VAL A 397      34.282  -5.009 -22.501  1.00 29.67           O  
ATOM   3309  CG1 VAL A 397      36.368  -4.174 -24.926  1.00 29.67           C  
ATOM   3310  CG2 VAL A 397      34.722  -3.046 -26.397  1.00 29.67           C  
ATOM   3311  N   GLU A 398      33.984  -6.954 -23.582  1.00 33.97           N  
ATOM   3312  CA  GLU A 398      34.438  -7.805 -22.490  1.00 33.97           C  
ATOM   3313  C   GLU A 398      35.966  -7.877 -22.576  1.00 33.97           C  
ATOM   3314  CB  GLU A 398      33.730  -9.173 -22.551  1.00 33.97           C  
ATOM   3315  O   GLU A 398      36.537  -8.549 -23.433  1.00 33.97           O  
ATOM   3316  CG  GLU A 398      33.053  -9.498 -21.208  1.00 33.97           C  
ATOM   3317  CD  GLU A 398      32.075 -10.683 -21.273  1.00 33.97           C  
ATOM   3318  OE1 GLU A 398      31.490 -10.983 -20.207  1.00 33.97           O  
ATOM   3319  OE2 GLU A 398      31.879 -11.242 -22.376  1.00 33.97           O  
ATOM   3320  N   SER A 399      36.654  -7.106 -21.731  1.00 29.08           N  
ATOM   3321  CA  SER A 399      38.100  -7.221 -21.562  1.00 29.08           C  
ATOM   3322  C   SER A 399      38.405  -8.523 -20.819  1.00 29.08           C  
ATOM   3323  CB  SER A 399      38.665  -5.989 -20.842  1.00 29.08           C  
ATOM   3324  O   SER A 399      38.606  -8.517 -19.603  1.00 29.08           O  
ATOM   3325  OG  SER A 399      38.087  -5.847 -19.558  1.00 29.08           O  
ATOM   3326  N   TYR A 400      38.406  -9.644 -21.537  1.00 35.30           N  
ATOM   3327  CA  TYR A 400      38.949 -10.892 -21.025  1.00 35.30           C  
ATOM   3328  C   TYR A 400      40.465 -10.900 -21.193  1.00 35.30           C  
ATOM   3329  CB  TYR A 400      38.266 -12.118 -21.632  1.00 35.30           C  
ATOM   3330  O   TYR A 400      41.021 -10.837 -22.287  1.00 35.30           O  
ATOM   3331  CG  TYR A 400      36.940 -12.425 -20.969  1.00 35.30           C  
ATOM   3332  CD1 TYR A 400      36.909 -12.887 -19.636  1.00 35.30           C  
ATOM   3333  CD2 TYR A 400      35.743 -12.285 -21.687  1.00 35.30           C  
ATOM   3334  CE1 TYR A 400      35.680 -13.165 -19.007  1.00 35.30           C  
ATOM   3335  CE2 TYR A 400      34.525 -12.631 -21.081  1.00 35.30           C  
ATOM   3336  OH  TYR A 400      33.292 -13.325 -19.142  1.00 35.30           O  
ATOM   3337  CZ  TYR A 400      34.478 -13.027 -19.732  1.00 35.30           C  
ATOM   3338  N   THR A 401      41.121 -10.949 -20.044  1.00 33.54           N  
ATOM   3339  CA  THR A 401      42.507 -11.350 -19.850  1.00 33.54           C  
ATOM   3340  C   THR A 401      42.771 -12.726 -20.470  1.00 33.54           C  
ATOM   3341  CB  THR A 401      42.761 -11.443 -18.334  1.00 33.54           C  
ATOM   3342  O   THR A 401      42.111 -13.683 -20.083  1.00 33.54           O  
ATOM   3343  CG2 THR A 401      42.928 -10.066 -17.694  1.00 33.54           C  
ATOM   3344  OG1 THR A 401      41.660 -12.063 -17.696  1.00 33.54           O  
ATOM   3345  N   ASN A 402      43.777 -12.783 -21.346  1.00 34.28           N  
ATOM   3346  CA  ASN A 402      44.575 -13.934 -21.791  1.00 34.28           C  
ATOM   3347  C   ASN A 402      43.848 -15.207 -22.293  1.00 34.28           C  
ATOM   3348  CB  ASN A 402      45.646 -14.242 -20.725  1.00 34.28           C  
ATOM   3349  O   ASN A 402      43.219 -15.945 -21.542  1.00 34.28           O  
ATOM   3350  CG  ASN A 402      46.671 -13.133 -20.535  1.00 34.28           C  
ATOM   3351  ND2 ASN A 402      47.574 -13.287 -19.595  1.00 34.28           N  
ATOM   3352  OD1 ASN A 402      46.681 -12.104 -21.193  1.00 34.28           O  
ATOM   3353  N   ASP A 403      44.120 -15.522 -23.565  1.00 40.28           N  
ATOM   3354  CA  ASP A 403      44.231 -16.876 -24.134  1.00 40.28           C  
ATOM   3355  C   ASP A 403      42.972 -17.736 -24.347  1.00 40.28           C  
ATOM   3356  CB  ASP A 403      45.393 -17.643 -23.467  1.00 40.28           C  
ATOM   3357  O   ASP A 403      43.017 -18.955 -24.187  1.00 40.28           O  
ATOM   3358  CG  ASP A 403      46.755 -16.978 -23.662  1.00 40.28           C  
ATOM   3359  OD1 ASP A 403      46.895 -16.177 -24.615  1.00 40.28           O  
ATOM   3360  OD2 ASP A 403      47.652 -17.262 -22.836  1.00 40.28           O  
ATOM   3361  N   SER A 404      41.861 -17.167 -24.824  1.00 40.35           N  
ATOM   3362  CA  SER A 404      40.848 -17.994 -25.512  1.00 40.35           C  
ATOM   3363  C   SER A 404      40.018 -17.214 -26.534  1.00 40.35           C  
ATOM   3364  CB  SER A 404      39.962 -18.753 -24.513  1.00 40.35           C  
ATOM   3365  O   SER A 404      39.605 -16.084 -26.282  1.00 40.35           O  
ATOM   3366  OG  SER A 404      39.583 -17.951 -23.415  1.00 40.35           O  
ATOM   3367  N   ASP A 405      39.815 -17.824 -27.707  1.00 39.41           N  
ATOM   3368  CA  ASP A 405      39.076 -17.267 -28.845  1.00 39.41           C  
ATOM   3369  C   ASP A 405      37.666 -16.785 -28.445  1.00 39.41           C  
ATOM   3370  CB  ASP A 405      38.934 -18.334 -29.948  1.00 39.41           C  
ATOM   3371  O   ASP A 405      36.906 -17.547 -27.834  1.00 39.41           O  
ATOM   3372  CG  ASP A 405      40.194 -18.527 -30.794  1.00 39.41           C  
ATOM   3373  OD1 ASP A 405      40.807 -17.501 -31.159  1.00 39.41           O  
ATOM   3374  OD2 ASP A 405      40.507 -19.700 -31.097  1.00 39.41           O  
ATOM   3375  N   PRO A 406      37.262 -15.554 -28.816  1.00 38.43           N  
ATOM   3376  CA  PRO A 406      35.941 -15.040 -28.495  1.00 38.43           C  
ATOM   3377  C   PRO A 406      34.895 -15.726 -29.382  1.00 38.43           C  
ATOM   3378  CB  PRO A 406      36.036 -13.525 -28.709  1.00 38.43           C  
ATOM   3379  O   PRO A 406      34.794 -15.459 -30.581  1.00 38.43           O  
ATOM   3380  CG  PRO A 406      37.102 -13.378 -29.796  1.00 38.43           C  
ATOM   3381  CD  PRO A 406      38.031 -14.569 -29.561  1.00 38.43           C  
ATOM   3382  N   GLN A 407      34.075 -16.599 -28.792  1.00 37.59           N  
ATOM   3383  CA  GLN A 407      32.829 -17.039 -29.417  1.00 37.59           C  
ATOM   3384  C   GLN A 407      31.908 -15.824 -29.570  1.00 37.59           C  
ATOM   3385  CB  GLN A 407      32.156 -18.160 -28.607  1.00 37.59           C  
ATOM   3386  O   GLN A 407      31.415 -15.262 -28.595  1.00 37.59           O  
ATOM   3387  CG  GLN A 407      32.809 -19.523 -28.879  1.00 37.59           C  
ATOM   3388  CD  GLN A 407      32.137 -20.680 -28.142  1.00 37.59           C  
ATOM   3389  NE2 GLN A 407      32.492 -21.907 -28.457  1.00 37.59           N  
ATOM   3390  OE1 GLN A 407      31.286 -20.530 -27.282  1.00 37.59           O  
ATOM   3391  N   SER A 408      31.700 -15.407 -30.818  1.00 32.86           N  
ATOM   3392  CA  SER A 408      30.797 -14.327 -31.200  1.00 32.86           C  
ATOM   3393  C   SER A 408      29.371 -14.626 -30.731  1.00 32.86           C  
ATOM   3394  CB  SER A 408      30.837 -14.162 -32.726  1.00 32.86           C  
ATOM   3395  O   SER A 408      28.695 -15.491 -31.291  1.00 32.86           O  
ATOM   3396  OG  SER A 408      30.490 -15.380 -33.360  1.00 32.86           O  
ATOM   3397  N   ILE A 409      28.899 -13.895 -29.724  1.00 34.26           N  
ATOM   3398  CA  ILE A 409      27.484 -13.855 -29.355  1.00 34.26           C  
ATOM   3399  C   ILE A 409      26.776 -12.974 -30.391  1.00 34.26           C  
ATOM   3400  CB  ILE A 409      27.314 -13.371 -27.895  1.00 34.26           C  
ATOM   3401  O   ILE A 409      27.080 -11.790 -30.531  1.00 34.26           O  
ATOM   3402  CG1 ILE A 409      28.000 -14.366 -26.924  1.00 34.26           C  
ATOM   3403  CG2 ILE A 409      25.821 -13.211 -27.545  1.00 34.26           C  
ATOM   3404  CD1 ILE A 409      28.043 -13.905 -25.462  1.00 34.26           C  
ATOM   3405  N   THR A 410      25.861 -13.567 -31.157  1.00 33.12           N  
ATOM   3406  CA  THR A 410      24.991 -12.882 -32.122  1.00 33.12           C  
ATOM   3407  C   THR A 410      24.139 -11.821 -31.424  1.00 33.12           C  
ATOM   3408  CB  THR A 410      24.077 -13.892 -32.846  1.00 33.12           C  
ATOM   3409  O   THR A 410      23.351 -12.139 -30.535  1.00 33.12           O  
ATOM   3410  CG2 THR A 410      24.744 -14.462 -34.096  1.00 33.12           C  
ATOM   3411  OG1 THR A 410      23.771 -14.984 -32.003  1.00 33.12           O  
ATOM   3412  N   ILE A 411      24.319 -10.564 -31.834  1.00 37.33           N  
ATOM   3413  CA  ILE A 411      23.560  -9.391 -31.387  1.00 37.33           C  
ATOM   3414  C   ILE A 411      22.265  -9.319 -32.206  1.00 37.33           C  
ATOM   3415  CB  ILE A 411      24.427  -8.112 -31.552  1.00 37.33           C  
ATOM   3416  O   ILE A 411      22.318  -9.176 -33.428  1.00 37.33           O  
ATOM   3417  CG1 ILE A 411      25.699  -8.186 -30.668  1.00 37.33           C  
ATOM   3418  CG2 ILE A 411      23.625  -6.836 -31.229  1.00 37.33           C  
ATOM   3419  CD1 ILE A 411      26.735  -7.090 -30.956  1.00 37.33           C  
ATOM   3420  N   ASP A 412      21.110  -9.394 -31.544  1.00 37.21           N  
ATOM   3421  CA  ASP A 412      19.824  -9.079 -32.168  1.00 37.21           C  
ATOM   3422  C   ASP A 412      19.722  -7.562 -32.392  1.00 37.21           C  
ATOM   3423  CB  ASP A 412      18.646  -9.602 -31.322  1.00 37.21           C  
ATOM   3424  O   ASP A 412      19.722  -6.765 -31.451  1.00 37.21           O  
ATOM   3425  CG  ASP A 412      18.351 -11.097 -31.507  1.00 37.21           C  
ATOM   3426  OD1 ASP A 412      18.625 -11.622 -32.610  1.00 37.21           O  
ATOM   3427  OD2 ASP A 412      17.795 -11.690 -30.555  1.00 37.21           O  
ATOM   3428  N   ASN A 413      19.637  -7.158 -33.661  1.00 34.31           N  
ATOM   3429  CA  ASN A 413      19.424  -5.774 -34.077  1.00 34.31           C  
ATOM   3430  C   ASN A 413      18.046  -5.278 -33.607  1.00 34.31           C  
ATOM   3431  CB  ASN A 413      19.539  -5.693 -35.615  1.00 34.31           C  
ATOM   3432  O   ASN A 413      17.038  -5.512 -34.274  1.00 34.31           O  
ATOM   3433  CG  ASN A 413      20.964  -5.677 -36.135  1.00 34.31           C  
ATOM   3434  ND2 ASN A 413      21.171  -6.039 -37.379  1.00 34.31           N  
ATOM   3435  OD1 ASN A 413      21.903  -5.299 -35.464  1.00 34.31           O  
ATOM   3436  N   LEU A 414      17.989  -4.554 -32.486  1.00 37.03           N  
ATOM   3437  CA  LEU A 414      16.764  -3.883 -32.050  1.00 37.03           C  
ATOM   3438  C   LEU A 414      16.655  -2.505 -32.725  1.00 37.03           C  
ATOM   3439  CB  LEU A 414      16.688  -3.809 -30.509  1.00 37.03           C  
ATOM   3440  O   LEU A 414      17.443  -1.594 -32.460  1.00 37.03           O  
ATOM   3441  CG  LEU A 414      15.281  -4.161 -29.981  1.00 37.03           C  
ATOM   3442  CD1 LEU A 414      15.192  -5.645 -29.621  1.00 37.03           C  
ATOM   3443  CD2 LEU A 414      14.929  -3.343 -28.739  1.00 37.03           C  
ATOM   3444  N   THR A 415      15.666  -2.340 -33.603  1.00 34.95           N  
ATOM   3445  CA  THR A 415      15.285  -1.035 -34.163  1.00 34.95           C  
ATOM   3446  C   THR A 415      14.406  -0.283 -33.171  1.00 34.95           C  
ATOM   3447  CB  THR A 415      14.515  -1.195 -35.482  1.00 34.95           C  
ATOM   3448  O   THR A 415      13.353  -0.794 -32.782  1.00 34.95           O  
ATOM   3449  CG2 THR A 415      15.413  -1.668 -36.621  1.00 34.95           C  
ATOM   3450  OG1 THR A 415      13.470  -2.130 -35.324  1.00 34.95           O  
ATOM   3451  N   MET A 416      14.788   0.938 -32.796  1.00 38.22           N  
ATOM   3452  CA  MET A 416      13.990   1.790 -31.910  1.00 38.22           C  
ATOM   3453  C   MET A 416      13.538   3.053 -32.652  1.00 38.22           C  
ATOM   3454  CB  MET A 416      14.788   2.078 -30.631  1.00 38.22           C  
ATOM   3455  O   MET A 416      14.321   3.665 -33.377  1.00 38.22           O  
ATOM   3456  CG  MET A 416      13.885   2.321 -29.422  1.00 38.22           C  
ATOM   3457  SD  MET A 416      14.832   2.361 -27.888  1.00 38.22           S  
ATOM   3458  CE  MET A 416      13.483   2.493 -26.701  1.00 38.22           C  
ATOM   3459  N   TYR A 417      12.263   3.422 -32.496  1.00 39.86           N  
ATOM   3460  CA  TYR A 417      11.694   4.643 -33.072  1.00 39.86           C  
ATOM   3461  C   TYR A 417      11.934   5.822 -32.122  1.00 39.86           C  
ATOM   3462  CB  TYR A 417      10.188   4.464 -33.329  1.00 39.86           C  
ATOM   3463  O   TYR A 417      11.409   5.831 -31.002  1.00 39.86           O  
ATOM   3464  CG  TYR A 417       9.819   3.446 -34.392  1.00 39.86           C  
ATOM   3465  CD1 TYR A 417       9.683   3.855 -35.731  1.00 39.86           C  
ATOM   3466  CD2 TYR A 417       9.573   2.102 -34.042  1.00 39.86           C  
ATOM   3467  CE1 TYR A 417       9.278   2.934 -36.712  1.00 39.86           C  
ATOM   3468  CE2 TYR A 417       9.218   1.165 -35.032  1.00 39.86           C  
ATOM   3469  OH  TYR A 417       8.754   0.683 -37.341  1.00 39.86           O  
ATOM   3470  CZ  TYR A 417       9.073   1.581 -36.373  1.00 39.86           C  
ATOM   3471  N   SER A 418      12.682   6.828 -32.572  1.00 42.35           N  
ATOM   3472  CA  SER A 418      12.848   8.100 -31.862  1.00 42.35           C  
ATOM   3473  C   SER A 418      12.198   9.239 -32.639  1.00 42.35           C  
ATOM   3474  CB  SER A 418      14.324   8.401 -31.583  1.00 42.35           C  
ATOM   3475  O   SER A 418      12.349   9.321 -33.858  1.00 42.35           O  
ATOM   3476  OG  SER A 418      15.138   8.247 -32.727  1.00 42.35           O  
ATOM   3477  N   TYR A 419      11.503  10.133 -31.933  1.00 41.77           N  
ATOM   3478  CA  TYR A 419      11.150  11.429 -32.497  1.00 41.77           C  
ATOM   3479  C   TYR A 419      12.390  12.318 -32.493  1.00 41.77           C  
ATOM   3480  CB  TYR A 419       9.993  12.070 -31.723  1.00 41.77           C  
ATOM   3481  O   TYR A 419      13.061  12.453 -31.468  1.00 41.77           O  
ATOM   3482  CG  TYR A 419       8.666  11.371 -31.942  1.00 41.77           C  
ATOM   3483  CD1 TYR A 419       7.946  11.608 -33.126  1.00 41.77           C  
ATOM   3484  CD2 TYR A 419       8.156  10.473 -30.988  1.00 41.77           C  
ATOM   3485  CE1 TYR A 419       6.708  10.976 -33.347  1.00 41.77           C  
ATOM   3486  CE2 TYR A 419       6.932   9.822 -31.209  1.00 41.77           C  
ATOM   3487  OH  TYR A 419       5.011   9.453 -32.585  1.00 41.77           O  
ATOM   3488  CZ  TYR A 419       6.200  10.078 -32.384  1.00 41.77           C  
ATOM   3489  N   VAL A 420      12.676  12.909 -33.644  1.00 46.98           N  
ATOM   3490  CA  VAL A 420      13.635  13.993 -33.804  1.00 46.98           C  
ATOM   3491  C   VAL A 420      12.835  15.222 -34.167  1.00 46.98           C  
ATOM   3492  CB  VAL A 420      14.701  13.648 -34.853  1.00 46.98           C  
ATOM   3493  O   VAL A 420      12.029  15.206 -35.094  1.00 46.98           O  
ATOM   3494  CG1 VAL A 420      15.583  14.854 -35.188  1.00 46.98           C  
ATOM   3495  CG2 VAL A 420      15.566  12.521 -34.280  1.00 46.98           C  
ATOM   3496  N   LEU A 421      13.018  16.279 -33.391  1.00 42.30           N  
ATOM   3497  CA  LEU A 421      12.369  17.543 -33.649  1.00 42.30           C  
ATOM   3498  C   LEU A 421      13.414  18.480 -34.254  1.00 42.30           C  
ATOM   3499  CB  LEU A 421      11.733  18.012 -32.337  1.00 42.30           C  
ATOM   3500  O   LEU A 421      14.385  18.829 -33.585  1.00 42.30           O  
ATOM   3501  CG  LEU A 421      10.552  18.933 -32.647  1.00 42.30           C  
ATOM   3502  CD1 LEU A 421       9.208  18.314 -32.254  1.00 42.30           C  
ATOM   3503  CD2 LEU A 421      10.729  20.235 -31.909  1.00 42.30           C  
ATOM   3504  N   SER A 422      13.262  18.820 -35.534  1.00 42.93           N  
ATOM   3505  CA  SER A 422      14.272  19.571 -36.281  1.00 42.93           C  
ATOM   3506  C   SER A 422      13.737  20.904 -36.788  1.00 42.93           C  
ATOM   3507  CB  SER A 422      14.857  18.737 -37.430  1.00 42.93           C  
ATOM   3508  O   SER A 422      12.699  20.947 -37.442  1.00 42.93           O  
ATOM   3509  OG  SER A 422      13.857  18.276 -38.309  1.00 42.93           O  
ATOM   3510  N   HIS A 423      14.455  21.996 -36.529  1.00 38.94           N  
ATOM   3511  CA  HIS A 423      14.201  23.285 -37.164  1.00 38.94           C  
ATOM   3512  C   HIS A 423      15.133  23.447 -38.364  1.00 38.94           C  
ATOM   3513  CB  HIS A 423      14.385  24.422 -36.152  1.00 38.94           C  
ATOM   3514  O   HIS A 423      16.331  23.669 -38.197  1.00 38.94           O  
ATOM   3515  CG  HIS A 423      13.729  25.707 -36.578  1.00 38.94           C  
ATOM   3516  CD2 HIS A 423      12.697  26.352 -35.955  1.00 38.94           C  
ATOM   3517  ND1 HIS A 423      14.023  26.436 -37.699  1.00 38.94           N  
ATOM   3518  CE1 HIS A 423      13.208  27.503 -37.734  1.00 38.94           C  
ATOM   3519  NE2 HIS A 423      12.402  27.513 -36.670  1.00 38.94           N  
ATOM   3520  N   ALA A 424      14.591  23.389 -39.578  1.00 37.84           N  
ATOM   3521  CA  ALA A 424      15.295  23.875 -40.755  1.00 37.84           C  
ATOM   3522  C   ALA A 424      15.128  25.402 -40.803  1.00 37.84           C  
ATOM   3523  CB  ALA A 424      14.761  23.150 -41.997  1.00 37.84           C  
ATOM   3524  O   ALA A 424      14.129  25.917 -41.296  1.00 37.84           O  
ATOM   3525  N   LEU A 425      16.064  26.154 -40.214  1.00 36.81           N  
ATOM   3526  CA  LEU A 425      16.234  27.551 -40.627  1.00 36.81           C  
ATOM   3527  C   LEU A 425      16.907  27.511 -42.001  1.00 36.81           C  
ATOM   3528  CB  LEU A 425      17.075  28.350 -39.610  1.00 36.81           C  
ATOM   3529  O   LEU A 425      18.077  27.141 -42.087  1.00 36.81           O  
ATOM   3530  CG  LEU A 425      16.281  28.940 -38.435  1.00 36.81           C  
ATOM   3531  CD1 LEU A 425      17.219  29.378 -37.316  1.00 36.81           C  
ATOM   3532  CD2 LEU A 425      15.407  30.133 -38.831  1.00 36.81           C  
ATOM   3533  N   GLY A 426      16.143  27.828 -43.047  1.00 34.32           N  
ATOM   3534  CA  GLY A 426      16.709  28.252 -44.328  1.00 34.32           C  
ATOM   3535  C   GLY A 426      17.469  29.565 -44.202  1.00 34.32           C  
ATOM   3536  O   GLY A 426      17.142  30.351 -43.277  1.00 34.32           O  
ATOM   3537  OXT GLY A 426      18.342  29.750 -45.074  1.00 34.32           O  
TER    3538      GLY A 426                                                      
ENDMDL                                                                          
END                                                                             
