# Supplementary material for: Structural screens identify candidate human homologs of insect chemoreceptors and cryptic Drosophila gustatory receptor-like proteins
Source: eLife. 2023 Feb 20;12:e85537. doi: 10.7554/eLife.85537 (PMC9998090; doi:10.7554/eLife.85537)
Supplement: Source data 1. — Models of proteins analyzed in this work, either downloaded from the AlphaFold Protein Structure Database or, where not already available, predicted using the AlphaFold2 algorithm implemented in ColabFold (Mirdita et al., 2022). The four-letter code in the filename represents the first letter of the genus and the first three letters of the species (e.g., ‘Dmel’ = D. melanogaster); species names are given in full in the figures. [file elife-85537-data1.zip › DmelGrl65a_CG32395_AF-Q8IQ72-F1-model_v3.pdb]

HEADER                                            01-JUN-22                     
TITLE     ALPHAFOLD MONOMER V2.0 PREDICTION FOR UNCHARACTERIZED PROTEIN CG32395 
TITLE    2 (Q8IQ72)                                                             
COMPND    MOL_ID: 1;                                                            
COMPND   2 MOLECULE: UNCHARACTERIZED PROTEIN CG32395;                           
COMPND   3 CHAIN: A                                                             
SOURCE    MOL_ID: 1;                                                            
SOURCE   2 ORGANISM_SCIENTIFIC: DROSOPHILA MELANOGASTER;                        
SOURCE   3 ORGANISM_TAXID: 7227                                                 
REMARK   1                                                                      
REMARK   1 REFERENCE 1                                                          
REMARK   1  AUTH   JOHN JUMPER, RICHARD EVANS, ALEXANDER PRITZEL, TIM GREEN,    
REMARK   1  AUTH 2 MICHAEL FIGURNOV, OLAF RONNEBERGER, KATHRYN TUNYASUVUNAKOOL, 
REMARK   1  AUTH 3 RUSS BATES, AUGUSTIN ZIDEK, ANNA POTAPENKO, ALEX BRIDGLAND,  
REMARK   1  AUTH 4 CLEMENS MEYER, SIMON A A KOHL, ANDREW J BALLARD,             
REMARK   1  AUTH 5 ANDREW COWIE, BERNARDINO ROMERA-PAREDES, STANISLAV NIKOLOV,  
REMARK   1  AUTH 6 RISHUB JAIN, JONAS ADLER, TREVOR BACK, STIG PETERSEN,        
REMARK   1  AUTH 7 DAVID REIMAN, ELLEN CLANCY, MICHAL ZIELINSKI,                
REMARK   1  AUTH 8 MARTIN STEINEGGER, MICHALINA PACHOLSKA, TAMAS BERGHAMMER,    
REMARK   1  AUTH 9 DAVID SILVER, ORIOL VINYALS, ANDREW W SENIOR,                
REMARK   1  AUTH10 KORAY KAVUKCUOGLU, PUSHMEET KOHLI, DEMIS HASSABIS            
REMARK   1  TITL   HIGHLY ACCURATE PROTEIN STRUCTURE PREDICTION WITH ALPHAFOLD  
REMARK   1  REF    NATURE                        V. 596   583 2021              
REMARK   1  REFN                   ISSN 0028-0836                               
REMARK   1  PMID   34265844                                                     
REMARK   1  DOI    10.1038/s41586-021-03819-2                                   
REMARK   1                                                                      
REMARK   1 DISCLAIMERS                                                          
REMARK   1 ALPHAFOLD DATA, COPYRIGHT (2021) DEEPMIND TECHNOLOGIES LIMITED. THE  
REMARK   1 INFORMATION PROVIDED IS THEORETICAL MODELLING ONLY AND CAUTION SHOULD
REMARK   1 BE EXERCISED IN ITS USE. IT IS PROVIDED "AS-IS" WITHOUT ANY WARRANTY 
REMARK   1 OF ANY KIND, WHETHER EXPRESSED OR IMPLIED. NO WARRANTY IS GIVEN THAT 
REMARK   1 USE OF THE INFORMATION SHALL NOT INFRINGE THE RIGHTS OF ANY THIRD    
REMARK   1 PARTY. THE INFORMATION IS NOT INTENDED TO BE A SUBSTITUTE FOR        
REMARK   1 PROFESSIONAL MEDICAL ADVICE, DIAGNOSIS, OR TREATMENT, AND DOES NOT   
REMARK   1 CONSTITUTE MEDICAL OR OTHER PROFESSIONAL ADVICE. IT IS AVAILABLE FOR 
REMARK   1 ACADEMIC AND COMMERCIAL PURPOSES, UNDER CC-BY 4.0 LICENCE.           
DBREF  XXXX A    1   371  UNP    Q8IQ72   Y2395_DROME      1    371             
SEQRES   1 A  371  MET ARG GLU VAL ASN LEU LEU ASN ARG PHE THR ARG GLN          
SEQRES   2 A  371  PHE LEU PHE LEU ILE VAL LEU VAL THR GLN ILE CYS GLY          
SEQRES   3 A  371  VAL ALA THR PHE VAL TYR ASN SER LYS ALA GLN CYS PHE          
SEQRES   4 A  371  ARG GLN SER GLY PHE LEU ARG PHE TYR SER SER LEU VAL          
SEQRES   5 A  371  LEU ILE PHE LEU ALA LEU PHE LEU ILE VAL THR THR SER          
SEQRES   6 A  371  LYS MET PHE HIS ASN LEU GLN ALA VAL TRP PRO TYR VAL          
SEQRES   7 A  371  VAL GLY SER VAL ILE ILE LEU VAL VAL ARG ILE HIS GLY          
SEQRES   8 A  371  LEU LEU GLU SER ALA GLU ILE VAL GLU LEU LEU ASN GLN          
SEQRES   9 A  371  MET LEU ARG ILE MET ARG GLN VAL ASN LEU MET ALA ARG          
SEQRES  10 A  371  HIS PRO ASN LEU PHE ARG LEU LYS HIS LEU LEU LEU LEU          
SEQRES  11 A  371  LEU LEU ALA LEU GLN ASN LEU LEU ARG SER LEU ASN THR          
SEQRES  12 A  371  ILE VAL GLY ILE SER ASN HIS SER ALA GLU ALA TYR ASP          
SEQRES  13 A  371  SER PHE LEU ASN SER VAL ILE LEU LEU ILE ILE LEU ALA          
SEQRES  14 A  371  VAL LEU LEU SER PHE LEU LEU GLN ILE THR ILE ASN ILE          
SEQRES  15 A  371  CYS LEU PHE VAL VAL LEU ILE ALA THR TYR SER GLU LEU          
SEQRES  16 A  371  HIS HIS CYS THR ARG ARG ILE SER ASN ASP MET ASP LYS          
SEQRES  17 A  371  LEU ARG LEU HIS SER VAL HIS GLU SER GLY GLN PHE MET          
SEQRES  18 A  371  VAL LEU VAL LYS GLN LEU GLN GLY ILE THR GLU LYS LEU          
SEQRES  19 A  371  ILE ARG LEU ARG GLN ASN VAL PHE HIS ILE THR VAL ARG          
SEQRES  20 A  371  ILE ILE ARG HIS PHE ARG PHE HIS TRP LEU CYS ALA ILE          
SEQRES  21 A  371  ILE TYR GLY LEU LEU PRO PHE PHE SER LEU THR ALA LYS          
SEQRES  22 A  371  ASP GLN ASN GLY PHE ASN PHE LEU ILE ILE SER ALA LEU          
SEQRES  23 A  371  ASN ILE ILE PHE GLN TRP THR ILE PHE ALA ILE LEU SER          
SEQRES  24 A  371  ARG GLU SER ARG ILE THR ARG SER LEU CYS THR PHE HIS          
SEQRES  25 A  371  LEU THR ASN TYR HIS LYS GLU THR ALA ARG THR ILE ASP          
SEQRES  26 A  371  GLU LEU LEU HIS GLN GLU ILE TRP GLU ARG ILE THR VAL          
SEQRES  27 A  371  THR ILE TYR GLY ASN THR LEU ASP THR LYS LEU LEU PHE          
SEQRES  28 A  371  LYS LEU LEU SER ILE SER ALA PHE CYS ALA PHE VAL ASN          
SEQRES  29 A  371  ARG LEU GLU TYR LEU HIS ILE                                  
CRYST1    1.000    1.000    1.000  90.00  90.00  90.00 P 1           1          
ORIGX1      1.000000  0.000000  0.000000        0.00000                         
ORIGX2      0.000000  1.000000  0.000000        0.00000                         
ORIGX3      0.000000  0.000000  1.000000        0.00000                         
SCALE1      1.000000  0.000000  0.000000        0.00000                         
SCALE2      0.000000  1.000000  0.000000        0.00000                         
SCALE3      0.000000  0.000000  1.000000        0.00000                         
MODEL        1                                                                  
ATOM      1  N   MET A   1      -2.276  14.222  28.257  1.00 61.79           N  
ATOM      2  CA  MET A   1      -2.401  12.941  27.507  1.00 61.79           C  
ATOM      3  C   MET A   1      -1.230  12.041  27.884  1.00 61.79           C  
ATOM      4  CB  MET A   1      -2.391  13.162  25.982  1.00 61.79           C  
ATOM      5  O   MET A   1      -0.249  12.574  28.382  1.00 61.79           O  
ATOM      6  CG  MET A   1      -3.722  13.683  25.432  1.00 61.79           C  
ATOM      7  SD  MET A   1      -3.684  13.920  23.635  1.00 61.79           S  
ATOM      8  CE  MET A   1      -5.438  14.235  23.291  1.00 61.79           C  
ATOM      9  N   ARG A   2      -1.292  10.721  27.640  1.00 64.25           N  
ATOM     10  CA  ARG A   2      -0.081   9.873  27.688  1.00 64.25           C  
ATOM     11  C   ARG A   2       0.924  10.329  26.626  1.00 64.25           C  
ATOM     12  CB  ARG A   2      -0.419   8.385  27.478  1.00 64.25           C  
ATOM     13  O   ARG A   2       0.504  10.770  25.557  1.00 64.25           O  
ATOM     14  CG  ARG A   2      -1.088   7.748  28.704  1.00 64.25           C  
ATOM     15  CD  ARG A   2      -1.325   6.247  28.478  1.00 64.25           C  
ATOM     16  NE  ARG A   2      -1.855   5.594  29.692  1.00 64.25           N  
ATOM     17  NH1 ARG A   2      -2.205   3.492  28.821  1.00 64.25           N  
ATOM     18  NH2 ARG A   2      -2.636   3.880  30.972  1.00 64.25           N  
ATOM     19  CZ  ARG A   2      -2.229   4.332  29.820  1.00 64.25           C  
ATOM     20  N   GLU A   3       2.213  10.195  26.908  1.00 77.51           N  
ATOM     21  CA  GLU A   3       3.276  10.597  25.985  1.00 77.51           C  
ATOM     22  C   GLU A   3       3.384   9.696  24.742  1.00 77.51           C  
ATOM     23  CB  GLU A   3       4.622  10.672  26.713  1.00 77.51           C  
ATOM     24  O   GLU A   3       2.872   8.568  24.690  1.00 77.51           O  
ATOM     25  CG  GLU A   3       4.604  11.703  27.851  1.00 77.51           C  
ATOM     26  CD  GLU A   3       6.025  12.087  28.277  1.00 77.51           C  
ATOM     27  OE1 GLU A   3       6.196  13.270  28.634  1.00 77.51           O  
ATOM     28  OE2 GLU A   3       6.909  11.209  28.175  1.00 77.51           O  
ATOM     29  N   VAL A   4       4.064  10.217  23.718  1.00 79.03           N  
ATOM     30  CA  VAL A   4       4.413   9.467  22.507  1.00 79.03           C  
ATOM     31  C   VAL A   4       5.599   8.564  22.831  1.00 79.03           C  
ATOM     32  CB  VAL A   4       4.750  10.404  21.330  1.00 79.03           C  
ATOM     33  O   VAL A   4       6.686   9.061  23.115  1.00 79.03           O  
ATOM     34  CG1 VAL A   4       5.005   9.603  20.047  1.00 79.03           C  
ATOM     35  CG2 VAL A   4       3.602  11.374  21.023  1.00 79.03           C  
ATOM     36  N   ASN A   5       5.413   7.245  22.778  1.00 88.74           N  
ATOM     37  CA  ASN A   5       6.493   6.317  23.103  1.00 88.74           C  
ATOM     38  C   ASN A   5       7.613   6.352  22.046  1.00 88.74           C  
ATOM     39  CB  ASN A   5       5.935   4.912  23.427  1.00 88.74           C  
ATOM     40  O   ASN A   5       7.398   6.745  20.895  1.00 88.74           O  
ATOM     41  CG  ASN A   5       5.423   4.082  22.260  1.00 88.74           C  
ATOM     42  ND2 ASN A   5       4.823   2.950  22.545  1.00 88.74           N  
ATOM     43  OD1 ASN A   5       5.563   4.387  21.089  1.00 88.74           O  
ATOM     44  N   LEU A   6       8.811   5.909  22.441  1.00 89.05           N  
ATOM     45  CA  LEU A   6      10.025   5.899  21.613  1.00 89.05           C  
ATOM     46  C   LEU A   6       9.772   5.308  20.210  1.00 89.05           C  
ATOM     47  CB  LEU A   6      11.083   5.080  22.381  1.00 89.05           C  
ATOM     48  O   LEU A   6      10.129   5.902  19.196  1.00 89.05           O  
ATOM     49  CG  LEU A   6      12.520   5.294  21.876  1.00 89.05           C  
ATOM     50  CD1 LEU A   6      13.147   6.533  22.515  1.00 89.05           C  
ATOM     51  CD2 LEU A   6      13.380   4.080  22.220  1.00 89.05           C  
ATOM     52  N   LEU A   7       9.049   4.184  20.159  1.00 91.40           N  
ATOM     53  CA  LEU A   7       8.645   3.491  18.935  1.00 91.40           C  
ATOM     54  C   LEU A   7       7.783   4.365  18.006  1.00 91.40           C  
ATOM     55  CB  LEU A   7       7.891   2.223  19.371  1.00 91.40           C  
ATOM     56  O   LEU A   7       8.019   4.403  16.798  1.00 91.40           O  
ATOM     57  CG  LEU A   7       7.421   1.321  18.218  1.00 91.40           C  
ATOM     58  CD1 LEU A   7       8.589   0.622  17.528  1.00 91.40           C  
ATOM     59  CD2 LEU A   7       6.490   0.253  18.783  1.00 91.40           C  
ATOM     60  N   ASN A   8       6.795   5.087  18.544  1.00 90.76           N  
ATOM     61  CA  ASN A   8       5.971   6.011  17.762  1.00 90.76           C  
ATOM     62  C   ASN A   8       6.759   7.249  17.328  1.00 90.76           C  
ATOM     63  CB  ASN A   8       4.713   6.413  18.549  1.00 90.76           C  
ATOM     64  O   ASN A   8       6.514   7.747  16.229  1.00 90.76           O  
ATOM     65  CG  ASN A   8       3.592   5.424  18.343  1.00 90.76           C  
ATOM     66  ND2 ASN A   8       3.648   4.293  18.998  1.00 90.76           N  
ATOM     67  OD1 ASN A   8       2.688   5.658  17.554  1.00 90.76           O  
ATOM     68  N   ARG A   9       7.706   7.730  18.144  1.00 88.91           N  
ATOM     69  CA  ARG A   9       8.599   8.840  17.779  1.00 88.91           C  
ATOM     70  C   ARG A   9       9.456   8.458  16.569  1.00 88.91           C  
ATOM     71  CB  ARG A   9       9.424   9.273  19.005  1.00 88.91           C  
ATOM     72  O   ARG A   9       9.356   9.135  15.547  1.00 88.91           O  
ATOM     73  CG  ARG A   9      10.052  10.665  18.822  1.00 88.91           C  
ATOM     74  CD  ARG A   9      10.814  11.084  20.088  1.00 88.91           C  
ATOM     75  NE  ARG A   9      11.277  12.487  20.021  1.00 88.91           N  
ATOM     76  NH1 ARG A   9      11.967  12.691  22.209  1.00 88.91           N  
ATOM     77  NH2 ARG A   9      12.124  14.441  20.849  1.00 88.91           N  
ATOM     78  CZ  ARG A   9      11.784  13.194  21.021  1.00 88.91           C  
ATOM     79  N   PHE A  10      10.148   7.318  16.628  1.00 90.90           N  
ATOM     80  CA  PHE A  10      10.925   6.789  15.503  1.00 90.90           C  
ATOM     81  C   PHE A  10      10.063   6.483  14.274  1.00 90.90           C  
ATOM     82  CB  PHE A  10      11.699   5.532  15.930  1.00 90.90           C  
ATOM     83  O   PHE A  10      10.419   6.891  13.175  1.00 90.90           O  
ATOM     84  CG  PHE A  10      12.923   5.784  16.792  1.00 90.90           C  
ATOM     85  CD1 PHE A  10      13.905   6.707  16.377  1.00 90.90           C  
ATOM     86  CD2 PHE A  10      13.130   5.034  17.965  1.00 90.90           C  
ATOM     87  CE1 PHE A  10      15.072   6.892  17.138  1.00 90.90           C  
ATOM     88  CE2 PHE A  10      14.309   5.207  18.713  1.00 90.90           C  
ATOM     89  CZ  PHE A  10      15.275   6.141  18.307  1.00 90.90           C  
ATOM     90  N   THR A  11       8.897   5.842  14.432  1.00 90.97           N  
ATOM     91  CA  THR A  11       8.020   5.532  13.283  1.00 90.97           C  
ATOM     92  C   THR A  11       7.549   6.808  12.573  1.00 90.97           C  
ATOM     93  CB  THR A  11       6.800   4.685  13.689  1.00 90.97           C  
ATOM     94  O   THR A  11       7.543   6.870  11.345  1.00 90.97           O  
ATOM     95  CG2 THR A  11       6.041   4.187  12.461  1.00 90.97           C  
ATOM     96  OG1 THR A  11       7.176   3.529  14.403  1.00 90.97           O  
ATOM     97  N   ARG A  12       7.213   7.867  13.326  1.00 90.88           N  
ATOM     98  CA  ARG A  12       6.861   9.179  12.755  1.00 90.88           C  
ATOM     99  C   ARG A  12       8.063   9.849  12.086  1.00 90.88           C  
ATOM    100  CB  ARG A  12       6.268  10.086  13.842  1.00 90.88           C  
ATOM    101  O   ARG A  12       7.913  10.351  10.979  1.00 90.88           O  
ATOM    102  CG  ARG A  12       4.873   9.642  14.318  1.00 90.88           C  
ATOM    103  CD  ARG A  12       4.522  10.419  15.593  1.00 90.88           C  
ATOM    104  NE  ARG A  12       3.242   9.996  16.200  1.00 90.88           N  
ATOM    105  NH1 ARG A  12       2.722  12.001  17.196  1.00 90.88           N  
ATOM    106  NH2 ARG A  12       1.386  10.265  17.515  1.00 90.88           N  
ATOM    107  CZ  ARG A  12       2.459  10.744  16.959  1.00 90.88           C  
ATOM    108  N   GLN A  13       9.239   9.842  12.720  1.00 91.57           N  
ATOM    109  CA  GLN A  13      10.474  10.389  12.136  1.00 91.57           C  
ATOM    110  C   GLN A  13      10.851   9.678  10.830  1.00 91.57           C  
ATOM    111  CB  GLN A  13      11.626  10.285  13.150  1.00 91.57           C  
ATOM    112  O   GLN A  13      11.222  10.342   9.869  1.00 91.57           O  
ATOM    113  CG  GLN A  13      11.515  11.334  14.266  1.00 91.57           C  
ATOM    114  CD  GLN A  13      12.500  11.067  15.400  1.00 91.57           C  
ATOM    115  NE2 GLN A  13      13.370  11.996  15.731  1.00 91.57           N  
ATOM    116  OE1 GLN A  13      12.483  10.030  16.038  1.00 91.57           O  
ATOM    117  N   PHE A  14      10.686   8.357  10.758  1.00 91.49           N  
ATOM    118  CA  PHE A  14      10.965   7.567   9.560  1.00 91.49           C  
ATOM    119  C   PHE A  14       9.983   7.878   8.419  1.00 91.49           C  
ATOM    120  CB  PHE A  14      10.948   6.088   9.964  1.00 91.49           C  
ATOM    121  O   PHE A  14      10.406   8.083   7.283  1.00 91.49           O  
ATOM    122  CG  PHE A  14      11.403   5.068   8.936  1.00 91.49           C  
ATOM    123  CD1 PHE A  14      11.050   3.722   9.141  1.00 91.49           C  
ATOM    124  CD2 PHE A  14      12.227   5.409   7.841  1.00 91.49           C  
ATOM    125  CE1 PHE A  14      11.519   2.724   8.274  1.00 91.49           C  
ATOM    126  CE2 PHE A  14      12.676   4.412   6.959  1.00 91.49           C  
ATOM    127  CZ  PHE A  14      12.323   3.070   7.179  1.00 91.49           C  
ATOM    128  N   LEU A  15       8.686   8.028   8.719  1.00 92.16           N  
ATOM    129  CA  LEU A  15       7.699   8.510   7.744  1.00 92.16           C  
ATOM    130  C   LEU A  15       8.029   9.931   7.247  1.00 92.16           C  
ATOM    131  CB  LEU A  15       6.289   8.446   8.362  1.00 92.16           C  
ATOM    132  O   LEU A  15       7.950  10.185   6.047  1.00 92.16           O  
ATOM    133  CG  LEU A  15       5.730   7.019   8.530  1.00 92.16           C  
ATOM    134  CD1 LEU A  15       4.466   7.057   9.391  1.00 92.16           C  
ATOM    135  CD2 LEU A  15       5.361   6.385   7.189  1.00 92.16           C  
ATOM    136  N   PHE A  16       8.451  10.842   8.133  1.00 91.13           N  
ATOM    137  CA  PHE A  16       8.916  12.176   7.732  1.00 91.13           C  
ATOM    138  C   PHE A  16      10.195  12.129   6.884  1.00 91.13           C  
ATOM    139  CB  PHE A  16       9.111  13.085   8.958  1.00 91.13           C  
ATOM    140  O   PHE A  16      10.292  12.894   5.930  1.00 91.13           O  
ATOM    141  CG  PHE A  16       7.839  13.734   9.476  1.00 91.13           C  
ATOM    142  CD1 PHE A  16       7.130  14.634   8.656  1.00 91.13           C  
ATOM    143  CD2 PHE A  16       7.384  13.483  10.784  1.00 91.13           C  
ATOM    144  CE1 PHE A  16       5.962  15.257   9.131  1.00 91.13           C  
ATOM    145  CE2 PHE A  16       6.214  14.103  11.260  1.00 91.13           C  
ATOM    146  CZ  PHE A  16       5.501  14.989  10.432  1.00 91.13           C  
ATOM    147  N   LEU A  17      11.138  11.227   7.173  1.00 92.94           N  
ATOM    148  CA  LEU A  17      12.350  11.035   6.371  1.00 92.94           C  
ATOM    149  C   LEU A  17      12.020  10.539   4.957  1.00 92.94           C  
ATOM    150  CB  LEU A  17      13.295  10.072   7.115  1.00 92.94           C  
ATOM    151  O   LEU A  17      12.556  11.070   3.991  1.00 92.94           O  
ATOM    152  CG  LEU A  17      14.617   9.772   6.379  1.00 92.94           C  
ATOM    153  CD1 LEU A  17      15.474  11.024   6.191  1.00 92.94           C  
ATOM    154  CD2 LEU A  17      15.420   8.750   7.183  1.00 92.94           C  
ATOM    155  N   ILE A  18      11.097   9.582   4.815  1.00 91.76           N  
ATOM    156  CA  ILE A  18      10.637   9.107   3.500  1.00 91.76           C  
ATOM    157  C   ILE A  18       9.952  10.248   2.727  1.00 91.76           C  
ATOM    158  CB  ILE A  18       9.750   7.848   3.668  1.00 91.76           C  
ATOM    159  O   ILE A  18      10.234  10.446   1.544  1.00 91.76           O  
ATOM    160  CG1 ILE A  18      10.613   6.673   4.195  1.00 91.76           C  
ATOM    161  CG2 ILE A  18       9.071   7.454   2.340  1.00 91.76           C  
ATOM    162  CD1 ILE A  18       9.812   5.454   4.667  1.00 91.76           C  
ATOM    163  N   VAL A  19       9.120  11.063   3.389  1.00 91.81           N  
ATOM    164  CA  VAL A  19       8.531  12.265   2.767  1.00 91.81           C  
ATOM    165  C   VAL A  19       9.613  13.278   2.362  1.00 91.81           C  
ATOM    166  CB  VAL A  19       7.434  12.892   3.649  1.00 91.81           C  
ATOM    167  O   VAL A  19       9.565  13.792   1.252  1.00 91.81           O  
ATOM    168  CG1 VAL A  19       6.932  14.238   3.106  1.00 91.81           C  
ATOM    169  CG2 VAL A  19       6.213  11.961   3.713  1.00 91.81           C  
ATOM    170  N   LEU A  20      10.632  13.518   3.189  1.00 92.44           N  
ATOM    171  CA  LEU A  20      11.729  14.435   2.863  1.00 92.44           C  
ATOM    172  C   LEU A  20      12.556  13.948   1.658  1.00 92.44           C  
ATOM    173  CB  LEU A  20      12.593  14.625   4.122  1.00 92.44           C  
ATOM    174  O   LEU A  20      12.779  14.708   0.720  1.00 92.44           O  
ATOM    175  CG  LEU A  20      13.733  15.645   3.954  1.00 92.44           C  
ATOM    176  CD1 LEU A  20      13.211  17.074   3.796  1.00 92.44           C  
ATOM    177  CD2 LEU A  20      14.639  15.601   5.184  1.00 92.44           C  
ATOM    178  N   VAL A  21      12.958  12.674   1.636  1.00 91.42           N  
ATOM    179  CA  VAL A  21      13.704  12.079   0.510  1.00 91.42           C  
ATOM    180  C   VAL A  21      12.874  12.121  -0.778  1.00 91.42           C  
ATOM    181  CB  VAL A  21      14.149  10.641   0.854  1.00 91.42           C  
ATOM    182  O   VAL A  21      13.381  12.484  -1.835  1.00 91.42           O  
ATOM    183  CG1 VAL A  21      14.766   9.912  -0.346  1.00 91.42           C  
ATOM    184  CG2 VAL A  21      15.206  10.654   1.967  1.00 91.42           C  
ATOM    185  N   THR A  22      11.574  11.832  -0.700  1.00 91.08           N  
ATOM    186  CA  THR A  22      10.676  11.924  -1.865  1.00 91.08           C  
ATOM    187  C   THR A  22      10.427  13.362  -2.333  1.00 91.08           C  
ATOM    188  CB  THR A  22       9.340  11.212  -1.626  1.00 91.08           C  
ATOM    189  O   THR A  22      10.230  13.569  -3.529  1.00 91.08           O  
ATOM    190  CG2 THR A  22       9.481   9.696  -1.481  1.00 91.08           C  
ATOM    191  OG1 THR A  22       8.699  11.686  -0.480  1.00 91.08           O  
ATOM    192  N   GLN A  23      10.483  14.371  -1.458  1.00 91.32           N  
ATOM    193  CA  GLN A  23      10.491  15.784  -1.867  1.00 91.32           C  
ATOM    194  C   GLN A  23      11.797  16.142  -2.596  1.00 91.32           C  
ATOM    195  CB  GLN A  23      10.295  16.691  -0.642  1.00 91.32           C  
ATOM    196  O   GLN A  23      11.746  16.722  -3.680  1.00 91.32           O  
ATOM    197  CG  GLN A  23       8.869  16.645  -0.071  1.00 91.32           C  
ATOM    198  CD  GLN A  23       8.757  17.260   1.321  1.00 91.32           C  
ATOM    199  NE2 GLN A  23       7.578  17.631   1.758  1.00 91.32           N  
ATOM    200  OE1 GLN A  23       9.699  17.434   2.075  1.00 91.32           O  
ATOM    201  N   ILE A  24      12.950  15.740  -2.043  1.00 89.71           N  
ATOM    202  CA  ILE A  24      14.284  15.976  -2.628  1.00 89.71           C  
ATOM    203  C   ILE A  24      14.407  15.326  -4.014  1.00 89.71           C  
ATOM    204  CB  ILE A  24      15.387  15.493  -1.652  1.00 89.71           C  
ATOM    205  O   ILE A  24      14.908  15.955  -4.936  1.00 89.71           O  
ATOM    206  CG1 ILE A  24      15.421  16.393  -0.393  1.00 89.71           C  
ATOM    207  CG2 ILE A  24      16.779  15.486  -2.316  1.00 89.71           C  
ATOM    208  CD1 ILE A  24      16.202  15.788   0.782  1.00 89.71           C  
ATOM    209  N   CYS A  25      13.885  14.113  -4.210  1.00 87.24           N  
ATOM    210  CA  CYS A  25      13.889  13.434  -5.513  1.00 87.24           C  
ATOM    211  C   CYS A  25      12.767  13.892  -6.474  1.00 87.24           C  
ATOM    212  CB  CYS A  25      13.879  11.914  -5.284  1.00 87.24           C  
ATOM    213  O   CYS A  25      12.485  13.208  -7.461  1.00 87.24           O  
ATOM    214  SG  CYS A  25      15.366  11.398  -4.376  1.00 87.24           S  
ATOM    215  N   GLY A  26      12.069  14.999  -6.185  1.00 85.61           N  
ATOM    216  CA  GLY A  26      11.007  15.533  -7.047  1.00 85.61           C  
ATOM    217  C   GLY A  26       9.808  14.588  -7.215  1.00 85.61           C  
ATOM    218  O   GLY A  26       9.135  14.611  -8.248  1.00 85.61           O  
ATOM    219  N   VAL A  27       9.556  13.706  -6.244  1.00 87.84           N  
ATOM    220  CA  VAL A  27       8.440  12.741  -6.238  1.00 87.84           C  
ATOM    221  C   VAL A  27       7.220  13.328  -5.527  1.00 87.84           C  
ATOM    222  CB  VAL A  27       8.858  11.393  -5.607  1.00 87.84           C  
ATOM    223  O   VAL A  27       6.118  13.288  -6.067  1.00 87.84           O  
ATOM    224  CG1 VAL A  27       7.718  10.371  -5.624  1.00 87.84           C  
ATOM    225  CG2 VAL A  27      10.053  10.748  -6.313  1.00 87.84           C  
ATOM    226  N   ALA A  28       7.408  13.901  -4.337  1.00 90.03           N  
ATOM    227  CA  ALA A  28       6.336  14.475  -3.529  1.00 90.03           C  
ATOM    228  C   ALA A  28       6.256  16.002  -3.706  1.00 90.03           C  
ATOM    229  CB  ALA A  28       6.548  14.058  -2.068  1.00 90.03           C  
ATOM    230  O   ALA A  28       7.150  16.735  -3.292  1.00 90.03           O  
ATOM    231  N   THR A  29       5.151  16.500  -4.269  1.00 90.86           N  
ATOM    232  CA  THR A  29       4.915  17.941  -4.511  1.00 90.86           C  
ATOM    233  C   THR A  29       4.200  18.660  -3.354  1.00 90.86           C  
ATOM    234  CB  THR A  29       4.171  18.160  -5.837  1.00 90.86           C  
ATOM    235  O   THR A  29       3.791  19.818  -3.476  1.00 90.86           O  
ATOM    236  CG2 THR A  29       4.940  17.612  -7.038  1.00 90.86           C  
ATOM    237  OG1 THR A  29       2.935  17.492  -5.794  1.00 90.86           O  
ATOM    238  N   PHE A  30       4.038  17.989  -2.211  1.00 92.78           N  
ATOM    239  CA  PHE A  30       3.292  18.464  -1.044  1.00 92.78           C  
ATOM    240  C   PHE A  30       4.188  18.676   0.180  1.00 92.78           C  
ATOM    241  CB  PHE A  30       2.137  17.496  -0.751  1.00 92.78           C  
ATOM    242  O   PHE A  30       5.196  17.997   0.355  1.00 92.78           O  
ATOM    243  CG  PHE A  30       2.545  16.060  -0.457  1.00 92.78           C  
ATOM    244  CD1 PHE A  30       2.446  15.079  -1.464  1.00 92.78           C  
ATOM    245  CD2 PHE A  30       3.037  15.701   0.813  1.00 92.78           C  
ATOM    246  CE1 PHE A  30       2.857  13.758  -1.207  1.00 92.78           C  
ATOM    247  CE2 PHE A  30       3.451  14.382   1.069  1.00 92.78           C  
ATOM    248  CZ  PHE A  30       3.366  13.411   0.056  1.00 92.78           C  
ATOM    249  N   VAL A  31       3.788  19.593   1.064  1.00 92.99           N  
ATOM    250  CA  VAL A  31       4.477  19.915   2.327  1.00 92.99           C  
ATOM    251  C   VAL A  31       3.474  19.887   3.480  1.00 92.99           C  
ATOM    252  CB  VAL A  31       5.194  21.282   2.242  1.00 92.99           C  
ATOM    253  O   VAL A  31       2.321  20.293   3.321  1.00 92.99           O  
ATOM    254  CG1 VAL A  31       5.962  21.628   3.525  1.00 92.99           C  
ATOM    255  CG2 VAL A  31       6.211  21.308   1.096  1.00 92.99           C  
ATOM    256  N   TYR A  32       3.906  19.420   4.653  1.00 91.16           N  
ATOM    257  CA  TYR A  32       3.119  19.506   5.883  1.00 91.16           C  
ATOM    258  C   TYR A  32       3.277  20.888   6.532  1.00 91.16           C  
ATOM    259  CB  TYR A  32       3.532  18.388   6.848  1.00 91.16           C  
ATOM    260  O   TYR A  32       4.364  21.253   6.977  1.00 91.16           O  
ATOM    261  CG  TYR A  32       2.678  18.366   8.100  1.00 91.16           C  
ATOM    262  CD1 TYR A  32       3.174  18.883   9.313  1.00 91.16           C  
ATOM    263  CD2 TYR A  32       1.361  17.876   8.029  1.00 91.16           C  
ATOM    264  CE1 TYR A  32       2.354  18.905  10.460  1.00 91.16           C  
ATOM    265  CE2 TYR A  32       0.540  17.905   9.169  1.00 91.16           C  
ATOM    266  OH  TYR A  32       0.222  18.446  11.483  1.00 91.16           O  
ATOM    267  CZ  TYR A  32       1.029  18.420  10.386  1.00 91.16           C  
ATOM    268  N   ASN A  33       2.190  21.653   6.620  1.00 90.21           N  
ATOM    269  CA  ASN A  33       2.154  22.918   7.344  1.00 90.21           C  
ATOM    270  C   ASN A  33       1.850  22.647   8.825  1.00 90.21           C  
ATOM    271  CB  ASN A  33       1.130  23.844   6.663  1.00 90.21           C  
ATOM    272  O   ASN A  33       0.732  22.273   9.182  1.00 90.21           O  
ATOM    273  CG  ASN A  33       1.034  25.221   7.301  1.00 90.21           C  
ATOM    274  ND2 ASN A  33       0.415  26.161   6.628  1.00 90.21           N  
ATOM    275  OD1 ASN A  33       1.471  25.480   8.410  1.00 90.21           O  
ATOM    276  N   SER A  34       2.836  22.872   9.696  1.00 87.37           N  
ATOM    277  CA  SER A  34       2.703  22.685  11.145  1.00 87.37           C  
ATOM    278  C   SER A  34       1.699  23.644  11.794  1.00 87.37           C  
ATOM    279  CB  SER A  34       4.075  22.824  11.813  1.00 87.37           C  
ATOM    280  O   SER A  34       0.953  23.213  12.671  1.00 87.37           O  
ATOM    281  OG  SER A  34       4.665  24.063  11.464  1.00 87.37           O  
ATOM    282  N   LYS A  35       1.624  24.905  11.335  1.00 88.47           N  
ATOM    283  CA  LYS A  35       0.691  25.922  11.857  1.00 88.47           C  
ATOM    284  C   LYS A  35      -0.760  25.594  11.498  1.00 88.47           C  
ATOM    285  CB  LYS A  35       1.060  27.333  11.351  1.00 88.47           C  
ATOM    286  O   LYS A  35      -1.619  25.580  12.369  1.00 88.47           O  
ATOM    287  CG  LYS A  35       2.431  27.845  11.830  1.00 88.47           C  
ATOM    288  CD  LYS A  35       2.646  29.314  11.415  1.00 88.47           C  
ATOM    289  CE  LYS A  35       3.996  29.845  11.925  1.00 88.47           C  
ATOM    290  NZ  LYS A  35       4.185  31.293  11.632  1.00 88.47           N  
ATOM    291  N   ALA A  36      -1.024  25.283  10.228  1.00 87.01           N  
ATOM    292  CA  ALA A  36      -2.365  24.918   9.749  1.00 87.01           C  
ATOM    293  C   ALA A  36      -2.736  23.442  10.014  1.00 87.01           C  
ATOM    294  CB  ALA A  36      -2.468  25.285   8.265  1.00 87.01           C  
ATOM    295  O   ALA A  36      -3.855  23.020   9.730  1.00 87.01           O  
ATOM    296  N   GLN A  37      -1.795  22.651  10.541  1.00 88.86           N  
ATOM    297  CA  GLN A  37      -1.934  21.221  10.820  1.00 88.86           C  
ATOM    298  C   GLN A  37      -2.499  20.399   9.640  1.00 88.86           C  
ATOM    299  CB  GLN A  37      -2.708  21.011  12.129  1.00 88.86           C  
ATOM    300  O   GLN A  37      -3.332  19.505   9.837  1.00 88.86           O  
ATOM    301  CG  GLN A  37      -1.999  21.508  13.393  1.00 88.86           C  
ATOM    302  CD  GLN A  37      -2.613  20.917  14.664  1.00 88.86           C  
ATOM    303  NE2 GLN A  37      -2.254  21.429  15.819  1.00 88.86           N  
ATOM    304  OE1 GLN A  37      -3.382  19.963  14.656  1.00 88.86           O  
ATOM    305  N   CYS A  38      -2.051  20.693   8.418  1.00 92.64           N  
ATOM    306  CA  CYS A  38      -2.540  20.089   7.177  1.00 92.64           C  
ATOM    307  C   CYS A  38      -1.423  19.935   6.134  1.00 92.64           C  
ATOM    308  CB  CYS A  38      -3.708  20.937   6.642  1.00 92.64           C  
ATOM    309  O   CYS A  38      -0.389  20.601   6.204  1.00 92.64           O  
ATOM    310  SG  CYS A  38      -3.144  22.566   6.061  1.00 92.64           S  
ATOM    311  N   PHE A  39      -1.636  19.073   5.141  1.00 91.84           N  
ATOM    312  CA  PHE A  39      -0.802  19.021   3.941  1.00 91.84           C  
ATOM    313  C   PHE A  39      -1.292  20.047   2.912  1.00 91.84           C  
ATOM    314  CB  PHE A  39      -0.788  17.599   3.368  1.00 91.84           C  
ATOM    315  O   PHE A  39      -2.498  20.187   2.700  1.00 91.84           O  
ATOM    316  CG  PHE A  39      -0.104  16.590   4.270  1.00 91.84           C  
ATOM    317  CD1 PHE A  39       1.292  16.421   4.197  1.00 91.84           C  
ATOM    318  CD2 PHE A  39      -0.855  15.819   5.177  1.00 91.84           C  
ATOM    319  CE1 PHE A  39       1.931  15.467   5.009  1.00 91.84           C  
ATOM    320  CE2 PHE A  39      -0.216  14.866   5.990  1.00 91.84           C  
ATOM    321  CZ  PHE A  39       1.177  14.689   5.906  1.00 91.84           C  
ATOM    322  N   ARG A  40      -0.366  20.738   2.241  1.00 92.76           N  
ATOM    323  CA  ARG A  40      -0.644  21.673   1.136  1.00 92.76           C  
ATOM    324  C   ARG A  40       0.272  21.342  -0.045  1.00 92.76           C  
ATOM    325  CB  ARG A  40      -0.448  23.121   1.638  1.00 92.76           C  
ATOM    326  O   ARG A  40       1.424  20.968   0.169  1.00 92.76           O  
ATOM    327  CG  ARG A  40      -0.991  24.188   0.668  1.00 92.76           C  
ATOM    328  CD  ARG A  40      -0.601  25.616   1.084  1.00 92.76           C  
ATOM    329  NE  ARG A  40      -0.985  26.599   0.048  1.00 92.76           N  
ATOM    330  NH1 ARG A  40      -0.463  28.541   1.172  1.00 92.76           N  
ATOM    331  NH2 ARG A  40      -1.284  28.656  -0.892  1.00 92.76           N  
ATOM    332  CZ  ARG A  40      -0.910  27.919   0.116  1.00 92.76           C  
ATOM    333  N   GLN A  41      -0.201  21.515  -1.281  1.00 91.41           N  
ATOM    334  CA  GLN A  41       0.701  21.541  -2.438  1.00 91.41           C  
ATOM    335  C   GLN A  41       1.690  22.710  -2.330  1.00 91.41           C  
ATOM    336  CB  GLN A  41      -0.067  21.644  -3.765  1.00 91.41           C  
ATOM    337  O   GLN A  41       1.311  23.817  -1.938  1.00 91.41           O  
ATOM    338  CG  GLN A  41      -0.816  20.354  -4.130  1.00 91.41           C  
ATOM    339  CD  GLN A  41      -0.996  20.188  -5.638  1.00 91.41           C  
ATOM    340  NE2 GLN A  41      -1.064  18.965  -6.098  1.00 91.41           N  
ATOM    341  OE1 GLN A  41      -1.018  21.125  -6.425  1.00 91.41           O  
ATOM    342  N   SER A  42       2.943  22.473  -2.709  1.00 91.97           N  
ATOM    343  CA  SER A  42       3.958  23.513  -2.865  1.00 91.97           C  
ATOM    344  C   SER A  42       4.160  23.795  -4.350  1.00 91.97           C  
ATOM    345  CB  SER A  42       5.263  23.075  -2.199  1.00 91.97           C  
ATOM    346  O   SER A  42       4.563  22.907  -5.100  1.00 91.97           O  
ATOM    347  OG  SER A  42       6.290  24.008  -2.475  1.00 91.97           O  
ATOM    348  N   GLY A  43       3.909  25.038  -4.774  1.00 90.24           N  
ATOM    349  CA  GLY A  43       4.167  25.468  -6.152  1.00 90.24           C  
ATOM    350  C   GLY A  43       5.635  25.282  -6.547  1.00 90.24           C  
ATOM    351  O   GLY A  43       5.913  24.809  -7.642  1.00 90.24           O  
ATOM    352  N   PHE A  44       6.560  25.532  -5.613  1.00 92.57           N  
ATOM    353  CA  PHE A  44       7.993  25.303  -5.807  1.00 92.57           C  
ATOM    354  C   PHE A  44       8.322  23.821  -6.039  1.00 92.57           C  
ATOM    355  CB  PHE A  44       8.757  25.862  -4.599  1.00 92.57           C  
ATOM    356  O   PHE A  44       8.999  23.498  -7.008  1.00 92.57           O  
ATOM    357  CG  PHE A  44      10.256  25.667  -4.700  1.00 92.57           C  
ATOM    358  CD1 PHE A  44      10.874  24.566  -4.075  1.00 92.57           C  
ATOM    359  CD2 PHE A  44      11.029  26.566  -5.459  1.00 92.57           C  
ATOM    360  CE1 PHE A  44      12.259  24.364  -4.211  1.00 92.57           C  
ATOM    361  CE2 PHE A  44      12.414  26.364  -5.591  1.00 92.57           C  
ATOM    362  CZ  PHE A  44      13.028  25.264  -4.969  1.00 92.57           C  
ATOM    363  N   LEU A  45       7.796  22.902  -5.214  1.00 92.03           N  
ATOM    364  CA  LEU A  45       8.039  21.465  -5.421  1.00 92.03           C  
ATOM    365  C   LEU A  45       7.356  20.939  -6.688  1.00 92.03           C  
ATOM    366  CB  LEU A  45       7.583  20.629  -4.217  1.00 92.03           C  
ATOM    367  O   LEU A  45       7.886  20.037  -7.330  1.00 92.03           O  
ATOM    368  CG  LEU A  45       8.336  20.868  -2.900  1.00 92.03           C  
ATOM    369  CD1 LEU A  45       7.715  19.979  -1.825  1.00 92.03           C  
ATOM    370  CD2 LEU A  45       9.821  20.522  -3.000  1.00 92.03           C  
ATOM    371  N   ARG A  46       6.200  21.498  -7.071  1.00 91.32           N  
ATOM    372  CA  ARG A  46       5.524  21.149  -8.328  1.00 91.32           C  
ATOM    373  C   ARG A  46       6.331  21.619  -9.542  1.00 91.32           C  
ATOM    374  CB  ARG A  46       4.076  21.670  -8.305  1.00 91.32           C  
ATOM    375  O   ARG A  46       6.526  20.830 -10.455  1.00 91.32           O  
ATOM    376  CG  ARG A  46       3.228  21.023  -9.410  1.00 91.32           C  
ATOM    377  CD  ARG A  46       1.739  21.373  -9.274  1.00 91.32           C  
ATOM    378  NE  ARG A  46       0.943  20.661 -10.292  1.00 91.32           N  
ATOM    379  NH1 ARG A  46      -1.133  20.695  -9.265  1.00 91.32           N  
ATOM    380  NH2 ARG A  46      -0.881  19.690 -11.231  1.00 91.32           N  
ATOM    381  CZ  ARG A  46      -0.346  20.363 -10.252  1.00 91.32           C  
ATOM    382  N   PHE A  47       6.866  22.841  -9.515  1.00 92.04           N  
ATOM    383  CA  PHE A  47       7.776  23.364 -10.539  1.00 92.04           C  
ATOM    384  C   PHE A  47       9.078  22.551 -10.627  1.00 92.04           C  
ATOM    385  CB  PHE A  47       8.051  24.844 -10.237  1.00 92.04           C  
ATOM    386  O   PHE A  47       9.461  22.127 -11.713  1.00 92.04           O  
ATOM    387  CG  PHE A  47       9.036  25.506 -11.180  1.00 92.04           C  
ATOM    388  CD1 PHE A  47      10.334  25.827 -10.738  1.00 92.04           C  
ATOM    389  CD2 PHE A  47       8.655  25.804 -12.503  1.00 92.04           C  
ATOM    390  CE1 PHE A  47      11.239  26.458 -11.609  1.00 92.04           C  
ATOM    391  CE2 PHE A  47       9.566  26.423 -13.377  1.00 92.04           C  
ATOM    392  CZ  PHE A  47      10.857  26.753 -12.930  1.00 92.04           C  
ATOM    393  N   TYR A  48       9.709  22.250  -9.488  1.00 91.33           N  
ATOM    394  CA  TYR A  48      10.902  21.403  -9.424  1.00 91.33           C  
ATOM    395  C   TYR A  48      10.649  19.988  -9.976  1.00 91.33           C  
ATOM    396  CB  TYR A  48      11.397  21.361  -7.972  1.00 91.33           C  
ATOM    397  O   TYR A  48      11.422  19.497 -10.794  1.00 91.33           O  
ATOM    398  CG  TYR A  48      12.577  20.434  -7.770  1.00 91.33           C  
ATOM    399  CD1 TYR A  48      12.427  19.246  -7.027  1.00 91.33           C  
ATOM    400  CD2 TYR A  48      13.812  20.738  -8.376  1.00 91.33           C  
ATOM    401  CE1 TYR A  48      13.509  18.355  -6.910  1.00 91.33           C  
ATOM    402  CE2 TYR A  48      14.893  19.844  -8.263  1.00 91.33           C  
ATOM    403  OH  TYR A  48      15.764  17.759  -7.454  1.00 91.33           O  
ATOM    404  CZ  TYR A  48      14.739  18.643  -7.538  1.00 91.33           C  
ATOM    405  N   SER A  49       9.531  19.356  -9.601  1.00 89.50           N  
ATOM    406  CA  SER A  49       9.121  18.049 -10.132  1.00 89.50           C  
ATOM    407  C   SER A  49       8.887  18.094 -11.651  1.00 89.50           C  
ATOM    408  CB  SER A  49       7.874  17.577  -9.377  1.00 89.50           C  
ATOM    409  O   SER A  49       9.352  17.201 -12.356  1.00 89.50           O  
ATOM    410  OG  SER A  49       7.531  16.241  -9.675  1.00 89.50           O  
ATOM    411  N   SER A  50       8.274  19.164 -12.178  1.00 90.56           N  
ATOM    412  CA  SER A  50       8.156  19.390 -13.628  1.00 90.56           C  
ATOM    413  C   SER A  50       9.516  19.544 -14.321  1.00 90.56           C  
ATOM    414  CB  SER A  50       7.320  20.636 -13.940  1.00 90.56           C  
ATOM    415  O   SER A  50       9.715  18.941 -15.371  1.00 90.56           O  
ATOM    416  OG  SER A  50       5.989  20.515 -13.475  1.00 90.56           O  
ATOM    417  N   LEU A  51      10.461  20.304 -13.752  1.00 89.64           N  
ATOM    418  CA  LEU A  51      11.812  20.463 -14.316  1.00 89.64           C  
ATOM    419  C   LEU A  51      12.565  19.130 -14.381  1.00 89.64           C  
ATOM    420  CB  LEU A  51      12.632  21.472 -13.490  1.00 89.64           C  
ATOM    421  O   LEU A  51      13.130  18.798 -15.423  1.00 89.64           O  
ATOM    422  CG  LEU A  51      12.281  22.955 -13.691  1.00 89.64           C  
ATOM    423  CD1 LEU A  51      13.156  23.781 -12.746  1.00 89.64           C  
ATOM    424  CD2 LEU A  51      12.547  23.434 -15.120  1.00 89.64           C  
ATOM    425  N   VAL A  52      12.526  18.346 -13.296  1.00 85.49           N  
ATOM    426  CA  VAL A  52      13.084  16.984 -13.272  1.00 85.49           C  
ATOM    427  C   VAL A  52      12.434  16.139 -14.368  1.00 85.49           C  
ATOM    428  CB  VAL A  52      12.912  16.339 -11.878  1.00 85.49           C  
ATOM    429  O   VAL A  52      13.138  15.509 -15.150  1.00 85.49           O  
ATOM    430  CG1 VAL A  52      13.283  14.848 -11.857  1.00 85.49           C  
ATOM    431  CG2 VAL A  52      13.800  17.039 -10.840  1.00 85.49           C  
ATOM    432  N   LEU A  53      11.104  16.163 -14.484  1.00 85.98           N  
ATOM    433  CA  LEU A  53      10.377  15.353 -15.461  1.00 85.98           C  
ATOM    434  C   LEU A  53      10.694  15.736 -16.918  1.00 85.98           C  
ATOM    435  CB  LEU A  53       8.882  15.417 -15.111  1.00 85.98           C  
ATOM    436  O   LEU A  53      10.829  14.841 -17.750  1.00 85.98           O  
ATOM    437  CG  LEU A  53       8.051  14.338 -15.824  1.00 85.98           C  
ATOM    438  CD1 LEU A  53       6.895  13.909 -14.922  1.00 85.98           C  
ATOM    439  CD2 LEU A  53       7.460  14.831 -17.147  1.00 85.98           C  
ATOM    440  N   ILE A  54      10.883  17.026 -17.222  1.00 87.71           N  
ATOM    441  CA  ILE A  54      11.340  17.495 -18.543  1.00 87.71           C  
ATOM    442  C   ILE A  54      12.741  16.948 -18.850  1.00 87.71           C  
ATOM    443  CB  ILE A  54      11.287  19.041 -18.619  1.00 87.71           C  
ATOM    444  O   ILE A  54      12.955  16.400 -19.932  1.00 87.71           O  
ATOM    445  CG1 ILE A  54       9.817  19.525 -18.629  1.00 87.71           C  
ATOM    446  CG2 ILE A  54      12.011  19.576 -19.872  1.00 87.71           C  
ATOM    447  CD1 ILE A  54       9.654  21.015 -18.300  1.00 87.71           C  
ATOM    448  N   PHE A  55      13.674  17.024 -17.894  1.00 83.43           N  
ATOM    449  CA  PHE A  55      15.020  16.458 -18.047  1.00 83.43           C  
ATOM    450  C   PHE A  55      14.985  14.946 -18.310  1.00 83.43           C  
ATOM    451  CB  PHE A  55      15.869  16.779 -16.803  1.00 83.43           C  
ATOM    452  O   PHE A  55      15.665  14.459 -19.214  1.00 83.43           O  
ATOM    453  CG  PHE A  55      17.025  17.710 -17.098  1.00 83.43           C  
ATOM    454  CD1 PHE A  55      18.249  17.185 -17.556  1.00 83.43           C  
ATOM    455  CD2 PHE A  55      16.872  19.101 -16.944  1.00 83.43           C  
ATOM    456  CE1 PHE A  55      19.320  18.047 -17.848  1.00 83.43           C  
ATOM    457  CE2 PHE A  55      17.944  19.963 -17.239  1.00 83.43           C  
ATOM    458  CZ  PHE A  55      19.168  19.436 -17.689  1.00 83.43           C  
ATOM    459  N   LEU A  56      14.156  14.208 -17.563  1.00 79.57           N  
ATOM    460  CA  LEU A  56      13.991  12.764 -17.742  1.00 79.57           C  
ATOM    461  C   LEU A  56      13.352  12.408 -19.093  1.00 79.57           C  
ATOM    462  CB  LEU A  56      13.178  12.173 -16.575  1.00 79.57           C  
ATOM    463  O   LEU A  56      13.769  11.433 -19.712  1.00 79.57           O  
ATOM    464  CG  LEU A  56      13.846  12.254 -15.187  1.00 79.57           C  
ATOM    465  CD1 LEU A  56      13.000  11.491 -14.164  1.00 79.57           C  
ATOM    466  CD2 LEU A  56      15.287  11.748 -15.195  1.00 79.57           C  
ATOM    467  N   ALA A  57      12.382  13.193 -19.574  1.00 82.97           N  
ATOM    468  CA  ALA A  57      11.752  12.983 -20.877  1.00 82.97           C  
ATOM    469  C   ALA A  57      12.729  13.233 -22.041  1.00 82.97           C  
ATOM    470  CB  ALA A  57      10.509  13.876 -20.971  1.00 82.97           C  
ATOM    471  O   ALA A  57      12.837  12.395 -22.936  1.00 82.97           O  
ATOM    472  N   LEU A  58      13.485  14.338 -22.003  1.00 81.99           N  
ATOM    473  CA  LEU A  58      14.522  14.647 -22.998  1.00 81.99           C  
ATOM    474  C   LEU A  58      15.604  13.561 -23.040  1.00 81.99           C  
ATOM    475  CB  LEU A  58      15.152  16.014 -22.672  1.00 81.99           C  
ATOM    476  O   LEU A  58      15.967  13.084 -24.115  1.00 81.99           O  
ATOM    477  CG  LEU A  58      14.239  17.222 -22.949  1.00 81.99           C  
ATOM    478  CD1 LEU A  58      14.872  18.483 -22.361  1.00 81.99           C  
ATOM    479  CD2 LEU A  58      14.029  17.447 -24.448  1.00 81.99           C  
ATOM    480  N   PHE A  59      16.070  13.118 -21.870  1.00 74.53           N  
ATOM    481  CA  PHE A  59      17.019  12.014 -21.759  1.00 74.53           C  
ATOM    482  C   PHE A  59      16.475  10.708 -22.358  1.00 74.53           C  
ATOM    483  CB  PHE A  59      17.367  11.828 -20.282  1.00 74.53           C  
ATOM    484  O   PHE A  59      17.196  10.006 -23.071  1.00 74.53           O  
ATOM    485  CG  PHE A  59      18.285  10.654 -20.049  1.00 74.53           C  
ATOM    486  CD1 PHE A  59      17.756   9.406 -19.667  1.00 74.53           C  
ATOM    487  CD2 PHE A  59      19.667  10.808 -20.242  1.00 74.53           C  
ATOM    488  CE1 PHE A  59      18.617   8.318 -19.454  1.00 74.53           C  
ATOM    489  CE2 PHE A  59      20.526   9.723 -20.023  1.00 74.53           C  
ATOM    490  CZ  PHE A  59      20.001   8.481 -19.621  1.00 74.53           C  
ATOM    491  N   LEU A  60      15.198  10.393 -22.116  1.00 76.99           N  
ATOM    492  CA  LEU A  60      14.553   9.203 -22.673  1.00 76.99           C  
ATOM    493  C   LEU A  60      14.511   9.235 -24.204  1.00 76.99           C  
ATOM    494  CB  LEU A  60      13.147   9.033 -22.065  1.00 76.99           C  
ATOM    495  O   LEU A  60      14.834   8.225 -24.819  1.00 76.99           O  
ATOM    496  CG  LEU A  60      13.045   7.737 -21.246  1.00 76.99           C  
ATOM    497  CD1 LEU A  60      11.827   7.780 -20.331  1.00 76.99           C  
ATOM    498  CD2 LEU A  60      12.919   6.527 -22.176  1.00 76.99           C  
ATOM    499  N   ILE A  61      14.199  10.387 -24.807  1.00 79.50           N  
ATOM    500  CA  ILE A  61      14.188  10.585 -26.268  1.00 79.50           C  
ATOM    501  C   ILE A  61      15.592  10.393 -26.870  1.00 79.50           C  
ATOM    502  CB  ILE A  61      13.594  11.978 -26.598  1.00 79.50           C  
ATOM    503  O   ILE A  61      15.747   9.711 -27.883  1.00 79.50           O  
ATOM    504  CG1 ILE A  61      12.099  12.046 -26.198  1.00 79.50           C  
ATOM    505  CG2 ILE A  61      13.743  12.323 -28.093  1.00 79.50           C  
ATOM    506  CD1 ILE A  61      11.553  13.476 -26.095  1.00 79.50           C  
ATOM    507  N   VAL A  62      16.632  10.943 -26.232  1.00 73.43           N  
ATOM    508  CA  VAL A  62      18.036  10.763 -26.662  1.00 73.43           C  
ATOM    509  C   VAL A  62      18.515   9.315 -26.472  1.00 73.43           C  
ATOM    510  CB  VAL A  62      18.949  11.764 -25.923  1.00 73.43           C  
ATOM    511  O   VAL A  62      19.379   8.838 -27.207  1.00 73.43           O  
ATOM    512  CG1 VAL A  62      20.443  11.559 -26.217  1.00 73.43           C  
ATOM    513  CG2 VAL A  62      18.613  13.205 -26.335  1.00 73.43           C  
ATOM    514  N   THR A  63      17.947   8.593 -25.506  1.00 67.75           N  
ATOM    515  CA  THR A  63      18.269   7.180 -25.268  1.00 67.75           C  
ATOM    516  C   THR A  63      17.552   6.270 -26.268  1.00 67.75           C  
ATOM    517  CB  THR A  63      17.969   6.783 -23.815  1.00 67.75           C  
ATOM    518  O   THR A  63      18.179   5.360 -26.807  1.00 67.75           O  
ATOM    519  CG2 THR A  63      18.477   5.381 -23.476  1.00 67.75           C  
ATOM    520  OG1 THR A  63      18.632   7.660 -22.934  1.00 67.75           O  
ATOM    521  N   THR A  64      16.275   6.519 -26.587  1.00 69.15           N  
ATOM    522  CA  THR A  64      15.533   5.723 -27.581  1.00 69.15           C  
ATOM    523  C   THR A  64      16.016   5.945 -29.009  1.00 69.15           C  
ATOM    524  CB  THR A  64      14.015   5.943 -27.529  1.00 69.15           C  
ATOM    525  O   THR A  64      16.033   4.980 -29.770  1.00 69.15           O  
ATOM    526  CG2 THR A  64      13.400   5.301 -26.291  1.00 69.15           C  
ATOM    527  OG1 THR A  64      13.682   7.306 -27.506  1.00 69.15           O  
ATOM    528  N   SER A  65      16.478   7.146 -29.377  1.00 71.10           N  
ATOM    529  CA  SER A  65      17.047   7.380 -30.714  1.00 71.10           C  
ATOM    530  C   SER A  65      18.315   6.552 -30.959  1.00 71.10           C  
ATOM    531  CB  SER A  65      17.299   8.869 -30.954  1.00 71.10           C  
ATOM    532  O   SER A  65      18.436   5.926 -32.009  1.00 71.10           O  
ATOM    533  OG  SER A  65      18.280   9.375 -30.072  1.00 71.10           O  
ATOM    534  N   LYS A  66      19.206   6.437 -29.962  1.00 61.69           N  
ATOM    535  CA  LYS A  66      20.359   5.515 -30.004  1.00 61.69           C  
ATOM    536  C   LYS A  66      19.951   4.035 -30.038  1.00 61.69           C  
ATOM    537  CB  LYS A  66      21.276   5.764 -28.795  1.00 61.69           C  
ATOM    538  O   LYS A  66      20.689   3.208 -30.567  1.00 61.69           O  
ATOM    539  CG  LYS A  66      22.033   7.097 -28.882  1.00 61.69           C  
ATOM    540  CD  LYS A  66      23.017   7.214 -27.710  1.00 61.69           C  
ATOM    541  CE  LYS A  66      23.862   8.486 -27.840  1.00 61.69           C  
ATOM    542  NZ  LYS A  66      24.951   8.510 -26.829  1.00 61.69           N  
ATOM    543  N   MET A  67      18.792   3.693 -29.472  1.00 60.03           N  
ATOM    544  CA  MET A  67      18.352   2.306 -29.279  1.00 60.03           C  
ATOM    545  C   MET A  67      17.949   1.599 -30.583  1.00 60.03           C  
ATOM    546  CB  MET A  67      17.229   2.283 -28.228  1.00 60.03           C  
ATOM    547  O   MET A  67      18.068   0.379 -30.675  1.00 60.03           O  
ATOM    548  CG  MET A  67      17.245   1.007 -27.387  1.00 60.03           C  
ATOM    549  SD  MET A  67      16.416  -0.448 -28.078  1.00 60.03           S  
ATOM    550  CE  MET A  67      14.685  -0.078 -27.727  1.00 60.03           C  
ATOM    551  N   PHE A  68      17.574   2.349 -31.626  1.00 63.70           N  
ATOM    552  CA  PHE A  68      17.269   1.796 -32.955  1.00 63.70           C  
ATOM    553  C   PHE A  68      18.411   0.963 -33.571  1.00 63.70           C  
ATOM    554  CB  PHE A  68      16.860   2.934 -33.904  1.00 63.70           C  
ATOM    555  O   PHE A  68      18.142   0.130 -34.432  1.00 63.70           O  
ATOM    556  CG  PHE A  68      15.388   3.289 -33.826  1.00 63.70           C  
ATOM    557  CD1 PHE A  68      14.453   2.538 -34.566  1.00 63.70           C  
ATOM    558  CD2 PHE A  68      14.946   4.354 -33.020  1.00 63.70           C  
ATOM    559  CE1 PHE A  68      13.084   2.854 -34.506  1.00 63.70           C  
ATOM    560  CE2 PHE A  68      13.576   4.671 -32.960  1.00 63.70           C  
ATOM    561  CZ  PHE A  68      12.645   3.922 -33.703  1.00 63.70           C  
ATOM    562  N   HIS A  69      19.659   1.131 -33.118  1.00 65.50           N  
ATOM    563  CA  HIS A  69      20.796   0.334 -33.588  1.00 65.50           C  
ATOM    564  C   HIS A  69      20.957  -1.040 -32.909  1.00 65.50           C  
ATOM    565  CB  HIS A  69      22.080   1.164 -33.453  1.00 65.50           C  
ATOM    566  O   HIS A  69      21.679  -1.874 -33.447  1.00 65.50           O  
ATOM    567  CG  HIS A  69      22.124   2.349 -34.385  1.00 65.50           C  
ATOM    568  CD2 HIS A  69      22.295   3.660 -34.034  1.00 65.50           C  
ATOM    569  ND1 HIS A  69      22.029   2.306 -35.758  1.00 65.50           N  
ATOM    570  CE1 HIS A  69      22.142   3.562 -36.222  1.00 65.50           C  
ATOM    571  NE2 HIS A  69      22.306   4.424 -35.206  1.00 65.50           N  
ATOM    572  N   ASN A  70      20.325  -1.310 -31.757  1.00 65.74           N  
ATOM    573  CA  ASN A  70      20.446  -2.612 -31.077  1.00 65.74           C  
ATOM    574  C   ASN A  70      19.179  -2.976 -30.278  1.00 65.74           C  
ATOM    575  CB  ASN A  70      21.743  -2.655 -30.244  1.00 65.74           C  
ATOM    576  O   ASN A  70      19.158  -3.007 -29.044  1.00 65.74           O  
ATOM    577  CG  ASN A  70      22.121  -4.079 -29.865  1.00 65.74           C  
ATOM    578  ND2 ASN A  70      23.337  -4.294 -29.422  1.00 65.74           N  
ATOM    579  OD1 ASN A  70      21.345  -5.016 -29.964  1.00 65.74           O  
ATOM    580  N   LEU A  71      18.096  -3.231 -31.018  1.00 66.07           N  
ATOM    581  CA  LEU A  71      16.748  -3.375 -30.468  1.00 66.07           C  
ATOM    582  C   LEU A  71      16.606  -4.554 -29.484  1.00 66.07           C  
ATOM    583  CB  LEU A  71      15.754  -3.509 -31.638  1.00 66.07           C  
ATOM    584  O   LEU A  71      15.993  -4.404 -28.428  1.00 66.07           O  
ATOM    585  CG  LEU A  71      14.344  -3.015 -31.261  1.00 66.07           C  
ATOM    586  CD1 LEU A  71      14.196  -1.524 -31.576  1.00 66.07           C  
ATOM    587  CD2 LEU A  71      13.273  -3.781 -32.036  1.00 66.07           C  
ATOM    588  N   GLN A  72      17.169  -5.724 -29.813  1.00 66.89           N  
ATOM    589  CA  GLN A  72      16.978  -6.957 -29.032  1.00 66.89           C  
ATOM    590  C   GLN A  72      17.548  -6.861 -27.611  1.00 66.89           C  
ATOM    591  CB  GLN A  72      17.601  -8.160 -29.761  1.00 66.89           C  
ATOM    592  O   GLN A  72      16.900  -7.318 -26.672  1.00 66.89           O  
ATOM    593  CG  GLN A  72      16.684  -8.742 -30.849  1.00 66.89           C  
ATOM    594  CD  GLN A  72      17.292  -9.981 -31.506  1.00 66.89           C  
ATOM    595  NE2 GLN A  72      16.497 -10.920 -31.969  1.00 66.89           N  
ATOM    596  OE1 GLN A  72      18.493 -10.127 -31.626  1.00 66.89           O  
ATOM    597  N   ALA A  73      18.719  -6.243 -27.434  1.00 63.74           N  
ATOM    598  CA  ALA A  73      19.359  -6.147 -26.123  1.00 63.74           C  
ATOM    599  C   ALA A  73      18.714  -5.087 -25.207  1.00 63.74           C  
ATOM    600  CB  ALA A  73      20.850  -5.873 -26.353  1.00 63.74           C  
ATOM    601  O   ALA A  73      18.711  -5.243 -23.984  1.00 63.74           O  
ATOM    602  N   VAL A  74      18.179  -3.997 -25.776  1.00 66.59           N  
ATOM    603  CA  VAL A  74      17.857  -2.780 -25.004  1.00 66.59           C  
ATOM    604  C   VAL A  74      16.348  -2.475 -24.911  1.00 66.59           C  
ATOM    605  CB  VAL A  74      18.743  -1.601 -25.469  1.00 66.59           C  
ATOM    606  O   VAL A  74      15.936  -1.683 -24.055  1.00 66.59           O  
ATOM    607  CG1 VAL A  74      18.630  -0.367 -24.559  1.00 66.59           C  
ATOM    608  CG2 VAL A  74      20.234  -1.975 -25.483  1.00 66.59           C  
ATOM    609  N   TRP A  75      15.480  -3.170 -25.664  1.00 67.60           N  
ATOM    610  CA  TRP A  75      14.017  -3.018 -25.535  1.00 67.60           C  
ATOM    611  C   TRP A  75      13.458  -3.150 -24.100  1.00 67.60           C  
ATOM    612  CB  TRP A  75      13.241  -3.930 -26.506  1.00 67.60           C  
ATOM    613  O   TRP A  75      12.588  -2.338 -23.762  1.00 67.60           O  
ATOM    614  CG  TRP A  75      12.974  -5.339 -26.061  1.00 67.60           C  
ATOM    615  CD1 TRP A  75      13.727  -6.421 -26.358  1.00 67.60           C  
ATOM    616  CD2 TRP A  75      11.886  -5.839 -25.218  1.00 67.60           C  
ATOM    617  CE2 TRP A  75      12.070  -7.239 -25.016  1.00 67.60           C  
ATOM    618  CE3 TRP A  75      10.774  -5.240 -24.588  1.00 67.60           C  
ATOM    619  NE1 TRP A  75      13.208  -7.540 -25.733  1.00 67.60           N  
ATOM    620  CH2 TRP A  75      10.102  -7.374 -23.608  1.00 67.60           C  
ATOM    621  CZ2 TRP A  75      11.201  -8.002 -24.220  1.00 67.60           C  
ATOM    622  CZ3 TRP A  75       9.889  -5.996 -23.793  1.00 67.60           C  
ATOM    623  N   PRO A  76      13.933  -4.058 -23.212  1.00 67.14           N  
ATOM    624  CA  PRO A  76      13.336  -4.218 -21.883  1.00 67.14           C  
ATOM    625  C   PRO A  76      13.577  -2.979 -21.010  1.00 67.14           C  
ATOM    626  CB  PRO A  76      13.975  -5.479 -21.278  1.00 67.14           C  
ATOM    627  O   PRO A  76      12.685  -2.518 -20.294  1.00 67.14           O  
ATOM    628  CG  PRO A  76      14.611  -6.203 -22.462  1.00 67.14           C  
ATOM    629  CD  PRO A  76      14.980  -5.057 -23.392  1.00 67.14           C  
ATOM    630  N   TYR A  77      14.769  -2.387 -21.125  1.00 68.19           N  
ATOM    631  CA  TYR A  77      15.165  -1.178 -20.403  1.00 68.19           C  
ATOM    632  C   TYR A  77      14.405   0.059 -20.893  1.00 68.19           C  
ATOM    633  CB  TYR A  77      16.680  -0.984 -20.543  1.00 68.19           C  
ATOM    634  O   TYR A  77      14.008   0.897 -20.079  1.00 68.19           O  
ATOM    635  CG  TYR A  77      17.497  -2.141 -20.000  1.00 68.19           C  
ATOM    636  CD1 TYR A  77      17.746  -2.239 -18.617  1.00 68.19           C  
ATOM    637  CD2 TYR A  77      17.995  -3.129 -20.872  1.00 68.19           C  
ATOM    638  CE1 TYR A  77      18.500  -3.316 -18.113  1.00 68.19           C  
ATOM    639  CE2 TYR A  77      18.756  -4.203 -20.375  1.00 68.19           C  
ATOM    640  OH  TYR A  77      19.751  -5.320 -18.491  1.00 68.19           O  
ATOM    641  CZ  TYR A  77      19.014  -4.295 -18.990  1.00 68.19           C  
ATOM    642  N   VAL A  78      14.135   0.160 -22.201  1.00 69.47           N  
ATOM    643  CA  VAL A  78      13.291   1.230 -22.762  1.00 69.47           C  
ATOM    644  C   VAL A  78      11.841   1.086 -22.312  1.00 69.47           C  
ATOM    645  CB  VAL A  78      13.416   1.297 -24.296  1.00 69.47           C  
ATOM    646  O   VAL A  78      11.270   2.069 -21.843  1.00 69.47           O  
ATOM    647  CG1 VAL A  78      12.303   2.109 -24.972  1.00 69.47           C  
ATOM    648  CG2 VAL A  78      14.755   1.954 -24.651  1.00 69.47           C  
ATOM    649  N   VAL A  79      11.254  -0.115 -22.370  1.00 72.81           N  
ATOM    650  CA  VAL A  79       9.882  -0.349 -21.884  1.00 72.81           C  
ATOM    651  C   VAL A  79       9.769  -0.018 -20.394  1.00 72.81           C  
ATOM    652  CB  VAL A  79       9.419  -1.785 -22.206  1.00 72.81           C  
ATOM    653  O   VAL A  79       8.868   0.728 -20.008  1.00 72.81           O  
ATOM    654  CG1 VAL A  79       8.120  -2.173 -21.486  1.00 72.81           C  
ATOM    655  CG2 VAL A  79       9.159  -1.912 -23.712  1.00 72.81           C  
ATOM    656  N   GLY A  80      10.717  -0.469 -19.565  1.00 71.85           N  
ATOM    657  CA  GLY A  80      10.778  -0.099 -18.148  1.00 71.85           C  
ATOM    658  C   GLY A  80      10.875   1.417 -17.931  1.00 71.85           C  
ATOM    659  O   GLY A  80      10.134   1.976 -17.123  1.00 71.85           O  
ATOM    660  N   SER A  81      11.725   2.104 -18.696  1.00 74.10           N  
ATOM    661  CA  SER A  81      11.917   3.558 -18.590  1.00 74.10           C  
ATOM    662  C   SER A  81      10.680   4.356 -19.027  1.00 74.10           C  
ATOM    663  CB  SER A  81      13.141   3.985 -19.404  1.00 74.10           C  
ATOM    664  O   SER A  81      10.299   5.312 -18.350  1.00 74.10           O  
ATOM    665  OG  SER A  81      14.303   3.344 -18.920  1.00 74.10           O  
ATOM    666  N   VAL A  82      10.001   3.941 -20.103  1.00 78.52           N  
ATOM    667  CA  VAL A  82       8.733   4.542 -20.557  1.00 78.52           C  
ATOM    668  C   VAL A  82       7.626   4.327 -19.522  1.00 78.52           C  
ATOM    669  CB  VAL A  82       8.328   3.992 -21.943  1.00 78.52           C  
ATOM    670  O   VAL A  82       6.932   5.284 -19.174  1.00 78.52           O  
ATOM    671  CG1 VAL A  82       6.909   4.405 -22.361  1.00 78.52           C  
ATOM    672  CG2 VAL A  82       9.285   4.514 -23.024  1.00 78.52           C  
ATOM    673  N   ILE A  83       7.498   3.115 -18.966  1.00 79.02           N  
ATOM    674  CA  ILE A  83       6.560   2.820 -17.868  1.00 79.02           C  
ATOM    675  C   ILE A  83       6.809   3.760 -16.685  1.00 79.02           C  
ATOM    676  CB  ILE A  83       6.664   1.329 -17.458  1.00 79.02           C  
ATOM    677  O   ILE A  83       5.862   4.352 -16.161  1.00 79.02           O  
ATOM    678  CG1 ILE A  83       6.000   0.448 -18.540  1.00 79.02           C  
ATOM    679  CG2 ILE A  83       6.012   1.058 -16.087  1.00 79.02           C  
ATOM    680  CD1 ILE A  83       6.321  -1.045 -18.395  1.00 79.02           C  
ATOM    681  N   ILE A  84       8.073   3.950 -16.290  1.00 79.93           N  
ATOM    682  CA  ILE A  84       8.422   4.874 -15.210  1.00 79.93           C  
ATOM    683  C   ILE A  84       8.007   6.304 -15.570  1.00 79.93           C  
ATOM    684  CB  ILE A  84       9.914   4.767 -14.829  1.00 79.93           C  
ATOM    685  O   ILE A  84       7.302   6.927 -14.778  1.00 79.93           O  
ATOM    686  CG1 ILE A  84      10.196   3.388 -14.190  1.00 79.93           C  
ATOM    687  CG2 ILE A  84      10.267   5.907 -13.854  1.00 79.93           C  
ATOM    688  CD1 ILE A  84      11.682   3.020 -14.137  1.00 79.93           C  
ATOM    689  N   LEU A  85       8.370   6.821 -16.750  1.00 81.83           N  
ATOM    690  CA  LEU A  85       8.032   8.194 -17.146  1.00 81.83           C  
ATOM    691  C   LEU A  85       6.517   8.452 -17.088  1.00 81.83           C  
ATOM    692  CB  LEU A  85       8.613   8.490 -18.542  1.00 81.83           C  
ATOM    693  O   LEU A  85       6.094   9.451 -16.504  1.00 81.83           O  
ATOM    694  CG  LEU A  85       8.388   9.941 -19.017  1.00 81.83           C  
ATOM    695  CD1 LEU A  85       9.137  10.962 -18.154  1.00 81.83           C  
ATOM    696  CD2 LEU A  85       8.854  10.115 -20.462  1.00 81.83           C  
ATOM    697  N   VAL A  86       5.695   7.528 -17.599  1.00 84.45           N  
ATOM    698  CA  VAL A  86       4.225   7.641 -17.539  1.00 84.45           C  
ATOM    699  C   VAL A  86       3.720   7.643 -16.088  1.00 84.45           C  
ATOM    700  CB  VAL A  86       3.552   6.538 -18.384  1.00 84.45           C  
ATOM    701  O   VAL A  86       2.857   8.451 -15.745  1.00 84.45           O  
ATOM    702  CG1 VAL A  86       2.021   6.614 -18.315  1.00 84.45           C  
ATOM    703  CG2 VAL A  86       3.919   6.676 -19.869  1.00 84.45           C  
ATOM    704  N   VAL A  87       4.295   6.826 -15.197  1.00 84.82           N  
ATOM    705  CA  VAL A  87       3.970   6.832 -13.754  1.00 84.82           C  
ATOM    706  C   VAL A  87       4.364   8.148 -13.067  1.00 84.82           C  
ATOM    707  CB  VAL A  87       4.621   5.618 -13.058  1.00 84.82           C  
ATOM    708  O   VAL A  87       3.633   8.630 -12.194  1.00 84.82           O  
ATOM    709  CG1 VAL A  87       4.525   5.666 -11.529  1.00 84.82           C  
ATOM    710  CG2 VAL A  87       3.921   4.329 -13.492  1.00 84.82           C  
ATOM    711  N   ARG A  88       5.483   8.773 -13.460  1.00 84.31           N  
ATOM    712  CA  ARG A  88       5.888  10.092 -12.936  1.00 84.31           C  
ATOM    713  C   ARG A  88       4.949  11.199 -13.437  1.00 84.31           C  
ATOM    714  CB  ARG A  88       7.367  10.396 -13.258  1.00 84.31           C  
ATOM    715  O   ARG A  88       4.528  12.025 -12.629  1.00 84.31           O  
ATOM    716  CG  ARG A  88       8.394   9.358 -12.755  1.00 84.31           C  
ATOM    717  CD  ARG A  88       8.457   9.134 -11.239  1.00 84.31           C  
ATOM    718  NE  ARG A  88       9.297  10.151 -10.588  1.00 84.31           N  
ATOM    719  NH1 ARG A  88       7.684  11.352  -9.488  1.00 84.31           N  
ATOM    720  NH2 ARG A  88       9.769  12.143  -9.615  1.00 84.31           N  
ATOM    721  CZ  ARG A  88       8.910  11.205  -9.902  1.00 84.31           C  
ATOM    722  N   ILE A  89       4.554  11.175 -14.717  1.00 86.73           N  
ATOM    723  CA  ILE A  89       3.567  12.108 -15.299  1.00 86.73           C  
ATOM    724  C   ILE A  89       2.223  11.988 -14.568  1.00 86.73           C  
ATOM    725  CB  ILE A  89       3.407  11.868 -16.826  1.00 86.73           C  
ATOM    726  O   ILE A  89       1.686  12.983 -14.084  1.00 86.73           O  
ATOM    727  CG1 ILE A  89       4.687  12.285 -17.583  1.00 86.73           C  
ATOM    728  CG2 ILE A  89       2.202  12.645 -17.395  1.00 86.73           C  
ATOM    729  CD1 ILE A  89       4.754  11.820 -19.043  1.00 86.73           C  
ATOM    730  N   HIS A  90       1.703  10.767 -14.439  1.00 87.63           N  
ATOM    731  CA  HIS A  90       0.420  10.489 -13.794  1.00 87.63           C  
ATOM    732  C   HIS A  90       0.406  10.949 -12.326  1.00 87.63           C  
ATOM    733  CB  HIS A  90       0.154   8.989 -13.962  1.00 87.63           C  
ATOM    734  O   HIS A  90      -0.493  11.689 -11.925  1.00 87.63           O  
ATOM    735  CG  HIS A  90      -1.181   8.494 -13.475  1.00 87.63           C  
ATOM    736  CD2 HIS A  90      -1.368   7.375 -12.716  1.00 87.63           C  
ATOM    737  ND1 HIS A  90      -2.432   8.960 -13.813  1.00 87.63           N  
ATOM    738  CE1 HIS A  90      -3.341   8.132 -13.267  1.00 87.63           C  
ATOM    739  NE2 HIS A  90      -2.735   7.127 -12.614  1.00 87.63           N  
ATOM    740  N   GLY A  91       1.454  10.635 -11.554  1.00 83.45           N  
ATOM    741  CA  GLY A  91       1.594  11.104 -10.170  1.00 83.45           C  
ATOM    742  C   GLY A  91       1.719  12.628 -10.025  1.00 83.45           C  
ATOM    743  O   GLY A  91       1.228  13.192  -9.047  1.00 83.45           O  
ATOM    744  N   LEU A  92       2.324  13.322 -10.998  1.00 85.82           N  
ATOM    745  CA  LEU A  92       2.393  14.789 -11.019  1.00 85.82           C  
ATOM    746  C   LEU A  92       1.023  15.423 -11.319  1.00 85.82           C  
ATOM    747  CB  LEU A  92       3.476  15.216 -12.029  1.00 85.82           C  
ATOM    748  O   LEU A  92       0.656  16.418 -10.681  1.00 85.82           O  
ATOM    749  CG  LEU A  92       3.668  16.737 -12.185  1.00 85.82           C  
ATOM    750  CD1 LEU A  92       4.053  17.424 -10.872  1.00 85.82           C  
ATOM    751  CD2 LEU A  92       4.769  17.011 -13.207  1.00 85.82           C  
ATOM    752  N   LEU A  93       0.254  14.840 -12.244  1.00 87.83           N  
ATOM    753  CA  LEU A  93      -1.104  15.277 -12.585  1.00 87.83           C  
ATOM    754  C   LEU A  93      -2.070  15.083 -11.406  1.00 87.83           C  
ATOM    755  CB  LEU A  93      -1.590  14.523 -13.840  1.00 87.83           C  
ATOM    756  O   LEU A  93      -2.680  16.052 -10.950  1.00 87.83           O  
ATOM    757  CG  LEU A  93      -0.873  14.910 -15.149  1.00 87.83           C  
ATOM    758  CD1 LEU A  93      -1.281  13.947 -16.263  1.00 87.83           C  
ATOM    759  CD2 LEU A  93      -1.216  16.333 -15.597  1.00 87.83           C  
ATOM    760  N   GLU A  94      -2.149  13.869 -10.855  1.00 86.93           N  
ATOM    761  CA  GLU A  94      -3.088  13.518  -9.777  1.00 86.93           C  
ATOM    762  C   GLU A  94      -2.619  13.956  -8.373  1.00 86.93           C  
ATOM    763  CB  GLU A  94      -3.430  12.022  -9.813  1.00 86.93           C  
ATOM    764  O   GLU A  94      -3.309  13.738  -7.374  1.00 86.93           O  
ATOM    765  CG  GLU A  94      -3.983  11.539 -11.162  1.00 86.93           C  
ATOM    766  CD  GLU A  94      -4.595  10.132 -11.068  1.00 86.93           C  
ATOM    767  OE1 GLU A  94      -5.478   9.839 -11.909  1.00 86.93           O  
ATOM    768  OE2 GLU A  94      -4.171   9.353 -10.186  1.00 86.93           O  
ATOM    769  N   SER A  95      -1.480  14.653  -8.277  1.00 85.68           N  
ATOM    770  CA  SER A  95      -0.883  15.141  -7.022  1.00 85.68           C  
ATOM    771  C   SER A  95      -1.801  16.008  -6.143  1.00 85.68           C  
ATOM    772  CB  SER A  95       0.398  15.930  -7.319  1.00 85.68           C  
ATOM    773  O   SER A  95      -1.470  16.279  -4.985  1.00 85.68           O  
ATOM    774  OG  SER A  95       0.157  17.086  -8.112  1.00 85.68           O  
ATOM    775  N   ALA A  96      -2.933  16.488  -6.667  1.00 89.13           N  
ATOM    776  CA  ALA A  96      -3.954  17.191  -5.892  1.00 89.13           C  
ATOM    777  C   ALA A  96      -4.800  16.226  -5.042  1.00 89.13           C  
ATOM    778  CB  ALA A  96      -4.809  18.022  -6.855  1.00 89.13           C  
ATOM    779  O   ALA A  96      -5.021  16.498  -3.859  1.00 89.13           O  
ATOM    780  N   GLU A  97      -5.201  15.074  -5.593  1.00 91.11           N  
ATOM    781  CA  GLU A  97      -5.982  14.070  -4.857  1.00 91.11           C  
ATOM    782  C   GLU A  97      -5.138  13.428  -3.744  1.00 91.11           C  
ATOM    783  CB  GLU A  97      -6.575  13.017  -5.815  1.00 91.11           C  
ATOM    784  O   GLU A  97      -5.637  13.237  -2.638  1.00 91.11           O  
ATOM    785  CG  GLU A  97      -7.571  12.127  -5.049  1.00 91.11           C  
ATOM    786  CD  GLU A  97      -8.252  11.017  -5.863  1.00 91.11           C  
ATOM    787  OE1 GLU A  97      -9.339  10.571  -5.410  1.00 91.11           O  
ATOM    788  OE2 GLU A  97      -7.661  10.556  -6.861  1.00 91.11           O  
ATOM    789  N   ILE A  98      -3.830  13.216  -3.960  1.00 90.67           N  
ATOM    790  CA  ILE A  98      -2.910  12.756  -2.898  1.00 90.67           C  
ATOM    791  C   ILE A  98      -2.989  13.671  -1.665  1.00 90.67           C  
ATOM    792  CB  ILE A  98      -1.448  12.661  -3.409  1.00 90.67           C  
ATOM    793  O   ILE A  98      -3.030  13.189  -0.533  1.00 90.67           O  
ATOM    794  CG1 ILE A  98      -1.357  11.672  -4.587  1.00 90.67           C  
ATOM    795  CG2 ILE A  98      -0.498  12.219  -2.276  1.00 90.67           C  
ATOM    796  CD1 ILE A  98       0.038  11.475  -5.196  1.00 90.67           C  
ATOM    797  N   VAL A  99      -3.051  14.993  -1.863  1.00 92.55           N  
ATOM    798  CA  VAL A  99      -3.149  15.970  -0.766  1.00 92.55           C  
ATOM    799  C   VAL A  99      -4.536  15.969  -0.119  1.00 92.55           C  
ATOM    800  CB  VAL A  99      -2.731  17.373  -1.249  1.00 92.55           C  
ATOM    801  O   VAL A  99      -4.634  16.141   1.098  1.00 92.55           O  
ATOM    802  CG1 VAL A  99      -2.922  18.464  -0.186  1.00 92.55           C  
ATOM    803  CG2 VAL A  99      -1.240  17.360  -1.593  1.00 92.55           C  
ATOM    804  N   GLU A 100      -5.604  15.733  -0.880  1.00 93.64           N  
ATOM    805  CA  GLU A 100      -6.948  15.523  -0.329  1.00 93.64           C  
ATOM    806  C   GLU A 100      -6.974  14.283   0.585  1.00 93.64           C  
ATOM    807  CB  GLU A 100      -7.965  15.393  -1.479  1.00 93.64           C  
ATOM    808  O   GLU A 100      -7.327  14.383   1.765  1.00 93.64           O  
ATOM    809  CG  GLU A 100      -9.410  15.579  -0.990  1.00 93.64           C  
ATOM    810  CD  GLU A 100     -10.447  14.895  -1.896  1.00 93.64           C  
ATOM    811  OE1 GLU A 100     -11.509  14.498  -1.366  1.00 93.64           O  
ATOM    812  OE2 GLU A 100     -10.183  14.656  -3.090  1.00 93.64           O  
ATOM    813  N   LEU A 101      -6.508  13.139   0.075  1.00 93.28           N  
ATOM    814  CA  LEU A 101      -6.484  11.846   0.764  1.00 93.28           C  
ATOM    815  C   LEU A 101      -5.572  11.863   2.000  1.00 93.28           C  
ATOM    816  CB  LEU A 101      -6.052  10.757  -0.240  1.00 93.28           C  
ATOM    817  O   LEU A 101      -5.972  11.383   3.062  1.00 93.28           O  
ATOM    818  CG  LEU A 101      -7.060  10.510  -1.381  1.00 93.28           C  
ATOM    819  CD1 LEU A 101      -6.462   9.571  -2.430  1.00 93.28           C  
ATOM    820  CD2 LEU A 101      -8.357   9.884  -0.869  1.00 93.28           C  
ATOM    821  N   LEU A 102      -4.391  12.487   1.913  1.00 93.34           N  
ATOM    822  CA  LEU A 102      -3.506  12.718   3.063  1.00 93.34           C  
ATOM    823  C   LEU A 102      -4.203  13.521   4.168  1.00 93.34           C  
ATOM    824  CB  LEU A 102      -2.248  13.481   2.606  1.00 93.34           C  
ATOM    825  O   LEU A 102      -4.105  13.167   5.344  1.00 93.34           O  
ATOM    826  CG  LEU A 102      -1.127  12.611   2.017  1.00 93.34           C  
ATOM    827  CD1 LEU A 102      -0.064  13.518   1.399  1.00 93.34           C  
ATOM    828  CD2 LEU A 102      -0.441  11.780   3.105  1.00 93.34           C  
ATOM    829  N   ASN A 103      -4.923  14.588   3.813  1.00 94.60           N  
ATOM    830  CA  ASN A 103      -5.645  15.410   4.786  1.00 94.60           C  
ATOM    831  C   ASN A 103      -6.859  14.686   5.385  1.00 94.60           C  
ATOM    832  CB  ASN A 103      -6.045  16.737   4.131  1.00 94.60           C  
ATOM    833  O   ASN A 103      -7.134  14.844   6.577  1.00 94.60           O  
ATOM    834  CG  ASN A 103      -4.897  17.726   4.101  1.00 94.60           C  
ATOM    835  ND2 ASN A 103      -4.561  18.246   2.951  1.00 94.60           N  
ATOM    836  OD1 ASN A 103      -4.312  18.050   5.125  1.00 94.60           O  
ATOM    837  N   GLN A 104      -7.568  13.868   4.606  1.00 94.54           N  
ATOM    838  CA  GLN A 104      -8.653  13.024   5.114  1.00 94.54           C  
ATOM    839  C   GLN A 104      -8.117  11.953   6.076  1.00 94.54           C  
ATOM    840  CB  GLN A 104      -9.418  12.405   3.937  1.00 94.54           C  
ATOM    841  O   GLN A 104      -8.618  11.831   7.196  1.00 94.54           O  
ATOM    842  CG  GLN A 104     -10.238  13.441   3.164  1.00 94.54           C  
ATOM    843  CD  GLN A 104     -10.882  12.881   1.900  1.00 94.54           C  
ATOM    844  NE2 GLN A 104     -11.616  13.721   1.214  1.00 94.54           N  
ATOM    845  OE1 GLN A 104     -10.743  11.726   1.529  1.00 94.54           O  
ATOM    846  N   MET A 105      -7.039  11.252   5.708  1.00 92.62           N  
ATOM    847  CA  MET A 105      -6.395  10.256   6.570  1.00 92.62           C  
ATOM    848  C   MET A 105      -5.878  10.896   7.868  1.00 92.62           C  
ATOM    849  CB  MET A 105      -5.273   9.558   5.785  1.00 92.62           C  
ATOM    850  O   MET A 105      -6.087  10.355   8.952  1.00 92.62           O  
ATOM    851  CG  MET A 105      -4.710   8.356   6.554  1.00 92.62           C  
ATOM    852  SD  MET A 105      -3.430   7.414   5.680  1.00 92.62           S  
ATOM    853  CE  MET A 105      -2.089   8.632   5.650  1.00 92.62           C  
ATOM    854  N   LEU A 106      -5.296  12.096   7.792  1.00 93.11           N  
ATOM    855  CA  LEU A 106      -4.850  12.873   8.952  1.00 93.11           C  
ATOM    856  C   LEU A 106      -6.007  13.256   9.899  1.00 93.11           C  
ATOM    857  CB  LEU A 106      -4.118  14.107   8.401  1.00 93.11           C  
ATOM    858  O   LEU A 106      -5.837  13.209  11.121  1.00 93.11           O  
ATOM    859  CG  LEU A 106      -3.481  15.034   9.442  1.00 93.11           C  
ATOM    860  CD1 LEU A 106      -2.312  14.367  10.173  1.00 93.11           C  
ATOM    861  CD2 LEU A 106      -2.965  16.274   8.715  1.00 93.11           C  
ATOM    862  N   ARG A 107      -7.192  13.595   9.364  1.00 93.22           N  
ATOM    863  CA  ARG A 107      -8.413  13.839  10.163  1.00 93.22           C  
ATOM    864  C   ARG A 107      -8.876  12.564  10.878  1.00 93.22           C  
ATOM    865  CB  ARG A 107      -9.541  14.410   9.282  1.00 93.22           C  
ATOM    866  O   ARG A 107      -9.107  12.614  12.087  1.00 93.22           O  
ATOM    867  CG  ARG A 107      -9.317  15.868   8.843  1.00 93.22           C  
ATOM    868  CD  ARG A 107     -10.337  16.248   7.758  1.00 93.22           C  
ATOM    869  NE  ARG A 107     -10.137  17.620   7.246  1.00 93.22           N  
ATOM    870  NH1 ARG A 107     -11.982  17.704   5.871  1.00 93.22           N  
ATOM    871  NH2 ARG A 107     -10.614  19.453   5.970  1.00 93.22           N  
ATOM    872  CZ  ARG A 107     -10.908  18.248   6.371  1.00 93.22           C  
ATOM    873  N   ILE A 108      -8.919  11.427  10.178  1.00 91.77           N  
ATOM    874  CA  ILE A 108      -9.241  10.121  10.781  1.00 91.77           C  
ATOM    875  C   ILE A 108      -8.238   9.761  11.876  1.00 91.77           C  
ATOM    876  CB  ILE A 108      -9.328   9.018   9.702  1.00 91.77           C  
ATOM    877  O   ILE A 108      -8.645   9.425  12.986  1.00 91.77           O  
ATOM    878  CG1 ILE A 108     -10.578   9.290   8.835  1.00 91.77           C  
ATOM    879  CG2 ILE A 108      -9.329   7.599  10.311  1.00 91.77           C  
ATOM    880  CD1 ILE A 108     -11.061   8.096   8.013  1.00 91.77           C  
ATOM    881  N   MET A 109      -6.931   9.888  11.626  1.00 91.23           N  
ATOM    882  CA  MET A 109      -5.907   9.600  12.634  1.00 91.23           C  
ATOM    883  C   MET A 109      -6.106  10.436  13.905  1.00 91.23           C  
ATOM    884  CB  MET A 109      -4.503   9.855  12.072  1.00 91.23           C  
ATOM    885  O   MET A 109      -5.895   9.922  15.003  1.00 91.23           O  
ATOM    886  CG  MET A 109      -4.051   8.806  11.054  1.00 91.23           C  
ATOM    887  SD  MET A 109      -2.423   9.192  10.357  1.00 91.23           S  
ATOM    888  CE  MET A 109      -1.346   8.544  11.661  1.00 91.23           C  
ATOM    889  N   ARG A 110      -6.542  11.702  13.808  1.00 89.92           N  
ATOM    890  CA  ARG A 110      -6.889  12.510  14.995  1.00 89.92           C  
ATOM    891  C   ARG A 110      -8.093  11.937  15.740  1.00 89.92           C  
ATOM    892  CB  ARG A 110      -7.117  13.983  14.618  1.00 89.92           C  
ATOM    893  O   ARG A 110      -8.010  11.764  16.953  1.00 89.92           O  
ATOM    894  CG  ARG A 110      -5.788  14.660  14.270  1.00 89.92           C  
ATOM    895  CD  ARG A 110      -5.972  16.115  13.827  1.00 89.92           C  
ATOM    896  NE  ARG A 110      -4.681  16.633  13.354  1.00 89.92           N  
ATOM    897  NH1 ARG A 110      -5.375  18.352  11.970  1.00 89.92           N  
ATOM    898  NH2 ARG A 110      -3.305  17.578  11.847  1.00 89.92           N  
ATOM    899  CZ  ARG A 110      -4.471  17.525  12.408  1.00 89.92           C  
ATOM    900  N   GLN A 111      -9.164  11.588  15.029  1.00 91.65           N  
ATOM    901  CA  GLN A 111     -10.362  10.975  15.618  1.00 91.65           C  
ATOM    902  C   GLN A 111     -10.042   9.631  16.306  1.00 91.65           C  
ATOM    903  CB  GLN A 111     -11.441  10.837  14.530  1.00 91.65           C  
ATOM    904  O   GLN A 111     -10.456   9.421  17.446  1.00 91.65           O  
ATOM    905  CG  GLN A 111     -12.001  12.208  14.098  1.00 91.65           C  
ATOM    906  CD  GLN A 111     -12.911  12.140  12.872  1.00 91.65           C  
ATOM    907  NE2 GLN A 111     -13.801  13.091  12.690  1.00 91.65           N  
ATOM    908  OE1 GLN A 111     -12.830  11.262  12.035  1.00 91.65           O  
ATOM    909  N   VAL A 112      -9.217   8.776  15.689  1.00 89.97           N  
ATOM    910  CA  VAL A 112      -8.756   7.506  16.284  1.00 89.97           C  
ATOM    911  C   VAL A 112      -7.880   7.741  17.521  1.00 89.97           C  
ATOM    912  CB  VAL A 112      -8.041   6.616  15.242  1.00 89.97           C  
ATOM    913  O   VAL A 112      -8.110   7.100  18.541  1.00 89.97           O  
ATOM    914  CG1 VAL A 112      -7.487   5.319  15.851  1.00 89.97           C  
ATOM    915  CG2 VAL A 112      -9.016   6.187  14.140  1.00 89.97           C  
ATOM    916  N   ASN A 113      -6.933   8.690  17.502  1.00 88.72           N  
ATOM    917  CA  ASN A 113      -6.116   9.010  18.688  1.00 88.72           C  
ATOM    918  C   ASN A 113      -6.963   9.524  19.871  1.00 88.72           C  
ATOM    919  CB  ASN A 113      -5.039  10.047  18.323  1.00 88.72           C  
ATOM    920  O   ASN A 113      -6.737   9.124  21.016  1.00 88.72           O  
ATOM    921  CG  ASN A 113      -3.820   9.443  17.652  1.00 88.72           C  
ATOM    922  ND2 ASN A 113      -3.554   9.762  16.414  1.00 88.72           N  
ATOM    923  OD1 ASN A 113      -3.055   8.702  18.231  1.00 88.72           O  
ATOM    924  N   LEU A 114      -7.956  10.384  19.603  1.00 87.66           N  
ATOM    925  CA  LEU A 114      -8.903  10.866  20.618  1.00 87.66           C  
ATOM    926  C   LEU A 114      -9.708   9.702  21.219  1.00 87.66           C  
ATOM    927  CB  LEU A 114      -9.839  11.919  19.989  1.00 87.66           C  
ATOM    928  O   LEU A 114      -9.846   9.606  22.439  1.00 87.66           O  
ATOM    929  CG  LEU A 114      -9.169  13.269  19.663  1.00 87.66           C  
ATOM    930  CD1 LEU A 114     -10.097  14.113  18.788  1.00 87.66           C  
ATOM    931  CD2 LEU A 114      -8.844  14.068  20.926  1.00 87.66           C  
ATOM    932  N   MET A 115     -10.174   8.778  20.377  1.00 85.41           N  
ATOM    933  CA  MET A 115     -10.946   7.604  20.788  1.00 85.41           C  
ATOM    934  C   MET A 115     -10.119   6.562  21.563  1.00 85.41           C  
ATOM    935  CB  MET A 115     -11.568   7.003  19.525  1.00 85.41           C  
ATOM    936  O   MET A 115     -10.579   6.006  22.569  1.00 85.41           O  
ATOM    937  CG  MET A 115     -12.539   5.891  19.893  1.00 85.41           C  
ATOM    938  SD  MET A 115     -13.675   5.497  18.554  1.00 85.41           S  
ATOM    939  CE  MET A 115     -14.850   4.557  19.541  1.00 85.41           C  
ATOM    940  N   ALA A 116      -8.876   6.333  21.142  1.00 83.22           N  
ATOM    941  CA  ALA A 116      -7.920   5.464  21.820  1.00 83.22           C  
ATOM    942  C   ALA A 116      -7.503   6.017  23.197  1.00 83.22           C  
ATOM    943  CB  ALA A 116      -6.712   5.285  20.895  1.00 83.22           C  
ATOM    944  O   ALA A 116      -7.163   5.242  24.091  1.00 83.22           O  
ATOM    945  N   ARG A 117      -7.597   7.342  23.399  1.00 81.76           N  
ATOM    946  CA  ARG A 117      -7.093   8.091  24.571  1.00 81.76           C  
ATOM    947  C   ARG A 117      -5.557   8.045  24.719  1.00 81.76           C  
ATOM    948  CB  ARG A 117      -7.857   7.721  25.869  1.00 81.76           C  
ATOM    949  O   ARG A 117      -5.021   8.370  25.779  1.00 81.76           O  
ATOM    950  CG  ARG A 117      -9.394   7.826  25.782  1.00 81.76           C  
ATOM    951  CD  ARG A 117     -10.042   7.440  27.126  1.00 81.76           C  
ATOM    952  NE  ARG A 117     -11.518   7.553  27.104  1.00 81.76           N  
ATOM    953  NH1 ARG A 117     -11.964   6.579  29.149  1.00 81.76           N  
ATOM    954  NH2 ARG A 117     -13.648   7.320  27.909  1.00 81.76           N  
ATOM    955  CZ  ARG A 117     -12.363   7.153  28.048  1.00 81.76           C  
ATOM    956  N   HIS A 118      -4.833   7.685  23.655  1.00 81.87           N  
ATOM    957  CA  HIS A 118      -3.368   7.698  23.587  1.00 81.87           C  
ATOM    958  C   HIS A 118      -2.862   8.060  22.180  1.00 81.87           C  
ATOM    959  CB  HIS A 118      -2.797   6.341  24.034  1.00 81.87           C  
ATOM    960  O   HIS A 118      -3.491   7.668  21.202  1.00 81.87           O  
ATOM    961  CG  HIS A 118      -3.296   5.117  23.293  1.00 81.87           C  
ATOM    962  CD2 HIS A 118      -4.025   4.104  23.856  1.00 81.87           C  
ATOM    963  ND1 HIS A 118      -3.017   4.726  21.995  1.00 81.87           N  
ATOM    964  CE1 HIS A 118      -3.542   3.502  21.799  1.00 81.87           C  
ATOM    965  NE2 HIS A 118      -4.163   3.086  22.914  1.00 81.87           N  
ATOM    966  N   PRO A 119      -1.700   8.733  22.048  1.00 79.90           N  
ATOM    967  CA  PRO A 119      -1.150   9.142  20.750  1.00 79.90           C  
ATOM    968  C   PRO A 119      -0.412   8.012  19.997  1.00 79.90           C  
ATOM    969  CB  PRO A 119      -0.212  10.299  21.090  1.00 79.90           C  
ATOM    970  O   PRO A 119       0.165   8.235  18.929  1.00 79.90           O  
ATOM    971  CG  PRO A 119       0.366   9.865  22.433  1.00 79.90           C  
ATOM    972  CD  PRO A 119      -0.849   9.241  23.121  1.00 79.90           C  
ATOM    973  N   ASN A 120      -0.339   6.820  20.595  1.00 86.16           N  
ATOM    974  CA  ASN A 120       0.499   5.717  20.139  1.00 86.16           C  
ATOM    975  C   ASN A 120      -0.290   4.778  19.211  1.00 86.16           C  
ATOM    976  CB  ASN A 120       1.111   5.028  21.379  1.00 86.16           C  
ATOM    977  O   ASN A 120      -0.898   3.828  19.688  1.00 86.16           O  
ATOM    978  CG  ASN A 120       2.053   5.959  22.126  1.00 86.16           C  
ATOM    979  ND2 ASN A 120       1.949   6.060  23.432  1.00 86.16           N  
ATOM    980  OD1 ASN A 120       2.873   6.640  21.537  1.00 86.16           O  
ATOM    981  N   LEU A 121      -0.291   5.069  17.903  1.00 86.95           N  
ATOM    982  CA  LEU A 121      -0.903   4.222  16.861  1.00 86.95           C  
ATOM    983  C   LEU A 121       0.066   3.160  16.312  1.00 86.95           C  
ATOM    984  CB  LEU A 121      -1.381   5.087  15.676  1.00 86.95           C  
ATOM    985  O   LEU A 121      -0.331   2.106  15.814  1.00 86.95           O  
ATOM    986  CG  LEU A 121      -2.397   6.208  15.962  1.00 86.95           C  
ATOM    987  CD1 LEU A 121      -2.701   6.933  14.648  1.00 86.95           C  
ATOM    988  CD2 LEU A 121      -3.717   5.708  16.539  1.00 86.95           C  
ATOM    989  N   PHE A 122       1.367   3.452  16.336  1.00 88.36           N  
ATOM    990  CA  PHE A 122       2.379   2.582  15.754  1.00 88.36           C  
ATOM    991  C   PHE A 122       2.836   1.505  16.741  1.00 88.36           C  
ATOM    992  CB  PHE A 122       3.510   3.396  15.124  1.00 88.36           C  
ATOM    993  O   PHE A 122       2.941   1.727  17.948  1.00 88.36           O  
ATOM    994  CG  PHE A 122       3.021   4.329  14.025  1.00 88.36           C  
ATOM    995  CD1 PHE A 122       2.472   3.799  12.838  1.00 88.36           C  
ATOM    996  CD2 PHE A 122       3.101   5.726  14.187  1.00 88.36           C  
ATOM    997  CE1 PHE A 122       2.006   4.656  11.826  1.00 88.36           C  
ATOM    998  CE2 PHE A 122       2.636   6.583  13.173  1.00 88.36           C  
ATOM    999  CZ  PHE A 122       2.088   6.048  11.994  1.00 88.36           C  
ATOM   1000  N   ARG A 123       3.096   0.317  16.193  1.00 88.25           N  
ATOM   1001  CA  ARG A 123       3.465  -0.922  16.888  1.00 88.25           C  
ATOM   1002  C   ARG A 123       4.627  -1.565  16.141  1.00 88.25           C  
ATOM   1003  CB  ARG A 123       2.262  -1.882  16.930  1.00 88.25           C  
ATOM   1004  O   ARG A 123       4.875  -1.204  14.992  1.00 88.25           O  
ATOM   1005  CG  ARG A 123       1.053  -1.300  17.673  1.00 88.25           C  
ATOM   1006  CD  ARG A 123      -0.041  -2.360  17.818  1.00 88.25           C  
ATOM   1007  NE  ARG A 123      -1.195  -1.792  18.521  1.00 88.25           N  
ATOM   1008  NH1 ARG A 123      -2.033  -3.659  19.542  1.00 88.25           N  
ATOM   1009  NH2 ARG A 123      -3.066  -1.692  19.776  1.00 88.25           N  
ATOM   1010  CZ  ARG A 123      -2.085  -2.382  19.284  1.00 88.25           C  
ATOM   1011  N   LEU A 124       5.292  -2.549  16.748  1.00 89.91           N  
ATOM   1012  CA  LEU A 124       6.476  -3.180  16.152  1.00 89.91           C  
ATOM   1013  C   LEU A 124       6.191  -3.731  14.741  1.00 89.91           C  
ATOM   1014  CB  LEU A 124       7.002  -4.256  17.120  1.00 89.91           C  
ATOM   1015  O   LEU A 124       6.987  -3.504  13.837  1.00 89.91           O  
ATOM   1016  CG  LEU A 124       8.363  -4.861  16.719  1.00 89.91           C  
ATOM   1017  CD1 LEU A 124       9.482  -3.817  16.715  1.00 89.91           C  
ATOM   1018  CD2 LEU A 124       8.733  -5.959  17.713  1.00 89.91           C  
ATOM   1019  N   LYS A 125       5.002  -4.319  14.516  1.00 90.61           N  
ATOM   1020  CA  LYS A 125       4.552  -4.780  13.186  1.00 90.61           C  
ATOM   1021  C   LYS A 125       4.511  -3.662  12.127  1.00 90.61           C  
ATOM   1022  CB  LYS A 125       3.215  -5.563  13.291  1.00 90.61           C  
ATOM   1023  O   LYS A 125       4.808  -3.915  10.969  1.00 90.61           O  
ATOM   1024  CG  LYS A 125       1.927  -4.712  13.375  1.00 90.61           C  
ATOM   1025  CD  LYS A 125       0.632  -5.545  13.522  1.00 90.61           C  
ATOM   1026  CE  LYS A 125      -0.620  -4.654  13.364  1.00 90.61           C  
ATOM   1027  NZ  LYS A 125      -1.908  -5.370  13.554  1.00 90.61           N  
ATOM   1028  N   HIS A 126       4.177  -2.428  12.516  1.00 91.81           N  
ATOM   1029  CA  HIS A 126       4.109  -1.278  11.605  1.00 91.81           C  
ATOM   1030  C   HIS A 126       5.513  -0.762  11.259  1.00 91.81           C  
ATOM   1031  CB  HIS A 126       3.221  -0.165  12.204  1.00 91.81           C  
ATOM   1032  O   HIS A 126       5.797  -0.519  10.090  1.00 91.81           O  
ATOM   1033  CG  HIS A 126       1.850  -0.628  12.652  1.00 91.81           C  
ATOM   1034  CD2 HIS A 126       1.093  -1.598  12.053  1.00 91.81           C  
ATOM   1035  ND1 HIS A 126       1.130  -0.188  13.748  1.00 91.81           N  
ATOM   1036  CE1 HIS A 126       0.005  -0.910  13.836  1.00 91.81           C  
ATOM   1037  NE2 HIS A 126      -0.054  -1.791  12.829  1.00 91.81           N  
ATOM   1038  N   LEU A 127       6.413  -0.665  12.246  1.00 91.07           N  
ATOM   1039  CA  LEU A 127       7.810  -0.290  11.995  1.00 91.07           C  
ATOM   1040  C   LEU A 127       8.527  -1.339  11.129  1.00 91.07           C  
ATOM   1041  CB  LEU A 127       8.529  -0.057  13.338  1.00 91.07           C  
ATOM   1042  O   LEU A 127       9.232  -0.975  10.194  1.00 91.07           O  
ATOM   1043  CG  LEU A 127      10.007   0.364  13.184  1.00 91.07           C  
ATOM   1044  CD1 LEU A 127      10.162   1.680  12.419  1.00 91.07           C  
ATOM   1045  CD2 LEU A 127      10.643   0.548  14.559  1.00 91.07           C  
ATOM   1046  N   LEU A 128       8.296  -2.629  11.389  1.00 92.40           N  
ATOM   1047  CA  LEU A 128       8.883  -3.729  10.622  1.00 92.40           C  
ATOM   1048  C   LEU A 128       8.432  -3.713   9.150  1.00 92.40           C  
ATOM   1049  CB  LEU A 128       8.581  -5.041  11.373  1.00 92.40           C  
ATOM   1050  O   LEU A 128       9.257  -3.929   8.268  1.00 92.40           O  
ATOM   1051  CG  LEU A 128       9.351  -6.273  10.855  1.00 92.40           C  
ATOM   1052  CD1 LEU A 128       9.577  -7.264  11.999  1.00 92.40           C  
ATOM   1053  CD2 LEU A 128       8.582  -7.017   9.762  1.00 92.40           C  
ATOM   1054  N   LEU A 129       7.171  -3.365   8.858  1.00 91.93           N  
ATOM   1055  CA  LEU A 129       6.709  -3.163   7.476  1.00 91.93           C  
ATOM   1056  C   LEU A 129       7.417  -1.990   6.773  1.00 91.93           C  
ATOM   1057  CB  LEU A 129       5.182  -2.969   7.450  1.00 91.93           C  
ATOM   1058  O   LEU A 129       7.760  -2.115   5.601  1.00 91.93           O  
ATOM   1059  CG  LEU A 129       4.365  -4.254   7.680  1.00 91.93           C  
ATOM   1060  CD1 LEU A 129       2.890  -3.898   7.892  1.00 91.93           C  
ATOM   1061  CD2 LEU A 129       4.453  -5.213   6.491  1.00 91.93           C  
ATOM   1062  N   LEU A 130       7.688  -0.877   7.467  1.00 92.51           N  
ATOM   1063  CA  LEU A 130       8.459   0.237   6.888  1.00 92.51           C  
ATOM   1064  C   LEU A 130       9.936  -0.131   6.675  1.00 92.51           C  
ATOM   1065  CB  LEU A 130       8.353   1.487   7.776  1.00 92.51           C  
ATOM   1066  O   LEU A 130      10.531   0.268   5.677  1.00 92.51           O  
ATOM   1067  CG  LEU A 130       6.939   2.054   7.956  1.00 92.51           C  
ATOM   1068  CD1 LEU A 130       6.984   3.191   8.973  1.00 92.51           C  
ATOM   1069  CD2 LEU A 130       6.342   2.595   6.659  1.00 92.51           C  
ATOM   1070  N   LEU A 131      10.524  -0.919   7.581  1.00 92.74           N  
ATOM   1071  CA  LEU A 131      11.892  -1.426   7.433  1.00 92.74           C  
ATOM   1072  C   LEU A 131      12.010  -2.399   6.251  1.00 92.74           C  
ATOM   1073  CB  LEU A 131      12.353  -2.077   8.750  1.00 92.74           C  
ATOM   1074  O   LEU A 131      12.970  -2.300   5.493  1.00 92.74           O  
ATOM   1075  CG  LEU A 131      12.625  -1.076   9.889  1.00 92.74           C  
ATOM   1076  CD1 LEU A 131      12.828  -1.834  11.202  1.00 92.74           C  
ATOM   1077  CD2 LEU A 131      13.873  -0.229   9.632  1.00 92.74           C  
ATOM   1078  N   LEU A 132      11.020  -3.271   6.030  1.00 91.29           N  
ATOM   1079  CA  LEU A 132      10.949  -4.114   4.828  1.00 91.29           C  
ATOM   1080  C   LEU A 132      10.760  -3.285   3.546  1.00 91.29           C  
ATOM   1081  CB  LEU A 132       9.809  -5.136   4.974  1.00 91.29           C  
ATOM   1082  O   LEU A 132      11.366  -3.604   2.525  1.00 91.29           O  
ATOM   1083  CG  LEU A 132      10.068  -6.283   5.965  1.00 91.29           C  
ATOM   1084  CD1 LEU A 132       8.783  -7.100   6.122  1.00 91.29           C  
ATOM   1085  CD2 LEU A 132      11.168  -7.231   5.483  1.00 91.29           C  
ATOM   1086  N   ALA A 133       9.984  -2.196   3.594  1.00 89.22           N  
ATOM   1087  CA  ALA A 133       9.834  -1.284   2.459  1.00 89.22           C  
ATOM   1088  C   ALA A 133      11.166  -0.609   2.090  1.00 89.22           C  
ATOM   1089  CB  ALA A 133       8.731  -0.266   2.774  1.00 89.22           C  
ATOM   1090  O   ALA A 133      11.553  -0.616   0.922  1.00 89.22           O  
ATOM   1091  N   LEU A 134      11.911  -0.117   3.087  1.00 90.67           N  
ATOM   1092  CA  LEU A 134      13.267   0.401   2.892  1.00 90.67           C  
ATOM   1093  C   LEU A 134      14.239  -0.691   2.419  1.00 90.67           C  
ATOM   1094  CB  LEU A 134      13.734   1.065   4.198  1.00 90.67           C  
ATOM   1095  O   LEU A 134      15.043  -0.435   1.529  1.00 90.67           O  
ATOM   1096  CG  LEU A 134      15.185   1.584   4.176  1.00 90.67           C  
ATOM   1097  CD1 LEU A 134      15.384   2.700   3.150  1.00 90.67           C  
ATOM   1098  CD2 LEU A 134      15.574   2.122   5.552  1.00 90.67           C  
ATOM   1099  N   GLN A 135      14.159  -1.913   2.952  1.00 90.87           N  
ATOM   1100  CA  GLN A 135      15.011  -3.021   2.511  1.00 90.87           C  
ATOM   1101  C   GLN A 135      14.766  -3.369   1.037  1.00 90.87           C  
ATOM   1102  CB  GLN A 135      14.796  -4.248   3.414  1.00 90.87           C  
ATOM   1103  O   GLN A 135      15.719  -3.633   0.308  1.00 90.87           O  
ATOM   1104  CG  GLN A 135      15.867  -5.319   3.151  1.00 90.87           C  
ATOM   1105  CD  GLN A 135      15.689  -6.572   4.003  1.00 90.87           C  
ATOM   1106  NE2 GLN A 135      16.758  -7.134   4.523  1.00 90.87           N  
ATOM   1107  OE1 GLN A 135      14.608  -7.114   4.166  1.00 90.87           O  
ATOM   1108  N   ASN A 136      13.516  -3.336   0.575  1.00 86.39           N  
ATOM   1109  CA  ASN A 136      13.181  -3.598  -0.823  1.00 86.39           C  
ATOM   1110  C   ASN A 136      13.528  -2.419  -1.749  1.00 86.39           C  
ATOM   1111  CB  ASN A 136      11.719  -4.058  -0.902  1.00 86.39           C  
ATOM   1112  O   ASN A 136      14.003  -2.660  -2.859  1.00 86.39           O  
ATOM   1113  CG  ASN A 136      11.552  -5.527  -0.528  1.00 86.39           C  
ATOM   1114  ND2 ASN A 136      10.359  -6.047  -0.678  1.00 86.39           N  
ATOM   1115  OD1 ASN A 136      12.467  -6.235  -0.114  1.00 86.39           O  
ATOM   1116  N   LEU A 137      13.415  -1.168  -1.285  1.00 87.24           N  
ATOM   1117  CA  LEU A 137      13.995   0.001  -1.963  1.00 87.24           C  
ATOM   1118  C   LEU A 137      15.514  -0.178  -2.150  1.00 87.24           C  
ATOM   1119  CB  LEU A 137      13.634   1.268  -1.156  1.00 87.24           C  
ATOM   1120  O   LEU A 137      16.004  -0.103  -3.273  1.00 87.24           O  
ATOM   1121  CG  LEU A 137      14.301   2.580  -1.616  1.00 87.24           C  
ATOM   1122  CD1 LEU A 137      13.876   2.992  -3.021  1.00 87.24           C  
ATOM   1123  CD2 LEU A 137      13.911   3.714  -0.667  1.00 87.24           C  
ATOM   1124  N   LEU A 138      16.247  -0.496  -1.078  1.00 87.42           N  
ATOM   1125  CA  LEU A 138      17.702  -0.690  -1.108  1.00 87.42           C  
ATOM   1126  C   LEU A 138      18.128  -1.882  -1.979  1.00 87.42           C  
ATOM   1127  CB  LEU A 138      18.230  -0.842   0.330  1.00 87.42           C  
ATOM   1128  O   LEU A 138      19.053  -1.741  -2.774  1.00 87.42           O  
ATOM   1129  CG  LEU A 138      18.185   0.451   1.168  1.00 87.42           C  
ATOM   1130  CD1 LEU A 138      18.509   0.121   2.626  1.00 87.42           C  
ATOM   1131  CD2 LEU A 138      19.189   1.497   0.682  1.00 87.42           C  
ATOM   1132  N   ARG A 139      17.435  -3.028  -1.899  1.00 84.13           N  
ATOM   1133  CA  ARG A 139      17.665  -4.181  -2.795  1.00 84.13           C  
ATOM   1134  C   ARG A 139      17.500  -3.795  -4.263  1.00 84.13           C  
ATOM   1135  CB  ARG A 139      16.690  -5.323  -2.474  1.00 84.13           C  
ATOM   1136  O   ARG A 139      18.363  -4.130  -5.065  1.00 84.13           O  
ATOM   1137  CG  ARG A 139      17.085  -6.168  -1.259  1.00 84.13           C  
ATOM   1138  CD  ARG A 139      15.918  -7.111  -0.937  1.00 84.13           C  
ATOM   1139  NE  ARG A 139      16.272  -8.098   0.099  1.00 84.13           N  
ATOM   1140  NH1 ARG A 139      14.287  -8.064   1.279  1.00 84.13           N  
ATOM   1141  NH2 ARG A 139      15.956  -9.369   1.953  1.00 84.13           N  
ATOM   1142  CZ  ARG A 139      15.500  -8.504   1.091  1.00 84.13           C  
ATOM   1143  N   SER A 140      16.426  -3.071  -4.582  1.00 81.03           N  
ATOM   1144  CA  SER A 140      16.087  -2.660  -5.952  1.00 81.03           C  
ATOM   1145  C   SER A 140      17.035  -1.595  -6.518  1.00 81.03           C  
ATOM   1146  CB  SER A 140      14.653  -2.132  -6.007  1.00 81.03           C  
ATOM   1147  O   SER A 140      17.178  -1.485  -7.734  1.00 81.03           O  
ATOM   1148  OG  SER A 140      13.743  -3.074  -5.475  1.00 81.03           O  
ATOM   1149  N   LEU A 141      17.706  -0.828  -5.654  1.00 79.49           N  
ATOM   1150  CA  LEU A 141      18.802   0.066  -6.039  1.00 79.49           C  
ATOM   1151  C   LEU A 141      20.111  -0.710  -6.234  1.00 79.49           C  
ATOM   1152  CB  LEU A 141      18.952   1.173  -4.982  1.00 79.49           C  
ATOM   1153  O   LEU A 141      20.783  -0.533  -7.248  1.00 79.49           O  
ATOM   1154  CG  LEU A 141      17.766   2.153  -4.944  1.00 79.49           C  
ATOM   1155  CD1 LEU A 141      17.822   2.983  -3.662  1.00 79.49           C  
ATOM   1156  CD2 LEU A 141      17.762   3.098  -6.145  1.00 79.49           C  
ATOM   1157  N   ASN A 142      20.443  -1.615  -5.309  1.00 78.17           N  
ATOM   1158  CA  ASN A 142      21.665  -2.419  -5.371  1.00 78.17           C  
ATOM   1159  C   ASN A 142      21.707  -3.330  -6.609  1.00 78.17           C  
ATOM   1160  CB  ASN A 142      21.794  -3.225  -4.070  1.00 78.17           C  
ATOM   1161  O   ASN A 142      22.773  -3.524  -7.184  1.00 78.17           O  
ATOM   1162  CG  ASN A 142      23.189  -3.807  -3.929  1.00 78.17           C  
ATOM   1163  ND2 ASN A 142      23.330  -5.106  -3.809  1.00 78.17           N  
ATOM   1164  OD1 ASN A 142      24.172  -3.096  -3.909  1.00 78.17           O  
ATOM   1165  N   THR A 143      20.555  -3.826  -7.075  1.00 71.39           N  
ATOM   1166  CA  THR A 143      20.459  -4.522  -8.368  1.00 71.39           C  
ATOM   1167  C   THR A 143      20.989  -3.674  -9.525  1.00 71.39           C  
ATOM   1168  CB  THR A 143      19.019  -4.989  -8.666  1.00 71.39           C  
ATOM   1169  O   THR A 143      21.755  -4.183 -10.330  1.00 71.39           O  
ATOM   1170  CG2 THR A 143      18.755  -6.350  -8.033  1.00 71.39           C  
ATOM   1171  OG1 THR A 143      18.033  -4.131  -8.141  1.00 71.39           O  
ATOM   1172  N   ILE A 144      20.665  -2.379  -9.597  1.00 66.10           N  
ATOM   1173  CA  ILE A 144      21.068  -1.506 -10.719  1.00 66.10           C  
ATOM   1174  C   ILE A 144      22.588  -1.295 -10.727  1.00 66.10           C  
ATOM   1175  CB  ILE A 144      20.332  -0.150 -10.648  1.00 66.10           C  
ATOM   1176  O   ILE A 144      23.216  -1.386 -11.778  1.00 66.10           O  
ATOM   1177  CG1 ILE A 144      18.799  -0.334 -10.594  1.00 66.10           C  
ATOM   1178  CG2 ILE A 144      20.697   0.748 -11.846  1.00 66.10           C  
ATOM   1179  CD1 ILE A 144      18.100   0.901 -10.025  1.00 66.10           C  
ATOM   1180  N   VAL A 145      23.185  -1.087  -9.549  1.00 66.12           N  
ATOM   1181  CA  VAL A 145      24.648  -0.988  -9.379  1.00 66.12           C  
ATOM   1182  C   VAL A 145      25.337  -2.329  -9.690  1.00 66.12           C  
ATOM   1183  CB  VAL A 145      24.986  -0.491  -7.957  1.00 66.12           C  
ATOM   1184  O   VAL A 145      26.457  -2.360 -10.189  1.00 66.12           O  
ATOM   1185  CG1 VAL A 145      26.488  -0.246  -7.772  1.00 66.12           C  
ATOM   1186  CG2 VAL A 145      24.270   0.834  -7.637  1.00 66.12           C  
ATOM   1187  N   GLY A 146      24.645  -3.453  -9.482  1.00 60.86           N  
ATOM   1188  CA  GLY A 146      25.089  -4.766  -9.951  1.00 60.86           C  
ATOM   1189  C   GLY A 146      25.156  -4.894 -11.480  1.00 60.86           C  
ATOM   1190  O   GLY A 146      26.035  -5.595 -11.971  1.00 60.86           O  
ATOM   1191  N   ILE A 147      24.283  -4.209 -12.236  1.00 57.02           N  
ATOM   1192  CA  ILE A 147      24.302  -4.236 -13.714  1.00 57.02           C  
ATOM   1193  C   ILE A 147      25.535  -3.506 -14.257  1.00 57.02           C  
ATOM   1194  CB  ILE A 147      23.004  -3.655 -14.344  1.00 57.02           C  
ATOM   1195  O   ILE A 147      26.186  -4.014 -15.169  1.00 57.02           O  
ATOM   1196  CG1 ILE A 147      21.752  -4.404 -13.844  1.00 57.02           C  
ATOM   1197  CG2 ILE A 147      23.061  -3.726 -15.883  1.00 57.02           C  
ATOM   1198  CD1 ILE A 147      20.406  -3.884 -14.363  1.00 57.02           C  
ATOM   1199  N   SER A 148      25.881  -2.334 -13.705  1.00 50.57           N  
ATOM   1200  CA  SER A 148      26.994  -1.533 -14.240  1.00 50.57           C  
ATOM   1201  C   SER A 148      28.322  -2.286 -14.211  1.00 50.57           C  
ATOM   1202  CB  SER A 148      27.111  -0.183 -13.526  1.00 50.57           C  
ATOM   1203  O   SER A 148      29.072  -2.242 -15.179  1.00 50.57           O  
ATOM   1204  OG  SER A 148      27.206  -0.279 -12.115  1.00 50.57           O  
ATOM   1205  N   ASN A 149      28.565  -3.071 -13.159  1.00 49.04           N  
ATOM   1206  CA  ASN A 149      29.827  -3.780 -12.935  1.00 49.04           C  
ATOM   1207  C   ASN A 149      30.106  -4.938 -13.923  1.00 49.04           C  
ATOM   1208  CB  ASN A 149      29.857  -4.270 -11.474  1.00 49.04           C  
ATOM   1209  O   ASN A 149      31.075  -5.673 -13.724  1.00 49.04           O  
ATOM   1210  CG  ASN A 149      29.874  -3.164 -10.433  1.00 49.04           C  
ATOM   1211  ND2 ASN A 149      29.979  -3.531  -9.177  1.00 49.04           N  
ATOM   1212  OD1 ASN A 149      29.798  -1.977 -10.699  1.00 49.04           O  
ATOM   1213  N   HIS A 150      29.270  -5.160 -14.945  1.00 44.17           N  
ATOM   1214  CA  HIS A 150      29.467  -6.207 -15.960  1.00 44.17           C  
ATOM   1215  C   HIS A 150      29.579  -5.687 -17.400  1.00 44.17           C  
ATOM   1216  CB  HIS A 150      28.378  -7.282 -15.810  1.00 44.17           C  
ATOM   1217  O   HIS A 150      30.037  -6.427 -18.268  1.00 44.17           O  
ATOM   1218  CG  HIS A 150      28.602  -8.216 -14.643  1.00 44.17           C  
ATOM   1219  CD2 HIS A 150      27.888  -9.350 -14.364  1.00 44.17           C  
ATOM   1220  ND1 HIS A 150      29.619  -8.146 -13.716  1.00 44.17           N  
ATOM   1221  CE1 HIS A 150      29.519  -9.206 -12.902  1.00 44.17           C  
ATOM   1222  NE2 HIS A 150      28.462  -9.963 -13.242  1.00 44.17           N  
ATOM   1223  N   SER A 151      29.261  -4.419 -17.678  1.00 44.15           N  
ATOM   1224  CA  SER A 151      29.516  -3.817 -18.993  1.00 44.15           C  
ATOM   1225  C   SER A 151      30.968  -3.330 -19.099  1.00 44.15           C  
ATOM   1226  CB  SER A 151      28.484  -2.725 -19.293  1.00 44.15           C  
ATOM   1227  O   SER A 151      31.222  -2.125 -19.130  1.00 44.15           O  
ATOM   1228  OG  SER A 151      28.514  -1.702 -18.317  1.00 44.15           O  
ATOM   1229  N   ALA A 152      31.923  -4.268 -19.127  1.00 39.90           N  
ATOM   1230  CA  ALA A 152      33.363  -3.978 -19.165  1.00 39.90           C  
ATOM   1231  C   ALA A 152      33.770  -3.073 -20.347  1.00 39.90           C  
ATOM   1232  CB  ALA A 152      34.119  -5.313 -19.199  1.00 39.90           C  
ATOM   1233  O   ALA A 152      34.657  -2.240 -20.208  1.00 39.90           O  
ATOM   1234  N   GLU A 153      33.064  -3.176 -21.474  1.00 40.99           N  
ATOM   1235  CA  GLU A 153      33.300  -2.396 -22.699  1.00 40.99           C  
ATOM   1236  C   GLU A 153      32.637  -1.000 -22.692  1.00 40.99           C  
ATOM   1237  CB  GLU A 153      32.795  -3.219 -23.897  1.00 40.99           C  
ATOM   1238  O   GLU A 153      32.813  -0.225 -23.629  1.00 40.99           O  
ATOM   1239  CG  GLU A 153      33.481  -4.594 -24.015  1.00 40.99           C  
ATOM   1240  CD  GLU A 153      32.943  -5.429 -25.185  1.00 40.99           C  
ATOM   1241  OE1 GLU A 153      33.726  -6.254 -25.704  1.00 40.99           O  
ATOM   1242  OE2 GLU A 153      31.745  -5.272 -25.517  1.00 40.99           O  
ATOM   1243  N   ALA A 154      31.851  -0.652 -21.663  1.00 45.09           N  
ATOM   1244  CA  ALA A 154      31.046   0.578 -21.644  1.00 45.09           C  
ATOM   1245  C   ALA A 154      31.572   1.685 -20.709  1.00 45.09           C  
ATOM   1246  CB  ALA A 154      29.593   0.209 -21.325  1.00 45.09           C  
ATOM   1247  O   ALA A 154      30.986   2.772 -20.675  1.00 45.09           O  
ATOM   1248  N   TYR A 155      32.639   1.444 -19.942  1.00 44.86           N  
ATOM   1249  CA  TYR A 155      33.078   2.364 -18.881  1.00 44.86           C  
ATOM   1250  C   TYR A 155      33.841   3.611 -19.361  1.00 44.86           C  
ATOM   1251  CB  TYR A 155      33.863   1.586 -17.813  1.00 44.86           C  
ATOM   1252  O   TYR A 155      33.795   4.638 -18.683  1.00 44.86           O  
ATOM   1253  CG  TYR A 155      32.985   1.143 -16.658  1.00 44.86           C  
ATOM   1254  CD1 TYR A 155      32.582   2.094 -15.699  1.00 44.86           C  
ATOM   1255  CD2 TYR A 155      32.556  -0.193 -16.548  1.00 44.86           C  
ATOM   1256  CE1 TYR A 155      31.761   1.712 -14.621  1.00 44.86           C  
ATOM   1257  CE2 TYR A 155      31.741  -0.579 -15.467  1.00 44.86           C  
ATOM   1258  OH  TYR A 155      30.568  -0.007 -13.447  1.00 44.86           O  
ATOM   1259  CZ  TYR A 155      31.340   0.369 -14.502  1.00 44.86           C  
ATOM   1260  N   ASP A 156      34.460   3.578 -20.544  1.00 50.15           N  
ATOM   1261  CA  ASP A 156      35.412   4.604 -21.013  1.00 50.15           C  
ATOM   1262  C   ASP A 156      34.780   5.924 -21.508  1.00 50.15           C  
ATOM   1263  CB  ASP A 156      36.383   3.977 -22.036  1.00 50.15           C  
ATOM   1264  O   ASP A 156      35.400   6.696 -22.242  1.00 50.15           O  
ATOM   1265  CG  ASP A 156      37.481   3.120 -21.396  1.00 50.15           C  
ATOM   1266  OD1 ASP A 156      37.541   3.065 -20.145  1.00 50.15           O  
ATOM   1267  OD2 ASP A 156      38.263   2.542 -22.178  1.00 50.15           O  
ATOM   1268  N   SER A 157      33.551   6.253 -21.093  1.00 60.81           N  
ATOM   1269  CA  SER A 157      33.026   7.607 -21.299  1.00 60.81           C  
ATOM   1270  C   SER A 157      32.260   8.167 -20.102  1.00 60.81           C  
ATOM   1271  CB  SER A 157      32.236   7.724 -22.611  1.00 60.81           C  
ATOM   1272  O   SER A 157      31.323   7.569 -19.570  1.00 60.81           O  
ATOM   1273  OG  SER A 157      30.920   7.219 -22.501  1.00 60.81           O  
ATOM   1274  N   PHE A 158      32.593   9.415 -19.759  1.00 69.42           N  
ATOM   1275  CA  PHE A 158      31.827  10.271 -18.848  1.00 69.42           C  
ATOM   1276  C   PHE A 158      30.329  10.305 -19.207  1.00 69.42           C  
ATOM   1277  CB  PHE A 158      32.450  11.674 -18.938  1.00 69.42           C  
ATOM   1278  O   PHE A 158      29.470  10.311 -18.328  1.00 69.42           O  
ATOM   1279  CG  PHE A 158      31.731  12.758 -18.159  1.00 69.42           C  
ATOM   1280  CD1 PHE A 158      30.830  13.620 -18.814  1.00 69.42           C  
ATOM   1281  CD2 PHE A 158      31.985  12.924 -16.786  1.00 69.42           C  
ATOM   1282  CE1 PHE A 158      30.187  14.645 -18.097  1.00 69.42           C  
ATOM   1283  CE2 PHE A 158      31.342  13.949 -16.069  1.00 69.42           C  
ATOM   1284  CZ  PHE A 158      30.443  14.809 -16.725  1.00 69.42           C  
ATOM   1285  N   LEU A 159      30.018  10.253 -20.507  1.00 66.84           N  
ATOM   1286  CA  LEU A 159      28.660  10.185 -21.044  1.00 66.84           C  
ATOM   1287  C   LEU A 159      27.890   8.950 -20.549  1.00 66.84           C  
ATOM   1288  CB  LEU A 159      28.745  10.230 -22.587  1.00 66.84           C  
ATOM   1289  O   LEU A 159      26.738   9.090 -20.141  1.00 66.84           O  
ATOM   1290  CG  LEU A 159      28.100  11.494 -23.177  1.00 66.84           C  
ATOM   1291  CD1 LEU A 159      28.515  11.666 -24.638  1.00 66.84           C  
ATOM   1292  CD2 LEU A 159      26.573  11.417 -23.116  1.00 66.84           C  
ATOM   1293  N   ASN A 160      28.516   7.770 -20.522  1.00 65.13           N  
ATOM   1294  CA  ASN A 160      27.888   6.542 -20.026  1.00 65.13           C  
ATOM   1295  C   ASN A 160      27.680   6.575 -18.503  1.00 65.13           C  
ATOM   1296  CB  ASN A 160      28.700   5.322 -20.488  1.00 65.13           C  
ATOM   1297  O   ASN A 160      26.625   6.161 -18.023  1.00 65.13           O  
ATOM   1298  CG  ASN A 160      28.591   5.064 -21.983  1.00 65.13           C  
ATOM   1299  ND2 ASN A 160      29.461   4.241 -22.511  1.00 65.13           N  
ATOM   1300  OD1 ASN A 160      27.741   5.589 -22.690  1.00 65.13           O  
ATOM   1301  N   SER A 161      28.612   7.162 -17.746  1.00 67.09           N  
ATOM   1302  CA  SER A 161      28.440   7.397 -16.303  1.00 67.09           C  
ATOM   1303  C   SER A 161      27.279   8.355 -15.997  1.00 67.09           C  
ATOM   1304  CB  SER A 161      29.745   7.927 -15.703  1.00 67.09           C  
ATOM   1305  O   SER A 161      26.496   8.106 -15.079  1.00 67.09           O  
ATOM   1306  OG  SER A 161      30.731   6.923 -15.825  1.00 67.09           O  
ATOM   1307  N   VAL A 162      27.106   9.416 -16.795  1.00 69.95           N  
ATOM   1308  CA  VAL A 162      25.944  10.322 -16.701  1.00 69.95           C  
ATOM   1309  C   VAL A 162      24.644   9.601 -17.085  1.00 69.95           C  
ATOM   1310  CB  VAL A 162      26.177  11.594 -17.545  1.00 69.95           C  
ATOM   1311  O   VAL A 162      23.645   9.741 -16.381  1.00 69.95           O  
ATOM   1312  CG1 VAL A 162      24.924  12.472 -17.667  1.00 69.95           C  
ATOM   1313  CG2 VAL A 162      27.272  12.466 -16.915  1.00 69.95           C  
ATOM   1314  N   ILE A 163      24.656   8.782 -18.143  1.00 68.56           N  
ATOM   1315  CA  ILE A 163      23.518   7.941 -18.560  1.00 68.56           C  
ATOM   1316  C   ILE A 163      23.084   7.000 -17.426  1.00 68.56           C  
ATOM   1317  CB  ILE A 163      23.878   7.198 -19.876  1.00 68.56           C  
ATOM   1318  O   ILE A 163      21.907   6.984 -17.062  1.00 68.56           O  
ATOM   1319  CG1 ILE A 163      23.774   8.166 -21.078  1.00 68.56           C  
ATOM   1320  CG2 ILE A 163      23.046   5.929 -20.151  1.00 68.56           C  
ATOM   1321  CD1 ILE A 163      24.516   7.697 -22.338  1.00 68.56           C  
ATOM   1322  N   LEU A 164      24.026   6.276 -16.816  1.00 69.04           N  
ATOM   1323  CA  LEU A 164      23.767   5.375 -15.691  1.00 69.04           C  
ATOM   1324  C   LEU A 164      23.189   6.123 -14.480  1.00 69.04           C  
ATOM   1325  CB  LEU A 164      25.084   4.664 -15.332  1.00 69.04           C  
ATOM   1326  O   LEU A 164      22.221   5.659 -13.876  1.00 69.04           O  
ATOM   1327  CG  LEU A 164      24.979   3.691 -14.141  1.00 69.04           C  
ATOM   1328  CD1 LEU A 164      24.098   2.480 -14.456  1.00 69.04           C  
ATOM   1329  CD2 LEU A 164      26.376   3.206 -13.762  1.00 69.04           C  
ATOM   1330  N   LEU A 165      23.744   7.290 -14.139  1.00 72.85           N  
ATOM   1331  CA  LEU A 165      23.285   8.090 -13.002  1.00 72.85           C  
ATOM   1332  C   LEU A 165      21.867   8.645 -13.222  1.00 72.85           C  
ATOM   1333  CB  LEU A 165      24.346   9.169 -12.717  1.00 72.85           C  
ATOM   1334  O   LEU A 165      21.071   8.676 -12.280  1.00 72.85           O  
ATOM   1335  CG  LEU A 165      24.119   9.934 -11.398  1.00 72.85           C  
ATOM   1336  CD1 LEU A 165      25.460  10.301 -10.759  1.00 72.85           C  
ATOM   1337  CD2 LEU A 165      23.341  11.237 -11.609  1.00 72.85           C  
ATOM   1338  N   ILE A 166      21.509   9.009 -14.458  1.00 71.70           N  
ATOM   1339  CA  ILE A 166      20.137   9.413 -14.797  1.00 71.70           C  
ATOM   1340  C   ILE A 166      19.186   8.209 -14.741  1.00 71.70           C  
ATOM   1341  CB  ILE A 166      20.083  10.170 -16.144  1.00 71.70           C  
ATOM   1342  O   ILE A 166      18.123   8.328 -14.135  1.00 71.70           O  
ATOM   1343  CG1 ILE A 166      20.861  11.505 -16.040  1.00 71.70           C  
ATOM   1344  CG2 ILE A 166      18.616  10.466 -16.514  1.00 71.70           C  
ATOM   1345  CD1 ILE A 166      21.165  12.157 -17.395  1.00 71.70           C  
ATOM   1346  N   ILE A 167      19.562   7.037 -15.268  1.00 72.08           N  
ATOM   1347  CA  ILE A 167      18.761   5.801 -15.143  1.00 72.08           C  
ATOM   1348  C   ILE A 167      18.534   5.447 -13.663  1.00 72.08           C  
ATOM   1349  CB  ILE A 167      19.427   4.642 -15.926  1.00 72.08           C  
ATOM   1350  O   ILE A 167      17.405   5.156 -13.259  1.00 72.08           O  
ATOM   1351  CG1 ILE A 167      19.340   4.914 -17.446  1.00 72.08           C  
ATOM   1352  CG2 ILE A 167      18.772   3.282 -15.604  1.00 72.08           C  
ATOM   1353  CD1 ILE A 167      20.258   4.021 -18.292  1.00 72.08           C  
ATOM   1354  N   LEU A 168      19.571   5.547 -12.827  1.00 76.82           N  
ATOM   1355  CA  LEU A 168      19.465   5.333 -11.384  1.00 76.82           C  
ATOM   1356  C   LEU A 168      18.514   6.349 -10.728  1.00 76.82           C  
ATOM   1357  CB  LEU A 168      20.879   5.375 -10.775  1.00 76.82           C  
ATOM   1358  O   LEU A 168      17.700   5.957  -9.895  1.00 76.82           O  
ATOM   1359  CG  LEU A 168      20.942   5.012  -9.279  1.00 76.82           C  
ATOM   1360  CD1 LEU A 168      20.575   3.549  -9.022  1.00 76.82           C  
ATOM   1361  CD2 LEU A 168      22.356   5.246  -8.751  1.00 76.82           C  
ATOM   1362  N   ALA A 169      18.552   7.626 -11.125  1.00 77.59           N  
ATOM   1363  CA  ALA A 169      17.644   8.661 -10.620  1.00 77.59           C  
ATOM   1364  C   ALA A 169      16.179   8.444 -11.057  1.00 77.59           C  
ATOM   1365  CB  ALA A 169      18.174  10.031 -11.059  1.00 77.59           C  
ATOM   1366  O   ALA A 169      15.267   8.560 -10.231  1.00 77.59           O  
ATOM   1367  N   VAL A 170      15.946   8.070 -12.323  1.00 76.94           N  
ATOM   1368  CA  VAL A 170      14.633   7.656 -12.859  1.00 76.94           C  
ATOM   1369  C   VAL A 170      14.048   6.552 -11.978  1.00 76.94           C  
ATOM   1370  CB  VAL A 170      14.770   7.158 -14.322  1.00 76.94           C  
ATOM   1371  O   VAL A 170      12.942   6.689 -11.447  1.00 76.94           O  
ATOM   1372  CG1 VAL A 170      13.515   6.475 -14.874  1.00 76.94           C  
ATOM   1373  CG2 VAL A 170      15.076   8.293 -15.295  1.00 76.94           C  
ATOM   1374  N   LEU A 171      14.819   5.487 -11.766  1.00 79.16           N  
ATOM   1375  CA  LEU A 171      14.358   4.264 -11.116  1.00 79.16           C  
ATOM   1376  C   LEU A 171      14.244   4.420  -9.588  1.00 79.16           C  
ATOM   1377  CB  LEU A 171      15.287   3.137 -11.596  1.00 79.16           C  
ATOM   1378  O   LEU A 171      13.247   3.997  -9.002  1.00 79.16           O  
ATOM   1379  CG  LEU A 171      14.584   1.786 -11.774  1.00 79.16           C  
ATOM   1380  CD1 LEU A 171      15.469   0.864 -12.610  1.00 79.16           C  
ATOM   1381  CD2 LEU A 171      14.216   1.165 -10.429  1.00 79.16           C  
ATOM   1382  N   LEU A 172      15.166   5.150  -8.950  1.00 84.62           N  
ATOM   1383  CA  LEU A 172      15.023   5.624  -7.569  1.00 84.62           C  
ATOM   1384  C   LEU A 172      13.707   6.389  -7.387  1.00 84.62           C  
ATOM   1385  CB  LEU A 172      16.234   6.512  -7.210  1.00 84.62           C  
ATOM   1386  O   LEU A 172      12.962   6.111  -6.449  1.00 84.62           O  
ATOM   1387  CG  LEU A 172      16.154   7.225  -5.845  1.00 84.62           C  
ATOM   1388  CD1 LEU A 172      16.125   6.251  -4.668  1.00 84.62           C  
ATOM   1389  CD2 LEU A 172      17.357   8.147  -5.662  1.00 84.62           C  
ATOM   1390  N   SER A 173      13.383   7.318  -8.292  1.00 84.01           N  
ATOM   1391  CA  SER A 173      12.167   8.129  -8.173  1.00 84.01           C  
ATOM   1392  C   SER A 173      10.876   7.300  -8.306  1.00 84.01           C  
ATOM   1393  CB  SER A 173      12.231   9.318  -9.138  1.00 84.01           C  
ATOM   1394  O   SER A 173       9.899   7.571  -7.606  1.00 84.01           O  
ATOM   1395  OG  SER A 173      11.879   8.981 -10.467  1.00 84.01           O  
ATOM   1396  N   PHE A 174      10.891   6.230  -9.111  1.00 84.67           N  
ATOM   1397  CA  PHE A 174       9.810   5.240  -9.202  1.00 84.67           C  
ATOM   1398  C   PHE A 174       9.661   4.409  -7.920  1.00 84.67           C  
ATOM   1399  CB  PHE A 174      10.096   4.334 -10.403  1.00 84.67           C  
ATOM   1400  O   PHE A 174       8.567   4.326  -7.355  1.00 84.67           O  
ATOM   1401  CG  PHE A 174       9.128   3.188 -10.614  1.00 84.67           C  
ATOM   1402  CD1 PHE A 174       9.571   1.860 -10.462  1.00 84.67           C  
ATOM   1403  CD2 PHE A 174       7.811   3.441 -11.043  1.00 84.67           C  
ATOM   1404  CE1 PHE A 174       8.710   0.791 -10.763  1.00 84.67           C  
ATOM   1405  CE2 PHE A 174       6.949   2.368 -11.336  1.00 84.67           C  
ATOM   1406  CZ  PHE A 174       7.404   1.045 -11.214  1.00 84.67           C  
ATOM   1407  N   LEU A 175      10.762   3.845  -7.415  1.00 87.72           N  
ATOM   1408  CA  LEU A 175      10.772   3.049  -6.182  1.00 87.72           C  
ATOM   1409  C   LEU A 175      10.351   3.883  -4.964  1.00 87.72           C  
ATOM   1410  CB  LEU A 175      12.178   2.470  -5.963  1.00 87.72           C  
ATOM   1411  O   LEU A 175       9.619   3.398  -4.100  1.00 87.72           O  
ATOM   1412  CG  LEU A 175      12.639   1.432  -6.998  1.00 87.72           C  
ATOM   1413  CD1 LEU A 175      14.147   1.228  -6.850  1.00 87.72           C  
ATOM   1414  CD2 LEU A 175      11.926   0.092  -6.810  1.00 87.72           C  
ATOM   1415  N   LEU A 176      10.750   5.155  -4.907  1.00 89.53           N  
ATOM   1416  CA  LEU A 176      10.307   6.108  -3.889  1.00 89.53           C  
ATOM   1417  C   LEU A 176       8.799   6.400  -3.982  1.00 89.53           C  
ATOM   1418  CB  LEU A 176      11.134   7.396  -4.027  1.00 89.53           C  
ATOM   1419  O   LEU A 176       8.138   6.478  -2.947  1.00 89.53           O  
ATOM   1420  CG  LEU A 176      12.569   7.322  -3.473  1.00 89.53           C  
ATOM   1421  CD1 LEU A 176      13.251   8.659  -3.755  1.00 89.53           C  
ATOM   1422  CD2 LEU A 176      12.634   7.061  -1.966  1.00 89.53           C  
ATOM   1423  N   GLN A 177       8.230   6.491  -5.189  1.00 88.51           N  
ATOM   1424  CA  GLN A 177       6.783   6.665  -5.381  1.00 88.51           C  
ATOM   1425  C   GLN A 177       6.003   5.418  -4.917  1.00 88.51           C  
ATOM   1426  CB  GLN A 177       6.517   7.069  -6.845  1.00 88.51           C  
ATOM   1427  O   GLN A 177       5.018   5.550  -4.194  1.00 88.51           O  
ATOM   1428  CG  GLN A 177       5.159   7.767  -7.076  1.00 88.51           C  
ATOM   1429  CD  GLN A 177       5.098   8.513  -8.419  1.00 88.51           C  
ATOM   1430  NE2 GLN A 177       3.978   8.547  -9.106  1.00 88.51           N  
ATOM   1431  OE1 GLN A 177       6.061   9.105  -8.886  1.00 88.51           O  
ATOM   1432  N   ILE A 178       6.499   4.206  -5.201  1.00 87.94           N  
ATOM   1433  CA  ILE A 178       5.965   2.959  -4.611  1.00 87.94           C  
ATOM   1434  C   ILE A 178       6.102   2.979  -3.077  1.00 87.94           C  
ATOM   1435  CB  ILE A 178       6.656   1.719  -5.235  1.00 87.94           C  
ATOM   1436  O   ILE A 178       5.169   2.608  -2.364  1.00 87.94           O  
ATOM   1437  CG1 ILE A 178       6.323   1.610  -6.742  1.00 87.94           C  
ATOM   1438  CG2 ILE A 178       6.231   0.423  -4.512  1.00 87.94           C  
ATOM   1439  CD1 ILE A 178       7.210   0.613  -7.499  1.00 87.94           C  
ATOM   1440  N   THR A 179       7.232   3.459  -2.549  1.00 90.29           N  
ATOM   1441  CA  THR A 179       7.495   3.521  -1.101  1.00 90.29           C  
ATOM   1442  C   THR A 179       6.513   4.451  -0.376  1.00 90.29           C  
ATOM   1443  CB  THR A 179       8.954   3.913  -0.810  1.00 90.29           C  
ATOM   1444  O   THR A 179       6.028   4.083   0.694  1.00 90.29           O  
ATOM   1445  CG2 THR A 179       9.305   3.839   0.677  1.00 90.29           C  
ATOM   1446  OG1 THR A 179       9.837   3.014  -1.439  1.00 90.29           O  
ATOM   1447  N   ILE A 180       6.125   5.597  -0.961  1.00 90.18           N  
ATOM   1448  CA  ILE A 180       5.033   6.441  -0.427  1.00 90.18           C  
ATOM   1449  C   ILE A 180       3.739   5.627  -0.302  1.00 90.18           C  
ATOM   1450  CB  ILE A 180       4.784   7.693  -1.307  1.00 90.18           C  
ATOM   1451  O   ILE A 180       3.106   5.636   0.756  1.00 90.18           O  
ATOM   1452  CG1 ILE A 180       5.979   8.667  -1.242  1.00 90.18           C  
ATOM   1453  CG2 ILE A 180       3.494   8.432  -0.880  1.00 90.18           C  
ATOM   1454  CD1 ILE A 180       5.909   9.754  -2.324  1.00 90.18           C  
ATOM   1455  N   ASN A 181       3.358   4.899  -1.352  1.00 90.35           N  
ATOM   1456  CA  ASN A 181       2.103   4.142  -1.389  1.00 90.35           C  
ATOM   1457  C   ASN A 181       2.087   3.046  -0.308  1.00 90.35           C  
ATOM   1458  CB  ASN A 181       1.902   3.557  -2.800  1.00 90.35           C  
ATOM   1459  O   ASN A 181       1.074   2.836   0.363  1.00 90.35           O  
ATOM   1460  CG  ASN A 181       1.933   4.591  -3.914  1.00 90.35           C  
ATOM   1461  ND2 ASN A 181       1.918   4.151  -5.150  1.00 90.35           N  
ATOM   1462  OD1 ASN A 181       1.965   5.787  -3.699  1.00 90.35           O  
ATOM   1463  N   ILE A 182       3.233   2.397  -0.081  1.00 91.36           N  
ATOM   1464  CA  ILE A 182       3.431   1.433   1.010  1.00 91.36           C  
ATOM   1465  C   ILE A 182       3.302   2.115   2.379  1.00 91.36           C  
ATOM   1466  CB  ILE A 182       4.780   0.697   0.834  1.00 91.36           C  
ATOM   1467  O   ILE A 182       2.577   1.614   3.240  1.00 91.36           O  
ATOM   1468  CG1 ILE A 182       4.713  -0.165  -0.447  1.00 91.36           C  
ATOM   1469  CG2 ILE A 182       5.103  -0.139   2.086  1.00 91.36           C  
ATOM   1470  CD1 ILE A 182       6.004  -0.893  -0.828  1.00 91.36           C  
ATOM   1471  N   CYS A 183       3.928   3.278   2.580  1.00 92.96           N  
ATOM   1472  CA  CYS A 183       3.802   4.054   3.816  1.00 92.96           C  
ATOM   1473  C   CYS A 183       2.344   4.432   4.127  1.00 92.96           C  
ATOM   1474  CB  CYS A 183       4.682   5.305   3.710  1.00 92.96           C  
ATOM   1475  O   CYS A 183       1.915   4.293   5.274  1.00 92.96           O  
ATOM   1476  SG  CYS A 183       6.420   4.819   3.843  1.00 92.96           S  
ATOM   1477  N   LEU A 184       1.563   4.843   3.121  1.00 92.98           N  
ATOM   1478  CA  LEU A 184       0.128   5.112   3.275  1.00 92.98           C  
ATOM   1479  C   LEU A 184      -0.630   3.860   3.740  1.00 92.98           C  
ATOM   1480  CB  LEU A 184      -0.456   5.651   1.955  1.00 92.98           C  
ATOM   1481  O   LEU A 184      -1.393   3.931   4.706  1.00 92.98           O  
ATOM   1482  CG  LEU A 184       0.054   7.043   1.537  1.00 92.98           C  
ATOM   1483  CD1 LEU A 184      -0.501   7.402   0.162  1.00 92.98           C  
ATOM   1484  CD2 LEU A 184      -0.375   8.135   2.514  1.00 92.98           C  
ATOM   1485  N   PHE A 185      -0.373   2.694   3.138  1.00 92.95           N  
ATOM   1486  CA  PHE A 185      -0.999   1.447   3.586  1.00 92.95           C  
ATOM   1487  C   PHE A 185      -0.559   1.011   4.986  1.00 92.95           C  
ATOM   1488  CB  PHE A 185      -0.808   0.330   2.553  1.00 92.95           C  
ATOM   1489  O   PHE A 185      -1.401   0.531   5.741  1.00 92.95           O  
ATOM   1490  CG  PHE A 185      -1.638   0.506   1.295  1.00 92.95           C  
ATOM   1491  CD1 PHE A 185      -3.026   0.738   1.387  1.00 92.95           C  
ATOM   1492  CD2 PHE A 185      -1.038   0.418   0.027  1.00 92.95           C  
ATOM   1493  CE1 PHE A 185      -3.799   0.922   0.230  1.00 92.95           C  
ATOM   1494  CE2 PHE A 185      -1.819   0.578  -1.130  1.00 92.95           C  
ATOM   1495  CZ  PHE A 185      -3.195   0.840  -1.034  1.00 92.95           C  
ATOM   1496  N   VAL A 186       0.694   1.234   5.399  1.00 93.23           N  
ATOM   1497  CA  VAL A 186       1.121   0.972   6.789  1.00 93.23           C  
ATOM   1498  C   VAL A 186       0.390   1.883   7.785  1.00 93.23           C  
ATOM   1499  CB  VAL A 186       2.651   1.074   6.947  1.00 93.23           C  
ATOM   1500  O   VAL A 186       0.003   1.423   8.863  1.00 93.23           O  
ATOM   1501  CG1 VAL A 186       3.074   0.918   8.415  1.00 93.23           C  
ATOM   1502  CG2 VAL A 186       3.352  -0.042   6.163  1.00 93.23           C  
ATOM   1503  N   VAL A 187       0.135   3.147   7.432  1.00 93.57           N  
ATOM   1504  CA  VAL A 187      -0.667   4.062   8.264  1.00 93.57           C  
ATOM   1505  C   VAL A 187      -2.135   3.620   8.336  1.00 93.57           C  
ATOM   1506  CB  VAL A 187      -0.524   5.518   7.780  1.00 93.57           C  
ATOM   1507  O   VAL A 187      -2.719   3.634   9.423  1.00 93.57           O  
ATOM   1508  CG1 VAL A 187      -1.442   6.465   8.560  1.00 93.57           C  
ATOM   1509  CG2 VAL A 187       0.908   6.029   7.999  1.00 93.57           C  
ATOM   1510  N   LEU A 188      -2.726   3.153   7.232  1.00 93.23           N  
ATOM   1511  CA  LEU A 188      -4.079   2.580   7.232  1.00 93.23           C  
ATOM   1512  C   LEU A 188      -4.156   1.289   8.064  1.00 93.23           C  
ATOM   1513  CB  LEU A 188      -4.549   2.343   5.787  1.00 93.23           C  
ATOM   1514  O   LEU A 188      -5.045   1.167   8.903  1.00 93.23           O  
ATOM   1515  CG  LEU A 188      -4.821   3.631   4.985  1.00 93.23           C  
ATOM   1516  CD1 LEU A 188      -5.047   3.253   3.525  1.00 93.23           C  
ATOM   1517  CD2 LEU A 188      -6.056   4.384   5.488  1.00 93.23           C  
ATOM   1518  N   ILE A 189      -3.193   0.372   7.920  1.00 92.16           N  
ATOM   1519  CA  ILE A 189      -3.069  -0.851   8.737  1.00 92.16           C  
ATOM   1520  C   ILE A 189      -2.987  -0.503  10.231  1.00 92.16           C  
ATOM   1521  CB  ILE A 189      -1.848  -1.682   8.260  1.00 92.16           C  
ATOM   1522  O   ILE A 189      -3.687  -1.111  11.041  1.00 92.16           O  
ATOM   1523  CG1 ILE A 189      -2.161  -2.364   6.908  1.00 92.16           C  
ATOM   1524  CG2 ILE A 189      -1.430  -2.751   9.289  1.00 92.16           C  
ATOM   1525  CD1 ILE A 189      -0.917  -2.821   6.129  1.00 92.16           C  
ATOM   1526  N   ALA A 190      -2.200   0.511  10.604  1.00 92.09           N  
ATOM   1527  CA  ALA A 190      -2.135   0.988  11.984  1.00 92.09           C  
ATOM   1528  C   ALA A 190      -3.473   1.568  12.470  1.00 92.09           C  
ATOM   1529  CB  ALA A 190      -0.989   2.002  12.103  1.00 92.09           C  
ATOM   1530  O   ALA A 190      -3.898   1.299  13.594  1.00 92.09           O  
ATOM   1531  N   THR A 191      -4.168   2.304  11.602  1.00 91.97           N  
ATOM   1532  CA  THR A 191      -5.483   2.894  11.888  1.00 91.97           C  
ATOM   1533  C   THR A 191      -6.545   1.810  12.124  1.00 91.97           C  
ATOM   1534  CB  THR A 191      -5.883   3.863  10.762  1.00 91.97           C  
ATOM   1535  O   THR A 191      -7.251   1.872  13.131  1.00 91.97           O  
ATOM   1536  CG2 THR A 191      -7.139   4.663  11.085  1.00 91.97           C  
ATOM   1537  OG1 THR A 191      -4.869   4.831  10.580  1.00 91.97           O  
ATOM   1538  N   TYR A 192      -6.611   0.770  11.283  1.00 90.07           N  
ATOM   1539  CA  TYR A 192      -7.484  -0.393  11.509  1.00 90.07           C  
ATOM   1540  C   TYR A 192      -7.116  -1.173  12.772  1.00 90.07           C  
ATOM   1541  CB  TYR A 192      -7.443  -1.348  10.310  1.00 90.07           C  
ATOM   1542  O   TYR A 192      -8.003  -1.534  13.547  1.00 90.07           O  
ATOM   1543  CG  TYR A 192      -8.211  -0.856   9.106  1.00 90.07           C  
ATOM   1544  CD1 TYR A 192      -9.611  -0.710   9.183  1.00 90.07           C  
ATOM   1545  CD2 TYR A 192      -7.526  -0.543   7.918  1.00 90.07           C  
ATOM   1546  CE1 TYR A 192     -10.324  -0.211   8.077  1.00 90.07           C  
ATOM   1547  CE2 TYR A 192      -8.232  -0.030   6.818  1.00 90.07           C  
ATOM   1548  OH  TYR A 192     -10.288   0.693   5.866  1.00 90.07           O  
ATOM   1549  CZ  TYR A 192      -9.626   0.147   6.907  1.00 90.07           C  
ATOM   1550  N   SER A 193      -5.819  -1.391  13.016  1.00 87.96           N  
ATOM   1551  CA  SER A 193      -5.343  -2.095  14.208  1.00 87.96           C  
ATOM   1552  C   SER A 193      -5.807  -1.391  15.491  1.00 87.96           C  
ATOM   1553  CB  SER A 193      -3.814  -2.226  14.164  1.00 87.96           C  
ATOM   1554  O   SER A 193      -6.270  -2.063  16.412  1.00 87.96           O  
ATOM   1555  OG  SER A 193      -3.333  -3.053  15.218  1.00 87.96           O  
ATOM   1556  N   GLU A 194      -5.733  -0.058  15.571  1.00 88.23           N  
ATOM   1557  CA  GLU A 194      -6.221   0.677  16.749  1.00 88.23           C  
ATOM   1558  C   GLU A 194      -7.747   0.794  16.815  1.00 88.23           C  
ATOM   1559  CB  GLU A 194      -5.578   2.065  16.858  1.00 88.23           C  
ATOM   1560  O   GLU A 194      -8.301   0.757  17.914  1.00 88.23           O  
ATOM   1561  CG  GLU A 194      -4.064   2.040  17.107  1.00 88.23           C  
ATOM   1562  CD  GLU A 194      -3.609   1.110  18.238  1.00 88.23           C  
ATOM   1563  OE1 GLU A 194      -2.549   0.468  18.089  1.00 88.23           O  
ATOM   1564  OE2 GLU A 194      -4.304   0.945  19.262  1.00 88.23           O  
ATOM   1565  N   LEU A 195      -8.451   0.855  15.679  1.00 87.33           N  
ATOM   1566  CA  LEU A 195      -9.916   0.760  15.661  1.00 87.33           C  
ATOM   1567  C   LEU A 195     -10.396  -0.572  16.240  1.00 87.33           C  
ATOM   1568  CB  LEU A 195     -10.446   0.954  14.232  1.00 87.33           C  
ATOM   1569  O   LEU A 195     -11.250  -0.569  17.122  1.00 87.33           O  
ATOM   1570  CG  LEU A 195     -10.482   2.425  13.801  1.00 87.33           C  
ATOM   1571  CD1 LEU A 195     -10.751   2.510  12.305  1.00 87.33           C  
ATOM   1572  CD2 LEU A 195     -11.602   3.193  14.502  1.00 87.33           C  
ATOM   1573  N   HIS A 196      -9.795  -1.690  15.827  1.00 83.97           N  
ATOM   1574  CA  HIS A 196     -10.084  -3.018  16.371  1.00 83.97           C  
ATOM   1575  C   HIS A 196      -9.811  -3.100  17.889  1.00 83.97           C  
ATOM   1576  CB  HIS A 196      -9.264  -4.043  15.568  1.00 83.97           C  
ATOM   1577  O   HIS A 196     -10.612  -3.666  18.638  1.00 83.97           O  
ATOM   1578  CG  HIS A 196      -9.285  -5.424  16.166  1.00 83.97           C  
ATOM   1579  CD2 HIS A 196      -8.211  -6.076  16.711  1.00 83.97           C  
ATOM   1580  ND1 HIS A 196     -10.399  -6.186  16.425  1.00 83.97           N  
ATOM   1581  CE1 HIS A 196     -10.008  -7.240  17.158  1.00 83.97           C  
ATOM   1582  NE2 HIS A 196      -8.676  -7.239  17.332  1.00 83.97           N  
ATOM   1583  N   HIS A 197      -8.734  -2.472  18.378  1.00 83.63           N  
ATOM   1584  CA  HIS A 197      -8.481  -2.367  19.820  1.00 83.63           C  
ATOM   1585  C   HIS A 197      -9.475  -1.452  20.552  1.00 83.63           C  
ATOM   1586  CB  HIS A 197      -7.025  -1.959  20.076  1.00 83.63           C  
ATOM   1587  O   HIS A 197      -9.843  -1.760  21.687  1.00 83.63           O  
ATOM   1588  CG  HIS A 197      -6.118  -3.161  20.106  1.00 83.63           C  
ATOM   1589  CD2 HIS A 197      -5.328  -3.633  19.095  1.00 83.63           C  
ATOM   1590  ND1 HIS A 197      -5.988  -4.036  21.159  1.00 83.63           N  
ATOM   1591  CE1 HIS A 197      -6.487  -3.977  22.035  1.00 83.63           C  
ATOM   1592  NE2 HIS A 197      -4.855  -5.847  21.416  1.00 83.63           N  
ATOM   1593  N   CYS A 198      -9.969  -0.385  19.916  1.00 83.90           N  
ATOM   1594  CA  CYS A 198     -11.070   0.415  20.454  1.00 83.90           C  
ATOM   1595  C   CYS A 198     -12.367  -0.407  20.532  1.00 83.90           C  
ATOM   1596  CB  CYS A 198     -11.252   1.700  19.634  1.00 83.90           C  
ATOM   1597  O   CYS A 198     -13.022  -0.360  21.572  1.00 83.90           O  
ATOM   1598  SG  CYS A 198      -9.820   2.796  19.860  1.00 83.90           S  
ATOM   1599  N   THR A 199     -12.693  -1.211  19.508  1.00 80.31           N  
ATOM   1600  CA  THR A 199     -13.848  -2.130  19.531  1.00 80.31           C  
ATOM   1601  C   THR A 199     -13.747  -3.108  20.697  1.00 80.31           C  
ATOM   1602  CB  THR A 199     -13.992  -2.961  18.237  1.00 80.31           C  
ATOM   1603  O   THR A 199     -14.678  -3.217  21.489  1.00 80.31           O  
ATOM   1604  CG2 THR A 199     -15.420  -3.475  18.080  1.00 80.31           C  
ATOM   1605  OG1 THR A 199     -13.692  -2.257  17.057  1.00 80.31           O  
ATOM   1606  N   ARG A 200     -12.592  -3.767  20.861  1.00 79.67           N  
ATOM   1607  CA  ARG A 200     -12.384  -4.733  21.948  1.00 79.67           C  
ATOM   1608  C   ARG A 200     -12.420  -4.082  23.334  1.00 79.67           C  
ATOM   1609  CB  ARG A 200     -11.088  -5.515  21.697  1.00 79.67           C  
ATOM   1610  O   ARG A 200     -12.931  -4.691  24.266  1.00 79.67           O  
ATOM   1611  CG  ARG A 200     -10.911  -6.613  22.755  1.00 79.67           C  
ATOM   1612  CD  ARG A 200      -9.803  -7.593  22.368  1.00 79.67           C  
ATOM   1613  NE  ARG A 200      -9.722  -8.687  23.353  1.00 79.67           N  
ATOM   1614  NH1 ARG A 200      -7.802  -9.680  22.584  1.00 79.67           N  
ATOM   1615  NH2 ARG A 200      -8.876 -10.556  24.335  1.00 79.67           N  
ATOM   1616  CZ  ARG A 200      -8.802  -9.631  23.421  1.00 79.67           C  
ATOM   1617  N   ARG A 201     -11.916  -2.850  23.489  1.00 80.39           N  
ATOM   1618  CA  ARG A 201     -12.035  -2.115  24.761  1.00 80.39           C  
ATOM   1619  C   ARG A 201     -13.500  -1.837  25.095  1.00 80.39           C  
ATOM   1620  CB  ARG A 201     -11.204  -0.823  24.734  1.00 80.39           C  
ATOM   1621  O   ARG A 201     -13.914  -2.130  26.205  1.00 80.39           O  
ATOM   1622  CG  ARG A 201     -11.133  -0.196  26.140  1.00 80.39           C  
ATOM   1623  CD  ARG A 201     -10.467   1.184  26.140  1.00 80.39           C  
ATOM   1624  NE  ARG A 201     -11.323   2.188  25.479  1.00 80.39           N  
ATOM   1625  NH1 ARG A 201      -9.687   3.598  24.676  1.00 80.39           N  
ATOM   1626  NH2 ARG A 201     -11.804   3.990  24.170  1.00 80.39           N  
ATOM   1627  CZ  ARG A 201     -10.936   3.245  24.785  1.00 80.39           C  
ATOM   1628  N   ILE A 202     -14.269  -1.337  24.126  1.00 78.23           N  
ATOM   1629  CA  ILE A 202     -15.709  -1.082  24.279  1.00 78.23           C  
ATOM   1630  C   ILE A 202     -16.445  -2.367  24.663  1.00 78.23           C  
ATOM   1631  CB  ILE A 202     -16.257  -0.442  22.987  1.00 78.23           C  
ATOM   1632  O   ILE A 202     -17.188  -2.345  25.633  1.00 78.23           O  
ATOM   1633  CG1 ILE A 202     -15.747   1.013  22.889  1.00 78.23           C  
ATOM   1634  CG2 ILE A 202     -17.789  -0.469  22.912  1.00 78.23           C  
ATOM   1635  CD1 ILE A 202     -15.814   1.576  21.469  1.00 78.23           C  
ATOM   1636  N   SER A 203     -16.172  -3.484  23.980  1.00 75.39           N  
ATOM   1637  CA  SER A 203     -16.702  -4.815  24.317  1.00 75.39           C  
ATOM   1638  C   SER A 203     -16.464  -5.160  25.795  1.00 75.39           C  
ATOM   1639  CB  SER A 203     -16.034  -5.851  23.405  1.00 75.39           C  
ATOM   1640  O   SER A 203     -17.412  -5.349  26.548  1.00 75.39           O  
ATOM   1641  OG  SER A 203     -16.811  -7.011  23.232  1.00 75.39           O  
ATOM   1642  N   ASN A 204     -15.205  -5.110  26.248  1.00 78.02           N  
ATOM   1643  CA  ASN A 204     -14.850  -5.386  27.642  1.00 78.02           C  
ATOM   1644  C   ASN A 204     -15.496  -4.400  28.643  1.00 78.02           C  
ATOM   1645  CB  ASN A 204     -13.321  -5.296  27.800  1.00 78.02           C  
ATOM   1646  O   ASN A 204     -15.736  -4.762  29.794  1.00 78.02           O  
ATOM   1647  CG  ASN A 204     -12.481  -6.338  27.079  1.00 78.02           C  
ATOM   1648  ND2 ASN A 204     -11.209  -6.381  27.406  1.00 78.02           N  
ATOM   1649  OD1 ASN A 204     -12.877  -7.120  26.237  1.00 78.02           O  
ATOM   1650  N   ASP A 205     -15.722  -3.145  28.244  1.00 77.15           N  
ATOM   1651  CA  ASP A 205     -16.368  -2.130  29.081  1.00 77.15           C  
ATOM   1652  C   ASP A 205     -17.902  -2.352  29.154  1.00 77.15           C  
ATOM   1653  CB  ASP A 205     -15.964  -0.713  28.607  1.00 77.15           C  
ATOM   1654  O   ASP A 205     -18.486  -2.110  30.212  1.00 77.15           O  
ATOM   1655  CG  ASP A 205     -14.471  -0.339  28.790  1.00 77.15           C  
ATOM   1656  OD1 ASP A 205     -13.776  -0.922  29.667  1.00 77.15           O  
ATOM   1657  OD2 ASP A 205     -14.013   0.592  28.073  1.00 77.15           O  
ATOM   1658  N   MET A 206     -18.541  -2.905  28.106  1.00 71.35           N  
ATOM   1659  CA  MET A 206     -19.935  -3.400  28.146  1.00 71.35           C  
ATOM   1660  C   MET A 206     -20.075  -4.530  29.178  1.00 71.35           C  
ATOM   1661  CB  MET A 206     -20.402  -3.991  26.793  1.00 71.35           C  
ATOM   1662  O   MET A 206     -20.953  -4.490  30.041  1.00 71.35           O  
ATOM   1663  CG  MET A 206     -20.369  -3.122  25.525  1.00 71.35           C  
ATOM   1664  SD  MET A 206     -21.850  -2.184  25.035  1.00 71.35           S  
ATOM   1665  CE  MET A 206     -23.180  -3.401  25.226  1.00 71.35           C  
ATOM   1666  N   ASP A 207     -19.193  -5.533  29.102  1.00 71.06           N  
ATOM   1667  CA  ASP A 207     -19.259  -6.730  29.950  1.00 71.06           C  
ATOM   1668  C   ASP A 207     -19.045  -6.388  31.434  1.00 71.06           C  
ATOM   1669  CB  ASP A 207     -18.228  -7.764  29.468  1.00 71.06           C  
ATOM   1670  O   ASP A 207     -19.747  -6.904  32.305  1.00 71.06           O  
ATOM   1671  CG  ASP A 207     -18.557  -8.348  28.087  1.00 71.06           C  
ATOM   1672  OD1 ASP A 207     -19.741  -8.707  27.871  1.00 71.06           O  
ATOM   1673  OD2 ASP A 207     -17.611  -8.453  27.274  1.00 71.06           O  
ATOM   1674  N   LYS A 208     -18.137  -5.448  31.733  1.00 75.05           N  
ATOM   1675  CA  LYS A 208     -17.949  -4.908  33.091  1.00 75.05           C  
ATOM   1676  C   LYS A 208     -19.173  -4.170  33.615  1.00 75.05           C  
ATOM   1677  CB  LYS A 208     -16.781  -3.929  33.111  1.00 75.05           C  
ATOM   1678  O   LYS A 208     -19.527  -4.358  34.774  1.00 75.05           O  
ATOM   1679  CG  LYS A 208     -15.428  -4.635  33.083  1.00 75.05           C  
ATOM   1680  CD  LYS A 208     -14.390  -3.535  32.894  1.00 75.05           C  
ATOM   1681  CE  LYS A 208     -12.983  -4.103  32.816  1.00 75.05           C  
ATOM   1682  NZ  LYS A 208     -12.061  -2.990  32.502  1.00 75.05           N  
ATOM   1683  N   LEU A 209     -19.816  -3.342  32.788  1.00 69.92           N  
ATOM   1684  CA  LEU A 209     -21.047  -2.660  33.189  1.00 69.92           C  
ATOM   1685  C   LEU A 209     -22.132  -3.682  33.544  1.00 69.92           C  
ATOM   1686  CB  LEU A 209     -21.490  -1.683  32.084  1.00 69.92           C  
ATOM   1687  O   LEU A 209     -22.756  -3.549  34.594  1.00 69.92           O  
ATOM   1688  CG  LEU A 209     -20.746  -0.339  32.144  1.00 69.92           C  
ATOM   1689  CD1 LEU A 209     -20.964   0.428  30.844  1.00 69.92           C  
ATOM   1690  CD2 LEU A 209     -21.243   0.546  33.288  1.00 69.92           C  
ATOM   1691  N   ARG A 210     -22.292  -4.753  32.755  1.00 64.48           N  
ATOM   1692  CA  ARG A 210     -23.216  -5.851  33.090  1.00 64.48           C  
ATOM   1693  C   ARG A 210     -22.867  -6.538  34.415  1.00 64.48           C  
ATOM   1694  CB  ARG A 210     -23.283  -6.848  31.927  1.00 64.48           C  
ATOM   1695  O   ARG A 210     -23.766  -6.822  35.194  1.00 64.48           O  
ATOM   1696  CG  ARG A 210     -24.347  -7.925  32.189  1.00 64.48           C  
ATOM   1697  CD  ARG A 210     -24.468  -8.864  30.990  1.00 64.48           C  
ATOM   1698  NE  ARG A 210     -25.483  -9.911  31.222  1.00 64.48           N  
ATOM   1699  NH1 ARG A 210     -24.085 -11.656  31.773  1.00 64.48           N  
ATOM   1700  NH2 ARG A 210     -26.281 -12.001  31.634  1.00 64.48           N  
ATOM   1701  CZ  ARG A 210     -25.275 -11.178  31.539  1.00 64.48           C  
ATOM   1702  N   LEU A 211     -21.586  -6.746  34.727  1.00 68.36           N  
ATOM   1703  CA  LEU A 211     -21.159  -7.269  36.039  1.00 68.36           C  
ATOM   1704  C   LEU A 211     -21.457  -6.320  37.219  1.00 68.36           C  
ATOM   1705  CB  LEU A 211     -19.663  -7.635  35.990  1.00 68.36           C  
ATOM   1706  O   LEU A 211     -21.245  -6.695  38.372  1.00 68.36           O  
ATOM   1707  CG  LEU A 211     -19.333  -8.867  35.129  1.00 68.36           C  
ATOM   1708  CD1 LEU A 211     -17.817  -8.978  34.964  1.00 68.36           C  
ATOM   1709  CD2 LEU A 211     -19.838 -10.167  35.760  1.00 68.36           C  
ATOM   1710  N   HIS A 212     -21.935  -5.100  36.964  1.00 65.62           N  
ATOM   1711  CA  HIS A 212     -22.350  -4.126  37.979  1.00 65.62           C  
ATOM   1712  C   HIS A 212     -23.836  -3.727  37.856  1.00 65.62           C  
ATOM   1713  CB  HIS A 212     -21.396  -2.918  37.937  1.00 65.62           C  
ATOM   1714  O   HIS A 212     -24.311  -2.910  38.645  1.00 65.62           O  
ATOM   1715  CG  HIS A 212     -19.943  -3.247  38.216  1.00 65.62           C  
ATOM   1716  CD2 HIS A 212     -18.872  -2.420  38.010  1.00 65.62           C  
ATOM   1717  ND1 HIS A 212     -19.440  -4.426  38.722  1.00 65.62           N  
ATOM   1718  CE1 HIS A 212     -18.105  -4.314  38.803  1.00 65.62           C  
ATOM   1719  NE2 HIS A 212     -17.705  -3.104  38.376  1.00 65.62           N  
ATOM   1720  N   SER A 213     -24.606  -4.333  36.939  1.00 55.72           N  
ATOM   1721  CA  SER A 213     -26.019  -3.984  36.699  1.00 55.72           C  
ATOM   1722  C   SER A 213     -26.974  -4.379  37.833  1.00 55.72           C  
ATOM   1723  CB  SER A 213     -26.509  -4.551  35.362  1.00 55.72           C  
ATOM   1724  O   SER A 213     -28.159  -4.087  37.757  1.00 55.72           O  
ATOM   1725  OG  SER A 213     -26.703  -5.951  35.429  1.00 55.72           O  
ATOM   1726  N   VAL A 214     -26.468  -5.005  38.903  1.00 52.18           N  
ATOM   1727  CA  VAL A 214     -27.198  -5.252  40.162  1.00 52.18           C  
ATOM   1728  C   VAL A 214     -27.668  -3.938  40.809  1.00 52.18           C  
ATOM   1729  CB  VAL A 214     -26.308  -6.058  41.139  1.00 52.18           C  
ATOM   1730  O   VAL A 214     -28.610  -3.940  41.592  1.00 52.18           O  
ATOM   1731  CG1 VAL A 214     -27.027  -6.455  42.435  1.00 52.18           C  
ATOM   1732  CG2 VAL A 214     -25.796  -7.358  40.497  1.00 52.18           C  
ATOM   1733  N   HIS A 215     -27.032  -2.807  40.481  1.00 49.41           N  
ATOM   1734  CA  HIS A 215     -27.477  -1.474  40.889  1.00 49.41           C  
ATOM   1735  C   HIS A 215     -28.047  -0.707  39.684  1.00 49.41           C  
ATOM   1736  CB  HIS A 215     -26.317  -0.730  41.573  1.00 49.41           C  
ATOM   1737  O   HIS A 215     -27.312   0.012  38.999  1.00 49.41           O  
ATOM   1738  CG  HIS A 215     -25.953  -1.276  42.934  1.00 49.41           C  
ATOM   1739  CD2 HIS A 215     -25.990  -0.596  44.122  1.00 49.41           C  
ATOM   1740  ND1 HIS A 215     -25.528  -2.554  43.220  1.00 49.41           N  
ATOM   1741  CE1 HIS A 215     -25.326  -2.643  44.545  1.00 49.41           C  
ATOM   1742  NE2 HIS A 215     -25.581  -1.467  45.135  1.00 49.41           N  
ATOM   1743  N   GLU A 216     -29.364  -0.807  39.464  1.00 57.99           N  
ATOM   1744  CA  GLU A 216     -30.138  -0.047  38.458  1.00 57.99           C  
ATOM   1745  C   GLU A 216     -30.255   1.456  38.802  1.00 57.99           C  
ATOM   1746  CB  GLU A 216     -31.521  -0.677  38.218  1.00 57.99           C  
ATOM   1747  O   GLU A 216     -31.326   2.053  38.880  1.00 57.99           O  
ATOM   1748  CG  GLU A 216     -31.455  -2.081  37.600  1.00 57.99           C  
ATOM   1749  CD  GLU A 216     -32.815  -2.498  37.016  1.00 57.99           C  
ATOM   1750  OE1 GLU A 216     -32.811  -3.038  35.885  1.00 57.99           O  
ATOM   1751  OE2 GLU A 216     -33.843  -2.245  37.682  1.00 57.99           O  
ATOM   1752  N   SER A 217     -29.115   2.101  39.028  1.00 59.94           N  
ATOM   1753  CA  SER A 217     -29.018   3.538  39.264  1.00 59.94           C  
ATOM   1754  C   SER A 217     -29.062   4.322  37.949  1.00 59.94           C  
ATOM   1755  CB  SER A 217     -27.743   3.853  40.054  1.00 59.94           C  
ATOM   1756  O   SER A 217     -28.587   3.862  36.907  1.00 59.94           O  
ATOM   1757  OG  SER A 217     -26.590   3.583  39.276  1.00 59.94           O  
ATOM   1758  N   GLY A 218     -29.519   5.578  37.993  1.00 64.48           N  
ATOM   1759  CA  GLY A 218     -29.463   6.471  36.825  1.00 64.48           C  
ATOM   1760  C   GLY A 218     -28.046   6.650  36.249  1.00 64.48           C  
ATOM   1761  O   GLY A 218     -27.890   6.881  35.051  1.00 64.48           O  
ATOM   1762  N   GLN A 219     -27.002   6.467  37.070  1.00 65.44           N  
ATOM   1763  CA  GLN A 219     -25.603   6.495  36.631  1.00 65.44           C  
ATOM   1764  C   GLN A 219     -25.268   5.346  35.666  1.00 65.44           C  
ATOM   1765  CB  GLN A 219     -24.663   6.437  37.846  1.00 65.44           C  
ATOM   1766  O   GLN A 219     -24.578   5.575  34.671  1.00 65.44           O  
ATOM   1767  CG  GLN A 219     -24.827   7.622  38.815  1.00 65.44           C  
ATOM   1768  CD  GLN A 219     -23.805   7.600  39.951  1.00 65.44           C  
ATOM   1769  NE2 GLN A 219     -23.874   8.528  40.879  1.00 65.44           N  
ATOM   1770  OE1 GLN A 219     -22.918   6.770  40.027  1.00 65.44           O  
ATOM   1771  N   PHE A 220     -25.797   4.139  35.906  1.00 66.04           N  
ATOM   1772  CA  PHE A 220     -25.640   2.996  35.000  1.00 66.04           C  
ATOM   1773  C   PHE A 220     -26.230   3.309  33.619  1.00 66.04           C  
ATOM   1774  CB  PHE A 220     -26.293   1.750  35.623  1.00 66.04           C  
ATOM   1775  O   PHE A 220     -25.559   3.137  32.601  1.00 66.04           O  
ATOM   1776  CG  PHE A 220     -26.300   0.539  34.712  1.00 66.04           C  
ATOM   1777  CD1 PHE A 220     -27.466   0.195  34.000  1.00 66.04           C  
ATOM   1778  CD2 PHE A 220     -25.138  -0.237  34.562  1.00 66.04           C  
ATOM   1779  CE1 PHE A 220     -27.469  -0.915  33.136  1.00 66.04           C  
ATOM   1780  CE2 PHE A 220     -25.145  -1.343  33.697  1.00 66.04           C  
ATOM   1781  CZ  PHE A 220     -26.305  -1.684  32.982  1.00 66.04           C  
ATOM   1782  N   MET A 221     -27.441   3.870  33.575  1.00 68.61           N  
ATOM   1783  CA  MET A 221     -28.116   4.184  32.311  1.00 68.61           C  
ATOM   1784  C   MET A 221     -27.417   5.312  31.526  1.00 68.61           C  
ATOM   1785  CB  MET A 221     -29.596   4.491  32.598  1.00 68.61           C  
ATOM   1786  O   MET A 221     -27.334   5.263  30.296  1.00 68.61           O  
ATOM   1787  CG  MET A 221     -30.503   4.062  31.439  1.00 68.61           C  
ATOM   1788  SD  MET A 221     -30.451   2.293  31.010  1.00 68.61           S  
ATOM   1789  CE  MET A 221     -31.079   1.521  32.532  1.00 68.61           C  
ATOM   1790  N   VAL A 222     -26.829   6.295  32.221  1.00 73.58           N  
ATOM   1791  CA  VAL A 222     -25.950   7.306  31.601  1.00 73.58           C  
ATOM   1792  C   VAL A 222     -24.683   6.665  31.021  1.00 73.58           C  
ATOM   1793  CB  VAL A 222     -25.608   8.432  32.601  1.00 73.58           C  
ATOM   1794  O   VAL A 222     -24.290   7.013  29.906  1.00 73.58           O  
ATOM   1795  CG1 VAL A 222     -24.513   9.383  32.091  1.00 73.58           C  
ATOM   1796  CG2 VAL A 222     -26.848   9.293  32.876  1.00 73.58           C  
ATOM   1797  N   LEU A 223     -24.062   5.714  31.726  1.00 73.49           N  
ATOM   1798  CA  LEU A 223     -22.882   4.985  31.246  1.00 73.49           C  
ATOM   1799  C   LEU A 223     -23.182   4.143  29.997  1.00 73.49           C  
ATOM   1800  CB  LEU A 223     -22.306   4.132  32.395  1.00 73.49           C  
ATOM   1801  O   LEU A 223     -22.426   4.230  29.027  1.00 73.49           O  
ATOM   1802  CG  LEU A 223     -21.260   4.909  33.213  1.00 73.49           C  
ATOM   1803  CD1 LEU A 223     -21.127   4.357  34.631  1.00 73.49           C  
ATOM   1804  CD2 LEU A 223     -19.888   4.833  32.534  1.00 73.49           C  
ATOM   1805  N   VAL A 224     -24.302   3.413  29.967  1.00 69.11           N  
ATOM   1806  CA  VAL A 224     -24.750   2.662  28.777  1.00 69.11           C  
ATOM   1807  C   VAL A 224     -24.939   3.602  27.580  1.00 69.11           C  
ATOM   1808  CB  VAL A 224     -26.039   1.862  29.075  1.00 69.11           C  
ATOM   1809  O   VAL A 224     -24.371   3.362  26.512  1.00 69.11           O  
ATOM   1810  CG1 VAL A 224     -26.606   1.191  27.816  1.00 69.11           C  
ATOM   1811  CG2 VAL A 224     -25.768   0.751  30.098  1.00 69.11           C  
ATOM   1812  N   LYS A 225     -25.638   4.730  27.766  1.00 74.36           N  
ATOM   1813  CA  LYS A 225     -25.879   5.719  26.699  1.00 74.36           C  
ATOM   1814  C   LYS A 225     -24.593   6.398  26.206  1.00 74.36           C  
ATOM   1815  CB  LYS A 225     -26.923   6.723  27.207  1.00 74.36           C  
ATOM   1816  O   LYS A 225     -24.448   6.663  25.010  1.00 74.36           O  
ATOM   1817  CG  LYS A 225     -27.481   7.597  26.074  1.00 74.36           C  
ATOM   1818  CD  LYS A 225     -28.703   8.388  26.558  1.00 74.36           C  
ATOM   1819  CE  LYS A 225     -29.353   9.123  25.380  1.00 74.36           C  
ATOM   1820  NZ  LYS A 225     -30.664   9.706  25.762  1.00 74.36           N  
ATOM   1821  N   GLN A 226     -23.622   6.645  27.091  1.00 80.36           N  
ATOM   1822  CA  GLN A 226     -22.287   7.100  26.681  1.00 80.36           C  
ATOM   1823  C   GLN A 226     -21.561   6.039  25.846  1.00 80.36           C  
ATOM   1824  CB  GLN A 226     -21.424   7.473  27.896  1.00 80.36           C  
ATOM   1825  O   GLN A 226     -20.939   6.382  24.840  1.00 80.36           O  
ATOM   1826  CG  GLN A 226     -21.807   8.824  28.519  1.00 80.36           C  
ATOM   1827  CD  GLN A 226     -20.873   9.229  29.658  1.00 80.36           C  
ATOM   1828  NE2 GLN A 226     -21.267  10.176  30.480  1.00 80.36           N  
ATOM   1829  OE1 GLN A 226     -19.760   8.751  29.808  1.00 80.36           O  
ATOM   1830  N   LEU A 227     -21.644   4.762  26.227  1.00 75.81           N  
ATOM   1831  CA  LEU A 227     -20.972   3.667  25.528  1.00 75.81           C  
ATOM   1832  C   LEU A 227     -21.577   3.416  24.134  1.00 75.81           C  
ATOM   1833  CB  LEU A 227     -21.002   2.424  26.438  1.00 75.81           C  
ATOM   1834  O   LEU A 227     -20.835   3.267  23.161  1.00 75.81           O  
ATOM   1835  CG  LEU A 227     -19.843   1.447  26.189  1.00 75.81           C  
ATOM   1836  CD1 LEU A 227     -18.488   2.022  26.624  1.00 75.81           C  
ATOM   1837  CD2 LEU A 227     -20.052   0.189  27.018  1.00 75.81           C  
ATOM   1838  N   GLN A 228     -22.904   3.496  24.005  1.00 73.93           N  
ATOM   1839  CA  GLN A 228     -23.634   3.497  22.729  1.00 73.93           C  
ATOM   1840  C   GLN A 228     -23.156   4.641  21.814  1.00 73.93           C  
ATOM   1841  CB  GLN A 228     -25.131   3.608  23.063  1.00 73.93           C  
ATOM   1842  O   GLN A 228     -22.651   4.391  20.717  1.00 73.93           O  
ATOM   1843  CG  GLN A 228     -26.097   3.483  21.871  1.00 73.93           C  
ATOM   1844  CD  GLN A 228     -27.552   3.683  22.318  1.00 73.93           C  
ATOM   1845  NE2 GLN A 228     -28.517   3.118  21.624  1.00 73.93           N  
ATOM   1846  OE1 GLN A 228     -27.824   4.359  23.299  1.00 73.93           O  
ATOM   1847  N   GLY A 229     -23.173   5.887  22.306  1.00 80.12           N  
ATOM   1848  CA  GLY A 229     -22.714   7.066  21.555  1.00 80.12           C  
ATOM   1849  C   GLY A 229     -21.201   7.117  21.274  1.00 80.12           C  
ATOM   1850  O   GLY A 229     -20.749   7.911  20.444  1.00 80.12           O  
ATOM   1851  N   ILE A 230     -20.399   6.285  21.946  1.00 81.66           N  
ATOM   1852  CA  ILE A 230     -18.999   6.005  21.595  1.00 81.66           C  
ATOM   1853  C   ILE A 230     -18.935   4.943  20.484  1.00 81.66           C  
ATOM   1854  CB  ILE A 230     -18.208   5.615  22.871  1.00 81.66           C  
ATOM   1855  O   ILE A 230     -18.129   5.080  19.564  1.00 81.66           O  
ATOM   1856  CG1 ILE A 230     -17.969   6.862  23.755  1.00 81.66           C  
ATOM   1857  CG2 ILE A 230     -16.844   4.984  22.547  1.00 81.66           C  
ATOM   1858  CD1 ILE A 230     -17.498   6.534  25.180  1.00 81.66           C  
ATOM   1859  N   THR A 231     -19.788   3.921  20.521  1.00 77.74           N  
ATOM   1860  CA  THR A 231     -19.784   2.814  19.549  1.00 77.74           C  
ATOM   1861  C   THR A 231     -20.299   3.247  18.176  1.00 77.74           C  
ATOM   1862  CB  THR A 231     -20.555   1.595  20.074  1.00 77.74           C  
ATOM   1863  O   THR A 231     -19.658   2.937  17.175  1.00 77.74           O  
ATOM   1864  CG2 THR A 231     -20.221   0.349  19.252  1.00 77.74           C  
ATOM   1865  OG1 THR A 231     -20.137   1.306  21.386  1.00 77.74           O  
ATOM   1866  N   GLU A 232     -21.338   4.083  18.098  1.00 80.49           N  
ATOM   1867  CA  GLU A 232     -21.740   4.722  16.831  1.00 80.49           C  
ATOM   1868  C   GLU A 232     -20.588   5.511  16.188  1.00 80.49           C  
ATOM   1869  CB  GLU A 232     -22.853   5.737  17.080  1.00 80.49           C  
ATOM   1870  O   GLU A 232     -20.378   5.469  14.974  1.00 80.49           O  
ATOM   1871  CG  GLU A 232     -24.235   5.135  17.342  1.00 80.49           C  
ATOM   1872  CD  GLU A 232     -25.246   6.279  17.477  1.00 80.49           C  
ATOM   1873  OE1 GLU A 232     -25.994   6.291  18.474  1.00 80.49           O  
ATOM   1874  OE2 GLU A 232     -25.182   7.201  16.623  1.00 80.49           O  
ATOM   1875  N   LYS A 233     -19.801   6.228  17.003  1.00 85.88           N  
ATOM   1876  CA  LYS A 233     -18.633   6.973  16.513  1.00 85.88           C  
ATOM   1877  C   LYS A 233     -17.554   6.029  15.989  1.00 85.88           C  
ATOM   1878  CB  LYS A 233     -18.093   7.926  17.590  1.00 85.88           C  
ATOM   1879  O   LYS A 233     -16.898   6.388  15.019  1.00 85.88           O  
ATOM   1880  CG  LYS A 233     -19.067   9.088  17.827  1.00 85.88           C  
ATOM   1881  CD  LYS A 233     -18.675   9.923  19.051  1.00 85.88           C  
ATOM   1882  CE  LYS A 233     -19.818  10.905  19.336  1.00 85.88           C  
ATOM   1883  NZ  LYS A 233     -19.713  11.508  20.686  1.00 85.88           N  
ATOM   1884  N   LEU A 234     -17.404   4.830  16.560  1.00 85.12           N  
ATOM   1885  CA  LEU A 234     -16.514   3.791  16.032  1.00 85.12           C  
ATOM   1886  C   LEU A 234     -16.971   3.292  14.658  1.00 85.12           C  
ATOM   1887  CB  LEU A 234     -16.466   2.602  17.008  1.00 85.12           C  
ATOM   1888  O   LEU A 234     -16.152   3.207  13.747  1.00 85.12           O  
ATOM   1889  CG  LEU A 234     -15.364   1.578  16.711  1.00 85.12           C  
ATOM   1890  CD1 LEU A 234     -13.945   2.117  16.904  1.00 85.12           C  
ATOM   1891  CD2 LEU A 234     -15.557   0.408  17.671  1.00 85.12           C  
ATOM   1892  N   ILE A 235     -18.264   2.987  14.522  1.00 80.17           N  
ATOM   1893  CA  ILE A 235     -18.899   2.461  13.303  1.00 80.17           C  
ATOM   1894  C   ILE A 235     -18.722   3.454  12.149  1.00 80.17           C  
ATOM   1895  CB  ILE A 235     -20.380   2.126  13.628  1.00 80.17           C  
ATOM   1896  O   ILE A 235     -18.141   3.107  11.118  1.00 80.17           O  
ATOM   1897  CG1 ILE A 235     -20.406   0.863  14.519  1.00 80.17           C  
ATOM   1898  CG2 ILE A 235     -21.263   1.900  12.390  1.00 80.17           C  
ATOM   1899  CD1 ILE A 235     -21.780   0.514  15.097  1.00 80.17           C  
ATOM   1900  N   ARG A 236     -19.094   4.724  12.359  1.00 85.30           N  
ATOM   1901  CA  ARG A 236     -18.919   5.797  11.361  1.00 85.30           C  
ATOM   1902  C   ARG A 236     -17.439   6.062  11.048  1.00 85.30           C  
ATOM   1903  CB  ARG A 236     -19.608   7.081  11.853  1.00 85.30           C  
ATOM   1904  O   ARG A 236     -17.072   6.302   9.900  1.00 85.30           O  
ATOM   1905  CG  ARG A 236     -21.129   6.936  12.071  1.00 85.30           C  
ATOM   1906  CD  ARG A 236     -21.708   8.249  12.623  1.00 85.30           C  
ATOM   1907  NE  ARG A 236     -22.963   8.057  13.387  1.00 85.30           N  
ATOM   1908  NH1 ARG A 236     -23.869  10.142  13.060  1.00 85.30           N  
ATOM   1909  NH2 ARG A 236     -24.867   8.750  14.460  1.00 85.30           N  
ATOM   1910  CZ  ARG A 236     -23.891   8.967  13.632  1.00 85.30           C  
ATOM   1911  N   LEU A 237     -16.560   6.009  12.055  1.00 88.71           N  
ATOM   1912  CA  LEU A 237     -15.119   6.201  11.862  1.00 88.71           C  
ATOM   1913  C   LEU A 237     -14.500   5.062  11.041  1.00 88.71           C  
ATOM   1914  CB  LEU A 237     -14.458   6.389  13.238  1.00 88.71           C  
ATOM   1915  O   LEU A 237     -13.660   5.343  10.188  1.00 88.71           O  
ATOM   1916  CG  LEU A 237     -12.959   6.727  13.252  1.00 88.71           C  
ATOM   1917  CD1 LEU A 237     -12.635   7.983  12.449  1.00 88.71           C  
ATOM   1918  CD2 LEU A 237     -12.548   6.978  14.708  1.00 88.71           C  
ATOM   1919  N   ARG A 238     -14.949   3.814  11.235  1.00 86.29           N  
ATOM   1920  CA  ARG A 238     -14.533   2.642  10.448  1.00 86.29           C  
ATOM   1921  C   ARG A 238     -14.922   2.778   8.975  1.00 86.29           C  
ATOM   1922  CB  ARG A 238     -15.121   1.366  11.070  1.00 86.29           C  
ATOM   1923  O   ARG A 238     -14.045   2.639   8.125  1.00 86.29           O  
ATOM   1924  CG  ARG A 238     -14.460   0.123  10.466  1.00 86.29           C  
ATOM   1925  CD  ARG A 238     -15.019  -1.161  11.080  1.00 86.29           C  
ATOM   1926  NE  ARG A 238     -14.078  -2.273  10.848  1.00 86.29           N  
ATOM   1927  NH1 ARG A 238     -13.818  -3.020  13.011  1.00 86.29           N  
ATOM   1928  NH2 ARG A 238     -12.565  -3.861  11.368  1.00 86.29           N  
ATOM   1929  CZ  ARG A 238     -13.495  -3.041  11.748  1.00 86.29           C  
ATOM   1930  N   GLN A 239     -16.173   3.151   8.704  1.00 84.68           N  
ATOM   1931  CA  GLN A 239     -16.682   3.479   7.364  1.00 84.68           C  
ATOM   1932  C   GLN A 239     -15.824   4.522   6.648  1.00 84.68           C  
ATOM   1933  CB  GLN A 239     -18.119   4.012   7.512  1.00 84.68           C  
ATOM   1934  O   GLN A 239     -15.431   4.344   5.493  1.00 84.68           O  
ATOM   1935  CG  GLN A 239     -19.084   2.921   7.072  1.00 84.68           C  
ATOM   1936  CD  GLN A 239     -20.503   3.058   7.590  1.00 84.68           C  
ATOM   1937  NE2 GLN A 239     -21.304   2.062   7.295  1.00 84.68           N  
ATOM   1938  OE1 GLN A 239     -20.876   3.981   8.305  1.00 84.68           O  
ATOM   1939  N   ASN A 240     -15.457   5.589   7.360  1.00 90.05           N  
ATOM   1940  CA  ASN A 240     -14.583   6.618   6.810  1.00 90.05           C  
ATOM   1941  C   ASN A 240     -13.183   6.060   6.467  1.00 90.05           C  
ATOM   1942  CB  ASN A 240     -14.541   7.805   7.788  1.00 90.05           C  
ATOM   1943  O   ASN A 240     -12.625   6.431   5.433  1.00 90.05           O  
ATOM   1944  CG  ASN A 240     -15.858   8.550   7.894  1.00 90.05           C  
ATOM   1945  ND2 ASN A 240     -16.146   9.144   9.027  1.00 90.05           N  
ATOM   1946  OD1 ASN A 240     -16.619   8.675   6.956  1.00 90.05           O  
ATOM   1947  N   VAL A 241     -12.614   5.142   7.267  1.00 90.67           N  
ATOM   1948  CA  VAL A 241     -11.331   4.492   6.913  1.00 90.67           C  
ATOM   1949  C   VAL A 241     -11.495   3.583   5.698  1.00 90.67           C  
ATOM   1950  CB  VAL A 241     -10.677   3.678   8.051  1.00 90.67           C  
ATOM   1951  O   VAL A 241     -10.623   3.594   4.826  1.00 90.67           O  
ATOM   1952  CG1 VAL A 241      -9.175   3.485   7.783  1.00 90.67           C  
ATOM   1953  CG2 VAL A 241     -10.800   4.342   9.419  1.00 90.67           C  
ATOM   1954  N   PHE A 242     -12.605   2.843   5.603  1.00 88.82           N  
ATOM   1955  CA  PHE A 242     -12.912   1.991   4.453  1.00 88.82           C  
ATOM   1956  C   PHE A 242     -12.968   2.811   3.161  1.00 88.82           C  
ATOM   1957  CB  PHE A 242     -14.204   1.202   4.703  1.00 88.82           C  
ATOM   1958  O   PHE A 242     -12.204   2.536   2.233  1.00 88.82           O  
ATOM   1959  CG  PHE A 242     -14.643   0.413   3.486  1.00 88.82           C  
ATOM   1960  CD1 PHE A 242     -15.783   0.800   2.758  1.00 88.82           C  
ATOM   1961  CD2 PHE A 242     -13.905  -0.710   3.077  1.00 88.82           C  
ATOM   1962  CE1 PHE A 242     -16.164   0.082   1.609  1.00 88.82           C  
ATOM   1963  CE2 PHE A 242     -14.288  -1.431   1.931  1.00 88.82           C  
ATOM   1964  CZ  PHE A 242     -15.413  -1.031   1.193  1.00 88.82           C  
ATOM   1965  N   HIS A 243     -13.763   3.884   3.132  1.00 89.37           N  
ATOM   1966  CA  HIS A 243     -13.857   4.781   1.977  1.00 89.37           C  
ATOM   1967  C   HIS A 243     -12.509   5.412   1.590  1.00 89.37           C  
ATOM   1968  CB  HIS A 243     -14.928   5.852   2.241  1.00 89.37           C  
ATOM   1969  O   HIS A 243     -12.150   5.396   0.410  1.00 89.37           O  
ATOM   1970  CG  HIS A 243     -16.276   5.486   1.672  1.00 89.37           C  
ATOM   1971  CD2 HIS A 243     -17.098   6.316   0.959  1.00 89.37           C  
ATOM   1972  ND1 HIS A 243     -16.888   4.251   1.709  1.00 89.37           N  
ATOM   1973  CE1 HIS A 243     -18.046   4.339   1.032  1.00 89.37           C  
ATOM   1974  NE2 HIS A 243     -18.207   5.578   0.545  1.00 89.37           N  
ATOM   1975  N   ILE A 244     -11.714   5.900   2.554  1.00 92.32           N  
ATOM   1976  CA  ILE A 244     -10.359   6.408   2.264  1.00 92.32           C  
ATOM   1977  C   ILE A 244      -9.458   5.301   1.707  1.00 92.32           C  
ATOM   1978  CB  ILE A 244      -9.730   7.069   3.511  1.00 92.32           C  
ATOM   1979  O   ILE A 244      -8.715   5.539   0.757  1.00 92.32           O  
ATOM   1980  CG1 ILE A 244     -10.461   8.395   3.805  1.00 92.32           C  
ATOM   1981  CG2 ILE A 244      -8.216   7.318   3.333  1.00 92.32           C  
ATOM   1982  CD1 ILE A 244      -9.875   9.125   5.013  1.00 92.32           C  
ATOM   1983  N   THR A 245      -9.529   4.086   2.257  1.00 91.89           N  
ATOM   1984  CA  THR A 245      -8.707   2.959   1.791  1.00 91.89           C  
ATOM   1985  C   THR A 245      -9.056   2.588   0.351  1.00 91.89           C  
ATOM   1986  CB  THR A 245      -8.854   1.726   2.693  1.00 91.89           C  
ATOM   1987  O   THR A 245      -8.155   2.416  -0.467  1.00 91.89           O  
ATOM   1988  CG2 THR A 245      -7.861   0.633   2.298  1.00 91.89           C  
ATOM   1989  OG1 THR A 245      -8.598   2.045   4.043  1.00 91.89           O  
ATOM   1990  N   VAL A 246     -10.348   2.531   0.013  1.00 90.40           N  
ATOM   1991  CA  VAL A 246     -10.825   2.260  -1.352  1.00 90.40           C  
ATOM   1992  C   VAL A 246     -10.429   3.382  -2.319  1.00 90.40           C  
ATOM   1993  CB  VAL A 246     -12.345   1.996  -1.353  1.00 90.40           C  
ATOM   1994  O   VAL A 246      -9.991   3.077  -3.430  1.00 90.40           O  
ATOM   1995  CG1 VAL A 246     -12.920   1.859  -2.770  1.00 90.40           C  
ATOM   1996  CG2 VAL A 246     -12.661   0.689  -0.613  1.00 90.40           C  
ATOM   1997  N   ARG A 247     -10.492   4.663  -1.916  1.00 92.15           N  
ATOM   1998  CA  ARG A 247      -9.971   5.771  -2.743  1.00 92.15           C  
ATOM   1999  C   ARG A 247      -8.460   5.669  -2.959  1.00 92.15           C  
ATOM   2000  CB  ARG A 247     -10.335   7.153  -2.177  1.00 92.15           C  
ATOM   2001  O   ARG A 247      -8.028   5.748  -4.101  1.00 92.15           O  
ATOM   2002  CG  ARG A 247     -11.802   7.542  -2.413  1.00 92.15           C  
ATOM   2003  CD  ARG A 247     -12.080   9.006  -2.034  1.00 92.15           C  
ATOM   2004  NE  ARG A 247     -11.450   9.980  -2.957  1.00 92.15           N  
ATOM   2005  NH1 ARG A 247     -12.081  11.904  -1.867  1.00 92.15           N  
ATOM   2006  NH2 ARG A 247     -10.857  12.039  -3.703  1.00 92.15           N  
ATOM   2007  CZ  ARG A 247     -11.470  11.299  -2.841  1.00 92.15           C  
ATOM   2008  N   ILE A 248      -7.668   5.414  -1.915  1.00 92.27           N  
ATOM   2009  CA  ILE A 248      -6.204   5.255  -2.018  1.00 92.27           C  
ATOM   2010  C   ILE A 248      -5.830   4.060  -2.917  1.00 92.27           C  
ATOM   2011  CB  ILE A 248      -5.581   5.198  -0.596  1.00 92.27           C  
ATOM   2012  O   ILE A 248      -4.931   4.184  -3.748  1.00 92.27           O  
ATOM   2013  CG1 ILE A 248      -5.596   6.628   0.002  1.00 92.27           C  
ATOM   2014  CG2 ILE A 248      -4.143   4.647  -0.579  1.00 92.27           C  
ATOM   2015  CD1 ILE A 248      -5.145   6.747   1.462  1.00 92.27           C  
ATOM   2016  N   ILE A 249      -6.548   2.932  -2.828  1.00 90.71           N  
ATOM   2017  CA  ILE A 249      -6.384   1.794  -3.754  1.00 90.71           C  
ATOM   2018  C   ILE A 249      -6.710   2.209  -5.196  1.00 90.71           C  
ATOM   2019  CB  ILE A 249      -7.250   0.590  -3.303  1.00 90.71           C  
ATOM   2020  O   ILE A 249      -5.922   1.935  -6.101  1.00 90.71           O  
ATOM   2021  CG1 ILE A 249      -6.673  -0.040  -2.016  1.00 90.71           C  
ATOM   2022  CG2 ILE A 249      -7.351  -0.487  -4.403  1.00 90.71           C  
ATOM   2023  CD1 ILE A 249      -7.673  -0.929  -1.264  1.00 90.71           C  
ATOM   2024  N   ARG A 250      -7.850   2.879  -5.419  1.00 90.41           N  
ATOM   2025  CA  ARG A 250      -8.304   3.299  -6.756  1.00 90.41           C  
ATOM   2026  C   ARG A 250      -7.348   4.298  -7.404  1.00 90.41           C  
ATOM   2027  CB  ARG A 250      -9.727   3.871  -6.653  1.00 90.41           C  
ATOM   2028  O   ARG A 250      -7.076   4.160  -8.591  1.00 90.41           O  
ATOM   2029  CG  ARG A 250     -10.281   4.310  -8.021  1.00 90.41           C  
ATOM   2030  CD  ARG A 250     -11.701   4.878  -7.915  1.00 90.41           C  
ATOM   2031  NE  ARG A 250     -12.693   3.846  -7.549  1.00 90.41           N  
ATOM   2032  NH1 ARG A 250     -14.558   5.182  -7.657  1.00 90.41           N  
ATOM   2033  NH2 ARG A 250     -14.780   3.026  -7.142  1.00 90.41           N  
ATOM   2034  CZ  ARG A 250     -13.999   4.022  -7.451  1.00 90.41           C  
ATOM   2035  N   HIS A 251      -6.849   5.258  -6.635  1.00 90.64           N  
ATOM   2036  CA  HIS A 251      -5.888   6.268  -7.065  1.00 90.64           C  
ATOM   2037  C   HIS A 251      -4.563   5.607  -7.490  1.00 90.64           C  
ATOM   2038  CB  HIS A 251      -5.748   7.253  -5.895  1.00 90.64           C  
ATOM   2039  O   HIS A 251      -4.152   5.671  -8.646  1.00 90.64           O  
ATOM   2040  CG  HIS A 251      -4.778   8.363  -6.148  1.00 90.64           C  
ATOM   2041  CD2 HIS A 251      -3.438   8.332  -5.894  1.00 90.64           C  
ATOM   2042  ND1 HIS A 251      -5.066   9.594  -6.679  1.00 90.64           N  
ATOM   2043  CE1 HIS A 251      -3.915  10.277  -6.758  1.00 90.64           C  
ATOM   2044  NE2 HIS A 251      -2.892   9.555  -6.272  1.00 90.64           N  
ATOM   2045  N   PHE A 252      -3.940   4.811  -6.614  1.00 89.65           N  
ATOM   2046  CA  PHE A 252      -2.664   4.165  -6.947  1.00 89.65           C  
ATOM   2047  C   PHE A 252      -2.775   2.923  -7.857  1.00 89.65           C  
ATOM   2048  CB  PHE A 252      -1.836   3.934  -5.674  1.00 89.65           C  
ATOM   2049  O   PHE A 252      -1.753   2.299  -8.135  1.00 89.65           O  
ATOM   2050  CG  PHE A 252      -1.428   5.227  -4.989  1.00 89.65           C  
ATOM   2051  CD1 PHE A 252      -0.601   6.152  -5.657  1.00 89.65           C  
ATOM   2052  CD2 PHE A 252      -1.913   5.535  -3.706  1.00 89.65           C  
ATOM   2053  CE1 PHE A 252      -0.270   7.377  -5.051  1.00 89.65           C  
ATOM   2054  CE2 PHE A 252      -1.592   6.764  -3.104  1.00 89.65           C  
ATOM   2055  CZ  PHE A 252      -0.763   7.682  -3.772  1.00 89.65           C  
ATOM   2056  N   ARG A 253      -3.957   2.553  -8.378  1.00 89.93           N  
ATOM   2057  CA  ARG A 253      -4.149   1.324  -9.187  1.00 89.93           C  
ATOM   2058  C   ARG A 253      -3.223   1.230 -10.407  1.00 89.93           C  
ATOM   2059  CB  ARG A 253      -5.627   1.166  -9.596  1.00 89.93           C  
ATOM   2060  O   ARG A 253      -2.748   0.143 -10.719  1.00 89.93           O  
ATOM   2061  CG  ARG A 253      -6.057   2.132 -10.714  1.00 89.93           C  
ATOM   2062  CD  ARG A 253      -7.572   2.124 -10.936  1.00 89.93           C  
ATOM   2063  NE  ARG A 253      -7.975   3.318 -11.701  1.00 89.93           N  
ATOM   2064  NH1 ARG A 253      -9.849   2.491 -12.740  1.00 89.93           N  
ATOM   2065  NH2 ARG A 253      -9.202   4.593 -13.121  1.00 89.93           N  
ATOM   2066  CZ  ARG A 253      -9.003   3.459 -12.514  1.00 89.93           C  
ATOM   2067  N   PHE A 254      -2.944   2.356 -11.070  1.00 88.42           N  
ATOM   2068  CA  PHE A 254      -2.028   2.405 -12.213  1.00 88.42           C  
ATOM   2069  C   PHE A 254      -0.574   2.225 -11.766  1.00 88.42           C  
ATOM   2070  CB  PHE A 254      -2.214   3.729 -12.958  1.00 88.42           C  
ATOM   2071  O   PHE A 254       0.142   1.384 -12.295  1.00 88.42           O  
ATOM   2072  CG  PHE A 254      -1.331   3.842 -14.184  1.00 88.42           C  
ATOM   2073  CD1 PHE A 254      -0.107   4.537 -14.123  1.00 88.42           C  
ATOM   2074  CD2 PHE A 254      -1.710   3.202 -15.379  1.00 88.42           C  
ATOM   2075  CE1 PHE A 254       0.718   4.617 -15.257  1.00 88.42           C  
ATOM   2076  CE2 PHE A 254      -0.874   3.264 -16.507  1.00 88.42           C  
ATOM   2077  CZ  PHE A 254       0.338   3.974 -16.447  1.00 88.42           C  
ATOM   2078  N   HIS A 255      -0.170   2.938 -10.712  1.00 88.53           N  
ATOM   2079  CA  HIS A 255       1.142   2.803 -10.081  1.00 88.53           C  
ATOM   2080  C   HIS A 255       1.428   1.351  -9.670  1.00 88.53           C  
ATOM   2081  CB  HIS A 255       1.200   3.718  -8.849  1.00 88.53           C  
ATOM   2082  O   HIS A 255       2.535   0.860  -9.878  1.00 88.53           O  
ATOM   2083  CG  HIS A 255       0.936   5.176  -9.132  1.00 88.53           C  
ATOM   2084  CD2 HIS A 255       1.895   6.146  -9.150  1.00 88.53           C  
ATOM   2085  ND1 HIS A 255      -0.277   5.810  -9.350  1.00 88.53           N  
ATOM   2086  CE1 HIS A 255      -0.043   7.125  -9.496  1.00 88.53           C  
ATOM   2087  NE2 HIS A 255       1.273   7.374  -9.376  1.00 88.53           N  
ATOM   2088  N   TRP A 256       0.422   0.648  -9.141  1.00 88.64           N  
ATOM   2089  CA  TRP A 256       0.522  -0.770  -8.802  1.00 88.64           C  
ATOM   2090  C   TRP A 256       0.592  -1.681 -10.027  1.00 88.64           C  
ATOM   2091  CB  TRP A 256      -0.628  -1.165  -7.875  1.00 88.64           C  
ATOM   2092  O   TRP A 256       1.423  -2.582 -10.038  1.00 88.64           O  
ATOM   2093  CG  TRP A 256      -0.536  -0.566  -6.512  1.00 88.64           C  
ATOM   2094  CD1 TRP A 256      -1.454   0.226  -5.917  1.00 88.64           C  
ATOM   2095  CD2 TRP A 256       0.557  -0.702  -5.559  1.00 88.64           C  
ATOM   2096  CE2 TRP A 256       0.244   0.068  -4.400  1.00 88.64           C  
ATOM   2097  CE3 TRP A 256       1.771  -1.422  -5.553  1.00 88.64           C  
ATOM   2098  NE1 TRP A 256      -0.982   0.633  -4.686  1.00 88.64           N  
ATOM   2099  CH2 TRP A 256       2.296  -0.605  -3.317  1.00 88.64           C  
ATOM   2100  CZ2 TRP A 256       1.098   0.125  -3.289  1.00 88.64           C  
ATOM   2101  CZ3 TRP A 256       2.634  -1.364  -4.448  1.00 88.64           C  
ATOM   2102  N   LEU A 257      -0.196  -1.433 -11.079  1.00 89.55           N  
ATOM   2103  CA  LEU A 257      -0.070  -2.173 -12.340  1.00 89.55           C  
ATOM   2104  C   LEU A 257       1.355  -2.051 -12.908  1.00 89.55           C  
ATOM   2105  CB  LEU A 257      -1.130  -1.663 -13.335  1.00 89.55           C  
ATOM   2106  O   LEU A 257       1.973  -3.055 -13.253  1.00 89.55           O  
ATOM   2107  CG  LEU A 257      -1.100  -2.368 -14.704  1.00 89.55           C  
ATOM   2108  CD1 LEU A 257      -1.377  -3.869 -14.598  1.00 89.55           C  
ATOM   2109  CD2 LEU A 257      -2.152  -1.749 -15.622  1.00 89.55           C  
ATOM   2110  N   CYS A 258       1.910  -0.840 -12.927  1.00 88.97           N  
ATOM   2111  CA  CYS A 258       3.275  -0.588 -13.377  1.00 88.97           C  
ATOM   2112  C   CYS A 258       4.336  -1.205 -12.452  1.00 88.97           C  
ATOM   2113  CB  CYS A 258       3.458   0.923 -13.510  1.00 88.97           C  
ATOM   2114  O   CYS A 258       5.334  -1.715 -12.952  1.00 88.97           O  
ATOM   2115  SG  CYS A 258       2.360   1.541 -14.818  1.00 88.97           S  
ATOM   2116  N   ALA A 259       4.126  -1.219 -11.131  1.00 87.12           N  
ATOM   2117  CA  ALA A 259       5.009  -1.901 -10.179  1.00 87.12           C  
ATOM   2118  C   ALA A 259       5.024  -3.428 -10.381  1.00 87.12           C  
ATOM   2119  CB  ALA A 259       4.577  -1.532  -8.756  1.00 87.12           C  
ATOM   2120  O   ALA A 259       6.080  -4.049 -10.266  1.00 87.12           O  
ATOM   2121  N   ILE A 260       3.874  -4.016 -10.727  1.00 88.47           N  
ATOM   2122  CA  ILE A 260       3.745  -5.437 -11.071  1.00 88.47           C  
ATOM   2123  C   ILE A 260       4.463  -5.723 -12.395  1.00 88.47           C  
ATOM   2124  CB  ILE A 260       2.255  -5.857 -11.089  1.00 88.47           C  
ATOM   2125  O   ILE A 260       5.318  -6.601 -12.429  1.00 88.47           O  
ATOM   2126  CG1 ILE A 260       1.656  -5.764  -9.666  1.00 88.47           C  
ATOM   2127  CG2 ILE A 260       2.085  -7.289 -11.633  1.00 88.47           C  
ATOM   2128  CD1 ILE A 260       0.122  -5.804  -9.624  1.00 88.47           C  
ATOM   2129  N   ILE A 261       4.188  -4.958 -13.460  1.00 86.99           N  
ATOM   2130  CA  ILE A 261       4.847  -5.137 -14.768  1.00 86.99           C  
ATOM   2131  C   ILE A 261       6.368  -4.976 -14.636  1.00 86.99           C  
ATOM   2132  CB  ILE A 261       4.256  -4.174 -15.826  1.00 86.99           C  
ATOM   2133  O   ILE A 261       7.106  -5.839 -15.100  1.00 86.99           O  
ATOM   2134  CG1 ILE A 261       2.776  -4.520 -16.116  1.00 86.99           C  
ATOM   2135  CG2 ILE A 261       5.059  -4.244 -17.142  1.00 86.99           C  
ATOM   2136  CD1 ILE A 261       2.020  -3.403 -16.847  1.00 86.99           C  
ATOM   2137  N   TYR A 262       6.841  -3.933 -13.948  1.00 84.17           N  
ATOM   2138  CA  TYR A 262       8.268  -3.721 -13.688  1.00 84.17           C  
ATOM   2139  C   TYR A 262       8.898  -4.887 -12.905  1.00 84.17           C  
ATOM   2140  CB  TYR A 262       8.455  -2.386 -12.946  1.00 84.17           C  
ATOM   2141  O   TYR A 262       9.999  -5.319 -13.231  1.00 84.17           O  
ATOM   2142  CG  TYR A 262       9.898  -2.137 -12.558  1.00 84.17           C  
ATOM   2143  CD1 TYR A 262      10.374  -2.614 -11.320  1.00 84.17           C  
ATOM   2144  CD2 TYR A 262      10.786  -1.552 -13.481  1.00 84.17           C  
ATOM   2145  CE1 TYR A 262      11.751  -2.581 -11.035  1.00 84.17           C  
ATOM   2146  CE2 TYR A 262      12.164  -1.508 -13.194  1.00 84.17           C  
ATOM   2147  OH  TYR A 262      13.986  -2.135 -11.767  1.00 84.17           O  
ATOM   2148  CZ  TYR A 262      12.649  -2.061 -11.990  1.00 84.17           C  
ATOM   2149  N   GLY A 263       8.200  -5.432 -11.901  1.00 84.39           N  
ATOM   2150  CA  GLY A 263       8.667  -6.603 -11.155  1.00 84.39           C  
ATOM   2151  C   GLY A 263       8.714  -7.888 -11.990  1.00 84.39           C  
ATOM   2152  O   GLY A 263       9.574  -8.732 -11.756  1.00 84.39           O  
ATOM   2153  N   LEU A 264       7.816  -8.044 -12.965  1.00 87.25           N  
ATOM   2154  CA  LEU A 264       7.769  -9.206 -13.859  1.00 87.25           C  
ATOM   2155  C   LEU A 264       8.790  -9.117 -15.008  1.00 87.25           C  
ATOM   2156  CB  LEU A 264       6.340  -9.353 -14.410  1.00 87.25           C  
ATOM   2157  O   LEU A 264       9.266 -10.144 -15.481  1.00 87.25           O  
ATOM   2158  CG  LEU A 264       5.273  -9.724 -13.364  1.00 87.25           C  
ATOM   2159  CD1 LEU A 264       3.880  -9.551 -13.971  1.00 87.25           C  
ATOM   2160  CD2 LEU A 264       5.391 -11.170 -12.894  1.00 87.25           C  
ATOM   2161  N   LEU A 265       9.147  -7.906 -15.444  1.00 82.82           N  
ATOM   2162  CA  LEU A 265       9.974  -7.649 -16.629  1.00 82.82           C  
ATOM   2163  C   LEU A 265      11.314  -8.431 -16.648  1.00 82.82           C  
ATOM   2164  CB  LEU A 265      10.062  -6.116 -16.799  1.00 82.82           C  
ATOM   2165  O   LEU A 265      11.601  -9.043 -17.679  1.00 82.82           O  
ATOM   2166  CG  LEU A 265      10.667  -5.598 -18.116  1.00 82.82           C  
ATOM   2167  CD1 LEU A 265      10.126  -4.191 -18.400  1.00 82.82           C  
ATOM   2168  CD2 LEU A 265      12.191  -5.501 -18.039  1.00 82.82           C  
ATOM   2169  N   PRO A 266      12.083  -8.551 -15.541  1.00 80.72           N  
ATOM   2170  CA  PRO A 266      13.319  -9.341 -15.522  1.00 80.72           C  
ATOM   2171  C   PRO A 266      13.147 -10.842 -15.800  1.00 80.72           C  
ATOM   2172  CB  PRO A 266      13.944  -9.099 -14.143  1.00 80.72           C  
ATOM   2173  O   PRO A 266      14.081 -11.460 -16.301  1.00 80.72           O  
ATOM   2174  CG  PRO A 266      13.431  -7.706 -13.792  1.00 80.72           C  
ATOM   2175  CD  PRO A 266      12.002  -7.765 -14.319  1.00 80.72           C  
ATOM   2176  N   PHE A 267      11.976 -11.435 -15.531  1.00 82.52           N  
ATOM   2177  CA  PHE A 267      11.712 -12.857 -15.816  1.00 82.52           C  
ATOM   2178  C   PHE A 267      11.535 -13.155 -17.310  1.00 82.52           C  
ATOM   2179  CB  PHE A 267      10.475 -13.336 -15.048  1.00 82.52           C  
ATOM   2180  O   PHE A 267      11.604 -14.315 -17.708  1.00 82.52           O  
ATOM   2181  CG  PHE A 267      10.612 -13.310 -13.540  1.00 82.52           C  
ATOM   2182  CD1 PHE A 267      11.086 -14.444 -12.853  1.00 82.52           C  
ATOM   2183  CD2 PHE A 267      10.206 -12.177 -12.814  1.00 82.52           C  
ATOM   2184  CE1 PHE A 267      11.181 -14.430 -11.451  1.00 82.52           C  
ATOM   2185  CE2 PHE A 267      10.271 -12.171 -11.413  1.00 82.52           C  
ATOM   2186  CZ  PHE A 267      10.775 -13.291 -10.734  1.00 82.52           C  
ATOM   2187  N   PHE A 268      11.316 -12.121 -18.128  1.00 76.67           N  
ATOM   2188  CA  PHE A 268      11.255 -12.234 -19.584  1.00 76.67           C  
ATOM   2189  C   PHE A 268      12.591 -11.889 -20.253  1.00 76.67           C  
ATOM   2190  CB  PHE A 268      10.130 -11.334 -20.111  1.00 76.67           C  
ATOM   2191  O   PHE A 268      12.862 -12.406 -21.332  1.00 76.67           O  
ATOM   2192  CG  PHE A 268       8.754 -11.679 -19.572  1.00 76.67           C  
ATOM   2193  CD1 PHE A 268       8.069 -12.808 -20.060  1.00 76.67           C  
ATOM   2194  CD2 PHE A 268       8.157 -10.878 -18.582  1.00 76.67           C  
ATOM   2195  CE1 PHE A 268       6.792 -13.128 -19.565  1.00 76.67           C  
ATOM   2196  CE2 PHE A 268       6.877 -11.194 -18.093  1.00 76.67           C  
ATOM   2197  CZ  PHE A 268       6.195 -12.321 -18.581  1.00 76.67           C  
ATOM   2198  N   SER A 269      13.425 -11.040 -19.637  1.00 70.65           N  
ATOM   2199  CA  SER A 269      14.655 -10.522 -20.258  1.00 70.65           C  
ATOM   2200  C   SER A 269      15.967 -11.117 -19.742  1.00 70.65           C  
ATOM   2201  CB  SER A 269      14.691  -8.996 -20.138  1.00 70.65           C  
ATOM   2202  O   SER A 269      16.983 -10.965 -20.414  1.00 70.65           O  
ATOM   2203  OG  SER A 269      14.814  -8.575 -18.790  1.00 70.65           O  
ATOM   2204  N   LEU A 270      15.995 -11.755 -18.565  1.00 68.75           N  
ATOM   2205  CA  LEU A 270      17.219 -12.345 -18.009  1.00 68.75           C  
ATOM   2206  C   LEU A 270      17.234 -13.866 -18.179  1.00 68.75           C  
ATOM   2207  CB  LEU A 270      17.408 -11.942 -16.535  1.00 68.75           C  
ATOM   2208  O   LEU A 270      16.309 -14.565 -17.764  1.00 68.75           O  
ATOM   2209  CG  LEU A 270      17.520 -10.428 -16.279  1.00 68.75           C  
ATOM   2210  CD1 LEU A 270      17.718 -10.186 -14.783  1.00 68.75           C  
ATOM   2211  CD2 LEU A 270      18.696  -9.782 -17.016  1.00 68.75           C  
ATOM   2212  N   THR A 271      18.325 -14.389 -18.734  1.00 64.57           N  
ATOM   2213  CA  THR A 271      18.636 -15.820 -18.688  1.00 64.57           C  
ATOM   2214  C   THR A 271      19.204 -16.165 -17.311  1.00 64.57           C  
ATOM   2215  CB  THR A 271      19.607 -16.228 -19.809  1.00 64.57           C  
ATOM   2216  O   THR A 271      20.104 -15.504 -16.794  1.00 64.57           O  
ATOM   2217  CG2 THR A 271      18.989 -16.084 -21.197  1.00 64.57           C  
ATOM   2218  OG1 THR A 271      20.749 -15.410 -19.796  1.00 64.57           O  
ATOM   2219  N   ALA A 272      18.701 -17.231 -16.687  1.00 62.19           N  
ATOM   2220  CA  ALA A 272      19.191 -17.696 -15.387  1.00 62.19           C  
ATOM   2221  C   ALA A 272      20.491 -18.528 -15.516  1.00 62.19           C  
ATOM   2222  CB  ALA A 272      18.039 -18.400 -14.653  1.00 62.19           C  
ATOM   2223  O   ALA A 272      20.560 -19.641 -14.984  1.00 62.19           O  
ATOM   2224  N   LYS A 273      21.490 -18.005 -16.252  1.00 62.77           N  
ATOM   2225  CA  LYS A 273      22.868 -18.534 -16.290  1.00 62.77           C  
ATOM   2226  C   LYS A 273      23.586 -18.186 -14.991  1.00 62.77           C  
ATOM   2227  CB  LYS A 273      23.677 -18.017 -17.512  1.00 62.77           C  
ATOM   2228  O   LYS A 273      23.842 -19.058 -14.164  1.00 62.77           O  
ATOM   2229  CG  LYS A 273      23.196 -18.634 -18.830  1.00 62.77           C  
ATOM   2230  CD  LYS A 273      24.171 -18.512 -20.032  1.00 62.77           C  
ATOM   2231  CE  LYS A 273      23.446 -19.376 -21.144  1.00 62.77           C  
ATOM   2232  NZ  LYS A 273      24.053 -20.227 -23.672  1.00 62.77           N  
ATOM   2233  N   ASP A 274      23.852 -16.899 -14.806  1.00 66.64           N  
ATOM   2234  CA  ASP A 274      24.790 -16.429 -13.794  1.00 66.64           C  
ATOM   2235  C   ASP A 274      24.126 -16.215 -12.434  1.00 66.64           C  
ATOM   2236  CB  ASP A 274      25.488 -15.154 -14.282  1.00 66.64           C  
ATOM   2237  O   ASP A 274      22.949 -15.853 -12.328  1.00 66.64           O  
ATOM   2238  CG  ASP A 274      26.022 -15.345 -15.701  1.00 66.64           C  
ATOM   2239  OD1 ASP A 274      26.736 -16.347 -15.910  1.00 66.64           O  
ATOM   2240  OD2 ASP A 274      25.595 -14.552 -16.564  1.00 66.64           O  
ATOM   2241  N   GLN A 275      24.919 -16.354 -11.371  1.00 71.12           N  
ATOM   2242  CA  GLN A 275      24.472 -16.129  -9.995  1.00 71.12           C  
ATOM   2243  C   GLN A 275      23.890 -14.716  -9.802  1.00 71.12           C  
ATOM   2244  CB  GLN A 275      25.664 -16.405  -9.067  1.00 71.12           C  
ATOM   2245  O   GLN A 275      22.922 -14.540  -9.063  1.00 71.12           O  
ATOM   2246  CG  GLN A 275      25.273 -16.439  -7.582  1.00 71.12           C  
ATOM   2247  CD  GLN A 275      26.415 -16.914  -6.685  1.00 71.12           C  
ATOM   2248  NE2 GLN A 275      26.197 -17.015  -5.393  1.00 71.12           N  
ATOM   2249  OE1 GLN A 275      27.516 -17.209  -7.105  1.00 71.12           O  
ATOM   2250  N   ASN A 276      24.411 -13.723 -10.531  1.00 70.86           N  
ATOM   2251  CA  ASN A 276      23.857 -12.372 -10.560  1.00 70.86           C  
ATOM   2252  C   ASN A 276      22.473 -12.336 -11.224  1.00 70.86           C  
ATOM   2253  CB  ASN A 276      24.887 -11.414 -11.188  1.00 70.86           C  
ATOM   2254  O   ASN A 276      21.538 -11.842 -10.597  1.00 70.86           O  
ATOM   2255  CG  ASN A 276      26.052 -11.158 -10.244  1.00 70.86           C  
ATOM   2256  ND2 ASN A 276      27.198 -10.765 -10.737  1.00 70.86           N  
ATOM   2257  OD1 ASN A 276      25.941 -11.307  -9.035  1.00 70.86           O  
ATOM   2258  N   GLY A 277      22.299 -12.936 -12.409  1.00 72.90           N  
ATOM   2259  CA  GLY A 277      20.992 -13.083 -13.069  1.00 72.90           C  
ATOM   2260  C   GLY A 277      19.939 -13.715 -12.152  1.00 72.90           C  
ATOM   2261  O   GLY A 277      18.838 -13.186 -11.997  1.00 72.90           O  
ATOM   2262  N   PHE A 278      20.307 -14.785 -11.444  1.00 78.16           N  
ATOM   2263  CA  PHE A 278      19.433 -15.428 -10.459  1.00 78.16           C  
ATOM   2264  C   PHE A 278      19.098 -14.516  -9.260  1.00 78.16           C  
ATOM   2265  CB  PHE A 278      20.087 -16.748 -10.030  1.00 78.16           C  
ATOM   2266  O   PHE A 278      17.943 -14.467  -8.827  1.00 78.16           O  
ATOM   2267  CG  PHE A 278      19.175 -17.680  -9.257  1.00 78.16           C  
ATOM   2268  CD1 PHE A 278      19.495 -18.057  -7.940  1.00 78.16           C  
ATOM   2269  CD2 PHE A 278      18.023 -18.209  -9.873  1.00 78.16           C  
ATOM   2270  CE1 PHE A 278      18.675 -18.967  -7.248  1.00 78.16           C  
ATOM   2271  CE2 PHE A 278      17.190 -19.099  -9.172  1.00 78.16           C  
ATOM   2272  CZ  PHE A 278      17.517 -19.480  -7.859  1.00 78.16           C  
ATOM   2273  N   ASN A 279      20.057 -13.719  -8.771  1.00 80.09           N  
ATOM   2274  CA  ASN A 279      19.819 -12.723  -7.718  1.00 80.09           C  
ATOM   2275  C   ASN A 279      18.818 -11.629  -8.147  1.00 80.09           C  
ATOM   2276  CB  ASN A 279      21.156 -12.105  -7.263  1.00 80.09           C  
ATOM   2277  O   ASN A 279      17.972 -11.244  -7.334  1.00 80.09           O  
ATOM   2278  CG  ASN A 279      22.023 -13.033  -6.430  1.00 80.09           C  
ATOM   2279  ND2 ASN A 279      23.324 -12.844  -6.449  1.00 80.09           N  
ATOM   2280  OD1 ASN A 279      21.551 -13.886  -5.696  1.00 80.09           O  
ATOM   2281  N   PHE A 280      18.851 -11.157  -9.404  1.00 79.95           N  
ATOM   2282  CA  PHE A 280      17.833 -10.227  -9.927  1.00 79.95           C  
ATOM   2283  C   PHE A 280      16.431 -10.845  -9.875  1.00 79.95           C  
ATOM   2284  CB  PHE A 280      18.136  -9.797 -11.372  1.00 79.95           C  
ATOM   2285  O   PHE A 280      15.505 -10.222  -9.356  1.00 79.95           O  
ATOM   2286  CG  PHE A 280      19.279  -8.818 -11.532  1.00 79.95           C  
ATOM   2287  CD1 PHE A 280      19.062  -7.439 -11.373  1.00 79.95           C  
ATOM   2288  CD2 PHE A 280      20.553  -9.276 -11.900  1.00 79.95           C  
ATOM   2289  CE1 PHE A 280      20.136  -6.546 -11.529  1.00 79.95           C  
ATOM   2290  CE2 PHE A 280      21.641  -8.395 -11.980  1.00 79.95           C  
ATOM   2291  CZ  PHE A 280      21.434  -7.026 -11.770  1.00 79.95           C  
ATOM   2292  N   LEU A 281      16.280 -12.085 -10.354  1.00 84.29           N  
ATOM   2293  CA  LEU A 281      14.999 -12.802 -10.357  1.00 84.29           C  
ATOM   2294  C   LEU A 281      14.457 -13.013  -8.930  1.00 84.29           C  
ATOM   2295  CB  LEU A 281      15.168 -14.137 -11.109  1.00 84.29           C  
ATOM   2296  O   LEU A 281      13.269 -12.794  -8.683  1.00 84.29           O  
ATOM   2297  CG  LEU A 281      15.571 -14.002 -12.594  1.00 84.29           C  
ATOM   2298  CD1 LEU A 281      15.866 -15.386 -13.173  1.00 84.29           C  
ATOM   2299  CD2 LEU A 281      14.487 -13.351 -13.445  1.00 84.29           C  
ATOM   2300  N   ILE A 282      15.322 -13.346  -7.963  1.00 86.18           N  
ATOM   2301  CA  ILE A 282      14.948 -13.441  -6.540  1.00 86.18           C  
ATOM   2302  C   ILE A 282      14.472 -12.088  -5.998  1.00 86.18           C  
ATOM   2303  CB  ILE A 282      16.120 -14.005  -5.700  1.00 86.18           C  
ATOM   2304  O   ILE A 282      13.429 -12.023  -5.345  1.00 86.18           O  
ATOM   2305  CG1 ILE A 282      16.301 -15.508  -6.007  1.00 86.18           C  
ATOM   2306  CG2 ILE A 282      15.886 -13.803  -4.185  1.00 86.18           C  
ATOM   2307  CD1 ILE A 282      17.597 -16.099  -5.441  1.00 86.18           C  
ATOM   2308  N   ILE A 283      15.204 -11.000  -6.253  1.00 86.05           N  
ATOM   2309  CA  ILE A 283      14.843  -9.665  -5.748  1.00 86.05           C  
ATOM   2310  C   ILE A 283      13.518  -9.191  -6.363  1.00 86.05           C  
ATOM   2311  CB  ILE A 283      16.029  -8.690  -5.940  1.00 86.05           C  
ATOM   2312  O   ILE A 283      12.663  -8.670  -5.641  1.00 86.05           O  
ATOM   2313  CG1 ILE A 283      17.114  -9.064  -4.899  1.00 86.05           C  
ATOM   2314  CG2 ILE A 283      15.599  -7.219  -5.782  1.00 86.05           C  
ATOM   2315  CD1 ILE A 283      18.466  -8.370  -5.090  1.00 86.05           C  
ATOM   2316  N   SER A 284      13.286  -9.466  -7.646  1.00 87.79           N  
ATOM   2317  CA  SER A 284      11.998  -9.239  -8.305  1.00 87.79           C  
ATOM   2318  C   SER A 284      10.856 -10.054  -7.687  1.00 87.79           C  
ATOM   2319  CB  SER A 284      12.126  -9.543  -9.793  1.00 87.79           C  
ATOM   2320  O   SER A 284       9.816  -9.479  -7.357  1.00 87.79           O  
ATOM   2321  OG  SER A 284      12.825  -8.487 -10.411  1.00 87.79           O  
ATOM   2322  N   ALA A 285      11.048 -11.354  -7.432  1.00 88.81           N  
ATOM   2323  CA  ALA A 285      10.050 -12.177  -6.739  1.00 88.81           C  
ATOM   2324  C   ALA A 285       9.728 -11.628  -5.336  1.00 88.81           C  
ATOM   2325  CB  ALA A 285      10.544 -13.628  -6.649  1.00 88.81           C  
ATOM   2326  O   ALA A 285       8.557 -11.466  -4.987  1.00 88.81           O  
ATOM   2327  N   LEU A 286      10.750 -11.286  -4.543  1.00 89.86           N  
ATOM   2328  CA  LEU A 286      10.590 -10.725  -3.196  1.00 89.86           C  
ATOM   2329  C   LEU A 286       9.860  -9.374  -3.205  1.00 89.86           C  
ATOM   2330  CB  LEU A 286      11.974 -10.577  -2.536  1.00 89.86           C  
ATOM   2331  O   LEU A 286       9.038  -9.118  -2.321  1.00 89.86           O  
ATOM   2332  CG  LEU A 286      12.644 -11.902  -2.124  1.00 89.86           C  
ATOM   2333  CD1 LEU A 286      14.065 -11.610  -1.638  1.00 89.86           C  
ATOM   2334  CD2 LEU A 286      11.892 -12.603  -0.989  1.00 89.86           C  
ATOM   2335  N   ASN A 287      10.113  -8.530  -4.208  1.00 88.15           N  
ATOM   2336  CA  ASN A 287       9.393  -7.273  -4.404  1.00 88.15           C  
ATOM   2337  C   ASN A 287       7.898  -7.514  -4.665  1.00 88.15           C  
ATOM   2338  CB  ASN A 287      10.057  -6.489  -5.551  1.00 88.15           C  
ATOM   2339  O   ASN A 287       7.062  -6.917  -3.984  1.00 88.15           O  
ATOM   2340  CG  ASN A 287      11.304  -5.729  -5.132  1.00 88.15           C  
ATOM   2341  ND2 ASN A 287      12.141  -5.385  -6.080  1.00 88.15           N  
ATOM   2342  OD1 ASN A 287      11.487  -5.365  -3.981  1.00 88.15           O  
ATOM   2343  N   ILE A 288       7.555  -8.417  -5.591  1.00 89.90           N  
ATOM   2344  CA  ILE A 288       6.163  -8.784  -5.909  1.00 89.90           C  
ATOM   2345  C   ILE A 288       5.459  -9.371  -4.670  1.00 89.90           C  
ATOM   2346  CB  ILE A 288       6.145  -9.760  -7.114  1.00 89.90           C  
ATOM   2347  O   ILE A 288       4.388  -8.902  -4.275  1.00 89.90           O  
ATOM   2348  CG1 ILE A 288       6.648  -9.063  -8.401  1.00 89.90           C  
ATOM   2349  CG2 ILE A 288       4.739 -10.329  -7.364  1.00 89.90           C  
ATOM   2350  CD1 ILE A 288       6.810 -10.026  -9.584  1.00 89.90           C  
ATOM   2351  N   ILE A 289       6.085 -10.350  -4.008  1.00 91.41           N  
ATOM   2352  CA  ILE A 289       5.547 -11.019  -2.811  1.00 91.41           C  
ATOM   2353  C   ILE A 289       5.290 -10.010  -1.682  1.00 91.41           C  
ATOM   2354  CB  ILE A 289       6.509 -12.152  -2.372  1.00 91.41           C  
ATOM   2355  O   ILE A 289       4.256 -10.087  -1.011  1.00 91.41           O  
ATOM   2356  CG1 ILE A 289       6.466 -13.309  -3.399  1.00 91.41           C  
ATOM   2357  CG2 ILE A 289       6.166 -12.698  -0.970  1.00 91.41           C  
ATOM   2358  CD1 ILE A 289       7.635 -14.296  -3.276  1.00 91.41           C  
ATOM   2359  N   PHE A 290       6.181  -9.036  -1.474  1.00 90.82           N  
ATOM   2360  CA  PHE A 290       6.018  -8.020  -0.432  1.00 90.82           C  
ATOM   2361  C   PHE A 290       4.821  -7.091  -0.685  1.00 90.82           C  
ATOM   2362  CB  PHE A 290       7.318  -7.224  -0.298  1.00 90.82           C  
ATOM   2363  O   PHE A 290       4.055  -6.822   0.244  1.00 90.82           O  
ATOM   2364  CG  PHE A 290       7.272  -6.137   0.758  1.00 90.82           C  
ATOM   2365  CD1 PHE A 290       7.446  -4.787   0.398  1.00 90.82           C  
ATOM   2366  CD2 PHE A 290       7.056  -6.477   2.108  1.00 90.82           C  
ATOM   2367  CE1 PHE A 290       7.438  -3.792   1.389  1.00 90.82           C  
ATOM   2368  CE2 PHE A 290       7.008  -5.474   3.091  1.00 90.82           C  
ATOM   2369  CZ  PHE A 290       7.214  -4.132   2.733  1.00 90.82           C  
ATOM   2370  N   GLN A 291       4.608  -6.658  -1.932  1.00 88.84           N  
ATOM   2371  CA  GLN A 291       3.453  -5.828  -2.301  1.00 88.84           C  
ATOM   2372  C   GLN A 291       2.134  -6.572  -2.029  1.00 88.84           C  
ATOM   2373  CB  GLN A 291       3.567  -5.399  -3.774  1.00 88.84           C  
ATOM   2374  O   GLN A 291       1.266  -6.061  -1.316  1.00 88.84           O  
ATOM   2375  CG  GLN A 291       4.772  -4.476  -4.030  1.00 88.84           C  
ATOM   2376  CD  GLN A 291       4.962  -4.152  -5.512  1.00 88.84           C  
ATOM   2377  NE2 GLN A 291       6.162  -3.832  -5.944  1.00 88.84           N  
ATOM   2378  OE1 GLN A 291       4.041  -4.154  -6.307  1.00 88.84           O  
ATOM   2379  N   TRP A 292       2.026  -7.831  -2.473  1.00 91.08           N  
ATOM   2380  CA  TRP A 292       0.880  -8.692  -2.150  1.00 91.08           C  
ATOM   2381  C   TRP A 292       0.713  -8.939  -0.645  1.00 91.08           C  
ATOM   2382  CB  TRP A 292       0.998 -10.027  -2.891  1.00 91.08           C  
ATOM   2383  O   TRP A 292      -0.412  -8.976  -0.146  1.00 91.08           O  
ATOM   2384  CG  TRP A 292       0.098 -10.158  -4.077  1.00 91.08           C  
ATOM   2385  CD1 TRP A 292      -1.124 -10.735  -4.070  1.00 91.08           C  
ATOM   2386  CD2 TRP A 292       0.333  -9.745  -5.457  1.00 91.08           C  
ATOM   2387  CE2 TRP A 292      -0.777 -10.167  -6.250  1.00 91.08           C  
ATOM   2388  CE3 TRP A 292       1.387  -9.088  -6.123  1.00 91.08           C  
ATOM   2389  NE1 TRP A 292      -1.633 -10.764  -5.351  1.00 91.08           N  
ATOM   2390  CH2 TRP A 292       0.240  -9.311  -8.270  1.00 91.08           C  
ATOM   2391  CZ2 TRP A 292      -0.827  -9.968  -7.637  1.00 91.08           C  
ATOM   2392  CZ3 TRP A 292       1.342  -8.880  -7.513  1.00 91.08           C  
ATOM   2393  N   THR A 293       1.813  -9.068   0.099  1.00 91.04           N  
ATOM   2394  CA  THR A 293       1.781  -9.254   1.558  1.00 91.04           C  
ATOM   2395  C   THR A 293       1.177  -8.038   2.263  1.00 91.04           C  
ATOM   2396  CB  THR A 293       3.180  -9.575   2.104  1.00 91.04           C  
ATOM   2397  O   THR A 293       0.365  -8.205   3.175  1.00 91.04           O  
ATOM   2398  CG2 THR A 293       3.202  -9.792   3.617  1.00 91.04           C  
ATOM   2399  OG1 THR A 293       3.635 -10.777   1.533  1.00 91.04           O  
ATOM   2400  N   ILE A 294       1.481  -6.815   1.814  1.00 90.34           N  
ATOM   2401  CA  ILE A 294       0.852  -5.592   2.339  1.00 90.34           C  
ATOM   2402  C   ILE A 294      -0.658  -5.592   2.063  1.00 90.34           C  
ATOM   2403  CB  ILE A 294       1.549  -4.336   1.771  1.00 90.34           C  
ATOM   2404  O   ILE A 294      -1.438  -5.321   2.978  1.00 90.34           O  
ATOM   2405  CG1 ILE A 294       2.983  -4.228   2.334  1.00 90.34           C  
ATOM   2406  CG2 ILE A 294       0.763  -3.050   2.109  1.00 90.34           C  
ATOM   2407  CD1 ILE A 294       3.889  -3.401   1.422  1.00 90.34           C  
ATOM   2408  N   PHE A 295      -1.090  -5.954   0.850  1.00 90.07           N  
ATOM   2409  CA  PHE A 295      -2.517  -6.054   0.511  1.00 90.07           C  
ATOM   2410  C   PHE A 295      -3.244  -7.127   1.335  1.00 90.07           C  
ATOM   2411  CB  PHE A 295      -2.673  -6.332  -0.992  1.00 90.07           C  
ATOM   2412  O   PHE A 295      -4.354  -6.891   1.821  1.00 90.07           O  
ATOM   2413  CG  PHE A 295      -2.035  -5.320  -1.930  1.00 90.07           C  
ATOM   2414  CD1 PHE A 295      -1.994  -3.943  -1.615  1.00 90.07           C  
ATOM   2415  CD2 PHE A 295      -1.479  -5.768  -3.144  1.00 90.07           C  
ATOM   2416  CE1 PHE A 295      -1.389  -3.034  -2.498  1.00 90.07           C  
ATOM   2417  CE2 PHE A 295      -0.855  -4.861  -4.014  1.00 90.07           C  
ATOM   2418  CZ  PHE A 295      -0.816  -3.496  -3.693  1.00 90.07           C  
ATOM   2419  N   ALA A 296      -2.606  -8.278   1.563  1.00 87.81           N  
ATOM   2420  CA  ALA A 296      -3.140  -9.347   2.402  1.00 87.81           C  
ATOM   2421  C   ALA A 296      -3.259  -8.925   3.878  1.00 87.81           C  
ATOM   2422  CB  ALA A 296      -2.251 -10.584   2.230  1.00 87.81           C  
ATOM   2423  O   ALA A 296      -4.264  -9.234   4.522  1.00 87.81           O  
ATOM   2424  N   ILE A 297      -2.283  -8.181   4.414  1.00 88.93           N  
ATOM   2425  CA  ILE A 297      -2.346  -7.623   5.775  1.00 88.93           C  
ATOM   2426  C   ILE A 297      -3.458  -6.569   5.870  1.00 88.93           C  
ATOM   2427  CB  ILE A 297      -0.965  -7.084   6.221  1.00 88.93           C  
ATOM   2428  O   ILE A 297      -4.268  -6.641   6.791  1.00 88.93           O  
ATOM   2429  CG1 ILE A 297       0.029  -8.257   6.402  1.00 88.93           C  
ATOM   2430  CG2 ILE A 297      -1.067  -6.305   7.549  1.00 88.93           C  
ATOM   2431  CD1 ILE A 297       1.493  -7.814   6.506  1.00 88.93           C  
ATOM   2432  N   LEU A 298      -3.561  -5.649   4.907  1.00 89.14           N  
ATOM   2433  CA  LEU A 298      -4.617  -4.630   4.852  1.00 89.14           C  
ATOM   2434  C   LEU A 298      -6.020  -5.265   4.827  1.00 89.14           C  
ATOM   2435  CB  LEU A 298      -4.351  -3.747   3.618  1.00 89.14           C  
ATOM   2436  O   LEU A 298      -6.853  -4.943   5.672  1.00 89.14           O  
ATOM   2437  CG  LEU A 298      -5.313  -2.560   3.437  1.00 89.14           C  
ATOM   2438  CD1 LEU A 298      -5.078  -1.467   4.483  1.00 89.14           C  
ATOM   2439  CD2 LEU A 298      -5.089  -1.973   2.045  1.00 89.14           C  
ATOM   2440  N   SER A 299      -6.248  -6.233   3.931  1.00 86.61           N  
ATOM   2441  CA  SER A 299      -7.509  -6.990   3.805  1.00 86.61           C  
ATOM   2442  C   SER A 299      -7.810  -7.906   5.006  1.00 86.61           C  
ATOM   2443  CB  SER A 299      -7.447  -7.831   2.522  1.00 86.61           C  
ATOM   2444  O   SER A 299      -8.939  -8.379   5.172  1.00 86.61           O  
ATOM   2445  OG  SER A 299      -8.690  -8.456   2.238  1.00 86.61           O  
ATOM   2446  N   ARG A 300      -6.814  -8.201   5.854  1.00 84.14           N  
ATOM   2447  CA  ARG A 300      -6.982  -8.968   7.100  1.00 84.14           C  
ATOM   2448  C   ARG A 300      -7.288  -8.067   8.292  1.00 84.14           C  
ATOM   2449  CB  ARG A 300      -5.728  -9.822   7.342  1.00 84.14           C  
ATOM   2450  O   ARG A 300      -8.134  -8.420   9.107  1.00 84.14           O  
ATOM   2451  CG  ARG A 300      -5.873 -10.743   8.563  1.00 84.14           C  
ATOM   2452  CD  ARG A 300      -4.586 -11.539   8.795  1.00 84.14           C  
ATOM   2453  NE  ARG A 300      -4.763 -12.545   9.863  1.00 84.14           N  
ATOM   2454  NH1 ARG A 300      -2.575 -13.230   9.997  1.00 84.14           N  
ATOM   2455  NH2 ARG A 300      -4.123 -14.259  11.224  1.00 84.14           N  
ATOM   2456  CZ  ARG A 300      -3.824 -13.333  10.357  1.00 84.14           C  
ATOM   2457  N   GLU A 301      -6.594  -6.940   8.413  1.00 83.64           N  
ATOM   2458  CA  GLU A 301      -6.741  -5.993   9.525  1.00 83.64           C  
ATOM   2459  C   GLU A 301      -8.014  -5.140   9.384  1.00 83.64           C  
ATOM   2460  CB  GLU A 301      -5.473  -5.125   9.634  1.00 83.64           C  
ATOM   2461  O   GLU A 301      -8.574  -4.726  10.394  1.00 83.64           O  
ATOM   2462  CG  GLU A 301      -4.197  -5.923   9.996  1.00 83.64           C  
ATOM   2463  CD  GLU A 301      -3.950  -6.159  11.497  1.00 83.64           C  
ATOM   2464  OE1 GLU A 301      -3.206  -7.109  11.851  1.00 83.64           O  
ATOM   2465  OE2 GLU A 301      -4.330  -5.330  12.351  1.00 83.64           O  
ATOM   2466  N   SER A 302      -8.536  -4.948   8.165  1.00 81.00           N  
ATOM   2467  CA  SER A 302      -9.815  -4.255   7.947  1.00 81.00           C  
ATOM   2468  C   SER A 302     -11.044  -5.022   8.451  1.00 81.00           C  
ATOM   2469  CB  SER A 302      -9.987  -3.924   6.463  1.00 81.00           C  
ATOM   2470  O   SER A 302     -12.087  -4.407   8.681  1.00 81.00           O  
ATOM   2471  OG  SER A 302     -10.265  -5.084   5.695  1.00 81.00           O  
ATOM   2472  N   ARG A 303     -10.946  -6.346   8.636  1.00 76.51           N  
ATOM   2473  CA  ARG A 303     -12.067  -7.231   9.008  1.00 76.51           C  
ATOM   2474  C   ARG A 303     -12.548  -7.020  10.440  1.00 76.51           C  
ATOM   2475  CB  ARG A 303     -11.699  -8.700   8.773  1.00 76.51           C  
ATOM   2476  O   ARG A 303     -11.795  -6.593  11.319  1.00 76.51           O  
ATOM   2477  CG  ARG A 303     -11.540  -8.972   7.278  1.00 76.51           C  
ATOM   2478  CD  ARG A 303     -11.303 -10.459   7.020  1.00 76.51           C  
ATOM   2479  NE  ARG A 303     -10.640 -10.644   5.720  1.00 76.51           N  
ATOM   2480  NH1 ARG A 303     -11.005 -12.895   5.487  1.00 76.51           N  
ATOM   2481  NH2 ARG A 303      -9.769 -11.783   3.977  1.00 76.51           N  
ATOM   2482  CZ  ARG A 303     -10.482 -11.773   5.067  1.00 76.51           C  
ATOM   2483  N   ILE A 304     -13.821  -7.312  10.670  1.00 66.36           N  
ATOM   2484  CA  ILE A 304     -14.539  -6.968  11.905  1.00 66.36           C  
ATOM   2485  C   ILE A 304     -14.654  -8.187  12.826  1.00 66.36           C  
ATOM   2486  CB  ILE A 304     -15.900  -6.302  11.590  1.00 66.36           C  
ATOM   2487  O   ILE A 304     -14.609  -8.015  14.044  1.00 66.36           O  
ATOM   2488  CG1 ILE A 304     -15.761  -5.348  10.371  1.00 66.36           C  
ATOM   2489  CG2 ILE A 304     -16.447  -5.594  12.839  1.00 66.36           C  
ATOM   2490  CD1 ILE A 304     -16.773  -4.215  10.224  1.00 66.36           C  
ATOM   2491  N   THR A 305     -14.639  -9.396  12.262  1.00 56.40           N  
ATOM   2492  CA  THR A 305     -14.740 -10.728  12.883  1.00 56.40           C  
ATOM   2493  C   THR A 305     -13.936 -10.835  14.168  1.00 56.40           C  
ATOM   2494  CB  THR A 305     -14.256 -11.847  11.924  1.00 56.40           C  
ATOM   2495  O   THR A 305     -14.480 -11.174  15.213  1.00 56.40           O  
ATOM   2496  CG2 THR A 305     -15.388 -12.645  11.284  1.00 56.40           C  
ATOM   2497  OG1 THR A 305     -13.427 -11.351  10.885  1.00 56.40           O  
ATOM   2498  N   ARG A 306     -12.652 -10.448  14.138  1.00 52.98           N  
ATOM   2499  CA  ARG A 306     -11.756 -10.506  15.314  1.00 52.98           C  
ATOM   2500  C   ARG A 306     -12.272  -9.700  16.516  1.00 52.98           C  
ATOM   2501  CB  ARG A 306     -10.338 -10.028  14.943  1.00 52.98           C  
ATOM   2502  O   ARG A 306     -11.880  -9.985  17.641  1.00 52.98           O  
ATOM   2503  CG  ARG A 306      -9.707 -10.813  13.783  1.00 52.98           C  
ATOM   2504  CD  ARG A 306      -8.260 -10.368  13.510  1.00 52.98           C  
ATOM   2505  NE  ARG A 306      -7.263 -11.207  14.210  1.00 52.98           N  
ATOM   2506  NH1 ARG A 306      -5.391 -10.123  13.441  1.00 52.98           N  
ATOM   2507  NH2 ARG A 306      -5.168 -11.953  14.709  1.00 52.98           N  
ATOM   2508  CZ  ARG A 306      -5.949 -11.089  14.120  1.00 52.98           C  
ATOM   2509  N   SER A 307     -13.088  -8.676  16.269  1.00 53.39           N  
ATOM   2510  CA  SER A 307     -13.736  -7.799  17.258  1.00 53.39           C  
ATOM   2511  C   SER A 307     -15.204  -8.149  17.519  1.00 53.39           C  
ATOM   2512  CB  SER A 307     -13.645  -6.316  16.855  1.00 53.39           C  
ATOM   2513  O   SER A 307     -15.679  -7.901  18.618  1.00 53.39           O  
ATOM   2514  OG  SER A 307     -13.285  -6.105  15.494  1.00 53.39           O  
ATOM   2515  N   LEU A 308     -15.923  -8.732  16.556  1.00 54.11           N  
ATOM   2516  CA  LEU A 308     -17.275  -9.252  16.790  1.00 54.11           C  
ATOM   2517  C   LEU A 308     -17.242 -10.474  17.716  1.00 54.11           C  
ATOM   2518  CB  LEU A 308     -17.951  -9.548  15.441  1.00 54.11           C  
ATOM   2519  O   LEU A 308     -18.062 -10.567  18.620  1.00 54.11           O  
ATOM   2520  CG  LEU A 308     -18.570  -8.283  14.815  1.00 54.11           C  
ATOM   2521  CD1 LEU A 308     -18.778  -8.489  13.320  1.00 54.11           C  
ATOM   2522  CD2 LEU A 308     -19.917  -7.946  15.455  1.00 54.11           C  
ATOM   2523  N   CYS A 309     -16.221 -11.331  17.601  1.00 52.81           N  
ATOM   2524  CA  CYS A 309     -16.006 -12.466  18.505  1.00 52.81           C  
ATOM   2525  C   CYS A 309     -15.739 -12.093  19.981  1.00 52.81           C  
ATOM   2526  CB  CYS A 309     -14.846 -13.326  17.973  1.00 52.81           C  
ATOM   2527  O   CYS A 309     -15.578 -13.006  20.787  1.00 52.81           O  
ATOM   2528  SG  CYS A 309     -15.240 -14.066  16.363  1.00 52.81           S  
ATOM   2529  N   THR A 310     -15.652 -10.808  20.357  1.00 53.37           N  
ATOM   2530  CA  THR A 310     -15.602 -10.399  21.777  1.00 53.37           C  
ATOM   2531  C   THR A 310     -16.946  -9.923  22.323  1.00 53.37           C  
ATOM   2532  CB  THR A 310     -14.493  -9.375  22.079  1.00 53.37           C  
ATOM   2533  O   THR A 310     -17.092  -9.850  23.538  1.00 53.37           O  
ATOM   2534  CG2 THR A 310     -13.120  -9.894  21.645  1.00 53.37           C  
ATOM   2535  OG1 THR A 310     -14.682  -8.131  21.444  1.00 53.37           O  
ATOM   2536  N   PHE A 311     -17.934  -9.628  21.470  1.00 54.20           N  
ATOM   2537  CA  PHE A 311     -19.292  -9.321  21.917  1.00 54.20           C  
ATOM   2538  C   PHE A 311     -20.030 -10.631  22.215  1.00 54.20           C  
ATOM   2539  CB  PHE A 311     -20.025  -8.467  20.870  1.00 54.20           C  
ATOM   2540  O   PHE A 311     -20.491 -11.325  21.308  1.00 54.20           O  
ATOM   2541  CG  PHE A 311     -19.686  -6.989  20.923  1.00 54.20           C  
ATOM   2542  CD1 PHE A 311     -20.388  -6.143  21.804  1.00 54.20           C  
ATOM   2543  CD2 PHE A 311     -18.694  -6.449  20.084  1.00 54.20           C  
ATOM   2544  CE1 PHE A 311     -20.107  -4.765  21.841  1.00 54.20           C  
ATOM   2545  CE2 PHE A 311     -18.416  -5.070  20.120  1.00 54.20           C  
ATOM   2546  CZ  PHE A 311     -19.119  -4.227  20.999  1.00 54.20           C  
ATOM   2547  N   HIS A 312     -20.134 -10.989  23.495  1.00 51.43           N  
ATOM   2548  CA  HIS A 312     -20.826 -12.207  23.909  1.00 51.43           C  
ATOM   2549  C   HIS A 312     -22.348 -12.092  23.698  1.00 51.43           C  
ATOM   2550  CB  HIS A 312     -20.443 -12.569  25.351  1.00 51.43           C  
ATOM   2551  O   HIS A 312     -23.040 -11.335  24.379  1.00 51.43           O  
ATOM   2552  CG  HIS A 312     -19.103 -13.262  25.435  1.00 51.43           C  
ATOM   2553  CD2 HIS A 312     -17.889 -12.693  25.726  1.00 51.43           C  
ATOM   2554  ND1 HIS A 312     -18.878 -14.604  25.215  1.00 51.43           N  
ATOM   2555  CE1 HIS A 312     -17.565 -14.839  25.370  1.00 51.43           C  
ATOM   2556  NE2 HIS A 312     -16.919 -13.706  25.681  1.00 51.43           N  
ATOM   2557  N   LEU A 313     -22.871 -12.913  22.778  1.00 46.07           N  
ATOM   2558  CA  LEU A 313     -24.290 -13.003  22.387  1.00 46.07           C  
ATOM   2559  C   LEU A 313     -25.265 -13.337  23.533  1.00 46.07           C  
ATOM   2560  CB  LEU A 313     -24.411 -14.067  21.273  1.00 46.07           C  
ATOM   2561  O   LEU A 313     -26.473 -13.217  23.364  1.00 46.07           O  
ATOM   2562  CG  LEU A 313     -24.075 -13.541  19.866  1.00 46.07           C  
ATOM   2563  CD1 LEU A 313     -23.806 -14.710  18.917  1.00 46.07           C  
ATOM   2564  CD2 LEU A 313     -25.232 -12.720  19.291  1.00 46.07           C  
ATOM   2565  N   THR A 314     -24.775 -13.735  24.707  1.00 40.46           N  
ATOM   2566  CA  THR A 314     -25.590 -14.080  25.885  1.00 40.46           C  
ATOM   2567  C   THR A 314     -26.243 -12.875  26.575  1.00 40.46           C  
ATOM   2568  CB  THR A 314     -24.726 -14.842  26.903  1.00 40.46           C  
ATOM   2569  O   THR A 314     -27.017 -13.053  27.513  1.00 40.46           O  
ATOM   2570  CG2 THR A 314     -24.350 -16.231  26.385  1.00 40.46           C  
ATOM   2571  OG1 THR A 314     -23.525 -14.138  27.151  1.00 40.46           O  
ATOM   2572  N   ASN A 315     -25.923 -11.647  26.153  1.00 38.62           N  
ATOM   2573  CA  ASN A 315     -26.189 -10.416  26.902  1.00 38.62           C  
ATOM   2574  C   ASN A 315     -27.113  -9.457  26.113  1.00 38.62           C  
ATOM   2575  CB  ASN A 315     -24.824  -9.800  27.286  1.00 38.62           C  
ATOM   2576  O   ASN A 315     -26.703  -8.366  25.718  1.00 38.62           O  
ATOM   2577  CG  ASN A 315     -23.918 -10.694  28.129  1.00 38.62           C  
ATOM   2578  ND2 ASN A 315     -22.669 -10.322  28.301  1.00 38.62           N  
ATOM   2579  OD1 ASN A 315     -24.297 -11.726  28.664  1.00 38.62           O  
ATOM   2580  N   TYR A 316     -28.358  -9.869  25.849  1.00 47.85           N  
ATOM   2581  CA  TYR A 316     -29.301  -9.126  24.998  1.00 47.85           C  
ATOM   2582  C   TYR A 316     -29.798  -7.798  25.607  1.00 47.85           C  
ATOM   2583  CB  TYR A 316     -30.495 -10.028  24.619  1.00 47.85           C  
ATOM   2584  O   TYR A 316     -30.735  -7.779  26.401  1.00 47.85           O  
ATOM   2585  CG  TYR A 316     -30.351 -10.744  23.290  1.00 47.85           C  
ATOM   2586  CD1 TYR A 316     -31.061 -10.283  22.160  1.00 47.85           C  
ATOM   2587  CD2 TYR A 316     -29.521 -11.875  23.180  1.00 47.85           C  
ATOM   2588  CE1 TYR A 316     -30.948 -10.956  20.927  1.00 47.85           C  
ATOM   2589  CE2 TYR A 316     -29.404 -12.547  21.949  1.00 47.85           C  
ATOM   2590  OH  TYR A 316     -30.001 -12.757  19.642  1.00 47.85           O  
ATOM   2591  CZ  TYR A 316     -30.118 -12.095  20.822  1.00 47.85           C  
ATOM   2592  N   HIS A 317     -29.276  -6.672  25.109  1.00 53.87           N  
ATOM   2593  CA  HIS A 317     -30.050  -5.432  24.968  1.00 53.87           C  
ATOM   2594  C   HIS A 317     -30.442  -5.251  23.494  1.00 53.87           C  
ATOM   2595  CB  HIS A 317     -29.292  -4.211  25.519  1.00 53.87           C  
ATOM   2596  O   HIS A 317     -29.630  -5.454  22.587  1.00 53.87           O  
ATOM   2597  CG  HIS A 317     -29.803  -3.738  26.859  1.00 53.87           C  
ATOM   2598  CD2 HIS A 317     -29.306  -4.100  28.082  1.00 53.87           C  
ATOM   2599  ND1 HIS A 317     -30.823  -2.835  27.090  1.00 53.87           N  
ATOM   2600  CE1 HIS A 317     -30.936  -2.667  28.420  1.00 53.87           C  
ATOM   2601  NE2 HIS A 317     -30.025  -3.412  29.061  1.00 53.87           N  
ATOM   2602  N   LYS A 318     -31.692  -4.842  23.241  1.00 60.73           N  
ATOM   2603  CA  LYS A 318     -32.277  -4.757  21.885  1.00 60.73           C  
ATOM   2604  C   LYS A 318     -31.546  -3.767  20.963  1.00 60.73           C  
ATOM   2605  CB  LYS A 318     -33.777  -4.435  22.033  1.00 60.73           C  
ATOM   2606  O   LYS A 318     -31.554  -3.932  19.748  1.00 60.73           O  
ATOM   2607  CG  LYS A 318     -34.613  -4.787  20.791  1.00 60.73           C  
ATOM   2608  CD  LYS A 318     -36.113  -4.637  21.097  1.00 60.73           C  
ATOM   2609  CE  LYS A 318     -36.976  -5.132  19.926  1.00 60.73           C  
ATOM   2610  NZ  LYS A 318     -38.427  -5.082  20.251  1.00 60.73           N  
ATOM   2611  N   GLU A 319     -30.886  -2.766  21.539  1.00 58.31           N  
ATOM   2612  CA  GLU A 319     -30.059  -1.795  20.814  1.00 58.31           C  
ATOM   2613  C   GLU A 319     -28.663  -2.344  20.494  1.00 58.31           C  
ATOM   2614  CB  GLU A 319     -29.954  -0.506  21.633  1.00 58.31           C  
ATOM   2615  O   GLU A 319     -28.174  -2.150  19.385  1.00 58.31           O  
ATOM   2616  CG  GLU A 319     -31.330   0.135  21.861  1.00 58.31           C  
ATOM   2617  CD  GLU A 319     -31.176   1.431  22.654  1.00 58.31           C  
ATOM   2618  OE1 GLU A 319     -31.431   2.505  22.066  1.00 58.31           O  
ATOM   2619  OE2 GLU A 319     -30.747   1.329  23.821  1.00 58.31           O  
ATOM   2620  N   THR A 320     -28.053  -3.109  21.407  1.00 60.65           N  
ATOM   2621  CA  THR A 320     -26.764  -3.781  21.171  1.00 60.65           C  
ATOM   2622  C   THR A 320     -26.856  -4.765  20.007  1.00 60.65           C  
ATOM   2623  CB  THR A 320     -26.295  -4.544  22.420  1.00 60.65           C  
ATOM   2624  O   THR A 320     -25.912  -4.875  19.231  1.00 60.65           O  
ATOM   2625  CG2 THR A 320     -24.791  -4.809  22.404  1.00 60.65           C  
ATOM   2626  OG1 THR A 320     -26.573  -3.803  23.585  1.00 60.65           O  
ATOM   2627  N   ALA A 321     -28.012  -5.419  19.835  1.00 61.87           N  
ATOM   2628  CA  ALA A 321     -28.286  -6.256  18.671  1.00 61.87           C  
ATOM   2629  C   ALA A 321     -28.169  -5.465  17.353  1.00 61.87           C  
ATOM   2630  CB  ALA A 321     -29.662  -6.911  18.840  1.00 61.87           C  
ATOM   2631  O   ALA A 321     -27.454  -5.908  16.462  1.00 61.87           O  
ATOM   2632  N   ARG A 322     -28.762  -4.261  17.254  1.00 67.99           N  
ATOM   2633  CA  ARG A 322     -28.580  -3.374  16.083  1.00 67.99           C  
ATOM   2634  C   ARG A 322     -27.119  -2.977  15.879  1.00 67.99           C  
ATOM   2635  CB  ARG A 322     -29.421  -2.092  16.196  1.00 67.99           C  
ATOM   2636  O   ARG A 322     -26.646  -2.991  14.754  1.00 67.99           O  
ATOM   2637  CG  ARG A 322     -30.895  -2.294  15.839  1.00 67.99           C  
ATOM   2638  CD  ARG A 322     -31.604  -0.935  15.915  1.00 67.99           C  
ATOM   2639  NE  ARG A 322     -32.962  -0.988  15.343  1.00 67.99           N  
ATOM   2640  NH1 ARG A 322     -33.692   1.042  16.131  1.00 67.99           N  
ATOM   2641  NH2 ARG A 322     -35.012  -0.165  14.799  1.00 67.99           N  
ATOM   2642  CZ  ARG A 322     -33.878  -0.041  15.429  1.00 67.99           C  
ATOM   2643  N   THR A 323     -26.391  -2.657  16.947  1.00 67.22           N  
ATOM   2644  CA  THR A 323     -24.970  -2.274  16.853  1.00 67.22           C  
ATOM   2645  C   THR A 323     -24.082  -3.428  16.364  1.00 67.22           C  
ATOM   2646  CB  THR A 323     -24.469  -1.788  18.221  1.00 67.22           C  
ATOM   2647  O   THR A 323     -23.135  -3.206  15.612  1.00 67.22           O  
ATOM   2648  CG2 THR A 323     -23.165  -1.010  18.137  1.00 67.22           C  
ATOM   2649  OG1 THR A 323     -25.388  -0.902  18.817  1.00 67.22           O  
ATOM   2650  N   ILE A 324     -24.391  -4.664  16.769  1.00 65.51           N  
ATOM   2651  CA  ILE A 324     -23.733  -5.888  16.286  1.00 65.51           C  
ATOM   2652  C   ILE A 324     -24.110  -6.163  14.824  1.00 65.51           C  
ATOM   2653  CB  ILE A 324     -24.077  -7.065  17.233  1.00 65.51           C  
ATOM   2654  O   ILE A 324     -23.235  -6.510  14.035  1.00 65.51           O  
ATOM   2655  CG1 ILE A 324     -23.320  -6.882  18.571  1.00 65.51           C  
ATOM   2656  CG2 ILE A 324     -23.744  -8.439  16.620  1.00 65.51           C  
ATOM   2657  CD1 ILE A 324     -23.803  -7.807  19.696  1.00 65.51           C  
ATOM   2658  N   ASP A 325     -25.375  -5.962  14.453  1.00 69.20           N  
ATOM   2659  CA  ASP A 325     -25.884  -6.171  13.094  1.00 69.20           C  
ATOM   2660  C   ASP A 325     -25.313  -5.140  12.101  1.00 69.20           C  
ATOM   2661  CB  ASP A 325     -27.422  -6.174  13.151  1.00 69.20           C  
ATOM   2662  O   ASP A 325     -24.818  -5.517  11.044  1.00 69.20           O  
ATOM   2663  CG  ASP A 325     -28.095  -6.814  11.933  1.00 69.20           C  
ATOM   2664  OD1 ASP A 325     -27.494  -7.741  11.346  1.00 69.20           O  
ATOM   2665  OD2 ASP A 325     -29.240  -6.400  11.644  1.00 69.20           O  
ATOM   2666  N   GLU A 326     -25.220  -3.856  12.475  1.00 69.82           N  
ATOM   2667  CA  GLU A 326     -24.501  -2.819  11.711  1.00 69.82           C  
ATOM   2668  C   GLU A 326     -23.020  -3.179  11.500  1.00 69.82           C  
ATOM   2669  CB  GLU A 326     -24.580  -1.461  12.437  1.00 69.82           C  
ATOM   2670  O   GLU A 326     -22.486  -3.018  10.400  1.00 69.82           O  
ATOM   2671  CG  GLU A 326     -25.928  -0.739  12.271  1.00 69.82           C  
ATOM   2672  CD  GLU A 326     -26.012   0.579  13.068  1.00 69.82           C  
ATOM   2673  OE1 GLU A 326     -27.150   1.071  13.251  1.00 69.82           O  
ATOM   2674  OE2 GLU A 326     -24.954   1.102  13.497  1.00 69.82           O  
ATOM   2675  N   LEU A 327     -22.348  -3.708  12.531  1.00 67.77           N  
ATOM   2676  CA  LEU A 327     -20.959  -4.171  12.438  1.00 67.77           C  
ATOM   2677  C   LEU A 327     -20.813  -5.446  11.588  1.00 67.77           C  
ATOM   2678  CB  LEU A 327     -20.395  -4.370  13.858  1.00 67.77           C  
ATOM   2679  O   LEU A 327     -19.802  -5.599  10.904  1.00 67.77           O  
ATOM   2680  CG  LEU A 327     -19.979  -3.067  14.565  1.00 67.77           C  
ATOM   2681  CD1 LEU A 327     -19.705  -3.341  16.046  1.00 67.77           C  
ATOM   2682  CD2 LEU A 327     -18.689  -2.480  13.975  1.00 67.77           C  
ATOM   2683  N   LEU A 328     -21.797  -6.347  11.581  1.00 66.64           N  
ATOM   2684  CA  LEU A 328     -21.838  -7.494  10.665  1.00 66.64           C  
ATOM   2685  C   LEU A 328     -22.094  -7.045   9.220  1.00 66.64           C  
ATOM   2686  CB  LEU A 328     -22.911  -8.492  11.137  1.00 66.64           C  
ATOM   2687  O   LEU A 328     -21.429  -7.529   8.304  1.00 66.64           O  
ATOM   2688  CG  LEU A 328     -22.417  -9.431  12.249  1.00 66.64           C  
ATOM   2689  CD1 LEU A 328     -23.596 -10.104  12.948  1.00 66.64           C  
ATOM   2690  CD2 LEU A 328     -21.522 -10.540  11.679  1.00 66.64           C  
ATOM   2691  N   HIS A 329     -22.983  -6.072   9.012  1.00 71.00           N  
ATOM   2692  CA  HIS A 329     -23.245  -5.479   7.701  1.00 71.00           C  
ATOM   2693  C   HIS A 329     -21.983  -4.813   7.140  1.00 71.00           C  
ATOM   2694  CB  HIS A 329     -24.424  -4.492   7.784  1.00 71.00           C  
ATOM   2695  O   HIS A 329     -21.597  -5.094   6.005  1.00 71.00           O  
ATOM   2696  CG  HIS A 329     -25.461  -4.745   6.724  1.00 71.00           C  
ATOM   2697  CD2 HIS A 329     -25.601  -4.091   5.529  1.00 71.00           C  
ATOM   2698  ND1 HIS A 329     -26.463  -5.685   6.797  1.00 71.00           N  
ATOM   2699  CE1 HIS A 329     -27.195  -5.598   5.675  1.00 71.00           C  
ATOM   2700  NE2 HIS A 329     -26.697  -4.653   4.862  1.00 71.00           N  
ATOM   2701  N   GLN A 330     -21.274  -4.017   7.952  1.00 65.36           N  
ATOM   2702  CA  GLN A 330     -19.964  -3.482   7.571  1.00 65.36           C  
ATOM   2703  C   GLN A 330     -18.972  -4.602   7.210  1.00 65.36           C  
ATOM   2704  CB  GLN A 330     -19.375  -2.605   8.687  1.00 65.36           C  
ATOM   2705  O   GLN A 330     -18.229  -4.460   6.248  1.00 65.36           O  
ATOM   2706  CG  GLN A 330     -20.022  -1.222   8.809  1.00 65.36           C  
ATOM   2707  CD  GLN A 330     -19.262  -0.283   9.748  1.00 65.36           C  
ATOM   2708  NE2 GLN A 330     -19.593   0.985   9.721  1.00 65.36           N  
ATOM   2709  OE1 GLN A 330     -18.367  -0.640  10.510  1.00 65.36           O  
ATOM   2710  N   GLU A 331     -18.943  -5.740   7.909  1.00 65.27           N  
ATOM   2711  CA  GLU A 331     -18.009  -6.816   7.542  1.00 65.27           C  
ATOM   2712  C   GLU A 331     -18.330  -7.485   6.204  1.00 65.27           C  
ATOM   2713  CB  GLU A 331     -17.943  -7.881   8.638  1.00 65.27           C  
ATOM   2714  O   GLU A 331     -17.417  -7.797   5.432  1.00 65.27           O  
ATOM   2715  CG  GLU A 331     -16.860  -8.918   8.287  1.00 65.27           C  
ATOM   2716  CD  GLU A 331     -16.145  -9.474   9.507  1.00 65.27           C  
ATOM   2717  OE1 GLU A 331     -14.901  -9.650   9.442  1.00 65.27           O  
ATOM   2718  OE2 GLU A 331     -16.761  -9.643  10.573  1.00 65.27           O  
ATOM   2719  N   ILE A 332     -19.614  -7.723   5.947  1.00 58.87           N  
ATOM   2720  CA  ILE A 332     -20.083  -8.426   4.753  1.00 58.87           C  
ATOM   2721  C   ILE A 332     -19.919  -7.534   3.513  1.00 58.87           C  
ATOM   2722  CB  ILE A 332     -21.530  -8.919   4.993  1.00 58.87           C  
ATOM   2723  O   ILE A 332     -19.415  -8.004   2.491  1.00 58.87           O  
ATOM   2724  CG1 ILE A 332     -21.533 -10.020   6.086  1.00 58.87           C  
ATOM   2725  CG2 ILE A 332     -22.163  -9.461   3.698  1.00 58.87           C  
ATOM   2726  CD1 ILE A 332     -22.922 -10.324   6.662  1.00 58.87           C  
ATOM   2727  N   TRP A 333     -20.277  -6.250   3.614  1.00 59.26           N  
ATOM   2728  CA  TRP A 333     -20.273  -5.313   2.484  1.00 59.26           C  
ATOM   2729  C   TRP A 333     -18.962  -4.521   2.327  1.00 59.26           C  
ATOM   2730  CB  TRP A 333     -21.485  -4.381   2.607  1.00 59.26           C  
ATOM   2731  O   TRP A 333     -18.549  -4.249   1.201  1.00 59.26           O  
ATOM   2732  CG  TRP A 333     -22.829  -5.035   2.447  1.00 59.26           C  
ATOM   2733  CD1 TRP A 333     -23.565  -5.592   3.435  1.00 59.26           C  
ATOM   2734  CD2 TRP A 333     -23.652  -5.153   1.243  1.00 59.26           C  
ATOM   2735  CE2 TRP A 333     -24.888  -5.776   1.593  1.00 59.26           C  
ATOM   2736  CE3 TRP A 333     -23.493  -4.766  -0.106  1.00 59.26           C  
ATOM   2737  NE1 TRP A 333     -24.783  -6.009   2.944  1.00 59.26           N  
ATOM   2738  CH2 TRP A 333     -25.723  -5.601  -0.670  1.00 59.26           C  
ATOM   2739  CZ2 TRP A 333     -25.914  -5.996   0.664  1.00 59.26           C  
ATOM   2740  CZ3 TRP A 333     -24.515  -4.988  -1.052  1.00 59.26           C  
ATOM   2741  N   GLU A 334     -18.257  -4.182   3.414  1.00 64.82           N  
ATOM   2742  CA  GLU A 334     -17.034  -3.349   3.394  1.00 64.82           C  
ATOM   2743  C   GLU A 334     -15.735  -4.188   3.429  1.00 64.82           C  
ATOM   2744  CB  GLU A 334     -17.078  -2.215   4.443  1.00 64.82           C  
ATOM   2745  O   GLU A 334     -14.681  -3.781   3.937  1.00 64.82           O  
ATOM   2746  CG  GLU A 334     -18.356  -1.356   4.365  1.00 64.82           C  
ATOM   2747  CD  GLU A 334     -18.389  -0.181   5.361  1.00 64.82           C  
ATOM   2748  OE1 GLU A 334     -19.501   0.362   5.575  1.00 64.82           O  
ATOM   2749  OE2 GLU A 334     -17.324   0.208   5.898  1.00 64.82           O  
ATOM   2750  N   ARG A 335     -15.771  -5.399   2.858  1.00 71.13           N  
ATOM   2751  CA  ARG A 335     -14.587  -6.261   2.739  1.00 71.13           C  
ATOM   2752  C   ARG A 335     -13.600  -5.698   1.711  1.00 71.13           C  
ATOM   2753  CB  ARG A 335     -15.016  -7.700   2.421  1.00 71.13           C  
ATOM   2754  O   ARG A 335     -13.770  -5.870   0.509  1.00 71.13           O  
ATOM   2755  CG  ARG A 335     -13.790  -8.620   2.301  1.00 71.13           C  
ATOM   2756  CD  ARG A 335     -14.219 -10.070   2.087  1.00 71.13           C  
ATOM   2757  NE  ARG A 335     -13.067 -10.908   1.695  1.00 71.13           N  
ATOM   2758  NH1 ARG A 335     -14.160 -12.921   1.772  1.00 71.13           N  
ATOM   2759  NH2 ARG A 335     -12.067 -12.830   0.998  1.00 71.13           N  
ATOM   2760  CZ  ARG A 335     -13.102 -12.212   1.496  1.00 71.13           C  
ATOM   2761  N   ILE A 336     -12.500  -5.115   2.192  1.00 79.79           N  
ATOM   2762  CA  ILE A 336     -11.428  -4.576   1.338  1.00 79.79           C  
ATOM   2763  C   ILE A 336     -10.809  -5.674   0.466  1.00 79.79           C  
ATOM   2764  CB  ILE A 336     -10.344  -3.839   2.159  1.00 79.79           C  
ATOM   2765  O   ILE A 336     -10.076  -6.545   0.950  1.00 79.79           O  
ATOM   2766  CG1 ILE A 336     -11.015  -2.744   3.006  1.00 79.79           C  
ATOM   2767  CG2 ILE A 336      -9.277  -3.222   1.228  1.00 79.79           C  
ATOM   2768  CD1 ILE A 336     -10.062  -1.876   3.820  1.00 79.79           C  
ATOM   2769  N   THR A 337     -11.063  -5.583  -0.835  1.00 80.67           N  
ATOM   2770  CA  THR A 337     -10.370  -6.301  -1.904  1.00 80.67           C  
ATOM   2771  C   THR A 337      -9.561  -5.294  -2.719  1.00 80.67           C  
ATOM   2772  CB  THR A 337     -11.356  -7.080  -2.793  1.00 80.67           C  
ATOM   2773  O   THR A 337     -10.072  -4.264  -3.154  1.00 80.67           O  
ATOM   2774  CG2 THR A 337     -11.984  -8.250  -2.034  1.00 80.67           C  
ATOM   2775  OG1 THR A 337     -12.411  -6.255  -3.221  1.00 80.67           O  
ATOM   2776  N   VAL A 338      -8.266  -5.558  -2.904  1.00 81.33           N  
ATOM   2777  CA  VAL A 338      -7.420  -4.710  -3.753  1.00 81.33           C  
ATOM   2778  C   VAL A 338      -7.645  -5.145  -5.196  1.00 81.33           C  
ATOM   2779  CB  VAL A 338      -5.939  -4.769  -3.334  1.00 81.33           C  
ATOM   2780  O   VAL A 338      -7.333  -6.283  -5.548  1.00 81.33           O  
ATOM   2781  CG1 VAL A 338      -5.086  -3.822  -4.185  1.00 81.33           C  
ATOM   2782  CG2 VAL A 338      -5.782  -4.345  -1.865  1.00 81.33           C  
ATOM   2783  N   THR A 339      -8.228  -4.269  -6.015  1.00 84.40           N  
ATOM   2784  CA  THR A 339      -8.574  -4.563  -7.411  1.00 84.40           C  
ATOM   2785  C   THR A 339      -7.889  -3.600  -8.378  1.00 84.40           C  
ATOM   2786  CB  THR A 339     -10.095  -4.598  -7.647  1.00 84.40           C  
ATOM   2787  O   THR A 339      -7.838  -2.389  -8.159  1.00 84.40           O  
ATOM   2788  CG2 THR A 339     -10.791  -5.704  -6.857  1.00 84.40           C  
ATOM   2789  OG1 THR A 339     -10.709  -3.397  -7.251  1.00 84.40           O  
ATOM   2790  N   ILE A 340      -7.361  -4.147  -9.473  1.00 84.18           N  
ATOM   2791  CA  ILE A 340      -6.704  -3.416 -10.560  1.00 84.18           C  
ATOM   2792  C   ILE A 340      -7.436  -3.768 -11.854  1.00 84.18           C  
ATOM   2793  CB  ILE A 340      -5.193  -3.744 -10.596  1.00 84.18           C  
ATOM   2794  O   ILE A 340      -7.368  -4.899 -12.324  1.00 84.18           O  
ATOM   2795  CG1 ILE A 340      -4.521  -3.168  -9.329  1.00 84.18           C  
ATOM   2796  CG2 ILE A 340      -4.530  -3.198 -11.872  1.00 84.18           C  
ATOM   2797  CD1 ILE A 340      -2.996  -3.285  -9.310  1.00 84.18           C  
ATOM   2798  N   TYR A 341      -8.177  -2.796 -12.398  1.00 84.58           N  
ATOM   2799  CA  TYR A 341      -8.965  -2.924 -13.635  1.00 84.58           C  
ATOM   2800  C   TYR A 341      -9.801  -4.224 -13.703  1.00 84.58           C  
ATOM   2801  CB  TYR A 341      -8.063  -2.668 -14.857  1.00 84.58           C  
ATOM   2802  O   TYR A 341      -9.766  -4.957 -14.682  1.00 84.58           O  
ATOM   2803  CG  TYR A 341      -7.362  -1.317 -14.821  1.00 84.58           C  
ATOM   2804  CD1 TYR A 341      -8.065  -0.140 -15.151  1.00 84.58           C  
ATOM   2805  CD2 TYR A 341      -6.007  -1.235 -14.451  1.00 84.58           C  
ATOM   2806  CE1 TYR A 341      -7.414   1.111 -15.108  1.00 84.58           C  
ATOM   2807  CE2 TYR A 341      -5.361   0.013 -14.373  1.00 84.58           C  
ATOM   2808  OH  TYR A 341      -5.414   2.382 -14.661  1.00 84.58           O  
ATOM   2809  CZ  TYR A 341      -6.059   1.188 -14.714  1.00 84.58           C  
ATOM   2810  N   GLY A 342     -10.528  -4.525 -12.619  1.00 82.43           N  
ATOM   2811  CA  GLY A 342     -11.372  -5.722 -12.473  1.00 82.43           C  
ATOM   2812  C   GLY A 342     -10.663  -6.937 -11.860  1.00 82.43           C  
ATOM   2813  O   GLY A 342     -11.290  -7.702 -11.130  1.00 82.43           O  
ATOM   2814  N   ASN A 343      -9.350  -7.082 -12.052  1.00 84.53           N  
ATOM   2815  CA  ASN A 343      -8.585  -8.189 -11.474  1.00 84.53           C  
ATOM   2816  C   ASN A 343      -8.371  -7.988  -9.968  1.00 84.53           C  
ATOM   2817  CB  ASN A 343      -7.258  -8.352 -12.228  1.00 84.53           C  
ATOM   2818  O   ASN A 343      -7.879  -6.945  -9.537  1.00 84.53           O  
ATOM   2819  CG  ASN A 343      -7.493  -8.836 -13.644  1.00 84.53           C  
ATOM   2820  ND2 ASN A 343      -7.075  -8.095 -14.642  1.00 84.53           N  
ATOM   2821  OD1 ASN A 343      -8.071  -9.884 -13.859  1.00 84.53           O  
ATOM   2822  N   THR A 344      -8.711  -8.992  -9.157  1.00 87.28           N  
ATOM   2823  CA  THR A 344      -8.461  -8.971  -7.706  1.00 87.28           C  
ATOM   2824  C   THR A 344      -7.054  -9.475  -7.403  1.00 87.28           C  
ATOM   2825  CB  THR A 344      -9.507  -9.796  -6.940  1.00 87.28           C  
ATOM   2826  O   THR A 344      -6.687 -10.569  -7.825  1.00 87.28           O  
ATOM   2827  CG2 THR A 344      -9.322  -9.718  -5.423  1.00 87.28           C  
ATOM   2828  OG1 THR A 344     -10.796  -9.287  -7.193  1.00 87.28           O  
ATOM   2829  N   LEU A 345      -6.279  -8.707  -6.634  1.00 85.33           N  
ATOM   2830  CA  LEU A 345      -4.940  -9.091  -6.181  1.00 85.33           C  
ATOM   2831  C   LEU A 345      -5.024 -10.056  -4.989  1.00 85.33           C  
ATOM   2832  CB  LEU A 345      -4.093  -7.846  -5.870  1.00 85.33           C  
ATOM   2833  O   LEU A 345      -4.735  -9.697  -3.846  1.00 85.33           O  
ATOM   2834  CG  LEU A 345      -3.945  -6.809  -6.996  1.00 85.33           C  
ATOM   2835  CD1 LEU A 345      -2.847  -5.838  -6.576  1.00 85.33           C  
ATOM   2836  CD2 LEU A 345      -3.563  -7.396  -8.355  1.00 85.33           C  
ATOM   2837  N   ASP A 346      -5.457 -11.287  -5.252  1.00 86.39           N  
ATOM   2838  CA  ASP A 346      -5.455 -12.373  -4.272  1.00 86.39           C  
ATOM   2839  C   ASP A 346      -4.182 -13.237  -4.373  1.00 86.39           C  
ATOM   2840  CB  ASP A 346      -6.781 -13.163  -4.334  1.00 86.39           C  
ATOM   2841  O   ASP A 346      -3.331 -13.052  -5.249  1.00 86.39           O  
ATOM   2842  CG  ASP A 346      -6.815 -14.331  -5.326  1.00 86.39           C  
ATOM   2843  OD1 ASP A 346      -6.023 -14.328  -6.291  1.00 86.39           O  
ATOM   2844  OD2 ASP A 346      -7.567 -15.293  -5.052  1.00 86.39           O  
ATOM   2845  N   THR A 347      -4.028 -14.190  -3.452  1.00 84.87           N  
ATOM   2846  CA  THR A 347      -2.885 -15.113  -3.459  1.00 84.87           C  
ATOM   2847  C   THR A 347      -2.915 -16.094  -4.631  1.00 84.87           C  
ATOM   2848  CB  THR A 347      -2.791 -15.901  -2.145  1.00 84.87           C  
ATOM   2849  O   THR A 347      -1.853 -16.553  -5.042  1.00 84.87           O  
ATOM   2850  CG2 THR A 347      -2.338 -15.017  -0.984  1.00 84.87           C  
ATOM   2851  OG1 THR A 347      -4.051 -16.429  -1.792  1.00 84.87           O  
ATOM   2852  N   LYS A 348      -4.083 -16.398  -5.218  1.00 88.98           N  
ATOM   2853  CA  LYS A 348      -4.177 -17.262  -6.407  1.00 88.98           C  
ATOM   2854  C   LYS A 348      -3.576 -16.568  -7.629  1.00 88.98           C  
ATOM   2855  CB  LYS A 348      -5.635 -17.655  -6.693  1.00 88.98           C  
ATOM   2856  O   LYS A 348      -2.843 -17.207  -8.381  1.00 88.98           O  
ATOM   2857  CG  LYS A 348      -6.325 -18.395  -5.538  1.00 88.98           C  
ATOM   2858  CD  LYS A 348      -7.781 -18.689  -5.923  1.00 88.98           C  
ATOM   2859  CE  LYS A 348      -8.496 -19.450  -4.803  1.00 88.98           C  
ATOM   2860  NZ  LYS A 348      -9.894 -19.772  -5.183  1.00 88.98           N  
ATOM   2861  N   LEU A 349      -3.840 -15.272  -7.807  1.00 88.85           N  
ATOM   2862  CA  LEU A 349      -3.223 -14.466  -8.860  1.00 88.85           C  
ATOM   2863  C   LEU A 349      -1.707 -14.340  -8.650  1.00 88.85           C  
ATOM   2864  CB  LEU A 349      -3.924 -13.098  -8.936  1.00 88.85           C  
ATOM   2865  O   LEU A 349      -0.961 -14.508  -9.611  1.00 88.85           O  
ATOM   2866  CG  LEU A 349      -3.421 -12.204 -10.089  1.00 88.85           C  
ATOM   2867  CD1 LEU A 349      -3.636 -12.834 -11.468  1.00 88.85           C  
ATOM   2868  CD2 LEU A 349      -4.160 -10.868 -10.064  1.00 88.85           C  
ATOM   2869  N   LEU A 350      -1.246 -14.140  -7.408  1.00 91.39           N  
ATOM   2870  CA  LEU A 350       0.187 -14.151  -7.080  1.00 91.39           C  
ATOM   2871  C   LEU A 350       0.853 -15.474  -7.483  1.00 91.39           C  
ATOM   2872  CB  LEU A 350       0.383 -13.881  -5.577  1.00 91.39           C  
ATOM   2873  O   LEU A 350       1.865 -15.453  -8.179  1.00 91.39           O  
ATOM   2874  CG  LEU A 350       1.849 -13.919  -5.102  1.00 91.39           C  
ATOM   2875  CD1 LEU A 350       2.694 -12.820  -5.738  1.00 91.39           C  
ATOM   2876  CD2 LEU A 350       1.902 -13.749  -3.585  1.00 91.39           C  
ATOM   2877  N   PHE A 351       0.283 -16.618  -7.087  1.00 91.13           N  
ATOM   2878  CA  PHE A 351       0.836 -17.927  -7.444  1.00 91.13           C  
ATOM   2879  C   PHE A 351       0.857 -18.152  -8.959  1.00 91.13           C  
ATOM   2880  CB  PHE A 351       0.089 -19.058  -6.717  1.00 91.13           C  
ATOM   2881  O   PHE A 351       1.879 -18.604  -9.465  1.00 91.13           O  
ATOM   2882  CG  PHE A 351       0.595 -19.326  -5.310  1.00 91.13           C  
ATOM   2883  CD1 PHE A 351       1.913 -19.784  -5.121  1.00 91.13           C  
ATOM   2884  CD2 PHE A 351      -0.246 -19.157  -4.193  1.00 91.13           C  
ATOM   2885  CE1 PHE A 351       2.395 -20.045  -3.826  1.00 91.13           C  
ATOM   2886  CE2 PHE A 351       0.237 -19.412  -2.896  1.00 91.13           C  
ATOM   2887  CZ  PHE A 351       1.558 -19.854  -2.712  1.00 91.13           C  
ATOM   2888  N   LYS A 352      -0.203 -17.773  -9.691  1.00 92.10           N  
ATOM   2889  CA  LYS A 352      -0.229 -17.843 -11.164  1.00 92.10           C  
ATOM   2890  C   LYS A 352       0.860 -16.983 -11.812  1.00 92.10           C  
ATOM   2891  CB  LYS A 352      -1.605 -17.423 -11.702  1.00 92.10           C  
ATOM   2892  O   LYS A 352       1.552 -17.452 -12.711  1.00 92.10           O  
ATOM   2893  CG  LYS A 352      -2.672 -18.512 -11.527  1.00 92.10           C  
ATOM   2894  CD  LYS A 352      -3.998 -18.044 -12.141  1.00 92.10           C  
ATOM   2895  CE  LYS A 352      -5.035 -19.172 -12.100  1.00 92.10           C  
ATOM   2896  NZ  LYS A 352      -6.231 -18.838 -12.916  1.00 92.10           N  
ATOM   2897  N   LEU A 353       1.024 -15.737 -11.365  1.00 90.53           N  
ATOM   2898  CA  LEU A 353       2.048 -14.837 -11.901  1.00 90.53           C  
ATOM   2899  C   LEU A 353       3.456 -15.367 -11.616  1.00 90.53           C  
ATOM   2900  CB  LEU A 353       1.856 -13.421 -11.331  1.00 90.53           C  
ATOM   2901  O   LEU A 353       4.278 -15.409 -12.529  1.00 90.53           O  
ATOM   2902  CG  LEU A 353       0.644 -12.665 -11.909  1.00 90.53           C  
ATOM   2903  CD1 LEU A 353       0.450 -11.361 -11.136  1.00 90.53           C  
ATOM   2904  CD2 LEU A 353       0.820 -12.320 -13.389  1.00 90.53           C  
ATOM   2905  N   LEU A 354       3.727 -15.832 -10.393  1.00 89.42           N  
ATOM   2906  CA  LEU A 354       5.026 -16.406 -10.034  1.00 89.42           C  
ATOM   2907  C   LEU A 354       5.308 -17.728 -10.764  1.00 89.42           C  
ATOM   2908  CB  LEU A 354       5.123 -16.585  -8.509  1.00 89.42           C  
ATOM   2909  O   LEU A 354       6.444 -17.936 -11.180  1.00 89.42           O  
ATOM   2910  CG  LEU A 354       5.201 -15.274  -7.702  1.00 89.42           C  
ATOM   2911  CD1 LEU A 354       5.179 -15.614  -6.211  1.00 89.42           C  
ATOM   2912  CD2 LEU A 354       6.472 -14.464  -7.979  1.00 89.42           C  
ATOM   2913  N   SER A 355       4.310 -18.595 -10.984  1.00 89.76           N  
ATOM   2914  CA  SER A 355       4.510 -19.839 -11.743  1.00 89.76           C  
ATOM   2915  C   SER A 355       4.794 -19.576 -13.223  1.00 89.76           C  
ATOM   2916  CB  SER A 355       3.332 -20.810 -11.573  1.00 89.76           C  
ATOM   2917  O   SER A 355       5.673 -20.218 -13.789  1.00 89.76           O  
ATOM   2918  OG  SER A 355       2.110 -20.300 -12.077  1.00 89.76           O  
ATOM   2919  N   ILE A 356       4.109 -18.603 -13.838  1.00 88.57           N  
ATOM   2920  CA  ILE A 356       4.398 -18.170 -15.216  1.00 88.57           C  
ATOM   2921  C   ILE A 356       5.798 -17.543 -15.288  1.00 88.57           C  
ATOM   2922  CB  ILE A 356       3.292 -17.216 -15.728  1.00 88.57           C  
ATOM   2923  O   ILE A 356       6.579 -17.897 -16.160  1.00 88.57           O  
ATOM   2924  CG1 ILE A 356       1.955 -17.982 -15.885  1.00 88.57           C  
ATOM   2925  CG2 ILE A 356       3.680 -16.574 -17.074  1.00 88.57           C  
ATOM   2926  CD1 ILE A 356       0.730 -17.066 -16.016  1.00 88.57           C  
ATOM   2927  N   SER A 357       6.153 -16.685 -14.328  1.00 86.87           N  
ATOM   2928  CA  SER A 357       7.473 -16.038 -14.257  1.00 86.87           C  
ATOM   2929  C   SER A 357       8.616 -17.049 -14.110  1.00 86.87           C  
ATOM   2930  CB  SER A 357       7.519 -15.074 -13.069  1.00 86.87           C  
ATOM   2931  O   SER A 357       9.638 -16.939 -14.785  1.00 86.87           O  
ATOM   2932  OG  SER A 357       6.501 -14.102 -13.157  1.00 86.87           O  
ATOM   2933  N   ALA A 358       8.438 -18.062 -13.256  1.00 84.43           N  
ATOM   2934  CA  ALA A 358       9.397 -19.151 -13.089  1.00 84.43           C  
ATOM   2935  C   ALA A 358       9.506 -20.022 -14.352  1.00 84.43           C  
ATOM   2936  CB  ALA A 358       8.982 -19.976 -11.866  1.00 84.43           C  
ATOM   2937  O   ALA A 358      10.608 -20.421 -14.720  1.00 84.43           O  
ATOM   2938  N   PHE A 359       8.387 -20.272 -15.042  1.00 85.80           N  
ATOM   2939  CA  PHE A 359       8.381 -20.978 -16.322  1.00 85.80           C  
ATOM   2940  C   PHE A 359       9.121 -20.187 -17.411  1.00 85.80           C  
ATOM   2941  CB  PHE A 359       6.937 -21.311 -16.719  1.00 85.80           C  
ATOM   2942  O   PHE A 359       9.991 -20.753 -18.062  1.00 85.80           O  
ATOM   2943  CG  PHE A 359       6.829 -22.075 -18.023  1.00 85.80           C  
ATOM   2944  CD1 PHE A 359       6.510 -21.396 -19.215  1.00 85.80           C  
ATOM   2945  CD2 PHE A 359       7.076 -23.460 -18.052  1.00 85.80           C  
ATOM   2946  CE1 PHE A 359       6.432 -22.103 -20.428  1.00 85.80           C  
ATOM   2947  CE2 PHE A 359       7.003 -24.165 -19.266  1.00 85.80           C  
ATOM   2948  CZ  PHE A 359       6.681 -23.486 -20.455  1.00 85.80           C  
ATOM   2949  N   CYS A 360       8.875 -18.880 -17.562  1.00 81.81           N  
ATOM   2950  CA  CYS A 360       9.604 -18.032 -18.515  1.00 81.81           C  
ATOM   2951  C   CYS A 360      11.116 -18.013 -18.237  1.00 81.81           C  
ATOM   2952  CB  CYS A 360       9.011 -16.617 -18.493  1.00 81.81           C  
ATOM   2953  O   CYS A 360      11.903 -18.269 -19.143  1.00 81.81           O  
ATOM   2954  SG  CYS A 360       7.324 -16.654 -19.171  1.00 81.81           S  
ATOM   2955  N   ALA A 361      11.534 -17.835 -16.980  1.00 78.91           N  
ATOM   2956  CA  ALA A 361      12.953 -17.891 -16.614  1.00 78.91           C  
ATOM   2957  C   ALA A 361      13.597 -19.275 -16.864  1.00 78.91           C  
ATOM   2958  CB  ALA A 361      13.080 -17.469 -15.147  1.00 78.91           C  
ATOM   2959  O   ALA A 361      14.801 -19.360 -17.117  1.00 78.91           O  
ATOM   2960  N   PHE A 362      12.812 -20.357 -16.811  1.00 79.51           N  
ATOM   2961  CA  PHE A 362      13.256 -21.713 -17.144  1.00 79.51           C  
ATOM   2962  C   PHE A 362      13.340 -21.945 -18.662  1.00 79.51           C  
ATOM   2963  CB  PHE A 362      12.334 -22.722 -16.446  1.00 79.51           C  
ATOM   2964  O   PHE A 362      14.341 -22.485 -19.127  1.00 79.51           O  
ATOM   2965  CG  PHE A 362      12.733 -24.172 -16.637  1.00 79.51           C  
ATOM   2966  CD1 PHE A 362      11.999 -25.000 -17.507  1.00 79.51           C  
ATOM   2967  CD2 PHE A 362      13.835 -24.698 -15.936  1.00 79.51           C  
ATOM   2968  CE1 PHE A 362      12.359 -26.349 -17.664  1.00 79.51           C  
ATOM   2969  CE2 PHE A 362      14.206 -26.044 -16.107  1.00 79.51           C  
ATOM   2970  CZ  PHE A 362      13.467 -26.870 -16.972  1.00 79.51           C  
ATOM   2971  N   VAL A 363      12.360 -21.474 -19.442  1.00 79.25           N  
ATOM   2972  CA  VAL A 363      12.385 -21.511 -20.917  1.00 79.25           C  
ATOM   2973  C   VAL A 363      13.569 -20.707 -21.453  1.00 79.25           C  
ATOM   2974  CB  VAL A 363      11.052 -21.026 -21.522  1.00 79.25           C  
ATOM   2975  O   VAL A 363      14.371 -21.266 -22.191  1.00 79.25           O  
ATOM   2976  CG1 VAL A 363      11.106 -20.897 -23.050  1.00 79.25           C  
ATOM   2977  CG2 VAL A 363       9.923 -22.017 -21.208  1.00 79.25           C  
ATOM   2978  N   ASN A 364      13.773 -19.469 -20.990  1.00 72.17           N  
ATOM   2979  CA  ASN A 364      14.927 -18.640 -21.363  1.00 72.17           C  
ATOM   2980  C   ASN A 364      16.275 -19.325 -21.040  1.00 72.17           C  
ATOM   2981  CB  ASN A 364      14.837 -17.299 -20.604  1.00 72.17           C  
ATOM   2982  O   ASN A 364      17.277 -19.108 -21.721  1.00 72.17           O  
ATOM   2983  CG  ASN A 364      13.760 -16.342 -21.092  1.00 72.17           C  
ATOM   2984  ND2 ASN A 364      13.845 -15.102 -20.670  1.00 72.17           N  
ATOM   2985  OD1 ASN A 364      12.848 -16.672 -21.827  1.00 72.17           O  
ATOM   2986  N   ARG A 365      16.326 -20.156 -19.988  1.00 69.53           N  
ATOM   2987  CA  ARG A 365      17.517 -20.949 -19.640  1.00 69.53           C  
ATOM   2988  C   ARG A 365      17.691 -22.178 -20.544  1.00 69.53           C  
ATOM   2989  CB  ARG A 365      17.471 -21.309 -18.146  1.00 69.53           C  
ATOM   2990  O   ARG A 365      18.831 -22.529 -20.829  1.00 69.53           O  
ATOM   2991  CG  ARG A 365      18.725 -22.074 -17.699  1.00 69.53           C  
ATOM   2992  CD  ARG A 365      18.700 -22.344 -16.193  1.00 69.53           C  
ATOM   2993  NE  ARG A 365      19.849 -23.177 -15.795  1.00 69.53           N  
ATOM   2994  NH1 ARG A 365      19.763 -22.777 -13.540  1.00 69.53           N  
ATOM   2995  NH2 ARG A 365      21.336 -24.130 -14.361  1.00 69.53           N  
ATOM   2996  CZ  ARG A 365      20.308 -23.357 -14.571  1.00 69.53           C  
ATOM   2997  N   LEU A 366      16.607 -22.819 -20.983  1.00 66.16           N  
ATOM   2998  CA  LEU A 366      16.640 -23.956 -21.913  1.00 66.16           C  
ATOM   2999  C   LEU A 366      16.955 -23.536 -23.350  1.00 66.16           C  
ATOM   3000  CB  LEU A 366      15.293 -24.699 -21.891  1.00 66.16           C  
ATOM   3001  O   LEU A 366      17.788 -24.170 -23.986  1.00 66.16           O  
ATOM   3002  CG  LEU A 366      15.079 -25.644 -20.701  1.00 66.16           C  
ATOM   3003  CD1 LEU A 366      13.669 -26.226 -20.804  1.00 66.16           C  
ATOM   3004  CD2 LEU A 366      16.066 -26.816 -20.696  1.00 66.16           C  
ATOM   3005  N   GLU A 367      16.337 -22.464 -23.842  1.00 62.07           N  
ATOM   3006  CA  GLU A 367      16.577 -21.912 -25.180  1.00 62.07           C  
ATOM   3007  C   GLU A 367      18.058 -21.555 -25.359  1.00 62.07           C  
ATOM   3008  CB  GLU A 367      15.658 -20.694 -25.356  1.00 62.07           C  
ATOM   3009  O   GLU A 367      18.682 -21.948 -26.340  1.00 62.07           O  
ATOM   3010  CG  GLU A 367      15.733 -20.062 -26.752  1.00 62.07           C  
ATOM   3011  CD  GLU A 367      14.661 -18.974 -26.924  1.00 62.07           C  
ATOM   3012  OE1 GLU A 367      14.011 -18.958 -27.993  1.00 62.07           O  
ATOM   3013  OE2 GLU A 367      14.489 -18.174 -25.975  1.00 62.07           O  
ATOM   3014  N   TYR A 368      18.667 -20.944 -24.338  1.00 57.86           N  
ATOM   3015  CA  TYR A 368      20.113 -20.758 -24.301  1.00 57.86           C  
ATOM   3016  C   TYR A 368      20.911 -22.066 -24.282  1.00 57.86           C  
ATOM   3017  CB  TYR A 368      20.490 -19.943 -23.065  1.00 57.86           C  
ATOM   3018  O   TYR A 368      22.021 -22.069 -24.793  1.00 57.86           O  
ATOM   3019  CG  TYR A 368      21.983 -19.897 -22.816  1.00 57.86           C  
ATOM   3020  CD1 TYR A 368      22.842 -21.345 -22.126  1.00 57.86           C  
ATOM   3021  CD2 TYR A 368      22.898 -18.362 -23.122  1.00 57.86           C  
ATOM   3022  CE1 TYR A 368      24.613 -21.250 -21.737  1.00 57.86           C  
ATOM   3023  CE2 TYR A 368      24.665 -18.267 -22.740  1.00 57.86           C  
ATOM   3024  OH  TYR A 368      26.855 -19.659 -21.771  1.00 57.86           O  
ATOM   3025  CZ  TYR A 368      25.529 -19.713 -22.049  1.00 57.86           C  
ATOM   3026  N   LEU A 369      20.453 -23.141 -23.632  1.00 60.72           N  
ATOM   3027  CA  LEU A 369      21.223 -24.396 -23.539  1.00 60.72           C  
ATOM   3028  C   LEU A 369      21.268 -25.163 -24.872  1.00 60.72           C  
ATOM   3029  CB  LEU A 369      20.694 -25.268 -22.381  1.00 60.72           C  
ATOM   3030  O   LEU A 369      22.017 -26.129 -24.986  1.00 60.72           O  
ATOM   3031  CG  LEU A 369      21.195 -24.848 -20.987  1.00 60.72           C  
ATOM   3032  CD1 LEU A 369      20.388 -25.562 -19.899  1.00 60.72           C  
ATOM   3033  CD2 LEU A 369      22.672 -25.188 -20.765  1.00 60.72           C  
ATOM   3034  N   HIS A 370      20.512 -24.705 -25.872  1.00 57.42           N  
ATOM   3035  CA  HIS A 370      20.640 -25.101 -27.272  1.00 57.42           C  
ATOM   3036  C   HIS A 370      21.579 -24.181 -28.092  1.00 57.42           C  
ATOM   3037  CB  HIS A 370      19.226 -25.237 -27.864  1.00 57.42           C  
ATOM   3038  O   HIS A 370      21.647 -24.344 -29.311  1.00 57.42           O  
ATOM   3039  CG  HIS A 370      18.533 -26.509 -27.436  1.00 57.42           C  
ATOM   3040  CD2 HIS A 370      17.563 -26.655 -26.480  1.00 57.42           C  
ATOM   3041  ND1 HIS A 370      18.779 -27.757 -27.956  1.00 57.42           N  
ATOM   3042  CE1 HIS A 370      17.976 -28.635 -27.334  1.00 57.42           C  
ATOM   3043  NE2 HIS A 370      17.210 -28.012 -26.425  1.00 57.42           N  
ATOM   3044  N   ILE A 371      22.299 -23.249 -27.438  1.00 47.31           N  
ATOM   3045  CA  ILE A 371      23.308 -22.326 -28.007  1.00 47.31           C  
ATOM   3046  C   ILE A 371      24.607 -22.355 -27.178  1.00 47.31           C  
ATOM   3047  CB  ILE A 371      22.767 -20.879 -28.134  1.00 47.31           C  
ATOM   3048  O   ILE A 371      25.598 -22.887 -27.715  1.00 47.31           O  
ATOM   3049  CG1 ILE A 371      21.331 -20.780 -28.699  1.00 47.31           C  
ATOM   3050  CG2 ILE A 371      23.748 -20.082 -29.017  1.00 47.31           C  
ATOM   3051  CD1 ILE A 371      20.756 -19.356 -28.666  1.00 47.31           C  
ATOM   3052  OXT ILE A 371      24.614 -21.807 -26.042  1.00 47.31           O  
TER    3053      ILE A 371                                                      
ENDMDL                                                                          
END                                                                             
