# Supplementary material for: Structural screens identify candidate human homologs of insect chemoreceptors and cryptic Drosophila gustatory receptor-like proteins
Source: eLife. 2023 Feb 20;12:e85537. doi: 10.7554/eLife.85537 (PMC9998090; doi:10.7554/eLife.85537)
Supplement: Source data 1. — Models of proteins analyzed in this work, either downloaded from the AlphaFold Protein Structure Database or, where not already available, predicted using the AlphaFold2 algorithm implemented in ColabFold (Mirdita et al., 2022). The four-letter code in the filename represents the first letter of the genus and the first three letters of the species (e.g., ‘Dmel’ = D. melanogaster); species names are given in full in the figures. [file elife-85537-data1.zip › DmelGrlHz_CG3831_AF-Q9W1W8-F1-model_v3.pdb]

HEADER                                            01-JUN-22                     
TITLE     ALPHAFOLD MONOMER V2.0 PREDICTION FOR CG3831 PROTEIN (Q9W1W8)         
COMPND    MOL_ID: 1;                                                            
COMPND   2 MOLECULE: CG3831 PROTEIN;                                            
COMPND   3 CHAIN: A                                                             
SOURCE    MOL_ID: 1;                                                            
SOURCE   2 ORGANISM_SCIENTIFIC: DROSOPHILA MELANOGASTER;                        
SOURCE   3 ORGANISM_TAXID: 7227                                                 
REMARK   1                                                                      
REMARK   1 REFERENCE 1                                                          
REMARK   1  AUTH   JOHN JUMPER, RICHARD EVANS, ALEXANDER PRITZEL, TIM GREEN,    
REMARK   1  AUTH 2 MICHAEL FIGURNOV, OLAF RONNEBERGER, KATHRYN TUNYASUVUNAKOOL, 
REMARK   1  AUTH 3 RUSS BATES, AUGUSTIN ZIDEK, ANNA POTAPENKO, ALEX BRIDGLAND,  
REMARK   1  AUTH 4 CLEMENS MEYER, SIMON A A KOHL, ANDREW J BALLARD,             
REMARK   1  AUTH 5 ANDREW COWIE, BERNARDINO ROMERA-PAREDES, STANISLAV NIKOLOV,  
REMARK   1  AUTH 6 RISHUB JAIN, JONAS ADLER, TREVOR BACK, STIG PETERSEN,        
REMARK   1  AUTH 7 DAVID REIMAN, ELLEN CLANCY, MICHAL ZIELINSKI,                
REMARK   1  AUTH 8 MARTIN STEINEGGER, MICHALINA PACHOLSKA, TAMAS BERGHAMMER,    
REMARK   1  AUTH 9 DAVID SILVER, ORIOL VINYALS, ANDREW W SENIOR,                
REMARK   1  AUTH10 KORAY KAVUKCUOGLU, PUSHMEET KOHLI, DEMIS HASSABIS            
REMARK   1  TITL   HIGHLY ACCURATE PROTEIN STRUCTURE PREDICTION WITH ALPHAFOLD  
REMARK   1  REF    NATURE                        V. 596   583 2021              
REMARK   1  REFN                   ISSN 0028-0836                               
REMARK   1  PMID   34265844                                                     
REMARK   1  DOI    10.1038/s41586-021-03819-2                                   
REMARK   1                                                                      
REMARK   1 DISCLAIMERS                                                          
REMARK   1 ALPHAFOLD DATA, COPYRIGHT (2021) DEEPMIND TECHNOLOGIES LIMITED. THE  
REMARK   1 INFORMATION PROVIDED IS THEORETICAL MODELLING ONLY AND CAUTION SHOULD
REMARK   1 BE EXERCISED IN ITS USE. IT IS PROVIDED "AS-IS" WITHOUT ANY WARRANTY 
REMARK   1 OF ANY KIND, WHETHER EXPRESSED OR IMPLIED. NO WARRANTY IS GIVEN THAT 
REMARK   1 USE OF THE INFORMATION SHALL NOT INFRINGE THE RIGHTS OF ANY THIRD    
REMARK   1 PARTY. THE INFORMATION IS NOT INTENDED TO BE A SUBSTITUTE FOR        
REMARK   1 PROFESSIONAL MEDICAL ADVICE, DIAGNOSIS, OR TREATMENT, AND DOES NOT   
REMARK   1 CONSTITUTE MEDICAL OR OTHER PROFESSIONAL ADVICE. IT IS AVAILABLE FOR 
REMARK   1 ACADEMIC AND COMMERCIAL PURPOSES, UNDER CC-BY 4.0 LICENCE.           
DBREF  XXXX A    1   433  UNP    Q9W1W8   Q9W1W8_DROME     1    433             
SEQRES   1 A  433  MET HIS ARG HIS ASN ALA GLU SER SER PHE CYS PHE ILE          
SEQRES   2 A  433  ASN ARG ILE ASN GLY ASN THR ASN ASP GLU LEU GLN GLN          
SEQRES   3 A  433  PRO GLY GLU HIS GLU PRO THR SER ALA LEU LEU ASP TYR          
SEQRES   4 A  433  CYS LYS ARG LYS PHE LEU ARG PRO TYR VAL ALA ILE LEU          
SEQRES   5 A  433  THR LEU VAL GLY LEU ASN PRO ILE SER THR ASP MET THR          
SEQRES   6 A  433  SER ILE ARG ALA CYS CYS SER TYR VAL GLN ALA LEU MET          
SEQRES   7 A  433  VAL LEU PHE VAL LEU LEU VAL GLY TYR LEU LEU ARG TYR          
SEQRES   8 A  433  ILE CYS GLY TYR ARG GLY ASP ARG GLY PHE THR SER TYR          
SEQRES   9 A  433  ARG ASP ILE ARG PRO ILE THR ASN GLY THR ASP GLY GLY          
SEQRES  10 A  433  ALA THR THR PRO ASN THR ILE GLY GLU LEU LEU PHE GLY          
SEQRES  11 A  433  PHE ILE VAL PRO SER GLY PHE ASN LEU LEU ALA PHE VAL          
SEQRES  12 A  433  SER ALA VAL LEU VAL CYS LYS VAL ILE ASP HIS GLU GLN          
SEQRES  13 A  433  LEU GLN ASN LEU ILE GLU ARG VAL PHE LEU MET SER ALA          
SEQRES  14 A  433  LYS PRO LYS ARG LEU CYS ARG MET LEU TRP LEU PHE LEU          
SEQRES  15 A  433  ALA ILE ALA LEU ALA LEU LEU ILE LEU LEU PHE GLY TYR          
SEQRES  16 A  433  ALA CYS CYS VAL VAL MET MET GLN PRO SER GLN ILE VAL          
SEQRES  17 A  433  LYS VAL SER TRP LEU ALA GLU ILE LEU SER ASP TRP GLU          
SEQRES  18 A  433  MET TRP LEU ARG VAL GLY LEU LEU PHE THR ILE LEU LEU          
SEQRES  19 A  433  GLN ASP LEU VAL GLU ILE ILE ILE LEU SER ASN TYR TYR          
SEQRES  20 A  433  ILE GLU CYS TYR LEU LEU ARG MET HIS LEU GLU THR LEU          
SEQRES  21 A  433  SER HIS LYS LEU LEU MET HIS SER ILE ASP SER LEU ASP          
SEQRES  22 A  433  TRP MET ARG GLU VAL LEU GLU PHE ARG LYS LEU LEU GLU          
SEQRES  23 A  433  ARG LEU ASN GLN HIS VAL SER ILE PRO VAL CYS PHE LEU          
SEQRES  24 A  433  ILE VAL MET ASN LEU ALA TYR ALA PHE ALA GLY LEU VAL          
SEQRES  25 A  433  TYR LEU PHE LYS ASP PHE ASP PHE HIS TYR CYS ALA LEU          
SEQRES  26 A  433  LYS LEU VAL LEU LEU ASN ILE ALA ASN VAL MET LEU TRP          
SEQRES  27 A  433  LEU PHE LEU GLY LEU LEU PRO PHE PHE VAL ALA SER SER          
SEQRES  28 A  433  VAL THR ARG VAL CYS GLN ASN ALA GLN ALA ASN GLY HIS          
SEQRES  29 A  433  GLN ILE ARG VAL ARG PRO PHE VAL TYR HIS ASN THR SER          
SEQRES  30 A  433  ALA GLU ASP LEU ASN SER THR LEU LEU PHE ALA ALA SER          
SEQRES  31 A  433  LEU ASP MET SER ALA LYS LEU PHE ARG MET PRO ILE GLN          
SEQRES  32 A  433  PRO ASN TYR LEU CYS PHE ALA ILE LEU VAL VAL VAL ILE          
SEQRES  33 A  433  VAL ILE LEU THR LEU GLY MET CYS LEU ASN LEU THR ALA          
SEQRES  34 A  433  LEU GLY LYS ILE                                              
CRYST1    1.000    1.000    1.000  90.00  90.00  90.00 P 1           1          
ORIGX1      1.000000  0.000000  0.000000        0.00000                         
ORIGX2      0.000000  1.000000  0.000000        0.00000                         
ORIGX3      0.000000  0.000000  1.000000        0.00000                         
SCALE1      1.000000  0.000000  0.000000        0.00000                         
SCALE2      0.000000  1.000000  0.000000        0.00000                         
SCALE3      0.000000  0.000000  1.000000        0.00000                         
MODEL        1                                                                  
ATOM      1  N   MET A   1     -42.058  66.012  28.281  1.00 37.94           N  
ATOM      2  CA  MET A   1     -40.872  65.255  28.738  1.00 37.94           C  
ATOM      3  C   MET A   1     -40.334  64.492  27.529  1.00 37.94           C  
ATOM      4  CB  MET A   1     -41.271  64.362  29.932  1.00 37.94           C  
ATOM      5  O   MET A   1     -40.834  63.428  27.203  1.00 37.94           O  
ATOM      6  CG  MET A   1     -40.129  64.009  30.888  1.00 37.94           C  
ATOM      7  SD  MET A   1     -40.759  63.179  32.373  1.00 37.94           S  
ATOM      8  CE  MET A   1     -39.255  63.012  33.371  1.00 37.94           C  
ATOM      9  N   HIS A   2     -39.442  65.120  26.760  1.00 29.91           N  
ATOM     10  CA  HIS A   2     -38.861  64.576  25.527  1.00 29.91           C  
ATOM     11  C   HIS A   2     -37.391  64.248  25.783  1.00 29.91           C  
ATOM     12  CB  HIS A   2     -38.967  65.609  24.384  1.00 29.91           C  
ATOM     13  O   HIS A   2     -36.653  65.121  26.239  1.00 29.91           O  
ATOM     14  CG  HIS A   2     -40.179  65.502  23.493  1.00 29.91           C  
ATOM     15  CD2 HIS A   2     -40.410  66.272  22.383  1.00 29.91           C  
ATOM     16  ND1 HIS A   2     -41.178  64.550  23.538  1.00 29.91           N  
ATOM     17  CE1 HIS A   2     -41.985  64.746  22.480  1.00 29.91           C  
ATOM     18  NE2 HIS A   2     -41.561  65.790  21.759  1.00 29.91           N  
ATOM     19  N   ARG A   3     -36.960  63.020  25.477  1.00 27.48           N  
ATOM     20  CA  ARG A   3     -35.536  62.678  25.404  1.00 27.48           C  
ATOM     21  C   ARG A   3     -35.285  61.596  24.345  1.00 27.48           C  
ATOM     22  CB  ARG A   3     -34.991  62.305  26.802  1.00 27.48           C  
ATOM     23  O   ARG A   3     -35.698  60.460  24.507  1.00 27.48           O  
ATOM     24  CG  ARG A   3     -33.652  63.014  27.065  1.00 27.48           C  
ATOM     25  CD  ARG A   3     -33.115  62.708  28.468  1.00 27.48           C  
ATOM     26  NE  ARG A   3     -31.845  63.416  28.728  1.00 27.48           N  
ATOM     27  NH1 ARG A   3     -31.566  62.757  30.912  1.00 27.48           N  
ATOM     28  NH2 ARG A   3     -30.039  64.071  29.957  1.00 27.48           N  
ATOM     29  CZ  ARG A   3     -31.159  63.412  29.860  1.00 27.48           C  
ATOM     30  N   HIS A   4     -34.665  62.060  23.261  1.00 30.72           N  
ATOM     31  CA  HIS A   4     -33.735  61.433  22.315  1.00 30.72           C  
ATOM     32  C   HIS A   4     -33.739  59.912  22.064  1.00 30.72           C  
ATOM     33  CB  HIS A   4     -32.320  61.912  22.676  1.00 30.72           C  
ATOM     34  O   HIS A   4     -33.346  59.121  22.914  1.00 30.72           O  
ATOM     35  CG  HIS A   4     -32.010  63.244  22.049  1.00 30.72           C  
ATOM     36  CD2 HIS A   4     -32.195  64.489  22.587  1.00 30.72           C  
ATOM     37  ND1 HIS A   4     -31.527  63.419  20.773  1.00 30.72           N  
ATOM     38  CE1 HIS A   4     -31.418  64.738  20.547  1.00 30.72           C  
ATOM     39  NE2 HIS A   4     -31.823  65.429  21.624  1.00 30.72           N  
ATOM     40  N   ASN A   5     -33.982  59.575  20.790  1.00 33.53           N  
ATOM     41  CA  ASN A   5     -33.491  58.383  20.098  1.00 33.53           C  
ATOM     42  C   ASN A   5     -32.012  58.558  19.718  1.00 33.53           C  
ATOM     43  CB  ASN A   5     -34.297  58.198  18.790  1.00 33.53           C  
ATOM     44  O   ASN A   5     -31.682  59.511  19.010  1.00 33.53           O  
ATOM     45  CG  ASN A   5     -35.656  57.559  18.977  1.00 33.53           C  
ATOM     46  ND2 ASN A   5     -36.571  57.766  18.060  1.00 33.53           N  
ATOM     47  OD1 ASN A   5     -35.908  56.842  19.923  1.00 33.53           O  
ATOM     48  N   ALA A   6     -31.159  57.615  20.124  1.00 35.78           N  
ATOM     49  CA  ALA A   6     -29.854  57.357  19.514  1.00 35.78           C  
ATOM     50  C   ALA A   6     -29.321  55.973  19.935  1.00 35.78           C  
ATOM     51  CB  ALA A   6     -28.858  58.475  19.880  1.00 35.78           C  
ATOM     52  O   ALA A   6     -28.370  55.898  20.698  1.00 35.78           O  
ATOM     53  N   GLU A   7     -29.902  54.876  19.435  1.00 33.38           N  
ATOM     54  CA  GLU A   7     -29.274  53.543  19.509  1.00 33.38           C  
ATOM     55  C   GLU A   7     -29.541  52.735  18.230  1.00 33.38           C  
ATOM     56  CB  GLU A   7     -29.657  52.757  20.779  1.00 33.38           C  
ATOM     57  O   GLU A   7     -30.398  51.861  18.157  1.00 33.38           O  
ATOM     58  CG  GLU A   7     -28.954  53.292  22.040  1.00 33.38           C  
ATOM     59  CD  GLU A   7     -29.022  52.345  23.245  1.00 33.38           C  
ATOM     60  OE1 GLU A   7     -28.286  52.619  24.219  1.00 33.38           O  
ATOM     61  OE2 GLU A   7     -29.791  51.361  23.183  1.00 33.38           O  
ATOM     62  N   SER A   8     -28.760  53.026  17.192  1.00 39.03           N  
ATOM     63  CA  SER A   8     -28.531  52.119  16.066  1.00 39.03           C  
ATOM     64  C   SER A   8     -27.031  52.082  15.778  1.00 39.03           C  
ATOM     65  CB  SER A   8     -29.361  52.518  14.829  1.00 39.03           C  
ATOM     66  O   SER A   8     -26.563  52.814  14.912  1.00 39.03           O  
ATOM     67  OG  SER A   8     -28.957  53.763  14.290  1.00 39.03           O  
ATOM     68  N   SER A   9     -26.254  51.303  16.545  1.00 32.53           N  
ATOM     69  CA  SER A   9     -24.855  50.948  16.193  1.00 32.53           C  
ATOM     70  C   SER A   9     -24.199  49.836  17.034  1.00 32.53           C  
ATOM     71  CB  SER A   9     -23.931  52.183  16.202  1.00 32.53           C  
ATOM     72  O   SER A   9     -23.078  49.442  16.731  1.00 32.53           O  
ATOM     73  OG  SER A   9     -23.999  52.827  14.947  1.00 32.53           O  
ATOM     74  N   PHE A  10     -24.857  49.253  18.043  1.00 31.31           N  
ATOM     75  CA  PHE A  10     -24.179  48.338  18.982  1.00 31.31           C  
ATOM     76  C   PHE A  10     -24.182  46.836  18.631  1.00 31.31           C  
ATOM     77  CB  PHE A  10     -24.624  48.644  20.421  1.00 31.31           C  
ATOM     78  O   PHE A  10     -23.760  46.025  19.449  1.00 31.31           O  
ATOM     79  CG  PHE A  10     -23.582  49.456  21.162  1.00 31.31           C  
ATOM     80  CD1 PHE A  10     -22.450  48.812  21.697  1.00 31.31           C  
ATOM     81  CD2 PHE A  10     -23.715  50.852  21.280  1.00 31.31           C  
ATOM     82  CE1 PHE A  10     -21.457  49.560  22.354  1.00 31.31           C  
ATOM     83  CE2 PHE A  10     -22.721  51.599  21.937  1.00 31.31           C  
ATOM     84  CZ  PHE A  10     -21.594  50.954  22.474  1.00 31.31           C  
ATOM     85  N   CYS A  11     -24.590  46.427  17.424  1.00 36.28           N  
ATOM     86  CA  CYS A  11     -24.655  44.995  17.070  1.00 36.28           C  
ATOM     87  C   CYS A  11     -23.462  44.467  16.243  1.00 36.28           C  
ATOM     88  CB  CYS A  11     -26.028  44.681  16.454  1.00 36.28           C  
ATOM     89  O   CYS A  11     -23.426  43.287  15.908  1.00 36.28           O  
ATOM     90  SG  CYS A  11     -26.605  43.065  17.052  1.00 36.28           S  
ATOM     91  N   PHE A  12     -22.462  45.297  15.921  1.00 32.41           N  
ATOM     92  CA  PHE A  12     -21.345  44.877  15.052  1.00 32.41           C  
ATOM     93  C   PHE A  12     -19.983  44.736  15.759  1.00 32.41           C  
ATOM     94  CB  PHE A  12     -21.306  45.760  13.794  1.00 32.41           C  
ATOM     95  O   PHE A  12     -19.043  44.203  15.173  1.00 32.41           O  
ATOM     96  CG  PHE A  12     -21.117  44.960  12.517  1.00 32.41           C  
ATOM     97  CD1 PHE A  12     -19.832  44.781  11.972  1.00 32.41           C  
ATOM     98  CD2 PHE A  12     -22.229  44.371  11.884  1.00 32.41           C  
ATOM     99  CE1 PHE A  12     -19.663  44.037  10.790  1.00 32.41           C  
ATOM    100  CE2 PHE A  12     -22.061  43.626  10.703  1.00 32.41           C  
ATOM    101  CZ  PHE A  12     -20.777  43.463  10.153  1.00 32.41           C  
ATOM    102  N   ILE A  13     -19.867  45.127  17.035  1.00 32.94           N  
ATOM    103  CA  ILE A  13     -18.605  45.097  17.804  1.00 32.94           C  
ATOM    104  C   ILE A  13     -18.685  44.063  18.940  1.00 32.94           C  
ATOM    105  CB  ILE A  13     -18.155  46.516  18.260  1.00 32.94           C  
ATOM    106  O   ILE A  13     -18.379  44.347  20.088  1.00 32.94           O  
ATOM    107  CG1 ILE A  13     -18.095  47.514  17.076  1.00 32.94           C  
ATOM    108  CG2 ILE A  13     -16.743  46.477  18.896  1.00 32.94           C  
ATOM    109  CD1 ILE A  13     -18.110  48.983  17.518  1.00 32.94           C  
ATOM    110  N   ASN A  14     -19.111  42.835  18.637  1.00 32.22           N  
ATOM    111  CA  ASN A  14     -18.895  41.705  19.557  1.00 32.22           C  
ATOM    112  C   ASN A  14     -18.191  40.510  18.892  1.00 32.22           C  
ATOM    113  CB  ASN A  14     -20.197  41.360  20.315  1.00 32.22           C  
ATOM    114  O   ASN A  14     -18.140  39.417  19.441  1.00 32.22           O  
ATOM    115  CG  ASN A  14     -19.949  40.993  21.775  1.00 32.22           C  
ATOM    116  ND2 ASN A  14     -20.927  40.436  22.448  1.00 32.22           N  
ATOM    117  OD1 ASN A  14     -18.900  41.228  22.345  1.00 32.22           O  
ATOM    118  N   ARG A  15     -17.622  40.715  17.693  1.00 34.84           N  
ATOM    119  CA  ARG A  15     -16.921  39.672  16.921  1.00 34.84           C  
ATOM    120  C   ARG A  15     -15.389  39.749  16.999  1.00 34.84           C  
ATOM    121  CB  ARG A  15     -17.463  39.659  15.476  1.00 34.84           C  
ATOM    122  O   ARG A  15     -14.726  38.944  16.359  1.00 34.84           O  
ATOM    123  CG  ARG A  15     -17.290  38.288  14.800  1.00 34.84           C  
ATOM    124  CD  ARG A  15     -17.960  38.256  13.426  1.00 34.84           C  
ATOM    125  NE  ARG A  15     -17.962  36.885  12.881  1.00 34.84           N  
ATOM    126  NH1 ARG A  15     -19.479  37.235  11.196  1.00 34.84           N  
ATOM    127  NH2 ARG A  15     -18.679  35.181  11.555  1.00 34.84           N  
ATOM    128  CZ  ARG A  15     -18.702  36.443  11.882  1.00 34.84           C  
ATOM    129  N   ILE A  16     -14.814  40.706  17.737  1.00 35.81           N  
ATOM    130  CA  ILE A  16     -13.363  40.992  17.671  1.00 35.81           C  
ATOM    131  C   ILE A  16     -12.651  40.963  19.041  1.00 35.81           C  
ATOM    132  CB  ILE A  16     -13.107  42.255  16.788  1.00 35.81           C  
ATOM    133  O   ILE A  16     -11.435  41.083  19.078  1.00 35.81           O  
ATOM    134  CG1 ILE A  16     -13.623  41.975  15.349  1.00 35.81           C  
ATOM    135  CG2 ILE A  16     -11.630  42.692  16.723  1.00 35.81           C  
ATOM    136  CD1 ILE A  16     -13.398  43.085  14.313  1.00 35.81           C  
ATOM    137  N   ASN A  17     -13.334  40.708  20.167  1.00 30.48           N  
ATOM    138  CA  ASN A  17     -12.677  40.759  21.485  1.00 30.48           C  
ATOM    139  C   ASN A  17     -13.018  39.583  22.421  1.00 30.48           C  
ATOM    140  CB  ASN A  17     -12.878  42.172  22.089  1.00 30.48           C  
ATOM    141  O   ASN A  17     -13.570  39.764  23.499  1.00 30.48           O  
ATOM    142  CG  ASN A  17     -11.575  42.893  22.401  1.00 30.48           C  
ATOM    143  ND2 ASN A  17     -11.653  44.018  23.068  1.00 30.48           N  
ATOM    144  OD1 ASN A  17     -10.480  42.496  22.045  1.00 30.48           O  
ATOM    145  N   GLY A  18     -12.657  38.366  22.008  1.00 27.80           N  
ATOM    146  CA  GLY A  18     -12.669  37.174  22.863  1.00 27.80           C  
ATOM    147  C   GLY A  18     -11.275  36.564  22.947  1.00 27.80           C  
ATOM    148  O   GLY A  18     -10.974  35.612  22.232  1.00 27.80           O  
ATOM    149  N   ASN A  19     -10.408  37.158  23.767  1.00 27.03           N  
ATOM    150  CA  ASN A  19      -9.096  36.608  24.079  1.00 27.03           C  
ATOM    151  C   ASN A  19      -9.250  35.529  25.164  1.00 27.03           C  
ATOM    152  CB  ASN A  19      -8.152  37.756  24.503  1.00 27.03           C  
ATOM    153  O   ASN A  19      -9.872  35.784  26.191  1.00 27.03           O  
ATOM    154  CG  ASN A  19      -6.691  37.515  24.150  1.00 27.03           C  
ATOM    155  ND2 ASN A  19      -5.781  38.187  24.816  1.00 27.03           N  
ATOM    156  OD1 ASN A  19      -6.350  36.779  23.238  1.00 27.03           O  
ATOM    157  N   THR A  20      -8.675  34.352  24.894  1.00 33.44           N  
ATOM    158  CA  THR A  20      -8.009  33.442  25.847  1.00 33.44           C  
ATOM    159  C   THR A  20      -8.516  33.463  27.293  1.00 33.44           C  
ATOM    160  CB  THR A  20      -6.497  33.761  25.866  1.00 33.44           C  
ATOM    161  O   THR A  20      -8.061  34.313  28.053  1.00 33.44           O  
ATOM    162  CG2 THR A  20      -5.783  33.348  24.581  1.00 33.44           C  
ATOM    163  OG1 THR A  20      -6.300  35.145  26.036  1.00 33.44           O  
ATOM    164  N   ASN A  21      -9.405  32.525  27.661  1.00 28.69           N  
ATOM    165  CA  ASN A  21      -9.452  31.810  28.959  1.00 28.69           C  
ATOM    166  C   ASN A  21     -10.741  30.967  29.119  1.00 28.69           C  
ATOM    167  CB  ASN A  21      -9.242  32.749  30.174  1.00 28.69           C  
ATOM    168  O   ASN A  21     -11.429  31.082  30.124  1.00 28.69           O  
ATOM    169  CG  ASN A  21      -7.781  33.045  30.469  1.00 28.69           C  
ATOM    170  ND2 ASN A  21      -7.523  34.052  31.269  1.00 28.69           N  
ATOM    171  OD1 ASN A  21      -6.859  32.390  30.005  1.00 28.69           O  
ATOM    172  N   ASP A  22     -11.047  30.079  28.166  1.00 30.06           N  
ATOM    173  CA  ASP A  22     -12.078  29.039  28.351  1.00 30.06           C  
ATOM    174  C   ASP A  22     -11.455  27.639  28.220  1.00 30.06           C  
ATOM    175  CB  ASP A  22     -13.309  29.274  27.453  1.00 30.06           C  
ATOM    176  O   ASP A  22     -11.773  26.841  27.337  1.00 30.06           O  
ATOM    177  CG  ASP A  22     -14.334  30.255  28.043  1.00 30.06           C  
ATOM    178  OD1 ASP A  22     -14.496  30.274  29.281  1.00 30.06           O  
ATOM    179  OD2 ASP A  22     -14.996  30.930  27.223  1.00 30.06           O  
ATOM    180  N   GLU A  23     -10.533  27.326  29.133  1.00 31.78           N  
ATOM    181  CA  GLU A  23     -10.191  25.945  29.489  1.00 31.78           C  
ATOM    182  C   GLU A  23     -11.244  25.385  30.459  1.00 31.78           C  
ATOM    183  CB  GLU A  23      -8.768  25.826  30.070  1.00 31.78           C  
ATOM    184  O   GLU A  23     -10.965  25.103  31.618  1.00 31.78           O  
ATOM    185  CG  GLU A  23      -7.663  25.971  29.019  1.00 31.78           C  
ATOM    186  CD  GLU A  23      -6.299  25.537  29.583  1.00 31.78           C  
ATOM    187  OE1 GLU A  23      -5.642  24.701  28.917  1.00 31.78           O  
ATOM    188  OE2 GLU A  23      -5.924  26.035  30.666  1.00 31.78           O  
ATOM    189  N   LEU A  24     -12.484  25.223  29.991  1.00 32.41           N  
ATOM    190  CA  LEU A  24     -13.450  24.313  30.617  1.00 32.41           C  
ATOM    191  C   LEU A  24     -14.552  23.930  29.624  1.00 32.41           C  
ATOM    192  CB  LEU A  24     -13.975  24.866  31.966  1.00 32.41           C  
ATOM    193  O   LEU A  24     -15.740  24.177  29.820  1.00 32.41           O  
ATOM    194  CG  LEU A  24     -13.931  23.798  33.078  1.00 32.41           C  
ATOM    195  CD1 LEU A  24     -14.389  24.405  34.403  1.00 32.41           C  
ATOM    196  CD2 LEU A  24     -14.813  22.579  32.779  1.00 32.41           C  
ATOM    197  N   GLN A  25     -14.155  23.321  28.507  1.00 30.27           N  
ATOM    198  CA  GLN A  25     -15.118  22.825  27.533  1.00 30.27           C  
ATOM    199  C   GLN A  25     -15.753  21.524  28.042  1.00 30.27           C  
ATOM    200  CB  GLN A  25     -14.477  22.749  26.142  1.00 30.27           C  
ATOM    201  O   GLN A  25     -15.156  20.446  27.986  1.00 30.27           O  
ATOM    202  CG  GLN A  25     -15.544  22.757  25.033  1.00 30.27           C  
ATOM    203  CD  GLN A  25     -15.046  23.368  23.724  1.00 30.27           C  
ATOM    204  NE2 GLN A  25     -15.936  23.706  22.819  1.00 30.27           N  
ATOM    205  OE1 GLN A  25     -13.865  23.542  23.467  1.00 30.27           O  
ATOM    206  N   GLN A  26     -16.975  21.665  28.559  1.00 28.14           N  
ATOM    207  CA  GLN A  26     -17.914  20.587  28.854  1.00 28.14           C  
ATOM    208  C   GLN A  26     -18.017  19.611  27.662  1.00 28.14           C  
ATOM    209  CB  GLN A  26     -19.301  21.193  29.126  1.00 28.14           C  
ATOM    210  O   GLN A  26     -18.183  20.046  26.517  1.00 28.14           O  
ATOM    211  CG  GLN A  26     -19.405  21.919  30.477  1.00 28.14           C  
ATOM    212  CD  GLN A  26     -20.749  22.625  30.664  1.00 28.14           C  
ATOM    213  NE2 GLN A  26     -21.087  23.041  31.864  1.00 28.14           N  
ATOM    214  OE1 GLN A  26     -21.519  22.827  29.744  1.00 28.14           O  
ATOM    215  N   PRO A  27     -17.941  18.289  27.889  1.00 36.00           N  
ATOM    216  CA  PRO A  27     -18.148  17.304  26.844  1.00 36.00           C  
ATOM    217  C   PRO A  27     -19.651  17.040  26.718  1.00 36.00           C  
ATOM    218  CB  PRO A  27     -17.356  16.081  27.323  1.00 36.00           C  
ATOM    219  O   PRO A  27     -20.189  16.254  27.492  1.00 36.00           O  
ATOM    220  CG  PRO A  27     -17.463  16.146  28.851  1.00 36.00           C  
ATOM    221  CD  PRO A  27     -17.647  17.634  29.156  1.00 36.00           C  
ATOM    222  N   GLY A  28     -20.352  17.668  25.768  1.00 38.69           N  
ATOM    223  CA  GLY A  28     -21.729  17.229  25.519  1.00 38.69           C  
ATOM    224  C   GLY A  28     -22.734  18.149  24.843  1.00 38.69           C  
ATOM    225  O   GLY A  28     -23.916  17.849  24.964  1.00 38.69           O  
ATOM    226  N   GLU A  29     -22.359  19.181  24.085  1.00 37.25           N  
ATOM    227  CA  GLU A  29     -23.297  19.641  23.050  1.00 37.25           C  
ATOM    228  C   GLU A  29     -23.293  18.596  21.928  1.00 37.25           C  
ATOM    229  CB  GLU A  29     -23.004  21.065  22.564  1.00 37.25           C  
ATOM    230  O   GLU A  29     -22.377  18.529  21.108  1.00 37.25           O  
ATOM    231  CG  GLU A  29     -23.512  22.102  23.581  1.00 37.25           C  
ATOM    232  CD  GLU A  29     -23.482  23.536  23.030  1.00 37.25           C  
ATOM    233  OE1 GLU A  29     -24.287  24.357  23.521  1.00 37.25           O  
ATOM    234  OE2 GLU A  29     -22.663  23.798  22.117  1.00 37.25           O  
ATOM    235  N   HIS A  30     -24.281  17.698  21.970  1.00 47.66           N  
ATOM    236  CA  HIS A  30     -24.555  16.716  20.927  1.00 47.66           C  
ATOM    237  C   HIS A  30     -24.819  17.459  19.606  1.00 47.66           C  
ATOM    238  CB  HIS A  30     -25.759  15.834  21.343  1.00 47.66           C  
ATOM    239  O   HIS A  30     -25.954  17.829  19.306  1.00 47.66           O  
ATOM    240  CG  HIS A  30     -25.413  14.483  21.922  1.00 47.66           C  
ATOM    241  CD2 HIS A  30     -25.958  13.284  21.541  1.00 47.66           C  
ATOM    242  ND1 HIS A  30     -24.521  14.214  22.935  1.00 47.66           N  
ATOM    243  CE1 HIS A  30     -24.522  12.886  23.147  1.00 47.66           C  
ATOM    244  NE2 HIS A  30     -25.377  12.274  22.314  1.00 47.66           N  
ATOM    245  N   GLU A  31     -23.781  17.654  18.783  1.00 57.31           N  
ATOM    246  CA  GLU A  31     -23.986  17.750  17.336  1.00 57.31           C  
ATOM    247  C   GLU A  31     -24.830  16.513  16.959  1.00 57.31           C  
ATOM    248  CB  GLU A  31     -22.651  17.783  16.545  1.00 57.31           C  
ATOM    249  O   GLU A  31     -24.435  15.389  17.297  1.00 57.31           O  
ATOM    250  CG  GLU A  31     -21.920  19.152  16.511  1.00 57.31           C  
ATOM    251  CD  GLU A  31     -20.599  19.173  15.681  1.00 57.31           C  
ATOM    252  OE1 GLU A  31     -19.977  20.257  15.480  1.00 57.31           O  
ATOM    253  OE2 GLU A  31     -20.138  18.103  15.222  1.00 57.31           O  
ATOM    254  N   PRO A  32     -26.017  16.674  16.342  1.00 75.25           N  
ATOM    255  CA  PRO A  32     -26.885  15.540  16.063  1.00 75.25           C  
ATOM    256  C   PRO A  32     -26.119  14.522  15.216  1.00 75.25           C  
ATOM    257  CB  PRO A  32     -28.131  16.116  15.382  1.00 75.25           C  
ATOM    258  O   PRO A  32     -25.361  14.890  14.316  1.00 75.25           O  
ATOM    259  CG  PRO A  32     -27.667  17.468  14.842  1.00 75.25           C  
ATOM    260  CD  PRO A  32     -26.595  17.906  15.837  1.00 75.25           C  
ATOM    261  N   THR A  33     -26.307  13.232  15.499  1.00 76.19           N  
ATOM    262  CA  THR A  33     -25.607  12.128  14.816  1.00 76.19           C  
ATOM    263  C   THR A  33     -25.706  12.233  13.291  1.00 76.19           C  
ATOM    264  CB  THR A  33     -26.176  10.774  15.267  1.00 76.19           C  
ATOM    265  O   THR A  33     -24.749  11.919  12.584  1.00 76.19           O  
ATOM    266  CG2 THR A  33     -25.781  10.438  16.704  1.00 76.19           C  
ATOM    267  OG1 THR A  33     -27.586  10.807  15.220  1.00 76.19           O  
ATOM    268  N   SER A  34     -26.818  12.774  12.784  1.00 77.56           N  
ATOM    269  CA  SER A  34     -27.029  13.110  11.375  1.00 77.56           C  
ATOM    270  C   SER A  34     -26.069  14.182  10.843  1.00 77.56           C  
ATOM    271  CB  SER A  34     -28.478  13.564  11.172  1.00 77.56           C  
ATOM    272  O   SER A  34     -25.508  14.000   9.766  1.00 77.56           O  
ATOM    273  OG  SER A  34     -28.800  14.634  12.045  1.00 77.56           O  
ATOM    274  N   ALA A  35     -25.814  15.261  11.589  1.00 80.56           N  
ATOM    275  CA  ALA A  35     -24.875  16.312  11.189  1.00 80.56           C  
ATOM    276  C   ALA A  35     -23.431  15.796  11.143  1.00 80.56           C  
ATOM    277  CB  ALA A  35     -24.999  17.505  12.145  1.00 80.56           C  
ATOM    278  O   ALA A  35     -22.670  16.148  10.237  1.00 80.56           O  
ATOM    279  N   LEU A  36     -23.064  14.917  12.078  1.00 80.75           N  
ATOM    280  CA  LEU A  36     -21.747  14.293  12.095  1.00 80.75           C  
ATOM    281  C   LEU A  36     -21.549  13.330  10.913  1.00 80.75           C  
ATOM    282  CB  LEU A  36     -21.569  13.590  13.449  1.00 80.75           C  
ATOM    283  O   LEU A  36     -20.494  13.333  10.267  1.00 80.75           O  
ATOM    284  CG  LEU A  36     -20.201  12.916  13.593  1.00 80.75           C  
ATOM    285  CD1 LEU A  36     -19.068  13.914  13.394  1.00 80.75           C  
ATOM    286  CD2 LEU A  36     -20.059  12.299  14.980  1.00 80.75           C  
ATOM    287  N   LEU A  37     -22.574  12.535  10.602  1.00 81.19           N  
ATOM    288  CA  LEU A  37     -22.567  11.629   9.457  1.00 81.19           C  
ATOM    289  C   LEU A  37     -22.493  12.409   8.137  1.00 81.19           C  
ATOM    290  CB  LEU A  37     -23.829  10.755   9.508  1.00 81.19           C  
ATOM    291  O   LEU A  37     -21.685  12.080   7.267  1.00 81.19           O  
ATOM    292  CG  LEU A  37     -23.656   9.453   8.708  1.00 81.19           C  
ATOM    293  CD1 LEU A  37     -23.216   8.320   9.634  1.00 81.19           C  
ATOM    294  CD2 LEU A  37     -24.967   9.056   8.033  1.00 81.19           C  
ATOM    295  N   ASP A  38     -23.270  13.484   8.005  1.00 82.94           N  
ATOM    296  CA  ASP A  38     -23.236  14.371   6.841  1.00 82.94           C  
ATOM    297  C   ASP A  38     -21.873  15.046   6.676  1.00 82.94           C  
ATOM    298  CB  ASP A  38     -24.337  15.440   6.956  1.00 82.94           C  
ATOM    299  O   ASP A  38     -21.356  15.145   5.556  1.00 82.94           O  
ATOM    300  CG  ASP A  38     -25.654  15.053   6.280  1.00 82.94           C  
ATOM    301  OD1 ASP A  38     -25.722  13.955   5.679  1.00 82.94           O  
ATOM    302  OD2 ASP A  38     -26.520  15.951   6.202  1.00 82.94           O  
ATOM    303  N   TYR A  39     -21.251  15.463   7.782  1.00 83.31           N  
ATOM    304  CA  TYR A  39     -19.892  15.991   7.776  1.00 83.31           C  
ATOM    305  C   TYR A  39     -18.892  14.950   7.260  1.00 83.31           C  
ATOM    306  CB  TYR A  39     -19.512  16.485   9.177  1.00 83.31           C  
ATOM    307  O   TYR A  39     -18.119  15.246   6.346  1.00 83.31           O  
ATOM    308  CG  TYR A  39     -18.105  17.042   9.240  1.00 83.31           C  
ATOM    309  CD1 TYR A  39     -17.027  16.214   9.611  1.00 83.31           C  
ATOM    310  CD2 TYR A  39     -17.875  18.385   8.890  1.00 83.31           C  
ATOM    311  CE1 TYR A  39     -15.717  16.729   9.633  1.00 83.31           C  
ATOM    312  CE2 TYR A  39     -16.570  18.909   8.919  1.00 83.31           C  
ATOM    313  OH  TYR A  39     -14.232  18.594   9.341  1.00 83.31           O  
ATOM    314  CZ  TYR A  39     -15.490  18.079   9.293  1.00 83.31           C  
ATOM    315  N   CYS A  40     -18.933  13.721   7.786  1.00 83.56           N  
ATOM    316  CA  CYS A  40     -18.081  12.620   7.335  1.00 83.56           C  
ATOM    317  C   CYS A  40     -18.270  12.338   5.834  1.00 83.56           C  
ATOM    318  CB  CYS A  40     -18.406  11.382   8.181  1.00 83.56           C  
ATOM    319  O   CYS A  40     -17.300  12.323   5.064  1.00 83.56           O  
ATOM    320  SG  CYS A  40     -17.343  10.010   7.660  1.00 83.56           S  
ATOM    321  N   LYS A  41     -19.530  12.210   5.396  1.00 85.00           N  
ATOM    322  CA  LYS A  41     -19.893  11.922   4.004  1.00 85.00           C  
ATOM    323  C   LYS A  41     -19.383  12.993   3.049  1.00 85.00           C  
ATOM    324  CB  LYS A  41     -21.415  11.723   3.874  1.00 85.00           C  
ATOM    325  O   LYS A  41     -18.760  12.674   2.036  1.00 85.00           O  
ATOM    326  CG  LYS A  41     -21.824  10.334   4.384  1.00 85.00           C  
ATOM    327  CD  LYS A  41     -23.329  10.047   4.263  1.00 85.00           C  
ATOM    328  CE  LYS A  41     -23.541   8.604   4.746  1.00 85.00           C  
ATOM    329  NZ  LYS A  41     -24.948   8.138   4.726  1.00 85.00           N  
ATOM    330  N   ARG A  42     -19.621  14.270   3.363  1.00 85.44           N  
ATOM    331  CA  ARG A  42     -19.228  15.390   2.495  1.00 85.44           C  
ATOM    332  C   ARG A  42     -17.726  15.649   2.516  1.00 85.44           C  
ATOM    333  CB  ARG A  42     -19.998  16.660   2.882  1.00 85.44           C  
ATOM    334  O   ARG A  42     -17.162  15.946   1.466  1.00 85.44           O  
ATOM    335  CG  ARG A  42     -21.494  16.568   2.543  1.00 85.44           C  
ATOM    336  CD  ARG A  42     -22.196  17.875   2.928  1.00 85.44           C  
ATOM    337  NE  ARG A  42     -23.662  17.756   2.824  1.00 85.44           N  
ATOM    338  NH1 ARG A  42     -24.176  19.999   2.876  1.00 85.44           N  
ATOM    339  NH2 ARG A  42     -25.815  18.487   2.864  1.00 85.44           N  
ATOM    340  CZ  ARG A  42     -24.539  18.746   2.848  1.00 85.44           C  
ATOM    341  N   LYS A  43     -17.081  15.575   3.684  1.00 85.00           N  
ATOM    342  CA  LYS A  43     -15.698  16.042   3.854  1.00 85.00           C  
ATOM    343  C   LYS A  43     -14.642  14.973   3.590  1.00 85.00           C  
ATOM    344  CB  LYS A  43     -15.541  16.671   5.252  1.00 85.00           C  
ATOM    345  O   LYS A  43     -13.527  15.337   3.219  1.00 85.00           O  
ATOM    346  CG  LYS A  43     -14.265  17.512   5.435  1.00 85.00           C  
ATOM    347  CD  LYS A  43     -14.199  18.712   4.477  1.00 85.00           C  
ATOM    348  CE  LYS A  43     -12.957  19.562   4.758  1.00 85.00           C  
ATOM    349  NZ  LYS A  43     -12.864  20.712   3.821  1.00 85.00           N  
ATOM    350  N   PHE A  44     -14.966  13.695   3.780  1.00 85.12           N  
ATOM    351  CA  PHE A  44     -14.005  12.605   3.615  1.00 85.12           C  
ATOM    352  C   PHE A  44     -14.498  11.504   2.675  1.00 85.12           C  
ATOM    353  CB  PHE A  44     -13.614  12.052   4.990  1.00 85.12           C  
ATOM    354  O   PHE A  44     -13.810  11.200   1.708  1.00 85.12           O  
ATOM    355  CG  PHE A  44     -12.580  10.953   4.881  1.00 85.12           C  
ATOM    356  CD1 PHE A  44     -12.950   9.609   5.083  1.00 85.12           C  
ATOM    357  CD2 PHE A  44     -11.269  11.267   4.473  1.00 85.12           C  
ATOM    358  CE1 PHE A  44     -12.010   8.584   4.878  1.00 85.12           C  
ATOM    359  CE2 PHE A  44     -10.340  10.239   4.246  1.00 85.12           C  
ATOM    360  CZ  PHE A  44     -10.707   8.899   4.460  1.00 85.12           C  
ATOM    361  N   LEU A  45     -15.694  10.949   2.890  1.00 84.81           N  
ATOM    362  CA  LEU A  45     -16.127   9.761   2.145  1.00 84.81           C  
ATOM    363  C   LEU A  45     -16.279  10.025   0.639  1.00 84.81           C  
ATOM    364  CB  LEU A  45     -17.436   9.240   2.749  1.00 84.81           C  
ATOM    365  O   LEU A  45     -15.718   9.295  -0.169  1.00 84.81           O  
ATOM    366  CG  LEU A  45     -17.850   7.848   2.245  1.00 84.81           C  
ATOM    367  CD1 LEU A  45     -16.931   6.743   2.765  1.00 84.81           C  
ATOM    368  CD2 LEU A  45     -19.277   7.572   2.706  1.00 84.81           C  
ATOM    369  N   ARG A  46     -16.988  11.090   0.240  1.00 85.06           N  
ATOM    370  CA  ARG A  46     -17.151  11.460  -1.180  1.00 85.06           C  
ATOM    371  C   ARG A  46     -15.824  11.709  -1.909  1.00 85.06           C  
ATOM    372  CB  ARG A  46     -18.083  12.668  -1.335  1.00 85.06           C  
ATOM    373  O   ARG A  46     -15.637  11.103  -2.962  1.00 85.06           O  
ATOM    374  CG  ARG A  46     -19.557  12.286  -1.184  1.00 85.06           C  
ATOM    375  CD  ARG A  46     -20.416  13.536  -1.391  1.00 85.06           C  
ATOM    376  NE  ARG A  46     -21.845  13.256  -1.170  1.00 85.06           N  
ATOM    377  NH1 ARG A  46     -22.643  15.329  -1.751  1.00 85.06           N  
ATOM    378  NH2 ARG A  46     -24.068  13.744  -1.087  1.00 85.06           N  
ATOM    379  CZ  ARG A  46     -22.842  14.108  -1.336  1.00 85.06           C  
ATOM    380  N   PRO A  47     -14.907  12.566  -1.412  1.00 85.94           N  
ATOM    381  CA  PRO A  47     -13.631  12.779  -2.093  1.00 85.94           C  
ATOM    382  C   PRO A  47     -12.769  11.514  -2.104  1.00 85.94           C  
ATOM    383  CB  PRO A  47     -12.954  13.945  -1.368  1.00 85.94           C  
ATOM    384  O   PRO A  47     -12.117  11.236  -3.103  1.00 85.94           O  
ATOM    385  CG  PRO A  47     -13.611  13.974   0.009  1.00 85.94           C  
ATOM    386  CD  PRO A  47     -15.019  13.450  -0.257  1.00 85.94           C  
ATOM    387  N   TYR A  48     -12.812  10.707  -1.044  1.00 86.69           N  
ATOM    388  CA  TYR A  48     -12.089   9.442  -0.995  1.00 86.69           C  
ATOM    389  C   TYR A  48     -12.605   8.426  -2.028  1.00 86.69           C  
ATOM    390  CB  TYR A  48     -12.179   8.902   0.432  1.00 86.69           C  
ATOM    391  O   TYR A  48     -11.819   7.851  -2.779  1.00 86.69           O  
ATOM    392  CG  TYR A  48     -11.469   7.589   0.585  1.00 86.69           C  
ATOM    393  CD1 TYR A  48     -12.202   6.419   0.854  1.00 86.69           C  
ATOM    394  CD2 TYR A  48     -10.077   7.540   0.379  1.00 86.69           C  
ATOM    395  CE1 TYR A  48     -11.531   5.190   0.926  1.00 86.69           C  
ATOM    396  CE2 TYR A  48      -9.411   6.308   0.421  1.00 86.69           C  
ATOM    397  OH  TYR A  48      -9.510   3.956   0.724  1.00 86.69           O  
ATOM    398  CZ  TYR A  48     -10.143   5.140   0.699  1.00 86.69           C  
ATOM    399  N   VAL A  49     -13.927   8.273  -2.149  1.00 86.31           N  
ATOM    400  CA  VAL A  49     -14.541   7.437  -3.191  1.00 86.31           C  
ATOM    401  C   VAL A  49     -14.214   7.976  -4.583  1.00 86.31           C  
ATOM    402  CB  VAL A  49     -16.061   7.299  -2.977  1.00 86.31           C  
ATOM    403  O   VAL A  49     -13.918   7.183  -5.468  1.00 86.31           O  
ATOM    404  CG1 VAL A  49     -16.763   6.598  -4.149  1.00 86.31           C  
ATOM    405  CG2 VAL A  49     -16.352   6.465  -1.721  1.00 86.31           C  
ATOM    406  N   ALA A  50     -14.183   9.297  -4.790  1.00 86.31           N  
ATOM    407  CA  ALA A  50     -13.758   9.875  -6.067  1.00 86.31           C  
ATOM    408  C   ALA A  50     -12.307   9.489  -6.425  1.00 86.31           C  
ATOM    409  CB  ALA A  50     -13.954  11.395  -6.023  1.00 86.31           C  
ATOM    410  O   ALA A  50     -12.019   9.140  -7.569  1.00 86.31           O  
ATOM    411  N   ILE A  51     -11.400   9.455  -5.449  1.00 88.75           N  
ATOM    412  CA  ILE A  51     -10.016   9.003  -5.663  1.00 88.75           C  
ATOM    413  C   ILE A  51      -9.969   7.510  -6.006  1.00 88.75           C  
ATOM    414  CB  ILE A  51      -9.152   9.362  -4.440  1.00 88.75           C  
ATOM    415  O   ILE A  51      -9.280   7.123  -6.944  1.00 88.75           O  
ATOM    416  CG1 ILE A  51      -9.039  10.900  -4.363  1.00 88.75           C  
ATOM    417  CG2 ILE A  51      -7.753   8.724  -4.517  1.00 88.75           C  
ATOM    418  CD1 ILE A  51      -8.483  11.393  -3.033  1.00 88.75           C  
ATOM    419  N   LEU A  52     -10.757   6.671  -5.329  1.00 86.31           N  
ATOM    420  CA  LEU A  52     -10.883   5.253  -5.685  1.00 86.31           C  
ATOM    421  C   LEU A  52     -11.484   5.056  -7.084  1.00 86.31           C  
ATOM    422  CB  LEU A  52     -11.742   4.534  -4.633  1.00 86.31           C  
ATOM    423  O   LEU A  52     -11.057   4.161  -7.817  1.00 86.31           O  
ATOM    424  CG  LEU A  52     -11.054   4.330  -3.273  1.00 86.31           C  
ATOM    425  CD1 LEU A  52     -12.098   3.850  -2.267  1.00 86.31           C  
ATOM    426  CD2 LEU A  52      -9.947   3.276  -3.353  1.00 86.31           C  
ATOM    427  N   THR A  53     -12.441   5.904  -7.488  1.00 85.94           N  
ATOM    428  CA  THR A  53     -12.999   5.858  -8.846  1.00 85.94           C  
ATOM    429  C   THR A  53     -11.936   6.145  -9.891  1.00 85.94           C  
ATOM    430  CB  THR A  53     -14.213   6.774  -9.102  1.00 85.94           C  
ATOM    431  O   THR A  53     -11.966   5.487 -10.914  1.00 85.94           O  
ATOM    432  CG2 THR A  53     -15.451   6.496  -8.248  1.00 85.94           C  
ATOM    433  OG1 THR A  53     -13.948   8.149  -9.008  1.00 85.94           O  
ATOM    434  N   LEU A  54     -10.957   7.022  -9.642  1.00 85.81           N  
ATOM    435  CA  LEU A  54      -9.891   7.342 -10.603  1.00 85.81           C  
ATOM    436  C   LEU A  54      -9.139   6.088 -11.098  1.00 85.81           C  
ATOM    437  CB  LEU A  54      -8.923   8.318  -9.912  1.00 85.81           C  
ATOM    438  O   LEU A  54      -8.768   6.011 -12.264  1.00 85.81           O  
ATOM    439  CG  LEU A  54      -7.888   8.980 -10.836  1.00 85.81           C  
ATOM    440  CD1 LEU A  54      -8.515  10.071 -11.706  1.00 85.81           C  
ATOM    441  CD2 LEU A  54      -6.811   9.635  -9.973  1.00 85.81           C  
ATOM    442  N   VAL A  55      -8.976   5.091 -10.223  1.00 86.75           N  
ATOM    443  CA  VAL A  55      -8.236   3.836 -10.473  1.00 86.75           C  
ATOM    444  C   VAL A  55      -9.179   2.666 -10.790  1.00 86.75           C  
ATOM    445  CB  VAL A  55      -7.322   3.538  -9.267  1.00 86.75           C  
ATOM    446  O   VAL A  55      -8.755   1.527 -10.948  1.00 86.75           O  
ATOM    447  CG1 VAL A  55      -6.279   2.439  -9.460  1.00 86.75           C  
ATOM    448  CG2 VAL A  55      -6.474   4.767  -8.950  1.00 86.75           C  
ATOM    449  N   GLY A  56     -10.490   2.908 -10.876  1.00 83.44           N  
ATOM    450  CA  GLY A  56     -11.483   1.849 -11.077  1.00 83.44           C  
ATOM    451  C   GLY A  56     -11.675   0.930  -9.860  1.00 83.44           C  
ATOM    452  O   GLY A  56     -12.305  -0.118  -9.986  1.00 83.44           O  
ATOM    453  N   LEU A  57     -11.195   1.329  -8.676  1.00 84.25           N  
ATOM    454  CA  LEU A  57     -11.360   0.618  -7.397  1.00 84.25           C  
ATOM    455  C   LEU A  57     -12.584   1.107  -6.606  1.00 84.25           C  
ATOM    456  CB  LEU A  57     -10.064   0.721  -6.570  1.00 84.25           C  
ATOM    457  O   LEU A  57     -12.661   0.966  -5.387  1.00 84.25           O  
ATOM    458  CG  LEU A  57      -8.848   0.002  -7.177  1.00 84.25           C  
ATOM    459  CD1 LEU A  57      -7.627   0.251  -6.291  1.00 84.25           C  
ATOM    460  CD2 LEU A  57      -9.062  -1.510  -7.279  1.00 84.25           C  
ATOM    461  N   ASN A  58     -13.552   1.715  -7.286  1.00 81.88           N  
ATOM    462  CA  ASN A  58     -14.773   2.190  -6.653  1.00 81.88           C  
ATOM    463  C   ASN A  58     -15.611   1.036  -6.075  1.00 81.88           C  
ATOM    464  CB  ASN A  58     -15.581   3.069  -7.617  1.00 81.88           C  
ATOM    465  O   ASN A  58     -15.868   0.064  -6.797  1.00 81.88           O  
ATOM    466  CG  ASN A  58     -15.876   2.490  -8.993  1.00 81.88           C  
ATOM    467  ND2 ASN A  58     -16.753   3.108  -9.748  1.00 81.88           N  
ATOM    468  OD1 ASN A  58     -15.286   1.537  -9.469  1.00 81.88           O  
ATOM    469  N   PRO A  59     -16.074   1.163  -4.814  1.00 74.94           N  
ATOM    470  CA  PRO A  59     -17.026   0.225  -4.238  1.00 74.94           C  
ATOM    471  C   PRO A  59     -18.372   0.355  -4.960  1.00 74.94           C  
ATOM    472  CB  PRO A  59     -17.110   0.583  -2.750  1.00 74.94           C  
ATOM    473  O   PRO A  59     -18.807   1.460  -5.298  1.00 74.94           O  
ATOM    474  CG  PRO A  59     -16.795   2.078  -2.722  1.00 74.94           C  
ATOM    475  CD  PRO A  59     -15.803   2.247  -3.872  1.00 74.94           C  
ATOM    476  N   ILE A  60     -19.026  -0.777  -5.213  1.00 70.75           N  
ATOM    477  CA  ILE A  60     -20.340  -0.830  -5.860  1.00 70.75           C  
ATOM    478  C   ILE A  60     -21.387  -0.884  -4.747  1.00 70.75           C  
ATOM    479  CB  ILE A  60     -20.419  -2.042  -6.821  1.00 70.75           C  
ATOM    480  O   ILE A  60     -21.475  -1.881  -4.043  1.00 70.75           O  
ATOM    481  CG1 ILE A  60     -19.319  -1.949  -7.910  1.00 70.75           C  
ATOM    482  CG2 ILE A  60     -21.817  -2.110  -7.468  1.00 70.75           C  
ATOM    483  CD1 ILE A  60     -19.182  -3.206  -8.775  1.00 70.75           C  
ATOM    484  N   SER A  61     -22.167   0.179  -4.543  1.00 66.44           N  
ATOM    485  CA  SER A  61     -23.259   0.122  -3.561  1.00 66.44           C  
ATOM    486  C   SER A  61     -24.405  -0.748  -4.081  1.00 66.44           C  
ATOM    487  CB  SER A  61     -23.742   1.517  -3.142  1.00 66.44           C  
ATOM    488  O   SER A  61     -24.706  -0.729  -5.275  1.00 66.44           O  
ATOM    489  OG  SER A  61     -24.375   2.217  -4.196  1.00 66.44           O  
ATOM    490  N   THR A  62     -25.079  -1.454  -3.177  1.00 62.06           N  
ATOM    491  CA  THR A  62     -26.275  -2.272  -3.451  1.00 62.06           C  
ATOM    492  C   THR A  62     -27.402  -1.463  -4.108  1.00 62.06           C  
ATOM    493  CB  THR A  62     -26.745  -2.909  -2.131  1.00 62.06           C  
ATOM    494  O   THR A  62     -28.078  -1.962  -5.003  1.00 62.06           O  
ATOM    495  CG2 THR A  62     -25.813  -4.050  -1.724  1.00 62.06           C  
ATOM    496  OG1 THR A  62     -26.711  -1.934  -1.110  1.00 62.06           O  
ATOM    497  N   ASP A  63     -27.502  -0.170  -3.785  1.00 65.06           N  
ATOM    498  CA  ASP A  63     -28.464   0.772  -4.378  1.00 65.06           C  
ATOM    499  C   ASP A  63     -28.065   1.332  -5.765  1.00 65.06           C  
ATOM    500  CB  ASP A  63     -28.691   1.925  -3.387  1.00 65.06           C  
ATOM    501  O   ASP A  63     -28.701   2.256  -6.284  1.00 65.06           O  
ATOM    502  CG  ASP A  63     -29.326   1.498  -2.062  1.00 65.06           C  
ATOM    503  OD1 ASP A  63     -30.097   0.517  -2.069  1.00 65.06           O  
ATOM    504  OD2 ASP A  63     -29.053   2.216  -1.074  1.00 65.06           O  
ATOM    505  N   MET A  64     -26.975   0.858  -6.386  1.00 72.38           N  
ATOM    506  CA  MET A  64     -26.563   1.356  -7.705  1.00 72.38           C  
ATOM    507  C   MET A  64     -27.421   0.791  -8.838  1.00 72.38           C  
ATOM    508  CB  MET A  64     -25.080   1.095  -8.011  1.00 72.38           C  
ATOM    509  O   MET A  64     -27.696  -0.402  -8.913  1.00 72.38           O  
ATOM    510  CG  MET A  64     -24.150   1.995  -7.199  1.00 72.38           C  
ATOM    511  SD  MET A  64     -22.759   2.683  -8.134  1.00 72.38           S  
ATOM    512  CE  MET A  64     -22.666   4.296  -7.332  1.00 72.38           C  
ATOM    513  N   THR A  65     -27.753   1.643  -9.813  1.00 81.31           N  
ATOM    514  CA  THR A  65     -28.368   1.187 -11.065  1.00 81.31           C  
ATOM    515  C   THR A  65     -27.422   0.253 -11.825  1.00 81.31           C  
ATOM    516  CB  THR A  65     -28.794   2.358 -11.967  1.00 81.31           C  
ATOM    517  O   THR A  65     -26.208   0.479 -11.865  1.00 81.31           O  
ATOM    518  CG2 THR A  65     -29.810   3.277 -11.292  1.00 81.31           C  
ATOM    519  OG1 THR A  65     -27.704   3.173 -12.346  1.00 81.31           O  
ATOM    520  N   SER A  66     -27.969  -0.763 -12.501  1.00 80.44           N  
ATOM    521  CA  SER A  66     -27.184  -1.759 -13.253  1.00 80.44           C  
ATOM    522  C   SER A  66     -26.242  -1.126 -14.286  1.00 80.44           C  
ATOM    523  CB  SER A  66     -28.126  -2.734 -13.969  1.00 80.44           C  
ATOM    524  O   SER A  66     -25.136  -1.613 -14.506  1.00 80.44           O  
ATOM    525  OG  SER A  66     -29.138  -3.184 -13.091  1.00 80.44           O  
ATOM    526  N   ILE A  67     -26.640   0.011 -14.872  1.00 82.50           N  
ATOM    527  CA  ILE A  67     -25.817   0.789 -15.811  1.00 82.50           C  
ATOM    528  C   ILE A  67     -24.555   1.318 -15.119  1.00 82.50           C  
ATOM    529  CB  ILE A  67     -26.646   1.943 -16.426  1.00 82.50           C  
ATOM    530  O   ILE A  67     -23.456   1.187 -15.651  1.00 82.50           O  
ATOM    531  CG1 ILE A  67     -27.861   1.382 -17.205  1.00 82.50           C  
ATOM    532  CG2 ILE A  67     -25.773   2.819 -17.345  1.00 82.50           C  
ATOM    533  CD1 ILE A  67     -28.831   2.453 -17.718  1.00 82.50           C  
ATOM    534  N   ARG A  68     -24.683   1.881 -13.912  1.00 82.00           N  
ATOM    535  CA  ARG A  68     -23.547   2.448 -13.178  1.00 82.00           C  
ATOM    536  C   ARG A  68     -22.594   1.359 -12.679  1.00 82.00           C  
ATOM    537  CB  ARG A  68     -24.091   3.327 -12.045  1.00 82.00           C  
ATOM    538  O   ARG A  68     -21.380   1.557 -12.726  1.00 82.00           O  
ATOM    539  CG  ARG A  68     -22.983   4.192 -11.434  1.00 82.00           C  
ATOM    540  CD  ARG A  68     -23.531   5.066 -10.307  1.00 82.00           C  
ATOM    541  NE  ARG A  68     -24.339   6.201 -10.778  1.00 82.00           N  
ATOM    542  NH1 ARG A  68     -25.368   6.654  -8.768  1.00 82.00           N  
ATOM    543  NH2 ARG A  68     -25.774   7.951 -10.537  1.00 82.00           N  
ATOM    544  CZ  ARG A  68     -25.151   6.927 -10.027  1.00 82.00           C  
ATOM    545  N   ALA A  69     -23.129   0.206 -12.276  1.00 81.12           N  
ATOM    546  CA  ALA A  69     -22.325  -0.974 -11.969  1.00 81.12           C  
ATOM    547  C   ALA A  69     -21.538  -1.455 -13.204  1.00 81.12           C  
ATOM    548  CB  ALA A  69     -23.244  -2.062 -11.404  1.00 81.12           C  
ATOM    549  O   ALA A  69     -20.327  -1.641 -13.122  1.00 81.12           O  
ATOM    550  N   CYS A  70     -22.176  -1.552 -14.377  1.00 85.31           N  
ATOM    551  CA  CYS A  70     -21.496  -1.902 -15.629  1.00 85.31           C  
ATOM    552  C   CYS A  70     -20.365  -0.913 -15.968  1.00 85.31           C  
ATOM    553  CB  CYS A  70     -22.542  -1.993 -16.747  1.00 85.31           C  
ATOM    554  O   CYS A  70     -19.230  -1.331 -16.198  1.00 85.31           O  
ATOM    555  SG  CYS A  70     -21.741  -2.555 -18.276  1.00 85.31           S  
ATOM    556  N   CYS A  71     -20.624   0.399 -15.895  1.00 86.12           N  
ATOM    557  CA  CYS A  71     -19.594   1.423 -16.104  1.00 86.12           C  
ATOM    558  C   CYS A  71     -18.398   1.260 -15.152  1.00 86.12           C  
ATOM    559  CB  CYS A  71     -20.209   2.817 -15.917  1.00 86.12           C  
ATOM    560  O   CYS A  71     -17.255   1.456 -15.556  1.00 86.12           O  
ATOM    561  SG  CYS A  71     -21.413   3.191 -17.223  1.00 86.12           S  
ATOM    562  N   SER A  72     -18.647   0.872 -13.900  1.00 85.94           N  
ATOM    563  CA  SER A  72     -17.610   0.625 -12.895  1.00 85.94           C  
ATOM    564  C   SER A  72     -16.710  -0.572 -13.250  1.00 85.94           C  
ATOM    565  CB  SER A  72     -18.309   0.432 -11.546  1.00 85.94           C  
ATOM    566  O   SER A  72     -15.493  -0.501 -13.056  1.00 85.94           O  
ATOM    567  OG  SER A  72     -17.394   0.132 -10.527  1.00 85.94           O  
ATOM    568  N   TYR A  73     -17.265  -1.651 -13.812  1.00 87.94           N  
ATOM    569  CA  TYR A  73     -16.474  -2.783 -14.314  1.00 87.94           C  
ATOM    570  C   TYR A  73     -15.698  -2.432 -15.586  1.00 87.94           C  
ATOM    571  CB  TYR A  73     -17.369  -4.002 -14.562  1.00 87.94           C  
ATOM    572  O   TYR A  73     -14.513  -2.749 -15.682  1.00 87.94           O  
ATOM    573  CG  TYR A  73     -17.855  -4.671 -13.294  1.00 87.94           C  
ATOM    574  CD1 TYR A  73     -16.956  -5.410 -12.498  1.00 87.94           C  
ATOM    575  CD2 TYR A  73     -19.206  -4.571 -12.917  1.00 87.94           C  
ATOM    576  CE1 TYR A  73     -17.403  -6.028 -11.311  1.00 87.94           C  
ATOM    577  CE2 TYR A  73     -19.655  -5.184 -11.734  1.00 87.94           C  
ATOM    578  OH  TYR A  73     -19.217  -6.476  -9.780  1.00 87.94           O  
ATOM    579  CZ  TYR A  73     -18.757  -5.910 -10.926  1.00 87.94           C  
ATOM    580  N   VAL A  74     -16.329  -1.723 -16.530  1.00 90.19           N  
ATOM    581  CA  VAL A  74     -15.663  -1.237 -17.752  1.00 90.19           C  
ATOM    582  C   VAL A  74     -14.480  -0.341 -17.398  1.00 90.19           C  
ATOM    583  CB  VAL A  74     -16.658  -0.492 -18.663  1.00 90.19           C  
ATOM    584  O   VAL A  74     -13.415  -0.463 -17.996  1.00 90.19           O  
ATOM    585  CG1 VAL A  74     -15.971   0.184 -19.859  1.00 90.19           C  
ATOM    586  CG2 VAL A  74     -17.703  -1.462 -19.229  1.00 90.19           C  
ATOM    587  N   GLN A  75     -14.622   0.513 -16.385  1.00 90.88           N  
ATOM    588  CA  GLN A  75     -13.535   1.364 -15.920  1.00 90.88           C  
ATOM    589  C   GLN A  75     -12.350   0.558 -15.369  1.00 90.88           C  
ATOM    590  CB  GLN A  75     -14.084   2.333 -14.875  1.00 90.88           C  
ATOM    591  O   GLN A  75     -11.207   0.847 -15.715  1.00 90.88           O  
ATOM    592  CG  GLN A  75     -13.011   3.356 -14.508  1.00 90.88           C  
ATOM    593  CD  GLN A  75     -13.505   4.409 -13.538  1.00 90.88           C  
ATOM    594  NE2 GLN A  75     -12.757   5.476 -13.436  1.00 90.88           N  
ATOM    595  OE1 GLN A  75     -14.517   4.286 -12.858  1.00 90.88           O  
ATOM    596  N   ALA A  76     -12.596  -0.468 -14.549  1.00 91.31           N  
ATOM    597  CA  ALA A  76     -11.522  -1.336 -14.062  1.00 91.31           C  
ATOM    598  C   ALA A  76     -10.831  -2.097 -15.206  1.00 91.31           C  
ATOM    599  CB  ALA A  76     -12.092  -2.287 -13.010  1.00 91.31           C  
ATOM    600  O   ALA A  76      -9.611  -2.246 -15.192  1.00 91.31           O  
ATOM    601  N   LEU A  77     -11.589  -2.519 -16.224  1.00 92.25           N  
ATOM    602  CA  LEU A  77     -11.045  -3.161 -17.422  1.00 92.25           C  
ATOM    603  C   LEU A  77     -10.217  -2.188 -18.278  1.00 92.25           C  
ATOM    604  CB  LEU A  77     -12.210  -3.812 -18.186  1.00 92.25           C  
ATOM    605  O   LEU A  77      -9.174  -2.571 -18.800  1.00 92.25           O  
ATOM    606  CG  LEU A  77     -11.754  -4.736 -19.335  1.00 92.25           C  
ATOM    607  CD1 LEU A  77     -12.713  -5.922 -19.457  1.00 92.25           C  
ATOM    608  CD2 LEU A  77     -11.732  -4.016 -20.685  1.00 92.25           C  
ATOM    609  N   MET A  78     -10.624  -0.920 -18.372  1.00 92.94           N  
ATOM    610  CA  MET A  78      -9.830   0.131 -19.017  1.00 92.94           C  
ATOM    611  C   MET A  78      -8.501   0.356 -18.291  1.00 92.94           C  
ATOM    612  CB  MET A  78     -10.621   1.447 -19.071  1.00 92.94           C  
ATOM    613  O   MET A  78      -7.456   0.388 -18.934  1.00 92.94           O  
ATOM    614  CG  MET A  78     -11.699   1.465 -20.155  1.00 92.94           C  
ATOM    615  SD  MET A  78     -11.030   1.563 -21.837  1.00 92.94           S  
ATOM    616  CE  MET A  78     -12.450   2.294 -22.691  1.00 92.94           C  
ATOM    617  N   VAL A  79      -8.513   0.459 -16.956  1.00 93.88           N  
ATOM    618  CA  VAL A  79      -7.278   0.596 -16.162  1.00 93.88           C  
ATOM    619  C   VAL A  79      -6.384  -0.631 -16.341  1.00 93.88           C  
ATOM    620  CB  VAL A  79      -7.589   0.861 -14.677  1.00 93.88           C  
ATOM    621  O   VAL A  79      -5.189  -0.475 -16.576  1.00 93.88           O  
ATOM    622  CG1 VAL A  79      -6.326   0.877 -13.804  1.00 93.88           C  
ATOM    623  CG2 VAL A  79      -8.272   2.226 -14.517  1.00 93.88           C  
ATOM    624  N   LEU A  80      -6.957  -1.839 -16.334  1.00 94.56           N  
ATOM    625  CA  LEU A  80      -6.232  -3.078 -16.626  1.00 94.56           C  
ATOM    626  C   LEU A  80      -5.537  -3.021 -17.994  1.00 94.56           C  
ATOM    627  CB  LEU A  80      -7.222  -4.255 -16.570  1.00 94.56           C  
ATOM    628  O   LEU A  80      -4.353  -3.332 -18.097  1.00 94.56           O  
ATOM    629  CG  LEU A  80      -6.589  -5.631 -16.820  1.00 94.56           C  
ATOM    630  CD1 LEU A  80      -5.626  -6.013 -15.702  1.00 94.56           C  
ATOM    631  CD2 LEU A  80      -7.687  -6.692 -16.889  1.00 94.56           C  
ATOM    632  N   PHE A  81      -6.252  -2.599 -19.038  1.00 94.44           N  
ATOM    633  CA  PHE A  81      -5.686  -2.465 -20.379  1.00 94.44           C  
ATOM    634  C   PHE A  81      -4.538  -1.449 -20.413  1.00 94.44           C  
ATOM    635  CB  PHE A  81      -6.800  -2.088 -21.362  1.00 94.44           C  
ATOM    636  O   PHE A  81      -3.477  -1.735 -20.967  1.00 94.44           O  
ATOM    637  CG  PHE A  81      -6.302  -1.943 -22.784  1.00 94.44           C  
ATOM    638  CD1 PHE A  81      -6.047  -0.667 -23.322  1.00 94.44           C  
ATOM    639  CD2 PHE A  81      -6.053  -3.091 -23.558  1.00 94.44           C  
ATOM    640  CE1 PHE A  81      -5.554  -0.541 -24.632  1.00 94.44           C  
ATOM    641  CE2 PHE A  81      -5.558  -2.965 -24.868  1.00 94.44           C  
ATOM    642  CZ  PHE A  81      -5.309  -1.690 -25.405  1.00 94.44           C  
ATOM    643  N   VAL A  82      -4.705  -0.295 -19.763  1.00 93.75           N  
ATOM    644  CA  VAL A  82      -3.655   0.728 -19.678  1.00 93.75           C  
ATOM    645  C   VAL A  82      -2.422   0.216 -18.926  1.00 93.75           C  
ATOM    646  CB  VAL A  82      -4.203   2.021 -19.052  1.00 93.75           C  
ATOM    647  O   VAL A  82      -1.301   0.485 -19.356  1.00 93.75           O  
ATOM    648  CG1 VAL A  82      -3.091   3.052 -18.848  1.00 93.75           C  
ATOM    649  CG2 VAL A  82      -5.247   2.677 -19.968  1.00 93.75           C  
ATOM    650  N   LEU A  83      -2.598  -0.573 -17.860  1.00 94.25           N  
ATOM    651  CA  LEU A  83      -1.488  -1.217 -17.150  1.00 94.25           C  
ATOM    652  C   LEU A  83      -0.715  -2.180 -18.058  1.00 94.25           C  
ATOM    653  CB  LEU A  83      -2.010  -1.957 -15.903  1.00 94.25           C  
ATOM    654  O   LEU A  83       0.513  -2.111 -18.097  1.00 94.25           O  
ATOM    655  CG  LEU A  83      -2.460  -1.053 -14.742  1.00 94.25           C  
ATOM    656  CD1 LEU A  83      -3.039  -1.913 -13.619  1.00 94.25           C  
ATOM    657  CD2 LEU A  83      -1.289  -0.263 -14.174  1.00 94.25           C  
ATOM    658  N   LEU A  84      -1.420  -3.021 -18.825  1.00 94.62           N  
ATOM    659  CA  LEU A  84      -0.808  -3.955 -19.778  1.00 94.62           C  
ATOM    660  C   LEU A  84      -0.010  -3.223 -20.863  1.00 94.62           C  
ATOM    661  CB  LEU A  84      -1.890  -4.847 -20.415  1.00 94.62           C  
ATOM    662  O   LEU A  84       1.136  -3.587 -21.132  1.00 94.62           O  
ATOM    663  CG  LEU A  84      -2.570  -5.841 -19.456  1.00 94.62           C  
ATOM    664  CD1 LEU A  84      -3.703  -6.557 -20.192  1.00 94.62           C  
ATOM    665  CD2 LEU A  84      -1.600  -6.894 -18.916  1.00 94.62           C  
ATOM    666  N   VAL A  85      -0.578  -2.158 -21.436  1.00 93.44           N  
ATOM    667  CA  VAL A  85       0.126  -1.288 -22.392  1.00 93.44           C  
ATOM    668  C   VAL A  85       1.355  -0.655 -21.739  1.00 93.44           C  
ATOM    669  CB  VAL A  85      -0.820  -0.213 -22.962  1.00 93.44           C  
ATOM    670  O   VAL A  85       2.424  -0.636 -22.343  1.00 93.44           O  
ATOM    671  CG1 VAL A  85      -0.079   0.820 -23.823  1.00 93.44           C  
ATOM    672  CG2 VAL A  85      -1.895  -0.855 -23.849  1.00 93.44           C  
ATOM    673  N   GLY A  86       1.247  -0.201 -20.490  1.00 91.88           N  
ATOM    674  CA  GLY A  86       2.371   0.343 -19.734  1.00 91.88           C  
ATOM    675  C   GLY A  86       3.496  -0.668 -19.499  1.00 91.88           C  
ATOM    676  O   GLY A  86       4.665  -0.311 -19.618  1.00 91.88           O  
ATOM    677  N   TYR A  87       3.187  -1.936 -19.206  1.00 91.69           N  
ATOM    678  CA  TYR A  87       4.216  -2.975 -19.047  1.00 91.69           C  
ATOM    679  C   TYR A  87       4.934  -3.270 -20.367  1.00 91.69           C  
ATOM    680  CB  TYR A  87       3.615  -4.269 -18.484  1.00 91.69           C  
ATOM    681  O   TYR A  87       6.161  -3.383 -20.389  1.00 91.69           O  
ATOM    682  CG  TYR A  87       2.867  -4.145 -17.170  1.00 91.69           C  
ATOM    683  CD1 TYR A  87       3.363  -3.362 -16.106  1.00 91.69           C  
ATOM    684  CD2 TYR A  87       1.665  -4.856 -17.008  1.00 91.69           C  
ATOM    685  CE1 TYR A  87       2.627  -3.241 -14.907  1.00 91.69           C  
ATOM    686  CE2 TYR A  87       0.932  -4.740 -15.817  1.00 91.69           C  
ATOM    687  OH  TYR A  87       0.633  -3.821 -13.656  1.00 91.69           O  
ATOM    688  CZ  TYR A  87       1.401  -3.927 -14.770  1.00 91.69           C  
ATOM    689  N   LEU A  88       4.187  -3.331 -21.475  1.00 89.62           N  
ATOM    690  CA  LEU A  88       4.763  -3.465 -22.814  1.00 89.62           C  
ATOM    691  C   LEU A  88       5.656  -2.267 -23.152  1.00 89.62           C  
ATOM    692  CB  LEU A  88       3.637  -3.604 -23.854  1.00 89.62           C  
ATOM    693  O   LEU A  88       6.764  -2.449 -23.654  1.00 89.62           O  
ATOM    694  CG  LEU A  88       2.864  -4.932 -23.789  1.00 89.62           C  
ATOM    695  CD1 LEU A  88       1.656  -4.860 -24.724  1.00 89.62           C  
ATOM    696  CD2 LEU A  88       3.731  -6.119 -24.214  1.00 89.62           C  
ATOM    697  N   LEU A  89       5.212  -1.052 -22.828  1.00 88.00           N  
ATOM    698  CA  LEU A  89       5.962   0.166 -23.105  1.00 88.00           C  
ATOM    699  C   LEU A  89       7.247   0.245 -22.271  1.00 88.00           C  
ATOM    700  CB  LEU A  89       5.035   1.376 -22.905  1.00 88.00           C  
ATOM    701  O   LEU A  89       8.306   0.526 -22.825  1.00 88.00           O  
ATOM    702  CG  LEU A  89       5.592   2.696 -23.463  1.00 88.00           C  
ATOM    703  CD1 LEU A  89       5.853   2.644 -24.971  1.00 88.00           C  
ATOM    704  CD2 LEU A  89       4.562   3.797 -23.230  1.00 88.00           C  
ATOM    705  N   ARG A  90       7.197  -0.100 -20.974  1.00 87.44           N  
ATOM    706  CA  ARG A  90       8.395  -0.230 -20.123  1.00 87.44           C  
ATOM    707  C   ARG A  90       9.399  -1.220 -20.713  1.00 87.44           C  
ATOM    708  CB  ARG A  90       8.018  -0.661 -18.694  1.00 87.44           C  
ATOM    709  O   ARG A  90      10.590  -0.923 -20.738  1.00 87.44           O  
ATOM    710  CG  ARG A  90       7.461   0.486 -17.834  1.00 87.44           C  
ATOM    711  CD  ARG A  90       7.217   0.005 -16.391  1.00 87.44           C  
ATOM    712  NE  ARG A  90       6.878   1.118 -15.480  1.00 87.44           N  
ATOM    713  NH1 ARG A  90       6.470  -0.096 -13.564  1.00 87.44           N  
ATOM    714  NH2 ARG A  90       6.214   2.112 -13.515  1.00 87.44           N  
ATOM    715  CZ  ARG A  90       6.527   1.042 -14.199  1.00 87.44           C  
ATOM    716  N   TYR A  91       8.925  -2.358 -21.221  1.00 84.94           N  
ATOM    717  CA  TYR A  91       9.780  -3.359 -21.856  1.00 84.94           C  
ATOM    718  C   TYR A  91      10.435  -2.847 -23.149  1.00 84.94           C  
ATOM    719  CB  TYR A  91       8.973  -4.640 -22.105  1.00 84.94           C  
ATOM    720  O   TYR A  91      11.652  -2.947 -23.297  1.00 84.94           O  
ATOM    721  CG  TYR A  91       9.765  -5.689 -22.855  1.00 84.94           C  
ATOM    722  CD1 TYR A  91       9.412  -6.056 -24.169  1.00 84.94           C  
ATOM    723  CD2 TYR A  91      10.916  -6.231 -22.257  1.00 84.94           C  
ATOM    724  CE1 TYR A  91      10.188  -6.997 -24.873  1.00 84.94           C  
ATOM    725  CE2 TYR A  91      11.718  -7.130 -22.977  1.00 84.94           C  
ATOM    726  OH  TYR A  91      12.099  -8.459 -24.930  1.00 84.94           O  
ATOM    727  CZ  TYR A  91      11.340  -7.546 -24.269  1.00 84.94           C  
ATOM    728  N   ILE A  92       9.654  -2.252 -24.058  1.00 81.25           N  
ATOM    729  CA  ILE A  92      10.145  -1.713 -25.339  1.00 81.25           C  
ATOM    730  C   ILE A  92      11.171  -0.595 -25.114  1.00 81.25           C  
ATOM    731  CB  ILE A  92       8.948  -1.223 -26.189  1.00 81.25           C  
ATOM    732  O   ILE A  92      12.208  -0.551 -25.781  1.00 81.25           O  
ATOM    733  CG1 ILE A  92       8.115  -2.430 -26.679  1.00 81.25           C  
ATOM    734  CG2 ILE A  92       9.425  -0.387 -27.392  1.00 81.25           C  
ATOM    735  CD1 ILE A  92       6.735  -2.045 -27.230  1.00 81.25           C  
ATOM    736  N   CYS A  93      10.895   0.284 -24.151  1.00 78.12           N  
ATOM    737  CA  CYS A  93      11.773   1.378 -23.756  1.00 78.12           C  
ATOM    738  C   CYS A  93      12.947   0.930 -22.869  1.00 78.12           C  
ATOM    739  CB  CYS A  93      10.908   2.433 -23.048  1.00 78.12           C  
ATOM    740  O   CYS A  93      13.806   1.737 -22.544  1.00 78.12           O  
ATOM    741  SG  CYS A  93       9.793   3.239 -24.238  1.00 78.12           S  
ATOM    742  N   GLY A  94      12.984  -0.324 -22.409  1.00 76.12           N  
ATOM    743  CA  GLY A  94      14.014  -0.793 -21.480  1.00 76.12           C  
ATOM    744  C   GLY A  94      14.021  -0.076 -20.122  1.00 76.12           C  
ATOM    745  O   GLY A  94      15.038  -0.108 -19.432  1.00 76.12           O  
ATOM    746  N   TYR A  95      12.913   0.561 -19.726  1.00 81.81           N  
ATOM    747  CA  TYR A  95      12.803   1.256 -18.443  1.00 81.81           C  
ATOM    748  C   TYR A  95      12.621   0.258 -17.300  1.00 81.81           C  
ATOM    749  CB  TYR A  95      11.643   2.259 -18.458  1.00 81.81           C  
ATOM    750  O   TYR A  95      11.664  -0.523 -17.293  1.00 81.81           O  
ATOM    751  CG  TYR A  95      11.448   2.960 -17.122  1.00 81.81           C  
ATOM    752  CD1 TYR A  95      10.550   2.437 -16.169  1.00 81.81           C  
ATOM    753  CD2 TYR A  95      12.211   4.101 -16.808  1.00 81.81           C  
ATOM    754  CE1 TYR A  95      10.400   3.065 -14.918  1.00 81.81           C  
ATOM    755  CE2 TYR A  95      12.062   4.737 -15.560  1.00 81.81           C  
ATOM    756  OH  TYR A  95      10.998   4.817 -13.405  1.00 81.81           O  
ATOM    757  CZ  TYR A  95      11.154   4.217 -14.613  1.00 81.81           C  
ATOM    758  N   ARG A  96      13.501   0.322 -16.298  1.00 81.56           N  
ATOM    759  CA  ARG A  96      13.487  -0.563 -15.131  1.00 81.56           C  
ATOM    760  C   ARG A  96      13.237   0.229 -13.846  1.00 81.56           C  
ATOM    761  CB  ARG A  96      14.816  -1.333 -15.117  1.00 81.56           C  
ATOM    762  O   ARG A  96      13.852   1.266 -13.628  1.00 81.56           O  
ATOM    763  CG  ARG A  96      14.640  -2.768 -14.616  1.00 81.56           C  
ATOM    764  CD  ARG A  96      15.982  -3.514 -14.696  1.00 81.56           C  
ATOM    765  NE  ARG A  96      16.280  -4.209 -13.441  1.00 81.56           N  
ATOM    766  NH1 ARG A  96      17.511  -5.968 -14.222  1.00 81.56           N  
ATOM    767  NH2 ARG A  96      17.131  -5.751 -12.033  1.00 81.56           N  
ATOM    768  CZ  ARG A  96      16.952  -5.318 -13.244  1.00 81.56           C  
ATOM    769  N   GLY A  97      12.354  -0.258 -12.973  1.00 73.44           N  
ATOM    770  CA  GLY A  97      11.970   0.467 -11.748  1.00 73.44           C  
ATOM    771  C   GLY A  97      13.078   0.583 -10.687  1.00 73.44           C  
ATOM    772  O   GLY A  97      13.127   1.557  -9.942  1.00 73.44           O  
ATOM    773  N   ASP A  98      14.011  -0.369 -10.637  1.00 75.88           N  
ATOM    774  CA  ASP A  98      15.094  -0.426  -9.639  1.00 75.88           C  
ATOM    775  C   ASP A  98      16.240   0.568  -9.888  1.00 75.88           C  
ATOM    776  CB  ASP A  98      15.661  -1.858  -9.555  1.00 75.88           C  
ATOM    777  O   ASP A  98      16.911   0.972  -8.938  1.00 75.88           O  
ATOM    778  CG  ASP A  98      16.293  -2.367 -10.855  1.00 75.88           C  
ATOM    779  OD1 ASP A  98      15.857  -1.948 -11.943  1.00 75.88           O  
ATOM    780  OD2 ASP A  98      17.155  -3.279 -10.836  1.00 75.88           O  
ATOM    781  N   ARG A  99      16.483   0.971 -11.141  1.00 72.75           N  
ATOM    782  CA  ARG A  99      17.610   1.858 -11.495  1.00 72.75           C  
ATOM    783  C   ARG A  99      17.355   2.820 -12.661  1.00 72.75           C  
ATOM    784  CB  ARG A  99      18.865   0.997 -11.728  1.00 72.75           C  
ATOM    785  O   ARG A  99      18.241   3.595 -13.007  1.00 72.75           O  
ATOM    786  CG  ARG A  99      18.778   0.157 -13.011  1.00 72.75           C  
ATOM    787  CD  ARG A  99      20.014  -0.733 -13.171  1.00 72.75           C  
ATOM    788  NE  ARG A  99      19.736  -2.142 -12.839  1.00 72.75           N  
ATOM    789  NH1 ARG A  99      21.536  -3.020 -13.972  1.00 72.75           N  
ATOM    790  NH2 ARG A  99      20.022  -4.379 -13.069  1.00 72.75           N  
ATOM    791  CZ  ARG A  99      20.432  -3.167 -13.293  1.00 72.75           C  
ATOM    792  N   GLY A 100      16.183   2.765 -13.290  1.00 70.69           N  
ATOM    793  CA  GLY A 100      15.883   3.514 -14.507  1.00 70.69           C  
ATOM    794  C   GLY A 100      16.411   2.826 -15.767  1.00 70.69           C  
ATOM    795  O   GLY A 100      16.142   1.648 -16.001  1.00 70.69           O  
ATOM    796  N   PHE A 101      17.153   3.570 -16.588  1.00 65.12           N  
ATOM    797  CA  PHE A 101      17.835   3.054 -17.780  1.00 65.12           C  
ATOM    798  C   PHE A 101      19.263   2.605 -17.434  1.00 65.12           C  
ATOM    799  CB  PHE A 101      17.809   4.114 -18.889  1.00 65.12           C  
ATOM    800  O   PHE A 101      19.886   3.141 -16.515  1.00 65.12           O  
ATOM    801  CG  PHE A 101      16.403   4.539 -19.265  1.00 65.12           C  
ATOM    802  CD1 PHE A 101      15.610   3.722 -20.094  1.00 65.12           C  
ATOM    803  CD2 PHE A 101      15.867   5.732 -18.748  1.00 65.12           C  
ATOM    804  CE1 PHE A 101      14.299   4.113 -20.411  1.00 65.12           C  
ATOM    805  CE2 PHE A 101      14.550   6.107 -19.060  1.00 65.12           C  
ATOM    806  CZ  PHE A 101      13.771   5.312 -19.913  1.00 65.12           C  
ATOM    807  N   THR A 102      19.799   1.614 -18.150  1.00 57.72           N  
ATOM    808  CA  THR A 102      21.179   1.142 -17.964  1.00 57.72           C  
ATOM    809  C   THR A 102      22.193   2.272 -18.204  1.00 57.72           C  
ATOM    810  CB  THR A 102      21.482  -0.092 -18.847  1.00 57.72           C  
ATOM    811  O   THR A 102      22.141   2.988 -19.201  1.00 57.72           O  
ATOM    812  CG2 THR A 102      21.082  -1.376 -18.113  1.00 57.72           C  
ATOM    813  OG1 THR A 102      20.753  -0.083 -20.056  1.00 57.72           O  
ATOM    814  N   SER A 103      23.116   2.463 -17.253  1.00 44.44           N  
ATOM    815  CA  SER A 103      24.164   3.495 -17.291  1.00 44.44           C  
ATOM    816  C   SER A 103      25.203   3.231 -18.389  1.00 44.44           C  
ATOM    817  CB  SER A 103      24.850   3.550 -15.922  1.00 44.44           C  
ATOM    818  O   SER A 103      25.627   2.091 -18.549  1.00 44.44           O  
ATOM    819  OG  SER A 103      25.833   4.563 -15.859  1.00 44.44           O  
ATOM    820  N   TYR A 104      25.605   4.305 -19.090  1.00 39.44           N  
ATOM    821  CA  TYR A 104      26.733   4.601 -20.012  1.00 39.44           C  
ATOM    822  C   TYR A 104      27.409   3.518 -20.887  1.00 39.44           C  
ATOM    823  CB  TYR A 104      27.787   5.456 -19.278  1.00 39.44           C  
ATOM    824  O   TYR A 104      27.945   3.864 -21.939  1.00 39.44           O  
ATOM    825  CG  TYR A 104      28.285   6.657 -20.075  1.00 39.44           C  
ATOM    826  CD1 TYR A 104      29.426   6.552 -20.895  1.00 39.44           C  
ATOM    827  CD2 TYR A 104      27.600   7.887 -19.993  1.00 39.44           C  
ATOM    828  CE1 TYR A 104      29.888   7.672 -21.616  1.00 39.44           C  
ATOM    829  CE2 TYR A 104      28.053   9.008 -20.718  1.00 39.44           C  
ATOM    830  OH  TYR A 104      29.659   9.975 -22.226  1.00 39.44           O  
ATOM    831  CZ  TYR A 104      29.205   8.902 -21.528  1.00 39.44           C  
ATOM    832  N   ARG A 105      27.412   2.229 -20.530  1.00 40.38           N  
ATOM    833  CA  ARG A 105      28.011   1.155 -21.343  1.00 40.38           C  
ATOM    834  C   ARG A 105      27.262   0.895 -22.649  1.00 40.38           C  
ATOM    835  CB  ARG A 105      28.167  -0.138 -20.525  1.00 40.38           C  
ATOM    836  O   ARG A 105      27.922   0.546 -23.619  1.00 40.38           O  
ATOM    837  CG  ARG A 105      29.486  -0.139 -19.739  1.00 40.38           C  
ATOM    838  CD  ARG A 105      29.704  -1.444 -18.960  1.00 40.38           C  
ATOM    839  NE  ARG A 105      29.976  -2.595 -19.851  1.00 40.38           N  
ATOM    840  NH1 ARG A 105      31.972  -3.296 -18.936  1.00 40.38           N  
ATOM    841  NH2 ARG A 105      31.095  -4.405 -20.661  1.00 40.38           N  
ATOM    842  CZ  ARG A 105      31.009  -3.421 -19.809  1.00 40.38           C  
ATOM    843  N   ASP A 106      25.959   1.163 -22.694  1.00 41.84           N  
ATOM    844  CA  ASP A 106      25.157   1.123 -23.930  1.00 41.84           C  
ATOM    845  C   ASP A 106      25.162   2.470 -24.692  1.00 41.84           C  
ATOM    846  CB  ASP A 106      23.719   0.674 -23.599  1.00 41.84           C  
ATOM    847  O   ASP A 106      24.624   2.563 -25.788  1.00 41.84           O  
ATOM    848  CG  ASP A 106      23.610  -0.762 -23.067  1.00 41.84           C  
ATOM    849  OD1 ASP A 106      24.460  -1.601 -23.441  1.00 41.84           O  
ATOM    850  OD2 ASP A 106      22.692  -0.996 -22.240  1.00 41.84           O  
ATOM    851  N   ILE A 107      25.773   3.526 -24.127  1.00 39.78           N  
ATOM    852  CA  ILE A 107      25.795   4.901 -24.678  1.00 39.78           C  
ATOM    853  C   ILE A 107      27.049   5.153 -25.530  1.00 39.78           C  
ATOM    854  CB  ILE A 107      25.619   5.956 -23.546  1.00 39.78           C  
ATOM    855  O   ILE A 107      27.167   6.195 -26.174  1.00 39.78           O  
ATOM    856  CG1 ILE A 107      24.327   5.658 -22.743  1.00 39.78           C  
ATOM    857  CG2 ILE A 107      25.597   7.414 -24.054  1.00 39.78           C  
ATOM    858  CD1 ILE A 107      24.021   6.620 -21.585  1.00 39.78           C  
ATOM    859  N   ARG A 108      28.008   4.218 -25.584  1.00 32.03           N  
ATOM    860  CA  ARG A 108      29.072   4.338 -26.585  1.00 32.03           C  
ATOM    861  C   ARG A 108      28.462   4.040 -27.956  1.00 32.03           C  
ATOM    862  CB  ARG A 108      30.279   3.443 -26.282  1.00 32.03           C  
ATOM    863  O   ARG A 108      28.050   2.899 -28.166  1.00 32.03           O  
ATOM    864  CG  ARG A 108      31.152   4.083 -25.195  1.00 32.03           C  
ATOM    865  CD  ARG A 108      32.484   3.341 -25.068  1.00 32.03           C  
ATOM    866  NE  ARG A 108      33.372   4.002 -24.091  1.00 32.03           N  
ATOM    867  NH1 ARG A 108      35.332   2.999 -24.743  1.00 32.03           N  
ATOM    868  NH2 ARG A 108      35.353   4.481 -23.073  1.00 32.03           N  
ATOM    869  CZ  ARG A 108      34.676   3.826 -23.974  1.00 32.03           C  
ATOM    870  N   PRO A 109      28.429   5.007 -28.897  1.00 36.88           N  
ATOM    871  CA  PRO A 109      28.209   4.647 -30.284  1.00 36.88           C  
ATOM    872  C   PRO A 109      29.297   3.641 -30.640  1.00 36.88           C  
ATOM    873  CB  PRO A 109      28.303   5.943 -31.091  1.00 36.88           C  
ATOM    874  O   PRO A 109      30.440   3.785 -30.199  1.00 36.88           O  
ATOM    875  CG  PRO A 109      29.218   6.821 -30.241  1.00 36.88           C  
ATOM    876  CD  PRO A 109      28.914   6.380 -28.812  1.00 36.88           C  
ATOM    877  N   ILE A 110      28.913   2.609 -31.381  1.00 43.56           N  
ATOM    878  CA  ILE A 110      29.822   1.645 -31.989  1.00 43.56           C  
ATOM    879  C   ILE A 110      30.894   2.460 -32.720  1.00 43.56           C  
ATOM    880  CB  ILE A 110      29.011   0.726 -32.937  1.00 43.56           C  
ATOM    881  O   ILE A 110      30.675   2.961 -33.821  1.00 43.56           O  
ATOM    882  CG1 ILE A 110      27.947  -0.080 -32.148  1.00 43.56           C  
ATOM    883  CG2 ILE A 110      29.936  -0.227 -33.716  1.00 43.56           C  
ATOM    884  CD1 ILE A 110      26.888  -0.744 -33.038  1.00 43.56           C  
ATOM    885  N   THR A 111      32.043   2.680 -32.085  1.00 36.06           N  
ATOM    886  CA  THR A 111      33.224   3.142 -32.792  1.00 36.06           C  
ATOM    887  C   THR A 111      33.608   1.974 -33.677  1.00 36.06           C  
ATOM    888  CB  THR A 111      34.391   3.544 -31.866  1.00 36.06           C  
ATOM    889  O   THR A 111      33.774   0.867 -33.170  1.00 36.06           O  
ATOM    890  CG2 THR A 111      34.804   4.993 -32.122  1.00 36.06           C  
ATOM    891  OG1 THR A 111      34.086   3.457 -30.490  1.00 36.06           O  
ATOM    892  N   ASN A 112      33.689   2.226 -34.985  1.00 39.41           N  
ATOM    893  CA  ASN A 112      34.084   1.289 -36.035  1.00 39.41           C  
ATOM    894  C   ASN A 112      35.490   0.711 -35.777  1.00 39.41           C  
ATOM    895  CB  ASN A 112      34.022   2.025 -37.390  1.00 39.41           C  
ATOM    896  O   ASN A 112      36.460   1.074 -36.436  1.00 39.41           O  
ATOM    897  CG  ASN A 112      32.622   2.348 -37.872  1.00 39.41           C  
ATOM    898  ND2 ASN A 112      32.483   3.312 -38.752  1.00 39.41           N  
ATOM    899  OD1 ASN A 112      31.642   1.740 -37.492  1.00 39.41           O  
ATOM    900  N   GLY A 113      35.602  -0.163 -34.785  1.00 36.06           N  
ATOM    901  CA  GLY A 113      36.703  -1.074 -34.564  1.00 36.06           C  
ATOM    902  C   GLY A 113      36.203  -2.457 -34.938  1.00 36.06           C  
ATOM    903  O   GLY A 113      35.201  -2.923 -34.407  1.00 36.06           O  
ATOM    904  N   THR A 114      36.882  -3.069 -35.895  1.00 38.84           N  
ATOM    905  CA  THR A 114      36.683  -4.402 -36.479  1.00 38.84           C  
ATOM    906  C   THR A 114      36.864  -5.562 -35.490  1.00 38.84           C  
ATOM    907  CB  THR A 114      37.619  -4.551 -37.706  1.00 38.84           C  
ATOM    908  O   THR A 114      37.441  -6.583 -35.840  1.00 38.84           O  
ATOM    909  CG2 THR A 114      36.882  -4.251 -39.004  1.00 38.84           C  
ATOM    910  OG1 THR A 114      38.713  -3.654 -37.633  1.00 38.84           O  
ATOM    911  N   ASP A 115      36.324  -5.448 -34.280  1.00 32.75           N  
ATOM    912  CA  ASP A 115      36.228  -6.553 -33.336  1.00 32.75           C  
ATOM    913  C   ASP A 115      34.756  -6.924 -33.187  1.00 32.75           C  
ATOM    914  CB  ASP A 115      36.908  -6.200 -32.008  1.00 32.75           C  
ATOM    915  O   ASP A 115      33.929  -6.115 -32.766  1.00 32.75           O  
ATOM    916  CG  ASP A 115      38.440  -6.166 -32.112  1.00 32.75           C  
ATOM    917  OD1 ASP A 115      38.995  -6.841 -33.006  1.00 32.75           O  
ATOM    918  OD2 ASP A 115      39.050  -5.489 -31.255  1.00 32.75           O  
ATOM    919  N   GLY A 116      34.427  -8.158 -33.578  1.00 37.22           N  
ATOM    920  CA  GLY A 116      33.100  -8.765 -33.494  1.00 37.22           C  
ATOM    921  C   GLY A 116      32.603  -8.909 -32.055  1.00 37.22           C  
ATOM    922  O   GLY A 116      32.491 -10.015 -31.530  1.00 37.22           O  
ATOM    923  N   GLY A 117      32.288  -7.785 -31.418  1.00 32.78           N  
ATOM    924  CA  GLY A 117      31.604  -7.714 -30.142  1.00 32.78           C  
ATOM    925  C   GLY A 117      30.142  -8.051 -30.356  1.00 32.78           C  
ATOM    926  O   GLY A 117      29.338  -7.174 -30.662  1.00 32.78           O  
ATOM    927  N   ALA A 118      29.814  -9.335 -30.218  1.00 34.06           N  
ATOM    928  CA  ALA A 118      28.448  -9.803 -30.081  1.00 34.06           C  
ATOM    929  C   ALA A 118      27.678  -8.851 -29.154  1.00 34.06           C  
ATOM    930  CB  ALA A 118      28.487 -11.231 -29.519  1.00 34.06           C  
ATOM    931  O   ALA A 118      28.053  -8.669 -27.994  1.00 34.06           O  
ATOM    932  N   THR A 119      26.610  -8.251 -29.680  1.00 40.66           N  
ATOM    933  CA  THR A 119      25.502  -7.718 -28.892  1.00 40.66           C  
ATOM    934  C   THR A 119      25.180  -8.764 -27.838  1.00 40.66           C  
ATOM    935  CB  THR A 119      24.270  -7.490 -29.795  1.00 40.66           C  
ATOM    936  O   THR A 119      24.644  -9.820 -28.164  1.00 40.66           O  
ATOM    937  CG2 THR A 119      24.263  -6.090 -30.402  1.00 40.66           C  
ATOM    938  OG1 THR A 119      24.248  -8.385 -30.893  1.00 40.66           O  
ATOM    939  N   THR A 120      25.600  -8.540 -26.590  1.00 43.28           N  
ATOM    940  CA  THR A 120      25.347  -9.492 -25.508  1.00 43.28           C  
ATOM    941  C   THR A 120      23.838  -9.703 -25.459  1.00 43.28           C  
ATOM    942  CB  THR A 120      25.860  -8.995 -24.149  1.00 43.28           C  
ATOM    943  O   THR A 120      23.119  -8.744 -25.156  1.00 43.28           O  
ATOM    944  CG2 THR A 120      27.369  -9.178 -24.009  1.00 43.28           C  
ATOM    945  OG1 THR A 120      25.585  -7.626 -23.982  1.00 43.28           O  
ATOM    946  N   PRO A 121      23.328 -10.896 -25.822  1.00 44.88           N  
ATOM    947  CA  PRO A 121      21.902 -11.138 -25.801  1.00 44.88           C  
ATOM    948  C   PRO A 121      21.475 -10.952 -24.355  1.00 44.88           C  
ATOM    949  CB  PRO A 121      21.704 -12.562 -26.329  1.00 44.88           C  
ATOM    950  O   PRO A 121      22.083 -11.538 -23.459  1.00 44.88           O  
ATOM    951  CG  PRO A 121      23.034 -13.250 -26.027  1.00 44.88           C  
ATOM    952  CD  PRO A 121      24.055 -12.121 -26.126  1.00 44.88           C  
ATOM    953  N   ASN A 122      20.482 -10.088 -24.133  1.00 52.22           N  
ATOM    954  CA  ASN A 122      19.889  -9.872 -22.819  1.00 52.22           C  
ATOM    955  C   ASN A 122      19.730 -11.227 -22.137  1.00 52.22           C  
ATOM    956  CB  ASN A 122      18.510  -9.219 -22.981  1.00 52.22           C  
ATOM    957  O   ASN A 122      18.987 -12.084 -22.625  1.00 52.22           O  
ATOM    958  CG  ASN A 122      18.589  -7.879 -23.664  1.00 52.22           C  
ATOM    959  ND2 ASN A 122      17.736  -7.622 -24.628  1.00 52.22           N  
ATOM    960  OD1 ASN A 122      19.371  -7.019 -23.316  1.00 52.22           O  
ATOM    961  N   THR A 123      20.467 -11.448 -21.053  1.00 64.38           N  
ATOM    962  CA  THR A 123      20.420 -12.719 -20.343  1.00 64.38           C  
ATOM    963  C   THR A 123      18.964 -12.961 -19.959  1.00 64.38           C  
ATOM    964  CB  THR A 123      21.329 -12.684 -19.104  1.00 64.38           C  
ATOM    965  O   THR A 123      18.306 -12.048 -19.466  1.00 64.38           O  
ATOM    966  CG2 THR A 123      21.678 -14.088 -18.611  1.00 64.38           C  
ATOM    967  OG1 THR A 123      22.547 -12.047 -19.409  1.00 64.38           O  
ATOM    968  N   ILE A 124      18.440 -14.170 -20.169  1.00 72.00           N  
ATOM    969  CA  ILE A 124      17.042 -14.535 -19.857  1.00 72.00           C  
ATOM    970  C   ILE A 124      16.630 -14.063 -18.444  1.00 72.00           C  
ATOM    971  CB  ILE A 124      16.891 -16.067 -20.038  1.00 72.00           C  
ATOM    972  O   ILE A 124      15.494 -13.646 -18.223  1.00 72.00           O  
ATOM    973  CG1 ILE A 124      17.001 -16.442 -21.536  1.00 72.00           C  
ATOM    974  CG2 ILE A 124      15.575 -16.598 -19.450  1.00 72.00           C  
ATOM    975  CD1 ILE A 124      17.217 -17.941 -21.787  1.00 72.00           C  
ATOM    976  N   GLY A 125      17.580 -14.038 -17.501  1.00 71.94           N  
ATOM    977  CA  GLY A 125      17.383 -13.496 -16.157  1.00 71.94           C  
ATOM    978  C   GLY A 125      17.033 -12.002 -16.097  1.00 71.94           C  
ATOM    979  O   GLY A 125      16.219 -11.612 -15.270  1.00 71.94           O  
ATOM    980  N   GLU A 126      17.581 -11.154 -16.965  1.00 76.25           N  
ATOM    981  CA  GLU A 126      17.262  -9.722 -16.993  1.00 76.25           C  
ATOM    982  C   GLU A 126      15.836  -9.455 -17.482  1.00 76.25           C  
ATOM    983  CB  GLU A 126      18.274  -8.970 -17.874  1.00 76.25           C  
ATOM    984  O   GLU A 126      15.142  -8.605 -16.927  1.00 76.25           O  
ATOM    985  CG  GLU A 126      18.978  -7.890 -17.049  1.00 76.25           C  
ATOM    986  CD  GLU A 126      19.912  -7.003 -17.875  1.00 76.25           C  
ATOM    987  OE1 GLU A 126      20.566  -6.166 -17.211  1.00 76.25           O  
ATOM    988  OE2 GLU A 126      19.908  -7.131 -19.120  1.00 76.25           O  
ATOM    989  N   LEU A 127      15.376 -10.222 -18.473  1.00 77.94           N  
ATOM    990  CA  LEU A 127      13.993 -10.185 -18.947  1.00 77.94           C  
ATOM    991  C   LEU A 127      13.024 -10.641 -17.845  1.00 77.94           C  
ATOM    992  CB  LEU A 127      13.895 -11.073 -20.201  1.00 77.94           C  
ATOM    993  O   LEU A 127      12.061  -9.941 -17.523  1.00 77.94           O  
ATOM    994  CG  LEU A 127      12.479 -11.160 -20.796  1.00 77.94           C  
ATOM    995  CD1 LEU A 127      12.058  -9.844 -21.428  1.00 77.94           C  
ATOM    996  CD2 LEU A 127      12.428 -12.237 -21.876  1.00 77.94           C  
ATOM    997  N   LEU A 128      13.301 -11.805 -17.247  1.00 82.81           N  
ATOM    998  CA  LEU A 128      12.441 -12.410 -16.232  1.00 82.81           C  
ATOM    999  C   LEU A 128      12.371 -11.560 -14.960  1.00 82.81           C  
ATOM   1000  CB  LEU A 128      12.921 -13.839 -15.917  1.00 82.81           C  
ATOM   1001  O   LEU A 128      11.283 -11.169 -14.544  1.00 82.81           O  
ATOM   1002  CG  LEU A 128      12.613 -14.879 -17.010  1.00 82.81           C  
ATOM   1003  CD1 LEU A 128      13.319 -16.189 -16.662  1.00 82.81           C  
ATOM   1004  CD2 LEU A 128      11.119 -15.194 -17.115  1.00 82.81           C  
ATOM   1005  N   PHE A 129      13.516 -11.247 -14.352  1.00 83.38           N  
ATOM   1006  CA  PHE A 129      13.566 -10.567 -13.055  1.00 83.38           C  
ATOM   1007  C   PHE A 129      13.501  -9.040 -13.158  1.00 83.38           C  
ATOM   1008  CB  PHE A 129      14.811 -11.025 -12.281  1.00 83.38           C  
ATOM   1009  O   PHE A 129      13.130  -8.391 -12.185  1.00 83.38           O  
ATOM   1010  CG  PHE A 129      14.807 -12.502 -11.931  1.00 83.38           C  
ATOM   1011  CD1 PHE A 129      13.897 -12.984 -10.972  1.00 83.38           C  
ATOM   1012  CD2 PHE A 129      15.703 -13.396 -12.548  1.00 83.38           C  
ATOM   1013  CE1 PHE A 129      13.877 -14.349 -10.638  1.00 83.38           C  
ATOM   1014  CE2 PHE A 129      15.678 -14.764 -12.222  1.00 83.38           C  
ATOM   1015  CZ  PHE A 129      14.765 -15.240 -11.266  1.00 83.38           C  
ATOM   1016  N   GLY A 130      13.844  -8.455 -14.309  1.00 78.69           N  
ATOM   1017  CA  GLY A 130      13.777  -7.006 -14.517  1.00 78.69           C  
ATOM   1018  C   GLY A 130      12.399  -6.509 -14.949  1.00 78.69           C  
ATOM   1019  O   GLY A 130      11.991  -5.436 -14.515  1.00 78.69           O  
ATOM   1020  N   PHE A 131      11.678  -7.281 -15.771  1.00 82.94           N  
ATOM   1021  CA  PHE A 131      10.430  -6.822 -16.393  1.00 82.94           C  
ATOM   1022  C   PHE A 131       9.228  -7.706 -16.053  1.00 82.94           C  
ATOM   1023  CB  PHE A 131      10.626  -6.695 -17.912  1.00 82.94           C  
ATOM   1024  O   PHE A 131       8.206  -7.185 -15.608  1.00 82.94           O  
ATOM   1025  CG  PHE A 131      11.690  -5.690 -18.314  1.00 82.94           C  
ATOM   1026  CD1 PHE A 131      11.358  -4.330 -18.462  1.00 82.94           C  
ATOM   1027  CD2 PHE A 131      13.020  -6.107 -18.516  1.00 82.94           C  
ATOM   1028  CE1 PHE A 131      12.348  -3.398 -18.816  1.00 82.94           C  
ATOM   1029  CE2 PHE A 131      14.012  -5.171 -18.860  1.00 82.94           C  
ATOM   1030  CZ  PHE A 131      13.676  -3.814 -19.008  1.00 82.94           C  
ATOM   1031  N   ILE A 132       9.333  -9.029 -16.226  1.00 88.25           N  
ATOM   1032  CA  ILE A 132       8.174  -9.934 -16.119  1.00 88.25           C  
ATOM   1033  C   ILE A 132       7.705 -10.081 -14.669  1.00 88.25           C  
ATOM   1034  CB  ILE A 132       8.476 -11.301 -16.779  1.00 88.25           C  
ATOM   1035  O   ILE A 132       6.532  -9.858 -14.381  1.00 88.25           O  
ATOM   1036  CG1 ILE A 132       8.687 -11.106 -18.299  1.00 88.25           C  
ATOM   1037  CG2 ILE A 132       7.339 -12.311 -16.519  1.00 88.25           C  
ATOM   1038  CD1 ILE A 132       9.220 -12.335 -19.044  1.00 88.25           C  
ATOM   1039  N   VAL A 133       8.608 -10.431 -13.749  1.00 90.62           N  
ATOM   1040  CA  VAL A 133       8.259 -10.685 -12.342  1.00 90.62           C  
ATOM   1041  C   VAL A 133       7.688  -9.434 -11.655  1.00 90.62           C  
ATOM   1042  CB  VAL A 133       9.442 -11.320 -11.578  1.00 90.62           C  
ATOM   1043  O   VAL A 133       6.602  -9.537 -11.080  1.00 90.62           O  
ATOM   1044  CG1 VAL A 133       9.212 -11.359 -10.065  1.00 90.62           C  
ATOM   1045  CG2 VAL A 133       9.678 -12.759 -12.051  1.00 90.62           C  
ATOM   1046  N   PRO A 134       8.318  -8.243 -11.739  1.00 91.12           N  
ATOM   1047  CA  PRO A 134       7.761  -7.049 -11.106  1.00 91.12           C  
ATOM   1048  C   PRO A 134       6.422  -6.606 -11.711  1.00 91.12           C  
ATOM   1049  CB  PRO A 134       8.833  -5.975 -11.263  1.00 91.12           C  
ATOM   1050  O   PRO A 134       5.494  -6.279 -10.973  1.00 91.12           O  
ATOM   1051  CG  PRO A 134      10.131  -6.747 -11.466  1.00 91.12           C  
ATOM   1052  CD  PRO A 134       9.651  -7.952 -12.259  1.00 91.12           C  
ATOM   1053  N   SER A 135       6.281  -6.666 -13.043  1.00 91.38           N  
ATOM   1054  CA  SER A 135       5.006  -6.360 -13.713  1.00 91.38           C  
ATOM   1055  C   SER A 135       3.912  -7.348 -13.307  1.00 91.38           C  
ATOM   1056  CB  SER A 135       5.155  -6.377 -15.236  1.00 91.38           C  
ATOM   1057  O   SER A 135       2.775  -6.947 -13.072  1.00 91.38           O  
ATOM   1058  OG  SER A 135       6.158  -5.471 -15.651  1.00 91.38           O  
ATOM   1059  N   GLY A 136       4.261  -8.629 -13.150  1.00 93.94           N  
ATOM   1060  CA  GLY A 136       3.364  -9.661 -12.641  1.00 93.94           C  
ATOM   1061  C   GLY A 136       2.874  -9.364 -11.225  1.00 93.94           C  
ATOM   1062  O   GLY A 136       1.677  -9.459 -10.971  1.00 93.94           O  
ATOM   1063  N   PHE A 137       3.755  -8.942 -10.313  1.00 95.56           N  
ATOM   1064  CA  PHE A 137       3.351  -8.563  -8.955  1.00 95.56           C  
ATOM   1065  C   PHE A 137       2.448  -7.328  -8.922  1.00 95.56           C  
ATOM   1066  CB  PHE A 137       4.580  -8.351  -8.063  1.00 95.56           C  
ATOM   1067  O   PHE A 137       1.434  -7.348  -8.226  1.00 95.56           O  
ATOM   1068  CG  PHE A 137       5.225  -9.630  -7.571  1.00 95.56           C  
ATOM   1069  CD1 PHE A 137       4.459 -10.558  -6.842  1.00 95.56           C  
ATOM   1070  CD2 PHE A 137       6.589  -9.884  -7.799  1.00 95.56           C  
ATOM   1071  CE1 PHE A 137       5.043 -11.740  -6.355  1.00 95.56           C  
ATOM   1072  CE2 PHE A 137       7.177 -11.060  -7.301  1.00 95.56           C  
ATOM   1073  CZ  PHE A 137       6.405 -11.992  -6.587  1.00 95.56           C  
ATOM   1074  N   ASN A 138       2.762  -6.284  -9.695  1.00 94.62           N  
ATOM   1075  CA  ASN A 138       1.909  -5.097  -9.795  1.00 94.62           C  
ATOM   1076  C   ASN A 138       0.521  -5.446 -10.369  1.00 94.62           C  
ATOM   1077  CB  ASN A 138       2.639  -4.048 -10.645  1.00 94.62           C  
ATOM   1078  O   ASN A 138      -0.503  -5.022  -9.832  1.00 94.62           O  
ATOM   1079  CG  ASN A 138       1.944  -2.698 -10.629  1.00 94.62           C  
ATOM   1080  ND2 ASN A 138       2.160  -1.886  -9.621  1.00 94.62           N  
ATOM   1081  OD1 ASN A 138       1.226  -2.355 -11.552  1.00 94.62           O  
ATOM   1082  N   LEU A 139       0.476  -6.295 -11.400  1.00 95.31           N  
ATOM   1083  CA  LEU A 139      -0.768  -6.775 -11.998  1.00 95.31           C  
ATOM   1084  C   LEU A 139      -1.590  -7.619 -11.014  1.00 95.31           C  
ATOM   1085  CB  LEU A 139      -0.416  -7.572 -13.266  1.00 95.31           C  
ATOM   1086  O   LEU A 139      -2.791  -7.400 -10.868  1.00 95.31           O  
ATOM   1087  CG  LEU A 139      -1.638  -8.114 -14.023  1.00 95.31           C  
ATOM   1088  CD1 LEU A 139      -2.515  -6.991 -14.570  1.00 95.31           C  
ATOM   1089  CD2 LEU A 139      -1.180  -8.978 -15.197  1.00 95.31           C  
ATOM   1090  N   LEU A 140      -0.955  -8.561 -10.311  1.00 96.31           N  
ATOM   1091  CA  LEU A 140      -1.607  -9.384  -9.288  1.00 96.31           C  
ATOM   1092  C   LEU A 140      -2.133  -8.529  -8.131  1.00 96.31           C  
ATOM   1093  CB  LEU A 140      -0.623 -10.443  -8.763  1.00 96.31           C  
ATOM   1094  O   LEU A 140      -3.232  -8.786  -7.634  1.00 96.31           O  
ATOM   1095  CG  LEU A 140      -0.348 -11.610  -9.730  1.00 96.31           C  
ATOM   1096  CD1 LEU A 140       0.798 -12.458  -9.175  1.00 96.31           C  
ATOM   1097  CD2 LEU A 140      -1.570 -12.514  -9.906  1.00 96.31           C  
ATOM   1098  N   ALA A 141      -1.397  -7.489  -7.730  1.00 95.81           N  
ATOM   1099  CA  ALA A 141      -1.860  -6.517  -6.747  1.00 95.81           C  
ATOM   1100  C   ALA A 141      -3.118  -5.785  -7.230  1.00 95.81           C  
ATOM   1101  CB  ALA A 141      -0.738  -5.526  -6.435  1.00 95.81           C  
ATOM   1102  O   ALA A 141      -4.098  -5.703  -6.493  1.00 95.81           O  
ATOM   1103  N   PHE A 142      -3.140  -5.315  -8.479  1.00 95.69           N  
ATOM   1104  CA  PHE A 142      -4.314  -4.645  -9.033  1.00 95.69           C  
ATOM   1105  C   PHE A 142      -5.524  -5.581  -9.152  1.00 95.69           C  
ATOM   1106  CB  PHE A 142      -3.967  -4.012 -10.383  1.00 95.69           C  
ATOM   1107  O   PHE A 142      -6.608  -5.242  -8.682  1.00 95.69           O  
ATOM   1108  CG  PHE A 142      -5.154  -3.305 -11.005  1.00 95.69           C  
ATOM   1109  CD1 PHE A 142      -5.790  -3.840 -12.141  1.00 95.69           C  
ATOM   1110  CD2 PHE A 142      -5.664  -2.138 -10.407  1.00 95.69           C  
ATOM   1111  CE1 PHE A 142      -6.915  -3.195 -12.685  1.00 95.69           C  
ATOM   1112  CE2 PHE A 142      -6.785  -1.492 -10.955  1.00 95.69           C  
ATOM   1113  CZ  PHE A 142      -7.408  -2.019 -12.097  1.00 95.69           C  
ATOM   1114  N   VAL A 143      -5.351  -6.782  -9.713  1.00 95.00           N  
ATOM   1115  CA  VAL A 143      -6.441  -7.762  -9.862  1.00 95.00           C  
ATOM   1116  C   VAL A 143      -7.005  -8.157  -8.498  1.00 95.00           C  
ATOM   1117  CB  VAL A 143      -5.972  -9.002 -10.649  1.00 95.00           C  
ATOM   1118  O   VAL A 143      -8.221  -8.157  -8.316  1.00 95.00           O  
ATOM   1119  CG1 VAL A 143      -7.019 -10.127 -10.659  1.00 95.00           C  
ATOM   1120  CG2 VAL A 143      -5.687  -8.634 -12.112  1.00 95.00           C  
ATOM   1121  N   SER A 144      -6.147  -8.436  -7.514  1.00 93.12           N  
ATOM   1122  CA  SER A 144      -6.608  -8.748  -6.157  1.00 93.12           C  
ATOM   1123  C   SER A 144      -7.300  -7.556  -5.489  1.00 93.12           C  
ATOM   1124  CB  SER A 144      -5.487  -9.320  -5.286  1.00 93.12           C  
ATOM   1125  O   SER A 144      -8.336  -7.753  -4.861  1.00 93.12           O  
ATOM   1126  OG  SER A 144      -4.369  -8.470  -5.228  1.00 93.12           O  
ATOM   1127  N   ALA A 145      -6.828  -6.320  -5.683  1.00 92.38           N  
ATOM   1128  CA  ALA A 145      -7.517  -5.125  -5.192  1.00 92.38           C  
ATOM   1129  C   ALA A 145      -8.905  -4.948  -5.832  1.00 92.38           C  
ATOM   1130  CB  ALA A 145      -6.627  -3.900  -5.427  1.00 92.38           C  
ATOM   1131  O   ALA A 145      -9.874  -4.669  -5.127  1.00 92.38           O  
ATOM   1132  N   VAL A 146      -9.035  -5.178  -7.144  1.00 91.94           N  
ATOM   1133  CA  VAL A 146     -10.330  -5.156  -7.840  1.00 91.94           C  
ATOM   1134  C   VAL A 146     -11.266  -6.229  -7.284  1.00 91.94           C  
ATOM   1135  CB  VAL A 146     -10.150  -5.306  -9.365  1.00 91.94           C  
ATOM   1136  O   VAL A 146     -12.427  -5.926  -7.021  1.00 91.94           O  
ATOM   1137  CG1 VAL A 146     -11.487  -5.486 -10.098  1.00 91.94           C  
ATOM   1138  CG2 VAL A 146      -9.492  -4.058  -9.968  1.00 91.94           C  
ATOM   1139  N   LEU A 147     -10.782  -7.453  -7.047  1.00 90.06           N  
ATOM   1140  CA  LEU A 147     -11.588  -8.522  -6.445  1.00 90.06           C  
ATOM   1141  C   LEU A 147     -12.076  -8.142  -5.040  1.00 90.06           C  
ATOM   1142  CB  LEU A 147     -10.780  -9.833  -6.402  1.00 90.06           C  
ATOM   1143  O   LEU A 147     -13.256  -8.293  -4.736  1.00 90.06           O  
ATOM   1144  CG  LEU A 147     -10.536 -10.494  -7.772  1.00 90.06           C  
ATOM   1145  CD1 LEU A 147      -9.588 -11.682  -7.601  1.00 90.06           C  
ATOM   1146  CD2 LEU A 147     -11.831 -10.997  -8.410  1.00 90.06           C  
ATOM   1147  N   VAL A 148     -11.204  -7.587  -4.197  1.00 88.44           N  
ATOM   1148  CA  VAL A 148     -11.579  -7.161  -2.841  1.00 88.44           C  
ATOM   1149  C   VAL A 148     -12.606  -6.027  -2.883  1.00 88.44           C  
ATOM   1150  CB  VAL A 148     -10.330  -6.776  -2.026  1.00 88.44           C  
ATOM   1151  O   VAL A 148     -13.643  -6.120  -2.232  1.00 88.44           O  
ATOM   1152  CG1 VAL A 148     -10.685  -6.210  -0.644  1.00 88.44           C  
ATOM   1153  CG2 VAL A 148      -9.437  -8.001  -1.788  1.00 88.44           C  
ATOM   1154  N   CYS A 149     -12.364  -4.981  -3.678  1.00 83.44           N  
ATOM   1155  CA  CYS A 149     -13.236  -3.807  -3.730  1.00 83.44           C  
ATOM   1156  C   CYS A 149     -14.567  -4.061  -4.461  1.00 83.44           C  
ATOM   1157  CB  CYS A 149     -12.462  -2.642  -4.369  1.00 83.44           C  
ATOM   1158  O   CYS A 149     -15.583  -3.483  -4.071  1.00 83.44           O  
ATOM   1159  SG  CYS A 149     -11.107  -2.095  -3.286  1.00 83.44           S  
ATOM   1160  N   LYS A 150     -14.587  -4.906  -5.504  1.00 84.19           N  
ATOM   1161  CA  LYS A 150     -15.764  -5.131  -6.370  1.00 84.19           C  
ATOM   1162  C   LYS A 150     -16.479  -6.465  -6.198  1.00 84.19           C  
ATOM   1163  CB  LYS A 150     -15.409  -5.024  -7.857  1.00 84.19           C  
ATOM   1164  O   LYS A 150     -17.577  -6.583  -6.729  1.00 84.19           O  
ATOM   1165  CG  LYS A 150     -14.882  -3.664  -8.299  1.00 84.19           C  
ATOM   1166  CD  LYS A 150     -14.950  -3.631  -9.834  1.00 84.19           C  
ATOM   1167  CE  LYS A 150     -14.339  -2.358 -10.396  1.00 84.19           C  
ATOM   1168  NZ  LYS A 150     -15.080  -1.168  -9.954  1.00 84.19           N  
ATOM   1169  N   VAL A 151     -15.906  -7.457  -5.513  1.00 77.81           N  
ATOM   1170  CA  VAL A 151     -16.546  -8.780  -5.353  1.00 77.81           C  
ATOM   1171  C   VAL A 151     -16.806  -9.132  -3.894  1.00 77.81           C  
ATOM   1172  CB  VAL A 151     -15.740  -9.899  -6.053  1.00 77.81           C  
ATOM   1173  O   VAL A 151     -17.863  -9.675  -3.604  1.00 77.81           O  
ATOM   1174  CG1 VAL A 151     -16.460 -11.252  -6.004  1.00 77.81           C  
ATOM   1175  CG2 VAL A 151     -15.483  -9.563  -7.530  1.00 77.81           C  
ATOM   1176  N   ILE A 152     -15.869  -8.844  -2.985  1.00 71.44           N  
ATOM   1177  CA  ILE A 152     -15.912  -9.458  -1.652  1.00 71.44           C  
ATOM   1178  C   ILE A 152     -16.886  -8.769  -0.700  1.00 71.44           C  
ATOM   1179  CB  ILE A 152     -14.499  -9.696  -1.081  1.00 71.44           C  
ATOM   1180  O   ILE A 152     -17.682  -9.496  -0.139  1.00 71.44           O  
ATOM   1181  CG1 ILE A 152     -13.783 -10.696  -2.024  1.00 71.44           C  
ATOM   1182  CG2 ILE A 152     -14.549 -10.231   0.364  1.00 71.44           C  
ATOM   1183  CD1 ILE A 152     -12.367 -11.086  -1.606  1.00 71.44           C  
ATOM   1184  N   ASP A 153     -16.865  -7.442  -0.512  1.00 60.31           N  
ATOM   1185  CA  ASP A 153     -17.919  -6.742   0.258  1.00 60.31           C  
ATOM   1186  C   ASP A 153     -17.759  -5.210   0.213  1.00 60.31           C  
ATOM   1187  CB  ASP A 153     -17.915  -7.181   1.739  1.00 60.31           C  
ATOM   1188  O   ASP A 153     -16.819  -4.642   0.777  1.00 60.31           O  
ATOM   1189  CG  ASP A 153     -18.861  -8.345   2.057  1.00 60.31           C  
ATOM   1190  OD1 ASP A 153     -19.986  -8.331   1.510  1.00 60.31           O  
ATOM   1191  OD2 ASP A 153     -18.494  -9.134   2.958  1.00 60.31           O  
ATOM   1192  N   HIS A 154     -18.703  -4.515  -0.427  1.00 59.53           N  
ATOM   1193  CA  HIS A 154     -18.592  -3.083  -0.761  1.00 59.53           C  
ATOM   1194  C   HIS A 154     -18.987  -2.131   0.382  1.00 59.53           C  
ATOM   1195  CB  HIS A 154     -19.429  -2.791  -2.017  1.00 59.53           C  
ATOM   1196  O   HIS A 154     -18.600  -0.963   0.373  1.00 59.53           O  
ATOM   1197  CG  HIS A 154     -19.371  -3.884  -3.053  1.00 59.53           C  
ATOM   1198  CD2 HIS A 154     -20.444  -4.618  -3.485  1.00 59.53           C  
ATOM   1199  ND1 HIS A 154     -18.235  -4.517  -3.501  1.00 59.53           N  
ATOM   1200  CE1 HIS A 154     -18.629  -5.653  -4.094  1.00 59.53           C  
ATOM   1201  NE2 HIS A 154     -19.958  -5.731  -4.161  1.00 59.53           N  
ATOM   1202  N   GLU A 155     -19.737  -2.612   1.378  1.00 65.56           N  
ATOM   1203  CA  GLU A 155     -20.312  -1.775   2.445  1.00 65.56           C  
ATOM   1204  C   GLU A 155     -19.451  -1.742   3.714  1.00 65.56           C  
ATOM   1205  CB  GLU A 155     -21.738  -2.251   2.759  1.00 65.56           C  
ATOM   1206  O   GLU A 155     -19.518  -0.799   4.495  1.00 65.56           O  
ATOM   1207  CG  GLU A 155     -22.676  -2.058   1.553  1.00 65.56           C  
ATOM   1208  CD  GLU A 155     -24.129  -2.464   1.832  1.00 65.56           C  
ATOM   1209  OE1 GLU A 155     -24.929  -2.352   0.872  1.00 65.56           O  
ATOM   1210  OE2 GLU A 155     -24.417  -2.875   2.979  1.00 65.56           O  
ATOM   1211  N   GLN A 156     -18.570  -2.726   3.910  1.00 69.75           N  
ATOM   1212  CA  GLN A 156     -17.805  -2.895   5.151  1.00 69.75           C  
ATOM   1213  C   GLN A 156     -16.843  -1.729   5.434  1.00 69.75           C  
ATOM   1214  CB  GLN A 156     -17.034  -4.223   5.068  1.00 69.75           C  
ATOM   1215  O   GLN A 156     -16.690  -1.325   6.585  1.00 69.75           O  
ATOM   1216  CG  GLN A 156     -17.943  -5.464   5.166  1.00 69.75           C  
ATOM   1217  CD  GLN A 156     -18.374  -5.802   6.590  1.00 69.75           C  
ATOM   1218  NE2 GLN A 156     -19.509  -6.436   6.772  1.00 69.75           N  
ATOM   1219  OE1 GLN A 156     -17.692  -5.511   7.559  1.00 69.75           O  
ATOM   1220  N   LEU A 157     -16.185  -1.170   4.409  1.00 71.81           N  
ATOM   1221  CA  LEU A 157     -15.287  -0.018   4.581  1.00 71.81           C  
ATOM   1222  C   LEU A 157     -16.065   1.254   4.924  1.00 71.81           C  
ATOM   1223  CB  LEU A 157     -14.438   0.176   3.310  1.00 71.81           C  
ATOM   1224  O   LEU A 157     -15.689   1.982   5.841  1.00 71.81           O  
ATOM   1225  CG  LEU A 157     -13.493   1.398   3.363  1.00 71.81           C  
ATOM   1226  CD1 LEU A 157     -12.582   1.338   4.584  1.00 71.81           C  
ATOM   1227  CD2 LEU A 157     -12.638   1.438   2.102  1.00 71.81           C  
ATOM   1228  N   GLN A 158     -17.164   1.507   4.215  1.00 78.44           N  
ATOM   1229  CA  GLN A 158     -18.021   2.655   4.490  1.00 78.44           C  
ATOM   1230  C   GLN A 158     -18.653   2.544   5.882  1.00 78.44           C  
ATOM   1231  CB  GLN A 158     -19.065   2.776   3.375  1.00 78.44           C  
ATOM   1232  O   GLN A 158     -18.598   3.506   6.645  1.00 78.44           O  
ATOM   1233  CG  GLN A 158     -19.979   3.980   3.632  1.00 78.44           C  
ATOM   1234  CD  GLN A 158     -20.940   4.268   2.489  1.00 78.44           C  
ATOM   1235  NE2 GLN A 158     -21.997   4.995   2.770  1.00 78.44           N  
ATOM   1236  OE1 GLN A 158     -20.744   3.906   1.340  1.00 78.44           O  
ATOM   1237  N   ASN A 159     -19.149   1.363   6.249  1.00 82.06           N  
ATOM   1238  CA  ASN A 159     -19.708   1.085   7.569  1.00 82.06           C  
ATOM   1239  C   ASN A 159     -18.656   1.256   8.671  1.00 82.06           C  
ATOM   1240  CB  ASN A 159     -20.315  -0.332   7.572  1.00 82.06           C  
ATOM   1241  O   ASN A 159     -18.949   1.861   9.699  1.00 82.06           O  
ATOM   1242  CG  ASN A 159     -21.564  -0.441   6.709  1.00 82.06           C  
ATOM   1243  ND2 ASN A 159     -22.018  -1.637   6.415  1.00 82.06           N  
ATOM   1244  OD1 ASN A 159     -22.152   0.546   6.307  1.00 82.06           O  
ATOM   1245  N   LEU A 160     -17.416   0.798   8.453  1.00 81.69           N  
ATOM   1246  CA  LEU A 160     -16.307   1.032   9.382  1.00 81.69           C  
ATOM   1247  C   LEU A 160     -16.016   2.532   9.539  1.00 81.69           C  
ATOM   1248  CB  LEU A 160     -15.065   0.245   8.913  1.00 81.69           C  
ATOM   1249  O   LEU A 160     -15.881   3.007  10.664  1.00 81.69           O  
ATOM   1250  CG  LEU A 160     -13.776   0.546   9.706  1.00 81.69           C  
ATOM   1251  CD1 LEU A 160     -13.825   0.109  11.172  1.00 81.69           C  
ATOM   1252  CD2 LEU A 160     -12.582  -0.145   9.051  1.00 81.69           C  
ATOM   1253  N   ILE A 161     -15.939   3.290   8.439  1.00 80.75           N  
ATOM   1254  CA  ILE A 161     -15.717   4.743   8.482  1.00 80.75           C  
ATOM   1255  C   ILE A 161     -16.843   5.421   9.268  1.00 80.75           C  
ATOM   1256  CB  ILE A 161     -15.576   5.332   7.055  1.00 80.75           C  
ATOM   1257  O   ILE A 161     -16.566   6.139  10.228  1.00 80.75           O  
ATOM   1258  CG1 ILE A 161     -14.261   4.869   6.397  1.00 80.75           C  
ATOM   1259  CG2 ILE A 161     -15.585   6.874   7.082  1.00 80.75           C  
ATOM   1260  CD1 ILE A 161     -14.207   5.065   4.877  1.00 80.75           C  
ATOM   1261  N   GLU A 162     -18.101   5.181   8.897  1.00 83.31           N  
ATOM   1262  CA  GLU A 162     -19.268   5.786   9.546  1.00 83.31           C  
ATOM   1263  C   GLU A 162     -19.311   5.432  11.040  1.00 83.31           C  
ATOM   1264  CB  GLU A 162     -20.561   5.376   8.809  1.00 83.31           C  
ATOM   1265  O   GLU A 162     -19.431   6.325  11.882  1.00 83.31           O  
ATOM   1266  CG  GLU A 162     -20.682   6.065   7.430  1.00 83.31           C  
ATOM   1267  CD  GLU A 162     -22.001   5.795   6.675  1.00 83.31           C  
ATOM   1268  OE1 GLU A 162     -22.071   6.136   5.463  1.00 83.31           O  
ATOM   1269  OE2 GLU A 162     -22.996   5.401   7.310  1.00 83.31           O  
ATOM   1270  N   ARG A 163     -19.080   4.161  11.392  1.00 83.25           N  
ATOM   1271  CA  ARG A 163     -19.017   3.696  12.783  1.00 83.25           C  
ATOM   1272  C   ARG A 163     -17.916   4.395  13.583  1.00 83.25           C  
ATOM   1273  CB  ARG A 163     -18.857   2.165  12.795  1.00 83.25           C  
ATOM   1274  O   ARG A 163     -18.177   4.889  14.679  1.00 83.25           O  
ATOM   1275  CG  ARG A 163     -18.790   1.624  14.228  1.00 83.25           C  
ATOM   1276  CD  ARG A 163     -18.686   0.100  14.291  1.00 83.25           C  
ATOM   1277  NE  ARG A 163     -20.002  -0.557  14.215  1.00 83.25           N  
ATOM   1278  NH1 ARG A 163     -19.345  -2.503  15.238  1.00 83.25           N  
ATOM   1279  NH2 ARG A 163     -21.406  -2.331  14.477  1.00 83.25           N  
ATOM   1280  CZ  ARG A 163     -20.242  -1.784  14.639  1.00 83.25           C  
ATOM   1281  N   VAL A 164     -16.690   4.466  13.064  1.00 80.44           N  
ATOM   1282  CA  VAL A 164     -15.562   5.091  13.781  1.00 80.44           C  
ATOM   1283  C   VAL A 164     -15.768   6.594  13.941  1.00 80.44           C  
ATOM   1284  CB  VAL A 164     -14.222   4.782  13.089  1.00 80.44           C  
ATOM   1285  O   VAL A 164     -15.452   7.145  14.997  1.00 80.44           O  
ATOM   1286  CG1 VAL A 164     -13.031   5.505  13.739  1.00 80.44           C  
ATOM   1287  CG2 VAL A 164     -13.932   3.289  13.225  1.00 80.44           C  
ATOM   1288  N   PHE A 165     -16.340   7.260  12.937  1.00 80.25           N  
ATOM   1289  CA  PHE A 165     -16.681   8.676  13.033  1.00 80.25           C  
ATOM   1290  C   PHE A 165     -17.738   8.940  14.105  1.00 80.25           C  
ATOM   1291  CB  PHE A 165     -17.122   9.216  11.668  1.00 80.25           C  
ATOM   1292  O   PHE A 165     -17.540   9.851  14.904  1.00 80.25           O  
ATOM   1293  CG  PHE A 165     -15.991   9.872  10.905  1.00 80.25           C  
ATOM   1294  CD1 PHE A 165     -15.811  11.264  10.996  1.00 80.25           C  
ATOM   1295  CD2 PHE A 165     -15.111   9.110  10.115  1.00 80.25           C  
ATOM   1296  CE1 PHE A 165     -14.777  11.891  10.280  1.00 80.25           C  
ATOM   1297  CE2 PHE A 165     -14.088   9.736   9.384  1.00 80.25           C  
ATOM   1298  CZ  PHE A 165     -13.922  11.129   9.463  1.00 80.25           C  
ATOM   1299  N   LEU A 166     -18.800   8.130  14.165  1.00 82.00           N  
ATOM   1300  CA  LEU A 166     -19.850   8.246  15.183  1.00 82.00           C  
ATOM   1301  C   LEU A 166     -19.327   7.968  16.598  1.00 82.00           C  
ATOM   1302  CB  LEU A 166     -20.994   7.275  14.843  1.00 82.00           C  
ATOM   1303  O   LEU A 166     -19.753   8.608  17.555  1.00 82.00           O  
ATOM   1304  CG  LEU A 166     -21.843   7.675  13.622  1.00 82.00           C  
ATOM   1305  CD1 LEU A 166     -22.800   6.532  13.286  1.00 82.00           C  
ATOM   1306  CD2 LEU A 166     -22.665   8.941  13.876  1.00 82.00           C  
ATOM   1307  N   MET A 167     -18.387   7.032  16.748  1.00 78.12           N  
ATOM   1308  CA  MET A 167     -17.823   6.707  18.060  1.00 78.12           C  
ATOM   1309  C   MET A 167     -16.750   7.689  18.540  1.00 78.12           C  
ATOM   1310  CB  MET A 167     -17.253   5.288  18.050  1.00 78.12           C  
ATOM   1311  O   MET A 167     -16.483   7.742  19.744  1.00 78.12           O  
ATOM   1312  CG  MET A 167     -18.348   4.225  17.977  1.00 78.12           C  
ATOM   1313  SD  MET A 167     -17.732   2.624  18.534  1.00 78.12           S  
ATOM   1314  CE  MET A 167     -19.083   1.550  17.976  1.00 78.12           C  
ATOM   1315  N   SER A 168     -16.116   8.427  17.629  1.00 77.75           N  
ATOM   1316  CA  SER A 168     -14.992   9.309  17.930  1.00 77.75           C  
ATOM   1317  C   SER A 168     -15.453  10.609  18.594  1.00 77.75           C  
ATOM   1318  CB  SER A 168     -14.202   9.585  16.643  1.00 77.75           C  
ATOM   1319  O   SER A 168     -16.132  11.424  17.979  1.00 77.75           O  
ATOM   1320  OG  SER A 168     -13.476  10.800  16.739  1.00 77.75           O  
ATOM   1321  N   ALA A 169     -14.928  10.897  19.787  1.00 70.56           N  
ATOM   1322  CA  ALA A 169     -15.172  12.159  20.493  1.00 70.56           C  
ATOM   1323  C   ALA A 169     -14.629  13.409  19.762  1.00 70.56           C  
ATOM   1324  CB  ALA A 169     -14.551  12.033  21.891  1.00 70.56           C  
ATOM   1325  O   ALA A 169     -15.045  14.527  20.048  1.00 70.56           O  
ATOM   1326  N   LYS A 170     -13.667  13.253  18.834  1.00 79.50           N  
ATOM   1327  CA  LYS A 170     -13.031  14.366  18.094  1.00 79.50           C  
ATOM   1328  C   LYS A 170     -13.004  14.106  16.577  1.00 79.50           C  
ATOM   1329  CB  LYS A 170     -11.642  14.685  18.685  1.00 79.50           C  
ATOM   1330  O   LYS A 170     -11.924  13.952  15.996  1.00 79.50           O  
ATOM   1331  CG  LYS A 170     -11.737  15.226  20.123  1.00 79.50           C  
ATOM   1332  CD  LYS A 170     -10.378  15.650  20.705  1.00 79.50           C  
ATOM   1333  CE  LYS A 170     -10.615  16.174  22.131  1.00 79.50           C  
ATOM   1334  NZ  LYS A 170      -9.381  16.619  22.834  1.00 79.50           N  
ATOM   1335  N   PRO A 171     -14.161  14.106  15.893  1.00 79.88           N  
ATOM   1336  CA  PRO A 171     -14.270  13.705  14.485  1.00 79.88           C  
ATOM   1337  C   PRO A 171     -13.516  14.628  13.517  1.00 79.88           C  
ATOM   1338  CB  PRO A 171     -15.767  13.712  14.204  1.00 79.88           C  
ATOM   1339  O   PRO A 171     -12.948  14.178  12.523  1.00 79.88           O  
ATOM   1340  CG  PRO A 171     -16.343  14.719  15.205  1.00 79.88           C  
ATOM   1341  CD  PRO A 171     -15.457  14.515  16.421  1.00 79.88           C  
ATOM   1342  N   LYS A 172     -13.410  15.923  13.843  1.00 82.31           N  
ATOM   1343  CA  LYS A 172     -12.615  16.897  13.072  1.00 82.31           C  
ATOM   1344  C   LYS A 172     -11.114  16.559  13.097  1.00 82.31           C  
ATOM   1345  CB  LYS A 172     -12.902  18.328  13.584  1.00 82.31           C  
ATOM   1346  O   LYS A 172     -10.420  16.773  12.103  1.00 82.31           O  
ATOM   1347  CG  LYS A 172     -14.360  18.767  13.325  1.00 82.31           C  
ATOM   1348  CD  LYS A 172     -14.766  20.115  13.967  1.00 82.31           C  
ATOM   1349  CE  LYS A 172     -16.281  20.332  13.734  1.00 82.31           C  
ATOM   1350  NZ  LYS A 172     -16.955  21.290  14.661  1.00 82.31           N  
ATOM   1351  N   ARG A 173     -10.601  16.004  14.207  1.00 85.25           N  
ATOM   1352  CA  ARG A 173      -9.202  15.547  14.322  1.00 85.25           C  
ATOM   1353  C   ARG A 173      -8.977  14.269  13.518  1.00 85.25           C  
ATOM   1354  CB  ARG A 173      -8.809  15.367  15.801  1.00 85.25           C  
ATOM   1355  O   ARG A 173      -7.984  14.199  12.800  1.00 85.25           O  
ATOM   1356  CG  ARG A 173      -7.315  15.032  15.973  1.00 85.25           C  
ATOM   1357  CD  ARG A 173      -6.958  14.839  17.454  1.00 85.25           C  
ATOM   1358  NE  ARG A 173      -5.527  14.516  17.635  1.00 85.25           N  
ATOM   1359  NH1 ARG A 173      -5.550  14.239  19.919  1.00 85.25           N  
ATOM   1360  NH2 ARG A 173      -3.632  14.027  18.815  1.00 85.25           N  
ATOM   1361  CZ  ARG A 173      -4.913  14.264  18.782  1.00 85.25           C  
ATOM   1362  N   LEU A 174      -9.908  13.315  13.593  1.00 86.06           N  
ATOM   1363  CA  LEU A 174      -9.875  12.084  12.796  1.00 86.06           C  
ATOM   1364  C   LEU A 174      -9.836  12.403  11.295  1.00 86.06           C  
ATOM   1365  CB  LEU A 174     -11.104  11.228  13.164  1.00 86.06           C  
ATOM   1366  O   LEU A 174      -8.935  11.960  10.589  1.00 86.06           O  
ATOM   1367  CG  LEU A 174     -11.161   9.870  12.441  1.00 86.06           C  
ATOM   1368  CD1 LEU A 174     -10.113   8.901  12.987  1.00 86.06           C  
ATOM   1369  CD2 LEU A 174     -12.537   9.243  12.635  1.00 86.06           C  
ATOM   1370  N   CYS A 175     -10.746  13.263  10.827  1.00 86.69           N  
ATOM   1371  CA  CYS A 175     -10.791  13.703   9.434  1.00 86.69           C  
ATOM   1372  C   CYS A 175      -9.478  14.370   8.993  1.00 86.69           C  
ATOM   1373  CB  CYS A 175     -11.981  14.658   9.277  1.00 86.69           C  
ATOM   1374  O   CYS A 175      -8.998  14.112   7.893  1.00 86.69           O  
ATOM   1375  SG  CYS A 175     -12.249  15.034   7.524  1.00 86.69           S  
ATOM   1376  N   ARG A 176      -8.870  15.208   9.844  1.00 87.94           N  
ATOM   1377  CA  ARG A 176      -7.584  15.857   9.544  1.00 87.94           C  
ATOM   1378  C   ARG A 176      -6.450  14.843   9.389  1.00 87.94           C  
ATOM   1379  CB  ARG A 176      -7.265  16.879  10.639  1.00 87.94           C  
ATOM   1380  O   ARG A 176      -5.637  14.996   8.488  1.00 87.94           O  
ATOM   1381  CG  ARG A 176      -6.121  17.830  10.243  1.00 87.94           C  
ATOM   1382  CD  ARG A 176      -5.725  18.761  11.397  1.00 87.94           C  
ATOM   1383  NE  ARG A 176      -6.892  19.459  11.978  1.00 87.94           N  
ATOM   1384  NH1 ARG A 176      -5.750  20.902  13.355  1.00 87.94           N  
ATOM   1385  NH2 ARG A 176      -7.981  20.911  13.350  1.00 87.94           N  
ATOM   1386  CZ  ARG A 176      -6.867  20.417  12.888  1.00 87.94           C  
ATOM   1387  N   MET A 177      -6.412  13.818  10.238  1.00 88.75           N  
ATOM   1388  CA  MET A 177      -5.403  12.758  10.150  1.00 88.75           C  
ATOM   1389  C   MET A 177      -5.584  11.902   8.895  1.00 88.75           C  
ATOM   1390  CB  MET A 177      -5.429  11.891  11.417  1.00 88.75           C  
ATOM   1391  O   MET A 177      -4.607  11.607   8.217  1.00 88.75           O  
ATOM   1392  CG  MET A 177      -4.903  12.656  12.637  1.00 88.75           C  
ATOM   1393  SD  MET A 177      -3.172  13.179  12.486  1.00 88.75           S  
ATOM   1394  CE  MET A 177      -2.983  14.177  13.980  1.00 88.75           C  
ATOM   1395  N   LEU A 178      -6.824  11.576   8.525  1.00 89.25           N  
ATOM   1396  CA  LEU A 178      -7.114  10.860   7.280  1.00 89.25           C  
ATOM   1397  C   LEU A 178      -6.685  11.657   6.036  1.00 89.25           C  
ATOM   1398  CB  LEU A 178      -8.610  10.532   7.238  1.00 89.25           C  
ATOM   1399  O   LEU A 178      -6.055  11.109   5.134  1.00 89.25           O  
ATOM   1400  CG  LEU A 178      -9.070   9.479   8.261  1.00 89.25           C  
ATOM   1401  CD1 LEU A 178     -10.595   9.432   8.296  1.00 89.25           C  
ATOM   1402  CD2 LEU A 178      -8.549   8.090   7.898  1.00 89.25           C  
ATOM   1403  N   TRP A 179      -6.950  12.966   6.013  1.00 91.06           N  
ATOM   1404  CA  TRP A 179      -6.449  13.852   4.956  1.00 91.06           C  
ATOM   1405  C   TRP A 179      -4.923  13.966   4.950  1.00 91.06           C  
ATOM   1406  CB  TRP A 179      -7.091  15.238   5.086  1.00 91.06           C  
ATOM   1407  O   TRP A 179      -4.336  14.091   3.882  1.00 91.06           O  
ATOM   1408  CG  TRP A 179      -8.388  15.370   4.355  1.00 91.06           C  
ATOM   1409  CD1 TRP A 179      -9.627  15.325   4.891  1.00 91.06           C  
ATOM   1410  CD2 TRP A 179      -8.584  15.507   2.917  1.00 91.06           C  
ATOM   1411  CE2 TRP A 179      -9.986  15.561   2.658  1.00 91.06           C  
ATOM   1412  CE3 TRP A 179      -7.719  15.571   1.804  1.00 91.06           C  
ATOM   1413  NE1 TRP A 179     -10.578  15.442   3.894  1.00 91.06           N  
ATOM   1414  CH2 TRP A 179      -9.622  15.748   0.278  1.00 91.06           C  
ATOM   1415  CZ2 TRP A 179     -10.508  15.686   1.367  1.00 91.06           C  
ATOM   1416  CZ3 TRP A 179      -8.234  15.689   0.499  1.00 91.06           C  
ATOM   1417  N   LEU A 180      -4.275  13.891   6.114  1.00 91.88           N  
ATOM   1418  CA  LEU A 180      -2.818  13.880   6.212  1.00 91.88           C  
ATOM   1419  C   LEU A 180      -2.226  12.604   5.597  1.00 91.88           C  
ATOM   1420  CB  LEU A 180      -2.422  14.130   7.677  1.00 91.88           C  
ATOM   1421  O   LEU A 180      -1.266  12.708   4.841  1.00 91.88           O  
ATOM   1422  CG  LEU A 180      -0.906  14.191   7.938  1.00 91.88           C  
ATOM   1423  CD1 LEU A 180      -0.636  15.102   9.137  1.00 91.88           C  
ATOM   1424  CD2 LEU A 180      -0.334  12.817   8.289  1.00 91.88           C  
ATOM   1425  N   PHE A 181      -2.816  11.426   5.832  1.00 90.12           N  
ATOM   1426  CA  PHE A 181      -2.392  10.192   5.151  1.00 90.12           C  
ATOM   1427  C   PHE A 181      -2.506  10.312   3.632  1.00 90.12           C  
ATOM   1428  CB  PHE A 181      -3.215   8.990   5.636  1.00 90.12           C  
ATOM   1429  O   PHE A 181      -1.580   9.950   2.911  1.00 90.12           O  
ATOM   1430  CG  PHE A 181      -2.794   8.474   6.992  1.00 90.12           C  
ATOM   1431  CD1 PHE A 181      -1.531   7.873   7.143  1.00 90.12           C  
ATOM   1432  CD2 PHE A 181      -3.655   8.579   8.098  1.00 90.12           C  
ATOM   1433  CE1 PHE A 181      -1.126   7.388   8.398  1.00 90.12           C  
ATOM   1434  CE2 PHE A 181      -3.248   8.103   9.355  1.00 90.12           C  
ATOM   1435  CZ  PHE A 181      -1.985   7.504   9.505  1.00 90.12           C  
ATOM   1436  N   LEU A 182      -3.612  10.878   3.149  1.00 91.56           N  
ATOM   1437  CA  LEU A 182      -3.828  11.087   1.723  1.00 91.56           C  
ATOM   1438  C   LEU A 182      -2.867  12.132   1.126  1.00 91.56           C  
ATOM   1439  CB  LEU A 182      -5.299  11.478   1.545  1.00 91.56           C  
ATOM   1440  O   LEU A 182      -2.385  11.964   0.010  1.00 91.56           O  
ATOM   1441  CG  LEU A 182      -5.755  11.500   0.081  1.00 91.56           C  
ATOM   1442  CD1 LEU A 182      -5.745  10.095  -0.532  1.00 91.56           C  
ATOM   1443  CD2 LEU A 182      -7.171  12.075   0.046  1.00 91.56           C  
ATOM   1444  N   ALA A 183      -2.544  13.191   1.873  1.00 93.19           N  
ATOM   1445  CA  ALA A 183      -1.556  14.188   1.468  1.00 93.19           C  
ATOM   1446  C   ALA A 183      -0.138  13.599   1.404  1.00 93.19           C  
ATOM   1447  CB  ALA A 183      -1.626  15.375   2.436  1.00 93.19           C  
ATOM   1448  O   ALA A 183       0.598  13.893   0.466  1.00 93.19           O  
ATOM   1449  N   ILE A 184       0.230  12.734   2.357  1.00 93.38           N  
ATOM   1450  CA  ILE A 184       1.498  11.992   2.316  1.00 93.38           C  
ATOM   1451  C   ILE A 184       1.533  11.068   1.096  1.00 93.38           C  
ATOM   1452  CB  ILE A 184       1.731  11.217   3.634  1.00 93.38           C  
ATOM   1453  O   ILE A 184       2.530  11.051   0.382  1.00 93.38           O  
ATOM   1454  CG1 ILE A 184       2.029  12.214   4.777  1.00 93.38           C  
ATOM   1455  CG2 ILE A 184       2.894  10.210   3.499  1.00 93.38           C  
ATOM   1456  CD1 ILE A 184       2.118  11.561   6.161  1.00 93.38           C  
ATOM   1457  N   ALA A 185       0.447  10.345   0.815  1.00 93.06           N  
ATOM   1458  CA  ALA A 185       0.344   9.498  -0.370  1.00 93.06           C  
ATOM   1459  C   ALA A 185       0.536  10.297  -1.671  1.00 93.06           C  
ATOM   1460  CB  ALA A 185      -1.014   8.799  -0.328  1.00 93.06           C  
ATOM   1461  O   ALA A 185       1.311   9.895  -2.538  1.00 93.06           O  
ATOM   1462  N   LEU A 186      -0.098  11.469  -1.779  1.00 94.44           N  
ATOM   1463  CA  LEU A 186       0.088  12.371  -2.915  1.00 94.44           C  
ATOM   1464  C   LEU A 186       1.535  12.875  -3.020  1.00 94.44           C  
ATOM   1465  CB  LEU A 186      -0.911  13.535  -2.790  1.00 94.44           C  
ATOM   1466  O   LEU A 186       2.087  12.920  -4.115  1.00 94.44           O  
ATOM   1467  CG  LEU A 186      -0.838  14.544  -3.951  1.00 94.44           C  
ATOM   1468  CD1 LEU A 186      -1.220  13.912  -5.291  1.00 94.44           C  
ATOM   1469  CD2 LEU A 186      -1.788  15.708  -3.673  1.00 94.44           C  
ATOM   1470  N   ALA A 187       2.166  13.227  -1.897  1.00 95.50           N  
ATOM   1471  CA  ALA A 187       3.564  13.650  -1.883  1.00 95.50           C  
ATOM   1472  C   ALA A 187       4.504  12.532  -2.368  1.00 95.50           C  
ATOM   1473  CB  ALA A 187       3.925  14.132  -0.473  1.00 95.50           C  
ATOM   1474  O   ALA A 187       5.405  12.800  -3.158  1.00 95.50           O  
ATOM   1475  N   LEU A 188       4.266  11.281  -1.959  1.00 94.38           N  
ATOM   1476  CA  LEU A 188       5.026  10.122  -2.440  1.00 94.38           C  
ATOM   1477  C   LEU A 188       4.846   9.905  -3.945  1.00 94.38           C  
ATOM   1478  CB  LEU A 188       4.605   8.859  -1.674  1.00 94.38           C  
ATOM   1479  O   LEU A 188       5.833   9.684  -4.639  1.00 94.38           O  
ATOM   1480  CG  LEU A 188       5.021   8.846  -0.196  1.00 94.38           C  
ATOM   1481  CD1 LEU A 188       4.318   7.684   0.507  1.00 94.38           C  
ATOM   1482  CD2 LEU A 188       6.535   8.700  -0.024  1.00 94.38           C  
ATOM   1483  N   LEU A 189       3.620  10.036  -4.460  1.00 95.19           N  
ATOM   1484  CA  LEU A 189       3.353   9.949  -5.897  1.00 95.19           C  
ATOM   1485  C   LEU A 189       4.115  11.028  -6.681  1.00 95.19           C  
ATOM   1486  CB  LEU A 189       1.835  10.056  -6.125  1.00 95.19           C  
ATOM   1487  O   LEU A 189       4.718  10.734  -7.709  1.00 95.19           O  
ATOM   1488  CG  LEU A 189       1.420   9.945  -7.604  1.00 95.19           C  
ATOM   1489  CD1 LEU A 189       1.715   8.558  -8.173  1.00 95.19           C  
ATOM   1490  CD2 LEU A 189      -0.077  10.220  -7.731  1.00 95.19           C  
ATOM   1491  N   ILE A 190       4.131  12.268  -6.182  1.00 95.75           N  
ATOM   1492  CA  ILE A 190       4.879  13.372  -6.804  1.00 95.75           C  
ATOM   1493  C   ILE A 190       6.386  13.087  -6.789  1.00 95.75           C  
ATOM   1494  CB  ILE A 190       4.538  14.715  -6.116  1.00 95.75           C  
ATOM   1495  O   ILE A 190       7.062  13.366  -7.777  1.00 95.75           O  
ATOM   1496  CG1 ILE A 190       3.073  15.112  -6.414  1.00 95.75           C  
ATOM   1497  CG2 ILE A 190       5.482  15.845  -6.580  1.00 95.75           C  
ATOM   1498  CD1 ILE A 190       2.541  16.233  -5.511  1.00 95.75           C  
ATOM   1499  N   LEU A 191       6.920  12.519  -5.704  1.00 94.62           N  
ATOM   1500  CA  LEU A 191       8.337  12.153  -5.614  1.00 94.62           C  
ATOM   1501  C   LEU A 191       8.710  11.027  -6.590  1.00 94.62           C  
ATOM   1502  CB  LEU A 191       8.689  11.771  -4.165  1.00 94.62           C  
ATOM   1503  O   LEU A 191       9.726  11.146  -7.273  1.00 94.62           O  
ATOM   1504  CG  LEU A 191       8.725  12.954  -3.180  1.00 94.62           C  
ATOM   1505  CD1 LEU A 191       8.852  12.426  -1.750  1.00 94.62           C  
ATOM   1506  CD2 LEU A 191       9.902  13.896  -3.446  1.00 94.62           C  
ATOM   1507  N   LEU A 192       7.883   9.982  -6.705  1.00 92.81           N  
ATOM   1508  CA  LEU A 192       8.073   8.891  -7.673  1.00 92.81           C  
ATOM   1509  C   LEU A 192       8.019   9.407  -9.116  1.00 92.81           C  
ATOM   1510  CB  LEU A 192       6.991   7.816  -7.455  1.00 92.81           C  
ATOM   1511  O   LEU A 192       8.919   9.145  -9.915  1.00 92.81           O  
ATOM   1512  CG  LEU A 192       7.176   6.969  -6.186  1.00 92.81           C  
ATOM   1513  CD1 LEU A 192       5.908   6.157  -5.926  1.00 92.81           C  
ATOM   1514  CD2 LEU A 192       8.352   5.997  -6.304  1.00 92.81           C  
ATOM   1515  N   PHE A 193       7.019  10.232  -9.430  1.00 93.50           N  
ATOM   1516  CA  PHE A 193       6.888  10.831 -10.754  1.00 93.50           C  
ATOM   1517  C   PHE A 193       8.031  11.804 -11.073  1.00 93.50           C  
ATOM   1518  CB  PHE A 193       5.532  11.529 -10.853  1.00 93.50           C  
ATOM   1519  O   PHE A 193       8.544  11.819 -12.192  1.00 93.50           O  
ATOM   1520  CG  PHE A 193       5.274  12.084 -12.236  1.00 93.50           C  
ATOM   1521  CD1 PHE A 193       5.237  13.473 -12.458  1.00 93.50           C  
ATOM   1522  CD2 PHE A 193       5.111  11.198 -13.316  1.00 93.50           C  
ATOM   1523  CE1 PHE A 193       5.018  13.971 -13.755  1.00 93.50           C  
ATOM   1524  CE2 PHE A 193       4.893  11.695 -14.611  1.00 93.50           C  
ATOM   1525  CZ  PHE A 193       4.842  13.082 -14.830  1.00 93.50           C  
ATOM   1526  N   GLY A 194       8.474  12.587 -10.086  1.00 91.75           N  
ATOM   1527  CA  GLY A 194       9.630  13.472 -10.206  1.00 91.75           C  
ATOM   1528  C   GLY A 194      10.919  12.697 -10.481  1.00 91.75           C  
ATOM   1529  O   GLY A 194      11.690  13.081 -11.361  1.00 91.75           O  
ATOM   1530  N   TYR A 195      11.123  11.569  -9.793  1.00 90.19           N  
ATOM   1531  CA  TYR A 195      12.223  10.647 -10.074  1.00 90.19           C  
ATOM   1532  C   TYR A 195      12.158  10.118 -11.514  1.00 90.19           C  
ATOM   1533  CB  TYR A 195      12.217   9.504  -9.047  1.00 90.19           C  
ATOM   1534  O   TYR A 195      13.137  10.239 -12.253  1.00 90.19           O  
ATOM   1535  CG  TYR A 195      13.171   8.386  -9.406  1.00 90.19           C  
ATOM   1536  CD1 TYR A 195      12.710   7.259 -10.115  1.00 90.19           C  
ATOM   1537  CD2 TYR A 195      14.530   8.494  -9.068  1.00 90.19           C  
ATOM   1538  CE1 TYR A 195      13.614   6.256 -10.515  1.00 90.19           C  
ATOM   1539  CE2 TYR A 195      15.431   7.494  -9.470  1.00 90.19           C  
ATOM   1540  OH  TYR A 195      15.865   5.420 -10.597  1.00 90.19           O  
ATOM   1541  CZ  TYR A 195      14.982   6.377 -10.202  1.00 90.19           C  
ATOM   1542  N   ALA A 196      11.000   9.606 -11.946  1.00 88.56           N  
ATOM   1543  CA  ALA A 196      10.813   9.083 -13.299  1.00 88.56           C  
ATOM   1544  C   ALA A 196      11.084  10.148 -14.377  1.00 88.56           C  
ATOM   1545  CB  ALA A 196       9.399   8.503 -13.412  1.00 88.56           C  
ATOM   1546  O   ALA A 196      11.798   9.877 -15.343  1.00 88.56           O  
ATOM   1547  N   CYS A 197      10.595  11.378 -14.185  1.00 89.44           N  
ATOM   1548  CA  CYS A 197      10.876  12.509 -15.072  1.00 89.44           C  
ATOM   1549  C   CYS A 197      12.379  12.795 -15.181  1.00 89.44           C  
ATOM   1550  CB  CYS A 197      10.146  13.759 -14.566  1.00 89.44           C  
ATOM   1551  O   CYS A 197      12.901  12.910 -16.290  1.00 89.44           O  
ATOM   1552  SG  CYS A 197       8.362  13.617 -14.851  1.00 89.44           S  
ATOM   1553  N   CYS A 198      13.084  12.879 -14.048  1.00 86.12           N  
ATOM   1554  CA  CYS A 198      14.530  13.110 -14.026  1.00 86.12           C  
ATOM   1555  C   CYS A 198      15.290  12.021 -14.793  1.00 86.12           C  
ATOM   1556  CB  CYS A 198      15.005  13.177 -12.568  1.00 86.12           C  
ATOM   1557  O   CYS A 198      16.156  12.339 -15.605  1.00 86.12           O  
ATOM   1558  SG  CYS A 198      14.495  14.749 -11.818  1.00 86.12           S  
ATOM   1559  N   VAL A 199      14.939  10.751 -14.579  1.00 83.69           N  
ATOM   1560  CA  VAL A 199      15.571   9.606 -15.250  1.00 83.69           C  
ATOM   1561  C   VAL A 199      15.334   9.632 -16.764  1.00 83.69           C  
ATOM   1562  CB  VAL A 199      15.065   8.293 -14.625  1.00 83.69           C  
ATOM   1563  O   VAL A 199      16.284   9.480 -17.527  1.00 83.69           O  
ATOM   1564  CG1 VAL A 199      15.483   7.052 -15.413  1.00 83.69           C  
ATOM   1565  CG2 VAL A 199      15.597   8.110 -13.201  1.00 83.69           C  
ATOM   1566  N   VAL A 200      14.094   9.858 -17.211  1.00 83.50           N  
ATOM   1567  CA  VAL A 200      13.736   9.872 -18.644  1.00 83.50           C  
ATOM   1568  C   VAL A 200      14.342  11.070 -19.379  1.00 83.50           C  
ATOM   1569  CB  VAL A 200      12.202   9.807 -18.813  1.00 83.50           C  
ATOM   1570  O   VAL A 200      14.763  10.939 -20.525  1.00 83.50           O  
ATOM   1571  CG1 VAL A 200      11.748   9.948 -20.273  1.00 83.50           C  
ATOM   1572  CG2 VAL A 200      11.639   8.465 -18.317  1.00 83.50           C  
ATOM   1573  N   MET A 201      14.431  12.236 -18.736  1.00 81.00           N  
ATOM   1574  CA  MET A 201      15.026  13.432 -19.347  1.00 81.00           C  
ATOM   1575  C   MET A 201      16.556  13.379 -19.420  1.00 81.00           C  
ATOM   1576  CB  MET A 201      14.574  14.685 -18.588  1.00 81.00           C  
ATOM   1577  O   MET A 201      17.140  13.993 -20.309  1.00 81.00           O  
ATOM   1578  CG  MET A 201      13.080  14.992 -18.755  1.00 81.00           C  
ATOM   1579  SD  MET A 201      12.561  15.462 -20.432  1.00 81.00           S  
ATOM   1580  CE  MET A 201      11.862  13.894 -21.019  1.00 81.00           C  
ATOM   1581  N   MET A 202      17.218  12.653 -18.513  1.00 75.69           N  
ATOM   1582  CA  MET A 202      18.680  12.519 -18.503  1.00 75.69           C  
ATOM   1583  C   MET A 202      19.233  11.560 -19.574  1.00 75.69           C  
ATOM   1584  CB  MET A 202      19.161  12.129 -17.093  1.00 75.69           C  
ATOM   1585  O   MET A 202      20.452  11.458 -19.710  1.00 75.69           O  
ATOM   1586  CG  MET A 202      19.176  13.335 -16.146  1.00 75.69           C  
ATOM   1587  SD  MET A 202      19.927  12.999 -14.526  1.00 75.69           S  
ATOM   1588  CE  MET A 202      20.074  14.695 -13.918  1.00 75.69           C  
ATOM   1589  N   GLN A 203      18.385  10.867 -20.340  1.00 70.69           N  
ATOM   1590  CA  GLN A 203      18.816   9.873 -21.327  1.00 70.69           C  
ATOM   1591  C   GLN A 203      19.192  10.518 -22.688  1.00 70.69           C  
ATOM   1592  CB  GLN A 203      17.722   8.808 -21.452  1.00 70.69           C  
ATOM   1593  O   GLN A 203      18.343  11.176 -23.301  1.00 70.69           O  
ATOM   1594  CG  GLN A 203      18.231   7.536 -22.149  1.00 70.69           C  
ATOM   1595  CD  GLN A 203      17.175   6.439 -22.175  1.00 70.69           C  
ATOM   1596  NE2 GLN A 203      17.444   5.306 -22.782  1.00 70.69           N  
ATOM   1597  OE1 GLN A 203      16.077   6.588 -21.673  1.00 70.69           O  
ATOM   1598  N   PRO A 204      20.441  10.344 -23.189  1.00 58.03           N  
ATOM   1599  CA  PRO A 204      20.996  11.219 -24.229  1.00 58.03           C  
ATOM   1600  C   PRO A 204      20.629  10.921 -25.695  1.00 58.03           C  
ATOM   1601  CB  PRO A 204      22.510  11.249 -23.992  1.00 58.03           C  
ATOM   1602  O   PRO A 204      20.852  11.805 -26.513  1.00 58.03           O  
ATOM   1603  CG  PRO A 204      22.794   9.910 -23.326  1.00 58.03           C  
ATOM   1604  CD  PRO A 204      21.525   9.628 -22.526  1.00 58.03           C  
ATOM   1605  N   SER A 205      20.071   9.768 -26.074  1.00 58.72           N  
ATOM   1606  CA  SER A 205      19.299   9.549 -27.329  1.00 58.72           C  
ATOM   1607  C   SER A 205      19.068   8.053 -27.549  1.00 58.72           C  
ATOM   1608  CB  SER A 205      19.936  10.124 -28.614  1.00 58.72           C  
ATOM   1609  O   SER A 205      19.947   7.254 -27.246  1.00 58.72           O  
ATOM   1610  OG  SER A 205      21.346  10.099 -28.593  1.00 58.72           O  
ATOM   1611  N   GLN A 206      17.885   7.704 -28.065  1.00 60.50           N  
ATOM   1612  CA  GLN A 206      17.352   6.349 -28.251  1.00 60.50           C  
ATOM   1613  C   GLN A 206      16.995   5.611 -26.951  1.00 60.50           C  
ATOM   1614  CB  GLN A 206      18.201   5.502 -29.212  1.00 60.50           C  
ATOM   1615  O   GLN A 206      17.825   5.063 -26.230  1.00 60.50           O  
ATOM   1616  CG  GLN A 206      18.300   6.156 -30.599  1.00 60.50           C  
ATOM   1617  CD  GLN A 206      18.943   5.241 -31.634  1.00 60.50           C  
ATOM   1618  NE2 GLN A 206      18.591   5.382 -32.894  1.00 60.50           N  
ATOM   1619  OE1 GLN A 206      19.760   4.384 -31.344  1.00 60.50           O  
ATOM   1620  N   ILE A 207      15.690   5.583 -26.677  1.00 64.44           N  
ATOM   1621  CA  ILE A 207      15.093   4.837 -25.560  1.00 64.44           C  
ATOM   1622  C   ILE A 207      14.726   3.407 -25.980  1.00 64.44           C  
ATOM   1623  CB  ILE A 207      13.881   5.623 -25.011  1.00 64.44           C  
ATOM   1624  O   ILE A 207      14.664   2.500 -25.158  1.00 64.44           O  
ATOM   1625  CG1 ILE A 207      14.323   7.061 -24.659  1.00 64.44           C  
ATOM   1626  CG2 ILE A 207      13.266   4.923 -23.791  1.00 64.44           C  
ATOM   1627  CD1 ILE A 207      13.311   7.832 -23.826  1.00 64.44           C  
ATOM   1628  N   VAL A 208      14.462   3.183 -27.268  1.00 65.00           N  
ATOM   1629  CA  VAL A 208      13.980   1.889 -27.759  1.00 65.00           C  
ATOM   1630  C   VAL A 208      15.117   0.869 -27.748  1.00 65.00           C  
ATOM   1631  CB  VAL A 208      13.336   2.023 -29.150  1.00 65.00           C  
ATOM   1632  O   VAL A 208      16.101   1.014 -28.465  1.00 65.00           O  
ATOM   1633  CG1 VAL A 208      12.814   0.670 -29.649  1.00 65.00           C  
ATOM   1634  CG2 VAL A 208      12.148   2.996 -29.111  1.00 65.00           C  
ATOM   1635  N   LYS A 209      14.952  -0.202 -26.963  1.00 65.31           N  
ATOM   1636  CA  LYS A 209      15.965  -1.256 -26.794  1.00 65.31           C  
ATOM   1637  C   LYS A 209      16.160  -2.115 -28.051  1.00 65.31           C  
ATOM   1638  CB  LYS A 209      15.571  -2.096 -25.565  1.00 65.31           C  
ATOM   1639  O   LYS A 209      17.188  -2.769 -28.203  1.00 65.31           O  
ATOM   1640  CG  LYS A 209      16.691  -3.052 -25.131  1.00 65.31           C  
ATOM   1641  CD  LYS A 209      16.383  -3.758 -23.804  1.00 65.31           C  
ATOM   1642  CE  LYS A 209      17.640  -4.547 -23.430  1.00 65.31           C  
ATOM   1643  NZ  LYS A 209      17.536  -5.267 -22.139  1.00 65.31           N  
ATOM   1644  N   VAL A 210      15.157  -2.171 -28.930  1.00 66.06           N  
ATOM   1645  CA  VAL A 210      15.137  -3.085 -30.081  1.00 66.06           C  
ATOM   1646  C   VAL A 210      15.467  -2.335 -31.370  1.00 66.06           C  
ATOM   1647  CB  VAL A 210      13.808  -3.865 -30.194  1.00 66.06           C  
ATOM   1648  O   VAL A 210      14.674  -1.515 -31.818  1.00 66.06           O  
ATOM   1649  CG1 VAL A 210      14.116  -5.223 -30.823  1.00 66.06           C  
ATOM   1650  CG2 VAL A 210      13.129  -4.173 -28.851  1.00 66.06           C  
ATOM   1651  N   SER A 211      16.605  -2.652 -31.990  1.00 65.50           N  
ATOM   1652  CA  SER A 211      17.177  -1.908 -33.127  1.00 65.50           C  
ATOM   1653  C   SER A 211      16.235  -1.760 -34.330  1.00 65.50           C  
ATOM   1654  CB  SER A 211      18.487  -2.568 -33.568  1.00 65.50           C  
ATOM   1655  O   SER A 211      16.002  -0.645 -34.779  1.00 65.50           O  
ATOM   1656  OG  SER A 211      18.301  -3.960 -33.782  1.00 65.50           O  
ATOM   1657  N   TRP A 212      15.603  -2.847 -34.786  1.00 68.19           N  
ATOM   1658  CA  TRP A 212      14.627  -2.818 -35.896  1.00 68.19           C  
ATOM   1659  C   TRP A 212      13.394  -1.935 -35.630  1.00 68.19           C  
ATOM   1660  CB  TRP A 212      14.173  -4.256 -36.213  1.00 68.19           C  
ATOM   1661  O   TRP A 212      12.771  -1.422 -36.552  1.00 68.19           O  
ATOM   1662  CG  TRP A 212      13.256  -4.935 -35.225  1.00 68.19           C  
ATOM   1663  CD1 TRP A 212      13.193  -4.700 -33.896  1.00 68.19           C  
ATOM   1664  CD2 TRP A 212      12.239  -5.959 -35.473  1.00 68.19           C  
ATOM   1665  CE2 TRP A 212      11.603  -6.281 -34.236  1.00 68.19           C  
ATOM   1666  CE3 TRP A 212      11.787  -6.653 -36.614  1.00 68.19           C  
ATOM   1667  NE1 TRP A 212      12.198  -5.456 -33.320  1.00 68.19           N  
ATOM   1668  CH2 TRP A 212      10.176  -7.923 -35.276  1.00 68.19           C  
ATOM   1669  CZ2 TRP A 212      10.592  -7.244 -34.121  1.00 68.19           C  
ATOM   1670  CZ3 TRP A 212      10.770  -7.624 -36.516  1.00 68.19           C  
ATOM   1671  N   LEU A 213      13.031  -1.761 -34.357  1.00 70.44           N  
ATOM   1672  CA  LEU A 213      11.884  -0.976 -33.927  1.00 70.44           C  
ATOM   1673  C   LEU A 213      12.313   0.470 -33.685  1.00 70.44           C  
ATOM   1674  CB  LEU A 213      11.289  -1.632 -32.669  1.00 70.44           C  
ATOM   1675  O   LEU A 213      11.529   1.376 -33.928  1.00 70.44           O  
ATOM   1676  CG  LEU A 213       9.943  -1.033 -32.230  1.00 70.44           C  
ATOM   1677  CD1 LEU A 213       8.807  -1.396 -33.187  1.00 70.44           C  
ATOM   1678  CD2 LEU A 213       9.579  -1.562 -30.843  1.00 70.44           C  
ATOM   1679  N   ALA A 214      13.554   0.680 -33.242  1.00 71.75           N  
ATOM   1680  CA  ALA A 214      14.139   1.992 -33.017  1.00 71.75           C  
ATOM   1681  C   ALA A 214      14.191   2.821 -34.307  1.00 71.75           C  
ATOM   1682  CB  ALA A 214      15.532   1.808 -32.401  1.00 71.75           C  
ATOM   1683  O   ALA A 214      13.885   4.006 -34.258  1.00 71.75           O  
ATOM   1684  N   GLU A 215      14.491   2.205 -35.455  1.00 73.38           N  
ATOM   1685  CA  GLU A 215      14.484   2.890 -36.757  1.00 73.38           C  
ATOM   1686  C   GLU A 215      13.077   3.360 -37.161  1.00 73.38           C  
ATOM   1687  CB  GLU A 215      15.072   1.963 -37.834  1.00 73.38           C  
ATOM   1688  O   GLU A 215      12.905   4.493 -37.598  1.00 73.38           O  
ATOM   1689  CG  GLU A 215      16.586   1.756 -37.651  1.00 73.38           C  
ATOM   1690  CD  GLU A 215      17.202   0.782 -38.670  1.00 73.38           C  
ATOM   1691  OE1 GLU A 215      18.377   0.405 -38.454  1.00 73.38           O  
ATOM   1692  OE2 GLU A 215      16.507   0.399 -39.638  1.00 73.38           O  
ATOM   1693  N   ILE A 216      12.053   2.527 -36.943  1.00 73.38           N  
ATOM   1694  CA  ILE A 216      10.653   2.844 -37.280  1.00 73.38           C  
ATOM   1695  C   ILE A 216      10.062   3.876 -36.307  1.00 73.38           C  
ATOM   1696  CB  ILE A 216       9.811   1.543 -37.296  1.00 73.38           C  
ATOM   1697  O   ILE A 216       9.285   4.745 -36.697  1.00 73.38           O  
ATOM   1698  CG1 ILE A 216      10.366   0.537 -38.334  1.00 73.38           C  
ATOM   1699  CG2 ILE A 216       8.327   1.836 -37.599  1.00 73.38           C  
ATOM   1700  CD1 ILE A 216       9.714  -0.851 -38.274  1.00 73.38           C  
ATOM   1701  N   LEU A 217      10.406   3.774 -35.020  1.00 75.38           N  
ATOM   1702  CA  LEU A 217       9.877   4.631 -33.954  1.00 75.38           C  
ATOM   1703  C   LEU A 217      10.721   5.888 -33.708  1.00 75.38           C  
ATOM   1704  CB  LEU A 217       9.656   3.807 -32.665  1.00 75.38           C  
ATOM   1705  O   LEU A 217      10.362   6.675 -32.831  1.00 75.38           O  
ATOM   1706  CG  LEU A 217       8.235   3.232 -32.521  1.00 75.38           C  
ATOM   1707  CD1 LEU A 217       7.868   2.259 -33.640  1.00 75.38           C  
ATOM   1708  CD2 LEU A 217       8.079   2.459 -31.208  1.00 75.38           C  
ATOM   1709  N   SER A 218      11.797   6.103 -34.471  1.00 71.19           N  
ATOM   1710  CA  SER A 218      12.681   7.268 -34.331  1.00 71.19           C  
ATOM   1711  C   SER A 218      11.903   8.586 -34.436  1.00 71.19           C  
ATOM   1712  CB  SER A 218      13.784   7.203 -35.394  1.00 71.19           C  
ATOM   1713  O   SER A 218      12.090   9.483 -33.616  1.00 71.19           O  
ATOM   1714  OG  SER A 218      14.729   8.235 -35.189  1.00 71.19           O  
ATOM   1715  N   ASP A 219      10.949   8.674 -35.368  1.00 79.31           N  
ATOM   1716  CA  ASP A 219      10.113   9.869 -35.561  1.00 79.31           C  
ATOM   1717  C   ASP A 219       9.116  10.105 -34.408  1.00 79.31           C  
ATOM   1718  CB  ASP A 219       9.363   9.749 -36.899  1.00 79.31           C  
ATOM   1719  O   ASP A 219       8.643  11.222 -34.191  1.00 79.31           O  
ATOM   1720  CG  ASP A 219      10.279   9.764 -38.129  1.00 79.31           C  
ATOM   1721  OD1 ASP A 219      11.418  10.269 -38.013  1.00 79.31           O  
ATOM   1722  OD2 ASP A 219       9.809   9.282 -39.182  1.00 79.31           O  
ATOM   1723  N   TRP A 220       8.810   9.064 -33.627  1.00 82.00           N  
ATOM   1724  CA  TRP A 220       7.832   9.084 -32.534  1.00 82.00           C  
ATOM   1725  C   TRP A 220       8.474   9.096 -31.140  1.00 82.00           C  
ATOM   1726  CB  TRP A 220       6.829   7.935 -32.719  1.00 82.00           C  
ATOM   1727  O   TRP A 220       7.768   8.950 -30.138  1.00 82.00           O  
ATOM   1728  CG  TRP A 220       5.936   8.089 -33.911  1.00 82.00           C  
ATOM   1729  CD1 TRP A 220       6.190   7.619 -35.154  1.00 82.00           C  
ATOM   1730  CD2 TRP A 220       4.673   8.819 -34.013  1.00 82.00           C  
ATOM   1731  CE2 TRP A 220       4.219   8.753 -35.364  1.00 82.00           C  
ATOM   1732  CE3 TRP A 220       3.871   9.541 -33.102  1.00 82.00           C  
ATOM   1733  NE1 TRP A 220       5.178   8.003 -36.011  1.00 82.00           N  
ATOM   1734  CH2 TRP A 220       2.274  10.107 -34.860  1.00 82.00           C  
ATOM   1735  CZ2 TRP A 220       3.039   9.382 -35.790  1.00 82.00           C  
ATOM   1736  CZ3 TRP A 220       2.690  10.186 -33.519  1.00 82.00           C  
ATOM   1737  N   GLU A 221       9.789   9.306 -31.030  1.00 81.12           N  
ATOM   1738  CA  GLU A 221      10.524   9.194 -29.762  1.00 81.12           C  
ATOM   1739  C   GLU A 221       9.954  10.094 -28.651  1.00 81.12           C  
ATOM   1740  CB  GLU A 221      12.017   9.483 -30.002  1.00 81.12           C  
ATOM   1741  O   GLU A 221       9.795   9.662 -27.507  1.00 81.12           O  
ATOM   1742  CG  GLU A 221      12.837   9.135 -28.749  1.00 81.12           C  
ATOM   1743  CD  GLU A 221      14.351   9.354 -28.872  1.00 81.12           C  
ATOM   1744  OE1 GLU A 221      15.020   9.174 -27.822  1.00 81.12           O  
ATOM   1745  OE2 GLU A 221      14.854   9.713 -29.949  1.00 81.12           O  
ATOM   1746  N   MET A 222       9.573  11.331 -28.982  1.00 83.31           N  
ATOM   1747  CA  MET A 222       8.972  12.260 -28.016  1.00 83.31           C  
ATOM   1748  C   MET A 222       7.612  11.775 -27.505  1.00 83.31           C  
ATOM   1749  CB  MET A 222       8.841  13.656 -28.642  1.00 83.31           C  
ATOM   1750  O   MET A 222       7.337  11.850 -26.307  1.00 83.31           O  
ATOM   1751  CG  MET A 222      10.206  14.335 -28.808  1.00 83.31           C  
ATOM   1752  SD  MET A 222      11.124  14.615 -27.261  1.00 83.31           S  
ATOM   1753  CE  MET A 222      10.105  15.904 -26.494  1.00 83.31           C  
ATOM   1754  N   TRP A 223       6.777  11.226 -28.387  1.00 86.81           N  
ATOM   1755  CA  TRP A 223       5.482  10.664 -28.005  1.00 86.81           C  
ATOM   1756  C   TRP A 223       5.637   9.404 -27.156  1.00 86.81           C  
ATOM   1757  CB  TRP A 223       4.656  10.393 -29.263  1.00 86.81           C  
ATOM   1758  O   TRP A 223       4.880   9.215 -26.207  1.00 86.81           O  
ATOM   1759  CG  TRP A 223       4.147  11.635 -29.921  1.00 86.81           C  
ATOM   1760  CD1 TRP A 223       4.565  12.151 -31.100  1.00 86.81           C  
ATOM   1761  CD2 TRP A 223       3.117  12.543 -29.428  1.00 86.81           C  
ATOM   1762  CE2 TRP A 223       2.947  13.592 -30.378  1.00 86.81           C  
ATOM   1763  CE3 TRP A 223       2.308  12.580 -28.270  1.00 86.81           C  
ATOM   1764  NE1 TRP A 223       3.850  13.299 -31.379  1.00 86.81           N  
ATOM   1765  CH2 TRP A 223       1.228  14.635 -29.031  1.00 86.81           C  
ATOM   1766  CZ2 TRP A 223       2.019  14.626 -30.194  1.00 86.81           C  
ATOM   1767  CZ3 TRP A 223       1.375  13.616 -28.072  1.00 86.81           C  
ATOM   1768  N   LEU A 224       6.655   8.585 -27.426  1.00 85.69           N  
ATOM   1769  CA  LEU A 224       6.984   7.413 -26.614  1.00 85.69           C  
ATOM   1770  C   LEU A 224       7.478   7.804 -25.222  1.00 85.69           C  
ATOM   1771  CB  LEU A 224       8.039   6.572 -27.340  1.00 85.69           C  
ATOM   1772  O   LEU A 224       7.059   7.191 -24.245  1.00 85.69           O  
ATOM   1773  CG  LEU A 224       7.490   5.921 -28.615  1.00 85.69           C  
ATOM   1774  CD1 LEU A 224       8.656   5.505 -29.495  1.00 85.69           C  
ATOM   1775  CD2 LEU A 224       6.624   4.697 -28.305  1.00 85.69           C  
ATOM   1776  N   ARG A 225       8.301   8.854 -25.105  1.00 86.50           N  
ATOM   1777  CA  ARG A 225       8.733   9.421 -23.813  1.00 86.50           C  
ATOM   1778  C   ARG A 225       7.545   9.886 -22.979  1.00 86.50           C  
ATOM   1779  CB  ARG A 225       9.691  10.602 -24.053  1.00 86.50           C  
ATOM   1780  O   ARG A 225       7.431   9.526 -21.809  1.00 86.50           O  
ATOM   1781  CG  ARG A 225      11.088  10.134 -24.459  1.00 86.50           C  
ATOM   1782  CD  ARG A 225      11.978  11.290 -24.932  1.00 86.50           C  
ATOM   1783  NE  ARG A 225      13.287  10.819 -25.440  1.00 86.50           N  
ATOM   1784  NH1 ARG A 225      14.652  12.413 -24.494  1.00 86.50           N  
ATOM   1785  NH2 ARG A 225      15.546  10.801 -25.720  1.00 86.50           N  
ATOM   1786  CZ  ARG A 225      14.480  11.344 -25.217  1.00 86.50           C  
ATOM   1787  N   VAL A 226       6.649  10.664 -23.587  1.00 90.12           N  
ATOM   1788  CA  VAL A 226       5.441  11.170 -22.921  1.00 90.12           C  
ATOM   1789  C   VAL A 226       4.509  10.017 -22.542  1.00 90.12           C  
ATOM   1790  CB  VAL A 226       4.732  12.213 -23.805  1.00 90.12           C  
ATOM   1791  O   VAL A 226       4.039   9.963 -21.408  1.00 90.12           O  
ATOM   1792  CG1 VAL A 226       3.380  12.647 -23.224  1.00 90.12           C  
ATOM   1793  CG2 VAL A 226       5.593  13.477 -23.941  1.00 90.12           C  
ATOM   1794  N   GLY A 227       4.293   9.061 -23.448  1.00 90.88           N  
ATOM   1795  CA  GLY A 227       3.500   7.860 -23.186  1.00 90.88           C  
ATOM   1796  C   GLY A 227       4.080   7.007 -22.055  1.00 90.88           C  
ATOM   1797  O   GLY A 227       3.345   6.557 -21.177  1.00 90.88           O  
ATOM   1798  N   LEU A 228       5.403   6.835 -22.012  1.00 90.06           N  
ATOM   1799  CA  LEU A 228       6.091   6.098 -20.954  1.00 90.06           C  
ATOM   1800  C   LEU A 228       5.903   6.788 -19.601  1.00 90.06           C  
ATOM   1801  CB  LEU A 228       7.573   5.933 -21.327  1.00 90.06           C  
ATOM   1802  O   LEU A 228       5.481   6.141 -18.648  1.00 90.06           O  
ATOM   1803  CG  LEU A 228       8.395   5.190 -20.260  1.00 90.06           C  
ATOM   1804  CD1 LEU A 228       7.985   3.722 -20.113  1.00 90.06           C  
ATOM   1805  CD2 LEU A 228       9.877   5.255 -20.617  1.00 90.06           C  
ATOM   1806  N   LEU A 229       6.135   8.100 -19.518  1.00 92.25           N  
ATOM   1807  CA  LEU A 229       5.921   8.859 -18.282  1.00 92.25           C  
ATOM   1808  C   LEU A 229       4.465   8.803 -17.816  1.00 92.25           C  
ATOM   1809  CB  LEU A 229       6.353  10.318 -18.493  1.00 92.25           C  
ATOM   1810  O   LEU A 229       4.205   8.636 -16.627  1.00 92.25           O  
ATOM   1811  CG  LEU A 229       7.876  10.518 -18.542  1.00 92.25           C  
ATOM   1812  CD1 LEU A 229       8.183  11.972 -18.901  1.00 92.25           C  
ATOM   1813  CD2 LEU A 229       8.533  10.209 -17.193  1.00 92.25           C  
ATOM   1814  N   PHE A 230       3.516   8.897 -18.746  1.00 93.62           N  
ATOM   1815  CA  PHE A 230       2.095   8.798 -18.434  1.00 93.62           C  
ATOM   1816  C   PHE A 230       1.718   7.410 -17.899  1.00 93.62           C  
ATOM   1817  CB  PHE A 230       1.293   9.158 -19.686  1.00 93.62           C  
ATOM   1818  O   PHE A 230       1.029   7.300 -16.887  1.00 93.62           O  
ATOM   1819  CG  PHE A 230      -0.201   9.123 -19.459  1.00 93.62           C  
ATOM   1820  CD1 PHE A 230      -0.973   8.066 -19.975  1.00 93.62           C  
ATOM   1821  CD2 PHE A 230      -0.815  10.141 -18.708  1.00 93.62           C  
ATOM   1822  CE1 PHE A 230      -2.362   8.044 -19.760  1.00 93.62           C  
ATOM   1823  CE2 PHE A 230      -2.201  10.112 -18.482  1.00 93.62           C  
ATOM   1824  CZ  PHE A 230      -2.976   9.067 -19.014  1.00 93.62           C  
ATOM   1825  N   THR A 231       2.201   6.340 -18.533  1.00 93.00           N  
ATOM   1826  CA  THR A 231       1.938   4.969 -18.065  1.00 93.00           C  
ATOM   1827  C   THR A 231       2.616   4.661 -16.730  1.00 93.00           C  
ATOM   1828  CB  THR A 231       2.315   3.905 -19.100  1.00 93.00           C  
ATOM   1829  O   THR A 231       1.990   4.021 -15.887  1.00 93.00           O  
ATOM   1830  CG2 THR A 231       1.430   3.964 -20.345  1.00 93.00           C  
ATOM   1831  OG1 THR A 231       3.654   4.017 -19.509  1.00 93.00           O  
ATOM   1832  N   ILE A 232       3.831   5.171 -16.488  1.00 92.44           N  
ATOM   1833  CA  ILE A 232       4.502   5.085 -15.180  1.00 92.44           C  
ATOM   1834  C   ILE A 232       3.672   5.804 -14.115  1.00 92.44           C  
ATOM   1835  CB  ILE A 232       5.943   5.646 -15.247  1.00 92.44           C  
ATOM   1836  O   ILE A 232       3.380   5.209 -13.084  1.00 92.44           O  
ATOM   1837  CG1 ILE A 232       6.856   4.714 -16.076  1.00 92.44           C  
ATOM   1838  CG2 ILE A 232       6.539   5.829 -13.835  1.00 92.44           C  
ATOM   1839  CD1 ILE A 232       8.182   5.365 -16.489  1.00 92.44           C  
ATOM   1840  N   LEU A 233       3.221   7.034 -14.387  1.00 94.44           N  
ATOM   1841  CA  LEU A 233       2.384   7.791 -13.455  1.00 94.44           C  
ATOM   1842  C   LEU A 233       1.113   7.021 -13.084  1.00 94.44           C  
ATOM   1843  CB  LEU A 233       2.033   9.151 -14.083  1.00 94.44           C  
ATOM   1844  O   LEU A 233       0.736   6.998 -11.917  1.00 94.44           O  
ATOM   1845  CG  LEU A 233       1.104  10.029 -13.223  1.00 94.44           C  
ATOM   1846  CD1 LEU A 233       1.742  10.444 -11.896  1.00 94.44           C  
ATOM   1847  CD2 LEU A 233       0.738  11.296 -13.996  1.00 94.44           C  
ATOM   1848  N   LEU A 234       0.453   6.389 -14.056  1.00 93.75           N  
ATOM   1849  CA  LEU A 234      -0.751   5.600 -13.794  1.00 93.75           C  
ATOM   1850  C   LEU A 234      -0.462   4.325 -12.993  1.00 93.75           C  
ATOM   1851  CB  LEU A 234      -1.453   5.270 -15.117  1.00 93.75           C  
ATOM   1852  O   LEU A 234      -1.249   3.978 -12.116  1.00 93.75           O  
ATOM   1853  CG  LEU A 234      -2.116   6.478 -15.801  1.00 93.75           C  
ATOM   1854  CD1 LEU A 234      -2.778   5.985 -17.078  1.00 93.75           C  
ATOM   1855  CD2 LEU A 234      -3.208   7.129 -14.948  1.00 93.75           C  
ATOM   1856  N   GLN A 235       0.656   3.648 -13.256  1.00 93.75           N  
ATOM   1857  CA  GLN A 235       1.085   2.474 -12.489  1.00 93.75           C  
ATOM   1858  C   GLN A 235       1.399   2.839 -11.031  1.00 93.75           C  
ATOM   1859  CB  GLN A 235       2.297   1.836 -13.185  1.00 93.75           C  
ATOM   1860  O   GLN A 235       0.893   2.187 -10.116  1.00 93.75           O  
ATOM   1861  CG  GLN A 235       1.859   1.055 -14.435  1.00 93.75           C  
ATOM   1862  CD  GLN A 235       2.985   0.721 -15.398  1.00 93.75           C  
ATOM   1863  NE2 GLN A 235       2.806  -0.212 -16.306  1.00 93.75           N  
ATOM   1864  OE1 GLN A 235       4.059   1.282 -15.381  1.00 93.75           O  
ATOM   1865  N   ASP A 236       2.150   3.919 -10.816  1.00 93.94           N  
ATOM   1866  CA  ASP A 236       2.502   4.407  -9.480  1.00 93.94           C  
ATOM   1867  C   ASP A 236       1.256   4.936  -8.744  1.00 93.94           C  
ATOM   1868  CB  ASP A 236       3.576   5.504  -9.595  1.00 93.94           C  
ATOM   1869  O   ASP A 236       1.089   4.725  -7.544  1.00 93.94           O  
ATOM   1870  CG  ASP A 236       4.919   5.059 -10.204  1.00 93.94           C  
ATOM   1871  OD1 ASP A 236       5.133   3.846 -10.451  1.00 93.94           O  
ATOM   1872  OD2 ASP A 236       5.739   5.972 -10.448  1.00 93.94           O  
ATOM   1873  N   LEU A 237       0.319   5.566  -9.463  1.00 95.06           N  
ATOM   1874  CA  LEU A 237      -0.971   6.003  -8.924  1.00 95.06           C  
ATOM   1875  C   LEU A 237      -1.809   4.820  -8.421  1.00 95.06           C  
ATOM   1876  CB  LEU A 237      -1.705   6.793 -10.020  1.00 95.06           C  
ATOM   1877  O   LEU A 237      -2.373   4.897  -7.327  1.00 95.06           O  
ATOM   1878  CG  LEU A 237      -3.131   7.232  -9.668  1.00 95.06           C  
ATOM   1879  CD1 LEU A 237      -3.139   8.303  -8.576  1.00 95.06           C  
ATOM   1880  CD2 LEU A 237      -3.806   7.786 -10.921  1.00 95.06           C  
ATOM   1881  N   VAL A 238      -1.888   3.732  -9.197  1.00 94.94           N  
ATOM   1882  CA  VAL A 238      -2.594   2.502  -8.804  1.00 94.94           C  
ATOM   1883  C   VAL A 238      -1.994   1.939  -7.519  1.00 94.94           C  
ATOM   1884  CB  VAL A 238      -2.540   1.446  -9.931  1.00 94.94           C  
ATOM   1885  O   VAL A 238      -2.719   1.660  -6.563  1.00 94.94           O  
ATOM   1886  CG1 VAL A 238      -3.082   0.083  -9.481  1.00 94.94           C  
ATOM   1887  CG2 VAL A 238      -3.324   1.871 -11.183  1.00 94.94           C  
ATOM   1888  N   GLU A 239      -0.671   1.817  -7.474  1.00 94.81           N  
ATOM   1889  CA  GLU A 239       0.056   1.311  -6.315  1.00 94.81           C  
ATOM   1890  C   GLU A 239      -0.182   2.164  -5.062  1.00 94.81           C  
ATOM   1891  CB  GLU A 239       1.539   1.248  -6.688  1.00 94.81           C  
ATOM   1892  O   GLU A 239      -0.598   1.646  -4.020  1.00 94.81           O  
ATOM   1893  CG  GLU A 239       2.381   0.871  -5.473  1.00 94.81           C  
ATOM   1894  CD  GLU A 239       3.846   0.625  -5.798  1.00 94.81           C  
ATOM   1895  OE1 GLU A 239       4.563   0.436  -4.797  1.00 94.81           O  
ATOM   1896  OE2 GLU A 239       4.213   0.557  -6.990  1.00 94.81           O  
ATOM   1897  N   ILE A 240       0.025   3.480  -5.165  1.00 95.44           N  
ATOM   1898  CA  ILE A 240      -0.145   4.410  -4.048  1.00 95.44           C  
ATOM   1899  C   ILE A 240      -1.582   4.381  -3.525  1.00 95.44           C  
ATOM   1900  CB  ILE A 240       0.298   5.829  -4.476  1.00 95.44           C  
ATOM   1901  O   ILE A 240      -1.788   4.455  -2.312  1.00 95.44           O  
ATOM   1902  CG1 ILE A 240       1.834   5.933  -4.638  1.00 95.44           C  
ATOM   1903  CG2 ILE A 240      -0.197   6.915  -3.506  1.00 95.44           C  
ATOM   1904  CD1 ILE A 240       2.664   5.804  -3.353  1.00 95.44           C  
ATOM   1905  N   ILE A 241      -2.585   4.235  -4.393  1.00 94.19           N  
ATOM   1906  CA  ILE A 241      -3.990   4.174  -3.975  1.00 94.19           C  
ATOM   1907  C   ILE A 241      -4.313   2.861  -3.253  1.00 94.19           C  
ATOM   1908  CB  ILE A 241      -4.912   4.502  -5.171  1.00 94.19           C  
ATOM   1909  O   ILE A 241      -4.976   2.902  -2.213  1.00 94.19           O  
ATOM   1910  CG1 ILE A 241      -4.816   6.036  -5.362  1.00 94.19           C  
ATOM   1911  CG2 ILE A 241      -6.369   4.068  -4.920  1.00 94.19           C  
ATOM   1912  CD1 ILE A 241      -5.528   6.642  -6.566  1.00 94.19           C  
ATOM   1913  N   ILE A 242      -3.799   1.720  -3.726  1.00 94.62           N  
ATOM   1914  CA  ILE A 242      -3.944   0.426  -3.035  1.00 94.62           C  
ATOM   1915  C   ILE A 242      -3.314   0.493  -1.637  1.00 94.62           C  
ATOM   1916  CB  ILE A 242      -3.335  -0.712  -3.888  1.00 94.62           C  
ATOM   1917  O   ILE A 242      -3.955   0.128  -0.648  1.00 94.62           O  
ATOM   1918  CG1 ILE A 242      -4.186  -0.940  -5.158  1.00 94.62           C  
ATOM   1919  CG2 ILE A 242      -3.232  -2.029  -3.093  1.00 94.62           C  
ATOM   1920  CD1 ILE A 242      -3.518  -1.848  -6.200  1.00 94.62           C  
ATOM   1921  N   LEU A 243      -2.088   1.015  -1.535  1.00 95.19           N  
ATOM   1922  CA  LEU A 243      -1.395   1.190  -0.256  1.00 95.19           C  
ATOM   1923  C   LEU A 243      -2.147   2.155   0.671  1.00 95.19           C  
ATOM   1924  CB  LEU A 243       0.039   1.683  -0.526  1.00 95.19           C  
ATOM   1925  O   LEU A 243      -2.344   1.862   1.850  1.00 95.19           O  
ATOM   1926  CG  LEU A 243       0.980   0.649  -1.171  1.00 95.19           C  
ATOM   1927  CD1 LEU A 243       2.346   1.289  -1.421  1.00 95.19           C  
ATOM   1928  CD2 LEU A 243       1.181  -0.584  -0.287  1.00 95.19           C  
ATOM   1929  N   SER A 244      -2.634   3.276   0.136  1.00 93.25           N  
ATOM   1930  CA  SER A 244      -3.395   4.272   0.900  1.00 93.25           C  
ATOM   1931  C   SER A 244      -4.687   3.704   1.473  1.00 93.25           C  
ATOM   1932  CB  SER A 244      -3.749   5.477   0.031  1.00 93.25           C  
ATOM   1933  O   SER A 244      -5.023   4.006   2.617  1.00 93.25           O  
ATOM   1934  OG  SER A 244      -2.574   6.112  -0.406  1.00 93.25           O  
ATOM   1935  N   ASN A 245      -5.399   2.867   0.711  1.00 91.69           N  
ATOM   1936  CA  ASN A 245      -6.596   2.186   1.199  1.00 91.69           C  
ATOM   1937  C   ASN A 245      -6.279   1.325   2.429  1.00 91.69           C  
ATOM   1938  CB  ASN A 245      -7.219   1.361   0.058  1.00 91.69           C  
ATOM   1939  O   ASN A 245      -6.910   1.479   3.473  1.00 91.69           O  
ATOM   1940  CG  ASN A 245      -8.502   0.682   0.511  1.00 91.69           C  
ATOM   1941  ND2 ASN A 245      -8.715  -0.566   0.183  1.00 91.69           N  
ATOM   1942  OD1 ASN A 245      -9.323   1.256   1.192  1.00 91.69           O  
ATOM   1943  N   TYR A 246      -5.229   0.507   2.351  1.00 93.44           N  
ATOM   1944  CA  TYR A 246      -4.780  -0.297   3.485  1.00 93.44           C  
ATOM   1945  C   TYR A 246      -4.395   0.559   4.703  1.00 93.44           C  
ATOM   1946  CB  TYR A 246      -3.620  -1.175   3.017  1.00 93.44           C  
ATOM   1947  O   TYR A 246      -4.801   0.256   5.825  1.00 93.44           O  
ATOM   1948  CG  TYR A 246      -2.986  -1.989   4.125  1.00 93.44           C  
ATOM   1949  CD1 TYR A 246      -1.750  -1.594   4.670  1.00 93.44           C  
ATOM   1950  CD2 TYR A 246      -3.638  -3.138   4.609  1.00 93.44           C  
ATOM   1951  CE1 TYR A 246      -1.172  -2.337   5.716  1.00 93.44           C  
ATOM   1952  CE2 TYR A 246      -3.060  -3.893   5.643  1.00 93.44           C  
ATOM   1953  OH  TYR A 246      -1.281  -4.203   7.211  1.00 93.44           O  
ATOM   1954  CZ  TYR A 246      -1.833  -3.486   6.202  1.00 93.44           C  
ATOM   1955  N   TYR A 247      -3.672   1.668   4.508  1.00 93.38           N  
ATOM   1956  CA  TYR A 247      -3.279   2.549   5.614  1.00 93.38           C  
ATOM   1957  C   TYR A 247      -4.471   3.207   6.305  1.00 93.38           C  
ATOM   1958  CB  TYR A 247      -2.304   3.628   5.125  1.00 93.38           C  
ATOM   1959  O   TYR A 247      -4.505   3.280   7.536  1.00 93.38           O  
ATOM   1960  CG  TYR A 247      -1.051   3.118   4.443  1.00 93.38           C  
ATOM   1961  CD1 TYR A 247      -0.482   1.881   4.809  1.00 93.38           C  
ATOM   1962  CD2 TYR A 247      -0.465   3.880   3.412  1.00 93.38           C  
ATOM   1963  CE1 TYR A 247       0.638   1.393   4.119  1.00 93.38           C  
ATOM   1964  CE2 TYR A 247       0.666   3.398   2.729  1.00 93.38           C  
ATOM   1965  OH  TYR A 247       2.343   1.688   2.484  1.00 93.38           O  
ATOM   1966  CZ  TYR A 247       1.216   2.147   3.083  1.00 93.38           C  
ATOM   1967  N   ILE A 248      -5.453   3.657   5.524  1.00 92.00           N  
ATOM   1968  CA  ILE A 248      -6.690   4.240   6.043  1.00 92.00           C  
ATOM   1969  C   ILE A 248      -7.459   3.193   6.851  1.00 92.00           C  
ATOM   1970  CB  ILE A 248      -7.513   4.840   4.882  1.00 92.00           C  
ATOM   1971  O   ILE A 248      -7.851   3.477   7.982  1.00 92.00           O  
ATOM   1972  CG1 ILE A 248      -6.823   6.137   4.396  1.00 92.00           C  
ATOM   1973  CG2 ILE A 248      -8.969   5.118   5.302  1.00 92.00           C  
ATOM   1974  CD1 ILE A 248      -7.323   6.629   3.034  1.00 92.00           C  
ATOM   1975  N   GLU A 249      -7.616   1.976   6.331  1.00 91.69           N  
ATOM   1976  CA  GLU A 249      -8.304   0.895   7.041  1.00 91.69           C  
ATOM   1977  C   GLU A 249      -7.621   0.514   8.355  1.00 91.69           C  
ATOM   1978  CB  GLU A 249      -8.414  -0.342   6.149  1.00 91.69           C  
ATOM   1979  O   GLU A 249      -8.276   0.446   9.397  1.00 91.69           O  
ATOM   1980  CG  GLU A 249      -9.476  -0.132   5.068  1.00 91.69           C  
ATOM   1981  CD  GLU A 249      -9.896  -1.436   4.382  1.00 91.69           C  
ATOM   1982  OE1 GLU A 249     -10.752  -1.407   3.467  1.00 91.69           O  
ATOM   1983  OE2 GLU A 249      -9.501  -2.518   4.858  1.00 91.69           O  
ATOM   1984  N   CYS A 250      -6.300   0.333   8.344  1.00 93.88           N  
ATOM   1985  CA  CYS A 250      -5.541   0.065   9.560  1.00 93.88           C  
ATOM   1986  C   CYS A 250      -5.680   1.196  10.585  1.00 93.88           C  
ATOM   1987  CB  CYS A 250      -4.067  -0.111   9.203  1.00 93.88           C  
ATOM   1988  O   CYS A 250      -5.860   0.935  11.775  1.00 93.88           O  
ATOM   1989  SG  CYS A 250      -3.783  -1.680   8.353  1.00 93.88           S  
ATOM   1990  N   TYR A 251      -5.615   2.453  10.142  1.00 93.12           N  
ATOM   1991  CA  TYR A 251      -5.764   3.599  11.032  1.00 93.12           C  
ATOM   1992  C   TYR A 251      -7.170   3.675  11.642  1.00 93.12           C  
ATOM   1993  CB  TYR A 251      -5.408   4.882  10.277  1.00 93.12           C  
ATOM   1994  O   TYR A 251      -7.303   3.918  12.842  1.00 93.12           O  
ATOM   1995  CG  TYR A 251      -5.540   6.118  11.139  1.00 93.12           C  
ATOM   1996  CD1 TYR A 251      -6.606   7.011  10.930  1.00 93.12           C  
ATOM   1997  CD2 TYR A 251      -4.616   6.353  12.174  1.00 93.12           C  
ATOM   1998  CE1 TYR A 251      -6.739   8.152  11.740  1.00 93.12           C  
ATOM   1999  CE2 TYR A 251      -4.768   7.472  13.015  1.00 93.12           C  
ATOM   2000  OH  TYR A 251      -5.998   9.434  13.631  1.00 93.12           O  
ATOM   2001  CZ  TYR A 251      -5.836   8.371  12.800  1.00 93.12           C  
ATOM   2002  N   LEU A 252      -8.216   3.413  10.856  1.00 91.81           N  
ATOM   2003  CA  LEU A 252      -9.598   3.376  11.340  1.00 91.81           C  
ATOM   2004  C   LEU A 252      -9.805   2.264  12.370  1.00 91.81           C  
ATOM   2005  CB  LEU A 252     -10.551   3.181  10.154  1.00 91.81           C  
ATOM   2006  O   LEU A 252     -10.353   2.527  13.438  1.00 91.81           O  
ATOM   2007  CG  LEU A 252     -10.666   4.412   9.244  1.00 91.81           C  
ATOM   2008  CD1 LEU A 252     -11.342   3.989   7.947  1.00 91.81           C  
ATOM   2009  CD2 LEU A 252     -11.482   5.535   9.891  1.00 91.81           C  
ATOM   2010  N   LEU A 253      -9.313   1.054  12.090  1.00 92.56           N  
ATOM   2011  CA  LEU A 253      -9.360  -0.078  13.020  1.00 92.56           C  
ATOM   2012  C   LEU A 253      -8.636   0.232  14.330  1.00 92.56           C  
ATOM   2013  CB  LEU A 253      -8.730  -1.304  12.333  1.00 92.56           C  
ATOM   2014  O   LEU A 253      -9.159  -0.024  15.415  1.00 92.56           O  
ATOM   2015  CG  LEU A 253      -9.657  -1.979  11.311  1.00 92.56           C  
ATOM   2016  CD1 LEU A 253      -8.880  -3.065  10.574  1.00 92.56           C  
ATOM   2017  CD2 LEU A 253     -10.877  -2.631  11.959  1.00 92.56           C  
ATOM   2018  N   ARG A 254      -7.456   0.847  14.236  1.00 93.38           N  
ATOM   2019  CA  ARG A 254      -6.697   1.291  15.402  1.00 93.38           C  
ATOM   2020  C   ARG A 254      -7.502   2.279  16.249  1.00 93.38           C  
ATOM   2021  CB  ARG A 254      -5.378   1.896  14.914  1.00 93.38           C  
ATOM   2022  O   ARG A 254      -7.657   2.071  17.450  1.00 93.38           O  
ATOM   2023  CG  ARG A 254      -4.499   2.244  16.104  1.00 93.38           C  
ATOM   2024  CD  ARG A 254      -3.252   2.997  15.670  1.00 93.38           C  
ATOM   2025  NE  ARG A 254      -2.717   3.712  16.828  1.00 93.38           N  
ATOM   2026  NH1 ARG A 254      -0.933   4.731  15.821  1.00 93.38           N  
ATOM   2027  NH2 ARG A 254      -1.502   5.172  17.972  1.00 93.38           N  
ATOM   2028  CZ  ARG A 254      -1.706   4.537  16.859  1.00 93.38           C  
ATOM   2029  N   MET A 255      -8.031   3.332  15.627  1.00 91.06           N  
ATOM   2030  CA  MET A 255      -8.814   4.358  16.319  1.00 91.06           C  
ATOM   2031  C   MET A 255     -10.103   3.797  16.924  1.00 91.06           C  
ATOM   2032  CB  MET A 255      -9.155   5.496  15.345  1.00 91.06           C  
ATOM   2033  O   MET A 255     -10.500   4.223  18.011  1.00 91.06           O  
ATOM   2034  CG  MET A 255      -7.950   6.383  15.002  1.00 91.06           C  
ATOM   2035  SD  MET A 255      -7.077   7.178  16.386  1.00 91.06           S  
ATOM   2036  CE  MET A 255      -8.451   7.874  17.345  1.00 91.06           C  
ATOM   2037  N   HIS A 256     -10.743   2.838  16.250  1.00 90.81           N  
ATOM   2038  CA  HIS A 256     -11.925   2.149  16.758  1.00 90.81           C  
ATOM   2039  C   HIS A 256     -11.628   1.453  18.089  1.00 90.81           C  
ATOM   2040  CB  HIS A 256     -12.413   1.122  15.728  1.00 90.81           C  
ATOM   2041  O   HIS A 256     -12.296   1.726  19.087  1.00 90.81           O  
ATOM   2042  CG  HIS A 256     -13.764   0.539  16.059  1.00 90.81           C  
ATOM   2043  CD2 HIS A 256     -14.124  -0.767  15.892  1.00 90.81           C  
ATOM   2044  ND1 HIS A 256     -14.852   1.180  16.619  1.00 90.81           N  
ATOM   2045  CE1 HIS A 256     -15.821   0.265  16.798  1.00 90.81           C  
ATOM   2046  NE2 HIS A 256     -15.423  -0.929  16.352  1.00 90.81           N  
ATOM   2047  N   LEU A 257     -10.581   0.624  18.125  1.00 91.62           N  
ATOM   2048  CA  LEU A 257     -10.231  -0.159  19.306  1.00 91.62           C  
ATOM   2049  C   LEU A 257      -9.654   0.703  20.442  1.00 91.62           C  
ATOM   2050  CB  LEU A 257      -9.283  -1.290  18.873  1.00 91.62           C  
ATOM   2051  O   LEU A 257      -9.959   0.451  21.609  1.00 91.62           O  
ATOM   2052  CG  LEU A 257      -8.980  -2.306  19.989  1.00 91.62           C  
ATOM   2053  CD1 LEU A 257     -10.236  -3.036  20.476  1.00 91.62           C  
ATOM   2054  CD2 LEU A 257      -8.011  -3.366  19.480  1.00 91.62           C  
ATOM   2055  N   GLU A 258      -8.878   1.752  20.131  1.00 91.38           N  
ATOM   2056  CA  GLU A 258      -8.421   2.737  21.130  1.00 91.38           C  
ATOM   2057  C   GLU A 258      -9.616   3.445  21.789  1.00 91.38           C  
ATOM   2058  CB  GLU A 258      -7.484   3.795  20.501  1.00 91.38           C  
ATOM   2059  O   GLU A 258      -9.678   3.567  23.014  1.00 91.38           O  
ATOM   2060  CG  GLU A 258      -6.046   3.302  20.231  1.00 91.38           C  
ATOM   2061  CD  GLU A 258      -5.096   4.372  19.642  1.00 91.38           C  
ATOM   2062  OE1 GLU A 258      -3.904   4.057  19.365  1.00 91.38           O  
ATOM   2063  OE2 GLU A 258      -5.529   5.523  19.425  1.00 91.38           O  
ATOM   2064  N   THR A 259     -10.602   3.863  20.989  1.00 89.81           N  
ATOM   2065  CA  THR A 259     -11.818   4.520  21.490  1.00 89.81           C  
ATOM   2066  C   THR A 259     -12.645   3.567  22.346  1.00 89.81           C  
ATOM   2067  CB  THR A 259     -12.679   5.045  20.332  1.00 89.81           C  
ATOM   2068  O   THR A 259     -13.113   3.950  23.417  1.00 89.81           O  
ATOM   2069  CG2 THR A 259     -13.912   5.804  20.817  1.00 89.81           C  
ATOM   2070  OG1 THR A 259     -11.936   5.944  19.543  1.00 89.81           O  
ATOM   2071  N   LEU A 260     -12.799   2.320  21.903  1.00 88.94           N  
ATOM   2072  CA  LEU A 260     -13.546   1.294  22.619  1.00 88.94           C  
ATOM   2073  C   LEU A 260     -12.895   0.968  23.975  1.00 88.94           C  
ATOM   2074  CB  LEU A 260     -13.634   0.072  21.689  1.00 88.94           C  
ATOM   2075  O   LEU A 260     -13.575   0.904  24.997  1.00 88.94           O  
ATOM   2076  CG  LEU A 260     -14.635  -0.976  22.176  1.00 88.94           C  
ATOM   2077  CD1 LEU A 260     -16.086  -0.539  21.982  1.00 88.94           C  
ATOM   2078  CD2 LEU A 260     -14.413  -2.294  21.454  1.00 88.94           C  
ATOM   2079  N   SER A 261     -11.565   0.855  23.998  1.00 90.12           N  
ATOM   2080  CA  SER A 261     -10.779   0.669  25.224  1.00 90.12           C  
ATOM   2081  C   SER A 261     -10.941   1.846  26.187  1.00 90.12           C  
ATOM   2082  CB  SER A 261      -9.295   0.509  24.879  1.00 90.12           C  
ATOM   2083  O   SER A 261     -11.150   1.654  27.381  1.00 90.12           O  
ATOM   2084  OG  SER A 261      -9.104  -0.608  24.031  1.00 90.12           O  
ATOM   2085  N   HIS A 262     -10.898   3.078  25.674  1.00 88.88           N  
ATOM   2086  CA  HIS A 262     -11.084   4.273  26.493  1.00 88.88           C  
ATOM   2087  C   HIS A 262     -12.498   4.362  27.086  1.00 88.88           C  
ATOM   2088  CB  HIS A 262     -10.758   5.508  25.646  1.00 88.88           C  
ATOM   2089  O   HIS A 262     -12.646   4.714  28.254  1.00 88.88           O  
ATOM   2090  CG  HIS A 262     -10.826   6.790  26.433  1.00 88.88           C  
ATOM   2091  CD2 HIS A 262      -9.769   7.465  26.980  1.00 88.88           C  
ATOM   2092  ND1 HIS A 262     -11.967   7.483  26.772  1.00 88.88           N  
ATOM   2093  CE1 HIS A 262     -11.604   8.551  27.500  1.00 88.88           C  
ATOM   2094  NE2 HIS A 262     -10.271   8.588  27.645  1.00 88.88           N  
ATOM   2095  N   LYS A 263     -13.538   4.043  26.302  1.00 87.38           N  
ATOM   2096  CA  LYS A 263     -14.932   4.034  26.776  1.00 87.38           C  
ATOM   2097  C   LYS A 263     -15.143   3.024  27.898  1.00 87.38           C  
ATOM   2098  CB  LYS A 263     -15.899   3.749  25.619  1.00 87.38           C  
ATOM   2099  O   LYS A 263     -15.740   3.369  28.914  1.00 87.38           O  
ATOM   2100  CG  LYS A 263     -16.079   4.964  24.698  1.00 87.38           C  
ATOM   2101  CD  LYS A 263     -17.068   4.630  23.576  1.00 87.38           C  
ATOM   2102  CE  LYS A 263     -17.283   5.847  22.671  1.00 87.38           C  
ATOM   2103  NZ  LYS A 263     -18.307   5.574  21.635  1.00 87.38           N  
ATOM   2104  N   LEU A 264     -14.570   1.827  27.756  1.00 86.25           N  
ATOM   2105  CA  LEU A 264     -14.577   0.831  28.821  1.00 86.25           C  
ATOM   2106  C   LEU A 264     -13.895   1.387  30.074  1.00 86.25           C  
ATOM   2107  CB  LEU A 264     -13.899  -0.446  28.312  1.00 86.25           C  
ATOM   2108  O   LEU A 264     -14.503   1.471  31.129  1.00 86.25           O  
ATOM   2109  CG  LEU A 264     -13.956  -1.615  29.312  1.00 86.25           C  
ATOM   2110  CD1 LEU A 264     -15.369  -2.170  29.472  1.00 86.25           C  
ATOM   2111  CD2 LEU A 264     -13.028  -2.711  28.799  1.00 86.25           C  
ATOM   2112  N   LEU A 265     -12.661   1.879  29.973  1.00 84.75           N  
ATOM   2113  CA  LEU A 265     -11.908   2.365  31.138  1.00 84.75           C  
ATOM   2114  C   LEU A 265     -12.553   3.545  31.888  1.00 84.75           C  
ATOM   2115  CB  LEU A 265     -10.501   2.752  30.670  1.00 84.75           C  
ATOM   2116  O   LEU A 265     -12.215   3.761  33.054  1.00 84.75           O  
ATOM   2117  CG  LEU A 265      -9.612   1.556  30.302  1.00 84.75           C  
ATOM   2118  CD1 LEU A 265      -8.314   2.094  29.703  1.00 84.75           C  
ATOM   2119  CD2 LEU A 265      -9.273   0.680  31.510  1.00 84.75           C  
ATOM   2120  N   MET A 266     -13.442   4.292  31.230  1.00 84.62           N  
ATOM   2121  CA  MET A 266     -14.217   5.396  31.809  1.00 84.62           C  
ATOM   2122  C   MET A 266     -15.634   4.989  32.250  1.00 84.62           C  
ATOM   2123  CB  MET A 266     -14.268   6.564  30.808  1.00 84.62           C  
ATOM   2124  O   MET A 266     -16.401   5.858  32.649  1.00 84.62           O  
ATOM   2125  CG  MET A 266     -12.897   7.200  30.555  1.00 84.62           C  
ATOM   2126  SD  MET A 266     -12.139   7.979  32.007  1.00 84.62           S  
ATOM   2127  CE  MET A 266     -10.655   8.679  31.244  1.00 84.62           C  
ATOM   2128  N   HIS A 267     -15.990   3.701  32.165  1.00 81.75           N  
ATOM   2129  CA  HIS A 267     -17.328   3.173  32.462  1.00 81.75           C  
ATOM   2130  C   HIS A 267     -18.445   3.881  31.663  1.00 81.75           C  
ATOM   2131  CB  HIS A 267     -17.542   3.130  33.987  1.00 81.75           C  
ATOM   2132  O   HIS A 267     -19.555   4.090  32.146  1.00 81.75           O  
ATOM   2133  CG  HIS A 267     -18.622   2.177  34.438  1.00 81.75           C  
ATOM   2134  CD2 HIS A 267     -18.455   1.053  35.197  1.00 81.75           C  
ATOM   2135  ND1 HIS A 267     -19.963   2.269  34.160  1.00 81.75           N  
ATOM   2136  CE1 HIS A 267     -20.585   1.208  34.698  1.00 81.75           C  
ATOM   2137  NE2 HIS A 267     -19.701   0.438  35.350  1.00 81.75           N  
ATOM   2138  N   SER A 268     -18.154   4.285  30.420  1.00 80.56           N  
ATOM   2139  CA  SER A 268     -19.151   4.894  29.524  1.00 80.56           C  
ATOM   2140  C   SER A 268     -19.816   3.893  28.577  1.00 80.56           C  
ATOM   2141  CB  SER A 268     -18.554   6.077  28.768  1.00 80.56           C  
ATOM   2142  O   SER A 268     -20.649   4.280  27.760  1.00 80.56           O  
ATOM   2143  OG  SER A 268     -17.541   5.700  27.852  1.00 80.56           O  
ATOM   2144  N   ILE A 269     -19.436   2.619  28.672  1.00 82.75           N  
ATOM   2145  CA  ILE A 269     -20.043   1.485  27.977  1.00 82.75           C  
ATOM   2146  C   ILE A 269     -20.089   0.298  28.940  1.00 82.75           C  
ATOM   2147  CB  ILE A 269     -19.271   1.163  26.675  1.00 82.75           C  
ATOM   2148  O   ILE A 269     -19.143   0.097  29.707  1.00 82.75           O  
ATOM   2149  CG1 ILE A 269     -20.072   0.186  25.789  1.00 82.75           C  
ATOM   2150  CG2 ILE A 269     -17.848   0.633  26.948  1.00 82.75           C  
ATOM   2151  CD1 ILE A 269     -19.495   0.013  24.378  1.00 82.75           C  
ATOM   2152  N   ASP A 270     -21.162  -0.483  28.876  1.00 85.12           N  
ATOM   2153  CA  ASP A 270     -21.286  -1.709  29.657  1.00 85.12           C  
ATOM   2154  C   ASP A 270     -20.303  -2.778  29.161  1.00 85.12           C  
ATOM   2155  CB  ASP A 270     -22.739  -2.214  29.639  1.00 85.12           C  
ATOM   2156  O   ASP A 270     -19.945  -2.841  27.980  1.00 85.12           O  
ATOM   2157  CG  ASP A 270     -23.690  -1.353  30.484  1.00 85.12           C  
ATOM   2158  OD1 ASP A 270     -23.190  -0.590  31.341  1.00 85.12           O  
ATOM   2159  OD2 ASP A 270     -24.914  -1.486  30.282  1.00 85.12           O  
ATOM   2160  N   SER A 271     -19.860  -3.650  30.070  1.00 83.88           N  
ATOM   2161  CA  SER A 271     -18.879  -4.700  29.771  1.00 83.88           C  
ATOM   2162  C   SER A 271     -19.359  -5.668  28.684  1.00 83.88           C  
ATOM   2163  CB  SER A 271     -18.544  -5.483  31.043  1.00 83.88           C  
ATOM   2164  O   SER A 271     -18.580  -6.035  27.804  1.00 83.88           O  
ATOM   2165  OG  SER A 271     -19.730  -5.929  31.673  1.00 83.88           O  
ATOM   2166  N   LEU A 272     -20.644  -6.038  28.694  1.00 86.38           N  
ATOM   2167  CA  LEU A 272     -21.237  -6.935  27.695  1.00 86.38           C  
ATOM   2168  C   LEU A 272     -21.293  -6.301  26.301  1.00 86.38           C  
ATOM   2169  CB  LEU A 272     -22.652  -7.352  28.144  1.00 86.38           C  
ATOM   2170  O   LEU A 272     -20.971  -6.955  25.305  1.00 86.38           O  
ATOM   2171  CG  LEU A 272     -22.676  -8.282  29.368  1.00 86.38           C  
ATOM   2172  CD1 LEU A 272     -24.115  -8.433  29.865  1.00 86.38           C  
ATOM   2173  CD2 LEU A 272     -22.119  -9.681  29.063  1.00 86.38           C  
ATOM   2174  N   ASP A 273     -21.652  -5.021  26.220  1.00 87.75           N  
ATOM   2175  CA  ASP A 273     -21.671  -4.295  24.951  1.00 87.75           C  
ATOM   2176  C   ASP A 273     -20.252  -4.066  24.425  1.00 87.75           C  
ATOM   2177  CB  ASP A 273     -22.430  -2.974  25.110  1.00 87.75           C  
ATOM   2178  O   ASP A 273     -20.003  -4.210  23.226  1.00 87.75           O  
ATOM   2179  CG  ASP A 273     -23.948  -3.166  25.195  1.00 87.75           C  
ATOM   2180  OD1 ASP A 273     -24.477  -4.138  24.587  1.00 87.75           O  
ATOM   2181  OD2 ASP A 273     -24.577  -2.290  25.816  1.00 87.75           O  
ATOM   2182  N   TRP A 274     -19.286  -3.823  25.316  1.00 90.25           N  
ATOM   2183  CA  TRP A 274     -17.874  -3.794  24.949  1.00 90.25           C  
ATOM   2184  C   TRP A 274     -17.412  -5.123  24.337  1.00 90.25           C  
ATOM   2185  CB  TRP A 274     -17.023  -3.421  26.164  1.00 90.25           C  
ATOM   2186  O   TRP A 274     -16.794  -5.117  23.273  1.00 90.25           O  
ATOM   2187  CG  TRP A 274     -15.557  -3.437  25.879  1.00 90.25           C  
ATOM   2188  CD1 TRP A 274     -14.867  -2.417  25.339  1.00 90.25           C  
ATOM   2189  CD2 TRP A 274     -14.586  -4.503  26.096  1.00 90.25           C  
ATOM   2190  CE2 TRP A 274     -13.325  -4.081  25.573  1.00 90.25           C  
ATOM   2191  CE3 TRP A 274     -14.631  -5.758  26.733  1.00 90.25           C  
ATOM   2192  NE1 TRP A 274     -13.558  -2.801  25.114  1.00 90.25           N  
ATOM   2193  CH2 TRP A 274     -12.251  -6.121  26.299  1.00 90.25           C  
ATOM   2194  CZ2 TRP A 274     -12.171  -4.876  25.653  1.00 90.25           C  
ATOM   2195  CZ3 TRP A 274     -13.472  -6.544  26.856  1.00 90.25           C  
ATOM   2196  N   MET A 275     -17.743  -6.265  24.951  1.00 90.19           N  
ATOM   2197  CA  MET A 275     -17.405  -7.589  24.409  1.00 90.19           C  
ATOM   2198  C   MET A 275     -17.999  -7.802  23.010  1.00 90.19           C  
ATOM   2199  CB  MET A 275     -17.921  -8.697  25.336  1.00 90.19           C  
ATOM   2200  O   MET A 275     -17.300  -8.285  22.113  1.00 90.19           O  
ATOM   2201  CG  MET A 275     -17.188  -8.786  26.673  1.00 90.19           C  
ATOM   2202  SD  MET A 275     -18.092  -9.801  27.870  1.00 90.19           S  
ATOM   2203  CE  MET A 275     -16.818 -10.975  28.344  1.00 90.19           C  
ATOM   2204  N   ARG A 276     -19.266  -7.415  22.799  1.00 91.00           N  
ATOM   2205  CA  ARG A 276     -19.934  -7.504  21.490  1.00 91.00           C  
ATOM   2206  C   ARG A 276     -19.204  -6.667  20.438  1.00 91.00           C  
ATOM   2207  CB  ARG A 276     -21.409  -7.087  21.630  1.00 91.00           C  
ATOM   2208  O   ARG A 276     -18.872  -7.187  19.375  1.00 91.00           O  
ATOM   2209  CG  ARG A 276     -22.185  -7.264  20.310  1.00 91.00           C  
ATOM   2210  CD  ARG A 276     -23.619  -6.726  20.394  1.00 91.00           C  
ATOM   2211  NE  ARG A 276     -24.486  -7.536  21.280  1.00 91.00           N  
ATOM   2212  NH1 ARG A 276     -25.600  -5.799  22.297  1.00 91.00           N  
ATOM   2213  NH2 ARG A 276     -26.059  -7.888  22.896  1.00 91.00           N  
ATOM   2214  CZ  ARG A 276     -25.376  -7.072  22.144  1.00 91.00           C  
ATOM   2215  N   GLU A 277     -18.896  -5.411  20.746  1.00 90.31           N  
ATOM   2216  CA  GLU A 277     -18.184  -4.512  19.830  1.00 90.31           C  
ATOM   2217  C   GLU A 277     -16.756  -4.996  19.526  1.00 90.31           C  
ATOM   2218  CB  GLU A 277     -18.153  -3.097  20.422  1.00 90.31           C  
ATOM   2219  O   GLU A 277     -16.307  -4.918  18.383  1.00 90.31           O  
ATOM   2220  CG  GLU A 277     -19.512  -2.381  20.366  1.00 90.31           C  
ATOM   2221  CD  GLU A 277     -19.987  -2.027  18.943  1.00 90.31           C  
ATOM   2222  OE1 GLU A 277     -21.199  -1.770  18.788  1.00 90.31           O  
ATOM   2223  OE2 GLU A 277     -19.146  -1.919  18.011  1.00 90.31           O  
ATOM   2224  N   VAL A 278     -16.046  -5.578  20.503  1.00 91.06           N  
ATOM   2225  CA  VAL A 278     -14.731  -6.201  20.260  1.00 91.06           C  
ATOM   2226  C   VAL A 278     -14.841  -7.382  19.289  1.00 91.06           C  
ATOM   2227  CB  VAL A 278     -14.066  -6.660  21.572  1.00 91.06           C  
ATOM   2228  O   VAL A 278     -13.977  -7.551  18.425  1.00 91.06           O  
ATOM   2229  CG1 VAL A 278     -12.798  -7.482  21.308  1.00 91.06           C  
ATOM   2230  CG2 VAL A 278     -13.603  -5.486  22.435  1.00 91.06           C  
ATOM   2231  N   LEU A 279     -15.890  -8.203  19.390  1.00 90.50           N  
ATOM   2232  CA  LEU A 279     -16.107  -9.316  18.459  1.00 90.50           C  
ATOM   2233  C   LEU A 279     -16.435  -8.830  17.044  1.00 90.50           C  
ATOM   2234  CB  LEU A 279     -17.228 -10.228  18.981  1.00 90.50           C  
ATOM   2235  O   LEU A 279     -15.991  -9.435  16.068  1.00 90.50           O  
ATOM   2236  CG  LEU A 279     -16.840 -11.075  20.203  1.00 90.50           C  
ATOM   2237  CD1 LEU A 279     -18.081 -11.795  20.729  1.00 90.50           C  
ATOM   2238  CD2 LEU A 279     -15.780 -12.127  19.858  1.00 90.50           C  
ATOM   2239  N   GLU A 280     -17.174  -7.733  16.914  1.00 89.81           N  
ATOM   2240  CA  GLU A 280     -17.422  -7.104  15.616  1.00 89.81           C  
ATOM   2241  C   GLU A 280     -16.139  -6.510  15.027  1.00 89.81           C  
ATOM   2242  CB  GLU A 280     -18.536  -6.062  15.742  1.00 89.81           C  
ATOM   2243  O   GLU A 280     -15.828  -6.760  13.860  1.00 89.81           O  
ATOM   2244  CG  GLU A 280     -19.880  -6.760  16.014  1.00 89.81           C  
ATOM   2245  CD  GLU A 280     -21.066  -5.797  16.072  1.00 89.81           C  
ATOM   2246  OE1 GLU A 280     -22.185  -6.269  16.349  1.00 89.81           O  
ATOM   2247  OE2 GLU A 280     -20.875  -4.611  15.744  1.00 89.81           O  
ATOM   2248  N   PHE A 281     -15.319  -5.845  15.845  1.00 91.38           N  
ATOM   2249  CA  PHE A 281     -13.972  -5.432  15.455  1.00 91.38           C  
ATOM   2250  C   PHE A 281     -13.120  -6.620  14.985  1.00 91.38           C  
ATOM   2251  CB  PHE A 281     -13.293  -4.704  16.621  1.00 91.38           C  
ATOM   2252  O   PHE A 281     -12.431  -6.514  13.970  1.00 91.38           O  
ATOM   2253  CG  PHE A 281     -11.798  -4.534  16.426  1.00 91.38           C  
ATOM   2254  CD1 PHE A 281     -10.900  -5.469  16.975  1.00 91.38           C  
ATOM   2255  CD2 PHE A 281     -11.304  -3.487  15.632  1.00 91.38           C  
ATOM   2256  CE1 PHE A 281      -9.521  -5.353  16.727  1.00 91.38           C  
ATOM   2257  CE2 PHE A 281      -9.925  -3.341  15.430  1.00 91.38           C  
ATOM   2258  CZ  PHE A 281      -9.030  -4.279  15.965  1.00 91.38           C  
ATOM   2259  N   ARG A 282     -13.181  -7.768  15.672  1.00 91.75           N  
ATOM   2260  CA  ARG A 282     -12.428  -8.972  15.292  1.00 91.75           C  
ATOM   2261  C   ARG A 282     -12.782  -9.444  13.881  1.00 91.75           C  
ATOM   2262  CB  ARG A 282     -12.651 -10.075  16.336  1.00 91.75           C  
ATOM   2263  O   ARG A 282     -11.871  -9.786  13.131  1.00 91.75           O  
ATOM   2264  CG  ARG A 282     -11.742 -11.289  16.098  1.00 91.75           C  
ATOM   2265  CD  ARG A 282     -12.013 -12.355  17.162  1.00 91.75           C  
ATOM   2266  NE  ARG A 282     -11.105 -13.509  17.012  1.00 91.75           N  
ATOM   2267  NH1 ARG A 282     -12.588 -15.185  17.553  1.00 91.75           N  
ATOM   2268  NH2 ARG A 282     -10.469 -15.691  17.079  1.00 91.75           N  
ATOM   2269  CZ  ARG A 282     -11.396 -14.784  17.208  1.00 91.75           C  
ATOM   2270  N   LYS A 283     -14.062  -9.400  13.493  1.00 90.19           N  
ATOM   2271  CA  LYS A 283     -14.502  -9.716  12.118  1.00 90.19           C  
ATOM   2272  C   LYS A 283     -13.896  -8.748  11.096  1.00 90.19           C  
ATOM   2273  CB  LYS A 283     -16.036  -9.686  12.019  1.00 90.19           C  
ATOM   2274  O   LYS A 283     -13.415  -9.174  10.049  1.00 90.19           O  
ATOM   2275  CG  LYS A 283     -16.732 -10.775  12.849  1.00 90.19           C  
ATOM   2276  CD  LYS A 283     -18.254 -10.591  12.775  1.00 90.19           C  
ATOM   2277  CE  LYS A 283     -18.974 -11.625  13.645  1.00 90.19           C  
ATOM   2278  NZ  LYS A 283     -20.441 -11.393  13.650  1.00 90.19           N  
ATOM   2279  N   LEU A 284     -13.857  -7.451  11.414  1.00 90.50           N  
ATOM   2280  CA  LEU A 284     -13.256  -6.432  10.545  1.00 90.50           C  
ATOM   2281  C   LEU A 284     -11.734  -6.611  10.412  1.00 90.50           C  
ATOM   2282  CB  LEU A 284     -13.599  -5.026  11.072  1.00 90.50           C  
ATOM   2283  O   LEU A 284     -11.185  -6.477   9.317  1.00 90.50           O  
ATOM   2284  CG  LEU A 284     -15.101  -4.700  11.114  1.00 90.50           C  
ATOM   2285  CD1 LEU A 284     -15.361  -3.393  11.860  1.00 90.50           C  
ATOM   2286  CD2 LEU A 284     -15.661  -4.542   9.703  1.00 90.50           C  
ATOM   2287  N   LEU A 285     -11.051  -6.966  11.504  1.00 92.06           N  
ATOM   2288  CA  LEU A 285      -9.622  -7.280  11.500  1.00 92.06           C  
ATOM   2289  C   LEU A 285      -9.322  -8.562  10.709  1.00 92.06           C  
ATOM   2290  CB  LEU A 285      -9.137  -7.389  12.957  1.00 92.06           C  
ATOM   2291  O   LEU A 285      -8.333  -8.625   9.981  1.00 92.06           O  
ATOM   2292  CG  LEU A 285      -7.629  -7.675  13.094  1.00 92.06           C  
ATOM   2293  CD1 LEU A 285      -6.770  -6.542  12.529  1.00 92.06           C  
ATOM   2294  CD2 LEU A 285      -7.269  -7.863  14.567  1.00 92.06           C  
ATOM   2295  N   GLU A 286     -10.172  -9.582  10.816  1.00 91.25           N  
ATOM   2296  CA  GLU A 286     -10.051 -10.805  10.025  1.00 91.25           C  
ATOM   2297  C   GLU A 286     -10.199 -10.520   8.527  1.00 91.25           C  
ATOM   2298  CB  GLU A 286     -11.055 -11.843  10.535  1.00 91.25           C  
ATOM   2299  O   GLU A 286      -9.372 -10.978   7.739  1.00 91.25           O  
ATOM   2300  CG  GLU A 286     -10.904 -13.180   9.800  1.00 91.25           C  
ATOM   2301  CD  GLU A 286     -11.558 -14.348  10.550  1.00 91.25           C  
ATOM   2302  OE1 GLU A 286     -11.080 -15.483  10.321  1.00 91.25           O  
ATOM   2303  OE2 GLU A 286     -12.458 -14.102  11.385  1.00 91.25           O  
ATOM   2304  N   ARG A 287     -11.154  -9.665   8.142  1.00 89.38           N  
ATOM   2305  CA  ARG A 287     -11.309  -9.189   6.760  1.00 89.38           C  
ATOM   2306  C   ARG A 287     -10.063  -8.462   6.256  1.00 89.38           C  
ATOM   2307  CB  ARG A 287     -12.580  -8.322   6.675  1.00 89.38           C  
ATOM   2308  O   ARG A 287      -9.604  -8.737   5.144  1.00 89.38           O  
ATOM   2309  CG  ARG A 287     -12.921  -7.853   5.249  1.00 89.38           C  
ATOM   2310  CD  ARG A 287     -12.278  -6.523   4.832  1.00 89.38           C  
ATOM   2311  NE  ARG A 287     -13.072  -5.356   5.260  1.00 89.38           N  
ATOM   2312  NH1 ARG A 287     -11.912  -3.824   4.023  1.00 89.38           N  
ATOM   2313  NH2 ARG A 287     -13.651  -3.141   5.204  1.00 89.38           N  
ATOM   2314  CZ  ARG A 287     -12.880  -4.119   4.832  1.00 89.38           C  
ATOM   2315  N   LEU A 288      -9.496  -7.554   7.056  1.00 91.56           N  
ATOM   2316  CA  LEU A 288      -8.239  -6.873   6.720  1.00 91.56           C  
ATOM   2317  C   LEU A 288      -7.127  -7.902   6.456  1.00 91.56           C  
ATOM   2318  CB  LEU A 288      -7.850  -5.917   7.864  1.00 91.56           C  
ATOM   2319  O   LEU A 288      -6.439  -7.842   5.437  1.00 91.56           O  
ATOM   2320  CG  LEU A 288      -6.560  -5.117   7.578  1.00 91.56           C  
ATOM   2321  CD1 LEU A 288      -6.852  -3.848   6.782  1.00 91.56           C  
ATOM   2322  CD2 LEU A 288      -5.861  -4.734   8.882  1.00 91.56           C  
ATOM   2323  N   ASN A 289      -6.991  -8.878   7.352  1.00 93.06           N  
ATOM   2324  CA  ASN A 289      -5.943  -9.891   7.305  1.00 93.06           C  
ATOM   2325  C   ASN A 289      -6.102 -10.887   6.149  1.00 93.06           C  
ATOM   2326  CB  ASN A 289      -5.945 -10.639   8.647  1.00 93.06           C  
ATOM   2327  O   ASN A 289      -5.092 -11.327   5.603  1.00 93.06           O  
ATOM   2328  CG  ASN A 289      -5.384  -9.832   9.801  1.00 93.06           C  
ATOM   2329  ND2 ASN A 289      -5.580 -10.311  11.008  1.00 93.06           N  
ATOM   2330  OD1 ASN A 289      -4.699  -8.834   9.647  1.00 93.06           O  
ATOM   2331  N   GLN A 290      -7.329 -11.273   5.794  1.00 90.44           N  
ATOM   2332  CA  GLN A 290      -7.590 -12.299   4.780  1.00 90.44           C  
ATOM   2333  C   GLN A 290      -7.726 -11.739   3.366  1.00 90.44           C  
ATOM   2334  CB  GLN A 290      -8.853 -13.091   5.137  1.00 90.44           C  
ATOM   2335  O   GLN A 290      -7.375 -12.438   2.420  1.00 90.44           O  
ATOM   2336  CG  GLN A 290      -8.669 -13.990   6.371  1.00 90.44           C  
ATOM   2337  CD  GLN A 290      -9.877 -14.890   6.616  1.00 90.44           C  
ATOM   2338  NE2 GLN A 290      -9.891 -15.657   7.681  1.00 90.44           N  
ATOM   2339  OE1 GLN A 290     -10.814 -14.950   5.844  1.00 90.44           O  
ATOM   2340  N   HIS A 291      -8.217 -10.509   3.210  1.00 90.44           N  
ATOM   2341  CA  HIS A 291      -8.559  -9.959   1.898  1.00 90.44           C  
ATOM   2342  C   HIS A 291      -7.714  -8.735   1.551  1.00 90.44           C  
ATOM   2343  CB  HIS A 291     -10.070  -9.685   1.865  1.00 90.44           C  
ATOM   2344  O   HIS A 291      -7.013  -8.733   0.544  1.00 90.44           O  
ATOM   2345  CG  HIS A 291     -10.883 -10.939   2.059  1.00 90.44           C  
ATOM   2346  CD2 HIS A 291     -11.768 -11.199   3.070  1.00 90.44           C  
ATOM   2347  ND1 HIS A 291     -10.832 -12.068   1.274  1.00 90.44           N  
ATOM   2348  CE1 HIS A 291     -11.689 -12.970   1.781  1.00 90.44           C  
ATOM   2349  NE2 HIS A 291     -12.274 -12.483   2.881  1.00 90.44           N  
ATOM   2350  N   VAL A 292      -7.723  -7.713   2.407  1.00 90.69           N  
ATOM   2351  CA  VAL A 292      -7.107  -6.405   2.111  1.00 90.69           C  
ATOM   2352  C   VAL A 292      -5.578  -6.477   2.127  1.00 90.69           C  
ATOM   2353  CB  VAL A 292      -7.598  -5.345   3.111  1.00 90.69           C  
ATOM   2354  O   VAL A 292      -4.911  -5.774   1.373  1.00 90.69           O  
ATOM   2355  CG1 VAL A 292      -7.163  -3.929   2.713  1.00 90.69           C  
ATOM   2356  CG2 VAL A 292      -9.130  -5.355   3.235  1.00 90.69           C  
ATOM   2357  N   SER A 293      -5.009  -7.363   2.945  1.00 92.69           N  
ATOM   2358  CA  SER A 293      -3.563  -7.573   3.038  1.00 92.69           C  
ATOM   2359  C   SER A 293      -2.952  -8.189   1.769  1.00 92.69           C  
ATOM   2360  CB  SER A 293      -3.259  -8.460   4.251  1.00 92.69           C  
ATOM   2361  O   SER A 293      -1.784  -7.935   1.484  1.00 92.69           O  
ATOM   2362  OG  SER A 293      -3.641  -9.791   3.966  1.00 92.69           O  
ATOM   2363  N   ILE A 294      -3.711  -8.972   0.989  1.00 93.69           N  
ATOM   2364  CA  ILE A 294      -3.217  -9.714  -0.186  1.00 93.69           C  
ATOM   2365  C   ILE A 294      -2.613  -8.792  -1.260  1.00 93.69           C  
ATOM   2366  CB  ILE A 294      -4.305 -10.645  -0.780  1.00 93.69           C  
ATOM   2367  O   ILE A 294      -1.444  -8.992  -1.598  1.00 93.69           O  
ATOM   2368  CG1 ILE A 294      -4.713 -11.723   0.250  1.00 93.69           C  
ATOM   2369  CG2 ILE A 294      -3.800 -11.299  -2.086  1.00 93.69           C  
ATOM   2370  CD1 ILE A 294      -5.839 -12.650  -0.232  1.00 93.69           C  
ATOM   2371  N   PRO A 295      -3.335  -7.784  -1.797  1.00 94.69           N  
ATOM   2372  CA  PRO A 295      -2.767  -6.887  -2.805  1.00 94.69           C  
ATOM   2373  C   PRO A 295      -1.522  -6.159  -2.291  1.00 94.69           C  
ATOM   2374  CB  PRO A 295      -3.892  -5.907  -3.161  1.00 94.69           C  
ATOM   2375  O   PRO A 295      -0.533  -6.021  -3.007  1.00 94.69           O  
ATOM   2376  CG  PRO A 295      -4.852  -5.968  -1.979  1.00 94.69           C  
ATOM   2377  CD  PRO A 295      -4.726  -7.424  -1.544  1.00 94.69           C  
ATOM   2378  N   VAL A 296      -1.535  -5.764  -1.016  1.00 95.88           N  
ATOM   2379  CA  VAL A 296      -0.409  -5.090  -0.357  1.00 95.88           C  
ATOM   2380  C   VAL A 296       0.808  -6.007  -0.257  1.00 95.88           C  
ATOM   2381  CB  VAL A 296      -0.832  -4.588   1.034  1.00 95.88           C  
ATOM   2382  O   VAL A 296       1.928  -5.556  -0.465  1.00 95.88           O  
ATOM   2383  CG1 VAL A 296       0.295  -3.842   1.753  1.00 95.88           C  
ATOM   2384  CG2 VAL A 296      -2.028  -3.638   0.937  1.00 95.88           C  
ATOM   2385  N   CYS A 297       0.614  -7.302  -0.002  1.00 95.38           N  
ATOM   2386  CA  CYS A 297       1.699  -8.281   0.048  1.00 95.38           C  
ATOM   2387  C   CYS A 297       2.450  -8.386  -1.288  1.00 95.38           C  
ATOM   2388  CB  CYS A 297       1.123  -9.638   0.471  1.00 95.38           C  
ATOM   2389  O   CYS A 297       3.680  -8.417  -1.289  1.00 95.38           O  
ATOM   2390  SG  CYS A 297       0.675  -9.617   2.232  1.00 95.38           S  
ATOM   2391  N   PHE A 298       1.741  -8.392  -2.423  1.00 96.75           N  
ATOM   2392  CA  PHE A 298       2.387  -8.397  -3.741  1.00 96.75           C  
ATOM   2393  C   PHE A 298       3.208  -7.123  -3.985  1.00 96.75           C  
ATOM   2394  CB  PHE A 298       1.333  -8.590  -4.839  1.00 96.75           C  
ATOM   2395  O   PHE A 298       4.339  -7.209  -4.466  1.00 96.75           O  
ATOM   2396  CG  PHE A 298       0.656  -9.948  -4.866  1.00 96.75           C  
ATOM   2397  CD1 PHE A 298       1.425 -11.129  -4.881  1.00 96.75           C  
ATOM   2398  CD2 PHE A 298      -0.747 -10.037  -4.921  1.00 96.75           C  
ATOM   2399  CE1 PHE A 298       0.801 -12.384  -4.979  1.00 96.75           C  
ATOM   2400  CE2 PHE A 298      -1.374 -11.293  -5.006  1.00 96.75           C  
ATOM   2401  CZ  PHE A 298      -0.600 -12.466  -5.044  1.00 96.75           C  
ATOM   2402  N   LEU A 299       2.685  -5.959  -3.584  1.00 95.94           N  
ATOM   2403  CA  LEU A 299       3.401  -4.683  -3.688  1.00 95.94           C  
ATOM   2404  C   LEU A 299       4.633  -4.634  -2.779  1.00 95.94           C  
ATOM   2405  CB  LEU A 299       2.448  -3.517  -3.374  1.00 95.94           C  
ATOM   2406  O   LEU A 299       5.692  -4.203  -3.218  1.00 95.94           O  
ATOM   2407  CG  LEU A 299       1.292  -3.366  -4.374  1.00 95.94           C  
ATOM   2408  CD1 LEU A 299       0.324  -2.290  -3.884  1.00 95.94           C  
ATOM   2409  CD2 LEU A 299       1.777  -3.034  -5.788  1.00 95.94           C  
ATOM   2410  N   ILE A 300       4.545  -5.141  -1.545  1.00 95.31           N  
ATOM   2411  CA  ILE A 300       5.696  -5.232  -0.631  1.00 95.31           C  
ATOM   2412  C   ILE A 300       6.833  -6.031  -1.274  1.00 95.31           C  
ATOM   2413  CB  ILE A 300       5.281  -5.870   0.713  1.00 95.31           C  
ATOM   2414  O   ILE A 300       7.979  -5.584  -1.254  1.00 95.31           O  
ATOM   2415  CG1 ILE A 300       4.411  -4.910   1.551  1.00 95.31           C  
ATOM   2416  CG2 ILE A 300       6.510  -6.289   1.542  1.00 95.31           C  
ATOM   2417  CD1 ILE A 300       3.703  -5.625   2.713  1.00 95.31           C  
ATOM   2418  N   VAL A 301       6.527  -7.204  -1.842  1.00 95.19           N  
ATOM   2419  CA  VAL A 301       7.543  -8.056  -2.481  1.00 95.19           C  
ATOM   2420  C   VAL A 301       8.194  -7.324  -3.651  1.00 95.19           C  
ATOM   2421  CB  VAL A 301       6.946  -9.403  -2.932  1.00 95.19           C  
ATOM   2422  O   VAL A 301       9.420  -7.309  -3.746  1.00 95.19           O  
ATOM   2423  CG1 VAL A 301       7.946 -10.245  -3.736  1.00 95.19           C  
ATOM   2424  CG2 VAL A 301       6.536 -10.243  -1.717  1.00 95.19           C  
ATOM   2425  N   MET A 302       7.397  -6.673  -4.500  1.00 94.44           N  
ATOM   2426  CA  MET A 302       7.899  -5.877  -5.620  1.00 94.44           C  
ATOM   2427  C   MET A 302       8.806  -4.727  -5.149  1.00 94.44           C  
ATOM   2428  CB  MET A 302       6.697  -5.348  -6.410  1.00 94.44           C  
ATOM   2429  O   MET A 302       9.929  -4.593  -5.631  1.00 94.44           O  
ATOM   2430  CG  MET A 302       7.120  -4.577  -7.662  1.00 94.44           C  
ATOM   2431  SD  MET A 302       5.745  -3.761  -8.506  1.00 94.44           S  
ATOM   2432  CE  MET A 302       5.441  -2.381  -7.361  1.00 94.44           C  
ATOM   2433  N   ASN A 303       8.355  -3.936  -4.176  1.00 94.38           N  
ATOM   2434  CA  ASN A 303       9.054  -2.739  -3.705  1.00 94.38           C  
ATOM   2435  C   ASN A 303      10.360  -3.076  -2.996  1.00 94.38           C  
ATOM   2436  CB  ASN A 303       8.109  -1.955  -2.780  1.00 94.38           C  
ATOM   2437  O   ASN A 303      11.388  -2.452  -3.251  1.00 94.38           O  
ATOM   2438  CG  ASN A 303       6.952  -1.375  -3.560  1.00 94.38           C  
ATOM   2439  ND2 ASN A 303       5.921  -0.919  -2.900  1.00 94.38           N  
ATOM   2440  OD1 ASN A 303       6.981  -1.326  -4.774  1.00 94.38           O  
ATOM   2441  N   LEU A 304      10.352  -4.105  -2.146  1.00 92.38           N  
ATOM   2442  CA  LEU A 304      11.577  -4.589  -1.521  1.00 92.38           C  
ATOM   2443  C   LEU A 304      12.535  -5.169  -2.566  1.00 92.38           C  
ATOM   2444  CB  LEU A 304      11.240  -5.609  -0.423  1.00 92.38           C  
ATOM   2445  O   LEU A 304      13.732  -4.903  -2.489  1.00 92.38           O  
ATOM   2446  CG  LEU A 304      10.536  -5.010   0.810  1.00 92.38           C  
ATOM   2447  CD1 LEU A 304      10.226  -6.135   1.799  1.00 92.38           C  
ATOM   2448  CD2 LEU A 304      11.389  -3.965   1.535  1.00 92.38           C  
ATOM   2449  N   ALA A 305      12.036  -5.895  -3.573  1.00 91.69           N  
ATOM   2450  CA  ALA A 305      12.876  -6.392  -4.660  1.00 91.69           C  
ATOM   2451  C   ALA A 305      13.540  -5.247  -5.444  1.00 91.69           C  
ATOM   2452  CB  ALA A 305      12.054  -7.312  -5.571  1.00 91.69           C  
ATOM   2453  O   ALA A 305      14.741  -5.320  -5.705  1.00 91.69           O  
ATOM   2454  N   TYR A 306      12.813  -4.168  -5.756  1.00 91.75           N  
ATOM   2455  CA  TYR A 306      13.392  -2.976  -6.382  1.00 91.75           C  
ATOM   2456  C   TYR A 306      14.407  -2.267  -5.485  1.00 91.75           C  
ATOM   2457  CB  TYR A 306      12.287  -1.998  -6.803  1.00 91.75           C  
ATOM   2458  O   TYR A 306      15.486  -1.914  -5.961  1.00 91.75           O  
ATOM   2459  CG  TYR A 306      11.435  -2.387  -7.998  1.00 91.75           C  
ATOM   2460  CD1 TYR A 306      11.930  -3.208  -9.037  1.00 91.75           C  
ATOM   2461  CD2 TYR A 306      10.151  -1.824  -8.111  1.00 91.75           C  
ATOM   2462  CE1 TYR A 306      11.163  -3.425 -10.195  1.00 91.75           C  
ATOM   2463  CE2 TYR A 306       9.372  -2.053  -9.256  1.00 91.75           C  
ATOM   2464  OH  TYR A 306       9.164  -2.979 -11.444  1.00 91.75           O  
ATOM   2465  CZ  TYR A 306       9.890  -2.831 -10.308  1.00 91.75           C  
ATOM   2466  N   ALA A 307      14.117  -2.118  -4.190  1.00 91.12           N  
ATOM   2467  CA  ALA A 307      15.039  -1.504  -3.239  1.00 91.12           C  
ATOM   2468  C   ALA A 307      16.354  -2.294  -3.128  1.00 91.12           C  
ATOM   2469  CB  ALA A 307      14.341  -1.385  -1.880  1.00 91.12           C  
ATOM   2470  O   ALA A 307      17.436  -1.717  -3.239  1.00 91.12           O  
ATOM   2471  N   PHE A 308      16.279  -3.620  -2.963  1.00 88.19           N  
ATOM   2472  CA  PHE A 308      17.466  -4.470  -2.865  1.00 88.19           C  
ATOM   2473  C   PHE A 308      18.230  -4.561  -4.190  1.00 88.19           C  
ATOM   2474  CB  PHE A 308      17.088  -5.865  -2.347  1.00 88.19           C  
ATOM   2475  O   PHE A 308      19.459  -4.525  -4.179  1.00 88.19           O  
ATOM   2476  CG  PHE A 308      16.695  -5.907  -0.880  1.00 88.19           C  
ATOM   2477  CD1 PHE A 308      17.601  -5.471   0.107  1.00 88.19           C  
ATOM   2478  CD2 PHE A 308      15.438  -6.408  -0.489  1.00 88.19           C  
ATOM   2479  CE1 PHE A 308      17.241  -5.504   1.466  1.00 88.19           C  
ATOM   2480  CE2 PHE A 308      15.073  -6.432   0.869  1.00 88.19           C  
ATOM   2481  CZ  PHE A 308      15.973  -5.977   1.846  1.00 88.19           C  
ATOM   2482  N   ALA A 309      17.540  -4.624  -5.332  1.00 86.06           N  
ATOM   2483  CA  ALA A 309      18.193  -4.605  -6.640  1.00 86.06           C  
ATOM   2484  C   ALA A 309      18.929  -3.277  -6.894  1.00 86.06           C  
ATOM   2485  CB  ALA A 309      17.149  -4.898  -7.722  1.00 86.06           C  
ATOM   2486  O   ALA A 309      20.083  -3.294  -7.326  1.00 86.06           O  
ATOM   2487  N   GLY A 310      18.307  -2.141  -6.559  1.00 83.25           N  
ATOM   2488  CA  GLY A 310      18.938  -0.822  -6.634  1.00 83.25           C  
ATOM   2489  C   GLY A 310      20.125  -0.678  -5.676  1.00 83.25           C  
ATOM   2490  O   GLY A 310      21.138  -0.080  -6.031  1.00 83.25           O  
ATOM   2491  N   LEU A 311      20.053  -1.292  -4.492  1.00 84.12           N  
ATOM   2492  CA  LEU A 311      21.147  -1.319  -3.520  1.00 84.12           C  
ATOM   2493  C   LEU A 311      22.341  -2.149  -4.010  1.00 84.12           C  
ATOM   2494  CB  LEU A 311      20.565  -1.815  -2.190  1.00 84.12           C  
ATOM   2495  O   LEU A 311      23.480  -1.700  -3.915  1.00 84.12           O  
ATOM   2496  CG  LEU A 311      21.568  -1.823  -1.024  1.00 84.12           C  
ATOM   2497  CD1 LEU A 311      20.856  -1.376   0.250  1.00 84.12           C  
ATOM   2498  CD2 LEU A 311      22.143  -3.227  -0.790  1.00 84.12           C  
ATOM   2499  N   VAL A 312      22.101  -3.330  -4.587  1.00 80.88           N  
ATOM   2500  CA  VAL A 312      23.165  -4.141  -5.208  1.00 80.88           C  
ATOM   2501  C   VAL A 312      23.807  -3.392  -6.376  1.00 80.88           C  
ATOM   2502  CB  VAL A 312      22.618  -5.507  -5.663  1.00 80.88           C  
ATOM   2503  O   VAL A 312      25.029  -3.405  -6.511  1.00 80.88           O  
ATOM   2504  CG1 VAL A 312      23.627  -6.303  -6.506  1.00 80.88           C  
ATOM   2505  CG2 VAL A 312      22.265  -6.375  -4.448  1.00 80.88           C  
ATOM   2506  N   TYR A 313      23.003  -2.709  -7.193  1.00 77.88           N  
ATOM   2507  CA  TYR A 313      23.504  -1.863  -8.275  1.00 77.88           C  
ATOM   2508  C   TYR A 313      24.383  -0.716  -7.746  1.00 77.88           C  
ATOM   2509  CB  TYR A 313      22.308  -1.351  -9.084  1.00 77.88           C  
ATOM   2510  O   TYR A 313      25.470  -0.488  -8.275  1.00 77.88           O  
ATOM   2511  CG  TYR A 313      22.693  -0.433 -10.220  1.00 77.88           C  
ATOM   2512  CD1 TYR A 313      22.451   0.951 -10.122  1.00 77.88           C  
ATOM   2513  CD2 TYR A 313      23.329  -0.960 -11.359  1.00 77.88           C  
ATOM   2514  CE1 TYR A 313      22.841   1.806 -11.169  1.00 77.88           C  
ATOM   2515  CE2 TYR A 313      23.711  -0.109 -12.410  1.00 77.88           C  
ATOM   2516  OH  TYR A 313      23.833   2.096 -13.327  1.00 77.88           O  
ATOM   2517  CZ  TYR A 313      23.472   1.273 -12.313  1.00 77.88           C  
ATOM   2518  N   LEU A 314      23.967  -0.064  -6.652  1.00 77.81           N  
ATOM   2519  CA  LEU A 314      24.739   0.995  -6.000  1.00 77.81           C  
ATOM   2520  C   LEU A 314      26.130   0.508  -5.558  1.00 77.81           C  
ATOM   2521  CB  LEU A 314      23.943   1.564  -4.811  1.00 77.81           C  
ATOM   2522  O   LEU A 314      27.104   1.229  -5.730  1.00 77.81           O  
ATOM   2523  CG  LEU A 314      24.570   2.824  -4.180  1.00 77.81           C  
ATOM   2524  CD1 LEU A 314      24.424   4.056  -5.079  1.00 77.81           C  
ATOM   2525  CD2 LEU A 314      23.876   3.132  -2.853  1.00 77.81           C  
ATOM   2526  N   PHE A 315      26.234  -0.707  -5.015  1.00 74.62           N  
ATOM   2527  CA  PHE A 315      27.509  -1.239  -4.521  1.00 74.62           C  
ATOM   2528  C   PHE A 315      28.401  -1.871  -5.594  1.00 74.62           C  
ATOM   2529  CB  PHE A 315      27.246  -2.249  -3.399  1.00 74.62           C  
ATOM   2530  O   PHE A 315      29.610  -1.941  -5.397  1.00 74.62           O  
ATOM   2531  CG  PHE A 315      26.771  -1.630  -2.101  1.00 74.62           C  
ATOM   2532  CD1 PHE A 315      27.597  -0.713  -1.426  1.00 74.62           C  
ATOM   2533  CD2 PHE A 315      25.529  -1.984  -1.546  1.00 74.62           C  
ATOM   2534  CE1 PHE A 315      27.176  -0.135  -0.217  1.00 74.62           C  
ATOM   2535  CE2 PHE A 315      25.117  -1.412  -0.329  1.00 74.62           C  
ATOM   2536  CZ  PHE A 315      25.935  -0.488   0.334  1.00 74.62           C  
ATOM   2537  N   LYS A 316      27.832  -2.368  -6.697  1.00 69.38           N  
ATOM   2538  CA  LYS A 316      28.590  -3.079  -7.737  1.00 69.38           C  
ATOM   2539  C   LYS A 316      29.194  -2.150  -8.790  1.00 69.38           C  
ATOM   2540  CB  LYS A 316      27.682  -4.140  -8.370  1.00 69.38           C  
ATOM   2541  O   LYS A 316      30.313  -2.399  -9.225  1.00 69.38           O  
ATOM   2542  CG  LYS A 316      28.438  -4.973  -9.413  1.00 69.38           C  
ATOM   2543  CD  LYS A 316      27.537  -6.048 -10.013  1.00 69.38           C  
ATOM   2544  CE  LYS A 316      28.308  -6.709 -11.154  1.00 69.38           C  
ATOM   2545  NZ  LYS A 316      27.544  -7.834 -11.736  1.00 69.38           N  
ATOM   2546  N   ASP A 317      28.444  -1.137  -9.221  1.00 60.84           N  
ATOM   2547  CA  ASP A 317      28.773  -0.363 -10.426  1.00 60.84           C  
ATOM   2548  C   ASP A 317      29.282   1.064 -10.130  1.00 60.84           C  
ATOM   2549  CB  ASP A 317      27.568  -0.380 -11.394  1.00 60.84           C  
ATOM   2550  O   ASP A 317      29.707   1.762 -11.053  1.00 60.84           O  
ATOM   2551  CG  ASP A 317      27.302  -1.750 -12.053  1.00 60.84           C  
ATOM   2552  OD1 ASP A 317      28.258  -2.524 -12.287  1.00 60.84           O  
ATOM   2553  OD2 ASP A 317      26.122  -2.045 -12.361  1.00 60.84           O  
ATOM   2554  N   PHE A 318      29.281   1.518  -8.868  1.00 59.47           N  
ATOM   2555  CA  PHE A 318      29.812   2.837  -8.504  1.00 59.47           C  
ATOM   2556  C   PHE A 318      31.241   2.769  -7.962  1.00 59.47           C  
ATOM   2557  CB  PHE A 318      28.863   3.589  -7.562  1.00 59.47           C  
ATOM   2558  O   PHE A 318      31.466   2.733  -6.753  1.00 59.47           O  
ATOM   2559  CG  PHE A 318      27.662   4.180  -8.270  1.00 59.47           C  
ATOM   2560  CD1 PHE A 318      27.788   5.407  -8.941  1.00 59.47           C  
ATOM   2561  CD2 PHE A 318      26.442   3.489  -8.313  1.00 59.47           C  
ATOM   2562  CE1 PHE A 318      26.690   5.956  -9.625  1.00 59.47           C  
ATOM   2563  CE2 PHE A 318      25.330   4.046  -8.973  1.00 59.47           C  
ATOM   2564  CZ  PHE A 318      25.460   5.282  -9.632  1.00 59.47           C  
ATOM   2565  N   ASP A 319      32.215   2.896  -8.864  1.00 54.28           N  
ATOM   2566  CA  ASP A 319      33.512   3.464  -8.499  1.00 54.28           C  
ATOM   2567  C   ASP A 319      33.295   4.944  -8.138  1.00 54.28           C  
ATOM   2568  CB  ASP A 319      34.544   3.302  -9.631  1.00 54.28           C  
ATOM   2569  O   ASP A 319      33.096   5.808  -9.001  1.00 54.28           O  
ATOM   2570  CG  ASP A 319      35.228   1.929  -9.653  1.00 54.28           C  
ATOM   2571  OD1 ASP A 319      35.405   1.350  -8.560  1.00 54.28           O  
ATOM   2572  OD2 ASP A 319      35.613   1.506 -10.766  1.00 54.28           O  
ATOM   2573  N   PHE A 320      33.315   5.247  -6.837  1.00 55.50           N  
ATOM   2574  CA  PHE A 320      33.101   6.592  -6.278  1.00 55.50           C  
ATOM   2575  C   PHE A 320      34.073   7.658  -6.820  1.00 55.50           C  
ATOM   2576  CB  PHE A 320      33.191   6.516  -4.743  1.00 55.50           C  
ATOM   2577  O   PHE A 320      33.844   8.850  -6.624  1.00 55.50           O  
ATOM   2578  CG  PHE A 320      31.914   6.057  -4.064  1.00 55.50           C  
ATOM   2579  CD1 PHE A 320      30.957   7.011  -3.662  1.00 55.50           C  
ATOM   2580  CD2 PHE A 320      31.672   4.690  -3.834  1.00 55.50           C  
ATOM   2581  CE1 PHE A 320      29.768   6.602  -3.032  1.00 55.50           C  
ATOM   2582  CE2 PHE A 320      30.482   4.281  -3.206  1.00 55.50           C  
ATOM   2583  CZ  PHE A 320      29.530   5.235  -2.804  1.00 55.50           C  
ATOM   2584  N   HIS A 321      35.138   7.254  -7.517  1.00 49.50           N  
ATOM   2585  CA  HIS A 321      36.187   8.145  -8.002  1.00 49.50           C  
ATOM   2586  C   HIS A 321      35.872   8.884  -9.315  1.00 49.50           C  
ATOM   2587  CB  HIS A 321      37.506   7.358  -8.054  1.00 49.50           C  
ATOM   2588  O   HIS A 321      36.480   9.924  -9.550  1.00 49.50           O  
ATOM   2589  CG  HIS A 321      38.048   7.063  -6.674  1.00 49.50           C  
ATOM   2590  CD2 HIS A 321      38.558   5.878  -6.209  1.00 49.50           C  
ATOM   2591  ND1 HIS A 321      38.134   7.970  -5.640  1.00 49.50           N  
ATOM   2592  CE1 HIS A 321      38.675   7.350  -4.580  1.00 49.50           C  
ATOM   2593  NE2 HIS A 321      38.950   6.075  -4.880  1.00 49.50           N  
ATOM   2594  N   TYR A 322      34.921   8.422 -10.144  1.00 48.25           N  
ATOM   2595  CA  TYR A 322      34.683   9.014 -11.480  1.00 48.25           C  
ATOM   2596  C   TYR A 322      33.213   9.285 -11.848  1.00 48.25           C  
ATOM   2597  CB  TYR A 322      35.390   8.157 -12.545  1.00 48.25           C  
ATOM   2598  O   TYR A 322      32.930   9.757 -12.950  1.00 48.25           O  
ATOM   2599  CG  TYR A 322      36.885   8.401 -12.613  1.00 48.25           C  
ATOM   2600  CD1 TYR A 322      37.377   9.495 -13.354  1.00 48.25           C  
ATOM   2601  CD2 TYR A 322      37.779   7.556 -11.928  1.00 48.25           C  
ATOM   2602  CE1 TYR A 322      38.761   9.747 -13.410  1.00 48.25           C  
ATOM   2603  CE2 TYR A 322      39.163   7.809 -11.978  1.00 48.25           C  
ATOM   2604  OH  TYR A 322      40.993   9.139 -12.765  1.00 48.25           O  
ATOM   2605  CZ  TYR A 322      39.656   8.903 -12.717  1.00 48.25           C  
ATOM   2606  N   CYS A 323      32.255   9.020 -10.955  1.00 53.19           N  
ATOM   2607  CA  CYS A 323      30.834   9.173 -11.273  1.00 53.19           C  
ATOM   2608  C   CYS A 323      30.296  10.592 -11.021  1.00 53.19           C  
ATOM   2609  CB  CYS A 323      30.017   8.094 -10.548  1.00 53.19           C  
ATOM   2610  O   CYS A 323      30.585  11.229 -10.009  1.00 53.19           O  
ATOM   2611  SG  CYS A 323      29.269   6.999 -11.788  1.00 53.19           S  
ATOM   2612  N   ALA A 324      29.429  11.070 -11.919  1.00 63.53           N  
ATOM   2613  CA  ALA A 324      28.695  12.316 -11.731  1.00 63.53           C  
ATOM   2614  C   ALA A 324      27.793  12.213 -10.486  1.00 63.53           C  
ATOM   2615  CB  ALA A 324      27.891  12.612 -13.007  1.00 63.53           C  
ATOM   2616  O   ALA A 324      26.819  11.459 -10.487  1.00 63.53           O  
ATOM   2617  N   LEU A 325      28.085  13.012  -9.451  1.00 69.81           N  
ATOM   2618  CA  LEU A 325      27.360  13.101  -8.167  1.00 69.81           C  
ATOM   2619  C   LEU A 325      25.824  13.044  -8.314  1.00 69.81           C  
ATOM   2620  CB  LEU A 325      27.778  14.442  -7.524  1.00 69.81           C  
ATOM   2621  O   LEU A 325      25.128  12.454  -7.490  1.00 69.81           O  
ATOM   2622  CG  LEU A 325      27.267  14.676  -6.087  1.00 69.81           C  
ATOM   2623  CD1 LEU A 325      28.134  13.946  -5.063  1.00 69.81           C  
ATOM   2624  CD2 LEU A 325      27.289  16.171  -5.766  1.00 69.81           C  
ATOM   2625  N   LYS A 326      25.294  13.629  -9.396  1.00 74.12           N  
ATOM   2626  CA  LYS A 326      23.861  13.671  -9.717  1.00 74.12           C  
ATOM   2627  C   LYS A 326      23.236  12.277  -9.883  1.00 74.12           C  
ATOM   2628  CB  LYS A 326      23.639  14.516 -10.984  1.00 74.12           C  
ATOM   2629  O   LYS A 326      22.142  12.055  -9.378  1.00 74.12           O  
ATOM   2630  CG  LYS A 326      24.070  15.984 -10.815  1.00 74.12           C  
ATOM   2631  CD  LYS A 326      23.793  16.792 -12.092  1.00 74.12           C  
ATOM   2632  CE  LYS A 326      24.250  18.247 -11.920  1.00 74.12           C  
ATOM   2633  NZ  LYS A 326      24.011  19.049 -13.148  1.00 74.12           N  
ATOM   2634  N   LEU A 327      23.918  11.341 -10.549  1.00 74.06           N  
ATOM   2635  CA  LEU A 327      23.397   9.991 -10.808  1.00 74.06           C  
ATOM   2636  C   LEU A 327      23.418   9.122  -9.542  1.00 74.06           C  
ATOM   2637  CB  LEU A 327      24.218   9.352 -11.945  1.00 74.06           C  
ATOM   2638  O   LEU A 327      22.495   8.346  -9.301  1.00 74.06           O  
ATOM   2639  CG  LEU A 327      23.651   8.013 -12.459  1.00 74.06           C  
ATOM   2640  CD1 LEU A 327      22.311   8.194 -13.175  1.00 74.06           C  
ATOM   2641  CD2 LEU A 327      24.639   7.374 -13.435  1.00 74.06           C  
ATOM   2642  N   VAL A 328      24.448   9.292  -8.707  1.00 77.56           N  
ATOM   2643  CA  VAL A 328      24.549   8.635  -7.394  1.00 77.56           C  
ATOM   2644  C   VAL A 328      23.387   9.070  -6.505  1.00 77.56           C  
ATOM   2645  CB  VAL A 328      25.884   8.975  -6.703  1.00 77.56           C  
ATOM   2646  O   VAL A 328      22.669   8.229  -5.968  1.00 77.56           O  
ATOM   2647  CG1 VAL A 328      25.984   8.331  -5.316  1.00 77.56           C  
ATOM   2648  CG2 VAL A 328      27.095   8.506  -7.511  1.00 77.56           C  
ATOM   2649  N   LEU A 329      23.160  10.384  -6.395  1.00 81.62           N  
ATOM   2650  CA  LEU A 329      22.083  10.935  -5.574  1.00 81.62           C  
ATOM   2651  C   LEU A 329      20.705  10.447  -6.043  1.00 81.62           C  
ATOM   2652  CB  LEU A 329      22.183  12.470  -5.607  1.00 81.62           C  
ATOM   2653  O   LEU A 329      19.860  10.110  -5.217  1.00 81.62           O  
ATOM   2654  CG  LEU A 329      21.259  13.172  -4.595  1.00 81.62           C  
ATOM   2655  CD1 LEU A 329      21.725  12.947  -3.154  1.00 81.62           C  
ATOM   2656  CD2 LEU A 329      21.252  14.676  -4.867  1.00 81.62           C  
ATOM   2657  N   LEU A 330      20.500  10.358  -7.360  1.00 83.25           N  
ATOM   2658  CA  LEU A 330      19.256   9.873  -7.953  1.00 83.25           C  
ATOM   2659  C   LEU A 330      19.006   8.390  -7.625  1.00 83.25           C  
ATOM   2660  CB  LEU A 330      19.318  10.159  -9.466  1.00 83.25           C  
ATOM   2661  O   LEU A 330      17.895   8.028  -7.247  1.00 83.25           O  
ATOM   2662  CG  LEU A 330      17.997   9.981 -10.232  1.00 83.25           C  
ATOM   2663  CD1 LEU A 330      16.912  10.956  -9.764  1.00 83.25           C  
ATOM   2664  CD2 LEU A 330      18.236  10.220 -11.721  1.00 83.25           C  
ATOM   2665  N   ASN A 331      20.034   7.539  -7.688  1.00 83.06           N  
ATOM   2666  CA  ASN A 331      19.907   6.125  -7.316  1.00 83.06           C  
ATOM   2667  C   ASN A 331      19.687   5.920  -5.815  1.00 83.06           C  
ATOM   2668  CB  ASN A 331      21.137   5.349  -7.805  1.00 83.06           C  
ATOM   2669  O   ASN A 331      18.856   5.098  -5.434  1.00 83.06           O  
ATOM   2670  CG  ASN A 331      21.049   5.083  -9.292  1.00 83.06           C  
ATOM   2671  ND2 ASN A 331      22.105   5.304 -10.029  1.00 83.06           N  
ATOM   2672  OD1 ASN A 331      20.025   4.699  -9.824  1.00 83.06           O  
ATOM   2673  N   ILE A 332      20.367   6.691  -4.961  1.00 86.12           N  
ATOM   2674  CA  ILE A 332      20.110   6.669  -3.515  1.00 86.12           C  
ATOM   2675  C   ILE A 332      18.655   7.064  -3.240  1.00 86.12           C  
ATOM   2676  CB  ILE A 332      21.111   7.574  -2.763  1.00 86.12           C  
ATOM   2677  O   ILE A 332      17.967   6.372  -2.491  1.00 86.12           O  
ATOM   2678  CG1 ILE A 332      22.531   6.968  -2.842  1.00 86.12           C  
ATOM   2679  CG2 ILE A 332      20.694   7.754  -1.288  1.00 86.12           C  
ATOM   2680  CD1 ILE A 332      23.630   7.909  -2.333  1.00 86.12           C  
ATOM   2681  N   ALA A 333      18.159   8.130  -3.877  1.00 88.81           N  
ATOM   2682  CA  ALA A 333      16.766   8.544  -3.744  1.00 88.81           C  
ATOM   2683  C   ALA A 333      15.793   7.434  -4.178  1.00 88.81           C  
ATOM   2684  CB  ALA A 333      16.551   9.841  -4.531  1.00 88.81           C  
ATOM   2685  O   ALA A 333      14.823   7.179  -3.467  1.00 88.81           O  
ATOM   2686  N   ASN A 334      16.081   6.724  -5.277  1.00 90.06           N  
ATOM   2687  CA  ASN A 334      15.267   5.594  -5.733  1.00 90.06           C  
ATOM   2688  C   ASN A 334      15.188   4.478  -4.686  1.00 90.06           C  
ATOM   2689  CB  ASN A 334      15.840   5.021  -7.041  1.00 90.06           C  
ATOM   2690  O   ASN A 334      14.101   4.056  -4.299  1.00 90.06           O  
ATOM   2691  CG  ASN A 334      14.798   4.190  -7.769  1.00 90.06           C  
ATOM   2692  ND2 ASN A 334      15.137   3.051  -8.316  1.00 90.06           N  
ATOM   2693  OD1 ASN A 334      13.641   4.550  -7.847  1.00 90.06           O  
ATOM   2694  N   VAL A 335      16.345   4.024  -4.190  1.00 90.88           N  
ATOM   2695  CA  VAL A 335      16.423   2.957  -3.180  1.00 90.88           C  
ATOM   2696  C   VAL A 335      15.660   3.359  -1.921  1.00 90.88           C  
ATOM   2697  CB  VAL A 335      17.890   2.618  -2.851  1.00 90.88           C  
ATOM   2698  O   VAL A 335      14.894   2.559  -1.390  1.00 90.88           O  
ATOM   2699  CG1 VAL A 335      18.020   1.640  -1.674  1.00 90.88           C  
ATOM   2700  CG2 VAL A 335      18.568   1.960  -4.058  1.00 90.88           C  
ATOM   2701  N   MET A 336      15.816   4.607  -1.471  1.00 91.44           N  
ATOM   2702  CA  MET A 336      15.106   5.116  -0.299  1.00 91.44           C  
ATOM   2703  C   MET A 336      13.589   5.165  -0.508  1.00 91.44           C  
ATOM   2704  CB  MET A 336      15.649   6.501   0.082  1.00 91.44           C  
ATOM   2705  O   MET A 336      12.852   4.795   0.406  1.00 91.44           O  
ATOM   2706  CG  MET A 336      17.078   6.439   0.640  1.00 91.44           C  
ATOM   2707  SD  MET A 336      17.318   5.423   2.127  1.00 91.44           S  
ATOM   2708  CE  MET A 336      16.347   6.357   3.337  1.00 91.44           C  
ATOM   2709  N   LEU A 337      13.111   5.573  -1.690  1.00 93.00           N  
ATOM   2710  CA  LEU A 337      11.681   5.595  -2.016  1.00 93.00           C  
ATOM   2711  C   LEU A 337      11.083   4.183  -2.004  1.00 93.00           C  
ATOM   2712  CB  LEU A 337      11.455   6.286  -3.376  1.00 93.00           C  
ATOM   2713  O   LEU A 337      10.109   3.944  -1.290  1.00 93.00           O  
ATOM   2714  CG  LEU A 337      11.584   7.821  -3.343  1.00 93.00           C  
ATOM   2715  CD1 LEU A 337      11.607   8.378  -4.768  1.00 93.00           C  
ATOM   2716  CD2 LEU A 337      10.418   8.482  -2.600  1.00 93.00           C  
ATOM   2717  N   TRP A 338      11.691   3.230  -2.714  1.00 94.06           N  
ATOM   2718  CA  TRP A 338      11.198   1.849  -2.759  1.00 94.06           C  
ATOM   2719  C   TRP A 338      11.275   1.151  -1.399  1.00 94.06           C  
ATOM   2720  CB  TRP A 338      11.969   1.058  -3.818  1.00 94.06           C  
ATOM   2721  O   TRP A 338      10.345   0.440  -1.015  1.00 94.06           O  
ATOM   2722  CG  TRP A 338      11.687   1.488  -5.219  1.00 94.06           C  
ATOM   2723  CD1 TRP A 338      12.585   2.014  -6.078  1.00 94.06           C  
ATOM   2724  CD2 TRP A 338      10.412   1.480  -5.933  1.00 94.06           C  
ATOM   2725  CE2 TRP A 338      10.614   2.054  -7.223  1.00 94.06           C  
ATOM   2726  CE3 TRP A 338       9.100   1.065  -5.616  1.00 94.06           C  
ATOM   2727  NE1 TRP A 338      11.951   2.367  -7.249  1.00 94.06           N  
ATOM   2728  CH2 TRP A 338       8.278   1.810  -7.795  1.00 94.06           C  
ATOM   2729  CZ2 TRP A 338       9.574   2.225  -8.146  1.00 94.06           C  
ATOM   2730  CZ3 TRP A 338       8.047   1.227  -6.537  1.00 94.06           C  
ATOM   2731  N   LEU A 339      12.339   1.395  -0.627  1.00 92.12           N  
ATOM   2732  CA  LEU A 339      12.472   0.861   0.727  1.00 92.12           C  
ATOM   2733  C   LEU A 339      11.386   1.427   1.650  1.00 92.12           C  
ATOM   2734  CB  LEU A 339      13.882   1.179   1.256  1.00 92.12           C  
ATOM   2735  O   LEU A 339      10.775   0.681   2.416  1.00 92.12           O  
ATOM   2736  CG  LEU A 339      14.199   0.519   2.607  1.00 92.12           C  
ATOM   2737  CD1 LEU A 339      14.333  -1.002   2.477  1.00 92.12           C  
ATOM   2738  CD2 LEU A 339      15.507   1.074   3.168  1.00 92.12           C  
ATOM   2739  N   PHE A 340      11.109   2.730   1.557  1.00 93.06           N  
ATOM   2740  CA  PHE A 340      10.047   3.369   2.327  1.00 93.06           C  
ATOM   2741  C   PHE A 340       8.673   2.783   1.977  1.00 93.06           C  
ATOM   2742  CB  PHE A 340      10.098   4.885   2.110  1.00 93.06           C  
ATOM   2743  O   PHE A 340       7.939   2.381   2.881  1.00 93.06           O  
ATOM   2744  CG  PHE A 340       9.110   5.650   2.962  1.00 93.06           C  
ATOM   2745  CD1 PHE A 340       7.892   6.092   2.418  1.00 93.06           C  
ATOM   2746  CD2 PHE A 340       9.413   5.920   4.309  1.00 93.06           C  
ATOM   2747  CE1 PHE A 340       6.994   6.821   3.216  1.00 93.06           C  
ATOM   2748  CE2 PHE A 340       8.515   6.653   5.104  1.00 93.06           C  
ATOM   2749  CZ  PHE A 340       7.311   7.119   4.551  1.00 93.06           C  
ATOM   2750  N   LEU A 341       8.351   2.652   0.684  1.00 93.81           N  
ATOM   2751  CA  LEU A 341       7.098   2.042   0.226  1.00 93.81           C  
ATOM   2752  C   LEU A 341       6.968   0.569   0.648  1.00 93.81           C  
ATOM   2753  CB  LEU A 341       6.972   2.172  -1.306  1.00 93.81           C  
ATOM   2754  O   LEU A 341       5.874   0.130   0.997  1.00 93.81           O  
ATOM   2755  CG  LEU A 341       6.202   3.416  -1.779  1.00 93.81           C  
ATOM   2756  CD1 LEU A 341       7.016   4.707  -1.701  1.00 93.81           C  
ATOM   2757  CD2 LEU A 341       5.755   3.227  -3.223  1.00 93.81           C  
ATOM   2758  N   GLY A 342       8.065  -0.194   0.648  1.00 92.69           N  
ATOM   2759  CA  GLY A 342       8.072  -1.601   1.057  1.00 92.69           C  
ATOM   2760  C   GLY A 342       7.939  -1.816   2.570  1.00 92.69           C  
ATOM   2761  O   GLY A 342       7.296  -2.773   3.000  1.00 92.69           O  
ATOM   2762  N   LEU A 343       8.518  -0.935   3.397  1.00 92.50           N  
ATOM   2763  CA  LEU A 343       8.526  -1.088   4.859  1.00 92.50           C  
ATOM   2764  C   LEU A 343       7.299  -0.483   5.557  1.00 92.50           C  
ATOM   2765  CB  LEU A 343       9.821  -0.499   5.441  1.00 92.50           C  
ATOM   2766  O   LEU A 343       6.888  -0.980   6.610  1.00 92.50           O  
ATOM   2767  CG  LEU A 343      11.110  -1.262   5.080  1.00 92.50           C  
ATOM   2768  CD1 LEU A 343      12.302  -0.518   5.684  1.00 92.50           C  
ATOM   2769  CD2 LEU A 343      11.122  -2.692   5.630  1.00 92.50           C  
ATOM   2770  N   LEU A 344       6.695   0.572   5.001  1.00 92.94           N  
ATOM   2771  CA  LEU A 344       5.585   1.289   5.642  1.00 92.94           C  
ATOM   2772  C   LEU A 344       4.378   0.395   6.003  1.00 92.94           C  
ATOM   2773  CB  LEU A 344       5.219   2.521   4.794  1.00 92.94           C  
ATOM   2774  O   LEU A 344       3.879   0.526   7.128  1.00 92.94           O  
ATOM   2775  CG  LEU A 344       4.415   3.574   5.577  1.00 92.94           C  
ATOM   2776  CD1 LEU A 344       4.774   4.971   5.087  1.00 92.94           C  
ATOM   2777  CD2 LEU A 344       2.909   3.447   5.425  1.00 92.94           C  
ATOM   2778  N   PRO A 345       3.941  -0.566   5.160  1.00 94.88           N  
ATOM   2779  CA  PRO A 345       2.871  -1.500   5.515  1.00 94.88           C  
ATOM   2780  C   PRO A 345       3.124  -2.295   6.797  1.00 94.88           C  
ATOM   2781  CB  PRO A 345       2.746  -2.440   4.316  1.00 94.88           C  
ATOM   2782  O   PRO A 345       2.190  -2.510   7.574  1.00 94.88           O  
ATOM   2783  CG  PRO A 345       3.202  -1.585   3.140  1.00 94.88           C  
ATOM   2784  CD  PRO A 345       4.325  -0.766   3.765  1.00 94.88           C  
ATOM   2785  N   PHE A 346       4.374  -2.688   7.062  1.00 94.31           N  
ATOM   2786  CA  PHE A 346       4.729  -3.415   8.280  1.00 94.31           C  
ATOM   2787  C   PHE A 346       4.611  -2.535   9.523  1.00 94.31           C  
ATOM   2788  CB  PHE A 346       6.148  -3.974   8.180  1.00 94.31           C  
ATOM   2789  O   PHE A 346       4.070  -2.979  10.537  1.00 94.31           O  
ATOM   2790  CG  PHE A 346       6.329  -5.045   7.130  1.00 94.31           C  
ATOM   2791  CD1 PHE A 346       5.920  -6.364   7.396  1.00 94.31           C  
ATOM   2792  CD2 PHE A 346       6.934  -4.735   5.901  1.00 94.31           C  
ATOM   2793  CE1 PHE A 346       6.136  -7.375   6.444  1.00 94.31           C  
ATOM   2794  CE2 PHE A 346       7.169  -5.746   4.958  1.00 94.31           C  
ATOM   2795  CZ  PHE A 346       6.776  -7.068   5.231  1.00 94.31           C  
ATOM   2796  N   PHE A 347       5.055  -1.276   9.449  1.00 93.12           N  
ATOM   2797  CA  PHE A 347       4.903  -0.333  10.558  1.00 93.12           C  
ATOM   2798  C   PHE A 347       3.431  -0.087  10.881  1.00 93.12           C  
ATOM   2799  CB  PHE A 347       5.595   0.991  10.233  1.00 93.12           C  
ATOM   2800  O   PHE A 347       3.030  -0.160  12.046  1.00 93.12           O  
ATOM   2801  CG  PHE A 347       7.101   0.919  10.314  1.00 93.12           C  
ATOM   2802  CD1 PHE A 347       7.723   0.815  11.572  1.00 93.12           C  
ATOM   2803  CD2 PHE A 347       7.883   0.981   9.147  1.00 93.12           C  
ATOM   2804  CE1 PHE A 347       9.125   0.804  11.664  1.00 93.12           C  
ATOM   2805  CE2 PHE A 347       9.283   0.976   9.239  1.00 93.12           C  
ATOM   2806  CZ  PHE A 347       9.901   0.906  10.499  1.00 93.12           C  
ATOM   2807  N   VAL A 348       2.609   0.133   9.855  1.00 93.88           N  
ATOM   2808  CA  VAL A 348       1.172   0.350  10.026  1.00 93.88           C  
ATOM   2809  C   VAL A 348       0.496  -0.888  10.625  1.00 93.88           C  
ATOM   2810  CB  VAL A 348       0.539   0.798   8.699  1.00 93.88           C  
ATOM   2811  O   VAL A 348      -0.205  -0.749  11.631  1.00 93.88           O  
ATOM   2812  CG1 VAL A 348      -0.977   0.906   8.833  1.00 93.88           C  
ATOM   2813  CG2 VAL A 348       1.067   2.179   8.291  1.00 93.88           C  
ATOM   2814  N   ALA A 349       0.781  -2.092  10.114  1.00 94.31           N  
ATOM   2815  CA  ALA A 349       0.282  -3.350  10.682  1.00 94.31           C  
ATOM   2816  C   ALA A 349       0.686  -3.511  12.158  1.00 94.31           C  
ATOM   2817  CB  ALA A 349       0.831  -4.525   9.861  1.00 94.31           C  
ATOM   2818  O   ALA A 349      -0.153  -3.774  13.020  1.00 94.31           O  
ATOM   2819  N   SER A 350       1.965  -3.277  12.470  1.00 93.94           N  
ATOM   2820  CA  SER A 350       2.495  -3.394  13.833  1.00 93.94           C  
ATOM   2821  C   SER A 350       1.799  -2.446  14.816  1.00 93.94           C  
ATOM   2822  CB  SER A 350       4.010  -3.154  13.831  1.00 93.94           C  
ATOM   2823  O   SER A 350       1.574  -2.803  15.974  1.00 93.94           O  
ATOM   2824  OG  SER A 350       4.343  -1.780  13.780  1.00 93.94           O  
ATOM   2825  N   SER A 351       1.398  -1.256  14.351  1.00 93.19           N  
ATOM   2826  CA  SER A 351       0.689  -0.276  15.173  1.00 93.19           C  
ATOM   2827  C   SER A 351      -0.712  -0.754  15.568  1.00 93.19           C  
ATOM   2828  CB  SER A 351       0.652   1.087  14.471  1.00 93.19           C  
ATOM   2829  O   SER A 351      -1.124  -0.540  16.708  1.00 93.19           O  
ATOM   2830  OG  SER A 351      -0.366   1.195  13.494  1.00 93.19           O  
ATOM   2831  N   VAL A 352      -1.412  -1.462  14.672  1.00 94.44           N  
ATOM   2832  CA  VAL A 352      -2.715  -2.082  14.960  1.00 94.44           C  
ATOM   2833  C   VAL A 352      -2.539  -3.231  15.952  1.00 94.44           C  
ATOM   2834  CB  VAL A 352      -3.402  -2.578  13.672  1.00 94.44           C  
ATOM   2835  O   VAL A 352      -3.261  -3.290  16.947  1.00 94.44           O  
ATOM   2836  CG1 VAL A 352      -4.757  -3.236  13.967  1.00 94.44           C  
ATOM   2837  CG2 VAL A 352      -3.656  -1.431  12.689  1.00 94.44           C  
ATOM   2838  N   THR A 353      -1.540  -4.097  15.743  1.00 94.44           N  
ATOM   2839  CA  THR A 353      -1.229  -5.199  16.671  1.00 94.44           C  
ATOM   2840  C   THR A 353      -0.927  -4.687  18.078  1.00 94.44           C  
ATOM   2841  CB  THR A 353      -0.039  -6.032  16.173  1.00 94.44           C  
ATOM   2842  O   THR A 353      -1.422  -5.249  19.050  1.00 94.44           O  
ATOM   2843  CG2 THR A 353       0.256  -7.227  17.080  1.00 94.44           C  
ATOM   2844  OG1 THR A 353      -0.316  -6.556  14.899  1.00 94.44           O  
ATOM   2845  N   ARG A 354      -0.180  -3.584  18.210  1.00 93.81           N  
ATOM   2846  CA  ARG A 354       0.101  -2.967  19.515  1.00 93.81           C  
ATOM   2847  C   ARG A 354      -1.178  -2.546  20.243  1.00 93.81           C  
ATOM   2848  CB  ARG A 354       1.048  -1.777  19.316  1.00 93.81           C  
ATOM   2849  O   ARG A 354      -1.289  -2.750  21.447  1.00 93.81           O  
ATOM   2850  CG  ARG A 354       1.410  -1.117  20.652  1.00 93.81           C  
ATOM   2851  CD  ARG A 354       2.378   0.043  20.431  1.00 93.81           C  
ATOM   2852  NE  ARG A 354       2.660   0.734  21.701  1.00 93.81           N  
ATOM   2853  NH1 ARG A 354       4.320   2.120  20.931  1.00 93.81           N  
ATOM   2854  NH2 ARG A 354       3.704   2.219  23.075  1.00 93.81           N  
ATOM   2855  CZ  ARG A 354       3.555   1.686  21.895  1.00 93.81           C  
ATOM   2856  N   VAL A 355      -2.145  -1.966  19.534  1.00 93.00           N  
ATOM   2857  CA  VAL A 355      -3.430  -1.591  20.146  1.00 93.00           C  
ATOM   2858  C   VAL A 355      -4.255  -2.827  20.505  1.00 93.00           C  
ATOM   2859  CB  VAL A 355      -4.205  -0.605  19.258  1.00 93.00           C  
ATOM   2860  O   VAL A 355      -4.883  -2.836  21.559  1.00 93.00           O  
ATOM   2861  CG1 VAL A 355      -5.585  -0.252  19.821  1.00 93.00           C  
ATOM   2862  CG2 VAL A 355      -3.404   0.702  19.167  1.00 93.00           C  
ATOM   2863  N   CYS A 356      -4.195  -3.895  19.706  1.00 92.44           N  
ATOM   2864  CA  CYS A 356      -4.827  -5.172  20.052  1.00 92.44           C  
ATOM   2865  C   CYS A 356      -4.254  -5.760  21.351  1.00 92.44           C  
ATOM   2866  CB  CYS A 356      -4.691  -6.156  18.885  1.00 92.44           C  
ATOM   2867  O   CYS A 356      -5.012  -6.162  22.229  1.00 92.44           O  
ATOM   2868  SG  CYS A 356      -5.520  -5.534  17.392  1.00 92.44           S  
ATOM   2869  N   GLN A 357      -2.930  -5.727  21.516  1.00 91.44           N  
ATOM   2870  CA  GLN A 357      -2.256  -6.154  22.748  1.00 91.44           C  
ATOM   2871  C   GLN A 357      -2.624  -5.265  23.945  1.00 91.44           C  
ATOM   2872  CB  GLN A 357      -0.739  -6.134  22.523  1.00 91.44           C  
ATOM   2873  O   GLN A 357      -2.887  -5.764  25.036  1.00 91.44           O  
ATOM   2874  CG  GLN A 357      -0.280  -7.244  21.567  1.00 91.44           C  
ATOM   2875  CD  GLN A 357       1.202  -7.153  21.214  1.00 91.44           C  
ATOM   2876  NE2 GLN A 357       1.775  -8.212  20.685  1.00 91.44           N  
ATOM   2877  OE1 GLN A 357       1.876  -6.145  21.375  1.00 91.44           O  
ATOM   2878  N   ASN A 358      -2.716  -3.946  23.750  1.00 90.44           N  
ATOM   2879  CA  ASN A 358      -3.198  -3.047  24.800  1.00 90.44           C  
ATOM   2880  C   ASN A 358      -4.645  -3.371  25.203  1.00 90.44           C  
ATOM   2881  CB  ASN A 358      -3.088  -1.590  24.335  1.00 90.44           C  
ATOM   2882  O   ASN A 358      -4.968  -3.321  26.386  1.00 90.44           O  
ATOM   2883  CG  ASN A 358      -1.677  -1.036  24.310  1.00 90.44           C  
ATOM   2884  ND2 ASN A 358      -1.534   0.188  23.859  1.00 90.44           N  
ATOM   2885  OD1 ASN A 358      -0.695  -1.626  24.726  1.00 90.44           O  
ATOM   2886  N   ALA A 359      -5.501  -3.743  24.246  1.00 89.00           N  
ATOM   2887  CA  ALA A 359      -6.880  -4.118  24.530  1.00 89.00           C  
ATOM   2888  C   ALA A 359      -6.988  -5.412  25.356  1.00 89.00           C  
ATOM   2889  CB  ALA A 359      -7.670  -4.197  23.221  1.00 89.00           C  
ATOM   2890  O   ALA A 359      -7.842  -5.490  26.238  1.00 89.00           O  
ATOM   2891  N   GLN A 360      -6.088  -6.384  25.152  1.00 90.38           N  
ATOM   2892  CA  GLN A 360      -5.985  -7.572  26.017  1.00 90.38           C  
ATOM   2893  C   GLN A 360      -5.666  -7.189  27.473  1.00 90.38           C  
ATOM   2894  CB  GLN A 360      -4.877  -8.510  25.510  1.00 90.38           C  
ATOM   2895  O   GLN A 360      -6.182  -7.782  28.422  1.00 90.38           O  
ATOM   2896  CG  GLN A 360      -5.128  -9.168  24.145  1.00 90.38           C  
ATOM   2897  CD  GLN A 360      -3.866  -9.833  23.584  1.00 90.38           C  
ATOM   2898  NE2 GLN A 360      -3.932 -10.515  22.471  1.00 90.38           N  
ATOM   2899  OE1 GLN A 360      -2.766  -9.730  24.099  1.00 90.38           O  
ATOM   2900  N   ALA A 361      -4.850  -6.147  27.670  1.00 88.31           N  
ATOM   2901  CA  ALA A 361      -4.492  -5.651  28.996  1.00 88.31           C  
ATOM   2902  C   ALA A 361      -5.630  -4.881  29.699  1.00 88.31           C  
ATOM   2903  CB  ALA A 361      -3.211  -4.816  28.883  1.00 88.31           C  
ATOM   2904  O   ALA A 361      -5.562  -4.688  30.916  1.00 88.31           O  
ATOM   2905  N   ASN A 362      -6.692  -4.475  28.988  1.00 86.75           N  
ATOM   2906  CA  ASN A 362      -7.796  -3.702  29.572  1.00 86.75           C  
ATOM   2907  C   ASN A 362      -8.481  -4.435  30.733  1.00 86.75           C  
ATOM   2908  CB  ASN A 362      -8.855  -3.376  28.513  1.00 86.75           C  
ATOM   2909  O   ASN A 362      -8.814  -3.800  31.729  1.00 86.75           O  
ATOM   2910  CG  ASN A 362      -8.433  -2.356  27.477  1.00 86.75           C  
ATOM   2911  ND2 ASN A 362      -9.188  -2.295  26.407  1.00 86.75           N  
ATOM   2912  OD1 ASN A 362      -7.486  -1.602  27.622  1.00 86.75           O  
ATOM   2913  N   GLY A 363      -8.646  -5.761  30.650  1.00 84.31           N  
ATOM   2914  CA  GLY A 363      -9.270  -6.539  31.728  1.00 84.31           C  
ATOM   2915  C   GLY A 363      -8.524  -6.401  33.061  1.00 84.31           C  
ATOM   2916  O   GLY A 363      -9.135  -6.237  34.116  1.00 84.31           O  
ATOM   2917  N   HIS A 364      -7.190  -6.371  33.010  1.00 86.31           N  
ATOM   2918  CA  HIS A 364      -6.359  -6.124  34.188  1.00 86.31           C  
ATOM   2919  C   HIS A 364      -6.491  -4.672  34.666  1.00 86.31           C  
ATOM   2920  CB  HIS A 364      -4.896  -6.468  33.872  1.00 86.31           C  
ATOM   2921  O   HIS A 364      -6.611  -4.423  35.864  1.00 86.31           O  
ATOM   2922  CG  HIS A 364      -4.657  -7.942  33.664  1.00 86.31           C  
ATOM   2923  CD2 HIS A 364      -4.119  -8.805  34.581  1.00 86.31           C  
ATOM   2924  ND1 HIS A 364      -4.933  -8.678  32.530  1.00 86.31           N  
ATOM   2925  CE1 HIS A 364      -4.578  -9.952  32.766  1.00 86.31           C  
ATOM   2926  NE2 HIS A 364      -4.080 -10.075  34.005  1.00 86.31           N  
ATOM   2927  N   GLN A 365      -6.522  -3.708  33.741  1.00 86.62           N  
ATOM   2928  CA  GLN A 365      -6.659  -2.285  34.073  1.00 86.62           C  
ATOM   2929  C   GLN A 365      -7.995  -1.948  34.750  1.00 86.62           C  
ATOM   2930  CB  GLN A 365      -6.497  -1.431  32.812  1.00 86.62           C  
ATOM   2931  O   GLN A 365      -8.024  -1.072  35.612  1.00 86.62           O  
ATOM   2932  CG  GLN A 365      -5.081  -1.481  32.224  1.00 86.62           C  
ATOM   2933  CD  GLN A 365      -4.948  -0.612  30.978  1.00 86.62           C  
ATOM   2934  NE2 GLN A 365      -3.938  -0.826  30.168  1.00 86.62           N  
ATOM   2935  OE1 GLN A 365      -5.720   0.296  30.723  1.00 86.62           O  
ATOM   2936  N   ILE A 366      -9.079  -2.648  34.404  1.00 83.75           N  
ATOM   2937  CA  ILE A 366     -10.389  -2.511  35.059  1.00 83.75           C  
ATOM   2938  C   ILE A 366     -10.305  -2.956  36.521  1.00 83.75           C  
ATOM   2939  CB  ILE A 366     -11.446  -3.320  34.281  1.00 83.75           C  
ATOM   2940  O   ILE A 366     -10.730  -2.227  37.414  1.00 83.75           O  
ATOM   2941  CG1 ILE A 366     -11.706  -2.672  32.907  1.00 83.75           C  
ATOM   2942  CG2 ILE A 366     -12.772  -3.442  35.051  1.00 83.75           C  
ATOM   2943  CD1 ILE A 366     -12.420  -3.636  31.955  1.00 83.75           C  
ATOM   2944  N   ARG A 367      -9.679  -4.110  36.788  1.00 79.81           N  
ATOM   2945  CA  ARG A 367      -9.527  -4.641  38.154  1.00 79.81           C  
ATOM   2946  C   ARG A 367      -8.701  -3.751  39.077  1.00 79.81           C  
ATOM   2947  CB  ARG A 367      -8.911  -6.043  38.106  1.00 79.81           C  
ATOM   2948  O   ARG A 367      -8.969  -3.700  40.272  1.00 79.81           O  
ATOM   2949  CG  ARG A 367      -9.982  -7.103  37.842  1.00 79.81           C  
ATOM   2950  CD  ARG A 367      -9.421  -8.497  38.122  1.00 79.81           C  
ATOM   2951  NE  ARG A 367     -10.464  -9.401  38.649  1.00 79.81           N  
ATOM   2952  NH1 ARG A 367      -9.116 -10.647  40.031  1.00 79.81           N  
ATOM   2953  NH2 ARG A 367     -11.309 -10.779  40.255  1.00 79.81           N  
ATOM   2954  CZ  ARG A 367     -10.296 -10.271  39.630  1.00 79.81           C  
ATOM   2955  N   VAL A 368      -7.714  -3.041  38.536  1.00 83.00           N  
ATOM   2956  CA  VAL A 368      -6.869  -2.115  39.310  1.00 83.00           C  
ATOM   2957  C   VAL A 368      -7.610  -0.808  39.655  1.00 83.00           C  
ATOM   2958  CB  VAL A 368      -5.523  -1.897  38.580  1.00 83.00           C  
ATOM   2959  O   VAL A 368      -7.120  -0.024  40.464  1.00 83.00           O  
ATOM   2960  CG1 VAL A 368      -4.570  -0.921  39.284  1.00 83.00           C  
ATOM   2961  CG2 VAL A 368      -4.748  -3.221  38.466  1.00 83.00           C  
ATOM   2962  N   ARG A 369      -8.812  -0.564  39.103  1.00 80.56           N  
ATOM   2963  CA  ARG A 369      -9.627   0.647  39.331  1.00 80.56           C  
ATOM   2964  C   ARG A 369     -10.913   0.350  40.128  1.00 80.56           C  
ATOM   2965  CB  ARG A 369      -9.936   1.312  37.981  1.00 80.56           C  
ATOM   2966  O   ARG A 369     -12.011   0.545  39.601  1.00 80.56           O  
ATOM   2967  CG  ARG A 369      -8.686   1.830  37.265  1.00 80.56           C  
ATOM   2968  CD  ARG A 369      -9.111   2.407  35.915  1.00 80.56           C  
ATOM   2969  NE  ARG A 369      -7.948   2.838  35.125  1.00 80.56           N  
ATOM   2970  NH1 ARG A 369      -9.078   4.259  33.712  1.00 80.56           N  
ATOM   2971  NH2 ARG A 369      -6.874   3.971  33.476  1.00 80.56           N  
ATOM   2972  CZ  ARG A 369      -7.975   3.687  34.115  1.00 80.56           C  
ATOM   2973  N   PRO A 370     -10.817  -0.056  41.409  1.00 67.69           N  
ATOM   2974  CA  PRO A 370     -11.970  -0.510  42.193  1.00 67.69           C  
ATOM   2975  C   PRO A 370     -13.037   0.576  42.405  1.00 67.69           C  
ATOM   2976  CB  PRO A 370     -11.381  -0.998  43.523  1.00 67.69           C  
ATOM   2977  O   PRO A 370     -14.220   0.268  42.472  1.00 67.69           O  
ATOM   2978  CG  PRO A 370     -10.078  -0.212  43.661  1.00 67.69           C  
ATOM   2979  CD  PRO A 370      -9.608  -0.107  42.217  1.00 67.69           C  
ATOM   2980  N   PHE A 371     -12.650   1.854  42.453  1.00 65.88           N  
ATOM   2981  CA  PHE A 371     -13.587   2.958  42.698  1.00 65.88           C  
ATOM   2982  C   PHE A 371     -14.529   3.244  41.521  1.00 65.88           C  
ATOM   2983  CB  PHE A 371     -12.785   4.210  43.072  1.00 65.88           C  
ATOM   2984  O   PHE A 371     -15.659   3.678  41.728  1.00 65.88           O  
ATOM   2985  CG  PHE A 371     -11.946   4.030  44.322  1.00 65.88           C  
ATOM   2986  CD1 PHE A 371     -12.583   3.874  45.567  1.00 65.88           C  
ATOM   2987  CD2 PHE A 371     -10.540   3.993  44.246  1.00 65.88           C  
ATOM   2988  CE1 PHE A 371     -11.820   3.679  46.731  1.00 65.88           C  
ATOM   2989  CE2 PHE A 371      -9.777   3.798  45.412  1.00 65.88           C  
ATOM   2990  CZ  PHE A 371     -10.418   3.641  46.654  1.00 65.88           C  
ATOM   2991  N   VAL A 372     -14.092   2.974  40.287  1.00 74.06           N  
ATOM   2992  CA  VAL A 372     -14.909   3.205  39.083  1.00 74.06           C  
ATOM   2993  C   VAL A 372     -15.953   2.097  38.910  1.00 74.06           C  
ATOM   2994  CB  VAL A 372     -14.004   3.344  37.841  1.00 74.06           C  
ATOM   2995  O   VAL A 372     -17.061   2.365  38.467  1.00 74.06           O  
ATOM   2996  CG1 VAL A 372     -14.800   3.548  36.550  1.00 74.06           C  
ATOM   2997  CG2 VAL A 372     -13.046   4.536  37.989  1.00 74.06           C  
ATOM   2998  N   TYR A 373     -15.622   0.875  39.329  1.00 73.44           N  
ATOM   2999  CA  TYR A 373     -16.423  -0.336  39.119  1.00 73.44           C  
ATOM   3000  C   TYR A 373     -17.037  -0.890  40.413  1.00 73.44           C  
ATOM   3001  CB  TYR A 373     -15.551  -1.359  38.385  1.00 73.44           C  
ATOM   3002  O   TYR A 373     -17.326  -2.078  40.511  1.00 73.44           O  
ATOM   3003  CG  TYR A 373     -15.323  -1.004  36.934  1.00 73.44           C  
ATOM   3004  CD1 TYR A 373     -16.238  -1.482  35.982  1.00 73.44           C  
ATOM   3005  CD2 TYR A 373     -14.222  -0.219  36.532  1.00 73.44           C  
ATOM   3006  CE1 TYR A 373     -16.032  -1.229  34.622  1.00 73.44           C  
ATOM   3007  CE2 TYR A 373     -14.034   0.078  35.165  1.00 73.44           C  
ATOM   3008  OH  TYR A 373     -14.721  -0.364  32.889  1.00 73.44           O  
ATOM   3009  CZ  TYR A 373     -14.929  -0.466  34.216  1.00 73.44           C  
ATOM   3010  N   HIS A 374     -17.243  -0.040  41.422  1.00 69.88           N  
ATOM   3011  CA  HIS A 374     -17.724  -0.460  42.744  1.00 69.88           C  
ATOM   3012  C   HIS A 374     -19.129  -1.093  42.722  1.00 69.88           C  
ATOM   3013  CB  HIS A 374     -17.670   0.738  43.705  1.00 69.88           C  
ATOM   3014  O   HIS A 374     -19.441  -1.896  43.596  1.00 69.88           O  
ATOM   3015  CG  HIS A 374     -18.611   1.866  43.347  1.00 69.88           C  
ATOM   3016  CD2 HIS A 374     -19.826   2.130  43.921  1.00 69.88           C  
ATOM   3017  ND1 HIS A 374     -18.394   2.839  42.396  1.00 69.88           N  
ATOM   3018  CE1 HIS A 374     -19.461   3.653  42.384  1.00 69.88           C  
ATOM   3019  NE2 HIS A 374     -20.352   3.275  43.310  1.00 69.88           N  
ATOM   3020  N   ASN A 375     -19.951  -0.754  41.721  1.00 76.19           N  
ATOM   3021  CA  ASN A 375     -21.310  -1.283  41.547  1.00 76.19           C  
ATOM   3022  C   ASN A 375     -21.384  -2.504  40.618  1.00 76.19           C  
ATOM   3023  CB  ASN A 375     -22.219  -0.152  41.033  1.00 76.19           C  
ATOM   3024  O   ASN A 375     -22.449  -3.102  40.482  1.00 76.19           O  
ATOM   3025  CG  ASN A 375     -22.397   0.953  42.052  1.00 76.19           C  
ATOM   3026  ND2 ASN A 375     -22.573   2.174  41.609  1.00 76.19           N  
ATOM   3027  OD1 ASN A 375     -22.367   0.743  43.252  1.00 76.19           O  
ATOM   3028  N   THR A 376     -20.285  -2.867  39.955  1.00 79.69           N  
ATOM   3029  CA  THR A 376     -20.245  -4.004  39.031  1.00 79.69           C  
ATOM   3030  C   THR A 376     -19.973  -5.285  39.811  1.00 79.69           C  
ATOM   3031  CB  THR A 376     -19.181  -3.793  37.948  1.00 79.69           C  
ATOM   3032  O   THR A 376     -19.108  -5.314  40.689  1.00 79.69           O  
ATOM   3033  CG2 THR A 376     -19.290  -4.810  36.814  1.00 79.69           C  
ATOM   3034  OG1 THR A 376     -19.297  -2.510  37.376  1.00 79.69           O  
ATOM   3035  N   SER A 377     -20.696  -6.363  39.498  1.00 83.56           N  
ATOM   3036  CA  SER A 377     -20.503  -7.635  40.193  1.00 83.56           C  
ATOM   3037  C   SER A 377     -19.084  -8.181  39.964  1.00 83.56           C  
ATOM   3038  CB  SER A 377     -21.587  -8.648  39.803  1.00 83.56           C  
ATOM   3039  O   SER A 377     -18.474  -8.001  38.905  1.00 83.56           O  
ATOM   3040  OG  SER A 377     -21.258  -9.301  38.601  1.00 83.56           O  
ATOM   3041  N   ALA A 378     -18.537  -8.879  40.964  1.00 83.06           N  
ATOM   3042  CA  ALA A 378     -17.223  -9.511  40.835  1.00 83.06           C  
ATOM   3043  C   ALA A 378     -17.203 -10.597  39.740  1.00 83.06           C  
ATOM   3044  CB  ALA A 378     -16.824 -10.085  42.200  1.00 83.06           C  
ATOM   3045  O   ALA A 378     -16.154 -10.856  39.147  1.00 83.06           O  
ATOM   3046  N   GLU A 379     -18.356 -11.214  39.467  1.00 86.12           N  
ATOM   3047  CA  GLU A 379     -18.544 -12.197  38.401  1.00 86.12           C  
ATOM   3048  C   GLU A 379     -18.418 -11.552  37.012  1.00 86.12           C  
ATOM   3049  CB  GLU A 379     -19.896 -12.893  38.614  1.00 86.12           C  
ATOM   3050  O   GLU A 379     -17.646 -12.041  36.185  1.00 86.12           O  
ATOM   3051  CG  GLU A 379     -20.089 -14.083  37.665  1.00 86.12           C  
ATOM   3052  CD  GLU A 379     -21.330 -14.931  37.992  1.00 86.12           C  
ATOM   3053  OE1 GLU A 379     -21.513 -15.946  37.283  1.00 86.12           O  
ATOM   3054  OE2 GLU A 379     -22.039 -14.608  38.971  1.00 86.12           O  
ATOM   3055  N   ASP A 380     -19.047 -10.395  36.793  1.00 84.19           N  
ATOM   3056  CA  ASP A 380     -18.949  -9.642  35.533  1.00 84.19           C  
ATOM   3057  C   ASP A 380     -17.537  -9.095  35.288  1.00 84.19           C  
ATOM   3058  CB  ASP A 380     -19.941  -8.473  35.535  1.00 84.19           C  
ATOM   3059  O   ASP A 380     -17.032  -9.071  34.160  1.00 84.19           O  
ATOM   3060  CG  ASP A 380     -21.397  -8.926  35.587  1.00 84.19           C  
ATOM   3061  OD1 ASP A 380     -21.716  -9.924  34.911  1.00 84.19           O  
ATOM   3062  OD2 ASP A 380     -22.153  -8.279  36.349  1.00 84.19           O  
ATOM   3063  N   LEU A 381     -16.845  -8.680  36.352  1.00 84.56           N  
ATOM   3064  CA  LEU A 381     -15.445  -8.265  36.254  1.00 84.56           C  
ATOM   3065  C   LEU A 381     -14.533  -9.442  35.872  1.00 84.56           C  
ATOM   3066  CB  LEU A 381     -14.997  -7.617  37.581  1.00 84.56           C  
ATOM   3067  O   LEU A 381     -13.590  -9.273  35.095  1.00 84.56           O  
ATOM   3068  CG  LEU A 381     -14.533  -6.165  37.385  1.00 84.56           C  
ATOM   3069  CD1 LEU A 381     -15.718  -5.223  37.194  1.00 84.56           C  
ATOM   3070  CD2 LEU A 381     -13.741  -5.687  38.601  1.00 84.56           C  
ATOM   3071  N   ASN A 382     -14.808 -10.635  36.407  1.00 89.12           N  
ATOM   3072  CA  ASN A 382     -14.068 -11.854  36.082  1.00 89.12           C  
ATOM   3073  C   ASN A 382     -14.320 -12.319  34.650  1.00 89.12           C  
ATOM   3074  CB  ASN A 382     -14.436 -12.967  37.076  1.00 89.12           C  
ATOM   3075  O   ASN A 382     -13.364 -12.680  33.962  1.00 89.12           O  
ATOM   3076  CG  ASN A 382     -13.742 -12.814  38.405  1.00 89.12           C  
ATOM   3077  ND2 ASN A 382     -14.204 -13.498  39.424  1.00 89.12           N  
ATOM   3078  OD1 ASN A 382     -12.753 -12.112  38.537  1.00 89.12           O  
ATOM   3079  N   SER A 383     -15.567 -12.280  34.181  1.00 89.88           N  
ATOM   3080  CA  SER A 383     -15.904 -12.637  32.802  1.00 89.88           C  
ATOM   3081  C   SER A 383     -15.244 -11.678  31.806  1.00 89.88           C  
ATOM   3082  CB  SER A 383     -17.425 -12.691  32.629  1.00 89.88           C  
ATOM   3083  O   SER A 383     -14.638 -12.123  30.830  1.00 89.88           O  
ATOM   3084  OG  SER A 383     -17.989 -11.410  32.775  1.00 89.88           O  
ATOM   3085  N   THR A 384     -15.241 -10.374  32.106  1.00 88.31           N  
ATOM   3086  CA  THR A 384     -14.557  -9.348  31.302  1.00 88.31           C  
ATOM   3087  C   THR A 384     -13.044  -9.563  31.269  1.00 88.31           C  
ATOM   3088  CB  THR A 384     -14.857  -7.938  31.827  1.00 88.31           C  
ATOM   3089  O   THR A 384     -12.431  -9.477  30.204  1.00 88.31           O  
ATOM   3090  CG2 THR A 384     -14.327  -6.852  30.885  1.00 88.31           C  
ATOM   3091  OG1 THR A 384     -16.243  -7.734  31.921  1.00 88.31           O  
ATOM   3092  N   LEU A 385     -12.429  -9.878  32.416  1.00 90.50           N  
ATOM   3093  CA  LEU A 385     -11.001 -10.189  32.504  1.00 90.50           C  
ATOM   3094  C   LEU A 385     -10.641 -11.421  31.666  1.00 90.50           C  
ATOM   3095  CB  LEU A 385     -10.619 -10.405  33.978  1.00 90.50           C  
ATOM   3096  O   LEU A 385      -9.694 -11.361  30.883  1.00 90.50           O  
ATOM   3097  CG  LEU A 385      -9.139 -10.784  34.194  1.00 90.50           C  
ATOM   3098  CD1 LEU A 385      -8.218  -9.578  34.014  1.00 90.50           C  
ATOM   3099  CD2 LEU A 385      -8.961 -11.361  35.596  1.00 90.50           C  
ATOM   3100  N   LEU A 386     -11.384 -12.520  31.832  1.00 91.38           N  
ATOM   3101  CA  LEU A 386     -11.155 -13.773  31.110  1.00 91.38           C  
ATOM   3102  C   LEU A 386     -11.305 -13.575  29.604  1.00 91.38           C  
ATOM   3103  CB  LEU A 386     -12.143 -14.843  31.607  1.00 91.38           C  
ATOM   3104  O   LEU A 386     -10.441 -14.000  28.839  1.00 91.38           O  
ATOM   3105  CG  LEU A 386     -11.768 -15.454  32.967  1.00 91.38           C  
ATOM   3106  CD1 LEU A 386     -12.943 -16.273  33.501  1.00 91.38           C  
ATOM   3107  CD2 LEU A 386     -10.551 -16.376  32.853  1.00 91.38           C  
ATOM   3108  N   PHE A 387     -12.355 -12.871  29.183  1.00 92.12           N  
ATOM   3109  CA  PHE A 387     -12.543 -12.529  27.782  1.00 92.12           C  
ATOM   3110  C   PHE A 387     -11.378 -11.698  27.256  1.00 92.12           C  
ATOM   3111  CB  PHE A 387     -13.862 -11.797  27.619  1.00 92.12           C  
ATOM   3112  O   PHE A 387     -10.748 -12.120  26.291  1.00 92.12           O  
ATOM   3113  CG  PHE A 387     -14.137 -11.305  26.212  1.00 92.12           C  
ATOM   3114  CD1 PHE A 387     -13.799  -9.989  25.852  1.00 92.12           C  
ATOM   3115  CD2 PHE A 387     -14.743 -12.151  25.266  1.00 92.12           C  
ATOM   3116  CE1 PHE A 387     -14.115  -9.496  24.576  1.00 92.12           C  
ATOM   3117  CE2 PHE A 387     -15.041 -11.666  23.980  1.00 92.12           C  
ATOM   3118  CZ  PHE A 387     -14.742 -10.335  23.640  1.00 92.12           C  
ATOM   3119  N   ALA A 388     -11.031 -10.586  27.914  1.00 90.31           N  
ATOM   3120  CA  ALA A 388      -9.944  -9.711  27.480  1.00 90.31           C  
ATOM   3121  C   ALA A 388      -8.602 -10.456  27.375  1.00 90.31           C  
ATOM   3122  CB  ALA A 388      -9.849  -8.517  28.436  1.00 90.31           C  
ATOM   3123  O   ALA A 388      -7.883 -10.287  26.393  1.00 90.31           O  
ATOM   3124  N   ALA A 389      -8.293 -11.328  28.338  1.00 89.25           N  
ATOM   3125  CA  ALA A 389      -7.085 -12.149  28.321  1.00 89.25           C  
ATOM   3126  C   ALA A 389      -7.093 -13.221  27.213  1.00 89.25           C  
ATOM   3127  CB  ALA A 389      -6.925 -12.776  29.711  1.00 89.25           C  
ATOM   3128  O   ALA A 389      -6.034 -13.585  26.711  1.00 89.25           O  
ATOM   3129  N   SER A 390      -8.270 -13.711  26.808  1.00 92.19           N  
ATOM   3130  CA  SER A 390      -8.429 -14.710  25.738  1.00 92.19           C  
ATOM   3131  C   SER A 390      -8.419 -14.131  24.315  1.00 92.19           C  
ATOM   3132  CB  SER A 390      -9.709 -15.520  25.972  1.00 92.19           C  
ATOM   3133  O   SER A 390      -8.405 -14.884  23.339  1.00 92.19           O  
ATOM   3134  OG  SER A 390     -10.871 -14.767  25.672  1.00 92.19           O  
ATOM   3135  N   LEU A 391      -8.443 -12.802  24.169  1.00 88.81           N  
ATOM   3136  CA  LEU A 391      -8.533 -12.130  22.875  1.00 88.81           C  
ATOM   3137  C   LEU A 391      -7.240 -12.262  22.063  1.00 88.81           C  
ATOM   3138  CB  LEU A 391      -8.840 -10.634  23.090  1.00 88.81           C  
ATOM   3139  O   LEU A 391      -6.421 -11.357  22.087  1.00 88.81           O  
ATOM   3140  CG  LEU A 391     -10.276 -10.260  23.459  1.00 88.81           C  
ATOM   3141  CD1 LEU A 391     -10.323  -8.769  23.801  1.00 88.81           C  
ATOM   3142  CD2 LEU A 391     -11.240 -10.553  22.308  1.00 88.81           C  
ATOM   3143  N   ASP A 392      -7.058 -13.307  21.262  1.00 86.69           N  
ATOM   3144  CA  ASP A 392      -5.936 -13.356  20.311  1.00 86.69           C  
ATOM   3145  C   ASP A 392      -6.256 -12.574  19.022  1.00 86.69           C  
ATOM   3146  CB  ASP A 392      -5.489 -14.796  20.047  1.00 86.69           C  
ATOM   3147  O   ASP A 392      -6.945 -13.055  18.114  1.00 86.69           O  
ATOM   3148  CG  ASP A 392      -4.220 -14.841  19.182  1.00 86.69           C  
ATOM   3149  OD1 ASP A 392      -3.496 -13.816  19.120  1.00 86.69           O  
ATOM   3150  OD2 ASP A 392      -3.998 -15.887  18.536  1.00 86.69           O  
ATOM   3151  N   MET A 393      -5.787 -11.325  18.962  1.00 90.62           N  
ATOM   3152  CA  MET A 393      -5.996 -10.409  17.840  1.00 90.62           C  
ATOM   3153  C   MET A 393      -4.671  -9.762  17.434  1.00 90.62           C  
ATOM   3154  CB  MET A 393      -7.041  -9.343  18.203  1.00 90.62           C  
ATOM   3155  O   MET A 393      -3.993  -9.124  18.237  1.00 90.62           O  
ATOM   3156  CG  MET A 393      -8.418  -9.944  18.514  1.00 90.62           C  
ATOM   3157  SD  MET A 393      -9.743  -8.728  18.753  1.00 90.62           S  
ATOM   3158  CE  MET A 393      -9.099  -7.786  20.165  1.00 90.62           C  
ATOM   3159  N   SER A 394      -4.302  -9.905  16.164  1.00 91.94           N  
ATOM   3160  CA  SER A 394      -3.101  -9.299  15.584  1.00 91.94           C  
ATOM   3161  C   SER A 394      -3.321  -8.982  14.107  1.00 91.94           C  
ATOM   3162  CB  SER A 394      -1.878 -10.207  15.776  1.00 91.94           C  
ATOM   3163  O   SER A 394      -4.054  -9.690  13.408  1.00 91.94           O  
ATOM   3164  OG  SER A 394      -2.133 -11.539  15.360  1.00 91.94           O  
ATOM   3165  N   ALA A 395      -2.691  -7.910  13.624  1.00 92.94           N  
ATOM   3166  CA  ALA A 395      -2.645  -7.620  12.198  1.00 92.94           C  
ATOM   3167  C   ALA A 395      -1.632  -8.555  11.527  1.00 92.94           C  
ATOM   3168  CB  ALA A 395      -2.314  -6.145  11.979  1.00 92.94           C  
ATOM   3169  O   ALA A 395      -0.523  -8.763  12.035  1.00 92.94           O  
ATOM   3170  N   LYS A 396      -2.024  -9.130  10.391  1.00 92.31           N  
ATOM   3171  CA  LYS A 396      -1.259 -10.144   9.670  1.00 92.31           C  
ATOM   3172  C   LYS A 396      -0.946  -9.668   8.255  1.00 92.31           C  
ATOM   3173  CB  LYS A 396      -1.998 -11.497   9.671  1.00 92.31           C  
ATOM   3174  O   LYS A 396      -1.849  -9.338   7.494  1.00 92.31           O  
ATOM   3175  CG  LYS A 396      -2.240 -12.055  11.086  1.00 92.31           C  
ATOM   3176  CD  LYS A 396      -2.978 -13.402  11.078  1.00 92.31           C  
ATOM   3177  CE  LYS A 396      -3.203 -13.854  12.529  1.00 92.31           C  
ATOM   3178  NZ  LYS A 396      -3.913 -15.156  12.625  1.00 92.31           N  
ATOM   3179  N   LEU A 397       0.333  -9.708   7.894  1.00 91.12           N  
ATOM   3180  CA  LEU A 397       0.817  -9.586   6.515  1.00 91.12           C  
ATOM   3181  C   LEU A 397       1.420 -10.935   6.125  1.00 91.12           C  
ATOM   3182  CB  LEU A 397       1.840  -8.440   6.400  1.00 91.12           C  
ATOM   3183  O   LEU A 397       2.050 -11.583   6.955  1.00 91.12           O  
ATOM   3184  CG  LEU A 397       1.233  -7.027   6.484  1.00 91.12           C  
ATOM   3185  CD1 LEU A 397       2.351  -5.992   6.605  1.00 91.12           C  
ATOM   3186  CD2 LEU A 397       0.418  -6.687   5.235  1.00 91.12           C  
ATOM   3187  N   PHE A 398       1.182 -11.408   4.900  1.00 88.12           N  
ATOM   3188  CA  PHE A 398       1.565 -12.765   4.469  1.00 88.12           C  
ATOM   3189  C   PHE A 398       1.027 -13.878   5.386  1.00 88.12           C  
ATOM   3190  CB  PHE A 398       3.087 -12.859   4.277  1.00 88.12           C  
ATOM   3191  O   PHE A 398       1.653 -14.920   5.556  1.00 88.12           O  
ATOM   3192  CG  PHE A 398       3.646 -11.801   3.356  1.00 88.12           C  
ATOM   3193  CD1 PHE A 398       3.635 -12.013   1.967  1.00 88.12           C  
ATOM   3194  CD2 PHE A 398       4.167 -10.605   3.884  1.00 88.12           C  
ATOM   3195  CE1 PHE A 398       4.158 -11.034   1.106  1.00 88.12           C  
ATOM   3196  CE2 PHE A 398       4.661  -9.615   3.020  1.00 88.12           C  
ATOM   3197  CZ  PHE A 398       4.659  -9.831   1.632  1.00 88.12           C  
ATOM   3198  N   ARG A 399      -0.132 -13.643   6.020  1.00 87.00           N  
ATOM   3199  CA  ARG A 399      -0.715 -14.494   7.078  1.00 87.00           C  
ATOM   3200  C   ARG A 399       0.152 -14.647   8.339  1.00 87.00           C  
ATOM   3201  CB  ARG A 399      -1.136 -15.865   6.513  1.00 87.00           C  
ATOM   3202  O   ARG A 399      -0.217 -15.411   9.227  1.00 87.00           O  
ATOM   3203  CG  ARG A 399      -2.115 -15.759   5.337  1.00 87.00           C  
ATOM   3204  CD  ARG A 399      -2.500 -17.163   4.865  1.00 87.00           C  
ATOM   3205  NE  ARG A 399      -3.578 -17.114   3.862  1.00 87.00           N  
ATOM   3206  NH1 ARG A 399      -3.664 -19.365   3.413  1.00 87.00           N  
ATOM   3207  NH2 ARG A 399      -5.100 -17.981   2.410  1.00 87.00           N  
ATOM   3208  CZ  ARG A 399      -4.105 -18.150   3.234  1.00 87.00           C  
ATOM   3209  N   MET A 400       1.235 -13.884   8.468  1.00 89.31           N  
ATOM   3210  CA  MET A 400       2.095 -13.861   9.648  1.00 89.31           C  
ATOM   3211  C   MET A 400       1.739 -12.669  10.546  1.00 89.31           C  
ATOM   3212  CB  MET A 400       3.570 -13.801   9.236  1.00 89.31           C  
ATOM   3213  O   MET A 400       1.601 -11.551  10.042  1.00 89.31           O  
ATOM   3214  CG  MET A 400       3.983 -15.031   8.424  1.00 89.31           C  
ATOM   3215  SD  MET A 400       5.752 -15.071   8.051  1.00 89.31           S  
ATOM   3216  CE  MET A 400       5.775 -16.460   6.889  1.00 89.31           C  
ATOM   3217  N   PRO A 401       1.578 -12.869  11.867  1.00 90.75           N  
ATOM   3218  CA  PRO A 401       1.293 -11.779  12.794  1.00 90.75           C  
ATOM   3219  C   PRO A 401       2.495 -10.841  12.911  1.00 90.75           C  
ATOM   3220  CB  PRO A 401       0.945 -12.459  14.119  1.00 90.75           C  
ATOM   3221  O   PRO A 401       3.612 -11.268  13.203  1.00 90.75           O  
ATOM   3222  CG  PRO A 401       1.741 -13.762  14.072  1.00 90.75           C  
ATOM   3223  CD  PRO A 401       1.722 -14.127  12.589  1.00 90.75           C  
ATOM   3224  N   ILE A 402       2.261  -9.544  12.714  1.00 91.62           N  
ATOM   3225  CA  ILE A 402       3.318  -8.534  12.778  1.00 91.62           C  
ATOM   3226  C   ILE A 402       3.347  -7.926  14.175  1.00 91.62           C  
ATOM   3227  CB  ILE A 402       3.151  -7.478  11.667  1.00 91.62           C  
ATOM   3228  O   ILE A 402       2.461  -7.152  14.545  1.00 91.62           O  
ATOM   3229  CG1 ILE A 402       3.047  -8.105  10.257  1.00 91.62           C  
ATOM   3230  CG2 ILE A 402       4.315  -6.471  11.719  1.00 91.62           C  
ATOM   3231  CD1 ILE A 402       4.216  -9.016   9.845  1.00 91.62           C  
ATOM   3232  N   GLN A 403       4.383  -8.261  14.944  1.00 90.56           N  
ATOM   3233  CA  GLN A 403       4.651  -7.648  16.245  1.00 90.56           C  
ATOM   3234  C   GLN A 403       5.732  -6.562  16.128  1.00 90.56           C  
ATOM   3235  CB  GLN A 403       5.067  -8.694  17.283  1.00 90.56           C  
ATOM   3236  O   GLN A 403       6.703  -6.739  15.386  1.00 90.56           O  
ATOM   3237  CG  GLN A 403       4.011  -9.787  17.520  1.00 90.56           C  
ATOM   3238  CD  GLN A 403       4.386 -10.702  18.683  1.00 90.56           C  
ATOM   3239  NE2 GLN A 403       3.592 -11.703  18.986  1.00 90.56           N  
ATOM   3240  OE1 GLN A 403       5.383 -10.517  19.356  1.00 90.56           O  
ATOM   3241  N   PRO A 404       5.620  -5.457  16.890  1.00 87.19           N  
ATOM   3242  CA  PRO A 404       6.571  -4.345  16.812  1.00 87.19           C  
ATOM   3243  C   PRO A 404       8.004  -4.748  17.198  1.00 87.19           C  
ATOM   3244  CB  PRO A 404       5.997  -3.270  17.744  1.00 87.19           C  
ATOM   3245  O   PRO A 404       8.960  -4.285  16.577  1.00 87.19           O  
ATOM   3246  CG  PRO A 404       5.121  -4.047  18.728  1.00 87.19           C  
ATOM   3247  CD  PRO A 404       4.576  -5.180  17.868  1.00 87.19           C  
ATOM   3248  N   ASN A 405       8.162  -5.651  18.171  1.00 88.94           N  
ATOM   3249  CA  ASN A 405       9.478  -6.094  18.644  1.00 88.94           C  
ATOM   3250  C   ASN A 405      10.230  -6.890  17.564  1.00 88.94           C  
ATOM   3251  CB  ASN A 405       9.299  -6.912  19.936  1.00 88.94           C  
ATOM   3252  O   ASN A 405      11.406  -6.630  17.311  1.00 88.94           O  
ATOM   3253  CG  ASN A 405       8.695  -6.118  21.084  1.00 88.94           C  
ATOM   3254  ND2 ASN A 405       8.247  -6.788  22.119  1.00 88.94           N  
ATOM   3255  OD1 ASN A 405       8.583  -4.905  21.059  1.00 88.94           O  
ATOM   3256  N   TYR A 406       9.540  -7.810  16.880  1.00 88.69           N  
ATOM   3257  CA  TYR A 406      10.126  -8.588  15.784  1.00 88.69           C  
ATOM   3258  C   TYR A 406      10.451  -7.720  14.567  1.00 88.69           C  
ATOM   3259  CB  TYR A 406       9.187  -9.735  15.384  1.00 88.69           C  
ATOM   3260  O   TYR A 406      11.473  -7.940  13.923  1.00 88.69           O  
ATOM   3261  CG  TYR A 406       8.870 -10.737  16.481  1.00 88.69           C  
ATOM   3262  CD1 TYR A 406       9.877 -11.185  17.363  1.00 88.69           C  
ATOM   3263  CD2 TYR A 406       7.568 -11.263  16.589  1.00 88.69           C  
ATOM   3264  CE1 TYR A 406       9.573 -12.113  18.377  1.00 88.69           C  
ATOM   3265  CE2 TYR A 406       7.262 -12.190  17.602  1.00 88.69           C  
ATOM   3266  OH  TYR A 406       7.952 -13.503  19.480  1.00 88.69           O  
ATOM   3267  CZ  TYR A 406       8.258 -12.607  18.507  1.00 88.69           C  
ATOM   3268  N   LEU A 407       9.630  -6.704  14.280  1.00 87.69           N  
ATOM   3269  CA  LEU A 407       9.892  -5.763  13.191  1.00 87.69           C  
ATOM   3270  C   LEU A 407      11.186  -4.969  13.427  1.00 87.69           C  
ATOM   3271  CB  LEU A 407       8.674  -4.836  13.030  1.00 87.69           C  
ATOM   3272  O   LEU A 407      12.010  -4.862  12.524  1.00 87.69           O  
ATOM   3273  CG  LEU A 407       8.811  -3.825  11.876  1.00 87.69           C  
ATOM   3274  CD1 LEU A 407       8.918  -4.526  10.522  1.00 87.69           C  
ATOM   3275  CD2 LEU A 407       7.598  -2.896  11.860  1.00 87.69           C  
ATOM   3276  N   CYS A 408      11.388  -4.455  14.644  1.00 87.56           N  
ATOM   3277  CA  CYS A 408      12.611  -3.734  15.005  1.00 87.56           C  
ATOM   3278  C   CYS A 408      13.857  -4.621  14.843  1.00 87.56           C  
ATOM   3279  CB  CYS A 408      12.457  -3.223  16.443  1.00 87.56           C  
ATOM   3280  O   CYS A 408      14.841  -4.207  14.231  1.00 87.56           O  
ATOM   3281  SG  CYS A 408      13.846  -2.127  16.848  1.00 87.56           S  
ATOM   3282  N   PHE A 409      13.782  -5.870  15.314  1.00 88.38           N  
ATOM   3283  CA  PHE A 409      14.862  -6.841  15.149  1.00 88.38           C  
ATOM   3284  C   PHE A 409      15.145  -7.158  13.671  1.00 88.38           C  
ATOM   3285  CB  PHE A 409      14.517  -8.108  15.938  1.00 88.38           C  
ATOM   3286  O   PHE A 409      16.300  -7.159  13.255  1.00 88.38           O  
ATOM   3287  CG  PHE A 409      15.593  -9.169  15.853  1.00 88.38           C  
ATOM   3288  CD1 PHE A 409      15.439 -10.269  14.988  1.00 88.38           C  
ATOM   3289  CD2 PHE A 409      16.773  -9.033  16.609  1.00 88.38           C  
ATOM   3290  CE1 PHE A 409      16.457 -11.233  14.886  1.00 88.38           C  
ATOM   3291  CE2 PHE A 409      17.791  -9.997  16.506  1.00 88.38           C  
ATOM   3292  CZ  PHE A 409      17.633 -11.097  15.645  1.00 88.38           C  
ATOM   3293  N   ALA A 410      14.110  -7.362  12.851  1.00 87.50           N  
ATOM   3294  CA  ALA A 410      14.275  -7.624  11.422  1.00 87.50           C  
ATOM   3295  C   ALA A 410      14.934  -6.444  10.685  1.00 87.50           C  
ATOM   3296  CB  ALA A 410      12.905  -7.966  10.827  1.00 87.50           C  
ATOM   3297  O   ALA A 410      15.840  -6.652   9.880  1.00 87.50           O  
ATOM   3298  N   ILE A 411      14.533  -5.206  10.994  1.00 87.88           N  
ATOM   3299  CA  ILE A 411      15.155  -4.000  10.427  1.00 87.88           C  
ATOM   3300  C   ILE A 411      16.623  -3.907  10.844  1.00 87.88           C  
ATOM   3301  CB  ILE A 411      14.365  -2.737  10.833  1.00 87.88           C  
ATOM   3302  O   ILE A 411      17.471  -3.631  10.000  1.00 87.88           O  
ATOM   3303  CG1 ILE A 411      12.983  -2.754  10.140  1.00 87.88           C  
ATOM   3304  CG2 ILE A 411      15.130  -1.448  10.461  1.00 87.88           C  
ATOM   3305  CD1 ILE A 411      12.011  -1.723  10.714  1.00 87.88           C  
ATOM   3306  N   LEU A 412      16.941  -4.182  12.112  1.00 88.88           N  
ATOM   3307  CA  LEU A 412      18.321  -4.209  12.593  1.00 88.88           C  
ATOM   3308  C   LEU A 412      19.168  -5.217  11.801  1.00 88.88           C  
ATOM   3309  CB  LEU A 412      18.316  -4.529  14.098  1.00 88.88           C  
ATOM   3310  O   LEU A 412      20.257  -4.873  11.350  1.00 88.88           O  
ATOM   3311  CG  LEU A 412      19.713  -4.524  14.740  1.00 88.88           C  
ATOM   3312  CD1 LEU A 412      20.270  -3.106  14.867  1.00 88.88           C  
ATOM   3313  CD2 LEU A 412      19.641  -5.152  16.131  1.00 88.88           C  
ATOM   3314  N   VAL A 413      18.653  -6.430  11.578  1.00 88.56           N  
ATOM   3315  CA  VAL A 413      19.332  -7.456  10.770  1.00 88.56           C  
ATOM   3316  C   VAL A 413      19.553  -6.972   9.336  1.00 88.56           C  
ATOM   3317  CB  VAL A 413      18.554  -8.788  10.800  1.00 88.56           C  
ATOM   3318  O   VAL A 413      20.666  -7.082   8.829  1.00 88.56           O  
ATOM   3319  CG1 VAL A 413      19.121  -9.823   9.818  1.00 88.56           C  
ATOM   3320  CG2 VAL A 413      18.609  -9.416  12.199  1.00 88.56           C  
ATOM   3321  N   VAL A 414      18.539  -6.382   8.693  1.00 86.06           N  
ATOM   3322  CA  VAL A 414      18.665  -5.830   7.332  1.00 86.06           C  
ATOM   3323  C   VAL A 414      19.725  -4.730   7.275  1.00 86.06           C  
ATOM   3324  CB  VAL A 414      17.304  -5.320   6.817  1.00 86.06           C  
ATOM   3325  O   VAL A 414      20.554  -4.730   6.368  1.00 86.06           O  
ATOM   3326  CG1 VAL A 414      17.417  -4.527   5.508  1.00 86.06           C  
ATOM   3327  CG2 VAL A 414      16.358  -6.497   6.546  1.00 86.06           C  
ATOM   3328  N   VAL A 415      19.754  -3.826   8.256  1.00 87.25           N  
ATOM   3329  CA  VAL A 415      20.767  -2.764   8.342  1.00 87.25           C  
ATOM   3330  C   VAL A 415      22.167  -3.356   8.507  1.00 87.25           C  
ATOM   3331  CB  VAL A 415      20.428  -1.776   9.475  1.00 87.25           C  
ATOM   3332  O   VAL A 415      23.077  -2.943   7.795  1.00 87.25           O  
ATOM   3333  CG1 VAL A 415      21.564  -0.784   9.755  1.00 87.25           C  
ATOM   3334  CG2 VAL A 415      19.187  -0.948   9.111  1.00 87.25           C  
ATOM   3335  N   ILE A 416      22.350  -4.353   9.377  1.00 88.44           N  
ATOM   3336  CA  ILE A 416      23.641  -5.039   9.549  1.00 88.44           C  
ATOM   3337  C   ILE A 416      24.080  -5.706   8.239  1.00 88.44           C  
ATOM   3338  CB  ILE A 416      23.570  -6.053  10.716  1.00 88.44           C  
ATOM   3339  O   ILE A 416      25.237  -5.575   7.844  1.00 88.44           O  
ATOM   3340  CG1 ILE A 416      23.438  -5.309  12.065  1.00 88.44           C  
ATOM   3341  CG2 ILE A 416      24.817  -6.961  10.747  1.00 88.44           C  
ATOM   3342  CD1 ILE A 416      23.025  -6.218  13.231  1.00 88.44           C  
ATOM   3343  N   VAL A 417      23.173  -6.382   7.528  1.00 85.25           N  
ATOM   3344  CA  VAL A 417      23.476  -7.005   6.228  1.00 85.25           C  
ATOM   3345  C   VAL A 417      23.874  -5.952   5.190  1.00 85.25           C  
ATOM   3346  CB  VAL A 417      22.302  -7.871   5.738  1.00 85.25           C  
ATOM   3347  O   VAL A 417      24.869  -6.124   4.497  1.00 85.25           O  
ATOM   3348  CG1 VAL A 417      22.507  -8.372   4.302  1.00 85.25           C  
ATOM   3349  CG2 VAL A 417      22.148  -9.112   6.628  1.00 85.25           C  
ATOM   3350  N   ILE A 418      23.161  -4.828   5.108  1.00 81.88           N  
ATOM   3351  CA  ILE A 418      23.504  -3.735   4.186  1.00 81.88           C  
ATOM   3352  C   ILE A 418      24.875  -3.137   4.522  1.00 81.88           C  
ATOM   3353  CB  ILE A 418      22.390  -2.665   4.196  1.00 81.88           C  
ATOM   3354  O   ILE A 418      25.687  -2.921   3.625  1.00 81.88           O  
ATOM   3355  CG1 ILE A 418      21.133  -3.227   3.495  1.00 81.88           C  
ATOM   3356  CG2 ILE A 418      22.868  -1.363   3.523  1.00 81.88           C  
ATOM   3357  CD1 ILE A 418      19.880  -2.364   3.692  1.00 81.88           C  
ATOM   3358  N   LEU A 419      25.154  -2.893   5.805  1.00 83.81           N  
ATOM   3359  CA  LEU A 419      26.439  -2.353   6.248  1.00 83.81           C  
ATOM   3360  C   LEU A 419      27.584  -3.328   5.968  1.00 83.81           C  
ATOM   3361  CB  LEU A 419      26.370  -2.016   7.748  1.00 83.81           C  
ATOM   3362  O   LEU A 419      28.625  -2.916   5.467  1.00 83.81           O  
ATOM   3363  CG  LEU A 419      25.510  -0.787   8.093  1.00 83.81           C  
ATOM   3364  CD1 LEU A 419      25.395  -0.670   9.614  1.00 83.81           C  
ATOM   3365  CD2 LEU A 419      26.109   0.513   7.554  1.00 83.81           C  
ATOM   3366  N   THR A 420      27.397  -4.618   6.250  1.00 81.75           N  
ATOM   3367  CA  THR A 420      28.406  -5.652   5.969  1.00 81.75           C  
ATOM   3368  C   THR A 420      28.645  -5.818   4.475  1.00 81.75           C  
ATOM   3369  CB  THR A 420      28.070  -7.006   6.608  1.00 81.75           C  
ATOM   3370  O   THR A 420      29.801  -5.856   4.064  1.00 81.75           O  
ATOM   3371  CG2 THR A 420      28.189  -6.970   8.130  1.00 81.75           C  
ATOM   3372  OG1 THR A 420      26.761  -7.404   6.314  1.00 81.75           O  
ATOM   3373  N   LEU A 421      27.596  -5.808   3.647  1.00 76.69           N  
ATOM   3374  CA  LEU A 421      27.732  -5.777   2.189  1.00 76.69           C  
ATOM   3375  C   LEU A 421      28.508  -4.541   1.725  1.00 76.69           C  
ATOM   3376  CB  LEU A 421      26.344  -5.819   1.527  1.00 76.69           C  
ATOM   3377  O   LEU A 421      29.436  -4.681   0.935  1.00 76.69           O  
ATOM   3378  CG  LEU A 421      25.672  -7.203   1.555  1.00 76.69           C  
ATOM   3379  CD1 LEU A 421      24.219  -7.066   1.098  1.00 76.69           C  
ATOM   3380  CD2 LEU A 421      26.372  -8.196   0.622  1.00 76.69           C  
ATOM   3381  N   GLY A 422      28.191  -3.356   2.252  1.00 73.31           N  
ATOM   3382  CA  GLY A 422      28.917  -2.128   1.935  1.00 73.31           C  
ATOM   3383  C   GLY A 422      30.394  -2.185   2.329  1.00 73.31           C  
ATOM   3384  O   GLY A 422      31.249  -1.793   1.542  1.00 73.31           O  
ATOM   3385  N   MET A 423      30.721  -2.726   3.505  1.00 76.56           N  
ATOM   3386  CA  MET A 423      32.111  -2.902   3.945  1.00 76.56           C  
ATOM   3387  C   MET A 423      32.863  -3.936   3.090  1.00 76.56           C  
ATOM   3388  CB  MET A 423      32.148  -3.297   5.431  1.00 76.56           C  
ATOM   3389  O   MET A 423      33.982  -3.672   2.653  1.00 76.56           O  
ATOM   3390  CG  MET A 423      31.726  -2.148   6.359  1.00 76.56           C  
ATOM   3391  SD  MET A 423      31.838  -2.503   8.139  1.00 76.56           S  
ATOM   3392  CE  MET A 423      30.621  -3.831   8.325  1.00 76.56           C  
ATOM   3393  N   CYS A 424      32.260  -5.098   2.818  1.00 69.25           N  
ATOM   3394  CA  CYS A 424      32.905  -6.196   2.094  1.00 69.25           C  
ATOM   3395  C   CYS A 424      33.054  -5.927   0.590  1.00 69.25           C  
ATOM   3396  CB  CYS A 424      32.117  -7.492   2.335  1.00 69.25           C  
ATOM   3397  O   CYS A 424      34.095  -6.251   0.021  1.00 69.25           O  
ATOM   3398  SG  CYS A 424      32.282  -8.034   4.062  1.00 69.25           S  
ATOM   3399  N   LEU A 425      32.053  -5.321  -0.057  1.00 64.50           N  
ATOM   3400  CA  LEU A 425      32.108  -5.017  -1.492  1.00 64.50           C  
ATOM   3401  C   LEU A 425      33.104  -3.888  -1.794  1.00 64.50           C  
ATOM   3402  CB  LEU A 425      30.697  -4.708  -2.026  1.00 64.50           C  
ATOM   3403  O   LEU A 425      33.827  -3.962  -2.790  1.00 64.50           O  
ATOM   3404  CG  LEU A 425      29.767  -5.939  -2.050  1.00 64.50           C  
ATOM   3405  CD1 LEU A 425      28.326  -5.524  -2.344  1.00 64.50           C  
ATOM   3406  CD2 LEU A 425      30.181  -6.952  -3.124  1.00 64.50           C  
ATOM   3407  N   ASN A 426      33.225  -2.908  -0.893  1.00 55.84           N  
ATOM   3408  CA  ASN A 426      34.218  -1.837  -1.004  1.00 55.84           C  
ATOM   3409  C   ASN A 426      35.660  -2.371  -0.830  1.00 55.84           C  
ATOM   3410  CB  ASN A 426      33.822  -0.748   0.010  1.00 55.84           C  
ATOM   3411  O   ASN A 426      36.582  -1.928  -1.510  1.00 55.84           O  
ATOM   3412  CG  ASN A 426      34.324   0.642  -0.324  1.00 55.84           C  
ATOM   3413  ND2 ASN A 426      34.017   1.610   0.506  1.00 55.84           N  
ATOM   3414  OD1 ASN A 426      34.939   0.903  -1.337  1.00 55.84           O  
ATOM   3415  N   LEU A 427      35.858  -3.409  -0.004  1.00 47.84           N  
ATOM   3416  CA  LEU A 427      37.149  -4.101   0.127  1.00 47.84           C  
ATOM   3417  C   LEU A 427      37.545  -4.882  -1.136  1.00 47.84           C  
ATOM   3418  CB  LEU A 427      37.109  -5.026   1.357  1.00 47.84           C  
ATOM   3419  O   LEU A 427      38.715  -4.872  -1.511  1.00 47.84           O  
ATOM   3420  CG  LEU A 427      37.394  -4.286   2.675  1.00 47.84           C  
ATOM   3421  CD1 LEU A 427      36.851  -5.083   3.861  1.00 47.84           C  
ATOM   3422  CD2 LEU A 427      38.899  -4.101   2.886  1.00 47.84           C  
ATOM   3423  N   THR A 428      36.600  -5.519  -1.835  1.00 50.12           N  
ATOM   3424  CA  THR A 428      36.896  -6.177  -3.124  1.00 50.12           C  
ATOM   3425  C   THR A 428      37.223  -5.196  -4.254  1.00 50.12           C  
ATOM   3426  CB  THR A 428      35.772  -7.123  -3.576  1.00 50.12           C  
ATOM   3427  O   THR A 428      37.947  -5.577  -5.172  1.00 50.12           O  
ATOM   3428  CG2 THR A 428      35.917  -8.498  -2.926  1.00 50.12           C  
ATOM   3429  OG1 THR A 428      34.491  -6.651  -3.230  1.00 50.12           O  
ATOM   3430  N   ALA A 429      36.756  -3.944  -4.179  1.00 44.88           N  
ATOM   3431  CA  ALA A 429      37.176  -2.875  -5.091  1.00 44.88           C  
ATOM   3432  C   ALA A 429      38.607  -2.386  -4.783  1.00 44.88           C  
ATOM   3433  CB  ALA A 429      36.141  -1.745  -5.029  1.00 44.88           C  
ATOM   3434  O   ALA A 429      39.385  -2.146  -5.701  1.00 44.88           O  
ATOM   3435  N   LEU A 430      38.998  -2.346  -3.503  1.00 41.16           N  
ATOM   3436  CA  LEU A 430      40.374  -2.061  -3.061  1.00 41.16           C  
ATOM   3437  C   LEU A 430      41.370  -3.214  -3.299  1.00 41.16           C  
ATOM   3438  CB  LEU A 430      40.335  -1.661  -1.571  1.00 41.16           C  
ATOM   3439  O   LEU A 430      42.575  -2.985  -3.303  1.00 41.16           O  
ATOM   3440  CG  LEU A 430      40.405  -0.134  -1.355  1.00 41.16           C  
ATOM   3441  CD1 LEU A 430      39.278   0.350  -0.443  1.00 41.16           C  
ATOM   3442  CD2 LEU A 430      41.742   0.254  -0.719  1.00 41.16           C  
ATOM   3443  N   GLY A 431      40.888  -4.444  -3.503  1.00 41.88           N  
ATOM   3444  CA  GLY A 431      41.710  -5.637  -3.752  1.00 41.88           C  
ATOM   3445  C   GLY A 431      42.208  -5.807  -5.194  1.00 41.88           C  
ATOM   3446  O   GLY A 431      42.850  -6.812  -5.494  1.00 41.88           O  
ATOM   3447  N   LYS A 432      41.911  -4.857  -6.091  1.00 40.47           N  
ATOM   3448  CA  LYS A 432      42.539  -4.734  -7.415  1.00 40.47           C  
ATOM   3449  C   LYS A 432      43.436  -3.493  -7.439  1.00 40.47           C  
ATOM   3450  CB  LYS A 432      41.482  -4.698  -8.531  1.00 40.47           C  
ATOM   3451  O   LYS A 432      43.098  -2.495  -8.070  1.00 40.47           O  
ATOM   3452  CG  LYS A 432      40.913  -6.075  -8.883  1.00 40.47           C  
ATOM   3453  CD  LYS A 432      39.952  -5.908 -10.064  1.00 40.47           C  
ATOM   3454  CE  LYS A 432      39.424  -7.261 -10.534  1.00 40.47           C  
ATOM   3455  NZ  LYS A 432      38.447  -7.074 -11.631  1.00 40.47           N  
ATOM   3456  N   ILE A 433      44.559  -3.567  -6.731  1.00 38.50           N  
ATOM   3457  CA  ILE A 433      45.744  -2.736  -6.984  1.00 38.50           C  
ATOM   3458  C   ILE A 433      46.818  -3.656  -7.543  1.00 38.50           C  
ATOM   3459  CB  ILE A 433      46.179  -1.947  -5.732  1.00 38.50           C  
ATOM   3460  O   ILE A 433      47.015  -4.735  -6.936  1.00 38.50           O  
ATOM   3461  CG1 ILE A 433      45.074  -0.939  -5.344  1.00 38.50           C  
ATOM   3462  CG2 ILE A 433      47.507  -1.218  -6.017  1.00 38.50           C  
ATOM   3463  CD1 ILE A 433      45.336  -0.185  -4.035  1.00 38.50           C  
ATOM   3464  OXT ILE A 433      47.351  -3.273  -8.604  1.00 38.50           O  
TER    3465      ILE A 433                                                      
ENDMDL                                                                          
END                                                                             
