# Supplementary material for: Structural screens identify candidate human homologs of insect chemoreceptors and cryptic Drosophila gustatory receptor-like proteins
Source: eLife. 2023 Feb 20;12:e85537. doi: 10.7554/eLife.85537 (PMC9998090; doi:10.7554/eLife.85537)
Supplement: Source data 1. — Models of proteins analyzed in this work, either downloaded from the AlphaFold Protein Structure Database or, where not already available, predicted using the AlphaFold2 algorithm implemented in ColabFold (Mirdita et al., 2022). The four-letter code in the filename represents the first letter of the genus and the first three letters of the species (e.g., ‘Dmel’ = D. melanogaster); species names are given in full in the figures. [file elife-85537-data1.zip › DmelPhtf_AF-Q9V9A8-F1-model_v3.pdb]

HEADER                                            01-JUN-22                     
TITLE     ALPHAFOLD MONOMER V2.0 PREDICTION FOR PROTEIN PHTF (Q9V9A8)           
COMPND    MOL_ID: 1;                                                            
COMPND   2 MOLECULE: PROTEIN PHTF;                                              
COMPND   3 CHAIN: A                                                             
SOURCE    MOL_ID: 1;                                                            
SOURCE   2 ORGANISM_SCIENTIFIC: DROSOPHILA MELANOGASTER;                        
SOURCE   3 ORGANISM_TAXID: 7227                                                 
REMARK   1                                                                      
REMARK   1 REFERENCE 1                                                          
REMARK   1  AUTH   JOHN JUMPER, RICHARD EVANS, ALEXANDER PRITZEL, TIM GREEN,    
REMARK   1  AUTH 2 MICHAEL FIGURNOV, OLAF RONNEBERGER, KATHRYN TUNYASUVUNAKOOL, 
REMARK   1  AUTH 3 RUSS BATES, AUGUSTIN ZIDEK, ANNA POTAPENKO, ALEX BRIDGLAND,  
REMARK   1  AUTH 4 CLEMENS MEYER, SIMON A A KOHL, ANDREW J BALLARD,             
REMARK   1  AUTH 5 ANDREW COWIE, BERNARDINO ROMERA-PAREDES, STANISLAV NIKOLOV,  
REMARK   1  AUTH 6 RISHUB JAIN, JONAS ADLER, TREVOR BACK, STIG PETERSEN,        
REMARK   1  AUTH 7 DAVID REIMAN, ELLEN CLANCY, MICHAL ZIELINSKI,                
REMARK   1  AUTH 8 MARTIN STEINEGGER, MICHALINA PACHOLSKA, TAMAS BERGHAMMER,    
REMARK   1  AUTH 9 DAVID SILVER, ORIOL VINYALS, ANDREW W SENIOR,                
REMARK   1  AUTH10 KORAY KAVUKCUOGLU, PUSHMEET KOHLI, DEMIS HASSABIS            
REMARK   1  TITL   HIGHLY ACCURATE PROTEIN STRUCTURE PREDICTION WITH ALPHAFOLD  
REMARK   1  REF    NATURE                        V. 596   583 2021              
REMARK   1  REFN                   ISSN 0028-0836                               
REMARK   1  PMID   34265844                                                     
REMARK   1  DOI    10.1038/s41586-021-03819-2                                   
REMARK   1                                                                      
REMARK   1 DISCLAIMERS                                                          
REMARK   1 ALPHAFOLD DATA, COPYRIGHT (2021) DEEPMIND TECHNOLOGIES LIMITED. THE  
REMARK   1 INFORMATION PROVIDED IS THEORETICAL MODELLING ONLY AND CAUTION SHOULD
REMARK   1 BE EXERCISED IN ITS USE. IT IS PROVIDED "AS-IS" WITHOUT ANY WARRANTY 
REMARK   1 OF ANY KIND, WHETHER EXPRESSED OR IMPLIED. NO WARRANTY IS GIVEN THAT 
REMARK   1 USE OF THE INFORMATION SHALL NOT INFRINGE THE RIGHTS OF ANY THIRD    
REMARK   1 PARTY. THE INFORMATION IS NOT INTENDED TO BE A SUBSTITUTE FOR        
REMARK   1 PROFESSIONAL MEDICAL ADVICE, DIAGNOSIS, OR TREATMENT, AND DOES NOT   
REMARK   1 CONSTITUTE MEDICAL OR OTHER PROFESSIONAL ADVICE. IT IS AVAILABLE FOR 
REMARK   1 ACADEMIC AND COMMERCIAL PURPOSES, UNDER CC-BY 4.0 LICENCE.           
DBREF  XXXX A    1   880  UNP    Q9V9A8   PHTF_DROME       1    880             
SEQRES   1 A  880  MET LYS LEU ASP GLU ILE VAL ALA TRP TYR GLN LYS ARG          
SEQRES   2 A  880  ILE GLY THR TYR ASP LYS GLN GLU TRP GLU LYS THR VAL          
SEQRES   3 A  880  GLU GLN ARG ILE LEU ASP GLY PHE ASN SER VAL ASN LEU          
SEQRES   4 A  880  LYS ASN THR LYS LEU LYS THR GLU LEU ILE ASP VAL ASP          
SEQRES   5 A  880  LEU VAL ARG GLY SER THR PHE PRO LYS ALA LYS PRO LYS          
SEQRES   6 A  880  GLN SER LEU LEU THR VAL ILE ARG LEU ALA ILE LEU ARG          
SEQRES   7 A  880  TYR VAL LEU LEU PRO LEU TYR ALA GLN TRP TRP VAL LYS          
SEQRES   8 A  880  GLN THR THR PRO ASN ALA PHE GLY PHE ILE LEU VAL LEU          
SEQRES   9 A  880  TYR LEU THR GLN LEU THR ASN TRP ALA ILE TYR VAL LEU          
SEQRES  10 A  880  HIS SER SER ARG ILE VAL PRO LEU ASP TYR GLU LYS PRO          
SEQRES  11 A  880  PRO ASN GLY THR LEU LEU GLN ALA GLU ALA ASP GLY ASP          
SEQRES  12 A  880  ALA SER ASP LYS ASP ALA ASP LYS GLU SER GLU GLU HIS          
SEQRES  13 A  880  ALA ALA LEU LEU SER ALA LEU LEU ILE PRO CYS ALA LEU          
SEQRES  14 A  880  SER LEU LEU ILE SER LEU ILE HIS SER GLN ILE VAL ALA          
SEQRES  15 A  880  THR ASN THR ALA SER GLY VAL SER GLY GLY SER SER LYS          
SEQRES  16 A  880  ASN LYS LEU ARG ARG ILE SER ALA SER TYR LEU SER ASP          
SEQRES  17 A  880  LYS ALA ALA THR ARG GLU ASN ARG VAL ARG ARG ARG LYS          
SEQRES  18 A  880  LYS ILE VAL ARG VAL ARG GLN VAL GLU ALA ASP LEU SER          
SEQRES  19 A  880  GLN ALA SER SER ASN ILE SER LEU PRO ASN ARG ARG THR          
SEQRES  20 A  880  ALA THR SER THR ILE GLU VAL LEU PRO ARG PRO VAL THR          
SEQRES  21 A  880  PRO LEU PRO SER PRO THR VAL THR CYS ALA THR VAL PRO          
SEQRES  22 A  880  ASP PRO THR THR PRO THR THR PRO SER PRO SER VAL ILE          
SEQRES  23 A  880  ARG ARG SER THR ASN GLU GLU THR TYR LEU THR THR THR          
SEQRES  24 A  880  ALA ILE SER PRO LEU THR GLN PRO LEU ALA ALA ILE ASP          
SEQRES  25 A  880  ALA CYS TYR ASP LEU SER ARG LYS ALA GLY GLY ALA ALA          
SEQRES  26 A  880  PRO GLU SER PRO LYS LYS ARG ASN VAL ASN TRP HIS THR          
SEQRES  27 A  880  PRO ILE GLN ILE TYR ALA THR TYR GLU LEU GLY GLU GLU          
SEQRES  28 A  880  PRO CYS SER SER ARG LYS VAL ALA GLU GLU SER ALA PRO          
SEQRES  29 A  880  GLU SER VAL GLY GLU ARG LEU CYS SER VAL LYS PRO ASP          
SEQRES  30 A  880  TYR GLN THR ARG ARG ASN ILE GLY GLU ASP ASP GLY PHE          
SEQRES  31 A  880  GLU SER LEU ASN GLY LYS SER SER SER GLY GLU ASP ASN          
SEQRES  32 A  880  ASN HIS SER PRO LEU PRO ASN ALA VAL ALA VAL ALA ALA          
SEQRES  33 A  880  PRO PRO ALA PRO VAL GLN THR ASN GLN LEU ARG LEU ARG          
SEQRES  34 A  880  LEU ASN THR THR ASN GLY VAL THR ALA SER ALA SER PRO          
SEQRES  35 A  880  THR GLU LYS LYS PRO GLN SER ARG GLY ASN GLU SER SER          
SEQRES  36 A  880  THR SER CYS ALA GLU SER ASP GLU CYS ASP ASP ALA ASP          
SEQRES  37 A  880  ILE MET SER SER PRO ALA SER GLY CYS ASN GLN GLU CYS          
SEQRES  38 A  880  THR THR SER ALA THR ASP TRP LEU GLY VAL THR THR ASN          
SEQRES  39 A  880  SER GLU ASP CYS SER TYR THR SER ASP LEU ASP HIS SER          
SEQRES  40 A  880  ASP GLY GLY LEU LYS HIS THR ALA PHE SER ASP GLU ASP          
SEQRES  41 A  880  PRO GLY GLU LEU ASP ILE THR PRO THR THR ILE LEU ASN          
SEQRES  42 A  880  PRO HIS SER SER LEU ASP ARG ILE SER CYS THR ILE TRP          
SEQRES  43 A  880  ASP GLN ARG ASP ALA LYS LYS ALA GLN LEU SER VAL LEU          
SEQRES  44 A  880  GLU ILE ALA SER CYS ILE ILE GLU ARG VAL ASP SER MET          
SEQRES  45 A  880  GLY GLU ALA ASN ASP TYR ILE TYR ILE GLY VAL VAL PHE          
SEQRES  46 A  880  SER PHE LEU LEU THR LEU ILE PRO ILE PHE CYS ARG LEU          
SEQRES  47 A  880  CYS GLU VAL THR LEU GLY SER ASP ALA GLU LYS ALA SER          
SEQRES  48 A  880  GLU ILE SER TYR PHE ASN MET PRO GLN LEU LEU TRP GLU          
SEQRES  49 A  880  LYS SER SER ALA SER LEU PHE THR LEU LEU GLY LEU ALA          
SEQRES  50 A  880  PHE GLY ASP SER GLN TRP GLU ARG MET VAL LEU ALA LEU          
SEQRES  51 A  880  GLY PHE VAL GLN ARG LEU CYS LEU THR LEU ILE LEU PHE          
SEQRES  52 A  880  ILE ILE PHE ALA VAL ALA GLU ARG THR PHE LYS GLN ARG          
SEQRES  53 A  880  PHE LEU TYR ALA LYS LEU PHE SER HIS LEU THR SER SER          
SEQRES  54 A  880  ARG ARG ALA ARG LYS SER ASN LEU PRO HIS PHE ARG LEU          
SEQRES  55 A  880  ASN LYS VAL ARG ASN ILE LYS THR TRP LEU SER VAL ARG          
SEQRES  56 A  880  SER TYR LEU LYS LYS ARG GLY PRO GLN ARG SER VAL ASP          
SEQRES  57 A  880  ILE ILE VAL SER ALA ALA PHE ILE VAL THR LEU LEU LEU          
SEQRES  58 A  880  LEU ALA PHE LEU SER VAL GLU TRP LEU LYS ASP SER ALA          
SEQRES  59 A  880  HIS LEU HIS THR HIS LEU THR LEU GLU ALA LEU ILE TRP          
SEQRES  60 A  880  SER ILE THR ILE GLY ILE PHE LEU LEU ARG PHE MET THR          
SEQRES  61 A  880  LEU GLY GLN LYS ILE GLN HIS LYS TYR ARG SER VAL SER          
SEQRES  62 A  880  VAL LEU ILE THR GLU GLN ILE ASN LEU TYR LEU GLN ILE          
SEQRES  63 A  880  GLU GLN LYS PRO LYS LYS LYS ASP GLU LEU MET VAL SER          
SEQRES  64 A  880  ASN SER VAL LEU LYS LEU ALA ALA ASP LEU LEU LYS GLU          
SEQRES  65 A  880  LEU GLU THR PRO PHE LYS LEU SER GLY LEU SER ALA ASN          
SEQRES  66 A  880  PRO TYR LEU PHE THR THR ILE LYS VAL VAL ILE LEU SER          
SEQRES  67 A  880  ALA LEU SER GLY VAL LEU SER GLU VAL LEU GLY PHE LYS          
SEQRES  68 A  880  LEU LYS LEU HIS LYS ILE LYS ILE LYS                          
CRYST1    1.000    1.000    1.000  90.00  90.00  90.00 P 1           1          
ORIGX1      1.000000  0.000000  0.000000        0.00000                         
ORIGX2      0.000000  1.000000  0.000000        0.00000                         
ORIGX3      0.000000  0.000000  1.000000        0.00000                         
SCALE1      1.000000  0.000000  0.000000        0.00000                         
SCALE2      0.000000  1.000000  0.000000        0.00000                         
SCALE3      0.000000  0.000000  1.000000        0.00000                         
MODEL        1                                                                  
ATOM      1  N   MET A   1       7.586  14.637   7.367  1.00 57.43           N  
ATOM      2  CA  MET A   1       6.687  15.812   7.360  1.00 57.43           C  
ATOM      3  C   MET A   1       6.124  16.053   5.958  1.00 57.43           C  
ATOM      4  CB  MET A   1       7.342  17.026   8.034  1.00 57.43           C  
ATOM      5  O   MET A   1       5.054  15.531   5.678  1.00 57.43           O  
ATOM      6  CG  MET A   1       7.532  16.734   9.532  1.00 57.43           C  
ATOM      7  SD  MET A   1       8.506  17.962  10.430  1.00 57.43           S  
ATOM      8  CE  MET A   1       8.367  17.296  12.114  1.00 57.43           C  
ATOM      9  N   LYS A   2       6.855  16.692   5.025  1.00 81.38           N  
ATOM     10  CA  LYS A   2       6.330  17.034   3.677  1.00 81.38           C  
ATOM     11  C   LYS A   2       5.658  15.875   2.908  1.00 81.38           C  
ATOM     12  CB  LYS A   2       7.436  17.667   2.808  1.00 81.38           C  
ATOM     13  O   LYS A   2       4.600  16.068   2.320  1.00 81.38           O  
ATOM     14  CG  LYS A   2       7.902  19.042   3.321  1.00 81.38           C  
ATOM     15  CD  LYS A   2       8.905  19.698   2.356  1.00 81.38           C  
ATOM     16  CE  LYS A   2       9.319  21.083   2.875  1.00 81.38           C  
ATOM     17  NZ  LYS A   2      10.289  21.760   1.973  1.00 81.38           N  
ATOM     18  N   LEU A   3       6.235  14.667   2.916  1.00 80.32           N  
ATOM     19  CA  LEU A   3       5.627  13.486   2.271  1.00 80.32           C  
ATOM     20  C   LEU A   3       4.312  13.053   2.943  1.00 80.32           C  
ATOM     21  CB  LEU A   3       6.638  12.321   2.269  1.00 80.32           C  
ATOM     22  O   LEU A   3       3.353  12.702   2.258  1.00 80.32           O  
ATOM     23  CG  LEU A   3       7.662  12.388   1.120  1.00 80.32           C  
ATOM     24  CD1 LEU A   3       8.845  11.469   1.418  1.00 80.32           C  
ATOM     25  CD2 LEU A   3       7.043  11.951  -0.211  1.00 80.32           C  
ATOM     26  N   ASP A   4       4.245  13.117   4.272  1.00 82.23           N  
ATOM     27  CA  ASP A   4       3.072  12.734   5.064  1.00 82.23           C  
ATOM     28  C   ASP A   4       1.906  13.710   4.849  1.00 82.23           C  
ATOM     29  CB  ASP A   4       3.446  12.687   6.554  1.00 82.23           C  
ATOM     30  O   ASP A   4       0.747  13.291   4.798  1.00 82.23           O  
ATOM     31  CG  ASP A   4       4.803  12.027   6.794  1.00 82.23           C  
ATOM     32  OD1 ASP A   4       4.868  10.784   6.790  1.00 82.23           O  
ATOM     33  OD2 ASP A   4       5.789  12.783   6.952  1.00 82.23           O  
ATOM     34  N   GLU A   5       2.223  14.998   4.674  1.00 85.22           N  
ATOM     35  CA  GLU A   5       1.292  16.069   4.299  1.00 85.22           C  
ATOM     36  C   GLU A   5       0.733  15.856   2.885  1.00 85.22           C  
ATOM     37  CB  GLU A   5       2.013  17.426   4.364  1.00 85.22           C  
ATOM     38  O   GLU A   5      -0.481  15.927   2.693  1.00 85.22           O  
ATOM     39  CG  GLU A   5       2.403  17.872   5.784  1.00 85.22           C  
ATOM     40  CD  GLU A   5       3.616  18.817   5.757  1.00 85.22           C  
ATOM     41  OE1 GLU A   5       4.537  18.603   6.583  1.00 85.22           O  
ATOM     42  OE2 GLU A   5       3.673  19.686   4.859  1.00 85.22           O  
ATOM     43  N   ILE A   6       1.586  15.527   1.904  1.00 83.89           N  
ATOM     44  CA  ILE A   6       1.172  15.211   0.524  1.00 83.89           C  
ATOM     45  C   ILE A   6       0.252  13.980   0.503  1.00 83.89           C  
ATOM     46  CB  ILE A   6       2.417  15.028  -0.380  1.00 83.89           C  
ATOM     47  O   ILE A   6      -0.810  14.011  -0.122  1.00 83.89           O  
ATOM     48  CG1 ILE A   6       3.135  16.383  -0.585  1.00 83.89           C  
ATOM     49  CG2 ILE A   6       2.051  14.427  -1.753  1.00 83.89           C  
ATOM     50  CD1 ILE A   6       4.571  16.247  -1.110  1.00 83.89           C  
ATOM     51  N   VAL A   7       0.613  12.917   1.230  1.00 84.38           N  
ATOM     52  CA  VAL A   7      -0.201  11.698   1.361  1.00 84.38           C  
ATOM     53  C   VAL A   7      -1.525  11.985   2.075  1.00 84.38           C  
ATOM     54  CB  VAL A   7       0.628  10.584   2.040  1.00 84.38           C  
ATOM     55  O   VAL A   7      -2.568  11.541   1.599  1.00 84.38           O  
ATOM     56  CG1 VAL A   7      -0.180   9.403   2.600  1.00 84.38           C  
ATOM     57  CG2 VAL A   7       1.621  10.021   1.013  1.00 84.38           C  
ATOM     58  N   ALA A   8      -1.530  12.771   3.158  1.00 83.58           N  
ATOM     59  CA  ALA A   8      -2.759  13.167   3.853  1.00 83.58           C  
ATOM     60  C   ALA A   8      -3.670  14.039   2.969  1.00 83.58           C  
ATOM     61  CB  ALA A   8      -2.386  13.907   5.144  1.00 83.58           C  
ATOM     62  O   ALA A   8      -4.887  13.840   2.935  1.00 83.58           O  
ATOM     63  N   TRP A   9      -3.093  14.977   2.211  1.00 83.29           N  
ATOM     64  CA  TRP A   9      -3.819  15.804   1.250  1.00 83.29           C  
ATOM     65  C   TRP A   9      -4.449  14.949   0.145  1.00 83.29           C  
ATOM     66  CB  TRP A   9      -2.882  16.872   0.667  1.00 83.29           C  
ATOM     67  O   TRP A   9      -5.637  15.100  -0.148  1.00 83.29           O  
ATOM     68  CG  TRP A   9      -3.545  17.753  -0.345  1.00 83.29           C  
ATOM     69  CD1 TRP A   9      -4.182  18.914  -0.077  1.00 83.29           C  
ATOM     70  CD2 TRP A   9      -3.711  17.527  -1.780  1.00 83.29           C  
ATOM     71  CE2 TRP A   9      -4.560  18.550  -2.298  1.00 83.29           C  
ATOM     72  CE3 TRP A   9      -3.251  16.553  -2.694  1.00 83.29           C  
ATOM     73  NE1 TRP A   9      -4.771  19.396  -1.229  1.00 83.29           N  
ATOM     74  CH2 TRP A   9      -4.526  17.574  -4.513  1.00 83.29           C  
ATOM     75  CZ2 TRP A   9      -4.992  18.565  -3.632  1.00 83.29           C  
ATOM     76  CZ3 TRP A   9      -3.643  16.584  -4.047  1.00 83.29           C  
ATOM     77  N   TYR A  10      -3.694  14.005  -0.425  1.00 84.82           N  
ATOM     78  CA  TYR A  10      -4.182  13.128  -1.488  1.00 84.82           C  
ATOM     79  C   TYR A  10      -5.236  12.132  -0.977  1.00 84.82           C  
ATOM     80  CB  TYR A  10      -2.994  12.438  -2.165  1.00 84.82           C  
ATOM     81  O   TYR A  10      -6.265  11.958  -1.627  1.00 84.82           O  
ATOM     82  CG  TYR A  10      -3.349  11.734  -3.462  1.00 84.82           C  
ATOM     83  CD1 TYR A  10      -3.449  10.334  -3.498  1.00 84.82           C  
ATOM     84  CD2 TYR A  10      -3.551  12.473  -4.644  1.00 84.82           C  
ATOM     85  CE1 TYR A  10      -3.716   9.665  -4.703  1.00 84.82           C  
ATOM     86  CE2 TYR A  10      -3.841  11.812  -5.854  1.00 84.82           C  
ATOM     87  OH  TYR A  10      -4.204   9.753  -7.044  1.00 84.82           O  
ATOM     88  CZ  TYR A  10      -3.925  10.402  -5.884  1.00 84.82           C  
ATOM     89  N   GLN A  11      -5.067  11.569   0.226  1.00 86.13           N  
ATOM     90  CA  GLN A  11      -6.079  10.758   0.922  1.00 86.13           C  
ATOM     91  C   GLN A  11      -7.377  11.550   1.142  1.00 86.13           C  
ATOM     92  CB  GLN A  11      -5.483  10.273   2.256  1.00 86.13           C  
ATOM     93  O   GLN A  11      -8.462  11.060   0.826  1.00 86.13           O  
ATOM     94  CG  GLN A  11      -6.376   9.328   3.089  1.00 86.13           C  
ATOM     95  CD  GLN A  11      -5.672   8.878   4.375  1.00 86.13           C  
ATOM     96  NE2 GLN A  11      -6.331   8.218   5.304  1.00 86.13           N  
ATOM     97  OE1 GLN A  11      -4.496   9.127   4.577  1.00 86.13           O  
ATOM     98  N   LYS A  12      -7.283  12.806   1.603  1.00 85.37           N  
ATOM     99  CA  LYS A  12      -8.436  13.708   1.767  1.00 85.37           C  
ATOM    100  C   LYS A  12      -9.104  14.031   0.425  1.00 85.37           C  
ATOM    101  CB  LYS A  12      -7.976  14.963   2.533  1.00 85.37           C  
ATOM    102  O   LYS A  12     -10.331  13.998   0.337  1.00 85.37           O  
ATOM    103  CG  LYS A  12      -9.127  15.913   2.908  1.00 85.37           C  
ATOM    104  CD  LYS A  12      -8.625  17.041   3.828  1.00 85.37           C  
ATOM    105  CE  LYS A  12      -9.773  17.977   4.236  1.00 85.37           C  
ATOM    106  NZ  LYS A  12      -9.336  18.992   5.233  1.00 85.37           N  
ATOM    107  N   ARG A  13      -8.326  14.281  -0.636  1.00 83.93           N  
ATOM    108  CA  ARG A  13      -8.829  14.552  -1.996  1.00 83.93           C  
ATOM    109  C   ARG A  13      -9.530  13.328  -2.599  1.00 83.93           C  
ATOM    110  CB  ARG A  13      -7.665  15.068  -2.868  1.00 83.93           C  
ATOM    111  O   ARG A  13     -10.646  13.459  -3.095  1.00 83.93           O  
ATOM    112  CG  ARG A  13      -8.074  15.602  -4.253  1.00 83.93           C  
ATOM    113  CD  ARG A  13      -9.042  16.792  -4.171  1.00 83.93           C  
ATOM    114  NE  ARG A  13      -9.212  17.466  -5.474  1.00 83.93           N  
ATOM    115  NH1 ARG A  13     -10.635  19.142  -4.794  1.00 83.93           N  
ATOM    116  NH2 ARG A  13      -9.905  19.076  -6.899  1.00 83.93           N  
ATOM    117  CZ  ARG A  13      -9.919  18.556  -5.711  1.00 83.93           C  
ATOM    118  N   ILE A  14      -8.946  12.137  -2.467  1.00 83.04           N  
ATOM    119  CA  ILE A  14      -9.579  10.854  -2.809  1.00 83.04           C  
ATOM    120  C   ILE A  14     -10.865  10.633  -1.999  1.00 83.04           C  
ATOM    121  CB  ILE A  14      -8.544   9.710  -2.654  1.00 83.04           C  
ATOM    122  O   ILE A  14     -11.874  10.207  -2.563  1.00 83.04           O  
ATOM    123  CG1 ILE A  14      -7.650   9.701  -3.916  1.00 83.04           C  
ATOM    124  CG2 ILE A  14      -9.213   8.344  -2.449  1.00 83.04           C  
ATOM    125  CD1 ILE A  14      -6.673   8.525  -4.023  1.00 83.04           C  
ATOM    126  N   GLY A  15     -10.862  10.992  -0.712  1.00 79.62           N  
ATOM    127  CA  GLY A  15     -12.054  11.046   0.134  1.00 79.62           C  
ATOM    128  C   GLY A  15     -13.169  11.881  -0.493  1.00 79.62           C  
ATOM    129  O   GLY A  15     -14.279  11.385  -0.660  1.00 79.62           O  
ATOM    130  N   THR A  16     -12.871  13.109  -0.934  1.00 79.86           N  
ATOM    131  CA  THR A  16     -13.878  13.996  -1.549  1.00 79.86           C  
ATOM    132  C   THR A  16     -14.484  13.486  -2.861  1.00 79.86           C  
ATOM    133  CB  THR A  16     -13.381  15.442  -1.736  1.00 79.86           C  
ATOM    134  O   THR A  16     -15.544  13.979  -3.237  1.00 79.86           O  
ATOM    135  CG2 THR A  16     -13.103  16.127  -0.398  1.00 79.86           C  
ATOM    136  OG1 THR A  16     -12.205  15.565  -2.508  1.00 79.86           O  
ATOM    137  N   TYR A  17     -13.878  12.498  -3.534  1.00 75.13           N  
ATOM    138  CA  TYR A  17     -14.438  11.900  -4.753  1.00 75.13           C  
ATOM    139  C   TYR A  17     -15.408  10.732  -4.503  1.00 75.13           C  
ATOM    140  CB  TYR A  17     -13.305  11.497  -5.708  1.00 75.13           C  
ATOM    141  O   TYR A  17     -16.343  10.565  -5.282  1.00 75.13           O  
ATOM    142  CG  TYR A  17     -12.551  12.665  -6.320  1.00 75.13           C  
ATOM    143  CD1 TYR A  17     -13.260  13.649  -7.035  1.00 75.13           C  
ATOM    144  CD2 TYR A  17     -11.148  12.750  -6.215  1.00 75.13           C  
ATOM    145  CE1 TYR A  17     -12.578  14.713  -7.645  1.00 75.13           C  
ATOM    146  CE2 TYR A  17     -10.459  13.816  -6.825  1.00 75.13           C  
ATOM    147  OH  TYR A  17     -10.531  15.805  -8.162  1.00 75.13           O  
ATOM    148  CZ  TYR A  17     -11.177  14.795  -7.539  1.00 75.13           C  
ATOM    149  N   ASP A  18     -15.244   9.970  -3.413  1.00 76.25           N  
ATOM    150  CA  ASP A  18     -16.206   8.923  -3.007  1.00 76.25           C  
ATOM    151  C   ASP A  18     -17.294   9.463  -2.050  1.00 76.25           C  
ATOM    152  CB  ASP A  18     -15.434   7.739  -2.389  1.00 76.25           C  
ATOM    153  O   ASP A  18     -18.330   8.814  -1.864  1.00 76.25           O  
ATOM    154  CG  ASP A  18     -16.216   6.410  -2.335  1.00 76.25           C  
ATOM    155  OD1 ASP A  18     -16.811   6.005  -3.353  1.00 76.25           O  
ATOM    156  OD2 ASP A  18     -16.133   5.693  -1.304  1.00 76.25           O  
ATOM    157  N   LYS A  19     -17.067  10.649  -1.449  1.00 73.30           N  
ATOM    158  CA  LYS A  19     -17.926  11.241  -0.410  1.00 73.30           C  
ATOM    159  C   LYS A  19     -19.307  11.625  -0.936  1.00 73.30           C  
ATOM    160  CB  LYS A  19     -17.249  12.429   0.300  1.00 73.30           C  
ATOM    161  O   LYS A  19     -19.464  12.566  -1.720  1.00 73.30           O  
ATOM    162  CG  LYS A  19     -18.088  12.857   1.518  1.00 73.30           C  
ATOM    163  CD  LYS A  19     -17.492  14.027   2.308  1.00 73.30           C  
ATOM    164  CE  LYS A  19     -18.434  14.311   3.484  1.00 73.30           C  
ATOM    165  NZ  LYS A  19     -18.040  15.500   4.271  1.00 73.30           N  
ATOM    166  N   GLN A  20     -20.325  10.952  -0.417  1.00 69.57           N  
ATOM    167  CA  GLN A  20     -21.713  11.129  -0.846  1.00 69.57           C  
ATOM    168  C   GLN A  20     -22.501  12.105   0.023  1.00 69.57           C  
ATOM    169  CB  GLN A  20     -22.358   9.749  -0.964  1.00 69.57           C  
ATOM    170  O   GLN A  20     -22.031  12.585   1.051  1.00 69.57           O  
ATOM    171  CG  GLN A  20     -21.915   9.148  -2.303  1.00 69.57           C  
ATOM    172  CD  GLN A  20     -21.893   7.644  -2.232  1.00 69.57           C  
ATOM    173  NE2 GLN A  20     -20.759   7.055  -1.917  1.00 69.57           N  
ATOM    174  OE1 GLN A  20     -22.885   6.985  -2.485  1.00 69.57           O  
ATOM    175  N   GLU A  21     -23.709  12.439  -0.423  1.00 62.84           N  
ATOM    176  CA  GLU A  21     -24.552  13.453   0.213  1.00 62.84           C  
ATOM    177  C   GLU A  21     -24.907  13.079   1.650  1.00 62.84           C  
ATOM    178  CB  GLU A  21     -25.790  13.710  -0.649  1.00 62.84           C  
ATOM    179  O   GLU A  21     -24.751  13.918   2.525  1.00 62.84           O  
ATOM    180  CG  GLU A  21     -25.336  14.305  -1.993  1.00 62.84           C  
ATOM    181  CD  GLU A  21     -26.484  14.617  -2.949  1.00 62.84           C  
ATOM    182  OE1 GLU A  21     -26.213  15.441  -3.849  1.00 62.84           O  
ATOM    183  OE2 GLU A  21     -27.545  13.974  -2.814  1.00 62.84           O  
ATOM    184  N   TRP A  22     -25.214  11.811   1.943  1.00 66.37           N  
ATOM    185  CA  TRP A  22     -25.433  11.372   3.325  1.00 66.37           C  
ATOM    186  C   TRP A  22     -24.185  11.539   4.214  1.00 66.37           C  
ATOM    187  CB  TRP A  22     -25.976   9.936   3.347  1.00 66.37           C  
ATOM    188  O   TRP A  22     -24.323  11.929   5.370  1.00 66.37           O  
ATOM    189  CG  TRP A  22     -25.016   8.853   2.951  1.00 66.37           C  
ATOM    190  CD1 TRP A  22     -24.935   8.272   1.733  1.00 66.37           C  
ATOM    191  CD2 TRP A  22     -24.018   8.181   3.781  1.00 66.37           C  
ATOM    192  CE2 TRP A  22     -23.343   7.211   2.980  1.00 66.37           C  
ATOM    193  CE3 TRP A  22     -23.614   8.294   5.131  1.00 66.37           C  
ATOM    194  NE1 TRP A  22     -23.954   7.300   1.748  1.00 66.37           N  
ATOM    195  CH2 TRP A  22     -21.930   6.545   4.831  1.00 66.37           C  
ATOM    196  CZ2 TRP A  22     -22.307   6.409   3.483  1.00 66.37           C  
ATOM    197  CZ3 TRP A  22     -22.589   7.479   5.649  1.00 66.37           C  
ATOM    198  N   GLU A  23     -22.966  11.335   3.697  1.00 70.76           N  
ATOM    199  CA  GLU A  23     -21.723  11.612   4.442  1.00 70.76           C  
ATOM    200  C   GLU A  23     -21.502  13.120   4.623  1.00 70.76           C  
ATOM    201  CB  GLU A  23     -20.493  10.997   3.746  1.00 70.76           C  
ATOM    202  O   GLU A  23     -21.030  13.553   5.672  1.00 70.76           O  
ATOM    203  CG  GLU A  23     -20.453   9.466   3.824  1.00 70.76           C  
ATOM    204  CD  GLU A  23     -19.270   8.865   3.050  1.00 70.76           C  
ATOM    205  OE1 GLU A  23     -18.435   8.149   3.662  1.00 70.76           O  
ATOM    206  OE2 GLU A  23     -19.220   9.115   1.822  1.00 70.76           O  
ATOM    207  N   LYS A  24     -21.865  13.946   3.629  1.00 70.17           N  
ATOM    208  CA  LYS A  24     -21.839  15.414   3.750  1.00 70.17           C  
ATOM    209  C   LYS A  24     -22.830  15.876   4.815  1.00 70.17           C  
ATOM    210  CB  LYS A  24     -22.099  16.106   2.400  1.00 70.17           C  
ATOM    211  O   LYS A  24     -22.409  16.542   5.747  1.00 70.17           O  
ATOM    212  CG  LYS A  24     -20.993  15.853   1.360  1.00 70.17           C  
ATOM    213  CD  LYS A  24     -21.409  16.376  -0.022  1.00 70.17           C  
ATOM    214  CE  LYS A  24     -20.442  15.888  -1.110  1.00 70.17           C  
ATOM    215  NZ  LYS A  24     -20.955  16.200  -2.469  1.00 70.17           N  
ATOM    216  N   THR A  25     -24.094  15.465   4.736  1.00 69.36           N  
ATOM    217  CA  THR A  25     -25.155  15.819   5.687  1.00 69.36           C  
ATOM    218  C   THR A  25     -24.869  15.312   7.101  1.00 69.36           C  
ATOM    219  CB  THR A  25     -26.502  15.263   5.199  1.00 69.36           C  
ATOM    220  O   THR A  25     -25.140  16.032   8.055  1.00 69.36           O  
ATOM    221  CG2 THR A  25     -27.690  15.670   6.068  1.00 69.36           C  
ATOM    222  OG1 THR A  25     -26.783  15.728   3.904  1.00 69.36           O  
ATOM    223  N   VAL A  26     -24.309  14.109   7.274  1.00 68.19           N  
ATOM    224  CA  VAL A  26     -23.944  13.605   8.610  1.00 68.19           C  
ATOM    225  C   VAL A  26     -22.730  14.343   9.180  1.00 68.19           C  
ATOM    226  CB  VAL A  26     -23.764  12.074   8.620  1.00 68.19           C  
ATOM    227  O   VAL A  26     -22.767  14.714  10.347  1.00 68.19           O  
ATOM    228  CG1 VAL A  26     -23.178  11.563   9.942  1.00 68.19           C  
ATOM    229  CG2 VAL A  26     -25.124  11.380   8.450  1.00 68.19           C  
ATOM    230  N   GLU A  27     -21.687  14.624   8.392  1.00 71.59           N  
ATOM    231  CA  GLU A  27     -20.563  15.444   8.878  1.00 71.59           C  
ATOM    232  C   GLU A  27     -20.983  16.889   9.173  1.00 71.59           C  
ATOM    233  CB  GLU A  27     -19.387  15.411   7.894  1.00 71.59           C  
ATOM    234  O   GLU A  27     -20.595  17.415  10.207  1.00 71.59           O  
ATOM    235  CG  GLU A  27     -18.601  14.093   7.992  1.00 71.59           C  
ATOM    236  CD  GLU A  27     -17.523  13.990   6.908  1.00 71.59           C  
ATOM    237  OE1 GLU A  27     -17.360  12.890   6.342  1.00 71.59           O  
ATOM    238  OE2 GLU A  27     -16.893  15.017   6.564  1.00 71.59           O  
ATOM    239  N   GLN A  28     -21.829  17.493   8.333  1.00 66.49           N  
ATOM    240  CA  GLN A  28     -22.423  18.816   8.554  1.00 66.49           C  
ATOM    241  C   GLN A  28     -23.179  18.849   9.891  1.00 66.49           C  
ATOM    242  CB  GLN A  28     -23.338  19.133   7.353  1.00 66.49           C  
ATOM    243  O   GLN A  28     -22.878  19.662  10.753  1.00 66.49           O  
ATOM    244  CG  GLN A  28     -23.841  20.579   7.297  1.00 66.49           C  
ATOM    245  CD  GLN A  28     -22.728  21.576   6.983  1.00 66.49           C  
ATOM    246  NE2 GLN A  28     -22.607  22.641   7.733  1.00 66.49           N  
ATOM    247  OE1 GLN A  28     -21.951  21.389   6.054  1.00 66.49           O  
ATOM    248  N   ARG A  29     -24.069  17.874  10.134  1.00 66.40           N  
ATOM    249  CA  ARG A  29     -24.794  17.724  11.409  1.00 66.40           C  
ATOM    250  C   ARG A  29     -23.881  17.519  12.629  1.00 66.40           C  
ATOM    251  CB  ARG A  29     -25.759  16.539  11.302  1.00 66.40           C  
ATOM    252  O   ARG A  29     -24.228  17.970  13.716  1.00 66.40           O  
ATOM    253  CG  ARG A  29     -27.041  16.816  10.504  1.00 66.40           C  
ATOM    254  CD  ARG A  29     -27.845  15.511  10.391  1.00 66.40           C  
ATOM    255  NE  ARG A  29     -28.946  15.614   9.416  1.00 66.40           N  
ATOM    256  NH1 ARG A  29     -29.934  13.567   9.817  1.00 66.40           N  
ATOM    257  NH2 ARG A  29     -30.638  14.823   8.115  1.00 66.40           N  
ATOM    258  CZ  ARG A  29     -29.828  14.671   9.126  1.00 66.40           C  
ATOM    259  N   ILE A  30     -22.750  16.825  12.470  1.00 65.40           N  
ATOM    260  CA  ILE A  30     -21.759  16.620  13.542  1.00 65.40           C  
ATOM    261  C   ILE A  30     -20.976  17.914  13.828  1.00 65.40           C  
ATOM    262  CB  ILE A  30     -20.836  15.420  13.197  1.00 65.40           C  
ATOM    263  O   ILE A  30     -20.684  18.191  14.988  1.00 65.40           O  
ATOM    264  CG1 ILE A  30     -21.621  14.089  13.309  1.00 65.40           C  
ATOM    265  CG2 ILE A  30     -19.593  15.351  14.107  1.00 65.40           C  
ATOM    266  CD1 ILE A  30     -20.917  12.891  12.653  1.00 65.40           C  
ATOM    267  N   LEU A  31     -20.656  18.703  12.797  1.00 57.08           N  
ATOM    268  CA  LEU A  31     -19.928  19.973  12.913  1.00 57.08           C  
ATOM    269  C   LEU A  31     -20.806  21.108  13.461  1.00 57.08           C  
ATOM    270  CB  LEU A  31     -19.349  20.343  11.534  1.00 57.08           C  
ATOM    271  O   LEU A  31     -20.374  21.827  14.355  1.00 57.08           O  
ATOM    272  CG  LEU A  31     -18.166  19.461  11.092  1.00 57.08           C  
ATOM    273  CD1 LEU A  31     -17.890  19.656   9.599  1.00 57.08           C  
ATOM    274  CD2 LEU A  31     -16.881  19.800  11.854  1.00 57.08           C  
ATOM    275  N   ASP A  32     -22.048  21.223  12.987  1.00 52.05           N  
ATOM    276  CA  ASP A  32     -22.989  22.301  13.340  1.00 52.05           C  
ATOM    277  C   ASP A  32     -23.613  22.140  14.745  1.00 52.05           C  
ATOM    278  CB  ASP A  32     -24.088  22.412  12.266  1.00 52.05           C  
ATOM    279  O   ASP A  32     -24.512  22.886  15.135  1.00 52.05           O  
ATOM    280  CG  ASP A  32     -23.592  22.773  10.860  1.00 52.05           C  
ATOM    281  OD1 ASP A  32     -22.444  23.236  10.692  1.00 52.05           O  
ATOM    282  OD2 ASP A  32     -24.380  22.572   9.908  1.00 52.05           O  
ATOM    283  N   GLY A  33     -23.175  21.145  15.524  1.00 46.00           N  
ATOM    284  CA  GLY A  33     -23.488  21.040  16.952  1.00 46.00           C  
ATOM    285  C   GLY A  33     -24.968  20.844  17.308  1.00 46.00           C  
ATOM    286  O   GLY A  33     -25.344  21.147  18.437  1.00 46.00           O  
ATOM    287  N   PHE A  34     -25.804  20.353  16.381  1.00 43.52           N  
ATOM    288  CA  PHE A  34     -27.200  19.921  16.602  1.00 43.52           C  
ATOM    289  C   PHE A  34     -28.103  20.875  17.434  1.00 43.52           C  
ATOM    290  CB  PHE A  34     -27.224  18.454  17.087  1.00 43.52           C  
ATOM    291  O   PHE A  34     -28.939  20.428  18.221  1.00 43.52           O  
ATOM    292  CG  PHE A  34     -27.188  17.401  15.993  1.00 43.52           C  
ATOM    293  CD1 PHE A  34     -28.300  17.240  15.142  1.00 43.52           C  
ATOM    294  CD2 PHE A  34     -26.109  16.501  15.903  1.00 43.52           C  
ATOM    295  CE1 PHE A  34     -28.351  16.164  14.237  1.00 43.52           C  
ATOM    296  CE2 PHE A  34     -26.166  15.415  15.010  1.00 43.52           C  
ATOM    297  CZ  PHE A  34     -27.301  15.229  14.199  1.00 43.52           C  
ATOM    298  N   ASN A  35     -27.994  22.192  17.231  1.00 38.98           N  
ATOM    299  CA  ASN A  35     -28.853  23.192  17.885  1.00 38.98           C  
ATOM    300  C   ASN A  35     -29.548  24.111  16.861  1.00 38.98           C  
ATOM    301  CB  ASN A  35     -28.012  23.991  18.899  1.00 38.98           C  
ATOM    302  O   ASN A  35     -28.999  25.149  16.504  1.00 38.98           O  
ATOM    303  CG  ASN A  35     -27.761  23.235  20.189  1.00 38.98           C  
ATOM    304  ND2 ASN A  35     -26.566  22.754  20.420  1.00 38.98           N  
ATOM    305  OD1 ASN A  35     -28.643  23.058  21.011  1.00 38.98           O  
ATOM    306  N   SER A  36     -30.748  23.740  16.381  1.00 40.92           N  
ATOM    307  CA  SER A  36     -31.709  24.678  15.737  1.00 40.92           C  
ATOM    308  C   SER A  36     -33.022  24.041  15.248  1.00 40.92           C  
ATOM    309  CB  SER A  36     -31.104  25.405  14.518  1.00 40.92           C  
ATOM    310  O   SER A  36     -34.070  24.682  15.315  1.00 40.92           O  
ATOM    311  OG  SER A  36     -30.306  24.537  13.740  1.00 40.92           O  
ATOM    312  N   VAL A  37     -33.005  22.807  14.724  1.00 43.26           N  
ATOM    313  CA  VAL A  37     -34.137  22.294  13.920  1.00 43.26           C  
ATOM    314  C   VAL A  37     -35.242  21.642  14.767  1.00 43.26           C  
ATOM    315  CB  VAL A  37     -33.683  21.373  12.767  1.00 43.26           C  
ATOM    316  O   VAL A  37     -35.181  20.461  15.108  1.00 43.26           O  
ATOM    317  CG1 VAL A  37     -34.809  21.253  11.729  1.00 43.26           C  
ATOM    318  CG2 VAL A  37     -32.447  21.906  12.027  1.00 43.26           C  
ATOM    319  N   ASN A  38     -36.307  22.398  15.044  1.00 36.45           N  
ATOM    320  CA  ASN A  38     -37.541  21.896  15.660  1.00 36.45           C  
ATOM    321  C   ASN A  38     -38.383  21.061  14.670  1.00 36.45           C  
ATOM    322  CB  ASN A  38     -38.348  23.082  16.231  1.00 36.45           C  
ATOM    323  O   ASN A  38     -39.291  21.582  14.022  1.00 36.45           O  
ATOM    324  CG  ASN A  38     -37.863  23.520  17.597  1.00 36.45           C  
ATOM    325  ND2 ASN A  38     -37.367  24.726  17.738  1.00 36.45           N  
ATOM    326  OD1 ASN A  38     -37.934  22.776  18.559  1.00 36.45           O  
ATOM    327  N   LEU A  39     -38.123  19.751  14.570  1.00 51.37           N  
ATOM    328  CA  LEU A  39     -39.045  18.815  13.908  1.00 51.37           C  
ATOM    329  C   LEU A  39     -40.143  18.344  14.878  1.00 51.37           C  
ATOM    330  CB  LEU A  39     -38.303  17.617  13.287  1.00 51.37           C  
ATOM    331  O   LEU A  39     -39.859  17.967  16.015  1.00 51.37           O  
ATOM    332  CG  LEU A  39     -37.407  17.990  12.087  1.00 51.37           C  
ATOM    333  CD1 LEU A  39     -35.928  17.984  12.476  1.00 51.37           C  
ATOM    334  CD2 LEU A  39     -37.578  16.987  10.945  1.00 51.37           C  
ATOM    335  N   LYS A  40     -41.400  18.318  14.416  1.00 39.05           N  
ATOM    336  CA  LYS A  40     -42.543  17.791  15.185  1.00 39.05           C  
ATOM    337  C   LYS A  40     -42.425  16.270  15.377  1.00 39.05           C  
ATOM    338  CB  LYS A  40     -43.874  18.157  14.498  1.00 39.05           C  
ATOM    339  O   LYS A  40     -42.020  15.555  14.463  1.00 39.05           O  
ATOM    340  CG  LYS A  40     -44.191  19.665  14.522  1.00 39.05           C  
ATOM    341  CD  LYS A  40     -45.522  19.958  13.806  1.00 39.05           C  
ATOM    342  CE  LYS A  40     -45.877  21.452  13.862  1.00 39.05           C  
ATOM    343  NZ  LYS A  40     -47.134  21.750  13.122  1.00 39.05           N  
ATOM    344  N   ASN A  41     -42.829  15.770  16.547  1.00 39.37           N  
ATOM    345  CA  ASN A  41     -42.855  14.334  16.850  1.00 39.37           C  
ATOM    346  C   ASN A  41     -43.890  13.587  15.990  1.00 39.37           C  
ATOM    347  CB  ASN A  41     -43.188  14.124  18.345  1.00 39.37           C  
ATOM    348  O   ASN A  41     -45.088  13.821  16.134  1.00 39.37           O  
ATOM    349  CG  ASN A  41     -41.981  14.140  19.262  1.00 39.37           C  
ATOM    350  ND2 ASN A  41     -42.127  14.636  20.468  1.00 39.37           N  
ATOM    351  OD1 ASN A  41     -40.909  13.667  18.935  1.00 39.37           O  
ATOM    352  N   THR A  42     -43.445  12.609  15.199  1.00 40.76           N  
ATOM    353  CA  THR A  42     -44.304  11.595  14.566  1.00 40.76           C  
ATOM    354  C   THR A  42     -44.083  10.224  15.215  1.00 40.76           C  
ATOM    355  CB  THR A  42     -44.100  11.537  13.042  1.00 40.76           C  
ATOM    356  O   THR A  42     -42.955   9.831  15.521  1.00 40.76           O  
ATOM    357  CG2 THR A  42     -44.664  12.777  12.352  1.00 40.76           C  
ATOM    358  OG1 THR A  42     -42.733  11.465  12.713  1.00 40.76           O  
ATOM    359  N   LYS A  43     -45.167   9.471  15.458  1.00 35.63           N  
ATOM    360  CA  LYS A  43     -45.121   8.130  16.076  1.00 35.63           C  
ATOM    361  C   LYS A  43     -44.685   7.055  15.069  1.00 35.63           C  
ATOM    362  CB  LYS A  43     -46.469   7.768  16.733  1.00 35.63           C  
ATOM    363  O   LYS A  43     -45.476   6.206  14.668  1.00 35.63           O  
ATOM    364  CG  LYS A  43     -46.720   8.417  18.102  1.00 35.63           C  
ATOM    365  CD  LYS A  43     -48.056   7.895  18.659  1.00 35.63           C  
ATOM    366  CE  LYS A  43     -48.337   8.399  20.079  1.00 35.63           C  
ATOM    367  NZ  LYS A  43     -49.682   7.971  20.546  1.00 35.63           N  
ATOM    368  N   LEU A  44     -43.412   7.064  14.682  1.00 43.50           N  
ATOM    369  CA  LEU A  44     -42.815   5.937  13.961  1.00 43.50           C  
ATOM    370  C   LEU A  44     -42.843   4.665  14.825  1.00 43.50           C  
ATOM    371  CB  LEU A  44     -41.382   6.299  13.528  1.00 43.50           C  
ATOM    372  O   LEU A  44     -42.457   4.691  15.994  1.00 43.50           O  
ATOM    373  CG  LEU A  44     -41.352   7.036  12.178  1.00 43.50           C  
ATOM    374  CD1 LEU A  44     -40.016   7.749  11.993  1.00 43.50           C  
ATOM    375  CD2 LEU A  44     -41.529   6.053  11.018  1.00 43.50           C  
ATOM    376  N   LYS A  45     -43.245   3.531  14.236  1.00 41.10           N  
ATOM    377  CA  LYS A  45     -43.144   2.197  14.856  1.00 41.10           C  
ATOM    378  C   LYS A  45     -41.672   1.763  14.902  1.00 41.10           C  
ATOM    379  CB  LYS A  45     -44.034   1.179  14.110  1.00 41.10           C  
ATOM    380  O   LYS A  45     -41.205   0.995  14.069  1.00 41.10           O  
ATOM    381  CG  LYS A  45     -45.542   1.400  14.329  1.00 41.10           C  
ATOM    382  CD  LYS A  45     -46.372   0.368  13.544  1.00 41.10           C  
ATOM    383  CE  LYS A  45     -47.878   0.569  13.773  1.00 41.10           C  
ATOM    384  NZ  LYS A  45     -48.700  -0.313  12.900  1.00 41.10           N  
ATOM    385  N   THR A  46     -40.918   2.276  15.875  1.00 54.15           N  
ATOM    386  CA  THR A  46     -39.452   2.112  15.976  1.00 54.15           C  
ATOM    387  C   THR A  46     -38.964   0.687  16.272  1.00 54.15           C  
ATOM    388  CB  THR A  46     -38.868   3.069  17.034  1.00 54.15           C  
ATOM    389  O   THR A  46     -37.752   0.464  16.324  1.00 54.15           O  
ATOM    390  CG2 THR A  46     -38.865   4.519  16.555  1.00 54.15           C  
ATOM    391  OG1 THR A  46     -39.610   3.027  18.234  1.00 54.15           O  
ATOM    392  N   GLU A  47     -39.875  -0.260  16.491  1.00 53.27           N  
ATOM    393  CA  GLU A  47     -39.598  -1.613  16.992  1.00 53.27           C  
ATOM    394  C   GLU A  47     -39.032  -2.569  15.934  1.00 53.27           C  
ATOM    395  CB  GLU A  47     -40.882  -2.192  17.611  1.00 53.27           C  
ATOM    396  O   GLU A  47     -38.303  -3.497  16.283  1.00 53.27           O  
ATOM    397  CG  GLU A  47     -41.430  -1.267  18.712  1.00 53.27           C  
ATOM    398  CD  GLU A  47     -42.562  -1.888  19.538  1.00 53.27           C  
ATOM    399  OE1 GLU A  47     -42.759  -1.376  20.662  1.00 53.27           O  
ATOM    400  OE2 GLU A  47     -43.214  -2.827  19.036  1.00 53.27           O  
ATOM    401  N   LEU A  48     -39.304  -2.324  14.648  1.00 60.39           N  
ATOM    402  CA  LEU A  48     -38.775  -3.146  13.562  1.00 60.39           C  
ATOM    403  C   LEU A  48     -37.318  -2.770  13.232  1.00 60.39           C  
ATOM    404  CB  LEU A  48     -39.703  -3.116  12.329  1.00 60.39           C  
ATOM    405  O   LEU A  48     -36.900  -1.608  13.326  1.00 60.39           O  
ATOM    406  CG  LEU A  48     -41.071  -3.807  12.547  1.00 60.39           C  
ATOM    407  CD1 LEU A  48     -42.127  -2.870  13.147  1.00 60.39           C  
ATOM    408  CD2 LEU A  48     -41.624  -4.322  11.218  1.00 60.39           C  
ATOM    409  N   ILE A  49     -36.540  -3.780  12.834  1.00 61.07           N  
ATOM    410  CA  ILE A  49     -35.195  -3.622  12.272  1.00 61.07           C  
ATOM    411  C   ILE A  49     -35.321  -3.723  10.755  1.00 61.07           C  
ATOM    412  CB  ILE A  49     -34.199  -4.657  12.848  1.00 61.07           C  
ATOM    413  O   ILE A  49     -35.721  -4.758  10.230  1.00 61.07           O  
ATOM    414  CG1 ILE A  49     -34.078  -4.494  14.382  1.00 61.07           C  
ATOM    415  CG2 ILE A  49     -32.818  -4.502  12.176  1.00 61.07           C  
ATOM    416  CD1 ILE A  49     -33.152  -5.513  15.059  1.00 61.07           C  
ATOM    417  N   ASP A  50     -34.965  -2.645  10.069  1.00 62.90           N  
ATOM    418  CA  ASP A  50     -34.921  -2.581   8.612  1.00 62.90           C  
ATOM    419  C   ASP A  50     -33.774  -3.453   8.061  1.00 62.90           C  
ATOM    420  CB  ASP A  50     -34.796  -1.095   8.240  1.00 62.90           C  
ATOM    421  O   ASP A  50     -32.635  -3.373   8.537  1.00 62.90           O  
ATOM    422  CG  ASP A  50     -34.757  -0.810   6.741  1.00 62.90           C  
ATOM    423  OD1 ASP A  50     -34.883  -1.779   5.960  1.00 62.90           O  
ATOM    424  OD2 ASP A  50     -34.525   0.374   6.419  1.00 62.90           O  
ATOM    425  N   VAL A  51     -34.057  -4.268   7.039  1.00 65.77           N  
ATOM    426  CA  VAL A  51     -33.051  -5.068   6.317  1.00 65.77           C  
ATOM    427  C   VAL A  51     -31.981  -4.160   5.712  1.00 65.77           C  
ATOM    428  CB  VAL A  51     -33.716  -5.919   5.212  1.00 65.77           C  
ATOM    429  O   VAL A  51     -30.797  -4.510   5.725  1.00 65.77           O  
ATOM    430  CG1 VAL A  51     -32.694  -6.713   4.383  1.00 65.77           C  
ATOM    431  CG2 VAL A  51     -34.693  -6.932   5.823  1.00 65.77           C  
ATOM    432  N   ASP A  52     -32.358  -2.960   5.272  1.00 58.25           N  
ATOM    433  CA  ASP A  52     -31.431  -1.971   4.738  1.00 58.25           C  
ATOM    434  C   ASP A  52     -30.538  -1.345   5.812  1.00 58.25           C  
ATOM    435  CB  ASP A  52     -32.197  -0.925   3.914  1.00 58.25           C  
ATOM    436  O   ASP A  52     -29.440  -0.900   5.482  1.00 58.25           O  
ATOM    437  CG  ASP A  52     -32.479  -1.379   2.478  1.00 58.25           C  
ATOM    438  OD1 ASP A  52     -31.976  -2.466   2.084  1.00 58.25           O  
ATOM    439  OD2 ASP A  52     -32.939  -0.531   1.691  1.00 58.25           O  
ATOM    440  N   LEU A  53     -30.892  -1.421   7.099  1.00 61.21           N  
ATOM    441  CA  LEU A  53     -29.974  -1.072   8.186  1.00 61.21           C  
ATOM    442  C   LEU A  53     -28.888  -2.150   8.357  1.00 61.21           C  
ATOM    443  CB  LEU A  53     -30.783  -0.851   9.478  1.00 61.21           C  
ATOM    444  O   LEU A  53     -27.710  -1.818   8.516  1.00 61.21           O  
ATOM    445  CG  LEU A  53     -30.006  -0.150  10.605  1.00 61.21           C  
ATOM    446  CD1 LEU A  53     -29.710   1.311  10.251  1.00 61.21           C  
ATOM    447  CD2 LEU A  53     -30.840  -0.183  11.889  1.00 61.21           C  
ATOM    448  N   VAL A  54     -29.278  -3.432   8.273  1.00 60.34           N  
ATOM    449  CA  VAL A  54     -28.402  -4.615   8.446  1.00 60.34           C  
ATOM    450  C   VAL A  54     -27.450  -4.798   7.260  1.00 60.34           C  
ATOM    451  CB  VAL A  54     -29.225  -5.911   8.643  1.00 60.34           C  
ATOM    452  O   VAL A  54     -26.237  -4.912   7.441  1.00 60.34           O  
ATOM    453  CG1 VAL A  54     -28.321  -7.092   9.026  1.00 60.34           C  
ATOM    454  CG2 VAL A  54     -30.279  -5.771   9.745  1.00 60.34           C  
ATOM    455  N   ARG A  55     -27.992  -4.778   6.037  1.00 55.74           N  
ATOM    456  CA  ARG A  55     -27.251  -4.765   4.760  1.00 55.74           C  
ATOM    457  C   ARG A  55     -26.530  -3.429   4.534  1.00 55.74           C  
ATOM    458  CB  ARG A  55     -28.286  -5.057   3.659  1.00 55.74           C  
ATOM    459  O   ARG A  55     -25.586  -3.328   3.747  1.00 55.74           O  
ATOM    460  CG  ARG A  55     -27.692  -5.353   2.277  1.00 55.74           C  
ATOM    461  CD  ARG A  55     -28.833  -5.722   1.318  1.00 55.74           C  
ATOM    462  NE  ARG A  55     -28.341  -6.121  -0.016  1.00 55.74           N  
ATOM    463  NH1 ARG A  55     -28.485  -8.417   0.209  1.00 55.74           N  
ATOM    464  NH2 ARG A  55     -27.922  -7.544  -1.748  1.00 55.74           N  
ATOM    465  CZ  ARG A  55     -28.246  -7.351  -0.500  1.00 55.74           C  
ATOM    466  N   GLY A  56     -26.991  -2.398   5.235  1.00 56.97           N  
ATOM    467  CA  GLY A  56     -26.506  -1.030   5.199  1.00 56.97           C  
ATOM    468  C   GLY A  56     -26.921  -0.233   3.974  1.00 56.97           C  
ATOM    469  O   GLY A  56     -26.332   0.818   3.739  1.00 56.97           O  
ATOM    470  N   SER A  57     -27.865  -0.703   3.154  1.00 54.97           N  
ATOM    471  CA  SER A  57     -28.386   0.024   1.989  1.00 54.97           C  
ATOM    472  C   SER A  57     -28.896   1.430   2.338  1.00 54.97           C  
ATOM    473  CB  SER A  57     -29.513  -0.745   1.293  1.00 54.97           C  
ATOM    474  O   SER A  57     -28.708   2.319   1.513  1.00 54.97           O  
ATOM    475  OG  SER A  57     -29.478  -2.140   1.558  1.00 54.97           O  
ATOM    476  N   THR A  58     -29.381   1.660   3.573  1.00 51.77           N  
ATOM    477  CA  THR A  58     -29.726   2.989   4.135  1.00 51.77           C  
ATOM    478  C   THR A  58     -28.614   4.029   3.937  1.00 51.77           C  
ATOM    479  CB  THR A  58     -29.973   2.879   5.654  1.00 51.77           C  
ATOM    480  O   THR A  58     -28.876   5.220   3.796  1.00 51.77           O  
ATOM    481  CG2 THR A  58     -30.644   4.107   6.262  1.00 51.77           C  
ATOM    482  OG1 THR A  58     -30.765   1.764   5.982  1.00 51.77           O  
ATOM    483  N   PHE A  59     -27.360   3.572   3.887  1.00 55.12           N  
ATOM    484  CA  PHE A  59     -26.198   4.337   3.452  1.00 55.12           C  
ATOM    485  C   PHE A  59     -25.820   3.894   2.022  1.00 55.12           C  
ATOM    486  CB  PHE A  59     -25.067   4.101   4.464  1.00 55.12           C  
ATOM    487  O   PHE A  59     -24.990   2.988   1.851  1.00 55.12           O  
ATOM    488  CG  PHE A  59     -25.406   4.409   5.909  1.00 55.12           C  
ATOM    489  CD1 PHE A  59     -25.642   5.734   6.316  1.00 55.12           C  
ATOM    490  CD2 PHE A  59     -25.482   3.366   6.854  1.00 55.12           C  
ATOM    491  CE1 PHE A  59     -25.929   6.019   7.662  1.00 55.12           C  
ATOM    492  CE2 PHE A  59     -25.786   3.649   8.196  1.00 55.12           C  
ATOM    493  CZ  PHE A  59     -26.006   4.976   8.602  1.00 55.12           C  
ATOM    494  N   PRO A  60     -26.420   4.449   0.954  1.00 54.36           N  
ATOM    495  CA  PRO A  60     -26.089   4.039  -0.407  1.00 54.36           C  
ATOM    496  C   PRO A  60     -24.609   4.309  -0.728  1.00 54.36           C  
ATOM    497  CB  PRO A  60     -27.059   4.799  -1.321  1.00 54.36           C  
ATOM    498  O   PRO A  60     -23.982   5.205  -0.162  1.00 54.36           O  
ATOM    499  CG  PRO A  60     -27.464   6.015  -0.487  1.00 54.36           C  
ATOM    500  CD  PRO A  60     -27.451   5.476   0.942  1.00 54.36           C  
ATOM    501  N   LYS A  61     -24.037   3.516  -1.644  1.00 56.45           N  
ATOM    502  CA  LYS A  61     -22.746   3.811  -2.285  1.00 56.45           C  
ATOM    503  C   LYS A  61     -22.930   3.887  -3.798  1.00 56.45           C  
ATOM    504  CB  LYS A  61     -21.619   2.853  -1.849  1.00 56.45           C  
ATOM    505  O   LYS A  61     -23.490   2.972  -4.402  1.00 56.45           O  
ATOM    506  CG  LYS A  61     -21.016   3.250  -0.482  1.00 56.45           C  
ATOM    507  CD  LYS A  61     -19.497   3.511  -0.534  1.00 56.45           C  
ATOM    508  CE  LYS A  61     -19.084   4.262   0.737  1.00 56.45           C  
ATOM    509  NZ  LYS A  61     -17.661   4.683   0.753  1.00 56.45           N  
ATOM    510  N   ALA A  62     -22.465   4.979  -4.397  1.00 52.85           N  
ATOM    511  CA  ALA A  62     -22.657   5.294  -5.804  1.00 52.85           C  
ATOM    512  C   ALA A  62     -22.021   4.227  -6.715  1.00 52.85           C  
ATOM    513  CB  ALA A  62     -22.103   6.702  -6.064  1.00 52.85           C  
ATOM    514  O   ALA A  62     -20.795   4.122  -6.828  1.00 52.85           O  
ATOM    515  N   LYS A  63     -22.869   3.445  -7.394  1.00 54.89           N  
ATOM    516  CA  LYS A  63     -22.461   2.484  -8.430  1.00 54.89           C  
ATOM    517  C   LYS A  63     -21.867   3.230  -9.641  1.00 54.89           C  
ATOM    518  CB  LYS A  63     -23.666   1.630  -8.872  1.00 54.89           C  
ATOM    519  O   LYS A  63     -22.326   4.333  -9.942  1.00 54.89           O  
ATOM    520  CG  LYS A  63     -24.265   0.743  -7.762  1.00 54.89           C  
ATOM    521  CD  LYS A  63     -25.492  -0.030  -8.284  1.00 54.89           C  
ATOM    522  CE  LYS A  63     -26.146  -0.890  -7.190  1.00 54.89           C  
ATOM    523  NZ  LYS A  63     -27.411  -1.524  -7.658  1.00 54.89           N  
ATOM    524  N   PRO A  64     -20.899   2.660 -10.383  1.00 55.16           N  
ATOM    525  CA  PRO A  64     -20.512   3.208 -11.680  1.00 55.16           C  
ATOM    526  C   PRO A  64     -21.719   3.202 -12.633  1.00 55.16           C  
ATOM    527  CB  PRO A  64     -19.374   2.318 -12.208  1.00 55.16           C  
ATOM    528  O   PRO A  64     -22.266   2.141 -12.915  1.00 55.16           O  
ATOM    529  CG  PRO A  64     -18.969   1.433 -11.028  1.00 55.16           C  
ATOM    530  CD  PRO A  64     -20.196   1.416 -10.118  1.00 55.16           C  
ATOM    531  N   LYS A  65     -22.134   4.378 -13.124  1.00 53.12           N  
ATOM    532  CA  LYS A  65     -23.112   4.509 -14.227  1.00 53.12           C  
ATOM    533  C   LYS A  65     -22.444   4.710 -15.597  1.00 53.12           C  
ATOM    534  CB  LYS A  65     -24.126   5.634 -13.933  1.00 53.12           C  
ATOM    535  O   LYS A  65     -23.095   4.557 -16.622  1.00 53.12           O  
ATOM    536  CG  LYS A  65     -25.104   5.308 -12.787  1.00 53.12           C  
ATOM    537  CD  LYS A  65     -26.195   6.391 -12.657  1.00 53.12           C  
ATOM    538  CE  LYS A  65     -27.221   6.031 -11.570  1.00 53.12           C  
ATOM    539  NZ  LYS A  65     -28.327   7.024 -11.480  1.00 53.12           N  
ATOM    540  N   GLN A  66     -21.158   5.063 -15.625  1.00 59.97           N  
ATOM    541  CA  GLN A  66     -20.375   5.187 -16.858  1.00 59.97           C  
ATOM    542  C   GLN A  66     -19.752   3.835 -17.217  1.00 59.97           C  
ATOM    543  CB  GLN A  66     -19.299   6.276 -16.705  1.00 59.97           C  
ATOM    544  O   GLN A  66     -19.187   3.171 -16.348  1.00 59.97           O  
ATOM    545  CG  GLN A  66     -19.921   7.680 -16.613  1.00 59.97           C  
ATOM    546  CD  GLN A  66     -18.897   8.798 -16.425  1.00 59.97           C  
ATOM    547  NE2 GLN A  66     -19.324  10.040 -16.447  1.00 59.97           N  
ATOM    548  OE1 GLN A  66     -17.713   8.596 -16.226  1.00 59.97           O  
ATOM    549  N   SER A  67     -19.829   3.451 -18.495  1.00 68.27           N  
ATOM    550  CA  SER A  67     -19.145   2.258 -19.004  1.00 68.27           C  
ATOM    551  C   SER A  67     -17.628   2.402 -18.857  1.00 68.27           C  
ATOM    552  CB  SER A  67     -19.523   1.995 -20.465  1.00 68.27           C  
ATOM    553  O   SER A  67     -17.067   3.468 -19.125  1.00 68.27           O  
ATOM    554  OG  SER A  67     -18.786   0.896 -20.966  1.00 68.27           O  
ATOM    555  N   LEU A  68     -16.965   1.310 -18.469  1.00 73.43           N  
ATOM    556  CA  LEU A  68     -15.513   1.232 -18.278  1.00 73.43           C  
ATOM    557  C   LEU A  68     -14.771   1.710 -19.544  1.00 73.43           C  
ATOM    558  CB  LEU A  68     -15.194  -0.230 -17.887  1.00 73.43           C  
ATOM    559  O   LEU A  68     -13.869   2.542 -19.460  1.00 73.43           O  
ATOM    560  CG  LEU A  68     -13.906  -0.455 -17.073  1.00 73.43           C  
ATOM    561  CD1 LEU A  68     -13.813  -1.929 -16.675  1.00 73.43           C  
ATOM    562  CD2 LEU A  68     -12.640  -0.106 -17.842  1.00 73.43           C  
ATOM    563  N   LEU A  69     -15.245   1.292 -20.724  1.00 77.79           N  
ATOM    564  CA  LEU A  69     -14.717   1.701 -22.031  1.00 77.79           C  
ATOM    565  C   LEU A  69     -14.817   3.220 -22.245  1.00 77.79           C  
ATOM    566  CB  LEU A  69     -15.462   0.886 -23.108  1.00 77.79           C  
ATOM    567  O   LEU A  69     -13.864   3.840 -22.714  1.00 77.79           O  
ATOM    568  CG  LEU A  69     -14.893   0.982 -24.541  1.00 77.79           C  
ATOM    569  CD1 LEU A  69     -15.363  -0.230 -25.346  1.00 77.79           C  
ATOM    570  CD2 LEU A  69     -15.361   2.226 -25.307  1.00 77.79           C  
ATOM    571  N   THR A  70     -15.928   3.852 -21.849  1.00 78.57           N  
ATOM    572  CA  THR A  70     -16.082   5.315 -21.921  1.00 78.57           C  
ATOM    573  C   THR A  70     -15.059   6.024 -21.036  1.00 78.57           C  
ATOM    574  CB  THR A  70     -17.496   5.758 -21.511  1.00 78.57           C  
ATOM    575  O   THR A  70     -14.480   7.018 -21.467  1.00 78.57           O  
ATOM    576  CG2 THR A  70     -17.774   7.227 -21.832  1.00 78.57           C  
ATOM    577  OG1 THR A  70     -18.474   5.006 -22.190  1.00 78.57           O  
ATOM    578  N   VAL A  71     -14.793   5.507 -19.830  1.00 78.95           N  
ATOM    579  CA  VAL A  71     -13.811   6.090 -18.898  1.00 78.95           C  
ATOM    580  C   VAL A  71     -12.373   5.900 -19.397  1.00 78.95           C  
ATOM    581  CB  VAL A  71     -13.991   5.544 -17.467  1.00 78.95           C  
ATOM    582  O   VAL A  71     -11.584   6.839 -19.289  1.00 78.95           O  
ATOM    583  CG1 VAL A  71     -13.028   6.221 -16.483  1.00 78.95           C  
ATOM    584  CG2 VAL A  71     -15.412   5.799 -16.940  1.00 78.95           C  
ATOM    585  N   ILE A  72     -12.046   4.749 -20.005  1.00 81.32           N  
ATOM    586  CA  ILE A  72     -10.763   4.516 -20.696  1.00 81.32           C  
ATOM    587  C   ILE A  72     -10.592   5.504 -21.852  1.00 81.32           C  
ATOM    588  CB  ILE A  72     -10.635   3.047 -21.179  1.00 81.32           C  
ATOM    589  O   ILE A  72      -9.595   6.222 -21.896  1.00 81.32           O  
ATOM    590  CG1 ILE A  72     -10.421   2.116 -19.967  1.00 81.32           C  
ATOM    591  CG2 ILE A  72      -9.478   2.871 -22.186  1.00 81.32           C  
ATOM    592  CD1 ILE A  72     -10.430   0.618 -20.300  1.00 81.32           C  
ATOM    593  N   ARG A  73     -11.581   5.609 -22.752  1.00 84.23           N  
ATOM    594  CA  ARG A  73     -11.525   6.527 -23.902  1.00 84.23           C  
ATOM    595  C   ARG A  73     -11.342   7.980 -23.457  1.00 84.23           C  
ATOM    596  CB  ARG A  73     -12.772   6.327 -24.783  1.00 84.23           C  
ATOM    597  O   ARG A  73     -10.560   8.703 -24.064  1.00 84.23           O  
ATOM    598  CG  ARG A  73     -12.697   7.142 -26.086  1.00 84.23           C  
ATOM    599  CD  ARG A  73     -13.892   6.854 -27.005  1.00 84.23           C  
ATOM    600  NE  ARG A  73     -13.819   7.658 -28.243  1.00 84.23           N  
ATOM    601  NH1 ARG A  73     -15.673   6.809 -29.311  1.00 84.23           N  
ATOM    602  NH2 ARG A  73     -14.443   8.369 -30.318  1.00 84.23           N  
ATOM    603  CZ  ARG A  73     -14.644   7.609 -29.278  1.00 84.23           C  
ATOM    604  N   LEU A  74     -12.009   8.398 -22.377  1.00 82.29           N  
ATOM    605  CA  LEU A  74     -11.823   9.728 -21.786  1.00 82.29           C  
ATOM    606  C   LEU A  74     -10.458   9.906 -21.109  1.00 82.29           C  
ATOM    607  CB  LEU A  74     -12.967  10.035 -20.795  1.00 82.29           C  
ATOM    608  O   LEU A  74      -9.934  11.013 -21.139  1.00 82.29           O  
ATOM    609  CG  LEU A  74     -13.847  11.226 -21.208  1.00 82.29           C  
ATOM    610  CD1 LEU A  74     -14.550  11.018 -22.552  1.00 82.29           C  
ATOM    611  CD2 LEU A  74     -14.933  11.432 -20.149  1.00 82.29           C  
ATOM    612  N   ALA A  75      -9.881   8.866 -20.501  1.00 82.30           N  
ATOM    613  CA  ALA A  75      -8.546   8.933 -19.904  1.00 82.30           C  
ATOM    614  C   ALA A  75      -7.465   9.112 -20.977  1.00 82.30           C  
ATOM    615  CB  ALA A  75      -8.294   7.673 -19.073  1.00 82.30           C  
ATOM    616  O   ALA A  75      -6.705  10.073 -20.911  1.00 82.30           O  
ATOM    617  N   ILE A  76      -7.473   8.258 -22.008  1.00 83.93           N  
ATOM    618  CA  ILE A  76      -6.546   8.338 -23.147  1.00 83.93           C  
ATOM    619  C   ILE A  76      -6.661   9.714 -23.817  1.00 83.93           C  
ATOM    620  CB  ILE A  76      -6.809   7.181 -24.142  1.00 83.93           C  
ATOM    621  O   ILE A  76      -5.654  10.383 -24.023  1.00 83.93           O  
ATOM    622  CG1 ILE A  76      -6.536   5.811 -23.474  1.00 83.93           C  
ATOM    623  CG2 ILE A  76      -5.938   7.332 -25.404  1.00 83.93           C  
ATOM    624  CD1 ILE A  76      -7.012   4.608 -24.299  1.00 83.93           C  
ATOM    625  N   LEU A  77      -7.884  10.196 -24.070  1.00 84.85           N  
ATOM    626  CA  LEU A  77      -8.107  11.513 -24.673  1.00 84.85           C  
ATOM    627  C   LEU A  77      -7.603  12.672 -23.785  1.00 84.85           C  
ATOM    628  CB  LEU A  77      -9.605  11.630 -25.008  1.00 84.85           C  
ATOM    629  O   LEU A  77      -7.040  13.632 -24.301  1.00 84.85           O  
ATOM    630  CG  LEU A  77      -9.977  12.824 -25.901  1.00 84.85           C  
ATOM    631  CD1 LEU A  77      -9.421  12.678 -27.317  1.00 84.85           C  
ATOM    632  CD2 LEU A  77     -11.500  12.926 -25.996  1.00 84.85           C  
ATOM    633  N   ARG A  78      -7.752  12.581 -22.454  1.00 83.21           N  
ATOM    634  CA  ARG A  78      -7.225  13.567 -21.482  1.00 83.21           C  
ATOM    635  C   ARG A  78      -5.709  13.514 -21.293  1.00 83.21           C  
ATOM    636  CB  ARG A  78      -7.872  13.349 -20.111  1.00 83.21           C  
ATOM    637  O   ARG A  78      -5.158  14.487 -20.781  1.00 83.21           O  
ATOM    638  CG  ARG A  78      -9.311  13.860 -20.024  1.00 83.21           C  
ATOM    639  CD  ARG A  78      -9.915  13.274 -18.746  1.00 83.21           C  
ATOM    640  NE  ARG A  78     -11.306  13.705 -18.551  1.00 83.21           N  
ATOM    641  NH1 ARG A  78     -11.994  11.920 -17.261  1.00 83.21           N  
ATOM    642  NH2 ARG A  78     -13.418  13.564 -17.740  1.00 83.21           N  
ATOM    643  CZ  ARG A  78     -12.221  13.061 -17.852  1.00 83.21           C  
ATOM    644  N   TYR A  79      -5.072  12.399 -21.645  1.00 83.06           N  
ATOM    645  CA  TYR A  79      -3.620  12.240 -21.656  1.00 83.06           C  
ATOM    646  C   TYR A  79      -3.027  12.771 -22.967  1.00 83.06           C  
ATOM    647  CB  TYR A  79      -3.263  10.767 -21.407  1.00 83.06           C  
ATOM    648  O   TYR A  79      -2.234  13.703 -22.940  1.00 83.06           O  
ATOM    649  CG  TYR A  79      -1.781  10.486 -21.542  1.00 83.06           C  
ATOM    650  CD1 TYR A  79      -1.278   9.891 -22.717  1.00 83.06           C  
ATOM    651  CD2 TYR A  79      -0.899  10.878 -20.519  1.00 83.06           C  
ATOM    652  CE1 TYR A  79       0.104   9.663 -22.861  1.00 83.06           C  
ATOM    653  CE2 TYR A  79       0.486  10.683 -20.677  1.00 83.06           C  
ATOM    654  OH  TYR A  79       2.330   9.868 -21.972  1.00 83.06           O  
ATOM    655  CZ  TYR A  79       0.991  10.063 -21.839  1.00 83.06           C  
ATOM    656  N   VAL A  80      -3.487  12.268 -24.118  1.00 82.44           N  
ATOM    657  CA  VAL A  80      -3.001  12.686 -25.448  1.00 82.44           C  
ATOM    658  C   VAL A  80      -3.273  14.172 -25.719  1.00 82.44           C  
ATOM    659  CB  VAL A  80      -3.629  11.796 -26.543  1.00 82.44           C  
ATOM    660  O   VAL A  80      -2.485  14.837 -26.380  1.00 82.44           O  
ATOM    661  CG1 VAL A  80      -3.245  12.221 -27.965  1.00 82.44           C  
ATOM    662  CG2 VAL A  80      -3.194  10.332 -26.377  1.00 82.44           C  
ATOM    663  N   LEU A  81      -4.369  14.723 -25.184  1.00 82.46           N  
ATOM    664  CA  LEU A  81      -4.724  16.141 -25.312  1.00 82.46           C  
ATOM    665  C   LEU A  81      -4.641  16.883 -23.965  1.00 82.46           C  
ATOM    666  CB  LEU A  81      -6.082  16.285 -26.026  1.00 82.46           C  
ATOM    667  O   LEU A  81      -5.427  17.797 -23.704  1.00 82.46           O  
ATOM    668  CG  LEU A  81      -6.207  15.560 -27.381  1.00 82.46           C  
ATOM    669  CD1 LEU A  81      -7.621  15.748 -27.931  1.00 82.46           C  
ATOM    670  CD2 LEU A  81      -5.222  16.087 -28.425  1.00 82.46           C  
ATOM    671  N   LEU A  82      -3.696  16.501 -23.096  1.00 79.59           N  
ATOM    672  CA  LEU A  82      -3.483  17.107 -21.775  1.00 79.59           C  
ATOM    673  C   LEU A  82      -3.480  18.652 -21.756  1.00 79.59           C  
ATOM    674  CB  LEU A  82      -2.223  16.486 -21.142  1.00 79.59           C  
ATOM    675  O   LEU A  82      -4.198  19.204 -20.915  1.00 79.59           O  
ATOM    676  CG  LEU A  82      -2.012  16.869 -19.666  1.00 79.59           C  
ATOM    677  CD1 LEU A  82      -1.454  15.683 -18.883  1.00 79.59           C  
ATOM    678  CD2 LEU A  82      -1.048  18.046 -19.499  1.00 79.59           C  
ATOM    679  N   PRO A  83      -2.781  19.375 -22.663  1.00 78.49           N  
ATOM    680  CA  PRO A  83      -2.850  20.839 -22.702  1.00 78.49           C  
ATOM    681  C   PRO A  83      -4.245  21.382 -23.059  1.00 78.49           C  
ATOM    682  CB  PRO A  83      -1.777  21.280 -23.706  1.00 78.49           C  
ATOM    683  O   PRO A  83      -4.671  22.376 -22.476  1.00 78.49           O  
ATOM    684  CG  PRO A  83      -1.574  20.057 -24.597  1.00 78.49           C  
ATOM    685  CD  PRO A  83      -1.788  18.900 -23.625  1.00 78.49           C  
ATOM    686  N   LEU A  84      -5.008  20.722 -23.941  1.00 81.36           N  
ATOM    687  CA  LEU A  84      -6.376  21.153 -24.279  1.00 81.36           C  
ATOM    688  C   LEU A  84      -7.352  20.922 -23.113  1.00 81.36           C  
ATOM    689  CB  LEU A  84      -6.875  20.441 -25.552  1.00 81.36           C  
ATOM    690  O   LEU A  84      -8.268  21.712 -22.889  1.00 81.36           O  
ATOM    691  CG  LEU A  84      -6.006  20.628 -26.811  1.00 81.36           C  
ATOM    692  CD1 LEU A  84      -6.684  19.956 -28.005  1.00 81.36           C  
ATOM    693  CD2 LEU A  84      -5.792  22.100 -27.169  1.00 81.36           C  
ATOM    694  N   TYR A  85      -7.129  19.872 -22.318  1.00 80.35           N  
ATOM    695  CA  TYR A  85      -7.906  19.581 -21.110  1.00 80.35           C  
ATOM    696  C   TYR A  85      -7.367  20.258 -19.837  1.00 80.35           C  
ATOM    697  CB  TYR A  85      -8.130  18.066 -20.974  1.00 80.35           C  
ATOM    698  O   TYR A  85      -7.810  19.912 -18.738  1.00 80.35           O  
ATOM    699  CG  TYR A  85      -9.093  17.528 -22.016  1.00 80.35           C  
ATOM    700  CD1 TYR A  85     -10.466  17.843 -21.939  1.00 80.35           C  
ATOM    701  CD2 TYR A  85      -8.611  16.769 -23.096  1.00 80.35           C  
ATOM    702  CE1 TYR A  85     -11.352  17.415 -22.949  1.00 80.35           C  
ATOM    703  CE2 TYR A  85      -9.492  16.336 -24.103  1.00 80.35           C  
ATOM    704  OH  TYR A  85     -11.699  16.257 -25.027  1.00 80.35           O  
ATOM    705  CZ  TYR A  85     -10.861  16.661 -24.038  1.00 80.35           C  
ATOM    706  N   ALA A  86      -6.487  21.263 -19.947  1.00 78.46           N  
ATOM    707  CA  ALA A  86      -5.931  21.998 -18.806  1.00 78.46           C  
ATOM    708  C   ALA A  86      -7.011  22.507 -17.830  1.00 78.46           C  
ATOM    709  CB  ALA A  86      -5.090  23.162 -19.342  1.00 78.46           C  
ATOM    710  O   ALA A  86      -6.905  22.300 -16.622  1.00 78.46           O  
ATOM    711  N   GLN A  87      -8.116  23.076 -18.332  1.00 79.44           N  
ATOM    712  CA  GLN A  87      -9.230  23.529 -17.482  1.00 79.44           C  
ATOM    713  C   GLN A  87      -9.936  22.401 -16.710  1.00 79.44           C  
ATOM    714  CB  GLN A  87     -10.309  24.227 -18.316  1.00 79.44           C  
ATOM    715  O   GLN A  87     -10.582  22.670 -15.697  1.00 79.44           O  
ATOM    716  CG  GLN A  87      -9.902  25.573 -18.929  1.00 79.44           C  
ATOM    717  CD  GLN A  87     -11.121  26.333 -19.456  1.00 79.44           C  
ATOM    718  NE2 GLN A  87     -10.926  27.452 -20.116  1.00 79.44           N  
ATOM    719  OE1 GLN A  87     -12.267  25.953 -19.253  1.00 79.44           O  
ATOM    720  N   TRP A  88      -9.874  21.154 -17.185  1.00 81.78           N  
ATOM    721  CA  TRP A  88     -10.389  19.999 -16.448  1.00 81.78           C  
ATOM    722  C   TRP A  88      -9.371  19.546 -15.402  1.00 81.78           C  
ATOM    723  CB  TRP A  88     -10.770  18.869 -17.415  1.00 81.78           C  
ATOM    724  O   TRP A  88      -9.728  19.398 -14.234  1.00 81.78           O  
ATOM    725  CG  TRP A  88     -11.328  17.648 -16.749  1.00 81.78           C  
ATOM    726  CD1 TRP A  88     -12.631  17.438 -16.451  1.00 81.78           C  
ATOM    727  CD2 TRP A  88     -10.606  16.482 -16.237  1.00 81.78           C  
ATOM    728  CE2 TRP A  88     -11.552  15.600 -15.632  1.00 81.78           C  
ATOM    729  CE3 TRP A  88      -9.252  16.083 -16.209  1.00 81.78           C  
ATOM    730  NE1 TRP A  88     -12.768  16.232 -15.790  1.00 81.78           N  
ATOM    731  CH2 TRP A  88      -9.819  14.030 -15.007  1.00 81.78           C  
ATOM    732  CZ2 TRP A  88     -11.178  14.384 -15.040  1.00 81.78           C  
ATOM    733  CZ3 TRP A  88      -8.862  14.880 -15.589  1.00 81.78           C  
ATOM    734  N   TRP A  89      -8.101  19.409 -15.791  1.00 81.56           N  
ATOM    735  CA  TRP A  89      -7.024  19.009 -14.886  1.00 81.56           C  
ATOM    736  C   TRP A  89      -6.844  19.987 -13.714  1.00 81.56           C  
ATOM    737  CB  TRP A  89      -5.729  18.825 -15.681  1.00 81.56           C  
ATOM    738  O   TRP A  89      -6.787  19.536 -12.577  1.00 81.56           O  
ATOM    739  CG  TRP A  89      -5.622  17.554 -16.475  1.00 81.56           C  
ATOM    740  CD1 TRP A  89      -5.623  17.436 -17.826  1.00 81.56           C  
ATOM    741  CD2 TRP A  89      -5.386  16.205 -15.964  1.00 81.56           C  
ATOM    742  CE2 TRP A  89      -5.261  15.313 -17.070  1.00 81.56           C  
ATOM    743  CE3 TRP A  89      -5.231  15.656 -14.671  1.00 81.56           C  
ATOM    744  NE1 TRP A  89      -5.432  16.110 -18.181  1.00 81.56           N  
ATOM    745  CH2 TRP A  89      -4.824  13.434 -15.605  1.00 81.56           C  
ATOM    746  CZ2 TRP A  89      -4.990  13.946 -16.904  1.00 81.56           C  
ATOM    747  CZ3 TRP A  89      -4.943  14.289 -14.494  1.00 81.56           C  
ATOM    748  N   VAL A  90      -6.883  21.306 -13.939  1.00 81.77           N  
ATOM    749  CA  VAL A  90      -6.808  22.345 -12.882  1.00 81.77           C  
ATOM    750  C   VAL A  90      -8.045  22.363 -11.962  1.00 81.77           C  
ATOM    751  CB  VAL A  90      -6.542  23.728 -13.527  1.00 81.77           C  
ATOM    752  O   VAL A  90      -7.992  22.912 -10.865  1.00 81.77           O  
ATOM    753  CG1 VAL A  90      -6.562  24.914 -12.551  1.00 81.77           C  
ATOM    754  CG2 VAL A  90      -5.157  23.748 -14.189  1.00 81.77           C  
ATOM    755  N   LYS A  91      -9.164  21.733 -12.355  1.00 81.35           N  
ATOM    756  CA  LYS A  91     -10.337  21.545 -11.475  1.00 81.35           C  
ATOM    757  C   LYS A  91     -10.228  20.284 -10.606  1.00 81.35           C  
ATOM    758  CB  LYS A  91     -11.639  21.584 -12.299  1.00 81.35           C  
ATOM    759  O   LYS A  91     -10.774  20.264  -9.501  1.00 81.35           O  
ATOM    760  CG  LYS A  91     -11.951  23.008 -12.792  1.00 81.35           C  
ATOM    761  CD  LYS A  91     -13.123  23.060 -13.787  1.00 81.35           C  
ATOM    762  CE  LYS A  91     -13.196  24.473 -14.387  1.00 81.35           C  
ATOM    763  NZ  LYS A  91     -14.185  24.593 -15.490  1.00 81.35           N  
ATOM    764  N   GLN A  92      -9.542  19.235 -11.074  1.00 77.22           N  
ATOM    765  CA  GLN A  92      -9.372  17.975 -10.329  1.00 77.22           C  
ATOM    766  C   GLN A  92      -8.097  17.944  -9.471  1.00 77.22           C  
ATOM    767  CB  GLN A  92      -9.403  16.767 -11.282  1.00 77.22           C  
ATOM    768  O   GLN A  92      -8.122  17.509  -8.317  1.00 77.22           O  
ATOM    769  CG  GLN A  92     -10.640  16.697 -12.188  1.00 77.22           C  
ATOM    770  CD  GLN A  92     -11.980  16.815 -11.471  1.00 77.22           C  
ATOM    771  NE2 GLN A  92     -13.007  17.246 -12.169  1.00 77.22           N  
ATOM    772  OE1 GLN A  92     -12.149  16.527 -10.295  1.00 77.22           O  
ATOM    773  N   THR A  93      -7.013  18.490  -9.995  1.00 77.87           N  
ATOM    774  CA  THR A  93      -5.693  18.598  -9.369  1.00 77.87           C  
ATOM    775  C   THR A  93      -5.468  20.046  -8.901  1.00 77.87           C  
ATOM    776  CB  THR A  93      -4.662  18.085 -10.391  1.00 77.87           C  
ATOM    777  O   THR A  93      -6.233  20.937  -9.260  1.00 77.87           O  
ATOM    778  CG2 THR A  93      -3.233  18.018  -9.883  1.00 77.87           C  
ATOM    779  OG1 THR A  93      -4.990  16.753 -10.719  1.00 77.87           O  
ATOM    780  N   THR A  94      -4.459  20.322  -8.069  1.00 83.25           N  
ATOM    781  CA  THR A  94      -4.052  21.718  -7.801  1.00 83.25           C  
ATOM    782  C   THR A  94      -3.380  22.322  -9.041  1.00 83.25           C  
ATOM    783  CB  THR A  94      -3.099  21.830  -6.598  1.00 83.25           C  
ATOM    784  O   THR A  94      -2.804  21.569  -9.830  1.00 83.25           O  
ATOM    785  CG2 THR A  94      -3.752  21.352  -5.307  1.00 83.25           C  
ATOM    786  OG1 THR A  94      -1.947  21.046  -6.789  1.00 83.25           O  
ATOM    787  N   PRO A  95      -3.372  23.658  -9.227  1.00 81.87           N  
ATOM    788  CA  PRO A  95      -2.630  24.281 -10.326  1.00 81.87           C  
ATOM    789  C   PRO A  95      -1.143  23.892 -10.308  1.00 81.87           C  
ATOM    790  CB  PRO A  95      -2.846  25.792 -10.171  1.00 81.87           C  
ATOM    791  O   PRO A  95      -0.592  23.563 -11.352  1.00 81.87           O  
ATOM    792  CG  PRO A  95      -3.243  25.965  -8.704  1.00 81.87           C  
ATOM    793  CD  PRO A  95      -4.009  24.678  -8.406  1.00 81.87           C  
ATOM    794  N   ASN A  96      -0.520  23.814  -9.127  1.00 84.12           N  
ATOM    795  CA  ASN A  96       0.888  23.433  -8.976  1.00 84.12           C  
ATOM    796  C   ASN A  96       1.150  21.987  -9.432  1.00 84.12           C  
ATOM    797  CB  ASN A  96       1.336  23.620  -7.510  1.00 84.12           C  
ATOM    798  O   ASN A  96       2.113  21.735 -10.152  1.00 84.12           O  
ATOM    799  CG  ASN A  96       1.175  25.029  -6.955  1.00 84.12           C  
ATOM    800  ND2 ASN A  96       1.864  25.355  -5.889  1.00 84.12           N  
ATOM    801  OD1 ASN A  96       0.388  25.833  -7.421  1.00 84.12           O  
ATOM    802  N   ALA A  97       0.294  21.032  -9.049  1.00 83.79           N  
ATOM    803  CA  ALA A  97       0.458  19.641  -9.468  1.00 83.79           C  
ATOM    804  C   ALA A  97       0.008  19.405 -10.922  1.00 83.79           C  
ATOM    805  CB  ALA A  97      -0.208  18.715  -8.445  1.00 83.79           C  
ATOM    806  O   ALA A  97       0.558  18.524 -11.574  1.00 83.79           O  
ATOM    807  N   PHE A  98      -0.902  20.217 -11.479  1.00 85.94           N  
ATOM    808  CA  PHE A  98      -1.107  20.257 -12.930  1.00 85.94           C  
ATOM    809  C   PHE A  98       0.145  20.772 -13.647  1.00 85.94           C  
ATOM    810  CB  PHE A  98      -2.335  21.094 -13.314  1.00 85.94           C  
ATOM    811  O   PHE A  98       0.564  20.150 -14.612  1.00 85.94           O  
ATOM    812  CG  PHE A  98      -2.453  21.289 -14.820  1.00 85.94           C  
ATOM    813  CD1 PHE A  98      -2.249  22.558 -15.395  1.00 85.94           C  
ATOM    814  CD2 PHE A  98      -2.665  20.178 -15.659  1.00 85.94           C  
ATOM    815  CE1 PHE A  98      -2.283  22.717 -16.793  1.00 85.94           C  
ATOM    816  CE2 PHE A  98      -2.717  20.338 -17.055  1.00 85.94           C  
ATOM    817  CZ  PHE A  98      -2.517  21.606 -17.623  1.00 85.94           C  
ATOM    818  N   GLY A  99       0.785  21.834 -13.147  1.00 86.69           N  
ATOM    819  CA  GLY A  99       2.061  22.330 -13.670  1.00 86.69           C  
ATOM    820  C   GLY A  99       3.156  21.261 -13.656  1.00 86.69           C  
ATOM    821  O   GLY A  99       3.824  21.063 -14.662  1.00 86.69           O  
ATOM    822  N   PHE A 100       3.281  20.498 -12.566  1.00 88.21           N  
ATOM    823  CA  PHE A 100       4.224  19.376 -12.484  1.00 88.21           C  
ATOM    824  C   PHE A 100       3.907  18.252 -13.488  1.00 88.21           C  
ATOM    825  CB  PHE A 100       4.247  18.851 -11.043  1.00 88.21           C  
ATOM    826  O   PHE A 100       4.798  17.791 -14.196  1.00 88.21           O  
ATOM    827  CG  PHE A 100       5.269  17.755 -10.805  1.00 88.21           C  
ATOM    828  CD1 PHE A 100       4.854  16.441 -10.514  1.00 88.21           C  
ATOM    829  CD2 PHE A 100       6.643  18.052 -10.885  1.00 88.21           C  
ATOM    830  CE1 PHE A 100       5.812  15.435 -10.289  1.00 88.21           C  
ATOM    831  CE2 PHE A 100       7.598  17.041 -10.677  1.00 88.21           C  
ATOM    832  CZ  PHE A 100       7.182  15.734 -10.375  1.00 88.21           C  
ATOM    833  N   ILE A 101       2.637  17.847 -13.612  1.00 87.05           N  
ATOM    834  CA  ILE A 101       2.211  16.842 -14.605  1.00 87.05           C  
ATOM    835  C   ILE A 101       2.422  17.359 -16.040  1.00 87.05           C  
ATOM    836  CB  ILE A 101       0.746  16.417 -14.343  1.00 87.05           C  
ATOM    837  O   ILE A 101       2.829  16.592 -16.907  1.00 87.05           O  
ATOM    838  CG1 ILE A 101       0.623  15.651 -13.003  1.00 87.05           C  
ATOM    839  CG2 ILE A 101       0.201  15.525 -15.473  1.00 87.05           C  
ATOM    840  CD1 ILE A 101      -0.823  15.529 -12.500  1.00 87.05           C  
ATOM    841  N   LEU A 102       2.189  18.650 -16.293  1.00 88.93           N  
ATOM    842  CA  LEU A 102       2.434  19.294 -17.583  1.00 88.93           C  
ATOM    843  C   LEU A 102       3.932  19.327 -17.913  1.00 88.93           C  
ATOM    844  CB  LEU A 102       1.806  20.700 -17.572  1.00 88.93           C  
ATOM    845  O   LEU A 102       4.286  19.041 -19.049  1.00 88.93           O  
ATOM    846  CG  LEU A 102       2.000  21.503 -18.873  1.00 88.93           C  
ATOM    847  CD1 LEU A 102       1.313  20.851 -20.075  1.00 88.93           C  
ATOM    848  CD2 LEU A 102       1.414  22.904 -18.695  1.00 88.93           C  
ATOM    849  N   VAL A 103       4.808  19.596 -16.939  1.00 90.05           N  
ATOM    850  CA  VAL A 103       6.265  19.477 -17.119  1.00 90.05           C  
ATOM    851  C   VAL A 103       6.646  18.039 -17.471  1.00 90.05           C  
ATOM    852  CB  VAL A 103       7.038  20.004 -15.891  1.00 90.05           C  
ATOM    853  O   VAL A 103       7.318  17.845 -18.474  1.00 90.05           O  
ATOM    854  CG1 VAL A 103       8.528  19.638 -15.910  1.00 90.05           C  
ATOM    855  CG2 VAL A 103       6.954  21.535 -15.835  1.00 90.05           C  
ATOM    856  N   LEU A 104       6.154  17.025 -16.747  1.00 90.30           N  
ATOM    857  CA  LEU A 104       6.422  15.617 -17.086  1.00 90.30           C  
ATOM    858  C   LEU A 104       5.901  15.230 -18.482  1.00 90.30           C  
ATOM    859  CB  LEU A 104       5.813  14.687 -16.020  1.00 90.30           C  
ATOM    860  O   LEU A 104       6.569  14.490 -19.199  1.00 90.30           O  
ATOM    861  CG  LEU A 104       6.461  14.770 -14.626  1.00 90.30           C  
ATOM    862  CD1 LEU A 104       5.686  13.868 -13.662  1.00 90.30           C  
ATOM    863  CD2 LEU A 104       7.922  14.319 -14.630  1.00 90.30           C  
ATOM    864  N   TYR A 105       4.737  15.746 -18.886  1.00 88.90           N  
ATOM    865  CA  TYR A 105       4.173  15.541 -20.223  1.00 88.90           C  
ATOM    866  C   TYR A 105       5.010  16.220 -21.320  1.00 88.90           C  
ATOM    867  CB  TYR A 105       2.723  16.051 -20.232  1.00 88.90           C  
ATOM    868  O   TYR A 105       5.264  15.622 -22.363  1.00 88.90           O  
ATOM    869  CG  TYR A 105       2.046  15.929 -21.582  1.00 88.90           C  
ATOM    870  CD1 TYR A 105       2.119  16.992 -22.507  1.00 88.90           C  
ATOM    871  CD2 TYR A 105       1.403  14.728 -21.937  1.00 88.90           C  
ATOM    872  CE1 TYR A 105       1.578  16.842 -23.799  1.00 88.90           C  
ATOM    873  CE2 TYR A 105       0.851  14.581 -23.222  1.00 88.90           C  
ATOM    874  OH  TYR A 105       0.453  15.453 -25.408  1.00 88.90           O  
ATOM    875  CZ  TYR A 105       0.951  15.628 -24.159  1.00 88.90           C  
ATOM    876  N   LEU A 106       5.479  17.448 -21.083  1.00 89.87           N  
ATOM    877  CA  LEU A 106       6.364  18.160 -22.006  1.00 89.87           C  
ATOM    878  C   LEU A 106       7.739  17.486 -22.088  1.00 89.87           C  
ATOM    879  CB  LEU A 106       6.472  19.639 -21.593  1.00 89.87           C  
ATOM    880  O   LEU A 106       8.249  17.316 -23.186  1.00 89.87           O  
ATOM    881  CG  LEU A 106       5.189  20.460 -21.836  1.00 89.87           C  
ATOM    882  CD1 LEU A 106       5.335  21.840 -21.192  1.00 89.87           C  
ATOM    883  CD2 LEU A 106       4.888  20.659 -23.324  1.00 89.87           C  
ATOM    884  N   THR A 107       8.306  17.017 -20.972  1.00 88.66           N  
ATOM    885  CA  THR A 107       9.533  16.206 -20.963  1.00 88.66           C  
ATOM    886  C   THR A 107       9.355  14.911 -21.754  1.00 88.66           C  
ATOM    887  CB  THR A 107       9.978  15.902 -19.524  1.00 88.66           C  
ATOM    888  O   THR A 107      10.209  14.599 -22.579  1.00 88.66           O  
ATOM    889  CG2 THR A 107      11.203  14.991 -19.455  1.00 88.66           C  
ATOM    890  OG1 THR A 107      10.336  17.099 -18.874  1.00 88.66           O  
ATOM    891  N   GLN A 108       8.234  14.199 -21.584  1.00 89.58           N  
ATOM    892  CA  GLN A 108       7.919  13.004 -22.375  1.00 89.58           C  
ATOM    893  C   GLN A 108       7.852  13.316 -23.874  1.00 89.58           C  
ATOM    894  CB  GLN A 108       6.582  12.408 -21.899  1.00 89.58           C  
ATOM    895  O   GLN A 108       8.407  12.559 -24.671  1.00 89.58           O  
ATOM    896  CG  GLN A 108       6.108  11.172 -22.688  1.00 89.58           C  
ATOM    897  CD  GLN A 108       6.969   9.933 -22.478  1.00 89.58           C  
ATOM    898  NE2 GLN A 108       8.089   9.784 -23.150  1.00 89.58           N  
ATOM    899  OE1 GLN A 108       6.626   9.067 -21.691  1.00 89.58           O  
ATOM    900  N   LEU A 109       7.176  14.407 -24.251  1.00 89.08           N  
ATOM    901  CA  LEU A 109       7.023  14.834 -25.642  1.00 89.08           C  
ATOM    902  C   LEU A 109       8.363  15.259 -26.254  1.00 89.08           C  
ATOM    903  CB  LEU A 109       5.979  15.964 -25.696  1.00 89.08           C  
ATOM    904  O   LEU A 109       8.665  14.860 -27.373  1.00 89.08           O  
ATOM    905  CG  LEU A 109       5.677  16.484 -27.114  1.00 89.08           C  
ATOM    906  CD1 LEU A 109       5.066  15.406 -28.013  1.00 89.08           C  
ATOM    907  CD2 LEU A 109       4.685  17.646 -27.024  1.00 89.08           C  
ATOM    908  N   THR A 110       9.186  16.001 -25.512  1.00 88.07           N  
ATOM    909  CA  THR A 110      10.555  16.354 -25.909  1.00 88.07           C  
ATOM    910  C   THR A 110      11.419  15.106 -26.078  1.00 88.07           C  
ATOM    911  CB  THR A 110      11.180  17.318 -24.890  1.00 88.07           C  
ATOM    912  O   THR A 110      12.161  15.028 -27.049  1.00 88.07           O  
ATOM    913  CG2 THR A 110      12.628  17.697 -25.195  1.00 88.07           C  
ATOM    914  OG1 THR A 110      10.460  18.527 -24.894  1.00 88.07           O  
ATOM    915  N   ASN A 111      11.289  14.100 -25.206  1.00 88.91           N  
ATOM    916  CA  ASN A 111      12.044  12.850 -25.325  1.00 88.91           C  
ATOM    917  C   ASN A 111      11.671  12.074 -26.607  1.00 88.91           C  
ATOM    918  CB  ASN A 111      11.858  12.025 -24.032  1.00 88.91           C  
ATOM    919  O   ASN A 111      12.546  11.686 -27.379  1.00 88.91           O  
ATOM    920  CG  ASN A 111      12.986  11.032 -23.819  1.00 88.91           C  
ATOM    921  ND2 ASN A 111      12.924  10.201 -22.807  1.00 88.91           N  
ATOM    922  OD1 ASN A 111      13.970  11.029 -24.524  1.00 88.91           O  
ATOM    923  N   TRP A 112      10.369  11.954 -26.904  1.00 87.96           N  
ATOM    924  CA  TRP A 112       9.892  11.425 -28.191  1.00 87.96           C  
ATOM    925  C   TRP A 112      10.367  12.263 -29.384  1.00 87.96           C  
ATOM    926  CB  TRP A 112       8.359  11.312 -28.197  1.00 87.96           C  
ATOM    927  O   TRP A 112      10.762  11.699 -30.399  1.00 87.96           O  
ATOM    928  CG  TRP A 112       7.831  10.028 -27.637  1.00 87.96           C  
ATOM    929  CD1 TRP A 112       7.433   9.821 -26.365  1.00 87.96           C  
ATOM    930  CD2 TRP A 112       7.680   8.741 -28.312  1.00 87.96           C  
ATOM    931  CE2 TRP A 112       7.218   7.782 -27.359  1.00 87.96           C  
ATOM    932  CE3 TRP A 112       7.919   8.280 -29.625  1.00 87.96           C  
ATOM    933  NE1 TRP A 112       7.101   8.492 -26.184  1.00 87.96           N  
ATOM    934  CH2 TRP A 112       7.256   6.009 -29.003  1.00 87.96           C  
ATOM    935  CZ2 TRP A 112       7.010   6.435 -27.687  1.00 87.96           C  
ATOM    936  CZ3 TRP A 112       7.706   6.930 -29.967  1.00 87.96           C  
ATOM    937  N   ALA A 113      10.362  13.594 -29.273  1.00 87.22           N  
ATOM    938  CA  ALA A 113      10.821  14.474 -30.342  1.00 87.22           C  
ATOM    939  C   ALA A 113      12.323  14.311 -30.620  1.00 87.22           C  
ATOM    940  CB  ALA A 113      10.452  15.923 -30.004  1.00 87.22           C  
ATOM    941  O   ALA A 113      12.700  14.255 -31.783  1.00 87.22           O  
ATOM    942  N   ILE A 114      13.171  14.179 -29.592  1.00 87.07           N  
ATOM    943  CA  ILE A 114      14.611  13.915 -29.759  1.00 87.07           C  
ATOM    944  C   ILE A 114      14.825  12.573 -30.466  1.00 87.07           C  
ATOM    945  CB  ILE A 114      15.347  13.957 -28.399  1.00 87.07           C  
ATOM    946  O   ILE A 114      15.539  12.529 -31.465  1.00 87.07           O  
ATOM    947  CG1 ILE A 114      15.314  15.370 -27.771  1.00 87.07           C  
ATOM    948  CG2 ILE A 114      16.820  13.530 -28.563  1.00 87.07           C  
ATOM    949  CD1 ILE A 114      15.459  15.328 -26.244  1.00 87.07           C  
ATOM    950  N   TYR A 115      14.169  11.506 -29.995  1.00 85.30           N  
ATOM    951  CA  TYR A 115      14.267  10.175 -30.601  1.00 85.30           C  
ATOM    952  C   TYR A 115      13.840  10.186 -32.078  1.00 85.30           C  
ATOM    953  CB  TYR A 115      13.432   9.187 -29.773  1.00 85.30           C  
ATOM    954  O   TYR A 115      14.589   9.736 -32.942  1.00 85.30           O  
ATOM    955  CG  TYR A 115      13.426   7.781 -30.340  1.00 85.30           C  
ATOM    956  CD1 TYR A 115      12.385   7.371 -31.198  1.00 85.30           C  
ATOM    957  CD2 TYR A 115      14.495   6.907 -30.062  1.00 85.30           C  
ATOM    958  CE1 TYR A 115      12.434   6.105 -31.813  1.00 85.30           C  
ATOM    959  CE2 TYR A 115      14.538   5.634 -30.663  1.00 85.30           C  
ATOM    960  OH  TYR A 115      13.611   4.040 -32.182  1.00 85.30           O  
ATOM    961  CZ  TYR A 115      13.521   5.240 -31.556  1.00 85.30           C  
ATOM    962  N   VAL A 116      12.683  10.779 -32.398  1.00 85.30           N  
ATOM    963  CA  VAL A 116      12.192  10.884 -33.784  1.00 85.30           C  
ATOM    964  C   VAL A 116      13.105  11.764 -34.646  1.00 85.30           C  
ATOM    965  CB  VAL A 116      10.729  11.375 -33.812  1.00 85.30           C  
ATOM    966  O   VAL A 116      13.393  11.394 -35.782  1.00 85.30           O  
ATOM    967  CG1 VAL A 116      10.224  11.683 -35.229  1.00 85.30           C  
ATOM    968  CG2 VAL A 116       9.790  10.306 -33.231  1.00 85.30           C  
ATOM    969  N   LEU A 117      13.602  12.896 -34.133  1.00 85.20           N  
ATOM    970  CA  LEU A 117      14.513  13.787 -34.867  1.00 85.20           C  
ATOM    971  C   LEU A 117      15.888  13.163 -35.138  1.00 85.20           C  
ATOM    972  CB  LEU A 117      14.704  15.109 -34.097  1.00 85.20           C  
ATOM    973  O   LEU A 117      16.529  13.562 -36.109  1.00 85.20           O  
ATOM    974  CG  LEU A 117      13.517  16.086 -34.177  1.00 85.20           C  
ATOM    975  CD1 LEU A 117      13.714  17.214 -33.160  1.00 85.20           C  
ATOM    976  CD2 LEU A 117      13.395  16.725 -35.563  1.00 85.20           C  
ATOM    977  N   HIS A 118      16.349  12.227 -34.303  1.00 81.12           N  
ATOM    978  CA  HIS A 118      17.603  11.513 -34.537  1.00 81.12           C  
ATOM    979  C   HIS A 118      17.404  10.287 -35.439  1.00 81.12           C  
ATOM    980  CB  HIS A 118      18.290  11.180 -33.207  1.00 81.12           C  
ATOM    981  O   HIS A 118      18.113  10.142 -36.429  1.00 81.12           O  
ATOM    982  CG  HIS A 118      19.758  10.948 -33.436  1.00 81.12           C  
ATOM    983  CD2 HIS A 118      20.347   9.773 -33.816  1.00 81.12           C  
ATOM    984  ND1 HIS A 118      20.734  11.920 -33.466  1.00 81.12           N  
ATOM    985  CE1 HIS A 118      21.882  11.341 -33.854  1.00 81.12           C  
ATOM    986  NE2 HIS A 118      21.688  10.043 -34.095  1.00 81.12           N  
ATOM    987  N   SER A 119      16.366   9.479 -35.199  1.00 76.58           N  
ATOM    988  CA  SER A 119      15.982   8.368 -36.085  1.00 76.58           C  
ATOM    989  C   SER A 119      15.731   8.844 -37.529  1.00 76.58           C  
ATOM    990  CB  SER A 119      14.758   7.667 -35.483  1.00 76.58           C  
ATOM    991  O   SER A 119      16.235   8.240 -38.472  1.00 76.58           O  
ATOM    992  OG  SER A 119      14.276   6.630 -36.309  1.00 76.58           O  
ATOM    993  N   SER A 120      15.094  10.009 -37.717  1.00 69.38           N  
ATOM    994  CA  SER A 120      14.892  10.631 -39.044  1.00 69.38           C  
ATOM    995  C   SER A 120      16.166  11.205 -39.694  1.00 69.38           C  
ATOM    996  CB  SER A 120      13.851  11.759 -38.988  1.00 69.38           C  
ATOM    997  O   SER A 120      16.079  11.797 -40.767  1.00 69.38           O  
ATOM    998  OG  SER A 120      12.655  11.377 -38.336  1.00 69.38           O  
ATOM    999  N   ARG A 121      17.336  11.115 -39.042  1.00 64.55           N  
ATOM   1000  CA  ARG A 121      18.645  11.479 -39.621  1.00 64.55           C  
ATOM   1001  C   ARG A 121      19.484  10.270 -40.023  1.00 64.55           C  
ATOM   1002  CB  ARG A 121      19.453  12.346 -38.647  1.00 64.55           C  
ATOM   1003  O   ARG A 121      20.382  10.443 -40.838  1.00 64.55           O  
ATOM   1004  CG  ARG A 121      18.946  13.786 -38.572  1.00 64.55           C  
ATOM   1005  CD  ARG A 121      19.806  14.537 -37.552  1.00 64.55           C  
ATOM   1006  NE  ARG A 121      19.436  15.962 -37.479  1.00 64.55           N  
ATOM   1007  NH1 ARG A 121      21.548  16.872 -37.616  1.00 64.55           N  
ATOM   1008  NH2 ARG A 121      19.776  18.212 -37.433  1.00 64.55           N  
ATOM   1009  CZ  ARG A 121      20.254  17.001 -37.509  1.00 64.55           C  
ATOM   1010  N   ILE A 122      19.204   9.092 -39.465  1.00 58.15           N  
ATOM   1011  CA  ILE A 122      19.919   7.841 -39.773  1.00 58.15           C  
ATOM   1012  C   ILE A 122      19.436   7.254 -41.116  1.00 58.15           C  
ATOM   1013  CB  ILE A 122      19.795   6.880 -38.561  1.00 58.15           C  
ATOM   1014  O   ILE A 122      20.190   6.594 -41.818  1.00 58.15           O  
ATOM   1015  CG1 ILE A 122      20.548   7.480 -37.343  1.00 58.15           C  
ATOM   1016  CG2 ILE A 122      20.346   5.480 -38.881  1.00 58.15           C  
ATOM   1017  CD1 ILE A 122      20.278   6.770 -36.011  1.00 58.15           C  
ATOM   1018  N   VAL A 123      18.208   7.579 -41.535  1.00 46.92           N  
ATOM   1019  CA  VAL A 123      17.644   7.242 -42.853  1.00 46.92           C  
ATOM   1020  C   VAL A 123      17.130   8.550 -43.474  1.00 46.92           C  
ATOM   1021  CB  VAL A 123      16.507   6.208 -42.672  1.00 46.92           C  
ATOM   1022  O   VAL A 123      16.182   9.098 -42.903  1.00 46.92           O  
ATOM   1023  CG1 VAL A 123      15.946   5.746 -44.022  1.00 46.92           C  
ATOM   1024  CG2 VAL A 123      16.961   4.960 -41.901  1.00 46.92           C  
ATOM   1025  N   PRO A 124      17.697   9.091 -44.585  1.00 41.47           N  
ATOM   1026  CA  PRO A 124      17.992   8.330 -45.819  1.00 41.47           C  
ATOM   1027  C   PRO A 124      19.234   8.756 -46.659  1.00 41.47           C  
ATOM   1028  CB  PRO A 124      16.757   8.682 -46.661  1.00 41.47           C  
ATOM   1029  O   PRO A 124      19.493   9.948 -46.811  1.00 41.47           O  
ATOM   1030  CG  PRO A 124      16.496  10.165 -46.337  1.00 41.47           C  
ATOM   1031  CD  PRO A 124      17.245  10.411 -45.025  1.00 41.47           C  
ATOM   1032  N   LEU A 125      19.879   7.820 -47.383  1.00 41.06           N  
ATOM   1033  CA  LEU A 125      20.489   8.141 -48.700  1.00 41.06           C  
ATOM   1034  C   LEU A 125      20.729   6.966 -49.683  1.00 41.06           C  
ATOM   1035  CB  LEU A 125      21.782   8.990 -48.562  1.00 41.06           C  
ATOM   1036  O   LEU A 125      21.021   7.238 -50.847  1.00 41.06           O  
ATOM   1037  CG  LEU A 125      21.680  10.442 -49.099  1.00 41.06           C  
ATOM   1038  CD1 LEU A 125      23.072  11.077 -49.116  1.00 41.06           C  
ATOM   1039  CD2 LEU A 125      21.110  10.582 -50.517  1.00 41.06           C  
ATOM   1040  N   ASP A 126      20.560   5.695 -49.296  1.00 41.12           N  
ATOM   1041  CA  ASP A 126      20.745   4.536 -50.197  1.00 41.12           C  
ATOM   1042  C   ASP A 126      19.639   4.380 -51.261  1.00 41.12           C  
ATOM   1043  CB  ASP A 126      20.929   3.241 -49.387  1.00 41.12           C  
ATOM   1044  O   ASP A 126      18.845   3.439 -51.235  1.00 41.12           O  
ATOM   1045  CG  ASP A 126      22.334   3.151 -48.808  1.00 41.12           C  
ATOM   1046  OD1 ASP A 126      23.281   3.184 -49.625  1.00 41.12           O  
ATOM   1047  OD2 ASP A 126      22.426   3.086 -47.566  1.00 41.12           O  
ATOM   1048  N   TYR A 127      19.570   5.309 -52.221  1.00 35.10           N  
ATOM   1049  CA  TYR A 127      18.731   5.157 -53.417  1.00 35.10           C  
ATOM   1050  C   TYR A 127      19.249   5.859 -54.689  1.00 35.10           C  
ATOM   1051  CB  TYR A 127      17.248   5.452 -53.102  1.00 35.10           C  
ATOM   1052  O   TYR A 127      18.464   6.174 -55.582  1.00 35.10           O  
ATOM   1053  CG  TYR A 127      16.339   4.326 -53.570  1.00 35.10           C  
ATOM   1054  CD1 TYR A 127      15.928   4.251 -54.915  1.00 35.10           C  
ATOM   1055  CD2 TYR A 127      15.981   3.300 -52.674  1.00 35.10           C  
ATOM   1056  CE1 TYR A 127      15.165   3.155 -55.365  1.00 35.10           C  
ATOM   1057  CE2 TYR A 127      15.212   2.206 -53.114  1.00 35.10           C  
ATOM   1058  OH  TYR A 127      14.081   1.065 -54.894  1.00 35.10           O  
ATOM   1059  CZ  TYR A 127      14.808   2.129 -54.461  1.00 35.10           C  
ATOM   1060  N   GLU A 128      20.566   6.050 -54.838  1.00 34.07           N  
ATOM   1061  CA  GLU A 128      21.163   6.420 -56.133  1.00 34.07           C  
ATOM   1062  C   GLU A 128      22.347   5.512 -56.505  1.00 34.07           C  
ATOM   1063  CB  GLU A 128      21.474   7.928 -56.212  1.00 34.07           C  
ATOM   1064  O   GLU A 128      23.507   5.791 -56.213  1.00 34.07           O  
ATOM   1065  CG  GLU A 128      21.694   8.323 -57.686  1.00 34.07           C  
ATOM   1066  CD  GLU A 128      21.796   9.834 -57.954  1.00 34.07           C  
ATOM   1067  OE1 GLU A 128      21.826  10.180 -59.159  1.00 34.07           O  
ATOM   1068  OE2 GLU A 128      21.828  10.630 -56.990  1.00 34.07           O  
ATOM   1069  N   LYS A 129      22.038   4.398 -57.183  1.00 35.29           N  
ATOM   1070  CA  LYS A 129      23.027   3.486 -57.777  1.00 35.29           C  
ATOM   1071  C   LYS A 129      23.069   3.666 -59.301  1.00 35.29           C  
ATOM   1072  CB  LYS A 129      22.732   2.039 -57.342  1.00 35.29           C  
ATOM   1073  O   LYS A 129      22.305   2.993 -60.000  1.00 35.29           O  
ATOM   1074  CG  LYS A 129      23.804   1.058 -57.853  1.00 35.29           C  
ATOM   1075  CD  LYS A 129      23.618  -0.332 -57.233  1.00 35.29           C  
ATOM   1076  CE  LYS A 129      24.750  -1.268 -57.673  1.00 35.29           C  
ATOM   1077  NZ  LYS A 129      24.776  -2.508 -56.855  1.00 35.29           N  
ATOM   1078  N   PRO A 130      23.944   4.529 -59.851  1.00 41.47           N  
ATOM   1079  CA  PRO A 130      24.202   4.532 -61.284  1.00 41.47           C  
ATOM   1080  C   PRO A 130      24.873   3.203 -61.689  1.00 41.47           C  
ATOM   1081  CB  PRO A 130      25.100   5.746 -61.540  1.00 41.47           C  
ATOM   1082  O   PRO A 130      25.793   2.745 -61.007  1.00 41.47           O  
ATOM   1083  CG  PRO A 130      25.848   5.919 -60.218  1.00 41.47           C  
ATOM   1084  CD  PRO A 130      24.827   5.471 -59.172  1.00 41.47           C  
ATOM   1085  N   PRO A 131      24.434   2.542 -62.775  1.00 36.61           N  
ATOM   1086  CA  PRO A 131      25.133   1.381 -63.311  1.00 36.61           C  
ATOM   1087  C   PRO A 131      26.414   1.796 -64.057  1.00 36.61           C  
ATOM   1088  CB  PRO A 131      24.113   0.703 -64.231  1.00 36.61           C  
ATOM   1089  O   PRO A 131      26.556   2.944 -64.474  1.00 36.61           O  
ATOM   1090  CG  PRO A 131      23.299   1.883 -64.764  1.00 36.61           C  
ATOM   1091  CD  PRO A 131      23.260   2.850 -63.579  1.00 36.61           C  
ATOM   1092  N   ASN A 132      27.273   0.804 -64.328  1.00 39.24           N  
ATOM   1093  CA  ASN A 132      28.526   0.878 -65.101  1.00 39.24           C  
ATOM   1094  C   ASN A 132      29.735   1.447 -64.325  1.00 39.24           C  
ATOM   1095  CB  ASN A 132      28.313   1.590 -66.456  1.00 39.24           C  
ATOM   1096  O   ASN A 132      29.944   2.654 -64.266  1.00 39.24           O  
ATOM   1097  CG  ASN A 132      27.022   1.219 -67.165  1.00 39.24           C  
ATOM   1098  ND2 ASN A 132      26.335   2.182 -67.730  1.00 39.24           N  
ATOM   1099  OD1 ASN A 132      26.610   0.072 -67.215  1.00 39.24           O  
ATOM   1100  N   GLY A 133      30.586   0.558 -63.797  1.00 40.23           N  
ATOM   1101  CA  GLY A 133      31.809   0.948 -63.083  1.00 40.23           C  
ATOM   1102  C   GLY A 133      32.636  -0.235 -62.575  1.00 40.23           C  
ATOM   1103  O   GLY A 133      32.661  -0.483 -61.381  1.00 40.23           O  
ATOM   1104  N   THR A 134      33.302  -0.946 -63.490  1.00 39.50           N  
ATOM   1105  CA  THR A 134      34.404  -1.900 -63.226  1.00 39.50           C  
ATOM   1106  C   THR A 134      34.139  -3.022 -62.206  1.00 39.50           C  
ATOM   1107  CB  THR A 134      35.694  -1.140 -62.876  1.00 39.50           C  
ATOM   1108  O   THR A 134      34.394  -2.898 -61.013  1.00 39.50           O  
ATOM   1109  CG2 THR A 134      36.942  -2.020 -62.967  1.00 39.50           C  
ATOM   1110  OG1 THR A 134      35.888  -0.098 -63.809  1.00 39.50           O  
ATOM   1111  N   LEU A 135      33.760  -4.195 -62.720  1.00 37.09           N  
ATOM   1112  CA  LEU A 135      33.910  -5.469 -62.009  1.00 37.09           C  
ATOM   1113  C   LEU A 135      35.405  -5.763 -61.806  1.00 37.09           C  
ATOM   1114  CB  LEU A 135      33.200  -6.554 -62.854  1.00 37.09           C  
ATOM   1115  O   LEU A 135      36.096  -6.009 -62.792  1.00 37.09           O  
ATOM   1116  CG  LEU A 135      33.219  -8.011 -62.334  1.00 37.09           C  
ATOM   1117  CD1 LEU A 135      32.179  -8.817 -63.118  1.00 37.09           C  
ATOM   1118  CD2 LEU A 135      34.551  -8.748 -62.519  1.00 37.09           C  
ATOM   1119  N   LEU A 136      35.873  -5.749 -60.552  1.00 41.48           N  
ATOM   1120  CA  LEU A 136      36.929  -6.599 -59.970  1.00 41.48           C  
ATOM   1121  C   LEU A 136      37.119  -6.244 -58.476  1.00 41.48           C  
ATOM   1122  CB  LEU A 136      38.278  -6.463 -60.725  1.00 41.48           C  
ATOM   1123  O   LEU A 136      37.004  -5.082 -58.106  1.00 41.48           O  
ATOM   1124  CG  LEU A 136      38.574  -7.600 -61.732  1.00 41.48           C  
ATOM   1125  CD1 LEU A 136      39.813  -7.258 -62.560  1.00 41.48           C  
ATOM   1126  CD2 LEU A 136      38.829  -8.943 -61.041  1.00 41.48           C  
ATOM   1127  N   GLN A 137      37.483  -7.239 -57.655  1.00 36.08           N  
ATOM   1128  CA  GLN A 137      38.036  -7.087 -56.292  1.00 36.08           C  
ATOM   1129  C   GLN A 137      37.093  -6.576 -55.169  1.00 36.08           C  
ATOM   1130  CB  GLN A 137      39.377  -6.324 -56.403  1.00 36.08           C  
ATOM   1131  O   GLN A 137      37.341  -5.524 -54.589  1.00 36.08           O  
ATOM   1132  CG  GLN A 137      40.293  -6.474 -55.179  1.00 36.08           C  
ATOM   1133  CD  GLN A 137      41.703  -5.937 -55.420  1.00 36.08           C  
ATOM   1134  NE2 GLN A 137      42.605  -6.133 -54.485  1.00 36.08           N  
ATOM   1135  OE1 GLN A 137      42.047  -5.365 -56.442  1.00 36.08           O  
ATOM   1136  N   ALA A 138      36.074  -7.371 -54.790  1.00 36.86           N  
ATOM   1137  CA  ALA A 138      35.339  -7.213 -53.513  1.00 36.86           C  
ATOM   1138  C   ALA A 138      34.587  -8.487 -53.021  1.00 36.86           C  
ATOM   1139  CB  ALA A 138      34.391  -6.003 -53.603  1.00 36.86           C  
ATOM   1140  O   ALA A 138      33.472  -8.392 -52.516  1.00 36.86           O  
ATOM   1141  N   GLU A 139      35.162  -9.689 -53.154  1.00 35.13           N  
ATOM   1142  CA  GLU A 139      34.609 -10.921 -52.545  1.00 35.13           C  
ATOM   1143  C   GLU A 139      35.416 -11.299 -51.287  1.00 35.13           C  
ATOM   1144  CB  GLU A 139      34.531 -12.068 -53.577  1.00 35.13           C  
ATOM   1145  O   GLU A 139      36.351 -12.095 -51.363  1.00 35.13           O  
ATOM   1146  CG  GLU A 139      33.353 -11.891 -54.548  1.00 35.13           C  
ATOM   1147  CD  GLU A 139      33.313 -12.997 -55.615  1.00 35.13           C  
ATOM   1148  OE1 GLU A 139      32.431 -13.881 -55.523  1.00 35.13           O  
ATOM   1149  OE2 GLU A 139      34.154 -12.926 -56.542  1.00 35.13           O  
ATOM   1150  N   ALA A 140      35.088 -10.682 -50.141  1.00 42.23           N  
ATOM   1151  CA  ALA A 140      35.717 -10.972 -48.842  1.00 42.23           C  
ATOM   1152  C   ALA A 140      34.829 -10.636 -47.619  1.00 42.23           C  
ATOM   1153  CB  ALA A 140      37.053 -10.215 -48.757  1.00 42.23           C  
ATOM   1154  O   ALA A 140      34.561 -11.510 -46.797  1.00 42.23           O  
ATOM   1155  N   ASP A 141      34.341  -9.396 -47.502  1.00 43.85           N  
ATOM   1156  CA  ASP A 141      33.820  -8.837 -46.235  1.00 43.85           C  
ATOM   1157  C   ASP A 141      32.317  -9.083 -45.967  1.00 43.85           C  
ATOM   1158  CB  ASP A 141      34.222  -7.355 -46.133  1.00 43.85           C  
ATOM   1159  O   ASP A 141      31.574  -8.187 -45.573  1.00 43.85           O  
ATOM   1160  CG  ASP A 141      35.742  -7.198 -46.087  1.00 43.85           C  
ATOM   1161  OD1 ASP A 141      36.353  -7.787 -45.168  1.00 43.85           O  
ATOM   1162  OD2 ASP A 141      36.285  -6.543 -47.004  1.00 43.85           O  
ATOM   1163  N   GLY A 142      31.845 -10.316 -46.175  1.00 40.87           N  
ATOM   1164  CA  GLY A 142      30.421 -10.666 -46.031  1.00 40.87           C  
ATOM   1165  C   GLY A 142      29.890 -10.797 -44.592  1.00 40.87           C  
ATOM   1166  O   GLY A 142      28.681 -10.825 -44.402  1.00 40.87           O  
ATOM   1167  N   ASP A 143      30.766 -10.893 -43.586  1.00 43.05           N  
ATOM   1168  CA  ASP A 143      30.419 -11.318 -42.211  1.00 43.05           C  
ATOM   1169  C   ASP A 143      30.450 -10.175 -41.164  1.00 43.05           C  
ATOM   1170  CB  ASP A 143      31.354 -12.491 -41.864  1.00 43.05           C  
ATOM   1171  O   ASP A 143      30.014 -10.347 -40.022  1.00 43.05           O  
ATOM   1172  CG  ASP A 143      31.116 -13.088 -40.477  1.00 43.05           C  
ATOM   1173  OD1 ASP A 143      30.007 -13.595 -40.199  1.00 43.05           O  
ATOM   1174  OD2 ASP A 143      32.017 -12.970 -39.615  1.00 43.05           O  
ATOM   1175  N   ALA A 144      30.938  -8.987 -41.543  1.00 47.07           N  
ATOM   1176  CA  ALA A 144      30.943  -7.803 -40.678  1.00 47.07           C  
ATOM   1177  C   ALA A 144      29.582  -7.079 -40.668  1.00 47.07           C  
ATOM   1178  CB  ALA A 144      32.085  -6.880 -41.125  1.00 47.07           C  
ATOM   1179  O   ALA A 144      29.084  -6.720 -39.604  1.00 47.07           O  
ATOM   1180  N   SER A 145      28.955  -6.928 -41.844  1.00 47.03           N  
ATOM   1181  CA  SER A 145      27.738  -6.120 -42.034  1.00 47.03           C  
ATOM   1182  C   SER A 145      26.544  -6.569 -41.182  1.00 47.03           C  
ATOM   1183  CB  SER A 145      27.330  -6.141 -43.511  1.00 47.03           C  
ATOM   1184  O   SER A 145      25.807  -5.715 -40.696  1.00 47.03           O  
ATOM   1185  OG  SER A 145      26.319  -5.187 -43.767  1.00 47.03           O  
ATOM   1186  N   ASP A 146      26.350  -7.878 -40.982  1.00 52.14           N  
ATOM   1187  CA  ASP A 146      25.257  -8.402 -40.145  1.00 52.14           C  
ATOM   1188  C   ASP A 146      25.468  -8.053 -38.661  1.00 52.14           C  
ATOM   1189  CB  ASP A 146      25.140  -9.935 -40.318  1.00 52.14           C  
ATOM   1190  O   ASP A 146      24.531  -7.660 -37.968  1.00 52.14           O  
ATOM   1191  CG  ASP A 146      24.093 -10.411 -41.340  1.00 52.14           C  
ATOM   1192  OD1 ASP A 146      23.467  -9.562 -42.015  1.00 52.14           O  
ATOM   1193  OD2 ASP A 146      23.941 -11.649 -41.457  1.00 52.14           O  
ATOM   1194  N   LYS A 147      26.713  -8.132 -38.167  1.00 47.30           N  
ATOM   1195  CA  LYS A 147      27.026  -7.937 -36.740  1.00 47.30           C  
ATOM   1196  C   LYS A 147      26.879  -6.496 -36.275  1.00 47.30           C  
ATOM   1197  CB  LYS A 147      28.442  -8.426 -36.416  1.00 47.30           C  
ATOM   1198  O   LYS A 147      26.714  -6.279 -35.078  1.00 47.30           O  
ATOM   1199  CG  LYS A 147      28.560  -9.937 -36.610  1.00 47.30           C  
ATOM   1200  CD  LYS A 147      29.922 -10.458 -36.129  1.00 47.30           C  
ATOM   1201  CE  LYS A 147      30.018 -11.951 -36.447  1.00 47.30           C  
ATOM   1202  NZ  LYS A 147      30.140 -12.160 -37.905  1.00 47.30           N  
ATOM   1203  N   ASP A 148      26.978  -5.528 -37.177  1.00 53.28           N  
ATOM   1204  CA  ASP A 148      26.741  -4.122 -36.848  1.00 53.28           C  
ATOM   1205  C   ASP A 148      25.254  -3.756 -37.013  1.00 53.28           C  
ATOM   1206  CB  ASP A 148      27.737  -3.238 -37.618  1.00 53.28           C  
ATOM   1207  O   ASP A 148      24.708  -3.063 -36.154  1.00 53.28           O  
ATOM   1208  CG  ASP A 148      29.191  -3.455 -37.149  1.00 53.28           C  
ATOM   1209  OD1 ASP A 148      29.399  -3.797 -35.955  1.00 53.28           O  
ATOM   1210  OD2 ASP A 148      30.117  -3.283 -37.969  1.00 53.28           O  
ATOM   1211  N   ALA A 149      24.552  -4.336 -37.996  1.00 54.85           N  
ATOM   1212  CA  ALA A 149      23.098  -4.197 -38.133  1.00 54.85           C  
ATOM   1213  C   ALA A 149      22.317  -4.772 -36.929  1.00 54.85           C  
ATOM   1214  CB  ALA A 149      22.678  -4.865 -39.448  1.00 54.85           C  
ATOM   1215  O   ALA A 149      21.361  -4.151 -36.453  1.00 54.85           O  
ATOM   1216  N   ASP A 150      22.741  -5.922 -36.390  1.00 58.33           N  
ATOM   1217  CA  ASP A 150      22.147  -6.505 -35.177  1.00 58.33           C  
ATOM   1218  C   ASP A 150      22.327  -5.590 -33.948  1.00 58.33           C  
ATOM   1219  CB  ASP A 150      22.737  -7.907 -34.907  1.00 58.33           C  
ATOM   1220  O   ASP A 150      21.385  -5.418 -33.169  1.00 58.33           O  
ATOM   1221  CG  ASP A 150      21.984  -9.077 -35.566  1.00 58.33           C  
ATOM   1222  OD1 ASP A 150      20.791  -8.909 -35.917  1.00 58.33           O  
ATOM   1223  OD2 ASP A 150      22.578 -10.179 -35.607  1.00 58.33           O  
ATOM   1224  N   LYS A 151      23.492  -4.937 -33.792  1.00 58.13           N  
ATOM   1225  CA  LYS A 151      23.760  -3.999 -32.680  1.00 58.13           C  
ATOM   1226  C   LYS A 151      22.899  -2.742 -32.757  1.00 58.13           C  
ATOM   1227  CB  LYS A 151      25.227  -3.562 -32.659  1.00 58.13           C  
ATOM   1228  O   LYS A 151      22.316  -2.350 -31.749  1.00 58.13           O  
ATOM   1229  CG  LYS A 151      26.212  -4.668 -32.271  1.00 58.13           C  
ATOM   1230  CD  LYS A 151      27.625  -4.174 -32.609  1.00 58.13           C  
ATOM   1231  CE  LYS A 151      28.618  -5.326 -32.731  1.00 58.13           C  
ATOM   1232  NZ  LYS A 151      29.762  -4.901 -33.570  1.00 58.13           N  
ATOM   1233  N   GLU A 152      22.784  -2.118 -33.932  1.00 60.83           N  
ATOM   1234  CA  GLU A 152      21.935  -0.928 -34.100  1.00 60.83           C  
ATOM   1235  C   GLU A 152      20.463  -1.249 -33.781  1.00 60.83           C  
ATOM   1236  CB  GLU A 152      22.062  -0.363 -35.526  1.00 60.83           C  
ATOM   1237  O   GLU A 152      19.775  -0.478 -33.105  1.00 60.83           O  
ATOM   1238  CG  GLU A 152      23.426   0.296 -35.801  1.00 60.83           C  
ATOM   1239  CD  GLU A 152      23.465   1.073 -37.132  1.00 60.83           C  
ATOM   1240  OE1 GLU A 152      24.360   1.940 -37.267  1.00 60.83           O  
ATOM   1241  OE2 GLU A 152      22.584   0.840 -37.993  1.00 60.83           O  
ATOM   1242  N   SER A 153      19.995  -2.435 -34.187  1.00 64.87           N  
ATOM   1243  CA  SER A 153      18.667  -2.961 -33.851  1.00 64.87           C  
ATOM   1244  C   SER A 153      18.484  -3.183 -32.336  1.00 64.87           C  
ATOM   1245  CB  SER A 153      18.468  -4.257 -34.643  1.00 64.87           C  
ATOM   1246  O   SER A 153      17.469  -2.770 -31.764  1.00 64.87           O  
ATOM   1247  OG  SER A 153      17.174  -4.808 -34.472  1.00 64.87           O  
ATOM   1248  N   GLU A 154      19.484  -3.760 -31.660  1.00 63.91           N  
ATOM   1249  CA  GLU A 154      19.543  -3.949 -30.201  1.00 63.91           C  
ATOM   1250  C   GLU A 154      19.478  -2.612 -29.437  1.00 63.91           C  
ATOM   1251  CB  GLU A 154      20.790  -4.815 -29.877  1.00 63.91           C  
ATOM   1252  O   GLU A 154      18.657  -2.444 -28.525  1.00 63.91           O  
ATOM   1253  CG  GLU A 154      21.348  -4.777 -28.435  1.00 63.91           C  
ATOM   1254  CD  GLU A 154      21.737  -6.152 -27.844  1.00 63.91           C  
ATOM   1255  OE1 GLU A 154      21.670  -6.277 -26.597  1.00 63.91           O  
ATOM   1256  OE2 GLU A 154      22.048  -7.096 -28.602  1.00 63.91           O  
ATOM   1257  N   GLU A 155      20.264  -1.616 -29.842  1.00 66.76           N  
ATOM   1258  CA  GLU A 155      20.257  -0.290 -29.223  1.00 66.76           C  
ATOM   1259  C   GLU A 155      18.943   0.465 -29.456  1.00 66.76           C  
ATOM   1260  CB  GLU A 155      21.447   0.535 -29.719  1.00 66.76           C  
ATOM   1261  O   GLU A 155      18.382   1.042 -28.515  1.00 66.76           O  
ATOM   1262  CG  GLU A 155      22.768  -0.002 -29.148  1.00 66.76           C  
ATOM   1263  CD  GLU A 155      23.977   0.874 -29.506  1.00 66.76           C  
ATOM   1264  OE1 GLU A 155      25.082   0.507 -29.050  1.00 66.76           O  
ATOM   1265  OE2 GLU A 155      23.768   1.933 -30.138  1.00 66.76           O  
ATOM   1266  N   HIS A 156      18.395   0.415 -30.673  1.00 72.97           N  
ATOM   1267  CA  HIS A 156      17.085   0.985 -30.983  1.00 72.97           C  
ATOM   1268  C   HIS A 156      15.959   0.329 -30.167  1.00 72.97           C  
ATOM   1269  CB  HIS A 156      16.821   0.877 -32.492  1.00 72.97           C  
ATOM   1270  O   HIS A 156      15.098   1.038 -29.637  1.00 72.97           O  
ATOM   1271  CG  HIS A 156      17.585   1.865 -33.346  1.00 72.97           C  
ATOM   1272  CD2 HIS A 156      17.581   1.910 -34.713  1.00 72.97           C  
ATOM   1273  ND1 HIS A 156      18.392   2.898 -32.915  1.00 72.97           N  
ATOM   1274  CE1 HIS A 156      18.846   3.548 -34.001  1.00 72.97           C  
ATOM   1275  NE2 HIS A 156      18.333   3.016 -35.117  1.00 72.97           N  
ATOM   1276  N   ALA A 157      15.970  -0.996 -29.988  1.00 71.46           N  
ATOM   1277  CA  ALA A 157      14.988  -1.704 -29.164  1.00 71.46           C  
ATOM   1278  C   ALA A 157      15.058  -1.286 -27.682  1.00 71.46           C  
ATOM   1279  CB  ALA A 157      15.203  -3.212 -29.338  1.00 71.46           C  
ATOM   1280  O   ALA A 157      14.026  -1.022 -27.049  1.00 71.46           O  
ATOM   1281  N   ALA A 158      16.269  -1.153 -27.132  1.00 70.22           N  
ATOM   1282  CA  ALA A 158      16.482  -0.697 -25.762  1.00 70.22           C  
ATOM   1283  C   ALA A 158      16.035   0.766 -25.556  1.00 70.22           C  
ATOM   1284  CB  ALA A 158      17.955  -0.913 -25.414  1.00 70.22           C  
ATOM   1285  O   ALA A 158      15.316   1.056 -24.592  1.00 70.22           O  
ATOM   1286  N   LEU A 159      16.358   1.675 -26.486  1.00 77.41           N  
ATOM   1287  CA  LEU A 159      15.868   3.061 -26.472  1.00 77.41           C  
ATOM   1288  C   LEU A 159      14.333   3.134 -26.575  1.00 77.41           C  
ATOM   1289  CB  LEU A 159      16.534   3.856 -27.613  1.00 77.41           C  
ATOM   1290  O   LEU A 159      13.699   3.878 -25.822  1.00 77.41           O  
ATOM   1291  CG  LEU A 159      18.023   4.192 -27.387  1.00 77.41           C  
ATOM   1292  CD1 LEU A 159      18.610   4.759 -28.678  1.00 77.41           C  
ATOM   1293  CD2 LEU A 159      18.217   5.242 -26.287  1.00 77.41           C  
ATOM   1294  N   LEU A 160      13.710   2.319 -27.434  1.00 81.27           N  
ATOM   1295  CA  LEU A 160      12.250   2.232 -27.542  1.00 81.27           C  
ATOM   1296  C   LEU A 160      11.602   1.785 -26.226  1.00 81.27           C  
ATOM   1297  CB  LEU A 160      11.861   1.284 -28.691  1.00 81.27           C  
ATOM   1298  O   LEU A 160      10.617   2.391 -25.800  1.00 81.27           O  
ATOM   1299  CG  LEU A 160      11.972   1.923 -30.085  1.00 81.27           C  
ATOM   1300  CD1 LEU A 160      11.855   0.842 -31.158  1.00 81.27           C  
ATOM   1301  CD2 LEU A 160      10.854   2.947 -30.325  1.00 81.27           C  
ATOM   1302  N   SER A 161      12.161   0.784 -25.538  1.00 79.20           N  
ATOM   1303  CA  SER A 161      11.658   0.362 -24.221  1.00 79.20           C  
ATOM   1304  C   SER A 161      11.741   1.496 -23.184  1.00 79.20           C  
ATOM   1305  CB  SER A 161      12.376  -0.907 -23.744  1.00 79.20           C  
ATOM   1306  O   SER A 161      10.767   1.761 -22.468  1.00 79.20           O  
ATOM   1307  OG  SER A 161      13.652  -0.634 -23.205  1.00 79.20           O  
ATOM   1308  N   ALA A 162      12.846   2.253 -23.182  1.00 79.59           N  
ATOM   1309  CA  ALA A 162      13.063   3.398 -22.302  1.00 79.59           C  
ATOM   1310  C   ALA A 162      12.085   4.562 -22.566  1.00 79.59           C  
ATOM   1311  CB  ALA A 162      14.528   3.833 -22.434  1.00 79.59           C  
ATOM   1312  O   ALA A 162      11.762   5.304 -21.636  1.00 79.59           O  
ATOM   1313  N   LEU A 163      11.561   4.701 -23.791  1.00 84.77           N  
ATOM   1314  CA  LEU A 163      10.493   5.652 -24.137  1.00 84.77           C  
ATOM   1315  C   LEU A 163       9.079   5.116 -23.842  1.00 84.77           C  
ATOM   1316  CB  LEU A 163      10.615   6.051 -25.623  1.00 84.77           C  
ATOM   1317  O   LEU A 163       8.201   5.880 -23.425  1.00 84.77           O  
ATOM   1318  CG  LEU A 163      11.425   7.339 -25.849  1.00 84.77           C  
ATOM   1319  CD1 LEU A 163      12.918   7.174 -25.589  1.00 84.77           C  
ATOM   1320  CD2 LEU A 163      11.256   7.821 -27.286  1.00 84.77           C  
ATOM   1321  N   LEU A 164       8.841   3.818 -24.050  1.00 86.04           N  
ATOM   1322  CA  LEU A 164       7.528   3.185 -23.894  1.00 86.04           C  
ATOM   1323  C   LEU A 164       7.123   3.006 -22.427  1.00 86.04           C  
ATOM   1324  CB  LEU A 164       7.516   1.833 -24.635  1.00 86.04           C  
ATOM   1325  O   LEU A 164       5.964   3.253 -22.090  1.00 86.04           O  
ATOM   1326  CG  LEU A 164       7.418   1.948 -26.169  1.00 86.04           C  
ATOM   1327  CD1 LEU A 164       7.679   0.583 -26.805  1.00 86.04           C  
ATOM   1328  CD2 LEU A 164       6.030   2.417 -26.621  1.00 86.04           C  
ATOM   1329  N   ILE A 165       8.048   2.626 -21.540  1.00 85.34           N  
ATOM   1330  CA  ILE A 165       7.737   2.353 -20.126  1.00 85.34           C  
ATOM   1331  C   ILE A 165       7.233   3.616 -19.391  1.00 85.34           C  
ATOM   1332  CB  ILE A 165       8.920   1.628 -19.436  1.00 85.34           C  
ATOM   1333  O   ILE A 165       6.167   3.548 -18.769  1.00 85.34           O  
ATOM   1334  CG1 ILE A 165       9.099   0.216 -20.044  1.00 85.34           C  
ATOM   1335  CG2 ILE A 165       8.706   1.533 -17.911  1.00 85.34           C  
ATOM   1336  CD1 ILE A 165      10.491  -0.375 -19.795  1.00 85.34           C  
ATOM   1337  N   PRO A 166       7.876   4.800 -19.498  1.00 86.95           N  
ATOM   1338  CA  PRO A 166       7.334   6.039 -18.935  1.00 86.95           C  
ATOM   1339  C   PRO A 166       5.975   6.436 -19.533  1.00 86.95           C  
ATOM   1340  CB  PRO A 166       8.407   7.106 -19.179  1.00 86.95           C  
ATOM   1341  O   PRO A 166       5.121   6.939 -18.803  1.00 86.95           O  
ATOM   1342  CG  PRO A 166       9.696   6.306 -19.308  1.00 86.95           C  
ATOM   1343  CD  PRO A 166       9.211   5.050 -20.021  1.00 86.95           C  
ATOM   1344  N   CYS A 167       5.732   6.152 -20.818  1.00 87.25           N  
ATOM   1345  CA  CYS A 167       4.450   6.420 -21.476  1.00 87.25           C  
ATOM   1346  C   CYS A 167       3.329   5.491 -20.964  1.00 87.25           C  
ATOM   1347  CB  CYS A 167       4.664   6.306 -22.992  1.00 87.25           C  
ATOM   1348  O   CYS A 167       2.209   5.933 -20.702  1.00 87.25           O  
ATOM   1349  SG  CYS A 167       3.220   6.958 -23.884  1.00 87.25           S  
ATOM   1350  N   ALA A 168       3.632   4.209 -20.740  1.00 89.15           N  
ATOM   1351  CA  ALA A 168       2.704   3.252 -20.142  1.00 89.15           C  
ATOM   1352  C   ALA A 168       2.365   3.614 -18.682  1.00 89.15           C  
ATOM   1353  CB  ALA A 168       3.317   1.851 -20.258  1.00 89.15           C  
ATOM   1354  O   ALA A 168       1.198   3.568 -18.285  1.00 89.15           O  
ATOM   1355  N   LEU A 169       3.360   4.037 -17.891  1.00 89.23           N  
ATOM   1356  CA  LEU A 169       3.170   4.477 -16.504  1.00 89.23           C  
ATOM   1357  C   LEU A 169       2.332   5.760 -16.400  1.00 89.23           C  
ATOM   1358  CB  LEU A 169       4.541   4.691 -15.840  1.00 89.23           C  
ATOM   1359  O   LEU A 169       1.432   5.844 -15.560  1.00 89.23           O  
ATOM   1360  CG  LEU A 169       5.334   3.406 -15.539  1.00 89.23           C  
ATOM   1361  CD1 LEU A 169       6.739   3.798 -15.081  1.00 89.23           C  
ATOM   1362  CD2 LEU A 169       4.680   2.571 -14.435  1.00 89.23           C  
ATOM   1363  N   SER A 170       2.583   6.759 -17.249  1.00 88.55           N  
ATOM   1364  CA  SER A 170       1.808   8.006 -17.257  1.00 88.55           C  
ATOM   1365  C   SER A 170       0.366   7.781 -17.740  1.00 88.55           C  
ATOM   1366  CB  SER A 170       2.532   9.059 -18.099  1.00 88.55           C  
ATOM   1367  O   SER A 170      -0.571   8.310 -17.130  1.00 88.55           O  
ATOM   1368  OG  SER A 170       2.584   8.603 -19.427  1.00 88.55           O  
ATOM   1369  N   LEU A 171       0.156   6.916 -18.743  1.00 88.47           N  
ATOM   1370  CA  LEU A 171      -1.169   6.439 -19.152  1.00 88.47           C  
ATOM   1371  C   LEU A 171      -1.895   5.733 -17.999  1.00 88.47           C  
ATOM   1372  CB  LEU A 171      -1.048   5.499 -20.368  1.00 88.47           C  
ATOM   1373  O   LEU A 171      -3.039   6.088 -17.707  1.00 88.47           O  
ATOM   1374  CG  LEU A 171      -0.977   6.231 -21.720  1.00 88.47           C  
ATOM   1375  CD1 LEU A 171      -0.547   5.261 -22.819  1.00 88.47           C  
ATOM   1376  CD2 LEU A 171      -2.353   6.787 -22.114  1.00 88.47           C  
ATOM   1377  N   LEU A 172      -1.240   4.799 -17.301  1.00 90.67           N  
ATOM   1378  CA  LEU A 172      -1.784   4.088 -16.137  1.00 90.67           C  
ATOM   1379  C   LEU A 172      -2.217   5.051 -15.020  1.00 90.67           C  
ATOM   1380  CB  LEU A 172      -0.721   3.085 -15.647  1.00 90.67           C  
ATOM   1381  O   LEU A 172      -3.334   4.949 -14.509  1.00 90.67           O  
ATOM   1382  CG  LEU A 172      -1.075   2.340 -14.347  1.00 90.67           C  
ATOM   1383  CD1 LEU A 172      -2.284   1.419 -14.523  1.00 90.67           C  
ATOM   1384  CD2 LEU A 172       0.126   1.517 -13.888  1.00 90.67           C  
ATOM   1385  N   ILE A 173      -1.375   6.027 -14.671  1.00 90.45           N  
ATOM   1386  CA  ILE A 173      -1.693   7.048 -13.662  1.00 90.45           C  
ATOM   1387  C   ILE A 173      -2.882   7.913 -14.120  1.00 90.45           C  
ATOM   1388  CB  ILE A 173      -0.416   7.862 -13.338  1.00 90.45           C  
ATOM   1389  O   ILE A 173      -3.781   8.200 -13.321  1.00 90.45           O  
ATOM   1390  CG1 ILE A 173       0.586   6.974 -12.558  1.00 90.45           C  
ATOM   1391  CG2 ILE A 173      -0.733   9.127 -12.518  1.00 90.45           C  
ATOM   1392  CD1 ILE A 173       2.025   7.503 -12.569  1.00 90.45           C  
ATOM   1393  N   SER A 174      -2.957   8.268 -15.410  1.00 86.32           N  
ATOM   1394  CA  SER A 174      -4.099   9.002 -15.977  1.00 86.32           C  
ATOM   1395  C   SER A 174      -5.404   8.190 -15.932  1.00 86.32           C  
ATOM   1396  CB  SER A 174      -3.790   9.479 -17.405  1.00 86.32           C  
ATOM   1397  O   SER A 174      -6.463   8.738 -15.619  1.00 86.32           O  
ATOM   1398  OG  SER A 174      -4.093   8.502 -18.380  1.00 86.32           O  
ATOM   1399  N   LEU A 175      -5.329   6.875 -16.168  1.00 88.81           N  
ATOM   1400  CA  LEU A 175      -6.448   5.934 -16.101  1.00 88.81           C  
ATOM   1401  C   LEU A 175      -6.971   5.803 -14.669  1.00 88.81           C  
ATOM   1402  CB  LEU A 175      -5.998   4.573 -16.672  1.00 88.81           C  
ATOM   1403  O   LEU A 175      -8.172   5.969 -14.451  1.00 88.81           O  
ATOM   1404  CG  LEU A 175      -6.005   4.529 -18.211  1.00 88.81           C  
ATOM   1405  CD1 LEU A 175      -5.107   3.410 -18.735  1.00 88.81           C  
ATOM   1406  CD2 LEU A 175      -7.422   4.248 -18.716  1.00 88.81           C  
ATOM   1407  N   ILE A 176      -6.079   5.593 -13.695  1.00 88.76           N  
ATOM   1408  CA  ILE A 176      -6.419   5.544 -12.265  1.00 88.76           C  
ATOM   1409  C   ILE A 176      -7.091   6.857 -11.839  1.00 88.76           C  
ATOM   1410  CB  ILE A 176      -5.160   5.215 -11.423  1.00 88.76           C  
ATOM   1411  O   ILE A 176      -8.183   6.832 -11.270  1.00 88.76           O  
ATOM   1412  CG1 ILE A 176      -4.701   3.761 -11.684  1.00 88.76           C  
ATOM   1413  CG2 ILE A 176      -5.425   5.407  -9.916  1.00 88.76           C  
ATOM   1414  CD1 ILE A 176      -3.292   3.448 -11.162  1.00 88.76           C  
ATOM   1415  N   HIS A 177      -6.507   8.015 -12.168  1.00 86.56           N  
ATOM   1416  CA  HIS A 177      -7.092   9.310 -11.809  1.00 86.56           C  
ATOM   1417  C   HIS A 177      -8.450   9.556 -12.494  1.00 86.56           C  
ATOM   1418  CB  HIS A 177      -6.090  10.432 -12.108  1.00 86.56           C  
ATOM   1419  O   HIS A 177      -9.402   9.984 -11.841  1.00 86.56           O  
ATOM   1420  CG  HIS A 177      -6.569  11.772 -11.608  1.00 86.56           C  
ATOM   1421  CD2 HIS A 177      -7.108  12.780 -12.361  1.00 86.56           C  
ATOM   1422  ND1 HIS A 177      -6.594  12.193 -10.296  1.00 86.56           N  
ATOM   1423  CE1 HIS A 177      -7.123  13.429 -10.265  1.00 86.56           C  
ATOM   1424  NE2 HIS A 177      -7.462  13.824 -11.500  1.00 86.56           N  
ATOM   1425  N   SER A 178      -8.584   9.229 -13.785  1.00 85.22           N  
ATOM   1426  CA  SER A 178      -9.844   9.351 -14.534  1.00 85.22           C  
ATOM   1427  C   SER A 178     -10.951   8.474 -13.934  1.00 85.22           C  
ATOM   1428  CB  SER A 178      -9.599   8.988 -16.005  1.00 85.22           C  
ATOM   1429  O   SER A 178     -12.079   8.943 -13.766  1.00 85.22           O  
ATOM   1430  OG  SER A 178     -10.721   9.287 -16.824  1.00 85.22           O  
ATOM   1431  N   GLN A 179     -10.632   7.236 -13.534  1.00 86.03           N  
ATOM   1432  CA  GLN A 179     -11.570   6.337 -12.852  1.00 86.03           C  
ATOM   1433  C   GLN A 179     -11.948   6.834 -11.448  1.00 86.03           C  
ATOM   1434  CB  GLN A 179     -10.995   4.913 -12.788  1.00 86.03           C  
ATOM   1435  O   GLN A 179     -13.126   6.779 -11.088  1.00 86.03           O  
ATOM   1436  CG  GLN A 179     -10.978   4.198 -14.151  1.00 86.03           C  
ATOM   1437  CD  GLN A 179     -10.466   2.764 -14.049  1.00 86.03           C  
ATOM   1438  NE2 GLN A 179     -10.007   2.172 -15.128  1.00 86.03           N  
ATOM   1439  OE1 GLN A 179     -10.511   2.131 -13.010  1.00 86.03           O  
ATOM   1440  N   ILE A 180     -10.996   7.374 -10.676  1.00 85.25           N  
ATOM   1441  CA  ILE A 180     -11.268   7.986  -9.365  1.00 85.25           C  
ATOM   1442  C   ILE A 180     -12.208   9.190  -9.515  1.00 85.25           C  
ATOM   1443  CB  ILE A 180      -9.950   8.343  -8.635  1.00 85.25           C  
ATOM   1444  O   ILE A 180     -13.217   9.255  -8.814  1.00 85.25           O  
ATOM   1445  CG1 ILE A 180      -9.240   7.048  -8.173  1.00 85.25           C  
ATOM   1446  CG2 ILE A 180     -10.198   9.265  -7.423  1.00 85.25           C  
ATOM   1447  CD1 ILE A 180      -7.798   7.270  -7.702  1.00 85.25           C  
ATOM   1448  N   VAL A 181     -11.967  10.106 -10.458  1.00 82.65           N  
ATOM   1449  CA  VAL A 181     -12.872  11.249 -10.696  1.00 82.65           C  
ATOM   1450  C   VAL A 181     -14.251  10.780 -11.196  1.00 82.65           C  
ATOM   1451  CB  VAL A 181     -12.218  12.281 -11.639  1.00 82.65           C  
ATOM   1452  O   VAL A 181     -15.274  11.359 -10.822  1.00 82.65           O  
ATOM   1453  CG1 VAL A 181     -13.167  13.446 -11.955  1.00 82.65           C  
ATOM   1454  CG2 VAL A 181     -10.963  12.895 -11.004  1.00 82.65           C  
ATOM   1455  N   ALA A 182     -14.314   9.676 -11.951  1.00 77.31           N  
ATOM   1456  CA  ALA A 182     -15.561   9.023 -12.367  1.00 77.31           C  
ATOM   1457  C   ALA A 182     -16.312   8.278 -11.232  1.00 77.31           C  
ATOM   1458  CB  ALA A 182     -15.270   8.115 -13.569  1.00 77.31           C  
ATOM   1459  O   ALA A 182     -17.389   7.705 -11.455  1.00 77.31           O  
ATOM   1460  N   THR A 183     -15.801   8.283  -9.992  1.00 72.94           N  
ATOM   1461  CA  THR A 183     -16.616   7.928  -8.814  1.00 72.94           C  
ATOM   1462  C   THR A 183     -17.608   9.040  -8.481  1.00 72.94           C  
ATOM   1463  CB  THR A 183     -15.805   7.489  -7.582  1.00 72.94           C  
ATOM   1464  O   THR A 183     -18.804   8.768  -8.370  1.00 72.94           O  
ATOM   1465  CG2 THR A 183     -14.867   6.321  -7.879  1.00 72.94           C  
ATOM   1466  OG1 THR A 183     -15.018   8.521  -7.061  1.00 72.94           O  
ATOM   1467  N   ASN A 184     -17.150  10.295  -8.478  1.00 68.98           N  
ATOM   1468  CA  ASN A 184     -17.956  11.463  -8.131  1.00 68.98           C  
ATOM   1469  C   ASN A 184     -19.059  11.758  -9.165  1.00 68.98           C  
ATOM   1470  CB  ASN A 184     -16.997  12.648  -7.951  1.00 68.98           C  
ATOM   1471  O   ASN A 184     -20.191  12.060  -8.792  1.00 68.98           O  
ATOM   1472  CG  ASN A 184     -17.662  13.875  -7.352  1.00 68.98           C  
ATOM   1473  ND2 ASN A 184     -17.099  15.040  -7.568  1.00 68.98           N  
ATOM   1474  OD1 ASN A 184     -18.681  13.821  -6.688  1.00 68.98           O  
ATOM   1475  N   THR A 185     -18.794  11.583 -10.467  1.00 55.60           N  
ATOM   1476  CA  THR A 185     -19.809  11.807 -11.523  1.00 55.60           C  
ATOM   1477  C   THR A 185     -21.001  10.843 -11.461  1.00 55.60           C  
ATOM   1478  CB  THR A 185     -19.205  11.761 -12.935  1.00 55.60           C  
ATOM   1479  O   THR A 185     -21.979  11.044 -12.176  1.00 55.60           O  
ATOM   1480  CG2 THR A 185     -18.176  12.867 -13.163  1.00 55.60           C  
ATOM   1481  OG1 THR A 185     -18.546  10.538 -13.158  1.00 55.60           O  
ATOM   1482  N   ALA A 186     -20.952   9.804 -10.621  1.00 49.68           N  
ATOM   1483  CA  ALA A 186     -22.084   8.911 -10.389  1.00 49.68           C  
ATOM   1484  C   ALA A 186     -23.138   9.478  -9.413  1.00 49.68           C  
ATOM   1485  CB  ALA A 186     -21.542   7.559  -9.920  1.00 49.68           C  
ATOM   1486  O   ALA A 186     -24.254   8.959  -9.394  1.00 49.68           O  
ATOM   1487  N   SER A 187     -22.816  10.520  -8.632  1.00 45.22           N  
ATOM   1488  CA  SER A 187     -23.776  11.174  -7.726  1.00 45.22           C  
ATOM   1489  C   SER A 187     -24.625  12.232  -8.450  1.00 45.22           C  
ATOM   1490  CB  SER A 187     -23.065  11.742  -6.486  1.00 45.22           C  
ATOM   1491  O   SER A 187     -25.849  12.152  -8.439  1.00 45.22           O  
ATOM   1492  OG  SER A 187     -22.142  12.764  -6.817  1.00 45.22           O  
ATOM   1493  N   GLY A 188     -23.990  13.165  -9.168  1.00 42.68           N  
ATOM   1494  CA  GLY A 188     -24.638  14.396  -9.651  1.00 42.68           C  
ATOM   1495  C   GLY A 188     -25.400  14.364 -10.988  1.00 42.68           C  
ATOM   1496  O   GLY A 188     -25.823  15.421 -11.440  1.00 42.68           O  
ATOM   1497  N   VAL A 189     -25.552  13.217 -11.667  1.00 46.84           N  
ATOM   1498  CA  VAL A 189     -26.114  13.164 -13.049  1.00 46.84           C  
ATOM   1499  C   VAL A 189     -27.452  12.401 -13.135  1.00 46.84           C  
ATOM   1500  CB  VAL A 189     -25.043  12.699 -14.074  1.00 46.84           C  
ATOM   1501  O   VAL A 189     -28.037  12.260 -14.205  1.00 46.84           O  
ATOM   1502  CG1 VAL A 189     -25.446  12.904 -15.546  1.00 46.84           C  
ATOM   1503  CG2 VAL A 189     -23.732  13.489 -13.905  1.00 46.84           C  
ATOM   1504  N   SER A 190     -28.000  11.939 -12.007  1.00 36.75           N  
ATOM   1505  CA  SER A 190     -29.251  11.154 -11.980  1.00 36.75           C  
ATOM   1506  C   SER A 190     -30.532  11.962 -12.260  1.00 36.75           C  
ATOM   1507  CB  SER A 190     -29.400  10.418 -10.643  1.00 36.75           C  
ATOM   1508  O   SER A 190     -31.577  11.351 -12.442  1.00 36.75           O  
ATOM   1509  OG  SER A 190     -28.247   9.630 -10.362  1.00 36.75           O  
ATOM   1510  N   GLY A 191     -30.464  13.298 -12.297  1.00 34.08           N  
ATOM   1511  CA  GLY A 191     -31.632  14.190 -12.390  1.00 34.08           C  
ATOM   1512  C   GLY A 191     -31.800  14.961 -13.707  1.00 34.08           C  
ATOM   1513  O   GLY A 191     -32.663  15.825 -13.803  1.00 34.08           O  
ATOM   1514  N   GLY A 192     -30.952  14.707 -14.711  1.00 32.60           N  
ATOM   1515  CA  GLY A 192     -30.735  15.623 -15.843  1.00 32.60           C  
ATOM   1516  C   GLY A 192     -31.166  15.128 -17.227  1.00 32.60           C  
ATOM   1517  O   GLY A 192     -30.525  15.498 -18.206  1.00 32.60           O  
ATOM   1518  N   SER A 193     -32.194  14.277 -17.347  1.00 30.68           N  
ATOM   1519  CA  SER A 193     -32.648  13.756 -18.652  1.00 30.68           C  
ATOM   1520  C   SER A 193     -34.155  13.913 -18.877  1.00 30.68           C  
ATOM   1521  CB  SER A 193     -32.152  12.324 -18.889  1.00 30.68           C  
ATOM   1522  O   SER A 193     -34.887  12.944 -19.061  1.00 30.68           O  
ATOM   1523  OG  SER A 193     -32.054  12.085 -20.282  1.00 30.68           O  
ATOM   1524  N   SER A 194     -34.619  15.166 -18.896  1.00 34.81           N  
ATOM   1525  CA  SER A 194     -35.945  15.511 -19.417  1.00 34.81           C  
ATOM   1526  C   SER A 194     -35.862  16.637 -20.451  1.00 34.81           C  
ATOM   1527  CB  SER A 194     -36.946  15.788 -18.292  1.00 34.81           C  
ATOM   1528  O   SER A 194     -35.063  17.568 -20.347  1.00 34.81           O  
ATOM   1529  OG  SER A 194     -38.074  14.964 -18.505  1.00 34.81           O  
ATOM   1530  N   LYS A 195     -36.653  16.490 -21.514  1.00 32.69           N  
ATOM   1531  CA  LYS A 195     -36.484  17.145 -22.821  1.00 32.69           C  
ATOM   1532  C   LYS A 195     -36.907  18.625 -22.817  1.00 32.69           C  
ATOM   1533  CB  LYS A 195     -37.318  16.362 -23.863  1.00 32.69           C  
ATOM   1534  O   LYS A 195     -37.971  18.942 -23.342  1.00 32.69           O  
ATOM   1535  CG  LYS A 195     -36.956  14.878 -24.056  1.00 32.69           C  
ATOM   1536  CD  LYS A 195     -38.165  14.115 -24.629  1.00 32.69           C  
ATOM   1537  CE  LYS A 195     -37.854  12.619 -24.774  1.00 32.69           C  
ATOM   1538  NZ  LYS A 195     -39.081  11.811 -25.006  1.00 32.69           N  
ATOM   1539  N   ASN A 196     -36.066  19.552 -22.357  1.00 33.70           N  
ATOM   1540  CA  ASN A 196     -36.301  20.988 -22.595  1.00 33.70           C  
ATOM   1541  C   ASN A 196     -35.745  21.453 -23.951  1.00 33.70           C  
ATOM   1542  CB  ASN A 196     -35.949  21.840 -21.360  1.00 33.70           C  
ATOM   1543  O   ASN A 196     -34.718  22.120 -24.076  1.00 33.70           O  
ATOM   1544  CG  ASN A 196     -37.163  22.065 -20.460  1.00 33.70           C  
ATOM   1545  ND2 ASN A 196     -36.960  22.443 -19.223  1.00 33.70           N  
ATOM   1546  OD1 ASN A 196     -38.310  21.938 -20.852  1.00 33.70           O  
ATOM   1547  N   LYS A 197     -36.482  21.065 -24.996  1.00 34.65           N  
ATOM   1548  CA  LYS A 197     -36.285  21.477 -26.385  1.00 34.65           C  
ATOM   1549  C   LYS A 197     -36.693  22.949 -26.558  1.00 34.65           C  
ATOM   1550  CB  LYS A 197     -37.121  20.523 -27.267  1.00 34.65           C  
ATOM   1551  O   LYS A 197     -37.875  23.260 -26.544  1.00 34.65           O  
ATOM   1552  CG  LYS A 197     -36.927  20.679 -28.786  1.00 34.65           C  
ATOM   1553  CD  LYS A 197     -37.878  19.725 -29.537  1.00 34.65           C  
ATOM   1554  CE  LYS A 197     -37.655  19.768 -31.056  1.00 34.65           C  
ATOM   1555  NZ  LYS A 197     -38.612  18.896 -31.791  1.00 34.65           N  
ATOM   1556  N   LEU A 198     -35.707  23.806 -26.828  1.00 33.32           N  
ATOM   1557  CA  LEU A 198     -35.849  25.096 -27.519  1.00 33.32           C  
ATOM   1558  C   LEU A 198     -36.776  26.164 -26.880  1.00 33.32           C  
ATOM   1559  CB  LEU A 198     -36.258  24.785 -28.980  1.00 33.32           C  
ATOM   1560  O   LEU A 198     -37.952  26.276 -27.220  1.00 33.32           O  
ATOM   1561  CG  LEU A 198     -36.072  25.958 -29.958  1.00 33.32           C  
ATOM   1562  CD1 LEU A 198     -34.612  26.060 -30.404  1.00 33.32           C  
ATOM   1563  CD2 LEU A 198     -36.937  25.755 -31.200  1.00 33.32           C  
ATOM   1564  N   ARG A 199     -36.183  27.119 -26.149  1.00 32.46           N  
ATOM   1565  CA  ARG A 199     -36.622  28.529 -26.210  1.00 32.46           C  
ATOM   1566  C   ARG A 199     -35.437  29.456 -26.469  1.00 32.46           C  
ATOM   1567  CB  ARG A 199     -37.466  28.951 -24.986  1.00 32.46           C  
ATOM   1568  O   ARG A 199     -34.715  29.844 -25.561  1.00 32.46           O  
ATOM   1569  CG  ARG A 199     -38.963  28.930 -25.341  1.00 32.46           C  
ATOM   1570  CD  ARG A 199     -39.844  29.549 -24.252  1.00 32.46           C  
ATOM   1571  NE  ARG A 199     -41.255  29.590 -24.688  1.00 32.46           N  
ATOM   1572  NH1 ARG A 199     -42.145  30.609 -22.831  1.00 32.46           N  
ATOM   1573  NH2 ARG A 199     -43.478  30.064 -24.533  1.00 32.46           N  
ATOM   1574  CZ  ARG A 199     -42.281  30.087 -24.018  1.00 32.46           C  
ATOM   1575  N   ARG A 200     -35.261  29.802 -27.746  1.00 31.88           N  
ATOM   1576  CA  ARG A 200     -34.397  30.888 -28.220  1.00 31.88           C  
ATOM   1577  C   ARG A 200     -35.306  32.071 -28.554  1.00 31.88           C  
ATOM   1578  CB  ARG A 200     -33.609  30.398 -29.456  1.00 31.88           C  
ATOM   1579  O   ARG A 200     -35.959  32.033 -29.590  1.00 31.88           O  
ATOM   1580  CG  ARG A 200     -32.643  31.453 -30.033  1.00 31.88           C  
ATOM   1581  CD  ARG A 200     -32.347  31.239 -31.527  1.00 31.88           C  
ATOM   1582  NE  ARG A 200     -31.682  29.950 -31.819  1.00 31.88           N  
ATOM   1583  NH1 ARG A 200     -31.820  30.070 -34.114  1.00 31.88           N  
ATOM   1584  NH2 ARG A 200     -30.836  28.312 -33.166  1.00 31.88           N  
ATOM   1585  CZ  ARG A 200     -31.453  29.452 -33.025  1.00 31.88           C  
ATOM   1586  N   ILE A 201     -35.342  33.096 -27.706  1.00 33.15           N  
ATOM   1587  CA  ILE A 201     -35.858  34.421 -28.075  1.00 33.15           C  
ATOM   1588  C   ILE A 201     -34.837  35.454 -27.610  1.00 33.15           C  
ATOM   1589  CB  ILE A 201     -37.280  34.707 -27.527  1.00 33.15           C  
ATOM   1590  O   ILE A 201     -34.624  35.639 -26.416  1.00 33.15           O  
ATOM   1591  CG1 ILE A 201     -38.293  33.688 -28.106  1.00 33.15           C  
ATOM   1592  CG2 ILE A 201     -37.700  36.149 -27.886  1.00 33.15           C  
ATOM   1593  CD1 ILE A 201     -39.753  33.901 -27.686  1.00 33.15           C  
ATOM   1594  N   SER A 202     -34.194  36.096 -28.576  1.00 29.15           N  
ATOM   1595  CA  SER A 202     -33.453  37.338 -28.391  1.00 29.15           C  
ATOM   1596  C   SER A 202     -34.435  38.509 -28.389  1.00 29.15           C  
ATOM   1597  CB  SER A 202     -32.465  37.501 -29.553  1.00 29.15           C  
ATOM   1598  O   SER A 202     -35.203  38.637 -29.342  1.00 29.15           O  
ATOM   1599  OG  SER A 202     -33.130  37.275 -30.787  1.00 29.15           O  
ATOM   1600  N   ALA A 203     -34.372  39.367 -27.373  1.00 33.36           N  
ATOM   1601  CA  ALA A 203     -35.095  40.637 -27.316  1.00 33.36           C  
ATOM   1602  C   ALA A 203     -34.127  41.724 -26.782  1.00 33.36           C  
ATOM   1603  CB  ALA A 203     -36.341  40.456 -26.438  1.00 33.36           C  
ATOM   1604  O   ALA A 203     -33.945  41.809 -25.575  1.00 33.36           O  
ATOM   1605  N   SER A 204     -33.251  42.377 -27.557  1.00 35.63           N  
ATOM   1606  CA  SER A 204     -33.387  43.135 -28.820  1.00 35.63           C  
ATOM   1607  C   SER A 204     -33.568  44.647 -28.597  1.00 35.63           C  
ATOM   1608  CB  SER A 204     -34.441  42.620 -29.806  1.00 35.63           C  
ATOM   1609  O   SER A 204     -34.540  45.056 -27.979  1.00 35.63           O  
ATOM   1610  OG  SER A 204     -35.747  42.899 -29.341  1.00 35.63           O  
ATOM   1611  N   TYR A 205     -32.666  45.428 -29.207  1.00 31.55           N  
ATOM   1612  CA  TYR A 205     -32.684  46.886 -29.450  1.00 31.55           C  
ATOM   1613  C   TYR A 205     -32.740  47.879 -28.259  1.00 31.55           C  
ATOM   1614  CB  TYR A 205     -33.678  47.298 -30.559  1.00 31.55           C  
ATOM   1615  O   TYR A 205     -33.694  47.937 -27.500  1.00 31.55           O  
ATOM   1616  CG  TYR A 205     -34.442  46.194 -31.270  1.00 31.55           C  
ATOM   1617  CD1 TYR A 205     -33.878  45.512 -32.366  1.00 31.55           C  
ATOM   1618  CD2 TYR A 205     -35.745  45.880 -30.840  1.00 31.55           C  
ATOM   1619  CE1 TYR A 205     -34.618  44.512 -33.031  1.00 31.55           C  
ATOM   1620  CE2 TYR A 205     -36.488  44.887 -31.503  1.00 31.55           C  
ATOM   1621  OH  TYR A 205     -36.639  43.221 -33.214  1.00 31.55           O  
ATOM   1622  CZ  TYR A 205     -35.926  44.197 -32.595  1.00 31.55           C  
ATOM   1623  N   LEU A 206     -31.694  48.715 -28.216  1.00 36.18           N  
ATOM   1624  CA  LEU A 206     -31.663  50.186 -28.085  1.00 36.18           C  
ATOM   1625  C   LEU A 206     -32.656  50.969 -27.185  1.00 36.18           C  
ATOM   1626  CB  LEU A 206     -31.697  50.805 -29.503  1.00 36.18           C  
ATOM   1627  O   LEU A 206     -33.860  50.963 -27.395  1.00 36.18           O  
ATOM   1628  CG  LEU A 206     -30.341  50.887 -30.228  1.00 36.18           C  
ATOM   1629  CD1 LEU A 206     -29.827  49.521 -30.697  1.00 36.18           C  
ATOM   1630  CD2 LEU A 206     -30.472  51.787 -31.455  1.00 36.18           C  
ATOM   1631  N   SER A 207     -32.033  51.861 -26.400  1.00 32.29           N  
ATOM   1632  CA  SER A 207     -32.425  53.241 -26.038  1.00 32.29           C  
ATOM   1633  C   SER A 207     -33.658  53.569 -25.174  1.00 32.29           C  
ATOM   1634  CB  SER A 207     -32.384  54.183 -27.253  1.00 32.29           C  
ATOM   1635  O   SER A 207     -34.802  53.309 -25.511  1.00 32.29           O  
ATOM   1636  OG  SER A 207     -31.173  54.916 -27.248  1.00 32.29           O  
ATOM   1637  N   ASP A 208     -33.340  54.360 -24.141  1.00 35.72           N  
ATOM   1638  CA  ASP A 208     -34.060  55.536 -23.629  1.00 35.72           C  
ATOM   1639  C   ASP A 208     -35.467  55.442 -22.987  1.00 35.72           C  
ATOM   1640  CB  ASP A 208     -33.968  56.690 -24.642  1.00 35.72           C  
ATOM   1641  O   ASP A 208     -36.499  55.302 -23.629  1.00 35.72           O  
ATOM   1642  CG  ASP A 208     -32.561  57.286 -24.663  1.00 35.72           C  
ATOM   1643  OD1 ASP A 208     -32.334  58.248 -23.888  1.00 35.72           O  
ATOM   1644  OD2 ASP A 208     -31.709  56.759 -25.410  1.00 35.72           O  
ATOM   1645  N   LYS A 209     -35.461  55.825 -21.699  1.00 36.41           N  
ATOM   1646  CA  LYS A 209     -36.369  56.799 -21.053  1.00 36.41           C  
ATOM   1647  C   LYS A 209     -37.861  56.457 -20.844  1.00 36.41           C  
ATOM   1648  CB  LYS A 209     -36.197  58.186 -21.709  1.00 36.41           C  
ATOM   1649  O   LYS A 209     -38.739  56.942 -21.545  1.00 36.41           O  
ATOM   1650  CG  LYS A 209     -34.803  58.790 -21.470  1.00 36.41           C  
ATOM   1651  CD  LYS A 209     -34.633  60.102 -22.245  1.00 36.41           C  
ATOM   1652  CE  LYS A 209     -33.246  60.706 -21.984  1.00 36.41           C  
ATOM   1653  NZ  LYS A 209     -32.482  60.870 -23.241  1.00 36.41           N  
ATOM   1654  N   ALA A 210     -38.090  55.968 -19.619  1.00 32.02           N  
ATOM   1655  CA  ALA A 210     -38.977  56.592 -18.617  1.00 32.02           C  
ATOM   1656  C   ALA A 210     -40.517  56.427 -18.739  1.00 32.02           C  
ATOM   1657  CB  ALA A 210     -38.541  58.065 -18.442  1.00 32.02           C  
ATOM   1658  O   ALA A 210     -41.040  55.809 -19.655  1.00 32.02           O  
ATOM   1659  N   ALA A 211     -41.215  56.994 -17.740  1.00 36.64           N  
ATOM   1660  CA  ALA A 211     -42.674  57.118 -17.578  1.00 36.64           C  
ATOM   1661  C   ALA A 211     -43.491  55.863 -17.158  1.00 36.64           C  
ATOM   1662  CB  ALA A 211     -43.270  57.912 -18.745  1.00 36.64           C  
ATOM   1663  O   ALA A 211     -44.228  55.267 -17.930  1.00 36.64           O  
ATOM   1664  N   THR A 212     -43.407  55.550 -15.860  1.00 37.19           N  
ATOM   1665  CA  THR A 212     -44.538  55.424 -14.903  1.00 37.19           C  
ATOM   1666  C   THR A 212     -45.870  54.722 -15.289  1.00 37.19           C  
ATOM   1667  CB  THR A 212     -44.899  56.827 -14.341  1.00 37.19           C  
ATOM   1668  O   THR A 212     -46.593  55.170 -16.169  1.00 37.19           O  
ATOM   1669  CG2 THR A 212     -45.184  56.811 -12.837  1.00 37.19           C  
ATOM   1670  OG1 THR A 212     -43.842  57.755 -14.470  1.00 37.19           O  
ATOM   1671  N   ARG A 213     -46.326  53.847 -14.365  1.00 35.60           N  
ATOM   1672  CA  ARG A 213     -47.669  53.851 -13.707  1.00 35.60           C  
ATOM   1673  C   ARG A 213     -48.665  52.682 -13.954  1.00 35.60           C  
ATOM   1674  CB  ARG A 213     -48.378  55.230 -13.824  1.00 35.60           C  
ATOM   1675  O   ARG A 213     -49.337  52.606 -14.965  1.00 35.60           O  
ATOM   1676  CG  ARG A 213     -49.167  55.539 -12.554  1.00 35.60           C  
ATOM   1677  CD  ARG A 213     -49.812  56.925 -12.518  1.00 35.60           C  
ATOM   1678  NE  ARG A 213     -50.618  56.989 -11.297  1.00 35.60           N  
ATOM   1679  NH1 ARG A 213     -51.105  59.226 -11.096  1.00 35.60           N  
ATOM   1680  NH2 ARG A 213     -51.791  57.713  -9.564  1.00 35.60           N  
ATOM   1681  CZ  ARG A 213     -51.166  57.997 -10.666  1.00 35.60           C  
ATOM   1682  N   GLU A 214     -48.839  51.891 -12.885  1.00 35.98           N  
ATOM   1683  CA  GLU A 214     -50.065  51.245 -12.345  1.00 35.98           C  
ATOM   1684  C   GLU A 214     -51.025  50.318 -13.153  1.00 35.98           C  
ATOM   1685  CB  GLU A 214     -50.922  52.283 -11.595  1.00 35.98           C  
ATOM   1686  O   GLU A 214     -51.620  50.667 -14.160  1.00 35.98           O  
ATOM   1687  CG  GLU A 214     -50.287  52.826 -10.306  1.00 35.98           C  
ATOM   1688  CD  GLU A 214     -51.303  53.665  -9.515  1.00 35.98           C  
ATOM   1689  OE1 GLU A 214     -52.108  53.055  -8.777  1.00 35.98           O  
ATOM   1690  OE2 GLU A 214     -51.307  54.909  -9.686  1.00 35.98           O  
ATOM   1691  N   ASN A 215     -51.390  49.232 -12.447  1.00 37.00           N  
ATOM   1692  CA  ASN A 215     -52.742  48.666 -12.248  1.00 37.00           C  
ATOM   1693  C   ASN A 215     -53.446  47.706 -13.253  1.00 37.00           C  
ATOM   1694  CB  ASN A 215     -53.722  49.736 -11.700  1.00 37.00           C  
ATOM   1695  O   ASN A 215     -54.286  48.112 -14.045  1.00 37.00           O  
ATOM   1696  CG  ASN A 215     -53.565  50.025 -10.217  1.00 37.00           C  
ATOM   1697  ND2 ASN A 215     -53.884  51.226  -9.804  1.00 37.00           N  
ATOM   1698  OD1 ASN A 215     -53.220  49.157  -9.427  1.00 37.00           O  
ATOM   1699  N   ARG A 216     -53.382  46.407 -12.880  1.00 33.82           N  
ATOM   1700  CA  ARG A 216     -54.502  45.632 -12.254  1.00 33.82           C  
ATOM   1701  C   ARG A 216     -55.631  45.069 -13.159  1.00 33.82           C  
ATOM   1702  CB  ARG A 216     -55.061  46.482 -11.080  1.00 33.82           C  
ATOM   1703  O   ARG A 216     -55.920  45.555 -14.235  1.00 33.82           O  
ATOM   1704  CG  ARG A 216     -55.668  45.795  -9.847  1.00 33.82           C  
ATOM   1705  CD  ARG A 216     -56.020  46.901  -8.829  1.00 33.82           C  
ATOM   1706  NE  ARG A 216     -56.245  46.398  -7.458  1.00 33.82           N  
ATOM   1707  NH1 ARG A 216     -56.790  48.432  -6.525  1.00 33.82           N  
ATOM   1708  NH2 ARG A 216     -56.629  46.639  -5.217  1.00 33.82           N  
ATOM   1709  CZ  ARG A 216     -56.556  47.154  -6.413  1.00 33.82           C  
ATOM   1710  N   VAL A 217     -56.342  44.071 -12.600  1.00 36.76           N  
ATOM   1711  CA  VAL A 217     -57.586  43.404 -13.088  1.00 36.76           C  
ATOM   1712  C   VAL A 217     -57.362  42.399 -14.252  1.00 36.76           C  
ATOM   1713  CB  VAL A 217     -58.707  44.436 -13.387  1.00 36.76           C  
ATOM   1714  O   VAL A 217     -57.021  42.802 -15.348  1.00 36.76           O  
ATOM   1715  CG1 VAL A 217     -60.073  43.765 -13.588  1.00 36.76           C  
ATOM   1716  CG2 VAL A 217     -58.893  45.442 -12.235  1.00 36.76           C  
ATOM   1717  N   ARG A 218     -57.421  41.053 -14.129  1.00 32.68           N  
ATOM   1718  CA  ARG A 218     -58.331  40.068 -13.463  1.00 32.68           C  
ATOM   1719  C   ARG A 218     -59.537  39.637 -14.333  1.00 32.68           C  
ATOM   1720  CB  ARG A 218     -58.788  40.534 -12.057  1.00 32.68           C  
ATOM   1721  O   ARG A 218     -60.585  40.259 -14.208  1.00 32.68           O  
ATOM   1722  CG  ARG A 218     -59.575  39.542 -11.174  1.00 32.68           C  
ATOM   1723  CD  ARG A 218     -60.410  40.330 -10.140  1.00 32.68           C  
ATOM   1724  NE  ARG A 218     -60.869  39.506  -8.998  1.00 32.68           N  
ATOM   1725  NH1 ARG A 218     -62.472  40.948  -8.172  1.00 32.68           N  
ATOM   1726  NH2 ARG A 218     -61.945  39.122  -7.017  1.00 32.68           N  
ATOM   1727  CZ  ARG A 218     -61.757  39.860  -8.076  1.00 32.68           C  
ATOM   1728  N   ARG A 219     -59.449  38.498 -15.061  1.00 35.00           N  
ATOM   1729  CA  ARG A 219     -60.487  37.418 -15.187  1.00 35.00           C  
ATOM   1730  C   ARG A 219     -60.274  36.422 -16.357  1.00 35.00           C  
ATOM   1731  CB  ARG A 219     -61.936  37.959 -15.317  1.00 35.00           C  
ATOM   1732  O   ARG A 219     -60.134  36.801 -17.508  1.00 35.00           O  
ATOM   1733  CG  ARG A 219     -62.659  38.024 -13.955  1.00 35.00           C  
ATOM   1734  CD  ARG A 219     -63.990  38.782 -14.046  1.00 35.00           C  
ATOM   1735  NE  ARG A 219     -64.758  38.702 -12.780  1.00 35.00           N  
ATOM   1736  NH1 ARG A 219     -66.562  39.968 -13.442  1.00 35.00           N  
ATOM   1737  NH2 ARG A 219     -66.546  39.076 -11.405  1.00 35.00           N  
ATOM   1738  CZ  ARG A 219     -65.944  39.247 -12.549  1.00 35.00           C  
ATOM   1739  N   ARG A 220     -60.399  35.132 -16.011  1.00 33.44           N  
ATOM   1740  CA  ARG A 220     -60.788  33.936 -16.802  1.00 33.44           C  
ATOM   1741  C   ARG A 220     -61.387  34.152 -18.220  1.00 33.44           C  
ATOM   1742  CB  ARG A 220     -61.921  33.237 -16.004  1.00 33.44           C  
ATOM   1743  O   ARG A 220     -62.476  34.713 -18.313  1.00 33.44           O  
ATOM   1744  CG  ARG A 220     -61.637  32.763 -14.567  1.00 33.44           C  
ATOM   1745  CD  ARG A 220     -62.975  32.354 -13.918  1.00 33.44           C  
ATOM   1746  NE  ARG A 220     -62.808  31.699 -12.604  1.00 33.44           N  
ATOM   1747  NH1 ARG A 220     -65.042  31.497 -12.048  1.00 33.44           N  
ATOM   1748  NH2 ARG A 220     -63.499  30.623 -10.710  1.00 33.44           N  
ATOM   1749  CZ  ARG A 220     -63.779  31.281 -11.799  1.00 33.44           C  
ATOM   1750  N   LYS A 221     -60.893  33.402 -19.223  1.00 37.30           N  
ATOM   1751  CA  LYS A 221     -61.572  32.192 -19.778  1.00 37.30           C  
ATOM   1752  C   LYS A 221     -60.686  31.408 -20.774  1.00 37.30           C  
ATOM   1753  CB  LYS A 221     -62.951  32.523 -20.407  1.00 37.30           C  
ATOM   1754  O   LYS A 221     -59.661  31.900 -21.225  1.00 37.30           O  
ATOM   1755  CG  LYS A 221     -64.094  32.068 -19.474  1.00 37.30           C  
ATOM   1756  CD  LYS A 221     -65.486  32.375 -20.049  1.00 37.30           C  
ATOM   1757  CE  LYS A 221     -66.597  31.889 -19.100  1.00 37.30           C  
ATOM   1758  NZ  LYS A 221     -67.955  32.138 -19.655  1.00 37.30           N  
ATOM   1759  N   LYS A 222     -61.081  30.159 -21.058  1.00 32.45           N  
ATOM   1760  CA  LYS A 222     -60.386  29.152 -21.888  1.00 32.45           C  
ATOM   1761  C   LYS A 222     -61.028  29.099 -23.284  1.00 32.45           C  
ATOM   1762  CB  LYS A 222     -60.515  27.804 -21.135  1.00 32.45           C  
ATOM   1763  O   LYS A 222     -62.232  28.874 -23.356  1.00 32.45           O  
ATOM   1764  CG  LYS A 222     -59.823  26.568 -21.743  1.00 32.45           C  
ATOM   1765  CD  LYS A 222     -60.170  25.315 -20.906  1.00 32.45           C  
ATOM   1766  CE  LYS A 222     -59.428  24.054 -21.379  1.00 32.45           C  
ATOM   1767  NZ  LYS A 222     -59.787  22.847 -20.580  1.00 32.45           N  
ATOM   1768  N   ILE A 223     -60.257  29.274 -24.362  1.00 34.49           N  
ATOM   1769  CA  ILE A 223     -60.709  29.115 -25.762  1.00 34.49           C  
ATOM   1770  C   ILE A 223     -59.656  28.321 -26.556  1.00 34.49           C  
ATOM   1771  CB  ILE A 223     -61.063  30.483 -26.416  1.00 34.49           C  
ATOM   1772  O   ILE A 223     -58.459  28.474 -26.333  1.00 34.49           O  
ATOM   1773  CG1 ILE A 223     -62.285  31.109 -25.695  1.00 34.49           C  
ATOM   1774  CG2 ILE A 223     -61.348  30.344 -27.927  1.00 34.49           C  
ATOM   1775  CD1 ILE A 223     -62.806  32.430 -26.277  1.00 34.49           C  
ATOM   1776  N   VAL A 224     -60.124  27.457 -27.461  1.00 30.24           N  
ATOM   1777  CA  VAL A 224     -59.343  26.603 -28.379  1.00 30.24           C  
ATOM   1778  C   VAL A 224     -59.489  27.133 -29.811  1.00 30.24           C  
ATOM   1779  CB  VAL A 224     -59.897  25.158 -28.312  1.00 30.24           C  
ATOM   1780  O   VAL A 224     -60.589  27.574 -30.131  1.00 30.24           O  
ATOM   1781  CG1 VAL A 224     -59.301  24.213 -29.365  1.00 30.24           C  
ATOM   1782  CG2 VAL A 224     -59.654  24.533 -26.931  1.00 30.24           C  
ATOM   1783  N   ARG A 225     -58.434  27.057 -30.651  1.00 31.16           N  
ATOM   1784  CA  ARG A 225     -58.408  27.028 -32.149  1.00 31.16           C  
ATOM   1785  C   ARG A 225     -56.946  27.180 -32.663  1.00 31.16           C  
ATOM   1786  CB  ARG A 225     -59.259  28.187 -32.738  1.00 31.16           C  
ATOM   1787  O   ARG A 225     -56.154  27.756 -31.929  1.00 31.16           O  
ATOM   1788  CG  ARG A 225     -60.699  27.785 -33.148  1.00 31.16           C  
ATOM   1789  CD  ARG A 225     -61.482  29.018 -33.597  1.00 31.16           C  
ATOM   1790  NE  ARG A 225     -62.937  28.808 -33.460  1.00 31.16           N  
ATOM   1791  NH1 ARG A 225     -63.462  30.860 -32.560  1.00 31.16           N  
ATOM   1792  NH2 ARG A 225     -65.059  29.331 -32.816  1.00 31.16           N  
ATOM   1793  CZ  ARG A 225     -63.806  29.662 -32.946  1.00 31.16           C  
ATOM   1794  N   VAL A 226     -56.527  26.800 -33.888  1.00 34.64           N  
ATOM   1795  CA  VAL A 226     -56.909  25.700 -34.826  1.00 34.64           C  
ATOM   1796  C   VAL A 226     -55.987  25.707 -36.074  1.00 34.64           C  
ATOM   1797  CB  VAL A 226     -58.385  25.803 -35.287  1.00 34.64           C  
ATOM   1798  O   VAL A 226     -55.579  26.791 -36.473  1.00 34.64           O  
ATOM   1799  CG1 VAL A 226     -58.706  26.172 -36.740  1.00 34.64           C  
ATOM   1800  CG2 VAL A 226     -59.140  24.514 -34.945  1.00 34.64           C  
ATOM   1801  N   ARG A 227     -55.802  24.546 -36.746  1.00 32.98           N  
ATOM   1802  CA  ARG A 227     -55.185  24.357 -38.100  1.00 32.98           C  
ATOM   1803  C   ARG A 227     -53.698  24.774 -38.234  1.00 32.98           C  
ATOM   1804  CB  ARG A 227     -56.115  24.985 -39.163  1.00 32.98           C  
ATOM   1805  O   ARG A 227     -53.154  25.365 -37.312  1.00 32.98           O  
ATOM   1806  CG  ARG A 227     -57.237  24.014 -39.564  1.00 32.98           C  
ATOM   1807  CD  ARG A 227     -58.218  24.669 -40.547  1.00 32.98           C  
ATOM   1808  NE  ARG A 227     -59.119  23.672 -41.161  1.00 32.98           N  
ATOM   1809  NH1 ARG A 227     -60.883  23.759 -39.683  1.00 32.98           N  
ATOM   1810  NH2 ARG A 227     -60.966  22.374 -41.431  1.00 32.98           N  
ATOM   1811  CZ  ARG A 227     -60.313  23.277 -40.754  1.00 32.98           C  
ATOM   1812  N   GLN A 228     -52.948  24.427 -39.292  1.00 36.12           N  
ATOM   1813  CA  GLN A 228     -53.198  23.739 -40.594  1.00 36.12           C  
ATOM   1814  C   GLN A 228     -52.760  22.240 -40.562  1.00 36.12           C  
ATOM   1815  CB  GLN A 228     -52.477  24.611 -41.652  1.00 36.12           C  
ATOM   1816  O   GLN A 228     -51.989  21.890 -39.675  1.00 36.12           O  
ATOM   1817  CG  GLN A 228     -53.419  25.739 -42.127  1.00 36.12           C  
ATOM   1818  CD  GLN A 228     -52.705  26.914 -42.781  1.00 36.12           C  
ATOM   1819  NE2 GLN A 228     -52.209  26.781 -43.990  1.00 36.12           N  
ATOM   1820  OE1 GLN A 228     -52.610  27.984 -42.205  1.00 36.12           O  
ATOM   1821  N   VAL A 229     -53.373  21.261 -41.270  1.00 37.36           N  
ATOM   1822  CA  VAL A 229     -53.535  21.021 -42.745  1.00 37.36           C  
ATOM   1823  C   VAL A 229     -52.177  20.660 -43.391  1.00 37.36           C  
ATOM   1824  CB  VAL A 229     -54.320  22.137 -43.471  1.00 37.36           C  
ATOM   1825  O   VAL A 229     -51.195  21.294 -43.023  1.00 37.36           O  
ATOM   1826  CG1 VAL A 229     -54.403  21.944 -44.973  1.00 37.36           C  
ATOM   1827  CG2 VAL A 229     -55.756  22.259 -42.949  1.00 37.36           C  
ATOM   1828  N   GLU A 230     -51.983  19.650 -44.259  1.00 37.82           N  
ATOM   1829  CA  GLU A 230     -52.815  18.780 -45.151  1.00 37.82           C  
ATOM   1830  C   GLU A 230     -52.576  17.258 -44.846  1.00 37.82           C  
ATOM   1831  CB  GLU A 230     -52.338  19.084 -46.600  1.00 37.82           C  
ATOM   1832  O   GLU A 230     -51.657  16.957 -44.087  1.00 37.82           O  
ATOM   1833  CG  GLU A 230     -53.388  19.620 -47.600  1.00 37.82           C  
ATOM   1834  CD  GLU A 230     -53.365  21.140 -47.847  1.00 37.82           C  
ATOM   1835  OE1 GLU A 230     -54.454  21.687 -48.128  1.00 37.82           O  
ATOM   1836  OE2 GLU A 230     -52.291  21.766 -47.693  1.00 37.82           O  
ATOM   1837  N   ALA A 231     -53.278  16.225 -45.356  1.00 37.06           N  
ATOM   1838  CA  ALA A 231     -54.486  16.075 -46.197  1.00 37.06           C  
ATOM   1839  C   ALA A 231     -55.166  14.693 -45.944  1.00 37.06           C  
ATOM   1840  CB  ALA A 231     -54.100  16.104 -47.686  1.00 37.06           C  
ATOM   1841  O   ALA A 231     -54.505  13.784 -45.454  1.00 37.06           O  
ATOM   1842  N   ASP A 232     -56.450  14.571 -46.313  1.00 35.96           N  
ATOM   1843  CA  ASP A 232     -57.169  13.428 -46.937  1.00 35.96           C  
ATOM   1844  C   ASP A 232     -57.013  11.961 -46.432  1.00 35.96           C  
ATOM   1845  CB  ASP A 232     -56.937  13.543 -48.455  1.00 35.96           C  
ATOM   1846  O   ASP A 232     -55.917  11.445 -46.256  1.00 35.96           O  
ATOM   1847  CG  ASP A 232     -57.478  14.862 -49.034  1.00 35.96           C  
ATOM   1848  OD1 ASP A 232     -58.143  15.615 -48.278  1.00 35.96           O  
ATOM   1849  OD2 ASP A 232     -57.203  15.118 -50.222  1.00 35.96           O  
ATOM   1850  N   LEU A 233     -58.084  11.161 -46.263  1.00 36.75           N  
ATOM   1851  CA  LEU A 233     -59.532  11.433 -46.374  1.00 36.75           C  
ATOM   1852  C   LEU A 233     -60.350  10.534 -45.413  1.00 36.75           C  
ATOM   1853  CB  LEU A 233     -59.988  11.256 -47.842  1.00 36.75           C  
ATOM   1854  O   LEU A 233     -59.858   9.541 -44.881  1.00 36.75           O  
ATOM   1855  CG  LEU A 233     -61.346  11.888 -48.220  1.00 36.75           C  
ATOM   1856  CD1 LEU A 233     -61.401  13.393 -47.942  1.00 36.75           C  
ATOM   1857  CD2 LEU A 233     -61.622  11.674 -49.708  1.00 36.75           C  
ATOM   1858  N   SER A 234     -61.603  10.912 -45.150  1.00 34.19           N  
ATOM   1859  CA  SER A 234     -62.449  10.381 -44.072  1.00 34.19           C  
ATOM   1860  C   SER A 234     -63.116   9.024 -44.335  1.00 34.19           C  
ATOM   1861  CB  SER A 234     -63.557  11.393 -43.770  1.00 34.19           C  
ATOM   1862  O   SER A 234     -63.685   8.785 -45.397  1.00 34.19           O  
ATOM   1863  OG  SER A 234     -64.232  11.732 -44.967  1.00 34.19           O  
ATOM   1864  N   GLN A 235     -63.194   8.215 -43.277  1.00 28.85           N  
ATOM   1865  CA  GLN A 235     -64.082   7.056 -43.146  1.00 28.85           C  
ATOM   1866  C   GLN A 235     -65.558   7.498 -43.036  1.00 28.85           C  
ATOM   1867  CB  GLN A 235     -63.617   6.310 -41.882  1.00 28.85           C  
ATOM   1868  O   GLN A 235     -65.867   8.405 -42.264  1.00 28.85           O  
ATOM   1869  CG  GLN A 235     -64.294   4.959 -41.616  1.00 28.85           C  
ATOM   1870  CD  GLN A 235     -63.752   4.306 -40.341  1.00 28.85           C  
ATOM   1871  NE2 GLN A 235     -63.644   2.997 -40.289  1.00 28.85           N  
ATOM   1872  OE1 GLN A 235     -63.414   4.952 -39.364  1.00 28.85           O  
ATOM   1873  N   ALA A 236     -66.473   6.838 -43.755  1.00 34.93           N  
ATOM   1874  CA  ALA A 236     -67.920   7.051 -43.637  1.00 34.93           C  
ATOM   1875  C   ALA A 236     -68.707   5.740 -43.829  1.00 34.93           C  
ATOM   1876  CB  ALA A 236     -68.363   8.133 -44.630  1.00 34.93           C  
ATOM   1877  O   ALA A 236     -68.307   4.862 -44.589  1.00 34.93           O  
ATOM   1878  N   SER A 237     -69.813   5.606 -43.098  1.00 34.16           N  
ATOM   1879  CA  SER A 237     -70.582   4.370 -42.918  1.00 34.16           C  
ATOM   1880  C   SER A 237     -71.261   3.831 -44.183  1.00 34.16           C  
ATOM   1881  CB  SER A 237     -71.704   4.644 -41.903  1.00 34.16           C  
ATOM   1882  O   SER A 237     -71.987   4.566 -44.847  1.00 34.16           O  
ATOM   1883  OG  SER A 237     -71.210   5.317 -40.759  1.00 34.16           O  
ATOM   1884  N   SER A 238     -71.216   2.511 -44.397  1.00 39.25           N  
ATOM   1885  CA  SER A 238     -72.434   1.670 -44.358  1.00 39.25           C  
ATOM   1886  C   SER A 238     -72.155   0.169 -44.568  1.00 39.25           C  
ATOM   1887  CB  SER A 238     -73.526   2.119 -45.349  1.00 39.25           C  
ATOM   1888  O   SER A 238     -71.353  -0.209 -45.405  1.00 39.25           O  
ATOM   1889  OG  SER A 238     -73.013   2.474 -46.609  1.00 39.25           O  
ATOM   1890  N   ASN A 239     -72.853  -0.645 -43.765  1.00 35.34           N  
ATOM   1891  CA  ASN A 239     -73.592  -1.881 -44.078  1.00 35.34           C  
ATOM   1892  C   ASN A 239     -73.019  -3.011 -44.981  1.00 35.34           C  
ATOM   1893  CB  ASN A 239     -74.987  -1.446 -44.581  1.00 35.34           C  
ATOM   1894  O   ASN A 239     -72.373  -2.792 -45.991  1.00 35.34           O  
ATOM   1895  CG  ASN A 239     -75.742  -0.532 -43.629  1.00 35.34           C  
ATOM   1896  ND2 ASN A 239     -76.790   0.106 -44.089  1.00 35.34           N  
ATOM   1897  OD1 ASN A 239     -75.397  -0.366 -42.471  1.00 35.34           O  
ATOM   1898  N   ILE A 240     -73.515  -4.227 -44.683  1.00 38.92           N  
ATOM   1899  CA  ILE A 240     -73.675  -5.403 -45.573  1.00 38.92           C  
ATOM   1900  C   ILE A 240     -72.461  -6.350 -45.779  1.00 38.92           C  
ATOM   1901  CB  ILE A 240     -74.467  -5.022 -46.858  1.00 38.92           C  
ATOM   1902  O   ILE A 240     -71.522  -6.097 -46.520  1.00 38.92           O  
ATOM   1903  CG1 ILE A 240     -75.939  -4.695 -46.498  1.00 38.92           C  
ATOM   1904  CG2 ILE A 240     -74.486  -6.114 -47.938  1.00 38.92           C  
ATOM   1905  CD1 ILE A 240     -76.569  -3.659 -47.435  1.00 38.92           C  
ATOM   1906  N   SER A 241     -72.623  -7.528 -45.156  1.00 38.58           N  
ATOM   1907  CA  SER A 241     -72.215  -8.890 -45.565  1.00 38.58           C  
ATOM   1908  C   SER A 241     -70.738  -9.300 -45.751  1.00 38.58           C  
ATOM   1909  CB  SER A 241     -73.044  -9.347 -46.772  1.00 38.58           C  
ATOM   1910  O   SER A 241     -70.032  -8.850 -46.646  1.00 38.58           O  
ATOM   1911  OG  SER A 241     -72.632  -8.701 -47.953  1.00 38.58           O  
ATOM   1912  N   LEU A 242     -70.381 -10.363 -45.013  1.00 32.75           N  
ATOM   1913  CA  LEU A 242     -69.543 -11.500 -45.450  1.00 32.75           C  
ATOM   1914  C   LEU A 242     -69.860 -11.917 -46.913  1.00 32.75           C  
ATOM   1915  CB  LEU A 242     -69.906 -12.679 -44.508  1.00 32.75           C  
ATOM   1916  O   LEU A 242     -71.030 -11.803 -47.280  1.00 32.75           O  
ATOM   1917  CG  LEU A 242     -69.205 -12.696 -43.138  1.00 32.75           C  
ATOM   1918  CD1 LEU A 242     -69.823 -11.709 -42.146  1.00 32.75           C  
ATOM   1919  CD2 LEU A 242     -69.320 -14.097 -42.533  1.00 32.75           C  
ATOM   1920  N   PRO A 243     -68.937 -12.528 -47.705  1.00 39.98           N  
ATOM   1921  CA  PRO A 243     -68.154 -13.694 -47.243  1.00 39.98           C  
ATOM   1922  C   PRO A 243     -66.773 -13.955 -47.902  1.00 39.98           C  
ATOM   1923  CB  PRO A 243     -69.107 -14.824 -47.673  1.00 39.98           C  
ATOM   1924  O   PRO A 243     -66.432 -13.337 -48.897  1.00 39.98           O  
ATOM   1925  CG  PRO A 243     -69.575 -14.373 -49.070  1.00 39.98           C  
ATOM   1926  CD  PRO A 243     -69.334 -12.860 -49.077  1.00 39.98           C  
ATOM   1927  N   ASN A 244     -66.097 -15.030 -47.442  1.00 36.51           N  
ATOM   1928  CA  ASN A 244     -65.257 -15.961 -48.244  1.00 36.51           C  
ATOM   1929  C   ASN A 244     -63.983 -15.410 -48.960  1.00 36.51           C  
ATOM   1930  CB  ASN A 244     -66.221 -16.691 -49.220  1.00 36.51           C  
ATOM   1931  O   ASN A 244     -63.930 -14.275 -49.395  1.00 36.51           O  
ATOM   1932  CG  ASN A 244     -66.765 -18.013 -48.695  1.00 36.51           C  
ATOM   1933  ND2 ASN A 244     -67.931 -18.418 -49.135  1.00 36.51           N  
ATOM   1934  OD1 ASN A 244     -66.139 -18.731 -47.932  1.00 36.51           O  
ATOM   1935  N   ARG A 245     -62.909 -16.175 -49.224  1.00 32.42           N  
ATOM   1936  CA  ARG A 245     -62.435 -17.528 -48.829  1.00 32.42           C  
ATOM   1937  C   ARG A 245     -60.974 -17.668 -49.319  1.00 32.42           C  
ATOM   1938  CB  ARG A 245     -63.252 -18.611 -49.569  1.00 32.42           C  
ATOM   1939  O   ARG A 245     -60.588 -16.929 -50.216  1.00 32.42           O  
ATOM   1940  CG  ARG A 245     -63.332 -19.998 -48.906  1.00 32.42           C  
ATOM   1941  CD  ARG A 245     -64.200 -20.898 -49.802  1.00 32.42           C  
ATOM   1942  NE  ARG A 245     -64.156 -22.319 -49.404  1.00 32.42           N  
ATOM   1943  NH1 ARG A 245     -65.405 -23.144 -51.151  1.00 32.42           N  
ATOM   1944  NH2 ARG A 245     -64.617 -24.546 -49.608  1.00 32.42           N  
ATOM   1945  CZ  ARG A 245     -64.723 -23.325 -50.052  1.00 32.42           C  
ATOM   1946  N   ARG A 246     -60.292 -18.758 -48.919  1.00 38.86           N  
ATOM   1947  CA  ARG A 246     -59.082 -19.347 -49.563  1.00 38.86           C  
ATOM   1948  C   ARG A 246     -57.772 -18.532 -49.377  1.00 38.86           C  
ATOM   1949  CB  ARG A 246     -59.395 -19.662 -51.048  1.00 38.86           C  
ATOM   1950  O   ARG A 246     -57.828 -17.339 -49.135  1.00 38.86           O  
ATOM   1951  CG  ARG A 246     -60.405 -20.794 -51.277  1.00 38.86           C  
ATOM   1952  CD  ARG A 246     -60.696 -20.963 -52.774  1.00 38.86           C  
ATOM   1953  NE  ARG A 246     -61.474 -22.193 -53.045  1.00 38.86           N  
ATOM   1954  NH1 ARG A 246     -62.660 -21.450 -54.876  1.00 38.86           N  
ATOM   1955  NH2 ARG A 246     -62.838 -23.576 -54.239  1.00 38.86           N  
ATOM   1956  CZ  ARG A 246     -62.318 -22.395 -54.046  1.00 38.86           C  
ATOM   1957  N   THR A 247     -56.571 -19.133 -49.407  1.00 39.74           N  
ATOM   1958  CA  THR A 247     -56.193 -20.537 -49.726  1.00 39.74           C  
ATOM   1959  C   THR A 247     -54.941 -20.994 -48.961  1.00 39.74           C  
ATOM   1960  CB  THR A 247     -55.803 -20.725 -51.218  1.00 39.74           C  
ATOM   1961  O   THR A 247     -54.025 -20.193 -48.870  1.00 39.74           O  
ATOM   1962  CG2 THR A 247     -56.422 -22.004 -51.786  1.00 39.74           C  
ATOM   1963  OG1 THR A 247     -56.199 -19.664 -52.054  1.00 39.74           O  
ATOM   1964  N   ALA A 248     -54.885 -22.291 -48.591  1.00 38.54           N  
ATOM   1965  CA  ALA A 248     -53.681 -23.144 -48.402  1.00 38.54           C  
ATOM   1966  C   ALA A 248     -52.614 -22.703 -47.353  1.00 38.54           C  
ATOM   1967  CB  ALA A 248     -53.097 -23.375 -49.806  1.00 38.54           C  
ATOM   1968  O   ALA A 248     -52.282 -21.535 -47.249  1.00 38.54           O  
ATOM   1969  N   THR A 249     -51.988 -23.560 -46.532  1.00 37.38           N  
ATOM   1970  CA  THR A 249     -51.979 -25.038 -46.344  1.00 37.38           C  
ATOM   1971  C   THR A 249     -51.411 -25.333 -44.926  1.00 37.38           C  
ATOM   1972  CB  THR A 249     -51.079 -25.745 -47.391  1.00 37.38           C  
ATOM   1973  O   THR A 249     -50.832 -24.429 -44.336  1.00 37.38           O  
ATOM   1974  CG2 THR A 249     -51.883 -26.700 -48.276  1.00 37.38           C  
ATOM   1975  OG1 THR A 249     -50.430 -24.862 -48.275  1.00 37.38           O  
ATOM   1976  N   SER A 250     -51.510 -26.517 -44.302  1.00 40.38           N  
ATOM   1977  CA  SER A 250     -51.987 -27.838 -44.750  1.00 40.38           C  
ATOM   1978  C   SER A 250     -52.663 -28.661 -43.632  1.00 40.38           C  
ATOM   1979  CB  SER A 250     -50.797 -28.676 -45.272  1.00 40.38           C  
ATOM   1980  O   SER A 250     -52.700 -28.285 -42.466  1.00 40.38           O  
ATOM   1981  OG  SER A 250     -49.857 -28.941 -44.252  1.00 40.38           O  
ATOM   1982  N   THR A 251     -53.150 -29.832 -44.039  1.00 36.39           N  
ATOM   1983  CA  THR A 251     -53.328 -31.098 -43.297  1.00 36.39           C  
ATOM   1984  C   THR A 251     -52.061 -31.547 -42.531  1.00 36.39           C  
ATOM   1985  CB  THR A 251     -53.732 -32.153 -44.353  1.00 36.39           C  
ATOM   1986  O   THR A 251     -50.970 -31.062 -42.829  1.00 36.39           O  
ATOM   1987  CG2 THR A 251     -55.250 -32.249 -44.455  1.00 36.39           C  
ATOM   1988  OG1 THR A 251     -53.273 -31.828 -45.659  1.00 36.39           O  
ATOM   1989  N   ILE A 252     -52.114 -32.441 -41.527  1.00 41.60           N  
ATOM   1990  CA  ILE A 252     -52.796 -33.762 -41.463  1.00 41.60           C  
ATOM   1991  C   ILE A 252     -53.608 -33.996 -40.166  1.00 41.60           C  
ATOM   1992  CB  ILE A 252     -51.701 -34.853 -41.684  1.00 41.60           C  
ATOM   1993  O   ILE A 252     -53.276 -33.479 -39.104  1.00 41.60           O  
ATOM   1994  CG1 ILE A 252     -51.328 -34.923 -43.185  1.00 41.60           C  
ATOM   1995  CG2 ILE A 252     -52.065 -36.257 -41.169  1.00 41.60           C  
ATOM   1996  CD1 ILE A 252     -50.099 -35.784 -43.508  1.00 41.60           C  
ATOM   1997  N   GLU A 253     -54.673 -34.800 -40.277  1.00 32.33           N  
ATOM   1998  CA  GLU A 253     -55.561 -35.275 -39.197  1.00 32.33           C  
ATOM   1999  C   GLU A 253     -55.086 -36.602 -38.564  1.00 32.33           C  
ATOM   2000  CB  GLU A 253     -56.950 -35.580 -39.797  1.00 32.33           C  
ATOM   2001  O   GLU A 253     -54.333 -37.341 -39.187  1.00 32.33           O  
ATOM   2002  CG  GLU A 253     -57.644 -34.441 -40.551  1.00 32.33           C  
ATOM   2003  CD  GLU A 253     -58.816 -35.010 -41.362  1.00 32.33           C  
ATOM   2004  OE1 GLU A 253     -59.955 -34.980 -40.844  1.00 32.33           O  
ATOM   2005  OE2 GLU A 253     -58.546 -35.485 -42.488  1.00 32.33           O  
ATOM   2006  N   VAL A 254     -55.633 -36.971 -37.395  1.00 39.45           N  
ATOM   2007  CA  VAL A 254     -56.320 -38.267 -37.138  1.00 39.45           C  
ATOM   2008  C   VAL A 254     -57.179 -38.116 -35.865  1.00 39.45           C  
ATOM   2009  CB  VAL A 254     -55.366 -39.495 -37.095  1.00 39.45           C  
ATOM   2010  O   VAL A 254     -56.869 -37.300 -34.998  1.00 39.45           O  
ATOM   2011  CG1 VAL A 254     -55.758 -40.601 -36.097  1.00 39.45           C  
ATOM   2012  CG2 VAL A 254     -55.340 -40.230 -38.449  1.00 39.45           C  
ATOM   2013  N   LEU A 255     -58.301 -38.847 -35.788  1.00 40.61           N  
ATOM   2014  CA  LEU A 255     -59.402 -38.612 -34.836  1.00 40.61           C  
ATOM   2015  C   LEU A 255     -59.782 -39.916 -34.036  1.00 40.61           C  
ATOM   2016  CB  LEU A 255     -60.452 -37.802 -35.640  1.00 40.61           C  
ATOM   2017  O   LEU A 255     -58.856 -40.592 -33.599  1.00 40.61           O  
ATOM   2018  CG  LEU A 255     -61.511 -37.031 -34.834  1.00 40.61           C  
ATOM   2019  CD1 LEU A 255     -60.953 -35.793 -34.136  1.00 40.61           C  
ATOM   2020  CD2 LEU A 255     -62.671 -36.610 -35.735  1.00 40.61           C  
ATOM   2021  N   PRO A 256     -61.046 -40.274 -33.694  1.00 43.69           N  
ATOM   2022  CA  PRO A 256     -61.519 -40.394 -32.296  1.00 43.69           C  
ATOM   2023  C   PRO A 256     -61.890 -41.816 -31.791  1.00 43.69           C  
ATOM   2024  CB  PRO A 256     -62.805 -39.556 -32.343  1.00 43.69           C  
ATOM   2025  O   PRO A 256     -62.161 -42.700 -32.600  1.00 43.69           O  
ATOM   2026  CG  PRO A 256     -63.396 -39.862 -33.730  1.00 43.69           C  
ATOM   2027  CD  PRO A 256     -62.210 -40.352 -34.565  1.00 43.69           C  
ATOM   2028  N   ARG A 257     -62.143 -41.987 -30.470  1.00 39.87           N  
ATOM   2029  CA  ARG A 257     -63.527 -42.133 -29.914  1.00 39.87           C  
ATOM   2030  C   ARG A 257     -63.655 -42.230 -28.366  1.00 39.87           C  
ATOM   2031  CB  ARG A 257     -64.326 -43.286 -30.570  1.00 39.87           C  
ATOM   2032  O   ARG A 257     -62.674 -42.559 -27.709  1.00 39.87           O  
ATOM   2033  CG  ARG A 257     -65.247 -42.715 -31.664  1.00 39.87           C  
ATOM   2034  CD  ARG A 257     -66.413 -43.629 -32.037  1.00 39.87           C  
ATOM   2035  NE  ARG A 257     -67.407 -42.872 -32.827  1.00 39.87           N  
ATOM   2036  NH1 ARG A 257     -68.612 -44.647 -33.638  1.00 39.87           N  
ATOM   2037  NH2 ARG A 257     -69.231 -42.566 -34.154  1.00 39.87           N  
ATOM   2038  CZ  ARG A 257     -68.408 -43.364 -33.533  1.00 39.87           C  
ATOM   2039  N   PRO A 258     -64.852 -41.934 -27.790  1.00 40.39           N  
ATOM   2040  CA  PRO A 258     -65.127 -41.919 -26.340  1.00 40.39           C  
ATOM   2041  C   PRO A 258     -66.188 -42.949 -25.868  1.00 40.39           C  
ATOM   2042  CB  PRO A 258     -65.698 -40.513 -26.142  1.00 40.39           C  
ATOM   2043  O   PRO A 258     -66.893 -43.526 -26.695  1.00 40.39           O  
ATOM   2044  CG  PRO A 258     -66.646 -40.393 -27.339  1.00 40.39           C  
ATOM   2045  CD  PRO A 258     -65.945 -41.200 -28.437  1.00 40.39           C  
ATOM   2046  N   VAL A 259     -66.394 -43.061 -24.543  1.00 44.16           N  
ATOM   2047  CA  VAL A 259     -67.624 -43.587 -23.895  1.00 44.16           C  
ATOM   2048  C   VAL A 259     -67.939 -42.791 -22.603  1.00 44.16           C  
ATOM   2049  CB  VAL A 259     -67.533 -45.109 -23.605  1.00 44.16           C  
ATOM   2050  O   VAL A 259     -67.029 -42.400 -21.876  1.00 44.16           O  
ATOM   2051  CG1 VAL A 259     -68.805 -45.658 -22.946  1.00 44.16           C  
ATOM   2052  CG2 VAL A 259     -67.326 -45.950 -24.874  1.00 44.16           C  
ATOM   2053  N   THR A 260     -69.227 -42.548 -22.337  1.00 46.47           N  
ATOM   2054  CA  THR A 260     -69.858 -41.823 -21.192  1.00 46.47           C  
ATOM   2055  C   THR A 260     -70.806 -42.810 -20.435  1.00 46.47           C  
ATOM   2056  CB  THR A 260     -70.636 -40.599 -21.752  1.00 46.47           C  
ATOM   2057  O   THR A 260     -70.748 -43.988 -20.787  1.00 46.47           O  
ATOM   2058  CG2 THR A 260     -70.205 -39.281 -21.109  1.00 46.47           C  
ATOM   2059  OG1 THR A 260     -70.483 -40.381 -23.142  1.00 46.47           O  
ATOM   2060  N   PRO A 261     -71.767 -42.471 -19.524  1.00 43.91           N  
ATOM   2061  CA  PRO A 261     -71.996 -41.330 -18.594  1.00 43.91           C  
ATOM   2062  C   PRO A 261     -72.468 -41.715 -17.132  1.00 43.91           C  
ATOM   2063  CB  PRO A 261     -73.160 -40.602 -19.290  1.00 43.91           C  
ATOM   2064  O   PRO A 261     -72.944 -42.820 -16.935  1.00 43.91           O  
ATOM   2065  CG  PRO A 261     -74.004 -41.723 -19.908  1.00 43.91           C  
ATOM   2066  CD  PRO A 261     -73.102 -42.957 -19.879  1.00 43.91           C  
ATOM   2067  N   LEU A 262     -72.390 -40.780 -16.145  1.00 43.58           N  
ATOM   2068  CA  LEU A 262     -73.466 -40.259 -15.212  1.00 43.58           C  
ATOM   2069  C   LEU A 262     -74.427 -41.236 -14.411  1.00 43.58           C  
ATOM   2070  CB  LEU A 262     -74.249 -39.293 -16.146  1.00 43.58           C  
ATOM   2071  O   LEU A 262     -74.700 -42.319 -14.905  1.00 43.58           O  
ATOM   2072  CG  LEU A 262     -74.968 -38.048 -15.628  1.00 43.58           C  
ATOM   2073  CD1 LEU A 262     -73.988 -37.038 -15.023  1.00 43.58           C  
ATOM   2074  CD2 LEU A 262     -75.703 -37.359 -16.777  1.00 43.58           C  
ATOM   2075  N   PRO A 263     -75.164 -40.857 -13.317  1.00 43.24           N  
ATOM   2076  CA  PRO A 263     -74.869 -40.111 -12.059  1.00 43.24           C  
ATOM   2077  C   PRO A 263     -75.414 -40.727 -10.712  1.00 43.24           C  
ATOM   2078  CB  PRO A 263     -75.695 -38.833 -12.232  1.00 43.24           C  
ATOM   2079  O   PRO A 263     -76.439 -41.395 -10.709  1.00 43.24           O  
ATOM   2080  CG  PRO A 263     -76.997 -39.358 -12.869  1.00 43.24           C  
ATOM   2081  CD  PRO A 263     -76.591 -40.663 -13.574  1.00 43.24           C  
ATOM   2082  N   SER A 264     -74.912 -40.246  -9.550  1.00 39.83           N  
ATOM   2083  CA  SER A 264     -75.668 -39.959  -8.275  1.00 39.83           C  
ATOM   2084  C   SER A 264     -76.414 -41.093  -7.488  1.00 39.83           C  
ATOM   2085  CB  SER A 264     -76.624 -38.793  -8.574  1.00 39.83           C  
ATOM   2086  O   SER A 264     -76.567 -42.190  -8.005  1.00 39.83           O  
ATOM   2087  OG  SER A 264     -77.685 -39.199  -9.412  1.00 39.83           O  
ATOM   2088  N   PRO A 265     -76.965 -40.853  -6.266  1.00 45.06           N  
ATOM   2089  CA  PRO A 265     -76.310 -40.334  -5.047  1.00 45.06           C  
ATOM   2090  C   PRO A 265     -76.637 -41.126  -3.733  1.00 45.06           C  
ATOM   2091  CB  PRO A 265     -76.892 -38.916  -4.929  1.00 45.06           C  
ATOM   2092  O   PRO A 265     -77.500 -41.995  -3.702  1.00 45.06           O  
ATOM   2093  CG  PRO A 265     -78.347 -39.095  -5.384  1.00 45.06           C  
ATOM   2094  CD  PRO A 265     -78.349 -40.391  -6.208  1.00 45.06           C  
ATOM   2095  N   THR A 266     -76.061 -40.668  -2.602  1.00 37.53           N  
ATOM   2096  CA  THR A 266     -76.525 -40.803  -1.182  1.00 37.53           C  
ATOM   2097  C   THR A 266     -76.383 -42.113  -0.358  1.00 37.53           C  
ATOM   2098  CB  THR A 266     -77.944 -40.216  -0.938  1.00 37.53           C  
ATOM   2099  O   THR A 266     -76.756 -43.193  -0.785  1.00 37.53           O  
ATOM   2100  CG2 THR A 266     -77.886 -38.753  -0.497  1.00 37.53           C  
ATOM   2101  OG1 THR A 266     -78.789 -40.234  -2.059  1.00 37.53           O  
ATOM   2102  N   VAL A 267     -76.003 -41.914   0.927  1.00 40.08           N  
ATOM   2103  CA  VAL A 267     -76.438 -42.636   2.163  1.00 40.08           C  
ATOM   2104  C   VAL A 267     -75.798 -44.003   2.554  1.00 40.08           C  
ATOM   2105  CB  VAL A 267     -77.988 -42.541   2.296  1.00 40.08           C  
ATOM   2106  O   VAL A 267     -76.295 -45.073   2.240  1.00 40.08           O  
ATOM   2107  CG1 VAL A 267     -78.700 -43.389   3.359  1.00 40.08           C  
ATOM   2108  CG2 VAL A 267     -78.370 -41.087   2.646  1.00 40.08           C  
ATOM   2109  N   THR A 268     -74.778 -43.903   3.433  1.00 37.21           N  
ATOM   2110  CA  THR A 268     -74.729 -44.513   4.798  1.00 37.21           C  
ATOM   2111  C   THR A 268     -74.220 -45.959   5.069  1.00 37.21           C  
ATOM   2112  CB  THR A 268     -76.048 -44.213   5.534  1.00 37.21           C  
ATOM   2113  O   THR A 268     -74.843 -46.950   4.724  1.00 37.21           O  
ATOM   2114  CG2 THR A 268     -76.164 -44.672   6.981  1.00 37.21           C  
ATOM   2115  OG1 THR A 268     -76.188 -42.807   5.599  1.00 37.21           O  
ATOM   2116  N   CYS A 269     -73.153 -46.010   5.893  1.00 32.67           N  
ATOM   2117  CA  CYS A 269     -72.712 -47.024   6.887  1.00 32.67           C  
ATOM   2118  C   CYS A 269     -72.328 -48.493   6.538  1.00 32.67           C  
ATOM   2119  CB  CYS A 269     -73.650 -46.992   8.104  1.00 32.67           C  
ATOM   2120  O   CYS A 269     -73.174 -49.373   6.456  1.00 32.67           O  
ATOM   2121  SG  CYS A 269     -73.331 -45.505   9.105  1.00 32.67           S  
ATOM   2122  N   ALA A 270     -71.019 -48.751   6.739  1.00 37.23           N  
ATOM   2123  CA  ALA A 270     -70.439 -49.690   7.733  1.00 37.23           C  
ATOM   2124  C   ALA A 270     -69.955 -51.114   7.335  1.00 37.23           C  
ATOM   2125  CB  ALA A 270     -71.285 -49.716   9.022  1.00 37.23           C  
ATOM   2126  O   ALA A 270     -70.570 -51.825   6.553  1.00 37.23           O  
ATOM   2127  N   THR A 271     -68.906 -51.547   8.065  1.00 37.77           N  
ATOM   2128  CA  THR A 271     -68.426 -52.940   8.299  1.00 37.77           C  
ATOM   2129  C   THR A 271     -67.416 -53.570   7.304  1.00 37.77           C  
ATOM   2130  CB  THR A 271     -69.572 -53.910   8.683  1.00 37.77           C  
ATOM   2131  O   THR A 271     -67.781 -54.332   6.421  1.00 37.77           O  
ATOM   2132  CG2 THR A 271     -69.137 -54.957   9.708  1.00 37.77           C  
ATOM   2133  OG1 THR A 271     -70.648 -53.226   9.292  1.00 37.77           O  
ATOM   2134  N   VAL A 272     -66.118 -53.247   7.481  1.00 50.08           N  
ATOM   2135  CA  VAL A 272     -64.987 -54.143   7.905  1.00 50.08           C  
ATOM   2136  C   VAL A 272     -65.199 -55.680   7.756  1.00 50.08           C  
ATOM   2137  CB  VAL A 272     -64.728 -53.796   9.400  1.00 50.08           C  
ATOM   2138  O   VAL A 272     -66.268 -56.112   8.182  1.00 50.08           O  
ATOM   2139  CG1 VAL A 272     -63.633 -54.601  10.100  1.00 50.08           C  
ATOM   2140  CG2 VAL A 272     -64.350 -52.313   9.586  1.00 50.08           C  
ATOM   2141  N   PRO A 273     -64.222 -56.545   7.331  1.00 42.31           N  
ATOM   2142  CA  PRO A 273     -62.743 -56.392   7.309  1.00 42.31           C  
ATOM   2143  C   PRO A 273     -61.966 -56.833   6.023  1.00 42.31           C  
ATOM   2144  CB  PRO A 273     -62.283 -57.328   8.455  1.00 42.31           C  
ATOM   2145  O   PRO A 273     -62.525 -57.334   5.055  1.00 42.31           O  
ATOM   2146  CG  PRO A 273     -63.407 -58.357   8.615  1.00 42.31           C  
ATOM   2147  CD  PRO A 273     -64.406 -57.982   7.524  1.00 42.31           C  
ATOM   2148  N   ASP A 274     -60.638 -56.641   6.103  1.00 38.13           N  
ATOM   2149  CA  ASP A 274     -59.462 -57.333   5.498  1.00 38.13           C  
ATOM   2150  C   ASP A 274     -59.546 -58.853   5.149  1.00 38.13           C  
ATOM   2151  CB  ASP A 274     -58.405 -57.223   6.628  1.00 38.13           C  
ATOM   2152  O   ASP A 274     -60.449 -59.520   5.658  1.00 38.13           O  
ATOM   2153  CG  ASP A 274     -57.490 -56.010   6.506  1.00 38.13           C  
ATOM   2154  OD1 ASP A 274     -57.005 -55.762   5.380  1.00 38.13           O  
ATOM   2155  OD2 ASP A 274     -57.266 -55.363   7.553  1.00 38.13           O  
ATOM   2156  N   PRO A 275     -58.526 -59.480   4.477  1.00 43.14           N  
ATOM   2157  CA  PRO A 275     -57.347 -58.934   3.747  1.00 43.14           C  
ATOM   2158  C   PRO A 275     -56.987 -59.661   2.401  1.00 43.14           C  
ATOM   2159  CB  PRO A 275     -56.191 -59.190   4.738  1.00 43.14           C  
ATOM   2160  O   PRO A 275     -57.678 -60.577   1.967  1.00 43.14           O  
ATOM   2161  CG  PRO A 275     -56.616 -60.452   5.504  1.00 43.14           C  
ATOM   2162  CD  PRO A 275     -58.045 -60.743   5.033  1.00 43.14           C  
ATOM   2163  N   THR A 276     -55.806 -59.329   1.831  1.00 39.37           N  
ATOM   2164  CA  THR A 276     -54.851 -60.135   0.993  1.00 39.37           C  
ATOM   2165  C   THR A 276     -54.484 -59.640  -0.428  1.00 39.37           C  
ATOM   2166  CB  THR A 276     -54.985 -61.679   1.023  1.00 39.37           C  
ATOM   2167  O   THR A 276     -55.249 -58.987  -1.128  1.00 39.37           O  
ATOM   2168  CG2 THR A 276     -54.825 -62.281   2.419  1.00 39.37           C  
ATOM   2169  OG1 THR A 276     -56.187 -62.145   0.481  1.00 39.37           O  
ATOM   2170  N   THR A 277     -53.225 -59.916  -0.801  1.00 38.17           N  
ATOM   2171  CA  THR A 277     -52.469 -59.608  -2.046  1.00 38.17           C  
ATOM   2172  C   THR A 277     -52.477 -60.836  -3.011  1.00 38.17           C  
ATOM   2173  CB  THR A 277     -51.048 -59.199  -1.577  1.00 38.17           C  
ATOM   2174  O   THR A 277     -53.025 -61.849  -2.574  1.00 38.17           O  
ATOM   2175  CG2 THR A 277     -51.022 -57.792  -0.984  1.00 38.17           C  
ATOM   2176  OG1 THR A 277     -50.557 -60.069  -0.576  1.00 38.17           O  
ATOM   2177  N   PRO A 278     -51.896 -60.867  -4.258  1.00 40.57           N  
ATOM   2178  CA  PRO A 278     -50.757 -60.071  -4.775  1.00 40.57           C  
ATOM   2179  C   PRO A 278     -50.665 -59.788  -6.318  1.00 40.57           C  
ATOM   2180  CB  PRO A 278     -49.618 -61.039  -4.383  1.00 40.57           C  
ATOM   2181  O   PRO A 278     -51.581 -60.038  -7.094  1.00 40.57           O  
ATOM   2182  CG  PRO A 278     -50.176 -62.416  -4.784  1.00 40.57           C  
ATOM   2183  CD  PRO A 278     -51.687 -62.180  -4.881  1.00 40.57           C  
ATOM   2184  N   THR A 279     -49.457 -59.378  -6.754  1.00 38.53           N  
ATOM   2185  CA  THR A 279     -48.803 -59.560  -8.088  1.00 38.53           C  
ATOM   2186  C   THR A 279     -49.098 -58.650  -9.300  1.00 38.53           C  
ATOM   2187  CB  THR A 279     -48.686 -61.037  -8.532  1.00 38.53           C  
ATOM   2188  O   THR A 279     -50.165 -58.074  -9.468  1.00 38.53           O  
ATOM   2189  CG2 THR A 279     -47.487 -61.722  -7.874  1.00 38.53           C  
ATOM   2190  OG1 THR A 279     -49.812 -61.815  -8.224  1.00 38.53           O  
ATOM   2191  N   THR A 280     -48.065 -58.546 -10.155  1.00 38.75           N  
ATOM   2192  CA  THR A 280     -47.867 -57.623 -11.295  1.00 38.75           C  
ATOM   2193  C   THR A 280     -47.550 -58.396 -12.591  1.00 38.75           C  
ATOM   2194  CB  THR A 280     -46.623 -56.726 -11.053  1.00 38.75           C  
ATOM   2195  O   THR A 280     -46.972 -59.479 -12.499  1.00 38.75           O  
ATOM   2196  CG2 THR A 280     -46.795 -55.305 -11.582  1.00 38.75           C  
ATOM   2197  OG1 THR A 280     -46.270 -56.604  -9.690  1.00 38.75           O  
ATOM   2198  N   PRO A 281     -47.774 -57.819 -13.790  1.00 43.10           N  
ATOM   2199  CA  PRO A 281     -47.057 -58.194 -15.022  1.00 43.10           C  
ATOM   2200  C   PRO A 281     -46.246 -57.027 -15.651  1.00 43.10           C  
ATOM   2201  CB  PRO A 281     -48.158 -58.737 -15.926  1.00 43.10           C  
ATOM   2202  O   PRO A 281     -46.203 -55.926 -15.105  1.00 43.10           O  
ATOM   2203  CG  PRO A 281     -49.357 -57.850 -15.582  1.00 43.10           C  
ATOM   2204  CD  PRO A 281     -49.088 -57.320 -14.165  1.00 43.10           C  
ATOM   2205  N   SER A 282     -45.517 -57.290 -16.750  1.00 45.17           N  
ATOM   2206  CA  SER A 282     -44.324 -56.516 -17.181  1.00 45.17           C  
ATOM   2207  C   SER A 282     -44.192 -56.382 -18.749  1.00 45.17           C  
ATOM   2208  CB  SER A 282     -43.168 -57.142 -16.385  1.00 45.17           C  
ATOM   2209  O   SER A 282     -45.246 -56.452 -19.381  1.00 45.17           O  
ATOM   2210  OG  SER A 282     -42.781 -58.382 -16.941  1.00 45.17           O  
ATOM   2211  N   PRO A 283     -43.048 -56.053 -19.434  1.00 44.91           N  
ATOM   2212  CA  PRO A 283     -43.061 -55.071 -20.552  1.00 44.91           C  
ATOM   2213  C   PRO A 283     -42.352 -55.464 -21.893  1.00 44.91           C  
ATOM   2214  CB  PRO A 283     -42.313 -53.898 -19.900  1.00 44.91           C  
ATOM   2215  O   PRO A 283     -41.807 -56.554 -22.039  1.00 44.91           O  
ATOM   2216  CG  PRO A 283     -41.205 -54.580 -19.086  1.00 44.91           C  
ATOM   2217  CD  PRO A 283     -41.657 -56.037 -18.991  1.00 44.91           C  
ATOM   2218  N   SER A 284     -42.275 -54.524 -22.859  1.00 35.32           N  
ATOM   2219  CA  SER A 284     -41.441 -54.559 -24.098  1.00 35.32           C  
ATOM   2220  C   SER A 284     -41.123 -53.119 -24.594  1.00 35.32           C  
ATOM   2221  CB  SER A 284     -42.188 -55.303 -25.212  1.00 35.32           C  
ATOM   2222  O   SER A 284     -42.004 -52.281 -24.436  1.00 35.32           O  
ATOM   2223  OG  SER A 284     -43.437 -54.691 -25.481  1.00 35.32           O  
ATOM   2224  N   VAL A 285     -39.986 -52.656 -25.163  1.00 33.01           N  
ATOM   2225  CA  VAL A 285     -38.719 -53.185 -25.762  1.00 33.01           C  
ATOM   2226  C   VAL A 285     -38.632 -53.085 -27.310  1.00 33.01           C  
ATOM   2227  CB  VAL A 285     -38.260 -54.560 -25.223  1.00 33.01           C  
ATOM   2228  O   VAL A 285     -39.231 -53.890 -28.013  1.00 33.01           O  
ATOM   2229  CG1 VAL A 285     -36.991 -55.082 -25.916  1.00 33.01           C  
ATOM   2230  CG2 VAL A 285     -37.921 -54.474 -23.725  1.00 33.01           C  
ATOM   2231  N   ILE A 286     -37.811 -52.145 -27.833  1.00 34.97           N  
ATOM   2232  CA  ILE A 286     -37.332 -52.006 -29.244  1.00 34.97           C  
ATOM   2233  C   ILE A 286     -35.835 -51.559 -29.243  1.00 34.97           C  
ATOM   2234  CB  ILE A 286     -38.258 -51.062 -30.076  1.00 34.97           C  
ATOM   2235  O   ILE A 286     -35.379 -51.000 -28.247  1.00 34.97           O  
ATOM   2236  CG1 ILE A 286     -39.671 -51.686 -30.223  1.00 34.97           C  
ATOM   2237  CG2 ILE A 286     -37.673 -50.745 -31.470  1.00 34.97           C  
ATOM   2238  CD1 ILE A 286     -40.659 -50.949 -31.139  1.00 34.97           C  
ATOM   2239  N   ARG A 287     -35.039 -51.859 -30.298  1.00 31.01           N  
ATOM   2240  CA  ARG A 287     -33.544 -51.906 -30.286  1.00 31.01           C  
ATOM   2241  C   ARG A 287     -32.868 -51.692 -31.671  1.00 31.01           C  
ATOM   2242  CB  ARG A 287     -33.214 -53.321 -29.767  1.00 31.01           C  
ATOM   2243  O   ARG A 287     -33.473 -52.070 -32.667  1.00 31.01           O  
ATOM   2244  CG  ARG A 287     -31.736 -53.708 -29.607  1.00 31.01           C  
ATOM   2245  CD  ARG A 287     -31.684 -55.197 -29.237  1.00 31.01           C  
ATOM   2246  NE  ARG A 287     -30.314 -55.674 -28.978  1.00 31.01           N  
ATOM   2247  NH1 ARG A 287     -30.781 -57.929 -28.998  1.00 31.01           N  
ATOM   2248  NH2 ARG A 287     -28.713 -57.239 -28.546  1.00 31.01           N  
ATOM   2249  CZ  ARG A 287     -29.945 -56.939 -28.844  1.00 31.01           C  
ATOM   2250  N   ARG A 288     -31.607 -51.192 -31.715  1.00 35.06           N  
ATOM   2251  CA  ARG A 288     -30.558 -51.221 -32.804  1.00 35.06           C  
ATOM   2252  C   ARG A 288     -29.189 -50.715 -32.227  1.00 35.06           C  
ATOM   2253  CB  ARG A 288     -31.013 -50.326 -33.990  1.00 35.06           C  
ATOM   2254  O   ARG A 288     -29.195 -50.372 -31.050  1.00 35.06           O  
ATOM   2255  CG  ARG A 288     -31.625 -51.128 -35.157  1.00 35.06           C  
ATOM   2256  CD  ARG A 288     -32.271 -50.221 -36.212  1.00 35.06           C  
ATOM   2257  NE  ARG A 288     -33.000 -51.018 -37.222  1.00 35.06           N  
ATOM   2258  NH1 ARG A 288     -33.976 -49.282 -38.372  1.00 35.06           N  
ATOM   2259  NH2 ARG A 288     -34.427 -51.386 -38.958  1.00 35.06           N  
ATOM   2260  CZ  ARG A 288     -33.792 -50.558 -38.177  1.00 35.06           C  
ATOM   2261  N   SER A 289     -28.041 -50.524 -32.919  1.00 33.50           N  
ATOM   2262  CA  SER A 289     -27.228 -51.286 -33.927  1.00 33.50           C  
ATOM   2263  C   SER A 289     -26.252 -50.311 -34.664  1.00 33.50           C  
ATOM   2264  CB  SER A 289     -28.113 -51.929 -35.001  1.00 33.50           C  
ATOM   2265  O   SER A 289     -26.763 -49.271 -35.067  1.00 33.50           O  
ATOM   2266  OG  SER A 289     -27.466 -52.918 -35.766  1.00 33.50           O  
ATOM   2267  N   THR A 290     -24.953 -50.519 -34.986  1.00 33.16           N  
ATOM   2268  CA  THR A 290     -23.749 -51.211 -34.405  1.00 33.16           C  
ATOM   2269  C   THR A 290     -22.487 -50.892 -35.286  1.00 33.16           C  
ATOM   2270  CB  THR A 290     -23.909 -52.744 -34.270  1.00 33.16           C  
ATOM   2271  O   THR A 290     -22.617 -50.058 -36.176  1.00 33.16           O  
ATOM   2272  CG2 THR A 290     -24.273 -53.145 -32.837  1.00 33.16           C  
ATOM   2273  OG1 THR A 290     -24.835 -53.270 -35.188  1.00 33.16           O  
ATOM   2274  N   ASN A 291     -21.332 -51.572 -35.072  1.00 37.73           N  
ATOM   2275  CA  ASN A 291     -20.117 -51.701 -35.940  1.00 37.73           C  
ATOM   2276  C   ASN A 291     -19.050 -50.560 -35.800  1.00 37.73           C  
ATOM   2277  CB  ASN A 291     -20.545 -52.067 -37.383  1.00 37.73           C  
ATOM   2278  O   ASN A 291     -19.427 -49.394 -35.805  1.00 37.73           O  
ATOM   2279  CG  ASN A 291     -21.410 -53.326 -37.491  1.00 37.73           C  
ATOM   2280  ND2 ASN A 291     -20.956 -54.332 -38.190  1.00 37.73           N  
ATOM   2281  OD1 ASN A 291     -22.504 -53.444 -36.943  1.00 37.73           O  
ATOM   2282  N   GLU A 292     -17.802 -50.819 -35.337  1.00 34.35           N  
ATOM   2283  CA  GLU A 292     -16.523 -51.244 -36.021  1.00 34.35           C  
ATOM   2284  C   GLU A 292     -15.736 -50.032 -36.614  1.00 34.35           C  
ATOM   2285  CB  GLU A 292     -16.711 -52.435 -36.980  1.00 34.35           C  
ATOM   2286  O   GLU A 292     -16.378 -49.050 -36.961  1.00 34.35           O  
ATOM   2287  CG  GLU A 292     -16.996 -53.740 -36.207  1.00 34.35           C  
ATOM   2288  CD  GLU A 292     -17.528 -54.894 -37.072  1.00 34.35           C  
ATOM   2289  OE1 GLU A 292     -17.289 -56.057 -36.680  1.00 34.35           O  
ATOM   2290  OE2 GLU A 292     -18.278 -54.621 -38.038  1.00 34.35           O  
ATOM   2291  N   GLU A 293     -14.391 -49.896 -36.671  1.00 39.58           N  
ATOM   2292  CA  GLU A 293     -13.176 -50.771 -36.641  1.00 39.58           C  
ATOM   2293  C   GLU A 293     -12.044 -50.165 -35.723  1.00 39.58           C  
ATOM   2294  CB  GLU A 293     -12.655 -50.842 -38.095  1.00 39.58           C  
ATOM   2295  O   GLU A 293     -12.084 -48.973 -35.431  1.00 39.58           O  
ATOM   2296  CG  GLU A 293     -13.621 -51.501 -39.094  1.00 39.58           C  
ATOM   2297  CD  GLU A 293     -13.070 -51.423 -40.525  1.00 39.58           C  
ATOM   2298  OE1 GLU A 293     -12.636 -52.481 -41.034  1.00 39.58           O  
ATOM   2299  OE2 GLU A 293     -13.049 -50.303 -41.082  1.00 39.58           O  
ATOM   2300  N   THR A 294     -11.154 -50.918 -35.035  1.00 35.90           N  
ATOM   2301  CA  THR A 294      -9.751 -51.358 -35.387  1.00 35.90           C  
ATOM   2302  C   THR A 294      -8.756 -50.186 -35.677  1.00 35.90           C  
ATOM   2303  CB  THR A 294      -9.743 -52.461 -36.475  1.00 35.90           C  
ATOM   2304  O   THR A 294      -9.094 -49.316 -36.463  1.00 35.90           O  
ATOM   2305  CG2 THR A 294      -8.691 -53.538 -36.222  1.00 35.90           C  
ATOM   2306  OG1 THR A 294     -10.940 -53.209 -36.470  1.00 35.90           O  
ATOM   2307  N   TYR A 295      -7.550 -49.996 -35.079  1.00 38.81           N  
ATOM   2308  CA  TYR A 295      -6.352 -50.867 -34.906  1.00 38.81           C  
ATOM   2309  C   TYR A 295      -5.348 -50.422 -33.777  1.00 38.81           C  
ATOM   2310  CB  TYR A 295      -5.533 -50.780 -36.223  1.00 38.81           C  
ATOM   2311  O   TYR A 295      -5.119 -49.231 -33.611  1.00 38.81           O  
ATOM   2312  CG  TYR A 295      -6.025 -51.592 -37.408  1.00 38.81           C  
ATOM   2313  CD1 TYR A 295      -5.534 -52.898 -37.610  1.00 38.81           C  
ATOM   2314  CD2 TYR A 295      -6.964 -51.054 -38.311  1.00 38.81           C  
ATOM   2315  CE1 TYR A 295      -6.018 -53.681 -38.674  1.00 38.81           C  
ATOM   2316  CE2 TYR A 295      -7.458 -51.839 -39.372  1.00 38.81           C  
ATOM   2317  OH  TYR A 295      -7.492 -53.945 -40.537  1.00 38.81           O  
ATOM   2318  CZ  TYR A 295      -6.995 -53.160 -39.547  1.00 38.81           C  
ATOM   2319  N   LEU A 296      -4.720 -51.402 -33.079  1.00 38.47           N  
ATOM   2320  CA  LEU A 296      -3.266 -51.619 -32.745  1.00 38.47           C  
ATOM   2321  C   LEU A 296      -2.300 -50.452 -32.316  1.00 38.47           C  
ATOM   2322  CB  LEU A 296      -2.703 -52.363 -33.979  1.00 38.47           C  
ATOM   2323  O   LEU A 296      -2.348 -49.383 -32.900  1.00 38.47           O  
ATOM   2324  CG  LEU A 296      -3.332 -53.731 -34.306  1.00 38.47           C  
ATOM   2325  CD1 LEU A 296      -2.598 -54.357 -35.492  1.00 38.47           C  
ATOM   2326  CD2 LEU A 296      -3.250 -54.715 -33.136  1.00 38.47           C  
ATOM   2327  N   THR A 297      -1.297 -50.561 -31.400  1.00 37.87           N  
ATOM   2328  CA  THR A 297      -0.728 -51.654 -30.539  1.00 37.87           C  
ATOM   2329  C   THR A 297       0.057 -51.109 -29.303  1.00 37.87           C  
ATOM   2330  CB  THR A 297       0.381 -52.476 -31.257  1.00 37.87           C  
ATOM   2331  O   THR A 297       0.679 -50.064 -29.422  1.00 37.87           O  
ATOM   2332  CG2 THR A 297       0.392 -53.948 -30.839  1.00 37.87           C  
ATOM   2333  OG1 THR A 297       0.302 -52.484 -32.647  1.00 37.87           O  
ATOM   2334  N   THR A 298       0.211 -51.923 -28.233  1.00 40.48           N  
ATOM   2335  CA  THR A 298       1.392 -52.018 -27.305  1.00 40.48           C  
ATOM   2336  C   THR A 298       1.716 -50.866 -26.312  1.00 40.48           C  
ATOM   2337  CB  THR A 298       2.636 -52.450 -28.131  1.00 40.48           C  
ATOM   2338  O   THR A 298       1.647 -49.703 -26.677  1.00 40.48           O  
ATOM   2339  CG2 THR A 298       3.953 -51.700 -27.929  1.00 40.48           C  
ATOM   2340  OG1 THR A 298       2.904 -53.815 -27.904  1.00 40.48           O  
ATOM   2341  N   THR A 299       2.167 -51.076 -25.054  1.00 40.41           N  
ATOM   2342  CA  THR A 299       2.161 -52.240 -24.116  1.00 40.41           C  
ATOM   2343  C   THR A 299       2.336 -51.753 -22.644  1.00 40.41           C  
ATOM   2344  CB  THR A 299       3.215 -53.309 -24.512  1.00 40.41           C  
ATOM   2345  O   THR A 299       2.686 -50.599 -22.419  1.00 40.41           O  
ATOM   2346  CG2 THR A 299       3.909 -54.131 -23.422  1.00 40.41           C  
ATOM   2347  OG1 THR A 299       2.539 -54.289 -25.259  1.00 40.41           O  
ATOM   2348  N   ALA A 300       2.032 -52.630 -21.668  1.00 36.98           N  
ATOM   2349  CA  ALA A 300       2.081 -52.541 -20.183  1.00 36.98           C  
ATOM   2350  C   ALA A 300       3.283 -51.777 -19.537  1.00 36.98           C  
ATOM   2351  CB  ALA A 300       2.040 -54.012 -19.733  1.00 36.98           C  
ATOM   2352  O   ALA A 300       4.272 -51.508 -20.204  1.00 36.98           O  
ATOM   2353  N   ILE A 301       3.322 -51.408 -18.237  1.00 39.87           N  
ATOM   2354  CA  ILE A 301       2.924 -52.068 -16.955  1.00 39.87           C  
ATOM   2355  C   ILE A 301       2.545 -50.943 -15.928  1.00 39.87           C  
ATOM   2356  CB  ILE A 301       4.186 -52.855 -16.462  1.00 39.87           C  
ATOM   2357  O   ILE A 301       3.269 -49.955 -15.890  1.00 39.87           O  
ATOM   2358  CG1 ILE A 301       4.701 -53.945 -17.442  1.00 39.87           C  
ATOM   2359  CG2 ILE A 301       3.983 -53.492 -15.082  1.00 39.87           C  
ATOM   2360  CD1 ILE A 301       6.117 -54.459 -17.140  1.00 39.87           C  
ATOM   2361  N   SER A 302       1.450 -50.864 -15.135  1.00 37.69           N  
ATOM   2362  CA  SER A 302       0.508 -51.786 -14.430  1.00 37.69           C  
ATOM   2363  C   SER A 302       0.922 -52.148 -12.970  1.00 37.69           C  
ATOM   2364  CB  SER A 302       0.177 -53.019 -15.283  1.00 37.69           C  
ATOM   2365  O   SER A 302       2.106 -52.363 -12.746  1.00 37.69           O  
ATOM   2366  OG  SER A 302      -1.064 -53.583 -14.925  1.00 37.69           O  
ATOM   2367  N   PRO A 303       0.018 -52.344 -11.974  1.00 43.60           N  
ATOM   2368  CA  PRO A 303      -1.174 -51.564 -11.570  1.00 43.60           C  
ATOM   2369  C   PRO A 303      -1.270 -51.356 -10.012  1.00 43.60           C  
ATOM   2370  CB  PRO A 303      -2.314 -52.441 -12.097  1.00 43.60           C  
ATOM   2371  O   PRO A 303      -0.245 -51.353  -9.340  1.00 43.60           O  
ATOM   2372  CG  PRO A 303      -1.820 -53.857 -11.775  1.00 43.60           C  
ATOM   2373  CD  PRO A 303      -0.296 -53.728 -11.651  1.00 43.60           C  
ATOM   2374  N   LEU A 304      -2.500 -51.233  -9.451  1.00 34.30           N  
ATOM   2375  CA  LEU A 304      -2.894 -51.059  -8.018  1.00 34.30           C  
ATOM   2376  C   LEU A 304      -2.520 -49.686  -7.387  1.00 34.30           C  
ATOM   2377  CB  LEU A 304      -2.394 -52.262  -7.167  1.00 34.30           C  
ATOM   2378  O   LEU A 304      -1.407 -49.212  -7.559  1.00 34.30           O  
ATOM   2379  CG  LEU A 304      -3.400 -53.415  -6.983  1.00 34.30           C  
ATOM   2380  CD1 LEU A 304      -3.631 -54.204  -8.272  1.00 34.30           C  
ATOM   2381  CD2 LEU A 304      -2.901 -54.397  -5.921  1.00 34.30           C  
ATOM   2382  N   THR A 305      -3.355 -48.941  -6.637  1.00 36.99           N  
ATOM   2383  CA  THR A 305      -4.798 -48.964  -6.234  1.00 36.99           C  
ATOM   2384  C   THR A 305      -5.162 -47.495  -5.812  1.00 36.99           C  
ATOM   2385  CB  THR A 305      -5.047 -49.931  -5.049  1.00 36.99           C  
ATOM   2386  O   THR A 305      -4.276 -46.646  -5.854  1.00 36.99           O  
ATOM   2387  CG2 THR A 305      -6.290 -50.795  -5.272  1.00 36.99           C  
ATOM   2388  OG1 THR A 305      -4.019 -50.864  -4.851  1.00 36.99           O  
ATOM   2389  N   GLN A 306      -6.345 -46.998  -5.399  1.00 35.23           N  
ATOM   2390  CA  GLN A 306      -7.733 -47.446  -5.144  1.00 35.23           C  
ATOM   2391  C   GLN A 306      -8.679 -46.205  -5.274  1.00 35.23           C  
ATOM   2392  CB  GLN A 306      -7.811 -47.982  -3.696  1.00 35.23           C  
ATOM   2393  O   GLN A 306      -8.199 -45.086  -5.063  1.00 35.23           O  
ATOM   2394  CG  GLN A 306      -9.088 -48.761  -3.342  1.00 35.23           C  
ATOM   2395  CD  GLN A 306      -8.982 -49.491  -2.003  1.00 35.23           C  
ATOM   2396  NE2 GLN A 306      -9.909 -50.367  -1.684  1.00 35.23           N  
ATOM   2397  OE1 GLN A 306      -8.067 -49.302  -1.223  1.00 35.23           O  
ATOM   2398  N   PRO A 307      -9.985 -46.325  -5.615  1.00 32.24           N  
ATOM   2399  CA  PRO A 307     -10.850 -45.161  -5.886  1.00 32.24           C  
ATOM   2400  C   PRO A 307     -11.745 -44.705  -4.712  1.00 32.24           C  
ATOM   2401  CB  PRO A 307     -11.717 -45.612  -7.064  1.00 32.24           C  
ATOM   2402  O   PRO A 307     -12.108 -45.512  -3.866  1.00 32.24           O  
ATOM   2403  CG  PRO A 307     -11.966 -47.084  -6.738  1.00 32.24           C  
ATOM   2404  CD  PRO A 307     -10.648 -47.534  -6.101  1.00 32.24           C  
ATOM   2405  N   LEU A 308     -12.133 -43.418  -4.738  1.00 33.82           N  
ATOM   2406  CA  LEU A 308     -13.344 -42.744  -4.199  1.00 33.82           C  
ATOM   2407  C   LEU A 308     -13.190 -41.251  -4.606  1.00 33.82           C  
ATOM   2408  CB  LEU A 308     -13.463 -42.909  -2.664  1.00 33.82           C  
ATOM   2409  O   LEU A 308     -12.147 -40.658  -4.334  1.00 33.82           O  
ATOM   2410  CG  LEU A 308     -14.357 -44.087  -2.197  1.00 33.82           C  
ATOM   2411  CD1 LEU A 308     -14.075 -44.412  -0.730  1.00 33.82           C  
ATOM   2412  CD2 LEU A 308     -15.853 -43.797  -2.325  1.00 33.82           C  
ATOM   2413  N   ALA A 309     -13.992 -40.709  -5.531  1.00 32.63           N  
ATOM   2414  CA  ALA A 309     -15.379 -40.223  -5.405  1.00 32.63           C  
ATOM   2415  C   ALA A 309     -15.469 -38.768  -4.888  1.00 32.63           C  
ATOM   2416  CB  ALA A 309     -16.293 -41.193  -4.654  1.00 32.63           C  
ATOM   2417  O   ALA A 309     -14.832 -38.412  -3.902  1.00 32.63           O  
ATOM   2418  N   ALA A 310     -16.254 -37.938  -5.582  1.00 29.79           N  
ATOM   2419  CA  ALA A 310     -16.433 -36.503  -5.337  1.00 29.79           C  
ATOM   2420  C   ALA A 310     -17.926 -36.164  -5.188  1.00 29.79           C  
ATOM   2421  CB  ALA A 310     -15.807 -35.727  -6.506  1.00 29.79           C  
ATOM   2422  O   ALA A 310     -18.764 -36.901  -5.707  1.00 29.79           O  
ATOM   2423  N   ILE A 311     -18.254 -35.056  -4.511  1.00 34.68           N  
ATOM   2424  CA  ILE A 311     -19.624 -34.524  -4.417  1.00 34.68           C  
ATOM   2425  C   ILE A 311     -19.600 -32.992  -4.512  1.00 34.68           C  
ATOM   2426  CB  ILE A 311     -20.347 -34.994  -3.123  1.00 34.68           C  
ATOM   2427  O   ILE A 311     -19.122 -32.322  -3.599  1.00 34.68           O  
ATOM   2428  CG1 ILE A 311     -20.465 -36.538  -3.079  1.00 34.68           C  
ATOM   2429  CG2 ILE A 311     -21.746 -34.347  -3.021  1.00 34.68           C  
ATOM   2430  CD1 ILE A 311     -21.212 -37.116  -1.870  1.00 34.68           C  
ATOM   2431  N   ASP A 312     -20.194 -32.467  -5.584  1.00 29.78           N  
ATOM   2432  CA  ASP A 312     -20.812 -31.138  -5.620  1.00 29.78           C  
ATOM   2433  C   ASP A 312     -22.294 -31.262  -5.219  1.00 29.78           C  
ATOM   2434  CB  ASP A 312     -20.751 -30.544  -7.041  1.00 29.78           C  
ATOM   2435  O   ASP A 312     -22.998 -32.135  -5.725  1.00 29.78           O  
ATOM   2436  CG  ASP A 312     -19.426 -29.860  -7.373  1.00 29.78           C  
ATOM   2437  OD1 ASP A 312     -19.096 -28.889  -6.656  1.00 29.78           O  
ATOM   2438  OD2 ASP A 312     -18.789 -30.277  -8.366  1.00 29.78           O  
ATOM   2439  N   ALA A 313     -22.775 -30.368  -4.353  1.00 34.28           N  
ATOM   2440  CA  ALA A 313     -24.189 -30.007  -4.158  1.00 34.28           C  
ATOM   2441  C   ALA A 313     -24.208 -28.714  -3.309  1.00 34.28           C  
ATOM   2442  CB  ALA A 313     -24.943 -31.147  -3.459  1.00 34.28           C  
ATOM   2443  O   ALA A 313     -23.536 -28.655  -2.284  1.00 34.28           O  
ATOM   2444  N   CYS A 314     -24.800 -27.580  -3.696  1.00 30.25           N  
ATOM   2445  CA  CYS A 314     -26.118 -27.322  -4.290  1.00 30.25           C  
ATOM   2446  C   CYS A 314     -27.277 -27.624  -3.318  1.00 30.25           C  
ATOM   2447  CB  CYS A 314     -26.290 -27.925  -5.690  1.00 30.25           C  
ATOM   2448  O   CYS A 314     -27.398 -28.730  -2.800  1.00 30.25           O  
ATOM   2449  SG  CYS A 314     -27.497 -26.927  -6.610  1.00 30.25           S  
ATOM   2450  N   TYR A 315     -28.106 -26.611  -3.051  1.00 27.56           N  
ATOM   2451  CA  TYR A 315     -29.310 -26.724  -2.228  1.00 27.56           C  
ATOM   2452  C   TYR A 315     -30.480 -27.204  -3.087  1.00 27.56           C  
ATOM   2453  CB  TYR A 315     -29.715 -25.343  -1.672  1.00 27.56           C  
ATOM   2454  O   TYR A 315     -30.700 -26.628  -4.148  1.00 27.56           O  
ATOM   2455  CG  TYR A 315     -28.885 -24.746  -0.552  1.00 27.56           C  
ATOM   2456  CD1 TYR A 315     -29.388 -24.755   0.765  1.00 27.56           C  
ATOM   2457  CD2 TYR A 315     -27.675 -24.083  -0.835  1.00 27.56           C  
ATOM   2458  CE1 TYR A 315     -28.688 -24.102   1.797  1.00 27.56           C  
ATOM   2459  CE2 TYR A 315     -26.966 -23.435   0.196  1.00 27.56           C  
ATOM   2460  OH  TYR A 315     -26.807 -22.792   2.502  1.00 27.56           O  
ATOM   2461  CZ  TYR A 315     -27.476 -23.438   1.511  1.00 27.56           C  
ATOM   2462  N   ASP A 316     -31.313 -28.103  -2.560  1.00 29.23           N  
ATOM   2463  CA  ASP A 316     -32.761 -27.981  -2.763  1.00 29.23           C  
ATOM   2464  C   ASP A 316     -33.558 -28.597  -1.596  1.00 29.23           C  
ATOM   2465  CB  ASP A 316     -33.217 -28.528  -4.131  1.00 29.23           C  
ATOM   2466  O   ASP A 316     -33.029 -29.370  -0.792  1.00 29.23           O  
ATOM   2467  CG  ASP A 316     -34.388 -27.713  -4.710  1.00 29.23           C  
ATOM   2468  OD1 ASP A 316     -35.060 -27.004  -3.922  1.00 29.23           O  
ATOM   2469  OD2 ASP A 316     -34.630 -27.834  -5.928  1.00 29.23           O  
ATOM   2470  N   LEU A 317     -34.829 -28.214  -1.477  1.00 29.33           N  
ATOM   2471  CA  LEU A 317     -35.729 -28.516  -0.367  1.00 29.33           C  
ATOM   2472  C   LEU A 317     -37.015 -29.161  -0.904  1.00 29.33           C  
ATOM   2473  CB  LEU A 317     -36.009 -27.199   0.404  1.00 29.33           C  
ATOM   2474  O   LEU A 317     -37.884 -28.481  -1.445  1.00 29.33           O  
ATOM   2475  CG  LEU A 317     -35.523 -27.205   1.861  1.00 29.33           C  
ATOM   2476  CD1 LEU A 317     -35.578 -25.787   2.433  1.00 29.33           C  
ATOM   2477  CD2 LEU A 317     -36.395 -28.103   2.745  1.00 29.33           C  
ATOM   2478  N   SER A 318     -37.193 -30.471  -0.703  1.00 31.98           N  
ATOM   2479  CA  SER A 318     -38.467 -31.134  -1.018  1.00 31.98           C  
ATOM   2480  C   SER A 318     -38.862 -32.208  -0.004  1.00 31.98           C  
ATOM   2481  CB  SER A 318     -38.482 -31.645  -2.457  1.00 31.98           C  
ATOM   2482  O   SER A 318     -38.051 -32.689   0.786  1.00 31.98           O  
ATOM   2483  OG  SER A 318     -39.829 -31.848  -2.852  1.00 31.98           O  
ATOM   2484  N   ARG A 319     -40.166 -32.501   0.043  1.00 31.14           N  
ATOM   2485  CA  ARG A 319     -40.875 -32.941   1.254  1.00 31.14           C  
ATOM   2486  C   ARG A 319     -41.923 -34.013   0.950  1.00 31.14           C  
ATOM   2487  CB  ARG A 319     -41.518 -31.675   1.858  1.00 31.14           C  
ATOM   2488  O   ARG A 319     -43.037 -33.687   0.548  1.00 31.14           O  
ATOM   2489  CG  ARG A 319     -42.357 -31.872   3.134  1.00 31.14           C  
ATOM   2490  CD  ARG A 319     -43.154 -30.583   3.383  1.00 31.14           C  
ATOM   2491  NE  ARG A 319     -43.943 -30.622   4.631  1.00 31.14           N  
ATOM   2492  NH1 ARG A 319     -45.307 -28.828   4.160  1.00 31.14           N  
ATOM   2493  NH2 ARG A 319     -45.490 -29.859   6.126  1.00 31.14           N  
ATOM   2494  CZ  ARG A 319     -44.905 -29.775   4.963  1.00 31.14           C  
ATOM   2495  N   LYS A 320     -41.607 -35.273   1.256  1.00 36.29           N  
ATOM   2496  CA  LYS A 320     -42.557 -36.380   1.491  1.00 36.29           C  
ATOM   2497  C   LYS A 320     -41.932 -37.333   2.522  1.00 36.29           C  
ATOM   2498  CB  LYS A 320     -42.838 -37.162   0.186  1.00 36.29           C  
ATOM   2499  O   LYS A 320     -40.733 -37.552   2.436  1.00 36.29           O  
ATOM   2500  CG  LYS A 320     -43.848 -36.480  -0.753  1.00 36.29           C  
ATOM   2501  CD  LYS A 320     -44.095 -37.285  -2.037  1.00 36.29           C  
ATOM   2502  CE  LYS A 320     -45.155 -36.573  -2.892  1.00 36.29           C  
ATOM   2503  NZ  LYS A 320     -45.311 -37.202  -4.229  1.00 36.29           N  
ATOM   2504  N   ALA A 321     -42.602 -38.001   3.458  1.00 35.59           N  
ATOM   2505  CA  ALA A 321     -43.921 -37.947   4.108  1.00 35.59           C  
ATOM   2506  C   ALA A 321     -44.202 -39.395   4.569  1.00 35.59           C  
ATOM   2507  CB  ALA A 321     -45.073 -37.486   3.197  1.00 35.59           C  
ATOM   2508  O   ALA A 321     -44.152 -40.298   3.738  1.00 35.59           O  
ATOM   2509  N   GLY A 322     -44.512 -39.613   5.852  1.00 33.16           N  
ATOM   2510  CA  GLY A 322     -44.844 -40.935   6.410  1.00 33.16           C  
ATOM   2511  C   GLY A 322     -43.955 -41.340   7.593  1.00 33.16           C  
ATOM   2512  O   GLY A 322     -42.742 -41.431   7.445  1.00 33.16           O  
ATOM   2513  N   GLY A 323     -44.561 -41.585   8.762  1.00 32.51           N  
ATOM   2514  CA  GLY A 323     -43.866 -42.033   9.981  1.00 32.51           C  
ATOM   2515  C   GLY A 323     -44.379 -41.350  11.255  1.00 32.51           C  
ATOM   2516  O   GLY A 323     -44.173 -40.158  11.440  1.00 32.51           O  
ATOM   2517  N   ALA A 324     -45.069 -42.115  12.100  1.00 34.72           N  
ATOM   2518  CA  ALA A 324     -45.828 -41.715  13.291  1.00 34.72           C  
ATOM   2519  C   ALA A 324     -45.195 -40.704  14.284  1.00 34.72           C  
ATOM   2520  CB  ALA A 324     -46.143 -43.020  14.035  1.00 34.72           C  
ATOM   2521  O   ALA A 324     -43.989 -40.663  14.513  1.00 34.72           O  
ATOM   2522  N   ALA A 325     -46.083 -39.986  14.979  1.00 33.08           N  
ATOM   2523  CA  ALA A 325     -45.872 -39.272  16.247  1.00 33.08           C  
ATOM   2524  C   ALA A 325     -46.903 -39.811  17.283  1.00 33.08           C  
ATOM   2525  CB  ALA A 325     -46.044 -37.774  15.936  1.00 33.08           C  
ATOM   2526  O   ALA A 325     -47.765 -40.588  16.857  1.00 33.08           O  
ATOM   2527  N   PRO A 326     -46.927 -39.408  18.579  1.00 37.16           N  
ATOM   2528  CA  PRO A 326     -46.057 -38.450  19.287  1.00 37.16           C  
ATOM   2529  C   PRO A 326     -45.514 -38.929  20.665  1.00 37.16           C  
ATOM   2530  CB  PRO A 326     -47.036 -37.297  19.545  1.00 37.16           C  
ATOM   2531  O   PRO A 326     -46.121 -39.763  21.322  1.00 37.16           O  
ATOM   2532  CG  PRO A 326     -48.329 -38.028  19.942  1.00 37.16           C  
ATOM   2533  CD  PRO A 326     -48.213 -39.406  19.280  1.00 37.16           C  
ATOM   2534  N   GLU A 327     -44.462 -38.288  21.199  1.00 35.88           N  
ATOM   2535  CA  GLU A 327     -44.326 -38.080  22.661  1.00 35.88           C  
ATOM   2536  C   GLU A 327     -43.432 -36.859  22.992  1.00 35.88           C  
ATOM   2537  CB  GLU A 327     -43.881 -39.346  23.443  1.00 35.88           C  
ATOM   2538  O   GLU A 327     -42.782 -36.290  22.114  1.00 35.88           O  
ATOM   2539  CG  GLU A 327     -44.709 -39.453  24.744  1.00 35.88           C  
ATOM   2540  CD  GLU A 327     -44.269 -40.561  25.722  1.00 35.88           C  
ATOM   2541  OE1 GLU A 327     -45.127 -41.398  26.064  1.00 35.88           O  
ATOM   2542  OE2 GLU A 327     -43.117 -40.500  26.243  1.00 35.88           O  
ATOM   2543  N   SER A 328     -43.447 -36.406  24.252  1.00 35.31           N  
ATOM   2544  CA  SER A 328     -42.863 -35.129  24.704  1.00 35.31           C  
ATOM   2545  C   SER A 328     -41.386 -35.232  25.154  1.00 35.31           C  
ATOM   2546  CB  SER A 328     -43.761 -34.511  25.787  1.00 35.31           C  
ATOM   2547  O   SER A 328     -40.922 -36.308  25.543  1.00 35.31           O  
ATOM   2548  OG  SER A 328     -43.747 -35.268  26.981  1.00 35.31           O  
ATOM   2549  N   PRO A 329     -40.598 -34.133  25.112  1.00 36.66           N  
ATOM   2550  CA  PRO A 329     -39.148 -34.199  25.307  1.00 36.66           C  
ATOM   2551  C   PRO A 329     -38.744 -34.392  26.779  1.00 36.66           C  
ATOM   2552  CB  PRO A 329     -38.598 -32.899  24.708  1.00 36.66           C  
ATOM   2553  O   PRO A 329     -38.786 -33.465  27.591  1.00 36.66           O  
ATOM   2554  CG  PRO A 329     -39.748 -31.911  24.896  1.00 36.66           C  
ATOM   2555  CD  PRO A 329     -40.984 -32.789  24.697  1.00 36.66           C  
ATOM   2556  N   LYS A 330     -38.265 -35.595  27.115  1.00 36.84           N  
ATOM   2557  CA  LYS A 330     -37.649 -35.894  28.419  1.00 36.84           C  
ATOM   2558  C   LYS A 330     -36.290 -35.184  28.562  1.00 36.84           C  
ATOM   2559  CB  LYS A 330     -37.586 -37.423  28.636  1.00 36.84           C  
ATOM   2560  O   LYS A 330     -35.493 -35.120  27.628  1.00 36.84           O  
ATOM   2561  CG  LYS A 330     -38.979 -37.979  29.010  1.00 36.84           C  
ATOM   2562  CD  LYS A 330     -39.132 -39.507  28.865  1.00 36.84           C  
ATOM   2563  CE  LYS A 330     -40.549 -39.941  29.309  1.00 36.84           C  
ATOM   2564  NZ  LYS A 330     -41.192 -40.965  28.427  1.00 36.84           N  
ATOM   2565  N   LYS A 331     -36.031 -34.640  29.757  1.00 33.53           N  
ATOM   2566  CA  LYS A 331     -34.821 -33.870  30.105  1.00 33.53           C  
ATOM   2567  C   LYS A 331     -33.555 -34.712  29.882  1.00 33.53           C  
ATOM   2568  CB  LYS A 331     -34.875 -33.459  31.594  1.00 33.53           C  
ATOM   2569  O   LYS A 331     -33.374 -35.705  30.583  1.00 33.53           O  
ATOM   2570  CG  LYS A 331     -36.075 -32.595  32.018  1.00 33.53           C  
ATOM   2571  CD  LYS A 331     -36.102 -32.447  33.551  1.00 33.53           C  
ATOM   2572  CE  LYS A 331     -37.331 -31.654  34.018  1.00 33.53           C  
ATOM   2573  NZ  LYS A 331     -37.437 -31.624  35.501  1.00 33.53           N  
ATOM   2574  N   ARG A 332     -32.632 -34.286  29.008  1.00 35.07           N  
ATOM   2575  CA  ARG A 332     -31.265 -34.839  28.984  1.00 35.07           C  
ATOM   2576  C   ARG A 332     -30.332 -33.957  29.807  1.00 35.07           C  
ATOM   2577  CB  ARG A 332     -30.760 -35.084  27.549  1.00 35.07           C  
ATOM   2578  O   ARG A 332     -30.004 -32.851  29.391  1.00 35.07           O  
ATOM   2579  CG  ARG A 332     -29.492 -35.961  27.601  1.00 35.07           C  
ATOM   2580  CD  ARG A 332     -29.028 -36.484  26.236  1.00 35.07           C  
ATOM   2581  NE  ARG A 332     -28.305 -35.462  25.453  1.00 35.07           N  
ATOM   2582  NH1 ARG A 332     -27.031 -36.900  24.180  1.00 35.07           N  
ATOM   2583  NH2 ARG A 332     -26.785 -34.700  23.935  1.00 35.07           N  
ATOM   2584  CZ  ARG A 332     -27.383 -35.693  24.531  1.00 35.07           C  
ATOM   2585  N   ASN A 333     -29.916 -34.460  30.966  1.00 37.46           N  
ATOM   2586  CA  ASN A 333     -28.894 -33.822  31.791  1.00 37.46           C  
ATOM   2587  C   ASN A 333     -27.551 -33.843  31.038  1.00 37.46           C  
ATOM   2588  CB  ASN A 333     -28.834 -34.568  33.140  1.00 37.46           C  
ATOM   2589  O   ASN A 333     -27.151 -34.898  30.544  1.00 37.46           O  
ATOM   2590  CG  ASN A 333     -28.121 -33.781  34.225  1.00 37.46           C  
ATOM   2591  ND2 ASN A 333     -27.642 -34.433  35.258  1.00 37.46           N  
ATOM   2592  OD1 ASN A 333     -28.028 -32.569  34.172  1.00 37.46           O  
ATOM   2593  N   VAL A 334     -26.874 -32.699  30.919  1.00 39.27           N  
ATOM   2594  CA  VAL A 334     -25.572 -32.589  30.241  1.00 39.27           C  
ATOM   2595  C   VAL A 334     -24.528 -32.210  31.282  1.00 39.27           C  
ATOM   2596  CB  VAL A 334     -25.598 -31.595  29.061  1.00 39.27           C  
ATOM   2597  O   VAL A 334     -24.624 -31.159  31.909  1.00 39.27           O  
ATOM   2598  CG1 VAL A 334     -24.246 -31.576  28.333  1.00 39.27           C  
ATOM   2599  CG2 VAL A 334     -26.666 -31.983  28.027  1.00 39.27           C  
ATOM   2600  N   ASN A 335     -23.548 -33.090  31.486  1.00 36.48           N  
ATOM   2601  CA  ASN A 335     -22.454 -32.853  32.419  1.00 36.48           C  
ATOM   2602  C   ASN A 335     -21.462 -31.844  31.814  1.00 36.48           C  
ATOM   2603  CB  ASN A 335     -21.798 -34.204  32.762  1.00 36.48           C  
ATOM   2604  O   ASN A 335     -20.919 -32.088  30.739  1.00 36.48           O  
ATOM   2605  CG  ASN A 335     -20.720 -34.080  33.825  1.00 36.48           C  
ATOM   2606  ND2 ASN A 335     -20.071 -35.163  34.180  1.00 36.48           N  
ATOM   2607  OD1 ASN A 335     -20.449 -33.015  34.354  1.00 36.48           O  
ATOM   2608  N   TRP A 336     -21.218 -30.733  32.509  1.00 37.49           N  
ATOM   2609  CA  TRP A 336     -20.343 -29.646  32.052  1.00 37.49           C  
ATOM   2610  C   TRP A 336     -18.841 -29.883  32.312  1.00 37.49           C  
ATOM   2611  CB  TRP A 336     -20.834 -28.328  32.671  1.00 37.49           C  
ATOM   2612  O   TRP A 336     -18.026 -29.045  31.937  1.00 37.49           O  
ATOM   2613  CG  TRP A 336     -22.120 -27.799  32.107  1.00 37.49           C  
ATOM   2614  CD1 TRP A 336     -23.348 -27.914  32.661  1.00 37.49           C  
ATOM   2615  CD2 TRP A 336     -22.313 -27.042  30.871  1.00 37.49           C  
ATOM   2616  CE2 TRP A 336     -23.697 -26.714  30.749  1.00 37.49           C  
ATOM   2617  CE3 TRP A 336     -21.454 -26.591  29.845  1.00 37.49           C  
ATOM   2618  NE1 TRP A 336     -24.279 -27.270  31.868  1.00 37.49           N  
ATOM   2619  CH2 TRP A 336     -23.318 -25.534  28.669  1.00 37.49           C  
ATOM   2620  CZ2 TRP A 336     -24.202 -25.970  29.672  1.00 37.49           C  
ATOM   2621  CZ3 TRP A 336     -21.949 -25.846  28.756  1.00 37.49           C  
ATOM   2622  N   HIS A 337     -18.451 -31.000  32.939  1.00 38.42           N  
ATOM   2623  CA  HIS A 337     -17.071 -31.232  33.394  1.00 38.42           C  
ATOM   2624  C   HIS A 337     -16.086 -31.834  32.370  1.00 38.42           C  
ATOM   2625  CB  HIS A 337     -17.085 -31.984  34.736  1.00 38.42           C  
ATOM   2626  O   HIS A 337     -14.941 -32.101  32.732  1.00 38.42           O  
ATOM   2627  CG  HIS A 337     -17.130 -31.026  35.895  1.00 38.42           C  
ATOM   2628  CD2 HIS A 337     -18.231 -30.633  36.604  1.00 38.42           C  
ATOM   2629  ND1 HIS A 337     -16.056 -30.314  36.379  1.00 38.42           N  
ATOM   2630  CE1 HIS A 337     -16.499 -29.514  37.362  1.00 38.42           C  
ATOM   2631  NE2 HIS A 337     -17.820 -29.672  37.534  1.00 38.42           N  
ATOM   2632  N   THR A 338     -16.468 -32.023  31.103  1.00 41.05           N  
ATOM   2633  CA  THR A 338     -15.556 -32.504  30.045  1.00 41.05           C  
ATOM   2634  C   THR A 338     -15.097 -31.360  29.126  1.00 41.05           C  
ATOM   2635  CB  THR A 338     -16.161 -33.649  29.203  1.00 41.05           C  
ATOM   2636  O   THR A 338     -15.911 -30.846  28.355  1.00 41.05           O  
ATOM   2637  CG2 THR A 338     -15.440 -34.968  29.476  1.00 41.05           C  
ATOM   2638  OG1 THR A 338     -17.527 -33.879  29.479  1.00 41.05           O  
ATOM   2639  N   PRO A 339     -13.809 -30.959  29.143  1.00 40.61           N  
ATOM   2640  CA  PRO A 339     -13.295 -29.955  28.216  1.00 40.61           C  
ATOM   2641  C   PRO A 339     -13.212 -30.530  26.795  1.00 40.61           C  
ATOM   2642  CB  PRO A 339     -11.926 -29.546  28.769  1.00 40.61           C  
ATOM   2643  O   PRO A 339     -12.494 -31.496  26.540  1.00 40.61           O  
ATOM   2644  CG  PRO A 339     -11.450 -30.797  29.507  1.00 40.61           C  
ATOM   2645  CD  PRO A 339     -12.746 -31.412  30.035  1.00 40.61           C  
ATOM   2646  N   ILE A 340     -13.940 -29.926  25.855  1.00 38.64           N  
ATOM   2647  CA  ILE A 340     -13.908 -30.319  24.442  1.00 38.64           C  
ATOM   2648  C   ILE A 340     -12.613 -29.791  23.815  1.00 38.64           C  
ATOM   2649  CB  ILE A 340     -15.171 -29.830  23.691  1.00 38.64           C  
ATOM   2650  O   ILE A 340     -12.483 -28.594  23.563  1.00 38.64           O  
ATOM   2651  CG1 ILE A 340     -16.450 -30.411  24.342  1.00 38.64           C  
ATOM   2652  CG2 ILE A 340     -15.096 -30.226  22.201  1.00 38.64           C  
ATOM   2653  CD1 ILE A 340     -17.762 -29.900  23.732  1.00 38.64           C  
ATOM   2654  N   GLN A 341     -11.663 -30.686  23.544  1.00 33.70           N  
ATOM   2655  CA  GLN A 341     -10.478 -30.367  22.751  1.00 33.70           C  
ATOM   2656  C   GLN A 341     -10.881 -30.128  21.290  1.00 33.70           C  
ATOM   2657  CB  GLN A 341      -9.443 -31.500  22.853  1.00 33.70           C  
ATOM   2658  O   GLN A 341     -11.352 -31.038  20.608  1.00 33.70           O  
ATOM   2659  CG  GLN A 341      -8.764 -31.558  24.231  1.00 33.70           C  
ATOM   2660  CD  GLN A 341      -7.755 -32.701  24.337  1.00 33.70           C  
ATOM   2661  NE2 GLN A 341      -6.720 -32.564  25.135  1.00 33.70           N  
ATOM   2662  OE1 GLN A 341      -7.880 -33.745  23.725  1.00 33.70           O  
ATOM   2663  N   ILE A 342     -10.672 -28.906  20.801  1.00 38.89           N  
ATOM   2664  CA  ILE A 342     -10.714 -28.584  19.372  1.00 38.89           C  
ATOM   2665  C   ILE A 342      -9.268 -28.367  18.937  1.00 38.89           C  
ATOM   2666  CB  ILE A 342     -11.632 -27.375  19.079  1.00 38.89           C  
ATOM   2667  O   ILE A 342      -8.633 -27.399  19.347  1.00 38.89           O  
ATOM   2668  CG1 ILE A 342     -13.075 -27.676  19.555  1.00 38.89           C  
ATOM   2669  CG2 ILE A 342     -11.603 -27.051  17.571  1.00 38.89           C  
ATOM   2670  CD1 ILE A 342     -14.084 -26.547  19.311  1.00 38.89           C  
ATOM   2671  N   TYR A 343      -8.740 -29.295  18.141  1.00 31.57           N  
ATOM   2672  CA  TYR A 343      -7.365 -29.235  17.656  1.00 31.57           C  
ATOM   2673  C   TYR A 343      -7.182 -28.063  16.685  1.00 31.57           C  
ATOM   2674  CB  TYR A 343      -6.987 -30.564  16.983  1.00 31.57           C  
ATOM   2675  O   TYR A 343      -7.821 -28.016  15.635  1.00 31.57           O  
ATOM   2676  CG  TYR A 343      -6.771 -31.721  17.941  1.00 31.57           C  
ATOM   2677  CD1 TYR A 343      -5.465 -32.037  18.367  1.00 31.57           C  
ATOM   2678  CD2 TYR A 343      -7.861 -32.493  18.392  1.00 31.57           C  
ATOM   2679  CE1 TYR A 343      -5.244 -33.129  19.229  1.00 31.57           C  
ATOM   2680  CE2 TYR A 343      -7.644 -33.580  19.260  1.00 31.57           C  
ATOM   2681  OH  TYR A 343      -6.132 -34.973  20.486  1.00 31.57           O  
ATOM   2682  CZ  TYR A 343      -6.336 -33.906  19.673  1.00 31.57           C  
ATOM   2683  N   ALA A 344      -6.266 -27.155  17.018  1.00 35.31           N  
ATOM   2684  CA  ALA A 344      -5.709 -26.178  16.093  1.00 35.31           C  
ATOM   2685  C   ALA A 344      -4.260 -26.576  15.789  1.00 35.31           C  
ATOM   2686  CB  ALA A 344      -5.834 -24.776  16.702  1.00 35.31           C  
ATOM   2687  O   ALA A 344      -3.407 -26.572  16.675  1.00 35.31           O  
ATOM   2688  N   THR A 345      -3.988 -26.962  14.544  1.00 35.16           N  
ATOM   2689  CA  THR A 345      -2.634 -27.276  14.078  1.00 35.16           C  
ATOM   2690  C   THR A 345      -1.844 -25.988  13.870  1.00 35.16           C  
ATOM   2691  CB  THR A 345      -2.669 -28.065  12.760  1.00 35.16           C  
ATOM   2692  O   THR A 345      -2.160 -25.214  12.966  1.00 35.16           O  
ATOM   2693  CG2 THR A 345      -3.146 -29.502  12.966  1.00 35.16           C  
ATOM   2694  OG1 THR A 345      -3.559 -27.441  11.860  1.00 35.16           O  
ATOM   2695  N   TYR A 346      -0.802 -25.798  14.674  1.00 37.74           N  
ATOM   2696  CA  TYR A 346       0.261 -24.823  14.442  1.00 37.74           C  
ATOM   2697  C   TYR A 346       1.561 -25.585  14.169  1.00 37.74           C  
ATOM   2698  CB  TYR A 346       0.380 -23.880  15.648  1.00 37.74           C  
ATOM   2699  O   TYR A 346       1.810 -26.613  14.802  1.00 37.74           O  
ATOM   2700  CG  TYR A 346      -0.780 -22.910  15.782  1.00 37.74           C  
ATOM   2701  CD1 TYR A 346      -0.734 -21.678  15.102  1.00 37.74           C  
ATOM   2702  CD2 TYR A 346      -1.903 -23.235  16.572  1.00 37.74           C  
ATOM   2703  CE1 TYR A 346      -1.804 -20.769  15.206  1.00 37.74           C  
ATOM   2704  CE2 TYR A 346      -2.975 -22.327  16.681  1.00 37.74           C  
ATOM   2705  OH  TYR A 346      -3.962 -20.218  16.091  1.00 37.74           O  
ATOM   2706  CZ  TYR A 346      -2.928 -21.095  15.996  1.00 37.74           C  
ATOM   2707  N   GLU A 347       2.361 -25.111  13.214  1.00 36.18           N  
ATOM   2708  CA  GLU A 347       3.687 -25.680  12.946  1.00 36.18           C  
ATOM   2709  C   GLU A 347       4.700 -25.271  14.030  1.00 36.18           C  
ATOM   2710  CB  GLU A 347       4.154 -25.350  11.517  1.00 36.18           C  
ATOM   2711  O   GLU A 347       4.456 -24.354  14.818  1.00 36.18           O  
ATOM   2712  CG  GLU A 347       3.250 -26.043  10.481  1.00 36.18           C  
ATOM   2713  CD  GLU A 347       3.809 -25.973   9.053  1.00 36.18           C  
ATOM   2714  OE1 GLU A 347       3.792 -27.029   8.382  1.00 36.18           O  
ATOM   2715  OE2 GLU A 347       4.185 -24.858   8.629  1.00 36.18           O  
ATOM   2716  N   LEU A 348       5.803 -26.018  14.115  1.00 34.61           N  
ATOM   2717  CA  LEU A 348       6.665 -26.102  15.295  1.00 34.61           C  
ATOM   2718  C   LEU A 348       8.086 -25.583  15.006  1.00 34.61           C  
ATOM   2719  CB  LEU A 348       6.687 -27.582  15.735  1.00 34.61           C  
ATOM   2720  O   LEU A 348       8.672 -25.944  13.990  1.00 34.61           O  
ATOM   2721  CG  LEU A 348       7.218 -27.814  17.160  1.00 34.61           C  
ATOM   2722  CD1 LEU A 348       6.120 -27.576  18.199  1.00 34.61           C  
ATOM   2723  CD2 LEU A 348       7.712 -29.253  17.314  1.00 34.61           C  
ATOM   2724  N   GLY A 349       8.645 -24.805  15.938  1.00 33.22           N  
ATOM   2725  CA  GLY A 349      10.003 -24.238  15.890  1.00 33.22           C  
ATOM   2726  C   GLY A 349       9.989 -22.744  16.262  1.00 33.22           C  
ATOM   2727  O   GLY A 349       9.115 -22.020  15.800  1.00 33.22           O  
ATOM   2728  N   GLU A 350      10.866 -22.208  17.117  1.00 33.73           N  
ATOM   2729  CA  GLU A 350      12.024 -22.785  17.832  1.00 33.73           C  
ATOM   2730  C   GLU A 350      12.080 -22.277  19.302  1.00 33.73           C  
ATOM   2731  CB  GLU A 350      13.320 -22.451  17.064  1.00 33.73           C  
ATOM   2732  O   GLU A 350      11.231 -21.491  19.729  1.00 33.73           O  
ATOM   2733  CG  GLU A 350      13.365 -23.103  15.671  1.00 33.73           C  
ATOM   2734  CD  GLU A 350      14.665 -22.774  14.926  1.00 33.73           C  
ATOM   2735  OE1 GLU A 350      15.399 -23.731  14.595  1.00 33.73           O  
ATOM   2736  OE2 GLU A 350      14.901 -21.568  14.689  1.00 33.73           O  
ATOM   2737  N   GLU A 351      13.025 -22.772  20.112  1.00 33.76           N  
ATOM   2738  CA  GLU A 351      13.040 -22.605  21.581  1.00 33.76           C  
ATOM   2739  C   GLU A 351      13.555 -21.253  22.128  1.00 33.76           C  
ATOM   2740  CB  GLU A 351      13.931 -23.669  22.242  1.00 33.76           C  
ATOM   2741  O   GLU A 351      14.452 -20.632  21.556  1.00 33.76           O  
ATOM   2742  CG  GLU A 351      13.440 -25.115  22.137  1.00 33.76           C  
ATOM   2743  CD  GLU A 351      14.083 -25.972  23.243  1.00 33.76           C  
ATOM   2744  OE1 GLU A 351      13.337 -26.768  23.856  1.00 33.76           O  
ATOM   2745  OE2 GLU A 351      15.293 -25.786  23.512  1.00 33.76           O  
ATOM   2746  N   PRO A 352      13.124 -20.885  23.354  1.00 29.05           N  
ATOM   2747  CA  PRO A 352      13.869 -20.018  24.266  1.00 29.05           C  
ATOM   2748  C   PRO A 352      14.240 -20.739  25.587  1.00 29.05           C  
ATOM   2749  CB  PRO A 352      12.904 -18.854  24.493  1.00 29.05           C  
ATOM   2750  O   PRO A 352      13.402 -20.904  26.477  1.00 29.05           O  
ATOM   2751  CG  PRO A 352      11.520 -19.518  24.471  1.00 29.05           C  
ATOM   2752  CD  PRO A 352      11.715 -20.837  23.711  1.00 29.05           C  
ATOM   2753  N   CYS A 353      15.509 -21.125  25.760  1.00 26.81           N  
ATOM   2754  CA  CYS A 353      16.007 -21.731  27.007  1.00 26.81           C  
ATOM   2755  C   CYS A 353      16.339 -20.674  28.090  1.00 26.81           C  
ATOM   2756  CB  CYS A 353      17.173 -22.670  26.670  1.00 26.81           C  
ATOM   2757  O   CYS A 353      16.647 -19.524  27.772  1.00 26.81           O  
ATOM   2758  SG  CYS A 353      17.590 -23.699  28.108  1.00 26.81           S  
ATOM   2759  N   SER A 354      16.266 -21.042  29.380  1.00 32.18           N  
ATOM   2760  CA  SER A 354      16.302 -20.102  30.517  1.00 32.18           C  
ATOM   2761  C   SER A 354      17.353 -20.430  31.592  1.00 32.18           C  
ATOM   2762  CB  SER A 354      14.908 -19.999  31.141  1.00 32.18           C  
ATOM   2763  O   SER A 354      17.585 -21.583  31.945  1.00 32.18           O  
ATOM   2764  OG  SER A 354      14.850 -18.960  32.104  1.00 32.18           O  
ATOM   2765  N   SER A 355      17.944 -19.356  32.119  1.00 32.06           N  
ATOM   2766  CA  SER A 355      18.971 -19.189  33.160  1.00 32.06           C  
ATOM   2767  C   SER A 355      19.256 -20.301  34.185  1.00 32.06           C  
ATOM   2768  CB  SER A 355      18.545 -17.980  34.002  1.00 32.06           C  
ATOM   2769  O   SER A 355      18.364 -20.809  34.865  1.00 32.06           O  
ATOM   2770  OG  SER A 355      18.357 -16.842  33.184  1.00 32.06           O  
ATOM   2771  N   ARG A 356      20.550 -20.431  34.526  1.00 32.84           N  
ATOM   2772  CA  ARG A 356      21.029 -20.812  35.872  1.00 32.84           C  
ATOM   2773  C   ARG A 356      22.048 -19.774  36.388  1.00 32.84           C  
ATOM   2774  CB  ARG A 356      21.546 -22.263  35.848  1.00 32.84           C  
ATOM   2775  O   ARG A 356      22.710 -19.120  35.592  1.00 32.84           O  
ATOM   2776  CG  ARG A 356      21.709 -22.858  37.257  1.00 32.84           C  
ATOM   2777  CD  ARG A 356      21.895 -24.380  37.199  1.00 32.84           C  
ATOM   2778  NE  ARG A 356      22.029 -24.961  38.553  1.00 32.84           N  
ATOM   2779  NH1 ARG A 356      21.200 -27.061  38.101  1.00 32.84           N  
ATOM   2780  NH2 ARG A 356      21.901 -26.574  40.159  1.00 32.84           N  
ATOM   2781  CZ  ARG A 356      21.708 -26.189  38.928  1.00 32.84           C  
ATOM   2782  N   LYS A 357      22.097 -19.565  37.711  1.00 29.69           N  
ATOM   2783  CA  LYS A 357      22.916 -18.547  38.421  1.00 29.69           C  
ATOM   2784  C   LYS A 357      24.261 -19.105  38.938  1.00 29.69           C  
ATOM   2785  CB  LYS A 357      22.114 -18.021  39.632  1.00 29.69           C  
ATOM   2786  O   LYS A 357      24.420 -20.322  38.921  1.00 29.69           O  
ATOM   2787  CG  LYS A 357      20.907 -17.126  39.323  1.00 29.69           C  
ATOM   2788  CD  LYS A 357      20.337 -16.633  40.666  1.00 29.69           C  
ATOM   2789  CE  LYS A 357      19.227 -15.594  40.490  1.00 29.69           C  
ATOM   2790  NZ  LYS A 357      18.788 -15.062  41.807  1.00 29.69           N  
ATOM   2791  N   VAL A 358      25.054 -18.200  39.553  1.00 35.22           N  
ATOM   2792  CA  VAL A 358      26.259 -18.341  40.431  1.00 35.22           C  
ATOM   2793  C   VAL A 358      27.552 -17.906  39.716  1.00 35.22           C  
ATOM   2794  CB  VAL A 358      26.400 -19.756  41.065  1.00 35.22           C  
ATOM   2795  O   VAL A 358      27.726 -18.307  38.572  1.00 35.22           O  
ATOM   2796  CG1 VAL A 358      27.668 -19.995  41.893  1.00 35.22           C  
ATOM   2797  CG2 VAL A 358      25.224 -20.058  42.014  1.00 35.22           C  
ATOM   2798  N   ALA A 359      28.494 -17.142  40.297  1.00 32.98           N  
ATOM   2799  CA  ALA A 359      28.521 -16.120  41.379  1.00 32.98           C  
ATOM   2800  C   ALA A 359      29.919 -15.422  41.359  1.00 32.98           C  
ATOM   2801  CB  ALA A 359      28.319 -16.744  42.771  1.00 32.98           C  
ATOM   2802  O   ALA A 359      30.788 -15.930  40.661  1.00 32.98           O  
ATOM   2803  N   GLU A 360      30.123 -14.347  42.153  1.00 34.85           N  
ATOM   2804  CA  GLU A 360      31.447 -13.831  42.626  1.00 34.85           C  
ATOM   2805  C   GLU A 360      32.454 -13.289  41.554  1.00 34.85           C  
ATOM   2806  CB  GLU A 360      32.023 -14.910  43.582  1.00 34.85           C  
ATOM   2807  O   GLU A 360      32.422 -13.692  40.399  1.00 34.85           O  
ATOM   2808  CG  GLU A 360      31.296 -14.862  44.950  1.00 34.85           C  
ATOM   2809  CD  GLU A 360      31.151 -16.200  45.705  1.00 34.85           C  
ATOM   2810  OE1 GLU A 360      30.626 -16.146  46.841  1.00 34.85           O  
ATOM   2811  OE2 GLU A 360      31.395 -17.276  45.112  1.00 34.85           O  
ATOM   2812  N   GLU A 361      33.359 -12.319  41.800  1.00 33.72           N  
ATOM   2813  CA  GLU A 361      33.474 -11.279  42.850  1.00 33.72           C  
ATOM   2814  C   GLU A 361      34.346 -10.066  42.382  1.00 33.72           C  
ATOM   2815  CB  GLU A 361      34.094 -11.850  44.147  1.00 33.72           C  
ATOM   2816  O   GLU A 361      34.955 -10.089  41.315  1.00 33.72           O  
ATOM   2817  CG  GLU A 361      33.403 -11.265  45.392  1.00 33.72           C  
ATOM   2818  CD  GLU A 361      34.117 -11.606  46.707  1.00 33.72           C  
ATOM   2819  OE1 GLU A 361      34.111 -10.712  47.585  1.00 33.72           O  
ATOM   2820  OE2 GLU A 361      34.649 -12.729  46.820  1.00 33.72           O  
ATOM   2821  N   SER A 362      34.438  -9.028  43.230  1.00 34.77           N  
ATOM   2822  CA  SER A 362      35.540  -8.043  43.388  1.00 34.77           C  
ATOM   2823  C   SER A 362      35.886  -6.958  42.324  1.00 34.77           C  
ATOM   2824  CB  SER A 362      36.810  -8.730  43.921  1.00 34.77           C  
ATOM   2825  O   SER A 362      36.795  -7.125  41.522  1.00 34.77           O  
ATOM   2826  OG  SER A 362      37.326  -9.683  43.019  1.00 34.77           O  
ATOM   2827  N   ALA A 363      35.276  -5.769  42.505  1.00 35.62           N  
ATOM   2828  CA  ALA A 363      35.931  -4.498  42.940  1.00 35.62           C  
ATOM   2829  C   ALA A 363      36.920  -3.687  42.010  1.00 35.62           C  
ATOM   2830  CB  ALA A 363      36.400  -4.708  44.398  1.00 35.62           C  
ATOM   2831  O   ALA A 363      37.242  -4.150  40.920  1.00 35.62           O  
ATOM   2832  N   PRO A 364      37.283  -2.407  42.342  1.00 40.95           N  
ATOM   2833  CA  PRO A 364      37.354  -1.312  41.337  1.00 40.95           C  
ATOM   2834  C   PRO A 364      38.567  -0.328  41.437  1.00 40.95           C  
ATOM   2835  CB  PRO A 364      36.059  -0.555  41.673  1.00 40.95           C  
ATOM   2836  O   PRO A 364      39.465  -0.545  42.239  1.00 40.95           O  
ATOM   2837  CG  PRO A 364      35.978  -0.613  43.205  1.00 40.95           C  
ATOM   2838  CD  PRO A 364      36.978  -1.700  43.588  1.00 40.95           C  
ATOM   2839  N   GLU A 365      38.577   0.771  40.644  1.00 34.69           N  
ATOM   2840  CA  GLU A 365      38.685   2.203  41.085  1.00 34.69           C  
ATOM   2841  C   GLU A 365      39.241   3.217  40.036  1.00 34.69           C  
ATOM   2842  CB  GLU A 365      39.469   2.433  42.403  1.00 34.69           C  
ATOM   2843  O   GLU A 365      40.132   2.907  39.251  1.00 34.69           O  
ATOM   2844  CG  GLU A 365      38.626   2.158  43.667  1.00 34.69           C  
ATOM   2845  CD  GLU A 365      38.964   3.084  44.847  1.00 34.69           C  
ATOM   2846  OE1 GLU A 365      38.007   3.417  45.584  1.00 34.69           O  
ATOM   2847  OE2 GLU A 365      40.138   3.495  44.980  1.00 34.69           O  
ATOM   2848  N   SER A 366      38.793   4.487  40.156  1.00 37.52           N  
ATOM   2849  CA  SER A 366      39.421   5.760  39.689  1.00 37.52           C  
ATOM   2850  C   SER A 366      39.471   6.120  38.178  1.00 37.52           C  
ATOM   2851  CB  SER A 366      40.814   5.868  40.334  1.00 37.52           C  
ATOM   2852  O   SER A 366      39.397   5.234  37.337  1.00 37.52           O  
ATOM   2853  OG  SER A 366      41.752   5.100  39.615  1.00 37.52           O  
ATOM   2854  N   VAL A 367      39.619   7.387  37.720  1.00 33.86           N  
ATOM   2855  CA  VAL A 367      39.196   8.752  38.175  1.00 33.86           C  
ATOM   2856  C   VAL A 367      39.247   9.706  36.944  1.00 33.86           C  
ATOM   2857  CB  VAL A 367      40.079   9.341  39.324  1.00 33.86           C  
ATOM   2858  O   VAL A 367      40.171   9.603  36.145  1.00 33.86           O  
ATOM   2859  CG1 VAL A 367      40.523  10.811  39.180  1.00 33.86           C  
ATOM   2860  CG2 VAL A 367      39.338   9.323  40.674  1.00 33.86           C  
ATOM   2861  N   GLY A 368      38.327  10.684  36.832  1.00 31.80           N  
ATOM   2862  CA  GLY A 368      38.380  11.795  35.842  1.00 31.80           C  
ATOM   2863  C   GLY A 368      37.874  11.454  34.422  1.00 31.80           C  
ATOM   2864  O   GLY A 368      37.791  10.289  34.061  1.00 31.80           O  
ATOM   2865  N   GLU A 369      37.454  12.390  33.558  1.00 33.01           N  
ATOM   2866  CA  GLU A 369      37.235  13.849  33.673  1.00 33.01           C  
ATOM   2867  C   GLU A 369      35.975  14.291  32.872  1.00 33.01           C  
ATOM   2868  CB  GLU A 369      38.485  14.626  33.205  1.00 33.01           C  
ATOM   2869  O   GLU A 369      35.209  13.463  32.380  1.00 33.01           O  
ATOM   2870  CG  GLU A 369      39.499  14.854  34.332  1.00 33.01           C  
ATOM   2871  CD  GLU A 369      40.287  16.139  34.056  1.00 33.01           C  
ATOM   2872  OE1 GLU A 369      39.852  17.182  34.601  1.00 33.01           O  
ATOM   2873  OE2 GLU A 369      41.242  16.075  33.256  1.00 33.01           O  
ATOM   2874  N   ARG A 370      35.690  15.603  32.794  1.00 27.73           N  
ATOM   2875  CA  ARG A 370      34.428  16.168  32.272  1.00 27.73           C  
ATOM   2876  C   ARG A 370      34.499  16.531  30.784  1.00 27.73           C  
ATOM   2877  CB  ARG A 370      34.065  17.465  33.029  1.00 27.73           C  
ATOM   2878  O   ARG A 370      35.369  17.306  30.404  1.00 27.73           O  
ATOM   2879  CG  ARG A 370      34.102  17.383  34.559  1.00 27.73           C  
ATOM   2880  CD  ARG A 370      33.906  18.781  35.164  1.00 27.73           C  
ATOM   2881  NE  ARG A 370      34.271  18.787  36.592  1.00 27.73           N  
ATOM   2882  NH1 ARG A 370      33.411  20.842  37.157  1.00 27.73           N  
ATOM   2883  NH2 ARG A 370      34.478  19.622  38.693  1.00 27.73           N  
ATOM   2884  CZ  ARG A 370      34.049  19.748  37.469  1.00 27.73           C  
ATOM   2885  N   LEU A 371      33.453  16.206  30.017  1.00 32.84           N  
ATOM   2886  CA  LEU A 371      32.846  17.181  29.094  1.00 32.84           C  
ATOM   2887  C   LEU A 371      31.377  16.846  28.783  1.00 32.84           C  
ATOM   2888  CB  LEU A 371      33.672  17.357  27.798  1.00 32.84           C  
ATOM   2889  O   LEU A 371      30.969  15.687  28.799  1.00 32.84           O  
ATOM   2890  CG  LEU A 371      33.693  18.822  27.313  1.00 32.84           C  
ATOM   2891  CD1 LEU A 371      34.527  19.735  28.219  1.00 32.84           C  
ATOM   2892  CD2 LEU A 371      34.277  18.908  25.906  1.00 32.84           C  
ATOM   2893  N   CYS A 372      30.570  17.873  28.515  1.00 26.11           N  
ATOM   2894  CA  CYS A 372      29.136  17.738  28.263  1.00 26.11           C  
ATOM   2895  C   CYS A 372      28.831  17.562  26.769  1.00 26.11           C  
ATOM   2896  CB  CYS A 372      28.415  18.996  28.777  1.00 26.11           C  
ATOM   2897  O   CYS A 372      29.239  18.400  25.969  1.00 26.11           O  
ATOM   2898  SG  CYS A 372      28.689  19.243  30.555  1.00 26.11           S  
ATOM   2899  N   SER A 373      27.993  16.584  26.405  1.00 28.54           N  
ATOM   2900  CA  SER A 373      27.112  16.735  25.240  1.00 28.54           C  
ATOM   2901  C   SER A 373      25.829  15.904  25.344  1.00 28.54           C  
ATOM   2902  CB  SER A 373      27.821  16.460  23.914  1.00 28.54           C  
ATOM   2903  O   SER A 373      25.789  14.825  25.931  1.00 28.54           O  
ATOM   2904  OG  SER A 373      27.047  17.038  22.877  1.00 28.54           O  
ATOM   2905  N   VAL A 374      24.777  16.477  24.771  1.00 29.27           N  
ATOM   2906  CA  VAL A 374      23.362  16.087  24.758  1.00 29.27           C  
ATOM   2907  C   VAL A 374      23.121  14.599  24.460  1.00 29.27           C  
ATOM   2908  CB  VAL A 374      22.673  16.951  23.677  1.00 29.27           C  
ATOM   2909  O   VAL A 374      23.602  14.068  23.461  1.00 29.27           O  
ATOM   2910  CG1 VAL A 374      21.169  16.677  23.562  1.00 29.27           C  
ATOM   2911  CG2 VAL A 374      22.851  18.454  23.959  1.00 29.27           C  
ATOM   2912  N   LYS A 375      22.259  13.953  25.259  1.00 27.62           N  
ATOM   2913  CA  LYS A 375      21.690  12.622  24.982  1.00 27.62           C  
ATOM   2914  C   LYS A 375      20.160  12.754  24.851  1.00 27.62           C  
ATOM   2915  CB  LYS A 375      22.131  11.650  26.093  1.00 27.62           C  
ATOM   2916  O   LYS A 375      19.560  13.353  25.740  1.00 27.62           O  
ATOM   2917  CG  LYS A 375      22.202  10.188  25.623  1.00 27.62           C  
ATOM   2918  CD  LYS A 375      22.863   9.312  26.701  1.00 27.62           C  
ATOM   2919  CE  LYS A 375      23.207   7.920  26.156  1.00 27.62           C  
ATOM   2920  NZ  LYS A 375      24.007   7.134  27.131  1.00 27.62           N  
ATOM   2921  N   PRO A 376      19.522  12.272  23.767  1.00 31.31           N  
ATOM   2922  CA  PRO A 376      18.095  12.498  23.531  1.00 31.31           C  
ATOM   2923  C   PRO A 376      17.202  11.582  24.381  1.00 31.31           C  
ATOM   2924  CB  PRO A 376      17.893  12.259  22.031  1.00 31.31           C  
ATOM   2925  O   PRO A 376      17.521  10.410  24.588  1.00 31.31           O  
ATOM   2926  CG  PRO A 376      18.961  11.214  21.705  1.00 31.31           C  
ATOM   2927  CD  PRO A 376      20.123  11.608  22.619  1.00 31.31           C  
ATOM   2928  N   ASP A 377      16.050  12.105  24.808  1.00 28.78           N  
ATOM   2929  CA  ASP A 377      15.036  11.357  25.559  1.00 28.78           C  
ATOM   2930  C   ASP A 377      14.420  10.226  24.722  1.00 28.78           C  
ATOM   2931  CB  ASP A 377      13.923  12.303  26.061  1.00 28.78           C  
ATOM   2932  O   ASP A 377      13.608  10.446  23.817  1.00 28.78           O  
ATOM   2933  CG  ASP A 377      14.066  12.708  27.528  1.00 28.78           C  
ATOM   2934  OD1 ASP A 377      14.458  11.833  28.332  1.00 28.78           O  
ATOM   2935  OD2 ASP A 377      13.703  13.864  27.831  1.00 28.78           O  
ATOM   2936  N   TYR A 378      14.749   8.983  25.073  1.00 28.70           N  
ATOM   2937  CA  TYR A 378      14.076   7.797  24.547  1.00 28.70           C  
ATOM   2938  C   TYR A 378      12.714   7.608  25.232  1.00 28.70           C  
ATOM   2939  CB  TYR A 378      14.996   6.566  24.644  1.00 28.70           C  
ATOM   2940  O   TYR A 378      12.551   6.785  26.134  1.00 28.70           O  
ATOM   2941  CG  TYR A 378      15.715   6.245  23.347  1.00 28.70           C  
ATOM   2942  CD1 TYR A 378      15.177   5.277  22.475  1.00 28.70           C  
ATOM   2943  CD2 TYR A 378      16.906   6.915  23.007  1.00 28.70           C  
ATOM   2944  CE1 TYR A 378      15.839   4.962  21.274  1.00 28.70           C  
ATOM   2945  CE2 TYR A 378      17.575   6.598  21.807  1.00 28.70           C  
ATOM   2946  OH  TYR A 378      17.677   5.298  19.784  1.00 28.70           O  
ATOM   2947  CZ  TYR A 378      17.043   5.617  20.942  1.00 28.70           C  
ATOM   2948  N   GLN A 379      11.692   8.341  24.777  1.00 33.49           N  
ATOM   2949  CA  GLN A 379      10.312   8.002  25.129  1.00 33.49           C  
ATOM   2950  C   GLN A 379       9.946   6.629  24.550  1.00 33.49           C  
ATOM   2951  CB  GLN A 379       9.301   9.062  24.665  1.00 33.49           C  
ATOM   2952  O   GLN A 379       9.728   6.479  23.346  1.00 33.49           O  
ATOM   2953  CG  GLN A 379       9.266  10.292  25.583  1.00 33.49           C  
ATOM   2954  CD  GLN A 379       8.008  11.142  25.401  1.00 33.49           C  
ATOM   2955  NE2 GLN A 379       7.855  12.190  26.178  1.00 33.49           N  
ATOM   2956  OE1 GLN A 379       7.125  10.876  24.598  1.00 33.49           O  
ATOM   2957  N   THR A 380       9.835   5.624  25.422  1.00 29.91           N  
ATOM   2958  CA  THR A 380       9.459   4.249  25.069  1.00 29.91           C  
ATOM   2959  C   THR A 380       8.048   4.192  24.475  1.00 29.91           C  
ATOM   2960  CB  THR A 380       9.579   3.321  26.290  1.00 29.91           C  
ATOM   2961  O   THR A 380       7.053   3.999  25.184  1.00 29.91           O  
ATOM   2962  CG2 THR A 380       9.503   1.842  25.910  1.00 29.91           C  
ATOM   2963  OG1 THR A 380      10.827   3.523  26.902  1.00 29.91           O  
ATOM   2964  N   ARG A 381       7.951   4.347  23.148  1.00 29.86           N  
ATOM   2965  CA  ARG A 381       6.709   4.242  22.371  1.00 29.86           C  
ATOM   2966  C   ARG A 381       6.146   2.828  22.527  1.00 29.86           C  
ATOM   2967  CB  ARG A 381       6.994   4.621  20.901  1.00 29.86           C  
ATOM   2968  O   ARG A 381       6.571   1.904  21.842  1.00 29.86           O  
ATOM   2969  CG  ARG A 381       5.712   4.845  20.076  1.00 29.86           C  
ATOM   2970  CD  ARG A 381       6.038   5.147  18.602  1.00 29.86           C  
ATOM   2971  NE  ARG A 381       4.879   5.725  17.879  1.00 29.86           N  
ATOM   2972  NH1 ARG A 381       5.047   4.569  15.889  1.00 29.86           N  
ATOM   2973  NH2 ARG A 381       3.485   6.140  16.119  1.00 29.86           N  
ATOM   2974  CZ  ARG A 381       4.481   5.473  16.638  1.00 29.86           C  
ATOM   2975  N   ARG A 382       5.199   2.654  23.458  1.00 33.24           N  
ATOM   2976  CA  ARG A 382       4.571   1.360  23.773  1.00 33.24           C  
ATOM   2977  C   ARG A 382       3.882   0.776  22.537  1.00 33.24           C  
ATOM   2978  CB  ARG A 382       3.564   1.506  24.930  1.00 33.24           C  
ATOM   2979  O   ARG A 382       2.724   1.093  22.265  1.00 33.24           O  
ATOM   2980  CG  ARG A 382       4.214   1.758  26.298  1.00 33.24           C  
ATOM   2981  CD  ARG A 382       3.122   1.868  27.373  1.00 33.24           C  
ATOM   2982  NE  ARG A 382       3.696   2.074  28.718  1.00 33.24           N  
ATOM   2983  NH1 ARG A 382       1.971   3.277  29.659  1.00 33.24           N  
ATOM   2984  NH2 ARG A 382       3.783   2.817  30.869  1.00 33.24           N  
ATOM   2985  CZ  ARG A 382       3.147   2.718  29.736  1.00 33.24           C  
ATOM   2986  N   ASN A 383       4.577  -0.109  21.824  1.00 30.94           N  
ATOM   2987  CA  ASN A 383       3.971  -0.950  20.802  1.00 30.94           C  
ATOM   2988  C   ASN A 383       2.865  -1.787  21.454  1.00 30.94           C  
ATOM   2989  CB  ASN A 383       5.047  -1.825  20.122  1.00 30.94           C  
ATOM   2990  O   ASN A 383       3.119  -2.614  22.329  1.00 30.94           O  
ATOM   2991  CG  ASN A 383       5.772  -1.116  18.989  1.00 30.94           C  
ATOM   2992  ND2 ASN A 383       6.926  -1.601  18.596  1.00 30.94           N  
ATOM   2993  OD1 ASN A 383       5.296  -0.144  18.424  1.00 30.94           O  
ATOM   2994  N   ILE A 384       1.619  -1.558  21.035  1.00 41.79           N  
ATOM   2995  CA  ILE A 384       0.482  -2.386  21.442  1.00 41.79           C  
ATOM   2996  C   ILE A 384       0.548  -3.662  20.602  1.00 41.79           C  
ATOM   2997  CB  ILE A 384      -0.852  -1.606  21.349  1.00 41.79           C  
ATOM   2998  O   ILE A 384      -0.048  -3.737  19.526  1.00 41.79           O  
ATOM   2999  CG1 ILE A 384      -0.816  -0.414  22.338  1.00 41.79           C  
ATOM   3000  CG2 ILE A 384      -2.056  -2.519  21.667  1.00 41.79           C  
ATOM   3001  CD1 ILE A 384      -2.054   0.493  22.306  1.00 41.79           C  
ATOM   3002  N   GLY A 385       1.331  -4.624  21.100  1.00 36.50           N  
ATOM   3003  CA  GLY A 385       1.495  -5.952  20.516  1.00 36.50           C  
ATOM   3004  C   GLY A 385       0.176  -6.718  20.388  1.00 36.50           C  
ATOM   3005  O   GLY A 385      -0.856  -6.332  20.949  1.00 36.50           O  
ATOM   3006  N   GLU A 386       0.215  -7.804  19.621  1.00 38.08           N  
ATOM   3007  CA  GLU A 386      -0.958  -8.578  19.198  1.00 38.08           C  
ATOM   3008  C   GLU A 386      -1.447  -9.559  20.287  1.00 38.08           C  
ATOM   3009  CB  GLU A 386      -0.719  -9.171  17.788  1.00 38.08           C  
ATOM   3010  O   GLU A 386      -1.600 -10.754  20.075  1.00 38.08           O  
ATOM   3011  CG  GLU A 386      -0.578  -8.035  16.747  1.00 38.08           C  
ATOM   3012  CD  GLU A 386      -0.432  -8.510  15.287  1.00 38.08           C  
ATOM   3013  OE1 GLU A 386      -1.347  -8.209  14.470  1.00 38.08           O  
ATOM   3014  OE2 GLU A 386       0.621  -9.090  14.962  1.00 38.08           O  
ATOM   3015  N   ASP A 387      -1.739  -9.006  21.467  1.00 42.72           N  
ATOM   3016  CA  ASP A 387      -2.481  -9.637  22.565  1.00 42.72           C  
ATOM   3017  C   ASP A 387      -3.962  -9.805  22.169  1.00 42.72           C  
ATOM   3018  CB  ASP A 387      -2.267  -8.775  23.832  1.00 42.72           C  
ATOM   3019  O   ASP A 387      -4.815  -8.962  22.470  1.00 42.72           O  
ATOM   3020  CG  ASP A 387      -3.255  -8.999  24.989  1.00 42.72           C  
ATOM   3021  OD1 ASP A 387      -3.723 -10.144  25.174  1.00 42.72           O  
ATOM   3022  OD2 ASP A 387      -3.562  -7.972  25.664  1.00 42.72           O  
ATOM   3023  N   ASP A 388      -4.277 -10.899  21.469  1.00 43.20           N  
ATOM   3024  CA  ASP A 388      -5.655 -11.378  21.293  1.00 43.20           C  
ATOM   3025  C   ASP A 388      -6.094 -12.256  22.487  1.00 43.20           C  
ATOM   3026  CB  ASP A 388      -5.915 -11.923  19.862  1.00 43.20           C  
ATOM   3027  O   ASP A 388      -6.665 -13.333  22.341  1.00 43.20           O  
ATOM   3028  CG  ASP A 388      -6.789 -10.964  19.017  1.00 43.20           C  
ATOM   3029  OD1 ASP A 388      -7.755 -10.357  19.570  1.00 43.20           O  
ATOM   3030  OD2 ASP A 388      -6.533 -10.790  17.800  1.00 43.20           O  
ATOM   3031  N   GLY A 389      -5.857 -11.745  23.704  1.00 41.94           N  
ATOM   3032  CA  GLY A 389      -6.099 -12.412  24.980  1.00 41.94           C  
ATOM   3033  C   GLY A 389      -7.492 -13.033  25.133  1.00 41.94           C  
ATOM   3034  O   GLY A 389      -8.485 -12.342  25.401  1.00 41.94           O  
ATOM   3035  N   PHE A 390      -7.510 -14.359  25.006  1.00 38.05           N  
ATOM   3036  CA  PHE A 390      -8.601 -15.287  25.319  1.00 38.05           C  
ATOM   3037  C   PHE A 390      -8.080 -16.510  26.107  1.00 38.05           C  
ATOM   3038  CB  PHE A 390      -9.279 -15.688  23.996  1.00 38.05           C  
ATOM   3039  O   PHE A 390      -8.777 -17.017  26.982  1.00 38.05           O  
ATOM   3040  CG  PHE A 390     -10.313 -16.799  24.094  1.00 38.05           C  
ATOM   3041  CD1 PHE A 390     -10.091 -18.023  23.433  1.00 38.05           C  
ATOM   3042  CD2 PHE A 390     -11.484 -16.626  24.859  1.00 38.05           C  
ATOM   3043  CE1 PHE A 390     -11.026 -19.067  23.542  1.00 38.05           C  
ATOM   3044  CE2 PHE A 390     -12.419 -17.673  24.970  1.00 38.05           C  
ATOM   3045  CZ  PHE A 390     -12.188 -18.895  24.313  1.00 38.05           C  
ATOM   3046  N   GLU A 391      -6.828 -16.923  25.885  1.00 38.63           N  
ATOM   3047  CA  GLU A 391      -6.265 -18.215  26.317  1.00 38.63           C  
ATOM   3048  C   GLU A 391      -5.476 -18.161  27.644  1.00 38.63           C  
ATOM   3049  CB  GLU A 391      -5.429 -18.802  25.166  1.00 38.63           C  
ATOM   3050  O   GLU A 391      -4.443 -18.804  27.806  1.00 38.63           O  
ATOM   3051  CG  GLU A 391      -6.252 -18.923  23.876  1.00 38.63           C  
ATOM   3052  CD  GLU A 391      -5.491 -19.664  22.776  1.00 38.63           C  
ATOM   3053  OE1 GLU A 391      -6.125 -20.547  22.158  1.00 38.63           O  
ATOM   3054  OE2 GLU A 391      -4.320 -19.296  22.546  1.00 38.63           O  
ATOM   3055  N   SER A 392      -5.908 -17.355  28.619  1.00 38.83           N  
ATOM   3056  CA  SER A 392      -5.164 -17.186  29.889  1.00 38.83           C  
ATOM   3057  C   SER A 392      -6.063 -16.996  31.114  1.00 38.83           C  
ATOM   3058  CB  SER A 392      -4.107 -16.080  29.775  1.00 38.83           C  
ATOM   3059  O   SER A 392      -5.849 -16.105  31.933  1.00 38.83           O  
ATOM   3060  OG  SER A 392      -3.234 -16.325  28.692  1.00 38.83           O  
ATOM   3061  N   LEU A 393      -7.091 -17.840  31.244  1.00 36.48           N  
ATOM   3062  CA  LEU A 393      -7.926 -17.947  32.448  1.00 36.48           C  
ATOM   3063  C   LEU A 393      -8.146 -19.414  32.843  1.00 36.48           C  
ATOM   3064  CB  LEU A 393      -9.247 -17.166  32.276  1.00 36.48           C  
ATOM   3065  O   LEU A 393      -9.263 -19.922  32.802  1.00 36.48           O  
ATOM   3066  CG  LEU A 393      -9.116 -15.634  32.349  1.00 36.48           C  
ATOM   3067  CD1 LEU A 393     -10.489 -15.000  32.106  1.00 36.48           C  
ATOM   3068  CD2 LEU A 393      -8.629 -15.136  33.715  1.00 36.48           C  
ATOM   3069  N   ASN A 394      -7.070 -20.083  33.262  1.00 35.61           N  
ATOM   3070  CA  ASN A 394      -7.160 -21.345  33.991  1.00 35.61           C  
ATOM   3071  C   ASN A 394      -6.216 -21.308  35.203  1.00 35.61           C  
ATOM   3072  CB  ASN A 394      -6.871 -22.518  33.035  1.00 35.61           C  
ATOM   3073  O   ASN A 394      -4.999 -21.285  35.035  1.00 35.61           O  
ATOM   3074  CG  ASN A 394      -7.305 -23.847  33.630  1.00 35.61           C  
ATOM   3075  ND2 ASN A 394      -6.617 -24.923  33.336  1.00 35.61           N  
ATOM   3076  OD1 ASN A 394      -8.270 -23.934  34.369  1.00 35.61           O  
ATOM   3077  N   GLY A 395      -6.777 -21.281  36.417  1.00 35.36           N  
ATOM   3078  CA  GLY A 395      -6.016 -21.382  37.668  1.00 35.36           C  
ATOM   3079  C   GLY A 395      -6.400 -20.389  38.775  1.00 35.36           C  
ATOM   3080  O   GLY A 395      -6.373 -19.180  38.577  1.00 35.36           O  
ATOM   3081  N   LYS A 396      -6.619 -20.952  39.974  1.00 34.75           N  
ATOM   3082  CA  LYS A 396      -6.594 -20.312  41.309  1.00 34.75           C  
ATOM   3083  C   LYS A 396      -7.732 -19.334  41.652  1.00 34.75           C  
ATOM   3084  CB  LYS A 396      -5.191 -19.746  41.606  1.00 34.75           C  
ATOM   3085  O   LYS A 396      -7.585 -18.117  41.612  1.00 34.75           O  
ATOM   3086  CG  LYS A 396      -4.119 -20.847  41.524  1.00 34.75           C  
ATOM   3087  CD  LYS A 396      -2.719 -20.342  41.884  1.00 34.75           C  
ATOM   3088  CE  LYS A 396      -1.735 -21.513  41.759  1.00 34.75           C  
ATOM   3089  NZ  LYS A 396      -0.349 -21.121  42.115  1.00 34.75           N  
ATOM   3090  N   SER A 397      -8.833 -19.917  42.123  1.00 30.41           N  
ATOM   3091  CA  SER A 397      -9.830 -19.265  42.985  1.00 30.41           C  
ATOM   3092  C   SER A 397      -9.252 -18.902  44.362  1.00 30.41           C  
ATOM   3093  CB  SER A 397     -10.999 -20.229  43.245  1.00 30.41           C  
ATOM   3094  O   SER A 397      -8.395 -19.620  44.872  1.00 30.41           O  
ATOM   3095  OG  SER A 397     -11.432 -20.861  42.053  1.00 30.41           O  
ATOM   3096  N   SER A 398      -9.804 -17.869  45.005  1.00 35.49           N  
ATOM   3097  CA  SER A 398      -9.800 -17.684  46.467  1.00 35.49           C  
ATOM   3098  C   SER A 398     -11.007 -16.826  46.880  1.00 35.49           C  
ATOM   3099  CB  SER A 398      -8.497 -17.039  46.951  1.00 35.49           C  
ATOM   3100  O   SER A 398     -11.509 -16.049  46.066  1.00 35.49           O  
ATOM   3101  OG  SER A 398      -8.420 -17.108  48.362  1.00 35.49           O  
ATOM   3102  N   SER A 399     -11.479 -16.984  48.119  1.00 37.24           N  
ATOM   3103  CA  SER A 399     -12.540 -16.180  48.752  1.00 37.24           C  
ATOM   3104  C   SER A 399     -12.125 -14.707  48.958  1.00 37.24           C  
ATOM   3105  CB  SER A 399     -12.890 -16.812  50.110  1.00 37.24           C  
ATOM   3106  O   SER A 399     -10.936 -14.397  48.942  1.00 37.24           O  
ATOM   3107  OG  SER A 399     -11.714 -17.196  50.803  1.00 37.24           O  
ATOM   3108  N   GLY A 400     -13.032 -13.739  49.149  1.00 32.88           N  
ATOM   3109  CA  GLY A 400     -14.501 -13.789  49.063  1.00 32.88           C  
ATOM   3110  C   GLY A 400     -15.238 -13.757  50.408  1.00 32.88           C  
ATOM   3111  O   GLY A 400     -15.585 -14.818  50.908  1.00 32.88           O  
ATOM   3112  N   GLU A 401     -15.534 -12.556  50.916  1.00 41.98           N  
ATOM   3113  CA  GLU A 401     -16.554 -12.268  51.943  1.00 41.98           C  
ATOM   3114  C   GLU A 401     -16.978 -10.782  51.861  1.00 41.98           C  
ATOM   3115  CB  GLU A 401     -16.062 -12.662  53.355  1.00 41.98           C  
ATOM   3116  O   GLU A 401     -16.229  -9.954  51.338  1.00 41.98           O  
ATOM   3117  CG  GLU A 401     -16.886 -13.852  53.880  1.00 41.98           C  
ATOM   3118  CD  GLU A 401     -16.291 -14.500  55.138  1.00 41.98           C  
ATOM   3119  OE1 GLU A 401     -17.051 -14.643  56.122  1.00 41.98           O  
ATOM   3120  OE2 GLU A 401     -15.101 -14.889  55.089  1.00 41.98           O  
ATOM   3121  N   ASP A 402     -18.189 -10.455  52.327  1.00 32.49           N  
ATOM   3122  CA  ASP A 402     -18.875  -9.160  52.139  1.00 32.49           C  
ATOM   3123  C   ASP A 402     -19.267  -8.490  53.481  1.00 32.49           C  
ATOM   3124  CB  ASP A 402     -20.166  -9.380  51.307  1.00 32.49           C  
ATOM   3125  O   ASP A 402     -19.404  -9.169  54.497  1.00 32.49           O  
ATOM   3126  CG  ASP A 402     -19.992  -9.353  49.785  1.00 32.49           C  
ATOM   3127  OD1 ASP A 402     -19.507  -8.314  49.281  1.00 32.49           O  
ATOM   3128  OD2 ASP A 402     -20.447 -10.316  49.125  1.00 32.49           O  
ATOM   3129  N   ASN A 403     -19.637  -7.198  53.402  1.00 37.76           N  
ATOM   3130  CA  ASN A 403     -20.511  -6.407  54.309  1.00 37.76           C  
ATOM   3131  C   ASN A 403     -19.893  -5.387  55.304  1.00 37.76           C  
ATOM   3132  CB  ASN A 403     -21.607  -7.245  54.999  1.00 37.76           C  
ATOM   3133  O   ASN A 403     -19.547  -5.710  56.431  1.00 37.76           O  
ATOM   3134  CG  ASN A 403     -22.474  -8.018  54.030  1.00 37.76           C  
ATOM   3135  ND2 ASN A 403     -22.271  -9.308  53.924  1.00 37.76           N  
ATOM   3136  OD1 ASN A 403     -23.325  -7.459  53.356  1.00 37.76           O  
ATOM   3137  N   ASN A 404     -20.041  -4.112  54.914  1.00 33.27           N  
ATOM   3138  CA  ASN A 404     -20.669  -3.000  55.661  1.00 33.27           C  
ATOM   3139  C   ASN A 404     -20.053  -2.341  56.925  1.00 33.27           C  
ATOM   3140  CB  ASN A 404     -22.161  -3.325  55.896  1.00 33.27           C  
ATOM   3141  O   ASN A 404     -19.485  -2.955  57.815  1.00 33.27           O  
ATOM   3142  CG  ASN A 404     -22.986  -3.411  54.630  1.00 33.27           C  
ATOM   3143  ND2 ASN A 404     -24.123  -4.060  54.688  1.00 33.27           N  
ATOM   3144  OD1 ASN A 404     -22.633  -2.884  53.587  1.00 33.27           O  
ATOM   3145  N   HIS A 405     -20.418  -1.050  57.018  1.00 36.96           N  
ATOM   3146  CA  HIS A 405     -20.357  -0.088  58.132  1.00 36.96           C  
ATOM   3147  C   HIS A 405     -19.061   0.726  58.363  1.00 36.96           C  
ATOM   3148  CB  HIS A 405     -21.066  -0.607  59.396  1.00 36.96           C  
ATOM   3149  O   HIS A 405     -17.934   0.274  58.203  1.00 36.96           O  
ATOM   3150  CG  HIS A 405     -22.539  -0.853  59.151  1.00 36.96           C  
ATOM   3151  CD2 HIS A 405     -23.154  -2.069  59.017  1.00 36.96           C  
ATOM   3152  ND1 HIS A 405     -23.497   0.110  58.913  1.00 36.96           N  
ATOM   3153  CE1 HIS A 405     -24.653  -0.511  58.626  1.00 36.96           C  
ATOM   3154  NE2 HIS A 405     -24.489  -1.841  58.658  1.00 36.96           N  
ATOM   3155  N   SER A 406     -19.301   2.004  58.674  1.00 34.66           N  
ATOM   3156  CA  SER A 406     -18.384   3.161  58.748  1.00 34.66           C  
ATOM   3157  C   SER A 406     -18.170   3.592  60.224  1.00 34.66           C  
ATOM   3158  CB  SER A 406     -19.043   4.324  57.968  1.00 34.66           C  
ATOM   3159  O   SER A 406     -18.790   2.960  61.081  1.00 34.66           O  
ATOM   3160  OG  SER A 406     -19.944   3.928  56.941  1.00 34.66           O  
ATOM   3161  N   PRO A 407     -17.470   4.707  60.576  1.00 35.61           N  
ATOM   3162  CA  PRO A 407     -16.645   5.641  59.782  1.00 35.61           C  
ATOM   3163  C   PRO A 407     -15.268   6.038  60.421  1.00 35.61           C  
ATOM   3164  CB  PRO A 407     -17.553   6.885  59.720  1.00 35.61           C  
ATOM   3165  O   PRO A 407     -14.862   5.520  61.451  1.00 35.61           O  
ATOM   3166  CG  PRO A 407     -18.270   6.891  61.077  1.00 35.61           C  
ATOM   3167  CD  PRO A 407     -17.978   5.514  61.682  1.00 35.61           C  
ATOM   3168  N   LEU A 408     -14.583   6.987  59.754  1.00 36.75           N  
ATOM   3169  CA  LEU A 408     -13.555   7.990  60.169  1.00 36.75           C  
ATOM   3170  C   LEU A 408     -13.438   8.389  61.677  1.00 36.75           C  
ATOM   3171  CB  LEU A 408     -14.009   9.256  59.401  1.00 36.75           C  
ATOM   3172  O   LEU A 408     -14.441   8.236  62.372  1.00 36.75           O  
ATOM   3173  CG  LEU A 408     -13.756   9.246  57.886  1.00 36.75           C  
ATOM   3174  CD1 LEU A 408     -14.692  10.236  57.195  1.00 36.75           C  
ATOM   3175  CD2 LEU A 408     -12.313   9.645  57.578  1.00 36.75           C  
ATOM   3176  N   PRO A 409     -12.337   9.052  62.165  1.00 38.77           N  
ATOM   3177  CA  PRO A 409     -11.255   9.764  61.433  1.00 38.77           C  
ATOM   3178  C   PRO A 409      -9.790   9.631  61.990  1.00 38.77           C  
ATOM   3179  CB  PRO A 409     -11.696  11.228  61.643  1.00 38.77           C  
ATOM   3180  O   PRO A 409      -9.525   8.917  62.946  1.00 38.77           O  
ATOM   3181  CG  PRO A 409     -12.120  11.246  63.114  1.00 38.77           C  
ATOM   3182  CD  PRO A 409     -12.451   9.783  63.432  1.00 38.77           C  
ATOM   3183  N   ASN A 410      -8.877  10.454  61.433  1.00 30.70           N  
ATOM   3184  CA  ASN A 410      -7.651  11.051  62.025  1.00 30.70           C  
ATOM   3185  C   ASN A 410      -6.379  10.218  62.335  1.00 30.70           C  
ATOM   3186  CB  ASN A 410      -8.025  11.921  63.245  1.00 30.70           C  
ATOM   3187  O   ASN A 410      -6.246   9.618  63.396  1.00 30.70           O  
ATOM   3188  CG  ASN A 410      -8.769  13.195  62.902  1.00 30.70           C  
ATOM   3189  ND2 ASN A 410      -9.245  13.908  63.893  1.00 30.70           N  
ATOM   3190  OD1 ASN A 410      -8.925  13.574  61.753  1.00 30.70           O  
ATOM   3191  N   ALA A 411      -5.336  10.454  61.523  1.00 37.57           N  
ATOM   3192  CA  ALA A 411      -3.951  10.680  61.971  1.00 37.57           C  
ATOM   3193  C   ALA A 411      -3.229  11.617  60.967  1.00 37.57           C  
ATOM   3194  CB  ALA A 411      -3.212   9.346  62.138  1.00 37.57           C  
ATOM   3195  O   ALA A 411      -3.555  11.605  59.781  1.00 37.57           O  
ATOM   3196  N   VAL A 412      -2.279  12.446  61.423  1.00 34.10           N  
ATOM   3197  CA  VAL A 412      -1.604  13.498  60.623  1.00 34.10           C  
ATOM   3198  C   VAL A 412      -0.095  13.253  60.561  1.00 34.10           C  
ATOM   3199  CB  VAL A 412      -1.854  14.894  61.250  1.00 34.10           C  
ATOM   3200  O   VAL A 412       0.504  13.078  61.617  1.00 34.10           O  
ATOM   3201  CG1 VAL A 412      -1.045  16.020  60.584  1.00 34.10           C  
ATOM   3202  CG2 VAL A 412      -3.334  15.288  61.171  1.00 34.10           C  
ATOM   3203  N   ALA A 413       0.532  13.344  59.375  1.00 36.01           N  
ATOM   3204  CA  ALA A 413       1.973  13.624  59.244  1.00 36.01           C  
ATOM   3205  C   ALA A 413       2.426  14.042  57.820  1.00 36.01           C  
ATOM   3206  CB  ALA A 413       2.791  12.395  59.678  1.00 36.01           C  
ATOM   3207  O   ALA A 413       2.453  13.210  56.922  1.00 36.01           O  
ATOM   3208  N   VAL A 414       2.915  15.290  57.704  1.00 39.32           N  
ATOM   3209  CA  VAL A 414       4.045  15.748  56.846  1.00 39.32           C  
ATOM   3210  C   VAL A 414       3.886  15.696  55.304  1.00 39.32           C  
ATOM   3211  CB  VAL A 414       5.367  15.134  57.373  1.00 39.32           C  
ATOM   3212  O   VAL A 414       3.128  14.917  54.739  1.00 39.32           O  
ATOM   3213  CG1 VAL A 414       6.630  15.651  56.670  1.00 39.32           C  
ATOM   3214  CG2 VAL A 414       5.555  15.462  58.868  1.00 39.32           C  
ATOM   3215  N   ALA A 415       4.578  16.606  54.602  1.00 30.80           N  
ATOM   3216  CA  ALA A 415       4.386  16.902  53.178  1.00 30.80           C  
ATOM   3217  C   ALA A 415       5.701  17.120  52.401  1.00 30.80           C  
ATOM   3218  CB  ALA A 415       3.509  18.161  53.085  1.00 30.80           C  
ATOM   3219  O   ALA A 415       6.700  17.552  52.971  1.00 30.80           O  
ATOM   3220  N   ALA A 416       5.652  16.914  51.078  1.00 36.96           N  
ATOM   3221  CA  ALA A 416       6.617  17.426  50.099  1.00 36.96           C  
ATOM   3222  C   ALA A 416       5.929  17.596  48.716  1.00 36.96           C  
ATOM   3223  CB  ALA A 416       7.810  16.466  50.003  1.00 36.96           C  
ATOM   3224  O   ALA A 416       5.211  16.684  48.299  1.00 36.96           O  
ATOM   3225  N   PRO A 417       6.097  18.728  48.000  1.00 38.91           N  
ATOM   3226  CA  PRO A 417       5.450  18.976  46.706  1.00 38.91           C  
ATOM   3227  C   PRO A 417       6.341  18.620  45.499  1.00 38.91           C  
ATOM   3228  CB  PRO A 417       5.155  20.478  46.726  1.00 38.91           C  
ATOM   3229  O   PRO A 417       7.567  18.702  45.588  1.00 38.91           O  
ATOM   3230  CG  PRO A 417       6.377  21.045  47.455  1.00 38.91           C  
ATOM   3231  CD  PRO A 417       6.720  19.958  48.478  1.00 38.91           C  
ATOM   3232  N   PRO A 418       5.737  18.332  44.330  1.00 38.27           N  
ATOM   3233  CA  PRO A 418       6.360  18.741  43.067  1.00 38.27           C  
ATOM   3234  C   PRO A 418       5.402  19.372  42.030  1.00 38.27           C  
ATOM   3235  CB  PRO A 418       7.033  17.478  42.535  1.00 38.27           C  
ATOM   3236  O   PRO A 418       4.187  19.197  42.052  1.00 38.27           O  
ATOM   3237  CG  PRO A 418       6.102  16.360  43.007  1.00 38.27           C  
ATOM   3238  CD  PRO A 418       5.256  16.972  44.133  1.00 38.27           C  
ATOM   3239  N   ALA A 419       6.022  20.117  41.111  1.00 36.72           N  
ATOM   3240  CA  ALA A 419       5.470  21.030  40.105  1.00 36.72           C  
ATOM   3241  C   ALA A 419       4.351  20.508  39.158  1.00 36.72           C  
ATOM   3242  CB  ALA A 419       6.678  21.466  39.262  1.00 36.72           C  
ATOM   3243  O   ALA A 419       4.296  19.318  38.839  1.00 36.72           O  
ATOM   3244  N   PRO A 420       3.513  21.413  38.600  1.00 31.01           N  
ATOM   3245  CA  PRO A 420       2.501  21.073  37.599  1.00 31.01           C  
ATOM   3246  C   PRO A 420       3.090  20.968  36.179  1.00 31.01           C  
ATOM   3247  CB  PRO A 420       1.464  22.199  37.702  1.00 31.01           C  
ATOM   3248  O   PRO A 420       3.466  21.970  35.573  1.00 31.01           O  
ATOM   3249  CG  PRO A 420       2.304  23.422  38.074  1.00 31.01           C  
ATOM   3250  CD  PRO A 420       3.420  22.832  38.938  1.00 31.01           C  
ATOM   3251  N   VAL A 421       3.091  19.767  35.595  1.00 34.37           N  
ATOM   3252  CA  VAL A 421       3.414  19.574  34.168  1.00 34.37           C  
ATOM   3253  C   VAL A 421       2.147  19.743  33.326  1.00 34.37           C  
ATOM   3254  CB  VAL A 421       4.102  18.221  33.902  1.00 34.37           C  
ATOM   3255  O   VAL A 421       1.214  18.941  33.411  1.00 34.37           O  
ATOM   3256  CG1 VAL A 421       4.467  18.064  32.418  1.00 34.37           C  
ATOM   3257  CG2 VAL A 421       5.400  18.086  34.710  1.00 34.37           C  
ATOM   3258  N   GLN A 422       2.112  20.784  32.492  1.00 29.40           N  
ATOM   3259  CA  GLN A 422       0.997  21.045  31.580  1.00 29.40           C  
ATOM   3260  C   GLN A 422       0.855  19.918  30.545  1.00 29.40           C  
ATOM   3261  CB  GLN A 422       1.202  22.387  30.857  1.00 29.40           C  
ATOM   3262  O   GLN A 422       1.769  19.653  29.767  1.00 29.40           O  
ATOM   3263  CG  GLN A 422       1.120  23.614  31.781  1.00 29.40           C  
ATOM   3264  CD  GLN A 422       1.336  24.927  31.026  1.00 29.40           C  
ATOM   3265  NE2 GLN A 422       1.152  26.061  31.664  1.00 29.40           N  
ATOM   3266  OE1 GLN A 422       1.671  24.967  29.856  1.00 29.40           O  
ATOM   3267  N   THR A 423      -0.317  19.281  30.488  1.00 33.27           N  
ATOM   3268  CA  THR A 423      -0.698  18.382  29.388  1.00 33.27           C  
ATOM   3269  C   THR A 423      -2.118  18.700  28.927  1.00 33.27           C  
ATOM   3270  CB  THR A 423      -0.540  16.891  29.744  1.00 33.27           C  
ATOM   3271  O   THR A 423      -3.091  18.497  29.651  1.00 33.27           O  
ATOM   3272  CG2 THR A 423       0.917  16.438  29.694  1.00 33.27           C  
ATOM   3273  OG1 THR A 423      -1.008  16.586  31.036  1.00 33.27           O  
ATOM   3274  N   ASN A 424      -2.241  19.223  27.704  1.00 28.60           N  
ATOM   3275  CA  ASN A 424      -3.519  19.659  27.141  1.00 28.60           C  
ATOM   3276  C   ASN A 424      -4.423  18.457  26.823  1.00 28.60           C  
ATOM   3277  CB  ASN A 424      -3.257  20.558  25.914  1.00 28.60           C  
ATOM   3278  O   ASN A 424      -4.310  17.830  25.772  1.00 28.60           O  
ATOM   3279  CG  ASN A 424      -2.748  21.942  26.290  1.00 28.60           C  
ATOM   3280  ND2 ASN A 424      -2.155  22.661  25.368  1.00 28.60           N  
ATOM   3281  OD1 ASN A 424      -2.883  22.395  27.411  1.00 28.60           O  
ATOM   3282  N   GLN A 425      -5.337  18.148  27.743  1.00 36.64           N  
ATOM   3283  CA  GLN A 425      -6.401  17.156  27.583  1.00 36.64           C  
ATOM   3284  C   GLN A 425      -7.738  17.889  27.397  1.00 36.64           C  
ATOM   3285  CB  GLN A 425      -6.420  16.225  28.810  1.00 36.64           C  
ATOM   3286  O   GLN A 425      -8.347  18.339  28.369  1.00 36.64           O  
ATOM   3287  CG  GLN A 425      -5.221  15.259  28.873  1.00 36.64           C  
ATOM   3288  CD  GLN A 425      -5.347  14.043  27.954  1.00 36.64           C  
ATOM   3289  NE2 GLN A 425      -4.251  13.504  27.470  1.00 36.64           N  
ATOM   3290  OE1 GLN A 425      -6.416  13.517  27.687  1.00 36.64           O  
ATOM   3291  N   LEU A 426      -8.192  18.024  26.146  1.00 31.37           N  
ATOM   3292  CA  LEU A 426      -9.489  18.624  25.812  1.00 31.37           C  
ATOM   3293  C   LEU A 426     -10.627  17.790  26.421  1.00 31.37           C  
ATOM   3294  CB  LEU A 426      -9.616  18.764  24.279  1.00 31.37           C  
ATOM   3295  O   LEU A 426     -10.906  16.672  25.994  1.00 31.37           O  
ATOM   3296  CG  LEU A 426      -9.211  20.163  23.776  1.00 31.37           C  
ATOM   3297  CD1 LEU A 426      -8.883  20.130  22.285  1.00 31.37           C  
ATOM   3298  CD2 LEU A 426     -10.344  21.171  23.993  1.00 31.37           C  
ATOM   3299  N   ARG A 427     -11.268  18.328  27.463  1.00 34.85           N  
ATOM   3300  CA  ARG A 427     -12.249  17.610  28.284  1.00 34.85           C  
ATOM   3301  C   ARG A 427     -13.669  18.090  27.987  1.00 34.85           C  
ATOM   3302  CB  ARG A 427     -11.840  17.741  29.763  1.00 34.85           C  
ATOM   3303  O   ARG A 427     -14.136  19.051  28.595  1.00 34.85           O  
ATOM   3304  CG  ARG A 427     -12.647  16.800  30.669  1.00 34.85           C  
ATOM   3305  CD  ARG A 427     -12.162  16.892  32.122  1.00 34.85           C  
ATOM   3306  NE  ARG A 427     -12.809  15.859  32.960  1.00 34.85           N  
ATOM   3307  NH1 ARG A 427     -10.938  14.958  33.971  1.00 34.85           N  
ATOM   3308  NH2 ARG A 427     -12.919  14.008  34.270  1.00 34.85           N  
ATOM   3309  CZ  ARG A 427     -12.218  14.957  33.728  1.00 34.85           C  
ATOM   3310  N   LEU A 428     -14.366  17.389  27.090  1.00 36.71           N  
ATOM   3311  CA  LEU A 428     -15.792  17.608  26.812  1.00 36.71           C  
ATOM   3312  C   LEU A 428     -16.623  17.491  28.103  1.00 36.71           C  
ATOM   3313  CB  LEU A 428     -16.266  16.616  25.727  1.00 36.71           C  
ATOM   3314  O   LEU A 428     -16.770  16.411  28.678  1.00 36.71           O  
ATOM   3315  CG  LEU A 428     -16.196  17.202  24.304  1.00 36.71           C  
ATOM   3316  CD1 LEU A 428     -16.264  16.088  23.263  1.00 36.71           C  
ATOM   3317  CD2 LEU A 428     -17.366  18.159  24.051  1.00 36.71           C  
ATOM   3318  N   ARG A 429     -17.155  18.625  28.573  1.00 33.18           N  
ATOM   3319  CA  ARG A 429     -17.885  18.753  29.843  1.00 33.18           C  
ATOM   3320  C   ARG A 429     -19.365  19.036  29.584  1.00 33.18           C  
ATOM   3321  CB  ARG A 429     -17.180  19.804  30.724  1.00 33.18           C  
ATOM   3322  O   ARG A 429     -19.832  20.156  29.758  1.00 33.18           O  
ATOM   3323  CG  ARG A 429     -17.666  19.777  32.184  1.00 33.18           C  
ATOM   3324  CD  ARG A 429     -16.898  20.808  33.024  1.00 33.18           C  
ATOM   3325  NE  ARG A 429     -17.209  20.691  34.464  1.00 33.18           N  
ATOM   3326  NH1 ARG A 429     -15.454  21.949  35.262  1.00 33.18           N  
ATOM   3327  NH2 ARG A 429     -16.885  21.027  36.698  1.00 33.18           N  
ATOM   3328  CZ  ARG A 429     -16.516  21.219  35.462  1.00 33.18           C  
ATOM   3329  N   LEU A 430     -20.097  18.003  29.167  1.00 38.68           N  
ATOM   3330  CA  LEU A 430     -21.556  18.054  29.040  1.00 38.68           C  
ATOM   3331  C   LEU A 430     -22.193  18.259  30.421  1.00 38.68           C  
ATOM   3332  CB  LEU A 430     -22.058  16.766  28.359  1.00 38.68           C  
ATOM   3333  O   LEU A 430     -22.131  17.378  31.279  1.00 38.68           O  
ATOM   3334  CG  LEU A 430     -21.931  16.823  26.825  1.00 38.68           C  
ATOM   3335  CD1 LEU A 430     -21.919  15.415  26.235  1.00 38.68           C  
ATOM   3336  CD2 LEU A 430     -23.101  17.593  26.208  1.00 38.68           C  
ATOM   3337  N   ASN A 431     -22.781  19.436  30.630  1.00 32.20           N  
ATOM   3338  CA  ASN A 431     -23.445  19.817  31.869  1.00 32.20           C  
ATOM   3339  C   ASN A 431     -24.966  19.763  31.665  1.00 32.20           C  
ATOM   3340  CB  ASN A 431     -22.935  21.213  32.283  1.00 32.20           C  
ATOM   3341  O   ASN A 431     -25.503  20.512  30.854  1.00 32.20           O  
ATOM   3342  CG  ASN A 431     -23.177  21.496  33.754  1.00 32.20           C  
ATOM   3343  ND2 ASN A 431     -23.751  22.624  34.096  1.00 32.20           N  
ATOM   3344  OD1 ASN A 431     -22.831  20.700  34.611  1.00 32.20           O  
ATOM   3345  N   THR A 432     -25.663  18.888  32.390  1.00 36.03           N  
ATOM   3346  CA  THR A 432     -27.132  18.782  32.346  1.00 36.03           C  
ATOM   3347  C   THR A 432     -27.700  18.726  33.755  1.00 36.03           C  
ATOM   3348  CB  THR A 432     -27.629  17.574  31.532  1.00 36.03           C  
ATOM   3349  O   THR A 432     -27.764  17.662  34.372  1.00 36.03           O  
ATOM   3350  CG2 THR A 432     -27.472  17.779  30.028  1.00 36.03           C  
ATOM   3351  OG1 THR A 432     -26.942  16.399  31.898  1.00 36.03           O  
ATOM   3352  N   THR A 433     -28.127  19.884  34.249  1.00 35.02           N  
ATOM   3353  CA  THR A 433     -28.851  20.057  35.510  1.00 35.02           C  
ATOM   3354  C   THR A 433     -30.280  20.490  35.207  1.00 35.02           C  
ATOM   3355  CB  THR A 433     -28.176  21.125  36.389  1.00 35.02           C  
ATOM   3356  O   THR A 433     -30.483  21.579  34.684  1.00 35.02           O  
ATOM   3357  CG2 THR A 433     -26.856  20.626  36.973  1.00 35.02           C  
ATOM   3358  OG1 THR A 433     -27.889  22.277  35.629  1.00 35.02           O  
ATOM   3359  N   ASN A 434     -31.261  19.651  35.539  1.00 35.79           N  
ATOM   3360  CA  ASN A 434     -32.663  20.052  35.654  1.00 35.79           C  
ATOM   3361  C   ASN A 434     -33.376  19.063  36.584  1.00 35.79           C  
ATOM   3362  CB  ASN A 434     -33.329  20.144  34.257  1.00 35.79           C  
ATOM   3363  O   ASN A 434     -33.727  17.956  36.179  1.00 35.79           O  
ATOM   3364  CG  ASN A 434     -33.601  21.575  33.810  1.00 35.79           C  
ATOM   3365  ND2 ASN A 434     -33.949  21.778  32.562  1.00 35.79           N  
ATOM   3366  OD1 ASN A 434     -33.559  22.524  34.569  1.00 35.79           O  
ATOM   3367  N   GLY A 435     -33.539  19.455  37.847  1.00 33.93           N  
ATOM   3368  CA  GLY A 435     -34.354  18.746  38.828  1.00 33.93           C  
ATOM   3369  C   GLY A 435     -35.557  19.609  39.178  1.00 33.93           C  
ATOM   3370  O   GLY A 435     -35.391  20.650  39.801  1.00 33.93           O  
ATOM   3371  N   VAL A 436     -36.752  19.185  38.766  1.00 37.74           N  
ATOM   3372  CA  VAL A 436     -38.015  19.846  39.116  1.00 37.74           C  
ATOM   3373  C   VAL A 436     -38.752  18.957  40.110  1.00 37.74           C  
ATOM   3374  CB  VAL A 436     -38.871  20.144  37.867  1.00 37.74           C  
ATOM   3375  O   VAL A 436     -39.227  17.881  39.752  1.00 37.74           O  
ATOM   3376  CG1 VAL A 436     -40.210  20.796  38.239  1.00 37.74           C  
ATOM   3377  CG2 VAL A 436     -38.139  21.095  36.908  1.00 37.74           C  
ATOM   3378  N   THR A 437     -38.840  19.399  41.361  1.00 39.97           N  
ATOM   3379  CA  THR A 437     -39.707  18.804  42.389  1.00 39.97           C  
ATOM   3380  C   THR A 437     -41.031  19.555  42.441  1.00 39.97           C  
ATOM   3381  CB  THR A 437     -39.046  18.836  43.774  1.00 39.97           C  
ATOM   3382  O   THR A 437     -41.031  20.782  42.501  1.00 39.97           O  
ATOM   3383  CG2 THR A 437     -37.987  17.742  43.897  1.00 39.97           C  
ATOM   3384  OG1 THR A 437     -38.423  20.081  43.993  1.00 39.97           O  
ATOM   3385  N   ALA A 438     -42.150  18.829  42.435  1.00 34.72           N  
ATOM   3386  CA  ALA A 438     -43.489  19.408  42.372  1.00 34.72           C  
ATOM   3387  C   ALA A 438     -44.432  18.799  43.422  1.00 34.72           C  
ATOM   3388  CB  ALA A 438     -44.027  19.202  40.948  1.00 34.72           C  
ATOM   3389  O   ALA A 438     -44.759  17.617  43.335  1.00 34.72           O  
ATOM   3390  N   SER A 439     -44.877  19.630  44.369  1.00 38.81           N  
ATOM   3391  CA  SER A 439     -46.073  19.489  45.225  1.00 38.81           C  
ATOM   3392  C   SER A 439     -46.061  20.596  46.299  1.00 38.81           C  
ATOM   3393  CB  SER A 439     -46.135  18.123  45.938  1.00 38.81           C  
ATOM   3394  O   SER A 439     -44.988  21.040  46.693  1.00 38.81           O  
ATOM   3395  OG  SER A 439     -44.915  17.787  46.569  1.00 38.81           O  
ATOM   3396  N   ALA A 440     -47.179  21.093  46.836  1.00 38.91           N  
ATOM   3397  CA  ALA A 440     -48.542  21.230  46.305  1.00 38.91           C  
ATOM   3398  C   ALA A 440     -49.301  22.277  47.162  1.00 38.91           C  
ATOM   3399  CB  ALA A 440     -49.292  19.889  46.365  1.00 38.91           C  
ATOM   3400  O   ALA A 440     -49.030  22.368  48.353  1.00 38.91           O  
ATOM   3401  N   SER A 441     -50.282  22.984  46.574  1.00 36.93           N  
ATOM   3402  CA  SER A 441     -51.322  23.834  47.221  1.00 36.93           C  
ATOM   3403  C   SER A 441     -50.898  24.990  48.176  1.00 36.93           C  
ATOM   3404  CB  SER A 441     -52.390  22.969  47.910  1.00 36.93           C  
ATOM   3405  O   SER A 441     -50.178  24.763  49.142  1.00 36.93           O  
ATOM   3406  OG  SER A 441     -51.816  21.991  48.750  1.00 36.93           O  
ATOM   3407  N   PRO A 442     -51.406  26.229  47.987  1.00 34.47           N  
ATOM   3408  CA  PRO A 442     -51.184  27.362  48.901  1.00 34.47           C  
ATOM   3409  C   PRO A 442     -52.364  27.616  49.862  1.00 34.47           C  
ATOM   3410  CB  PRO A 442     -51.048  28.551  47.944  1.00 34.47           C  
ATOM   3411  O   PRO A 442     -53.492  27.328  49.480  1.00 34.47           O  
ATOM   3412  CG  PRO A 442     -52.094  28.240  46.867  1.00 34.47           C  
ATOM   3413  CD  PRO A 442     -52.082  26.711  46.784  1.00 34.47           C  
ATOM   3414  N   THR A 443     -52.128  28.285  51.010  1.00 35.75           N  
ATOM   3415  CA  THR A 443     -52.913  29.471  51.464  1.00 35.75           C  
ATOM   3416  C   THR A 443     -52.365  30.167  52.731  1.00 35.75           C  
ATOM   3417  CB  THR A 443     -54.421  29.224  51.731  1.00 35.75           C  
ATOM   3418  O   THR A 443     -51.882  29.519  53.646  1.00 35.75           O  
ATOM   3419  CG2 THR A 443     -55.288  29.742  50.577  1.00 35.75           C  
ATOM   3420  OG1 THR A 443     -54.761  27.890  52.004  1.00 35.75           O  
ATOM   3421  N   GLU A 444     -52.551  31.496  52.768  1.00 34.05           N  
ATOM   3422  CA  GLU A 444     -52.711  32.412  53.926  1.00 34.05           C  
ATOM   3423  C   GLU A 444     -51.590  32.741  54.960  1.00 34.05           C  
ATOM   3424  CB  GLU A 444     -54.071  32.189  54.616  1.00 34.05           C  
ATOM   3425  O   GLU A 444     -51.321  32.025  55.915  1.00 34.05           O  
ATOM   3426  CG  GLU A 444     -55.241  32.550  53.683  1.00 34.05           C  
ATOM   3427  CD  GLU A 444     -56.520  32.884  54.454  1.00 34.05           C  
ATOM   3428  OE1 GLU A 444     -57.075  33.970  54.163  1.00 34.05           O  
ATOM   3429  OE2 GLU A 444     -56.895  32.141  55.376  1.00 34.05           O  
ATOM   3430  N   LYS A 445     -51.128  34.005  54.861  1.00 31.86           N  
ATOM   3431  CA  LYS A 445     -51.106  35.059  55.915  1.00 31.86           C  
ATOM   3432  C   LYS A 445     -50.418  34.794  57.281  1.00 31.86           C  
ATOM   3433  CB  LYS A 445     -52.563  35.505  56.202  1.00 31.86           C  
ATOM   3434  O   LYS A 445     -51.081  34.368  58.221  1.00 31.86           O  
ATOM   3435  CG  LYS A 445     -53.383  36.085  55.036  1.00 31.86           C  
ATOM   3436  CD  LYS A 445     -54.856  36.200  55.464  1.00 31.86           C  
ATOM   3437  CE  LYS A 445     -55.742  36.766  54.346  1.00 31.86           C  
ATOM   3438  NZ  LYS A 445     -57.180  36.547  54.641  1.00 31.86           N  
ATOM   3439  N   LYS A 446     -49.232  35.401  57.489  1.00 32.47           N  
ATOM   3440  CA  LYS A 446     -49.040  36.591  58.377  1.00 32.47           C  
ATOM   3441  C   LYS A 446     -47.644  37.242  58.181  1.00 32.47           C  
ATOM   3442  CB  LYS A 446     -49.222  36.241  59.876  1.00 32.47           C  
ATOM   3443  O   LYS A 446     -46.687  36.497  58.001  1.00 32.47           O  
ATOM   3444  CG  LYS A 446     -49.779  37.434  60.676  1.00 32.47           C  
ATOM   3445  CD  LYS A 446     -50.326  36.991  62.041  1.00 32.47           C  
ATOM   3446  CE  LYS A 446     -50.968  38.175  62.776  1.00 32.47           C  
ATOM   3447  NZ  LYS A 446     -51.594  37.750  64.054  1.00 32.47           N  
ATOM   3448  N   PRO A 447     -47.491  38.586  58.212  1.00 34.33           N  
ATOM   3449  CA  PRO A 447     -46.192  39.260  58.039  1.00 34.33           C  
ATOM   3450  C   PRO A 447     -45.518  39.698  59.360  1.00 34.33           C  
ATOM   3451  CB  PRO A 447     -46.528  40.478  57.173  1.00 34.33           C  
ATOM   3452  O   PRO A 447     -46.179  39.831  60.391  1.00 34.33           O  
ATOM   3453  CG  PRO A 447     -47.889  40.901  57.725  1.00 34.33           C  
ATOM   3454  CD  PRO A 447     -48.561  39.571  58.083  1.00 34.33           C  
ATOM   3455  N   GLN A 448     -44.222  40.029  59.291  1.00 37.87           N  
ATOM   3456  CA  GLN A 448     -43.461  40.815  60.284  1.00 37.87           C  
ATOM   3457  C   GLN A 448     -42.603  41.885  59.571  1.00 37.87           C  
ATOM   3458  CB  GLN A 448     -42.620  39.894  61.190  1.00 37.87           C  
ATOM   3459  O   GLN A 448     -42.437  41.814  58.354  1.00 37.87           O  
ATOM   3460  CG  GLN A 448     -43.298  39.707  62.559  1.00 37.87           C  
ATOM   3461  CD  GLN A 448     -42.494  38.833  63.520  1.00 37.87           C  
ATOM   3462  NE2 GLN A 448     -42.718  38.941  64.812  1.00 37.87           N  
ATOM   3463  OE1 GLN A 448     -41.663  38.031  63.142  1.00 37.87           O  
ATOM   3464  N   SER A 449     -42.140  42.927  60.284  1.00 35.30           N  
ATOM   3465  CA  SER A 449     -41.696  44.186  59.647  1.00 35.30           C  
ATOM   3466  C   SER A 449     -40.604  44.970  60.403  1.00 35.30           C  
ATOM   3467  CB  SER A 449     -42.938  45.087  59.431  1.00 35.30           C  
ATOM   3468  O   SER A 449     -40.747  45.162  61.608  1.00 35.30           O  
ATOM   3469  OG  SER A 449     -42.922  46.297  60.172  1.00 35.30           O  
ATOM   3470  N   ARG A 450     -39.698  45.595  59.622  1.00 31.72           N  
ATOM   3471  CA  ARG A 450     -38.862  46.799  59.897  1.00 31.72           C  
ATOM   3472  C   ARG A 450     -37.653  46.708  60.860  1.00 31.72           C  
ATOM   3473  CB  ARG A 450     -39.762  48.002  60.246  1.00 31.72           C  
ATOM   3474  O   ARG A 450     -37.629  45.899  61.776  1.00 31.72           O  
ATOM   3475  CG  ARG A 450     -40.472  48.584  59.016  1.00 31.72           C  
ATOM   3476  CD  ARG A 450     -41.397  49.733  59.436  1.00 31.72           C  
ATOM   3477  NE  ARG A 450     -41.639  50.671  58.322  1.00 31.72           N  
ATOM   3478  NH1 ARG A 450     -43.314  51.897  59.305  1.00 31.72           N  
ATOM   3479  NH2 ARG A 450     -42.501  52.529  57.326  1.00 31.72           N  
ATOM   3480  CZ  ARG A 450     -42.483  51.688  58.322  1.00 31.72           C  
ATOM   3481  N   GLY A 451     -36.691  47.619  60.619  1.00 34.68           N  
ATOM   3482  CA  GLY A 451     -35.367  47.781  61.260  1.00 34.68           C  
ATOM   3483  C   GLY A 451     -34.242  47.389  60.279  1.00 34.68           C  
ATOM   3484  O   GLY A 451     -34.161  46.213  59.948  1.00 34.68           O  
ATOM   3485  N   ASN A 452     -33.517  48.288  59.588  1.00 37.06           N  
ATOM   3486  CA  ASN A 452     -32.546  49.326  60.026  1.00 37.06           C  
ATOM   3487  C   ASN A 452     -31.234  48.684  60.562  1.00 37.06           C  
ATOM   3488  CB  ASN A 452     -33.160  50.403  60.948  1.00 37.06           C  
ATOM   3489  O   ASN A 452     -31.321  47.713  61.303  1.00 37.06           O  
ATOM   3490  CG  ASN A 452     -34.248  51.259  60.306  1.00 37.06           C  
ATOM   3491  ND2 ASN A 452     -34.253  52.543  60.561  1.00 37.06           N  
ATOM   3492  OD1 ASN A 452     -35.120  50.795  59.584  1.00 37.06           O  
ATOM   3493  N   GLU A 453     -30.003  49.124  60.238  1.00 36.18           N  
ATOM   3494  CA  GLU A 453     -29.515  50.391  59.638  1.00 36.18           C  
ATOM   3495  C   GLU A 453     -28.047  50.275  59.109  1.00 36.18           C  
ATOM   3496  CB  GLU A 453     -29.531  51.451  60.766  1.00 36.18           C  
ATOM   3497  O   GLU A 453     -27.320  49.417  59.596  1.00 36.18           O  
ATOM   3498  CG  GLU A 453     -30.285  52.737  60.413  1.00 36.18           C  
ATOM   3499  CD  GLU A 453     -30.833  53.400  61.688  1.00 36.18           C  
ATOM   3500  OE1 GLU A 453     -32.057  53.673  61.702  1.00 36.18           O  
ATOM   3501  OE2 GLU A 453     -30.056  53.561  62.651  1.00 36.18           O  
ATOM   3502  N   SER A 454     -27.599  51.205  58.233  1.00 38.60           N  
ATOM   3503  CA  SER A 454     -26.179  51.637  57.999  1.00 38.60           C  
ATOM   3504  C   SER A 454     -25.131  50.656  57.384  1.00 38.60           C  
ATOM   3505  CB  SER A 454     -25.667  52.218  59.325  1.00 38.60           C  
ATOM   3506  O   SER A 454     -25.211  49.455  57.599  1.00 38.60           O  
ATOM   3507  OG  SER A 454     -26.434  53.368  59.645  1.00 38.60           O  
ATOM   3508  N   SER A 455     -24.074  51.068  56.643  1.00 38.36           N  
ATOM   3509  CA  SER A 455     -23.690  52.350  55.978  1.00 38.36           C  
ATOM   3510  C   SER A 455     -22.459  52.187  55.019  1.00 38.36           C  
ATOM   3511  CB  SER A 455     -23.344  53.435  57.016  1.00 38.36           C  
ATOM   3512  O   SER A 455     -21.782  51.165  55.069  1.00 38.36           O  
ATOM   3513  OG  SER A 455     -22.407  52.969  57.966  1.00 38.36           O  
ATOM   3514  N   THR A 456     -22.137  53.220  54.204  1.00 38.91           N  
ATOM   3515  CA  THR A 456     -20.940  53.423  53.305  1.00 38.91           C  
ATOM   3516  C   THR A 456     -20.804  52.502  52.061  1.00 38.91           C  
ATOM   3517  CB  THR A 456     -19.616  53.508  54.099  1.00 38.91           C  
ATOM   3518  O   THR A 456     -20.910  51.293  52.208  1.00 38.91           O  
ATOM   3519  CG2 THR A 456     -19.629  54.663  55.105  1.00 38.91           C  
ATOM   3520  OG1 THR A 456     -19.327  52.349  54.845  1.00 38.91           O  
ATOM   3521  N   SER A 457     -20.715  52.935  50.780  1.00 37.23           N  
ATOM   3522  CA  SER A 457     -20.027  54.035  50.021  1.00 37.23           C  
ATOM   3523  C   SER A 457     -18.617  53.643  49.507  1.00 37.23           C  
ATOM   3524  CB  SER A 457     -20.097  55.428  50.663  1.00 37.23           C  
ATOM   3525  O   SER A 457     -17.926  52.903  50.194  1.00 37.23           O  
ATOM   3526  OG  SER A 457     -19.206  55.568  51.748  1.00 37.23           O  
ATOM   3527  N   CYS A 458     -18.121  54.034  48.316  1.00 38.81           N  
ATOM   3528  CA  CYS A 458     -18.381  55.218  47.458  1.00 38.81           C  
ATOM   3529  C   CYS A 458     -18.635  54.886  45.951  1.00 38.81           C  
ATOM   3530  CB  CYS A 458     -17.158  56.146  47.606  1.00 38.81           C  
ATOM   3531  O   CYS A 458     -18.813  53.719  45.611  1.00 38.81           O  
ATOM   3532  SG  CYS A 458     -16.900  56.625  49.342  1.00 38.81           S  
ATOM   3533  N   ALA A 459     -18.696  55.901  45.067  1.00 40.52           N  
ATOM   3534  CA  ALA A 459     -19.146  55.820  43.660  1.00 40.52           C  
ATOM   3535  C   ALA A 459     -18.460  56.853  42.725  1.00 40.52           C  
ATOM   3536  CB  ALA A 459     -20.659  56.084  43.662  1.00 40.52           C  
ATOM   3537  O   ALA A 459     -17.846  57.774  43.249  1.00 40.52           O  
ATOM   3538  N   GLU A 460     -18.623  56.693  41.396  1.00 41.91           N  
ATOM   3539  CA  GLU A 460     -18.464  57.651  40.257  1.00 41.91           C  
ATOM   3540  C   GLU A 460     -18.742  56.866  38.932  1.00 41.91           C  
ATOM   3541  CB  GLU A 460     -17.022  58.224  40.202  1.00 41.91           C  
ATOM   3542  O   GLU A 460     -18.481  55.661  38.909  1.00 41.91           O  
ATOM   3543  CG  GLU A 460     -16.896  59.641  40.805  1.00 41.91           C  
ATOM   3544  CD  GLU A 460     -15.441  60.129  40.967  1.00 41.91           C  
ATOM   3545  OE1 GLU A 460     -15.230  61.360  40.889  1.00 41.91           O  
ATOM   3546  OE2 GLU A 460     -14.541  59.288  41.212  1.00 41.91           O  
ATOM   3547  N   SER A 461     -19.203  57.404  37.788  1.00 39.67           N  
ATOM   3548  CA  SER A 461     -20.129  58.523  37.491  1.00 39.67           C  
ATOM   3549  C   SER A 461     -20.506  58.530  35.977  1.00 39.67           C  
ATOM   3550  CB  SER A 461     -19.503  59.876  37.853  1.00 39.67           C  
ATOM   3551  O   SER A 461     -19.734  58.000  35.184  1.00 39.67           O  
ATOM   3552  OG  SER A 461     -20.376  60.558  38.730  1.00 39.67           O  
ATOM   3553  N   ASP A 462     -21.649  59.149  35.621  1.00 42.71           N  
ATOM   3554  CA  ASP A 462     -22.002  59.839  34.341  1.00 42.71           C  
ATOM   3555  C   ASP A 462     -22.068  59.038  32.992  1.00 42.71           C  
ATOM   3556  CB  ASP A 462     -21.123  61.113  34.269  1.00 42.71           C  
ATOM   3557  O   ASP A 462     -21.344  58.066  32.796  1.00 42.71           O  
ATOM   3558  CG  ASP A 462     -21.061  61.917  35.588  1.00 42.71           C  
ATOM   3559  OD1 ASP A 462     -21.942  61.733  36.468  1.00 42.71           O  
ATOM   3560  OD2 ASP A 462     -20.034  62.593  35.806  1.00 42.71           O  
ATOM   3561  N   GLU A 463     -22.893  59.348  31.965  1.00 39.65           N  
ATOM   3562  CA  GLU A 463     -24.084  60.227  31.793  1.00 39.65           C  
ATOM   3563  C   GLU A 463     -24.875  59.872  30.484  1.00 39.65           C  
ATOM   3564  CB  GLU A 463     -23.673  61.718  31.720  1.00 39.65           C  
ATOM   3565  O   GLU A 463     -24.324  59.204  29.609  1.00 39.65           O  
ATOM   3566  CG  GLU A 463     -24.245  62.522  32.903  1.00 39.65           C  
ATOM   3567  CD  GLU A 463     -23.858  64.013  32.896  1.00 39.65           C  
ATOM   3568  OE1 GLU A 463     -24.648  64.808  33.455  1.00 39.65           O  
ATOM   3569  OE2 GLU A 463     -22.785  64.353  32.344  1.00 39.65           O  
ATOM   3570  N   CYS A 464     -26.119  60.382  30.342  1.00 41.54           N  
ATOM   3571  CA  CYS A 464     -26.947  60.554  29.110  1.00 41.54           C  
ATOM   3572  C   CYS A 464     -27.433  59.325  28.267  1.00 41.54           C  
ATOM   3573  CB  CYS A 464     -26.224  61.568  28.205  1.00 41.54           C  
ATOM   3574  O   CYS A 464     -26.704  58.359  28.068  1.00 41.54           O  
ATOM   3575  SG  CYS A 464     -26.055  63.187  29.012  1.00 41.54           S  
ATOM   3576  N   ASP A 465     -28.616  59.315  27.614  1.00 39.28           N  
ATOM   3577  CA  ASP A 465     -29.883  60.057  27.838  1.00 39.28           C  
ATOM   3578  C   ASP A 465     -31.107  59.450  27.083  1.00 39.28           C  
ATOM   3579  CB  ASP A 465     -29.766  61.552  27.443  1.00 39.28           C  
ATOM   3580  O   ASP A 465     -30.955  58.629  26.179  1.00 39.28           O  
ATOM   3581  CG  ASP A 465     -29.762  62.488  28.658  1.00 39.28           C  
ATOM   3582  OD1 ASP A 465     -30.361  62.106  29.689  1.00 39.28           O  
ATOM   3583  OD2 ASP A 465     -29.080  63.530  28.572  1.00 39.28           O  
ATOM   3584  N   ASP A 466     -32.306  59.910  27.475  1.00 39.94           N  
ATOM   3585  CA  ASP A 466     -33.619  59.965  26.778  1.00 39.94           C  
ATOM   3586  C   ASP A 466     -34.341  58.718  26.183  1.00 39.94           C  
ATOM   3587  CB  ASP A 466     -33.672  61.176  25.826  1.00 39.94           C  
ATOM   3588  O   ASP A 466     -34.184  58.316  25.031  1.00 39.94           O  
ATOM   3589  CG  ASP A 466     -33.954  62.501  26.553  1.00 39.94           C  
ATOM   3590  OD1 ASP A 466     -34.776  62.486  27.500  1.00 39.94           O  
ATOM   3591  OD2 ASP A 466     -33.406  63.532  26.104  1.00 39.94           O  
ATOM   3592  N   ALA A 467     -35.286  58.212  26.990  1.00 40.21           N  
ATOM   3593  CA  ALA A 467     -36.752  58.352  26.824  1.00 40.21           C  
ATOM   3594  C   ALA A 467     -37.533  57.848  25.570  1.00 40.21           C  
ATOM   3595  CB  ALA A 467     -37.137  59.800  27.161  1.00 40.21           C  
ATOM   3596  O   ALA A 467     -37.430  58.355  24.458  1.00 40.21           O  
ATOM   3597  N   ASP A 468     -38.477  56.939  25.861  1.00 34.50           N  
ATOM   3598  CA  ASP A 468     -39.906  56.908  25.474  1.00 34.50           C  
ATOM   3599  C   ASP A 468     -40.393  57.166  24.023  1.00 34.50           C  
ATOM   3600  CB  ASP A 468     -40.699  57.802  26.450  1.00 34.50           C  
ATOM   3601  O   ASP A 468     -40.363  58.275  23.499  1.00 34.50           O  
ATOM   3602  CG  ASP A 468     -40.520  57.434  27.925  1.00 34.50           C  
ATOM   3603  OD1 ASP A 468     -40.169  56.259  28.188  1.00 34.50           O  
ATOM   3604  OD2 ASP A 468     -40.798  58.304  28.777  1.00 34.50           O  
ATOM   3605  N   ILE A 469     -41.118  56.183  23.457  1.00 39.51           N  
ATOM   3606  CA  ILE A 469     -42.606  56.166  23.414  1.00 39.51           C  
ATOM   3607  C   ILE A 469     -43.117  54.854  22.773  1.00 39.51           C  
ATOM   3608  CB  ILE A 469     -43.232  57.436  22.749  1.00 39.51           C  
ATOM   3609  O   ILE A 469     -42.559  54.323  21.815  1.00 39.51           O  
ATOM   3610  CG1 ILE A 469     -43.520  58.502  23.842  1.00 39.51           C  
ATOM   3611  CG2 ILE A 469     -44.550  57.176  21.982  1.00 39.51           C  
ATOM   3612  CD1 ILE A 469     -43.932  59.885  23.324  1.00 39.51           C  
ATOM   3613  N   MET A 470     -44.228  54.324  23.295  1.00 31.06           N  
ATOM   3614  CA  MET A 470     -44.864  53.072  22.858  1.00 31.06           C  
ATOM   3615  C   MET A 470     -45.964  53.309  21.802  1.00 31.06           C  
ATOM   3616  CB  MET A 470     -45.420  52.402  24.129  1.00 31.06           C  
ATOM   3617  O   MET A 470     -46.985  53.914  22.122  1.00 31.06           O  
ATOM   3618  CG  MET A 470     -46.296  51.166  23.886  1.00 31.06           C  
ATOM   3619  SD  MET A 470     -46.834  50.296  25.392  1.00 31.06           S  
ATOM   3620  CE  MET A 470     -47.683  51.621  26.299  1.00 31.06           C  
ATOM   3621  N   SER A 471     -45.821  52.777  20.575  1.00 35.76           N  
ATOM   3622  CA  SER A 471     -46.927  52.613  19.600  1.00 35.76           C  
ATOM   3623  C   SER A 471     -46.613  51.657  18.434  1.00 35.76           C  
ATOM   3624  CB  SER A 471     -47.339  53.961  18.992  1.00 35.76           C  
ATOM   3625  O   SER A 471     -45.609  51.806  17.744  1.00 35.76           O  
ATOM   3626  OG  SER A 471     -48.240  54.609  19.865  1.00 35.76           O  
ATOM   3627  N   SER A 472     -47.526  50.716  18.168  1.00 32.21           N  
ATOM   3628  CA  SER A 472     -47.600  49.898  16.936  1.00 32.21           C  
ATOM   3629  C   SER A 472     -48.330  50.682  15.817  1.00 32.21           C  
ATOM   3630  CB  SER A 472     -48.325  48.577  17.245  1.00 32.21           C  
ATOM   3631  O   SER A 472     -49.057  51.619  16.153  1.00 32.21           O  
ATOM   3632  OG  SER A 472     -47.942  48.027  18.492  1.00 32.21           O  
ATOM   3633  N   PRO A 473     -48.233  50.329  14.510  1.00 36.55           N  
ATOM   3634  CA  PRO A 473     -48.946  49.152  13.981  1.00 36.55           C  
ATOM   3635  C   PRO A 473     -48.257  48.439  12.789  1.00 36.55           C  
ATOM   3636  CB  PRO A 473     -50.288  49.748  13.541  1.00 36.55           C  
ATOM   3637  O   PRO A 473     -47.161  48.786  12.357  1.00 36.55           O  
ATOM   3638  CG  PRO A 473     -49.881  51.087  12.924  1.00 36.55           C  
ATOM   3639  CD  PRO A 473     -48.489  51.364  13.504  1.00 36.55           C  
ATOM   3640  N   ALA A 474     -48.919  47.416  12.237  1.00 28.12           N  
ATOM   3641  CA  ALA A 474     -48.417  46.622  11.115  1.00 28.12           C  
ATOM   3642  C   ALA A 474     -48.683  47.247   9.730  1.00 28.12           C  
ATOM   3643  CB  ALA A 474     -49.044  45.224  11.200  1.00 28.12           C  
ATOM   3644  O   ALA A 474     -49.771  47.750   9.456  1.00 28.12           O  
ATOM   3645  N   SER A 475     -47.737  47.062   8.805  1.00 35.13           N  
ATOM   3646  CA  SER A 475     -48.008  46.987   7.363  1.00 35.13           C  
ATOM   3647  C   SER A 475     -47.095  45.928   6.730  1.00 35.13           C  
ATOM   3648  CB  SER A 475     -47.888  48.355   6.682  1.00 35.13           C  
ATOM   3649  O   SER A 475     -45.999  45.674   7.228  1.00 35.13           O  
ATOM   3650  OG  SER A 475     -46.567  48.841   6.735  1.00 35.13           O  
ATOM   3651  N   GLY A 476     -47.581  45.225   5.705  1.00 29.00           N  
ATOM   3652  CA  GLY A 476     -46.919  44.030   5.174  1.00 29.00           C  
ATOM   3653  C   GLY A 476     -46.047  44.299   3.949  1.00 29.00           C  
ATOM   3654  O   GLY A 476     -46.431  45.066   3.069  1.00 29.00           O  
ATOM   3655  N   CYS A 477     -44.924  43.586   3.848  1.00 30.59           N  
ATOM   3656  CA  CYS A 477     -44.141  43.471   2.621  1.00 30.59           C  
ATOM   3657  C   CYS A 477     -43.969  41.988   2.266  1.00 30.59           C  
ATOM   3658  CB  CYS A 477     -42.801  44.192   2.800  1.00 30.59           C  
ATOM   3659  O   CYS A 477     -43.449  41.212   3.066  1.00 30.59           O  
ATOM   3660  SG  CYS A 477     -41.997  44.333   1.179  1.00 30.59           S  
ATOM   3661  N   ASN A 478     -44.415  41.593   1.072  1.00 27.54           N  
ATOM   3662  CA  ASN A 478     -44.126  40.269   0.526  1.00 27.54           C  
ATOM   3663  C   ASN A 478     -42.712  40.287  -0.057  1.00 27.54           C  
ATOM   3664  CB  ASN A 478     -45.130  39.920  -0.588  1.00 27.54           C  
ATOM   3665  O   ASN A 478     -42.430  41.127  -0.912  1.00 27.54           O  
ATOM   3666  CG  ASN A 478     -46.563  39.743  -0.127  1.00 27.54           C  
ATOM   3667  ND2 ASN A 478     -47.513  39.989  -0.997  1.00 27.54           N  
ATOM   3668  OD1 ASN A 478     -46.864  39.366   0.990  1.00 27.54           O  
ATOM   3669  N   GLN A 479     -41.857  39.337   0.321  1.00 33.93           N  
ATOM   3670  CA  GLN A 479     -40.598  39.120  -0.387  1.00 33.93           C  
ATOM   3671  C   GLN A 479     -40.318  37.625  -0.545  1.00 33.93           C  
ATOM   3672  CB  GLN A 479     -39.465  39.912   0.286  1.00 33.93           C  
ATOM   3673  O   GLN A 479     -40.208  36.878   0.425  1.00 33.93           O  
ATOM   3674  CG  GLN A 479     -38.325  40.191  -0.704  1.00 33.93           C  
ATOM   3675  CD  GLN A 479     -37.410  41.314  -0.225  1.00 33.93           C  
ATOM   3676  NE2 GLN A 479     -37.050  42.248  -1.078  1.00 33.93           N  
ATOM   3677  OE1 GLN A 479     -37.002  41.387   0.920  1.00 33.93           O  
ATOM   3678  N   GLU A 480     -40.264  37.184  -1.798  1.00 26.48           N  
ATOM   3679  CA  GLU A 480     -40.066  35.787  -2.173  1.00 26.48           C  
ATOM   3680  C   GLU A 480     -38.592  35.398  -1.995  1.00 26.48           C  
ATOM   3681  CB  GLU A 480     -40.516  35.594  -3.634  1.00 26.48           C  
ATOM   3682  O   GLU A 480     -37.708  35.995  -2.605  1.00 26.48           O  
ATOM   3683  CG  GLU A 480     -42.029  35.805  -3.828  1.00 26.48           C  
ATOM   3684  CD  GLU A 480     -42.371  36.206  -5.269  1.00 26.48           C  
ATOM   3685  OE1 GLU A 480     -43.019  35.395  -5.969  1.00 26.48           O  
ATOM   3686  OE2 GLU A 480     -42.011  37.346  -5.643  1.00 26.48           O  
ATOM   3687  N   CYS A 481     -38.317  34.364  -1.194  1.00 32.32           N  
ATOM   3688  CA  CYS A 481     -36.992  33.747  -1.107  1.00 32.32           C  
ATOM   3689  C   CYS A 481     -37.097  32.247  -1.408  1.00 32.32           C  
ATOM   3690  CB  CYS A 481     -36.337  34.084   0.236  1.00 32.32           C  
ATOM   3691  O   CYS A 481     -37.097  31.392  -0.524  1.00 32.32           O  
ATOM   3692  SG  CYS A 481     -34.568  33.682   0.123  1.00 32.32           S  
ATOM   3693  N   THR A 482     -37.260  31.928  -2.691  1.00 27.39           N  
ATOM   3694  CA  THR A 482     -37.388  30.553  -3.180  1.00 27.39           C  
ATOM   3695  C   THR A 482     -36.020  29.876  -3.277  1.00 27.39           C  
ATOM   3696  CB  THR A 482     -38.065  30.533  -4.562  1.00 27.39           C  
ATOM   3697  O   THR A 482     -35.247  30.184  -4.186  1.00 27.39           O  
ATOM   3698  CG2 THR A 482     -39.519  30.998  -4.515  1.00 27.39           C  
ATOM   3699  OG1 THR A 482     -37.380  31.387  -5.450  1.00 27.39           O  
ATOM   3700  N   THR A 483     -35.731  28.901  -2.412  1.00 33.28           N  
ATOM   3701  CA  THR A 483     -34.644  27.931  -2.639  1.00 33.28           C  
ATOM   3702  C   THR A 483     -35.171  26.500  -2.495  1.00 33.28           C  
ATOM   3703  CB  THR A 483     -33.391  28.200  -1.783  1.00 33.28           C  
ATOM   3704  O   THR A 483     -35.765  26.129  -1.485  1.00 33.28           O  
ATOM   3705  CG2 THR A 483     -32.700  29.508  -2.167  1.00 33.28           C  
ATOM   3706  OG1 THR A 483     -33.663  28.302  -0.409  1.00 33.28           O  
ATOM   3707  N   SER A 484     -35.026  25.702  -3.556  1.00 29.29           N  
ATOM   3708  CA  SER A 484     -35.602  24.358  -3.677  1.00 29.29           C  
ATOM   3709  C   SER A 484     -34.691  23.295  -3.057  1.00 29.29           C  
ATOM   3710  CB  SER A 484     -35.891  24.045  -5.152  1.00 29.29           C  
ATOM   3711  O   SER A 484     -33.559  23.101  -3.499  1.00 29.29           O  
ATOM   3712  OG  SER A 484     -34.816  24.441  -5.991  1.00 29.29           O  
ATOM   3713  N   ALA A 485     -35.188  22.590  -2.036  1.00 36.00           N  
ATOM   3714  CA  ALA A 485     -34.390  21.646  -1.243  1.00 36.00           C  
ATOM   3715  C   ALA A 485     -35.049  20.270  -0.996  1.00 36.00           C  
ATOM   3716  CB  ALA A 485     -34.007  22.350   0.067  1.00 36.00           C  
ATOM   3717  O   ALA A 485     -34.479  19.455  -0.272  1.00 36.00           O  
ATOM   3718  N   THR A 486     -36.223  19.995  -1.582  1.00 42.00           N  
ATOM   3719  CA  THR A 486     -37.082  18.859  -1.170  1.00 42.00           C  
ATOM   3720  C   THR A 486     -37.278  17.784  -2.254  1.00 42.00           C  
ATOM   3721  CB  THR A 486     -38.444  19.391  -0.681  1.00 42.00           C  
ATOM   3722  O   THR A 486     -37.464  16.613  -1.930  1.00 42.00           O  
ATOM   3723  CG2 THR A 486     -39.211  18.391   0.183  1.00 42.00           C  
ATOM   3724  OG1 THR A 486     -38.270  20.535   0.134  1.00 42.00           O  
ATOM   3725  N   ASP A 487     -37.170  18.134  -3.538  1.00 36.05           N  
ATOM   3726  CA  ASP A 487     -37.755  17.359  -4.653  1.00 36.05           C  
ATOM   3727  C   ASP A 487     -36.898  16.180  -5.185  1.00 36.05           C  
ATOM   3728  CB  ASP A 487     -38.172  18.325  -5.781  1.00 36.05           C  
ATOM   3729  O   ASP A 487     -36.962  15.846  -6.367  1.00 36.05           O  
ATOM   3730  CG  ASP A 487     -38.996  19.520  -5.290  1.00 36.05           C  
ATOM   3731  OD1 ASP A 487     -39.853  19.322  -4.402  1.00 36.05           O  
ATOM   3732  OD2 ASP A 487     -38.689  20.647  -5.742  1.00 36.05           O  
ATOM   3733  N   TRP A 488     -36.066  15.548  -4.343  1.00 41.78           N  
ATOM   3734  CA  TRP A 488     -35.094  14.512  -4.767  1.00 41.78           C  
ATOM   3735  C   TRP A 488     -35.210  13.148  -4.061  1.00 41.78           C  
ATOM   3736  CB  TRP A 488     -33.667  15.089  -4.721  1.00 41.78           C  
ATOM   3737  O   TRP A 488     -34.368  12.270  -4.264  1.00 41.78           O  
ATOM   3738  CG  TRP A 488     -33.385  16.061  -5.824  1.00 41.78           C  
ATOM   3739  CD1 TRP A 488     -33.229  17.396  -5.687  1.00 41.78           C  
ATOM   3740  CD2 TRP A 488     -33.337  15.797  -7.261  1.00 41.78           C  
ATOM   3741  CE2 TRP A 488     -33.190  17.042  -7.942  1.00 41.78           C  
ATOM   3742  CE3 TRP A 488     -33.465  14.638  -8.059  1.00 41.78           C  
ATOM   3743  NE1 TRP A 488     -33.093  17.978  -6.933  1.00 41.78           N  
ATOM   3744  CH2 TRP A 488     -33.395  15.973 -10.103  1.00 41.78           C  
ATOM   3745  CZ2 TRP A 488     -33.209  17.139  -9.341  1.00 41.78           C  
ATOM   3746  CZ3 TRP A 488     -33.500  14.723  -9.464  1.00 41.78           C  
ATOM   3747  N   LEU A 489     -36.245  12.933  -3.247  1.00 37.23           N  
ATOM   3748  CA  LEU A 489     -36.432  11.708  -2.460  1.00 37.23           C  
ATOM   3749  C   LEU A 489     -37.461  10.769  -3.112  1.00 37.23           C  
ATOM   3750  CB  LEU A 489     -36.808  12.109  -1.019  1.00 37.23           C  
ATOM   3751  O   LEU A 489     -38.639  10.826  -2.785  1.00 37.23           O  
ATOM   3752  CG  LEU A 489     -35.641  12.739  -0.233  1.00 37.23           C  
ATOM   3753  CD1 LEU A 489     -36.166  13.477   0.997  1.00 37.23           C  
ATOM   3754  CD2 LEU A 489     -34.633  11.688   0.249  1.00 37.23           C  
ATOM   3755  N   GLY A 490     -37.016   9.889  -4.019  1.00 32.53           N  
ATOM   3756  CA  GLY A 490     -37.925   8.949  -4.693  1.00 32.53           C  
ATOM   3757  C   GLY A 490     -37.267   7.895  -5.591  1.00 32.53           C  
ATOM   3758  O   GLY A 490     -37.468   7.921  -6.801  1.00 32.53           O  
ATOM   3759  N   VAL A 491     -36.496   6.954  -5.022  1.00 34.68           N  
ATOM   3760  CA  VAL A 491     -36.168   5.673  -5.690  1.00 34.68           C  
ATOM   3761  C   VAL A 491     -35.955   4.546  -4.664  1.00 34.68           C  
ATOM   3762  CB  VAL A 491     -34.921   5.719  -6.618  1.00 34.68           C  
ATOM   3763  O   VAL A 491     -35.347   4.768  -3.621  1.00 34.68           O  
ATOM   3764  CG1 VAL A 491     -35.137   4.794  -7.827  1.00 34.68           C  
ATOM   3765  CG2 VAL A 491     -34.505   7.079  -7.200  1.00 34.68           C  
ATOM   3766  N   THR A 492     -36.380   3.330  -5.027  1.00 35.23           N  
ATOM   3767  CA  THR A 492     -36.123   2.027  -4.373  1.00 35.23           C  
ATOM   3768  C   THR A 492     -36.599   1.839  -2.925  1.00 35.23           C  
ATOM   3769  CB  THR A 492     -34.672   1.518  -4.538  1.00 35.23           C  
ATOM   3770  O   THR A 492     -35.796   1.823  -1.994  1.00 35.23           O  
ATOM   3771  CG2 THR A 492     -34.180   1.515  -5.984  1.00 35.23           C  
ATOM   3772  OG1 THR A 492     -33.725   2.264  -3.809  1.00 35.23           O  
ATOM   3773  N   THR A 493     -37.874   1.484  -2.769  1.00 36.44           N  
ATOM   3774  CA  THR A 493     -38.271   0.335  -1.933  1.00 36.44           C  
ATOM   3775  C   THR A 493     -38.852  -0.746  -2.853  1.00 36.44           C  
ATOM   3776  CB  THR A 493     -39.253   0.709  -0.811  1.00 36.44           C  
ATOM   3777  O   THR A 493     -39.323  -0.446  -3.947  1.00 36.44           O  
ATOM   3778  CG2 THR A 493     -38.583   1.561   0.265  1.00 36.44           C  
ATOM   3779  OG1 THR A 493     -40.333   1.435  -1.336  1.00 36.44           O  
ATOM   3780  N   ASN A 494     -38.740  -2.021  -2.473  1.00 32.73           N  
ATOM   3781  CA  ASN A 494     -39.150  -3.144  -3.322  1.00 32.73           C  
ATOM   3782  C   ASN A 494     -40.653  -3.424  -3.174  1.00 32.73           C  
ATOM   3783  CB  ASN A 494     -38.303  -4.370  -2.936  1.00 32.73           C  
ATOM   3784  O   ASN A 494     -41.039  -4.042  -2.182  1.00 32.73           O  
ATOM   3785  CG  ASN A 494     -38.714  -5.597  -3.731  1.00 32.73           C  
ATOM   3786  ND2 ASN A 494     -39.040  -6.693  -3.091  1.00 32.73           N  
ATOM   3787  OD1 ASN A 494     -38.736  -5.582  -4.943  1.00 32.73           O  
ATOM   3788  N   SER A 495     -41.477  -2.982  -4.130  1.00 40.28           N  
ATOM   3789  CA  SER A 495     -42.927  -3.243  -4.112  1.00 40.28           C  
ATOM   3790  C   SER A 495     -43.602  -3.243  -5.498  1.00 40.28           C  
ATOM   3791  CB  SER A 495     -43.616  -2.250  -3.164  1.00 40.28           C  
ATOM   3792  O   SER A 495     -44.818  -3.099  -5.582  1.00 40.28           O  
ATOM   3793  OG  SER A 495     -44.817  -2.810  -2.684  1.00 40.28           O  
ATOM   3794  N   GLU A 496     -42.833  -3.387  -6.583  1.00 30.64           N  
ATOM   3795  CA  GLU A 496     -43.330  -3.373  -7.971  1.00 30.64           C  
ATOM   3796  C   GLU A 496     -43.565  -4.789  -8.536  1.00 30.64           C  
ATOM   3797  CB  GLU A 496     -42.485  -2.424  -8.858  1.00 30.64           C  
ATOM   3798  O   GLU A 496     -42.994  -5.171  -9.548  1.00 30.64           O  
ATOM   3799  CG  GLU A 496     -40.971  -2.697  -8.912  1.00 30.64           C  
ATOM   3800  CD  GLU A 496     -40.211  -1.588  -9.668  1.00 30.64           C  
ATOM   3801  OE1 GLU A 496     -39.563  -0.755  -8.987  1.00 30.64           O  
ATOM   3802  OE2 GLU A 496     -40.232  -1.580 -10.920  1.00 30.64           O  
ATOM   3803  N   ASP A 497     -44.423  -5.564  -7.863  1.00 34.53           N  
ATOM   3804  CA  ASP A 497     -45.044  -6.792  -8.384  1.00 34.53           C  
ATOM   3805  C   ASP A 497     -46.322  -7.129  -7.578  1.00 34.53           C  
ATOM   3806  CB  ASP A 497     -44.045  -7.976  -8.370  1.00 34.53           C  
ATOM   3807  O   ASP A 497     -46.453  -6.738  -6.418  1.00 34.53           O  
ATOM   3808  CG  ASP A 497     -43.558  -8.397  -9.767  1.00 34.53           C  
ATOM   3809  OD1 ASP A 497     -44.388  -8.349 -10.706  1.00 34.53           O  
ATOM   3810  OD2 ASP A 497     -42.405  -8.885  -9.856  1.00 34.53           O  
ATOM   3811  N   CYS A 498     -47.251  -7.884  -8.181  1.00 31.42           N  
ATOM   3812  CA  CYS A 498     -48.522  -8.372  -7.598  1.00 31.42           C  
ATOM   3813  C   CYS A 498     -49.618  -7.331  -7.259  1.00 31.42           C  
ATOM   3814  CB  CYS A 498     -48.237  -9.307  -6.410  1.00 31.42           C  
ATOM   3815  O   CYS A 498     -49.904  -7.050  -6.096  1.00 31.42           O  
ATOM   3816  SG  CYS A 498     -47.330 -10.774  -6.976  1.00 31.42           S  
ATOM   3817  N   SER A 499     -50.368  -6.882  -8.275  1.00 30.28           N  
ATOM   3818  CA  SER A 499     -51.748  -6.373  -8.110  1.00 30.28           C  
ATOM   3819  C   SER A 499     -52.578  -6.535  -9.393  1.00 30.28           C  
ATOM   3820  CB  SER A 499     -51.755  -4.910  -7.638  1.00 30.28           C  
ATOM   3821  O   SER A 499     -52.723  -5.595 -10.171  1.00 30.28           O  
ATOM   3822  OG  SER A 499     -51.520  -4.865  -6.245  1.00 30.28           O  
ATOM   3823  N   TYR A 500     -53.118  -7.740  -9.626  1.00 36.49           N  
ATOM   3824  CA  TYR A 500     -54.108  -7.991 -10.686  1.00 36.49           C  
ATOM   3825  C   TYR A 500     -55.008  -9.208 -10.388  1.00 36.49           C  
ATOM   3826  CB  TYR A 500     -53.409  -8.151 -12.050  1.00 36.49           C  
ATOM   3827  O   TYR A 500     -54.663 -10.340 -10.716  1.00 36.49           O  
ATOM   3828  CG  TYR A 500     -54.380  -8.138 -13.220  1.00 36.49           C  
ATOM   3829  CD1 TYR A 500     -54.910  -9.341 -13.729  1.00 36.49           C  
ATOM   3830  CD2 TYR A 500     -54.777  -6.907 -13.779  1.00 36.49           C  
ATOM   3831  CE1 TYR A 500     -55.829  -9.315 -14.795  1.00 36.49           C  
ATOM   3832  CE2 TYR A 500     -55.697  -6.876 -14.846  1.00 36.49           C  
ATOM   3833  OH  TYR A 500     -57.110  -8.060 -16.385  1.00 36.49           O  
ATOM   3834  CZ  TYR A 500     -56.223  -8.083 -15.357  1.00 36.49           C  
ATOM   3835  N   THR A 501     -56.158  -8.968  -9.757  1.00 34.66           N  
ATOM   3836  CA  THR A 501     -57.496  -9.441 -10.182  1.00 34.66           C  
ATOM   3837  C   THR A 501     -58.548  -8.837  -9.242  1.00 34.66           C  
ATOM   3838  CB  THR A 501     -57.660 -10.972 -10.277  1.00 34.66           C  
ATOM   3839  O   THR A 501     -58.208  -8.421  -8.133  1.00 34.66           O  
ATOM   3840  CG2 THR A 501     -57.736 -11.718  -8.949  1.00 34.66           C  
ATOM   3841  OG1 THR A 501     -58.828 -11.231 -11.021  1.00 34.66           O  
ATOM   3842  N   SER A 502     -59.805  -8.740  -9.676  1.00 36.02           N  
ATOM   3843  CA  SER A 502     -60.869  -8.060  -8.929  1.00 36.02           C  
ATOM   3844  C   SER A 502     -62.245  -8.683  -9.178  1.00 36.02           C  
ATOM   3845  CB  SER A 502     -60.899  -6.570  -9.311  1.00 36.02           C  
ATOM   3846  O   SER A 502     -62.841  -8.440 -10.224  1.00 36.02           O  
ATOM   3847  OG  SER A 502     -61.106  -6.405 -10.702  1.00 36.02           O  
ATOM   3848  N   ASP A 503     -62.766  -9.388  -8.174  1.00 39.58           N  
ATOM   3849  CA  ASP A 503     -64.140  -9.898  -8.083  1.00 39.58           C  
ATOM   3850  C   ASP A 503     -64.573  -9.699  -6.609  1.00 39.58           C  
ATOM   3851  CB  ASP A 503     -64.161 -11.380  -8.502  1.00 39.58           C  
ATOM   3852  O   ASP A 503     -63.814 -10.060  -5.711  1.00 39.58           O  
ATOM   3853  CG  ASP A 503     -63.682 -11.607  -9.945  1.00 39.58           C  
ATOM   3854  OD1 ASP A 503     -64.496 -11.364 -10.864  1.00 39.58           O  
ATOM   3855  OD2 ASP A 503     -62.514 -12.039 -10.113  1.00 39.58           O  
ATOM   3856  N   LEU A 504     -65.567  -8.872  -6.257  1.00 43.17           N  
ATOM   3857  CA  LEU A 504     -67.030  -8.912  -6.470  1.00 43.17           C  
ATOM   3858  C   LEU A 504     -67.812  -9.719  -5.407  1.00 43.17           C  
ATOM   3859  CB  LEU A 504     -67.501  -9.177  -7.919  1.00 43.17           C  
ATOM   3860  O   LEU A 504     -67.523 -10.878  -5.142  1.00 43.17           O  
ATOM   3861  CG  LEU A 504     -67.764  -7.879  -8.708  1.00 43.17           C  
ATOM   3862  CD1 LEU A 504     -67.735  -8.124 -10.215  1.00 43.17           C  
ATOM   3863  CD2 LEU A 504     -69.134  -7.285  -8.358  1.00 43.17           C  
ATOM   3864  N   ASP A 505     -68.812  -9.028  -4.844  1.00 37.81           N  
ATOM   3865  CA  ASP A 505     -69.960  -9.447  -4.019  1.00 37.81           C  
ATOM   3866  C   ASP A 505     -69.773 -10.278  -2.730  1.00 37.81           C  
ATOM   3867  CB  ASP A 505     -71.070  -9.997  -4.928  1.00 37.81           C  
ATOM   3868  O   ASP A 505     -69.557 -11.486  -2.746  1.00 37.81           O  
ATOM   3869  CG  ASP A 505     -71.570  -8.939  -5.924  1.00 37.81           C  
ATOM   3870  OD1 ASP A 505     -71.462  -7.731  -5.598  1.00 37.81           O  
ATOM   3871  OD2 ASP A 505     -72.058  -9.333  -7.005  1.00 37.81           O  
ATOM   3872  N   HIS A 506     -69.989  -9.605  -1.586  1.00 41.20           N  
ATOM   3873  CA  HIS A 506     -71.053  -9.865  -0.586  1.00 41.20           C  
ATOM   3874  C   HIS A 506     -70.728  -9.137   0.742  1.00 41.20           C  
ATOM   3875  CB  HIS A 506     -71.242 -11.367  -0.274  1.00 41.20           C  
ATOM   3876  O   HIS A 506     -69.566  -9.072   1.128  1.00 41.20           O  
ATOM   3877  CG  HIS A 506     -72.138 -12.106  -1.243  1.00 41.20           C  
ATOM   3878  CD2 HIS A 506     -71.867 -13.298  -1.862  1.00 41.20           C  
ATOM   3879  ND1 HIS A 506     -73.398 -11.720  -1.646  1.00 41.20           N  
ATOM   3880  CE1 HIS A 506     -73.868 -12.660  -2.485  1.00 41.20           C  
ATOM   3881  NE2 HIS A 506     -72.983 -13.658  -2.627  1.00 41.20           N  
ATOM   3882  N   SER A 507     -71.632  -8.675   1.611  1.00 38.90           N  
ATOM   3883  CA  SER A 507     -73.028  -8.197   1.599  1.00 38.90           C  
ATOM   3884  C   SER A 507     -73.484  -8.213   3.074  1.00 38.90           C  
ATOM   3885  CB  SER A 507     -74.022  -9.079   0.824  1.00 38.90           C  
ATOM   3886  O   SER A 507     -73.534  -9.282   3.671  1.00 38.90           O  
ATOM   3887  OG  SER A 507     -74.148  -8.657  -0.524  1.00 38.90           O  
ATOM   3888  N   ASP A 508     -73.853  -7.046   3.613  1.00 36.51           N  
ATOM   3889  CA  ASP A 508     -74.623  -6.805   4.856  1.00 36.51           C  
ATOM   3890  C   ASP A 508     -74.099  -7.171   6.271  1.00 36.51           C  
ATOM   3891  CB  ASP A 508     -76.084  -7.259   4.670  1.00 36.51           C  
ATOM   3892  O   ASP A 508     -73.449  -8.180   6.519  1.00 36.51           O  
ATOM   3893  CG  ASP A 508     -76.892  -6.195   3.931  1.00 36.51           C  
ATOM   3894  OD1 ASP A 508     -76.838  -5.033   4.399  1.00 36.51           O  
ATOM   3895  OD2 ASP A 508     -77.532  -6.539   2.916  1.00 36.51           O  
ATOM   3896  N   GLY A 509     -74.498  -6.322   7.239  1.00 38.37           N  
ATOM   3897  CA  GLY A 509     -74.388  -6.527   8.696  1.00 38.37           C  
ATOM   3898  C   GLY A 509     -73.103  -6.005   9.376  1.00 38.37           C  
ATOM   3899  O   GLY A 509     -72.064  -6.644   9.315  1.00 38.37           O  
ATOM   3900  N   GLY A 510     -73.075  -4.898  10.134  1.00 33.90           N  
ATOM   3901  CA  GLY A 510     -74.091  -3.856  10.337  1.00 33.90           C  
ATOM   3902  C   GLY A 510     -74.374  -3.482  11.805  1.00 33.90           C  
ATOM   3903  O   GLY A 510     -75.438  -3.829  12.309  1.00 33.90           O  
ATOM   3904  N   LEU A 511     -73.507  -2.697  12.477  1.00 34.92           N  
ATOM   3905  CA  LEU A 511     -73.935  -1.907  13.651  1.00 34.92           C  
ATOM   3906  C   LEU A 511     -73.135  -0.605  13.898  1.00 34.92           C  
ATOM   3907  CB  LEU A 511     -73.994  -2.770  14.931  1.00 34.92           C  
ATOM   3908  O   LEU A 511     -71.938  -0.606  14.158  1.00 34.92           O  
ATOM   3909  CG  LEU A 511     -74.809  -2.126  16.076  1.00 34.92           C  
ATOM   3910  CD1 LEU A 511     -76.280  -1.872  15.709  1.00 34.92           C  
ATOM   3911  CD2 LEU A 511     -74.800  -3.041  17.299  1.00 34.92           C  
ATOM   3912  N   LYS A 512     -73.889   0.497  13.856  1.00 36.90           N  
ATOM   3913  CA  LYS A 512     -73.661   1.881  14.321  1.00 36.90           C  
ATOM   3914  C   LYS A 512     -72.490   2.141  15.300  1.00 36.90           C  
ATOM   3915  CB  LYS A 512     -74.954   2.292  15.069  1.00 36.90           C  
ATOM   3916  O   LYS A 512     -72.529   1.665  16.430  1.00 36.90           O  
ATOM   3917  CG  LYS A 512     -76.260   2.189  14.258  1.00 36.90           C  
ATOM   3918  CD  LYS A 512     -77.486   2.280  15.179  1.00 36.90           C  
ATOM   3919  CE  LYS A 512     -78.767   2.084  14.358  1.00 36.90           C  
ATOM   3920  NZ  LYS A 512     -79.978   2.058  15.217  1.00 36.90           N  
ATOM   3921  N   HIS A 513     -71.662   3.145  14.982  1.00 37.13           N  
ATOM   3922  CA  HIS A 513     -71.615   4.363  15.812  1.00 37.13           C  
ATOM   3923  C   HIS A 513     -71.178   5.624  15.037  1.00 37.13           C  
ATOM   3924  CB  HIS A 513     -70.798   4.186  17.106  1.00 37.13           C  
ATOM   3925  O   HIS A 513     -70.277   5.592  14.207  1.00 37.13           O  
ATOM   3926  CG  HIS A 513     -71.664   4.417  18.323  1.00 37.13           C  
ATOM   3927  CD2 HIS A 513     -72.268   3.449  19.082  1.00 37.13           C  
ATOM   3928  ND1 HIS A 513     -72.103   5.635  18.799  1.00 37.13           N  
ATOM   3929  CE1 HIS A 513     -72.939   5.402  19.826  1.00 37.13           C  
ATOM   3930  NE2 HIS A 513     -73.079   4.084  20.029  1.00 37.13           N  
ATOM   3931  N   THR A 514     -71.857   6.734  15.331  1.00 34.79           N  
ATOM   3932  CA  THR A 514     -71.641   8.116  14.846  1.00 34.79           C  
ATOM   3933  C   THR A 514     -70.220   8.631  15.148  1.00 34.79           C  
ATOM   3934  CB  THR A 514     -72.647   9.009  15.593  1.00 34.79           C  
ATOM   3935  O   THR A 514     -69.766   8.432  16.271  1.00 34.79           O  
ATOM   3936  CG2 THR A 514     -74.088   8.752  15.147  1.00 34.79           C  
ATOM   3937  OG1 THR A 514     -72.586   8.706  16.977  1.00 34.79           O  
ATOM   3938  N   ALA A 515     -69.430   9.224  14.241  1.00 32.13           N  
ATOM   3939  CA  ALA A 515     -69.640  10.336  13.288  1.00 32.13           C  
ATOM   3940  C   ALA A 515     -69.352  11.744  13.865  1.00 32.13           C  
ATOM   3941  CB  ALA A 515     -70.986  10.279  12.545  1.00 32.13           C  
ATOM   3942  O   ALA A 515     -70.205  12.304  14.549  1.00 32.13           O  
ATOM   3943  N   PHE A 516     -68.191  12.324  13.508  1.00 33.21           N  
ATOM   3944  CA  PHE A 516     -68.009  13.765  13.246  1.00 33.21           C  
ATOM   3945  C   PHE A 516     -66.725  14.053  12.424  1.00 33.21           C  
ATOM   3946  CB  PHE A 516     -68.034  14.613  14.536  1.00 33.21           C  
ATOM   3947  O   PHE A 516     -65.747  13.318  12.534  1.00 33.21           O  
ATOM   3948  CG  PHE A 516     -68.897  15.857  14.384  1.00 33.21           C  
ATOM   3949  CD1 PHE A 516     -68.316  17.106  14.091  1.00 33.21           C  
ATOM   3950  CD2 PHE A 516     -70.299  15.749  14.474  1.00 33.21           C  
ATOM   3951  CE1 PHE A 516     -69.133  18.233  13.881  1.00 33.21           C  
ATOM   3952  CE2 PHE A 516     -71.115  16.876  14.267  1.00 33.21           C  
ATOM   3953  CZ  PHE A 516     -70.532  18.119  13.966  1.00 33.21           C  
ATOM   3954  N   SER A 517     -66.798  15.116  11.617  1.00 33.65           N  
ATOM   3955  CA  SER A 517     -65.800  15.861  10.811  1.00 33.65           C  
ATOM   3956  C   SER A 517     -64.367  16.050  11.370  1.00 33.65           C  
ATOM   3957  CB  SER A 517     -66.458  17.240  10.711  1.00 33.65           C  
ATOM   3958  O   SER A 517     -64.177  15.966  12.581  1.00 33.65           O  
ATOM   3959  OG  SER A 517     -67.457  17.191   9.713  1.00 33.65           O  
ATOM   3960  N   ASP A 518     -63.324  16.395  10.585  1.00 33.60           N  
ATOM   3961  CA  ASP A 518     -63.218  16.762   9.144  1.00 33.60           C  
ATOM   3962  C   ASP A 518     -61.758  16.633   8.608  1.00 33.60           C  
ATOM   3963  CB  ASP A 518     -63.632  18.248   8.944  1.00 33.60           C  
ATOM   3964  O   ASP A 518     -60.816  16.666   9.396  1.00 33.60           O  
ATOM   3965  CG  ASP A 518     -64.984  18.475   8.252  1.00 33.60           C  
ATOM   3966  OD1 ASP A 518     -65.616  17.487   7.810  1.00 33.60           O  
ATOM   3967  OD2 ASP A 518     -65.471  19.623   8.324  1.00 33.60           O  
ATOM   3968  N   GLU A 519     -61.601  16.580   7.272  1.00 34.53           N  
ATOM   3969  CA  GLU A 519     -60.438  17.023   6.450  1.00 34.53           C  
ATOM   3970  C   GLU A 519     -58.993  16.569   6.838  1.00 34.53           C  
ATOM   3971  CB  GLU A 519     -60.490  18.565   6.317  1.00 34.53           C  
ATOM   3972  O   GLU A 519     -58.298  17.256   7.587  1.00 34.53           O  
ATOM   3973  CG  GLU A 519     -61.779  19.172   5.722  1.00 34.53           C  
ATOM   3974  CD  GLU A 519     -61.803  19.161   4.190  1.00 34.53           C  
ATOM   3975  OE1 GLU A 519     -62.255  18.141   3.622  1.00 34.53           O  
ATOM   3976  OE2 GLU A 519     -61.367  20.173   3.589  1.00 34.53           O  
ATOM   3977  N   ASP A 520     -58.458  15.509   6.198  1.00 34.75           N  
ATOM   3978  CA  ASP A 520     -57.013  15.157   6.215  1.00 34.75           C  
ATOM   3979  C   ASP A 520     -56.445  14.934   4.787  1.00 34.75           C  
ATOM   3980  CB  ASP A 520     -56.750  13.924   7.101  1.00 34.75           C  
ATOM   3981  O   ASP A 520     -56.863  13.988   4.110  1.00 34.75           O  
ATOM   3982  CG  ASP A 520     -55.249  13.619   7.281  1.00 34.75           C  
ATOM   3983  OD1 ASP A 520     -54.431  14.560   7.153  1.00 34.75           O  
ATOM   3984  OD2 ASP A 520     -54.925  12.453   7.603  1.00 34.75           O  
ATOM   3985  N   PRO A 521     -55.523  15.788   4.285  1.00 40.97           N  
ATOM   3986  CA  PRO A 521     -54.984  15.681   2.930  1.00 40.97           C  
ATOM   3987  C   PRO A 521     -53.501  15.254   2.860  1.00 40.97           C  
ATOM   3988  CB  PRO A 521     -55.204  17.082   2.353  1.00 40.97           C  
ATOM   3989  O   PRO A 521     -52.595  16.074   3.015  1.00 40.97           O  
ATOM   3990  CG  PRO A 521     -54.948  17.999   3.553  1.00 40.97           C  
ATOM   3991  CD  PRO A 521     -55.310  17.145   4.773  1.00 40.97           C  
ATOM   3992  N   GLY A 522     -53.262  14.010   2.430  1.00 32.60           N  
ATOM   3993  CA  GLY A 522     -52.030  13.615   1.730  1.00 32.60           C  
ATOM   3994  C   GLY A 522     -51.052  12.724   2.501  1.00 32.60           C  
ATOM   3995  O   GLY A 522     -50.200  13.207   3.247  1.00 32.60           O  
ATOM   3996  N   GLU A 523     -51.084  11.422   2.196  1.00 30.83           N  
ATOM   3997  CA  GLU A 523     -49.933  10.532   2.389  1.00 30.83           C  
ATOM   3998  C   GLU A 523     -48.678  11.119   1.719  1.00 30.83           C  
ATOM   3999  CB  GLU A 523     -50.213   9.141   1.787  1.00 30.83           C  
ATOM   4000  O   GLU A 523     -48.730  11.595   0.583  1.00 30.83           O  
ATOM   4001  CG  GLU A 523     -51.087   8.265   2.693  1.00 30.83           C  
ATOM   4002  CD  GLU A 523     -51.419   6.914   2.039  1.00 30.83           C  
ATOM   4003  OE1 GLU A 523     -51.034   5.874   2.624  1.00 30.83           O  
ATOM   4004  OE2 GLU A 523     -52.081   6.939   0.978  1.00 30.83           O  
ATOM   4005  N   LEU A 524     -47.537  11.065   2.415  1.00 40.84           N  
ATOM   4006  CA  LEU A 524     -46.241  11.461   1.867  1.00 40.84           C  
ATOM   4007  C   LEU A 524     -45.138  10.521   2.372  1.00 40.84           C  
ATOM   4008  CB  LEU A 524     -45.960  12.939   2.207  1.00 40.84           C  
ATOM   4009  O   LEU A 524     -45.008  10.287   3.577  1.00 40.84           O  
ATOM   4010  CG  LEU A 524     -45.052  13.612   1.162  1.00 40.84           C  
ATOM   4011  CD1 LEU A 524     -45.839  14.006  -0.092  1.00 40.84           C  
ATOM   4012  CD2 LEU A 524     -44.421  14.883   1.732  1.00 40.84           C  
ATOM   4013  N   ASP A 525     -44.355   9.974   1.441  1.00 34.43           N  
ATOM   4014  CA  ASP A 525     -43.486   8.820   1.681  1.00 34.43           C  
ATOM   4015  C   ASP A 525     -42.352   9.043   2.696  1.00 34.43           C  
ATOM   4016  CB  ASP A 525     -42.912   8.323   0.351  1.00 34.43           C  
ATOM   4017  O   ASP A 525     -41.640  10.052   2.705  1.00 34.43           O  
ATOM   4018  CG  ASP A 525     -43.998   7.662  -0.489  1.00 34.43           C  
ATOM   4019  OD1 ASP A 525     -44.429   6.569  -0.062  1.00 34.43           O  
ATOM   4020  OD2 ASP A 525     -44.367   8.264  -1.519  1.00 34.43           O  
ATOM   4021  N   ILE A 526     -42.129   8.029   3.537  1.00 40.33           N  
ATOM   4022  CA  ILE A 526     -41.135   8.054   4.615  1.00 40.33           C  
ATOM   4023  C   ILE A 526     -39.846   7.355   4.167  1.00 40.33           C  
ATOM   4024  CB  ILE A 526     -41.712   7.443   5.913  1.00 40.33           C  
ATOM   4025  O   ILE A 526     -39.816   6.143   3.964  1.00 40.33           O  
ATOM   4026  CG1 ILE A 526     -42.983   8.206   6.363  1.00 40.33           C  
ATOM   4027  CG2 ILE A 526     -40.642   7.461   7.026  1.00 40.33           C  
ATOM   4028  CD1 ILE A 526     -43.666   7.627   7.609  1.00 40.33           C  
ATOM   4029  N   THR A 527     -38.740   8.101   4.104  1.00 44.17           N  
ATOM   4030  CA  THR A 527     -37.409   7.544   3.797  1.00 44.17           C  
ATOM   4031  C   THR A 527     -36.624   7.162   5.066  1.00 44.17           C  
ATOM   4032  CB  THR A 527     -36.587   8.472   2.891  1.00 44.17           C  
ATOM   4033  O   THR A 527     -36.754   7.827   6.098  1.00 44.17           O  
ATOM   4034  CG2 THR A 527     -37.283   8.725   1.555  1.00 44.17           C  
ATOM   4035  OG1 THR A 527     -36.344   9.719   3.504  1.00 44.17           O  
ATOM   4036  N   PRO A 528     -35.748   6.133   5.034  1.00 46.11           N  
ATOM   4037  CA  PRO A 528     -35.130   5.539   6.233  1.00 46.11           C  
ATOM   4038  C   PRO A 528     -34.024   6.385   6.910  1.00 46.11           C  
ATOM   4039  CB  PRO A 528     -34.662   4.143   5.790  1.00 46.11           C  
ATOM   4040  O   PRO A 528     -33.199   5.869   7.664  1.00 46.11           O  
ATOM   4041  CG  PRO A 528     -34.363   4.329   4.305  1.00 46.11           C  
ATOM   4042  CD  PRO A 528     -35.463   5.295   3.872  1.00 46.11           C  
ATOM   4043  N   THR A 529     -33.990   7.703   6.691  1.00 50.78           N  
ATOM   4044  CA  THR A 529     -32.980   8.607   7.280  1.00 50.78           C  
ATOM   4045  C   THR A 529     -33.292   9.037   8.722  1.00 50.78           C  
ATOM   4046  CB  THR A 529     -32.740   9.843   6.401  1.00 50.78           C  
ATOM   4047  O   THR A 529     -32.416   9.565   9.412  1.00 50.78           O  
ATOM   4048  CG2 THR A 529     -32.278   9.493   4.988  1.00 50.78           C  
ATOM   4049  OG1 THR A 529     -33.901  10.631   6.301  1.00 50.78           O  
ATOM   4050  N   THR A 530     -34.509   8.786   9.221  1.00 49.67           N  
ATOM   4051  CA  THR A 530     -34.997   9.278  10.528  1.00 49.67           C  
ATOM   4052  C   THR A 530     -34.264   8.688  11.742  1.00 49.67           C  
ATOM   4053  CB  THR A 530     -36.511   9.033  10.670  1.00 49.67           C  
ATOM   4054  O   THR A 530     -34.255   9.306  12.804  1.00 49.67           O  
ATOM   4055  CG2 THR A 530     -37.176  10.001  11.648  1.00 49.67           C  
ATOM   4056  OG1 THR A 530     -37.156   9.193   9.431  1.00 49.67           O  
ATOM   4057  N   ILE A 531     -33.573   7.551  11.586  1.00 51.45           N  
ATOM   4058  CA  ILE A 531     -32.704   6.935  12.618  1.00 51.45           C  
ATOM   4059  C   ILE A 531     -31.488   7.838  12.955  1.00 51.45           C  
ATOM   4060  CB  ILE A 531     -32.306   5.499  12.161  1.00 51.45           C  
ATOM   4061  O   ILE A 531     -30.807   7.651  13.957  1.00 51.45           O  
ATOM   4062  CG1 ILE A 531     -33.573   4.625  11.947  1.00 51.45           C  
ATOM   4063  CG2 ILE A 531     -31.360   4.796  13.157  1.00 51.45           C  
ATOM   4064  CD1 ILE A 531     -33.316   3.235  11.345  1.00 51.45           C  
ATOM   4065  N   LEU A 532     -31.217   8.871  12.148  1.00 51.17           N  
ATOM   4066  CA  LEU A 532     -30.112   9.822  12.334  1.00 51.17           C  
ATOM   4067  C   LEU A 532     -30.558  11.159  12.966  1.00 51.17           C  
ATOM   4068  CB  LEU A 532     -29.372   9.997  10.993  1.00 51.17           C  
ATOM   4069  O   LEU A 532     -29.915  12.188  12.733  1.00 51.17           O  
ATOM   4070  CG  LEU A 532     -28.884   8.685  10.348  1.00 51.17           C  
ATOM   4071  CD1 LEU A 532     -28.274   8.993   8.983  1.00 51.17           C  
ATOM   4072  CD2 LEU A 532     -27.835   7.969  11.202  1.00 51.17           C  
ATOM   4073  N   ASN A 533     -31.663  11.166  13.724  1.00 50.63           N  
ATOM   4074  CA  ASN A 533     -32.199  12.345  14.416  1.00 50.63           C  
ATOM   4075  C   ASN A 533     -32.010  12.245  15.956  1.00 50.63           C  
ATOM   4076  CB  ASN A 533     -33.674  12.534  14.006  1.00 50.63           C  
ATOM   4077  O   ASN A 533     -32.759  11.520  16.617  1.00 50.63           O  
ATOM   4078  CG  ASN A 533     -34.268  13.816  14.568  1.00 50.63           C  
ATOM   4079  ND2 ASN A 533     -35.506  14.119  14.259  1.00 50.63           N  
ATOM   4080  OD1 ASN A 533     -33.630  14.562  15.292  1.00 50.63           O  
ATOM   4081  N   PRO A 534     -31.053  12.979  16.566  1.00 50.30           N  
ATOM   4082  CA  PRO A 534     -30.669  12.813  17.976  1.00 50.30           C  
ATOM   4083  C   PRO A 534     -31.668  13.392  18.994  1.00 50.30           C  
ATOM   4084  CB  PRO A 534     -29.306  13.497  18.094  1.00 50.30           C  
ATOM   4085  O   PRO A 534     -31.470  13.234  20.207  1.00 50.30           O  
ATOM   4086  CG  PRO A 534     -29.420  14.633  17.087  1.00 50.30           C  
ATOM   4087  CD  PRO A 534     -30.206  13.989  15.944  1.00 50.30           C  
ATOM   4088  N   HIS A 535     -32.730  14.058  18.530  1.00 45.29           N  
ATOM   4089  CA  HIS A 535     -33.792  14.602  19.382  1.00 45.29           C  
ATOM   4090  C   HIS A 535     -34.840  13.544  19.783  1.00 45.29           C  
ATOM   4091  CB  HIS A 535     -34.398  15.843  18.708  1.00 45.29           C  
ATOM   4092  O   HIS A 535     -35.618  13.771  20.707  1.00 45.29           O  
ATOM   4093  CG  HIS A 535     -33.357  16.907  18.441  1.00 45.29           C  
ATOM   4094  CD2 HIS A 535     -32.736  17.152  17.245  1.00 45.29           C  
ATOM   4095  ND1 HIS A 535     -32.775  17.746  19.369  1.00 45.29           N  
ATOM   4096  CE1 HIS A 535     -31.823  18.466  18.746  1.00 45.29           C  
ATOM   4097  NE2 HIS A 535     -31.755  18.122  17.452  1.00 45.29           N  
ATOM   4098  N   SER A 536     -34.818  12.351  19.171  1.00 49.03           N  
ATOM   4099  CA  SER A 536     -35.614  11.212  19.639  1.00 49.03           C  
ATOM   4100  C   SER A 536     -35.017  10.616  20.921  1.00 49.03           C  
ATOM   4101  CB  SER A 536     -35.731  10.149  18.546  1.00 49.03           C  
ATOM   4102  O   SER A 536     -34.026   9.882  20.893  1.00 49.03           O  
ATOM   4103  OG  SER A 536     -36.588   9.114  18.990  1.00 49.03           O  
ATOM   4104  N   SER A 537     -35.648  10.882  22.068  1.00 51.13           N  
ATOM   4105  CA  SER A 537     -35.289  10.263  23.357  1.00 51.13           C  
ATOM   4106  C   SER A 537     -35.448   8.732  23.357  1.00 51.13           C  
ATOM   4107  CB  SER A 537     -36.130  10.885  24.477  1.00 51.13           C  
ATOM   4108  O   SER A 537     -34.838   8.040  24.176  1.00 51.13           O  
ATOM   4109  OG  SER A 537     -37.507  10.678  24.225  1.00 51.13           O  
ATOM   4110  N   LEU A 538     -36.217   8.190  22.405  1.00 53.47           N  
ATOM   4111  CA  LEU A 538     -36.391   6.756  22.183  1.00 53.47           C  
ATOM   4112  C   LEU A 538     -35.171   6.061  21.560  1.00 53.47           C  
ATOM   4113  CB  LEU A 538     -37.643   6.523  21.311  1.00 53.47           C  
ATOM   4114  O   LEU A 538     -35.086   4.845  21.700  1.00 53.47           O  
ATOM   4115  CG  LEU A 538     -38.960   6.474  22.104  1.00 53.47           C  
ATOM   4116  CD1 LEU A 538     -40.145   6.544  21.143  1.00 53.47           C  
ATOM   4117  CD2 LEU A 538     -39.082   5.174  22.910  1.00 53.47           C  
ATOM   4118  N   ASP A 539     -34.231   6.769  20.925  1.00 62.20           N  
ATOM   4119  CA  ASP A 539     -33.111   6.133  20.196  1.00 62.20           C  
ATOM   4120  C   ASP A 539     -31.738   6.294  20.885  1.00 62.20           C  
ATOM   4121  CB  ASP A 539     -33.136   6.556  18.713  1.00 62.20           C  
ATOM   4122  O   ASP A 539     -30.703   5.893  20.353  1.00 62.20           O  
ATOM   4123  CG  ASP A 539     -32.797   5.405  17.746  1.00 62.20           C  
ATOM   4124  OD1 ASP A 539     -33.273   4.266  17.979  1.00 62.20           O  
ATOM   4125  OD2 ASP A 539     -32.128   5.672  16.727  1.00 62.20           O  
ATOM   4126  N   ARG A 540     -31.715   6.834  22.114  1.00 73.97           N  
ATOM   4127  CA  ARG A 540     -30.513   6.861  22.970  1.00 73.97           C  
ATOM   4128  C   ARG A 540     -30.356   5.568  23.781  1.00 73.97           C  
ATOM   4129  CB  ARG A 540     -30.473   8.119  23.855  1.00 73.97           C  
ATOM   4130  O   ARG A 540     -31.344   4.911  24.144  1.00 73.97           O  
ATOM   4131  CG  ARG A 540     -30.485   9.415  23.025  1.00 73.97           C  
ATOM   4132  CD  ARG A 540     -30.203  10.644  23.897  1.00 73.97           C  
ATOM   4133  NE  ARG A 540     -30.334  11.891  23.117  1.00 73.97           N  
ATOM   4134  NH1 ARG A 540     -28.765  13.175  24.216  1.00 73.97           N  
ATOM   4135  NH2 ARG A 540     -29.926  14.029  22.508  1.00 73.97           N  
ATOM   4136  CZ  ARG A 540     -29.676  13.023  23.294  1.00 73.97           C  
ATOM   4137  N   ILE A 541     -29.101   5.211  24.067  1.00 77.82           N  
ATOM   4138  CA  ILE A 541     -28.691   4.014  24.816  1.00 77.82           C  
ATOM   4139  C   ILE A 541     -27.736   4.372  25.953  1.00 77.82           C  
ATOM   4140  CB  ILE A 541     -28.049   2.977  23.870  1.00 77.82           C  
ATOM   4141  O   ILE A 541     -26.776   5.127  25.786  1.00 77.82           O  
ATOM   4142  CG1 ILE A 541     -29.152   2.343  23.001  1.00 77.82           C  
ATOM   4143  CG2 ILE A 541     -27.279   1.857  24.610  1.00 77.82           C  
ATOM   4144  CD1 ILE A 541     -28.558   1.747  21.737  1.00 77.82           C  
ATOM   4145  N   SER A 542     -27.950   3.723  27.099  1.00 75.71           N  
ATOM   4146  CA  SER A 542     -27.070   3.791  28.260  1.00 75.71           C  
ATOM   4147  C   SER A 542     -25.740   3.074  27.992  1.00 75.71           C  
ATOM   4148  CB  SER A 542     -27.783   3.197  29.479  1.00 75.71           C  
ATOM   4149  O   SER A 542     -25.654   1.850  28.123  1.00 75.71           O  
ATOM   4150  OG  SER A 542     -28.146   1.849  29.237  1.00 75.71           O  
ATOM   4151  N   CYS A 543     -24.707   3.840  27.657  1.00 79.36           N  
ATOM   4152  CA  CYS A 543     -23.326   3.378  27.550  1.00 79.36           C  
ATOM   4153  C   CYS A 543     -22.559   3.701  28.841  1.00 79.36           C  
ATOM   4154  CB  CYS A 543     -22.666   4.034  26.331  1.00 79.36           C  
ATOM   4155  O   CYS A 543     -22.826   4.711  29.493  1.00 79.36           O  
ATOM   4156  SG  CYS A 543     -23.547   3.576  24.810  1.00 79.36           S  
ATOM   4157  N   THR A 544     -21.578   2.879  29.211  1.00 81.15           N  
ATOM   4158  CA  THR A 544     -20.590   3.228  30.242  1.00 81.15           C  
ATOM   4159  C   THR A 544     -19.388   3.900  29.587  1.00 81.15           C  
ATOM   4160  CB  THR A 544     -20.144   2.020  31.079  1.00 81.15           C  
ATOM   4161  O   THR A 544     -18.665   3.259  28.820  1.00 81.15           O  
ATOM   4162  CG2 THR A 544     -21.278   1.469  31.941  1.00 81.15           C  
ATOM   4163  OG1 THR A 544     -19.701   0.973  30.255  1.00 81.15           O  
ATOM   4164  N   ILE A 545     -19.187   5.179  29.895  1.00 82.98           N  
ATOM   4165  CA  ILE A 545     -18.005   5.973  29.553  1.00 82.98           C  
ATOM   4166  C   ILE A 545     -17.000   5.861  30.705  1.00 82.98           C  
ATOM   4167  CB  ILE A 545     -18.398   7.444  29.258  1.00 82.98           C  
ATOM   4168  O   ILE A 545     -17.378   5.811  31.878  1.00 82.98           O  
ATOM   4169  CG1 ILE A 545     -19.411   7.508  28.089  1.00 82.98           C  
ATOM   4170  CG2 ILE A 545     -17.157   8.305  28.948  1.00 82.98           C  
ATOM   4171  CD1 ILE A 545     -19.854   8.928  27.713  1.00 82.98           C  
ATOM   4172  N   TRP A 546     -15.713   5.827  30.373  1.00 79.95           N  
ATOM   4173  CA  TRP A 546     -14.624   5.749  31.342  1.00 79.95           C  
ATOM   4174  C   TRP A 546     -14.079   7.153  31.618  1.00 79.95           C  
ATOM   4175  CB  TRP A 546     -13.556   4.777  30.812  1.00 79.95           C  
ATOM   4176  O   TRP A 546     -13.394   7.728  30.776  1.00 79.95           O  
ATOM   4177  CG  TRP A 546     -14.104   3.462  30.336  1.00 79.95           C  
ATOM   4178  CD1 TRP A 546     -14.398   3.165  29.051  1.00 79.95           C  
ATOM   4179  CD2 TRP A 546     -14.530   2.303  31.117  1.00 79.95           C  
ATOM   4180  CE2 TRP A 546     -15.094   1.339  30.224  1.00 79.95           C  
ATOM   4181  CE3 TRP A 546     -14.517   1.978  32.491  1.00 79.95           C  
ATOM   4182  NE1 TRP A 546     -14.990   1.923  28.978  1.00 79.95           N  
ATOM   4183  CH2 TRP A 546     -15.577  -0.180  32.048  1.00 79.95           C  
ATOM   4184  CZ2 TRP A 546     -15.614   0.116  30.673  1.00 79.95           C  
ATOM   4185  CZ3 TRP A 546     -15.028   0.748  32.952  1.00 79.95           C  
ATOM   4186  N   ASP A 547     -14.379   7.703  32.794  1.00 75.84           N  
ATOM   4187  CA  ASP A 547     -13.562   8.773  33.371  1.00 75.84           C  
ATOM   4188  C   ASP A 547     -12.304   8.129  33.989  1.00 75.84           C  
ATOM   4189  CB  ASP A 547     -14.400   9.580  34.381  1.00 75.84           C  
ATOM   4190  O   ASP A 547     -12.271   6.922  34.235  1.00 75.84           O  
ATOM   4191  CG  ASP A 547     -13.924  11.026  34.568  1.00 75.84           C  
ATOM   4192  OD1 ASP A 547     -12.700  11.292  34.516  1.00 75.84           O  
ATOM   4193  OD2 ASP A 547     -14.795  11.902  34.794  1.00 75.84           O  
ATOM   4194  N   GLN A 548     -11.250   8.903  34.255  1.00 70.48           N  
ATOM   4195  CA  GLN A 548      -9.949   8.345  34.664  1.00 70.48           C  
ATOM   4196  C   GLN A 548      -9.991   7.573  35.996  1.00 70.48           C  
ATOM   4197  CB  GLN A 548      -8.898   9.461  34.734  1.00 70.48           C  
ATOM   4198  O   GLN A 548      -9.100   6.764  36.258  1.00 70.48           O  
ATOM   4199  CG  GLN A 548      -8.509  10.003  33.348  1.00 70.48           C  
ATOM   4200  CD  GLN A 548      -7.417  11.068  33.428  1.00 70.48           C  
ATOM   4201  NE2 GLN A 548      -6.892  11.524  32.312  1.00 70.48           N  
ATOM   4202  OE1 GLN A 548      -7.027  11.527  34.487  1.00 70.48           O  
ATOM   4203  N   ARG A 549     -11.019   7.805  36.826  1.00 68.19           N  
ATOM   4204  CA  ARG A 549     -11.244   7.111  38.106  1.00 68.19           C  
ATOM   4205  C   ARG A 549     -12.551   6.302  38.151  1.00 68.19           C  
ATOM   4206  CB  ARG A 549     -11.121   8.117  39.270  1.00 68.19           C  
ATOM   4207  O   ARG A 549     -12.565   5.256  38.788  1.00 68.19           O  
ATOM   4208  CG  ARG A 549      -9.713   8.748  39.320  1.00 68.19           C  
ATOM   4209  CD  ARG A 549      -9.502   9.674  40.525  1.00 68.19           C  
ATOM   4210  NE  ARG A 549      -8.149  10.275  40.502  1.00 68.19           N  
ATOM   4211  NH1 ARG A 549      -8.212  11.316  42.552  1.00 68.19           N  
ATOM   4212  NH2 ARG A 549      -6.375  11.469  41.301  1.00 68.19           N  
ATOM   4213  CZ  ARG A 549      -7.588  11.014  41.448  1.00 68.19           C  
ATOM   4214  N   ASP A 550     -13.590   6.705  37.409  1.00 75.50           N  
ATOM   4215  CA  ASP A 550     -14.953   6.158  37.530  1.00 75.50           C  
ATOM   4216  C   ASP A 550     -15.570   5.711  36.195  1.00 75.50           C  
ATOM   4217  CB  ASP A 550     -15.896   7.206  38.132  1.00 75.50           C  
ATOM   4218  O   ASP A 550     -15.428   6.371  35.162  1.00 75.50           O  
ATOM   4219  CG  ASP A 550     -15.405   7.758  39.463  1.00 75.50           C  
ATOM   4220  OD1 ASP A 550     -15.310   6.953  40.409  1.00 75.50           O  
ATOM   4221  OD2 ASP A 550     -15.135   8.982  39.480  1.00 75.50           O  
ATOM   4222  N   ALA A 551     -16.369   4.641  36.232  1.00 77.53           N  
ATOM   4223  CA  ALA A 551     -17.226   4.232  35.118  1.00 77.53           C  
ATOM   4224  C   ALA A 551     -18.591   4.944  35.197  1.00 77.53           C  
ATOM   4225  CB  ALA A 551     -17.351   2.704  35.133  1.00 77.53           C  
ATOM   4226  O   ALA A 551     -19.464   4.562  35.979  1.00 77.53           O  
ATOM   4227  N   LYS A 552     -18.796   5.975  34.372  1.00 80.45           N  
ATOM   4228  CA  LYS A 552     -20.007   6.812  34.369  1.00 80.45           C  
ATOM   4229  C   LYS A 552     -20.986   6.337  33.293  1.00 80.45           C  
ATOM   4230  CB  LYS A 552     -19.615   8.296  34.219  1.00 80.45           C  
ATOM   4231  O   LYS A 552     -20.584   6.019  32.177  1.00 80.45           O  
ATOM   4232  CG  LYS A 552     -18.833   8.774  35.457  1.00 80.45           C  
ATOM   4233  CD  LYS A 552     -18.335  10.223  35.364  1.00 80.45           C  
ATOM   4234  CE  LYS A 552     -17.542  10.523  36.645  1.00 80.45           C  
ATOM   4235  NZ  LYS A 552     -16.829  11.819  36.601  1.00 80.45           N  
ATOM   4236  N   LYS A 553     -22.284   6.280  33.605  1.00 81.88           N  
ATOM   4237  CA  LYS A 553     -23.333   5.938  32.626  1.00 81.88           C  
ATOM   4238  C   LYS A 553     -23.811   7.204  31.916  1.00 81.88           C  
ATOM   4239  CB  LYS A 553     -24.499   5.197  33.300  1.00 81.88           C  
ATOM   4240  O   LYS A 553     -24.225   8.145  32.582  1.00 81.88           O  
ATOM   4241  CG  LYS A 553     -24.115   3.771  33.724  1.00 81.88           C  
ATOM   4242  CD  LYS A 553     -25.240   3.120  34.539  1.00 81.88           C  
ATOM   4243  CE  LYS A 553     -24.808   1.729  35.018  1.00 81.88           C  
ATOM   4244  NZ  LYS A 553     -25.738   1.194  36.046  1.00 81.88           N  
ATOM   4245  N   ALA A 554     -23.800   7.196  30.587  1.00 81.39           N  
ATOM   4246  CA  ALA A 554     -24.289   8.278  29.735  1.00 81.39           C  
ATOM   4247  C   ALA A 554     -25.285   7.740  28.697  1.00 81.39           C  
ATOM   4248  CB  ALA A 554     -23.091   8.959  29.068  1.00 81.39           C  
ATOM   4249  O   ALA A 554     -25.211   6.574  28.311  1.00 81.39           O  
ATOM   4250  N   GLN A 555     -26.215   8.582  28.245  1.00 82.60           N  
ATOM   4251  CA  GLN A 555     -27.174   8.256  27.184  1.00 82.60           C  
ATOM   4252  C   GLN A 555     -26.647   8.778  25.845  1.00 82.60           C  
ATOM   4253  CB  GLN A 555     -28.548   8.862  27.521  1.00 82.60           C  
ATOM   4254  O   GLN A 555     -26.789   9.965  25.560  1.00 82.60           O  
ATOM   4255  CG  GLN A 555     -29.264   8.157  28.683  1.00 82.60           C  
ATOM   4256  CD  GLN A 555     -29.793   6.764  28.346  1.00 82.60           C  
ATOM   4257  NE2 GLN A 555     -30.382   6.078  29.300  1.00 82.60           N  
ATOM   4258  OE1 GLN A 555     -29.712   6.255  27.242  1.00 82.60           O  
ATOM   4259  N   LEU A 556     -26.044   7.895  25.046  1.00 80.41           N  
ATOM   4260  CA  LEU A 556     -25.474   8.226  23.737  1.00 80.41           C  
ATOM   4261  C   LEU A 556     -26.385   7.756  22.597  1.00 80.41           C  
ATOM   4262  CB  LEU A 556     -24.068   7.614  23.586  1.00 80.41           C  
ATOM   4263  O   LEU A 556     -27.042   6.717  22.696  1.00 80.41           O  
ATOM   4264  CG  LEU A 556     -23.017   8.055  24.620  1.00 80.41           C  
ATOM   4265  CD1 LEU A 556     -21.691   7.358  24.305  1.00 80.41           C  
ATOM   4266  CD2 LEU A 556     -22.781   9.565  24.613  1.00 80.41           C  
ATOM   4267  N   SER A 557     -26.394   8.513  21.507  1.00 82.37           N  
ATOM   4268  CA  SER A 557     -26.986   8.152  20.218  1.00 82.37           C  
ATOM   4269  C   SER A 557     -26.013   7.365  19.329  1.00 82.37           C  
ATOM   4270  CB  SER A 557     -27.446   9.423  19.491  1.00 82.37           C  
ATOM   4271  O   SER A 557     -24.806   7.305  19.575  1.00 82.37           O  
ATOM   4272  OG  SER A 557     -26.332  10.212  19.128  1.00 82.37           O  
ATOM   4273  N   VAL A 558     -26.544   6.812  18.232  1.00 83.15           N  
ATOM   4274  CA  VAL A 558     -25.778   6.170  17.145  1.00 83.15           C  
ATOM   4275  C   VAL A 558     -24.595   7.035  16.685  1.00 83.15           C  
ATOM   4276  CB  VAL A 558     -26.710   5.923  15.936  1.00 83.15           C  
ATOM   4277  O   VAL A 558     -23.480   6.536  16.534  1.00 83.15           O  
ATOM   4278  CG1 VAL A 558     -25.974   5.293  14.744  1.00 83.15           C  
ATOM   4279  CG2 VAL A 558     -27.908   5.028  16.288  1.00 83.15           C  
ATOM   4280  N   LEU A 559     -24.838   8.333  16.469  1.00 81.99           N  
ATOM   4281  CA  LEU A 559     -23.847   9.257  15.917  1.00 81.99           C  
ATOM   4282  C   LEU A 559     -22.768   9.639  16.936  1.00 81.99           C  
ATOM   4283  CB  LEU A 559     -24.552  10.500  15.342  1.00 81.99           C  
ATOM   4284  O   LEU A 559     -21.611   9.731  16.547  1.00 81.99           O  
ATOM   4285  CG  LEU A 559     -25.356  10.245  14.051  1.00 81.99           C  
ATOM   4286  CD1 LEU A 559     -26.068  11.530  13.626  1.00 81.99           C  
ATOM   4287  CD2 LEU A 559     -24.462   9.795  12.891  1.00 81.99           C  
ATOM   4288  N   GLU A 560     -23.107   9.788  18.220  1.00 85.68           N  
ATOM   4289  CA  GLU A 560     -22.131  10.087  19.285  1.00 85.68           C  
ATOM   4290  C   GLU A 560     -21.207   8.892  19.579  1.00 85.68           C  
ATOM   4291  CB  GLU A 560     -22.874  10.500  20.565  1.00 85.68           C  
ATOM   4292  O   GLU A 560     -20.011   9.059  19.814  1.00 85.68           O  
ATOM   4293  CG  GLU A 560     -23.579  11.865  20.453  1.00 85.68           C  
ATOM   4294  CD  GLU A 560     -24.696  12.003  21.497  1.00 85.68           C  
ATOM   4295  OE1 GLU A 560     -24.652  12.917  22.343  1.00 85.68           O  
ATOM   4296  OE2 GLU A 560     -25.628  11.165  21.432  1.00 85.68           O  
ATOM   4297  N   ILE A 561     -21.733   7.661  19.514  1.00 86.78           N  
ATOM   4298  CA  ILE A 561     -20.907   6.444  19.602  1.00 86.78           C  
ATOM   4299  C   ILE A 561     -19.950   6.380  18.403  1.00 86.78           C  
ATOM   4300  CB  ILE A 561     -21.799   5.183  19.703  1.00 86.78           C  
ATOM   4301  O   ILE A 561     -18.769   6.076  18.567  1.00 86.78           O  
ATOM   4302  CG1 ILE A 561     -22.606   5.193  21.023  1.00 86.78           C  
ATOM   4303  CG2 ILE A 561     -20.961   3.889  19.620  1.00 86.78           C  
ATOM   4304  CD1 ILE A 561     -23.751   4.174  21.054  1.00 86.78           C  
ATOM   4305  N   ALA A 562     -20.439   6.692  17.199  1.00 86.91           N  
ATOM   4306  CA  ALA A 562     -19.623   6.675  15.993  1.00 86.91           C  
ATOM   4307  C   ALA A 562     -18.571   7.800  15.955  1.00 86.91           C  
ATOM   4308  CB  ALA A 562     -20.549   6.701  14.776  1.00 86.91           C  
ATOM   4309  O   ALA A 562     -17.431   7.529  15.580  1.00 86.91           O  
ATOM   4310  N   SER A 563     -18.905   9.031  16.359  1.00 84.93           N  
ATOM   4311  CA  SER A 563     -17.959  10.156  16.388  1.00 84.93           C  
ATOM   4312  C   SER A 563     -16.831   9.920  17.390  1.00 84.93           C  
ATOM   4313  CB  SER A 563     -18.660  11.490  16.665  1.00 84.93           C  
ATOM   4314  O   SER A 563     -15.675  10.125  17.035  1.00 84.93           O  
ATOM   4315  OG  SER A 563     -19.255  11.498  17.944  1.00 84.93           O  
ATOM   4316  N   CYS A 564     -17.134   9.370  18.571  1.00 86.64           N  
ATOM   4317  CA  CYS A 564     -16.124   8.973  19.553  1.00 86.64           C  
ATOM   4318  C   CYS A 564     -15.135   7.935  18.983  1.00 86.64           C  
ATOM   4319  CB  CYS A 564     -16.867   8.448  20.789  1.00 86.64           C  
ATOM   4320  O   CYS A 564     -13.933   8.030  19.213  1.00 86.64           O  
ATOM   4321  SG  CYS A 564     -15.688   7.986  22.090  1.00 86.64           S  
ATOM   4322  N   ILE A 565     -15.605   6.970  18.181  1.00 89.29           N  
ATOM   4323  CA  ILE A 565     -14.725   6.008  17.490  1.00 89.29           C  
ATOM   4324  C   ILE A 565     -13.873   6.702  16.421  1.00 89.29           C  
ATOM   4325  CB  ILE A 565     -15.555   4.860  16.874  1.00 89.29           C  
ATOM   4326  O   ILE A 565     -12.702   6.361  16.271  1.00 89.29           O  
ATOM   4327  CG1 ILE A 565     -16.251   4.042  17.981  1.00 89.29           C  
ATOM   4328  CG2 ILE A 565     -14.702   3.923  15.995  1.00 89.29           C  
ATOM   4329  CD1 ILE A 565     -17.459   3.272  17.441  1.00 89.29           C  
ATOM   4330  N   ILE A 566     -14.443   7.662  15.687  1.00 86.59           N  
ATOM   4331  CA  ILE A 566     -13.751   8.409  14.629  1.00 86.59           C  
ATOM   4332  C   ILE A 566     -12.627   9.261  15.219  1.00 86.59           C  
ATOM   4333  CB  ILE A 566     -14.758   9.226  13.793  1.00 86.59           C  
ATOM   4334  O   ILE A 566     -11.470   9.036  14.884  1.00 86.59           O  
ATOM   4335  CG1 ILE A 566     -15.639   8.274  12.952  1.00 86.59           C  
ATOM   4336  CG2 ILE A 566     -14.059  10.228  12.856  1.00 86.59           C  
ATOM   4337  CD1 ILE A 566     -16.976   8.903  12.544  1.00 86.59           C  
ATOM   4338  N   GLU A 567     -12.950  10.141  16.168  1.00 86.58           N  
ATOM   4339  CA  GLU A 567     -11.992  10.961  16.919  1.00 86.58           C  
ATOM   4340  C   GLU A 567     -10.879  10.098  17.533  1.00 86.58           C  
ATOM   4341  CB  GLU A 567     -12.790  11.684  18.019  1.00 86.58           C  
ATOM   4342  O   GLU A 567      -9.699  10.454  17.509  1.00 86.58           O  
ATOM   4343  CG  GLU A 567     -11.952  12.645  18.875  1.00 86.58           C  
ATOM   4344  CD  GLU A 567     -12.752  13.275  20.031  1.00 86.58           C  
ATOM   4345  OE1 GLU A 567     -12.207  14.216  20.647  1.00 86.58           O  
ATOM   4346  OE2 GLU A 567     -13.865  12.781  20.332  1.00 86.58           O  
ATOM   4347  N   ARG A 568     -11.233   8.909  18.037  1.00 89.28           N  
ATOM   4348  CA  ARG A 568     -10.282   7.988  18.658  1.00 89.28           C  
ATOM   4349  C   ARG A 568      -9.385   7.234  17.671  1.00 89.28           C  
ATOM   4350  CB  ARG A 568     -11.054   7.057  19.606  1.00 89.28           C  
ATOM   4351  O   ARG A 568      -8.306   6.824  18.095  1.00 89.28           O  
ATOM   4352  CG  ARG A 568     -10.175   6.249  20.562  1.00 89.28           C  
ATOM   4353  CD  ARG A 568      -9.439   7.165  21.544  1.00 89.28           C  
ATOM   4354  NE  ARG A 568      -8.493   6.389  22.350  1.00 89.28           N  
ATOM   4355  NH1 ARG A 568      -6.674   6.589  20.955  1.00 89.28           N  
ATOM   4356  NH2 ARG A 568      -6.479   5.521  22.911  1.00 89.28           N  
ATOM   4357  CZ  ARG A 568      -7.224   6.174  22.064  1.00 89.28           C  
ATOM   4358  N   VAL A 569      -9.786   7.057  16.408  1.00 86.91           N  
ATOM   4359  CA  VAL A 569      -8.901   6.582  15.323  1.00 86.91           C  
ATOM   4360  C   VAL A 569      -8.042   7.720  14.798  1.00 86.91           C  
ATOM   4361  CB  VAL A 569      -9.689   5.939  14.162  1.00 86.91           C  
ATOM   4362  O   VAL A 569      -6.840   7.537  14.638  1.00 86.91           O  
ATOM   4363  CG1 VAL A 569      -8.850   5.700  12.895  1.00 86.91           C  
ATOM   4364  CG2 VAL A 569     -10.239   4.577  14.595  1.00 86.91           C  
ATOM   4365  N   ASP A 570      -8.624   8.897  14.588  1.00 84.22           N  
ATOM   4366  CA  ASP A 570      -7.909  10.049  14.044  1.00 84.22           C  
ATOM   4367  C   ASP A 570      -6.862  10.587  15.058  1.00 84.22           C  
ATOM   4368  CB  ASP A 570      -8.942  11.088  13.553  1.00 84.22           C  
ATOM   4369  O   ASP A 570      -5.851  11.161  14.659  1.00 84.22           O  
ATOM   4370  CG  ASP A 570      -9.907  10.589  12.442  1.00 84.22           C  
ATOM   4371  OD1 ASP A 570      -9.646   9.550  11.777  1.00 84.22           O  
ATOM   4372  OD2 ASP A 570     -10.939  11.265  12.226  1.00 84.22           O  
ATOM   4373  N   SER A 571      -7.014  10.294  16.363  1.00 82.52           N  
ATOM   4374  CA  SER A 571      -5.978  10.495  17.397  1.00 82.52           C  
ATOM   4375  C   SER A 571      -4.917   9.383  17.500  1.00 82.52           C  
ATOM   4376  CB  SER A 571      -6.609  10.766  18.770  1.00 82.52           C  
ATOM   4377  O   SER A 571      -3.962   9.510  18.270  1.00 82.52           O  
ATOM   4378  OG  SER A 571      -7.080   9.604  19.440  1.00 82.52           O  
ATOM   4379  N   MET A 572      -5.034   8.285  16.744  1.00 79.73           N  
ATOM   4380  CA  MET A 572      -4.029   7.214  16.695  1.00 79.73           C  
ATOM   4381  C   MET A 572      -3.056   7.442  15.537  1.00 79.73           C  
ATOM   4382  CB  MET A 572      -4.684   5.820  16.667  1.00 79.73           C  
ATOM   4383  O   MET A 572      -3.177   6.825  14.483  1.00 79.73           O  
ATOM   4384  CG  MET A 572      -5.278   5.494  18.040  1.00 79.73           C  
ATOM   4385  SD  MET A 572      -6.045   3.856  18.230  1.00 79.73           S  
ATOM   4386  CE  MET A 572      -4.559   2.832  18.384  1.00 79.73           C  
ATOM   4387  N   GLY A 573      -2.064   8.310  15.779  1.00 66.81           N  
ATOM   4388  CA  GLY A 573      -1.029   8.696  14.813  1.00 66.81           C  
ATOM   4389  C   GLY A 573      -0.441   7.512  14.036  1.00 66.81           C  
ATOM   4390  O   GLY A 573       0.232   6.645  14.603  1.00 66.81           O  
ATOM   4391  N   GLU A 574      -0.729   7.494  12.737  1.00 69.78           N  
ATOM   4392  CA  GLU A 574      -0.493   6.366  11.838  1.00 69.78           C  
ATOM   4393  C   GLU A 574       1.008   6.123  11.592  1.00 69.78           C  
ATOM   4394  CB  GLU A 574      -1.268   6.590  10.524  1.00 69.78           C  
ATOM   4395  O   GLU A 574       1.815   7.050  11.545  1.00 69.78           O  
ATOM   4396  CG  GLU A 574      -2.794   6.648  10.741  1.00 69.78           C  
ATOM   4397  CD  GLU A 574      -3.539   7.089   9.474  1.00 69.78           C  
ATOM   4398  OE1 GLU A 574      -4.254   6.257   8.875  1.00 69.78           O  
ATOM   4399  OE2 GLU A 574      -3.355   8.261   9.064  1.00 69.78           O  
ATOM   4400  N   ALA A 575       1.394   4.852  11.447  1.00 72.92           N  
ATOM   4401  CA  ALA A 575       2.755   4.467  11.082  1.00 72.92           C  
ATOM   4402  C   ALA A 575       2.910   4.506   9.552  1.00 72.92           C  
ATOM   4403  CB  ALA A 575       3.064   3.097  11.696  1.00 72.92           C  
ATOM   4404  O   ALA A 575       2.187   3.808   8.830  1.00 72.92           O  
ATOM   4405  N   ASN A 576       3.825   5.344   9.066  1.00 79.33           N  
ATOM   4406  CA  ASN A 576       3.945   5.726   7.653  1.00 79.33           C  
ATOM   4407  C   ASN A 576       4.993   4.914   6.870  1.00 79.33           C  
ATOM   4408  CB  ASN A 576       4.133   7.251   7.584  1.00 79.33           C  
ATOM   4409  O   ASN A 576       5.360   5.265   5.754  1.00 79.33           O  
ATOM   4410  CG  ASN A 576       2.838   8.012   7.830  1.00 79.33           C  
ATOM   4411  ND2 ASN A 576       2.903   9.310   7.937  1.00 79.33           N  
ATOM   4412  OD1 ASN A 576       1.747   7.469   7.905  1.00 79.33           O  
ATOM   4413  N   ASP A 577       5.434   3.794   7.436  1.00 87.23           N  
ATOM   4414  CA  ASP A 577       6.487   2.888   6.953  1.00 87.23           C  
ATOM   4415  C   ASP A 577       6.355   2.532   5.456  1.00 87.23           C  
ATOM   4416  CB  ASP A 577       6.492   1.607   7.828  1.00 87.23           C  
ATOM   4417  O   ASP A 577       7.337   2.547   4.716  1.00 87.23           O  
ATOM   4418  CG  ASP A 577       5.767   1.758   9.179  1.00 87.23           C  
ATOM   4419  OD1 ASP A 577       6.107   2.698   9.933  1.00 87.23           O  
ATOM   4420  OD2 ASP A 577       4.739   1.064   9.364  1.00 87.23           O  
ATOM   4421  N   TYR A 578       5.128   2.300   4.973  1.00 89.41           N  
ATOM   4422  CA  TYR A 578       4.855   1.970   3.565  1.00 89.41           C  
ATOM   4423  C   TYR A 578       5.078   3.134   2.584  1.00 89.41           C  
ATOM   4424  CB  TYR A 578       3.445   1.374   3.422  1.00 89.41           C  
ATOM   4425  O   TYR A 578       5.292   2.877   1.401  1.00 89.41           O  
ATOM   4426  CG  TYR A 578       3.381  -0.098   3.787  1.00 89.41           C  
ATOM   4427  CD1 TYR A 578       3.435  -1.078   2.775  1.00 89.41           C  
ATOM   4428  CD2 TYR A 578       3.336  -0.491   5.139  1.00 89.41           C  
ATOM   4429  CE1 TYR A 578       3.428  -2.445   3.112  1.00 89.41           C  
ATOM   4430  CE2 TYR A 578       3.352  -1.856   5.482  1.00 89.41           C  
ATOM   4431  OH  TYR A 578       3.436  -4.153   4.796  1.00 89.41           O  
ATOM   4432  CZ  TYR A 578       3.396  -2.835   4.466  1.00 89.41           C  
ATOM   4433  N   ILE A 579       5.092   4.394   3.044  1.00 90.07           N  
ATOM   4434  CA  ILE A 579       5.531   5.535   2.221  1.00 90.07           C  
ATOM   4435  C   ILE A 579       7.030   5.390   1.934  1.00 90.07           C  
ATOM   4436  CB  ILE A 579       5.225   6.900   2.894  1.00 90.07           C  
ATOM   4437  O   ILE A 579       7.446   5.470   0.783  1.00 90.07           O  
ATOM   4438  CG1 ILE A 579       3.732   7.054   3.272  1.00 90.07           C  
ATOM   4439  CG2 ILE A 579       5.655   8.055   1.965  1.00 90.07           C  
ATOM   4440  CD1 ILE A 579       3.403   8.364   4.004  1.00 90.07           C  
ATOM   4441  N   TYR A 580       7.836   5.113   2.964  1.00 90.40           N  
ATOM   4442  CA  TYR A 580       9.286   4.951   2.832  1.00 90.40           C  
ATOM   4443  C   TYR A 580       9.655   3.719   1.996  1.00 90.40           C  
ATOM   4444  CB  TYR A 580       9.931   4.907   4.222  1.00 90.40           C  
ATOM   4445  O   TYR A 580      10.491   3.830   1.104  1.00 90.40           O  
ATOM   4446  CG  TYR A 580       9.759   6.197   5.004  1.00 90.40           C  
ATOM   4447  CD1 TYR A 580      10.633   7.275   4.766  1.00 90.40           C  
ATOM   4448  CD2 TYR A 580       8.719   6.330   5.946  1.00 90.40           C  
ATOM   4449  CE1 TYR A 580      10.482   8.480   5.479  1.00 90.40           C  
ATOM   4450  CE2 TYR A 580       8.558   7.537   6.655  1.00 90.40           C  
ATOM   4451  OH  TYR A 580       9.315   9.766   7.131  1.00 90.40           O  
ATOM   4452  CZ  TYR A 580       9.446   8.610   6.429  1.00 90.40           C  
ATOM   4453  N   ILE A 581       8.978   2.582   2.202  1.00 91.51           N  
ATOM   4454  CA  ILE A 581       9.138   1.382   1.359  1.00 91.51           C  
ATOM   4455  C   ILE A 581       8.812   1.707  -0.108  1.00 91.51           C  
ATOM   4456  CB  ILE A 581       8.268   0.221   1.899  1.00 91.51           C  
ATOM   4457  O   ILE A 581       9.576   1.351  -1.002  1.00 91.51           O  
ATOM   4458  CG1 ILE A 581       8.750  -0.221   3.303  1.00 91.51           C  
ATOM   4459  CG2 ILE A 581       8.280  -0.987   0.942  1.00 91.51           C  
ATOM   4460  CD1 ILE A 581       7.749  -1.105   4.061  1.00 91.51           C  
ATOM   4461  N   GLY A 582       7.725   2.445  -0.362  1.00 92.09           N  
ATOM   4462  CA  GLY A 582       7.360   2.897  -1.706  1.00 92.09           C  
ATOM   4463  C   GLY A 582       8.407   3.813  -2.352  1.00 92.09           C  
ATOM   4464  O   GLY A 582       8.702   3.661  -3.535  1.00 92.09           O  
ATOM   4465  N   VAL A 583       9.020   4.723  -1.587  1.00 92.55           N  
ATOM   4466  CA  VAL A 583      10.127   5.574  -2.066  1.00 92.55           C  
ATOM   4467  C   VAL A 583      11.367   4.734  -2.397  1.00 92.55           C  
ATOM   4468  CB  VAL A 583      10.450   6.688  -1.047  1.00 92.55           C  
ATOM   4469  O   VAL A 583      11.947   4.918  -3.464  1.00 92.55           O  
ATOM   4470  CG1 VAL A 583      11.715   7.480  -1.404  1.00 92.55           C  
ATOM   4471  CG2 VAL A 583       9.306   7.709  -0.967  1.00 92.55           C  
ATOM   4472  N   VAL A 584      11.746   3.775  -1.545  1.00 93.10           N  
ATOM   4473  CA  VAL A 584      12.883   2.870  -1.807  1.00 93.10           C  
ATOM   4474  C   VAL A 584      12.643   2.037  -3.070  1.00 93.10           C  
ATOM   4475  CB  VAL A 584      13.176   1.979  -0.581  1.00 93.10           C  
ATOM   4476  O   VAL A 584      13.509   1.994  -3.942  1.00 93.10           O  
ATOM   4477  CG1 VAL A 584      14.216   0.888  -0.871  1.00 93.10           C  
ATOM   4478  CG2 VAL A 584      13.722   2.826   0.578  1.00 93.10           C  
ATOM   4479  N   PHE A 585      11.454   1.449  -3.232  1.00 92.88           N  
ATOM   4480  CA  PHE A 585      11.091   0.729  -4.459  1.00 92.88           C  
ATOM   4481  C   PHE A 585      11.075   1.645  -5.691  1.00 92.88           C  
ATOM   4482  CB  PHE A 585       9.733   0.029  -4.281  1.00 92.88           C  
ATOM   4483  O   PHE A 585      11.495   1.212  -6.761  1.00 92.88           O  
ATOM   4484  CG  PHE A 585       9.656  -1.147  -3.313  1.00 92.88           C  
ATOM   4485  CD1 PHE A 585      10.795  -1.694  -2.682  1.00 92.88           C  
ATOM   4486  CD2 PHE A 585       8.399  -1.739  -3.085  1.00 92.88           C  
ATOM   4487  CE1 PHE A 585      10.671  -2.808  -1.834  1.00 92.88           C  
ATOM   4488  CE2 PHE A 585       8.273  -2.853  -2.236  1.00 92.88           C  
ATOM   4489  CZ  PHE A 585       9.412  -3.387  -1.608  1.00 92.88           C  
ATOM   4490  N   SER A 586      10.673   2.915  -5.547  1.00 92.35           N  
ATOM   4491  CA  SER A 586      10.716   3.901  -6.639  1.00 92.35           C  
ATOM   4492  C   SER A 586      12.141   4.143  -7.140  1.00 92.35           C  
ATOM   4493  CB  SER A 586      10.110   5.246  -6.222  1.00 92.35           C  
ATOM   4494  O   SER A 586      12.346   4.165  -8.351  1.00 92.35           O  
ATOM   4495  OG  SER A 586       8.773   5.094  -5.794  1.00 92.35           O  
ATOM   4496  N   PHE A 587      13.119   4.271  -6.233  1.00 91.22           N  
ATOM   4497  CA  PHE A 587      14.534   4.393  -6.596  1.00 91.22           C  
ATOM   4498  C   PHE A 587      15.077   3.105  -7.225  1.00 91.22           C  
ATOM   4499  CB  PHE A 587      15.377   4.816  -5.383  1.00 91.22           C  
ATOM   4500  O   PHE A 587      15.634   3.165  -8.321  1.00 91.22           O  
ATOM   4501  CG  PHE A 587      15.339   6.307  -5.104  1.00 91.22           C  
ATOM   4502  CD1 PHE A 587      16.009   7.192  -5.970  1.00 91.22           C  
ATOM   4503  CD2 PHE A 587      14.653   6.816  -3.985  1.00 91.22           C  
ATOM   4504  CE1 PHE A 587      15.990   8.576  -5.723  1.00 91.22           C  
ATOM   4505  CE2 PHE A 587      14.630   8.201  -3.739  1.00 91.22           C  
ATOM   4506  CZ  PHE A 587      15.299   9.081  -4.608  1.00 91.22           C  
ATOM   4507  N   LEU A 588      14.860   1.939  -6.605  1.00 89.93           N  
ATOM   4508  CA  LEU A 588      15.316   0.650  -7.148  1.00 89.93           C  
ATOM   4509  C   LEU A 588      14.795   0.422  -8.579  1.00 89.93           C  
ATOM   4510  CB  LEU A 588      14.891  -0.493  -6.204  1.00 89.93           C  
ATOM   4511  O   LEU A 588      15.583   0.160  -9.485  1.00 89.93           O  
ATOM   4512  CG  LEU A 588      15.622  -0.515  -4.846  1.00 89.93           C  
ATOM   4513  CD1 LEU A 588      14.977  -1.558  -3.932  1.00 89.93           C  
ATOM   4514  CD2 LEU A 588      17.106  -0.858  -4.984  1.00 89.93           C  
ATOM   4515  N   LEU A 589      13.501   0.658  -8.822  1.00 89.90           N  
ATOM   4516  CA  LEU A 589      12.874   0.556 -10.148  1.00 89.90           C  
ATOM   4517  C   LEU A 589      13.357   1.586 -11.178  1.00 89.90           C  
ATOM   4518  CB  LEU A 589      11.349   0.609  -9.995  1.00 89.90           C  
ATOM   4519  O   LEU A 589      12.982   1.489 -12.346  1.00 89.90           O  
ATOM   4520  CG  LEU A 589      10.764  -0.708  -9.458  1.00 89.90           C  
ATOM   4521  CD1 LEU A 589       9.342  -0.434  -8.997  1.00 89.90           C  
ATOM   4522  CD2 LEU A 589      10.729  -1.803 -10.527  1.00 89.90           C  
ATOM   4523  N   THR A 590      14.175   2.561 -10.790  1.00 88.69           N  
ATOM   4524  CA  THR A 590      14.792   3.532 -11.715  1.00 88.69           C  
ATOM   4525  C   THR A 590      16.270   3.269 -11.944  1.00 88.69           C  
ATOM   4526  CB  THR A 590      14.585   4.974 -11.250  1.00 88.69           C  
ATOM   4527  O   THR A 590      16.779   3.602 -13.007  1.00 88.69           O  
ATOM   4528  CG2 THR A 590      13.099   5.305 -11.167  1.00 88.69           C  
ATOM   4529  OG1 THR A 590      15.189   5.249 -10.006  1.00 88.69           O  
ATOM   4530  N   LEU A 591      16.939   2.631 -10.982  1.00 84.69           N  
ATOM   4531  CA  LEU A 591      18.343   2.253 -11.082  1.00 84.69           C  
ATOM   4532  C   LEU A 591      18.546   0.960 -11.881  1.00 84.69           C  
ATOM   4533  CB  LEU A 591      18.929   2.154  -9.663  1.00 84.69           C  
ATOM   4534  O   LEU A 591      19.589   0.823 -12.505  1.00 84.69           O  
ATOM   4535  CG  LEU A 591      19.012   3.507  -8.927  1.00 84.69           C  
ATOM   4536  CD1 LEU A 591      19.380   3.274  -7.461  1.00 84.69           C  
ATOM   4537  CD2 LEU A 591      20.052   4.444  -9.544  1.00 84.69           C  
ATOM   4538  N   ILE A 592      17.563   0.049 -11.923  1.00 82.64           N  
ATOM   4539  CA  ILE A 592      17.669  -1.232 -12.653  1.00 82.64           C  
ATOM   4540  C   ILE A 592      18.114  -1.075 -14.120  1.00 82.64           C  
ATOM   4541  CB  ILE A 592      16.371  -2.060 -12.507  1.00 82.64           C  
ATOM   4542  O   ILE A 592      19.074  -1.752 -14.479  1.00 82.64           O  
ATOM   4543  CG1 ILE A 592      16.309  -2.655 -11.087  1.00 82.64           C  
ATOM   4544  CG2 ILE A 592      16.254  -3.195 -13.540  1.00 82.64           C  
ATOM   4545  CD1 ILE A 592      14.873  -2.948 -10.657  1.00 82.64           C  
ATOM   4546  N   PRO A 593      17.528  -0.194 -14.961  1.00 78.42           N  
ATOM   4547  CA  PRO A 593      17.982  -0.047 -16.347  1.00 78.42           C  
ATOM   4548  C   PRO A 593      19.406   0.512 -16.459  1.00 78.42           C  
ATOM   4549  CB  PRO A 593      16.967   0.874 -17.033  1.00 78.42           C  
ATOM   4550  O   PRO A 593      20.163   0.078 -17.318  1.00 78.42           O  
ATOM   4551  CG  PRO A 593      15.721   0.745 -16.164  1.00 78.42           C  
ATOM   4552  CD  PRO A 593      16.305   0.569 -14.766  1.00 78.42           C  
ATOM   4553  N   ILE A 594      19.795   1.432 -15.566  1.00 77.11           N  
ATOM   4554  CA  ILE A 594      21.160   1.987 -15.526  1.00 77.11           C  
ATOM   4555  C   ILE A 594      22.157   0.903 -15.103  1.00 77.11           C  
ATOM   4556  CB  ILE A 594      21.229   3.227 -14.598  1.00 77.11           C  
ATOM   4557  O   ILE A 594      23.215   0.778 -15.706  1.00 77.11           O  
ATOM   4558  CG1 ILE A 594      20.303   4.342 -15.140  1.00 77.11           C  
ATOM   4559  CG2 ILE A 594      22.673   3.751 -14.463  1.00 77.11           C  
ATOM   4560  CD1 ILE A 594      20.292   5.630 -14.307  1.00 77.11           C  
ATOM   4561  N   PHE A 595      21.814   0.094 -14.098  1.00 75.81           N  
ATOM   4562  CA  PHE A 595      22.631  -1.033 -13.650  1.00 75.81           C  
ATOM   4563  C   PHE A 595      22.762  -2.101 -14.746  1.00 75.81           C  
ATOM   4564  CB  PHE A 595      22.028  -1.596 -12.355  1.00 75.81           C  
ATOM   4565  O   PHE A 595      23.861  -2.590 -14.975  1.00 75.81           O  
ATOM   4566  CG  PHE A 595      22.863  -2.681 -11.701  1.00 75.81           C  
ATOM   4567  CD1 PHE A 595      22.621  -4.037 -11.998  1.00 75.81           C  
ATOM   4568  CD2 PHE A 595      23.900  -2.337 -10.813  1.00 75.81           C  
ATOM   4569  CE1 PHE A 595      23.415  -5.040 -11.415  1.00 75.81           C  
ATOM   4570  CE2 PHE A 595      24.689  -3.342 -10.223  1.00 75.81           C  
ATOM   4571  CZ  PHE A 595      24.452  -4.693 -10.531  1.00 75.81           C  
ATOM   4572  N   CYS A 596      21.678  -2.399 -15.472  1.00 72.78           N  
ATOM   4573  CA  CYS A 596      21.690  -3.278 -16.644  1.00 72.78           C  
ATOM   4574  C   CYS A 596      22.659  -2.777 -17.721  1.00 72.78           C  
ATOM   4575  CB  CYS A 596      20.271  -3.411 -17.209  1.00 72.78           C  
ATOM   4576  O   CYS A 596      23.624  -3.476 -18.018  1.00 72.78           O  
ATOM   4577  SG  CYS A 596      19.274  -4.467 -16.117  1.00 72.78           S  
ATOM   4578  N   ARG A 597      22.474  -1.539 -18.210  1.00 73.70           N  
ATOM   4579  CA  ARG A 597      23.362  -0.935 -19.217  1.00 73.70           C  
ATOM   4580  C   ARG A 597      24.814  -0.865 -18.749  1.00 73.70           C  
ATOM   4581  CB  ARG A 597      22.862   0.470 -19.614  1.00 73.70           C  
ATOM   4582  O   ARG A 597      25.725  -1.116 -19.527  1.00 73.70           O  
ATOM   4583  CG  ARG A 597      21.596   0.499 -20.492  1.00 73.70           C  
ATOM   4584  CD  ARG A 597      21.739  -0.387 -21.738  1.00 73.70           C  
ATOM   4585  NE  ARG A 597      21.254   0.230 -22.988  1.00 73.70           N  
ATOM   4586  NH1 ARG A 597      21.503  -1.657 -24.299  1.00 73.70           N  
ATOM   4587  NH2 ARG A 597      21.098   0.290 -25.264  1.00 73.70           N  
ATOM   4588  CZ  ARG A 597      21.276  -0.384 -24.165  1.00 73.70           C  
ATOM   4589  N   LEU A 598      25.051  -0.569 -17.472  1.00 71.42           N  
ATOM   4590  CA  LEU A 598      26.405  -0.538 -16.924  1.00 71.42           C  
ATOM   4591  C   LEU A 598      27.044  -1.936 -16.870  1.00 71.42           C  
ATOM   4592  CB  LEU A 598      26.366   0.153 -15.555  1.00 71.42           C  
ATOM   4593  O   LEU A 598      28.234  -2.063 -17.151  1.00 71.42           O  
ATOM   4594  CG  LEU A 598      27.750   0.433 -14.947  1.00 71.42           C  
ATOM   4595  CD1 LEU A 598      28.655   1.280 -15.848  1.00 71.42           C  
ATOM   4596  CD2 LEU A 598      27.540   1.191 -13.636  1.00 71.42           C  
ATOM   4597  N   CYS A 599      26.278  -2.986 -16.556  1.00 66.35           N  
ATOM   4598  CA  CYS A 599      26.736  -4.372 -16.661  1.00 66.35           C  
ATOM   4599  C   CYS A 599      27.019  -4.767 -18.119  1.00 66.35           C  
ATOM   4600  CB  CYS A 599      25.718  -5.315 -16.005  1.00 66.35           C  
ATOM   4601  O   CYS A 599      28.078  -5.325 -18.372  1.00 66.35           O  
ATOM   4602  SG  CYS A 599      25.838  -5.203 -14.194  1.00 66.35           S  
ATOM   4603  N   GLU A 600      26.146  -4.431 -19.074  1.00 68.51           N  
ATOM   4604  CA  GLU A 600      26.369  -4.673 -20.512  1.00 68.51           C  
ATOM   4605  C   GLU A 600      27.692  -4.045 -20.989  1.00 68.51           C  
ATOM   4606  CB  GLU A 600      25.200  -4.098 -21.334  1.00 68.51           C  
ATOM   4607  O   GLU A 600      28.578  -4.749 -21.473  1.00 68.51           O  
ATOM   4608  CG  GLU A 600      23.841  -4.798 -21.136  1.00 68.51           C  
ATOM   4609  CD  GLU A 600      22.672  -3.867 -21.511  1.00 68.51           C  
ATOM   4610  OE1 GLU A 600      21.625  -3.876 -20.823  1.00 68.51           O  
ATOM   4611  OE2 GLU A 600      22.850  -3.018 -22.411  1.00 68.51           O  
ATOM   4612  N   VAL A 601      27.874  -2.736 -20.766  1.00 67.34           N  
ATOM   4613  CA  VAL A 601      29.072  -1.983 -21.190  1.00 67.34           C  
ATOM   4614  C   VAL A 601      30.346  -2.478 -20.490  1.00 67.34           C  
ATOM   4615  CB  VAL A 601      28.853  -0.470 -20.961  1.00 67.34           C  
ATOM   4616  O   VAL A 601      31.421  -2.470 -21.087  1.00 67.34           O  
ATOM   4617  CG1 VAL A 601      30.101   0.380 -21.239  1.00 67.34           C  
ATOM   4618  CG2 VAL A 601      27.750   0.068 -21.883  1.00 67.34           C  
ATOM   4619  N   THR A 602      30.256  -2.937 -19.235  1.00 66.81           N  
ATOM   4620  CA  THR A 602      31.426  -3.470 -18.509  1.00 66.81           C  
ATOM   4621  C   THR A 602      31.748  -4.932 -18.824  1.00 66.81           C  
ATOM   4622  CB  THR A 602      31.376  -3.236 -16.991  1.00 66.81           C  
ATOM   4623  O   THR A 602      32.919  -5.288 -18.725  1.00 66.81           O  
ATOM   4624  CG2 THR A 602      31.507  -1.752 -16.643  1.00 66.81           C  
ATOM   4625  OG1 THR A 602      30.200  -3.700 -16.379  1.00 66.81           O  
ATOM   4626  N   LEU A 603      30.780  -5.756 -19.249  1.00 62.04           N  
ATOM   4627  CA  LEU A 603      31.026  -7.121 -19.744  1.00 62.04           C  
ATOM   4628  C   LEU A 603      31.504  -7.145 -21.197  1.00 62.04           C  
ATOM   4629  CB  LEU A 603      29.770  -8.006 -19.603  1.00 62.04           C  
ATOM   4630  O   LEU A 603      32.347  -7.972 -21.535  1.00 62.04           O  
ATOM   4631  CG  LEU A 603      29.789  -8.891 -18.350  1.00 62.04           C  
ATOM   4632  CD1 LEU A 603      29.744  -8.076 -17.061  1.00 62.04           C  
ATOM   4633  CD2 LEU A 603      28.595  -9.845 -18.362  1.00 62.04           C  
ATOM   4634  N   GLY A 604      31.014  -6.237 -22.048  1.00 57.35           N  
ATOM   4635  CA  GLY A 604      31.411  -6.161 -23.461  1.00 57.35           C  
ATOM   4636  C   GLY A 604      32.917  -5.946 -23.669  1.00 57.35           C  
ATOM   4637  O   GLY A 604      33.467  -6.369 -24.681  1.00 57.35           O  
ATOM   4638  N   SER A 605      33.601  -5.358 -22.680  1.00 52.86           N  
ATOM   4639  CA  SER A 605      35.059  -5.177 -22.667  1.00 52.86           C  
ATOM   4640  C   SER A 605      35.860  -6.423 -22.243  1.00 52.86           C  
ATOM   4641  CB  SER A 605      35.401  -4.013 -21.732  1.00 52.86           C  
ATOM   4642  O   SER A 605      37.074  -6.428 -22.422  1.00 52.86           O  
ATOM   4643  OG  SER A 605      36.773  -3.684 -21.822  1.00 52.86           O  
ATOM   4644  N   ASP A 606      35.216  -7.444 -21.670  1.00 52.25           N  
ATOM   4645  CA  ASP A 606      35.827  -8.674 -21.124  1.00 52.25           C  
ATOM   4646  C   ASP A 606      35.151  -9.938 -21.727  1.00 52.25           C  
ATOM   4647  CB  ASP A 606      35.796  -8.634 -19.572  1.00 52.25           C  
ATOM   4648  O   ASP A 606      35.046 -10.993 -21.093  1.00 52.25           O  
ATOM   4649  CG  ASP A 606      36.970  -7.880 -18.917  1.00 52.25           C  
ATOM   4650  OD1 ASP A 606      38.130  -8.268 -19.189  1.00 52.25           O  
ATOM   4651  OD2 ASP A 606      36.720  -7.000 -18.053  1.00 52.25           O  
ATOM   4652  N   ALA A 607      34.665  -9.831 -22.973  1.00 49.14           N  
ATOM   4653  CA  ALA A 607      33.743 -10.779 -23.613  1.00 49.14           C  
ATOM   4654  C   ALA A 607      34.216 -12.251 -23.648  1.00 49.14           C  
ATOM   4655  CB  ALA A 607      33.455 -10.260 -25.028  1.00 49.14           C  
ATOM   4656  O   ALA A 607      33.386 -13.159 -23.615  1.00 49.14           O  
ATOM   4657  N   GLU A 608      35.527 -12.514 -23.634  1.00 45.78           N  
ATOM   4658  CA  GLU A 608      36.095 -13.874 -23.603  1.00 45.78           C  
ATOM   4659  C   GLU A 608      35.883 -14.621 -22.267  1.00 45.78           C  
ATOM   4660  CB  GLU A 608      37.593 -13.830 -23.953  1.00 45.78           C  
ATOM   4661  O   GLU A 608      36.210 -15.803 -22.167  1.00 45.78           O  
ATOM   4662  CG  GLU A 608      37.872 -13.281 -25.363  1.00 45.78           C  
ATOM   4663  CD  GLU A 608      39.339 -13.468 -25.790  1.00 45.78           C  
ATOM   4664  OE1 GLU A 608      39.574 -13.552 -27.016  1.00 45.78           O  
ATOM   4665  OE2 GLU A 608      40.217 -13.526 -24.895  1.00 45.78           O  
ATOM   4666  N   LYS A 609      35.342 -13.963 -21.227  1.00 45.27           N  
ATOM   4667  CA  LYS A 609      35.099 -14.558 -19.893  1.00 45.27           C  
ATOM   4668  C   LYS A 609      33.649 -14.484 -19.411  1.00 45.27           C  
ATOM   4669  CB  LYS A 609      36.060 -13.937 -18.870  1.00 45.27           C  
ATOM   4670  O   LYS A 609      33.358 -14.887 -18.286  1.00 45.27           O  
ATOM   4671  CG  LYS A 609      37.511 -14.301 -19.197  1.00 45.27           C  
ATOM   4672  CD  LYS A 609      38.452 -13.770 -18.120  1.00 45.27           C  
ATOM   4673  CE  LYS A 609      39.878 -14.139 -18.522  1.00 45.27           C  
ATOM   4674  NZ  LYS A 609      40.858 -13.528 -17.598  1.00 45.27           N  
ATOM   4675  N   ALA A 610      32.727 -13.990 -20.236  1.00 47.15           N  
ATOM   4676  CA  ALA A 610      31.343 -13.738 -19.825  1.00 47.15           C  
ATOM   4677  C   ALA A 610      30.533 -15.010 -19.479  1.00 47.15           C  
ATOM   4678  CB  ALA A 610      30.674 -12.920 -20.937  1.00 47.15           C  
ATOM   4679  O   ALA A 610      29.548 -14.927 -18.749  1.00 47.15           O  
ATOM   4680  N   SER A 611      30.942 -16.187 -19.963  1.00 47.98           N  
ATOM   4681  CA  SER A 611      30.178 -17.444 -19.884  1.00 47.98           C  
ATOM   4682  C   SER A 611      30.094 -18.101 -18.498  1.00 47.98           C  
ATOM   4683  CB  SER A 611      30.755 -18.446 -20.891  1.00 47.98           C  
ATOM   4684  O   SER A 611      29.218 -18.941 -18.296  1.00 47.98           O  
ATOM   4685  OG  SER A 611      32.163 -18.518 -20.755  1.00 47.98           O  
ATOM   4686  N   GLU A 612      30.957 -17.742 -17.540  1.00 45.25           N  
ATOM   4687  CA  GLU A 612      30.989 -18.371 -16.203  1.00 45.25           C  
ATOM   4688  C   GLU A 612      30.541 -17.442 -15.056  1.00 45.25           C  
ATOM   4689  CB  GLU A 612      32.388 -18.952 -15.922  1.00 45.25           C  
ATOM   4690  O   GLU A 612      30.319 -17.896 -13.928  1.00 45.25           O  
ATOM   4691  CG  GLU A 612      32.776 -20.080 -16.896  1.00 45.25           C  
ATOM   4692  CD  GLU A 612      34.026 -20.862 -16.451  1.00 45.25           C  
ATOM   4693  OE1 GLU A 612      34.136 -22.043 -16.852  1.00 45.25           O  
ATOM   4694  OE2 GLU A 612      34.859 -20.293 -15.707  1.00 45.25           O  
ATOM   4695  N   ILE A 613      30.386 -16.135 -15.301  1.00 48.22           N  
ATOM   4696  CA  ILE A 613      30.206 -15.150 -14.224  1.00 48.22           C  
ATOM   4697  C   ILE A 613      28.721 -14.899 -13.940  1.00 48.22           C  
ATOM   4698  CB  ILE A 613      31.014 -13.851 -14.449  1.00 48.22           C  
ATOM   4699  O   ILE A 613      28.103 -13.976 -14.466  1.00 48.22           O  
ATOM   4700  CG1 ILE A 613      32.462 -14.133 -14.917  1.00 48.22           C  
ATOM   4701  CG2 ILE A 613      31.034 -13.083 -13.110  1.00 48.22           C  
ATOM   4702  CD1 ILE A 613      33.281 -12.875 -15.233  1.00 48.22           C  
ATOM   4703  N   SER A 614      28.155 -15.707 -13.040  1.00 48.85           N  
ATOM   4704  CA  SER A 614      26.781 -15.540 -12.546  1.00 48.85           C  
ATOM   4705  C   SER A 614      26.486 -14.103 -12.085  1.00 48.85           C  
ATOM   4706  CB  SER A 614      26.527 -16.515 -11.393  1.00 48.85           C  
ATOM   4707  O   SER A 614      27.217 -13.539 -11.262  1.00 48.85           O  
ATOM   4708  OG  SER A 614      25.212 -16.365 -10.884  1.00 48.85           O  
ATOM   4709  N   TYR A 615      25.354 -13.549 -12.545  1.00 53.64           N  
ATOM   4710  CA  TYR A 615      24.858 -12.201 -12.219  1.00 53.64           C  
ATOM   4711  C   TYR A 615      24.833 -11.880 -10.713  1.00 53.64           C  
ATOM   4712  CB  TYR A 615      23.430 -12.037 -12.771  1.00 53.64           C  
ATOM   4713  O   TYR A 615      24.865 -10.712 -10.332  1.00 53.64           O  
ATOM   4714  CG  TYR A 615      23.311 -11.993 -14.284  1.00 53.64           C  
ATOM   4715  CD1 TYR A 615      23.546 -10.784 -14.971  1.00 53.64           C  
ATOM   4716  CD2 TYR A 615      22.929 -13.145 -15.002  1.00 53.64           C  
ATOM   4717  CE1 TYR A 615      23.408 -10.725 -16.373  1.00 53.64           C  
ATOM   4718  CE2 TYR A 615      22.790 -13.086 -16.402  1.00 53.64           C  
ATOM   4719  OH  TYR A 615      22.892 -11.847 -18.443  1.00 53.64           O  
ATOM   4720  CZ  TYR A 615      23.031 -11.880 -17.093  1.00 53.64           C  
ATOM   4721  N   PHE A 616      24.808 -12.892  -9.841  1.00 49.06           N  
ATOM   4722  CA  PHE A 616      24.834 -12.713  -8.389  1.00 49.06           C  
ATOM   4723  C   PHE A 616      26.134 -12.062  -7.870  1.00 49.06           C  
ATOM   4724  CB  PHE A 616      24.576 -14.076  -7.729  1.00 49.06           C  
ATOM   4725  O   PHE A 616      26.097 -11.353  -6.868  1.00 49.06           O  
ATOM   4726  CG  PHE A 616      23.888 -13.964  -6.385  1.00 49.06           C  
ATOM   4727  CD1 PHE A 616      24.640 -13.915  -5.198  1.00 49.06           C  
ATOM   4728  CD2 PHE A 616      22.483 -13.886  -6.329  1.00 49.06           C  
ATOM   4729  CE1 PHE A 616      23.987 -13.799  -3.958  1.00 49.06           C  
ATOM   4730  CE2 PHE A 616      21.830 -13.768  -5.090  1.00 49.06           C  
ATOM   4731  CZ  PHE A 616      22.583 -13.727  -3.903  1.00 49.06           C  
ATOM   4732  N   ASN A 617      27.262 -12.236  -8.573  1.00 51.94           N  
ATOM   4733  CA  ASN A 617      28.550 -11.626  -8.211  1.00 51.94           C  
ATOM   4734  C   ASN A 617      28.746 -10.214  -8.805  1.00 51.94           C  
ATOM   4735  CB  ASN A 617      29.686 -12.585  -8.617  1.00 51.94           C  
ATOM   4736  O   ASN A 617      29.632  -9.477  -8.366  1.00 51.94           O  
ATOM   4737  CG  ASN A 617      29.770 -13.838  -7.756  1.00 51.94           C  
ATOM   4738  ND2 ASN A 617      30.558 -14.805  -8.163  1.00 51.94           N  
ATOM   4739  OD1 ASN A 617      29.151 -13.977  -6.715  1.00 51.94           O  
ATOM   4740  N   MET A 618      27.913  -9.801  -9.770  1.00 54.65           N  
ATOM   4741  CA  MET A 618      28.047  -8.506 -10.456  1.00 54.65           C  
ATOM   4742  C   MET A 618      27.980  -7.279  -9.534  1.00 54.65           C  
ATOM   4743  CB  MET A 618      27.020  -8.372 -11.595  1.00 54.65           C  
ATOM   4744  O   MET A 618      28.810  -6.386  -9.712  1.00 54.65           O  
ATOM   4745  CG  MET A 618      27.448  -9.185 -12.813  1.00 54.65           C  
ATOM   4746  SD  MET A 618      28.933  -8.493 -13.580  1.00 54.65           S  
ATOM   4747  CE  MET A 618      29.889 -10.009 -13.809  1.00 54.65           C  
ATOM   4748  N   PRO A 619      27.093  -7.199  -8.518  1.00 60.05           N  
ATOM   4749  CA  PRO A 619      27.073  -6.057  -7.603  1.00 60.05           C  
ATOM   4750  C   PRO A 619      28.395  -5.854  -6.854  1.00 60.05           C  
ATOM   4751  CB  PRO A 619      25.925  -6.331  -6.624  1.00 60.05           C  
ATOM   4752  O   PRO A 619      28.732  -4.723  -6.517  1.00 60.05           O  
ATOM   4753  CG  PRO A 619      24.999  -7.263  -7.403  1.00 60.05           C  
ATOM   4754  CD  PRO A 619      25.982  -8.092  -8.223  1.00 60.05           C  
ATOM   4755  N   GLN A 620      29.151  -6.929  -6.607  1.00 59.11           N  
ATOM   4756  CA  GLN A 620      30.414  -6.886  -5.872  1.00 59.11           C  
ATOM   4757  C   GLN A 620      31.577  -6.434  -6.768  1.00 59.11           C  
ATOM   4758  CB  GLN A 620      30.623  -8.259  -5.215  1.00 59.11           C  
ATOM   4759  O   GLN A 620      32.318  -5.532  -6.382  1.00 59.11           O  
ATOM   4760  CG  GLN A 620      31.783  -8.268  -4.210  1.00 59.11           C  
ATOM   4761  CD  GLN A 620      31.792  -9.512  -3.320  1.00 59.11           C  
ATOM   4762  NE2 GLN A 620      32.925  -9.875  -2.764  1.00 59.11           N  
ATOM   4763  OE1 GLN A 620      30.791 -10.163  -3.073  1.00 59.11           O  
ATOM   4764  N   LEU A 621      31.665  -6.964  -7.994  1.00 56.88           N  
ATOM   4765  CA  LEU A 621      32.621  -6.505  -9.013  1.00 56.88           C  
ATOM   4766  C   LEU A 621      32.396  -5.024  -9.373  1.00 56.88           C  
ATOM   4767  CB  LEU A 621      32.456  -7.410 -10.251  1.00 56.88           C  
ATOM   4768  O   LEU A 621      33.337  -4.239  -9.490  1.00 56.88           O  
ATOM   4769  CG  LEU A 621      33.504  -7.177 -11.357  1.00 56.88           C  
ATOM   4770  CD1 LEU A 621      34.887  -7.679 -10.940  1.00 56.88           C  
ATOM   4771  CD2 LEU A 621      33.088  -7.919 -12.627  1.00 56.88           C  
ATOM   4772  N   LEU A 622      31.128  -4.624  -9.506  1.00 59.09           N  
ATOM   4773  CA  LEU A 622      30.745  -3.250  -9.820  1.00 59.09           C  
ATOM   4774  C   LEU A 622      30.998  -2.310  -8.630  1.00 59.09           C  
ATOM   4775  CB  LEU A 622      29.296  -3.270 -10.343  1.00 59.09           C  
ATOM   4776  O   LEU A 622      31.431  -1.185  -8.849  1.00 59.09           O  
ATOM   4777  CG  LEU A 622      28.875  -2.026 -11.150  1.00 59.09           C  
ATOM   4778  CD1 LEU A 622      27.806  -2.429 -12.169  1.00 59.09           C  
ATOM   4779  CD2 LEU A 622      28.290  -0.920 -10.267  1.00 59.09           C  
ATOM   4780  N   TRP A 623      30.833  -2.763  -7.381  1.00 65.52           N  
ATOM   4781  CA  TRP A 623      31.222  -2.000  -6.184  1.00 65.52           C  
ATOM   4782  C   TRP A 623      32.735  -1.738  -6.120  1.00 65.52           C  
ATOM   4783  CB  TRP A 623      30.740  -2.737  -4.927  1.00 65.52           C  
ATOM   4784  O   TRP A 623      33.153  -0.614  -5.846  1.00 65.52           O  
ATOM   4785  CG  TRP A 623      31.003  -2.029  -3.635  1.00 65.52           C  
ATOM   4786  CD1 TRP A 623      32.080  -2.213  -2.839  1.00 65.52           C  
ATOM   4787  CD2 TRP A 623      30.198  -0.998  -2.989  1.00 65.52           C  
ATOM   4788  CE2 TRP A 623      30.855  -0.598  -1.787  1.00 65.52           C  
ATOM   4789  CE3 TRP A 623      28.983  -0.352  -3.306  1.00 65.52           C  
ATOM   4790  NE1 TRP A 623      31.996  -1.373  -1.745  1.00 65.52           N  
ATOM   4791  CH2 TRP A 623      29.117   1.014  -1.284  1.00 65.52           C  
ATOM   4792  CZ2 TRP A 623      30.330   0.390  -0.939  1.00 65.52           C  
ATOM   4793  CZ3 TRP A 623      28.448   0.643  -2.464  1.00 65.52           C  
ATOM   4794  N   GLU A 624      33.555  -2.742  -6.435  1.00 63.85           N  
ATOM   4795  CA  GLU A 624      35.020  -2.633  -6.469  1.00 63.85           C  
ATOM   4796  C   GLU A 624      35.488  -1.616  -7.532  1.00 63.85           C  
ATOM   4797  CB  GLU A 624      35.573  -4.054  -6.676  1.00 63.85           C  
ATOM   4798  O   GLU A 624      36.245  -0.686  -7.229  1.00 63.85           O  
ATOM   4799  CG  GLU A 624      37.090  -4.180  -6.488  1.00 63.85           C  
ATOM   4800  CD  GLU A 624      37.537  -5.650  -6.364  1.00 63.85           C  
ATOM   4801  OE1 GLU A 624      38.575  -5.873  -5.701  1.00 63.85           O  
ATOM   4802  OE2 GLU A 624      36.836  -6.536  -6.904  1.00 63.85           O  
ATOM   4803  N   LYS A 625      34.933  -1.699  -8.752  1.00 56.36           N  
ATOM   4804  CA  LYS A 625      35.176  -0.737  -9.849  1.00 56.36           C  
ATOM   4805  C   LYS A 625      34.540   0.648  -9.587  1.00 56.36           C  
ATOM   4806  CB  LYS A 625      34.742  -1.384 -11.193  1.00 56.36           C  
ATOM   4807  O   LYS A 625      35.062   1.657 -10.056  1.00 56.36           O  
ATOM   4808  CG  LYS A 625      35.818  -1.352 -12.306  1.00 56.36           C  
ATOM   4809  CD  LYS A 625      35.495  -2.343 -13.452  1.00 56.36           C  
ATOM   4810  CE  LYS A 625      36.576  -2.388 -14.555  1.00 56.36           C  
ATOM   4811  NZ  LYS A 625      36.347  -3.479 -15.556  1.00 56.36           N  
ATOM   4812  N   SER A 626      33.476   0.737  -8.777  1.00 52.97           N  
ATOM   4813  CA  SER A 626      32.784   1.990  -8.396  1.00 52.97           C  
ATOM   4814  C   SER A 626      33.564   2.890  -7.432  1.00 52.97           C  
ATOM   4815  CB  SER A 626      31.386   1.703  -7.823  1.00 52.97           C  
ATOM   4816  O   SER A 626      33.120   4.007  -7.147  1.00 52.97           O  
ATOM   4817  OG  SER A 626      30.694   2.911  -7.553  1.00 52.97           O  
ATOM   4818  N   SER A 627      34.743   2.466  -6.976  1.00 55.87           N  
ATOM   4819  CA  SER A 627      35.742   3.376  -6.405  1.00 55.87           C  
ATOM   4820  C   SER A 627      36.071   4.536  -7.367  1.00 55.87           C  
ATOM   4821  CB  SER A 627      36.998   2.573  -6.041  1.00 55.87           C  
ATOM   4822  O   SER A 627      36.234   5.679  -6.932  1.00 55.87           O  
ATOM   4823  OG  SER A 627      37.466   1.826  -7.149  1.00 55.87           O  
ATOM   4824  N   ALA A 628      36.043   4.289  -8.683  1.00 54.59           N  
ATOM   4825  CA  ALA A 628      36.166   5.293  -9.738  1.00 54.59           C
[truncated: 166,050 more chars]
