# Supplementary material for: Structural screens identify candidate human homologs of insect chemoreceptors and cryptic Drosophila gustatory receptor-like proteins
Source: eLife. 2023 Feb 20;12:e85537. doi: 10.7554/eLife.85537 (PMC9998090; doi:10.7554/eLife.85537)
Supplement: Source data 1. — Models of proteins analyzed in this work, either downloaded from the AlphaFold Protein Structure Database or, where not already available, predicted using the AlphaFold2 algorithm implemented in ColabFold (Mirdita et al., 2022). The four-letter code in the filename represents the first letter of the genus and the first three letters of the species (e.g., ‘Dmel’ = D. melanogaster); species names are given in full in the figures. [file elife-85537-data1.zip › EcolGlpG_AF-P09391-F1-model_v4.pdb]

HEADER                                            01-JUN-22                     
TITLE     ALPHAFOLD MONOMER V2.0 PREDICTION FOR RHOMBOID PROTEASE GLPG (P09391) 
COMPND    MOL_ID: 1;                                                            
COMPND   2 MOLECULE: RHOMBOID PROTEASE GLPG;                                    
COMPND   3 CHAIN: A                                                             
SOURCE    MOL_ID: 1;                                                            
SOURCE   2 ORGANISM_SCIENTIFIC: ESCHERICHIA COLI (STRAIN K12);                  
SOURCE   3 ORGANISM_TAXID: 83333                                                
REMARK   1                                                                      
REMARK   1 REFERENCE 1                                                          
REMARK   1  AUTH   JOHN JUMPER, RICHARD EVANS, ALEXANDER PRITZEL, TIM GREEN,    
REMARK   1  AUTH 2 MICHAEL FIGURNOV, OLAF RONNEBERGER, KATHRYN TUNYASUVUNAKOOL, 
REMARK   1  AUTH 3 RUSS BATES, AUGUSTIN ZIDEK, ANNA POTAPENKO, ALEX BRIDGLAND,  
REMARK   1  AUTH 4 CLEMENS MEYER, SIMON A A KOHL, ANDREW J BALLARD,             
REMARK   1  AUTH 5 ANDREW COWIE, BERNARDINO ROMERA-PAREDES, STANISLAV NIKOLOV,  
REMARK   1  AUTH 6 RISHUB JAIN, JONAS ADLER, TREVOR BACK, STIG PETERSEN,        
REMARK   1  AUTH 7 DAVID REIMAN, ELLEN CLANCY, MICHAL ZIELINSKI,                
REMARK   1  AUTH 8 MARTIN STEINEGGER, MICHALINA PACHOLSKA, TAMAS BERGHAMMER,    
REMARK   1  AUTH 9 DAVID SILVER, ORIOL VINYALS, ANDREW W SENIOR,                
REMARK   1  AUTH10 KORAY KAVUKCUOGLU, PUSHMEET KOHLI, DEMIS HASSABIS            
REMARK   1  TITL   HIGHLY ACCURATE PROTEIN STRUCTURE PREDICTION WITH ALPHAFOLD  
REMARK   1  REF    NATURE                        V. 596   583 2021              
REMARK   1  REFN                   ISSN 0028-0836                               
REMARK   1  PMID   34265844                                                     
REMARK   1  DOI    10.1038/s41586-021-03819-2                                   
REMARK   1                                                                      
REMARK   1 DISCLAIMERS                                                          
REMARK   1 ALPHAFOLD DATA, COPYRIGHT (2021) DEEPMIND TECHNOLOGIES LIMITED. THE  
REMARK   1 INFORMATION PROVIDED IS THEORETICAL MODELLING ONLY AND CAUTION SHOULD
REMARK   1 BE EXERCISED IN ITS USE. IT IS PROVIDED "AS-IS" WITHOUT ANY WARRANTY 
REMARK   1 OF ANY KIND, WHETHER EXPRESSED OR IMPLIED. NO WARRANTY IS GIVEN THAT 
REMARK   1 USE OF THE INFORMATION SHALL NOT INFRINGE THE RIGHTS OF ANY THIRD    
REMARK   1 PARTY. THE INFORMATION IS NOT INTENDED TO BE A SUBSTITUTE FOR        
REMARK   1 PROFESSIONAL MEDICAL ADVICE, DIAGNOSIS, OR TREATMENT, AND DOES NOT   
REMARK   1 CONSTITUTE MEDICAL OR OTHER PROFESSIONAL ADVICE. IT IS AVAILABLE FOR 
REMARK   1 ACADEMIC AND COMMERCIAL PURPOSES, UNDER CC-BY 4.0 LICENCE.           
DBREF  XXXX A    1   276  UNP    P09391   GLPG_ECOLI       1    276             
SEQRES   1 A  276  MET LEU MET ILE THR SER PHE ALA ASN PRO ARG VAL ALA          
SEQRES   2 A  276  GLN ALA PHE VAL ASP TYR MET ALA THR GLN GLY VAL ILE          
SEQRES   3 A  276  LEU THR ILE GLN GLN HIS ASN GLN SER ASP VAL TRP LEU          
SEQRES   4 A  276  ALA ASP GLU SER GLN ALA GLU ARG VAL ARG ALA GLU LEU          
SEQRES   5 A  276  ALA ARG PHE LEU GLU ASN PRO ALA ASP PRO ARG TYR LEU          
SEQRES   6 A  276  ALA ALA SER TRP GLN ALA GLY HIS THR GLY SER GLY LEU          
SEQRES   7 A  276  HIS TYR ARG ARG TYR PRO PHE PHE ALA ALA LEU ARG GLU          
SEQRES   8 A  276  ARG ALA GLY PRO VAL THR TRP VAL MET MET ILE ALA CYS          
SEQRES   9 A  276  VAL VAL VAL PHE ILE ALA MET GLN ILE LEU GLY ASP GLN          
SEQRES  10 A  276  GLU VAL MET LEU TRP LEU ALA TRP PRO PHE ASP PRO THR          
SEQRES  11 A  276  LEU LYS PHE GLU PHE TRP ARG TYR PHE THR HIS ALA LEU          
SEQRES  12 A  276  MET HIS PHE SER LEU MET HIS ILE LEU PHE ASN LEU LEU          
SEQRES  13 A  276  TRP TRP TRP TYR LEU GLY GLY ALA VAL GLU LYS ARG LEU          
SEQRES  14 A  276  GLY SER GLY LYS LEU ILE VAL ILE THR LEU ILE SER ALA          
SEQRES  15 A  276  LEU LEU SER GLY TYR VAL GLN GLN LYS PHE SER GLY PRO          
SEQRES  16 A  276  TRP PHE GLY GLY LEU SER GLY VAL VAL TYR ALA LEU MET          
SEQRES  17 A  276  GLY TYR VAL TRP LEU ARG GLY GLU ARG ASP PRO GLN SER          
SEQRES  18 A  276  GLY ILE TYR LEU GLN ARG GLY LEU ILE ILE PHE ALA LEU          
SEQRES  19 A  276  ILE TRP ILE VAL ALA GLY TRP PHE ASP LEU PHE GLY MET          
SEQRES  20 A  276  SER MET ALA ASN GLY ALA HIS ILE ALA GLY LEU ALA VAL          
SEQRES  21 A  276  GLY LEU ALA MET ALA PHE VAL ASP SER LEU ASN ALA ARG          
SEQRES  22 A  276  LYS ARG LYS                                                  
CRYST1    1.000    1.000    1.000  90.00  90.00  90.00 P 1           1          
ORIGX1      1.000000  0.000000  0.000000        0.00000                         
ORIGX2      0.000000  1.000000  0.000000        0.00000                         
ORIGX3      0.000000  0.000000  1.000000        0.00000                         
SCALE1      1.000000  0.000000  0.000000        0.00000                         
SCALE2      0.000000  1.000000  0.000000        0.00000                         
SCALE3      0.000000  0.000000  1.000000        0.00000                         
MODEL        1                                                                  
ATOM      1  N   MET A   1     -43.637 -24.152  33.245  1.00 77.90           N  
ATOM      2  CA  MET A   1     -42.429 -23.728  32.495  1.00 77.90           C  
ATOM      3  C   MET A   1     -41.798 -22.608  33.292  1.00 77.90           C  
ATOM      4  CB  MET A   1     -42.699 -23.251  31.046  1.00 77.90           C  
ATOM      5  O   MET A   1     -42.425 -21.569  33.463  1.00 77.90           O  
ATOM      6  CG  MET A   1     -42.229 -24.244  29.975  1.00 77.90           C  
ATOM      7  SD  MET A   1     -42.384 -23.607  28.278  1.00 77.90           S  
ATOM      8  CE  MET A   1     -41.720 -25.002  27.325  1.00 77.90           C  
ATOM      9  N   LEU A   2     -40.586 -22.828  33.788  1.00 87.26           N  
ATOM     10  CA  LEU A   2     -39.887 -21.921  34.694  1.00 87.26           C  
ATOM     11  C   LEU A   2     -38.687 -21.295  33.977  1.00 87.26           C  
ATOM     12  CB  LEU A   2     -39.483 -22.742  35.932  1.00 87.26           C  
ATOM     13  O   LEU A   2     -37.848 -22.022  33.445  1.00 87.26           O  
ATOM     14  CG  LEU A   2     -38.700 -21.979  37.012  1.00 87.26           C  
ATOM     15  CD1 LEU A   2     -39.589 -20.978  37.751  1.00 87.26           C  
ATOM     16  CD2 LEU A   2     -38.136 -22.972  38.028  1.00 87.26           C  
ATOM     17  N   MET A   3     -38.576 -19.964  33.975  1.00 89.71           N  
ATOM     18  CA  MET A   3     -37.366 -19.289  33.495  1.00 89.71           C  
ATOM     19  C   MET A   3     -36.233 -19.511  34.503  1.00 89.71           C  
ATOM     20  CB  MET A   3     -37.617 -17.792  33.272  1.00 89.71           C  
ATOM     21  O   MET A   3     -36.354 -19.161  35.678  1.00 89.71           O  
ATOM     22  CG  MET A   3     -36.471 -17.147  32.482  1.00 89.71           C  
ATOM     23  SD  MET A   3     -36.577 -15.343  32.363  1.00 89.71           S  
ATOM     24  CE  MET A   3     -36.036 -14.867  34.026  1.00 89.71           C  
ATOM     25  N   ILE A   4     -35.134 -20.108  34.047  1.00 91.10           N  
ATOM     26  CA  ILE A   4     -33.985 -20.456  34.886  1.00 91.10           C  
ATOM     27  C   ILE A   4     -32.988 -19.299  34.957  1.00 91.10           C  
ATOM     28  CB  ILE A   4     -33.353 -21.763  34.357  1.00 91.10           C  
ATOM     29  O   ILE A   4     -32.522 -18.957  36.042  1.00 91.10           O  
ATOM     30  CG1 ILE A   4     -34.284 -22.980  34.532  1.00 91.10           C  
ATOM     31  CG2 ILE A   4     -31.985 -22.037  34.990  1.00 91.10           C  
ATOM     32  CD1 ILE A   4     -34.612 -23.359  35.985  1.00 91.10           C  
ATOM     33  N   THR A   5     -32.653 -18.708  33.808  1.00 91.73           N  
ATOM     34  CA  THR A   5     -31.680 -17.614  33.690  1.00 91.73           C  
ATOM     35  C   THR A   5     -31.770 -16.950  32.316  1.00 91.73           C  
ATOM     36  CB  THR A   5     -30.256 -18.144  33.934  1.00 91.73           C  
ATOM     37  O   THR A   5     -32.427 -17.473  31.414  1.00 91.73           O  
ATOM     38  CG2 THR A   5     -29.735 -19.057  32.824  1.00 91.73           C  
ATOM     39  OG1 THR A   5     -29.356 -17.072  34.084  1.00 91.73           O  
ATOM     40  N   SER A   6     -31.064 -15.834  32.149  1.00 90.64           N  
ATOM     41  CA  SER A   6     -30.849 -15.183  30.862  1.00 90.64           C  
ATOM     42  C   SER A   6     -29.361 -14.946  30.627  1.00 90.64           C  
ATOM     43  CB  SER A   6     -31.621 -13.872  30.791  1.00 90.64           C  
ATOM     44  O   SER A   6     -28.644 -14.480  31.516  1.00 90.64           O  
ATOM     45  OG  SER A   6     -31.627 -13.463  29.450  1.00 90.64           O  
ATOM     46  N   PHE A   7     -28.882 -15.268  29.428  1.00 87.54           N  
ATOM     47  CA  PHE A   7     -27.499 -15.025  29.027  1.00 87.54           C  
ATOM     48  C   PHE A   7     -27.422 -13.903  27.994  1.00 87.54           C  
ATOM     49  CB  PHE A   7     -26.863 -16.303  28.476  1.00 87.54           C  
ATOM     50  O   PHE A   7     -28.156 -13.889  27.008  1.00 87.54           O  
ATOM     51  CG  PHE A   7     -26.737 -17.442  29.469  1.00 87.54           C  
ATOM     52  CD1 PHE A   7     -25.613 -17.515  30.312  1.00 87.54           C  
ATOM     53  CD2 PHE A   7     -27.724 -18.444  29.540  1.00 87.54           C  
ATOM     54  CE1 PHE A   7     -25.459 -18.596  31.196  1.00 87.54           C  
ATOM     55  CE2 PHE A   7     -27.556 -19.537  30.408  1.00 87.54           C  
ATOM     56  CZ  PHE A   7     -26.423 -19.617  31.232  1.00 87.54           C  
ATOM     57  N   ALA A   8     -26.446 -13.008  28.150  1.00 84.85           N  
ATOM     58  CA  ALA A   8     -26.139 -11.999  27.135  1.00 84.85           C  
ATOM     59  C   ALA A   8     -25.514 -12.605  25.861  1.00 84.85           C  
ATOM     60  CB  ALA A   8     -25.206 -10.962  27.770  1.00 84.85           C  
ATOM     61  O   ALA A   8     -25.618 -12.024  24.784  1.00 84.85           O  
ATOM     62  N   ASN A   9     -24.843 -13.758  25.977  1.00 83.34           N  
ATOM     63  CA  ASN A   9     -24.216 -14.450  24.853  1.00 83.34           C  
ATOM     64  C   ASN A   9     -25.020 -15.709  24.474  1.00 83.34           C  
ATOM     65  CB  ASN A   9     -22.748 -14.752  25.186  1.00 83.34           C  
ATOM     66  O   ASN A   9     -25.012 -16.678  25.238  1.00 83.34           O  
ATOM     67  CG  ASN A   9     -21.981 -15.354  24.015  1.00 83.34           C  
ATOM     68  ND2 ASN A   9     -20.672 -15.314  24.073  1.00 83.34           N  
ATOM     69  OD1 ASN A   9     -22.519 -15.871  23.045  1.00 83.34           O  
ATOM     70  N   PRO A  10     -25.627 -15.753  23.274  1.00 84.79           N  
ATOM     71  CA  PRO A  10     -26.413 -16.899  22.825  1.00 84.79           C  
ATOM     72  C   PRO A  10     -25.651 -18.226  22.778  1.00 84.79           C  
ATOM     73  CB  PRO A  10     -26.909 -16.509  21.433  1.00 84.79           C  
ATOM     74  O   PRO A  10     -26.237 -19.279  23.010  1.00 84.79           O  
ATOM     75  CG  PRO A  10     -26.930 -14.987  21.434  1.00 84.79           C  
ATOM     76  CD  PRO A  10     -25.758 -14.642  22.339  1.00 84.79           C  
ATOM     77  N   ARG A  11     -24.336 -18.199  22.518  1.00 83.05           N  
ATOM     78  CA  ARG A  11     -23.520 -19.425  22.510  1.00 83.05           C  
ATOM     79  C   ARG A  11     -23.355 -20.018  23.904  1.00 83.05           C  
ATOM     80  CB  ARG A  11     -22.134 -19.164  21.915  1.00 83.05           C  
ATOM     81  O   ARG A  11     -23.309 -21.232  24.041  1.00 83.05           O  
ATOM     82  CG  ARG A  11     -22.169 -18.911  20.405  1.00 83.05           C  
ATOM     83  CD  ARG A  11     -20.724 -18.831  19.906  1.00 83.05           C  
ATOM     84  NE  ARG A  11     -20.641 -18.641  18.447  1.00 83.05           N  
ATOM     85  NH1 ARG A  11     -18.348 -18.630  18.321  1.00 83.05           N  
ATOM     86  NH2 ARG A  11     -19.553 -18.483  16.453  1.00 83.05           N  
ATOM     87  CZ  ARG A  11     -19.520 -18.584  17.750  1.00 83.05           C  
ATOM     88  N   VAL A  12     -23.265 -19.162  24.919  1.00 86.95           N  
ATOM     89  CA  VAL A  12     -23.139 -19.586  26.319  1.00 86.95           C  
ATOM     90  C   VAL A  12     -24.447 -20.235  26.778  1.00 86.95           C  
ATOM     91  CB  VAL A  12     -22.724 -18.393  27.200  1.00 86.95           C  
ATOM     92  O   VAL A  12     -24.408 -21.305  27.376  1.00 86.95           O  
ATOM     93  CG1 VAL A  12     -22.658 -18.740  28.682  1.00 86.95           C  
ATOM     94  CG2 VAL A  12     -21.337 -17.871  26.797  1.00 86.95           C  
ATOM     95  N   ALA A  13     -25.597 -19.657  26.405  1.00 89.04           N  
ATOM     96  CA  ALA A  13     -26.901 -20.285  26.629  1.00 89.04           C  
ATOM     97  C   ALA A  13     -26.999 -21.662  25.958  1.00 89.04           C  
ATOM     98  CB  ALA A  13     -28.008 -19.363  26.104  1.00 89.04           C  
ATOM     99  O   ALA A  13     -27.398 -22.626  26.605  1.00 89.04           O  
ATOM    100  N   GLN A  14     -26.599 -21.760  24.684  1.00 88.49           N  
ATOM    101  CA  GLN A  14     -26.637 -23.019  23.937  1.00 88.49           C  
ATOM    102  C   GLN A  14     -25.774 -24.100  24.594  1.00 88.49           C  
ATOM    103  CB  GLN A  14     -26.234 -22.772  22.475  1.00 88.49           C  
ATOM    104  O   GLN A  14     -26.261 -25.205  24.792  1.00 88.49           O  
ATOM    105  CG  GLN A  14     -26.518 -23.992  21.582  1.00 88.49           C  
ATOM    106  CD  GLN A  14     -28.007 -24.287  21.444  1.00 88.49           C  
ATOM    107  NE2 GLN A  14     -28.458 -25.488  21.719  1.00 88.49           N  
ATOM    108  OE1 GLN A  14     -28.787 -23.425  21.068  1.00 88.49           O  
ATOM    109  N   ALA A  15     -24.548 -23.770  25.014  1.00 88.82           N  
ATOM    110  CA  ALA A  15     -23.663 -24.727  25.679  1.00 88.82           C  
ATOM    111  C   ALA A  15     -24.270 -25.302  26.968  1.00 88.82           C  
ATOM    112  CB  ALA A  15     -22.317 -24.043  25.945  1.00 88.82           C  
ATOM    113  O   ALA A  15     -24.188 -26.505  27.217  1.00 88.82           O  
ATOM    114  N   PHE A  16     -24.929 -24.458  27.766  1.00 91.43           N  
ATOM    115  CA  PHE A  16     -25.625 -24.914  28.965  1.00 91.43           C  
ATOM    116  C   PHE A  16     -26.820 -25.820  28.631  1.00 91.43           C  
ATOM    117  CB  PHE A  16     -26.055 -23.698  29.792  1.00 91.43           C  
ATOM    118  O   PHE A  16     -26.990 -26.869  29.250  1.00 91.43           O  
ATOM    119  CG  PHE A  16     -26.695 -24.081  31.109  1.00 91.43           C  
ATOM    120  CD1 PHE A  16     -28.065 -23.846  31.334  1.00 91.43           C  
ATOM    121  CD2 PHE A  16     -25.924 -24.723  32.095  1.00 91.43           C  
ATOM    122  CE1 PHE A  16     -28.659 -24.250  32.543  1.00 91.43           C  
ATOM    123  CE2 PHE A  16     -26.520 -25.138  33.297  1.00 91.43           C  
ATOM    124  CZ  PHE A  16     -27.887 -24.903  33.521  1.00 91.43           C  
ATOM    125  N   VAL A  17     -27.625 -25.453  27.628  1.00 90.12           N  
ATOM    126  CA  VAL A  17     -28.768 -26.266  27.180  1.00 90.12           C  
ATOM    127  C   VAL A  17     -28.324 -27.624  26.642  1.00 90.12           C  
ATOM    128  CB  VAL A  17     -29.618 -25.491  26.155  1.00 90.12           C  
ATOM    129  O   VAL A  17     -28.889 -28.640  27.046  1.00 90.12           O  
ATOM    130  CG1 VAL A  17     -30.659 -26.368  25.444  1.00 90.12           C  
ATOM    131  CG2 VAL A  17     -30.352 -24.358  26.889  1.00 90.12           C  
ATOM    132  N   ASP A  18     -27.290 -27.657  25.801  1.00 88.12           N  
ATOM    133  CA  ASP A  18     -26.741 -28.896  25.247  1.00 88.12           C  
ATOM    134  C   ASP A  18     -26.247 -29.818  26.369  1.00 88.12           C  
ATOM    135  CB  ASP A  18     -25.574 -28.595  24.292  1.00 88.12           C  
ATOM    136  O   ASP A  18     -26.544 -31.012  26.377  1.00 88.12           O  
ATOM    137  CG  ASP A  18     -25.929 -27.770  23.050  1.00 88.12           C  
ATOM    138  OD1 ASP A  18     -27.108 -27.758  22.624  1.00 88.12           O  
ATOM    139  OD2 ASP A  18     -24.990 -27.136  22.510  1.00 88.12           O  
ATOM    140  N   TYR A  19     -25.547 -29.266  27.367  1.00 90.64           N  
ATOM    141  CA  TYR A  19     -25.089 -30.038  28.519  1.00 90.64           C  
ATOM    142  C   TYR A  19     -26.246 -30.623  29.325  1.00 90.64           C  
ATOM    143  CB  TYR A  19     -24.189 -29.177  29.403  1.00 90.64           C  
ATOM    144  O   TYR A  19     -26.251 -31.818  29.621  1.00 90.64           O  
ATOM    145  CG  TYR A  19     -23.684 -29.947  30.606  1.00 90.64           C  
ATOM    146  CD1 TYR A  19     -24.295 -29.783  31.864  1.00 90.64           C  
ATOM    147  CD2 TYR A  19     -22.635 -30.873  30.447  1.00 90.64           C  
ATOM    148  CE1 TYR A  19     -23.853 -30.558  32.952  1.00 90.64           C  
ATOM    149  CE2 TYR A  19     -22.197 -31.644  31.539  1.00 90.64           C  
ATOM    150  OH  TYR A  19     -22.415 -32.250  33.849  1.00 90.64           O  
ATOM    151  CZ  TYR A  19     -22.807 -31.482  32.799  1.00 90.64           C  
ATOM    152  N   MET A  20     -27.261 -29.821  29.637  1.00 90.74           N  
ATOM    153  CA  MET A  20     -28.417 -30.294  30.397  1.00 90.74           C  
ATOM    154  C   MET A  20     -29.202 -31.373  29.641  1.00 90.74           C  
ATOM    155  CB  MET A  20     -29.291 -29.096  30.776  1.00 90.74           C  
ATOM    156  O   MET A  20     -29.674 -32.325  30.268  1.00 90.74           O  
ATOM    157  CG  MET A  20     -28.581 -28.200  31.806  1.00 90.74           C  
ATOM    158  SD  MET A  20     -28.110 -28.958  33.387  1.00 90.74           S  
ATOM    159  CE  MET A  20     -29.710 -29.568  33.958  1.00 90.74           C  
ATOM    160  N   ALA A  21     -29.239 -31.312  28.306  1.00 87.73           N  
ATOM    161  CA  ALA A  21     -29.807 -32.374  27.481  1.00 87.73           C  
ATOM    162  C   ALA A  21     -29.050 -33.706  27.648  1.00 87.73           C  
ATOM    163  CB  ALA A  21     -29.842 -31.911  26.021  1.00 87.73           C  
ATOM    164  O   ALA A  21     -29.691 -34.748  27.788  1.00 87.73           O  
ATOM    165  N   THR A  22     -27.710 -33.691  27.749  1.00 85.73           N  
ATOM    166  CA  THR A  22     -26.928 -34.914  28.059  1.00 85.73           C  
ATOM    167  C   THR A  22     -27.237 -35.486  29.445  1.00 85.73           C  
ATOM    168  CB  THR A  22     -25.403 -34.725  27.959  1.00 85.73           C  
ATOM    169  O   THR A  22     -27.077 -36.681  29.679  1.00 85.73           O  
ATOM    170  CG2 THR A  22     -24.944 -34.096  26.646  1.00 85.73           C  
ATOM    171  OG1 THR A  22     -24.877 -33.976  29.037  1.00 85.73           O  
ATOM    172  N   GLN A  23     -27.718 -34.642  30.360  1.00 87.91           N  
ATOM    173  CA  GLN A  23     -28.135 -35.010  31.713  1.00 87.91           C  
ATOM    174  C   GLN A  23     -29.610 -35.452  31.793  1.00 87.91           C  
ATOM    175  CB  GLN A  23     -27.814 -33.834  32.657  1.00 87.91           C  
ATOM    176  O   GLN A  23     -30.115 -35.710  32.893  1.00 87.91           O  
ATOM    177  CG  GLN A  23     -26.314 -33.519  32.767  1.00 87.91           C  
ATOM    178  CD  GLN A  23     -25.512 -34.731  33.218  1.00 87.91           C  
ATOM    179  NE2 GLN A  23     -24.556 -35.174  32.430  1.00 87.91           N  
ATOM    180  OE1 GLN A  23     -25.781 -35.327  34.254  1.00 87.91           O  
ATOM    181  N   GLY A  24     -30.298 -35.543  30.648  1.00 85.42           N  
ATOM    182  CA  GLY A  24     -31.707 -35.924  30.545  1.00 85.42           C  
ATOM    183  C   GLY A  24     -32.690 -34.801  30.888  1.00 85.42           C  
ATOM    184  O   GLY A  24     -33.860 -35.080  31.133  1.00 85.42           O  
ATOM    185  N   VAL A  25     -32.238 -33.543  30.935  1.00 88.18           N  
ATOM    186  CA  VAL A  25     -33.077 -32.380  31.248  1.00 88.18           C  
ATOM    187  C   VAL A  25     -33.300 -31.548  29.991  1.00 88.18           C  
ATOM    188  CB  VAL A  25     -32.462 -31.527  32.367  1.00 88.18           C  
ATOM    189  O   VAL A  25     -32.358 -31.055  29.376  1.00 88.18           O  
ATOM    190  CG1 VAL A  25     -33.359 -30.327  32.693  1.00 88.18           C  
ATOM    191  CG2 VAL A  25     -32.263 -32.337  33.657  1.00 88.18           C  
ATOM    192  N   ILE A  26     -34.565 -31.350  29.628  1.00 86.76           N  
ATOM    193  CA  ILE A  26     -34.940 -30.569  28.448  1.00 86.76           C  
ATOM    194  C   ILE A  26     -35.066 -29.093  28.835  1.00 86.76           C  
ATOM    195  CB  ILE A  26     -36.215 -31.133  27.787  1.00 86.76           C  
ATOM    196  O   ILE A  26     -35.963 -28.705  29.590  1.00 86.76           O  
ATOM    197  CG1 ILE A  26     -36.009 -32.622  27.410  1.00 86.76           C  
ATOM    198  CG2 ILE A  26     -36.572 -30.298  26.541  1.00 86.76           C  
ATOM    199  CD1 ILE A  26     -37.253 -33.306  26.833  1.00 86.76           C  
ATOM    200  N   LEU A  27     -34.173 -28.275  28.281  1.00 89.16           N  
ATOM    201  CA  LEU A  27     -34.219 -26.819  28.349  1.00 89.16           C  
ATOM    202  C   LEU A  27     -34.504 -26.236  26.963  1.00 89.16           C  
ATOM    203  CB  LEU A  27     -32.899 -26.272  28.915  1.00 89.16           C  
ATOM    204  O   LEU A  27     -34.064 -26.773  25.949  1.00 89.16           O  
ATOM    205  CG  LEU A  27     -32.570 -26.678  30.360  1.00 89.16           C  
ATOM    206  CD1 LEU A  27     -31.251 -26.041  30.782  1.00 89.16           C  
ATOM    207  CD2 LEU A  27     -33.633 -26.204  31.347  1.00 89.16           C  
ATOM    208  N   THR A  28     -35.212 -25.111  26.917  1.00 87.36           N  
ATOM    209  CA  THR A  28     -35.508 -24.388  25.671  1.00 87.36           C  
ATOM    210  C   THR A  28     -35.004 -22.955  25.740  1.00 87.36           C  
ATOM    211  CB  THR A  28     -37.007 -24.401  25.340  1.00 87.36           C  
ATOM    212  O   THR A  28     -35.163 -22.301  26.769  1.00 87.36           O  
ATOM    213  CG2 THR A  28     -37.519 -25.808  25.039  1.00 87.36           C  
ATOM    214  OG1 THR A  28     -37.770 -23.900  26.411  1.00 87.36           O  
ATOM    215  N   ILE A  29     -34.436 -22.453  24.641  1.00 87.30           N  
ATOM    216  CA  ILE A  29     -33.956 -21.069  24.534  1.00 87.30           C  
ATOM    217  C   ILE A  29     -35.005 -20.219  23.821  1.00 87.30           C  
ATOM    218  CB  ILE A  29     -32.583 -20.979  23.828  1.00 87.30           C  
ATOM    219  O   ILE A  29     -35.425 -20.552  22.714  1.00 87.30           O  
ATOM    220  CG1 ILE A  29     -31.567 -21.886  24.549  1.00 87.30           C  
ATOM    221  CG2 ILE A  29     -32.093 -19.516  23.799  1.00 87.30           C  
ATOM    222  CD1 ILE A  29     -30.157 -21.895  23.960  1.00 87.30           C  
ATOM    223  N   GLN A  30     -35.381 -19.093  24.423  1.00 85.43           N  
ATOM    224  CA  GLN A  30     -36.154 -18.040  23.768  1.00 85.43           C  
ATOM    225  C   GLN A  30     -35.248 -16.825  23.539  1.00 85.43           C  
ATOM    226  CB  GLN A  30     -37.412 -17.709  24.581  1.00 85.43           C  
ATOM    227  O   GLN A  30     -34.601 -16.331  24.460  1.00 85.43           O  
ATOM    228  CG  GLN A  30     -38.388 -18.900  24.626  1.00 85.43           C  
ATOM    229  CD  GLN A  30     -39.708 -18.573  25.318  1.00 85.43           C  
ATOM    230  NE2 GLN A  30     -40.655 -19.484  25.330  1.00 85.43           N  
ATOM    231  OE1 GLN A  30     -39.929 -17.502  25.851  1.00 85.43           O  
ATOM    232  N   GLN A  31     -35.145 -16.380  22.284  1.00 76.21           N  
ATOM    233  CA  GLN A  31     -34.284 -15.261  21.891  1.00 76.21           C  
ATOM    234  C   GLN A  31     -35.079 -13.951  21.884  1.00 76.21           C  
ATOM    235  CB  GLN A  31     -33.649 -15.524  20.513  1.00 76.21           C  
ATOM    236  O   GLN A  31     -35.997 -13.771  21.079  1.00 76.21           O  
ATOM    237  CG  GLN A  31     -32.609 -16.658  20.503  1.00 76.21           C  
ATOM    238  CD  GLN A  31     -31.307 -16.324  21.227  1.00 76.21           C  
ATOM    239  NE2 GLN A  31     -30.494 -17.312  21.522  1.00 76.21           N  
ATOM    240  OE1 GLN A  31     -30.984 -15.191  21.549  1.00 76.21           O  
ATOM    241  N   HIS A  32     -34.682 -13.018  22.745  1.00 74.87           N  
ATOM    242  CA  HIS A  32     -35.130 -11.626  22.728  1.00 74.87           C  
ATOM    243  C   HIS A  32     -33.910 -10.701  22.584  1.00 74.87           C  
ATOM    244  CB  HIS A  32     -36.019 -11.368  23.960  1.00 74.87           C  
ATOM    245  O   HIS A  32     -33.115 -10.875  21.662  1.00 74.87           O  
ATOM    246  CG  HIS A  32     -37.353 -12.068  23.905  1.00 74.87           C  
ATOM    247  CD2 HIS A  32     -38.102 -12.484  24.974  1.00 74.87           C  
ATOM    248  ND1 HIS A  32     -38.064 -12.374  22.765  1.00 74.87           N  
ATOM    249  CE1 HIS A  32     -39.222 -12.938  23.138  1.00 74.87           C  
ATOM    250  NE2 HIS A  32     -39.296 -13.013  24.472  1.00 74.87           N  
ATOM    251  N   ASN A  33     -33.736  -9.722  23.478  1.00 76.43           N  
ATOM    252  CA  ASN A  33     -32.473  -8.981  23.601  1.00 76.43           C  
ATOM    253  C   ASN A  33     -31.374  -9.823  24.268  1.00 76.43           C  
ATOM    254  CB  ASN A  33     -32.716  -7.695  24.408  1.00 76.43           C  
ATOM    255  O   ASN A  33     -30.188  -9.552  24.090  1.00 76.43           O  
ATOM    256  CG  ASN A  33     -33.331  -6.572  23.596  1.00 76.43           C  
ATOM    257  ND2 ASN A  33     -33.695  -5.492  24.245  1.00 76.43           N  
ATOM    258  OD1 ASN A  33     -33.472  -6.618  22.387  1.00 76.43           O  
ATOM    259  N   GLN A  34     -31.782 -10.821  25.049  1.00 84.44           N  
ATOM    260  CA  GLN A  34     -30.937 -11.811  25.699  1.00 84.44           C  
ATOM    261  C   GLN A  34     -31.483 -13.210  25.379  1.00 84.44           C  
ATOM    262  CB  GLN A  34     -30.885 -11.534  27.209  1.00 84.44           C  
ATOM    263  O   GLN A  34     -32.562 -13.353  24.795  1.00 84.44           O  
ATOM    264  CG  GLN A  34     -30.269 -10.172  27.558  1.00 84.44           C  
ATOM    265  CD  GLN A  34     -30.117  -9.948  29.061  1.00 84.44           C  
ATOM    266  NE2 GLN A  34     -29.056  -9.302  29.493  1.00 84.44           N  
ATOM    267  OE1 GLN A  34     -30.944 -10.288  29.883  1.00 84.44           O  
ATOM    268  N   SER A  35     -30.703 -14.238  25.696  1.00 86.39           N  
ATOM    269  CA  SER A  35     -31.081 -15.634  25.490  1.00 86.39           C  
ATOM    270  C   SER A  35     -31.632 -16.213  26.790  1.00 86.39           C  
ATOM    271  CB  SER A  35     -29.874 -16.425  24.989  1.00 86.39           C  
ATOM    272  O   SER A  35     -30.860 -16.613  27.666  1.00 86.39           O  
ATOM    273  OG  SER A  35     -29.379 -15.867  23.783  1.00 86.39           O  
ATOM    274  N   ASP A  36     -32.959 -16.255  26.898  1.00 90.12           N  
ATOM    275  CA  ASP A  36     -33.673 -16.744  28.077  1.00 90.12           C  
ATOM    276  C   ASP A  36     -33.775 -18.269  28.029  1.00 90.12           C  
ATOM    277  CB  ASP A  36     -35.066 -16.100  28.180  1.00 90.12           C  
ATOM    278  O   ASP A  36     -34.228 -18.844  27.036  1.00 90.12           O  
ATOM    279  CG  ASP A  36     -35.036 -14.572  28.303  1.00 90.12           C  
ATOM    280  OD1 ASP A  36     -34.013 -14.036  28.787  1.00 90.12           O  
ATOM    281  OD2 ASP A  36     -36.031 -13.938  27.896  1.00 90.12           O  
ATOM    282  N   VAL A  37     -33.352 -18.936  29.103  1.00 90.77           N  
ATOM    283  CA  VAL A  37     -33.350 -20.399  29.215  1.00 90.77           C  
ATOM    284  C   VAL A  37     -34.503 -20.845  30.104  1.00 90.77           C  
ATOM    285  CB  VAL A  37     -31.995 -20.926  29.717  1.00 90.77           C  
ATOM    286  O   VAL A  37     -34.580 -20.484  31.280  1.00 90.77           O  
ATOM    287  CG1 VAL A  37     -31.997 -22.454  29.809  1.00 90.77           C  
ATOM    288  CG2 VAL A  37     -30.868 -20.525  28.755  1.00 90.77           C  
ATOM    289  N   TRP A  38     -35.386 -21.664  29.540  1.00 90.80           N  
ATOM    290  CA  TRP A  38     -36.619 -22.131  30.167  1.00 90.80           C  
ATOM    291  C   TRP A  38     -36.570 -23.632  30.431  1.00 90.80           C  
ATOM    292  CB  TRP A  38     -37.807 -21.772  29.273  1.00 90.80           C  
ATOM    293  O   TRP A  38     -36.141 -24.406  29.576  1.00 90.80           O  
ATOM    294  CG  TRP A  38     -38.029 -20.308  29.077  1.00 90.80           C  
ATOM    295  CD1 TRP A  38     -37.374 -19.512  28.199  1.00 90.80           C  
ATOM    296  CD2 TRP A  38     -38.959 -19.441  29.789  1.00 90.80           C  
ATOM    297  CE2 TRP A  38     -38.812 -18.116  29.285  1.00 90.80           C  
ATOM    298  CE3 TRP A  38     -39.912 -19.645  30.812  1.00 90.80           C  
ATOM    299  NE1 TRP A  38     -37.839 -18.217  28.317  1.00 90.80           N  
ATOM    300  CH2 TRP A  38     -40.512 -17.276  30.785  1.00 90.80           C  
ATOM    301  CZ2 TRP A  38     -39.566 -17.042  29.773  1.00 90.80           C  
ATOM    302  CZ3 TRP A  38     -40.686 -18.575  31.301  1.00 90.80           C  
ATOM    303  N   LEU A  39     -37.048 -24.036  31.605  1.00 91.24           N  
ATOM    304  CA  LEU A  39     -37.199 -25.425  32.023  1.00 91.24           C  
ATOM    305  C   LEU A  39     -38.665 -25.856  31.908  1.00 91.24           C  
ATOM    306  CB  LEU A  39     -36.645 -25.553  33.451  1.00 91.24           C  
ATOM    307  O   LEU A  39     -39.562 -25.182  32.424  1.00 91.24           O  
ATOM    308  CG  LEU A  39     -36.806 -26.938  34.098  1.00 91.24           C  
ATOM    309  CD1 LEU A  39     -36.053 -28.038  33.348  1.00 91.24           C  
ATOM    310  CD2 LEU A  39     -36.276 -26.873  35.529  1.00 91.24           C  
ATOM    311  N   ALA A  40     -38.908 -26.983  31.235  1.00 84.41           N  
ATOM    312  CA  ALA A  40     -40.252 -27.532  31.067  1.00 84.41           C  
ATOM    313  C   ALA A  40     -40.776 -28.221  32.341  1.00 84.41           C  
ATOM    314  CB  ALA A  40     -40.244 -28.478  29.861  1.00 84.41           C  
ATOM    315  O   ALA A  40     -41.912 -27.966  32.738  1.00 84.41           O  
ATOM    316  N   ASP A  41     -39.942 -29.046  32.983  1.00 88.04           N  
ATOM    317  CA  ASP A  41     -40.275 -29.815  34.188  1.00 88.04           C  
ATOM    318  C   ASP A  41     -39.729 -29.132  35.448  1.00 88.04           C  
ATOM    319  CB  ASP A  41     -39.747 -31.249  34.040  1.00 88.04           C  
ATOM    320  O   ASP A  41     -38.536 -29.188  35.750  1.00 88.04           O  
ATOM    321  CG  ASP A  41     -39.997 -32.121  35.278  1.00 88.04           C  
ATOM    322  OD1 ASP A  41     -40.708 -31.684  36.215  1.00 88.04           O  
ATOM    323  OD2 ASP A  41     -39.427 -33.228  35.318  1.00 88.04           O  
ATOM    324  N   GLU A  42     -40.618 -28.486  36.197  1.00 88.30           N  
ATOM    325  CA  GLU A  42     -40.269 -27.724  37.399  1.00 88.30           C  
ATOM    326  C   GLU A  42     -39.738 -28.605  38.539  1.00 88.30           C  
ATOM    327  CB  GLU A  42     -41.472 -26.872  37.842  1.00 88.30           C  
ATOM    328  O   GLU A  42     -39.012 -28.100  39.395  1.00 88.30           O  
ATOM    329  CG  GLU A  42     -41.810 -25.849  36.745  1.00 88.30           C  
ATOM    330  CD  GLU A  42     -42.978 -24.906  37.050  1.00 88.30           C  
ATOM    331  OE1 GLU A  42     -43.447 -24.302  36.045  1.00 88.30           O  
ATOM    332  OE2 GLU A  42     -43.376 -24.785  38.227  1.00 88.30           O  
ATOM    333  N   SER A  43     -39.988 -29.923  38.524  1.00 89.37           N  
ATOM    334  CA  SER A  43     -39.434 -30.844  39.528  1.00 89.37           C  
ATOM    335  C   SER A  43     -37.902 -30.953  39.458  1.00 89.37           C  
ATOM    336  CB  SER A  43     -40.076 -32.230  39.398  1.00 89.37           C  
ATOM    337  O   SER A  43     -37.252 -31.267  40.454  1.00 89.37           O  
ATOM    338  OG  SER A  43     -39.565 -32.943  38.291  1.00 89.37           O  
ATOM    339  N   GLN A  44     -37.303 -30.624  38.307  1.00 90.66           N  
ATOM    340  CA  GLN A  44     -35.851 -30.619  38.104  1.00 90.66           C  
ATOM    341  C   GLN A  44     -35.199 -29.275  38.477  1.00 90.66           C  
ATOM    342  CB  GLN A  44     -35.530 -31.003  36.647  1.00 90.66           C  
ATOM    343  O   GLN A  44     -33.979 -29.146  38.357  1.00 90.66           O  
ATOM    344  CG  GLN A  44     -36.028 -32.397  36.237  1.00 90.66           C  
ATOM    345  CD  GLN A  44     -35.299 -33.550  36.925  1.00 90.66           C  
ATOM    346  NE2 GLN A  44     -36.017 -34.593  37.274  1.00 90.66           N  
ATOM    347  OE1 GLN A  44     -34.086 -33.554  37.123  1.00 90.66           O  
ATOM    348  N   ALA A  45     -35.963 -28.264  38.913  1.00 90.12           N  
ATOM    349  CA  ALA A  45     -35.470 -26.892  39.072  1.00 90.12           C  
ATOM    350  C   ALA A  45     -34.240 -26.779  39.990  1.00 90.12           C  
ATOM    351  CB  ALA A  45     -36.617 -26.007  39.571  1.00 90.12           C  
ATOM    352  O   ALA A  45     -33.284 -26.094  39.629  1.00 90.12           O  
ATOM    353  N   GLU A  46     -34.224 -27.484  41.124  1.00 90.64           N  
ATOM    354  CA  GLU A  46     -33.074 -27.525  42.044  1.00 90.64           C  
ATOM    355  C   GLU A  46     -31.814 -28.076  41.363  1.00 90.64           C  
ATOM    356  CB  GLU A  46     -33.429 -28.393  43.266  1.00 90.64           C  
ATOM    357  O   GLU A  46     -30.741 -27.475  41.428  1.00 90.64           O  
ATOM    358  CG  GLU A  46     -34.322 -27.662  44.281  1.00 90.64           C  
ATOM    359  CD  GLU A  46     -33.640 -26.413  44.863  1.00 90.64           C  
ATOM    360  OE1 GLU A  46     -34.348 -25.399  45.046  1.00 90.64           O  
ATOM    361  OE2 GLU A  46     -32.404 -26.456  45.049  1.00 90.64           O  
ATOM    362  N   ARG A  47     -31.955 -29.177  40.613  1.00 92.23           N  
ATOM    363  CA  ARG A  47     -30.853 -29.794  39.865  1.00 92.23           C  
ATOM    364  C   ARG A  47     -30.300 -28.848  38.798  1.00 92.23           C  
ATOM    365  CB  ARG A  47     -31.336 -31.125  39.268  1.00 92.23           C  
ATOM    366  O   ARG A  47     -29.085 -28.717  38.677  1.00 92.23           O  
ATOM    367  CG  ARG A  47     -30.217 -31.899  38.558  1.00 92.23           C  
ATOM    368  CD  ARG A  47     -30.792 -33.187  37.964  1.00 92.23           C  
ATOM    369  NE  ARG A  47     -29.788 -33.938  37.186  1.00 92.23           N  
ATOM    370  NH1 ARG A  47     -31.283 -35.105  35.887  1.00 92.23           N  
ATOM    371  NH2 ARG A  47     -29.109 -35.391  35.558  1.00 92.23           N  
ATOM    372  CZ  ARG A  47     -30.060 -34.806  36.227  1.00 92.23           C  
ATOM    373  N   VAL A  48     -31.173 -28.170  38.045  1.00 93.47           N  
ATOM    374  CA  VAL A  48     -30.749 -27.212  37.009  1.00 93.47           C  
ATOM    375  C   VAL A  48     -30.068 -25.992  37.623  1.00 93.47           C  
ATOM    376  CB  VAL A  48     -31.914 -26.759  36.109  1.00 93.47           C  
ATOM    377  O   VAL A  48     -29.051 -25.548  37.101  1.00 93.47           O  
ATOM    378  CG1 VAL A  48     -31.404 -25.891  34.951  1.00 93.47           C  
ATOM    379  CG2 VAL A  48     -32.652 -27.953  35.500  1.00 93.47           C  
ATOM    380  N   ARG A  49     -30.585 -25.452  38.734  1.00 93.45           N  
ATOM    381  CA  ARG A  49     -29.981 -24.296  39.417  1.00 93.45           C  
ATOM    382  C   ARG A  49     -28.611 -24.630  40.008  1.00 93.45           C  
ATOM    383  CB  ARG A  49     -30.924 -23.769  40.508  1.00 93.45           C  
ATOM    384  O   ARG A  49     -27.698 -23.817  39.884  1.00 93.45           O  
ATOM    385  CG  ARG A  49     -32.126 -23.010  39.926  1.00 93.45           C  
ATOM    386  CD  ARG A  49     -33.042 -22.533  41.061  1.00 93.45           C  
ATOM    387  NE  ARG A  49     -34.284 -21.918  40.550  1.00 93.45           N  
ATOM    388  NH1 ARG A  49     -33.501 -19.791  40.164  1.00 93.45           N  
ATOM    389  NH2 ARG A  49     -35.609 -20.301  39.646  1.00 93.45           N  
ATOM    390  CZ  ARG A  49     -34.458 -20.676  40.130  1.00 93.45           C  
ATOM    391  N   ALA A  50     -28.451 -25.820  40.588  1.00 93.19           N  
ATOM    392  CA  ALA A  50     -27.166 -26.286  41.101  1.00 93.19           C  
ATOM    393  C   ALA A  50     -26.114 -26.413  39.986  1.00 93.19           C  
ATOM    394  CB  ALA A  50     -27.386 -27.622  41.819  1.00 93.19           C  
ATOM    395  O   ALA A  50     -24.974 -25.982  40.156  1.00 93.19           O  
ATOM    396  N   GLU A  51     -26.498 -26.954  38.828  1.00 94.06           N  
ATOM    397  CA  GLU A  51     -25.581 -27.072  37.693  1.00 94.06           C  
ATOM    398  C   GLU A  51     -25.326 -25.727  37.004  1.00 94.06           C  
ATOM    399  CB  GLU A  51     -26.119 -28.120  36.718  1.00 94.06           C  
ATOM    400  O   GLU A  51     -24.202 -25.446  36.598  1.00 94.06           O  
ATOM    401  CG  GLU A  51     -25.050 -28.601  35.730  1.00 94.06           C  
ATOM    402  CD  GLU A  51     -23.822 -29.279  36.391  1.00 94.06           C  
ATOM    403  OE1 GLU A  51     -22.750 -29.324  35.751  1.00 94.06           O  
ATOM    404  OE2 GLU A  51     -23.917 -29.772  37.548  1.00 94.06           O  
ATOM    405  N   LEU A  52     -26.328 -24.843  36.942  1.00 93.98           N  
ATOM    406  CA  LEU A  52     -26.148 -23.480  36.451  1.00 93.98           C  
ATOM    407  C   LEU A  52     -25.113 -22.717  37.284  1.00 93.98           C  
ATOM    408  CB  LEU A  52     -27.495 -22.739  36.444  1.00 93.98           C  
ATOM    409  O   LEU A  52     -24.289 -22.009  36.712  1.00 93.98           O  
ATOM    410  CG  LEU A  52     -27.360 -21.274  35.992  1.00 93.98           C  
ATOM    411  CD1 LEU A  52     -26.900 -21.147  34.538  1.00 93.98           C  
ATOM    412  CD2 LEU A  52     -28.694 -20.558  36.138  1.00 93.98           C  
ATOM    413  N   ALA A  53     -25.127 -22.861  38.612  1.00 93.23           N  
ATOM    414  CA  ALA A  53     -24.129 -22.229  39.472  1.00 93.23           C  
ATOM    415  C   ALA A  53     -22.704 -22.684  39.103  1.00 93.23           C  
ATOM    416  CB  ALA A  53     -24.479 -22.521  40.936  1.00 93.23           C  
ATOM    417  O   ALA A  53     -21.832 -21.845  38.887  1.00 93.23           O  
ATOM    418  N   ARG A  54     -22.497 -23.994  38.901  1.00 92.20           N  
ATOM    419  CA  ARG A  54     -21.209 -24.551  38.441  1.00 92.20           C  
ATOM    420  C   ARG A  54     -20.828 -24.075  37.041  1.00 92.20           C  
ATOM    421  CB  ARG A  54     -21.273 -26.079  38.423  1.00 92.20           C  
ATOM    422  O   ARG A  54     -19.657 -23.821  36.767  1.00 92.20           O  
ATOM    423  CG  ARG A  54     -21.440 -26.690  39.815  1.00 92.20           C  
ATOM    424  CD  ARG A  54     -21.589 -28.197  39.626  1.00 92.20           C  
ATOM    425  NE  ARG A  54     -21.845 -28.886  40.896  1.00 92.20           N  
ATOM    426  NH1 ARG A  54     -22.701 -30.795  39.944  1.00 92.20           N  
ATOM    427  NH2 ARG A  54     -22.485 -30.649  42.170  1.00 92.20           N  
ATOM    428  CZ  ARG A  54     -22.340 -30.104  40.993  1.00 92.20           C  
ATOM    429  N   PHE A  55     -21.801 -23.966  36.141  1.00 93.55           N  
ATOM    430  CA  PHE A  55     -21.578 -23.469  34.787  1.00 93.55           C  
ATOM    431  C   PHE A  55     -21.145 -22.004  34.792  1.00 93.55           C  
ATOM    432  CB  PHE A  55     -22.844 -23.661  33.947  1.00 93.55           C  
ATOM    433  O   PHE A  55     -20.235 -21.640  34.060  1.00 93.55           O  
ATOM    434  CG  PHE A  55     -22.700 -23.126  32.537  1.00 93.55           C  
ATOM    435  CD1 PHE A  55     -23.311 -21.921  32.156  1.00 93.55           C  
ATOM    436  CD2 PHE A  55     -21.923 -23.827  31.607  1.00 93.55           C  
ATOM    437  CE1 PHE A  55     -23.159 -21.452  30.840  1.00 93.55           C  
ATOM    438  CE2 PHE A  55     -21.751 -23.354  30.298  1.00 93.55           C  
ATOM    439  CZ  PHE A  55     -22.385 -22.166  29.909  1.00 93.55           C  
ATOM    440  N   LEU A  56     -21.755 -21.165  35.631  1.00 91.45           N  
ATOM    441  CA  LEU A  56     -21.403 -19.749  35.740  1.00 91.45           C  
ATOM    442  C   LEU A  56     -20.018 -19.526  36.367  1.00 91.45           C  
ATOM    443  CB  LEU A  56     -22.504 -19.011  36.521  1.00 91.45           C  
ATOM    444  O   LEU A  56     -19.361 -18.548  36.015  1.00 91.45           O  
ATOM    445  CG  LEU A  56     -23.840 -18.876  35.764  1.00 91.45           C  
ATOM    446  CD1 LEU A  56     -24.893 -18.266  36.690  1.00 91.45           C  
ATOM    447  CD2 LEU A  56     -23.726 -17.982  34.526  1.00 91.45           C  
ATOM    448  N   GLU A  57     -19.553 -20.429  37.234  1.00 91.33           N  
ATOM    449  CA  GLU A  57     -18.188 -20.402  37.779  1.00 91.33           C  
ATOM    450  C   GLU A  57     -17.125 -20.713  36.717  1.00 91.33           C  
ATOM    451  CB  GLU A  57     -18.062 -21.410  38.931  1.00 91.33           C  
ATOM    452  O   GLU A  57     -16.074 -20.070  36.686  1.00 91.33           O  
ATOM    453  CG  GLU A  57     -18.761 -20.939  40.215  1.00 91.33           C  
ATOM    454  CD  GLU A  57     -18.738 -21.993  41.336  1.00 91.33           C  
ATOM    455  OE1 GLU A  57     -19.313 -21.695  42.407  1.00 91.33           O  
ATOM    456  OE2 GLU A  57     -18.152 -23.084  41.136  1.00 91.33           O  
ATOM    457  N   ASN A  58     -17.389 -21.675  35.824  1.00 90.27           N  
ATOM    458  CA  ASN A  58     -16.474 -22.023  34.738  1.00 90.27           C  
ATOM    459  C   ASN A  58     -17.211 -22.439  33.447  1.00 90.27           C  
ATOM    460  CB  ASN A  58     -15.501 -23.104  35.241  1.00 90.27           C  
ATOM    461  O   ASN A  58     -17.278 -23.631  33.126  1.00 90.27           O  
ATOM    462  CG  ASN A  58     -14.399 -23.394  34.236  1.00 90.27           C  
ATOM    463  ND2 ASN A  58     -13.644 -24.444  34.455  1.00 90.27           N  
ATOM    464  OD1 ASN A  58     -14.191 -22.694  33.253  1.00 90.27           O  
ATOM    465  N   PRO A  59     -17.700 -21.474  32.641  1.00 86.86           N  
ATOM    466  CA  PRO A  59     -18.443 -21.774  31.411  1.00 86.86           C  
ATOM    467  C   PRO A  59     -17.601 -22.481  30.340  1.00 86.86           C  
ATOM    468  CB  PRO A  59     -18.940 -20.421  30.889  1.00 86.86           C  
ATOM    469  O   PRO A  59     -18.140 -23.044  29.389  1.00 86.86           O  
ATOM    470  CG  PRO A  59     -18.892 -19.489  32.098  1.00 86.86           C  
ATOM    471  CD  PRO A  59     -17.749 -20.049  32.940  1.00 86.86           C  
ATOM    472  N   ALA A  60     -16.273 -22.411  30.468  1.00 83.77           N  
ATOM    473  CA  ALA A  60     -15.310 -23.005  29.550  1.00 83.77           C  
ATOM    474  C   ALA A  60     -14.846 -24.408  29.984  1.00 83.77           C  
ATOM    475  CB  ALA A  60     -14.142 -22.024  29.383  1.00 83.77           C  
ATOM    476  O   ALA A  60     -13.947 -24.960  29.347  1.00 83.77           O  
ATOM    477  N   ASP A  61     -15.424 -24.990  31.047  1.00 88.32           N  
ATOM    478  CA  ASP A  61     -15.118 -26.367  31.446  1.00 88.32           C  
ATOM    479  C   ASP A  61     -15.358 -27.313  30.247  1.00 88.32           C  
ATOM    480  CB  ASP A  61     -15.921 -26.785  32.694  1.00 88.32           C  
ATOM    481  O   ASP A  61     -16.416 -27.245  29.602  1.00 88.32           O  
ATOM    482  CG  ASP A  61     -15.581 -28.180  33.249  1.00 88.32           C  
ATOM    483  OD1 ASP A  61     -15.646 -29.170  32.487  1.00 88.32           O  
ATOM    484  OD2 ASP A  61     -15.356 -28.328  34.471  1.00 88.32           O  
ATOM    485  N   PRO A  62     -14.392 -28.200  29.928  1.00 87.25           N  
ATOM    486  CA  PRO A  62     -14.492 -29.129  28.807  1.00 87.25           C  
ATOM    487  C   PRO A  62     -15.798 -29.927  28.752  1.00 87.25           C  
ATOM    488  CB  PRO A  62     -13.290 -30.065  28.958  1.00 87.25           C  
ATOM    489  O   PRO A  62     -16.224 -30.281  27.654  1.00 87.25           O  
ATOM    490  CG  PRO A  62     -12.243 -29.183  29.630  1.00 87.25           C  
ATOM    491  CD  PRO A  62     -13.081 -28.311  30.557  1.00 87.25           C  
ATOM    492  N   ARG A  63     -16.466 -30.182  29.887  1.00 87.71           N  
ATOM    493  CA  ARG A  63     -17.743 -30.913  29.923  1.00 87.71           C  
ATOM    494  C   ARG A  63     -18.864 -30.212  29.152  1.00 87.71           C  
ATOM    495  CB  ARG A  63     -18.147 -31.183  31.383  1.00 87.71           C  
ATOM    496  O   ARG A  63     -19.642 -30.883  28.479  1.00 87.71           O  
ATOM    497  CG  ARG A  63     -18.788 -29.969  32.088  1.00 87.71           C  
ATOM    498  CD  ARG A  63     -19.041 -30.222  33.568  1.00 87.71           C  
ATOM    499  NE  ARG A  63     -17.775 -30.366  34.296  1.00 87.71           N  
ATOM    500  NH1 ARG A  63     -18.669 -31.173  36.244  1.00 87.71           N  
ATOM    501  NH2 ARG A  63     -16.457 -30.769  36.061  1.00 87.71           N  
ATOM    502  CZ  ARG A  63     -17.643 -30.783  35.533  1.00 87.71           C  
ATOM    503  N   TYR A  64     -18.939 -28.881  29.225  1.00 88.20           N  
ATOM    504  CA  TYR A  64     -20.004 -28.106  28.582  1.00 88.20           C  
ATOM    505  C   TYR A  64     -19.724 -27.950  27.091  1.00 88.20           C  
ATOM    506  CB  TYR A  64     -20.140 -26.733  29.253  1.00 88.20           C  
ATOM    507  O   TYR A  64     -20.618 -28.080  26.261  1.00 88.20           O  
ATOM    508  CG  TYR A  64     -20.335 -26.782  30.756  1.00 88.20           C  
ATOM    509  CD1 TYR A  64     -21.485 -27.379  31.306  1.00 88.20           C  
ATOM    510  CD2 TYR A  64     -19.380 -26.195  31.606  1.00 88.20           C  
ATOM    511  CE1 TYR A  64     -21.673 -27.413  32.703  1.00 88.20           C  
ATOM    512  CE2 TYR A  64     -19.570 -26.211  33.001  1.00 88.20           C  
ATOM    513  OH  TYR A  64     -20.898 -26.807  34.894  1.00 88.20           O  
ATOM    514  CZ  TYR A  64     -20.716 -26.821  33.552  1.00 88.20           C  
ATOM    515  N   LEU A  65     -18.449 -27.754  26.741  1.00 79.75           N  
ATOM    516  CA  LEU A  65     -18.013 -27.697  25.350  1.00 79.75           C  
ATOM    517  C   LEU A  65     -18.211 -29.047  24.649  1.00 79.75           C  
ATOM    518  CB  LEU A  65     -16.544 -27.246  25.296  1.00 79.75           C  
ATOM    519  O   LEU A  65     -18.697 -29.079  23.522  1.00 79.75           O  
ATOM    520  CG  LEU A  65     -16.300 -25.813  25.809  1.00 79.75           C  
ATOM    521  CD1 LEU A  65     -14.798 -25.533  25.831  1.00 79.75           C  
ATOM    522  CD2 LEU A  65     -16.969 -24.761  24.919  1.00 79.75           C  
ATOM    523  N   ALA A  66     -17.872 -30.158  25.312  1.00 82.21           N  
ATOM    524  CA  ALA A  66     -18.043 -31.505  24.770  1.00 82.21           C  
ATOM    525  C   ALA A  66     -19.514 -31.835  24.485  1.00 82.21           C  
ATOM    526  CB  ALA A  66     -17.431 -32.515  25.747  1.00 82.21           C  
ATOM    527  O   ALA A  66     -19.808 -32.452  23.460  1.00 82.21           O  
ATOM    528  N   ALA A  67     -20.436 -31.378  25.337  1.00 77.47           N  
ATOM    529  CA  ALA A  67     -21.865 -31.568  25.121  1.00 77.47           C  
ATOM    530  C   ALA A  67     -22.362 -30.875  23.844  1.00 77.47           C  
ATOM    531  CB  ALA A  67     -22.620 -31.079  26.350  1.00 77.47           C  
ATOM    532  O   ALA A  67     -23.095 -31.496  23.078  1.00 77.47           O  
ATOM    533  N   SER A  68     -21.902 -29.652  23.543  1.00 70.35           N  
ATOM    534  CA  SER A  68     -22.264 -28.979  22.283  1.00 70.35           C  
ATOM    535  C   SER A  68     -21.748 -29.705  21.035  1.00 70.35           C  
ATOM    536  CB  SER A  68     -21.764 -27.533  22.250  1.00 70.35           C  
ATOM    537  O   SER A  68     -22.376 -29.630  19.980  1.00 70.35           O  
ATOM    538  OG  SER A  68     -22.406 -26.743  23.221  1.00 70.35           O  
ATOM    539  N   TRP A  69     -20.634 -30.442  21.133  1.00 71.54           N  
ATOM    540  CA  TRP A  69     -20.157 -31.297  20.037  1.00 71.54           C  
ATOM    541  C   TRP A  69     -20.982 -32.579  19.896  1.00 71.54           C  
ATOM    542  CB  TRP A  69     -18.671 -31.624  20.224  1.00 71.54           C  
ATOM    543  O   TRP A  69     -21.275 -32.994  18.777  1.00 71.54           O  
ATOM    544  CG  TRP A  69     -17.753 -30.457  20.041  1.00 71.54           C  
ATOM    545  CD1 TRP A  69     -17.096 -29.803  21.022  1.00 71.54           C  
ATOM    546  CD2 TRP A  69     -17.365 -29.798  18.800  1.00 71.54           C  
ATOM    547  CE2 TRP A  69     -16.485 -28.720  19.116  1.00 71.54           C  
ATOM    548  CE3 TRP A  69     -17.655 -30.017  17.436  1.00 71.54           C  
ATOM    549  NE1 TRP A  69     -16.372 -28.757  20.488  1.00 71.54           N  
ATOM    550  CH2 TRP A  69     -16.224 -28.147  16.781  1.00 71.54           C  
ATOM    551  CZ2 TRP A  69     -15.921 -27.897  18.131  1.00 71.54           C  
ATOM    552  CZ3 TRP A  69     -17.088 -29.202  16.437  1.00 71.54           C  
ATOM    553  N   GLN A  70     -21.373 -33.197  21.014  1.00 67.79           N  
ATOM    554  CA  GLN A  70     -22.161 -34.434  21.021  1.00 67.79           C  
ATOM    555  C   GLN A  70     -23.623 -34.217  20.626  1.00 67.79           C  
ATOM    556  CB  GLN A  70     -22.096 -35.077  22.410  1.00 67.79           C  
ATOM    557  O   GLN A  70     -24.201 -35.076  19.964  1.00 67.79           O  
ATOM    558  CG  GLN A  70     -20.728 -35.714  22.683  1.00 67.79           C  
ATOM    559  CD  GLN A  70     -20.646 -36.354  24.064  1.00 67.79           C  
ATOM    560  NE2 GLN A  70     -19.595 -37.092  24.347  1.00 67.79           N  
ATOM    561  OE1 GLN A  70     -21.504 -36.219  24.919  1.00 67.79           O  
ATOM    562  N   ALA A  71     -24.212 -33.074  20.988  1.00 62.85           N  
ATOM    563  CA  ALA A  71     -25.598 -32.756  20.664  1.00 62.85           C  
ATOM    564  C   ALA A  71     -25.834 -32.639  19.149  1.00 62.85           C  
ATOM    565  CB  ALA A  71     -26.001 -31.483  21.420  1.00 62.85           C  
ATOM    566  O   ALA A  71     -26.964 -32.808  18.708  1.00 62.85           O  
ATOM    567  N   GLY A  72     -24.799 -32.375  18.334  1.00 54.96           N  
ATOM    568  CA  GLY A  72     -24.836 -32.492  16.865  1.00 54.96           C  
ATOM    569  C   GLY A  72     -25.872 -31.620  16.134  1.00 54.96           C  
ATOM    570  O   GLY A  72     -25.963 -31.662  14.906  1.00 54.96           O  
ATOM    571  N   HIS A  73     -26.658 -30.815  16.849  1.00 56.94           N  
ATOM    572  CA  HIS A  73     -27.741 -30.025  16.291  1.00 56.94           C  
ATOM    573  C   HIS A  73     -27.209 -28.674  15.804  1.00 56.94           C  
ATOM    574  CB  HIS A  73     -28.883 -29.911  17.314  1.00 56.94           C  
ATOM    575  O   HIS A  73     -27.028 -27.726  16.560  1.00 56.94           O  
ATOM    576  CG  HIS A  73     -29.571 -31.226  17.611  1.00 56.94           C  
ATOM    577  CD2 HIS A  73     -29.796 -31.771  18.849  1.00 56.94           C  
ATOM    578  ND1 HIS A  73     -30.090 -32.109  16.688  1.00 56.94           N  
ATOM    579  CE1 HIS A  73     -30.605 -33.157  17.354  1.00 56.94           C  
ATOM    580  NE2 HIS A  73     -30.468 -32.986  18.674  1.00 56.94           N  
ATOM    581  N   THR A  74     -27.012 -28.554  14.490  1.00 54.06           N  
ATOM    582  CA  THR A  74     -26.694 -27.279  13.819  1.00 54.06           C  
ATOM    583  C   THR A  74     -27.885 -26.308  13.770  1.00 54.06           C  
ATOM    584  CB  THR A  74     -26.176 -27.540  12.397  1.00 54.06           C  
ATOM    585  O   THR A  74     -27.734 -25.156  13.367  1.00 54.06           O  
ATOM    586  CG2 THR A  74     -24.838 -28.279  12.402  1.00 54.06           C  
ATOM    587  OG1 THR A  74     -27.094 -28.345  11.693  1.00 54.06           O  
ATOM    588  N   GLY A  75     -29.070 -26.749  14.202  1.00 54.48           N  
ATOM    589  CA  GLY A  75     -30.323 -25.995  14.203  1.00 54.48           C  
ATOM    590  C   GLY A  75     -30.569 -25.156  15.458  1.00 54.48           C  
ATOM    591  O   GLY A  75     -31.701 -25.107  15.923  1.00 54.48           O  
ATOM    592  N   SER A  76     -29.557 -24.483  16.010  1.00 55.19           N  
ATOM    593  CA  SER A  76     -29.647 -23.702  17.265  1.00 55.19           C  
ATOM    594  C   SER A  76     -30.592 -22.485  17.230  1.00 55.19           C  
ATOM    595  CB  SER A  76     -28.238 -23.268  17.686  1.00 55.19           C  
ATOM    596  O   SER A  76     -30.593 -21.671  18.149  1.00 55.19           O  
ATOM    597  OG  SER A  76     -27.596 -22.565  16.630  1.00 55.19           O  
ATOM    598  N   GLY A  77     -31.358 -22.279  16.150  1.00 52.25           N  
ATOM    599  CA  GLY A  77     -32.188 -21.082  15.962  1.00 52.25           C  
ATOM    600  C   GLY A  77     -31.388 -19.771  15.915  1.00 52.25           C  
ATOM    601  O   GLY A  77     -31.970 -18.691  15.819  1.00 52.25           O  
ATOM    602  N   LEU A  78     -30.050 -19.842  15.955  1.00 54.10           N  
ATOM    603  CA  LEU A  78     -29.153 -18.701  15.844  1.00 54.10           C  
ATOM    604  C   LEU A  78     -29.173 -18.198  14.402  1.00 54.10           C  
ATOM    605  CB  LEU A  78     -27.733 -19.075  16.318  1.00 54.10           C  
ATOM    606  O   LEU A  78     -28.343 -18.563  13.567  1.00 54.10           O  
ATOM    607  CG  LEU A  78     -27.614 -19.386  17.820  1.00 54.10           C  
ATOM    608  CD1 LEU A  78     -26.195 -19.850  18.159  1.00 54.10           C  
ATOM    609  CD2 LEU A  78     -27.897 -18.163  18.686  1.00 54.10           C  
ATOM    610  N   HIS A  79     -30.127 -17.321  14.106  1.00 48.82           N  
ATOM    611  CA  HIS A  79     -30.102 -16.521  12.895  1.00 48.82           C  
ATOM    612  C   HIS A  79     -28.918 -15.552  12.965  1.00 48.82           C  
ATOM    613  CB  HIS A  79     -31.445 -15.805  12.696  1.00 48.82           C  
ATOM    614  O   HIS A  79     -29.035 -14.419  13.433  1.00 48.82           O  
ATOM    615  CG  HIS A  79     -32.549 -16.738  12.272  1.00 48.82           C  
ATOM    616  CD2 HIS A  79     -33.641 -17.107  13.012  1.00 48.82           C  
ATOM    617  ND1 HIS A  79     -32.643 -17.386  11.059  1.00 48.82           N  
ATOM    618  CE1 HIS A  79     -33.766 -18.122  11.067  1.00 48.82           C  
ATOM    619  NE2 HIS A  79     -34.409 -17.974  12.230  1.00 48.82           N  
ATOM    620  N   TYR A  80     -27.759 -15.985  12.466  1.00 50.60           N  
ATOM    621  CA  TYR A  80     -26.692 -15.063  12.101  1.00 50.60           C  
ATOM    622  C   TYR A  80     -27.259 -14.106  11.055  1.00 50.60           C  
ATOM    623  CB  TYR A  80     -25.458 -15.814  11.581  1.00 50.60           C  
ATOM    624  O   TYR A  80     -27.455 -14.476   9.895  1.00 50.60           O  
ATOM    625  CG  TYR A  80     -24.523 -16.251  12.689  1.00 50.60           C  
ATOM    626  CD1 TYR A  80     -23.550 -15.352  13.167  1.00 50.60           C  
ATOM    627  CD2 TYR A  80     -24.650 -17.528  13.269  1.00 50.60           C  
ATOM    628  CE1 TYR A  80     -22.713 -15.719  14.235  1.00 50.60           C  
ATOM    629  CE2 TYR A  80     -23.802 -17.908  14.329  1.00 50.60           C  
ATOM    630  OH  TYR A  80     -22.061 -17.316  15.882  1.00 50.60           O  
ATOM    631  CZ  TYR A  80     -22.844 -16.997  14.819  1.00 50.60           C  
ATOM    632  N   ARG A  81     -27.566 -12.874  11.476  1.00 49.56           N  
ATOM    633  CA  ARG A  81     -27.984 -11.793  10.582  1.00 49.56           C  
ATOM    634  C   ARG A  81     -26.944 -11.720   9.467  1.00 49.56           C  
ATOM    635  CB  ARG A  81     -28.099 -10.494  11.404  1.00 49.56           C  
ATOM    636  O   ARG A  81     -25.798 -11.371   9.744  1.00 49.56           O  
ATOM    637  CG  ARG A  81     -28.754  -9.332  10.642  1.00 49.56           C  
ATOM    638  CD  ARG A  81     -28.959  -8.140  11.589  1.00 49.56           C  
ATOM    639  NE  ARG A  81     -29.633  -7.005  10.926  1.00 49.56           N  
ATOM    640  NH1 ARG A  81     -29.947  -5.707  12.801  1.00 49.56           N  
ATOM    641  NH2 ARG A  81     -30.677  -4.978  10.826  1.00 49.56           N  
ATOM    642  CZ  ARG A  81     -30.079  -5.907  11.518  1.00 49.56           C  
ATOM    643  N   ARG A  82     -27.319 -12.111   8.237  1.00 49.18           N  
ATOM    644  CA  ARG A  82     -26.428 -12.056   7.068  1.00 49.18           C  
ATOM    645  C   ARG A  82     -25.840 -10.652   7.028  1.00 49.18           C  
ATOM    646  CB  ARG A  82     -27.174 -12.368   5.751  1.00 49.18           C  
ATOM    647  O   ARG A  82     -26.568  -9.693   6.778  1.00 49.18           O  
ATOM    648  CG  ARG A  82     -27.123 -13.851   5.344  1.00 49.18           C  
ATOM    649  CD  ARG A  82     -27.823 -14.061   3.989  1.00 49.18           C  
ATOM    650  NE  ARG A  82     -27.702 -15.452   3.504  1.00 49.18           N  
ATOM    651  NH1 ARG A  82     -29.045 -15.260   1.642  1.00 49.18           N  
ATOM    652  NH2 ARG A  82     -28.070 -17.211   2.096  1.00 49.18           N  
ATOM    653  CZ  ARG A  82     -28.270 -15.964   2.421  1.00 49.18           C  
ATOM    654  N   TYR A  83     -24.545 -10.532   7.319  1.00 50.04           N  
ATOM    655  CA  TYR A  83     -23.837  -9.278   7.122  1.00 50.04           C  
ATOM    656  C   TYR A  83     -23.979  -8.968   5.632  1.00 50.04           C  
ATOM    657  CB  TYR A  83     -22.371  -9.415   7.551  1.00 50.04           C  
ATOM    658  O   TYR A  83     -23.597  -9.821   4.823  1.00 50.04           O  
ATOM    659  CG  TYR A  83     -21.643  -8.086   7.615  1.00 50.04           C  
ATOM    660  CD1 TYR A  83     -20.835  -7.653   6.544  1.00 50.04           C  
ATOM    661  CD2 TYR A  83     -21.778  -7.282   8.762  1.00 50.04           C  
ATOM    662  CE1 TYR A  83     -20.155  -6.420   6.627  1.00 50.04           C  
ATOM    663  CE2 TYR A  83     -21.105  -6.049   8.846  1.00 50.04           C  
ATOM    664  OH  TYR A  83     -19.641  -4.422   7.881  1.00 50.04           O  
ATOM    665  CZ  TYR A  83     -20.289  -5.615   7.779  1.00 50.04           C  
ATOM    666  N   PRO A  84     -24.599  -7.843   5.237  1.00 54.82           N  
ATOM    667  CA  PRO A  84     -24.891  -7.590   3.838  1.00 54.82           C  
ATOM    668  C   PRO A  84     -23.582  -7.183   3.165  1.00 54.82           C  
ATOM    669  CB  PRO A  84     -25.991  -6.527   3.858  1.00 54.82           C  
ATOM    670  O   PRO A  84     -23.319  -6.006   2.954  1.00 54.82           O  
ATOM    671  CG  PRO A  84     -25.662  -5.707   5.107  1.00 54.82           C  
ATOM    672  CD  PRO A  84     -25.121  -6.767   6.071  1.00 54.82           C  
ATOM    673  N   PHE A  85     -22.729  -8.168   2.883  1.00 53.20           N  
ATOM    674  CA  PHE A  85     -21.347  -7.996   2.448  1.00 53.20           C  
ATOM    675  C   PHE A  85     -21.267  -7.054   1.249  1.00 53.20           C  
ATOM    676  CB  PHE A  85     -20.774  -9.384   2.137  1.00 53.20           C  
ATOM    677  O   PHE A  85     -20.545  -6.067   1.300  1.00 53.20           O  
ATOM    678  CG  PHE A  85     -19.345  -9.385   1.639  1.00 53.20           C  
ATOM    679  CD1 PHE A  85     -19.069  -9.635   0.281  1.00 53.20           C  
ATOM    680  CD2 PHE A  85     -18.285  -9.174   2.542  1.00 53.20           C  
ATOM    681  CE1 PHE A  85     -17.738  -9.704  -0.164  1.00 53.20           C  
ATOM    682  CE2 PHE A  85     -16.954  -9.222   2.091  1.00 53.20           C  
ATOM    683  CZ  PHE A  85     -16.681  -9.498   0.740  1.00 53.20           C  
ATOM    684  N   PHE A  86     -22.109  -7.275   0.235  1.00 56.19           N  
ATOM    685  CA  PHE A  86     -22.187  -6.419  -0.949  1.00 56.19           C  
ATOM    686  C   PHE A  86     -22.699  -5.003  -0.661  1.00 56.19           C  
ATOM    687  CB  PHE A  86     -23.057  -7.102  -2.006  1.00 56.19           C  
ATOM    688  O   PHE A  86     -22.208  -4.050  -1.264  1.00 56.19           O  
ATOM    689  CG  PHE A  86     -22.408  -8.342  -2.579  1.00 56.19           C  
ATOM    690  CD1 PHE A  86     -21.318  -8.208  -3.460  1.00 56.19           C  
ATOM    691  CD2 PHE A  86     -22.871  -9.624  -2.226  1.00 56.19           C  
ATOM    692  CE1 PHE A  86     -20.696  -9.350  -3.991  1.00 56.19           C  
ATOM    693  CE2 PHE A  86     -22.246 -10.766  -2.758  1.00 56.19           C  
ATOM    694  CZ  PHE A  86     -21.161 -10.629  -3.641  1.00 56.19           C  
ATOM    695  N   ALA A  87     -23.641  -4.837   0.276  1.00 57.97           N  
ATOM    696  CA  ALA A  87     -24.096  -3.507   0.677  1.00 57.97           C  
ATOM    697  C   ALA A  87     -22.983  -2.769   1.429  1.00 57.97           C  
ATOM    698  CB  ALA A  87     -25.377  -3.606   1.509  1.00 57.97           C  
ATOM    699  O   ALA A  87     -22.655  -1.646   1.074  1.00 57.97           O  
ATOM    700  N   ALA A  88     -22.316  -3.435   2.375  1.00 60.04           N  
ATOM    701  CA  ALA A  88     -21.157  -2.895   3.078  1.00 60.04           C  
ATOM    702  C   ALA A  88     -19.980  -2.600   2.129  1.00 60.04           C  
ATOM    703  CB  ALA A  88     -20.762  -3.887   4.178  1.00 60.04           C  
ATOM    704  O   ALA A  88     -19.222  -1.664   2.377  1.00 60.04           O  
ATOM    705  N   LEU A  89     -19.842  -3.362   1.037  1.00 58.61           N  
ATOM    706  CA  LEU A  89     -18.875  -3.115  -0.033  1.00 58.61           C  
ATOM    707  C   LEU A  89     -19.176  -1.842  -0.816  1.00 58.61           C  
ATOM    708  CB  LEU A  89     -18.732  -4.350  -0.940  1.00 58.61           C  
ATOM    709  O   LEU A  89     -18.305  -0.983  -0.966  1.00 58.61           O  
ATOM    710  CG  LEU A  89     -17.451  -5.154  -0.633  1.00 58.61           C  
ATOM    711  CD1 LEU A  89     -17.743  -6.634  -0.506  1.00 58.61           C  
ATOM    712  CD2 LEU A  89     -16.411  -4.980  -1.739  1.00 58.61           C  
ATOM    713  N   ARG A  90     -20.425  -1.702  -1.264  1.00 62.61           N  
ATOM    714  CA  ARG A  90     -20.877  -0.565  -2.069  1.00 62.61           C  
ATOM    715  C   ARG A  90     -20.981   0.728  -1.260  1.00 62.61           C  
ATOM    716  CB  ARG A  90     -22.199  -0.956  -2.742  1.00 62.61           C  
ATOM    717  O   ARG A  90     -20.675   1.790  -1.782  1.00 62.61           O  
ATOM    718  CG  ARG A  90     -22.602   0.035  -3.841  1.00 62.61           C  
ATOM    719  CD  ARG A  90     -23.856  -0.463  -4.565  1.00 62.61           C  
ATOM    720  NE  ARG A  90     -24.237   0.445  -5.662  1.00 62.61           N  
ATOM    721  NH1 ARG A  90     -25.938  -0.831  -6.536  1.00 62.61           N  
ATOM    722  NH2 ARG A  90     -25.425   1.121  -7.485  1.00 62.61           N  
ATOM    723  CZ  ARG A  90     -25.195   0.241  -6.552  1.00 62.61           C  
ATOM    724  N   GLU A  91     -21.363   0.646   0.012  1.00 66.25           N  
ATOM    725  CA  GLU A  91     -21.597   1.806   0.886  1.00 66.25           C  
ATOM    726  C   GLU A  91     -20.305   2.420   1.467  1.00 66.25           C  
ATOM    727  CB  GLU A  91     -22.549   1.375   2.011  1.00 66.25           C  
ATOM    728  O   GLU A  91     -20.348   3.437   2.172  1.00 66.25           O  
ATOM    729  CG  GLU A  91     -23.401   2.523   2.559  1.00 66.25           C  
ATOM    730  CD  GLU A  91     -23.832   2.247   3.999  1.00 66.25           C  
ATOM    731  OE1 GLU A  91     -23.648   3.195   4.802  1.00 66.25           O  
ATOM    732  OE2 GLU A  91     -24.193   1.091   4.314  1.00 66.25           O  
ATOM    733  N   ARG A  92     -19.147   1.793   1.218  1.00 68.35           N  
ATOM    734  CA  ARG A  92     -17.839   2.269   1.695  1.00 68.35           C  
ATOM    735  C   ARG A  92     -17.043   3.059   0.662  1.00 68.35           C  
ATOM    736  CB  ARG A  92     -17.013   1.093   2.232  1.00 68.35           C  
ATOM    737  O   ARG A  92     -16.219   3.863   1.074  1.00 68.35           O  
ATOM    738  CG  ARG A  92     -17.494   0.674   3.626  1.00 68.35           C  
ATOM    739  CD  ARG A  92     -16.640  -0.490   4.130  1.00 68.35           C  
ATOM    740  NE  ARG A  92     -17.156  -1.034   5.400  1.00 68.35           N  
ATOM    741  NH1 ARG A  92     -15.141  -1.372   6.445  1.00 68.35           N  
ATOM    742  NH2 ARG A  92     -17.016  -2.046   7.436  1.00 68.35           N  
ATOM    743  CZ  ARG A  92     -16.438  -1.475   6.417  1.00 68.35           C  
ATOM    744  N   ALA A  93     -17.275   2.860  -0.633  1.00 78.62           N  
ATOM    745  CA  ALA A  93     -16.499   3.510  -1.686  1.00 78.62           C  
ATOM    746  C   ALA A  93     -17.242   4.723  -2.259  1.00 78.62           C  
ATOM    747  CB  ALA A  93     -16.157   2.462  -2.746  1.00 78.62           C  
ATOM    748  O   ALA A  93     -18.339   4.585  -2.802  1.00 78.62           O  
ATOM    749  N   GLY A  94     -16.638   5.907  -2.138  1.00 90.40           N  
ATOM    750  CA  GLY A  94     -17.090   7.108  -2.836  1.00 90.40           C  
ATOM    751  C   GLY A  94     -16.572   7.166  -4.283  1.00 90.40           C  
ATOM    752  O   GLY A  94     -15.954   6.209  -4.765  1.00 90.40           O  
ATOM    753  N   PRO A  95     -16.845   8.264  -5.011  1.00 95.52           N  
ATOM    754  CA  PRO A  95     -16.519   8.376  -6.431  1.00 95.52           C  
ATOM    755  C   PRO A  95     -15.021   8.232  -6.729  1.00 95.52           C  
ATOM    756  CB  PRO A  95     -17.057   9.746  -6.865  1.00 95.52           C  
ATOM    757  O   PRO A  95     -14.664   7.547  -7.684  1.00 95.52           O  
ATOM    758  CG  PRO A  95     -17.122  10.548  -5.564  1.00 95.52           C  
ATOM    759  CD  PRO A  95     -17.482   9.483  -4.533  1.00 95.52           C  
ATOM    760  N   VAL A  96     -14.132   8.814  -5.917  1.00 97.75           N  
ATOM    761  CA  VAL A  96     -12.678   8.734  -6.143  1.00 97.75           C  
ATOM    762  C   VAL A  96     -12.184   7.312  -5.912  1.00 97.75           C  
ATOM    763  CB  VAL A  96     -11.919   9.719  -5.237  1.00 97.75           C  
ATOM    764  O   VAL A  96     -11.398   6.795  -6.708  1.00 97.75           O  
ATOM    765  CG1 VAL A  96     -10.395   9.627  -5.394  1.00 97.75           C  
ATOM    766  CG2 VAL A  96     -12.332  11.159  -5.551  1.00 97.75           C  
ATOM    767  N   THR A  97     -12.688   6.658  -4.861  1.00 97.15           N  
ATOM    768  CA  THR A  97     -12.368   5.259  -4.564  1.00 97.15           C  
ATOM    769  C   THR A  97     -12.727   4.363  -5.752  1.00 97.15           C  
ATOM    770  CB  THR A  97     -13.070   4.774  -3.287  1.00 97.15           C  
ATOM    771  O   THR A  97     -11.888   3.580  -6.199  1.00 97.15           O  
ATOM    772  CG2 THR A  97     -12.605   3.378  -2.868  1.00 97.15           C  
ATOM    773  OG1 THR A  97     -12.781   5.622  -2.201  1.00 97.15           O  
ATOM    774  N   TRP A  98     -13.932   4.525  -6.309  1.00 95.52           N  
ATOM    775  CA  TRP A  98     -14.395   3.756  -7.466  1.00 95.52           C  
ATOM    776  C   TRP A  98     -13.602   4.031  -8.741  1.00 95.52           C  
ATOM    777  CB  TRP A  98     -15.884   4.025  -7.709  1.00 95.52           C  
ATOM    778  O   TRP A  98     -13.184   3.083  -9.403  1.00 95.52           O  
ATOM    779  CG  TRP A  98     -16.788   3.201  -6.856  1.00 95.52           C  
ATOM    780  CD1 TRP A  98     -17.649   3.660  -5.923  1.00 95.52           C  
ATOM    781  CD2 TRP A  98     -16.899   1.747  -6.827  1.00 95.52           C  
ATOM    782  CE2 TRP A  98     -17.860   1.390  -5.835  1.00 95.52           C  
ATOM    783  CE3 TRP A  98     -16.265   0.697  -7.528  1.00 95.52           C  
ATOM    784  NE1 TRP A  98     -18.292   2.597  -5.321  1.00 95.52           N  
ATOM    785  CH2 TRP A  98     -17.518  -0.970  -6.257  1.00 95.52           C  
ATOM    786  CZ2 TRP A  98     -18.169   0.053  -5.544  1.00 95.52           C  
ATOM    787  CZ3 TRP A  98     -16.570  -0.648  -7.245  1.00 95.52           C  
ATOM    788  N   VAL A  99     -13.369   5.302  -9.080  1.00 97.73           N  
ATOM    789  CA  VAL A  99     -12.644   5.678 -10.304  1.00 97.73           C  
ATOM    790  C   VAL A  99     -11.230   5.103 -10.300  1.00 97.73           C  
ATOM    791  CB  VAL A  99     -12.633   7.209 -10.481  1.00 97.73           C  
ATOM    792  O   VAL A  99     -10.810   4.535 -11.304  1.00 97.73           O  
ATOM    793  CG1 VAL A  99     -11.666   7.680 -11.575  1.00 97.73           C  
ATOM    794  CG2 VAL A  99     -14.032   7.704 -10.875  1.00 97.73           C  
ATOM    795  N   MET A 100     -10.520   5.171  -9.170  1.00 98.40           N  
ATOM    796  CA  MET A 100      -9.181   4.586  -9.047  1.00 98.40           C  
ATOM    797  C   MET A 100      -9.201   3.061  -9.216  1.00 98.40           C  
ATOM    798  CB  MET A 100      -8.600   4.974  -7.687  1.00 98.40           C  
ATOM    799  O   MET A 100      -8.383   2.517  -9.950  1.00 98.40           O  
ATOM    800  CG  MET A 100      -7.206   4.387  -7.426  1.00 98.40           C  
ATOM    801  SD  MET A 100      -5.926   4.917  -8.589  1.00 98.40           S  
ATOM    802  CE  MET A 100      -5.701   6.632  -8.063  1.00 98.40           C  
ATOM    803  N   MET A 101     -10.152   2.363  -8.582  1.00 98.00           N  
ATOM    804  CA  MET A 101     -10.275   0.906  -8.731  1.00 98.00           C  
ATOM    805  C   MET A 101     -10.524   0.514 -10.189  1.00 98.00           C  
ATOM    806  CB  MET A 101     -11.411   0.359  -7.857  1.00 98.00           C  
ATOM    807  O   MET A 101      -9.861  -0.386 -10.698  1.00 98.00           O  
ATOM    808  CG  MET A 101     -11.072   0.407  -6.368  1.00 98.00           C  
ATOM    809  SD  MET A 101     -12.446  -0.028  -5.269  1.00 98.00           S  
ATOM    810  CE  MET A 101     -12.564  -1.806  -5.603  1.00 98.00           C  
ATOM    811  N   ILE A 102     -11.444   1.207 -10.867  1.00 97.97           N  
ATOM    812  CA  ILE A 102     -11.748   0.970 -12.282  1.00 97.97           C  
ATOM    813  C   ILE A 102     -10.510   1.243 -13.141  1.00 97.97           C  
ATOM    814  CB  ILE A 102     -12.970   1.810 -12.722  1.00 97.97           C  
ATOM    815  O   ILE A 102     -10.161   0.404 -13.965  1.00 97.97           O  
ATOM    816  CG1 ILE A 102     -14.247   1.292 -12.016  1.00 97.97           C  
ATOM    817  CG2 ILE A 102     -13.159   1.762 -14.251  1.00 97.97           C  
ATOM    818  CD1 ILE A 102     -15.453   2.233 -12.143  1.00 97.97           C  
ATOM    819  N   ALA A 103      -9.814   2.362 -12.923  1.00 98.63           N  
ATOM    820  CA  ALA A 103      -8.610   2.711 -13.672  1.00 98.63           C  
ATOM    821  C   ALA A 103      -7.511   1.646 -13.529  1.00 98.63           C  
ATOM    822  CB  ALA A 103      -8.127   4.094 -13.218  1.00 98.63           C  
ATOM    823  O   ALA A 103      -6.979   1.186 -14.536  1.00 98.63           O  
ATOM    824  N   CYS A 104      -7.220   1.190 -12.306  1.00 98.66           N  
ATOM    825  CA  CYS A 104      -6.248   0.121 -12.066  1.00 98.66           C  
ATOM    826  C   CYS A 104      -6.646  -1.194 -12.749  1.00 98.66           C  
ATOM    827  CB  CYS A 104      -6.110  -0.103 -10.558  1.00 98.66           C  
ATOM    828  O   CYS A 104      -5.794  -1.852 -13.336  1.00 98.66           O  
ATOM    829  SG  CYS A 104      -5.262   1.301  -9.781  1.00 98.66           S  
ATOM    830  N   VAL A 105      -7.927  -1.580 -12.702  1.00 98.58           N  
ATOM    831  CA  VAL A 105      -8.410  -2.809 -13.358  1.00 98.58           C  
ATOM    832  C   VAL A 105      -8.309  -2.702 -14.881  1.00 98.58           C  
ATOM    833  CB  VAL A 105      -9.846  -3.150 -12.911  1.00 98.58           C  
ATOM    834  O   VAL A 105      -7.848  -3.642 -15.521  1.00 98.58           O  
ATOM    835  CG1 VAL A 105     -10.475  -4.285 -13.732  1.00 98.58           C  
ATOM    836  CG2 VAL A 105      -9.855  -3.603 -11.445  1.00 98.58           C  
ATOM    837  N   VAL A 106      -8.686  -1.562 -15.466  1.00 98.69           N  
ATOM    838  CA  VAL A 106      -8.577  -1.322 -16.914  1.00 98.69           C  
ATOM    839  C   VAL A 106      -7.117  -1.367 -17.368  1.00 98.69           C  
ATOM    840  CB  VAL A 106      -9.244   0.015 -17.296  1.00 98.69           C  
ATOM    841  O   VAL A 106      -6.810  -2.048 -18.343  1.00 98.69           O  
ATOM    842  CG1 VAL A 106      -8.946   0.441 -18.740  1.00 98.69           C  
ATOM    843  CG2 VAL A 106     -10.771  -0.090 -17.164  1.00 98.69           C  
ATOM    844  N   VAL A 107      -6.210  -0.703 -16.644  1.00 98.68           N  
ATOM    845  CA  VAL A 107      -4.768  -0.733 -16.942  1.00 98.68           C  
ATOM    846  C   VAL A 107      -4.212  -2.148 -16.793  1.00 98.68           C  
ATOM    847  CB  VAL A 107      -4.000   0.274 -16.062  1.00 98.68           C  
ATOM    848  O   VAL A 107      -3.475  -2.601 -17.661  1.00 98.68           O  
ATOM    849  CG1 VAL A 107      -2.477   0.133 -16.179  1.00 98.68           C  
ATOM    850  CG2 VAL A 107      -4.350   1.709 -16.484  1.00 98.68           C  
ATOM    851  N   PHE A 108      -4.607  -2.884 -15.753  1.00 98.43           N  
ATOM    852  CA  PHE A 108      -4.169  -4.265 -15.557  1.00 98.43           C  
ATOM    853  C   PHE A 108      -4.617  -5.186 -16.696  1.00 98.43           C  
ATOM    854  CB  PHE A 108      -4.680  -4.761 -14.205  1.00 98.43           C  
ATOM    855  O   PHE A 108      -3.807  -5.961 -17.195  1.00 98.43           O  
ATOM    856  CG  PHE A 108      -4.151  -6.122 -13.809  1.00 98.43           C  
ATOM    857  CD1 PHE A 108      -4.963  -7.269 -13.889  1.00 98.43           C  
ATOM    858  CD2 PHE A 108      -2.818  -6.241 -13.384  1.00 98.43           C  
ATOM    859  CE1 PHE A 108      -4.438  -8.527 -13.540  1.00 98.43           C  
ATOM    860  CE2 PHE A 108      -2.293  -7.496 -13.031  1.00 98.43           C  
ATOM    861  CZ  PHE A 108      -3.104  -8.640 -13.112  1.00 98.43           C  
ATOM    862  N   ILE A 109      -5.869  -5.066 -17.156  1.00 98.64           N  
ATOM    863  CA  ILE A 109      -6.372  -5.796 -18.332  1.00 98.64           C  
ATOM    864  C   ILE A 109      -5.572  -5.416 -19.584  1.00 98.64           C  
ATOM    865  CB  ILE A 109      -7.888  -5.547 -18.525  1.00 98.64           C  
ATOM    866  O   ILE A 109      -5.178  -6.302 -20.338  1.00 98.64           O  
ATOM    867  CG1 ILE A 109      -8.690  -6.234 -17.396  1.00 98.64           C  
ATOM    868  CG2 ILE A 109      -8.378  -6.060 -19.894  1.00 98.64           C  
ATOM    869  CD1 ILE A 109     -10.155  -5.784 -17.317  1.00 98.64           C  
ATOM    870  N   ALA A 110      -5.288  -4.127 -19.791  1.00 98.56           N  
ATOM    871  CA  ALA A 110      -4.467  -3.678 -20.913  1.00 98.56           C  
ATOM    872  C   ALA A 110      -3.056  -4.289 -20.872  1.00 98.56           C  
ATOM    873  CB  ALA A 110      -4.430  -2.145 -20.935  1.00 98.56           C  
ATOM    874  O   ALA A 110      -2.576  -4.736 -21.908  1.00 98.56           O  
ATOM    875  N   MET A 111      -2.433  -4.393 -19.692  1.00 98.42           N  
ATOM    876  CA  MET A 111      -1.137  -5.064 -19.509  1.00 98.42           C  
ATOM    877  C   MET A 111      -1.205  -6.554 -19.873  1.00 98.42           C  
ATOM    878  CB  MET A 111      -0.647  -4.890 -18.060  1.00 98.42           C  
ATOM    879  O   MET A 111      -0.297  -7.062 -20.519  1.00 98.42           O  
ATOM    880  CG  MET A 111      -0.265  -3.443 -17.733  1.00 98.42           C  
ATOM    881  SD  MET A 111       0.074  -3.078 -15.984  1.00 98.42           S  
ATOM    882  CE  MET A 111       1.628  -3.995 -15.800  1.00 98.42           C  
ATOM    883  N   GLN A 112      -2.310  -7.245 -19.555  1.00 97.80           N  
ATOM    884  CA  GLN A 112      -2.472  -8.660 -19.923  1.00 97.80           C  
ATOM    885  C   GLN A 112      -2.648  -8.871 -21.437  1.00 97.80           C  
ATOM    886  CB  GLN A 112      -3.671  -9.303 -19.198  1.00 97.80           C  
ATOM    887  O   GLN A 112      -2.293  -9.928 -21.951  1.00 97.80           O  
ATOM    888  CG  GLN A 112      -3.706  -9.219 -17.664  1.00 97.80           C  
ATOM    889  CD  GLN A 112      -2.341  -9.372 -17.005  1.00 97.80           C  
ATOM    890  NE2 GLN A 112      -1.739  -8.301 -16.537  1.00 97.80           N  
ATOM    891  OE1 GLN A 112      -1.815 -10.465 -16.898  1.00 97.80           O  
ATOM    892  N   ILE A 113      -3.237  -7.898 -22.142  1.00 98.41           N  
ATOM    893  CA  ILE A 113      -3.510  -7.981 -23.586  1.00 98.41           C  
ATOM    894  C   ILE A 113      -2.302  -7.525 -24.410  1.00 98.41           C  
ATOM    895  CB  ILE A 113      -4.776  -7.162 -23.938  1.00 98.41           C  
ATOM    896  O   ILE A 113      -1.977  -8.151 -25.415  1.00 98.41           O  
ATOM    897  CG1 ILE A 113      -6.028  -7.787 -23.278  1.00 98.41           C  
ATOM    898  CG2 ILE A 113      -4.987  -7.066 -25.464  1.00 98.41           C  
ATOM    899  CD1 ILE A 113      -7.283  -6.908 -23.367  1.00 98.41           C  
ATOM    900  N   LEU A 114      -1.682  -6.409 -24.018  1.00 98.03           N  
ATOM    901  CA  LEU A 114      -0.639  -5.730 -24.789  1.00 98.03           C  
ATOM    902  C   LEU A 114       0.777  -6.128 -24.366  1.00 98.03           C  
ATOM    903  CB  LEU A 114      -0.818  -4.205 -24.661  1.00 98.03           C  
ATOM    904  O   LEU A 114       1.678  -6.000 -25.182  1.00 98.03           O  
ATOM    905  CG  LEU A 114      -2.174  -3.657 -25.140  1.00 98.03           C  
ATOM    906  CD1 LEU A 114      -2.251  -2.156 -24.855  1.00 98.03           C  
ATOM    907  CD2 LEU A 114      -2.393  -3.872 -26.639  1.00 98.03           C  
ATOM    908  N   GLY A 115       0.956  -6.597 -23.128  1.00 96.20           N  
ATOM    909  CA  GLY A 115       2.258  -6.787 -22.492  1.00 96.20           C  
ATOM    910  C   GLY A 115       2.588  -5.678 -21.487  1.00 96.20           C  
ATOM    911  O   GLY A 115       2.169  -4.521 -21.620  1.00 96.20           O  
ATOM    912  N   ASP A 116       3.337  -6.038 -20.440  1.00 95.85           N  
ATOM    913  CA  ASP A 116       3.743  -5.105 -19.382  1.00 95.85           C  
ATOM    914  C   ASP A 116       4.632  -3.988 -19.946  1.00 95.85           C  
ATOM    915  CB  ASP A 116       4.514  -5.852 -18.275  1.00 95.85           C  
ATOM    916  O   ASP A 116       4.477  -2.819 -19.585  1.00 95.85           O  
ATOM    917  CG  ASP A 116       3.653  -6.701 -17.332  1.00 95.85           C  
ATOM    918  OD1 ASP A 116       2.410  -6.690 -17.463  1.00 95.85           O  
ATOM    919  OD2 ASP A 116       4.252  -7.307 -16.417  1.00 95.85           O  
ATOM    920  N   GLN A 117       5.560  -4.338 -20.840  1.00 96.14           N  
ATOM    921  CA  GLN A 117       6.521  -3.416 -21.440  1.00 96.14           C  
ATOM    922  C   GLN A 117       5.814  -2.346 -22.275  1.00 96.14           C  
ATOM    923  CB  GLN A 117       7.537  -4.189 -22.299  1.00 96.14           C  
ATOM    924  O   GLN A 117       6.099  -1.156 -22.129  1.00 96.14           O  
ATOM    925  CG  GLN A 117       8.460  -5.135 -21.507  1.00 96.14           C  
ATOM    926  CD  GLN A 117       7.846  -6.482 -21.117  1.00 96.14           C  
ATOM    927  NE2 GLN A 117       8.559  -7.301 -20.376  1.00 96.14           N  
ATOM    928  OE1 GLN A 117       6.728  -6.840 -21.436  1.00 96.14           O  
ATOM    929  N   GLU A 118       4.851  -2.754 -23.096  1.00 97.74           N  
ATOM    930  CA  GLU A 118       4.065  -1.894 -23.969  1.00 97.74           C  
ATOM    931  C   GLU A 118       3.299  -0.850 -23.159  1.00 97.74           C  
ATOM    932  CB  GLU A 118       3.080  -2.740 -24.799  1.00 97.74           C  
ATOM    933  O   GLU A 118       3.346   0.336 -23.480  1.00 97.74           O  
ATOM    934  CG  GLU A 118       3.728  -3.539 -25.942  1.00 97.74           C  
ATOM    935  CD  GLU A 118       4.618  -4.724 -25.516  1.00 97.74           C  
ATOM    936  OE1 GLU A 118       5.418  -5.151 -26.377  1.00 97.74           O  
ATOM    937  OE2 GLU A 118       4.578  -5.135 -24.331  1.00 97.74           O  
ATOM    938  N   VAL A 119       2.641  -1.253 -22.070  1.00 98.21           N  
ATOM    939  CA  VAL A 119       1.917  -0.313 -21.200  1.00 98.21           C  
ATOM    940  C   VAL A 119       2.880   0.587 -20.420  1.00 98.21           C  
ATOM    941  CB  VAL A 119       0.963  -1.071 -20.265  1.00 98.21           C  
ATOM    942  O   VAL A 119       2.628   1.791 -20.289  1.00 98.21           O  
ATOM    943  CG1 VAL A 119       0.237  -0.122 -19.301  1.00 98.21           C  
ATOM    944  CG2 VAL A 119      -0.110  -1.807 -21.081  1.00 98.21           C  
ATOM    945  N   MET A 120       4.010   0.052 -19.943  1.00 97.92           N  
ATOM    946  CA  MET A 120       5.032   0.842 -19.248  1.00 97.92           C  
ATOM    947  C   MET A 120       5.609   1.952 -20.131  1.00 97.92           C  
ATOM    948  CB  MET A 120       6.166  -0.054 -18.732  1.00 97.92           C  
ATOM    949  O   MET A 120       5.821   3.061 -19.636  1.00 97.92           O  
ATOM    950  CG  MET A 120       5.806  -0.775 -17.431  1.00 97.92           C  
ATOM    951  SD  MET A 120       7.212  -1.585 -16.618  1.00 97.92           S  
ATOM    952  CE  MET A 120       7.643  -2.834 -17.861  1.00 97.92           C  
ATOM    953  N   LEU A 121       5.788   1.724 -21.436  1.00 98.09           N  
ATOM    954  CA  LEU A 121       6.233   2.772 -22.361  1.00 98.09           C  
ATOM    955  C   LEU A 121       5.319   4.007 -22.339  1.00 98.09           C  
ATOM    956  CB  LEU A 121       6.338   2.213 -23.790  1.00 98.09           C  
ATOM    957  O   LEU A 121       5.814   5.119 -22.506  1.00 98.09           O  
ATOM    958  CG  LEU A 121       7.544   1.289 -24.033  1.00 98.09           C  
ATOM    959  CD1 LEU A 121       7.416   0.643 -25.412  1.00 98.09           C  
ATOM    960  CD2 LEU A 121       8.871   2.052 -23.984  1.00 98.09           C  
ATOM    961  N   TRP A 122       4.024   3.858 -22.045  1.00 98.44           N  
ATOM    962  CA  TRP A 122       3.063   4.968 -21.971  1.00 98.44           C  
ATOM    963  C   TRP A 122       2.863   5.541 -20.564  1.00 98.44           C  
ATOM    964  CB  TRP A 122       1.726   4.495 -22.547  1.00 98.44           C  
ATOM    965  O   TRP A 122       2.633   6.745 -20.423  1.00 98.44           O  
ATOM    966  CG  TRP A 122       1.765   4.245 -24.020  1.00 98.44           C  
ATOM    967  CD1 TRP A 122       1.930   3.047 -24.617  1.00 98.44           C  
ATOM    968  CD2 TRP A 122       1.661   5.217 -25.102  1.00 98.44           C  
ATOM    969  CE2 TRP A 122       1.784   4.524 -26.344  1.00 98.44           C  
ATOM    970  CE3 TRP A 122       1.472   6.614 -25.155  1.00 98.44           C  
ATOM    971  NE1 TRP A 122       1.960   3.205 -25.987  1.00 98.44           N  
ATOM    972  CH2 TRP A 122       1.524   6.574 -27.598  1.00 98.44           C  
ATOM    973  CZ2 TRP A 122       1.717   5.183 -27.579  1.00 98.44           C  
ATOM    974  CZ3 TRP A 122       1.403   7.286 -26.390  1.00 98.44           C  
ATOM    975  N   LEU A 123       2.930   4.700 -19.526  1.00 98.55           N  
ATOM    976  CA  LEU A 123       2.486   5.064 -18.174  1.00 98.55           C  
ATOM    977  C   LEU A 123       3.596   5.135 -17.119  1.00 98.55           C  
ATOM    978  CB  LEU A 123       1.389   4.086 -17.721  1.00 98.55           C  
ATOM    979  O   LEU A 123       3.349   5.701 -16.049  1.00 98.55           O  
ATOM    980  CG  LEU A 123       0.131   4.012 -18.604  1.00 98.55           C  
ATOM    981  CD1 LEU A 123      -0.908   3.134 -17.901  1.00 98.55           C  
ATOM    982  CD2 LEU A 123      -0.517   5.373 -18.876  1.00 98.55           C  
ATOM    983  N   ALA A 124       4.782   4.576 -17.381  1.00 98.11           N  
ATOM    984  CA  ALA A 124       5.901   4.611 -16.442  1.00 98.11           C  
ATOM    985  C   ALA A 124       6.409   6.038 -16.218  1.00 98.11           C  
ATOM    986  CB  ALA A 124       7.030   3.689 -16.919  1.00 98.11           C  
ATOM    987  O   ALA A 124       6.221   6.921 -17.063  1.00 98.11           O  
ATOM    988  N   TRP A 125       7.090   6.228 -15.083  1.00 98.18           N  
ATOM    989  CA  TRP A 125       7.807   7.460 -14.755  1.00 98.18           C  
ATOM    990  C   TRP A 125       8.721   7.878 -15.922  1.00 98.18           C  
ATOM    991  CB  TRP A 125       8.635   7.209 -13.490  1.00 98.18           C  
ATOM    992  O   TRP A 125       9.265   6.987 -16.578  1.00 98.18           O  
ATOM    993  CG  TRP A 125       9.282   8.430 -12.924  1.00 98.18           C  
ATOM    994  CD1 TRP A 125      10.463   8.959 -13.319  1.00 98.18           C  
ATOM    995  CD2 TRP A 125       8.779   9.307 -11.874  1.00 98.18           C  
ATOM    996  CE2 TRP A 125       9.696  10.389 -11.713  1.00 98.18           C  
ATOM    997  CE3 TRP A 125       7.642   9.295 -11.039  1.00 98.18           C  
ATOM    998  NE1 TRP A 125      10.700  10.129 -12.626  1.00 98.18           N  
ATOM    999  CH2 TRP A 125       8.377  11.331  -9.913  1.00 98.18           C  
ATOM   1000  CZ2 TRP A 125       9.512  11.386 -10.743  1.00 98.18           C  
ATOM   1001  CZ3 TRP A 125       7.440  10.294 -10.070  1.00 98.18           C  
ATOM   1002  N   PRO A 126       8.933   9.185 -16.203  1.00 98.54           N  
ATOM   1003  CA  PRO A 126       9.775   9.604 -17.323  1.00 98.54           C  
ATOM   1004  C   PRO A 126      11.150   8.923 -17.301  1.00 98.54           C  
ATOM   1005  CB  PRO A 126       9.877  11.130 -17.220  1.00 98.54           C  
ATOM   1006  O   PRO A 126      11.954   9.153 -16.397  1.00 98.54           O  
ATOM   1007  CG  PRO A 126       8.565  11.507 -16.539  1.00 98.54           C  
ATOM   1008  CD  PRO A 126       8.370  10.362 -15.546  1.00 98.54           C  
ATOM   1009  N   PHE A 127      11.394   8.066 -18.293  1.00 97.58           N  
ATOM   1010  CA  PHE A 127      12.602   7.242 -18.408  1.00 97.58           C  
ATOM   1011  C   PHE A 127      13.619   7.795 -19.412  1.00 97.58           C  
ATOM   1012  CB  PHE A 127      12.192   5.797 -18.726  1.00 97.58           C  
ATOM   1013  O   PHE A 127      14.722   7.268 -19.521  1.00 97.58           O  
ATOM   1014  CG  PHE A 127      11.272   5.635 -19.917  1.00 97.58           C  
ATOM   1015  CD1 PHE A 127       9.891   5.453 -19.711  1.00 97.58           C  
ATOM   1016  CD2 PHE A 127      11.792   5.643 -21.225  1.00 97.58           C  
ATOM   1017  CE1 PHE A 127       9.034   5.268 -20.808  1.00 97.58           C  
ATOM   1018  CE2 PHE A 127      10.931   5.461 -22.322  1.00 97.58           C  
ATOM   1019  CZ  PHE A 127       9.553   5.273 -22.113  1.00 97.58           C  
ATOM   1020  N   ASP A 128      13.263   8.873 -20.111  1.00 97.97           N  
ATOM   1021  CA  ASP A 128      14.117   9.598 -21.047  1.00 97.97           C  
ATOM   1022  C   ASP A 128      13.870  11.122 -20.921  1.00 97.97           C  
ATOM   1023  CB  ASP A 128      13.851   9.088 -22.469  1.00 97.97           C  
ATOM   1024  O   ASP A 128      12.729  11.534 -20.667  1.00 97.97           O  
ATOM   1025  CG  ASP A 128      14.777   9.792 -23.453  1.00 97.97           C  
ATOM   1026  OD1 ASP A 128      14.372  10.880 -23.920  1.00 97.97           O  
ATOM   1027  OD2 ASP A 128      15.927   9.345 -23.614  1.00 97.97           O  
ATOM   1028  N   PRO A 129      14.889  11.995 -21.088  1.00 97.34           N  
ATOM   1029  CA  PRO A 129      14.728  13.450 -21.000  1.00 97.34           C  
ATOM   1030  C   PRO A 129      13.722  14.075 -21.976  1.00 97.34           C  
ATOM   1031  CB  PRO A 129      16.122  14.028 -21.265  1.00 97.34           C  
ATOM   1032  O   PRO A 129      13.303  15.218 -21.745  1.00 97.34           O  
ATOM   1033  CG  PRO A 129      17.062  12.915 -20.816  1.00 97.34           C  
ATOM   1034  CD  PRO A 129      16.304  11.662 -21.234  1.00 97.34           C  
ATOM   1035  N   THR A 130      13.359  13.378 -23.056  1.00 98.15           N  
ATOM   1036  CA  THR A 130      12.299  13.782 -23.995  1.00 98.15           C  
ATOM   1037  C   THR A 130      10.902  13.656 -23.382  1.00 98.15           C  
ATOM   1038  CB  THR A 130      12.356  12.971 -25.301  1.00 98.15           C  
ATOM   1039  O   THR A 130      10.019  14.439 -23.721  1.00 98.15           O  
ATOM   1040  CG2 THR A 130      13.669  13.168 -26.063  1.00 98.15           C  
ATOM   1041  OG1 THR A 130      12.186  11.603 -25.049  1.00 98.15           O  
ATOM   1042  N   LEU A 131      10.722  12.771 -22.395  1.00 98.29           N  
ATOM   1043  CA  LEU A 131       9.436  12.475 -21.752  1.00 98.29           C  
ATOM   1044  C   LEU A 131       9.156  13.334 -20.508  1.00 98.29           C  
ATOM   1045  CB  LEU A 131       9.377  10.977 -21.402  1.00 98.29           C  
ATOM   1046  O   LEU A 131       8.105  13.209 -19.887  1.00 98.29           O  
ATOM   1047  CG  LEU A 131       9.662  10.022 -22.575  1.00 98.29           C  
ATOM   1048  CD1 LEU A 131       9.625   8.588 -22.061  1.00 98.29           C  
ATOM   1049  CD2 LEU A 131       8.651  10.152 -23.711  1.00 98.29           C  
ATOM   1050  N   LYS A 132      10.076  14.223 -20.105  1.00 97.54           N  
ATOM   1051  CA  LYS A 132       9.959  15.006 -18.853  1.00 97.54           C  
ATOM   1052  C   LYS A 132       8.749  15.952 -18.796  1.00 97.54           C  
ATOM   1053  CB  LYS A 132      11.264  15.771 -18.590  1.00 97.54           C  
ATOM   1054  O   LYS A 132       8.367  16.388 -17.717  1.00 97.54           O  
ATOM   1055  CG  LYS A 132      11.474  16.935 -19.572  1.00 97.54           C  
ATOM   1056  CD  LYS A 132      12.824  17.616 -19.332  1.00 97.54           C  
ATOM   1057  CE  LYS A 132      13.106  18.596 -20.475  1.00 97.54           C  
ATOM   1058  NZ  LYS A 132      14.212  18.105 -21.330  1.00 97.54           N  
ATOM   1059  N   PHE A 133       8.169  16.296 -19.945  1.00 98.33           N  
ATOM   1060  CA  PHE A 133       6.973  17.143 -20.033  1.00 98.33           C  
ATOM   1061  C   PHE A 133       5.681  16.338 -20.227  1.00 98.33           C  
ATOM   1062  CB  PHE A 133       7.180  18.218 -21.106  1.00 98.33           C  
ATOM   1063  O   PHE A 133       4.598  16.912 -20.318  1.00 98.33           O  
ATOM   1064  CG  PHE A 133       8.352  19.150 -20.843  1.00 98.33           C  
ATOM   1065  CD1 PHE A 133       8.435  19.860 -19.629  1.00 98.33           C  
ATOM   1066  CD2 PHE A 133       9.342  19.340 -21.826  1.00 98.33           C  
ATOM   1067  CE1 PHE A 133       9.499  20.751 -19.398  1.00 98.33           C  
ATOM   1068  CE2 PHE A 133      10.394  20.247 -21.604  1.00 98.33           C  
ATOM   1069  CZ  PHE A 133      10.476  20.950 -20.389  1.00 98.33           C  
ATOM   1070  N   GLU A 134       5.766  15.008 -20.230  1.00 98.28           N  
ATOM   1071  CA  GLU A 134       4.607  14.120 -20.213  1.00 98.28           C  
ATOM   1072  C   GLU A 134       4.077  13.992 -18.779  1.00 98.28           C  
ATOM   1073  CB  GLU A 134       4.964  12.776 -20.860  1.00 98.28           C  
ATOM   1074  O   GLU A 134       4.270  12.990 -18.091  1.00 98.28           O  
ATOM   1075  CG  GLU A 134       5.327  12.965 -22.346  1.00 98.28           C  
ATOM   1076  CD  GLU A 134       5.330  11.664 -23.158  1.00 98.28           C  
ATOM   1077  OE1 GLU A 134       5.440  11.749 -24.394  1.00 98.28           O  
ATOM   1078  OE2 GLU A 134       5.227  10.570 -22.563  1.00 98.28           O  
ATOM   1079  N   PHE A 135       3.437  15.061 -18.291  1.00 98.46           N  
ATOM   1080  CA  PHE A 135       3.132  15.252 -16.867  1.00 98.46           C  
ATOM   1081  C   PHE A 135       2.284  14.145 -16.223  1.00 98.46           C  
ATOM   1082  CB  PHE A 135       2.433  16.602 -16.666  1.00 98.46           C  
ATOM   1083  O   PHE A 135       2.333  13.970 -15.005  1.00 98.46           O  
ATOM   1084  CG  PHE A 135       3.304  17.805 -16.960  1.00 98.46           C  
ATOM   1085  CD1 PHE A 135       4.328  18.165 -16.063  1.00 98.46           C  
ATOM   1086  CD2 PHE A 135       3.096  18.568 -18.124  1.00 98.46           C  
ATOM   1087  CE1 PHE A 135       5.139  19.282 -16.329  1.00 98.46           C  
ATOM   1088  CE2 PHE A 135       3.907  19.684 -18.390  1.00 98.46           C  
ATOM   1089  CZ  PHE A 135       4.927  20.043 -17.492  1.00 98.46           C  
ATOM   1090  N   TRP A 136       1.519  13.378 -17.004  1.00 98.70           N  
ATOM   1091  CA  TRP A 136       0.747  12.249 -16.480  1.00 98.70           C  
ATOM   1092  C   TRP A 136       1.649  11.156 -15.890  1.00 98.70           C  
ATOM   1093  CB  TRP A 136      -0.150  11.680 -17.582  1.00 98.70           C  
ATOM   1094  O   TRP A 136       1.272  10.537 -14.894  1.00 98.70           O  
ATOM   1095  CG  TRP A 136       0.572  11.101 -18.760  1.00 98.70           C  
ATOM   1096  CD1 TRP A 136       0.987   9.818 -18.883  1.00 98.70           C  
ATOM   1097  CD2 TRP A 136       0.991  11.775 -19.985  1.00 98.70           C  
ATOM   1098  CE2 TRP A 136       1.620  10.813 -20.832  1.00 98.70           C  
ATOM   1099  CE3 TRP A 136       0.892  13.102 -20.465  1.00 98.70           C  
ATOM   1100  NE1 TRP A 136       1.612   9.643 -20.101  1.00 98.70           N  
ATOM   1101  CH2 TRP A 136       1.984  12.470 -22.557  1.00 98.70           C  
ATOM   1102  CZ2 TRP A 136       2.097  11.145 -22.105  1.00 98.70           C  
ATOM   1103  CZ3 TRP A 136       1.391  13.448 -21.736  1.00 98.70           C  
ATOM   1104  N   ARG A 137       2.865  10.975 -16.426  1.00 98.62           N  
ATOM   1105  CA  ARG A 137       3.823   9.939 -16.006  1.00 98.62           C  
ATOM   1106  C   ARG A 137       4.255  10.036 -14.551  1.00 98.62           C  
ATOM   1107  CB  ARG A 137       5.067  10.010 -16.884  1.00 98.62           C  
ATOM   1108  O   ARG A 137       4.619   9.029 -13.955  1.00 98.62           O  
ATOM   1109  CG  ARG A 137       4.785   9.609 -18.326  1.00 98.62           C  
ATOM   1110  CD  ARG A 137       6.116   9.546 -19.064  1.00 98.62           C  
ATOM   1111  NE  ARG A 137       5.890   9.147 -20.442  1.00 98.62           N  
ATOM   1112  NH1 ARG A 137       5.889   6.863 -20.241  1.00 98.62           N  
ATOM   1113  NH2 ARG A 137       5.525   7.854 -22.220  1.00 98.62           N  
ATOM   1114  CZ  ARG A 137       5.764   7.948 -20.951  1.00 98.62           C  
ATOM   1115  N   TYR A 138       4.173  11.226 -13.959  1.00 98.63           N  
ATOM   1116  CA  TYR A 138       4.452  11.448 -12.537  1.00 98.63           C  
ATOM   1117  C   TYR A 138       3.373  10.885 -11.597  1.00 98.63           C  
ATOM   1118  CB  TYR A 138       4.647  12.949 -12.306  1.00 98.63           C  
ATOM   1119  O   TYR A 138       3.533  10.940 -10.380  1.00 98.63           O  
ATOM   1120  CG  TYR A 138       5.819  13.537 -13.064  1.00 98.63           C  
ATOM   1121  CD1 TYR A 138       7.123  13.134 -12.732  1.00 98.63           C  
ATOM   1122  CD2 TYR A 138       5.617  14.471 -14.095  1.00 98.63           C  
ATOM   1123  CE1 TYR A 138       8.229  13.669 -13.412  1.00 98.63           C  
ATOM   1124  CE2 TYR A 138       6.718  14.998 -14.799  1.00 98.63           C  
ATOM   1125  OH  TYR A 138       9.102  15.117 -15.096  1.00 98.63           O  
ATOM   1126  CZ  TYR A 138       8.027  14.605 -14.447  1.00 98.63           C  
ATOM   1127  N   PHE A 139       2.276  10.359 -12.152  1.00 98.74           N  
ATOM   1128  CA  PHE A 139       1.155   9.800 -11.397  1.00 98.74           C  
ATOM   1129  C   PHE A 139       0.699   8.439 -11.938  1.00 98.74           C  
ATOM   1130  CB  PHE A 139      -0.009  10.803 -11.429  1.00 98.74           C  
ATOM   1131  O   PHE A 139       0.324   7.565 -11.157  1.00 98.74           O  
ATOM   1132  CG  PHE A 139       0.349  12.203 -10.962  1.00 98.74           C  
ATOM   1133  CD1 PHE A 139       0.427  12.492  -9.586  1.00 98.74           C  
ATOM   1134  CD2 PHE A 139       0.638  13.211 -11.903  1.00 98.74           C  
ATOM   1135  CE1 PHE A 139       0.776  13.784  -9.154  1.00 98.74           C  
ATOM   1136  CE2 PHE A 139       0.994  14.500 -11.471  1.00 98.74           C  
ATOM   1137  CZ  PHE A 139       1.059  14.788 -10.096  1.00 98.74           C  
ATOM   1138  N   THR A 140       0.733   8.222 -13.258  1.00 98.68           N  
ATOM   1139  CA  THR A 140       0.176   7.014 -13.896  1.00 98.68           C  
ATOM   1140  C   THR A 140       0.916   5.728 -13.554  1.00 98.68           C  
ATOM   1141  CB  THR A 140       0.109   7.146 -15.421  1.00 98.68           C  
ATOM   1142  O   THR A 140       0.315   4.657 -13.634  1.00 98.68           O  
ATOM   1143  CG2 THR A 140      -0.987   8.128 -15.836  1.00 98.68           C  
ATOM   1144  OG1 THR A 140       1.332   7.603 -15.951  1.00 98.68           O  
ATOM   1145  N   HIS A 141       2.163   5.808 -13.081  1.00 97.86           N  
ATOM   1146  CA  HIS A 141       2.873   4.642 -12.552  1.00 97.86           C  
ATOM   1147  C   HIS A 141       2.095   3.954 -11.418  1.00 97.86           C  
ATOM   1148  CB  HIS A 141       4.284   5.049 -12.106  1.00 97.86           C  
ATOM   1149  O   HIS A 141       2.165   2.737 -11.268  1.00 97.86           O  
ATOM   1150  CG  HIS A 141       4.297   5.978 -10.917  1.00 97.86           C  
ATOM   1151  CD2 HIS A 141       4.449   7.336 -10.944  1.00 97.86           C  
ATOM   1152  ND1 HIS A 141       4.134   5.616  -9.598  1.00 97.86           N  
ATOM   1153  CE1 HIS A 141       4.198   6.728  -8.849  1.00 97.86           C  
ATOM   1154  NE2 HIS A 141       4.391   7.799  -9.629  1.00 97.86           N  
ATOM   1155  N   ALA A 142       1.290   4.698 -10.651  1.00 98.31           N  
ATOM   1156  CA  ALA A 142       0.484   4.145  -9.565  1.00 98.31           C  
ATOM   1157  C   ALA A 142      -0.672   3.239 -10.043  1.00 98.31           C  
ATOM   1158  CB  ALA A 142      -0.018   5.307  -8.703  1.00 98.31           C  
ATOM   1159  O   ALA A 142      -1.246   2.512  -9.233  1.00 98.31           O  
ATOM   1160  N   LEU A 143      -1.013   3.263 -11.338  1.00 98.67           N  
ATOM   1161  CA  LEU A 143      -2.102   2.467 -11.917  1.00 98.67           C  
ATOM   1162  C   LEU A 143      -1.648   1.073 -12.385  1.00 98.67           C  
ATOM   1163  CB  LEU A 143      -2.743   3.248 -13.081  1.00 98.67           C  
ATOM   1164  O   LEU A 143      -2.469   0.159 -12.479  1.00 98.67           O  
ATOM   1165  CG  LEU A 143      -3.249   4.662 -12.735  1.00 98.67           C  
ATOM   1166  CD1 LEU A 143      -3.862   5.311 -13.976  1.00 98.67           C  
ATOM   1167  CD2 LEU A 143      -4.305   4.642 -11.632  1.00 98.67           C  
ATOM   1168  N   MET A 144      -0.355   0.893 -12.666  1.00 97.94           N  
ATOM   1169  CA  MET A 144       0.204  -0.355 -13.203  1.00 97.94           C  
ATOM   1170  C   MET A 144       0.446  -1.393 -12.105  1.00 97.94           C  
ATOM   1171  CB  MET A 144       1.521  -0.070 -13.930  1.00 97.94           C  
ATOM   1172  O   MET A 144       0.937  -1.050 -11.035  1.00 97.94           O  
ATOM   1173  CG  MET A 144       1.354   0.875 -15.122  1.00 97.94           C  
ATOM   1174  SD  MET A 144       2.863   1.033 -16.108  1.00 97.94           S  
ATOM   1175  CE  MET A 144       3.942   1.977 -15.003  1.00 97.94           C  
ATOM   1176  N   HIS A 145       0.146  -2.667 -12.359  1.00 95.48           N  
ATOM   1177  CA  HIS A 145       0.367  -3.757 -11.404  1.00 95.48           C  
ATOM   1178  C   HIS A 145       0.869  -5.007 -12.136  1.00 95.48           C  
ATOM   1179  CB  HIS A 145      -0.932  -4.068 -10.641  1.00 95.48           C  
ATOM   1180  O   HIS A 145       0.297  -5.395 -13.144  1.00 95.48           O  
ATOM   1181  CG  HIS A 145      -1.444  -2.951  -9.762  1.00 95.48           C  
ATOM   1182  CD2 HIS A 145      -1.279  -2.846  -8.409  1.00 95.48           C  
ATOM   1183  ND1 HIS A 145      -2.147  -1.837 -10.168  1.00 95.48           N  
ATOM   1184  CE1 HIS A 145      -2.371  -1.071  -9.089  1.00 95.48           C  
ATOM   1185  NE2 HIS A 145      -1.874  -1.651  -7.978  1.00 95.48           N  
ATOM   1186  N   PHE A 146       1.903  -5.658 -11.601  1.00 93.33           N  
ATOM   1187  CA  PHE A 146       2.651  -6.724 -12.297  1.00 93.33           C  
ATOM   1188  C   PHE A 146       2.317  -8.151 -11.833  1.00 93.33           C  
ATOM   1189  CB  PHE A 146       4.148  -6.424 -12.165  1.00 93.33           C  
ATOM   1190  O   PHE A 146       2.994  -9.109 -12.185  1.00 93.33           O  
ATOM   1191  CG  PHE A 146       4.507  -5.017 -12.592  1.00 93.33           C  
ATOM   1192  CD1 PHE A 146       4.600  -4.703 -13.959  1.00 93.33           C  
ATOM   1193  CD2 PHE A 146       4.700  -4.011 -11.629  1.00 93.33           C  
ATOM   1194  CE1 PHE A 146       4.886  -3.388 -14.364  1.00 93.33           C  
ATOM   1195  CE2 PHE A 146       4.978  -2.698 -12.035  1.00 93.33           C  
ATOM   1196  CZ  PHE A 146       5.074  -2.381 -13.402  1.00 93.33           C  
ATOM   1197  N   SER A 147       1.300  -8.318 -10.985  1.00 91.08           N  
ATOM   1198  CA  SER A 147       0.771  -9.638 -10.630  1.00 91.08           C  
ATOM   1199  C   SER A 147      -0.640  -9.531 -10.065  1.00 91.08           C  
ATOM   1200  CB  SER A 147       1.683 -10.369  -9.630  1.00 91.08           C  
ATOM   1201  O   SER A 147      -1.039  -8.487  -9.538  1.00 91.08           O  
ATOM   1202  OG  SER A 147       1.677  -9.755  -8.355  1.00 91.08           O  
ATOM   1203  N   LEU A 148      -1.388 -10.638 -10.121  1.00 92.44           N  
ATOM   1204  CA  LEU A 148      -2.743 -10.707  -9.572  1.00 92.44           C  
ATOM   1205  C   LEU A 148      -2.768 -10.410  -8.065  1.00 92.44           C  
ATOM   1206  CB  LEU A 148      -3.339 -12.091  -9.882  1.00 92.44           C  
ATOM   1207  O   LEU A 148      -3.627  -9.667  -7.596  1.00 92.44           O  
ATOM   1208  CG  LEU A 148      -4.800 -12.254  -9.420  1.00 92.44           C  
ATOM   1209  CD1 LEU A 148      -5.743 -11.276 -10.126  1.00 92.44           C  
ATOM   1210  CD2 LEU A 148      -5.271 -13.678  -9.710  1.00 92.44           C  
ATOM   1211  N   MET A 149      -1.803 -10.943  -7.308  1.00 89.85           N  
ATOM   1212  CA  MET A 149      -1.696 -10.668  -5.872  1.00 89.85           C  
ATOM   1213  C   MET A 149      -1.392  -9.191  -5.606  1.00 89.85           C  
ATOM   1214  CB  MET A 149      -0.629 -11.568  -5.227  1.00 89.85           C  
ATOM   1215  O   MET A 149      -1.986  -8.599  -4.706  1.00 89.85           O  
ATOM   1216  CG  MET A 149      -1.079 -13.031  -5.136  1.00 89.85           C  
ATOM   1217  SD  MET A 149      -2.562 -13.288  -4.119  1.00 89.85           S  
ATOM   1218  CE  MET A 149      -2.728 -15.086  -4.256  1.00 89.85           C  
ATOM   1219  N   HIS A 150      -0.527  -8.571  -6.415  1.00 90.29           N  
ATOM   1220  CA  HIS A 150      -0.183  -7.161  -6.262  1.00 90.29           C  
ATOM   1221  C   HIS A 150      -1.409  -6.251  -6.424  1.00 90.29           C  
ATOM   1222  CB  HIS A 150       0.930  -6.802  -7.256  1.00 90.29           C  
ATOM   1223  O   HIS A 150      -1.677  -5.429  -5.546  1.00 90.29           O  
ATOM   1224  CG  HIS A 150       1.463  -5.400  -7.142  1.00 90.29           C  
ATOM   1225  CD2 HIS A 150       1.329  -4.536  -6.087  1.00 90.29           C  
ATOM   1226  ND1 HIS A 150       2.234  -4.766  -8.085  1.00 90.29           N  
ATOM   1227  CE1 HIS A 150       2.530  -3.538  -7.628  1.00 90.29           C  
ATOM   1228  NE2 HIS A 150       1.982  -3.346  -6.417  1.00 90.29           N  
ATOM   1229  N   ILE A 151      -2.187  -6.413  -7.502  1.00 95.12           N  
ATOM   1230  CA  ILE A 151      -3.398  -5.604  -7.706  1.00 95.12           C  
ATOM   1231  C   ILE A 151      -4.478  -5.913  -6.667  1.00 95.12           C  
ATOM   1232  CB  ILE A 151      -3.930  -5.706  -9.152  1.00 95.12           C  
ATOM   1233  O   ILE A 151      -5.081  -4.985  -6.128  1.00 95.12           O  
ATOM   1234  CG1 ILE A 151      -5.097  -4.714  -9.337  1.00 95.12           C  
ATOM   1235  CG2 ILE A 151      -4.338  -7.131  -9.559  1.00 95.12           C  
ATOM   1236  CD1 ILE A 151      -5.472  -4.465 -10.798  1.00 95.12           C  
ATOM   1237  N   LEU A 152      -4.699  -7.190  -6.339  1.00 94.08           N  
ATOM   1238  CA  LEU A 152      -5.753  -7.604  -5.414  1.00 94.08           C  
ATOM   1239  C   LEU A 152      -5.587  -6.949  -4.039  1.00 94.08           C  
ATOM   1240  CB  LEU A 152      -5.748  -9.139  -5.311  1.00 94.08           C  
ATOM   1241  O   LEU A 152      -6.523  -6.331  -3.530  1.00 94.08           O  
ATOM   1242  CG  LEU A 152      -6.789  -9.713  -4.333  1.00 94.08           C  
ATOM   1243  CD1 LEU A 152      -8.221  -9.428  -4.790  1.00 94.08           C  
ATOM   1244  CD2 LEU A 152      -6.601 -11.225  -4.218  1.00 94.08           C  
ATOM   1245  N   PHE A 153      -4.398  -7.054  -3.445  1.00 90.99           N  
ATOM   1246  CA  PHE A 153      -4.157  -6.504  -2.113  1.00 90.99           C  
ATOM   1247  C   PHE A 153      -4.077  -4.977  -2.114  1.00 90.99           C  
ATOM   1248  CB  PHE A 153      -2.905  -7.135  -1.513  1.00 90.99           C  
ATOM   1249  O   PHE A 153      -4.608  -4.351  -1.194  1.00 90.99           O  
ATOM   1250  CG  PHE A 153      -3.132  -8.533  -0.972  1.00 90.99           C  
ATOM   1251  CD1 PHE A 153      -3.900  -8.712   0.194  1.00 90.99           C  
ATOM   1252  CD2 PHE A 153      -2.586  -9.657  -1.619  1.00 90.99           C  
ATOM   1253  CE1 PHE A 153      -4.138 -10.007   0.689  1.00 90.99           C  
ATOM   1254  CE2 PHE A 153      -2.798 -10.947  -1.106  1.00 90.99           C  
ATOM   1255  CZ  PHE A 153      -3.575 -11.122   0.049  1.00 90.99           C  
ATOM   1256  N   ASN A 154      -3.499  -4.359  -3.150  1.00 94.30           N  
ATOM   1257  CA  ASN A 154      -3.502  -2.901  -3.270  1.00 94.30           C  
ATOM   1258  C   ASN A 154      -4.927  -2.346  -3.358  1.00 94.30           C  
ATOM   1259  CB  ASN A 154      -2.692  -2.467  -4.500  1.00 94.30           C  
ATOM   1260  O   ASN A 154      -5.259  -1.403  -2.639  1.00 94.30           O  
ATOM   1261  CG  ASN A 154      -1.194  -2.404  -4.271  1.00 94.30           C  
ATOM   1262  ND2 ASN A 154      -0.470  -2.090  -5.317  1.00 94.30           N  
ATOM   1263  OD1 ASN A 154      -0.673  -2.582  -3.180  1.00 94.30           O  
ATOM   1264  N   LEU A 155      -5.785  -2.942  -4.194  1.00 96.21           N  
ATOM   1265  CA  LEU A 155      -7.169  -2.497  -4.337  1.00 96.21           C  
ATOM   1266  C   LEU A 155      -8.018  -2.813  -3.107  1.00 96.21           C  
ATOM   1267  CB  LEU A 155      -7.804  -3.059  -5.618  1.00 96.21           C  
ATOM   1268  O   LEU A 155      -8.886  -2.011  -2.776  1.00 96.21           O  
ATOM   1269  CG  LEU A 155      -7.206  -2.512  -6.929  1.00 96.21           C  
ATOM   1270  CD1 LEU A 155      -8.093  -2.943  -8.097  1.00 96.21           C  
ATOM   1271  CD2 LEU A 155      -7.096  -0.984  -6.948  1.00 96.21           C  
ATOM   1272  N   LEU A 156      -7.753  -3.908  -2.387  1.00 93.08           N  
ATOM   1273  CA  LEU A 156      -8.420  -4.199  -1.115  1.00 93.08           C  
ATOM   1274  C   LEU A 156      -8.101  -3.129  -0.065  1.00 93.08           C  
ATOM   1275  CB  LEU A 156      -8.032  -5.618  -0.665  1.00 93.08           C  
ATOM   1276  O   LEU A 156      -9.011  -2.601   0.580  1.00 93.08           O  
ATOM   1277  CG  LEU A 156      -8.740  -6.092   0.621  1.00 93.08           C  
ATOM   1278  CD1 LEU A 156      -8.915  -7.611   0.583  1.00 93.08           C  
ATOM   1279  CD2 LEU A 156      -7.956  -5.758   1.897  1.00 93.08           C  
ATOM   1280  N   TRP A 157      -6.824  -2.773   0.085  1.00 93.72           N  
ATOM   1281  CA  TRP A 157      -6.403  -1.729   1.017  1.00 93.72           C  
ATOM   1282  C   TRP A 157      -6.891  -0.343   0.609  1.00 93.72           C  
ATOM   1283  CB  TRP A 157      -4.883  -1.730   1.141  1.00 93.72           C  
ATOM   1284  O   TRP A 157      -7.370   0.407   1.460  1.00 93.72           O  
ATOM   1285  CG  TRP A 157      -4.340  -2.754   2.078  1.00 93.72           C  
ATOM   1286  CD1 TRP A 157      -3.482  -3.752   1.769  1.00 93.72           C  
ATOM   1287  CD2 TRP A 157      -4.575  -2.851   3.511  1.00 93.72           C  
ATOM   1288  CE2 TRP A 157      -3.782  -3.918   4.020  1.00 93.72           C  
ATOM   1289  CE3 TRP A 157      -5.349  -2.115   4.435  1.00 93.72           C  
ATOM   1290  NE1 TRP A 157      -3.154  -4.450   2.915  1.00 93.72           N  
ATOM   1291  CH2 TRP A 157      -4.517  -3.467   6.282  1.00 93.72           C  
ATOM   1292  CZ2 TRP A 157      -3.721  -4.203   5.387  1.00 93.72           C  
ATOM   1293  CZ3 TRP A 157      -5.331  -2.424   5.808  1.00 93.72           C  
ATOM   1294  N   TRP A 158      -6.815  -0.010  -0.678  1.00 96.75           N  
ATOM   1295  CA  TRP A 158      -7.363   1.227  -1.227  1.00 96.75           C  
ATOM   1296  C   TRP A 158      -8.869   1.332  -0.985  1.00 96.75           C  
ATOM   1297  CB  TRP A 158      -7.072   1.276  -2.725  1.00 96.75           C  
ATOM   1298  O   TRP A 158      -9.341   2.339  -0.467  1.00 96.75           O  
ATOM   1299  CG  TRP A 158      -7.847   2.324  -3.449  1.00 96.75           C  
ATOM   1300  CD1 TRP A 158      -9.008   2.122  -4.107  1.00 96.75           C  
ATOM   1301  CD2 TRP A 158      -7.577   3.751  -3.531  1.00 96.75           C  
ATOM   1302  CE2 TRP A 158      -8.637   4.367  -4.257  1.00 96.75           C  
ATOM   1303  CE3 TRP A 158      -6.536   4.582  -3.067  1.00 96.75           C  
ATOM   1304  NE1 TRP A 158      -9.468   3.321  -4.606  1.00 96.75           N  
ATOM   1305  CH2 TRP A 158      -7.602   6.545  -4.052  1.00 96.75           C  
ATOM   1306  CZ2 TRP A 158      -8.659   5.746  -4.514  1.00 96.75           C  
ATOM   1307  CZ3 TRP A 158      -6.548   5.964  -3.327  1.00 96.75           C  
ATOM   1308  N   TRP A 159      -9.624   0.280  -1.297  1.00 95.08           N  
ATOM   1309  CA  TRP A 159     -11.067   0.244  -1.088  1.00 95.08           C  
ATOM   1310  C   TRP A 159     -11.421   0.446   0.391  1.00 95.08           C  
ATOM   1311  CB  TRP A 159     -11.608  -1.087  -1.625  1.00 95.08           C  
ATOM   1312  O   TRP A 159     -12.292   1.253   0.720  1.00 95.08           O  
ATOM   1313  CG  TRP A 159     -13.015  -1.364  -1.223  1.00 95.08           C  
ATOM   1314  CD1 TRP A 159     -14.097  -0.648  -1.595  1.00 95.08           C  
ATOM   1315  CD2 TRP A 159     -13.490  -2.359  -0.276  1.00 95.08           C  
ATOM   1316  CE2 TRP A 159     -14.848  -2.058   0.023  1.00 95.08           C  
ATOM   1317  CE3 TRP A 159     -12.892  -3.435   0.415  1.00 95.08           C  
ATOM   1318  NE1 TRP A 159     -15.198  -1.065  -0.869  1.00 95.08           N  
ATOM   1319  CH2 TRP A 159     -14.927  -3.805   1.702  1.00 95.08           C  
ATOM   1320  CZ2 TRP A 159     -15.516  -2.698   1.072  1.00 95.08           C  
ATOM   1321  CZ3 TRP A 159     -13.621  -4.186   1.356  1.00 95.08           C  
ATOM   1322  N   TYR A 160     -10.711  -0.234   1.295  1.00 92.27           N  
ATOM   1323  CA  TYR A 160     -10.969  -0.141   2.728  1.00 92.27           C  
ATOM   1324  C   TYR A 160     -10.561   1.218   3.323  1.00 92.27           C  
ATOM   1325  CB  TYR A 160     -10.276  -1.311   3.441  1.00 92.27           C  
ATOM   1326  O   TYR A 160     -11.372   1.881   3.974  1.00 92.27           O  
ATOM   1327  CG  TYR A 160     -10.560  -1.328   4.929  1.00 92.27           C  
ATOM   1328  CD1 TYR A 160      -9.691  -0.668   5.815  1.00 92.27           C  
ATOM   1329  CD2 TYR A 160     -11.719  -1.956   5.419  1.00 92.27           C  
ATOM   1330  CE1 TYR A 160     -10.016  -0.554   7.178  1.00 92.27           C  
ATOM   1331  CE2 TYR A 160     -12.013  -1.905   6.795  1.00 92.27           C  
ATOM   1332  OH  TYR A 160     -11.533  -1.052   8.977  1.00 92.27           O  
ATOM   1333  CZ  TYR A 160     -11.190  -1.164   7.666  1.00 92.27           C  
ATOM   1334  N   LEU A 161      -9.308   1.638   3.121  1.00 94.98           N  
ATOM   1335  CA  LEU A 161      -8.744   2.846   3.731  1.00 94.98           C  
ATOM   1336  C   LEU A 161      -9.157   4.108   2.976  1.00 94.98           C  
ATOM   1337  CB  LEU A 161      -7.208   2.759   3.784  1.00 94.98           C  
ATOM   1338  O   LEU A 161      -9.595   5.078   3.593  1.00 94.98           O  
ATOM   1339  CG  LEU A 161      -6.629   1.582   4.579  1.00 94.98           C  
ATOM   1340  CD1 LEU A 161      -5.116   1.519   4.386  1.00 94.98           C  
ATOM   1341  CD2 LEU A 161      -6.903   1.714   6.078  1.00 94.98           C  
ATOM   1342  N   GLY A 162      -9.047   4.088   1.647  1.00 96.55           N  
ATOM   1343  CA  GLY A 162      -9.454   5.186   0.775  1.00 96.55           C  
ATOM   1344  C   GLY A 162     -10.948   5.456   0.894  1.00 96.55           C  
ATOM   1345  O   GLY A 162     -11.335   6.595   1.144  1.00 96.55           O  
ATOM   1346  N   GLY A 163     -11.776   4.406   0.875  1.00 94.41           N  
ATOM   1347  CA  GLY A 163     -13.217   4.530   1.096  1.00 94.41           C  
ATOM   1348  C   GLY A 163     -13.568   5.142   2.457  1.00 94.41           C  
ATOM   1349  O   GLY A 163     -14.409   6.040   2.545  1.00 94.41           O  
ATOM   1350  N   ALA A 164     -12.873   4.737   3.528  1.00 92.38           N  
ATOM   1351  CA  ALA A 164     -13.056   5.339   4.849  1.00 92.38           C  
ATOM   1352  C   ALA A 164     -12.693   6.834   4.856  1.00 92.38           C  
ATOM   1353  CB  ALA A 164     -12.251   4.547   5.887  1.00 92.38           C  
ATOM   1354  O   ALA A 164     -13.493   7.650   5.321  1.00 92.38           O  
ATOM   1355  N   VAL A 165     -11.524   7.196   4.315  1.00 96.18           N  
ATOM   1356  CA  VAL A 165     -11.067   8.591   4.201  1.00 96.18           C  
ATOM   1357  C   VAL A 165     -12.048   9.424   3.380  1.00 96.18           C  
ATOM   1358  CB  VAL A 165      -9.645   8.652   3.606  1.00 96.18           C  
ATOM   1359  O   VAL A 165     -12.457  10.489   3.832  1.00 96.18           O  
ATOM   1360  CG1 VAL A 165      -9.210  10.073   3.221  1.00 96.18           C  
ATOM   1361  CG2 VAL A 165      -8.623   8.134   4.627  1.00 96.18           C  
ATOM   1362  N   GLU A 166     -12.479   8.939   2.219  1.00 96.58           N  
ATOM   1363  CA  GLU A 166     -13.417   9.649   1.350  1.00 96.58           C  
ATOM   1364  C   GLU A 166     -14.777   9.860   2.022  1.00 96.58           C  
ATOM   1365  CB  GLU A 166     -13.543   8.883   0.028  1.00 96.58           C  
ATOM   1366  O   GLU A 166     -15.299  10.975   2.008  1.00 96.58           O  
ATOM   1367  CG  GLU A 166     -14.518   9.554  -0.941  1.00 96.58           C  
ATOM   1368  CD  GLU A 166     -14.357   9.048  -2.377  1.00 96.58           C  
ATOM   1369  OE1 GLU A 166     -14.551   9.874  -3.297  1.00 96.58           O  
ATOM   1370  OE2 GLU A 166     -14.093   7.842  -2.586  1.00 96.58           O  
ATOM   1371  N   LYS A 167     -15.325   8.830   2.679  1.00 92.48           N  
ATOM   1372  CA  LYS A 167     -16.630   8.908   3.353  1.00 92.48           C  
ATOM   1373  C   LYS A 167     -16.627   9.862   4.549  1.00 92.48           C  
ATOM   1374  CB  LYS A 167     -17.075   7.486   3.748  1.00 92.48           C  
ATOM   1375  O   LYS A 167     -17.642  10.500   4.812  1.00 92.48           O  
ATOM   1376  CG  LYS A 167     -18.498   7.431   4.343  1.00 92.48           C  
ATOM   1377  CD  LYS A 167     -18.994   5.982   4.516  1.00 92.48           C  
ATOM   1378  CE  LYS A 167     -20.467   5.921   4.975  1.00 92.48           C  
ATOM   1379  NZ  LYS A 167     -21.060   4.558   4.814  1.00 92.48           N  
ATOM   1380  N   ARG A 168     -15.531   9.935   5.313  1.00 93.20           N  
ATOM   1381  CA  ARG A 168     -15.472  10.743   6.550  1.00 93.20           C  
ATOM   1382  C   ARG A 168     -14.882  12.134   6.351  1.00 93.20           C  
ATOM   1383  CB  ARG A 168     -14.663  10.019   7.630  1.00 93.20           C  
ATOM   1384  O   ARG A 168     -15.274  13.052   7.060  1.00 93.20           O  
ATOM   1385  CG  ARG A 168     -15.182   8.636   8.043  1.00 93.20           C  
ATOM   1386  CD  ARG A 168     -16.540   8.729   8.736  1.00 93.20           C  
ATOM   1387  NE  ARG A 168     -16.883   7.453   9.385  1.00 93.20           N  
ATOM   1388  NH1 ARG A 168     -18.975   8.055  10.105  1.00 93.20           N  
ATOM   1389  NH2 ARG A 168     -18.200   6.008  10.547  1.00 93.20           N  
ATOM   1390  CZ  ARG A 168     -18.015   7.178  10.004  1.00 93.20           C  
ATOM   1391  N   LEU A 169     -13.921  12.280   5.441  1.00 94.38           N  
ATOM   1392  CA  LEU A 169     -13.135  13.506   5.259  1.00 94.38           C  
ATOM   1393  C   LEU A 169     -13.334  14.150   3.879  1.00 94.38           C  
ATOM   1394  CB  LEU A 169     -11.649  13.212   5.531  1.00 94.38           C  
ATOM   1395  O   LEU A 169     -12.797  15.229   3.630  1.00 94.38           O  
ATOM   1396  CG  LEU A 169     -11.340  12.524   6.874  1.00 94.38           C  
ATOM   1397  CD1 LEU A 169      -9.834  12.330   6.978  1.00 94.38           C  
ATOM   1398  CD2 LEU A 169     -11.780  13.347   8.086  1.00 94.38           C  
ATOM   1399  N   GLY A 170     -14.107  13.510   2.999  1.00 95.22           N  
ATOM   1400  CA  GLY A 170     -14.446  13.996   1.667  1.00 95.22           C  
ATOM   1401  C   GLY A 170     -13.446  13.592   0.581  1.00 95.22           C  
ATOM   1402  O   GLY A 170     -12.250  13.406   0.822  1.00 95.22           O  
ATOM   1403  N   SER A 171     -13.939  13.517  -0.657  1.00 97.16           N  
ATOM   1404  CA  SER A 171     -13.170  13.142  -1.853  1.00 97.16           C  
ATOM   1405  C   SER A 171     -11.921  14.003  -2.068  1.00 97.16           C  
ATOM   1406  CB  SER A 171     -14.082  13.249  -3.079  1.00 97.16           C  
ATOM   1407  O   SER A 171     -10.875  13.482  -2.443  1.00 97.16           O  
ATOM   1408  OG  SER A 171     -15.211  12.413  -2.924  1.00 97.16           O  
ATOM   1409  N   GLY A 172     -11.984  15.303  -1.754  1.00 97.75           N  
ATOM   1410  CA  GLY A 172     -10.833  16.206  -1.863  1.00 97.75           C  
ATOM   1411  C   GLY A 172      -9.645  15.779  -0.994  1.00 97.75           C  
ATOM   1412  O   GLY A 172      -8.503  15.839  -1.445  1.00 97.75           O  
ATOM   1413  N   LYS A 173      -9.891  15.272   0.225  1.00 97.66           N  
ATOM   1414  CA  LYS A 173      -8.817  14.766   1.093  1.00 97.66           C  
ATOM   1415  C   LYS A 173      -8.158  13.529   0.485  1.00 97.66           C  
ATOM   1416  CB  LYS A 173      -9.361  14.490   2.507  1.00 97.66           C  
ATOM   1417  O   LYS A 173      -6.930  13.459   0.465  1.00 97.66           O  
ATOM   1418  CG  LYS A 173      -8.307  13.931   3.484  1.00 97.66           C  
ATOM   1419  CD  LYS A 173      -7.056  14.804   3.692  1.00 97.66           C  
ATOM   1420  CE  LYS A 173      -7.400  16.182   4.275  1.00 97.66           C  
ATOM   1421  NZ  LYS A 173      -6.184  16.920   4.703  1.00 97.66           N  
ATOM   1422  N   LEU A 174      -8.956  12.594  -0.035  1.00 98.43           N  
ATOM   1423  CA  LEU A 174      -8.436  11.388  -0.682  1.00 98.43           C  
ATOM   1424  C   LEU A 174      -7.607  11.729  -1.931  1.00 98.43           C  
ATOM   1425  CB  LEU A 174      -9.593  10.419  -0.995  1.00 98.43           C  
ATOM   1426  O   LEU A 174      -6.519  11.181  -2.093  1.00 98.43           O  
ATOM   1427  CG  LEU A 174      -9.121   9.094  -1.632  1.00 98.43           C  
ATOM   1428  CD1 LEU A 174      -8.144   8.341  -0.727  1.00 98.43           C  
ATOM   1429  CD2 LEU A 174     -10.306   8.176  -1.905  1.00 98.43           C  
ATOM   1430  N   ILE A 175      -8.067  12.669  -2.765  1.00 98.54           N  
ATOM   1431  CA  ILE A 175      -7.328  13.140  -3.950  1.00 98.54           C  
ATOM   1432  C   ILE A 175      -5.961  13.702  -3.551  1.00 98.54           C  
ATOM   1433  CB  ILE A 175      -8.158  14.181  -4.741  1.00 98.54           C  
ATOM   1434  O   ILE A 175      -4.950  13.290  -4.111  1.00 98.54           O  
ATOM   1435  CG1 ILE A 175      -9.356  13.486  -5.423  1.00 98.54           C  
ATOM   1436  CG2 ILE A 175      -7.307  14.909  -5.801  1.00 98.54           C  
ATOM   1437  CD1 ILE A 175     -10.426  14.455  -5.945  1.00 98.54           C  
ATOM   1438  N   VAL A 176      -5.902  14.594  -2.556  1.00 98.60           N  
ATOM   1439  CA  VAL A 176      -4.633  15.212  -2.133  1.00 98.60           C  
ATOM   1440  C   VAL A 176      -3.660  14.171  -1.577  1.00 98.60           C  
ATOM   1441  CB  VAL A 176      -4.879  16.350  -1.125  1.00 98.60           C  
ATOM   1442  O   VAL A 176      -2.490  14.186  -1.953  1.00 98.60           O  
ATOM   1443  CG1 VAL A 176      -3.577  16.956  -0.587  1.00 98.60           C  
ATOM   1444  CG2 VAL A 176      -5.639  17.510  -1.781  1.00 98.60           C  
ATOM   1445  N   ILE A 177      -4.129  13.240  -0.732  1.00 98.57           N  
ATOM   1446  CA  ILE A 177      -3.284  12.139  -0.233  1.00 98.57           C  
ATOM   1447  C   ILE A 177      -2.747  11.327  -1.412  1.00 98.57           C  
ATOM   1448  CB  ILE A 177      -4.050  11.238   0.769  1.00 98.57           C  
ATOM   1449  O   ILE A 177      -1.548  11.066  -1.475  1.00 98.57           O  
ATOM   1450  CG1 ILE A 177      -4.357  12.010   2.072  1.00 98.57           C  
ATOM   1451  CG2 ILE A 177      -3.241   9.966   1.105  1.00 98.57           C  
ATOM   1452  CD1 ILE A 177      -5.380  11.319   2.976  1.00 98.57           C  
ATOM   1453  N   THR A 178      -3.613  10.972  -2.362  1.00 98.73           N  
ATOM   1454  CA  THR A 178      -3.265  10.154  -3.531  1.00 98.73           C  
ATOM   1455  C   THR A 178      -2.219  10.832  -4.409  1.00 98.73           C  
ATOM   1456  CB  THR A 178      -4.517   9.832  -4.358  1.00 98.73           C  
ATOM   1457  O   THR A 178      -1.196  10.225  -4.702  1.00 98.73           O  
ATOM   1458  CG2 THR A 178      -4.238   8.919  -5.548  1.00 98.73           C  
ATOM   1459  OG1 THR A 178      -5.461   9.175  -3.545  1.00 98.73           O  
ATOM   1460  N   LEU A 179      -2.426  12.095  -4.787  1.00 98.66           N  
ATOM   1461  CA  LEU A 179      -1.517  12.813  -5.682  1.00 98.66           C  
ATOM   1462  C   LEU A 179      -0.143  13.047  -5.046  1.00 98.66           C  
ATOM   1463  CB  LEU A 179      -2.153  14.149  -6.106  1.00 98.66           C  
ATOM   1464  O   LEU A 179       0.873  12.783  -5.683  1.00 98.66           O  
ATOM   1465  CG  LEU A 179      -3.397  14.026  -7.005  1.00 98.66           C  
ATOM   1466  CD1 LEU A 179      -3.953  15.425  -7.280  1.00 98.66           C  
ATOM   1467  CD2 LEU A 179      -3.095  13.353  -8.344  1.00 98.66           C  
ATOM   1468  N   ILE A 180      -0.098  13.504  -3.788  1.00 98.61           N  
ATOM   1469  CA  ILE A 180       1.173  13.780  -3.101  1.00 98.61           C  
ATOM   1470  C   ILE A 180       1.946  12.480  -2.867  1.00 98.61           C  
ATOM   1471  CB  ILE A 180       0.941  14.549  -1.779  1.00 98.61           C  
ATOM   1472  O   ILE A 180       3.152  12.429  -3.110  1.00 98.61           O  
ATOM   1473  CG1 ILE A 180       0.337  15.943  -2.069  1.00 98.61           C  
ATOM   1474  CG2 ILE A 180       2.258  14.712  -0.992  1.00 98.61           C  
ATOM   1475  CD1 ILE A 180      -0.003  16.751  -0.809  1.00 98.61           C  
ATOM   1476  N   SER A 181       1.268  11.425  -2.407  1.00 98.46           N  
ATOM   1477  CA  SER A 181       1.933  10.146  -2.149  1.00 98.46           C  
ATOM   1478  C   SER A 181       2.377   9.456  -3.434  1.00 98.46           C  
ATOM   1479  CB  SER A 181       1.086   9.213  -1.288  1.00 98.46           C  
ATOM   1480  O   SER A 181       3.502   8.967  -3.457  1.00 98.46           O  
ATOM   1481  OG  SER A 181      -0.149   8.917  -1.896  1.00 98.46           O  
ATOM   1482  N   ALA A 182       1.584   9.465  -4.512  1.00 98.48           N  
ATOM   1483  CA  ALA A 182       2.003   8.937  -5.812  1.00 98.48           C  
ATOM   1484  C   ALA A 182       3.263   9.656  -6.316  1.00 98.48           C  
ATOM   1485  CB  ALA A 182       0.846   9.047  -6.814  1.00 98.48           C  
ATOM   1486  O   ALA A 182       4.271   9.002  -6.572  1.00 98.48           O  
ATOM   1487  N   LEU A 183       3.253  10.993  -6.323  1.00 98.51           N  
ATOM   1488  CA  LEU A 183       4.380  11.800  -6.786  1.00 98.51           C  
ATOM   1489  C   LEU A 183       5.656  11.563  -5.966  1.00 98.51           C  
ATOM   1490  CB  LEU A 183       3.963  13.280  -6.743  1.00 98.51           C  
ATOM   1491  O   LEU A 183       6.716  11.309  -6.532  1.00 98.51           O  
ATOM   1492  CG  LEU A 183       5.062  14.261  -7.189  1.00 98.51           C  
ATOM   1493  CD1 LEU A 183       5.441  14.067  -8.655  1.00 98.51           C  
ATOM   1494  CD2 LEU A 183       4.568  15.696  -7.008  1.00 98.51           C  
ATOM   1495  N   LEU A 184       5.579  11.660  -4.634  1.00 98.13           N  
ATOM   1496  CA  LEU A 184       6.765  11.562  -3.776  1.00 98.13           C  
ATOM   1497  C   LEU A 184       7.290  10.131  -3.670  1.00 98.13           C  
ATOM   1498  CB  LEU A 184       6.472  12.149  -2.385  1.00 98.13           C  
ATOM   1499  O   LEU A 184       8.503   9.930  -3.677  1.00 98.13           O  
ATOM   1500  CG  LEU A 184       6.330  13.682  -2.363  1.00 98.13           C  
ATOM   1501  CD1 LEU A 184       5.994  14.144  -0.947  1.00 98.13           C  
ATOM   1502  CD2 LEU A 184       7.613  14.403  -2.786  1.00 98.13           C  
ATOM   1503  N   SER A 185       6.403   9.134  -3.617  1.00 97.09           N  
ATOM   1504  CA  SER A 185       6.828   7.732  -3.650  1.00 97.09           C  
ATOM   1505  C   SER A 185       7.463   7.371  -4.993  1.00 97.09           C  
ATOM   1506  CB  SER A 185       5.686   6.780  -3.283  1.00 97.09           C  
ATOM   1507  O   SER A 185       8.512   6.729  -5.000  1.00 97.09           O  
ATOM   1508  OG  SER A 185       4.660   6.769  -4.250  1.00 97.09           O  
ATOM   1509  N   GLY A 186       6.912   7.861  -6.110  1.00 96.88           N  
ATOM   1510  CA  GLY A 186       7.507   7.702  -7.435  1.00 96.88           C  
ATOM   1511  C   GLY A 186       8.852   8.413  -7.572  1.00 96.88           C  
ATOM   1512  O   GLY A 186       9.815   7.820  -8.054  1.00 96.88           O  
ATOM   1513  N   TYR A 187       8.966   9.639  -7.054  1.00 97.99           N  
ATOM   1514  CA  TYR A 187      10.217  10.399  -7.057  1.00 97.99           C  
ATOM   1515  C   TYR A 187      11.330   9.715  -6.256  1.00 97.99           C  
ATOM   1516  CB  TYR A 187       9.978  11.802  -6.487  1.00 97.99           C  
ATOM   1517  O   TYR A 187      12.488   9.714  -6.678  1.00 97.99           O  
ATOM   1518  CG  TYR A 187      11.257  12.611  -6.401  1.00 97.99           C  
ATOM   1519  CD1 TYR A 187      11.961  12.697  -5.183  1.00 97.99           C  
ATOM   1520  CD2 TYR A 187      11.781  13.211  -7.562  1.00 97.99           C  
ATOM   1521  CE1 TYR A 187      13.183  13.393  -5.122  1.00 97.99           C  
ATOM   1522  CE2 TYR A 187      13.003  13.907  -7.505  1.00 97.99           C  
ATOM   1523  OH  TYR A 187      14.883  14.672  -6.231  1.00 97.99           O  
ATOM   1524  CZ  TYR A 187      13.704  14.000  -6.285  1.00 97.99           C  
ATOM   1525  N   VAL A 188      11.001   9.137  -5.100  1.00 96.68           N  
ATOM   1526  CA  VAL A 188      11.967   8.379  -4.300  1.00 96.68           C  
ATOM   1527  C   VAL A 188      12.339   7.083  -5.016  1.00 96.68           C  
ATOM   1528  CB  VAL A 188      11.424   8.151  -2.877  1.00 96.68           C  
ATOM   1529  O   VAL A 188      13.524   6.787  -5.147  1.00 96.68           O  
ATOM   1530  CG1 VAL A 188      12.270   7.164  -2.069  1.00 96.68           C  
ATOM   1531  CG2 VAL A 188      11.436   9.489  -2.119  1.00 96.68           C  
ATOM   1532  N   GLN A 189      11.363   6.350  -5.554  1.00 94.23           N  
ATOM   1533  CA  GLN A 189      11.619   5.087  -6.243  1.00 94.23           C  
ATOM   1534  C   GLN A 189      12.539   5.255  -7.450  1.00 94.23           C  
ATOM   1535  CB  GLN A 189      10.288   4.463  -6.669  1.00 94.23           C  
ATOM   1536  O   GLN A 189      13.567   4.586  -7.533  1.00 94.23           O  
ATOM   1537  CG  GLN A 189      10.448   3.053  -7.259  1.00 94.23           C  
ATOM   1538  CD  GLN A 189      11.151   2.063  -6.337  1.00 94.23           C  
ATOM   1539  NE2 GLN A 189      11.750   1.032  -6.885  1.00 94.23           N  
ATOM   1540  OE1 GLN A 189      11.147   2.183  -5.117  1.00 94.23           O  
ATOM   1541  N   GLN A 190      12.227   6.194  -8.345  1.00 94.66           N  
ATOM   1542  CA  GLN A 190      13.057   6.452  -9.524  1.00 94.66           C  
ATOM   1543  C   GLN A 190      14.477   6.886  -9.157  1.00 94.66           C  
ATOM   1544  CB  GLN A 190      12.367   7.462 -10.454  1.00 94.66           C  
ATOM   1545  O   GLN A 190      15.429   6.536  -9.850  1.00 94.66           O  
ATOM   1546  CG  GLN A 190      12.295   8.865  -9.851  1.00 94.66           C  
ATOM   1547  CD  GLN A 190      13.488   9.766 -10.134  1.00 94.66           C  
ATOM   1548  NE2 GLN A 190      13.812  10.656  -9.225  1.00 94.66           N  
ATOM   1549  OE1 GLN A 190      14.132   9.722 -11.167  1.00 94.66           O  
ATOM   1550  N   LYS A 191      14.636   7.605  -8.037  1.00 95.89           N  
ATOM   1551  CA  LYS A 191      15.933   8.111  -7.589  1.00 95.89           C  
ATOM   1552  C   LYS A 191      16.865   6.993  -7.118  1.00 95.89           C  
ATOM   1553  CB  LYS A 191      15.705   9.173  -6.496  1.00 95.89           C  
ATOM   1554  O   LYS A 191      18.077   7.137  -7.273  1.00 95.89           O  
ATOM   1555  CG  LYS A 191      16.980   9.841  -5.960  1.00 95.89           C  
ATOM   1556  CD  LYS A 191      17.802  10.512  -7.068  1.00 95.89           C  
ATOM   1557  CE  LYS A 191      19.059  11.145  -6.473  1.00 95.89           C  
ATOM   1558  NZ  LYS A 191      20.106  11.308  -7.509  1.00 95.89           N  
ATOM   1559  N   PHE A 192      16.317   5.920  -6.546  1.00 91.88           N  
ATOM   1560  CA  PHE A 192      17.092   4.812  -5.981  1.00 91.88           C  
ATOM   1561  C   PHE A 192      17.132   3.560  -6.868  1.00 91.88           C  
ATOM   1562  CB  PHE A 192      16.560   4.496  -4.575  1.00 91.88           C  
ATOM   1563  O   PHE A 192      18.113   2.825  -6.813  1.00 91.88           O  
ATOM   1564  CG  PHE A 192      16.874   5.575  -3.551  1.00 91.88           C  
ATOM   1565  CD1 PHE A 192      18.206   5.794  -3.154  1.00 91.88           C  
ATOM   1566  CD2 PHE A 192      15.850   6.357  -2.987  1.00 91.88           C  
ATOM   1567  CE1 PHE A 192      18.513   6.799  -2.219  1.00 91.88           C  
ATOM   1568  CE2 PHE A 192      16.158   7.376  -2.065  1.00 91.88           C  
ATOM   1569  CZ  PHE A 192      17.489   7.596  -1.681  1.00 91.88           C  
ATOM   1570  N   SER A 193      16.108   3.320  -7.691  1.00 90.00           N  
ATOM   1571  CA  SER A 193      15.959   2.069  -8.454  1.00 90.00           C  
ATOM   1572  C   SER A 193      15.549   2.260  -9.920  1.00 90.00           C  
ATOM   1573  CB  SER A 193      14.944   1.166  -7.753  1.00 90.00           C  
ATOM   1574  O   SER A 193      15.296   1.278 -10.612  1.00 90.00           O  
ATOM   1575  OG  SER A 193      15.305   0.926  -6.404  1.00 90.00           O  
ATOM   1576  N   GLY A 194      15.501   3.498 -10.420  1.00 92.58           N  
ATOM   1577  CA  GLY A 194      15.146   3.787 -11.811  1.00 92.58           C  
ATOM   1578  C   GLY A 194      13.634   3.814 -12.100  1.00 92.58           C  
ATOM   1579  O   GLY A 194      12.817   3.577 -11.211  1.00 92.58           O  
ATOM   1580  N   PRO A 195      13.240   4.150 -13.342  1.00 95.54           N  
ATOM   1581  CA  PRO A 195      11.867   4.531 -13.702  1.00 95.54           C  
ATOM   1582  C   PRO A 195      10.900   3.354 -13.931  1.00 95.54           C  
ATOM   1583  CB  PRO A 195      12.026   5.368 -14.973  1.00 95.54           C  
ATOM   1584  O   PRO A 195       9.694   3.568 -14.052  1.00 95.54           O  
ATOM   1585  CG  PRO A 195      13.235   4.721 -15.648  1.00 95.54           C  
ATOM   1586  CD  PRO A 195      14.134   4.362 -14.472  1.00 95.54           C  
ATOM   1587  N   TRP A 196      11.407   2.120 -13.990  1.00 94.58           N  
ATOM   1588  CA  TRP A 196      10.632   0.915 -14.308  1.00 94.58           C  
ATOM   1589  C   TRP A 196       9.977   0.318 -13.063  1.00 94.58           C  
ATOM   1590  CB  TRP A 196      11.516  -0.088 -15.051  1.00 94.58           C  
ATOM   1591  O   TRP A 196      10.386  -0.717 -12.544  1.00 94.58           O  
ATOM   1592  CG  TRP A 196      12.129   0.459 -16.299  1.00 94.58           C  
ATOM   1593  CD1 TRP A 196      13.454   0.599 -16.524  1.00 94.58           C  
ATOM   1594  CD2 TRP A 196      11.457   0.966 -17.493  1.00 94.58           C  
ATOM   1595  CE2 TRP A 196      12.457   1.411 -18.408  1.00 94.58           C  
ATOM   1596  CE3 TRP A 196      10.109   1.096 -17.900  1.00 94.58           C  
ATOM   1597  NE1 TRP A 196      13.653   1.162 -17.769  1.00 94.58           N  
ATOM   1598  CH2 TRP A 196      10.795   2.085 -20.027  1.00 94.58           C  
ATOM   1599  CZ2 TRP A 196      12.144   1.962 -19.657  1.00 94.58           C  
ATOM   1600  CZ3 TRP A 196       9.783   1.655 -19.151  1.00 94.58           C  
ATOM   1601  N   PHE A 197       8.964   1.013 -12.561  1.00 93.44           N  
ATOM   1602  CA  PHE A 197       8.173   0.592 -11.413  1.00 93.44           C  
ATOM   1603  C   PHE A 197       6.709   0.987 -11.602  1.00 93.44           C  
ATOM   1604  CB  PHE A 197       8.749   1.202 -10.126  1.00 93.44           C  
ATOM   1605  O   PHE A 197       6.353   1.802 -12.455  1.00 93.44           O  
ATOM   1606  CG  PHE A 197       8.632   2.712 -10.071  1.00 93.44           C  
ATOM   1607  CD1 PHE A 197       9.605   3.502 -10.699  1.00 93.44           C  
ATOM   1608  CD2 PHE A 197       7.543   3.330  -9.429  1.00 93.44           C  
ATOM   1609  CE1 PHE A 197       9.486   4.898 -10.708  1.00 93.44           C  
ATOM   1610  CE2 PHE A 197       7.436   4.731  -9.423  1.00 93.44           C  
ATOM   1611  CZ  PHE A 197       8.404   5.518 -10.068  1.00 93.44           C  
ATOM   1612  N   GLY A 198       5.851   0.429 -10.760  1.00 94.35           N  
ATOM   1613  CA  GLY A 198       4.432   0.729 -10.769  1.00 94.35           C  
ATOM   1614  C   GLY A 198       3.709   0.087  -9.598  1.00 94.35           C  
ATOM   1615  O   GLY A 198       4.226  -0.834  -8.963  1.00 94.35           O  
ATOM   1616  N   GLY A 199       2.527   0.609  -9.305  1.00 95.32           N  
ATOM   1617  CA  GLY A 199       1.643   0.083  -8.274  1.00 95.32           C  
ATOM   1618  C   GLY A 199       1.139   1.150  -7.324  1.00 95.32           C  
ATOM   1619  O   GLY A 199       1.804   2.146  -7.029  1.00 95.32           O  
ATOM   1620  N   LEU A 200      -0.049   0.895  -6.785  1.00 96.61           N  
ATOM   1621  CA  LEU A 200      -0.715   1.781  -5.836  1.00 96.61           C  
ATOM   1622  C   LEU A 200      -0.127   1.680  -4.414  1.00 96.61           C  
ATOM   1623  CB  LEU A 200      -2.218   1.459  -5.896  1.00 96.61           C  
ATOM   1624  O   LEU A 200      -0.562   2.388  -3.509  1.00 96.61           O  
ATOM   1625  CG  LEU A 200      -3.164   2.542  -5.350  1.00 96.61           C  
ATOM   1626  CD1 LEU A 200      -3.094   3.835  -6.164  1.00 96.61           C  
ATOM   1627  CD2 LEU A 200      -4.598   2.018  -5.412  1.00 96.61           C  
ATOM   1628  N   SER A 201       0.868   0.818  -4.187  1.00 94.20           N  
ATOM   1629  CA  SER A 201       1.396   0.517  -2.854  1.00 94.20           C  
ATOM   1630  C   SER A 201       1.934   1.753  -2.125  1.00 94.20           C  
ATOM   1631  CB  SER A 201       2.462  -0.577  -2.938  1.00 94.20           C  
ATOM   1632  O   SER A 201       1.648   1.920  -0.947  1.00 94.20           O  
ATOM   1633  OG  SER A 201       3.523  -0.183  -3.788  1.00 94.20           O  
ATOM   1634  N   GLY A 202       2.632   2.677  -2.799  1.00 95.21           N  
ATOM   1635  CA  GLY A 202       3.075   3.932  -2.165  1.00 95.21           C  
ATOM   1636  C   GLY A 202       1.905   4.752  -1.594  1.00 95.21           C  
ATOM   1637  O   GLY A 202       1.971   5.261  -0.475  1.00 95.21           O  
ATOM   1638  N   VAL A 203       0.782   4.789  -2.316  1.00 98.12           N  
ATOM   1639  CA  VAL A 203      -0.462   5.439  -1.872  1.00 98.12           C  
ATOM   1640  C   VAL A 203      -1.122   4.658  -0.734  1.00 98.12           C  
ATOM   1641  CB  VAL A 203      -1.446   5.603  -3.048  1.00 98.12           C  
ATOM   1642  O   VAL A 203      -1.591   5.251   0.236  1.00 98.12           O  
ATOM   1643  CG1 VAL A 203      -2.724   6.324  -2.606  1.00 98.12           C  
ATOM   1644  CG2 VAL A 203      -0.824   6.372  -4.223  1.00 98.12           C  
ATOM   1645  N   VAL A 204      -1.132   3.326  -0.806  1.00 96.41           N  
ATOM   1646  CA  VAL A 204      -1.660   2.462   0.262  1.00 96.41           C  
ATOM   1647  C   VAL A 204      -0.904   2.677   1.574  1.00 96.41           C  
ATOM   1648  CB  VAL A 204      -1.631   0.984  -0.168  1.00 96.41           C  
ATOM   1649  O   VAL A 204      -1.537   2.844   2.614  1.00 96.41           O  
ATOM   1650  CG1 VAL A 204      -1.860   0.031   1.009  1.00 96.41           C  
ATOM   1651  CG2 VAL A 204      -2.703   0.720  -1.234  1.00 96.41           C  
ATOM   1652  N   TYR A 205       0.427   2.750   1.541  1.00 94.96           N  
ATOM   1653  CA  TYR A 205       1.240   3.038   2.726  1.00 94.96           C  
ATOM   1654  C   TYR A 205       0.956   4.436   3.287  1.00 94.96           C  
ATOM   1655  CB  TYR A 205       2.721   2.895   2.378  1.00 94.96           C  
ATOM   1656  O   TYR A 205       0.865   4.606   4.506  1.00 94.96           O  
ATOM   1657  CG  TYR A 205       3.259   1.484   2.493  1.00 94.96           C  
ATOM   1658  CD1 TYR A 205       4.215   1.190   3.480  1.00 94.96           C  
ATOM   1659  CD2 TYR A 205       2.853   0.476   1.596  1.00 94.96           C  
ATOM   1660  CE1 TYR A 205       4.816  -0.076   3.510  1.00 94.96           C  
ATOM   1661  CE2 TYR A 205       3.470  -0.784   1.604  1.00 94.96           C  
ATOM   1662  OH  TYR A 205       5.127  -2.229   2.540  1.00 94.96           O  
ATOM   1663  CZ  TYR A 205       4.466  -1.053   2.558  1.00 94.96           C  
ATOM   1664  N   ALA A 206       0.734   5.428   2.417  1.00 97.72           N  
ATOM   1665  CA  ALA A 206       0.284   6.749   2.845  1.00 97.72           C  
ATOM   1666  C   ALA A 206      -1.083   6.687   3.538  1.00 97.72           C  
ATOM   1667  CB  ALA A 206       0.266   7.698   1.642  1.00 97.72           C  
ATOM   1668  O   ALA A 206      -1.266   7.276   4.601  1.00 97.72           O  
ATOM   1669  N   LEU A 207      -2.039   5.931   2.996  1.00 97.63           N  
ATOM   1670  CA  LEU A 207      -3.347   5.739   3.621  1.00 97.63           C  
ATOM   1671  C   LEU A 207      -3.247   4.999   4.961  1.00 97.63           C  
ATOM   1672  CB  LEU A 207      -4.278   4.999   2.650  1.00 97.63           C  
ATOM   1673  O   LEU A 207      -3.927   5.390   5.907  1.00 97.63           O  
ATOM   1674  CG  LEU A 207      -4.790   5.855   1.481  1.00 97.63           C  
ATOM   1675  CD1 LEU A 207      -5.492   4.952   0.467  1.00 97.63           C  
ATOM   1676  CD2 LEU A 207      -5.797   6.911   1.952  1.00 97.63           C  
ATOM   1677  N   MET A 208      -2.388   3.981   5.075  1.00 95.33           N  
ATOM   1678  CA  MET A 208      -2.138   3.269   6.335  1.00 95.33           C  
ATOM   1679  C   MET A 208      -1.617   4.227   7.408  1.00 95.33           C  
ATOM   1680  CB  MET A 208      -1.127   2.131   6.126  1.00 95.33           C  
ATOM   1681  O   MET A 208      -2.213   4.322   8.482  1.00 95.33           O  
ATOM   1682  CG  MET A 208      -1.705   0.932   5.377  1.00 95.33           C  
ATOM   1683  SD  MET A 208      -0.443  -0.311   5.005  1.00 95.33           S  
ATOM   1684  CE  MET A 208      -1.495  -1.623   4.343  1.00 95.33           C  
ATOM   1685  N   GLY A 209      -0.558   4.984   7.097  1.00 96.19           N  
ATOM   1686  CA  GLY A 209       0.006   5.981   8.008  1.00 96.19           C  
ATOM   1687  C   GLY A 209      -0.999   7.068   8.375  1.00 96.19           C  
ATOM   1688  O   GLY A 209      -1.137   7.416   9.548  1.00 96.19           O  
ATOM   1689  N   TYR A 210      -1.749   7.559   7.387  1.00 97.91           N  
ATOM   1690  CA  TYR A 210      -2.741   8.604   7.592  1.00 97.91           C  
ATOM   1691  C   TYR A 210      -3.877   8.141   8.510  1.00 97.91           C  
ATOM   1692  CB  TYR A 210      -3.279   9.096   6.241  1.00 97.91           C  
ATOM   1693  O   TYR A 210      -4.163   8.786   9.516  1.00 97.91           O  
ATOM   1694  CG  TYR A 210      -4.227  10.267   6.375  1.00 97.91           C  
ATOM   1695  CD1 TYR A 210      -5.604  10.047   6.566  1.00 97.91           C  
ATOM   1696  CD2 TYR A 210      -3.717  11.577   6.366  1.00 97.91           C  
ATOM   1697  CE1 TYR A 210      -6.464  11.140   6.774  1.00 97.91           C  
ATOM   1698  CE2 TYR A 210      -4.575  12.674   6.564  1.00 97.91           C  
ATOM   1699  OH  TYR A 210      -6.773  13.505   7.012  1.00 97.91           O  
ATOM   1700  CZ  TYR A 210      -5.950  12.453   6.775  1.00 97.91           C  
ATOM   1701  N   VAL A 211      -4.519   7.013   8.190  1.00 96.24           N  
ATOM   1702  CA  VAL A 211      -5.673   6.485   8.935  1.00 96.24           C  
ATOM   1703  C   VAL A 211      -5.285   6.086  10.356  1.00 96.24           C  
ATOM   1704  CB  VAL A 211      -6.303   5.298   8.174  1.00 96.24           C  
ATOM   1705  O   VAL A 211      -6.032   6.376  11.292  1.00 96.24           O  
ATOM   1706  CG1 VAL A 211      -7.329   4.505   8.996  1.00 96.24           C  
ATOM   1707  CG2 VAL A 211      -7.017   5.800   6.910  1.00 96.24           C  
ATOM   1708  N   TRP A 212      -4.119   5.458  10.534  1.00 95.70           N  
ATOM   1709  CA  TRP A 212      -3.623   5.085  11.855  1.00 95.70           C  
ATOM   1710  C   TRP A 212      -3.333   6.318  12.717  1.00 95.70           C  
ATOM   1711  CB  TRP A 212      -2.384   4.199  11.708  1.00 95.70           C  
ATOM   1712  O   TRP A 212      -3.953   6.493  13.766  1.00 95.70           O  
ATOM   1713  CG  TRP A 212      -1.686   3.912  12.998  1.00 95.70           C  
ATOM   1714  CD1 TRP A 212      -2.211   3.249  14.054  1.00 95.70           C  
ATOM   1715  CD2 TRP A 212      -0.364   4.362  13.423  1.00 95.70           C  
ATOM   1716  CE2 TRP A 212      -0.145   3.910  14.758  1.00 95.70           C  
ATOM   1717  CE3 TRP A 212       0.661   5.125  12.821  1.00 95.70           C  
ATOM   1718  NE1 TRP A 212      -1.307   3.250  15.096  1.00 95.70           N  
ATOM   1719  CH2 TRP A 212       2.048   4.930  14.824  1.00 95.70           C  
ATOM   1720  CZ2 TRP A 212       1.039   4.184  15.456  1.00 95.70           C  
ATOM   1721  CZ3 TRP A 212       1.856   5.403  13.513  1.00 95.70           C  
ATOM   1722  N   LEU A 213      -2.455   7.217  12.258  1.00 95.95           N  
ATOM   1723  CA  LEU A 213      -2.033   8.356  13.071  1.00 95.95           C  
ATOM   1724  C   LEU A 213      -3.175   9.349  13.313  1.00 95.95           C  
ATOM   1725  CB  LEU A 213      -0.824   9.025  12.402  1.00 95.95           C  
ATOM   1726  O   LEU A 213      -3.250   9.946  14.390  1.00 95.95           O  
ATOM   1727  CG  LEU A 213      -0.200  10.145  13.251  1.00 95.95           C  
ATOM   1728  CD1 LEU A 213       0.431   9.608  14.538  1.00 95.95           C  
ATOM   1729  CD2 LEU A 213       0.874  10.877  12.460  1.00 95.95           C  
ATOM   1730  N   ARG A 214      -4.082   9.524  12.341  1.00 95.96           N  
ATOM   1731  CA  ARG A 214      -5.263  10.377  12.512  1.00 95.96           C  
ATOM   1732  C   ARG A 214      -6.202   9.816  13.578  1.00 95.96           C  
ATOM   1733  CB  ARG A 214      -5.981  10.575  11.164  1.00 95.96           C  
ATOM   1734  O   ARG A 214      -6.665  10.590  14.409  1.00 95.96           O  
ATOM   1735  CG  ARG A 214      -7.118  11.603  11.216  1.00 95.96           C  
ATOM   1736  CD  ARG A 214      -6.588  13.014  11.506  1.00 95.96           C  
ATOM   1737  NE  ARG A 214      -7.679  13.980  11.667  1.00 95.96           N  
ATOM   1738  NH1 ARG A 214      -8.189  14.367   9.450  1.00 95.96           N  
ATOM   1739  NH2 ARG A 214      -9.347  15.346  11.114  1.00 95.96           N  
ATOM   1740  CZ  ARG A 214      -8.389  14.560  10.727  1.00 95.96           C  
ATOM   1741  N   GLY A 215      -6.429   8.502  13.593  1.00 93.72           N  
ATOM   1742  CA  GLY A 215      -7.257   7.855  14.611  1.00 93.72           C  
ATOM   1743  C   GLY A 215      -6.667   7.928  16.017  1.00 93.72           C  
ATOM   1744  O   GLY A 215      -7.404   8.167  16.968  1.00 93.72           O  
ATOM   1745  N   GLU A 216      -5.344   7.810  16.148  1.00 93.78           N  
ATOM   1746  CA  GLU A 216      -4.652   7.941  17.438  1.00 93.78           C  
ATOM   1747  C   GLU A 216      -4.650   9.388  17.965  1.00 93.78           C  
ATOM   1748  CB  GLU A 216      -3.206   7.435  17.287  1.00 93.78           C  
ATOM   1749  O   GLU A 216      -4.832   9.635  19.156  1.00 93.78           O  
ATOM   1750  CG  GLU A 216      -3.095   5.909  17.119  1.00 93.78           C  
ATOM   1751  CD  GLU A 216      -3.605   5.126  18.339  1.00 93.78           C  
ATOM   1752  OE1 GLU A 216      -4.239   4.065  18.125  1.00 93.78           O  
ATOM   1753  OE2 GLU A 216      -3.353   5.583  19.475  1.00 93.78           O  
ATOM   1754  N   ARG A 217      -4.444  10.385  17.090  1.00 94.81           N  
ATOM   1755  CA  ARG A 217      -4.288  11.794  17.507  1.00 94.81           C  
ATOM   1756  C   ARG A 217      -5.591  12.584  17.573  1.00 94.81           C  
ATOM   1757  CB  ARG A 217      -3.307  12.503  16.572  1.00 94.81           C  
ATOM   1758  O   ARG A 217      -5.651  13.568  18.322  1.00 94.81           O  
ATOM   1759  CG  ARG A 217      -1.875  11.974  16.711  1.00 94.81           C  
ATOM   1760  CD  ARG A 217      -0.929  12.729  15.769  1.00 94.81           C  
ATOM   1761  NE  ARG A 217      -0.807  14.167  16.086  1.00 94.81           N  
ATOM   1762  NH1 ARG A 217       0.512  13.977  17.958  1.00 94.81           N  
ATOM   1763  NH2 ARG A 217      -0.044  16.001  17.189  1.00 94.81           N  
ATOM   1764  CZ  ARG A 217      -0.120  14.704  17.078  1.00 94.81           C  
ATOM   1765  N   ASP A 218      -6.578  12.187  16.778  1.00 93.29           N  
ATOM   1766  CA  ASP A 218      -7.894  12.807  16.632  1.00 93.29           C  
ATOM   1767  C   ASP A 218      -8.996  11.724  16.526  1.00 93.29           C  
ATOM   1768  CB  ASP A 218      -7.844  13.755  15.417  1.00 93.29           C  
ATOM   1769  O   ASP A 218      -9.598  11.549  15.459  1.00 93.29           O  
ATOM   1770  CG  ASP A 218      -9.148  14.514  15.154  1.00 93.29           C  
ATOM   1771  OD1 ASP A 218      -9.962  14.633  16.101  1.00 93.29           O  
ATOM   1772  OD2 ASP A 218      -9.287  14.992  13.994  1.00 93.29           O  
ATOM   1773  N   PRO A 219      -9.304  10.995  17.624  1.00 90.55           N  
ATOM   1774  CA  PRO A 219     -10.327   9.939  17.620  1.00 90.55           C  
ATOM   1775  C   PRO A 219     -11.724  10.428  17.204  1.00 90.55           C  
ATOM   1776  CB  PRO A 219     -10.361   9.394  19.054  1.00 90.55           C  
ATOM   1777  O   PRO A 219     -12.551   9.653  16.727  1.00 90.55           O  
ATOM   1778  CG  PRO A 219      -8.977   9.716  19.610  1.00 90.55           C  
ATOM   1779  CD  PRO A 219      -8.625  11.028  18.917  1.00 90.55           C  
ATOM   1780  N   GLN A 220     -11.992  11.729  17.358  1.00 90.38           N  
ATOM   1781  CA  GLN A 220     -13.259  12.353  16.968  1.00 90.38           C  
ATOM   1782  C   GLN A 220     -13.403  12.537  15.450  1.00 90.38           C  
ATOM   1783  CB  GLN A 220     -13.416  13.693  17.692  1.00 90.38           C  
ATOM   1784  O   GLN A 220     -14.506  12.797  14.979  1.00 90.38           O  
ATOM   1785  CG  GLN A 220     -13.614  13.511  19.205  1.00 90.38           C  
ATOM   1786  CD  GLN A 220     -13.865  14.837  19.907  1.00 90.38           C  
ATOM   1787  NE2 GLN A 220     -14.117  14.850  21.195  1.00 90.38           N  
ATOM   1788  OE1 GLN A 220     -13.743  15.906  19.340  1.00 90.38           O  
ATOM   1789  N   SER A 221     -12.332  12.345  14.672  1.00 90.06           N  
ATOM   1790  CA  SER A 221     -12.382  12.375  13.203  1.00 90.06           C  
ATOM   1791  C   SER A 221     -13.256  11.274  12.587  1.00 90.06           C  
ATOM   1792  CB  SER A 221     -10.968  12.256  12.625  1.00 90.06           C  
ATOM   1793  O   SER A 221     -13.604  11.351  11.409  1.00 90.06           O  
ATOM   1794  OG  SER A 221     -10.397  10.996  12.920  1.00 90.06           O  
ATOM   1795  N   GLY A 222     -13.589  10.224  13.350  1.00 88.38           N  
ATOM   1796  CA  GLY A 222     -14.336   9.062  12.859  1.00 88.38           C  
ATOM   1797  C   GLY A 222     -13.528   8.139  11.936  1.00 88.38           C  
ATOM   1798  O   GLY A 222     -14.097   7.214  11.348  1.00 88.38           O  
ATOM   1799  N   ILE A 223     -12.221   8.384  11.812  1.00 89.08           N  
ATOM   1800  CA  ILE A 223     -11.245   7.561  11.098  1.00 89.08           C  
ATOM   1801  C   ILE A 223     -10.377   6.848  12.131  1.00 89.08           C  
ATOM   1802  CB  ILE A 223     -10.386   8.450  10.171  1.00 89.08           C  
ATOM   1803  O   ILE A 223      -9.809   7.493  13.003  1.00 89.08           O  
ATOM   1804  CG1 ILE A 223     -11.201   9.048   9.009  1.00 89.08           C  
ATOM   1805  CG2 ILE A 223      -9.173   7.693   9.608  1.00 89.08           C  
ATOM   1806  CD1 ILE A 223     -11.653   8.023   7.962  1.00 89.08           C  
ATOM   1807  N   TYR A 224     -10.256   5.527  12.028  1.00 86.95           N  
ATOM   1808  CA  TYR A 224      -9.340   4.740  12.850  1.00 86.95           C  
ATOM   1809  C   TYR A 224      -8.975   3.435  12.143  1.00 86.95           C  
ATOM   1810  CB  TYR A 224      -9.952   4.466  14.236  1.00 86.95           C  
ATOM   1811  O   TYR A 224      -9.772   2.883  11.378  1.00 86.95           O  
ATOM   1812  CG  TYR A 224     -11.202   3.601  14.237  1.00 86.95           C  
ATOM   1813  CD1 TYR A 224     -12.455   4.166  13.927  1.00 86.95           C  
ATOM   1814  CD2 TYR A 224     -11.114   2.237  14.579  1.00 86.95           C  
ATOM   1815  CE1 TYR A 224     -13.614   3.367  13.929  1.00 86.95           C  
ATOM   1816  CE2 TYR A 224     -12.278   1.446  14.624  1.00 86.95           C  
ATOM   1817  OH  TYR A 224     -14.649   1.237  14.318  1.00 86.95           O  
ATOM   1818  CZ  TYR A 224     -13.527   2.005  14.282  1.00 86.95           C  
ATOM   1819  N   LEU A 225      -7.775   2.923  12.418  1.00 84.99           N  
ATOM   1820  CA  LEU A 225      -7.351   1.606  11.953  1.00 84.99           C  
ATOM   1821  C   LEU A 225      -7.637   0.570  13.045  1.00 84.99           C  
ATOM   1822  CB  LEU A 225      -5.871   1.655  11.526  1.00 84.99           C  
ATOM   1823  O   LEU A 225      -7.128   0.671  14.158  1.00 84.99           O  
ATOM   1824  CG  LEU A 225      -5.413   0.465  10.661  1.00 84.99           C  
ATOM   1825  CD1 LEU A 225      -6.291   0.251   9.424  1.00 84.99           C  
ATOM   1826  CD2 LEU A 225      -3.991   0.718  10.162  1.00 84.99           C  
ATOM   1827  N   GLN A 226      -8.475  -0.427  12.750  1.00 82.46           N  
ATOM   1828  CA  GLN A 226      -8.783  -1.492  13.709  1.00 82.46           C  
ATOM   1829  C   GLN A 226      -7.518  -2.291  14.048  1.00 82.46           C  
ATOM   1830  CB  GLN A 226      -9.865  -2.428  13.150  1.00 82.46           C  
ATOM   1831  O   GLN A 226      -6.746  -2.619  13.152  1.00 82.46           O  
ATOM   1832  CG  GLN A 226     -11.238  -1.746  13.071  1.00 82.46           C  
ATOM   1833  CD  GLN A 226     -12.346  -2.673  12.583  1.00 82.46           C  
ATOM   1834  NE2 GLN A 226     -13.571  -2.201  12.515  1.00 82.46           N  
ATOM   1835  OE1 GLN A 226     -12.149  -3.834  12.276  1.00 82.46           O  
ATOM   1836  N   ARG A 227      -7.335  -2.670  15.322  1.00 80.21           N  
ATOM   1837  CA  ARG A 227      -6.123  -3.368  15.801  1.00 80.21           C  
ATOM   1838  C   ARG A 227      -5.751  -4.598  14.964  1.00 80.21           C  
ATOM   1839  CB  ARG A 227      -6.277  -3.767  17.279  1.00 80.21           C  
ATOM   1840  O   ARG A 227      -4.588  -4.763  14.621  1.00 80.21           O  
ATOM   1841  CG  ARG A 227      -6.274  -2.565  18.236  1.00 80.21           C  
ATOM   1842  CD  ARG A 227      -6.362  -3.051  19.688  1.00 80.21           C  
ATOM   1843  NE  ARG A 227      -6.307  -1.932  20.647  1.00 80.21           N  
ATOM   1844  NH1 ARG A 227      -6.571  -3.167  22.572  1.00 80.21           N  
ATOM   1845  NH2 ARG A 227      -6.315  -0.955  22.706  1.00 80.21           N  
ATOM   1846  CZ  ARG A 227      -6.399  -2.024  21.965  1.00 80.21           C  
ATOM   1847  N   GLY A 228      -6.732  -5.417  14.573  1.00 79.44           N  
ATOM   1848  CA  GLY A 228      -6.489  -6.581  13.709  1.00 79.44           C  
ATOM   1849  C   GLY A 228      -5.939  -6.211  12.325  1.00 79.44           C  
ATOM   1850  O   GLY A 228      -5.071  -6.900  11.799  1.00 79.44           O  
ATOM   1851  N   LEU A 229      -6.374  -5.078  11.766  1.00 82.39           N  
ATOM   1852  CA  LEU A 229      -5.861  -4.569  10.494  1.00 82.39           C  
ATOM   1853  C   LEU A 229      -4.481  -3.933  10.627  1.00 82.39           C  
ATOM   1854  CB  LEU A 229      -6.841  -3.561   9.884  1.00 82.39           C  
ATOM   1855  O   LEU A 229      -3.745  -3.944   9.654  1.00 82.39           O  
ATOM   1856  CG  LEU A 229      -8.192  -4.172   9.495  1.00 82.39           C  
ATOM   1857  CD1 LEU A 229      -9.075  -3.052   8.979  1.00 82.39           C  
ATOM   1858  CD2 LEU A 229      -8.076  -5.224   8.392  1.00 82.39           C  
ATOM   1859  N   ILE A 230      -4.101  -3.425  11.803  1.00 82.14           N  
ATOM   1860  CA  ILE A 230      -2.719  -2.983  12.046  1.00 82.14           C  
ATOM   1861  C   ILE A 230      -1.773  -4.177  11.916  1.00 82.14           C  
ATOM   1862  CB  ILE A 230      -2.559  -2.290  13.419  1.00 82.14           C  
ATOM   1863  O   ILE A 230      -0.781  -4.084  11.205  1.00 82.14           O  
ATOM   1864  CG1 ILE A 230      -3.445  -1.027  13.489  1.00 82.14           C  
ATOM   1865  CG2 ILE A 230      -1.082  -1.929  13.671  1.00 82.14           C  
ATOM   1866  CD1 ILE A 230      -3.448  -0.314  14.845  1.00 82.14           C  
ATOM   1867  N   ILE A 231      -2.105  -5.315  12.534  1.00 83.66           N  
ATOM   1868  CA  ILE A 231      -1.298  -6.538  12.406  1.00 83.66           C  
ATOM   1869  C   ILE A 231      -1.230  -6.992  10.948  1.00 83.66           C  
ATOM   1870  CB  ILE A 231      -1.843  -7.657  13.320  1.00 83.66           C  
ATOM   1871  O   ILE A 231      -0.148  -7.275  10.445  1.00 83.66           O  
ATOM   1872  CG1 ILE A 231      -1.857  -7.250  14.811  1.00 83.66           C  
ATOM   1873  CG2 ILE A 231      -1.047  -8.961  13.134  1.00 83.66           C  
ATOM   1874  CD1 ILE A 231      -0.494  -6.860  15.403  1.00 83.66           C  
ATOM   1875  N   PHE A 232      -2.363  -7.001  10.242  1.00 82.90           N  
ATOM   1876  CA  PHE A 232      -2.388  -7.369   8.828  1.00 82.90           C  
ATOM   1877  C   PHE A 232      -1.583  -6.394   7.946  1.00 82.90           C  
ATOM   1878  CB  PHE A 232      -3.848  -7.498   8.379  1.00 82.90           C  
ATOM   1879  O   PHE A 232      -0.852  -6.832   7.061  1.00 82.90           O  
ATOM   1880  CG  PHE A 232      -3.983  -8.058   6.980  1.00 82.90           C  
ATOM   1881  CD1 PHE A 232      -4.483  -7.256   5.942  1.00 82.90           C  
ATOM   1882  CD2 PHE A 232      -3.563  -9.372   6.706  1.00 82.90           C  
ATOM   1883  CE1 PHE A 232      -4.466  -7.717   4.616  1.00 82.90           C  
ATOM   1884  CE2 PHE A 232      -3.584  -9.853   5.386  1.00 82.90           C  
ATOM   1885  CZ  PHE A 232      -4.002  -9.013   4.342  1.00 82.90           C  
ATOM   1886  N   ALA A 233      -1.647  -5.087   8.219  1.00 81.20           N  
ATOM   1887  CA  ALA A 233      -0.826  -4.077   7.555  1.00 81.20           C  
ATOM   1888  C   ALA A 233       0.662  -4.307   7.834  1.00 81.20           C  
ATOM   1889  CB  ALA A 233      -1.268  -2.677   8.000  1.00 81.20           C  
ATOM   1890  O   ALA A 233       1.450  -4.302   6.901  1.00 81.20           O  
ATOM   1891  N   LEU A 234       1.052  -4.583   9.081  1.00 83.46           N  
ATOM   1892  CA  LEU A 234       2.440  -4.890   9.432  1.00 83.46           C  
ATOM   1893  C   LEU A 234       2.945  -6.150   8.725  1.00 83.46           C  
ATOM   1894  CB  LEU A 234       2.579  -5.041  10.955  1.00 83.46           C  
ATOM   1895  O   LEU A 234       4.045  -6.129   8.188  1.00 83.46           O  
ATOM   1896  CG  LEU A 234       2.468  -3.723  11.740  1.00 83.46           C  
ATOM   1897  CD1 LEU A 234       2.431  -4.037  13.237  1.00 83.46           C  
ATOM   1898  CD2 LEU A 234       3.646  -2.785  11.474  1.00 83.46           C  
ATOM   1899  N   ILE A 235       2.142  -7.217   8.664  1.00 85.82           N  
ATOM   1900  CA  ILE A 235       2.485  -8.427   7.901  1.00 85.82           C  
ATOM   1901  C   ILE A 235       2.685  -8.085   6.423  1.00 85.82           C  
ATOM   1902  CB  ILE A 235       1.410  -9.523   8.088  1.00 85.82           C  
ATOM   1903  O   ILE A 235       3.667  -8.518   5.832  1.00 85.82           O  
ATOM   1904  CG1 ILE A 235       1.452 -10.062   9.536  1.00 85.82           C  
ATOM   1905  CG2 ILE A 235       1.613 -10.686   7.094  1.00 85.82           C  
ATOM   1906  CD1 ILE A 235       0.237 -10.921   9.911  1.00 85.82           C  
ATOM   1907  N   TRP A 236       1.795  -7.281   5.836  1.00 81.20           N  
ATOM   1908  CA  TRP A 236       1.916  -6.835   4.447  1.00 81.20           C  
ATOM   1909  C   TRP A 236       3.189  -6.009   4.211  1.00 81.20           C  
ATOM   1910  CB  TRP A 236       0.658  -6.044   4.070  1.00 81.20           C  
ATOM   1911  O   TRP A 236       3.891  -6.224   3.224  1.00 81.20           O  
ATOM   1912  CG  TRP A 236       0.595  -5.660   2.630  1.00 81.20           C  
ATOM   1913  CD1 TRP A 236       0.831  -4.431   2.117  1.00 81.20           C  
ATOM   1914  CD2 TRP A 236       0.372  -6.539   1.490  1.00 81.20           C  
ATOM   1915  CE2 TRP A 236       0.497  -5.767   0.297  1.00 81.20           C  
ATOM   1916  CE3 TRP A 236       0.112  -7.918   1.348  1.00 81.20           C  
ATOM   1917  NE1 TRP A 236       0.742  -4.484   0.738  1.00 81.20           N  
ATOM   1918  CH2 TRP A 236       0.184  -7.722  -1.085  1.00 81.20           C  
ATOM   1919  CZ2 TRP A 236       0.397  -6.337  -0.978  1.00 81.20           C  
ATOM   1920  CZ3 TRP A 236       0.025  -8.504   0.073  1.00 81.20           C  
ATOM   1921  N   ILE A 237       3.521  -5.116   5.149  1.00 79.03           N  
ATOM   1922  CA  ILE A 237       4.739  -4.301   5.118  1.00 79.03           C  
ATOM   1923  C   ILE A 237       5.987  -5.179   5.175  1.00 79.03           C  
ATOM   1924  CB  ILE A 237       4.724  -3.235   6.242  1.00 79.03           C  
ATOM   1925  O   ILE A 237       6.878  -5.049   4.341  1.00 79.03           O  
ATOM   1926  CG1 ILE A 237       3.612  -2.190   5.991  1.00 79.03           C  
ATOM   1927  CG2 ILE A 237       6.096  -2.539   6.357  1.00 79.03           C  
ATOM   1928  CD1 ILE A 237       3.320  -1.249   7.165  1.00 79.03           C  
ATOM   1929  N   VAL A 238       6.034  -6.100   6.137  1.00 83.84           N  
ATOM   1930  CA  VAL A 238       7.151  -7.031   6.320  1.00 83.84           C  
ATOM   1931  C   VAL A 238       7.301  -7.938   5.100  1.00 83.84           C  
ATOM   1932  CB  VAL A 238       6.943  -7.836   7.619  1.00 83.84           C  
ATOM   1933  O   VAL A 238       8.406  -8.111   4.599  1.00 83.84           O  
ATOM   1934  CG1 VAL A 238       7.906  -9.018   7.772  1.00 83.84           C  
ATOM   1935  CG2 VAL A 238       7.156  -6.930   8.842  1.00 83.84           C  
ATOM   1936  N   ALA A 239       6.202  -8.478   4.576  1.00 81.59           N  
ATOM   1937  CA  ALA A 239       6.247  -9.354   3.414  1.00 81.59           C  
ATOM   1938  C   ALA A 239       6.738  -8.633   2.150  1.00 81.59           C  
ATOM   1939  CB  ALA A 239       4.866  -9.987   3.232  1.00 81.59           C  
ATOM   1940  O   ALA A 239       7.472  -9.232   1.364  1.00 81.59           O  
ATOM   1941  N   GLY A 240       6.392  -7.350   1.985  1.00 74.65           N  
ATOM   1942  CA  GLY A 240       6.979  -6.502   0.951  1.00 74.65           C  
ATOM   1943  C   GLY A 240       8.474  -6.260   1.177  1.00 74.65           C  
ATOM   1944  O   GLY A 240       9.271  -6.445   0.270  1.00 74.65           O  
ATOM   1945  N   TRP A 241       8.871  -5.930   2.405  1.00 76.97           N  
ATOM   1946  CA  TRP A 241      10.264  -5.619   2.737  1.00 76.97           C  
ATOM   1947  C   TRP A 241      11.244  -6.769   2.465  1.00 76.97           C  
ATOM   1948  CB  TRP A 241      10.330  -5.217   4.212  1.00 76.97           C  
ATOM   1949  O   TRP A 241      12.378  -6.527   2.059  1.00 76.97           O  
ATOM   1950  CG  TRP A 241      11.635  -4.612   4.605  1.00 76.97           C  
ATOM   1951  CD1 TRP A 241      12.703  -5.268   5.112  1.00 76.97           C  
ATOM   1952  CD2 TRP A 241      12.052  -3.229   4.439  1.00 76.97           C  
ATOM   1953  CE2 TRP A 241      13.395  -3.103   4.901  1.00 76.97           C  
ATOM   1954  CE3 TRP A 241      11.431  -2.077   3.914  1.00 76.97           C  
ATOM   1955  NE1 TRP A 241      13.743  -4.377   5.297  1.00 76.97           N  
ATOM   1956  CH2 TRP A 241      13.435  -0.748   4.348  1.00 76.97           C  
ATOM   1957  CZ2 TRP A 241      14.083  -1.881   4.868  1.00 76.97           C  
ATOM   1958  CZ3 TRP A 241      12.115  -0.851   3.866  1.00 76.97           C  
ATOM   1959  N   PHE A 242      10.810  -8.011   2.697  1.00 79.74           N  
ATOM   1960  CA  PHE A 242      11.611  -9.225   2.505  1.00 79.74           C  
ATOM   1961  C   PHE A 242      11.401  -9.898   1.136  1.00 79.74           C  
ATOM   1962  CB  PHE A 242      11.362 -10.185   3.683  1.00 79.74           C  
ATOM   1963  O   PHE A 242      11.778 -11.057   0.977  1.00 79.74           O  
ATOM   1964  CG  PHE A 242      11.970  -9.730   4.993  1.00 79.74           C  
ATOM   1965  CD1 PHE A 242      13.357  -9.832   5.195  1.00 79.74           C  
ATOM   1966  CD2 PHE A 242      11.157  -9.219   6.019  1.00 79.74           C  
ATOM   1967  CE1 PHE A 242      13.926  -9.416   6.411  1.00 79.74           C  
ATOM   1968  CE2 PHE A 242      11.725  -8.787   7.230  1.00 79.74           C  
ATOM   1969  CZ  PHE A 242      13.111  -8.889   7.427  1.00 79.74           C  
ATOM   1970  N   ASP A 243      10.778  -9.210   0.170  1.00 73.70           N  
ATOM   1971  CA  ASP A 243      10.501  -9.726  -1.180  1.00 73.70           C  
ATOM   1972  C   ASP A 243       9.802 -11.107  -1.184  1.00 73.70           C  
ATOM   1973  CB  ASP A 243      11.769  -9.678  -2.061  1.00 73.70           C  
ATOM   1974  O   ASP A 243       9.954 -11.906  -2.111  1.00 73.70           O  
ATOM   1975  CG  ASP A 243      12.249  -8.264  -2.414  1.00 73.70           C  
ATOM   1976  OD1 ASP A 243      11.405  -7.344  -2.517  1.00 73.70           O  
ATOM   1977  OD2 ASP A 243      13.464  -8.111  -2.667  1.00 73.70           O  
ATOM   1978  N   LEU A 244       8.972 -11.400  -0.169  1.00 71.30           N  
ATOM   1979  CA  LEU A 244       8.342 -12.722   0.012  1.00 71.30           C  
ATOM   1980  C   LEU A 244       7.364 -13.097  -1.114  1.00 71.30           C  
ATOM   1981  CB  LEU A 244       7.623 -12.798   1.373  1.00 71.30           C  
ATOM   1982  O   LEU A 244       6.896 -14.232  -1.181  1.00 71.30           O  
ATOM   1983  CG  LEU A 244       8.511 -12.617   2.614  1.00 71.30           C  
ATOM   1984  CD1 LEU A 244       7.679 -12.847   3.880  1.00 71.30           C  
ATOM   1985  CD2 LEU A 244       9.685 -13.596   2.661  1.00 71.30           C  
ATOM   1986  N   PHE A 245       7.048 -12.151  -1.997  1.00 65.77           N  
ATOM   1987  CA  PHE A 245       6.166 -12.334  -3.147  1.00 65.77           C  
ATOM   1988  C   PHE A 245       6.911 -12.430  -4.488  1.00 65.77           C  
ATOM   1989  CB  PHE A 245       5.100 -11.232  -3.134  1.00 65.77           C  
ATOM   1990  O   PHE A 245       6.266 -12.397  -5.534  1.00 65.77           O  
ATOM   1991  CG  PHE A 245       4.269 -11.204  -1.865  1.00 65.77           C  
ATOM   1992  CD1 PHE A 245       3.430 -12.290  -1.549  1.00 65.77           C  
ATOM   1993  CD2 PHE A 245       4.331 -10.097  -0.999  1.00 65.77           C  
ATOM   1994  CE1 PHE A 245       2.654 -12.267  -0.376  1.00 65.77           C  
ATOM   1995  CE2 PHE A 245       3.530 -10.059   0.153  1.00 65.77           C  
ATOM   1996  CZ  PHE A 245       2.700 -11.148   0.473  1.00 65.77           C  
ATOM   1997  N   GLY A 246       8.246 -12.534  -4.477  1.00 54.67           N  
ATOM   1998  CA  GLY A 246       9.050 -12.751  -5.687  1.00 54.67           C  
ATOM   1999  C   GLY A 246       9.099 -11.561  -6.652  1.00 54.67           C  
ATOM   2000  O   GLY A 246       9.489 -11.721  -7.804  1.00 54.67           O  
ATOM   2001  N   MET A 247       8.705 -10.370  -6.201  1.00 58.44           N  
ATOM   2002  CA  MET A 247       8.841  -9.114  -6.938  1.00 58.44           C  
ATOM   2003  C   MET A 247       9.796  -8.224  -6.148  1.00 58.44           C  
ATOM   2004  CB  MET A 247       7.472  -8.429  -7.095  1.00 58.44           C  
ATOM   2005  O   MET A 247       9.597  -8.096  -4.945  1.00 58.44           O  
ATOM   2006  CG  MET A 247       6.449  -9.246  -7.899  1.00 58.44           C  
ATOM   2007  SD  MET A 247       4.777  -8.519  -7.935  1.00 58.44           S  
ATOM   2008  CE  MET A 247       4.225  -8.998  -6.274  1.00 58.44           C  
ATOM   2009  N   SER A 248      10.791  -7.611  -6.801  1.00 62.07           N  
ATOM   2010  CA  SER A 248      11.661  -6.619  -6.153  1.00 62.07           C  
ATOM   2011  C   SER A 248      10.807  -5.438  -5.704  1.00 62.07           C  
ATOM   2012  CB  SER A 248      12.772  -6.161  -7.105  1.00 62.07           C  
ATOM   2013  O   SER A 248      10.281  -4.684  -6.530  1.00 62.07           O  
ATOM   2014  OG  SER A 248      13.632  -5.235  -6.470  1.00 62.07           O  
ATOM   2015  N   MET A 249      10.588  -5.323  -4.398  1.00 65.81           N  
ATOM   2016  CA  MET A 249       9.670  -4.333  -3.864  1.00 65.81           C  
ATOM   2017  C   MET A 249      10.301  -2.948  -3.845  1.00 65.81           C  
ATOM   2018  CB  MET A 249       9.140  -4.757  -2.492  1.00 65.81           C  
ATOM   2019  O   MET A 249      11.454  -2.730  -3.469  1.00 65.81           O  
ATOM   2020  CG  MET A 249       8.120  -5.890  -2.651  1.00 65.81           C  
ATOM   2021  SD  MET A 249       6.531  -5.426  -3.403  1.00 65.81           S  
ATOM   2022  CE  MET A 249       5.796  -7.079  -3.461  1.00 65.81           C  
ATOM   2023  N   ALA A 250       9.479  -1.974  -4.220  1.00 73.11           N  
ATOM   2024  CA  ALA A 250       9.775  -0.553  -4.198  1.00 73.11           C  
ATOM   2025  C   ALA A 250       9.818  -0.006  -2.753  1.00 73.11           C  
ATOM   2026  CB  ALA A 250       8.728   0.115  -5.102  1.00 73.11           C  
ATOM   2027  O   ALA A 250       9.031   0.866  -2.381  1.00 73.11           O  
ATOM   2028  N   ASN A 251      10.722  -0.528  -1.915  1.00 80.68           N  
ATOM   2029  CA  ASN A 251      10.820  -0.205  -0.486  1.00 80.68           C  
ATOM   2030  C   ASN A 251      10.989   1.307  -0.241  1.00 80.68           C  
ATOM   2031  CB  ASN A 251      11.991  -1.014   0.117  1.00 80.68           C  
ATOM   2032  O   ASN A 251      10.408   1.863   0.694  1.00 80.68           O  
ATOM   2033  CG  ASN A 251      11.661  -2.489   0.313  1.00 80.68           C  
ATOM   2034  ND2 ASN A 251      12.647  -3.350   0.390  1.00 80.68           N  
ATOM   2035  OD1 ASN A 251      10.510  -2.870   0.424  1.00 80.68           O  
ATOM   2036  N   GLY A 252      11.716   2.000  -1.127  1.00 84.38           N  
ATOM   2037  CA  GLY A 252      11.823   3.460  -1.108  1.00 84.38           C  
ATOM   2038  C   GLY A 252      10.470   4.149  -1.315  1.00 84.38           C  
ATOM   2039  O   GLY A 252      10.117   5.056  -0.557  1.00 84.38           O  
ATOM   2040  N   ALA A 253       9.673   3.678  -2.281  1.00 88.85           N  
ATOM   2041  CA  ALA A 253       8.315   4.168  -2.514  1.00 88.85           C  
ATOM   2042  C   ALA A 253       7.411   3.962  -1.288  1.00 88.85           C  
ATOM   2043  CB  ALA A 253       7.711   3.442  -3.725  1.00 88.85           C  
ATOM   2044  O   ALA A 253       6.636   4.848  -0.926  1.00 88.85           O  
ATOM   2045  N   HIS A 254       7.512   2.799  -0.641  1.00 90.91           N  
ATOM   2046  CA  HIS A 254       6.705   2.439   0.527  1.00 90.91           C  
ATOM   2047  C   HIS A 254       6.991   3.341   1.730  1.00 90.91           C  
ATOM   2048  CB  HIS A 254       6.968   0.969   0.871  1.00 90.91           C  
ATOM   2049  O   HIS A 254       6.058   3.905   2.306  1.00 90.91           O  
ATOM   2050  CG  HIS A 254       6.494  -0.048  -0.140  1.00 90.91           C  
ATOM   2051  CD2 HIS A 254       5.728   0.166  -1.251  1.00 90.91           C  
ATOM   2052  ND1 HIS A 254       6.844  -1.393  -0.099  1.00 90.91           N  
ATOM   2053  CE1 HIS A 254       6.325  -1.960  -1.193  1.00 90.91           C  
ATOM   2054  NE2 HIS A 254       5.638  -1.050  -1.902  1.00 90.91           N  
ATOM   2055  N   ILE A 255       8.269   3.546   2.071  1.00 90.89           N  
ATOM   2056  CA  ILE A 255       8.671   4.442   3.168  1.00 90.89           C  
ATOM   2057  C   ILE A 255       8.250   5.883   2.871  1.00 90.89           C  
ATOM   2058  CB  ILE A 255      10.192   4.345   3.435  1.00 90.89           C  
ATOM   2059  O   ILE A 255       7.677   6.547   3.737  1.00 90.89           O  
ATOM   2060  CG1 ILE A 255      10.520   2.966   4.049  1.00 90.89           C  
ATOM   2061  CG2 ILE A 255      10.662   5.473   4.382  1.00 90.89           C  
ATOM   2062  CD1 ILE A 255      12.021   2.697   4.219  1.00 90.89           C  
ATOM   2063  N   ALA A 256       8.500   6.365   1.651  1.00 94.95           N  
ATOM   2064  CA  ALA A 256       8.123   7.717   1.249  1.00 94.95           C  
ATOM   2065  C   ALA A 256       6.605   7.928   1.337  1.00 94.95           C  
ATOM   2066  CB  ALA A 256       8.648   7.949  -0.167  1.00 94.95           C  
ATOM   2067  O   ALA A 256       6.147   8.925   1.894  1.00 94.95           O  
ATOM   2068  N   GLY A 257       5.823   6.956   0.860  1.00 96.70           N  
ATOM   2069  CA  GLY A 257       4.370   6.946   0.985  1.00 96.70           C  
ATOM   2070  C   GLY A 257       3.911   7.020   2.441  1.00 96.70           C  
ATOM   2071  O   GLY A 257       3.149   7.916   2.806  1.00 96.70           O  
ATOM   2072  N   LEU A 258       4.427   6.137   3.301  1.00 95.42           N  
ATOM   2073  CA  LEU A 258       4.104   6.126   4.730  1.00 95.42           C  
ATOM   2074  C   LEU A 258       4.410   7.475   5.396  1.00 95.42           C  
ATOM   2075  CB  LEU A 258       4.879   4.980   5.407  1.00 95.42           C  
ATOM   2076  O   LEU A 258       3.564   8.012   6.112  1.00 95.42           O  
ATOM   2077  CG  LEU A 258       4.601   4.823   6.914  1.00 95.42           C  
ATOM   2078  CD1 LEU A 258       3.145   4.454   7.195  1.00 95.42           C  
ATOM   2079  CD2 LEU A 258       5.490   3.727   7.497  1.00 95.42           C  
ATOM   2080  N   ALA A 259       5.585   8.047   5.121  1.00 97.31           N  
ATOM   2081  CA  ALA A 259       5.999   9.340   5.657  1.00 97.31           C  
ATOM   2082  C   ALA A 259       5.043  10.472   5.245  1.00 97.31           C  
ATOM   2083  CB  ALA A 259       7.437   9.618   5.206  1.00 97.31           C  
ATOM   2084  O   ALA A 259       4.660  11.281   6.091  1.00 97.31           O  
ATOM   2085  N   VAL A 260       4.591  10.494   3.983  1.00 98.13           N  
ATOM   2086  CA  VAL A 260       3.570  11.443   3.501  1.00 98.13           C  
ATOM   2087  C   VAL A 260       2.272  11.298   4.292  1.00 98.13           C  
ATOM   2088  CB  VAL A 260       3.311  11.252   1.992  1.00 98.13           C  
ATOM   2089  O   VAL A 260       1.742  12.287   4.800  1.00 98.13           O  
ATOM   2090  CG1 VAL A 260       2.074  12.012   1.491  1.00 98.13           C  
ATOM   2091  CG2 VAL A 260       4.512  11.753   1.189  1.00 98.13           C  
ATOM   2092  N   GLY A 261       1.778  10.068   4.441  1.00 98.13           N  
ATOM   2093  CA  GLY A 261       0.559   9.775   5.191  1.00 98.13           C  
ATOM   2094  C   GLY A 261       0.609  10.259   6.639  1.00 98.13           C  
ATOM   2095  O   GLY A 261      -0.293  10.963   7.102  1.00 98.13           O  
ATOM   2096  N   LEU A 262       1.697   9.924   7.337  1.00 97.91           N  
ATOM   2097  CA  LEU A 262       1.949  10.348   8.714  1.00 97.91           C  
ATOM   2098  C   LEU A 262       2.043  11.876   8.823  1.00 97.91           C  
ATOM   2099  CB  LEU A 262       3.247   9.689   9.222  1.00 97.91           C  
ATOM   2100  O   LEU A 262       1.398  12.470   9.687  1.00 97.91           O  
ATOM   2101  CG  LEU A 262       3.188   8.159   9.391  1.00 97.91           C  
ATOM   2102  CD1 LEU A 262       4.583   7.625   9.715  1.00 97.91           C  
ATOM   2103  CD2 LEU A 262       2.251   7.729  10.516  1.00 97.91           C  
ATOM   2104  N   ALA A 263       2.782  12.536   7.929  1.00 98.34           N  
ATOM   2105  CA  ALA A 263       2.917  13.991   7.935  1.00 98.34           C  
ATOM   2106  C   ALA A 263       1.560  14.690   7.745  1.00 98.34           C  
ATOM   2107  CB  ALA A 263       3.922  14.395   6.851  1.00 98.34           C  
ATOM   2108  O   ALA A 263       1.208  15.594   8.507  1.00 98.34           O  
ATOM   2109  N   MET A 264       0.755  14.233   6.783  1.00 98.19           N  
ATOM   2110  CA  MET A 264      -0.575  14.791   6.530  1.00 98.19           C  
ATOM   2111  C   MET A 264      -1.526  14.583   7.715  1.00 98.19           C  
ATOM   2112  CB  MET A 264      -1.161  14.171   5.257  1.00 98.19           C  
ATOM   2113  O   MET A 264      -2.224  15.518   8.113  1.00 98.19           O  
ATOM   2114  CG  MET A 264      -0.438  14.645   3.993  1.00 98.19           C  
ATOM   2115  SD  MET A 264      -1.128  13.964   2.465  1.00 98.19           S  
ATOM   2116  CE  MET A 264      -2.663  14.918   2.371  1.00 98.19           C  
ATOM   2117  N   ALA A 265      -1.538  13.391   8.321  1.00 97.81           N  
ATOM   2118  CA  ALA A 265      -2.358  13.125   9.502  1.00 97.81           C  
ATOM   2119  C   ALA A 265      -1.916  13.952  10.714  1.00 97.81           C  
ATOM   2120  CB  ALA A 265      -2.318  11.633   9.819  1.00 97.81           C  
ATOM   2121  O   ALA A 265      -2.765  14.438  11.466  1.00 97.81           O  
ATOM   2122  N   PHE A 266      -0.609  14.154  10.896  1.00 97.39           N  
ATOM   2123  CA  PHE A 266      -0.074  15.011  11.947  1.00 97.39           C  
ATOM   2124  C   PHE A 266      -0.569  16.455  11.794  1.00 97.39           C  
ATOM   2125  CB  PHE A 266       1.457  14.931  11.946  1.00 97.39           C  
ATOM   2126  O   PHE A 266      -1.136  16.997  12.747  1.00 97.39           O  
ATOM   2127  CG  PHE A 266       2.103  15.797  13.005  1.00 97.39           C  
ATOM   2128  CD1 PHE A 266       2.645  17.048  12.661  1.00 97.39           C  
ATOM   2129  CD2 PHE A 266       2.173  15.344  14.336  1.00 97.39           C  
ATOM   2130  CE1 PHE A 266       3.267  17.837  13.643  1.00 97.39           C  
ATOM   2131  CE2 PHE A 266       2.786  16.140  15.320  1.00 97.39           C  
ATOM   2132  CZ  PHE A 266       3.331  17.388  14.973  1.00 97.39           C  
ATOM   2133  N   VAL A 267      -0.431  17.041  10.597  1.00 97.23           N  
ATOM   2134  CA  VAL A 267      -0.886  18.409  10.285  1.00 97.23           C  
ATOM   2135  C   VAL A 267      -2.395  18.560  10.488  1.00 97.23           C  
ATOM   2136  CB  VAL A 267      -0.479  18.801   8.848  1.00 97.23           C  
ATOM   2137  O   VAL A 267      -2.838  19.482  11.176  1.00 97.23           O  
ATOM   2138  CG1 VAL A 267      -1.097  20.134   8.402  1.00 97.23           C  
ATOM   2139  CG2 VAL A 267       1.044  18.952   8.740  1.00 97.23           C  
ATOM   2140  N   ASP A 268      -3.196  17.632   9.960  1.00 96.09           N  
ATOM   2141  CA  ASP A 268      -4.655  17.675  10.112  1.00 96.09           C  
ATOM   2142  C   ASP A 268      -5.082  17.575  11.588  1.00 96.09           C  
ATOM   2143  CB  ASP A 268      -5.300  16.540   9.305  1.00 96.09           C  
ATOM   2144  O   ASP A 268      -5.991  18.284  12.026  1.00 96.09           O  
ATOM   2145  CG  ASP A 268      -5.318  16.749   7.787  1.00 96.09           C  
ATOM   2146  OD1 ASP A 268      -5.205  17.883   7.278  1.00 96.09           O  
ATOM   2147  OD2 ASP A 268      -5.603  15.762   7.070  1.00 96.09           O  
ATOM   2148  N   SER A 269      -4.389  16.750  12.381  1.00 93.99           N  
ATOM   2149  CA  SER A 269      -4.674  16.584  13.813  1.00 93.99           C  
ATOM   2150  C   SER A 269      -4.304  17.819  14.641  1.00 93.99           C  
ATOM   2151  CB  SER A 269      -3.917  15.387  14.386  1.00 93.99           C  
ATOM   2152  O   SER A 269      -4.955  18.102  15.647  1.00 93.99           O  
ATOM   2153  OG  SER A 269      -4.201  14.200  13.685  1.00 93.99           O  
ATOM   2154  N   LEU A 270      -3.272  18.575  14.242  1.00 93.18           N  
ATOM   2155  CA  LEU A 270      -2.945  19.856  14.880  1.00 93.18           C  
ATOM   2156  C   LEU A 270      -4.043  20.896  14.633  1.00 93.18           C  
ATOM   2157  CB  LEU A 270      -1.594  20.387  14.368  1.00 93.18           C  
ATOM   2158  O   LEU A 270      -4.443  21.601  15.557  1.00 93.18           O  
ATOM   2159  CG  LEU A 270      -0.344  19.617  14.827  1.00 93.18           C  
ATOM   2160  CD1 LEU A 270       0.886  20.293  14.225  1.00 93.18           C  
ATOM   2161  CD2 LEU A 270      -0.189  19.592  16.350  1.00 93.18           C  
ATOM   2162  N   ASN A 271      -4.562  20.965  13.406  1.00 83.99           N  
ATOM   2163  CA  ASN A 271      -5.620  21.908  13.045  1.00 83.99           C  
ATOM   2164  C   ASN A 271      -6.968  21.567  13.698  1.00 83.99           C  
ATOM   2165  CB  ASN A 271      -5.719  21.968  11.514  1.00 83.99           C  
ATOM   2166  O   ASN A 271      -7.709  22.479  14.057  1.00 83.99           O  
ATOM   2167  CG  ASN A 271      -4.547  22.702  10.884  1.00 83.99           C  
ATOM   2168  ND2 ASN A 271      -4.248  22.418   9.639  1.00 83.99           N  
ATOM   2169  OD1 ASN A 271      -3.910  23.554  11.487  1.00 83.99           O  
ATOM   2170  N   ALA A 272      -7.272  20.282  13.905  1.00 80.38           N  
ATOM   2171  CA  ALA A 272      -8.477  19.852  14.617  1.00 80.38           C  
ATOM   2172  C   ALA A 272      -8.480  20.301  16.089  1.00 80.38           C  
ATOM   2173  CB  ALA A 272      -8.594  18.329  14.495  1.00 80.38           C  
ATOM   2174  O   ALA A 272      -9.504  20.755  16.594  1.00 80.38           O  
ATOM   2175  N   ARG A 273      -7.324  20.242  16.767  1.00 71.26           N  
ATOM   2176  CA  ARG A 273      -7.187  20.699  18.162  1.00 71.26           C  
ATOM   2177  C   ARG A 273      -7.371  22.205  18.322  1.00 71.26           C  
ATOM   2178  CB  ARG A 273      -5.833  20.271  18.739  1.00 71.26           C  
ATOM   2179  O   ARG A 273      -7.864  22.619  19.355  1.00 71.26           O  
ATOM   2180  CG  ARG A 273      -5.776  18.758  18.973  1.00 71.26           C  
ATOM   2181  CD  ARG A 273      -4.408  18.364  19.532  1.00 71.26           C  
ATOM   2182  NE  ARG A 273      -4.301  16.900  19.669  1.00 71.26           N  
ATOM   2183  NH1 ARG A 273      -2.445  16.834  21.023  1.00 71.26           N  
ATOM   2184  NH2 ARG A 273      -3.471  14.931  20.412  1.00 71.26           N  
ATOM   2185  CZ  ARG A 273      -3.404  16.232  20.369  1.00 71.26           C  
ATOM   2186  N   LYS A 274      -7.020  23.005  17.309  1.00 67.88           N  
ATOM   2187  CA  LYS A 274      -7.221  24.467  17.318  1.00 67.88           C  
ATOM   2188  C   LYS A 274      -8.685  24.896  17.161  1.00 67.88           C  
ATOM   2189  CB  LYS A 274      -6.384  25.119  16.208  1.00 67.88           C  
ATOM   2190  O   LYS A 274      -8.984  26.064  17.366  1.00 67.88           O  
ATOM   2191  CG  LYS A 274      -4.872  25.056  16.458  1.00 67.88           C  
ATOM   2192  CD  LYS A 274      -4.139  25.760  15.310  1.00 67.88           C  
ATOM   2193  CE  LYS A 274      -2.626  25.746  15.540  1.00 67.88           C  
ATOM   2194  NZ  LYS A 274      -1.916  26.469  14.456  1.00 67.88           N  
ATOM   2195  N   ARG A 275      -9.571  23.994  16.719  1.00 62.37           N  
ATOM   2196  CA  ARG A 275     -11.009  24.263  16.530  1.00 62.37           C  
ATOM   2197  C   ARG A 275     -11.859  23.891  17.752  1.00 62.37           C  
ATOM   2198  CB  ARG A 275     -11.522  23.539  15.275  1.00 62.37           C  
ATOM   2199  O   ARG A 275     -13.068  24.089  17.702  1.00 62.37           O  
ATOM   2200  CG  ARG A 275     -10.926  24.087  13.973  1.00 62.37           C  
ATOM   2201  CD  ARG A 275     -11.505  23.305  12.789  1.00 62.37           C  
ATOM   2202  NE  ARG A 275     -10.945  23.763  11.504  1.00 62.37           N  
ATOM   2203  NH1 ARG A 275     -12.296  22.504  10.140  1.00 62.37           N  
ATOM   2204  NH2 ARG A 275     -10.778  23.867   9.233  1.00 62.37           N  
ATOM   2205  CZ  ARG A 275     -11.339  23.376  10.303  1.00 62.37           C  
ATOM   2206  N   LYS A 276     -11.244  23.312  18.785  1.00 52.32           N  
ATOM   2207  CA  LYS A 276     -11.855  23.044  20.091  1.00 52.32           C  
ATOM   2208  C   LYS A 276     -11.460  24.143  21.059  1.00 52.32           C  
ATOM   2209  CB  LYS A 276     -11.369  21.709  20.652  1.00 52.32           C  
ATOM   2210  O   LYS A 276     -12.309  24.463  21.910  1.00 52.32           O  
ATOM   2211  CG  LYS A 276     -11.849  20.519  19.829  1.00 52.32           C  
ATOM   2212  CD  LYS A 276     -11.351  19.250  20.512  1.00 52.32           C  
ATOM   2213  CE  LYS A 276     -11.836  18.062  19.703  1.00 52.32           C  
ATOM   2214  NZ  LYS A 276     -11.393  16.791  20.307  1.00 52.32           N  
ATOM   2215  OXT LYS A 276     -10.290  24.563  20.933  1.00 52.32           O  
TER    2216      LYS A 276                                                      
ENDMDL                                                                          
END                                                                             
