# Supplementary material for: Structural screens identify candidate human homologs of insect chemoreceptors and cryptic Drosophila gustatory receptor-like proteins
Source: eLife. 2023 Feb 20;12:e85537. doi: 10.7554/eLife.85537 (PMC9998090; doi:10.7554/eLife.85537)
Supplement: Source data 1. — Models of proteins analyzed in this work, either downloaded from the AlphaFold Protein Structure Database or, where not already available, predicted using the AlphaFold2 algorithm implemented in ColabFold (Mirdita et al., 2022). The four-letter code in the filename represents the first letter of the genus and the first three letters of the species (e.g., ‘Dmel’ = D. melanogaster); species names are given in full in the figures. [file elife-85537-data1.zip › HsapAdipR_AF-Q96A54-F1-model_v4.pdb]

HEADER                                            01-JUN-22                     
TITLE     ALPHAFOLD MONOMER V2.0 PREDICTION FOR ADIPONECTIN RECEPTOR PROTEIN 1  
TITLE    2 (Q96A54)                                                             
COMPND    MOL_ID: 1;                                                            
COMPND   2 MOLECULE: ADIPONECTIN RECEPTOR PROTEIN 1;                            
COMPND   3 CHAIN: A                                                             
SOURCE    MOL_ID: 1;                                                            
SOURCE   2 ORGANISM_SCIENTIFIC: HOMO SAPIENS;                                   
SOURCE   3 ORGANISM_TAXID: 9606                                                 
REMARK   1                                                                      
REMARK   1 REFERENCE 1                                                          
REMARK   1  AUTH   JOHN JUMPER, RICHARD EVANS, ALEXANDER PRITZEL, TIM GREEN,    
REMARK   1  AUTH 2 MICHAEL FIGURNOV, OLAF RONNEBERGER, KATHRYN TUNYASUVUNAKOOL, 
REMARK   1  AUTH 3 RUSS BATES, AUGUSTIN ZIDEK, ANNA POTAPENKO, ALEX BRIDGLAND,  
REMARK   1  AUTH 4 CLEMENS MEYER, SIMON A A KOHL, ANDREW J BALLARD,             
REMARK   1  AUTH 5 ANDREW COWIE, BERNARDINO ROMERA-PAREDES, STANISLAV NIKOLOV,  
REMARK   1  AUTH 6 RISHUB JAIN, JONAS ADLER, TREVOR BACK, STIG PETERSEN,        
REMARK   1  AUTH 7 DAVID REIMAN, ELLEN CLANCY, MICHAL ZIELINSKI,                
REMARK   1  AUTH 8 MARTIN STEINEGGER, MICHALINA PACHOLSKA, TAMAS BERGHAMMER,    
REMARK   1  AUTH 9 DAVID SILVER, ORIOL VINYALS, ANDREW W SENIOR,                
REMARK   1  AUTH10 KORAY KAVUKCUOGLU, PUSHMEET KOHLI, DEMIS HASSABIS            
REMARK   1  TITL   HIGHLY ACCURATE PROTEIN STRUCTURE PREDICTION WITH ALPHAFOLD  
REMARK   1  REF    NATURE                        V. 596   583 2021              
REMARK   1  REFN                   ISSN 0028-0836                               
REMARK   1  PMID   34265844                                                     
REMARK   1  DOI    10.1038/s41586-021-03819-2                                   
REMARK   1                                                                      
REMARK   1 DISCLAIMERS                                                          
REMARK   1 ALPHAFOLD DATA, COPYRIGHT (2021) DEEPMIND TECHNOLOGIES LIMITED. THE  
REMARK   1 INFORMATION PROVIDED IS THEORETICAL MODELLING ONLY AND CAUTION SHOULD
REMARK   1 BE EXERCISED IN ITS USE. IT IS PROVIDED "AS-IS" WITHOUT ANY WARRANTY 
REMARK   1 OF ANY KIND, WHETHER EXPRESSED OR IMPLIED. NO WARRANTY IS GIVEN THAT 
REMARK   1 USE OF THE INFORMATION SHALL NOT INFRINGE THE RIGHTS OF ANY THIRD    
REMARK   1 PARTY. THE INFORMATION IS NOT INTENDED TO BE A SUBSTITUTE FOR        
REMARK   1 PROFESSIONAL MEDICAL ADVICE, DIAGNOSIS, OR TREATMENT, AND DOES NOT   
REMARK   1 CONSTITUTE MEDICAL OR OTHER PROFESSIONAL ADVICE. IT IS AVAILABLE FOR 
REMARK   1 ACADEMIC AND COMMERCIAL PURPOSES, UNDER CC-BY 4.0 LICENCE.           
DBREF  XXXX A    1   375  UNP    Q96A54   PAQR1_HUMAN      1    375             
SEQRES   1 A  375  MET SER SER HIS LYS GLY SER VAL VAL ALA GLN GLY ASN          
SEQRES   2 A  375  GLY ALA PRO ALA SER ASN ARG GLU ALA ASP THR VAL GLU          
SEQRES   3 A  375  LEU ALA GLU LEU GLY PRO LEU LEU GLU GLU LYS GLY LYS          
SEQRES   4 A  375  ARG VAL ILE ALA ASN PRO PRO LYS ALA GLU GLU GLU GLN          
SEQRES   5 A  375  THR CYS PRO VAL PRO GLN GLU GLU GLU GLU GLU VAL ARG          
SEQRES   6 A  375  VAL LEU THR LEU PRO LEU GLN ALA HIS HIS ALA MET GLU          
SEQRES   7 A  375  LYS MET GLU GLU PHE VAL TYR LYS VAL TRP GLU GLY ARG          
SEQRES   8 A  375  TRP ARG VAL ILE PRO TYR ASP VAL LEU PRO ASP TRP LEU          
SEQRES   9 A  375  LYS ASP ASN ASP TYR LEU LEU HIS GLY HIS ARG PRO PRO          
SEQRES  10 A  375  MET PRO SER PHE ARG ALA CYS PHE LYS SER ILE PHE ARG          
SEQRES  11 A  375  ILE HIS THR GLU THR GLY ASN ILE TRP THR HIS LEU LEU          
SEQRES  12 A  375  GLY PHE VAL LEU PHE LEU PHE LEU GLY ILE LEU THR MET          
SEQRES  13 A  375  LEU ARG PRO ASN MET TYR PHE MET ALA PRO LEU GLN GLU          
SEQRES  14 A  375  LYS VAL VAL PHE GLY MET PHE PHE LEU GLY ALA VAL LEU          
SEQRES  15 A  375  CYS LEU SER PHE SER TRP LEU PHE HIS THR VAL TYR CYS          
SEQRES  16 A  375  HIS SER GLU LYS VAL SER ARG THR PHE SER LYS LEU ASP          
SEQRES  17 A  375  TYR SER GLY ILE ALA LEU LEU ILE MET GLY SER PHE VAL          
SEQRES  18 A  375  PRO TRP LEU TYR TYR SER PHE TYR CYS SER PRO GLN PRO          
SEQRES  19 A  375  ARG LEU ILE TYR LEU SER ILE VAL CYS VAL LEU GLY ILE          
SEQRES  20 A  375  SER ALA ILE ILE VAL ALA GLN TRP ASP ARG PHE ALA THR          
SEQRES  21 A  375  PRO LYS HIS ARG GLN THR ARG ALA GLY VAL PHE LEU GLY          
SEQRES  22 A  375  LEU GLY LEU SER GLY VAL VAL PRO THR MET HIS PHE THR          
SEQRES  23 A  375  ILE ALA GLU GLY PHE VAL LYS ALA THR THR VAL GLY GLN          
SEQRES  24 A  375  MET GLY TRP PHE PHE LEU MET ALA VAL MET TYR ILE THR          
SEQRES  25 A  375  GLY ALA GLY LEU TYR ALA ALA ARG ILE PRO GLU ARG PHE          
SEQRES  26 A  375  PHE PRO GLY LYS PHE ASP ILE TRP PHE GLN SER HIS GLN          
SEQRES  27 A  375  ILE PHE HIS VAL LEU VAL VAL ALA ALA ALA PHE VAL HIS          
SEQRES  28 A  375  PHE TYR GLY VAL SER ASN LEU GLN GLU PHE ARG TYR GLY          
SEQRES  29 A  375  LEU GLU GLY GLY CYS THR ASP ASP THR LEU LEU                  
CRYST1    1.000    1.000    1.000  90.00  90.00  90.00 P 1           1          
ORIGX1      1.000000  0.000000  0.000000        0.00000                         
ORIGX2      0.000000  1.000000  0.000000        0.00000                         
ORIGX3      0.000000  0.000000  1.000000        0.00000                         
SCALE1      1.000000  0.000000  0.000000        0.00000                         
SCALE2      0.000000  1.000000  0.000000        0.00000                         
SCALE3      0.000000  0.000000  1.000000        0.00000                         
MODEL        1                                                                  
ATOM      1  N   MET A   1      35.675  53.744 -14.669  1.00 36.41           N  
ATOM      2  CA  MET A   1      36.435  54.528 -13.668  1.00 36.41           C  
ATOM      3  C   MET A   1      35.734  54.327 -12.326  1.00 36.41           C  
ATOM      4  CB  MET A   1      36.483  56.005 -14.102  1.00 36.41           C  
ATOM      5  O   MET A   1      34.603  54.757 -12.204  1.00 36.41           O  
ATOM      6  CG  MET A   1      37.463  56.228 -15.266  1.00 36.41           C  
ATOM      7  SD  MET A   1      37.347  57.879 -16.000  1.00 36.41           S  
ATOM      8  CE  MET A   1      38.967  58.016 -16.807  1.00 36.41           C  
ATOM      9  N   SER A   2      36.150  53.310 -11.560  1.00 36.54           N  
ATOM     10  CA  SER A   2      37.007  53.390 -10.348  1.00 36.54           C  
ATOM     11  C   SER A   2      36.229  53.922  -9.125  1.00 36.54           C  
ATOM     12  CB  SER A   2      38.305  54.169 -10.596  1.00 36.54           C  
ATOM     13  O   SER A   2      35.825  55.073  -9.152  1.00 36.54           O  
ATOM     14  OG  SER A   2      39.266  53.779  -9.640  1.00 36.54           O  
ATOM     15  N   SER A   3      35.773  53.051  -8.202  1.00 38.51           N  
ATOM     16  CA  SER A   3      36.430  52.643  -6.921  1.00 38.51           C  
ATOM     17  C   SER A   3      36.250  53.712  -5.816  1.00 38.51           C  
ATOM     18  CB  SER A   3      37.906  52.267  -7.131  1.00 38.51           C  
ATOM     19  O   SER A   3      36.383  54.881  -6.130  1.00 38.51           O  
ATOM     20  OG  SER A   3      38.215  51.134  -6.356  1.00 38.51           O  
ATOM     21  N   HIS A   4      35.941  53.491  -4.527  1.00 38.01           N  
ATOM     22  CA  HIS A   4      36.017  52.357  -3.593  1.00 38.01           C  
ATOM     23  C   HIS A   4      35.196  52.696  -2.303  1.00 38.01           C  
ATOM     24  CB  HIS A   4      37.502  52.185  -3.171  1.00 38.01           C  
ATOM     25  O   HIS A   4      35.013  53.869  -2.003  1.00 38.01           O  
ATOM     26  CG  HIS A   4      38.126  50.828  -3.387  1.00 38.01           C  
ATOM     27  CD2 HIS A   4      39.448  50.591  -3.662  1.00 38.01           C  
ATOM     28  ND1 HIS A   4      37.491  49.606  -3.392  1.00 38.01           N  
ATOM     29  CE1 HIS A   4      38.405  48.666  -3.688  1.00 38.01           C  
ATOM     30  NE2 HIS A   4      39.611  49.215  -3.849  1.00 38.01           N  
ATOM     31  N   LYS A   5      34.738  51.654  -1.573  1.00 37.06           N  
ATOM     32  CA  LYS A   5      34.668  51.403  -0.093  1.00 37.06           C  
ATOM     33  C   LYS A   5      34.916  52.587   0.884  1.00 37.06           C  
ATOM     34  CB  LYS A   5      35.734  50.326   0.189  1.00 37.06           C  
ATOM     35  O   LYS A   5      35.806  53.377   0.636  1.00 37.06           O  
ATOM     36  CG  LYS A   5      35.463  48.973  -0.494  1.00 37.06           C  
ATOM     37  CD  LYS A   5      36.652  48.026  -0.283  1.00 37.06           C  
ATOM     38  CE  LYS A   5      36.380  46.644  -0.890  1.00 37.06           C  
ATOM     39  NZ  LYS A   5      37.534  45.730  -0.681  1.00 37.06           N  
ATOM     40  N   GLY A   6      34.318  52.726   2.076  1.00 30.87           N  
ATOM     41  CA  GLY A   6      33.710  51.813   3.064  1.00 30.87           C  
ATOM     42  C   GLY A   6      33.856  52.421   4.492  1.00 30.87           C  
ATOM     43  O   GLY A   6      34.339  53.542   4.615  1.00 30.87           O  
ATOM     44  N   SER A   7      33.526  51.645   5.540  1.00 36.94           N  
ATOM     45  CA  SER A   7      33.678  51.895   7.005  1.00 36.94           C  
ATOM     46  C   SER A   7      32.529  52.667   7.688  1.00 36.94           C  
ATOM     47  CB  SER A   7      35.050  52.489   7.345  1.00 36.94           C  
ATOM     48  O   SER A   7      32.317  53.838   7.413  1.00 36.94           O  
ATOM     49  OG  SER A   7      35.452  52.018   8.615  1.00 36.94           O  
ATOM     50  N   VAL A   8      31.631  52.045   8.468  1.00 35.86           N  
ATOM     51  CA  VAL A   8      31.770  51.332   9.767  1.00 35.86           C  
ATOM     52  C   VAL A   8      32.204  52.268  10.900  1.00 35.86           C  
ATOM     53  CB  VAL A   8      32.561  50.004   9.763  1.00 35.86           C  
ATOM     54  O   VAL A   8      33.360  52.676  10.972  1.00 35.86           O  
ATOM     55  CG1 VAL A   8      32.506  49.312  11.137  1.00 35.86           C  
ATOM     56  CG2 VAL A   8      31.975  49.015   8.747  1.00 35.86           C  
ATOM     57  N   VAL A   9      31.243  52.557  11.785  1.00 38.92           N  
ATOM     58  CA  VAL A   9      31.398  53.250  13.069  1.00 38.92           C  
ATOM     59  C   VAL A   9      31.399  52.198  14.173  1.00 38.92           C  
ATOM     60  CB  VAL A   9      30.258  54.273  13.289  1.00 38.92           C  
ATOM     61  O   VAL A   9      30.445  51.435  14.312  1.00 38.92           O  
ATOM     62  CG1 VAL A   9      30.266  54.891  14.694  1.00 38.92           C  
ATOM     63  CG2 VAL A   9      30.360  55.419  12.275  1.00 38.92           C  
ATOM     64  N   ALA A  10      32.469  52.180  14.961  1.00 34.27           N  
ATOM     65  CA  ALA A  10      32.568  51.474  16.227  1.00 34.27           C  
ATOM     66  C   ALA A  10      33.303  52.383  17.216  1.00 34.27           C  
ATOM     67  CB  ALA A  10      33.326  50.154  16.019  1.00 34.27           C  
ATOM     68  O   ALA A  10      34.420  52.800  16.923  1.00 34.27           O  
ATOM     69  N   GLN A  11      32.682  52.676  18.360  1.00 36.59           N  
ATOM     70  CA  GLN A  11      33.307  52.681  19.689  1.00 36.59           C  
ATOM     71  C   GLN A  11      32.278  53.102  20.745  1.00 36.59           C  
ATOM     72  CB  GLN A  11      34.564  53.570  19.794  1.00 36.59           C  
ATOM     73  O   GLN A  11      31.711  54.188  20.695  1.00 36.59           O  
ATOM     74  CG  GLN A  11      35.833  52.696  19.730  1.00 36.59           C  
ATOM     75  CD  GLN A  11      37.127  53.498  19.692  1.00 36.59           C  
ATOM     76  NE2 GLN A  11      38.260  52.844  19.551  1.00 36.59           N  
ATOM     77  OE1 GLN A  11      37.166  54.708  19.812  1.00 36.59           O  
ATOM     78  N   GLY A  12      32.068  52.214  21.710  1.00 35.91           N  
ATOM     79  CA  GLY A  12      31.257  52.425  22.900  1.00 35.91           C  
ATOM     80  C   GLY A  12      31.502  51.269  23.861  1.00 35.91           C  
ATOM     81  O   GLY A  12      30.712  50.336  23.922  1.00 35.91           O  
ATOM     82  N   ASN A  13      32.655  51.296  24.535  1.00 34.40           N  
ATOM     83  CA  ASN A  13      32.990  50.393  25.635  1.00 34.40           C  
ATOM     84  C   ASN A  13      32.310  50.880  26.921  1.00 34.40           C  
ATOM     85  CB  ASN A  13      34.523  50.354  25.839  1.00 34.40           C  
ATOM     86  O   ASN A  13      32.451  52.046  27.282  1.00 34.40           O  
ATOM     87  CG  ASN A  13      35.242  49.253  25.083  1.00 34.40           C  
ATOM     88  ND2 ASN A  13      36.554  49.262  25.096  1.00 34.40           N  
ATOM     89  OD1 ASN A  13      34.658  48.362  24.498  1.00 34.40           O  
ATOM     90  N   GLY A  14      31.653  49.968  27.638  1.00 36.28           N  
ATOM     91  CA  GLY A  14      31.130  50.208  28.980  1.00 36.28           C  
ATOM     92  C   GLY A  14      30.443  48.971  29.560  1.00 36.28           C  
ATOM     93  O   GLY A  14      29.245  48.791  29.394  1.00 36.28           O  
ATOM     94  N   ALA A  15      31.213  48.127  30.241  1.00 35.18           N  
ATOM     95  CA  ALA A  15      30.759  47.190  31.279  1.00 35.18           C  
ATOM     96  C   ALA A  15      31.349  47.694  32.624  1.00 35.18           C  
ATOM     97  CB  ALA A  15      31.251  45.788  30.878  1.00 35.18           C  
ATOM     98  O   ALA A  15      32.300  48.480  32.546  1.00 35.18           O  
ATOM     99  N   PRO A  16      30.899  47.278  33.833  1.00 39.66           N  
ATOM    100  CA  PRO A  16      30.119  46.071  34.151  1.00 39.66           C  
ATOM    101  C   PRO A  16      28.963  46.271  35.166  1.00 39.66           C  
ATOM    102  CB  PRO A  16      31.199  45.187  34.786  1.00 39.66           C  
ATOM    103  O   PRO A  16      28.918  47.250  35.904  1.00 39.66           O  
ATOM    104  CG  PRO A  16      32.039  46.180  35.607  1.00 39.66           C  
ATOM    105  CD  PRO A  16      31.711  47.553  35.019  1.00 39.66           C  
ATOM    106  N   ALA A  17      28.066  45.286  35.279  1.00 39.44           N  
ATOM    107  CA  ALA A  17      27.195  45.134  36.447  1.00 39.44           C  
ATOM    108  C   ALA A  17      26.987  43.648  36.773  1.00 39.44           C  
ATOM    109  CB  ALA A  17      25.868  45.870  36.237  1.00 39.44           C  
ATOM    110  O   ALA A  17      26.709  42.833  35.896  1.00 39.44           O  
ATOM    111  N   SER A  18      27.187  43.320  38.046  1.00 34.85           N  
ATOM    112  CA  SER A  18      27.033  42.001  38.651  1.00 34.85           C  
ATOM    113  C   SER A  18      25.592  41.718  39.081  1.00 34.85           C  
ATOM    114  CB  SER A  18      27.911  41.946  39.912  1.00 34.85           C  
ATOM    115  O   SER A  18      24.891  42.647  39.474  1.00 34.85           O  
ATOM    116  OG  SER A  18      27.450  42.884  40.871  1.00 34.85           O  
ATOM    117  N   ASN A  19      25.312  40.419  39.231  1.00 33.29           N  
ATOM    118  CA  ASN A  19      24.342  39.763  40.122  1.00 33.29           C  
ATOM    119  C   ASN A  19      22.931  39.434  39.602  1.00 33.29           C  
ATOM    120  CB  ASN A  19      24.289  40.418  41.523  1.00 33.29           C  
ATOM    121  O   ASN A  19      22.140  40.334  39.355  1.00 33.29           O  
ATOM    122  CG  ASN A  19      25.518  40.154  42.366  1.00 33.29           C  
ATOM    123  ND2 ASN A  19      25.699  40.895  43.432  1.00 33.29           N  
ATOM    124  OD1 ASN A  19      26.308  39.264  42.108  1.00 33.29           O  
ATOM    125  N   ARG A  20      22.640  38.116  39.719  1.00 32.93           N  
ATOM    126  CA  ARG A  20      21.339  37.443  39.968  1.00 32.93           C  
ATOM    127  C   ARG A  20      20.374  37.461  38.774  1.00 32.93           C  
ATOM    128  CB  ARG A  20      20.737  38.030  41.260  1.00 32.93           C  
ATOM    129  O   ARG A  20      20.270  38.467  38.100  1.00 32.93           O  
ATOM    130  CG  ARG A  20      21.571  37.671  42.504  1.00 32.93           C  
ATOM    131  CD  ARG A  20      21.030  38.397  43.738  1.00 32.93           C  
ATOM    132  NE  ARG A  20      21.875  38.157  44.927  1.00 32.93           N  
ATOM    133  NH1 ARG A  20      20.540  39.274  46.417  1.00 32.93           N  
ATOM    134  NH2 ARG A  20      22.408  38.285  47.140  1.00 32.93           N  
ATOM    135  CZ  ARG A  20      21.607  38.573  46.152  1.00 32.93           C  
ATOM    136  N   GLU A  21      19.675  36.406  38.368  1.00 34.73           N  
ATOM    137  CA  GLU A  21      19.216  35.121  38.926  1.00 34.73           C  
ATOM    138  C   GLU A  21      18.940  34.215  37.697  1.00 34.73           C  
ATOM    139  CB  GLU A  21      17.908  35.391  39.704  1.00 34.73           C  
ATOM    140  O   GLU A  21      18.515  34.707  36.657  1.00 34.73           O  
ATOM    141  CG  GLU A  21      18.098  35.299  41.228  1.00 34.73           C  
ATOM    142  CD  GLU A  21      17.185  36.218  42.065  1.00 34.73           C  
ATOM    143  OE1 GLU A  21      17.270  36.091  43.309  1.00 34.73           O  
ATOM    144  OE2 GLU A  21      16.527  37.120  41.505  1.00 34.73           O  
ATOM    145  N   ALA A  22      19.463  32.987  37.656  1.00 29.59           N  
ATOM    146  CA  ALA A  22      18.724  31.742  37.910  1.00 29.59           C  
ATOM    147  C   ALA A  22      17.585  31.444  36.907  1.00 29.59           C  
ATOM    148  CB  ALA A  22      18.271  31.661  39.375  1.00 29.59           C  
ATOM    149  O   ALA A  22      16.502  31.992  37.031  1.00 29.59           O  
ATOM    150  N   ASP A  23      17.846  30.532  35.958  1.00 31.24           N  
ATOM    151  CA  ASP A  23      16.876  29.518  35.508  1.00 31.24           C  
ATOM    152  C   ASP A  23      17.587  28.430  34.682  1.00 31.24           C  
ATOM    153  CB  ASP A  23      15.653  30.112  34.768  1.00 31.24           C  
ATOM    154  O   ASP A  23      17.699  28.472  33.458  1.00 31.24           O  
ATOM    155  CG  ASP A  23      14.380  30.187  35.632  1.00 31.24           C  
ATOM    156  OD1 ASP A  23      14.340  29.542  36.707  1.00 31.24           O  
ATOM    157  OD2 ASP A  23      13.405  30.799  35.139  1.00 31.24           O  
ATOM    158  N   THR A  24      18.101  27.433  35.398  1.00 27.89           N  
ATOM    159  CA  THR A  24      18.480  26.122  34.864  1.00 27.89           C  
ATOM    160  C   THR A  24      18.068  25.086  35.898  1.00 27.89           C  
ATOM    161  CB  THR A  24      19.992  25.974  34.585  1.00 27.89           C  
ATOM    162  O   THR A  24      18.714  24.980  36.939  1.00 27.89           O  
ATOM    163  CG2 THR A  24      20.442  26.680  33.310  1.00 27.89           C  
ATOM    164  OG1 THR A  24      20.763  26.472  35.657  1.00 27.89           O  
ATOM    165  N   VAL A  25      17.011  24.321  35.627  1.00 33.81           N  
ATOM    166  CA  VAL A  25      16.779  23.046  36.313  1.00 33.81           C  
ATOM    167  C   VAL A  25      16.543  21.971  35.262  1.00 33.81           C  
ATOM    168  CB  VAL A  25      15.684  23.100  37.393  1.00 33.81           C  
ATOM    169  O   VAL A  25      15.555  21.966  34.530  1.00 33.81           O  
ATOM    170  CG1 VAL A  25      15.485  21.722  38.040  1.00 33.81           C  
ATOM    171  CG2 VAL A  25      16.078  24.067  38.518  1.00 33.81           C  
ATOM    172  N   GLU A  26      17.544  21.103  35.197  1.00 34.63           N  
ATOM    173  CA  GLU A  26      17.630  19.848  34.471  1.00 34.63           C  
ATOM    174  C   GLU A  26      16.609  18.811  34.960  1.00 34.63           C  
ATOM    175  CB  GLU A  26      19.051  19.283  34.682  1.00 34.63           C  
ATOM    176  O   GLU A  26      16.257  18.730  36.136  1.00 34.63           O  
ATOM    177  CG  GLU A  26      19.946  19.391  33.444  1.00 34.63           C  
ATOM    178  CD  GLU A  26      21.384  18.927  33.738  1.00 34.63           C  
ATOM    179  OE1 GLU A  26      21.978  18.289  32.840  1.00 34.63           O  
ATOM    180  OE2 GLU A  26      21.892  19.251  34.835  1.00 34.63           O  
ATOM    181  N   LEU A  27      16.209  17.961  34.017  1.00 27.42           N  
ATOM    182  CA  LEU A  27      15.551  16.676  34.219  1.00 27.42           C  
ATOM    183  C   LEU A  27      16.568  15.655  34.774  1.00 27.42           C  
ATOM    184  CB  LEU A  27      15.068  16.189  32.824  1.00 27.42           C  
ATOM    185  O   LEU A  27      17.537  15.365  34.079  1.00 27.42           O  
ATOM    186  CG  LEU A  27      13.564  15.942  32.670  1.00 27.42           C  
ATOM    187  CD1 LEU A  27      12.821  17.231  32.320  1.00 27.42           C  
ATOM    188  CD2 LEU A  27      13.328  14.934  31.540  1.00 27.42           C  
ATOM    189  N   ALA A  28      16.305  15.029  35.928  1.00 37.57           N  
ATOM    190  CA  ALA A  28      16.864  13.711  36.272  1.00 37.57           C  
ATOM    191  C   ALA A  28      16.071  12.979  37.388  1.00 37.57           C  
ATOM    192  CB  ALA A  28      18.347  13.833  36.655  1.00 37.57           C  
ATOM    193  O   ALA A  28      16.058  13.389  38.541  1.00 37.57           O  
ATOM    194  N   GLU A  29      15.420  11.883  36.980  1.00 36.22           N  
ATOM    195  CA  GLU A  29      15.359  10.544  37.612  1.00 36.22           C  
ATOM    196  C   GLU A  29      14.738  10.270  39.020  1.00 36.22           C  
ATOM    197  CB  GLU A  29      16.712   9.835  37.416  1.00 36.22           C  
ATOM    198  O   GLU A  29      15.334  10.471  40.068  1.00 36.22           O  
ATOM    199  CG  GLU A  29      17.120   9.796  35.928  1.00 36.22           C  
ATOM    200  CD  GLU A  29      18.171   8.726  35.606  1.00 36.22           C  
ATOM    201  OE1 GLU A  29      18.116   8.214  34.464  1.00 36.22           O  
ATOM    202  OE2 GLU A  29      18.990   8.406  36.493  1.00 36.22           O  
ATOM    203  N   LEU A  30      13.537   9.656  38.993  1.00 32.34           N  
ATOM    204  CA  LEU A  30      13.128   8.345  39.573  1.00 32.34           C  
ATOM    205  C   LEU A  30      13.517   7.896  41.022  1.00 32.34           C  
ATOM    206  CB  LEU A  30      13.504   7.254  38.535  1.00 32.34           C  
ATOM    207  O   LEU A  30      14.479   7.164  41.205  1.00 32.34           O  
ATOM    208  CG  LEU A  30      12.537   7.160  37.338  1.00 32.34           C  
ATOM    209  CD1 LEU A  30      13.247   6.653  36.085  1.00 32.34           C  
ATOM    210  CD2 LEU A  30      11.378   6.205  37.646  1.00 32.34           C  
ATOM    211  N   GLY A  31      12.574   8.094  41.970  1.00 34.79           N  
ATOM    212  CA  GLY A  31      11.978   7.089  42.906  1.00 34.79           C  
ATOM    213  C   GLY A  31      12.761   6.551  44.137  1.00 34.79           C  
ATOM    214  O   GLY A  31      13.964   6.751  44.228  1.00 34.79           O  
ATOM    215  N   PRO A  32      12.136   5.747  45.045  1.00 39.94           N  
ATOM    216  CA  PRO A  32      10.714   5.637  45.418  1.00 39.94           C  
ATOM    217  C   PRO A  32      10.433   5.478  46.952  1.00 39.94           C  
ATOM    218  CB  PRO A  32      10.278   4.372  44.670  1.00 39.94           C  
ATOM    219  O   PRO A  32      11.312   5.509  47.803  1.00 39.94           O  
ATOM    220  CG  PRO A  32      11.494   3.455  44.839  1.00 39.94           C  
ATOM    221  CD  PRO A  32      12.657   4.394  45.195  1.00 39.94           C  
ATOM    222  N   LEU A  33       9.140   5.310  47.255  1.00 30.39           N  
ATOM    223  CA  LEU A  33       8.409   5.219  48.530  1.00 30.39           C  
ATOM    224  C   LEU A  33       8.701   4.030  49.494  1.00 30.39           C  
ATOM    225  CB  LEU A  33       6.931   5.080  48.085  1.00 30.39           C  
ATOM    226  O   LEU A  33       8.824   2.896  49.045  1.00 30.39           O  
ATOM    227  CG  LEU A  33       6.210   6.362  47.640  1.00 30.39           C  
ATOM    228  CD1 LEU A  33       4.849   5.998  47.040  1.00 30.39           C  
ATOM    229  CD2 LEU A  33       5.970   7.312  48.814  1.00 30.39           C  
ATOM    230  N   LEU A  34       8.494   4.330  50.795  1.00 31.55           N  
ATOM    231  CA  LEU A  34       7.881   3.545  51.903  1.00 31.55           C  
ATOM    232  C   LEU A  34       8.701   2.597  52.819  1.00 31.55           C  
ATOM    233  CB  LEU A  34       6.552   2.886  51.462  1.00 31.55           C  
ATOM    234  O   LEU A  34       9.599   1.891  52.390  1.00 31.55           O  
ATOM    235  CG  LEU A  34       5.347   3.838  51.366  1.00 31.55           C  
ATOM    236  CD1 LEU A  34       4.201   3.141  50.631  1.00 31.55           C  
ATOM    237  CD2 LEU A  34       4.835   4.291  52.734  1.00 31.55           C  
ATOM    238  N   GLU A  35       8.198   2.559  54.073  1.00 33.15           N  
ATOM    239  CA  GLU A  35       8.526   1.760  55.285  1.00 33.15           C  
ATOM    240  C   GLU A  35       9.667   2.330  56.169  1.00 33.15           C  
ATOM    241  CB  GLU A  35       8.584   0.248  54.981  1.00 33.15           C  
ATOM    242  O   GLU A  35      10.671   2.797  55.661  1.00 33.15           O  
ATOM    243  CG  GLU A  35       7.247  -0.248  54.390  1.00 33.15           C  
ATOM    244  CD  GLU A  35       7.131  -1.774  54.241  1.00 33.15           C  
ATOM    245  OE1 GLU A  35       5.966  -2.240  54.187  1.00 33.15           O  
ATOM    246  OE2 GLU A  35       8.168  -2.468  54.203  1.00 33.15           O  
ATOM    247  N   GLU A  36       9.592   2.437  57.507  1.00 34.01           N  
ATOM    248  CA  GLU A  36       8.910   1.603  58.505  1.00 34.01           C  
ATOM    249  C   GLU A  36       8.737   2.311  59.887  1.00 34.01           C  
ATOM    250  CB  GLU A  36       9.773   0.337  58.703  1.00 34.01           C  
ATOM    251  O   GLU A  36       9.393   3.293  60.223  1.00 34.01           O  
ATOM    252  CG  GLU A  36       8.953  -0.912  59.048  1.00 34.01           C  
ATOM    253  CD  GLU A  36       9.823  -2.106  59.475  1.00 34.01           C  
ATOM    254  OE1 GLU A  36       9.254  -2.948  60.215  1.00 34.01           O  
ATOM    255  OE2 GLU A  36      11.023  -2.143  59.133  1.00 34.01           O  
ATOM    256  N   LYS A  37       7.826   1.746  60.691  1.00 29.71           N  
ATOM    257  CA  LYS A  37       7.473   1.927  62.118  1.00 29.71           C  
ATOM    258  C   LYS A  37       8.591   2.281  63.128  1.00 29.71           C  
ATOM    259  CB  LYS A  37       6.995   0.528  62.565  1.00 29.71           C  
ATOM    260  O   LYS A  37       9.640   1.655  63.134  1.00 29.71           O  
ATOM    261  CG  LYS A  37       5.621   0.072  62.061  1.00 29.71           C  
ATOM    262  CD  LYS A  37       5.554  -1.461  62.139  1.00 29.71           C  
ATOM    263  CE  LYS A  37       4.126  -1.984  61.973  1.00 29.71           C  
ATOM    264  NZ  LYS A  37       4.143  -3.440  61.686  1.00 29.71           N  
ATOM    265  N   GLY A  38       8.191   2.969  64.217  1.00 32.23           N  
ATOM    266  CA  GLY A  38       8.449   2.439  65.576  1.00 32.23           C  
ATOM    267  C   GLY A  38       8.709   3.403  66.755  1.00 32.23           C  
ATOM    268  O   GLY A  38       9.777   3.981  66.848  1.00 32.23           O  
ATOM    269  N   LYS A  39       7.782   3.372  67.738  1.00 32.05           N  
ATOM    270  CA  LYS A  39       7.951   3.473  69.223  1.00 32.05           C  
ATOM    271  C   LYS A  39       8.466   4.794  69.852  1.00 32.05           C  
ATOM    272  CB  LYS A  39       8.774   2.261  69.697  1.00 32.05           C  
ATOM    273  O   LYS A  39       9.603   5.185  69.675  1.00 32.05           O  
ATOM    274  CG  LYS A  39       7.948   0.963  69.672  1.00 32.05           C  
ATOM    275  CD  LYS A  39       8.823  -0.238  70.044  1.00 32.05           C  
ATOM    276  CE  LYS A  39       8.004  -1.536  70.061  1.00 32.05           C  
ATOM    277  NZ  LYS A  39       8.879  -2.717  70.283  1.00 32.05           N  
ATOM    278  N   ARG A  40       7.597   5.505  70.598  1.00 27.84           N  
ATOM    279  CA  ARG A  40       7.375   5.475  72.081  1.00 27.84           C  
ATOM    280  C   ARG A  40       8.535   6.028  72.928  1.00 27.84           C  
ATOM    281  CB  ARG A  40       7.034   4.069  72.649  1.00 27.84           C  
ATOM    282  O   ARG A  40       9.507   5.306  73.075  1.00 27.84           O  
ATOM    283  CG  ARG A  40       5.559   3.660  72.696  1.00 27.84           C  
ATOM    284  CD  ARG A  40       5.443   2.335  73.474  1.00 27.84           C  
ATOM    285  NE  ARG A  40       4.047   1.865  73.571  1.00 27.84           N  
ATOM    286  NH1 ARG A  40       4.445  -0.075  74.744  1.00 27.84           N  
ATOM    287  NH2 ARG A  40       2.358   0.453  74.160  1.00 27.84           N  
ATOM    288  CZ  ARG A  40       3.626   0.754  74.155  1.00 27.84           C  
ATOM    289  N   VAL A  41       8.299   7.128  73.664  1.00 32.84           N  
ATOM    290  CA  VAL A  41       8.556   7.248  75.123  1.00 32.84           C  
ATOM    291  C   VAL A  41       7.531   8.208  75.759  1.00 32.84           C  
ATOM    292  CB  VAL A  41      10.006   7.647  75.510  1.00 32.84           C  
ATOM    293  O   VAL A  41       7.130   9.203  75.168  1.00 32.84           O  
ATOM    294  CG1 VAL A  41      10.161   7.907  77.019  1.00 32.84           C  
ATOM    295  CG2 VAL A  41      11.022   6.539  75.201  1.00 32.84           C  
ATOM    296  N   ILE A  42       7.089   7.816  76.954  1.00 30.98           N  
ATOM    297  CA  ILE A  42       6.140   8.422  77.896  1.00 30.98           C  
ATOM    298  C   ILE A  42       6.912   9.306  78.891  1.00 30.98           C  
ATOM    299  CB  ILE A  42       5.499   7.229  78.668  1.00 30.98           C  
ATOM    300  O   ILE A  42       7.930   8.837  79.391  1.00 30.98           O  
ATOM    301  CG1 ILE A  42       4.551   6.400  77.769  1.00 30.98           C  
ATOM    302  CG2 ILE A  42       4.782   7.635  79.970  1.00 30.98           C  
ATOM    303  CD1 ILE A  42       4.273   4.986  78.305  1.00 30.98           C  
ATOM    304  N   ALA A  43       6.383  10.475  79.275  1.00 34.06           N  
ATOM    305  CA  ALA A  43       6.432  10.992  80.657  1.00 34.06           C  
ATOM    306  C   ALA A  43       5.495  12.208  80.828  1.00 34.06           C  
ATOM    307  CB  ALA A  43       7.856  11.368  81.086  1.00 34.06           C  
ATOM    308  O   ALA A  43       5.497  13.118  80.007  1.00 34.06           O  
ATOM    309  N   ASN A  44       4.702  12.197  81.904  1.00 33.80           N  
ATOM    310  CA  ASN A  44       3.794  13.264  82.352  1.00 33.80           C  
ATOM    311  C   ASN A  44       4.456  14.139  83.459  1.00 33.80           C  
ATOM    312  CB  ASN A  44       2.475  12.597  82.830  1.00 33.80           C  
ATOM    313  O   ASN A  44       5.450  13.697  84.035  1.00 33.80           O  
ATOM    314  CG  ASN A  44       1.286  12.772  81.895  1.00 33.80           C  
ATOM    315  ND2 ASN A  44       0.192  12.101  82.170  1.00 33.80           N  
ATOM    316  OD1 ASN A  44       1.296  13.508  80.929  1.00 33.80           O  
ATOM    317  N   PRO A  45       3.906  15.339  83.771  1.00 48.12           N  
ATOM    318  CA  PRO A  45       4.560  16.462  84.485  1.00 48.12           C  
ATOM    319  C   PRO A  45       4.243  16.510  86.003  1.00 48.12           C  
ATOM    320  CB  PRO A  45       4.011  17.679  83.735  1.00 48.12           C  
ATOM    321  O   PRO A  45       3.614  15.570  86.499  1.00 48.12           O  
ATOM    322  CG  PRO A  45       2.547  17.298  83.524  1.00 48.12           C  
ATOM    323  CD  PRO A  45       2.610  15.795  83.277  1.00 48.12           C  
ATOM    324  N   PRO A  46       4.630  17.570  86.768  1.00 39.70           N  
ATOM    325  CA  PRO A  46       3.631  18.623  87.079  1.00 39.70           C  
ATOM    326  C   PRO A  46       4.120  20.057  87.472  1.00 39.70           C  
ATOM    327  CB  PRO A  46       2.892  18.037  88.289  1.00 39.70           C  
ATOM    328  O   PRO A  46       5.166  20.234  88.080  1.00 39.70           O  
ATOM    329  CG  PRO A  46       4.006  17.352  89.083  1.00 39.70           C  
ATOM    330  CD  PRO A  46       5.161  17.210  88.085  1.00 39.70           C  
ATOM    331  N   LYS A  47       3.189  21.013  87.268  1.00 33.05           N  
ATOM    332  CA  LYS A  47       2.768  22.177  88.099  1.00 33.05           C  
ATOM    333  C   LYS A  47       3.594  23.480  88.244  1.00 33.05           C  
ATOM    334  CB  LYS A  47       2.302  21.712  89.494  1.00 33.05           C  
ATOM    335  O   LYS A  47       4.657  23.494  88.842  1.00 33.05           O  
ATOM    336  CG  LYS A  47       0.876  21.144  89.471  1.00 33.05           C  
ATOM    337  CD  LYS A  47       0.468  20.672  90.870  1.00 33.05           C  
ATOM    338  CE  LYS A  47      -0.955  20.106  90.840  1.00 33.05           C  
ATOM    339  NZ  LYS A  47      -1.421  19.756  92.204  1.00 33.05           N  
ATOM    340  N   ALA A  48       2.844  24.551  87.926  1.00 31.55           N  
ATOM    341  CA  ALA A  48       2.723  25.872  88.560  1.00 31.55           C  
ATOM    342  C   ALA A  48       3.830  26.906  88.310  1.00 31.55           C  
ATOM    343  CB  ALA A  48       2.390  25.707  90.053  1.00 31.55           C  
ATOM    344  O   ALA A  48       4.904  26.808  88.878  1.00 31.55           O  
ATOM    345  N   GLU A  49       3.504  27.945  87.536  1.00 36.42           N  
ATOM    346  CA  GLU A  49       3.301  29.300  88.069  1.00 36.42           C  
ATOM    347  C   GLU A  49       2.583  30.176  87.028  1.00 36.42           C  
ATOM    348  CB  GLU A  49       4.599  29.935  88.603  1.00 36.42           C  
ATOM    349  O   GLU A  49       2.695  29.971  85.820  1.00 36.42           O  
ATOM    350  CG  GLU A  49       4.624  29.786  90.139  1.00 36.42           C  
ATOM    351  CD  GLU A  49       5.968  30.122  90.802  1.00 36.42           C  
ATOM    352  OE1 GLU A  49       6.085  29.825  92.015  1.00 36.42           O  
ATOM    353  OE2 GLU A  49       6.862  30.675  90.123  1.00 36.42           O  
ATOM    354  N   GLU A  50       1.727  31.054  87.541  1.00 31.15           N  
ATOM    355  CA  GLU A  50       0.831  31.948  86.817  1.00 31.15           C  
ATOM    356  C   GLU A  50       1.612  33.113  86.203  1.00 31.15           C  
ATOM    357  CB  GLU A  50      -0.194  32.522  87.823  1.00 31.15           C  
ATOM    358  O   GLU A  50       2.300  33.831  86.920  1.00 31.15           O  
ATOM    359  CG  GLU A  50      -1.189  31.489  88.377  1.00 31.15           C  
ATOM    360  CD  GLU A  50      -1.990  31.991  89.594  1.00 31.15           C  
ATOM    361  OE1 GLU A  50      -3.205  31.690  89.648  1.00 31.15           O  
ATOM    362  OE2 GLU A  50      -1.379  32.595  90.504  1.00 31.15           O  
ATOM    363  N   GLU A  51       1.421  33.386  84.912  1.00 36.20           N  
ATOM    364  CA  GLU A  51       1.579  34.749  84.413  1.00 36.20           C  
ATOM    365  C   GLU A  51       0.508  35.049  83.363  1.00 36.20           C  
ATOM    366  CB  GLU A  51       3.018  35.067  83.967  1.00 36.20           C  
ATOM    367  O   GLU A  51       0.295  34.333  82.384  1.00 36.20           O  
ATOM    368  CG  GLU A  51       3.457  36.417  84.569  1.00 36.20           C  
ATOM    369  CD  GLU A  51       4.927  36.782  84.301  1.00 36.20           C  
ATOM    370  OE1 GLU A  51       5.389  37.770  84.921  1.00 36.20           O  
ATOM    371  OE2 GLU A  51       5.571  36.117  83.459  1.00 36.20           O  
ATOM    372  N   GLN A  52      -0.255  36.087  83.671  1.00 31.56           N  
ATOM    373  CA  GLN A  52      -1.466  36.516  83.003  1.00 31.56           C  
ATOM    374  C   GLN A  52      -1.056  37.464  81.870  1.00 31.56           C  
ATOM    375  CB  GLN A  52      -2.319  37.170  84.113  1.00 31.56           C  
ATOM    376  O   GLN A  52      -0.537  38.550  82.125  1.00 31.56           O  
ATOM    377  CG  GLN A  52      -3.837  37.183  83.905  1.00 31.56           C  
ATOM    378  CD  GLN A  52      -4.574  37.563  85.195  1.00 31.56           C  
ATOM    379  NE2 GLN A  52      -5.868  37.343  85.273  1.00 31.56           N  
ATOM    380  OE1 GLN A  52      -4.028  38.062  86.162  1.00 31.56           O  
ATOM    381  N   THR A  53      -1.255  37.080  80.608  1.00 35.62           N  
ATOM    382  CA  THR A  53      -1.072  37.992  79.466  1.00 35.62           C  
ATOM    383  C   THR A  53      -2.194  37.789  78.444  1.00 35.62           C  
ATOM    384  CB  THR A  53       0.330  37.898  78.833  1.00 35.62           C  
ATOM    385  O   THR A  53      -2.612  36.668  78.171  1.00 35.62           O  
ATOM    386  CG2 THR A  53       0.706  39.195  78.115  1.00 35.62           C  
ATOM    387  OG1 THR A  53       1.326  37.708  79.810  1.00 35.62           O  
ATOM    388  N   CYS A  54      -2.742  38.913  77.981  1.00 35.45           N  
ATOM    389  CA  CYS A  54      -4.022  39.104  77.291  1.00 35.45           C  
ATOM    390  C   CYS A  54      -4.262  38.229  76.037  1.00 35.45           C  
ATOM    391  CB  CYS A  54      -4.059  40.585  76.881  1.00 35.45           C  
ATOM    392  O   CYS A  54      -3.306  37.908  75.332  1.00 35.45           O  
ATOM    393  SG  CYS A  54      -3.904  41.669  78.334  1.00 35.45           S  
ATOM    394  N   PRO A  55      -5.530  37.921  75.681  1.00 45.06           N  
ATOM    395  CA  PRO A  55      -5.840  37.187  74.459  1.00 45.06           C  
ATOM    396  C   PRO A  55      -5.741  38.109  73.233  1.00 45.06           C  
ATOM    397  CB  PRO A  55      -7.252  36.631  74.672  1.00 45.06           C  
ATOM    398  O   PRO A  55      -6.416  39.136  73.158  1.00 45.06           O  
ATOM    399  CG  PRO A  55      -7.918  37.687  75.556  1.00 45.06           C  
ATOM    400  CD  PRO A  55      -6.764  38.277  76.373  1.00 45.06           C  
ATOM    401  N   VAL A  56      -4.907  37.722  72.268  1.00 43.05           N  
ATOM    402  CA  VAL A  56      -4.894  38.260  70.897  1.00 43.05           C  
ATOM    403  C   VAL A  56      -5.872  37.419  70.049  1.00 43.05           C  
ATOM    404  CB  VAL A  56      -3.459  38.251  70.325  1.00 43.05           C  
ATOM    405  O   VAL A  56      -5.937  36.207  70.273  1.00 43.05           O  
ATOM    406  CG1 VAL A  56      -3.383  38.784  68.890  1.00 43.05           C  
ATOM    407  CG2 VAL A  56      -2.524  39.118  71.184  1.00 43.05           C  
ATOM    408  N   PRO A  57      -6.672  37.998  69.130  1.00 41.18           N  
ATOM    409  CA  PRO A  57      -7.750  37.276  68.447  1.00 41.18           C  
ATOM    410  C   PRO A  57      -7.236  36.233  67.444  1.00 41.18           C  
ATOM    411  CB  PRO A  57      -8.618  38.333  67.750  1.00 41.18           C  
ATOM    412  O   PRO A  57      -6.278  36.466  66.715  1.00 41.18           O  
ATOM    413  CG  PRO A  57      -8.153  39.662  68.341  1.00 41.18           C  
ATOM    414  CD  PRO A  57      -6.703  39.392  68.720  1.00 41.18           C  
ATOM    415  N   GLN A  58      -7.934  35.099  67.384  1.00 41.01           N  
ATOM    416  CA  GLN A  58      -7.676  33.903  66.569  1.00 41.01           C  
ATOM    417  C   GLN A  58      -8.068  34.045  65.077  1.00 41.01           C  
ATOM    418  CB  GLN A  58      -8.388  32.715  67.272  1.00 41.01           C  
ATOM    419  O   GLN A  58      -8.527  33.084  64.467  1.00 41.01           O  
ATOM    420  CG  GLN A  58      -7.406  31.697  67.856  1.00 41.01           C  
ATOM    421  CD  GLN A  58      -8.113  30.526  68.536  1.00 41.01           C  
ATOM    422  NE2 GLN A  58      -7.462  29.389  68.637  1.00 41.01           N  
ATOM    423  OE1 GLN A  58      -9.238  30.595  69.008  1.00 41.01           O  
ATOM    424  N   GLU A  59      -7.915  35.223  64.468  1.00 43.74           N  
ATOM    425  CA  GLU A  59      -8.447  35.471  63.111  1.00 43.74           C  
ATOM    426  C   GLU A  59      -7.510  35.025  61.964  1.00 43.74           C  
ATOM    427  CB  GLU A  59      -8.930  36.931  62.983  1.00 43.74           C  
ATOM    428  O   GLU A  59      -7.989  34.738  60.871  1.00 43.74           O  
ATOM    429  CG  GLU A  59     -10.211  37.169  63.813  1.00 43.74           C  
ATOM    430  CD  GLU A  59     -10.830  38.572  63.663  1.00 43.74           C  
ATOM    431  OE1 GLU A  59     -11.990  38.738  64.112  1.00 43.74           O  
ATOM    432  OE2 GLU A  59     -10.140  39.494  63.174  1.00 43.74           O  
ATOM    433  N   GLU A  60      -6.199  34.850  62.188  1.00 43.40           N  
ATOM    434  CA  GLU A  60      -5.259  34.480  61.104  1.00 43.40           C  
ATOM    435  C   GLU A  60      -5.207  32.968  60.780  1.00 43.40           C  
ATOM    436  CB  GLU A  60      -3.850  35.021  61.409  1.00 43.40           C  
ATOM    437  O   GLU A  60      -4.909  32.585  59.646  1.00 43.40           O  
ATOM    438  CG  GLU A  60      -3.747  36.549  61.238  1.00 43.40           C  
ATOM    439  CD  GLU A  60      -2.313  37.091  61.404  1.00 43.40           C  
ATOM    440  OE1 GLU A  60      -2.083  38.262  61.021  1.00 43.40           O  
ATOM    441  OE2 GLU A  60      -1.444  36.352  61.926  1.00 43.40           O  
ATOM    442  N   GLU A  61      -5.530  32.075  61.726  1.00 44.04           N  
ATOM    443  CA  GLU A  61      -5.525  30.620  61.464  1.00 44.04           C  
ATOM    444  C   GLU A  61      -6.741  30.154  60.647  1.00 44.04           C  
ATOM    445  CB  GLU A  61      -5.436  29.810  62.771  1.00 44.04           C  
ATOM    446  O   GLU A  61      -6.665  29.146  59.934  1.00 44.04           O  
ATOM    447  CG  GLU A  61      -3.998  29.673  63.299  1.00 44.04           C  
ATOM    448  CD  GLU A  61      -3.875  28.659  64.454  1.00 44.04           C  
ATOM    449  OE1 GLU A  61      -2.758  28.120  64.636  1.00 44.04           O  
ATOM    450  OE2 GLU A  61      -4.889  28.392  65.144  1.00 44.04           O  
ATOM    451  N   GLU A  62      -7.862  30.875  60.717  1.00 45.54           N  
ATOM    452  CA  GLU A  62      -9.076  30.516  59.980  1.00 45.54           C  
ATOM    453  C   GLU A  62      -8.944  30.839  58.484  1.00 45.54           C  
ATOM    454  CB  GLU A  62     -10.316  31.166  60.632  1.00 45.54           C  
ATOM    455  O   GLU A  62      -9.312  30.018  57.642  1.00 45.54           O  
ATOM    456  CG  GLU A  62     -11.349  30.083  60.991  1.00 45.54           C  
ATOM    457  CD  GLU A  62     -12.650  30.607  61.626  1.00 45.54           C  
ATOM    458  OE1 GLU A  62     -13.522  29.743  61.888  1.00 45.54           O  
ATOM    459  OE2 GLU A  62     -12.787  31.831  61.829  1.00 45.54           O  
ATOM    460  N   GLU A  63      -8.327  31.968  58.127  1.00 44.55           N  
ATOM    461  CA  GLU A  63      -8.221  32.416  56.732  1.00 44.55           C  
ATOM    462  C   GLU A  63      -7.280  31.523  55.893  1.00 44.55           C  
ATOM    463  CB  GLU A  63      -7.813  33.900  56.718  1.00 44.55           C  
ATOM    464  O   GLU A  63      -7.614  31.116  54.774  1.00 44.55           O  
ATOM    465  CG  GLU A  63      -8.272  34.588  55.424  1.00 44.55           C  
ATOM    466  CD  GLU A  63      -7.968  36.096  55.371  1.00 44.55           C  
ATOM    467  OE1 GLU A  63      -8.513  36.745  54.447  1.00 44.55           O  
ATOM    468  OE2 GLU A  63      -7.168  36.581  56.199  1.00 44.55           O  
ATOM    469  N   VAL A  64      -6.150  31.088  56.467  1.00 49.64           N  
ATOM    470  CA  VAL A  64      -5.220  30.135  55.823  1.00 49.64           C  
ATOM    471  C   VAL A  64      -5.861  28.750  55.660  1.00 49.64           C  
ATOM    472  CB  VAL A  64      -3.901  30.050  56.622  1.00 49.64           C  
ATOM    473  O   VAL A  64      -5.639  28.054  54.660  1.00 49.64           O  
ATOM    474  CG1 VAL A  64      -2.917  29.032  56.023  1.00 49.64           C  
ATOM    475  CG2 VAL A  64      -3.191  31.410  56.646  1.00 49.64           C  
ATOM    476  N   ARG A  65      -6.712  28.339  56.605  1.00 48.63           N  
ATOM    477  CA  ARG A  65      -7.431  27.059  56.545  1.00 48.63           C  
ATOM    478  C   ARG A  65      -8.553  27.067  55.502  1.00 48.63           C  
ATOM    479  CB  ARG A  65      -7.933  26.730  57.951  1.00 48.63           C  
ATOM    480  O   ARG A  65      -8.793  26.046  54.857  1.00 48.63           O  
ATOM    481  CG  ARG A  65      -8.308  25.253  58.084  1.00 48.63           C  
ATOM    482  CD  ARG A  65      -8.645  24.968  59.547  1.00 48.63           C  
ATOM    483  NE  ARG A  65      -8.832  23.526  59.783  1.00 48.63           N  
ATOM    484  NH1 ARG A  65      -9.542  23.728  61.951  1.00 48.63           N  
ATOM    485  NH2 ARG A  65      -9.328  21.697  61.041  1.00 48.63           N  
ATOM    486  CZ  ARG A  65      -9.233  22.992  60.920  1.00 48.63           C  
ATOM    487  N   VAL A  66      -9.203  28.212  55.294  1.00 52.47           N  
ATOM    488  CA  VAL A  66     -10.264  28.377  54.288  1.00 52.47           C  
ATOM    489  C   VAL A  66      -9.700  28.411  52.864  1.00 52.47           C  
ATOM    490  CB  VAL A  66     -11.136  29.608  54.611  1.00 52.47           C  
ATOM    491  O   VAL A  66     -10.348  27.880  51.967  1.00 52.47           O  
ATOM    492  CG1 VAL A  66     -12.157  29.922  53.508  1.00 52.47           C  
ATOM    493  CG2 VAL A  66     -11.955  29.362  55.887  1.00 52.47           C  
ATOM    494  N   LEU A  67      -8.489  28.933  52.632  1.00 52.82           N  
ATOM    495  CA  LEU A  67      -7.859  28.929  51.299  1.00 52.82           C  
ATOM    496  C   LEU A  67      -7.213  27.578  50.928  1.00 52.82           C  
ATOM    497  CB  LEU A  67      -6.822  30.066  51.242  1.00 52.82           C  
ATOM    498  O   LEU A  67      -7.174  27.191  49.757  1.00 52.82           O  
ATOM    499  CG  LEU A  67      -6.418  30.450  49.804  1.00 52.82           C  
ATOM    500  CD1 LEU A  67      -7.482  31.329  49.139  1.00 52.82           C  
ATOM    501  CD2 LEU A  67      -5.097  31.214  49.810  1.00 52.82           C  
ATOM    502  N   THR A  68      -6.727  26.827  51.917  1.00 59.17           N  
ATOM    503  CA  THR A  68      -6.102  25.509  51.695  1.00 59.17           C  
ATOM    504  C   THR A  68      -7.118  24.414  51.367  1.00 59.17           C  
ATOM    505  CB  THR A  68      -5.237  25.084  52.891  1.00 59.17           C  
ATOM    506  O   THR A  68      -6.798  23.493  50.614  1.00 59.17           O  
ATOM    507  CG2 THR A  68      -3.918  25.853  52.937  1.00 59.17           C  
ATOM    508  OG1 THR A  68      -5.891  25.323  54.110  1.00 59.17           O  
ATOM    509  N   LEU A  69      -8.358  24.528  51.852  1.00 64.63           N  
ATOM    510  CA  LEU A  69      -9.409  23.529  51.638  1.00 64.63           C  
ATOM    511  C   LEU A  69      -9.866  23.415  50.160  1.00 64.63           C  
ATOM    512  CB  LEU A  69     -10.535  23.787  52.661  1.00 64.63           C  
ATOM    513  O   LEU A  69      -9.929  22.290  49.658  1.00 64.63           O  
ATOM    514  CG  LEU A  69     -11.389  22.546  52.974  1.00 64.63           C  
ATOM    515  CD1 LEU A  69     -11.375  22.270  54.480  1.00 64.63           C  
ATOM    516  CD2 LEU A  69     -12.842  22.735  52.536  1.00 64.63           C  
ATOM    517  N   PRO A  70     -10.096  24.518  49.411  1.00 73.02           N  
ATOM    518  CA  PRO A  70     -10.338  24.485  47.969  1.00 73.02           C  
ATOM    519  C   PRO A  70      -9.168  23.901  47.178  1.00 73.02           C  
ATOM    520  CB  PRO A  70     -10.594  25.937  47.541  1.00 73.02           C  
ATOM    521  O   PRO A  70      -9.387  23.087  46.284  1.00 73.02           O  
ATOM    522  CG  PRO A  70     -11.059  26.622  48.817  1.00 73.02           C  
ATOM    523  CD  PRO A  70     -10.316  25.862  49.905  1.00 73.02           C  
ATOM    524  N   LEU A  71      -7.926  24.269  47.518  1.00 72.36           N  
ATOM    525  CA  LEU A  71      -6.732  23.780  46.820  1.00 72.36           C  
ATOM    526  C   LEU A  71      -6.538  22.270  47.037  1.00 72.36           C  
ATOM    527  CB  LEU A  71      -5.507  24.574  47.313  1.00 72.36           C  
ATOM    528  O   LEU A  71      -6.247  21.525  46.101  1.00 72.36           O  
ATOM    529  CG  LEU A  71      -4.335  24.513  46.313  1.00 72.36           C  
ATOM    530  CD1 LEU A  71      -4.406  25.680  45.327  1.00 72.36           C  
ATOM    531  CD2 LEU A  71      -2.994  24.573  47.042  1.00 72.36           C  
ATOM    532  N   GLN A  72      -6.756  21.800  48.266  1.00 75.72           N  
ATOM    533  CA  GLN A  72      -6.675  20.386  48.618  1.00 75.72           C  
ATOM    534  C   GLN A  72      -7.806  19.571  47.975  1.00 75.72           C  
ATOM    535  CB  GLN A  72      -6.667  20.266  50.147  1.00 75.72           C  
ATOM    536  O   GLN A  72      -7.557  18.454  47.520  1.00 75.72           O  
ATOM    537  CG  GLN A  72      -6.336  18.844  50.621  1.00 75.72           C  
ATOM    538  CD  GLN A  72      -6.198  18.740  52.137  1.00 75.72           C  
ATOM    539  NE2 GLN A  72      -5.965  17.557  52.661  1.00 75.72           N  
ATOM    540  OE1 GLN A  72      -6.292  19.689  52.891  1.00 75.72           O  
ATOM    541  N   ALA A  73      -9.019  20.127  47.882  1.00 74.81           N  
ATOM    542  CA  ALA A  73     -10.126  19.515  47.151  1.00 74.81           C  
ATOM    543  C   ALA A  73      -9.816  19.405  45.651  1.00 74.81           C  
ATOM    544  CB  ALA A  73     -11.405  20.319  47.410  1.00 74.81           C  
ATOM    545  O   ALA A  73     -10.012  18.340  45.070  1.00 74.81           O  
ATOM    546  N   HIS A  74      -9.248  20.452  45.046  1.00 71.78           N  
ATOM    547  CA  HIS A  74      -8.843  20.439  43.640  1.00 71.78           C  
ATOM    548  C   HIS A  74      -7.775  19.370  43.365  1.00 71.78           C  
ATOM    549  CB  HIS A  74      -8.352  21.839  43.233  1.00 71.78           C  
ATOM    550  O   HIS A  74      -7.903  18.583  42.431  1.00 71.78           O  
ATOM    551  CG  HIS A  74      -8.892  22.263  41.898  1.00 71.78           C  
ATOM    552  CD2 HIS A  74      -9.942  23.115  41.688  1.00 71.78           C  
ATOM    553  ND1 HIS A  74      -8.458  21.834  40.666  1.00 71.78           N  
ATOM    554  CE1 HIS A  74      -9.227  22.421  39.734  1.00 71.78           C  
ATOM    555  NE2 HIS A  74     -10.147  23.214  40.309  1.00 71.78           N  
ATOM    556  N   HIS A  75      -6.764  19.270  44.231  1.00 76.78           N  
ATOM    557  CA  HIS A  75      -5.698  18.276  44.097  1.00 76.78           C  
ATOM    558  C   HIS A  75      -6.195  16.840  44.367  1.00 76.78           C  
ATOM    559  CB  HIS A  75      -4.562  18.694  45.041  1.00 76.78           C  
ATOM    560  O   HIS A  75      -5.724  15.881  43.753  1.00 76.78           O  
ATOM    561  CG  HIS A  75      -3.216  18.075  44.760  1.00 76.78           C  
ATOM    562  CD2 HIS A  75      -2.698  17.711  43.542  1.00 76.78           C  
ATOM    563  ND1 HIS A  75      -2.206  17.945  45.686  1.00 76.78           N  
ATOM    564  CE1 HIS A  75      -1.107  17.516  45.047  1.00 76.78           C  
ATOM    565  NE2 HIS A  75      -1.369  17.313  43.753  1.00 76.78           N  
ATOM    566  N   ALA A  76      -7.178  16.670  45.258  1.00 78.70           N  
ATOM    567  CA  ALA A  76      -7.845  15.387  45.477  1.00 78.70           C  
ATOM    568  C   ALA A  76      -8.706  14.972  44.273  1.00 78.70           C  
ATOM    569  CB  ALA A  76      -8.674  15.464  46.764  1.00 78.70           C  
ATOM    570  O   ALA A  76      -8.697  13.796  43.907  1.00 78.70           O  
ATOM    571  N   MET A  77      -9.403  15.918  43.634  1.00 77.15           N  
ATOM    572  CA  MET A  77     -10.149  15.677  42.395  1.00 77.15           C  
ATOM    573  C   MET A  77      -9.217  15.271  41.253  1.00 77.15           C  
ATOM    574  CB  MET A  77     -10.963  16.916  41.998  1.00 77.15           C  
ATOM    575  O   MET A  77      -9.485  14.275  40.592  1.00 77.15           O  
ATOM    576  CG  MET A  77     -12.191  17.103  42.894  1.00 77.15           C  
ATOM    577  SD  MET A  77     -13.188  18.572  42.520  1.00 77.15           S  
ATOM    578  CE  MET A  77     -13.812  18.138  40.872  1.00 77.15           C  
ATOM    579  N   GLU A  78      -8.090  15.959  41.081  1.00 78.12           N  
ATOM    580  CA  GLU A  78      -7.104  15.644  40.041  1.00 78.12           C  
ATOM    581  C   GLU A  78      -6.493  14.245  40.242  1.00 78.12           C  
ATOM    582  CB  GLU A  78      -6.042  16.752  40.061  1.00 78.12           C  
ATOM    583  O   GLU A  78      -6.427  13.441  39.311  1.00 78.12           O  
ATOM    584  CG  GLU A  78      -5.292  16.895  38.732  1.00 78.12           C  
ATOM    585  CD  GLU A  78      -4.323  18.090  38.742  1.00 78.12           C  
ATOM    586  OE1 GLU A  78      -3.889  18.486  37.636  1.00 78.12           O  
ATOM    587  OE2 GLU A  78      -4.016  18.597  39.848  1.00 78.12           O  
ATOM    588  N   LYS A  79      -6.161  13.877  41.490  1.00 74.57           N  
ATOM    589  CA  LYS A  79      -5.729  12.508  41.826  1.00 74.57           C  
ATOM    590  C   LYS A  79      -6.820  11.464  41.611  1.00 74.57           C  
ATOM    591  CB  LYS A  79      -5.248  12.436  43.279  1.00 74.57           C  
ATOM    592  O   LYS A  79      -6.510  10.332  41.237  1.00 74.57           O  
ATOM    593  CG  LYS A  79      -3.821  12.969  43.413  1.00 74.57           C  
ATOM    594  CD  LYS A  79      -3.296  12.712  44.826  1.00 74.57           C  
ATOM    595  CE  LYS A  79      -1.851  13.204  44.891  1.00 74.57           C  
ATOM    596  NZ  LYS A  79      -1.253  12.958  46.224  1.00 74.57           N  
ATOM    597  N   MET A  80      -8.079  11.804  41.877  1.00 73.88           N  
ATOM    598  CA  MET A  80      -9.205  10.902  41.649  1.00 73.88           C  
ATOM    599  C   MET A  80      -9.457  10.703  40.153  1.00 73.88           C  
ATOM    600  CB  MET A  80     -10.440  11.409  42.404  1.00 73.88           C  
ATOM    601  O   MET A  80      -9.665   9.564  39.739  1.00 73.88           O  
ATOM    602  CG  MET A  80     -11.622  10.441  42.286  1.00 73.88           C  
ATOM    603  SD  MET A  80     -12.851  10.652  43.603  1.00 73.88           S  
ATOM    604  CE  MET A  80     -14.229   9.710  42.905  1.00 73.88           C  
ATOM    605  N   GLU A  81      -9.352  11.750  39.335  1.00 74.21           N  
ATOM    606  CA  GLU A  81      -9.362  11.637  37.875  1.00 74.21           C  
ATOM    607  C   GLU A  81      -8.204  10.766  37.386  1.00 74.21           C  
ATOM    608  CB  GLU A  81      -9.299  13.019  37.208  1.00 74.21           C  
ATOM    609  O   GLU A  81      -8.435   9.819  36.635  1.00 74.21           O  
ATOM    610  CG  GLU A  81     -10.641  13.761  37.280  1.00 74.21           C  
ATOM    611  CD  GLU A  81     -10.655  15.058  36.453  1.00 74.21           C  
ATOM    612  OE1 GLU A  81     -11.777  15.549  36.197  1.00 74.21           O  
ATOM    613  OE2 GLU A  81      -9.568  15.519  36.041  1.00 74.21           O  
ATOM    614  N   GLU A  82      -6.978  10.995  37.863  1.00 69.13           N  
ATOM    615  CA  GLU A  82      -5.810  10.196  37.475  1.00 69.13           C  
ATOM    616  C   GLU A  82      -5.960   8.716  37.883  1.00 69.13           C  
ATOM    617  CB  GLU A  82      -4.534  10.803  38.088  1.00 69.13           C  
ATOM    618  O   GLU A  82      -5.621   7.807  37.117  1.00 69.13           O  
ATOM    619  CG  GLU A  82      -3.292  10.424  37.263  1.00 69.13           C  
ATOM    620  CD  GLU A  82      -1.966  10.573  38.023  1.00 69.13           C  
ATOM    621  OE1 GLU A  82      -1.025   9.820  37.653  1.00 69.13           O  
ATOM    622  OE2 GLU A  82      -1.915  11.258  39.065  1.00 69.13           O  
ATOM    623  N   PHE A  83      -6.514   8.446  39.071  1.00 70.15           N  
ATOM    624  CA  PHE A  83      -6.809   7.089  39.535  1.00 70.15           C  
ATOM    625  C   PHE A  83      -7.897   6.422  38.691  1.00 70.15           C  
ATOM    626  CB  PHE A  83      -7.210   7.107  41.015  1.00 70.15           C  
ATOM    627  O   PHE A  83      -7.722   5.277  38.269  1.00 70.15           O  
ATOM    628  CG  PHE A  83      -7.550   5.729  41.559  1.00 70.15           C  
ATOM    629  CD1 PHE A  83      -8.893   5.329  41.697  1.00 70.15           C  
ATOM    630  CD2 PHE A  83      -6.518   4.836  41.902  1.00 70.15           C  
ATOM    631  CE1 PHE A  83      -9.201   4.048  42.190  1.00 70.15           C  
ATOM    632  CE2 PHE A  83      -6.826   3.553  42.390  1.00 70.15           C  
ATOM    633  CZ  PHE A  83      -8.168   3.160  42.538  1.00 70.15           C  
ATOM    634  N   VAL A  84      -8.994   7.127  38.401  1.00 67.84           N  
ATOM    635  CA  VAL A  84     -10.061   6.631  37.523  1.00 67.84           C  
ATOM    636  C   VAL A  84      -9.497   6.334  36.137  1.00 67.84           C  
ATOM    637  CB  VAL A  84     -11.243   7.620  37.469  1.00 67.84           C  
ATOM    638  O   VAL A  84      -9.745   5.245  35.619  1.00 67.84           O  
ATOM    639  CG1 VAL A  84     -12.251   7.275  36.363  1.00 67.84           C  
ATOM    640  CG2 VAL A  84     -12.015   7.591  38.796  1.00 67.84           C  
ATOM    641  N   TYR A  85      -8.662   7.215  35.579  1.00 60.30           N  
ATOM    642  CA  TYR A  85      -7.966   6.969  34.318  1.00 60.30           C  
ATOM    643  C   TYR A  85      -7.099   5.710  34.385  1.00 60.30           C  
ATOM    644  CB  TYR A  85      -7.150   8.198  33.885  1.00 60.30           C  
ATOM    645  O   TYR A  85      -7.266   4.836  33.538  1.00 60.30           O  
ATOM    646  CG  TYR A  85      -7.937   9.169  33.025  1.00 60.30           C  
ATOM    647  CD1 TYR A  85      -8.351   8.771  31.739  1.00 60.30           C  
ATOM    648  CD2 TYR A  85      -8.266  10.454  33.498  1.00 60.30           C  
ATOM    649  CE1 TYR A  85      -9.115   9.647  30.946  1.00 60.30           C  
ATOM    650  CE2 TYR A  85      -9.008  11.341  32.698  1.00 60.30           C  
ATOM    651  OH  TYR A  85     -10.124  11.793  30.620  1.00 60.30           O  
ATOM    652  CZ  TYR A  85      -9.425  10.940  31.413  1.00 60.30           C  
ATOM    653  N   LYS A  86      -6.253   5.536  35.410  1.00 58.56           N  
ATOM    654  CA  LYS A  86      -5.416   4.326  35.572  1.00 58.56           C  
ATOM    655  C   LYS A  86      -6.231   3.041  35.732  1.00 58.56           C  
ATOM    656  CB  LYS A  86      -4.467   4.491  36.770  1.00 58.56           C  
ATOM    657  O   LYS A  86      -5.877   2.007  35.162  1.00 58.56           O  
ATOM    658  CG  LYS A  86      -3.226   5.302  36.385  1.00 58.56           C  
ATOM    659  CD  LYS A  86      -2.276   5.493  37.576  1.00 58.56           C  
ATOM    660  CE  LYS A  86      -1.097   6.358  37.110  1.00 58.56           C  
ATOM    661  NZ  LYS A  86      -0.526   7.197  38.191  1.00 58.56           N  
ATOM    662  N   VAL A  87      -7.330   3.078  36.484  1.00 60.30           N  
ATOM    663  CA  VAL A  87      -8.239   1.928  36.624  1.00 60.30           C  
ATOM    664  C   VAL A  87      -8.916   1.618  35.286  1.00 60.30           C  
ATOM    665  CB  VAL A  87      -9.262   2.180  37.749  1.00 60.30           C  
ATOM    666  O   VAL A  87      -9.075   0.444  34.926  1.00 60.30           O  
ATOM    667  CG1 VAL A  87     -10.351   1.098  37.808  1.00 60.30           C  
ATOM    668  CG2 VAL A  87      -8.564   2.175  39.115  1.00 60.30           C  
ATOM    669  N   TRP A  88      -9.260   2.648  34.512  1.00 59.42           N  
ATOM    670  CA  TRP A  88      -9.905   2.496  33.213  1.00 59.42           C  
ATOM    671  C   TRP A  88      -8.941   2.028  32.114  1.00 59.42           C  
ATOM    672  CB  TRP A  88     -10.630   3.795  32.844  1.00 59.42           C  
ATOM    673  O   TRP A  88      -9.324   1.177  31.309  1.00 59.42           O  
ATOM    674  CG  TRP A  88     -11.837   3.672  31.967  1.00 59.42           C  
ATOM    675  CD1 TRP A  88     -12.483   2.532  31.619  1.00 59.42           C  
ATOM    676  CD2 TRP A  88     -12.622   4.763  31.401  1.00 59.42           C  
ATOM    677  CE2 TRP A  88     -13.749   4.204  30.728  1.00 59.42           C  
ATOM    678  CE3 TRP A  88     -12.507   6.170  31.407  1.00 59.42           C  
ATOM    679  NE1 TRP A  88     -13.614   2.844  30.894  1.00 59.42           N  
ATOM    680  CH2 TRP A  88     -14.569   6.391  30.111  1.00 59.42           C  
ATOM    681  CZ2 TRP A  88     -14.716   4.994  30.092  1.00 59.42           C  
ATOM    682  CZ3 TRP A  88     -13.468   6.974  30.765  1.00 59.42           C  
ATOM    683  N   GLU A  89      -7.669   2.451  32.142  1.00 56.04           N  
ATOM    684  CA  GLU A  89      -6.597   1.934  31.271  1.00 56.04           C  
ATOM    685  C   GLU A  89      -6.496   0.402  31.346  1.00 56.04           C  
ATOM    686  CB  GLU A  89      -5.219   2.486  31.683  1.00 56.04           C  
ATOM    687  O   GLU A  89      -6.228  -0.272  30.345  1.00 56.04           O  
ATOM    688  CG  GLU A  89      -4.905   3.941  31.309  1.00 56.04           C  
ATOM    689  CD  GLU A  89      -3.439   4.303  31.613  1.00 56.04           C  
ATOM    690  OE1 GLU A  89      -3.030   5.421  31.245  1.00 56.04           O  
ATOM    691  OE2 GLU A  89      -2.671   3.445  32.109  1.00 56.04           O  
ATOM    692  N   GLY A  90      -6.739  -0.170  32.530  1.00 61.83           N  
ATOM    693  CA  GLY A  90      -6.746  -1.614  32.747  1.00 61.83           C  
ATOM    694  C   GLY A  90      -8.018  -2.335  32.280  1.00 61.83           C  
ATOM    695  O   GLY A  90      -7.968  -3.551  32.085  1.00 61.83           O  
ATOM    696  N   ARG A  91      -9.152  -1.636  32.114  1.00 78.45           N  
ATOM    697  CA  ARG A  91     -10.494  -2.247  31.975  1.00 78.45           C  
ATOM    698  C   ARG A  91     -11.436  -1.537  30.991  1.00 78.45           C  
ATOM    699  CB  ARG A  91     -11.156  -2.388  33.362  1.00 78.45           C  
ATOM    700  O   ARG A  91     -12.648  -1.508  31.203  1.00 78.45           O  
ATOM    701  CG  ARG A  91     -10.470  -3.410  34.274  1.00 78.45           C  
ATOM    702  CD  ARG A  91     -11.344  -3.636  35.511  1.00 78.45           C  
ATOM    703  NE  ARG A  91     -10.774  -4.661  36.403  1.00 78.45           N  
ATOM    704  NH1 ARG A  91     -12.539  -4.774  37.870  1.00 78.45           N  
ATOM    705  NH2 ARG A  91     -10.742  -6.050  38.209  1.00 78.45           N  
ATOM    706  CZ  ARG A  91     -11.353  -5.156  37.484  1.00 78.45           C  
ATOM    707  N   TRP A  92     -10.933  -0.990  29.890  1.00 92.29           N  
ATOM    708  CA  TRP A  92     -11.820  -0.443  28.860  1.00 92.29           C  
ATOM    709  C   TRP A  92     -12.638  -1.553  28.165  1.00 92.29           C  
ATOM    710  CB  TRP A  92     -11.028   0.438  27.893  1.00 92.29           C  
ATOM    711  O   TRP A  92     -12.171  -2.684  27.978  1.00 92.29           O  
ATOM    712  CG  TRP A  92     -10.070  -0.270  26.990  1.00 92.29           C  
ATOM    713  CD1 TRP A  92      -8.755  -0.478  27.227  1.00 92.29           C  
ATOM    714  CD2 TRP A  92     -10.325  -0.794  25.656  1.00 92.29           C  
ATOM    715  CE2 TRP A  92      -9.102  -1.306  25.128  1.00 92.29           C  
ATOM    716  CE3 TRP A  92     -11.471  -0.881  24.840  1.00 92.29           C  
ATOM    717  NE1 TRP A  92      -8.174  -1.076  26.124  1.00 92.29           N  
ATOM    718  CH2 TRP A  92     -10.205  -2.031  23.102  1.00 92.29           C  
ATOM    719  CZ2 TRP A  92      -9.031  -1.908  23.864  1.00 92.29           C  
ATOM    720  CZ3 TRP A  92     -11.414  -1.499  23.580  1.00 92.29           C  
ATOM    721  N   ARG A  93     -13.875  -1.248  27.766  1.00 94.09           N  
ATOM    722  CA  ARG A  93     -14.732  -2.127  26.949  1.00 94.09           C  
ATOM    723  C   ARG A  93     -15.015  -1.445  25.619  1.00 94.09           C  
ATOM    724  CB  ARG A  93     -16.036  -2.497  27.682  1.00 94.09           C  
ATOM    725  O   ARG A  93     -14.979  -0.221  25.544  1.00 94.09           O  
ATOM    726  CG  ARG A  93     -15.782  -3.297  28.971  1.00 94.09           C  
ATOM    727  CD  ARG A  93     -17.087  -3.730  29.660  1.00 94.09           C  
ATOM    728  NE  ARG A  93     -17.620  -5.013  29.148  1.00 94.09           N  
ATOM    729  NH1 ARG A  93     -19.537  -5.055  30.418  1.00 94.09           N  
ATOM    730  NH2 ARG A  93     -19.055  -6.791  29.107  1.00 94.09           N  
ATOM    731  CZ  ARG A  93     -18.729  -5.611  29.557  1.00 94.09           C  
ATOM    732  N   VAL A  94     -15.260  -2.245  24.584  1.00 96.35           N  
ATOM    733  CA  VAL A  94     -15.692  -1.711  23.292  1.00 96.35           C  
ATOM    734  C   VAL A  94     -17.053  -1.036  23.435  1.00 96.35           C  
ATOM    735  CB  VAL A  94     -15.726  -2.775  22.181  1.00 96.35           C  
ATOM    736  O   VAL A  94     -17.900  -1.509  24.196  1.00 96.35           O  
ATOM    737  CG1 VAL A  94     -14.308  -3.229  21.813  1.00 96.35           C  
ATOM    738  CG2 VAL A  94     -16.561  -4.012  22.541  1.00 96.35           C  
ATOM    739  N   ILE A  95     -17.252   0.057  22.711  1.00 96.69           N  
ATOM    740  CA  ILE A  95     -18.473   0.868  22.744  1.00 96.69           C  
ATOM    741  C   ILE A  95     -19.179   0.843  21.379  1.00 96.69           C  
ATOM    742  CB  ILE A  95     -18.176   2.296  23.255  1.00 96.69           C  
ATOM    743  O   ILE A  95     -18.552   0.506  20.366  1.00 96.69           O  
ATOM    744  CG1 ILE A  95     -17.088   3.005  22.422  1.00 96.69           C  
ATOM    745  CG2 ILE A  95     -17.795   2.232  24.747  1.00 96.69           C  
ATOM    746  CD1 ILE A  95     -16.945   4.496  22.738  1.00 96.69           C  
ATOM    747  N   PRO A  96     -20.499   1.081  21.332  1.00 97.48           N  
ATOM    748  CA  PRO A  96     -21.222   1.209  20.072  1.00 97.48           C  
ATOM    749  C   PRO A  96     -20.955   2.576  19.409  1.00 97.48           C  
ATOM    750  CB  PRO A  96     -22.678   0.946  20.448  1.00 97.48           C  
ATOM    751  O   PRO A  96     -20.437   3.496  20.043  1.00 97.48           O  
ATOM    752  CG  PRO A  96     -22.786   1.554  21.847  1.00 97.48           C  
ATOM    753  CD  PRO A  96     -21.424   1.212  22.457  1.00 97.48           C  
ATOM    754  N   TYR A  97     -21.237   2.690  18.110  1.00 97.29           N  
ATOM    755  CA  TYR A  97     -20.911   3.874  17.301  1.00 97.29           C  
ATOM    756  C   TYR A  97     -21.642   5.147  17.751  1.00 97.29           C  
ATOM    757  CB  TYR A  97     -21.250   3.566  15.836  1.00 97.29           C  
ATOM    758  O   TYR A  97     -21.092   6.247  17.689  1.00 97.29           O  
ATOM    759  CG  TYR A  97     -21.013   4.720  14.875  1.00 97.29           C  
ATOM    760  CD1 TYR A  97     -22.055   5.624  14.588  1.00 97.29           C  
ATOM    761  CD2 TYR A  97     -19.751   4.897  14.277  1.00 97.29           C  
ATOM    762  CE1 TYR A  97     -21.834   6.705  13.715  1.00 97.29           C  
ATOM    763  CE2 TYR A  97     -19.524   5.977  13.402  1.00 97.29           C  
ATOM    764  OH  TYR A  97     -20.377   7.914  12.257  1.00 97.29           O  
ATOM    765  CZ  TYR A  97     -20.569   6.883  13.120  1.00 97.29           C  
ATOM    766  N   ASP A  98     -22.881   5.016  18.219  1.00 96.65           N  
ATOM    767  CA  ASP A  98     -23.753   6.129  18.600  1.00 96.65           C  
ATOM    768  C   ASP A  98     -23.165   6.981  19.735  1.00 96.65           C  
ATOM    769  CB  ASP A  98     -25.150   5.583  18.948  1.00 96.65           C  
ATOM    770  O   ASP A  98     -23.252   8.213  19.681  1.00 96.65           O  
ATOM    771  CG  ASP A  98     -25.131   4.517  20.050  1.00 96.65           C  
ATOM    772  OD1 ASP A  98     -24.498   3.466  19.811  1.00 96.65           O  
ATOM    773  OD2 ASP A  98     -25.714   4.765  21.123  1.00 96.65           O  
ATOM    774  N   VAL A  99     -22.467   6.348  20.686  1.00 96.63           N  
ATOM    775  CA  VAL A  99     -21.839   7.018  21.839  1.00 96.63           C  
ATOM    776  C   VAL A  99     -20.416   7.526  21.570  1.00 96.63           C  
ATOM    777  CB  VAL A  99     -21.892   6.148  23.112  1.00 96.63           C  
ATOM    778  O   VAL A  99     -19.785   8.075  22.475  1.00 96.63           O  
ATOM    779  CG1 VAL A  99     -23.317   5.699  23.448  1.00 96.63           C  
ATOM    780  CG2 VAL A  99     -21.015   4.899  23.022  1.00 96.63           C  
ATOM    781  N   LEU A 100     -19.879   7.356  20.354  1.00 96.47           N  
ATOM    782  CA  LEU A 100     -18.560   7.895  20.013  1.00 96.47           C  
ATOM    783  C   LEU A 100     -18.569   9.433  19.980  1.00 96.47           C  
ATOM    784  CB  LEU A 100     -18.059   7.353  18.663  1.00 96.47           C  
ATOM    785  O   LEU A 100     -19.543  10.037  19.519  1.00 96.47           O  
ATOM    786  CG  LEU A 100     -17.570   5.900  18.685  1.00 96.47           C  
ATOM    787  CD1 LEU A 100     -17.333   5.459  17.243  1.00 96.47           C  
ATOM    788  CD2 LEU A 100     -16.247   5.760  19.445  1.00 96.47           C  
ATOM    789  N   PRO A 101     -17.466  10.085  20.386  1.00 95.83           N  
ATOM    790  CA  PRO A 101     -17.273  11.501  20.106  1.00 95.83           C  
ATOM    791  C   PRO A 101     -17.098  11.732  18.596  1.00 95.83           C  
ATOM    792  CB  PRO A 101     -16.030  11.888  20.906  1.00 95.83           C  
ATOM    793  O   PRO A 101     -16.596  10.864  17.880  1.00 95.83           O  
ATOM    794  CG  PRO A 101     -15.197  10.606  20.897  1.00 95.83           C  
ATOM    795  CD  PRO A 101     -16.263   9.512  20.976  1.00 95.83           C  
ATOM    796  N   ASP A 102     -17.464  12.919  18.110  1.00 94.38           N  
ATOM    797  CA  ASP A 102     -17.547  13.215  16.669  1.00 94.38           C  
ATOM    798  C   ASP A 102     -16.240  12.981  15.899  1.00 94.38           C  
ATOM    799  CB  ASP A 102     -17.997  14.671  16.471  1.00 94.38           C  
ATOM    800  O   ASP A 102     -16.253  12.502  14.768  1.00 94.38           O  
ATOM    801  CG  ASP A 102     -19.441  14.920  16.911  1.00 94.38           C  
ATOM    802  OD1 ASP A 102     -20.251  13.966  16.833  1.00 94.38           O  
ATOM    803  OD2 ASP A 102     -19.712  16.066  17.322  1.00 94.38           O  
ATOM    804  N   TRP A 103     -15.090  13.251  16.516  1.00 93.88           N  
ATOM    805  CA  TRP A 103     -13.776  13.050  15.897  1.00 93.88           C  
ATOM    806  C   TRP A 103     -13.386  11.565  15.727  1.00 93.88           C  
ATOM    807  CB  TRP A 103     -12.745  13.842  16.706  1.00 93.88           C  
ATOM    808  O   TRP A 103     -12.453  11.268  14.977  1.00 93.88           O  
ATOM    809  CG  TRP A 103     -12.608  13.405  18.130  1.00 93.88           C  
ATOM    810  CD1 TRP A 103     -13.262  13.918  19.196  1.00 93.88           C  
ATOM    811  CD2 TRP A 103     -11.724  12.387  18.667  1.00 93.88           C  
ATOM    812  CE2 TRP A 103     -11.938  12.282  20.073  1.00 93.88           C  
ATOM    813  CE3 TRP A 103     -10.716  11.589  18.107  1.00 93.88           C  
ATOM    814  NE1 TRP A 103     -12.883  13.244  20.342  1.00 93.88           N  
ATOM    815  CH2 TRP A 103     -10.222  10.605  20.299  1.00 93.88           C  
ATOM    816  CZ2 TRP A 103     -11.224  11.390  20.884  1.00 93.88           C  
ATOM    817  CZ3 TRP A 103      -9.956  10.747  18.928  1.00 93.88           C  
ATOM    818  N   LEU A 104     -14.103  10.635  16.376  1.00 96.22           N  
ATOM    819  CA  LEU A 104     -13.985   9.181  16.175  1.00 96.22           C  
ATOM    820  C   LEU A 104     -15.047   8.608  15.219  1.00 96.22           C  
ATOM    821  CB  LEU A 104     -14.015   8.450  17.535  1.00 96.22           C  
ATOM    822  O   LEU A 104     -14.969   7.441  14.835  1.00 96.22           O  
ATOM    823  CG  LEU A 104     -12.756   8.632  18.397  1.00 96.22           C  
ATOM    824  CD1 LEU A 104     -12.880   7.880  19.726  1.00 96.22           C  
ATOM    825  CD2 LEU A 104     -11.514   8.093  17.688  1.00 96.22           C  
ATOM    826  N   LYS A 105     -16.042   9.403  14.809  1.00 94.78           N  
ATOM    827  CA  LYS A 105     -17.157   8.973  13.951  1.00 94.78           C  
ATOM    828  C   LYS A 105     -16.795   9.022  12.458  1.00 94.78           C  
ATOM    829  CB  LYS A 105     -18.416   9.792  14.310  1.00 94.78           C  
ATOM    830  O   LYS A 105     -17.380   9.785  11.694  1.00 94.78           O  
ATOM    831  CG  LYS A 105     -19.066   9.301  15.610  1.00 94.78           C  
ATOM    832  CD  LYS A 105     -20.361  10.062  15.927  1.00 94.78           C  
ATOM    833  CE  LYS A 105     -21.082   9.338  17.069  1.00 94.78           C  
ATOM    834  NZ  LYS A 105     -22.045  10.200  17.792  1.00 94.78           N  
ATOM    835  N   ASP A 106     -15.850   8.189  12.015  1.00 91.82           N  
ATOM    836  CA  ASP A 106     -15.425   8.157  10.600  1.00 91.82           C  
ATOM    837  C   ASP A 106     -16.349   7.332   9.678  1.00 91.82           C  
ATOM    838  CB  ASP A 106     -13.964   7.694  10.489  1.00 91.82           C  
ATOM    839  O   ASP A 106     -16.655   7.762   8.560  1.00 91.82           O  
ATOM    840  CG  ASP A 106     -13.512   7.633   9.022  1.00 91.82           C  
ATOM    841  OD1 ASP A 106     -13.500   8.684   8.333  1.00 91.82           O  
ATOM    842  OD2 ASP A 106     -13.312   6.504   8.519  1.00 91.82           O  
ATOM    843  N   ASN A 107     -16.806   6.157  10.129  1.00 95.04           N  
ATOM    844  CA  ASN A 107     -17.622   5.232   9.335  1.00 95.04           C  
ATOM    845  C   ASN A 107     -18.840   4.722  10.123  1.00 95.04           C  
ATOM    846  CB  ASN A 107     -16.724   4.075   8.852  1.00 95.04           C  
ATOM    847  O   ASN A 107     -18.698   3.881  11.006  1.00 95.04           O  
ATOM    848  CG  ASN A 107     -17.395   3.184   7.821  1.00 95.04           C  
ATOM    849  ND2 ASN A 107     -16.685   2.178   7.361  1.00 95.04           N  
ATOM    850  OD1 ASN A 107     -18.508   3.433   7.372  1.00 95.04           O  
ATOM    851  N   ASP A 108     -20.032   5.207   9.767  1.00 96.15           N  
ATOM    852  CA  ASP A 108     -21.323   4.870  10.392  1.00 96.15           C  
ATOM    853  C   ASP A 108     -21.853   3.464  10.060  1.00 96.15           C  
ATOM    854  CB  ASP A 108     -22.367   5.963  10.064  1.00 96.15           C  
ATOM    855  O   ASP A 108     -22.836   3.026  10.651  1.00 96.15           O  
ATOM    856  CG  ASP A 108     -22.644   6.198   8.569  1.00 96.15           C  
ATOM    857  OD1 ASP A 108     -21.916   5.645   7.713  1.00 96.15           O  
ATOM    858  OD2 ASP A 108     -23.516   7.028   8.241  1.00 96.15           O  
ATOM    859  N   TYR A 109     -21.196   2.722   9.162  1.00 97.28           N  
ATOM    860  CA  TYR A 109     -21.529   1.317   8.893  1.00 97.28           C  
ATOM    861  C   TYR A 109     -20.892   0.330   9.881  1.00 97.28           C  
ATOM    862  CB  TYR A 109     -21.151   0.968   7.449  1.00 97.28           C  
ATOM    863  O   TYR A 109     -21.316  -0.828   9.938  1.00 97.28           O  
ATOM    864  CG  TYR A 109     -21.837   1.796   6.376  1.00 97.28           C  
ATOM    865  CD1 TYR A 109     -23.207   2.116   6.480  1.00 97.28           C  
ATOM    866  CD2 TYR A 109     -21.104   2.228   5.254  1.00 97.28           C  
ATOM    867  CE1 TYR A 109     -23.835   2.887   5.487  1.00 97.28           C  
ATOM    868  CE2 TYR A 109     -21.735   2.979   4.244  1.00 97.28           C  
ATOM    869  OH  TYR A 109     -23.693   4.079   3.409  1.00 97.28           O  
ATOM    870  CZ  TYR A 109     -23.096   3.325   4.370  1.00 97.28           C  
ATOM    871  N   LEU A 110     -19.899   0.779  10.657  1.00 97.60           N  
ATOM    872  CA  LEU A 110     -19.287  -0.003  11.729  1.00 97.60           C  
ATOM    873  C   LEU A 110     -20.053   0.280  13.019  1.00 97.60           C  
ATOM    874  CB  LEU A 110     -17.802   0.358  11.887  1.00 97.60           C  
ATOM    875  O   LEU A 110     -19.902   1.355  13.599  1.00 97.60           O  
ATOM    876  CG  LEU A 110     -16.968   0.320  10.603  1.00 97.60           C  
ATOM    877  CD1 LEU A 110     -15.564   0.811  10.951  1.00 97.60           C  
ATOM    878  CD2 LEU A 110     -16.900  -1.062   9.953  1.00 97.60           C  
ATOM    879  N   LEU A 111     -20.897  -0.644  13.465  1.00 97.62           N  
ATOM    880  CA  LEU A 111     -21.898  -0.341  14.496  1.00 97.62           C  
ATOM    881  C   LEU A 111     -21.377  -0.570  15.916  1.00 97.62           C  
ATOM    882  CB  LEU A 111     -23.185  -1.133  14.220  1.00 97.62           C  
ATOM    883  O   LEU A 111     -21.769   0.145  16.841  1.00 97.62           O  
ATOM    884  CG  LEU A 111     -23.822  -0.864  12.843  1.00 97.62           C  
ATOM    885  CD1 LEU A 111     -25.144  -1.627  12.736  1.00 97.62           C  
ATOM    886  CD2 LEU A 111     -24.113   0.616  12.591  1.00 97.62           C  
ATOM    887  N   HIS A 112     -20.479  -1.534  16.107  1.00 96.75           N  
ATOM    888  CA  HIS A 112     -19.907  -1.859  17.407  1.00 96.75           C  
ATOM    889  C   HIS A 112     -18.406  -2.183  17.320  1.00 96.75           C  
ATOM    890  CB  HIS A 112     -20.745  -2.990  18.029  1.00 96.75           C  
ATOM    891  O   HIS A 112     -17.779  -2.068  16.273  1.00 96.75           O  
ATOM    892  CG  HIS A 112     -20.660  -3.076  19.534  1.00 96.75           C  
ATOM    893  CD2 HIS A 112     -21.166  -4.082  20.310  1.00 96.75           C  
ATOM    894  ND1 HIS A 112     -20.114  -2.141  20.391  1.00 96.75           N  
ATOM    895  CE1 HIS A 112     -20.280  -2.582  21.648  1.00 96.75           C  
ATOM    896  NE2 HIS A 112     -20.901  -3.770  21.649  1.00 96.75           N  
ATOM    897  N   GLY A 113     -17.792  -2.542  18.452  1.00 96.98           N  
ATOM    898  CA  GLY A 113     -16.370  -2.892  18.507  1.00 96.98           C  
ATOM    899  C   GLY A 113     -15.404  -1.705  18.584  1.00 96.98           C  
ATOM    900  O   GLY A 113     -14.195  -1.914  18.484  1.00 96.98           O  
ATOM    901  N   HIS A 114     -15.891  -0.476  18.781  1.00 98.15           N  
ATOM    902  CA  HIS A 114     -15.046   0.721  18.808  1.00 98.15           C  
ATOM    903  C   HIS A 114     -14.313   0.893  20.136  1.00 98.15           C  
ATOM    904  CB  HIS A 114     -15.876   1.962  18.490  1.00 98.15           C  
ATOM    905  O   HIS A 114     -14.833   0.553  21.200  1.00 98.15           O  
ATOM    906  CG  HIS A 114     -16.443   1.921  17.103  1.00 98.15           C  
ATOM    907  CD2 HIS A 114     -17.732   1.626  16.771  1.00 98.15           C  
ATOM    908  ND1 HIS A 114     -15.720   2.225  15.951  1.00 98.15           N  
ATOM    909  CE1 HIS A 114     -16.601   2.125  14.943  1.00 98.15           C  
ATOM    910  NE2 HIS A 114     -17.806   1.755  15.404  1.00 98.15           N  
ATOM    911  N   ARG A 115     -13.105   1.459  20.086  1.00 97.59           N  
ATOM    912  CA  ARG A 115     -12.368   1.865  21.291  1.00 97.59           C  
ATOM    913  C   ARG A 115     -12.956   3.166  21.851  1.00 97.59           C  
ATOM    914  CB  ARG A 115     -10.875   2.040  20.980  1.00 97.59           C  
ATOM    915  O   ARG A 115     -13.193   4.084  21.067  1.00 97.59           O  
ATOM    916  CG  ARG A 115     -10.177   0.681  20.847  1.00 97.59           C  
ATOM    917  CD  ARG A 115      -8.697   0.809  20.484  1.00 97.59           C  
ATOM    918  NE  ARG A 115      -8.532   1.363  19.135  1.00 97.59           N  
ATOM    919  NH1 ARG A 115      -6.243   1.638  19.171  1.00 97.59           N  
ATOM    920  NH2 ARG A 115      -7.449   2.499  17.533  1.00 97.59           N  
ATOM    921  CZ  ARG A 115      -7.406   1.818  18.626  1.00 97.59           C  
ATOM    922  N   PRO A 116     -13.157   3.279  23.177  1.00 96.38           N  
ATOM    923  CA  PRO A 116     -13.481   4.560  23.790  1.00 96.38           C  
ATOM    924  C   PRO A 116     -12.293   5.527  23.681  1.00 96.38           C  
ATOM    925  CB  PRO A 116     -13.850   4.232  25.239  1.00 96.38           C  
ATOM    926  O   PRO A 116     -11.162   5.080  23.462  1.00 96.38           O  
ATOM    927  CG  PRO A 116     -12.998   3.004  25.544  1.00 96.38           C  
ATOM    928  CD  PRO A 116     -12.933   2.271  24.204  1.00 96.38           C  
ATOM    929  N   PRO A 117     -12.521   6.842  23.846  1.00 96.56           N  
ATOM    930  CA  PRO A 117     -11.431   7.795  23.981  1.00 96.56           C  
ATOM    931  C   PRO A 117     -10.574   7.435  25.205  1.00 96.56           C  
ATOM    932  CB  PRO A 117     -12.092   9.170  24.079  1.00 96.56           C  
ATOM    933  O   PRO A 117     -11.080   7.303  26.317  1.00 96.56           O  
ATOM    934  CG  PRO A 117     -13.488   8.869  24.620  1.00 96.56           C  
ATOM    935  CD  PRO A 117     -13.807   7.498  24.029  1.00 96.56           C  
ATOM    936  N   MET A 118      -9.278   7.236  24.985  1.00 95.12           N  
ATOM    937  CA  MET A 118      -8.307   6.805  25.990  1.00 95.12           C  
ATOM    938  C   MET A 118      -7.079   7.716  25.912  1.00 95.12           C  
ATOM    939  CB  MET A 118      -7.893   5.344  25.742  1.00 95.12           C  
ATOM    940  O   MET A 118      -6.171   7.405  25.138  1.00 95.12           O  
ATOM    941  CG  MET A 118      -8.999   4.330  26.037  1.00 95.12           C  
ATOM    942  SD  MET A 118      -8.505   2.597  25.800  1.00 95.12           S  
ATOM    943  CE  MET A 118      -8.119   2.587  24.032  1.00 95.12           C  
ATOM    944  N   PRO A 119      -7.001   8.804  26.703  1.00 95.06           N  
ATOM    945  CA  PRO A 119      -5.907   9.781  26.663  1.00 95.06           C  
ATOM    946  C   PRO A 119      -4.623   9.248  27.324  1.00 95.06           C  
ATOM    947  CB  PRO A 119      -6.481  11.041  27.319  1.00 95.06           C  
ATOM    948  O   PRO A 119      -4.011   9.889  28.171  1.00 95.06           O  
ATOM    949  CG  PRO A 119      -7.413  10.458  28.373  1.00 95.06           C  
ATOM    950  CD  PRO A 119      -7.998   9.229  27.675  1.00 95.06           C  
ATOM    951  N   SER A 120      -4.228   8.038  26.940  1.00 94.91           N  
ATOM    952  CA  SER A 120      -3.036   7.340  27.382  1.00 94.91           C  
ATOM    953  C   SER A 120      -2.437   6.572  26.218  1.00 94.91           C  
ATOM    954  CB  SER A 120      -3.399   6.381  28.505  1.00 94.91           C  
ATOM    955  O   SER A 120      -3.024   5.612  25.700  1.00 94.91           O  
ATOM    956  OG  SER A 120      -2.297   5.552  28.826  1.00 94.91           O  
ATOM    957  N   PHE A 121      -1.220   6.953  25.827  1.00 96.41           N  
ATOM    958  CA  PHE A 121      -0.450   6.199  24.842  1.00 96.41           C  
ATOM    959  C   PHE A 121      -0.251   4.750  25.288  1.00 96.41           C  
ATOM    960  CB  PHE A 121       0.899   6.882  24.592  1.00 96.41           C  
ATOM    961  O   PHE A 121      -0.396   3.839  24.477  1.00 96.41           O  
ATOM    962  CG  PHE A 121       0.779   8.160  23.789  1.00 96.41           C  
ATOM    963  CD1 PHE A 121       0.488   8.089  22.414  1.00 96.41           C  
ATOM    964  CD2 PHE A 121       0.947   9.414  24.405  1.00 96.41           C  
ATOM    965  CE1 PHE A 121       0.363   9.267  21.656  1.00 96.41           C  
ATOM    966  CE2 PHE A 121       0.825  10.590  23.646  1.00 96.41           C  
ATOM    967  CZ  PHE A 121       0.532  10.518  22.273  1.00 96.41           C  
ATOM    968  N   ARG A 122      -0.013   4.504  26.583  1.00 95.98           N  
ATOM    969  CA  ARG A 122       0.166   3.146  27.113  1.00 95.98           C  
ATOM    970  C   ARG A 122      -1.061   2.273  26.849  1.00 95.98           C  
ATOM    971  CB  ARG A 122       0.491   3.227  28.610  1.00 95.98           C  
ATOM    972  O   ARG A 122      -0.909   1.142  26.386  1.00 95.98           O  
ATOM    973  CG  ARG A 122       0.883   1.854  29.167  1.00 95.98           C  
ATOM    974  CD  ARG A 122       1.176   1.962  30.663  1.00 95.98           C  
ATOM    975  NE  ARG A 122       1.674   0.681  31.203  1.00 95.98           N  
ATOM    976  NH1 ARG A 122       1.874   1.381  33.375  1.00 95.98           N  
ATOM    977  NH2 ARG A 122       2.498  -0.690  32.826  1.00 95.98           N  
ATOM    978  CZ  ARG A 122       2.009   0.463  32.461  1.00 95.98           C  
ATOM    979  N   ALA A 123      -2.264   2.792  27.096  1.00 95.14           N  
ATOM    980  CA  ALA A 123      -3.503   2.076  26.795  1.00 95.14           C  
ATOM    981  C   ALA A 123      -3.699   1.867  25.284  1.00 95.14           C  
ATOM    982  CB  ALA A 123      -4.675   2.833  27.421  1.00 95.14           C  
ATOM    983  O   ALA A 123      -4.072   0.767  24.865  1.00 95.14           O  
ATOM    984  N   CYS A 124      -3.380   2.875  24.464  1.00 97.34           N  
ATOM    985  CA  CYS A 124      -3.442   2.786  23.002  1.00 97.34           C  
ATOM    986  C   CYS A 124      -2.517   1.685  22.454  1.00 97.34           C  
ATOM    987  CB  CYS A 124      -3.103   4.149  22.383  1.00 97.34           C  
ATOM    988  O   CYS A 124      -2.979   0.801  21.737  1.00 97.34           O  
ATOM    989  SG  CYS A 124      -4.374   5.383  22.784  1.00 97.34           S  
ATOM    990  N   PHE A 125      -1.243   1.650  22.847  1.00 97.71           N  
ATOM    991  CA  PHE A 125      -0.306   0.606  22.409  1.00 97.71           C  
ATOM    992  C   PHE A 125      -0.669  -0.778  22.958  1.00 97.71           C  
ATOM    993  CB  PHE A 125       1.126   0.995  22.795  1.00 97.71           C  
ATOM    994  O   PHE A 125      -0.565  -1.775  22.248  1.00 97.71           O  
ATOM    995  CG  PHE A 125       1.769   1.951  21.809  1.00 97.71           C  
ATOM    996  CD1 PHE A 125       2.404   1.443  20.661  1.00 97.71           C  
ATOM    997  CD2 PHE A 125       1.745   3.341  22.025  1.00 97.71           C  
ATOM    998  CE1 PHE A 125       3.000   2.323  19.742  1.00 97.71           C  
ATOM    999  CE2 PHE A 125       2.319   4.222  21.094  1.00 97.71           C  
ATOM   1000  CZ  PHE A 125       2.948   3.711  19.949  1.00 97.71           C  
ATOM   1001  N   LYS A 126      -1.182  -0.868  24.191  1.00 96.49           N  
ATOM   1002  CA  LYS A 126      -1.688  -2.141  24.731  1.00 96.49           C  
ATOM   1003  C   LYS A 126      -2.911  -2.652  23.957  1.00 96.49           C  
ATOM   1004  CB  LYS A 126      -1.965  -1.970  26.230  1.00 96.49           C  
ATOM   1005  O   LYS A 126      -3.137  -3.860  23.910  1.00 96.49           O  
ATOM   1006  CG  LYS A 126      -2.164  -3.314  26.943  1.00 96.49           C  
ATOM   1007  CD  LYS A 126      -2.358  -3.094  28.447  1.00 96.49           C  
ATOM   1008  CE  LYS A 126      -2.501  -4.442  29.162  1.00 96.49           C  
ATOM   1009  NZ  LYS A 126      -2.762  -4.258  30.612  1.00 96.49           N  
ATOM   1010  N   SER A 127      -3.687  -1.759  23.333  1.00 97.07           N  
ATOM   1011  CA  SER A 127      -4.854  -2.141  22.530  1.00 97.07           C  
ATOM   1012  C   SER A 127      -4.503  -2.902  21.249  1.00 97.07           C  
ATOM   1013  CB  SER A 127      -5.775  -0.948  22.245  1.00 97.07           C  
ATOM   1014  O   SER A 127      -5.347  -3.656  20.789  1.00 97.07           O  
ATOM   1015  OG  SER A 127      -5.318  -0.113  21.206  1.00 97.07           O  
ATOM   1016  N   ILE A 128      -3.255  -2.836  20.757  1.00 98.07           N  
ATOM   1017  CA  ILE A 128      -2.783  -3.631  19.601  1.00 98.07           C  
ATOM   1018  C   ILE A 128      -3.074  -5.132  19.790  1.00 98.07           C  
ATOM   1019  CB  ILE A 128      -1.266  -3.394  19.374  1.00 98.07           C  
ATOM   1020  O   ILE A 128      -3.416  -5.835  18.840  1.00 98.07           O  
ATOM   1021  CG1 ILE A 128      -0.990  -1.903  19.058  1.00 98.07           C  
ATOM   1022  CG2 ILE A 128      -0.719  -4.308  18.258  1.00 98.07           C  
ATOM   1023  CD1 ILE A 128       0.491  -1.555  18.857  1.00 98.07           C  
ATOM   1024  N   PHE A 129      -2.990  -5.618  21.032  1.00 97.09           N  
ATOM   1025  CA  PHE A 129      -3.254  -7.012  21.402  1.00 97.09           C  
ATOM   1026  C   PHE A 129      -4.705  -7.265  21.848  1.00 97.09           C  
ATOM   1027  CB  PHE A 129      -2.231  -7.452  22.455  1.00 97.09           C  
ATOM   1028  O   PHE A 129      -4.997  -8.264  22.505  1.00 97.09           O  
ATOM   1029  CG  PHE A 129      -0.795  -7.291  22.004  1.00 97.09           C  
ATOM   1030  CD1 PHE A 129      -0.251  -8.185  21.063  1.00 97.09           C  
ATOM   1031  CD2 PHE A 129      -0.010  -6.234  22.503  1.00 97.09           C  
ATOM   1032  CE1 PHE A 129       1.076  -8.029  20.628  1.00 97.09           C  
ATOM   1033  CE2 PHE A 129       1.318  -6.081  22.069  1.00 97.09           C  
ATOM   1034  CZ  PHE A 129       1.861  -6.978  21.134  1.00 97.09           C  
ATOM   1035  N   ARG A 130      -5.632  -6.356  21.532  1.00 96.76           N  
ATOM   1036  CA  ARG A 130      -7.071  -6.504  21.772  1.00 96.76           C  
ATOM   1037  C   ARG A 130      -7.844  -6.484  20.459  1.00 96.76           C  
ATOM   1038  CB  ARG A 130      -7.573  -5.425  22.742  1.00 96.76           C  
ATOM   1039  O   ARG A 130      -7.379  -5.967  19.451  1.00 96.76           O  
ATOM   1040  CG  ARG A 130      -6.997  -5.637  24.153  1.00 96.76           C  
ATOM   1041  CD  ARG A 130      -7.841  -4.955  25.233  1.00 96.76           C  
ATOM   1042  NE  ARG A 130      -9.217  -5.495  25.267  1.00 96.76           N  
ATOM   1043  NH1 ARG A 130     -10.156  -3.842  26.531  1.00 96.76           N  
ATOM   1044  NH2 ARG A 130     -11.424  -5.525  25.841  1.00 96.76           N  
ATOM   1045  CZ  ARG A 130     -10.256  -4.953  25.871  1.00 96.76           C  
ATOM   1046  N   ILE A 131      -9.048  -7.050  20.501  1.00 97.92           N  
ATOM   1047  CA  ILE A 131      -9.968  -7.097  19.363  1.00 97.92           C  
ATOM   1048  C   ILE A 131     -10.898  -5.882  19.417  1.00 97.92           C  
ATOM   1049  CB  ILE A 131     -10.732  -8.438  19.330  1.00 97.92           C  
ATOM   1050  O   ILE A 131     -11.620  -5.690  20.398  1.00 97.92           O  
ATOM   1051  CG1 ILE A 131      -9.741  -9.620  19.190  1.00 97.92           C  
ATOM   1052  CG2 ILE A 131     -11.728  -8.435  18.158  1.00 97.92           C  
ATOM   1053  CD1 ILE A 131     -10.394 -11.003  19.308  1.00 97.92           C  
ATOM   1054  N   HIS A 132     -10.852  -5.070  18.368  1.00 97.93           N  
ATOM   1055  CA  HIS A 132     -11.653  -3.874  18.129  1.00 97.93           C  
ATOM   1056  C   HIS A 132     -11.624  -3.525  16.627  1.00 97.93           C  
ATOM   1057  CB  HIS A 132     -11.106  -2.724  18.993  1.00 97.93           C  
ATOM   1058  O   HIS A 132     -10.892  -4.141  15.852  1.00 97.93           O  
ATOM   1059  CG  HIS A 132      -9.633  -2.446  18.826  1.00 97.93           C  
ATOM   1060  CD2 HIS A 132      -8.638  -2.728  19.720  1.00 97.93           C  
ATOM   1061  ND1 HIS A 132      -9.034  -1.861  17.737  1.00 97.93           N  
ATOM   1062  CE1 HIS A 132      -7.716  -1.775  17.978  1.00 97.93           C  
ATOM   1063  NE2 HIS A 132      -7.438  -2.257  19.192  1.00 97.93           N  
ATOM   1064  N   THR A 133     -12.380  -2.512  16.208  1.00 98.33           N  
ATOM   1065  CA  THR A 133     -12.515  -2.091  14.794  1.00 98.33           C  
ATOM   1066  C   THR A 133     -11.173  -1.792  14.108  1.00 98.33           C  
ATOM   1067  CB  THR A 133     -13.436  -0.861  14.718  1.00 98.33           C  
ATOM   1068  O   THR A 133     -10.955  -2.132  12.945  1.00 98.33           O  
ATOM   1069  CG2 THR A 133     -14.886  -1.218  15.059  1.00 98.33           C  
ATOM   1070  OG1 THR A 133     -13.020   0.129  15.644  1.00 98.33           O  
ATOM   1071  N   GLU A 134     -10.224  -1.230  14.861  1.00 98.52           N  
ATOM   1072  CA  GLU A 134      -8.880  -0.896  14.362  1.00 98.52           C  
ATOM   1073  C   GLU A 134      -7.856  -2.048  14.384  1.00 98.52           C  
ATOM   1074  CB  GLU A 134      -8.350   0.343  15.113  1.00 98.52           C  
ATOM   1075  O   GLU A 134      -6.739  -1.864  13.907  1.00 98.52           O  
ATOM   1076  CG  GLU A 134      -9.251   1.577  14.942  1.00 98.52           C  
ATOM   1077  CD  GLU A 134      -9.381   2.010  13.488  1.00 98.52           C  
ATOM   1078  OE1 GLU A 134     -10.353   2.715  13.180  1.00 98.52           O  
ATOM   1079  OE2 GLU A 134      -8.496   1.634  12.691  1.00 98.52           O  
ATOM   1080  N   THR A 135      -8.184  -3.237  14.912  1.00 98.47           N  
ATOM   1081  CA  THR A 135      -7.196  -4.323  15.083  1.00 98.47           C  
ATOM   1082  C   THR A 135      -6.581  -4.729  13.745  1.00 98.47           C  
ATOM   1083  CB  THR A 135      -7.819  -5.555  15.759  1.00 98.47           C  
ATOM   1084  O   THR A 135      -5.359  -4.733  13.606  1.00 98.47           O  
ATOM   1085  CG2 THR A 135      -6.823  -6.680  16.037  1.00 98.47           C  
ATOM   1086  OG1 THR A 135      -8.357  -5.191  17.003  1.00 98.47           O  
ATOM   1087  N   GLY A 136      -7.407  -5.013  12.733  1.00 98.10           N  
ATOM   1088  CA  GLY A 136      -6.896  -5.371  11.409  1.00 98.10           C  
ATOM   1089  C   GLY A 136      -6.147  -4.224  10.727  1.00 98.10           C  
ATOM   1090  O   GLY A 136      -5.143  -4.486  10.077  1.00 98.10           O  
ATOM   1091  N   ASN A 137      -6.561  -2.966  10.923  1.00 98.50           N  
ATOM   1092  CA  ASN A 137      -5.893  -1.801  10.326  1.00 98.50           C  
ATOM   1093  C   ASN A 137      -4.464  -1.626  10.863  1.00 98.50           C  
ATOM   1094  CB  ASN A 137      -6.727  -0.532  10.585  1.00 98.50           C  
ATOM   1095  O   ASN A 137      -3.544  -1.351  10.092  1.00 98.50           O  
ATOM   1096  CG  ASN A 137      -8.079  -0.538   9.899  1.00 98.50           C  
ATOM   1097  ND2 ASN A 137      -9.050   0.162  10.422  1.00 98.50           N  
ATOM   1098  OD1 ASN A 137      -8.291  -1.194   8.894  1.00 98.50           O  
ATOM   1099  N   ILE A 138      -4.272  -1.835  12.171  1.00 98.78           N  
ATOM   1100  CA  ILE A 138      -2.952  -1.796  12.811  1.00 98.78           C  
ATOM   1101  C   ILE A 138      -2.086  -2.949  12.303  1.00 98.78           C  
ATOM   1102  CB  ILE A 138      -3.079  -1.843  14.352  1.00 98.78           C  
ATOM   1103  O   ILE A 138      -0.973  -2.722  11.834  1.00 98.78           O  
ATOM   1104  CG1 ILE A 138      -3.827  -0.605  14.896  1.00 98.78           C  
ATOM   1105  CG2 ILE A 138      -1.684  -1.932  15.001  1.00 98.78           C  
ATOM   1106  CD1 ILE A 138      -4.295  -0.756  16.349  1.00 98.78           C  
ATOM   1107  N   TRP A 139      -2.581  -4.187  12.394  1.00 98.75           N  
ATOM   1108  CA  TRP A 139      -1.764  -5.371  12.120  1.00 98.75           C  
ATOM   1109  C   TRP A 139      -1.345  -5.490  10.654  1.00 98.75           C  
ATOM   1110  CB  TRP A 139      -2.481  -6.634  12.611  1.00 98.75           C  
ATOM   1111  O   TRP A 139      -0.211  -5.886  10.391  1.00 98.75           O  
ATOM   1112  CG  TRP A 139      -2.272  -6.918  14.067  1.00 98.75           C  
ATOM   1113  CD1 TRP A 139      -3.116  -6.613  15.079  1.00 98.75           C  
ATOM   1114  CD2 TRP A 139      -1.107  -7.527  14.701  1.00 98.75           C  
ATOM   1115  CE2 TRP A 139      -1.326  -7.569  16.111  1.00 98.75           C  
ATOM   1116  CE3 TRP A 139       0.121  -8.034  14.224  1.00 98.75           C  
ATOM   1117  NE1 TRP A 139      -2.561  -6.983  16.287  1.00 98.75           N  
ATOM   1118  CH2 TRP A 139       0.827  -8.600  16.493  1.00 98.75           C  
ATOM   1119  CZ2 TRP A 139      -0.382  -8.096  17.002  1.00 98.75           C  
ATOM   1120  CZ3 TRP A 139       1.078  -8.565  15.109  1.00 98.75           C  
ATOM   1121  N   THR A 140      -2.195  -5.114   9.697  1.00 98.64           N  
ATOM   1122  CA  THR A 140      -1.847  -5.174   8.266  1.00 98.64           C  
ATOM   1123  C   THR A 140      -0.662  -4.271   7.928  1.00 98.64           C  
ATOM   1124  CB  THR A 140      -3.043  -4.804   7.380  1.00 98.64           C  
ATOM   1125  O   THR A 140       0.288  -4.721   7.287  1.00 98.64           O  
ATOM   1126  CG2 THR A 140      -4.124  -5.885   7.406  1.00 98.64           C  
ATOM   1127  OG1 THR A 140      -3.605  -3.589   7.814  1.00 98.64           O  
ATOM   1128  N   HIS A 141      -0.660  -3.025   8.408  1.00 98.65           N  
ATOM   1129  CA  HIS A 141       0.435  -2.086   8.158  1.00 98.65           C  
ATOM   1130  C   HIS A 141       1.630  -2.274   9.096  1.00 98.65           C  
ATOM   1131  CB  HIS A 141      -0.099  -0.650   8.166  1.00 98.65           C  
ATOM   1132  O   HIS A 141       2.752  -2.011   8.674  1.00 98.65           O  
ATOM   1133  CG  HIS A 141      -0.817  -0.260   6.896  1.00 98.65           C  
ATOM   1134  CD2 HIS A 141      -1.061  -1.029   5.787  1.00 98.65           C  
ATOM   1135  ND1 HIS A 141      -1.298   0.991   6.604  1.00 98.65           N  
ATOM   1136  CE1 HIS A 141      -1.805   0.988   5.367  1.00 98.65           C  
ATOM   1137  NE2 HIS A 141      -1.673  -0.227   4.822  1.00 98.65           N  
ATOM   1138  N   LEU A 142       1.444  -2.798  10.312  1.00 98.67           N  
ATOM   1139  CA  LEU A 142       2.559  -3.183  11.182  1.00 98.67           C  
ATOM   1140  C   LEU A 142       3.356  -4.350  10.577  1.00 98.67           C  
ATOM   1141  CB  LEU A 142       2.019  -3.521  12.583  1.00 98.67           C  
ATOM   1142  O   LEU A 142       4.582  -4.286  10.501  1.00 98.67           O  
ATOM   1143  CG  LEU A 142       3.097  -3.971  13.587  1.00 98.67           C  
ATOM   1144  CD1 LEU A 142       4.154  -2.893  13.829  1.00 98.67           C  
ATOM   1145  CD2 LEU A 142       2.435  -4.313  14.923  1.00 98.67           C  
ATOM   1146  N   LEU A 143       2.674  -5.394  10.096  1.00 98.61           N  
ATOM   1147  CA  LEU A 143       3.325  -6.515   9.408  1.00 98.61           C  
ATOM   1148  C   LEU A 143       3.946  -6.070   8.081  1.00 98.61           C  
ATOM   1149  CB  LEU A 143       2.313  -7.650   9.180  1.00 98.61           C  
ATOM   1150  O   LEU A 143       5.080  -6.443   7.782  1.00 98.61           O  
ATOM   1151  CG  LEU A 143       1.857  -8.364  10.465  1.00 98.61           C  
ATOM   1152  CD1 LEU A 143       0.727  -9.338  10.132  1.00 98.61           C  
ATOM   1153  CD2 LEU A 143       2.989  -9.150  11.129  1.00 98.61           C  
ATOM   1154  N   GLY A 144       3.244  -5.225   7.318  1.00 98.62           N  
ATOM   1155  CA  GLY A 144       3.793  -4.602   6.116  1.00 98.62           C  
ATOM   1156  C   GLY A 144       5.065  -3.800   6.408  1.00 98.62           C  
ATOM   1157  O   GLY A 144       6.052  -3.934   5.690  1.00 98.62           O  
ATOM   1158  N   PHE A 145       5.078  -3.000   7.477  1.00 98.75           N  
ATOM   1159  CA  PHE A 145       6.247  -2.226   7.899  1.00 98.75           C  
ATOM   1160  C   PHE A 145       7.451  -3.136   8.163  1.00 98.75           C  
ATOM   1161  CB  PHE A 145       5.892  -1.386   9.137  1.00 98.75           C  
ATOM   1162  O   PHE A 145       8.526  -2.887   7.619  1.00 98.75           O  
ATOM   1163  CG  PHE A 145       7.092  -0.930   9.942  1.00 98.75           C  
ATOM   1164  CD1 PHE A 145       7.453  -1.618  11.116  1.00 98.75           C  
ATOM   1165  CD2 PHE A 145       7.865   0.162   9.510  1.00 98.75           C  
ATOM   1166  CE1 PHE A 145       8.581  -1.220  11.854  1.00 98.75           C  
ATOM   1167  CE2 PHE A 145       8.975   0.576  10.270  1.00 98.75           C  
ATOM   1168  CZ  PHE A 145       9.339  -0.117  11.433  1.00 98.75           C  
ATOM   1169  N   VAL A 146       7.269  -4.215   8.933  1.00 98.65           N  
ATOM   1170  CA  VAL A 146       8.345  -5.182   9.211  1.00 98.65           C  
ATOM   1171  C   VAL A 146       8.849  -5.827   7.917  1.00 98.65           C  
ATOM   1172  CB  VAL A 146       7.884  -6.248  10.225  1.00 98.65           C  
ATOM   1173  O   VAL A 146      10.061  -5.928   7.720  1.00 98.65           O  
ATOM   1174  CG1 VAL A 146       8.942  -7.339  10.445  1.00 98.65           C  
ATOM   1175  CG2 VAL A 146       7.601  -5.614  11.594  1.00 98.65           C  
ATOM   1176  N   LEU A 147       7.942  -6.205   7.009  1.00 98.36           N  
ATOM   1177  CA  LEU A 147       8.289  -6.774   5.706  1.00 98.36           C  
ATOM   1178  C   LEU A 147       9.160  -5.818   4.879  1.00 98.36           C  
ATOM   1179  CB  LEU A 147       6.991  -7.154   4.964  1.00 98.36           C  
ATOM   1180  O   LEU A 147      10.232  -6.211   4.423  1.00 98.36           O  
ATOM   1181  CG  LEU A 147       7.199  -7.658   3.523  1.00 98.36           C  
ATOM   1182  CD1 LEU A 147       7.971  -8.978   3.491  1.00 98.36           C  
ATOM   1183  CD2 LEU A 147       5.845  -7.860   2.845  1.00 98.36           C  
ATOM   1184  N   PHE A 148       8.732  -4.567   4.691  1.00 98.59           N  
ATOM   1185  CA  PHE A 148       9.470  -3.598   3.872  1.00 98.59           C  
ATOM   1186  C   PHE A 148      10.767  -3.127   4.522  1.00 98.59           C  
ATOM   1187  CB  PHE A 148       8.575  -2.410   3.504  1.00 98.59           C  
ATOM   1188  O   PHE A 148      11.742  -2.889   3.810  1.00 98.59           O  
ATOM   1189  CG  PHE A 148       7.739  -2.712   2.284  1.00 98.59           C  
ATOM   1190  CD1 PHE A 148       8.319  -2.608   1.005  1.00 98.59           C  
ATOM   1191  CD2 PHE A 148       6.419  -3.176   2.423  1.00 98.59           C  
ATOM   1192  CE1 PHE A 148       7.591  -3.005  -0.126  1.00 98.59           C  
ATOM   1193  CE2 PHE A 148       5.687  -3.562   1.292  1.00 98.59           C  
ATOM   1194  CZ  PHE A 148       6.285  -3.493   0.029  1.00 98.59           C  
ATOM   1195  N   LEU A 149      10.818  -3.048   5.853  1.00 98.55           N  
ATOM   1196  CA  LEU A 149      12.057  -2.769   6.571  1.00 98.55           C  
ATOM   1197  C   LEU A 149      13.078  -3.890   6.336  1.00 98.55           C  
ATOM   1198  CB  LEU A 149      11.731  -2.576   8.061  1.00 98.55           C  
ATOM   1199  O   LEU A 149      14.225  -3.618   5.983  1.00 98.55           O  
ATOM   1200  CG  LEU A 149      12.943  -2.168   8.915  1.00 98.55           C  
ATOM   1201  CD1 LEU A 149      13.495  -0.800   8.508  1.00 98.55           C  
ATOM   1202  CD2 LEU A 149      12.532  -2.104  10.385  1.00 98.55           C  
ATOM   1203  N   PHE A 150      12.652  -5.149   6.462  1.00 98.29           N  
ATOM   1204  CA  PHE A 150      13.511  -6.306   6.227  1.00 98.29           C  
ATOM   1205  C   PHE A 150      13.965  -6.407   4.763  1.00 98.29           C  
ATOM   1206  CB  PHE A 150      12.778  -7.569   6.690  1.00 98.29           C  
ATOM   1207  O   PHE A 150      15.163  -6.518   4.504  1.00 98.29           O  
ATOM   1208  CG  PHE A 150      13.599  -8.831   6.542  1.00 98.29           C  
ATOM   1209  CD1 PHE A 150      13.265  -9.782   5.561  1.00 98.29           C  
ATOM   1210  CD2 PHE A 150      14.703  -9.054   7.387  1.00 98.29           C  
ATOM   1211  CE1 PHE A 150      14.016 -10.963   5.445  1.00 98.29           C  
ATOM   1212  CE2 PHE A 150      15.468 -10.226   7.254  1.00 98.29           C  
ATOM   1213  CZ  PHE A 150      15.121 -11.183   6.285  1.00 98.29           C  
ATOM   1214  N   LEU A 151      13.046  -6.293   3.797  1.00 98.21           N  
ATOM   1215  CA  LEU A 151      13.374  -6.295   2.363  1.00 98.21           C  
ATOM   1216  C   LEU A 151      14.309  -5.140   1.974  1.00 98.21           C  
ATOM   1217  CB  LEU A 151      12.081  -6.207   1.532  1.00 98.21           C  
ATOM   1218  O   LEU A 151      15.215  -5.327   1.156  1.00 98.21           O  
ATOM   1219  CG  LEU A 151      11.213  -7.477   1.518  1.00 98.21           C  
ATOM   1220  CD1 LEU A 151       9.929  -7.189   0.737  1.00 98.21           C  
ATOM   1221  CD2 LEU A 151      11.923  -8.658   0.854  1.00 98.21           C  
ATOM   1222  N   GLY A 152      14.119  -3.965   2.579  1.00 98.19           N  
ATOM   1223  CA  GLY A 152      14.985  -2.807   2.387  1.00 98.19           C  
ATOM   1224  C   GLY A 152      16.406  -3.080   2.864  1.00 98.19           C  
ATOM   1225  O   GLY A 152      17.353  -2.903   2.098  1.00 98.19           O  
ATOM   1226  N   ILE A 153      16.557  -3.598   4.087  1.00 98.23           N  
ATOM   1227  CA  ILE A 153      17.861  -3.987   4.645  1.00 98.23           C  
ATOM   1228  C   ILE A 153      18.531  -5.044   3.761  1.00 98.23           C  
ATOM   1229  CB  ILE A 153      17.706  -4.460   6.109  1.00 98.23           C  
ATOM   1230  O   ILE A 153      19.682  -4.859   3.368  1.00 98.23           O  
ATOM   1231  CG1 ILE A 153      17.322  -3.268   7.017  1.00 98.23           C  
ATOM   1232  CG2 ILE A 153      19.008  -5.106   6.625  1.00 98.23           C  
ATOM   1233  CD1 ILE A 153      16.794  -3.691   8.395  1.00 98.23           C  
ATOM   1234  N   LEU A 154      17.818  -6.110   3.380  1.00 97.24           N  
ATOM   1235  CA  LEU A 154      18.361  -7.146   2.496  1.00 97.24           C  
ATOM   1236  C   LEU A 154      18.833  -6.573   1.156  1.00 97.24           C  
ATOM   1237  CB  LEU A 154      17.305  -8.233   2.241  1.00 97.24           C  
ATOM   1238  O   LEU A 154      19.903  -6.938   0.673  1.00 97.24           O  
ATOM   1239  CG  LEU A 154      16.994  -9.172   3.419  1.00 97.24           C  
ATOM   1240  CD1 LEU A 154      16.013 -10.228   2.909  1.00 97.24           C  
ATOM   1241  CD2 LEU A 154      18.236  -9.883   3.960  1.00 97.24           C  
ATOM   1242  N   THR A 155      18.077  -5.643   0.569  1.00 96.10           N  
ATOM   1243  CA  THR A 155      18.461  -4.994  -0.691  1.00 96.10           C  
ATOM   1244  C   THR A 155      19.716  -4.136  -0.527  1.00 96.10           C  
ATOM   1245  CB  THR A 155      17.301  -4.174  -1.272  1.00 96.10           C  
ATOM   1246  O   THR A 155      20.602  -4.194  -1.379  1.00 96.10           O  
ATOM   1247  CG2 THR A 155      17.657  -3.547  -2.622  1.00 96.10           C  
ATOM   1248  OG1 THR A 155      16.207  -5.034  -1.501  1.00 96.10           O  
ATOM   1249  N   MET A 156      19.849  -3.396   0.578  1.00 96.30           N  
ATOM   1250  CA  MET A 156      21.053  -2.599   0.852  1.00 96.30           C  
ATOM   1251  C   MET A 156      22.289  -3.469   1.118  1.00 96.30           C  
ATOM   1252  CB  MET A 156      20.806  -1.640   2.029  1.00 96.30           C  
ATOM   1253  O   MET A 156      23.399  -3.097   0.719  1.00 96.30           O  
ATOM   1254  CG  MET A 156      19.750  -0.572   1.722  1.00 96.30           C  
ATOM   1255  SD  MET A 156      20.063   0.411   0.229  1.00 96.30           S  
ATOM   1256  CE  MET A 156      18.493   0.140  -0.636  1.00 96.30           C  
ATOM   1257  N   LEU A 157      22.098  -4.641   1.729  1.00 96.91           N  
ATOM   1258  CA  LEU A 157      23.155  -5.612   2.022  1.00 96.91           C  
ATOM   1259  C   LEU A 157      23.527  -6.507   0.831  1.00 96.91           C  
ATOM   1260  CB  LEU A 157      22.745  -6.463   3.239  1.00 96.91           C  
ATOM   1261  O   LEU A 157      24.545  -7.198   0.904  1.00 96.91           O  
ATOM   1262  CG  LEU A 157      22.642  -5.698   4.572  1.00 96.91           C  
ATOM   1263  CD1 LEU A 157      22.193  -6.667   5.666  1.00 96.91           C  
ATOM   1264  CD2 LEU A 157      23.970  -5.072   5.001  1.00 96.91           C  
ATOM   1265  N   ARG A 158      22.767  -6.494  -0.278  1.00 95.78           N  
ATOM   1266  CA  ARG A 158      23.141  -7.261  -1.477  1.00 95.78           C  
ATOM   1267  C   ARG A 158      24.541  -6.844  -1.973  1.00 95.78           C  
ATOM   1268  CB  ARG A 158      22.093  -7.166  -2.606  1.00 95.78           C  
ATOM   1269  O   ARG A 158      24.819  -5.636  -2.044  1.00 95.78           O  
ATOM   1270  CG  ARG A 158      20.959  -8.195  -2.453  1.00 95.78           C  
ATOM   1271  CD  ARG A 158      20.164  -8.419  -3.754  1.00 95.78           C  
ATOM   1272  NE  ARG A 158      19.026  -7.492  -3.925  1.00 95.78           N  
ATOM   1273  NH1 ARG A 158      18.486  -8.067  -6.098  1.00 95.78           N  
ATOM   1274  NH2 ARG A 158      17.202  -6.628  -4.991  1.00 95.78           N  
ATOM   1275  CZ  ARG A 158      18.252  -7.401  -5.001  1.00 95.78           C  
ATOM   1276  N   PRO A 159      25.419  -7.807  -2.328  1.00 96.06           N  
ATOM   1277  CA  PRO A 159      26.760  -7.516  -2.828  1.00 96.06           C  
ATOM   1278  C   PRO A 159      26.748  -6.583  -4.038  1.00 96.06           C  
ATOM   1279  CB  PRO A 159      27.384  -8.872  -3.174  1.00 96.06           C  
ATOM   1280  O   PRO A 159      25.920  -6.723  -4.934  1.00 96.06           O  
ATOM   1281  CG  PRO A 159      26.688  -9.821  -2.207  1.00 96.06           C  
ATOM   1282  CD  PRO A 159      25.276  -9.246  -2.119  1.00 96.06           C  
ATOM   1283  N   ASN A 160      27.703  -5.652  -4.086  1.00 94.59           N  
ATOM   1284  CA  ASN A 160      27.769  -4.639  -5.143  1.00 94.59           C  
ATOM   1285  C   ASN A 160      27.920  -5.244  -6.550  1.00 94.59           C  
ATOM   1286  CB  ASN A 160      28.910  -3.660  -4.824  1.00 94.59           C  
ATOM   1287  O   ASN A 160      27.477  -4.631  -7.507  1.00 94.59           O  
ATOM   1288  CG  ASN A 160      28.618  -2.728  -3.658  1.00 94.59           C  
ATOM   1289  ND2 ASN A 160      29.611  -1.983  -3.233  1.00 94.59           N  
ATOM   1290  OD1 ASN A 160      27.526  -2.653  -3.106  1.00 94.59           O  
ATOM   1291  N   MET A 161      28.465  -6.458  -6.673  1.00 92.44           N  
ATOM   1292  CA  MET A 161      28.590  -7.168  -7.953  1.00 92.44           C  
ATOM   1293  C   MET A 161      27.254  -7.499  -8.635  1.00 92.44           C  
ATOM   1294  CB  MET A 161      29.407  -8.454  -7.754  1.00 92.44           C  
ATOM   1295  O   MET A 161      27.275  -7.851  -9.806  1.00 92.44           O  
ATOM   1296  CG  MET A 161      28.690  -9.476  -6.859  1.00 92.44           C  
ATOM   1297  SD  MET A 161      29.647 -10.966  -6.486  1.00 92.44           S  
ATOM   1298  CE  MET A 161      29.594 -11.785  -8.105  1.00 92.44           C  
ATOM   1299  N   TYR A 162      26.121  -7.409  -7.926  1.00 90.92           N  
ATOM   1300  CA  TYR A 162      24.778  -7.613  -8.487  1.00 90.92           C  
ATOM   1301  C   TYR A 162      24.151  -6.338  -9.069  1.00 90.92           C  
ATOM   1302  CB  TYR A 162      23.857  -8.209  -7.412  1.00 90.92           C  
ATOM   1303  O   TYR A 162      23.016  -6.382  -9.533  1.00 90.92           O  
ATOM   1304  CG  TYR A 162      24.199  -9.630  -7.028  1.00 90.92           C  
ATOM   1305  CD1 TYR A 162      23.932 -10.674  -7.933  1.00 90.92           C  
ATOM   1306  CD2 TYR A 162      24.767  -9.913  -5.773  1.00 90.92           C  
ATOM   1307  CE1 TYR A 162      24.233 -12.003  -7.585  1.00 90.92           C  
ATOM   1308  CE2 TYR A 162      25.074 -11.242  -5.421  1.00 90.92           C  
ATOM   1309  OH  TYR A 162      25.094 -13.574  -5.998  1.00 90.92           O  
ATOM   1310  CZ  TYR A 162      24.805 -12.289  -6.330  1.00 90.92           C  
ATOM   1311  N   PHE A 163      24.854  -5.206  -9.019  1.00 92.54           N  
ATOM   1312  CA  PHE A 163      24.378  -3.914  -9.508  1.00 92.54           C  
ATOM   1313  C   PHE A 163      25.367  -3.370 -10.543  1.00 92.54           C  
ATOM   1314  CB  PHE A 163      24.218  -2.944  -8.331  1.00 92.54           C  
ATOM   1315  O   PHE A 163      26.576  -3.552 -10.396  1.00 92.54           O  
ATOM   1316  CG  PHE A 163      23.287  -3.404  -7.220  1.00 92.54           C  
ATOM   1317  CD1 PHE A 163      21.922  -3.073  -7.252  1.00 92.54           C  
ATOM   1318  CD2 PHE A 163      23.786  -4.159  -6.143  1.00 92.54           C  
ATOM   1319  CE1 PHE A 163      21.062  -3.477  -6.216  1.00 92.54           C  
ATOM   1320  CE2 PHE A 163      22.932  -4.563  -5.102  1.00 92.54           C  
ATOM   1321  CZ  PHE A 163      21.568  -4.217  -5.135  1.00 92.54           C  
ATOM   1322  N   MET A 164      24.866  -2.673 -11.560  1.00 90.29           N  
ATOM   1323  CA  MET A 164      25.703  -1.993 -12.557  1.00 90.29           C  
ATOM   1324  C   MET A 164      26.310  -0.715 -11.973  1.00 90.29           C  
ATOM   1325  CB  MET A 164      24.857  -1.662 -13.797  1.00 90.29           C  
ATOM   1326  O   MET A 164      27.502  -0.450 -12.116  1.00 90.29           O  
ATOM   1327  CG  MET A 164      24.493  -2.915 -14.591  1.00 90.29           C  
ATOM   1328  SD  MET A 164      25.919  -3.614 -15.456  1.00 90.29           S  
ATOM   1329  CE  MET A 164      26.117  -5.213 -14.646  1.00 90.29           C  
ATOM   1330  N   ALA A 165      25.500   0.054 -11.248  1.00 92.40           N  
ATOM   1331  CA  ALA A 165      25.893   1.267 -10.543  1.00 92.40           C  
ATOM   1332  C   ALA A 165      25.466   1.171  -9.067  1.00 92.40           C  
ATOM   1333  CB  ALA A 165      25.296   2.469 -11.285  1.00 92.40           C  
ATOM   1334  O   ALA A 165      24.470   1.783  -8.670  1.00 92.40           O  
ATOM   1335  N   PRO A 166      26.214   0.440  -8.213  1.00 93.47           N  
ATOM   1336  CA  PRO A 166      25.755   0.041  -6.881  1.00 93.47           C  
ATOM   1337  C   PRO A 166      25.284   1.199  -6.003  1.00 93.47           C  
ATOM   1338  CB  PRO A 166      26.937  -0.685  -6.232  1.00 93.47           C  
ATOM   1339  O   PRO A 166      24.271   1.077  -5.324  1.00 93.47           O  
ATOM   1340  CG  PRO A 166      27.757  -1.189  -7.417  1.00 93.47           C  
ATOM   1341  CD  PRO A 166      27.494  -0.180  -8.524  1.00 93.47           C  
ATOM   1342  N   LEU A 167      25.991   2.333  -6.023  1.00 95.28           N  
ATOM   1343  CA  LEU A 167      25.601   3.504  -5.239  1.00 95.28           C  
ATOM   1344  C   LEU A 167      24.280   4.098  -5.743  1.00 95.28           C  
ATOM   1345  CB  LEU A 167      26.741   4.539  -5.265  1.00 95.28           C  
ATOM   1346  O   LEU A 167      23.366   4.320  -4.955  1.00 95.28           O  
ATOM   1347  CG  LEU A 167      26.430   5.833  -4.487  1.00 95.28           C  
ATOM   1348  CD1 LEU A 167      26.192   5.573  -2.998  1.00 95.28           C  
ATOM   1349  CD2 LEU A 167      27.599   6.806  -4.627  1.00 95.28           C  
ATOM   1350  N   GLN A 168      24.174   4.346  -7.048  1.00 95.11           N  
ATOM   1351  CA  GLN A 168      23.004   4.996  -7.631  1.00 95.11           C  
ATOM   1352  C   GLN A 168      21.769   4.094  -7.562  1.00 95.11           C  
ATOM   1353  CB  GLN A 168      23.335   5.419  -9.066  1.00 95.11           C  
ATOM   1354  O   GLN A 168      20.701   4.550  -7.156  1.00 95.11           O  
ATOM   1355  CG  GLN A 168      22.245   6.329  -9.647  1.00 95.11           C  
ATOM   1356  CD  GLN A 168      22.655   6.955 -10.974  1.00 95.11           C  
ATOM   1357  NE2 GLN A 168      21.958   7.971 -11.431  1.00 95.11           N  
ATOM   1358  OE1 GLN A 168      23.596   6.566 -11.637  1.00 95.11           O  
ATOM   1359  N   GLU A 169      21.925   2.807  -7.873  1.00 95.96           N  
ATOM   1360  CA  GLU A 169      20.849   1.819  -7.795  1.00 95.96           C  
ATOM   1361  C   GLU A 169      20.352   1.644  -6.354  1.00 95.96           C  
ATOM   1362  CB  GLU A 169      21.301   0.485  -8.396  1.00 95.96           C  
ATOM   1363  O   GLU A 169      19.146   1.693  -6.099  1.00 95.96           O  
ATOM   1364  CG  GLU A 169      21.468   0.601  -9.919  1.00 95.96           C  
ATOM   1365  CD  GLU A 169      21.824  -0.747 -10.550  1.00 95.96           C  
ATOM   1366  OE1 GLU A 169      22.838  -0.798 -11.273  1.00 95.96           O  
ATOM   1367  OE2 GLU A 169      21.152  -1.756 -10.264  1.00 95.96           O  
ATOM   1368  N   LYS A 170      21.259   1.543  -5.372  1.00 97.04           N  
ATOM   1369  CA  LYS A 170      20.864   1.478  -3.955  1.00 97.04           C  
ATOM   1370  C   LYS A 170      20.182   2.761  -3.484  1.00 97.04           C  
ATOM   1371  CB  LYS A 170      22.062   1.122  -3.063  1.00 97.04           C  
ATOM   1372  O   LYS A 170      19.240   2.677  -2.704  1.00 97.04           O  
ATOM   1373  CG  LYS A 170      22.435  -0.361  -3.221  1.00 97.04           C  
ATOM   1374  CD  LYS A 170      23.642  -0.754  -2.360  1.00 97.04           C  
ATOM   1375  CE  LYS A 170      23.902  -2.250  -2.573  1.00 97.04           C  
ATOM   1376  NZ  LYS A 170      24.947  -2.799  -1.678  1.00 97.04           N  
ATOM   1377  N   VAL A 171      20.580   3.933  -3.980  1.00 97.88           N  
ATOM   1378  CA  VAL A 171      19.902   5.202  -3.666  1.00 97.88           C  
ATOM   1379  C   VAL A 171      18.470   5.226  -4.212  1.00 97.88           C  
ATOM   1380  CB  VAL A 171      20.749   6.397  -4.150  1.00 97.88           C  
ATOM   1381  O   VAL A 171      17.555   5.605  -3.478  1.00 97.88           O  
ATOM   1382  CG1 VAL A 171      19.967   7.712  -4.213  1.00 97.88           C  
ATOM   1383  CG2 VAL A 171      21.936   6.621  -3.206  1.00 97.88           C  
ATOM   1384  N   VAL A 172      18.231   4.778  -5.452  1.00 97.68           N  
ATOM   1385  CA  VAL A 172      16.867   4.771  -6.018  1.00 97.68           C  
ATOM   1386  C   VAL A 172      15.956   3.745  -5.349  1.00 97.68           C  
ATOM   1387  CB  VAL A 172      16.821   4.661  -7.553  1.00 97.68           C  
ATOM   1388  O   VAL A 172      14.817   4.076  -5.019  1.00 97.68           O  
ATOM   1389  CG1 VAL A 172      17.568   5.828  -8.210  1.00 97.68           C  
ATOM   1390  CG2 VAL A 172      17.383   3.357  -8.108  1.00 97.68           C  
ATOM   1391  N   PHE A 173      16.458   2.544  -5.046  1.00 97.97           N  
ATOM   1392  CA  PHE A 173      15.718   1.580  -4.224  1.00 97.97           C  
ATOM   1393  C   PHE A 173      15.493   2.108  -2.804  1.00 97.97           C  
ATOM   1394  CB  PHE A 173      16.459   0.237  -4.189  1.00 97.97           C  
ATOM   1395  O   PHE A 173      14.409   1.946  -2.248  1.00 97.97           O  
ATOM   1396  CG  PHE A 173      16.103  -0.673  -5.345  1.00 97.97           C  
ATOM   1397  CD1 PHE A 173      14.891  -1.388  -5.314  1.00 97.97           C  
ATOM   1398  CD2 PHE A 173      16.979  -0.836  -6.433  1.00 97.97           C  
ATOM   1399  CE1 PHE A 173      14.558  -2.256  -6.367  1.00 97.97           C  
ATOM   1400  CE2 PHE A 173      16.635  -1.692  -7.491  1.00 97.97           C  
ATOM   1401  CZ  PHE A 173      15.420  -2.392  -7.467  1.00 97.97           C  
ATOM   1402  N   GLY A 174      16.492   2.777  -2.227  1.00 98.11           N  
ATOM   1403  CA  GLY A 174      16.416   3.389  -0.904  1.00 98.11           C  
ATOM   1404  C   GLY A 174      15.301   4.426  -0.796  1.00 98.11           C  
ATOM   1405  O   GLY A 174      14.591   4.435   0.204  1.00 98.11           O  
ATOM   1406  N   MET A 175      15.075   5.239  -1.833  1.00 98.24           N  
ATOM   1407  CA  MET A 175      13.955   6.189  -1.868  1.00 98.24           C  
ATOM   1408  C   MET A 175      12.588   5.495  -1.850  1.00 98.24           C  
ATOM   1409  CB  MET A 175      14.073   7.109  -3.091  1.00 98.24           C  
ATOM   1410  O   MET A 175      11.694   5.934  -1.124  1.00 98.24           O  
ATOM   1411  CG  MET A 175      15.137   8.184  -2.857  1.00 98.24           C  
ATOM   1412  SD  MET A 175      15.227   9.437  -4.160  1.00 98.24           S  
ATOM   1413  CE  MET A 175      16.471   8.662  -5.211  1.00 98.24           C  
ATOM   1414  N   PHE A 176      12.430   4.389  -2.582  1.00 98.54           N  
ATOM   1415  CA  PHE A 176      11.212   3.578  -2.516  1.00 98.54           C  
ATOM   1416  C   PHE A 176      11.008   2.974  -1.122  1.00 98.54           C  
ATOM   1417  CB  PHE A 176      11.237   2.494  -3.599  1.00 98.54           C  
ATOM   1418  O   PHE A 176       9.937   3.139  -0.535  1.00 98.54           O  
ATOM   1419  CG  PHE A 176      10.213   1.399  -3.371  1.00 98.54           C  
ATOM   1420  CD1 PHE A 176      10.629   0.109  -2.991  1.00 98.54           C  
ATOM   1421  CD2 PHE A 176       8.840   1.694  -3.453  1.00 98.54           C  
ATOM   1422  CE1 PHE A 176       9.675  -0.885  -2.720  1.00 98.54           C  
ATOM   1423  CE2 PHE A 176       7.885   0.697  -3.195  1.00 98.54           C  
ATOM   1424  CZ  PHE A 176       8.303  -0.596  -2.838  1.00 98.54           C  
ATOM   1425  N   PHE A 177      12.035   2.329  -0.561  1.00 98.58           N  
ATOM   1426  CA  PHE A 177      11.941   1.729   0.770  1.00 98.58           C  
ATOM   1427  C   PHE A 177      11.686   2.770   1.860  1.00 98.58           C  
ATOM   1428  CB  PHE A 177      13.199   0.912   1.085  1.00 98.58           C  
ATOM   1429  O   PHE A 177      10.885   2.511   2.752  1.00 98.58           O  
ATOM   1430  CG  PHE A 177      13.232  -0.433   0.392  1.00 98.58           C  
ATOM   1431  CD1 PHE A 177      12.263  -1.402   0.713  1.00 98.58           C  
ATOM   1432  CD2 PHE A 177      14.231  -0.730  -0.552  1.00 98.58           C  
ATOM   1433  CE1 PHE A 177      12.286  -2.658   0.085  1.00 98.58           C  
ATOM   1434  CE2 PHE A 177      14.253  -1.986  -1.182  1.00 98.58           C  
ATOM   1435  CZ  PHE A 177      13.288  -2.953  -0.853  1.00 98.58           C  
ATOM   1436  N   LEU A 178      12.293   3.955   1.773  1.00 98.53           N  
ATOM   1437  CA  LEU A 178      12.024   5.058   2.693  1.00 98.53           C  
ATOM   1438  C   LEU A 178      10.554   5.488   2.622  1.00 98.53           C  
ATOM   1439  CB  LEU A 178      12.979   6.222   2.372  1.00 98.53           C  
ATOM   1440  O   LEU A 178       9.904   5.596   3.660  1.00 98.53           O  
ATOM   1441  CG  LEU A 178      12.801   7.449   3.284  1.00 98.53           C  
ATOM   1442  CD1 LEU A 178      13.113   7.128   4.747  1.00 98.53           C  
ATOM   1443  CD2 LEU A 178      13.734   8.569   2.826  1.00 98.53           C  
ATOM   1444  N   GLY A 179      10.014   5.675   1.413  1.00 98.56           N  
ATOM   1445  CA  GLY A 179       8.601   6.000   1.214  1.00 98.56           C  
ATOM   1446  C   GLY A 179       7.667   4.928   1.785  1.00 98.56           C  
ATOM   1447  O   GLY A 179       6.744   5.251   2.531  1.00 98.56           O  
ATOM   1448  N   ALA A 180       7.941   3.651   1.503  1.00 98.57           N  
ATOM   1449  CA  ALA A 180       7.153   2.525   2.004  1.00 98.57           C  
ATOM   1450  C   ALA A 180       7.209   2.395   3.531  1.00 98.57           C  
ATOM   1451  CB  ALA A 180       7.630   1.243   1.305  1.00 98.57           C  
ATOM   1452  O   ALA A 180       6.169   2.297   4.183  1.00 98.57           O  
ATOM   1453  N   VAL A 181       8.406   2.448   4.116  1.00 98.63           N  
ATOM   1454  CA  VAL A 181       8.606   2.351   5.566  1.00 98.63           C  
ATOM   1455  C   VAL A 181       7.927   3.513   6.286  1.00 98.63           C  
ATOM   1456  CB  VAL A 181      10.109   2.259   5.898  1.00 98.63           C  
ATOM   1457  O   VAL A 181       7.227   3.268   7.267  1.00 98.63           O  
ATOM   1458  CG1 VAL A 181      10.399   2.452   7.387  1.00 98.63           C  
ATOM   1459  CG2 VAL A 181      10.646   0.868   5.524  1.00 98.63           C  
ATOM   1460  N   LEU A 182       8.068   4.753   5.803  1.00 98.63           N  
ATOM   1461  CA  LEU A 182       7.411   5.915   6.411  1.00 98.63           C  
ATOM   1462  C   LEU A 182       5.887   5.833   6.296  1.00 98.63           C  
ATOM   1463  CB  LEU A 182       7.928   7.218   5.778  1.00 98.63           C  
ATOM   1464  O   LEU A 182       5.202   6.029   7.297  1.00 98.63           O  
ATOM   1465  CG  LEU A 182       9.367   7.598   6.170  1.00 98.63           C  
ATOM   1466  CD1 LEU A 182       9.783   8.848   5.394  1.00 98.63           C  
ATOM   1467  CD2 LEU A 182       9.508   7.904   7.663  1.00 98.63           C  
ATOM   1468  N   CYS A 183       5.356   5.484   5.121  1.00 98.64           N  
ATOM   1469  CA  CYS A 183       3.917   5.326   4.910  1.00 98.64           C  
ATOM   1470  C   CYS A 183       3.309   4.306   5.875  1.00 98.64           C  
ATOM   1471  CB  CYS A 183       3.685   4.901   3.457  1.00 98.64           C  
ATOM   1472  O   CYS A 183       2.355   4.608   6.592  1.00 98.64           O  
ATOM   1473  SG  CYS A 183       1.907   4.758   3.102  1.00 98.64           S  
ATOM   1474  N   LEU A 184       3.887   3.106   5.924  1.00 98.66           N  
ATOM   1475  CA  LEU A 184       3.379   2.027   6.765  1.00 98.66           C  
ATOM   1476  C   LEU A 184       3.546   2.371   8.249  1.00 98.66           C  
ATOM   1477  CB  LEU A 184       4.075   0.715   6.368  1.00 98.66           C  
ATOM   1478  O   LEU A 184       2.623   2.130   9.026  1.00 98.66           O  
ATOM   1479  CG  LEU A 184       3.763   0.281   4.920  1.00 98.66           C  
ATOM   1480  CD1 LEU A 184       4.684  -0.856   4.494  1.00 98.66           C  
ATOM   1481  CD2 LEU A 184       2.320  -0.197   4.756  1.00 98.66           C  
ATOM   1482  N   SER A 185       4.665   3.008   8.625  1.00 98.68           N  
ATOM   1483  CA  SER A 185       4.915   3.479   9.995  1.00 98.68           C  
ATOM   1484  C   SER A 185       3.879   4.488  10.462  1.00 98.68           C  
ATOM   1485  CB  SER A 185       6.295   4.117  10.162  1.00 98.68           C  
ATOM   1486  O   SER A 185       3.274   4.306  11.517  1.00 98.68           O  
ATOM   1487  OG  SER A 185       7.305   3.179   9.892  1.00 98.68           O  
ATOM   1488  N   PHE A 186       3.655   5.547   9.683  1.00 98.63           N  
ATOM   1489  CA  PHE A 186       2.683   6.581  10.030  1.00 98.63           C  
ATOM   1490  C   PHE A 186       1.275   6.013  10.133  1.00 98.63           C  
ATOM   1491  CB  PHE A 186       2.750   7.721   9.009  1.00 98.63           C  
ATOM   1492  O   PHE A 186       0.542   6.382  11.049  1.00 98.63           O  
ATOM   1493  CG  PHE A 186       4.054   8.504   8.966  1.00 98.63           C  
ATOM   1494  CD1 PHE A 186       4.926   8.558  10.075  1.00 98.63           C  
ATOM   1495  CD2 PHE A 186       4.380   9.222   7.801  1.00 98.63           C  
ATOM   1496  CE1 PHE A 186       6.107   9.314  10.014  1.00 98.63           C  
ATOM   1497  CE2 PHE A 186       5.560   9.985   7.742  1.00 98.63           C  
ATOM   1498  CZ  PHE A 186       6.422  10.032   8.850  1.00 98.63           C  
ATOM   1499  N   SER A 187       0.937   5.059   9.270  1.00 98.66           N  
ATOM   1500  CA  SER A 187      -0.381   4.451   9.265  1.00 98.66           C  
ATOM   1501  C   SER A 187      -0.642   3.554  10.475  1.00 98.66           C  
ATOM   1502  CB  SER A 187      -0.559   3.699   7.960  1.00 98.66           C  
ATOM   1503  O   SER A 187      -1.614   3.777  11.202  1.00 98.66           O  
ATOM   1504  OG  SER A 187      -1.930   3.428   7.811  1.00 98.66           O  
ATOM   1505  N   TRP A 188       0.228   2.579  10.776  1.00 98.76           N  
ATOM   1506  CA  TRP A 188      -0.013   1.710  11.938  1.00 98.76           C  
ATOM   1507  C   TRP A 188       0.056   2.499  13.255  1.00 98.76           C  
ATOM   1508  CB  TRP A 188       0.916   0.487  11.939  1.00 98.76           C  
ATOM   1509  O   TRP A 188      -0.712   2.214  14.181  1.00 98.76           O  
ATOM   1510  CG  TRP A 188       2.314   0.709  12.430  1.00 98.76           C  
ATOM   1511  CD1 TRP A 188       3.424   0.750  11.664  1.00 98.76           C  
ATOM   1512  CD2 TRP A 188       2.787   0.856  13.804  1.00 98.76           C  
ATOM   1513  CE2 TRP A 188       4.194   1.090  13.778  1.00 98.76           C  
ATOM   1514  CE3 TRP A 188       2.174   0.781  15.073  1.00 98.76           C  
ATOM   1515  NE1 TRP A 188       4.532   1.000  12.450  1.00 98.76           N  
ATOM   1516  CH2 TRP A 188       4.304   1.215  16.187  1.00 98.76           C  
ATOM   1517  CZ2 TRP A 188       4.947   1.290  14.941  1.00 98.76           C  
ATOM   1518  CZ3 TRP A 188       2.922   0.953  16.250  1.00 98.76           C  
ATOM   1519  N   LEU A 189       0.914   3.527  13.335  1.00 98.76           N  
ATOM   1520  CA  LEU A 189       0.964   4.439  14.477  1.00 98.76           C  
ATOM   1521  C   LEU A 189      -0.336   5.231  14.611  1.00 98.76           C  
ATOM   1522  CB  LEU A 189       2.157   5.402  14.356  1.00 98.76           C  
ATOM   1523  O   LEU A 189      -0.910   5.235  15.700  1.00 98.76           O  
ATOM   1524  CG  LEU A 189       3.523   4.774  14.676  1.00 98.76           C  
ATOM   1525  CD1 LEU A 189       4.642   5.736  14.272  1.00 98.76           C  
ATOM   1526  CD2 LEU A 189       3.672   4.505  16.177  1.00 98.76           C  
ATOM   1527  N   PHE A 190      -0.829   5.842  13.527  1.00 98.41           N  
ATOM   1528  CA  PHE A 190      -2.106   6.558  13.512  1.00 98.41           C  
ATOM   1529  C   PHE A 190      -3.238   5.669  14.010  1.00 98.41           C  
ATOM   1530  CB  PHE A 190      -2.421   7.094  12.104  1.00 98.41           C  
ATOM   1531  O   PHE A 190      -3.887   6.017  14.993  1.00 98.41           O  
ATOM   1532  CG  PHE A 190      -3.871   7.515  11.921  1.00 98.41           C  
ATOM   1533  CD1 PHE A 190      -4.704   6.797  11.042  1.00 98.41           C  
ATOM   1534  CD2 PHE A 190      -4.416   8.573  12.676  1.00 98.41           C  
ATOM   1535  CE1 PHE A 190      -6.064   7.129  10.927  1.00 98.41           C  
ATOM   1536  CE2 PHE A 190      -5.771   8.920  12.546  1.00 98.41           C  
ATOM   1537  CZ  PHE A 190      -6.599   8.191  11.676  1.00 98.41           C  
ATOM   1538  N   HIS A 191      -3.418   4.489  13.418  1.00 98.61           N  
ATOM   1539  CA  HIS A 191      -4.469   3.565  13.837  1.00 98.61           C  
ATOM   1540  C   HIS A 191      -4.291   3.092  15.284  1.00 98.61           C  
ATOM   1541  CB  HIS A 191      -4.537   2.392  12.858  1.00 98.61           C  
ATOM   1542  O   HIS A 191      -5.279   2.859  15.977  1.00 98.61           O  
ATOM   1543  CG  HIS A 191      -5.214   2.788  11.577  1.00 98.61           C  
ATOM   1544  CD2 HIS A 191      -4.642   3.055  10.365  1.00 98.61           C  
ATOM   1545  ND1 HIS A 191      -6.566   2.961  11.421  1.00 98.61           N  
ATOM   1546  CE1 HIS A 191      -6.813   3.305  10.155  1.00 98.61           C  
ATOM   1547  NE2 HIS A 191      -5.666   3.367   9.467  1.00 98.61           N  
ATOM   1548  N   THR A 192      -3.065   3.012  15.802  1.00 98.68           N  
ATOM   1549  CA  THR A 192      -2.821   2.684  17.215  1.00 98.68           C  
ATOM   1550  C   THR A 192      -3.294   3.804  18.138  1.00 98.68           C  
ATOM   1551  CB  THR A 192      -1.345   2.360  17.468  1.00 98.68           C  
ATOM   1552  O   THR A 192      -4.055   3.535  19.069  1.00 98.68           O  
ATOM   1553  CG2 THR A 192      -1.065   2.010  18.929  1.00 98.68           C  
ATOM   1554  OG1 THR A 192      -0.998   1.232  16.704  1.00 98.68           O  
ATOM   1555  N   VAL A 193      -2.894   5.050  17.872  1.00 98.43           N  
ATOM   1556  CA  VAL A 193      -3.188   6.217  18.728  1.00 98.43           C  
ATOM   1557  C   VAL A 193      -4.476   6.952  18.344  1.00 98.43           C  
ATOM   1558  CB  VAL A 193      -1.984   7.173  18.846  1.00 98.43           C  
ATOM   1559  O   VAL A 193      -4.795   7.979  18.944  1.00 98.43           O  
ATOM   1560  CG1 VAL A 193      -0.718   6.415  19.273  1.00 98.43           C  
ATOM   1561  CG2 VAL A 193      -1.702   7.962  17.564  1.00 98.43           C  
ATOM   1562  N   TYR A 194      -5.241   6.417  17.385  1.00 98.26           N  
ATOM   1563  CA  TYR A 194      -6.456   7.037  16.856  1.00 98.26           C  
ATOM   1564  C   TYR A 194      -7.467   7.357  17.951  1.00 98.26           C  
ATOM   1565  CB  TYR A 194      -7.109   6.140  15.786  1.00 98.26           C  
ATOM   1566  O   TYR A 194      -8.099   8.390  17.875  1.00 98.26           O  
ATOM   1567  CG  TYR A 194      -8.405   6.686  15.200  1.00 98.26           C  
ATOM   1568  CD1 TYR A 194      -9.540   5.859  15.072  1.00 98.26           C  
ATOM   1569  CD2 TYR A 194      -8.472   8.022  14.755  1.00 98.26           C  
ATOM   1570  CE1 TYR A 194     -10.734   6.370  14.525  1.00 98.26           C  
ATOM   1571  CE2 TYR A 194      -9.666   8.540  14.218  1.00 98.26           C  
ATOM   1572  OH  TYR A 194     -11.952   8.215  13.584  1.00 98.26           O  
ATOM   1573  CZ  TYR A 194     -10.801   7.713  14.103  1.00 98.26           C  
ATOM   1574  N   CYS A 195      -7.578   6.540  19.002  1.00 97.53           N  
ATOM   1575  CA  CYS A 195      -8.502   6.767  20.116  1.00 97.53           C  
ATOM   1576  C   CYS A 195      -7.947   7.647  21.248  1.00 97.53           C  
ATOM   1577  CB  CYS A 195      -9.019   5.412  20.618  1.00 97.53           C  
ATOM   1578  O   CYS A 195      -8.593   7.748  22.285  1.00 97.53           O  
ATOM   1579  SG  CYS A 195      -7.637   4.396  21.215  1.00 97.53           S  
ATOM   1580  N   HIS A 196      -6.769   8.264  21.107  1.00 97.71           N  
ATOM   1581  CA  HIS A 196      -6.123   8.957  22.224  1.00 97.71           C  
ATOM   1582  C   HIS A 196      -6.860  10.238  22.644  1.00 97.71           C  
ATOM   1583  CB  HIS A 196      -4.644   9.214  21.908  1.00 97.71           C  
ATOM   1584  O   HIS A 196      -7.421  10.347  23.730  1.00 97.71           O  
ATOM   1585  CG  HIS A 196      -3.893   9.823  23.065  1.00 97.71           C  
ATOM   1586  CD2 HIS A 196      -2.962   9.187  23.837  1.00 97.71           C  
ATOM   1587  ND1 HIS A 196      -4.040  11.096  23.573  1.00 97.71           N  
ATOM   1588  CE1 HIS A 196      -3.227  11.213  24.638  1.00 97.71           C  
ATOM   1589  NE2 HIS A 196      -2.545  10.074  24.831  1.00 97.71           N  
ATOM   1590  N   SER A 197      -6.825  11.240  21.775  1.00 97.09           N  
ATOM   1591  CA  SER A 197      -7.508  12.521  21.929  1.00 97.09           C  
ATOM   1592  C   SER A 197      -7.640  13.165  20.556  1.00 97.09           C  
ATOM   1593  CB  SER A 197      -6.746  13.445  22.892  1.00 97.09           C  
ATOM   1594  O   SER A 197      -6.891  12.822  19.638  1.00 97.09           O  
ATOM   1595  OG  SER A 197      -5.437  13.756  22.436  1.00 97.09           O  
ATOM   1596  N   GLU A 198      -8.548  14.129  20.410  1.00 95.91           N  
ATOM   1597  CA  GLU A 198      -8.783  14.794  19.125  1.00 95.91           C  
ATOM   1598  C   GLU A 198      -7.492  15.388  18.538  1.00 95.91           C  
ATOM   1599  CB  GLU A 198      -9.850  15.876  19.320  1.00 95.91           C  
ATOM   1600  O   GLU A 198      -7.188  15.185  17.365  1.00 95.91           O  
ATOM   1601  CG  GLU A 198     -10.211  16.531  17.982  1.00 95.91           C  
ATOM   1602  CD  GLU A 198     -11.279  17.620  18.097  1.00 95.91           C  
ATOM   1603  OE1 GLU A 198     -11.444  18.323  17.074  1.00 95.91           O  
ATOM   1604  OE2 GLU A 198     -11.865  17.765  19.191  1.00 95.91           O  
ATOM   1605  N   LYS A 199      -6.672  16.056  19.362  1.00 95.84           N  
ATOM   1606  CA  LYS A 199      -5.394  16.637  18.919  1.00 95.84           C  
ATOM   1607  C   LYS A 199      -4.427  15.574  18.391  1.00 95.84           C  
ATOM   1608  CB  LYS A 199      -4.775  17.458  20.063  1.00 95.84           C  
ATOM   1609  O   LYS A 199      -3.827  15.774  17.339  1.00 95.84           O  
ATOM   1610  CG  LYS A 199      -3.492  18.192  19.632  1.00 95.84           C  
ATOM   1611  CD  LYS A 199      -2.955  19.077  20.766  1.00 95.84           C  
ATOM   1612  CE  LYS A 199      -1.675  19.807  20.332  1.00 95.84           C  
ATOM   1613  NZ  LYS A 199      -1.153  20.693  21.407  1.00 95.84           N  
ATOM   1614  N   VAL A 200      -4.276  14.455  19.102  1.00 97.20           N  
ATOM   1615  CA  VAL A 200      -3.378  13.363  18.689  1.00 97.20           C  
ATOM   1616  C   VAL A 200      -3.898  12.710  17.410  1.00 97.20           C  
ATOM   1617  CB  VAL A 200      -3.194  12.341  19.828  1.00 97.20           C  
ATOM   1618  O   VAL A 200      -3.137  12.560  16.458  1.00 97.20           O  
ATOM   1619  CG1 VAL A 200      -2.405  11.102  19.392  1.00 97.20           C  
ATOM   1620  CG2 VAL A 200      -2.423  12.989  20.986  1.00 97.20           C  
ATOM   1621  N   SER A 201      -5.199  12.420  17.347  1.00 96.39           N  
ATOM   1622  CA  SER A 201      -5.853  11.862  16.160  1.00 96.39           C  
ATOM   1623  C   SER A 201      -5.646  12.749  14.927  1.00 96.39           C  
ATOM   1624  CB  SER A 201      -7.339  11.659  16.463  1.00 96.39           C  
ATOM   1625  O   SER A 201      -5.178  12.274  13.892  1.00 96.39           O  
ATOM   1626  OG  SER A 201      -8.021  11.219  15.311  1.00 96.39           O  
ATOM   1627  N   ARG A 202      -5.868  14.065  15.048  1.00 94.59           N  
ATOM   1628  CA  ARG A 202      -5.663  15.015  13.943  1.00 94.59           C  
ATOM   1629  C   ARG A 202      -4.202  15.076  13.500  1.00 94.59           C  
ATOM   1630  CB  ARG A 202      -6.214  16.399  14.317  1.00 94.59           C  
ATOM   1631  O   ARG A 202      -3.948  15.001  12.301  1.00 94.59           O  
ATOM   1632  CG  ARG A 202      -7.750  16.362  14.406  1.00 94.59           C  
ATOM   1633  CD  ARG A 202      -8.344  17.704  14.841  1.00 94.59           C  
ATOM   1634  NE  ARG A 202      -8.645  18.553  13.679  1.00 94.59           N  
ATOM   1635  NH1 ARG A 202      -8.405  20.621  14.674  1.00 94.59           N  
ATOM   1636  NH2 ARG A 202      -9.095  20.467  12.589  1.00 94.59           N  
ATOM   1637  CZ  ARG A 202      -8.706  19.867  13.660  1.00 94.59           C  
ATOM   1638  N   THR A 203      -3.242  15.147  14.421  1.00 96.40           N  
ATOM   1639  CA  THR A 203      -1.810  15.161  14.068  1.00 96.40           C  
ATOM   1640  C   THR A 203      -1.390  13.890  13.332  1.00 96.40           C  
ATOM   1641  CB  THR A 203      -0.939  15.346  15.316  1.00 96.40           C  
ATOM   1642  O   THR A 203      -0.774  13.972  12.272  1.00 96.40           O  
ATOM   1643  CG2 THR A 203       0.559  15.383  15.014  1.00 96.40           C  
ATOM   1644  OG1 THR A 203      -1.248  16.581  15.917  1.00 96.40           O  
ATOM   1645  N   PHE A 204      -1.752  12.715  13.847  1.00 97.49           N  
ATOM   1646  CA  PHE A 204      -1.366  11.453  13.218  1.00 97.49           C  
ATOM   1647  C   PHE A 204      -2.129  11.181  11.916  1.00 97.49           C  
ATOM   1648  CB  PHE A 204      -1.489  10.308  14.223  1.00 97.49           C  
ATOM   1649  O   PHE A 204      -1.545  10.603  11.007  1.00 97.49           O  
ATOM   1650  CG  PHE A 204      -0.290  10.154  15.136  1.00 97.49           C  
ATOM   1651  CD1 PHE A 204       0.699   9.198  14.835  1.00 97.49           C  
ATOM   1652  CD2 PHE A 204      -0.146  10.967  16.276  1.00 97.49           C  
ATOM   1653  CE1 PHE A 204       1.817   9.055  15.675  1.00 97.49           C  
ATOM   1654  CE2 PHE A 204       0.965  10.814  17.123  1.00 97.49           C  
ATOM   1655  CZ  PHE A 204       1.946   9.855  16.823  1.00 97.49           C  
ATOM   1656  N   SER A 205      -3.365  11.672  11.759  1.00 96.13           N  
ATOM   1657  CA  SER A 205      -4.086  11.582  10.477  1.00 96.13           C  
ATOM   1658  C   SER A 205      -3.372  12.349   9.357  1.00 96.13           C  
ATOM   1659  CB  SER A 205      -5.534  12.066  10.621  1.00 96.13           C  
ATOM   1660  O   SER A 205      -3.288  11.872   8.228  1.00 96.13           O  
ATOM   1661  OG  SER A 205      -5.633  13.473  10.783  1.00 96.13           O  
ATOM   1662  N   LYS A 206      -2.773  13.507   9.674  1.00 97.00           N  
ATOM   1663  CA  LYS A 206      -1.963  14.276   8.717  1.00 97.00           C  
ATOM   1664  C   LYS A 206      -0.705  13.516   8.312  1.00 97.00           C  
ATOM   1665  CB  LYS A 206      -1.586  15.643   9.303  1.00 97.00           C  
ATOM   1666  O   LYS A 206      -0.333  13.551   7.143  1.00 97.00           O  
ATOM   1667  CG  LYS A 206      -2.804  16.556   9.459  1.00 97.00           C  
ATOM   1668  CD  LYS A 206      -2.427  17.891  10.108  1.00 97.00           C  
ATOM   1669  CE  LYS A 206      -3.727  18.671  10.313  1.00 97.00           C  
ATOM   1670  NZ  LYS A 206      -3.505  20.095  10.638  1.00 97.00           N  
ATOM   1671  N   LEU A 207      -0.060  12.829   9.259  1.00 97.73           N  
ATOM   1672  CA  LEU A 207       1.101  11.984   8.975  1.00 97.73           C  
ATOM   1673  C   LEU A 207       0.725  10.775   8.111  1.00 97.73           C  
ATOM   1674  CB  LEU A 207       1.773  11.530  10.283  1.00 97.73           C  
ATOM   1675  O   LEU A 207       1.432  10.497   7.147  1.00 97.73           O  
ATOM   1676  CG  LEU A 207       2.433  12.653  11.099  1.00 97.73           C  
ATOM   1677  CD1 LEU A 207       2.982  12.073  12.403  1.00 97.73           C  
ATOM   1678  CD2 LEU A 207       3.590  13.314  10.344  1.00 97.73           C  
ATOM   1679  N   ASP A 208      -0.390  10.106   8.407  1.00 97.81           N  
ATOM   1680  CA  ASP A 208      -0.899   8.966   7.632  1.00 97.81           C  
ATOM   1681  C   ASP A 208      -1.147   9.359   6.165  1.00 97.81           C  
ATOM   1682  CB  ASP A 208      -2.169   8.442   8.324  1.00 97.81           C  
ATOM   1683  O   ASP A 208      -0.606   8.750   5.241  1.00 97.81           O  
ATOM   1684  CG  ASP A 208      -2.762   7.197   7.658  1.00 97.81           C  
ATOM   1685  OD1 ASP A 208      -1.984   6.279   7.316  1.00 97.81           O  
ATOM   1686  OD2 ASP A 208      -4.002   7.152   7.521  1.00 97.81           O  
ATOM   1687  N   TYR A 209      -1.843  10.476   5.936  1.00 96.71           N  
ATOM   1688  CA  TYR A 209      -2.078  11.001   4.588  1.00 96.71           C  
ATOM   1689  C   TYR A 209      -0.790  11.430   3.873  1.00 96.71           C  
ATOM   1690  CB  TYR A 209      -3.053  12.175   4.687  1.00 96.71           C  
ATOM   1691  O   TYR A 209      -0.620  11.138   2.687  1.00 96.71           O  
ATOM   1692  CG  TYR A 209      -4.436  11.878   5.231  1.00 96.71           C  
ATOM   1693  CD1 TYR A 209      -4.975  10.573   5.224  1.00 96.71           C  
ATOM   1694  CD2 TYR A 209      -5.173  12.937   5.792  1.00 96.71           C  
ATOM   1695  CE1 TYR A 209      -6.228  10.323   5.810  1.00 96.71           C  
ATOM   1696  CE2 TYR A 209      -6.436  12.694   6.358  1.00 96.71           C  
ATOM   1697  OH  TYR A 209      -8.164  11.147   6.957  1.00 96.71           O  
ATOM   1698  CZ  TYR A 209      -6.958  11.384   6.381  1.00 96.71           C  
ATOM   1699  N   SER A 210       0.141  12.085   4.572  1.00 97.83           N  
ATOM   1700  CA  SER A 210       1.460  12.404   4.012  1.00 97.83           C  
ATOM   1701  C   SER A 210       2.243  11.145   3.638  1.00 97.83           C  
ATOM   1702  CB  SER A 210       2.289  13.205   5.014  1.00 97.83           C  
ATOM   1703  O   SER A 210       2.938  11.134   2.623  1.00 97.83           O  
ATOM   1704  OG  SER A 210       1.717  14.478   5.222  1.00 97.83           O  
ATOM   1705  N   GLY A 211       2.100  10.075   4.421  1.00 98.36           N  
ATOM   1706  CA  GLY A 211       2.695   8.770   4.161  1.00 98.36           C  
ATOM   1707  C   GLY A 211       2.332   8.223   2.782  1.00 98.36           C  
ATOM   1708  O   GLY A 211       3.223   7.805   2.043  1.00 98.36           O  
ATOM   1709  N   ILE A 212       1.058   8.319   2.389  1.00 97.79           N  
ATOM   1710  CA  ILE A 212       0.583   7.864   1.071  1.00 97.79           C  
ATOM   1711  C   ILE A 212       1.329   8.592  -0.058  1.00 97.79           C  
ATOM   1712  CB  ILE A 212      -0.949   8.047   0.934  1.00 97.79           C  
ATOM   1713  O   ILE A 212       1.813   7.958  -0.996  1.00 97.79           O  
ATOM   1714  CG1 ILE A 212      -1.708   7.302   2.057  1.00 97.79           C  
ATOM   1715  CG2 ILE A 212      -1.419   7.545  -0.446  1.00 97.79           C  
ATOM   1716  CD1 ILE A 212      -3.223   7.551   2.078  1.00 97.79           C  
ATOM   1717  N   ALA A 213       1.472   9.917   0.040  1.00 98.08           N  
ATOM   1718  CA  ALA A 213       2.201  10.698  -0.959  1.00 98.08           C  
ATOM   1719  C   ALA A 213       3.692  10.327  -1.014  1.00 98.08           C  
ATOM   1720  CB  ALA A 213       2.005  12.187  -0.667  1.00 98.08           C  
ATOM   1721  O   ALA A 213       4.239  10.183  -2.108  1.00 98.08           O  
ATOM   1722  N   LEU A 214       4.335  10.115   0.141  1.00 98.48           N  
ATOM   1723  CA  LEU A 214       5.740   9.699   0.219  1.00 98.48           C  
ATOM   1724  C   LEU A 214       5.974   8.325  -0.421  1.00 98.48           C  
ATOM   1725  CB  LEU A 214       6.199   9.681   1.687  1.00 98.48           C  
ATOM   1726  O   LEU A 214       6.959   8.155  -1.140  1.00 98.48           O  
ATOM   1727  CG  LEU A 214       6.311  11.066   2.347  1.00 98.48           C  
ATOM   1728  CD1 LEU A 214       6.574  10.887   3.843  1.00 98.48           C  
ATOM   1729  CD2 LEU A 214       7.447  11.900   1.751  1.00 98.48           C  
ATOM   1730  N   LEU A 215       5.069   7.363  -0.211  1.00 98.44           N  
ATOM   1731  CA  LEU A 215       5.125   6.061  -0.879  1.00 98.44           C  
ATOM   1732  C   LEU A 215       4.992   6.211  -2.399  1.00 98.44           C  
ATOM   1733  CB  LEU A 215       4.047   5.132  -0.290  1.00 98.44           C  
ATOM   1734  O   LEU A 215       5.801   5.643  -3.133  1.00 98.44           O  
ATOM   1735  CG  LEU A 215       3.815   3.822  -1.072  1.00 98.44           C  
ATOM   1736  CD1 LEU A 215       5.057   2.933  -1.160  1.00 98.44           C  
ATOM   1737  CD2 LEU A 215       2.707   3.012  -0.399  1.00 98.44           C  
ATOM   1738  N   ILE A 216       4.019   6.992  -2.882  1.00 97.88           N  
ATOM   1739  CA  ILE A 216       3.824   7.181  -4.327  1.00 97.88           C  
ATOM   1740  C   ILE A 216       5.055   7.850  -4.948  1.00 97.88           C  
ATOM   1741  CB  ILE A 216       2.520   7.947  -4.645  1.00 97.88           C  
ATOM   1742  O   ILE A 216       5.613   7.315  -5.905  1.00 97.88           O  
ATOM   1743  CG1 ILE A 216       1.278   7.142  -4.197  1.00 97.88           C  
ATOM   1744  CG2 ILE A 216       2.446   8.190  -6.166  1.00 97.88           C  
ATOM   1745  CD1 ILE A 216      -0.004   7.983  -4.119  1.00 97.88           C  
ATOM   1746  N   MET A 217       5.540   8.953  -4.371  1.00 98.35           N  
ATOM   1747  CA  MET A 217       6.760   9.624  -4.835  1.00 98.35           C  
ATOM   1748  C   MET A 217       7.956   8.666  -4.847  1.00 98.35           C  
ATOM   1749  CB  MET A 217       7.090  10.815  -3.929  1.00 98.35           C  
ATOM   1750  O   MET A 217       8.626   8.544  -5.869  1.00 98.35           O  
ATOM   1751  CG  MET A 217       6.136  12.003  -4.080  1.00 98.35           C  
ATOM   1752  SD  MET A 217       6.336  13.227  -2.750  1.00 98.35           S  
ATOM   1753  CE  MET A 217       7.967  13.931  -3.120  1.00 98.35           C  
ATOM   1754  N   GLY A 218       8.191   7.949  -3.743  1.00 98.40           N  
ATOM   1755  CA  GLY A 218       9.291   6.994  -3.617  1.00 98.40           C  
ATOM   1756  C   GLY A 218       9.219   5.861  -4.640  1.00 98.40           C  
ATOM   1757  O   GLY A 218      10.250   5.471  -5.177  1.00 98.40           O  
ATOM   1758  N   SER A 219       8.016   5.376  -4.966  1.00 97.88           N  
ATOM   1759  CA  SER A 219       7.803   4.319  -5.969  1.00 97.88           C  
ATOM   1760  C   SER A 219       8.138   4.760  -7.398  1.00 97.88           C  
ATOM   1761  CB  SER A 219       6.366   3.788  -5.871  1.00 97.88           C  
ATOM   1762  O   SER A 219       8.642   3.974  -8.199  1.00 97.88           O  
ATOM   1763  OG  SER A 219       5.407   4.680  -6.407  1.00 97.88           O  
ATOM   1764  N   PHE A 220       7.946   6.039  -7.729  1.00 97.81           N  
ATOM   1765  CA  PHE A 220       8.279   6.538  -9.064  1.00 97.81           C  
ATOM   1766  C   PHE A 220       9.789   6.587  -9.298  1.00 97.81           C  
ATOM   1767  CB  PHE A 220       7.639   7.912  -9.295  1.00 97.81           C  
ATOM   1768  O   PHE A 220      10.224   6.480 -10.442  1.00 97.81           O  
ATOM   1769  CG  PHE A 220       6.217   7.860  -9.824  1.00 97.81           C  
ATOM   1770  CD1 PHE A 220       5.869   8.591 -10.975  1.00 97.81           C  
ATOM   1771  CD2 PHE A 220       5.230   7.107  -9.160  1.00 97.81           C  
ATOM   1772  CE1 PHE A 220       4.543   8.586 -11.443  1.00 97.81           C  
ATOM   1773  CE2 PHE A 220       3.909   7.093  -9.631  1.00 97.81           C  
ATOM   1774  CZ  PHE A 220       3.564   7.839 -10.766  1.00 97.81           C  
ATOM   1775  N   VAL A 221      10.599   6.720  -8.245  1.00 98.24           N  
ATOM   1776  CA  VAL A 221      12.039   6.941  -8.399  1.00 98.24           C  
ATOM   1777  C   VAL A 221      12.784   5.773  -9.058  1.00 98.24           C  
ATOM   1778  CB  VAL A 221      12.723   7.406  -7.105  1.00 98.24           C  
ATOM   1779  O   VAL A 221      13.387   6.003 -10.110  1.00 98.24           O  
ATOM   1780  CG1 VAL A 221      14.163   7.786  -7.453  1.00 98.24           C  
ATOM   1781  CG2 VAL A 221      12.033   8.628  -6.491  1.00 98.24           C  
ATOM   1782  N   PRO A 222      12.761   4.534  -8.525  1.00 97.38           N  
ATOM   1783  CA  PRO A 222      13.432   3.415  -9.183  1.00 97.38           C  
ATOM   1784  C   PRO A 222      12.789   3.092 -10.534  1.00 97.38           C  
ATOM   1785  CB  PRO A 222      13.347   2.245  -8.199  1.00 97.38           C  
ATOM   1786  O   PRO A 222      13.497   2.839 -11.505  1.00 97.38           O  
ATOM   1787  CG  PRO A 222      12.101   2.555  -7.373  1.00 97.38           C  
ATOM   1788  CD  PRO A 222      12.094   4.080  -7.310  1.00 97.38           C  
ATOM   1789  N   TRP A 223      11.460   3.168 -10.638  1.00 96.60           N  
ATOM   1790  CA  TRP A 223      10.759   2.873 -11.886  1.00 96.60           C  
ATOM   1791  C   TRP A 223      11.163   3.813 -13.033  1.00 96.60           C  
ATOM   1792  CB  TRP A 223       9.253   2.916 -11.637  1.00 96.60           C  
ATOM   1793  O   TRP A 223      11.535   3.339 -14.110  1.00 96.60           O  
ATOM   1794  CG  TRP A 223       8.450   2.835 -12.892  1.00 96.60           C  
ATOM   1795  CD1 TRP A 223       8.537   1.849 -13.812  1.00 96.60           C  
ATOM   1796  CD2 TRP A 223       7.506   3.806 -13.432  1.00 96.60           C  
ATOM   1797  CE2 TRP A 223       7.050   3.324 -14.695  1.00 96.60           C  
ATOM   1798  CE3 TRP A 223       6.996   5.048 -12.990  1.00 96.60           C  
ATOM   1799  NE1 TRP A 223       7.710   2.131 -14.876  1.00 96.60           N  
ATOM   1800  CH2 TRP A 223       5.604   5.232 -14.988  1.00 96.60           C  
ATOM   1801  CZ2 TRP A 223       6.125   4.025 -15.473  1.00 96.60           C  
ATOM   1802  CZ3 TRP A 223       6.046   5.751 -13.756  1.00 96.60           C  
ATOM   1803  N   LEU A 224      11.155   5.131 -12.809  1.00 96.16           N  
ATOM   1804  CA  LEU A 224      11.583   6.110 -13.814  1.00 96.16           C  
ATOM   1805  C   LEU A 224      13.087   6.032 -14.083  1.00 96.16           C  
ATOM   1806  CB  LEU A 224      11.212   7.533 -13.364  1.00 96.16           C  
ATOM   1807  O   LEU A 224      13.511   6.280 -15.211  1.00 96.16           O  
ATOM   1808  CG  LEU A 224       9.705   7.846 -13.351  1.00 96.16           C  
ATOM   1809  CD1 LEU A 224       9.507   9.252 -12.783  1.00 96.16           C  
ATOM   1810  CD2 LEU A 224       9.089   7.805 -14.750  1.00 96.16           C  
ATOM   1811  N   TYR A 225      13.892   5.676 -13.077  1.00 95.96           N  
ATOM   1812  CA  TYR A 225      15.328   5.479 -13.256  1.00 95.96           C  
ATOM   1813  C   TYR A 225      15.638   4.401 -14.293  1.00 95.96           C  
ATOM   1814  CB  TYR A 225      16.010   5.188 -11.917  1.00 95.96           C  
ATOM   1815  O   TYR A 225      16.424   4.670 -15.201  1.00 95.96           O  
ATOM   1816  CG  TYR A 225      17.488   4.893 -12.064  1.00 95.96           C  
ATOM   1817  CD1 TYR A 225      17.950   3.564 -12.012  1.00 95.96           C  
ATOM   1818  CD2 TYR A 225      18.392   5.943 -12.311  1.00 95.96           C  
ATOM   1819  CE1 TYR A 225      19.324   3.290 -12.149  1.00 95.96           C  
ATOM   1820  CE2 TYR A 225      19.760   5.663 -12.489  1.00 95.96           C  
ATOM   1821  OH  TYR A 225      21.565   4.070 -12.469  1.00 95.96           O  
ATOM   1822  CZ  TYR A 225      20.236   4.340 -12.373  1.00 95.96           C  
ATOM   1823  N   TYR A 226      14.994   3.235 -14.192  1.00 94.21           N  
ATOM   1824  CA  TYR A 226      15.214   2.133 -15.131  1.00 94.21           C  
ATOM   1825  C   TYR A 226      14.462   2.297 -16.455  1.00 94.21           C  
ATOM   1826  CB  TYR A 226      14.851   0.800 -14.471  1.00 94.21           C  
ATOM   1827  O   TYR A 226      15.002   1.926 -17.493  1.00 94.21           O  
ATOM   1828  CG  TYR A 226      15.770   0.410 -13.332  1.00 94.21           C  
ATOM   1829  CD1 TYR A 226      17.116   0.085 -13.595  1.00 94.21           C  
ATOM   1830  CD2 TYR A 226      15.284   0.375 -12.012  1.00 94.21           C  
ATOM   1831  CE1 TYR A 226      17.986  -0.222 -12.532  1.00 94.21           C  
ATOM   1832  CE2 TYR A 226      16.151   0.085 -10.945  1.00 94.21           C  
ATOM   1833  OH  TYR A 226      18.345  -0.428 -10.176  1.00 94.21           O  
ATOM   1834  CZ  TYR A 226      17.505  -0.198 -11.209  1.00 94.21           C  
ATOM   1835  N   SER A 227      13.252   2.868 -16.444  1.00 92.93           N  
ATOM   1836  CA  SER A 227      12.454   3.044 -17.672  1.00 92.93           C  
ATOM   1837  C   SER A 227      13.039   4.108 -18.602  1.00 92.93           C  
ATOM   1838  CB  SER A 227      11.007   3.427 -17.347  1.00 92.93           C  
ATOM   1839  O   SER A 227      12.921   4.011 -19.814  1.00 92.93           O  
ATOM   1840  OG  SER A 227      10.414   2.489 -16.471  1.00 92.93           O  
ATOM   1841  N   PHE A 228      13.688   5.130 -18.046  1.00 93.72           N  
ATOM   1842  CA  PHE A 228      14.351   6.186 -18.812  1.00 93.72           C  
ATOM   1843  C   PHE A 228      15.854   6.179 -18.520  1.00 93.72           C  
ATOM   1844  CB  PHE A 228      13.670   7.527 -18.518  1.00 93.72           C  
ATOM   1845  O   PHE A 228      16.461   7.226 -18.277  1.00 93.72           O  
ATOM   1846  CG  PHE A 228      12.218   7.607 -18.936  1.00 93.72           C  
ATOM   1847  CD1 PHE A 228      11.884   7.937 -20.262  1.00 93.72           C  
ATOM   1848  CD2 PHE A 228      11.199   7.353 -18.000  1.00 93.72           C  
ATOM   1849  CE1 PHE A 228      10.536   8.024 -20.651  1.00 93.72           C  
ATOM   1850  CE2 PHE A 228       9.850   7.425 -18.392  1.00 93.72           C  
ATOM   1851  CZ  PHE A 228       9.520   7.762 -19.716  1.00 93.72           C  
ATOM   1852  N   TYR A 229      16.448   4.984 -18.477  1.00 92.24           N  
ATOM   1853  CA  TYR A 229      17.846   4.804 -18.094  1.00 92.24           C  
ATOM   1854  C   TYR A 229      18.783   5.567 -19.034  1.00 92.24           C  
ATOM   1855  CB  TYR A 229      18.180   3.311 -18.043  1.00 92.24           C  
ATOM   1856  O   TYR A 229      19.600   6.364 -18.558  1.00 92.24           O  
ATOM   1857  CG  TYR A 229      19.524   3.020 -17.409  1.00 92.24           C  
ATOM   1858  CD1 TYR A 229      20.678   2.942 -18.213  1.00 92.24           C  
ATOM   1859  CD2 TYR A 229      19.621   2.834 -16.016  1.00 92.24           C  
ATOM   1860  CE1 TYR A 229      21.933   2.688 -17.630  1.00 92.24           C  
ATOM   1861  CE2 TYR A 229      20.873   2.561 -15.433  1.00 92.24           C  
ATOM   1862  OH  TYR A 229      23.237   2.254 -15.663  1.00 92.24           O  
ATOM   1863  CZ  TYR A 229      22.032   2.502 -16.235  1.00 92.24           C  
ATOM   1864  N   CYS A 230      18.578   5.400 -20.344  1.00 91.64           N  
ATOM   1865  CA  CYS A 230      19.377   6.005 -21.410  1.00 91.64           C  
ATOM   1866  C   CYS A 230      18.915   7.416 -21.806  1.00 91.64           C  
ATOM   1867  CB  CYS A 230      19.380   5.030 -22.593  1.00 91.64           C  
ATOM   1868  O   CYS A 230      19.604   8.118 -22.537  1.00 91.64           O  
ATOM   1869  SG  CYS A 230      20.140   3.443 -22.167  1.00 91.64           S  
ATOM   1870  N   SER A 231      17.781   7.883 -21.273  1.00 92.53           N  
ATOM   1871  CA  SER A 231      17.210   9.200 -21.574  1.00 92.53           C  
ATOM   1872  C   SER A 231      17.052  10.056 -20.308  1.00 92.53           C  
ATOM   1873  CB  SER A 231      15.901   9.018 -22.328  1.00 92.53           C  
ATOM   1874  O   SER A 231      15.979  10.105 -19.699  1.00 92.53           O  
ATOM   1875  OG  SER A 231      16.180   8.759 -23.683  1.00 92.53           O  
ATOM   1876  N   PRO A 232      18.104  10.786 -19.888  1.00 92.83           N  
ATOM   1877  CA  PRO A 232      18.110  11.510 -18.616  1.00 92.83           C  
ATOM   1878  C   PRO A 232      17.136  12.695 -18.569  1.00 92.83           C  
ATOM   1879  CB  PRO A 232      19.563  11.963 -18.421  1.00 92.83           C  
ATOM   1880  O   PRO A 232      16.650  13.033 -17.489  1.00 92.83           O  
ATOM   1881  CG  PRO A 232      20.137  12.012 -19.837  1.00 92.83           C  
ATOM   1882  CD  PRO A 232      19.401  10.881 -20.546  1.00 92.83           C  
ATOM   1883  N   GLN A 233      16.829  13.321 -19.709  1.00 95.92           N  
ATOM   1884  CA  GLN A 233      15.937  14.480 -19.764  1.00 95.92           C  
ATOM   1885  C   GLN A 233      14.480  14.138 -19.386  1.00 95.92           C  
ATOM   1886  CB  GLN A 233      16.066  15.177 -21.126  1.00 95.92           C  
ATOM   1887  O   GLN A 233      13.978  14.751 -18.440  1.00 95.92           O  
ATOM   1888  CG  GLN A 233      15.327  16.525 -21.150  1.00 95.92           C  
ATOM   1889  CD  GLN A 233      15.334  17.183 -22.525  1.00 95.92           C  
ATOM   1890  NE2 GLN A 233      14.646  18.290 -22.693  1.00 95.92           N  
ATOM   1891  OE1 GLN A 233      15.938  16.723 -23.473  1.00 95.92           O  
ATOM   1892  N   PRO A 234      13.787  13.170 -20.029  1.00 95.79           N  
ATOM   1893  CA  PRO A 234      12.436  12.791 -19.611  1.00 95.79           C  
ATOM   1894  C   PRO A 234      12.411  12.242 -18.183  1.00 95.79           C  
ATOM   1895  CB  PRO A 234      11.944  11.762 -20.632  1.00 95.79           C  
ATOM   1896  O   PRO A 234      11.503  12.581 -17.425  1.00 95.79           O  
ATOM   1897  CG  PRO A 234      13.226  11.186 -21.219  1.00 95.79           C  
ATOM   1898  CD  PRO A 234      14.176  12.383 -21.195  1.00 95.79           C  
ATOM   1899  N   ARG A 235      13.442  11.488 -17.771  1.00 96.13           N  
ATOM   1900  CA  ARG A 235      13.591  11.030 -16.383  1.00 96.13           C  
ATOM   1901  C   ARG A 235      13.526  12.194 -15.395  1.00 96.13           C  
ATOM   1902  CB  ARG A 235      14.910  10.258 -16.238  1.00 96.13           C  
ATOM   1903  O   ARG A 235      12.748  12.143 -14.446  1.00 96.13           O  
ATOM   1904  CG  ARG A 235      15.070   9.678 -14.826  1.00 96.13           C  
ATOM   1905  CD  ARG A 235      16.256   8.717 -14.731  1.00 96.13           C  
ATOM   1906  NE  ARG A 235      17.546   9.347 -15.070  1.00 96.13           N  
ATOM   1907  NH1 ARG A 235      18.654   7.412 -15.669  1.00 96.13           N  
ATOM   1908  NH2 ARG A 235      19.695   9.364 -15.826  1.00 96.13           N  
ATOM   1909  CZ  ARG A 235      18.615   8.705 -15.517  1.00 96.13           C  
ATOM   1910  N   LEU A 236      14.323  13.241 -15.618  1.00 97.22           N  
ATOM   1911  CA  LEU A 236      14.359  14.408 -14.738  1.00 97.22           C  
ATOM   1912  C   LEU A 236      13.018  15.149 -14.728  1.00 97.22           C  
ATOM   1913  CB  LEU A 236      15.520  15.325 -15.158  1.00 97.22           C  
ATOM   1914  O   LEU A 236      12.522  15.474 -13.654  1.00 97.22           O  
ATOM   1915  CG  LEU A 236      15.695  16.565 -14.257  1.00 97.22           C  
ATOM   1916  CD1 LEU A 236      16.024  16.189 -12.810  1.00 97.22           C  
ATOM   1917  CD2 LEU A 236      16.832  17.430 -14.799  1.00 97.22           C  
ATOM   1918  N   ILE A 237      12.405  15.359 -15.897  1.00 98.05           N  
ATOM   1919  CA  ILE A 237      11.108  16.042 -16.015  1.00 98.05           C  
ATOM   1920  C   ILE A 237      10.032  15.305 -15.209  1.00 98.05           C  
ATOM   1921  CB  ILE A 237      10.715  16.193 -17.503  1.00 98.05           C  
ATOM   1922  O   ILE A 237       9.343  15.921 -14.395  1.00 98.05           O  
ATOM   1923  CG1 ILE A 237      11.672  17.181 -18.211  1.00 98.05           C  
ATOM   1924  CG2 ILE A 237       9.258  16.675 -17.651  1.00 98.05           C  
ATOM   1925  CD1 ILE A 237      11.574  17.149 -19.742  1.00 98.05           C  
ATOM   1926  N   TYR A 238       9.901  13.988 -15.386  1.00 98.09           N  
ATOM   1927  CA  TYR A 238       8.882  13.210 -14.680  1.00 98.09           C  
ATOM   1928  C   TYR A 238       9.146  13.115 -13.176  1.00 98.09           C  
ATOM   1929  CB  TYR A 238       8.740  11.824 -15.318  1.00 98.09           C  
ATOM   1930  O   TYR A 238       8.197  13.205 -12.395  1.00 98.09           O  
ATOM   1931  CG  TYR A 238       8.172  11.846 -16.724  1.00 98.09           C  
ATOM   1932  CD1 TYR A 238       6.965  12.528 -16.981  1.00 98.09           C  
ATOM   1933  CD2 TYR A 238       8.830  11.169 -17.768  1.00 98.09           C  
ATOM   1934  CE1 TYR A 238       6.440  12.571 -18.283  1.00 98.09           C  
ATOM   1935  CE2 TYR A 238       8.301  11.196 -19.071  1.00 98.09           C  
ATOM   1936  OH  TYR A 238       6.601  11.958 -20.584  1.00 98.09           O  
ATOM   1937  CZ  TYR A 238       7.111  11.907 -19.329  1.00 98.09           C  
ATOM   1938  N   LEU A 239      10.413  13.023 -12.757  1.00 97.84           N  
ATOM   1939  CA  LEU A 239      10.781  13.100 -11.341  1.00 97.84           C  
ATOM   1940  C   LEU A 239      10.425  14.464 -10.733  1.00 97.84           C  
ATOM   1941  CB  LEU A 239      12.276  12.793 -11.162  1.00 97.84           C  
ATOM   1942  O   LEU A 239       9.873  14.527  -9.637  1.00 97.84           O  
ATOM   1943  CG  LEU A 239      12.628  11.303 -11.308  1.00 97.84           C  
ATOM   1944  CD1 LEU A 239      14.149  11.139 -11.316  1.00 97.84           C  
ATOM   1945  CD2 LEU A 239      12.088  10.455 -10.158  1.00 97.84           C  
ATOM   1946  N   SER A 240      10.678  15.566 -11.441  1.00 98.15           N  
ATOM   1947  CA  SER A 240      10.282  16.898 -10.977  1.00 98.15           C  
ATOM   1948  C   SER A 240       8.763  17.028 -10.854  1.00 98.15           C  
ATOM   1949  CB  SER A 240      10.822  17.981 -11.914  1.00 98.15           C  
ATOM   1950  O   SER A 240       8.278  17.533  -9.841  1.00 98.15           O  
ATOM   1951  OG  SER A 240      12.235  17.984 -11.916  1.00 98.15           O  
ATOM   1952  N   ILE A 241       8.005  16.531 -11.836  1.00 97.95           N  
ATOM   1953  CA  ILE A 241       6.536  16.575 -11.820  1.00 97.95           C  
ATOM   1954  C   ILE A 241       5.979  15.780 -10.636  1.00 97.95           C  
ATOM   1955  CB  ILE A 241       5.957  16.092 -13.169  1.00 97.95           C  
ATOM   1956  O   ILE A 241       5.170  16.322  -9.882  1.00 97.95           O  
ATOM   1957  CG1 ILE A 241       6.261  17.130 -14.273  1.00 97.95           C  
ATOM   1958  CG2 ILE A 241       4.434  15.860 -13.078  1.00 97.95           C  
ATOM   1959  CD1 ILE A 241       6.007  16.611 -15.694  1.00 97.95           C  
ATOM   1960  N   VAL A 242       6.414  14.531 -10.428  1.00 97.91           N  
ATOM   1961  CA  VAL A 242       5.895  13.716  -9.316  1.00 97.91           C  
ATOM   1962  C   VAL A 242       6.256  14.324  -7.960  1.00 97.91           C  
ATOM   1963  CB  VAL A 242       6.311  12.236  -9.422  1.00 97.91           C  
ATOM   1964  O   VAL A 242       5.433  14.299  -7.048  1.00 97.91           O  
ATOM   1965  CG1 VAL A 242       7.786  11.982  -9.110  1.00 97.91           C  
ATOM   1966  CG2 VAL A 242       5.465  11.366  -8.487  1.00 97.91           C  
ATOM   1967  N   CYS A 243       7.429  14.952  -7.833  1.00 98.01           N  
ATOM   1968  CA  CYS A 243       7.797  15.673  -6.619  1.00 98.01           C  
ATOM   1969  C   CYS A 243       6.884  16.876  -6.363  1.00 98.01           C  
ATOM   1970  CB  CYS A 243       9.268  16.097  -6.695  1.00 98.01           C  
ATOM   1971  O   CYS A 243       6.385  17.031  -5.251  1.00 98.01           O  
ATOM   1972  SG  CYS A 243      10.320  14.652  -6.383  1.00 98.01           S  
ATOM   1973  N   VAL A 244       6.615  17.703  -7.377  1.00 98.29           N  
ATOM   1974  CA  VAL A 244       5.713  18.860  -7.241  1.00 98.29           C  
ATOM   1975  C   VAL A 244       4.296  18.407  -6.889  1.00 98.29           C  
ATOM   1976  CB  VAL A 244       5.731  19.725  -8.517  1.00 98.29           C  
ATOM   1977  O   VAL A 244       3.696  18.947  -5.956  1.00 98.29           O  
ATOM   1978  CG1 VAL A 244       4.647  20.813  -8.515  1.00 98.29           C  
ATOM   1979  CG2 VAL A 244       7.083  20.438  -8.655  1.00 98.29           C  
ATOM   1980  N   LEU A 245       3.766  17.393  -7.579  1.00 98.16           N  
ATOM   1981  CA  LEU A 245       2.431  16.857  -7.304  1.00 98.16           C  
ATOM   1982  C   LEU A 245       2.351  16.219  -5.911  1.00 98.16           C  
ATOM   1983  CB  LEU A 245       2.044  15.839  -8.390  1.00 98.16           C  
ATOM   1984  O   LEU A 245       1.382  16.448  -5.189  1.00 98.16           O  
ATOM   1985  CG  LEU A 245       1.817  16.419  -9.797  1.00 98.16           C  
ATOM   1986  CD1 LEU A 245       1.523  15.270 -10.763  1.00 98.16           C  
ATOM   1987  CD2 LEU A 245       0.638  17.394  -9.835  1.00 98.16           C  
ATOM   1988  N   GLY A 246       3.376  15.472  -5.506  1.00 98.20           N  
ATOM   1989  CA  GLY A 246       3.445  14.825  -4.199  1.00 98.20           C  
ATOM   1990  C   GLY A 246       3.550  15.821  -3.044  1.00 98.20           C  
ATOM   1991  O   GLY A 246       2.786  15.722  -2.085  1.00 98.20           O  
ATOM   1992  N   ILE A 247       4.402  16.845  -3.159  1.00 98.16           N  
ATOM   1993  CA  ILE A 247       4.481  17.942  -2.178  1.00 98.16           C  
ATOM   1994  C   ILE A 247       3.145  18.690  -2.105  1.00 98.16           C  
ATOM   1995  CB  ILE A 247       5.652  18.895  -2.516  1.00 98.16           C  
ATOM   1996  O   ILE A 247       2.659  18.976  -1.012  1.00 98.16           O  
ATOM   1997  CG1 ILE A 247       7.008  18.173  -2.331  1.00 98.16           C  
ATOM   1998  CG2 ILE A 247       5.615  20.166  -1.644  1.00 98.16           C  
ATOM   1999  CD1 ILE A 247       8.194  18.948  -2.922  1.00 98.16           C  
ATOM   2000  N   SER A 248       2.506  18.949  -3.248  1.00 97.67           N  
ATOM   2001  CA  SER A 248       1.177  19.573  -3.281  1.00 97.67           C  
ATOM   2002  C   SER A 248       0.133  18.715  -2.557  1.00 97.67           C  
ATOM   2003  CB  SER A 248       0.728  19.838  -4.721  1.00 97.67           C  
ATOM   2004  O   SER A 248      -0.648  19.240  -1.762  1.00 97.67           O  
ATOM   2005  OG  SER A 248       1.678  20.634  -5.400  1.00 97.67           O  
ATOM   2006  N   ALA A 249       0.150  17.393  -2.756  1.00 97.37           N  
ATOM   2007  CA  ALA A 249      -0.730  16.466  -2.047  1.00 97.37           C  
ATOM   2008  C   ALA A 249      -0.467  16.456  -0.530  1.00 97.37           C  
ATOM   2009  CB  ALA A 249      -0.583  15.067  -2.658  1.00 97.37           C  
ATOM   2010  O   ALA A 249      -1.421  16.456   0.247  1.00 97.37           O  
ATOM   2011  N   ILE A 250       0.799  16.521  -0.098  1.00 97.53           N  
ATOM   2012  CA  ILE A 250       1.175  16.634   1.323  1.00 97.53           C  
ATOM   2013  C   ILE A 250       0.637  17.935   1.928  1.00 97.53           C  
ATOM   2014  CB  ILE A 250       2.709  16.515   1.498  1.00 97.53           C  
ATOM   2015  O   ILE A 250       0.082  17.907   3.027  1.00 97.53           O  
ATOM   2016  CG1 ILE A 250       3.156  15.066   1.204  1.00 97.53           C  
ATOM   2017  CG2 ILE A 250       3.160  16.930   2.913  1.00 97.53           C  
ATOM   2018  CD1 ILE A 250       4.673  14.877   1.075  1.00 97.53           C  
ATOM   2019  N   ILE A 251       0.751  19.064   1.220  1.00 96.82           N  
ATOM   2020  CA  ILE A 251       0.213  20.360   1.665  1.00 96.82           C  
ATOM   2021  C   ILE A 251      -1.310  20.283   1.817  1.00 96.82           C  
ATOM   2022  CB  ILE A 251       0.641  21.491   0.700  1.00 96.82           C  
ATOM   2023  O   ILE A 251      -1.844  20.689   2.849  1.00 96.82           O  
ATOM   2024  CG1 ILE A 251       2.165  21.733   0.799  1.00 96.82           C  
ATOM   2025  CG2 ILE A 251      -0.111  22.803   1.005  1.00 96.82           C  
ATOM   2026  CD1 ILE A 251       2.731  22.571  -0.356  1.00 96.82           C  
ATOM   2027  N   VAL A 252      -2.012  19.707   0.835  1.00 95.54           N  
ATOM   2028  CA  VAL A 252      -3.467  19.485   0.913  1.00 95.54           C  
ATOM   2029  C   VAL A 252      -3.823  18.583   2.098  1.00 95.54           C  
ATOM   2030  CB  VAL A 252      -4.004  18.910  -0.413  1.00 95.54           C  
ATOM   2031  O   VAL A 252      -4.778  18.874   2.819  1.00 95.54           O  
ATOM   2032  CG1 VAL A 252      -5.469  18.464  -0.315  1.00 95.54           C  
ATOM   2033  CG2 VAL A 252      -3.930  19.964  -1.526  1.00 95.54           C  
ATOM   2034  N   ALA A 253      -3.029  17.543   2.361  1.00 94.02           N  
ATOM   2035  CA  ALA A 253      -3.216  16.647   3.499  1.00 94.02           C  
ATOM   2036  C   ALA A 253      -3.061  17.341   4.864  1.00 94.02           C  
ATOM   2037  CB  ALA A 253      -2.252  15.466   3.359  1.00 94.02           C  
ATOM   2038  O   ALA A 253      -3.623  16.864   5.850  1.00 94.02           O  
ATOM   2039  N   GLN A 254      -2.366  18.485   4.937  1.00 94.36           N  
ATOM   2040  CA  GLN A 254      -2.263  19.267   6.175  1.00 94.36           C  
ATOM   2041  C   GLN A 254      -3.538  20.052   6.496  1.00 94.36           C  
ATOM   2042  CB  GLN A 254      -1.056  20.224   6.143  1.00 94.36           C  
ATOM   2043  O   GLN A 254      -3.688  20.542   7.624  1.00 94.36           O  
ATOM   2044  CG  GLN A 254       0.307  19.559   5.908  1.00 94.36           C  
ATOM   2045  CD  GLN A 254       0.436  18.228   6.637  1.00 94.36           C  
ATOM   2046  NE2 GLN A 254       0.417  17.126   5.920  1.00 94.36           N  
ATOM   2047  OE1 GLN A 254       0.478  18.177   7.856  1.00 94.36           O  
ATOM   2048  N   TRP A 255      -4.459  20.177   5.536  1.00 93.29           N  
ATOM   2049  CA  TRP A 255      -5.690  20.922   5.728  1.00 93.29           C  
ATOM   2050  C   TRP A 255      -6.679  20.146   6.593  1.00 93.29           C  
ATOM   2051  CB  TRP A 255      -6.308  21.314   4.384  1.00 93.29           C  
ATOM   2052  O   TRP A 255      -7.173  19.083   6.235  1.00 93.29           O  
ATOM   2053  CG  TRP A 255      -7.439  22.300   4.454  1.00 93.29           C  
ATOM   2054  CD1 TRP A 255      -7.679  23.184   5.452  1.00 93.29           C  
ATOM   2055  CD2 TRP A 255      -8.433  22.590   3.426  1.00 93.29           C  
ATOM   2056  CE2 TRP A 255      -9.238  23.682   3.871  1.00 93.29           C  
ATOM   2057  CE3 TRP A 255      -8.703  22.073   2.142  1.00 93.29           C  
ATOM   2058  NE1 TRP A 255      -8.750  23.987   5.122  1.00 93.29           N  
ATOM   2059  CH2 TRP A 255     -10.488  23.710   1.802  1.00 93.29           C  
ATOM   2060  CZ2 TRP A 255     -10.248  24.246   3.078  1.00 93.29           C  
ATOM   2061  CZ3 TRP A 255      -9.722  22.624   1.340  1.00 93.29           C  
ATOM   2062  N   ASP A 256      -7.053  20.738   7.719  1.00 89.61           N  
ATOM   2063  CA  ASP A 256      -7.971  20.165   8.702  1.00 89.61           C  
ATOM   2064  C   ASP A 256      -9.302  19.643   8.135  1.00 89.61           C  
ATOM   2065  CB  ASP A 256      -8.257  21.293   9.692  1.00 89.61           C  
ATOM   2066  O   ASP A 256      -9.840  18.649   8.626  1.00 89.61           O  
ATOM   2067  CG  ASP A 256      -7.150  21.500  10.733  1.00 89.61           C  
ATOM   2068  OD1 ASP A 256      -6.150  20.747  10.746  1.00 89.61           O  
ATOM   2069  OD2 ASP A 256      -7.380  22.368  11.597  1.00 89.61           O  
ATOM   2070  N   ARG A 257      -9.845  20.288   7.093  1.00 89.09           N  
ATOM   2071  CA  ARG A 257     -11.092  19.842   6.450  1.00 89.09           C  
ATOM   2072  C   ARG A 257     -10.914  18.550   5.657  1.00 89.09           C  
ATOM   2073  CB  ARG A 257     -11.665  20.942   5.548  1.00 89.09           C  
ATOM   2074  O   ARG A 257     -11.875  17.792   5.533  1.00 89.09           O  
ATOM   2075  CG  ARG A 257     -12.228  22.110   6.367  1.00 89.09           C  
ATOM   2076  CD  ARG A 257     -12.994  23.062   5.445  1.00 89.09           C  
ATOM   2077  NE  ARG A 257     -13.581  24.191   6.192  1.00 89.09           N  
ATOM   2078  NH1 ARG A 257     -14.333  25.373   4.373  1.00 89.09           N  
ATOM   2079  NH2 ARG A 257     -14.653  26.189   6.425  1.00 89.09           N  
ATOM   2080  CZ  ARG A 257     -14.185  25.241   5.663  1.00 89.09           C  
ATOM   2081  N   PHE A 258      -9.707  18.276   5.170  1.00 89.19           N  
ATOM   2082  CA  PHE A 258      -9.389  17.090   4.378  1.00 89.19           C  
ATOM   2083  C   PHE A 258      -9.589  15.791   5.173  1.00 89.19           C  
ATOM   2084  CB  PHE A 258      -7.944  17.227   3.888  1.00 89.19           C  
ATOM   2085  O   PHE A 258     -10.019  14.784   4.610  1.00 89.19           O  
ATOM   2086  CG  PHE A 258      -7.548  16.247   2.811  1.00 89.19           C  
ATOM   2087  CD1 PHE A 258      -6.648  15.207   3.105  1.00 89.19           C  
ATOM   2088  CD2 PHE A 258      -8.024  16.418   1.498  1.00 89.19           C  
ATOM   2089  CE1 PHE A 258      -6.173  14.378   2.075  1.00 89.19           C  
ATOM   2090  CE2 PHE A 258      -7.569  15.571   0.471  1.00 89.19           C  
ATOM   2091  CZ  PHE A 258      -6.618  14.574   0.755  1.00 89.19           C  
ATOM   2092  N   ALA A 259      -9.377  15.831   6.493  1.00 86.97           N  
ATOM   2093  CA  ALA A 259      -9.589  14.695   7.391  1.00 86.97           C  
ATOM   2094  C   ALA A 259     -11.073  14.382   7.660  1.00 86.97           C  
ATOM   2095  CB  ALA A 259      -8.829  14.974   8.694  1.00 86.97           C  
ATOM   2096  O   ALA A 259     -11.404  13.290   8.109  1.00 86.97           O  
ATOM   2097  N   THR A 260     -11.997  15.302   7.363  1.00 86.30           N  
ATOM   2098  CA  THR A 260     -13.423  15.080   7.654  1.00 86.30           C  
ATOM   2099  C   THR A 260     -14.014  13.950   6.795  1.00 86.30           C  
ATOM   2100  CB  THR A 260     -14.270  16.351   7.506  1.00 86.30           C  
ATOM   2101  O   THR A 260     -13.629  13.804   5.628  1.00 86.30           O  
ATOM   2102  CG2 THR A 260     -13.794  17.476   8.424  1.00 86.30           C  
ATOM   2103  OG1 THR A 260     -14.278  16.832   6.178  1.00 86.30           O  
ATOM   2104  N   PRO A 261     -15.000  13.177   7.294  1.00 84.20           N  
ATOM   2105  CA  PRO A 261     -15.620  12.092   6.524  1.00 84.20           C  
ATOM   2106  C   PRO A 261     -16.220  12.552   5.187  1.00 84.20           C  
ATOM   2107  CB  PRO A 261     -16.689  11.497   7.446  1.00 84.20           C  
ATOM   2108  O   PRO A 261     -16.158  11.829   4.193  1.00 84.20           O  
ATOM   2109  CG  PRO A 261     -16.127  11.768   8.838  1.00 84.20           C  
ATOM   2110  CD  PRO A 261     -15.459  13.130   8.680  1.00 84.20           C  
ATOM   2111  N   LYS A 262     -16.713  13.799   5.125  1.00 89.00           N  
ATOM   2112  CA  LYS A 262     -17.246  14.429   3.901  1.00 89.00           C  
ATOM   2113  C   LYS A 262     -16.240  14.457   2.746  1.00 89.00           C  
ATOM   2114  CB  LYS A 262     -17.708  15.866   4.200  1.00 89.00           C  
ATOM   2115  O   LYS A 262     -16.644  14.403   1.592  1.00 89.00           O  
ATOM   2116  CG  LYS A 262     -18.912  15.918   5.153  1.00 89.00           C  
ATOM   2117  CD  LYS A 262     -19.423  17.356   5.328  1.00 89.00           C  
ATOM   2118  CE  LYS A 262     -20.628  17.361   6.280  1.00 89.00           C  
ATOM   2119  NZ  LYS A 262     -21.191  18.722   6.478  1.00 89.00           N  
ATOM   2120  N   HIS A 263     -14.945  14.517   3.050  1.00 91.86           N  
ATOM   2121  CA  HIS A 263     -13.878  14.597   2.053  1.00 91.86           C  
ATOM   2122  C   HIS A 263     -13.266  13.232   1.724  1.00 91.86           C  
ATOM   2123  CB  HIS A 263     -12.838  15.639   2.491  1.00 91.86           C  
ATOM   2124  O   HIS A 263     -12.277  13.183   1.002  1.00 91.86           O  
ATOM   2125  CG  HIS A 263     -13.385  17.042   2.435  1.00 91.86           C  
ATOM   2126  CD2 HIS A 263     -13.143  17.982   1.470  1.00 91.86           C  
ATOM   2127  ND1 HIS A 263     -14.255  17.605   3.340  1.00 91.86           N  
ATOM   2128  CE1 HIS A 263     -14.531  18.851   2.930  1.00 91.86           C  
ATOM   2129  NE2 HIS A 263     -13.867  19.135   1.802  1.00 91.86           N  
ATOM   2130  N   ARG A 264     -13.841  12.108   2.183  1.00 90.35           N  
ATOM   2131  CA  ARG A 264     -13.320  10.756   1.897  1.00 90.35           C  
ATOM   2132  C   ARG A 264     -13.098  10.509   0.402  1.00 90.35           C  
ATOM   2133  CB  ARG A 264     -14.272   9.715   2.510  1.00 90.35           C  
ATOM   2134  O   ARG A 264     -12.046  10.011   0.012  1.00 90.35           O  
ATOM   2135  CG  ARG A 264     -13.744   8.276   2.379  1.00 90.35           C  
ATOM   2136  CD  ARG A 264     -14.751   7.235   2.882  1.00 90.35           C  
ATOM   2137  NE  ARG A 264     -14.971   7.310   4.342  1.00 90.35           N  
ATOM   2138  NH1 ARG A 264     -14.340   5.162   4.906  1.00 90.35           N  
ATOM   2139  NH2 ARG A 264     -15.000   6.564   6.480  1.00 90.35           N  
ATOM   2140  CZ  ARG A 264     -14.763   6.350   5.228  1.00 90.35           C  
ATOM   2141  N   GLN A 265     -14.058  10.907  -0.432  1.00 90.55           N  
ATOM   2142  CA  GLN A 265     -13.946  10.800  -1.890  1.00 90.55           C  
ATOM   2143  C   GLN A 265     -12.880  11.743  -2.455  1.00 90.55           C  
ATOM   2144  CB  GLN A 265     -15.300  11.104  -2.535  1.00 90.55           C  
ATOM   2145  O   GLN A 265     -12.116  11.345  -3.328  1.00 90.55           O  
ATOM   2146  CG  GLN A 265     -16.347  10.026  -2.223  1.00 90.55           C  
ATOM   2147  CD  GLN A 265     -17.704  10.346  -2.838  1.00 90.55           C  
ATOM   2148  NE2 GLN A 265     -18.595   9.383  -2.918  1.00 90.55           N  
ATOM   2149  OE1 GLN A 265     -18.001  11.453  -3.244  1.00 90.55           O  
ATOM   2150  N   THR A 266     -12.776  12.964  -1.922  1.00 93.11           N  
ATOM   2151  CA  THR A 266     -11.714  13.911  -2.287  1.00 93.11           C  
ATOM   2152  C   THR A 266     -10.334  13.338  -1.972  1.00 93.11           C  
ATOM   2153  CB  THR A 266     -11.885  15.249  -1.553  1.00 93.11           C  
ATOM   2154  O   THR A 266      -9.453  13.404  -2.822  1.00 93.11           O  
ATOM   2155  CG2 THR A 266     -11.008  16.352  -2.138  1.00 93.11           C  
ATOM   2156  OG1 THR A 266     -13.222  15.688  -1.622  1.00 93.11           O  
ATOM   2157  N   ARG A 267     -10.148  12.717  -0.797  1.00 93.51           N  
ATOM   2158  CA  ARG A 267      -8.889  12.054  -0.424  1.00 93.51           C  
ATOM   2159  C   ARG A 267      -8.530  10.948  -1.408  1.00 93.51           C  
ATOM   2160  CB  ARG A 267      -8.943  11.469   0.997  1.00 93.51           C  
ATOM   2161  O   ARG A 267      -7.424  10.945  -1.940  1.00 93.51           O  
ATOM   2162  CG  ARG A 267      -9.156  12.498   2.115  1.00 93.51           C  
ATOM   2163  CD  ARG A 267      -8.786  11.898   3.474  1.00 93.51           C  
ATOM   2164  NE  ARG A 267      -9.749  10.859   3.891  1.00 93.51           N  
ATOM   2165  NH1 ARG A 267     -11.320  12.267   4.798  1.00 93.51           N  
ATOM   2166  NH2 ARG A 267     -11.588  10.057   4.951  1.00 93.51           N  
ATOM   2167  CZ  ARG A 267     -10.876  11.069   4.547  1.00 93.51           C  
ATOM   2168  N   ALA A 268      -9.483  10.055  -1.681  1.00 91.95           N  
ATOM   2169  CA  ALA A 268      -9.296   8.982  -2.652  1.00 91.95           C  
ATOM   2170  C   ALA A 268      -8.917   9.543  -4.031  1.00 91.95           C  
ATOM   2171  CB  ALA A 268     -10.569   8.129  -2.703  1.00 91.95           C  
ATOM   2172  O   ALA A 268      -7.956   9.075  -4.627  1.00 91.95           O  
ATOM   2173  N   GLY A 269      -9.602  10.591  -4.499  1.00 94.77           N  
ATOM   2174  CA  GLY A 269      -9.316  11.243  -5.778  1.00 94.77           C  
ATOM   2175  C   GLY A 269      -7.931  11.893  -5.851  1.00 94.77           C  
ATOM   2176  O   GLY A 269      -7.249  11.727  -6.857  1.00 94.77           O  
ATOM   2177  N   VAL A 270      -7.484  12.584  -4.796  1.00 95.92           N  
ATOM   2178  CA  VAL A 270      -6.156  13.227  -4.754  1.00 95.92           C  
ATOM   2179  C   VAL A 270      -5.041  12.187  -4.858  1.00 95.92           C  
ATOM   2180  CB  VAL A 270      -5.994  14.095  -3.486  1.00 95.92           C  
ATOM   2181  O   VAL A 270      -4.167  12.311  -5.716  1.00 95.92           O  
ATOM   2182  CG1 VAL A 270      -4.548  14.551  -3.237  1.00 95.92           C  
ATOM   2183  CG2 VAL A 270      -6.848  15.366  -3.598  1.00 95.92           C  
ATOM   2184  N   PHE A 271      -5.075  11.142  -4.029  1.00 95.89           N  
ATOM   2185  CA  PHE A 271      -4.015  10.130  -4.027  1.00 95.89           C  
ATOM   2186  C   PHE A 271      -4.089   9.196  -5.234  1.00 95.89           C  
ATOM   2187  CB  PHE A 271      -4.043   9.347  -2.712  1.00 95.89           C  
ATOM   2188  O   PHE A 271      -3.052   8.835  -5.790  1.00 95.89           O  
ATOM   2189  CG  PHE A 271      -3.723  10.201  -1.501  1.00 95.89           C  
ATOM   2190  CD1 PHE A 271      -2.483  10.864  -1.420  1.00 95.89           C  
ATOM   2191  CD2 PHE A 271      -4.656  10.332  -0.455  1.00 95.89           C  
ATOM   2192  CE1 PHE A 271      -2.192  11.674  -0.311  1.00 95.89           C  
ATOM   2193  CE2 PHE A 271      -4.361  11.139   0.657  1.00 95.89           C  
ATOM   2194  CZ  PHE A 271      -3.132  11.816   0.720  1.00 95.89           C  
ATOM   2195  N   LEU A 272      -5.297   8.859  -5.697  1.00 94.87           N  
ATOM   2196  CA  LEU A 272      -5.466   8.097  -6.929  1.00 94.87           C  
ATOM   2197  C   LEU A 272      -4.981   8.898  -8.140  1.00 94.87           C  
ATOM   2198  CB  LEU A 272      -6.934   7.666  -7.077  1.00 94.87           C  
ATOM   2199  O   LEU A 272      -4.282   8.348  -8.981  1.00 94.87           O  
ATOM   2200  CG  LEU A 272      -7.193   6.771  -8.297  1.00 94.87           C  
ATOM   2201  CD1 LEU A 272      -6.409   5.463  -8.210  1.00 94.87           C  
ATOM   2202  CD2 LEU A 272      -8.682   6.441  -8.393  1.00 94.87           C  
ATOM   2203  N   GLY A 273      -5.288  10.195  -8.210  1.00 95.54           N  
ATOM   2204  CA  GLY A 273      -4.779  11.090  -9.248  1.00 95.54           C  
ATOM   2205  C   GLY A 273      -3.254  11.196  -9.230  1.00 95.54           C  
ATOM   2206  O   GLY A 273      -2.628  11.139 -10.287  1.00 95.54           O  
ATOM   2207  N   LEU A 274      -2.644  11.267  -8.041  1.00 96.64           N  
ATOM   2208  CA  LEU A 274      -1.187  11.247  -7.896  1.00 96.64           C  
ATOM   2209  C   LEU A 274      -0.586   9.941  -8.440  1.00 96.64           C  
ATOM   2210  CB  LEU A 274      -0.812  11.501  -6.423  1.00 96.64           C  
ATOM   2211  O   LEU A 274       0.371   9.998  -9.206  1.00 96.64           O  
ATOM   2212  CG  LEU A 274       0.706  11.573  -6.160  1.00 96.64           C  
ATOM   2213  CD1 LEU A 274       1.380  12.724  -6.900  1.00 96.64           C  
ATOM   2214  CD2 LEU A 274       0.970  11.757  -4.665  1.00 96.64           C  
ATOM   2215  N   GLY A 275      -1.167   8.779  -8.125  1.00 94.47           N  
ATOM   2216  CA  GLY A 275      -0.728   7.496  -8.689  1.00 94.47           C  
ATOM   2217  C   GLY A 275      -0.947   7.396 -10.206  1.00 94.47           C  
ATOM   2218  O   GLY A 275      -0.041   7.018 -10.948  1.00 94.47           O  
ATOM   2219  N   LEU A 276      -2.122   7.805 -10.690  1.00 94.03           N  
ATOM   2220  CA  LEU A 276      -2.483   7.788 -12.113  1.00 94.03           C  
ATOM   2221  C   LEU A 276      -1.713   8.812 -12.953  1.00 94.03           C  
ATOM   2222  CB  LEU A 276      -3.998   7.993 -12.279  1.00 94.03           C  
ATOM   2223  O   LEU A 276      -1.677   8.678 -14.175  1.00 94.03           O  
ATOM   2224  CG  LEU A 276      -4.873   6.812 -11.824  1.00 94.03           C  
ATOM   2225  CD1 LEU A 276      -6.344   7.183 -12.018  1.00 94.03           C  
ATOM   2226  CD2 LEU A 276      -4.600   5.536 -12.621  1.00 94.03           C  
ATOM   2227  N   SER A 277      -1.027   9.779 -12.335  1.00 95.53           N  
ATOM   2228  CA  SER A 277      -0.076  10.641 -13.047  1.00 95.53           C  
ATOM   2229  C   SER A 277       1.021   9.835 -13.764  1.00 95.53           C  
ATOM   2230  CB  SER A 277       0.537  11.680 -12.102  1.00 95.53           C  
ATOM   2231  O   SER A 277       1.562  10.299 -14.767  1.00 95.53           O  
ATOM   2232  OG  SER A 277       1.536  11.124 -11.271  1.00 95.53           O  
ATOM   2233  N   GLY A 278       1.273   8.593 -13.325  1.00 93.83           N  
ATOM   2234  CA  GLY A 278       2.175   7.635 -13.968  1.00 93.83           C  
ATOM   2235  C   GLY A 278       1.748   7.192 -15.370  1.00 93.83           C  
ATOM   2236  O   GLY A 278       2.594   6.756 -16.145  1.00 93.83           O  
ATOM   2237  N   VAL A 279       0.481   7.374 -15.758  1.00 93.11           N  
ATOM   2238  CA  VAL A 279       0.007   7.038 -17.113  1.00 93.11           C  
ATOM   2239  C   VAL A 279       0.783   7.812 -18.182  1.00 93.11           C  
ATOM   2240  CB  VAL A 279      -1.510   7.287 -17.238  1.00 93.11           C  
ATOM   2241  O   VAL A 279       1.114   7.245 -19.219  1.00 93.11           O  
ATOM   2242  CG1 VAL A 279      -2.027   7.132 -18.675  1.00 93.11           C  
ATOM   2243  CG2 VAL A 279      -2.289   6.293 -16.364  1.00 93.11           C  
ATOM   2244  N   VAL A 280       1.138   9.075 -17.927  1.00 95.61           N  
ATOM   2245  CA  VAL A 280       1.884   9.905 -18.888  1.00 95.61           C  
ATOM   2246  C   VAL A 280       3.290   9.346 -19.170  1.00 95.61           C  
ATOM   2247  CB  VAL A 280       1.909  11.387 -18.463  1.00 95.61           C  
ATOM   2248  O   VAL A 280       3.585   9.093 -20.341  1.00 95.61           O  
ATOM   2249  CG1 VAL A 280       2.688  12.245 -19.468  1.00 95.61           C  
ATOM   2250  CG2 VAL A 280       0.488  11.955 -18.352  1.00 95.61           C  
ATOM   2251  N   PRO A 281       4.164   9.103 -18.166  1.00 94.98           N  
ATOM   2252  CA  PRO A 281       5.452   8.458 -18.412  1.00 94.98           C  
ATOM   2253  C   PRO A 281       5.313   7.041 -18.983  1.00 94.98           C  
ATOM   2254  CB  PRO A 281       6.214   8.477 -17.084  1.00 94.98           C  
ATOM   2255  O   PRO A 281       6.099   6.679 -19.856  1.00 94.98           O  
ATOM   2256  CG  PRO A 281       5.171   8.800 -16.020  1.00 94.98           C  
ATOM   2257  CD  PRO A 281       4.074   9.535 -16.779  1.00 94.98           C  
ATOM   2258  N   THR A 282       4.301   6.261 -18.585  1.00 93.21           N  
ATOM   2259  CA  THR A 282       4.041   4.940 -19.188  1.00 93.21           C  
ATOM   2260  C   THR A 282       3.716   5.044 -20.679  1.00 93.21           C  
ATOM   2261  CB  THR A 282       2.890   4.221 -18.470  1.00 93.21           C  
ATOM   2262  O   THR A 282       4.244   4.266 -21.475  1.00 93.21           O  
ATOM   2263  CG2 THR A 282       2.566   2.852 -19.067  1.00 93.21           C  
ATOM   2264  OG1 THR A 282       3.226   3.985 -17.128  1.00 93.21           O  
ATOM   2265  N   MET A 283       2.876   6.003 -21.082  1.00 93.35           N  
ATOM   2266  CA  MET A 283       2.549   6.236 -22.491  1.00 93.35           C  
ATOM   2267  C   MET A 283       3.780   6.673 -23.280  1.00 93.35           C  
ATOM   2268  CB  MET A 283       1.445   7.290 -22.633  1.00 93.35           C  
ATOM   2269  O   MET A 283       4.039   6.104 -24.335  1.00 93.35           O  
ATOM   2270  CG  MET A 283       0.061   6.737 -22.287  1.00 93.35           C  
ATOM   2271  SD  MET A 283      -1.275   7.956 -22.433  1.00 93.35           S  
ATOM   2272  CE  MET A 283      -1.332   8.169 -24.234  1.00 93.35           C  
ATOM   2273  N   HIS A 284       4.564   7.623 -22.759  1.00 94.77           N  
ATOM   2274  CA  HIS A 284       5.813   8.047 -23.397  1.00 94.77           C  
ATOM   2275  C   HIS A 284       6.745   6.850 -23.609  1.00 94.77           C  
ATOM   2276  CB  HIS A 284       6.470   9.136 -22.539  1.00 94.77           C  
ATOM   2277  O   HIS A 284       7.166   6.591 -24.735  1.00 94.77           O  
ATOM   2278  CG  HIS A 284       7.723   9.774 -23.102  1.00 94.77           C  
ATOM   2279  CD2 HIS A 284       8.462   9.434 -24.210  1.00 94.77           C  
ATOM   2280  ND1 HIS A 284       8.318  10.892 -22.571  1.00 94.77           N  
ATOM   2281  CE1 HIS A 284       9.376  11.219 -23.325  1.00 94.77           C  
ATOM   2282  NE2 HIS A 284       9.508  10.351 -24.330  1.00 94.77           N  
ATOM   2283  N   PHE A 285       6.992   6.067 -22.559  1.00 92.79           N  
ATOM   2284  CA  PHE A 285       7.842   4.886 -22.644  1.00 92.79           C  
ATOM   2285  C   PHE A 285       7.334   3.868 -23.676  1.00 92.79           C  
ATOM   2286  CB  PHE A 285       7.938   4.272 -21.250  1.00 92.79           C  
ATOM   2287  O   PHE A 285       8.100   3.380 -24.499  1.00 92.79           O  
ATOM   2288  CG  PHE A 285       8.795   3.033 -21.216  1.00 92.79           C  
ATOM   2289  CD1 PHE A 285       8.198   1.765 -21.285  1.00 92.79           C  
ATOM   2290  CD2 PHE A 285      10.192   3.148 -21.135  1.00 92.79           C  
ATOM   2291  CE1 PHE A 285       8.991   0.616 -21.176  1.00 92.79           C  
ATOM   2292  CE2 PHE A 285      10.985   1.993 -21.078  1.00 92.79           C  
ATOM   2293  CZ  PHE A 285      10.385   0.726 -21.076  1.00 92.79           C  
ATOM   2294  N   THR A 286       6.027   3.594 -23.687  1.00 92.29           N  
ATOM   2295  CA  THR A 286       5.418   2.629 -24.619  1.00 92.29           C  
ATOM   2296  C   THR A 286       5.484   3.100 -26.073  1.00 92.29           C  
ATOM   2297  CB  THR A 286       3.957   2.350 -24.238  1.00 92.29           C  
ATOM   2298  O   THR A 286       5.663   2.278 -26.969  1.00 92.29           O  
ATOM   2299  CG2 THR A 286       3.336   1.217 -25.057  1.00 92.29           C  
ATOM   2300  OG1 THR A 286       3.867   1.953 -22.887  1.00 92.29           O  
ATOM   2301  N   ILE A 287       5.346   4.406 -26.319  1.00 93.48           N  
ATOM   2302  CA  ILE A 287       5.460   4.994 -27.661  1.00 93.48           C  
ATOM   2303  C   ILE A 287       6.905   4.912 -28.165  1.00 93.48           C  
ATOM   2304  CB  ILE A 287       4.922   6.446 -27.656  1.00 93.48           C  
ATOM   2305  O   ILE A 287       7.112   4.593 -29.331  1.00 93.48           O  
ATOM   2306  CG1 ILE A 287       3.387   6.445 -27.461  1.00 93.48           C  
ATOM   2307  CG2 ILE A 287       5.270   7.193 -28.959  1.00 93.48           C  
ATOM   2308  CD1 ILE A 287       2.814   7.815 -27.068  1.00 93.48           C  
ATOM   2309  N   ALA A 288       7.886   5.172 -27.300  1.00 91.73           N  
ATOM   2310  CA  ALA A 288       9.297   5.180 -27.677  1.00 91.73           C  
ATOM   2311  C   ALA A 288       9.890   3.768 -27.847  1.00 91.73           C  
ATOM   2312  CB  ALA A 288      10.043   5.985 -26.619  1.00 91.73           C  
ATOM   2313  O   ALA A 288      10.578   3.514 -28.827  1.00 91.73           O  
ATOM   2314  N   GLU A 289       9.600   2.832 -26.937  1.00 89.46           N  
ATOM   2315  CA  GLU A 289      10.139   1.459 -26.992  1.00 89.46           C  
ATOM   2316  C   GLU A 289       9.295   0.495 -27.838  1.00 89.46           C  
ATOM   2317  CB  GLU A 289      10.253   0.903 -25.563  1.00 89.46           C  
ATOM   2318  O   GLU A 289       9.745  -0.585 -28.230  1.00 89.46           O  
ATOM   2319  CG  GLU A 289      11.397   1.537 -24.772  1.00 89.46           C  
ATOM   2320  CD  GLU A 289      12.764   1.261 -25.412  1.00 89.46           C  
ATOM   2321  OE1 GLU A 289      13.625   2.145 -25.286  1.00 89.46           O  
ATOM   2322  OE2 GLU A 289      12.970   0.177 -26.014  1.00 89.46           O  
ATOM   2323  N   GLY A 290       8.042   0.858 -28.103  1.00 90.18           N  
ATOM   2324  CA  GLY A 290       7.054  -0.027 -28.699  1.00 90.18           C  
ATOM   2325  C   GLY A 290       6.410  -0.979 -27.684  1.00 90.18           C  
ATOM   2326  O   GLY A 290       6.970  -1.344 -26.647  1.00 90.18           O  
ATOM   2327  N   PHE A 291       5.194  -1.424 -28.006  1.00 88.82           N  
ATOM   2328  CA  PHE A 291       4.337  -2.183 -27.088  1.00 88.82           C  
ATOM   2329  C   PHE A 291       4.963  -3.494 -26.590  1.00 88.82           C  
ATOM   2330  CB  PHE A 291       3.004  -2.456 -27.795  1.00 88.82           C  
ATOM   2331  O   PHE A 291       4.840  -3.831 -25.412  1.00 88.82           O  
ATOM   2332  CG  PHE A 291       1.989  -3.166 -26.923  1.00 88.82           C  
ATOM   2333  CD1 PHE A 291       1.805  -4.558 -27.029  1.00 88.82           C  
ATOM   2334  CD2 PHE A 291       1.240  -2.431 -25.986  1.00 88.82           C  
ATOM   2335  CE1 PHE A 291       0.871  -5.210 -26.205  1.00 88.82           C  
ATOM   2336  CE2 PHE A 291       0.304  -3.083 -25.163  1.00 88.82           C  
ATOM   2337  CZ  PHE A 291       0.119  -4.472 -25.274  1.00 88.82           C  
ATOM   2338  N   VAL A 292       5.653  -4.229 -27.472  1.00 87.38           N  
ATOM   2339  CA  VAL A 292       6.239  -5.534 -27.132  1.00 87.38           C  
ATOM   2340  C   VAL A 292       7.368  -5.371 -26.121  1.00 87.38           C  
ATOM   2341  CB  VAL A 292       6.718  -6.295 -28.382  1.00 87.38           C  
ATOM   2342  O   VAL A 292       7.312  -5.997 -25.068  1.00 87.38           O  
ATOM   2343  CG1 VAL A 292       7.353  -7.643 -28.016  1.00 87.38           C  
ATOM   2344  CG2 VAL A 292       5.543  -6.566 -29.330  1.00 87.38           C  
ATOM   2345  N   LYS A 293       8.349  -4.496 -26.385  1.00 84.81           N  
ATOM   2346  CA  LYS A 293       9.430  -4.222 -25.426  1.00 84.81           C  
ATOM   2347  C   LYS A 293       8.880  -3.663 -24.119  1.00 84.81           C  
ATOM   2348  CB  LYS A 293      10.437  -3.221 -26.001  1.00 84.81           C  
ATOM   2349  O   LYS A 293       9.332  -4.065 -23.051  1.00 84.81           O  
ATOM   2350  CG  LYS A 293      11.361  -3.777 -27.095  1.00 84.81           C  
ATOM   2351  CD  LYS A 293      12.404  -2.690 -27.383  1.00 84.81           C  
ATOM   2352  CE  LYS A 293      13.423  -3.005 -28.476  1.00 84.81           C  
ATOM   2353  NZ  LYS A 293      14.284  -1.806 -28.659  1.00 84.81           N  
ATOM   2354  N   ALA A 294       7.871  -2.794 -24.182  1.00 85.97           N  
ATOM   2355  CA  ALA A 294       7.277  -2.231 -22.979  1.00 85.97           C  
ATOM   2356  C   ALA A 294       6.605  -3.291 -22.089  1.00 85.97           C  
ATOM   2357  CB  ALA A 294       6.320  -1.104 -23.379  1.00 85.97           C  
ATOM   2358  O   ALA A 294       6.769  -3.275 -20.869  1.00 85.97           O  
ATOM   2359  N   THR A 295       5.878  -4.242 -22.678  1.00 84.63           N  
ATOM   2360  CA  THR A 295       5.203  -5.305 -21.916  1.00 84.63           C  
ATOM   2361  C   THR A 295       6.139  -6.410 -21.442  1.00 84.63           C  
ATOM   2362  CB  THR A 295       4.015  -5.915 -22.672  1.00 84.63           C  
ATOM   2363  O   THR A 295       5.941  -6.903 -20.333  1.00 84.63           O  
ATOM   2364  CG2 THR A 295       2.774  -5.034 -22.548  1.00 84.63           C  
ATOM   2365  OG1 THR A 295       4.285  -6.100 -24.041  1.00 84.63           O  
ATOM   2366  N   THR A 296       7.155  -6.782 -22.225  1.00 83.82           N  
ATOM   2367  CA  THR A 296       8.105  -7.839 -21.845  1.00 83.82           C  
ATOM   2368  C   THR A 296       9.210  -7.297 -20.944  1.00 83.82           C  
ATOM   2369  CB  THR A 296       8.692  -8.561 -23.072  1.00 83.82           C  
ATOM   2370  O   THR A 296       9.279  -7.625 -19.763  1.00 83.82           O  
ATOM   2371  CG2 THR A 296       7.615  -9.263 -23.899  1.00 83.82           C  
ATOM   2372  OG1 THR A 296       9.357  -7.674 -23.942  1.00 83.82           O  
ATOM   2373  N   VAL A 297      10.056  -6.431 -21.486  1.00 81.12           N  
ATOM   2374  CA  VAL A 297      11.253  -5.911 -20.826  1.00 81.12           C  
ATOM   2375  C   VAL A 297      10.908  -4.798 -19.847  1.00 81.12           C  
ATOM   2376  CB  VAL A 297      12.242  -5.424 -21.891  1.00 81.12           C  
ATOM   2377  O   VAL A 297      11.396  -4.799 -18.722  1.00 81.12           O  
ATOM   2378  CG1 VAL A 297      13.403  -4.695 -21.243  1.00 81.12           C  
ATOM   2379  CG2 VAL A 297      12.789  -6.600 -22.710  1.00 81.12           C  
ATOM   2380  N   GLY A 298      10.016  -3.889 -20.239  1.00 81.03           N  
ATOM   2381  CA  GLY A 298       9.570  -2.772 -19.405  1.00 81.03           C  
ATOM   2382  C   GLY A 298       8.741  -3.181 -18.185  1.00 81.03           C  
ATOM   2383  O   GLY A 298       8.338  -2.312 -17.414  1.00 81.03           O  
ATOM   2384  N   GLN A 299       8.466  -4.481 -18.006  1.00 86.67           N  
ATOM   2385  CA  GLN A 299       7.720  -5.040 -16.874  1.00 86.67           C  
ATOM   2386  C   GLN A 299       6.325  -4.409 -16.683  1.00 86.67           C  
ATOM   2387  CB  GLN A 299       8.586  -4.997 -15.595  1.00 86.67           C  
ATOM   2388  O   GLN A 299       5.760  -4.450 -15.588  1.00 86.67           O  
ATOM   2389  CG  GLN A 299       9.907  -5.779 -15.681  1.00 86.67           C  
ATOM   2390  CD  GLN A 299       9.737  -7.273 -15.943  1.00 86.67           C  
ATOM   2391  NE2 GLN A 299      10.436  -7.814 -16.911  1.00 86.67           N  
ATOM   2392  OE1 GLN A 299       8.989  -7.978 -15.276  1.00 86.67           O  
ATOM   2393  N   MET A 300       5.725  -3.849 -17.745  1.00 86.41           N  
ATOM   2394  CA  MET A 300       4.464  -3.100 -17.642  1.00 86.41           C  
ATOM   2395  C   MET A 300       3.286  -3.941 -17.144  1.00 86.41           C  
ATOM   2396  CB  MET A 300       4.132  -2.390 -18.964  1.00 86.41           C  
ATOM   2397  O   MET A 300       2.368  -3.390 -16.541  1.00 86.41           O  
ATOM   2398  CG  MET A 300       5.086  -1.219 -19.233  1.00 86.41           C  
ATOM   2399  SD  MET A 300       5.024   0.105 -17.993  1.00 86.41           S  
ATOM   2400  CE  MET A 300       6.426   1.098 -18.561  1.00 86.41           C  
ATOM   2401  N   GLY A 301       3.330  -5.269 -17.299  1.00 89.94           N  
ATOM   2402  CA  GLY A 301       2.338  -6.170 -16.701  1.00 89.94           C  
ATOM   2403  C   GLY A 301       2.272  -6.065 -15.171  1.00 89.94           C  
ATOM   2404  O   GLY A 301       1.180  -6.014 -14.605  1.00 89.94           O  
ATOM   2405  N   TRP A 302       3.420  -5.947 -14.496  1.00 92.59           N  
ATOM   2406  CA  TRP A 302       3.475  -5.795 -13.037  1.00 92.59           C  
ATOM   2407  C   TRP A 302       2.974  -4.427 -12.585  1.00 92.59           C  
ATOM   2408  CB  TRP A 302       4.903  -6.039 -12.540  1.00 92.59           C  
ATOM   2409  O   TRP A 302       2.232  -4.333 -11.608  1.00 92.59           O  
ATOM   2410  CG  TRP A 302       5.385  -7.432 -12.775  1.00 92.59           C  
ATOM   2411  CD1 TRP A 302       6.361  -7.800 -13.630  1.00 92.59           C  
ATOM   2412  CD2 TRP A 302       4.893  -8.670 -12.182  1.00 92.59           C  
ATOM   2413  CE2 TRP A 302       5.619  -9.762 -12.741  1.00 92.59           C  
ATOM   2414  CE3 TRP A 302       3.890  -8.978 -11.240  1.00 92.59           C  
ATOM   2415  NE1 TRP A 302       6.512  -9.170 -13.609  1.00 92.59           N  
ATOM   2416  CH2 TRP A 302       4.396 -11.359 -11.395  1.00 92.59           C  
ATOM   2417  CZ2 TRP A 302       5.369 -11.092 -12.372  1.00 92.59           C  
ATOM   2418  CZ3 TRP A 302       3.654 -10.305 -10.835  1.00 92.59           C  
ATOM   2419  N   PHE A 303       3.311  -3.367 -13.322  1.00 91.82           N  
ATOM   2420  CA  PHE A 303       2.807  -2.026 -13.025  1.00 91.82           C  
ATOM   2421  C   PHE A 303       1.300  -1.907 -13.279  1.00 91.82           C  
ATOM   2422  CB  PHE A 303       3.613  -0.978 -13.801  1.00 91.82           C  
ATOM   2423  O   PHE A 303       0.606  -1.246 -12.509  1.00 91.82           O  
ATOM   2424  CG  PHE A 303       5.092  -0.996 -13.463  1.00 91.82           C  
ATOM   2425  CD1 PHE A 303       5.516  -0.796 -12.134  1.00 91.82           C  
ATOM   2426  CD2 PHE A 303       6.047  -1.262 -14.460  1.00 91.82           C  
ATOM   2427  CE1 PHE A 303       6.878  -0.899 -11.802  1.00 91.82           C  
ATOM   2428  CE2 PHE A 303       7.404  -1.376 -14.129  1.00 91.82           C  
ATOM   2429  CZ  PHE A 303       7.820  -1.206 -12.798  1.00 91.82           C  
ATOM   2430  N   PHE A 304       0.771  -2.605 -14.287  1.00 92.58           N  
ATOM   2431  CA  PHE A 304      -0.670  -2.706 -14.509  1.00 92.58           C  
ATOM   2432  C   PHE A 304      -1.370  -3.461 -13.372  1.00 92.58           C  
ATOM   2433  CB  PHE A 304      -0.940  -3.367 -15.864  1.00 92.58           C  
ATOM   2434  O   PHE A 304      -2.377  -2.981 -12.855  1.00 92.58           O  
ATOM   2435  CG  PHE A 304      -2.415  -3.410 -16.204  1.00 92.58           C  
ATOM   2436  CD1 PHE A 304      -3.168  -4.577 -15.971  1.00 92.58           C  
ATOM   2437  CD2 PHE A 304      -3.046  -2.261 -16.716  1.00 92.58           C  
ATOM   2438  CE1 PHE A 304      -4.544  -4.596 -16.258  1.00 92.58           C  
ATOM   2439  CE2 PHE A 304      -4.423  -2.280 -17.002  1.00 92.58           C  
ATOM   2440  CZ  PHE A 304      -5.172  -3.448 -16.773  1.00 92.58           C  
ATOM   2441  N   LEU A 305      -0.818  -4.596 -12.925  1.00 95.45           N  
ATOM   2442  CA  LEU A 305      -1.349  -5.330 -11.773  1.00 95.45           C  
ATOM   2443  C   LEU A 305      -1.362  -4.455 -10.510  1.00 95.45           C  
ATOM   2444  CB  LEU A 305      -0.531  -6.619 -11.572  1.00 95.45           C  
ATOM   2445  O   LEU A 305      -2.381  -4.368  -9.828  1.00 95.45           O  
ATOM   2446  CG  LEU A 305      -0.974  -7.458 -10.357  1.00 95.45           C  
ATOM   2447  CD1 LEU A 305      -2.430  -7.918 -10.468  1.00 95.45           C  
ATOM   2448  CD2 LEU A 305      -0.085  -8.694 -10.232  1.00 95.45           C  
ATOM   2449  N   MET A 306      -0.263  -3.748 -10.243  1.00 94.83           N  
ATOM   2450  CA  MET A 306      -0.166  -2.776  -9.153  1.00 94.83           C  
ATOM   2451  C   MET A 306      -1.242  -1.681  -9.265  1.00 94.83           C  
ATOM   2452  CB  MET A 306       1.269  -2.227  -9.143  1.00 94.83           C  
ATOM   2453  O   MET A 306      -1.923  -1.388  -8.280  1.00 94.83           O  
ATOM   2454  CG  MET A 306       1.505  -1.063  -8.181  1.00 94.83           C  
ATOM   2455  SD  MET A 306       1.060   0.576  -8.818  1.00 94.83           S  
ATOM   2456  CE  MET A 306       2.363   0.888 -10.027  1.00 94.83           C  
ATOM   2457  N   ALA A 307      -1.467  -1.130 -10.463  1.00 94.09           N  
ATOM   2458  CA  ALA A 307      -2.497  -0.118 -10.692  1.00 94.09           C  
ATOM   2459  C   ALA A 307      -3.910  -0.659 -10.419  1.00 94.09           C  
ATOM   2460  CB  ALA A 307      -2.364   0.421 -12.121  1.00 94.09           C  
ATOM   2461  O   ALA A 307      -4.698   0.005  -9.745  1.00 94.09           O  
ATOM   2462  N   VAL A 308      -4.223  -1.879 -10.871  1.00 96.83           N  
ATOM   2463  CA  VAL A 308      -5.509  -2.541 -10.589  1.00 96.83           C  
ATOM   2464  C   VAL A 308      -5.727  -2.690  -9.084  1.00 96.83           C  
ATOM   2465  CB  VAL A 308      -5.592  -3.910 -11.298  1.00 96.83           C  
ATOM   2466  O   VAL A 308      -6.821  -2.400  -8.594  1.00 96.83           O  
ATOM   2467  CG1 VAL A 308      -6.804  -4.741 -10.849  1.00 96.83           C  
ATOM   2468  CG2 VAL A 308      -5.711  -3.723 -12.815  1.00 96.83           C  
ATOM   2469  N   MET A 309      -4.696  -3.086  -8.336  1.00 96.96           N  
ATOM   2470  CA  MET A 309      -4.779  -3.240  -6.881  1.00 96.96           C  
ATOM   2471  C   MET A 309      -5.038  -1.903  -6.178  1.00 96.96           C  
ATOM   2472  CB  MET A 309      -3.501  -3.898  -6.353  1.00 96.96           C  
ATOM   2473  O   MET A 309      -5.942  -1.827  -5.345  1.00 96.96           O  
ATOM   2474  CG  MET A 309      -3.373  -5.339  -6.851  1.00 96.96           C  
ATOM   2475  SD  MET A 309      -1.767  -6.084  -6.504  1.00 96.96           S  
ATOM   2476  CE  MET A 309      -2.017  -6.475  -4.766  1.00 96.96           C  
ATOM   2477  N   TYR A 310      -4.324  -0.835  -6.547  1.00 93.47           N  
ATOM   2478  CA  TYR A 310      -4.552   0.490  -5.962  1.00 93.47           C  
ATOM   2479  C   TYR A 310      -5.912   1.085  -6.332  1.00 93.47           C  
ATOM   2480  CB  TYR A 310      -3.443   1.469  -6.358  1.00 93.47           C  
ATOM   2481  O   TYR A 310      -6.599   1.595  -5.446  1.00 93.47           O  
ATOM   2482  CG  TYR A 310      -2.139   1.324  -5.598  1.00 93.47           C  
ATOM   2483  CD1 TYR A 310      -2.120   1.251  -4.189  1.00 93.47           C  
ATOM   2484  CD2 TYR A 310      -0.928   1.360  -6.305  1.00 93.47           C  
ATOM   2485  CE1 TYR A 310      -0.892   1.179  -3.504  1.00 93.47           C  
ATOM   2486  CE2 TYR A 310       0.303   1.290  -5.623  1.00 93.47           C  
ATOM   2487  OH  TYR A 310       1.503   1.116  -3.556  1.00 93.47           O  
ATOM   2488  CZ  TYR A 310       0.321   1.187  -4.220  1.00 93.47           C  
ATOM   2489  N   ILE A 311      -6.333   1.005  -7.600  1.00 95.50           N  
ATOM   2490  CA  ILE A 311      -7.646   1.502  -8.047  1.00 95.50           C  
ATOM   2491  C   ILE A 311      -8.761   0.765  -7.303  1.00 95.50           C  
ATOM   2492  CB  ILE A 311      -7.809   1.347  -9.579  1.00 95.50           C  
ATOM   2493  O   ILE A 311      -9.681   1.397  -6.782  1.00 95.50           O  
ATOM   2494  CG1 ILE A 311      -6.870   2.305 -10.346  1.00 95.50           C  
ATOM   2495  CG2 ILE A 311      -9.262   1.626 -10.017  1.00 95.50           C  
ATOM   2496  CD1 ILE A 311      -6.645   1.901 -11.808  1.00 95.50           C  
ATOM   2497  N   THR A 312      -8.658  -0.562  -7.204  1.00 97.21           N  
ATOM   2498  CA  THR A 312      -9.639  -1.382  -6.484  1.00 97.21           C  
ATOM   2499  C   THR A 312      -9.667  -1.012  -5.005  1.00 97.21           C  
ATOM   2500  CB  THR A 312      -9.352  -2.879  -6.660  1.00 97.21           C  
ATOM   2501  O   THR A 312     -10.740  -0.752  -4.465  1.00 97.21           O  
ATOM   2502  CG2 THR A 312     -10.422  -3.755  -6.009  1.00 97.21           C  
ATOM   2503  OG1 THR A 312      -9.342  -3.198  -8.030  1.00 97.21           O  
ATOM   2504  N   GLY A 313      -8.506  -0.909  -4.352  1.00 96.30           N  
ATOM   2505  CA  GLY A 313      -8.419  -0.531  -2.941  1.00 96.30           C  
ATOM   2506  C   GLY A 313      -8.998   0.855  -2.660  1.00 96.30           C  
ATOM   2507  O   GLY A 313      -9.815   1.004  -1.752  1.00 96.30           O  
ATOM   2508  N   ALA A 314      -8.639   1.857  -3.465  1.00 93.92           N  
ATOM   2509  CA  ALA A 314      -9.169   3.214  -3.343  1.00 93.92           C  
ATOM   2510  C   ALA A 314     -10.686   3.262  -3.597  1.00 93.92           C  
ATOM   2511  CB  ALA A 314      -8.410   4.123  -4.318  1.00 93.92           C  
ATOM   2512  O   ALA A 314     -11.412   3.959  -2.885  1.00 93.92           O  
ATOM   2513  N   GLY A 315     -11.175   2.491  -4.574  1.00 96.32           N  
ATOM   2514  CA  GLY A 315     -12.599   2.352  -4.871  1.00 96.32           C  
ATOM   2515  C   GLY A 315     -13.379   1.742  -3.707  1.00 96.32           C  
ATOM   2516  O   GLY A 315     -14.393   2.304  -3.288  1.00 96.32           O  
ATOM   2517  N   LEU A 316     -12.881   0.643  -3.130  1.00 96.68           N  
ATOM   2518  CA  LEU A 316     -13.480   0.005  -1.955  1.00 96.68           C  
ATOM   2519  C   LEU A 316     -13.484   0.947  -0.745  1.00 96.68           C  
ATOM   2520  CB  LEU A 316     -12.745  -1.309  -1.633  1.00 96.68           C  
ATOM   2521  O   LEU A 316     -14.528   1.091  -0.109  1.00 96.68           O  
ATOM   2522  CG  LEU A 316     -12.941  -2.434  -2.668  1.00 96.68           C  
ATOM   2523  CD1 LEU A 316     -12.077  -3.631  -2.276  1.00 96.68           C  
ATOM   2524  CD2 LEU A 316     -14.391  -2.908  -2.759  1.00 96.68           C  
ATOM   2525  N   TYR A 317     -12.377   1.650  -0.481  1.00 95.38           N  
ATOM   2526  CA  TYR A 317     -12.263   2.650   0.589  1.00 95.38           C  
ATOM   2527  C   TYR A 317     -13.272   3.797   0.433  1.00 95.38           C  
ATOM   2528  CB  TYR A 317     -10.832   3.211   0.599  1.00 95.38           C  
ATOM   2529  O   TYR A 317     -13.981   4.153   1.380  1.00 95.38           O  
ATOM   2530  CG  TYR A 317     -10.657   4.419   1.500  1.00 95.38           C  
ATOM   2531  CD1 TYR A 317     -10.671   5.726   0.964  1.00 95.38           C  
ATOM   2532  CD2 TYR A 317     -10.518   4.232   2.886  1.00 95.38           C  
ATOM   2533  CE1 TYR A 317     -10.525   6.844   1.813  1.00 95.38           C  
ATOM   2534  CE2 TYR A 317     -10.375   5.345   3.732  1.00 95.38           C  
ATOM   2535  OH  TYR A 317     -10.181   7.690   4.056  1.00 95.38           O  
ATOM   2536  CZ  TYR A 317     -10.359   6.646   3.201  1.00 95.38           C  
ATOM   2537  N   ALA A 318     -13.371   4.373  -0.768  1.00 94.97           N  
ATOM   2538  CA  ALA A 318     -14.279   5.483  -1.045  1.00 94.97           C  
ATOM   2539  C   ALA A 318     -15.750   5.047  -0.973  1.00 94.97           C  
ATOM   2540  CB  ALA A 318     -13.930   6.058  -2.422  1.00 94.97           C  
ATOM   2541  O   ALA A 318     -16.604   5.792  -0.479  1.00 94.97           O  
ATOM   2542  N   ALA A 319     -16.052   3.836  -1.446  1.00 95.86           N  
ATOM   2543  CA  ALA A 319     -17.395   3.279  -1.431  1.00 95.86           C  
ATOM   2544  C   ALA A 319     -17.784   2.658  -0.079  1.00 95.86           C  
ATOM   2545  CB  ALA A 319     -17.533   2.285  -2.586  1.00 95.86           C  
ATOM   2546  O   ALA A 319     -18.978   2.527   0.176  1.00 95.86           O  
ATOM   2547  N   ARG A 320     -16.840   2.350   0.816  1.00 96.51           N  
ATOM   2548  CA  ARG A 320     -17.091   1.655   2.094  1.00 96.51           C  
ATOM   2549  C   ARG A 320     -17.686   0.257   1.896  1.00 96.51           C  
ATOM   2550  CB  ARG A 320     -17.894   2.535   3.068  1.00 96.51           C  
ATOM   2551  O   ARG A 320     -18.687  -0.098   2.508  1.00 96.51           O  
ATOM   2552  CG  ARG A 320     -17.230   3.899   3.286  1.00 96.51           C  
ATOM   2553  CD  ARG A 320     -18.013   4.730   4.299  1.00 96.51           C  
ATOM   2554  NE  ARG A 320     -19.226   5.366   3.741  1.00 96.51           N  
ATOM   2555  NH1 ARG A 320     -20.124   5.796   5.784  1.00 96.51           N  
ATOM   2556  NH2 ARG A 320     -21.248   6.442   3.988  1.00 96.51           N  
ATOM   2557  CZ  ARG A 320     -20.193   5.870   4.494  1.00 96.51           C  
ATOM   2558  N   ILE A 321     -17.132  -0.498   0.950  1.00 98.12           N  
ATOM   2559  CA  ILE A 321     -17.563  -1.865   0.614  1.00 98.12           C  
ATOM   2560  C   ILE A 321     -16.616  -2.867   1.291  1.00 98.12           C  
ATOM   2561  CB  ILE A 321     -17.604  -2.035  -0.923  1.00 98.12           C  
ATOM   2562  O   ILE A 321     -15.403  -2.705   1.138  1.00 98.12           O  
ATOM   2563  CG1 ILE A 321     -18.729  -1.153  -1.513  1.00 98.12           C  
ATOM   2564  CG2 ILE A 321     -17.785  -3.502  -1.365  1.00 98.12           C  
ATOM   2565  CD1 ILE A 321     -18.765  -1.115  -3.047  1.00 98.12           C  
ATOM   2566  N   PRO A 322     -17.128  -3.926   1.955  1.00 98.15           N  
ATOM   2567  CA  PRO A 322     -18.508  -4.435   1.930  1.00 98.15           C  
ATOM   2568  C   PRO A 322     -19.436  -3.923   3.041  1.00 98.15           C  
ATOM   2569  CB  PRO A 322     -18.341  -5.954   2.023  1.00 98.15           C  
ATOM   2570  O   PRO A 322     -20.636  -4.199   2.986  1.00 98.15           O  
ATOM   2571  CG  PRO A 322     -17.152  -6.089   2.972  1.00 98.15           C  
ATOM   2572  CD  PRO A 322     -16.260  -4.914   2.577  1.00 98.15           C  
ATOM   2573  N   GLU A 323     -18.935  -3.176   4.026  1.00 98.17           N  
ATOM   2574  CA  GLU A 323     -19.704  -2.777   5.213  1.00 98.17           C  
ATOM   2575  C   GLU A 323     -20.941  -1.924   4.891  1.00 98.17           C  
ATOM   2576  CB  GLU A 323     -18.801  -2.109   6.266  1.00 98.17           C  
ATOM   2577  O   GLU A 323     -21.937  -2.008   5.603  1.00 98.17           O  
ATOM   2578  CG  GLU A 323     -18.200  -0.749   5.888  1.00 98.17           C  
ATOM   2579  CD  GLU A 323     -16.892  -0.820   5.100  1.00 98.17           C  
ATOM   2580  OE1 GLU A 323     -16.175   0.202   5.123  1.00 98.17           O  
ATOM   2581  OE2 GLU A 323     -16.584  -1.842   4.448  1.00 98.17           O  
ATOM   2582  N   ARG A 324     -20.945  -1.197   3.767  1.00 97.53           N  
ATOM   2583  CA  ARG A 324     -22.130  -0.508   3.230  1.00 97.53           C  
ATOM   2584  C   ARG A 324     -23.312  -1.453   3.015  1.00 97.53           C  
ATOM   2585  CB  ARG A 324     -21.749   0.191   1.911  1.00 97.53           C  
ATOM   2586  O   ARG A 324     -24.451  -1.054   3.234  1.00 97.53           O  
ATOM   2587  CG  ARG A 324     -22.948   0.887   1.241  1.00 97.53           C  
ATOM   2588  CD  ARG A 324     -22.623   1.469  -0.135  1.00 97.53           C  
ATOM   2589  NE  ARG A 324     -21.687   2.601  -0.056  1.00 97.53           N  
ATOM   2590  NH1 ARG A 324     -22.469   3.839  -1.823  1.00 97.53           N  
ATOM   2591  NH2 ARG A 324     -20.716   4.560  -0.646  1.00 97.53           N  
ATOM   2592  CZ  ARG A 324     -21.639   3.662  -0.835  1.00 97.53           C  
ATOM   2593  N   PHE A 325     -23.060  -2.667   2.527  1.00 97.88           N  
ATOM   2594  CA  PHE A 325     -24.113  -3.631   2.196  1.00 97.88           C  
ATOM   2595  C   PHE A 325     -24.591  -4.412   3.417  1.00 97.88           C  
ATOM   2596  CB  PHE A 325     -23.611  -4.588   1.109  1.00 97.88           C  
ATOM   2597  O   PHE A 325     -25.744  -4.834   3.462  1.00 97.88           O  
ATOM   2598  CG  PHE A 325     -23.220  -3.918  -0.192  1.00 97.88           C  
ATOM   2599  CD1 PHE A 325     -24.154  -3.124  -0.885  1.00 97.88           C  
ATOM   2600  CD2 PHE A 325     -21.933  -4.111  -0.730  1.00 97.88           C  
ATOM   2601  CE1 PHE A 325     -23.802  -2.517  -2.103  1.00 97.88           C  
ATOM   2602  CE2 PHE A 325     -21.589  -3.518  -1.958  1.00 97.88           C  
ATOM   2603  CZ  PHE A 325     -22.519  -2.717  -2.641  1.00 97.88           C  
ATOM   2604  N   PHE A 326     -23.722  -4.584   4.414  1.00 97.37           N  
ATOM   2605  CA  PHE A 326     -24.036  -5.327   5.630  1.00 97.37           C  
ATOM   2606  C   PHE A 326     -23.525  -4.584   6.879  1.00 97.37           C  
ATOM   2607  CB  PHE A 326     -23.465  -6.743   5.510  1.00 97.37           C  
ATOM   2608  O   PHE A 326     -22.550  -5.025   7.502  1.00 97.37           O  
ATOM   2609  CG  PHE A 326     -23.766  -7.481   4.216  1.00 97.37           C  
ATOM   2610  CD1 PHE A 326     -24.970  -8.194   4.078  1.00 97.37           C  
ATOM   2611  CD2 PHE A 326     -22.851  -7.448   3.144  1.00 97.37           C  
ATOM   2612  CE1 PHE A 326     -25.246  -8.890   2.887  1.00 97.37           C  
ATOM   2613  CE2 PHE A 326     -23.118  -8.157   1.961  1.00 97.37           C  
ATOM   2614  CZ  PHE A 326     -24.316  -8.880   1.833  1.00 97.37           C  
ATOM   2615  N   PRO A 327     -24.171  -3.466   7.265  1.00 97.40           N  
ATOM   2616  CA  PRO A 327     -23.779  -2.710   8.452  1.00 97.40           C  
ATOM   2617  C   PRO A 327     -23.758  -3.599   9.703  1.00 97.40           C  
ATOM   2618  CB  PRO A 327     -24.789  -1.564   8.567  1.00 97.40           C  
ATOM   2619  O   PRO A 327     -24.642  -4.440   9.892  1.00 97.40           O  
ATOM   2620  CG  PRO A 327     -25.270  -1.372   7.129  1.00 97.40           C  
ATOM   2621  CD  PRO A 327     -25.272  -2.795   6.583  1.00 97.40           C  
ATOM   2622  N   GLY A 328     -22.733  -3.460  10.543  1.00 96.28           N  
ATOM   2623  CA  GLY A 328     -22.566  -4.273  11.757  1.00 96.28           C  
ATOM   2624  C   GLY A 328     -21.989  -5.681  11.546  1.00 96.28           C  
ATOM   2625  O   GLY A 328     -21.679  -6.370  12.516  1.00 96.28           O  
ATOM   2626  N   LYS A 329     -21.854  -6.166  10.300  1.00 97.43           N  
ATOM   2627  CA  LYS A 329     -21.299  -7.511  10.016  1.00 97.43           C  
ATOM   2628  C   LYS A 329     -19.789  -7.515   9.802  1.00 97.43           C  
ATOM   2629  CB  LYS A 329     -22.013  -8.153   8.816  1.00 97.43           C  
ATOM   2630  O   LYS A 329     -19.154  -8.546  10.004  1.00 97.43           O  
ATOM   2631  CG  LYS A 329     -23.513  -8.402   9.034  1.00 97.43           C  
ATOM   2632  CD  LYS A 329     -23.784  -9.361  10.200  1.00 97.43           C  
ATOM   2633  CE  LYS A 329     -25.280  -9.670  10.282  1.00 97.43           C  
ATOM   2634  NZ  LYS A 329     -25.573 -10.582  11.414  1.00 97.43           N  
ATOM   2635  N   PHE A 330     -19.233  -6.366   9.431  1.00 97.73           N  
ATOM   2636  CA  PHE A 330     -17.818  -6.176   9.110  1.00 97.73           C  
ATOM   2637  C   PHE A 330     -17.112  -5.260  10.123  1.00 97.73           C  
ATOM   2638  CB  PHE A 330     -17.706  -5.710   7.651  1.00 97.73           C  
ATOM   2639  O   PHE A 330     -16.083  -4.672   9.813  1.00 97.73           O  
ATOM   2640  CG  PHE A 330     -18.167  -6.756   6.651  1.00 97.73           C  
ATOM   2641  CD1 PHE A 330     -17.280  -7.773   6.263  1.00 97.73           C  
ATOM   2642  CD2 PHE A 330     -19.471  -6.744   6.125  1.00 97.73           C  
ATOM   2643  CE1 PHE A 330     -17.670  -8.771   5.355  1.00 97.73           C  
ATOM   2644  CE2 PHE A 330     -19.861  -7.751   5.220  1.00 97.73           C  
ATOM   2645  CZ  PHE A 330     -18.968  -8.758   4.830  1.00 97.73           C  
ATOM   2646  N   ASP A 331     -17.649  -5.151  11.345  1.00 97.10           N  
ATOM   2647  CA  ASP A 331     -17.127  -4.261  12.394  1.00 97.10           C  
ATOM   2648  C   ASP A 331     -15.654  -4.541  12.725  1.00 97.10           C  
ATOM   2649  CB  ASP A 331     -17.971  -4.418  13.673  1.00 97.10           C  
ATOM   2650  O   ASP A 331     -14.869  -3.620  12.929  1.00 97.10           O  
ATOM   2651  CG  ASP A 331     -19.358  -3.770  13.597  1.00 97.10           C  
ATOM   2652  OD1 ASP A 331     -19.670  -3.117  12.579  1.00 97.10           O  
ATOM   2653  OD2 ASP A 331     -20.131  -3.918  14.567  1.00 97.10           O  
ATOM   2654  N   ILE A 332     -15.269  -5.820  12.772  1.00 97.57           N  
ATOM   2655  CA  ILE A 332     -13.920  -6.237  13.179  1.00 97.57           C  
ATOM   2656  C   ILE A 332     -13.069  -6.689  11.992  1.00 97.57           C  
ATOM   2657  CB  ILE A 332     -14.003  -7.339  14.257  1.00 97.57           C  
ATOM   2658  O   ILE A 332     -11.875  -6.400  11.962  1.00 97.57           O  
ATOM   2659  CG1 ILE A 332     -14.912  -6.968  15.453  1.00 97.57           C  
ATOM   2660  CG2 ILE A 332     -12.605  -7.710  14.775  1.00 97.57           C  
ATOM   2661  CD1 ILE A 332     -14.525  -5.690  16.211  1.00 97.57           C  
ATOM   2662  N   TRP A 333     -13.653  -7.406  11.030  1.00 98.20           N  
ATOM   2663  CA  TRP A 333     -12.914  -8.072   9.957  1.00 98.20           C  
ATOM   2664  C   TRP A 333     -13.491  -7.729   8.588  1.00 98.20           C  
ATOM   2665  CB  TRP A 333     -12.919  -9.592  10.172  1.00 98.20           C  
ATOM   2666  O   TRP A 333     -14.707  -7.669   8.434  1.00 98.20           O  
ATOM   2667  CG  TRP A 333     -12.396 -10.064  11.495  1.00 98.20           C  
ATOM   2668  CD1 TRP A 333     -13.110 -10.731  12.429  1.00 98.20           C  
ATOM   2669  CD2 TRP A 333     -11.053  -9.910  12.052  1.00 98.20           C  
ATOM   2670  CE2 TRP A 333     -11.031 -10.518  13.344  1.00 98.20           C  
ATOM   2671  CE3 TRP A 333      -9.855  -9.312  11.604  1.00 98.20           C  
ATOM   2672  NE1 TRP A 333     -12.309 -11.004  13.520  1.00 98.20           N  
ATOM   2673  CH2 TRP A 333      -8.710  -9.922  13.677  1.00 98.20           C  
ATOM   2674  CZ2 TRP A 333      -9.886 -10.527  14.154  1.00 98.20           C  
ATOM   2675  CZ3 TRP A 333      -8.697  -9.319  12.406  1.00 98.20           C  
ATOM   2676  N   PHE A 334     -12.610  -7.582   7.597  1.00 97.62           N  
ATOM   2677  CA  PHE A 334     -12.914  -7.381   6.176  1.00 97.62           C  
ATOM   2678  C   PHE A 334     -13.706  -6.110   5.840  1.00 97.62           C  
ATOM   2679  CB  PHE A 334     -13.536  -8.643   5.555  1.00 97.62           C  
ATOM   2680  O   PHE A 334     -14.343  -6.049   4.792  1.00 97.62           O  
ATOM   2681  CG  PHE A 334     -12.802  -9.931   5.843  1.00 97.62           C  
ATOM   2682  CD1 PHE A 334     -11.580 -10.194   5.202  1.00 97.62           C  
ATOM   2683  CD2 PHE A 334     -13.351 -10.874   6.733  1.00 97.62           C  
ATOM   2684  CE1 PHE A 334     -10.905 -11.402   5.449  1.00 97.62           C  
ATOM   2685  CE2 PHE A 334     -12.676 -12.082   6.978  1.00 97.62           C  
ATOM   2686  CZ  PHE A 334     -11.454 -12.345   6.335  1.00 97.62           C  
ATOM   2687  N   GLN A 335     -13.647  -5.078   6.683  1.00 97.28           N  
ATOM   2688  CA  GLN A 335     -14.123  -3.750   6.288  1.00 97.28           C  
ATOM   2689  C   GLN A 335     -13.253  -3.143   5.176  1.00 97.28           C  
ATOM   2690  CB  GLN A 335     -14.223  -2.803   7.489  1.00 97.28           C  
ATOM   2691  O   GLN A 335     -12.068  -3.470   5.046  1.00 97.28           O  
ATOM   2692  CG  GLN A 335     -12.918  -2.641   8.297  1.00 97.28           C  
ATOM   2693  CD  GLN A 335     -12.912  -1.375   9.148  1.00 97.28           C  
ATOM   2694  NE2 GLN A 335     -12.077  -1.253  10.156  1.00 97.28           N  
ATOM   2695  OE1 GLN A 335     -13.618  -0.424   8.884  1.00 97.28           O  
ATOM   2696  N   SER A 336     -13.818  -2.209   4.412  1.00 97.99           N  
ATOM   2697  CA  SER A 336     -13.167  -1.550   3.274  1.00 97.99           C  
ATOM   2698  C   SER A 336     -11.770  -1.020   3.586  1.00 97.99           C  
ATOM   2699  CB  SER A 336     -14.023  -0.381   2.784  1.00 97.99           C  
ATOM   2700  O   SER A 336     -10.850  -1.201   2.791  1.00 97.99           O  
ATOM   2701  OG  SER A 336     -14.116   0.659   3.738  1.00 97.99           O  
ATOM   2702  N   HIS A 337     -11.590  -0.411   4.762  1.00 98.05           N  
ATOM   2703  CA  HIS A 337     -10.315   0.163   5.188  1.00 98.05           C  
ATOM   2704  C   HIS A 337      -9.234  -0.907   5.390  1.00 98.05           C  
ATOM   2705  CB  HIS A 337     -10.554   0.992   6.455  1.00 98.05           C  
ATOM   2706  O   HIS A 337      -8.096  -0.727   4.962  1.00 98.05           O  
ATOM   2707  CG  HIS A 337      -9.483   2.021   6.666  1.00 98.05           C  
ATOM   2708  CD2 HIS A 337      -8.238   1.785   7.160  1.00 98.05           C  
ATOM   2709  ND1 HIS A 337      -9.574   3.360   6.287  1.00 98.05           N  
ATOM   2710  CE1 HIS A 337      -8.379   3.902   6.579  1.00 98.05           C  
ATOM   2711  NE2 HIS A 337      -7.564   2.978   7.101  1.00 98.05           N  
ATOM   2712  N   GLN A 338      -9.607  -2.067   5.940  1.00 98.20           N  
ATOM   2713  CA  GLN A 338      -8.697  -3.206   6.092  1.00 98.20           C  
ATOM   2714  C   GLN A 338      -8.314  -3.795   4.736  1.00 98.20           C  
ATOM   2715  CB  GLN A 338      -9.342  -4.308   6.944  1.00 98.20           C  
ATOM   2716  O   GLN A 338      -7.145  -4.097   4.504  1.00 98.20           O  
ATOM   2717  CG  GLN A 338      -9.430  -3.923   8.421  1.00 98.20           C  
ATOM   2718  CD  GLN A 338     -10.086  -4.989   9.278  1.00 98.20           C  
ATOM   2719  NE2 GLN A 338     -10.082  -4.808  10.577  1.00 98.20           N  
ATOM   2720  OE1 GLN A 338     -10.623  -5.980   8.809  1.00 98.20           O  
ATOM   2721  N   ILE A 339      -9.283  -3.939   3.827  1.00 98.25           N  
ATOM   2722  CA  ILE A 339      -9.019  -4.445   2.474  1.00 98.25           C  
ATOM   2723  C   ILE A 339      -8.092  -3.481   1.728  1.00 98.25           C  
ATOM   2724  CB  ILE A 339     -10.334  -4.689   1.700  1.00 98.25           C  
ATOM   2725  O   ILE A 339      -7.137  -3.917   1.088  1.00 98.25           O  
ATOM   2726  CG1 ILE A 339     -11.212  -5.740   2.418  1.00 98.25           C  
ATOM   2727  CG2 ILE A 339     -10.000  -5.157   0.269  1.00 98.25           C  
ATOM   2728  CD1 ILE A 339     -12.631  -5.849   1.846  1.00 98.25           C  
ATOM   2729  N   PHE A 340      -8.326  -2.173   1.858  1.00 97.97           N  
ATOM   2730  CA  PHE A 340      -7.451  -1.143   1.310  1.00 97.97           C  
ATOM   2731  C   PHE A 340      -6.017  -1.279   1.839  1.00 97.97           C  
ATOM   2732  CB  PHE A 340      -8.051   0.239   1.600  1.00 97.97           C  
ATOM   2733  O   PHE A 340      -5.095  -1.336   1.030  1.00 97.97           O  
ATOM   2734  CG  PHE A 340      -7.116   1.389   1.287  1.00 97.97           C  
ATOM   2735  CD1 PHE A 340      -6.614   2.201   2.321  1.00 97.97           C  
ATOM   2736  CD2 PHE A 340      -6.708   1.621  -0.039  1.00 97.97           C  
ATOM   2737  CE1 PHE A 340      -5.691   3.221   2.031  1.00 97.97           C  
ATOM   2738  CE2 PHE A 340      -5.805   2.655  -0.334  1.00 97.97           C  
ATOM   2739  CZ  PHE A 340      -5.289   3.451   0.703  1.00 97.97           C  
ATOM   2740  N   HIS A 341      -5.822  -1.431   3.153  1.00 98.49           N  
ATOM   2741  CA  HIS A 341      -4.492  -1.643   3.741  1.00 98.49           C  
ATOM   2742  C   HIS A 341      -3.779  -2.871   3.159  1.00 98.49           C  
ATOM   2743  CB  HIS A 341      -4.613  -1.815   5.262  1.00 98.49           C  
ATOM   2744  O   HIS A 341      -2.611  -2.806   2.772  1.00 98.49           O  
ATOM   2745  CG  HIS A 341      -4.756  -0.542   6.047  1.00 98.49           C  
ATOM   2746  CD2 HIS A 341      -5.251   0.651   5.598  1.00 98.49           C  
ATOM   2747  ND1 HIS A 341      -4.266  -0.326   7.315  1.00 98.49           N  
ATOM   2748  CE1 HIS A 341      -4.431   0.972   7.602  1.00 98.49           C  
ATOM   2749  NE2 HIS A 341      -5.029   1.609   6.585  1.00 98.49           N  
ATOM   2750  N   VAL A 342      -4.485  -4.001   3.051  1.00 98.52           N  
ATOM   2751  CA  VAL A 342      -3.922  -5.229   2.466  1.00 98.52           C  
ATOM   2752  C   VAL A 342      -3.507  -4.999   1.013  1.00 98.52           C  
ATOM   2753  CB  VAL A 342      -4.918  -6.399   2.575  1.00 98.52           C  
ATOM   2754  O   VAL A 342      -2.412  -5.400   0.614  1.00 98.52           O  
ATOM   2755  CG1 VAL A 342      -4.429  -7.654   1.840  1.00 98.52           C  
ATOM   2756  CG2 VAL A 342      -5.130  -6.794   4.041  1.00 98.52           C  
ATOM   2757  N   LEU A 343      -4.348  -4.322   0.227  1.00 98.30           N  
ATOM   2758  CA  LEU A 343      -4.046  -4.012  -1.168  1.00 98.30           C  
ATOM   2759  C   LEU A 343      -2.872  -3.042  -1.310  1.00 98.30           C  
ATOM   2760  CB  LEU A 343      -5.304  -3.485  -1.880  1.00 98.30           C  
ATOM   2761  O   LEU A 343      -2.091  -3.222  -2.237  1.00 98.30           O  
ATOM   2762  CG  LEU A 343      -6.362  -4.570  -2.153  1.00 98.30           C  
ATOM   2763  CD1 LEU A 343      -7.610  -3.924  -2.750  1.00 98.30           C  
ATOM   2764  CD2 LEU A 343      -5.872  -5.634  -3.140  1.00 98.30           C  
ATOM   2765  N   VAL A 344      -2.688  -2.083  -0.397  1.00 98.13           N  
ATOM   2766  CA  VAL A 344      -1.510  -1.198  -0.386  1.00 98.13           C  
ATOM   2767  C   VAL A 344      -0.225  -2.000  -0.180  1.00 98.13           C  
ATOM   2768  CB  VAL A 344      -1.653  -0.084   0.674  1.00 98.13           C  
ATOM   2769  O   VAL A 344       0.709  -1.865  -0.970  1.00 98.13           O  
ATOM   2770  CG1 VAL A 344      -0.351   0.702   0.893  1.00 98.13           C  
ATOM   2771  CG2 VAL A 344      -2.723   0.931   0.254  1.00 98.13           C  
ATOM   2772  N   VAL A 345      -0.179  -2.879   0.827  1.00 98.58           N  
ATOM   2773  CA  VAL A 345       1.005  -3.717   1.101  1.00 98.58           C  
ATOM   2774  C   VAL A 345       1.312  -4.635  -0.083  1.00 98.58           C  
ATOM   2775  CB  VAL A 345       0.811  -4.538   2.392  1.00 98.58           C  
ATOM   2776  O   VAL A 345       2.458  -4.726  -0.527  1.00 98.58           O  
ATOM   2777  CG1 VAL A 345       1.966  -5.517   2.652  1.00 98.58           C  
ATOM   2778  CG2 VAL A 345       0.722  -3.614   3.613  1.00 98.58           C  
ATOM   2779  N   ALA A 346       0.288  -5.291  -0.627  1.00 98.48           N  
ATOM   2780  CA  ALA A 346       0.460  -6.218  -1.735  1.00 98.48           C  
ATOM   2781  C   ALA A 346       0.848  -5.491  -3.041  1.00 98.48           C  
ATOM   2782  CB  ALA A 346      -0.814  -7.064  -1.816  1.00 98.48           C  
ATOM   2783  O   ALA A 346       1.736  -5.955  -3.755  1.00 98.48           O  
ATOM   2784  N   ALA A 347       0.273  -4.317  -3.325  1.00 98.06           N  
ATOM   2785  CA  ALA A 347       0.633  -3.493  -4.480  1.00 98.06           C  
ATOM   2786  C   ALA A 347       2.068  -2.956  -4.382  1.00 98.06           C  
ATOM   2787  CB  ALA A 347      -0.371  -2.341  -4.597  1.00 98.06           C  
ATOM   2788  O   ALA A 347       2.796  -2.969  -5.375  1.00 98.06           O  
ATOM   2789  N   ALA A 348       2.509  -2.541  -3.191  1.00 98.27           N  
ATOM   2790  CA  ALA A 348       3.894  -2.141  -2.958  1.00 98.27           C  
ATOM   2791  C   ALA A 348       4.869  -3.311  -3.185  1.00 98.27           C  
ATOM   2792  CB  ALA A 348       4.000  -1.557  -1.544  1.00 98.27           C  
ATOM   2793  O   ALA A 348       5.964  -3.108  -3.711  1.00 98.27           O  
ATOM   2794  N   PHE A 349       4.478  -4.543  -2.839  1.00 98.26           N  
ATOM   2795  CA  PHE A 349       5.309  -5.727  -3.074  1.00 98.26           C  
ATOM   2796  C   PHE A 349       5.391  -6.063  -4.568  1.00 98.26           C  
ATOM   2797  CB  PHE A 349       4.778  -6.906  -2.253  1.00 98.26           C  
ATOM   2798  O   PHE A 349       6.478  -6.300  -5.089  1.00 98.26           O  
ATOM   2799  CG  PHE A 349       5.646  -8.142  -2.372  1.00 98.26           C  
ATOM   2800  CD1 PHE A 349       5.361  -9.120  -3.344  1.00 98.26           C  
ATOM   2801  CD2 PHE A 349       6.768  -8.295  -1.535  1.00 98.26           C  
ATOM   2802  CE1 PHE A 349       6.191 -10.247  -3.476  1.00 98.26           C  
ATOM   2803  CE2 PHE A 349       7.596  -9.425  -1.665  1.00 98.26           C  
ATOM   2804  CZ  PHE A 349       7.307 -10.400  -2.635  1.00 98.26           C  
ATOM   2805  N   VAL A 350       4.261  -6.002  -5.280  1.00 97.96           N  
ATOM   2806  CA  VAL A 350       4.216  -6.152  -6.744  1.00 97.96           C  
ATOM   2807  C   VAL A 350       5.067  -5.084  -7.434  1.00 97.96           C  
ATOM   2808  CB  VAL A 350       2.759  -6.103  -7.245  1.00 97.96           C  
ATOM   2809  O   VAL A 350       5.815  -5.398  -8.359  1.00 97.96           O  
ATOM   2810  CG1 VAL A 350       2.674  -6.014  -8.770  1.00 97.96           C  
ATOM   2811  CG2 VAL A 350       2.004  -7.370  -6.823  1.00 97.96           C  
ATOM   2812  N   HIS A 351       5.008  -3.837  -6.962  1.00 97.55           N  
ATOM   2813  CA  HIS A 351       5.866  -2.765  -7.457  1.00 97.55           C  
ATOM   2814  C   HIS A 351       7.348  -3.100  -7.259  1.00 97.55           C  
ATOM   2815  CB  HIS A 351       5.507  -1.446  -6.765  1.00 97.55           C  
ATOM   2816  O   HIS A 351       8.111  -3.041  -8.221  1.00 97.55           O  
ATOM   2817  CG  HIS A 351       6.384  -0.314  -7.220  1.00 97.55           C  
ATOM   2818  CD2 HIS A 351       7.570   0.069  -6.654  1.00 97.55           C  
ATOM   2819  ND1 HIS A 351       6.196   0.464  -8.340  1.00 97.55           N  
ATOM   2820  CE1 HIS A 351       7.243   1.297  -8.444  1.00 97.55           C  
ATOM   2821  NE2 HIS A 351       8.104   1.092  -7.435  1.00 97.55           N  
ATOM   2822  N   PHE A 352       7.742  -3.494  -6.041  1.00 97.82           N  
ATOM   2823  CA  PHE A 352       9.115  -3.895  -5.724  1.00 97.82           C  
ATOM   2824  C   PHE A 352       9.612  -5.029  -6.628  1.00 97.82           C  
ATOM   2825  CB  PHE A 352       9.207  -4.314  -4.252  1.00 97.82           C  
ATOM   2826  O   PHE A 352      10.738  -4.971  -7.126  1.00 97.82           O  
ATOM   2827  CG  PHE A 352      10.565  -4.881  -3.881  1.00 97.82           C  
ATOM   2828  CD1 PHE A 352      10.678  -6.226  -3.477  1.00 97.82           C  
ATOM   2829  CD2 PHE A 352      11.725  -4.095  -4.024  1.00 97.82           C  
ATOM   2830  CE1 PHE A 352      11.942  -6.778  -3.208  1.00 97.82           C  
ATOM   2831  CE2 PHE A 352      12.990  -4.656  -3.776  1.00 97.82           C  
ATOM   2832  CZ  PHE A 352      13.098  -5.993  -3.357  1.00 97.82           C  
ATOM   2833  N   TYR A 353       8.769  -6.032  -6.875  1.00 96.99           N  
ATOM   2834  CA  TYR A 353       9.078  -7.127  -7.789  1.00 96.99           C  
ATOM   2835  C   TYR A 353       9.304  -6.621  -9.223  1.00 96.99           C  
ATOM   2836  CB  TYR A 353       7.954  -8.166  -7.708  1.00 96.99           C  
ATOM   2837  O   TYR A 353      10.332  -6.916  -9.828  1.00 96.99           O  
ATOM   2838  CG  TYR A 353       8.255  -9.413  -8.506  1.00 96.99           C  
ATOM   2839  CD1 TYR A 353       7.746  -9.558  -9.809  1.00 96.99           C  
ATOM   2840  CD2 TYR A 353       9.101 -10.401  -7.963  1.00 96.99           C  
ATOM   2841  CE1 TYR A 353       8.091 -10.691 -10.565  1.00 96.99           C  
ATOM   2842  CE2 TYR A 353       9.448 -11.533  -8.725  1.00 96.99           C  
ATOM   2843  OH  TYR A 353       9.286 -12.736 -10.805  1.00 96.99           O  
ATOM   2844  CZ  TYR A 353       8.941 -11.675 -10.032  1.00 96.99           C  
ATOM   2845  N   GLY A 354       8.409  -5.769  -9.736  1.00 96.12           N  
ATOM   2846  CA  GLY A 354       8.541  -5.174 -11.069  1.00 96.12           C  
ATOM   2847  C   GLY A 354       9.825  -4.354 -11.249  1.00 96.12           C  
ATOM   2848  O   GLY A 354      10.527  -4.523 -12.246  1.00 96.12           O  
ATOM   2849  N   VAL A 355      10.183  -3.504 -10.277  1.00 96.54           N  
ATOM   2850  CA  VAL A 355      11.429  -2.715 -10.356  1.00 96.54           C  
ATOM   2851  C   VAL A 355      12.689  -3.556 -10.138  1.00 96.54           C  
ATOM   2852  CB  VAL A 355      11.436  -1.479  -9.437  1.00 96.54           C  
ATOM   2853  O   VAL A 355      13.731  -3.229 -10.699  1.00 96.54           O  
ATOM   2854  CG1 VAL A 355      10.328  -0.494  -9.826  1.00 96.54           C  
ATOM   2855  CG2 VAL A 355      11.299  -1.798  -7.948  1.00 96.54           C  
ATOM   2856  N   SER A 356      12.608  -4.652  -9.378  1.00 96.00           N  
ATOM   2857  CA  SER A 356      13.724  -5.598  -9.227  1.00 96.00           C  
ATOM   2858  C   SER A 356      14.009  -6.328 -10.539  1.00 96.00           C  
ATOM   2859  CB  SER A 356      13.456  -6.601  -8.104  1.00 96.00           C  
ATOM   2860  O   SER A 356      15.161  -6.406 -10.949  1.00 96.00           O  
ATOM   2861  OG  SER A 356      13.313  -5.916  -6.871  1.00 96.00           O  
ATOM   2862  N   ASN A 357      12.971  -6.747 -11.265  1.00 94.66           N  
ATOM   2863  CA  ASN A 357      13.141  -7.352 -12.587  1.00 94.66           C  
ATOM   2864  C   ASN A 357      13.721  -6.363 -13.613  1.00 94.66           C  
ATOM   2865  CB  ASN A 357      11.786  -7.877 -13.074  1.00 94.66           C  
ATOM   2866  O   ASN A 357      14.533  -6.752 -14.447  1.00 94.66           O  
ATOM   2867  CG  ASN A 357      11.264  -9.077 -12.314  1.00 94.66           C  
ATOM   2868  ND2 ASN A 357      10.094  -9.531 -12.691  1.00 94.66           N  
ATOM   2869  OD1 ASN A 357      11.858  -9.617 -11.401  1.00 94.66           O  
ATOM   2870  N   LEU A 358      13.339  -5.079 -13.552  1.00 93.51           N  
ATOM   2871  CA  LEU A 358      13.956  -4.035 -14.383  1.00 93.51           C  
ATOM   2872  C   LEU A 358      15.455  -3.876 -14.086  1.00 93.51           C  
ATOM   2873  CB  LEU A 358      13.245  -2.689 -14.155  1.00 93.51           C  
ATOM   2874  O   LEU A 358      16.250  -3.699 -15.010  1.00 93.51           O  
ATOM   2875  CG  LEU A 358      11.928  -2.505 -14.923  1.00 93.51           C  
ATOM   2876  CD1 LEU A 358      11.229  -1.237 -14.431  1.00 93.51           C  
ATOM   2877  CD2 LEU A 358      12.166  -2.341 -16.424  1.00 93.51           C  
ATOM   2878  N   GLN A 359      15.839  -3.955 -12.811  1.00 94.47           N  
ATOM   2879  CA  GLN A 359      17.236  -3.906 -12.388  1.00 94.47           C  
ATOM   2880  C   GLN A 359      18.030  -5.117 -12.895  1.00 94.47           C  
ATOM   2881  CB  GLN A 359      17.284  -3.772 -10.857  1.00 94.47           C  
ATOM   2882  O   GLN A 359      19.113  -4.947 -13.451  1.00 94.47           O  
ATOM   2883  CG  GLN A 359      18.721  -3.704 -10.330  1.00 94.47           C  
ATOM   2884  CD  GLN A 359      19.342  -5.053  -9.986  1.00 94.47           C  
ATOM   2885  NE2 GLN A 359      20.558  -5.266 -10.429  1.00 94.47           N  
ATOM   2886  OE1 GLN A 359      18.779  -5.871  -9.268  1.00 94.47           O  
ATOM   2887  N   GLU A 360      17.486  -6.326 -12.762  1.00 92.11           N  
ATOM   2888  CA  GLU A 360      18.122  -7.550 -13.264  1.00 92.11           C  
ATOM   2889  C   GLU A 360      18.254  -7.541 -14.791  1.00 92.11           C  
ATOM   2890  CB  GLU A 360      17.316  -8.777 -12.821  1.00 92.11           C  
ATOM   2891  O   GLU A 360      19.300  -7.900 -15.331  1.00 92.11           O  
ATOM   2892  CG  GLU A 360      17.475  -9.046 -11.318  1.00 92.11           C  
ATOM   2893  CD  GLU A 360      16.671 -10.259 -10.824  1.00 92.11           C  
ATOM   2894  OE1 GLU A 360      16.637 -10.440  -9.582  1.00 92.11           O  
ATOM   2895  OE2 GLU A 360      16.120 -11.005 -11.666  1.00 92.11           O  
ATOM   2896  N   PHE A 361      17.230  -7.056 -15.497  1.00 90.00           N  
ATOM   2897  CA  PHE A 361      17.307  -6.863 -16.940  1.00 90.00           C  
ATOM   2898  C   PHE A 361      18.426  -5.882 -17.319  1.00 90.00           C  
ATOM   2899  CB  PHE A 361      15.953  -6.386 -17.471  1.00 90.00           C  
ATOM   2900  O   PHE A 361      19.224  -6.171 -18.210  1.00 90.00           O  
ATOM   2901  CG  PHE A 361      16.022  -6.089 -18.951  1.00 90.00           C  
ATOM   2902  CD1 PHE A 361      16.243  -4.772 -19.396  1.00 90.00           C  
ATOM   2903  CD2 PHE A 361      15.988  -7.150 -19.875  1.00 90.00           C  
ATOM   2904  CE1 PHE A 361      16.437  -4.521 -20.764  1.00 90.00           C  
ATOM   2905  CE2 PHE A 361      16.175  -6.898 -21.244  1.00 90.00           C  
ATOM   2906  CZ  PHE A 361      16.408  -5.585 -21.686  1.00 90.00           C  
ATOM   2907  N   ARG A 362      18.529  -4.746 -16.614  1.00 88.98           N  
ATOM   2908  CA  ARG A 362      19.607  -3.768 -16.830  1.00 88.98           C  
ATOM   2909  C   ARG A 362      20.981  -4.384 -16.601  1.00 88.98           C  
ATOM   2910  CB  ARG A 362      19.406  -2.554 -15.908  1.00 88.98           C  
ATOM   2911  O   ARG A 362      21.899  -4.118 -17.373  1.00 88.98           O  
ATOM   2912  CG  ARG A 362      20.539  -1.510 -16.008  1.00 88.98           C  
ATOM   2913  CD  ARG A 362      20.771  -0.991 -17.431  1.00 88.98           C  
ATOM   2914  NE  ARG A 362      19.530  -0.420 -17.949  1.00 88.98           N  
ATOM   2915  NH1 ARG A 362      20.036  -0.368 -20.196  1.00 88.98           N  
ATOM   2916  NH2 ARG A 362      18.006   0.190 -19.451  1.00 88.98           N  
ATOM   2917  CZ  ARG A 362      19.214  -0.204 -19.201  1.00 88.98           C  
ATOM   2918  N   TYR A 363      21.113  -5.192 -15.555  1.00 89.32           N  
ATOM   2919  CA  TYR A 363      22.343  -5.910 -15.258  1.00 89.32           C  
ATOM   2920  C   TYR A 363      22.758  -6.819 -16.424  1.00 89.32           C  
ATOM   2921  CB  TYR A 363      22.154  -6.681 -13.946  1.00 89.32           C  
ATOM   2922  O   TYR A 363      23.919  -6.810 -16.823  1.00 89.32           O  
ATOM   2923  CG  TYR A 363      23.413  -7.361 -13.467  1.00 89.32           C  
ATOM   2924  CD1 TYR A 363      23.723  -8.666 -13.897  1.00 89.32           C  
ATOM   2925  CD2 TYR A 363      24.295  -6.663 -12.627  1.00 89.32           C  
ATOM   2926  CE1 TYR A 363      24.930  -9.269 -13.496  1.00 89.32           C  
ATOM   2927  CE2 TYR A 363      25.509  -7.254 -12.243  1.00 89.32           C  
ATOM   2928  OH  TYR A 363      26.972  -9.149 -12.241  1.00 89.32           O  
ATOM   2929  CZ  TYR A 363      25.827  -8.561 -12.670  1.00 89.32           C  
ATOM   2930  N   GLY A 364      21.804  -7.526 -17.037  1.00 86.89           N  
ATOM   2931  CA  GLY A 364      22.055  -8.379 -18.203  1.00 86.89           C  
ATOM   2932  C   GLY A 364      22.497  -7.642 -19.476  1.00 86.89           C  
ATOM   2933  O   GLY A 364      23.077  -8.271 -20.355  1.00 86.89           O  
ATOM   2934  N   LEU A 365      22.253  -6.330 -19.581  1.00 84.29           N  
ATOM   2935  CA  LEU A 365      22.688  -5.486 -20.706  1.00 84.29           C  
ATOM   2936  C   LEU A 365      24.032  -4.774 -20.469  1.00 84.29           C  
ATOM   2937  CB  LEU A 365      21.590  -4.455 -21.030  1.00 84.29           C  
ATOM   2938  O   LEU A 365      24.429  -3.939 -21.282  1.00 84.29           O  
ATOM   2939  CG  LEU A 365      20.290  -5.003 -21.635  1.00 84.29           C  
ATOM   2940  CD1 LEU A 365      19.399  -3.799 -21.944  1.00 84.29           C  
ATOM   2941  CD2 LEU A 365      20.514  -5.775 -22.939  1.00 84.29           C  
ATOM   2942  N   GLU A 366      24.701  -5.029 -19.342  1.00 82.27           N  
ATOM   2943  CA  GLU A 366      25.977  -4.392 -18.971  1.00 82.27           C  
ATOM   2944  C   GLU A 366      25.930  -2.846 -18.957  1.00 82.27           C  
ATOM   2945  CB  GLU A 366      27.146  -4.959 -19.798  1.00 82.27           C  
ATOM   2946  O   GLU A 366      26.941  -2.162 -19.103  1.00 82.27           O  
ATOM   2947  CG  GLU A 366      27.286  -6.484 -19.648  1.00 82.27           C  
ATOM   2948  CD  GLU A 366      28.533  -7.053 -20.346  1.00 82.27           C  
ATOM   2949  OE1 GLU A 366      28.854  -8.232 -20.067  1.00 82.27           O  
ATOM   2950  OE2 GLU A 366      29.174  -6.326 -21.140  1.00 82.27           O  
ATOM   2951  N   GLY A 367      24.736  -2.266 -18.782  1.00 74.35           N  
ATOM   2952  CA  GLY A 367      24.539  -0.815 -18.706  1.00 74.35           C  
ATOM   2953  C   GLY A 367      24.709  -0.049 -20.023  1.00 74.35           C  
ATOM   2954  O   GLY A 367      24.639   1.181 -19.998  1.00 74.35           O  
ATOM   2955  N   GLY A 368      24.903  -0.738 -21.151  1.00 78.88           N  
ATOM   2956  CA  GLY A 368      25.021  -0.109 -22.465  1.00 78.88           C  
ATOM   2957  C   GLY A 368      23.740   0.620 -22.879  1.00 78.88           C  
ATOM   2958  O   GLY A 368      22.636   0.144 -22.618  1.00 78.88           O  
ATOM   2959  N   CYS A 369      23.905   1.768 -23.537  1.00 82.75           N  
ATOM   2960  CA  CYS A 369      22.828   2.522 -24.170  1.00 82.75           C  
ATOM   2961  C   CYS A 369      23.079   2.597 -25.676  1.00 82.75           C  
ATOM   2962  CB  CYS A 369      22.740   3.924 -23.554  1.00 82.75           C  
ATOM   2963  O   CYS A 369      24.211   2.831 -26.102  1.00 82.75           O  
ATOM   2964  SG  CYS A 369      22.093   3.945 -21.864  1.00 82.75           S  
ATOM   2965  N   THR A 370      22.024   2.422 -26.468  1.00 75.32           N  
ATOM   2966  CA  THR A 370      22.021   2.699 -27.910  1.00 75.32           C  
ATOM   2967  C   THR A 370      21.156   3.922 -28.184  1.00 75.32           C  
ATOM   2968  CB  THR A 370      21.543   1.491 -28.730  1.00 75.32           C  
ATOM   2969  O   THR A 370      20.157   4.111 -27.497  1.00 75.32           O  
ATOM   2970  CG2 THR A 370      22.568   0.355 -28.678  1.00 75.32           C  
ATOM   2971  OG1 THR A 370      20.325   0.939 -28.274  1.00 75.32           O  
ATOM   2972  N   ASP A 371      21.514   4.743 -29.176  1.00 65.75           N  
ATOM   2973  CA  ASP A 371      20.848   6.035 -29.430  1.00 65.75           C  
ATOM   2974  C   ASP A 371      19.333   5.915 -29.711  1.00 65.75           C  
ATOM   2975  CB  ASP A 371      21.558   6.762 -30.590  1.00 65.75           C  
ATOM   2976  O   ASP A 371      18.589   6.874 -29.511  1.00 65.75           O  
ATOM   2977  CG  ASP A 371      22.982   7.237 -30.258  1.00 65.75           C  
ATOM   2978  OD1 ASP A 371      23.256   7.523 -29.070  1.00 65.75           O  
ATOM   2979  OD2 ASP A 371      23.802   7.315 -31.201  1.00 65.75           O  
ATOM   2980  N   ASP A 372      18.862   4.729 -30.111  1.00 69.14           N  
ATOM   2981  CA  ASP A 372      17.468   4.466 -30.484  1.00 69.14           C  
ATOM   2982  C   ASP A 372      16.594   3.910 -29.340  1.00 69.14           C  
ATOM   2983  CB  ASP A 372      17.444   3.532 -31.705  1.00 69.14           C  
ATOM   2984  O   ASP A 372      15.447   3.522 -29.581  1.00 69.14           O  
ATOM   2985  CG  ASP A 372      18.099   4.128 -32.956  1.00 69.14           C  
ATOM   2986  OD1 ASP A 372      17.967   5.351 -33.179  1.00 69.14           O  
ATOM   2987  OD2 ASP A 372      18.681   3.324 -33.721  1.00 69.14           O  
ATOM   2988  N   THR A 373      17.105   3.819 -28.104  1.00 73.94           N  
ATOM   2989  CA  THR A 373      16.370   3.220 -26.976  1.00 73.94           C  
ATOM   2990  C   THR A 373      16.419   4.073 -25.699  1.00 73.94           C  
ATOM   2991  CB  THR A 373      16.796   1.760 -26.722  1.00 73.94           C  
ATOM   2992  O   THR A 373      17.433   4.655 -25.319  1.00 73.94           O  
ATOM   2993  CG2 THR A 373      16.607   0.865 -27.953  1.00 73.94           C  
ATOM   2994  OG1 THR A 373      18.154   1.642 -26.376  1.00 73.94           O  
ATOM   2995  N   LEU A 374      15.276   4.175 -25.016  1.00 71.81           N  
ATOM   2996  CA  LEU A 374      15.144   4.647 -23.634  1.00 71.81           C  
ATOM   2997  C   LEU A 374      15.708   3.627 -22.634  1.00 71.81           C  
ATOM   2998  CB  LEU A 374      13.656   4.839 -23.281  1.00 71.81           C  
ATOM   2999  O   LEU A 374      16.235   4.021 -21.582  1.00 71.81           O  
ATOM   3000  CG  LEU A 374      12.831   5.796 -24.149  1.00 71.81           C  
ATOM   3001  CD1 LEU A 374      11.431   5.878 -23.539  1.00 71.81           C  
ATOM   3002  CD2 LEU A 374      13.406   7.207 -24.179  1.00 71.81           C  
ATOM   3003  N   LEU A 375      15.529   2.340 -22.956  1.00 67.39           N  
ATOM   3004  CA  LEU A 375      16.147   1.190 -22.296  1.00 67.39           C  
ATOM   3005  C   LEU A 375      17.584   0.982 -22.765  1.00 67.39           C  
ATOM   3006  CB  LEU A 375      15.321  -0.080 -22.590  1.00 67.39           C  
ATOM   3007  O   LEU A 375      17.992   1.484 -23.822  1.00 67.39           O  
ATOM   3008  CG  LEU A 375      13.966  -0.195 -21.887  1.00 67.39           C  
ATOM   3009  CD1 LEU A 375      13.221  -1.372 -22.515  1.00 67.39           C  
ATOM   3010  CD2 LEU A 375      14.123  -0.440 -20.382  1.00 67.39           C  
ATOM   3011  OXT LEU A 375      18.249   0.236 -22.034  1.00 67.39           O  
TER    3012      LEU A 375                                                      
ENDMDL                                                                          
END                                                                             
