# Supplementary material for: Structural screens identify candidate human homologs of insect chemoreceptors and cryptic Drosophila gustatory receptor-like proteins
Source: eLife. 2023 Feb 20;12:e85537. doi: 10.7554/eLife.85537 (PMC9998090; doi:10.7554/eLife.85537)
Supplement: Source data 1. — Models of proteins analyzed in this work, either downloaded from the AlphaFold Protein Structure Database or, where not already available, predicted using the AlphaFold2 algorithm implemented in ColabFold (Mirdita et al., 2022). The four-letter code in the filename represents the first letter of the genus and the first three letters of the species (e.g., ‘Dmel’ = D. melanogaster); species names are given in full in the figures. [file elife-85537-data1.zip › HsapFrizzled4_AF-Q9ULV1-F1-model_v4.pdb]

HEADER                                            01-JUN-22                     
TITLE     ALPHAFOLD MONOMER V2.0 PREDICTION FOR FRIZZLED-4 (Q9ULV1)             
COMPND    MOL_ID: 1;                                                            
COMPND   2 MOLECULE: FRIZZLED-4;                                                
COMPND   3 CHAIN: A                                                             
SOURCE    MOL_ID: 1;                                                            
SOURCE   2 ORGANISM_SCIENTIFIC: HOMO SAPIENS;                                   
SOURCE   3 ORGANISM_TAXID: 9606                                                 
REMARK   1                                                                      
REMARK   1 REFERENCE 1                                                          
REMARK   1  AUTH   JOHN JUMPER, RICHARD EVANS, ALEXANDER PRITZEL, TIM GREEN,    
REMARK   1  AUTH 2 MICHAEL FIGURNOV, OLAF RONNEBERGER, KATHRYN TUNYASUVUNAKOOL, 
REMARK   1  AUTH 3 RUSS BATES, AUGUSTIN ZIDEK, ANNA POTAPENKO, ALEX BRIDGLAND,  
REMARK   1  AUTH 4 CLEMENS MEYER, SIMON A A KOHL, ANDREW J BALLARD,             
REMARK   1  AUTH 5 ANDREW COWIE, BERNARDINO ROMERA-PAREDES, STANISLAV NIKOLOV,  
REMARK   1  AUTH 6 RISHUB JAIN, JONAS ADLER, TREVOR BACK, STIG PETERSEN,        
REMARK   1  AUTH 7 DAVID REIMAN, ELLEN CLANCY, MICHAL ZIELINSKI,                
REMARK   1  AUTH 8 MARTIN STEINEGGER, MICHALINA PACHOLSKA, TAMAS BERGHAMMER,    
REMARK   1  AUTH 9 DAVID SILVER, ORIOL VINYALS, ANDREW W SENIOR,                
REMARK   1  AUTH10 KORAY KAVUKCUOGLU, PUSHMEET KOHLI, DEMIS HASSABIS            
REMARK   1  TITL   HIGHLY ACCURATE PROTEIN STRUCTURE PREDICTION WITH ALPHAFOLD  
REMARK   1  REF    NATURE                        V. 596   583 2021              
REMARK   1  REFN                   ISSN 0028-0836                               
REMARK   1  PMID   34265844                                                     
REMARK   1  DOI    10.1038/s41586-021-03819-2                                   
REMARK   1                                                                      
REMARK   1 DISCLAIMERS                                                          
REMARK   1 ALPHAFOLD DATA, COPYRIGHT (2021) DEEPMIND TECHNOLOGIES LIMITED. THE  
REMARK   1 INFORMATION PROVIDED IS THEORETICAL MODELLING ONLY AND CAUTION SHOULD
REMARK   1 BE EXERCISED IN ITS USE. IT IS PROVIDED "AS-IS" WITHOUT ANY WARRANTY 
REMARK   1 OF ANY KIND, WHETHER EXPRESSED OR IMPLIED. NO WARRANTY IS GIVEN THAT 
REMARK   1 USE OF THE INFORMATION SHALL NOT INFRINGE THE RIGHTS OF ANY THIRD    
REMARK   1 PARTY. THE INFORMATION IS NOT INTENDED TO BE A SUBSTITUTE FOR        
REMARK   1 PROFESSIONAL MEDICAL ADVICE, DIAGNOSIS, OR TREATMENT, AND DOES NOT   
REMARK   1 CONSTITUTE MEDICAL OR OTHER PROFESSIONAL ADVICE. IT IS AVAILABLE FOR 
REMARK   1 ACADEMIC AND COMMERCIAL PURPOSES, UNDER CC-BY 4.0 LICENCE.           
DBREF  XXXX A    1   537  UNP    Q9ULV1   FZD4_HUMAN       1    537             
SEQRES   1 A  537  MET ALA TRP ARG GLY ALA GLY PRO SER VAL PRO GLY ALA          
SEQRES   2 A  537  PRO GLY GLY VAL GLY LEU SER LEU GLY LEU LEU LEU GLN          
SEQRES   3 A  537  LEU LEU LEU LEU LEU GLY PRO ALA ARG GLY PHE GLY ASP          
SEQRES   4 A  537  GLU GLU GLU ARG ARG CYS ASP PRO ILE ARG ILE SER MET          
SEQRES   5 A  537  CYS GLN ASN LEU GLY TYR ASN VAL THR LYS MET PRO ASN          
SEQRES   6 A  537  LEU VAL GLY HIS GLU LEU GLN THR ASP ALA GLU LEU GLN          
SEQRES   7 A  537  LEU THR THR PHE THR PRO LEU ILE GLN TYR GLY CYS SER          
SEQRES   8 A  537  SER GLN LEU GLN PHE PHE LEU CYS SER VAL TYR VAL PRO          
SEQRES   9 A  537  MET CYS THR GLU LYS ILE ASN ILE PRO ILE GLY PRO CYS          
SEQRES  10 A  537  GLY GLY MET CYS LEU SER VAL LYS ARG ARG CYS GLU PRO          
SEQRES  11 A  537  VAL LEU LYS GLU PHE GLY PHE ALA TRP PRO GLU SER LEU          
SEQRES  12 A  537  ASN CYS SER LYS PHE PRO PRO GLN ASN ASP HIS ASN HIS          
SEQRES  13 A  537  MET CYS MET GLU GLY PRO GLY ASP GLU GLU VAL PRO LEU          
SEQRES  14 A  537  PRO HIS LYS THR PRO ILE GLN PRO GLY GLU GLU CYS HIS          
SEQRES  15 A  537  SER VAL GLY THR ASN SER ASP GLN TYR ILE TRP VAL LYS          
SEQRES  16 A  537  ARG SER LEU ASN CYS VAL LEU LYS CYS GLY TYR ASP ALA          
SEQRES  17 A  537  GLY LEU TYR SER ARG SER ALA LYS GLU PHE THR ASP ILE          
SEQRES  18 A  537  TRP MET ALA VAL TRP ALA SER LEU CYS PHE ILE SER THR          
SEQRES  19 A  537  ALA PHE THR VAL LEU THR PHE LEU ILE ASP SER SER ARG          
SEQRES  20 A  537  PHE SER TYR PRO GLU ARG PRO ILE ILE PHE LEU SER MET          
SEQRES  21 A  537  CYS TYR ASN ILE TYR SER ILE ALA TYR ILE VAL ARG LEU          
SEQRES  22 A  537  THR VAL GLY ARG GLU ARG ILE SER CYS ASP PHE GLU GLU          
SEQRES  23 A  537  ALA ALA GLU PRO VAL LEU ILE GLN GLU GLY LEU LYS ASN          
SEQRES  24 A  537  THR GLY CYS ALA ILE ILE PHE LEU LEU MET TYR PHE PHE          
SEQRES  25 A  537  GLY MET ALA SER SER ILE TRP TRP VAL ILE LEU THR LEU          
SEQRES  26 A  537  THR TRP PHE LEU ALA ALA GLY LEU LYS TRP GLY HIS GLU          
SEQRES  27 A  537  ALA ILE GLU MET HIS SER SER TYR PHE HIS ILE ALA ALA          
SEQRES  28 A  537  TRP ALA ILE PRO ALA VAL LYS THR ILE VAL ILE LEU ILE          
SEQRES  29 A  537  MET ARG LEU VAL ASP ALA ASP GLU LEU THR GLY LEU CYS          
SEQRES  30 A  537  TYR VAL GLY ASN GLN ASN LEU ASP ALA LEU THR GLY PHE          
SEQRES  31 A  537  VAL VAL ALA PRO LEU PHE THR TYR LEU VAL ILE GLY THR          
SEQRES  32 A  537  LEU PHE ILE ALA ALA GLY LEU VAL ALA LEU PHE LYS ILE          
SEQRES  33 A  537  ARG SER ASN LEU GLN LYS ASP GLY THR LYS THR ASP LYS          
SEQRES  34 A  537  LEU GLU ARG LEU MET VAL LYS ILE GLY VAL PHE SER VAL          
SEQRES  35 A  537  LEU TYR THR VAL PRO ALA THR CYS VAL ILE ALA CYS TYR          
SEQRES  36 A  537  PHE TYR GLU ILE SER ASN TRP ALA LEU PHE ARG TYR SER          
SEQRES  37 A  537  ALA ASP ASP SER ASN MET ALA VAL GLU MET LEU LYS ILE          
SEQRES  38 A  537  PHE MET SER LEU LEU VAL GLY ILE THR SER GLY MET TRP          
SEQRES  39 A  537  ILE TRP SER ALA LYS THR LEU HIS THR TRP GLN LYS CYS          
SEQRES  40 A  537  SER ASN ARG LEU VAL ASN SER GLY LYS VAL LYS ARG GLU          
SEQRES  41 A  537  LYS ARG GLY ASN GLY TRP VAL LYS PRO GLY LYS GLY SER          
SEQRES  42 A  537  GLU THR VAL VAL                                              
CRYST1    1.000    1.000    1.000  90.00  90.00  90.00 P 1           1          
ORIGX1      1.000000  0.000000  0.000000        0.00000                         
ORIGX2      0.000000  1.000000  0.000000        0.00000                         
ORIGX3      0.000000  0.000000  1.000000        0.00000                         
SCALE1      1.000000  0.000000  0.000000        0.00000                         
SCALE2      0.000000  1.000000  0.000000        0.00000                         
SCALE3      0.000000  0.000000  1.000000        0.00000                         
MODEL        1                                                                  
ATOM      1  N   MET A   1     -64.255  10.060  29.523  1.00 40.98           N  
ATOM      2  CA  MET A   1     -63.495  10.130  30.789  1.00 40.98           C  
ATOM      3  C   MET A   1     -62.176  10.811  30.498  1.00 40.98           C  
ATOM      4  CB  MET A   1     -63.303   8.741  31.405  1.00 40.98           C  
ATOM      5  O   MET A   1     -61.400  10.314  29.696  1.00 40.98           O  
ATOM      6  CG  MET A   1     -64.535   8.382  32.239  1.00 40.98           C  
ATOM      7  SD  MET A   1     -64.623   6.639  32.692  1.00 40.98           S  
ATOM      8  CE  MET A   1     -66.190   6.639  33.607  1.00 40.98           C  
ATOM      9  N   ALA A   2     -62.040  12.022  31.026  1.00 37.65           N  
ATOM     10  CA  ALA A   2     -61.006  12.992  30.708  1.00 37.65           C  
ATOM     11  C   ALA A   2     -59.858  12.912  31.716  1.00 37.65           C  
ATOM     12  CB  ALA A   2     -61.672  14.376  30.762  1.00 37.65           C  
ATOM     13  O   ALA A   2     -60.123  12.783  32.904  1.00 37.65           O  
ATOM     14  N   TRP A   3     -58.624  13.091  31.247  1.00 42.29           N  
ATOM     15  CA  TRP A   3     -57.542  13.668  32.045  1.00 42.29           C  
ATOM     16  C   TRP A   3     -56.772  14.657  31.163  1.00 42.29           C  
ATOM     17  CB  TRP A   3     -56.665  12.585  32.690  1.00 42.29           C  
ATOM     18  O   TRP A   3     -56.049  14.275  30.246  1.00 42.29           O  
ATOM     19  CG  TRP A   3     -57.175  12.130  34.028  1.00 42.29           C  
ATOM     20  CD1 TRP A   3     -58.041  11.114  34.247  1.00 42.29           C  
ATOM     21  CD2 TRP A   3     -56.905  12.707  35.345  1.00 42.29           C  
ATOM     22  CE2 TRP A   3     -57.668  11.993  36.318  1.00 42.29           C  
ATOM     23  CE3 TRP A   3     -56.096  13.765  35.817  1.00 42.29           C  
ATOM     24  NE1 TRP A   3     -58.340  11.035  35.594  1.00 42.29           N  
ATOM     25  CH2 TRP A   3     -56.816  13.363  38.120  1.00 42.29           C  
ATOM     26  CZ2 TRP A   3     -57.636  12.309  37.684  1.00 42.29           C  
ATOM     27  CZ3 TRP A   3     -56.049  14.086  37.188  1.00 42.29           C  
ATOM     28  N   ARG A   4     -57.018  15.948  31.419  1.00 37.03           N  
ATOM     29  CA  ARG A   4     -56.196  17.096  31.016  1.00 37.03           C  
ATOM     30  C   ARG A   4     -55.361  17.514  32.233  1.00 37.03           C  
ATOM     31  CB  ARG A   4     -57.074  18.300  30.604  1.00 37.03           C  
ATOM     32  O   ARG A   4     -55.904  17.587  33.328  1.00 37.03           O  
ATOM     33  CG  ARG A   4     -57.736  18.235  29.220  1.00 37.03           C  
ATOM     34  CD  ARG A   4     -58.483  19.555  28.948  1.00 37.03           C  
ATOM     35  NE  ARG A   4     -59.202  19.539  27.654  1.00 37.03           N  
ATOM     36  NH1 ARG A   4     -58.452  21.541  26.782  1.00 37.03           N  
ATOM     37  NH2 ARG A   4     -59.914  20.319  25.633  1.00 37.03           N  
ATOM     38  CZ  ARG A   4     -59.183  20.464  26.704  1.00 37.03           C  
ATOM     39  N   GLY A   5     -54.102  17.872  32.008  1.00 50.64           N  
ATOM     40  CA  GLY A   5     -53.238  18.669  32.893  1.00 50.64           C  
ATOM     41  C   GLY A   5     -52.004  19.052  32.067  1.00 50.64           C  
ATOM     42  O   GLY A   5     -51.305  18.159  31.607  1.00 50.64           O  
ATOM     43  N   ALA A   6     -51.915  20.262  31.503  1.00 46.21           N  
ATOM     44  CA  ALA A   6     -51.497  21.539  32.108  1.00 46.21           C  
ATOM     45  C   ALA A   6     -50.015  21.522  32.558  1.00 46.21           C  
ATOM     46  CB  ALA A   6     -52.490  22.047  33.160  1.00 46.21           C  
ATOM     47  O   ALA A   6     -49.654  20.772  33.457  1.00 46.21           O  
ATOM     48  N   GLY A   7     -49.185  22.315  31.856  1.00 37.96           N  
ATOM     49  CA  GLY A   7     -47.707  22.329  31.866  1.00 37.96           C  
ATOM     50  C   GLY A   7     -47.029  22.974  33.087  1.00 37.96           C  
ATOM     51  O   GLY A   7     -47.664  23.151  34.124  1.00 37.96           O  
ATOM     52  N   PRO A   8     -45.738  23.348  32.958  1.00 45.06           N  
ATOM     53  CA  PRO A   8     -45.451  24.704  32.484  1.00 45.06           C  
ATOM     54  C   PRO A   8     -44.259  24.846  31.512  1.00 45.06           C  
ATOM     55  CB  PRO A   8     -45.209  25.516  33.761  1.00 45.06           C  
ATOM     56  O   PRO A   8     -43.363  24.015  31.405  1.00 45.06           O  
ATOM     57  CG  PRO A   8     -44.535  24.514  34.697  1.00 45.06           C  
ATOM     58  CD  PRO A   8     -44.829  23.144  34.083  1.00 45.06           C  
ATOM     59  N   SER A   9     -44.312  25.973  30.812  1.00 40.33           N  
ATOM     60  CA  SER A   9     -43.376  26.606  29.880  1.00 40.33           C  
ATOM     61  C   SER A   9     -42.015  27.003  30.473  1.00 40.33           C  
ATOM     62  CB  SER A   9     -44.080  27.901  29.437  1.00 40.33           C  
ATOM     63  O   SER A   9     -41.968  27.565  31.563  1.00 40.33           O  
ATOM     64  OG  SER A   9     -44.707  28.528  30.553  1.00 40.33           O  
ATOM     65  N   VAL A  10     -40.941  26.843  29.687  1.00 48.80           N  
ATOM     66  CA  VAL A  10     -39.620  27.498  29.836  1.00 48.80           C  
ATOM     67  C   VAL A  10     -39.124  27.878  28.417  1.00 48.80           C  
ATOM     68  CB  VAL A  10     -38.637  26.591  30.614  1.00 48.80           C  
ATOM     69  O   VAL A  10     -39.450  27.159  27.471  1.00 48.80           O  
ATOM     70  CG1 VAL A  10     -37.210  27.134  30.736  1.00 48.80           C  
ATOM     71  CG2 VAL A  10     -39.113  26.364  32.056  1.00 48.80           C  
ATOM     72  N   PRO A  11     -38.459  29.037  28.221  1.00 41.09           N  
ATOM     73  CA  PRO A  11     -38.589  29.855  27.015  1.00 41.09           C  
ATOM     74  C   PRO A  11     -37.582  29.521  25.905  1.00 41.09           C  
ATOM     75  CB  PRO A  11     -38.444  31.300  27.508  1.00 41.09           C  
ATOM     76  O   PRO A  11     -36.537  28.914  26.130  1.00 41.09           O  
ATOM     77  CG  PRO A  11     -37.425  31.162  28.630  1.00 41.09           C  
ATOM     78  CD  PRO A  11     -37.727  29.796  29.226  1.00 41.09           C  
ATOM     79  N   GLY A  12     -37.925  29.963  24.692  1.00 34.65           N  
ATOM     80  CA  GLY A  12     -37.107  29.832  23.494  1.00 34.65           C  
ATOM     81  C   GLY A  12     -35.792  30.611  23.556  1.00 34.65           C  
ATOM     82  O   GLY A  12     -35.721  31.720  24.082  1.00 34.65           O  
ATOM     83  N   ALA A  13     -34.772  30.021  22.941  1.00 41.84           N  
ATOM     84  CA  ALA A  13     -33.555  30.684  22.497  1.00 41.84           C  
ATOM     85  C   ALA A  13     -33.319  30.317  21.015  1.00 41.84           C  
ATOM     86  CB  ALA A  13     -32.390  30.314  23.419  1.00 41.84           C  
ATOM     87  O   ALA A  13     -33.745  29.240  20.585  1.00 41.84           O  
ATOM     88  N   PRO A  14     -32.740  31.229  20.217  1.00 39.43           N  
ATOM     89  CA  PRO A  14     -32.949  31.294  18.777  1.00 39.43           C  
ATOM     90  C   PRO A  14     -31.942  30.456  17.977  1.00 39.43           C  
ATOM     91  CB  PRO A  14     -32.883  32.792  18.463  1.00 39.43           C  
ATOM     92  O   PRO A  14     -31.039  29.826  18.519  1.00 39.43           O  
ATOM     93  CG  PRO A  14     -31.808  33.284  19.429  1.00 39.43           C  
ATOM     94  CD  PRO A  14     -31.983  32.394  20.656  1.00 39.43           C  
ATOM     95  N   GLY A  15     -32.163  30.438  16.662  1.00 33.68           N  
ATOM     96  CA  GLY A  15     -31.511  29.582  15.682  1.00 33.68           C  
ATOM     97  C   GLY A  15     -29.982  29.633  15.633  1.00 33.68           C  
ATOM     98  O   GLY A  15     -29.330  30.585  16.045  1.00 33.68           O  
ATOM     99  N   GLY A  16     -29.427  28.571  15.055  1.00 41.16           N  
ATOM    100  CA  GLY A  16     -27.996  28.442  14.800  1.00 41.16           C  
ATOM    101  C   GLY A  16     -27.619  27.180  14.028  1.00 41.16           C  
ATOM    102  O   GLY A  16     -26.495  26.705  14.143  1.00 41.16           O  
ATOM    103  N   VAL A  17     -28.550  26.605  13.260  1.00 39.94           N  
ATOM    104  CA  VAL A  17     -28.250  25.562  12.271  1.00 39.94           C  
ATOM    105  C   VAL A  17     -27.696  26.292  11.046  1.00 39.94           C  
ATOM    106  CB  VAL A  17     -29.513  24.735  11.930  1.00 39.94           C  
ATOM    107  O   VAL A  17     -28.455  26.902  10.304  1.00 39.94           O  
ATOM    108  CG1 VAL A  17     -29.166  23.557  11.012  1.00 39.94           C  
ATOM    109  CG2 VAL A  17     -30.186  24.167  13.189  1.00 39.94           C  
ATOM    110  N   GLY A  18     -26.373  26.331  10.872  1.00 40.99           N  
ATOM    111  CA  GLY A  18     -25.778  27.009   9.707  1.00 40.99           C  
ATOM    112  C   GLY A  18     -24.258  27.200   9.704  1.00 40.99           C  
ATOM    113  O   GLY A  18     -23.684  27.513   8.663  1.00 40.99           O  
ATOM    114  N   LEU A  19     -23.572  26.967  10.825  1.00 46.17           N  
ATOM    115  CA  LEU A  19     -22.145  27.296  10.968  1.00 46.17           C  
ATOM    116  C   LEU A  19     -21.157  26.307  10.317  1.00 46.17           C  
ATOM    117  CB  LEU A  19     -21.858  27.573  12.456  1.00 46.17           C  
ATOM    118  O   LEU A  19     -19.964  26.584  10.297  1.00 46.17           O  
ATOM    119  CG  LEU A  19     -22.103  29.058  12.805  1.00 46.17           C  
ATOM    120  CD1 LEU A  19     -22.841  29.207  14.133  1.00 46.17           C  
ATOM    121  CD2 LEU A  19     -20.776  29.815  12.885  1.00 46.17           C  
ATOM    122  N   SER A  20     -21.618  25.200   9.726  1.00 54.14           N  
ATOM    123  CA  SER A  20     -20.732  24.189   9.109  1.00 54.14           C  
ATOM    124  C   SER A  20     -20.628  24.304   7.584  1.00 54.14           C  
ATOM    125  CB  SER A  20     -21.182  22.777   9.492  1.00 54.14           C  
ATOM    126  O   SER A  20     -19.602  23.950   7.015  1.00 54.14           O  
ATOM    127  OG  SER A  20     -21.670  22.738  10.820  1.00 54.14           O  
ATOM    128  N   LEU A  21     -21.654  24.848   6.919  1.00 52.37           N  
ATOM    129  CA  LEU A  21     -21.586  25.222   5.500  1.00 52.37           C  
ATOM    130  C   LEU A  21     -21.125  26.669   5.324  1.00 52.37           C  
ATOM    131  CB  LEU A  21     -22.937  24.964   4.808  1.00 52.37           C  
ATOM    132  O   LEU A  21     -20.433  26.957   4.357  1.00 52.37           O  
ATOM    133  CG  LEU A  21     -23.065  23.521   4.272  1.00 52.37           C  
ATOM    134  CD1 LEU A  21     -24.200  22.766   4.964  1.00 52.37           C  
ATOM    135  CD2 LEU A  21     -23.333  23.527   2.766  1.00 52.37           C  
ATOM    136  N   GLY A  22     -21.423  27.555   6.282  1.00 52.03           N  
ATOM    137  CA  GLY A  22     -20.936  28.934   6.278  1.00 52.03           C  
ATOM    138  C   GLY A  22     -19.416  29.034   6.401  1.00 52.03           C  
ATOM    139  O   GLY A  22     -18.824  29.819   5.677  1.00 52.03           O  
ATOM    140  N   LEU A  23     -18.765  28.209   7.234  1.00 57.30           N  
ATOM    141  CA  LEU A  23     -17.299  28.215   7.355  1.00 57.30           C  
ATOM    142  C   LEU A  23     -16.596  27.602   6.137  1.00 57.30           C  
ATOM    143  CB  LEU A  23     -16.839  27.513   8.650  1.00 57.30           C  
ATOM    144  O   LEU A  23     -15.545  28.096   5.756  1.00 57.30           O  
ATOM    145  CG  LEU A  23     -16.111  28.466   9.619  1.00 57.30           C  
ATOM    146  CD1 LEU A  23     -17.108  29.162  10.547  1.00 57.30           C  
ATOM    147  CD2 LEU A  23     -15.104  27.696  10.470  1.00 57.30           C  
ATOM    148  N   LEU A  24     -17.174  26.576   5.498  1.00 55.62           N  
ATOM    149  CA  LEU A  24     -16.640  26.012   4.251  1.00 55.62           C  
ATOM    150  C   LEU A  24     -16.874  26.943   3.057  1.00 55.62           C  
ATOM    151  CB  LEU A  24     -17.234  24.612   3.987  1.00 55.62           C  
ATOM    152  O   LEU A  24     -15.986  27.079   2.224  1.00 55.62           O  
ATOM    153  CG  LEU A  24     -16.262  23.459   4.324  1.00 55.62           C  
ATOM    154  CD1 LEU A  24     -16.752  22.652   5.527  1.00 55.62           C  
ATOM    155  CD2 LEU A  24     -16.117  22.510   3.133  1.00 55.62           C  
ATOM    156  N   LEU A  25     -18.018  27.633   2.998  1.00 56.21           N  
ATOM    157  CA  LEU A  25     -18.290  28.651   1.985  1.00 56.21           C  
ATOM    158  C   LEU A  25     -17.441  29.908   2.225  1.00 56.21           C  
ATOM    159  CB  LEU A  25     -19.800  28.958   1.949  1.00 56.21           C  
ATOM    160  O   LEU A  25     -16.985  30.499   1.264  1.00 56.21           O  
ATOM    161  CG  LEU A  25     -20.290  29.512   0.599  1.00 56.21           C  
ATOM    162  CD1 LEU A  25     -20.438  28.390  -0.435  1.00 56.21           C  
ATOM    163  CD2 LEU A  25     -21.660  30.168   0.774  1.00 56.21           C  
ATOM    164  N   GLN A  26     -17.149  30.280   3.476  1.00 57.31           N  
ATOM    165  CA  GLN A  26     -16.200  31.349   3.815  1.00 57.31           C  
ATOM    166  C   GLN A  26     -14.748  30.941   3.517  1.00 57.31           C  
ATOM    167  CB  GLN A  26     -16.369  31.776   5.284  1.00 57.31           C  
ATOM    168  O   GLN A  26     -13.990  31.783   3.064  1.00 57.31           O  
ATOM    169  CG  GLN A  26     -17.687  32.538   5.558  1.00 57.31           C  
ATOM    170  CD  GLN A  26     -17.551  34.051   5.712  1.00 57.31           C  
ATOM    171  NE2 GLN A  26     -18.606  34.803   5.487  1.00 57.31           N  
ATOM    172  OE1 GLN A  26     -16.529  34.593   6.087  1.00 57.31           O  
ATOM    173  N   LEU A  27     -14.361  29.666   3.661  1.00 56.14           N  
ATOM    174  CA  LEU A  27     -13.037  29.172   3.245  1.00 56.14           C  
ATOM    175  C   LEU A  27     -12.902  29.071   1.711  1.00 56.14           C  
ATOM    176  CB  LEU A  27     -12.742  27.813   3.918  1.00 56.14           C  
ATOM    177  O   LEU A  27     -11.831  29.326   1.172  1.00 56.14           O  
ATOM    178  CG  LEU A  27     -11.307  27.700   4.462  1.00 56.14           C  
ATOM    179  CD1 LEU A  27     -11.160  28.442   5.795  1.00 56.14           C  
ATOM    180  CD2 LEU A  27     -10.959  26.231   4.704  1.00 56.14           C  
ATOM    181  N   LEU A  28     -13.998  28.758   1.008  1.00 57.91           N  
ATOM    182  CA  LEU A  28     -14.098  28.768  -0.460  1.00 57.91           C  
ATOM    183  C   LEU A  28     -14.265  30.187  -1.039  1.00 57.91           C  
ATOM    184  CB  LEU A  28     -15.259  27.843  -0.888  1.00 57.91           C  
ATOM    185  O   LEU A  28     -13.928  30.403  -2.194  1.00 57.91           O  
ATOM    186  CG  LEU A  28     -14.914  26.341  -0.809  1.00 57.91           C  
ATOM    187  CD1 LEU A  28     -16.175  25.481  -0.688  1.00 57.91           C  
ATOM    188  CD2 LEU A  28     -14.177  25.883  -2.070  1.00 57.91           C  
ATOM    189  N   LEU A  29     -14.735  31.158  -0.246  1.00 55.80           N  
ATOM    190  CA  LEU A  29     -14.789  32.589  -0.590  1.00 55.80           C  
ATOM    191  C   LEU A  29     -13.505  33.343  -0.192  1.00 55.80           C  
ATOM    192  CB  LEU A  29     -16.036  33.235   0.051  1.00 55.80           C  
ATOM    193  O   LEU A  29     -13.215  34.386  -0.772  1.00 55.80           O  
ATOM    194  CG  LEU A  29     -17.375  32.862  -0.620  1.00 55.80           C  
ATOM    195  CD1 LEU A  29     -18.551  33.217   0.297  1.00 55.80           C  
ATOM    196  CD2 LEU A  29     -17.573  33.614  -1.937  1.00 55.80           C  
ATOM    197  N   LEU A  30     -12.715  32.809   0.750  1.00 52.46           N  
ATOM    198  CA  LEU A  30     -11.338  33.242   1.036  1.00 52.46           C  
ATOM    199  C   LEU A  30     -10.338  32.730  -0.018  1.00 52.46           C  
ATOM    200  CB  LEU A  30     -10.941  32.805   2.460  1.00 52.46           C  
ATOM    201  O   LEU A  30      -9.256  33.291  -0.156  1.00 52.46           O  
ATOM    202  CG  LEU A  30     -11.568  33.663   3.579  1.00 52.46           C  
ATOM    203  CD1 LEU A  30     -11.424  32.953   4.928  1.00 52.46           C  
ATOM    204  CD2 LEU A  30     -10.899  35.034   3.695  1.00 52.46           C  
ATOM    205  N   LEU A  31     -10.731  31.737  -0.821  1.00 50.29           N  
ATOM    206  CA  LEU A  31     -10.132  31.409  -2.117  1.00 50.29           C  
ATOM    207  C   LEU A  31     -10.858  32.214  -3.205  1.00 50.29           C  
ATOM    208  CB  LEU A  31     -10.200  29.887  -2.329  1.00 50.29           C  
ATOM    209  O   LEU A  31     -11.584  31.672  -4.035  1.00 50.29           O  
ATOM    210  CG  LEU A  31      -9.212  29.107  -1.444  1.00 50.29           C  
ATOM    211  CD1 LEU A  31      -9.688  27.666  -1.268  1.00 50.29           C  
ATOM    212  CD2 LEU A  31      -7.812  29.079  -2.065  1.00 50.29           C  
ATOM    213  N   GLY A  32     -10.739  33.541  -3.133  1.00 43.30           N  
ATOM    214  CA  GLY A  32     -11.396  34.441  -4.077  1.00 43.30           C  
ATOM    215  C   GLY A  32     -11.007  34.136  -5.531  1.00 43.30           C  
ATOM    216  O   GLY A  32      -9.885  33.685  -5.782  1.00 43.30           O  
ATOM    217  N   PRO A  33     -11.885  34.422  -6.514  1.00 42.30           N  
ATOM    218  CA  PRO A  33     -11.433  34.506  -7.890  1.00 42.30           C  
ATOM    219  C   PRO A  33     -10.412  35.640  -7.903  1.00 42.30           C  
ATOM    220  CB  PRO A  33     -12.685  34.803  -8.721  1.00 42.30           C  
ATOM    221  O   PRO A  33     -10.733  36.758  -7.486  1.00 42.30           O  
ATOM    222  CG  PRO A  33     -13.575  35.592  -7.759  1.00 42.30           C  
ATOM    223  CD  PRO A  33     -13.184  35.069  -6.372  1.00 42.30           C  
ATOM    224  N   ALA A  34      -9.170  35.347  -8.288  1.00 39.86           N  
ATOM    225  CA  ALA A  34      -8.160  36.373  -8.476  1.00 39.86           C  
ATOM    226  C   ALA A  34      -8.759  37.433  -9.408  1.00 39.86           C  
ATOM    227  CB  ALA A  34      -6.877  35.739  -9.020  1.00 39.86           C  
ATOM    228  O   ALA A  34      -9.022  37.184 -10.585  1.00 39.86           O  
ATOM    229  N   ARG A  35      -9.091  38.583  -8.813  1.00 38.78           N  
ATOM    230  CA  ARG A  35      -9.608  39.755  -9.500  1.00 38.78           C  
ATOM    231  C   ARG A  35      -8.609  40.106 -10.589  1.00 38.78           C  
ATOM    232  CB  ARG A  35      -9.743  40.926  -8.510  1.00 38.78           C  
ATOM    233  O   ARG A  35      -7.458  40.404 -10.285  1.00 38.78           O  
ATOM    234  CG  ARG A  35     -11.110  41.015  -7.824  1.00 38.78           C  
ATOM    235  CD  ARG A  35     -11.068  42.123  -6.762  1.00 38.78           C  
ATOM    236  NE  ARG A  35     -12.419  42.554  -6.351  1.00 38.78           N  
ATOM    237  NH1 ARG A  35     -11.907  43.224  -4.211  1.00 38.78           N  
ATOM    238  NH2 ARG A  35     -13.971  43.528  -5.000  1.00 38.78           N  
ATOM    239  CZ  ARG A  35     -12.756  43.094  -5.193  1.00 38.78           C  
ATOM    240  N   GLY A  36      -9.081  40.113 -11.831  1.00 33.49           N  
ATOM    241  CA  GLY A  36      -8.436  40.862 -12.893  1.00 33.49           C  
ATOM    242  C   GLY A  36      -8.348  42.321 -12.463  1.00 33.49           C  
ATOM    243  O   GLY A  36      -9.360  43.014 -12.399  1.00 33.49           O  
ATOM    244  N   PHE A  37      -7.142  42.749 -12.117  1.00 37.97           N  
ATOM    245  CA  PHE A  37      -6.728  44.140 -12.125  1.00 37.97           C  
ATOM    246  C   PHE A  37      -5.593  44.214 -13.136  1.00 37.97           C  
ATOM    247  CB  PHE A  37      -6.354  44.634 -10.719  1.00 37.97           C  
ATOM    248  O   PHE A  37      -4.456  43.847 -12.853  1.00 37.97           O  
ATOM    249  CG  PHE A  37      -7.449  45.478 -10.094  1.00 37.97           C  
ATOM    250  CD1 PHE A  37      -7.381  46.882 -10.162  1.00 37.97           C  
ATOM    251  CD2 PHE A  37      -8.565  44.863  -9.499  1.00 37.97           C  
ATOM    252  CE1 PHE A  37      -8.417  47.664  -9.625  1.00 37.97           C  
ATOM    253  CE2 PHE A  37      -9.605  45.645  -8.962  1.00 37.97           C  
ATOM    254  CZ  PHE A  37      -9.529  47.048  -9.024  1.00 37.97           C  
ATOM    255  N   GLY A  38      -5.964  44.593 -14.357  1.00 32.19           N  
ATOM    256  CA  GLY A  38      -5.031  45.220 -15.269  1.00 32.19           C  
ATOM    257  C   GLY A  38      -4.820  46.642 -14.777  1.00 32.19           C  
ATOM    258  O   GLY A  38      -5.697  47.476 -14.952  1.00 32.19           O  
ATOM    259  N   ASP A  39      -3.681  46.865 -14.142  1.00 35.14           N  
ATOM    260  CA  ASP A  39      -2.951  48.123 -14.187  1.00 35.14           C  
ATOM    261  C   ASP A  39      -1.524  47.727 -14.586  1.00 35.14           C  
ATOM    262  CB  ASP A  39      -3.019  48.880 -12.845  1.00 35.14           C  
ATOM    263  O   ASP A  39      -0.996  46.733 -14.080  1.00 35.14           O  
ATOM    264  CG  ASP A  39      -4.219  49.835 -12.741  1.00 35.14           C  
ATOM    265  OD1 ASP A  39      -4.553  50.474 -13.765  1.00 35.14           O  
ATOM    266  OD2 ASP A  39      -4.769  49.968 -11.622  1.00 35.14           O  
ATOM    267  N   GLU A  40      -0.940  48.425 -15.563  1.00 43.57           N  
ATOM    268  CA  GLU A  40       0.443  48.234 -16.015  1.00 43.57           C  
ATOM    269  C   GLU A  40       1.427  48.576 -14.883  1.00 43.57           C  
ATOM    270  CB  GLU A  40       0.746  49.096 -17.260  1.00 43.57           C  
ATOM    271  O   GLU A  40       2.058  49.629 -14.868  1.00 43.57           O  
ATOM    272  CG  GLU A  40       0.168  48.586 -18.584  1.00 43.57           C  
ATOM    273  CD  GLU A  40       0.799  49.349 -19.764  1.00 43.57           C  
ATOM    274  OE1 GLU A  40       1.480  48.692 -20.587  1.00 43.57           O  
ATOM    275  OE2 GLU A  40       0.587  50.580 -19.845  1.00 43.57           O  
ATOM    276  N   GLU A  41       1.563  47.689 -13.901  1.00 48.99           N  
ATOM    277  CA  GLU A  41       2.703  47.703 -12.999  1.00 48.99           C  
ATOM    278  C   GLU A  41       3.913  47.297 -13.843  1.00 48.99           C  
ATOM    279  CB  GLU A  41       2.437  46.794 -11.785  1.00 48.99           C  
ATOM    280  O   GLU A  41       3.950  46.203 -14.414  1.00 48.99           O  
ATOM    281  CG  GLU A  41       3.299  47.182 -10.572  1.00 48.99           C  
ATOM    282  CD  GLU A  41       2.922  46.420  -9.286  1.00 48.99           C  
ATOM    283  OE1 GLU A  41       3.266  46.928  -8.193  1.00 48.99           O  
ATOM    284  OE2 GLU A  41       2.320  45.326  -9.385  1.00 48.99           O  
ATOM    285  N   GLU A  42       4.856  48.223 -14.010  1.00 55.10           N  
ATOM    286  CA  GLU A  42       6.082  48.054 -14.783  1.00 55.10           C  
ATOM    287  C   GLU A  42       6.796  46.772 -14.322  1.00 55.10           C  
ATOM    288  CB  GLU A  42       6.910  49.344 -14.615  1.00 55.10           C  
ATOM    289  O   GLU A  42       7.479  46.756 -13.299  1.00 55.10           O  
ATOM    290  CG  GLU A  42       8.140  49.438 -15.531  1.00 55.10           C  
ATOM    291  CD  GLU A  42       8.658  50.884 -15.687  1.00 55.10           C  
ATOM    292  OE1 GLU A  42       9.283  51.153 -16.744  1.00 55.10           O  
ATOM    293  OE2 GLU A  42       8.424  51.709 -14.774  1.00 55.10           O  
ATOM    294  N   ARG A  43       6.547  45.655 -15.031  1.00 60.35           N  
ATOM    295  CA  ARG A  43       6.955  44.308 -14.605  1.00 60.35           C  
ATOM    296  C   ARG A  43       8.473  44.269 -14.453  1.00 60.35           C  
ATOM    297  CB  ARG A  43       6.454  43.215 -15.570  1.00 60.35           C  
ATOM    298  O   ARG A  43       9.206  44.233 -15.450  1.00 60.35           O  
ATOM    299  CG  ARG A  43       4.941  42.942 -15.492  1.00 60.35           C  
ATOM    300  CD  ARG A  43       4.569  41.785 -16.437  1.00 60.35           C  
ATOM    301  NE  ARG A  43       3.108  41.601 -16.561  1.00 60.35           N  
ATOM    302  NH1 ARG A  43       3.135  40.195 -18.394  1.00 60.35           N  
ATOM    303  NH2 ARG A  43       1.197  40.762 -17.489  1.00 60.35           N  
ATOM    304  CZ  ARG A  43       2.493  40.863 -17.476  1.00 60.35           C  
ATOM    305  N   ARG A  44       8.916  44.316 -13.196  1.00 77.73           N  
ATOM    306  CA  ARG A  44      10.312  44.230 -12.771  1.00 77.73           C  
ATOM    307  C   ARG A  44      10.874  42.849 -13.111  1.00 77.73           C  
ATOM    308  CB  ARG A  44      10.375  44.563 -11.270  1.00 77.73           C  
ATOM    309  O   ARG A  44      10.126  41.895 -13.299  1.00 77.73           O  
ATOM    310  CG  ARG A  44      11.792  44.888 -10.783  1.00 77.73           C  
ATOM    311  CD  ARG A  44      11.761  45.403  -9.343  1.00 77.73           C  
ATOM    312  NE  ARG A  44      13.098  45.856  -8.928  1.00 77.73           N  
ATOM    313  NH1 ARG A  44      12.539  46.832  -6.929  1.00 77.73           N  
ATOM    314  NH2 ARG A  44      14.649  46.909  -7.704  1.00 77.73           N  
ATOM    315  CZ  ARG A  44      13.417  46.526  -7.845  1.00 77.73           C  
ATOM    316  N   CYS A  45      12.196  42.752 -13.219  1.00 89.82           N  
ATOM    317  CA  CYS A  45      12.852  41.471 -13.449  1.00 89.82           C  
ATOM    318  C   CYS A  45      12.578  40.494 -12.292  1.00 89.82           C  
ATOM    319  CB  CYS A  45      14.361  41.673 -13.614  1.00 89.82           C  
ATOM    320  O   CYS A  45      12.768  40.846 -11.127  1.00 89.82           O  
ATOM    321  SG  CYS A  45      14.918  42.888 -14.840  1.00 89.82           S  
ATOM    322  N   ASP A  46      12.228  39.258 -12.629  1.00 91.24           N  
ATOM    323  CA  ASP A  46      11.950  38.172 -11.693  1.00 91.24           C  
ATOM    324  C   ASP A  46      13.089  37.140 -11.676  1.00 91.24           C  
ATOM    325  CB  ASP A  46      10.638  37.471 -12.073  1.00 91.24           C  
ATOM    326  O   ASP A  46      13.680  36.860 -12.721  1.00 91.24           O  
ATOM    327  CG  ASP A  46       9.384  38.251 -11.679  1.00 91.24           C  
ATOM    328  OD1 ASP A  46       9.432  38.950 -10.642  1.00 91.24           O  
ATOM    329  OD2 ASP A  46       8.355  38.009 -12.346  1.00 91.24           O  
ATOM    330  N   PRO A  47      13.396  36.505 -10.530  1.00 93.63           N  
ATOM    331  CA  PRO A  47      14.372  35.417 -10.472  1.00 93.63           C  
ATOM    332  C   PRO A  47      13.971  34.213 -11.337  1.00 93.63           C  
ATOM    333  CB  PRO A  47      14.477  35.029  -8.994  1.00 93.63           C  
ATOM    334  O   PRO A  47      12.799  33.823 -11.367  1.00 93.63           O  
ATOM    335  CG  PRO A  47      13.989  36.274  -8.256  1.00 93.63           C  
ATOM    336  CD  PRO A  47      12.934  36.848  -9.196  1.00 93.63           C  
ATOM    337  N   ILE A  48      14.949  33.582 -11.991  1.00 94.57           N  
ATOM    338  CA  ILE A  48      14.741  32.353 -12.771  1.00 94.57           C  
ATOM    339  C   ILE A  48      14.489  31.174 -11.823  1.00 94.57           C  
ATOM    340  CB  ILE A  48      15.924  32.082 -13.730  1.00 94.57           C  
ATOM    341  O   ILE A  48      15.334  30.822 -10.996  1.00 94.57           O  
ATOM    342  CG1 ILE A  48      16.033  33.227 -14.762  1.00 94.57           C  
ATOM    343  CG2 ILE A  48      15.747  30.730 -14.453  1.00 94.57           C  
ATOM    344  CD1 ILE A  48      17.282  33.161 -15.646  1.00 94.57           C  
ATOM    345  N   ARG A  49      13.325  30.533 -11.956  1.00 93.13           N  
ATOM    346  CA  ARG A  49      12.908  29.389 -11.122  1.00 93.13           C  
ATOM    347  C   ARG A  49      13.146  28.032 -11.787  1.00 93.13           C  
ATOM    348  CB  ARG A  49      11.439  29.557 -10.709  1.00 93.13           C  
ATOM    349  O   ARG A  49      13.131  27.019 -11.099  1.00 93.13           O  
ATOM    350  CG  ARG A  49      11.221  30.848  -9.907  1.00 93.13           C  
ATOM    351  CD  ARG A  49       9.769  30.960  -9.443  1.00 93.13           C  
ATOM    352  NE  ARG A  49       9.518  32.271  -8.816  1.00 93.13           N  
ATOM    353  NH1 ARG A  49       7.310  31.930  -8.298  1.00 93.13           N  
ATOM    354  NH2 ARG A  49       8.252  33.909  -7.868  1.00 93.13           N  
ATOM    355  CZ  ARG A  49       8.367  32.695  -8.326  1.00 93.13           C  
ATOM    356  N   ILE A  50      13.398  28.026 -13.094  1.00 93.38           N  
ATOM    357  CA  ILE A  50      13.605  26.815 -13.892  1.00 93.38           C  
ATOM    358  C   ILE A  50      15.014  26.275 -13.646  1.00 93.38           C  
ATOM    359  CB  ILE A  50      13.376  27.098 -15.393  1.00 93.38           C  
ATOM    360  O   ILE A  50      15.999  26.914 -14.018  1.00 93.38           O  
ATOM    361  CG1 ILE A  50      12.038  27.838 -15.622  1.00 93.38           C  
ATOM    362  CG2 ILE A  50      13.443  25.770 -16.167  1.00 93.38           C  
ATOM    363  CD1 ILE A  50      11.711  28.070 -17.098  1.00 93.38           C  
ATOM    364  N   SER A  51      15.106  25.083 -13.058  1.00 91.76           N  
ATOM    365  CA  SER A  51      16.370  24.479 -12.602  1.00 91.76           C  
ATOM    366  C   SER A  51      17.454  24.406 -13.688  1.00 91.76           C  
ATOM    367  CB  SER A  51      16.096  23.078 -12.043  1.00 91.76           C  
ATOM    368  O   SER A  51      18.599  24.777 -13.439  1.00 91.76           O  
ATOM    369  OG  SER A  51      15.473  22.258 -13.019  1.00 91.76           O  
ATOM    370  N   MET A  52      17.099  24.016 -14.917  1.00 90.76           N  
ATOM    371  CA  MET A  52      18.056  23.890 -16.026  1.00 90.76           C  
ATOM    372  C   MET A  52      18.574  25.230 -16.575  1.00 90.76           C  
ATOM    373  CB  MET A  52      17.445  23.040 -17.149  1.00 90.76           C  
ATOM    374  O   MET A  52      19.519  25.235 -17.359  1.00 90.76           O  
ATOM    375  CG  MET A  52      16.431  23.811 -18.007  1.00 90.76           C  
ATOM    376  SD  MET A  52      15.451  22.800 -19.141  1.00 90.76           S  
ATOM    377  CE  MET A  52      16.766  21.919 -20.011  1.00 90.76           C  
ATOM    378  N   CYS A  53      17.956  26.353 -16.203  1.00 94.59           N  
ATOM    379  CA  CYS A  53      18.331  27.687 -16.674  1.00 94.59           C  
ATOM    380  C   CYS A  53      18.948  28.566 -15.579  1.00 94.59           C  
ATOM    381  CB  CYS A  53      17.127  28.355 -17.345  1.00 94.59           C  
ATOM    382  O   CYS A  53      19.197  29.749 -15.803  1.00 94.59           O  
ATOM    383  SG  CYS A  53      16.496  27.517 -18.826  1.00 94.59           S  
ATOM    384  N   GLN A  54      19.199  28.008 -14.395  1.00 91.45           N  
ATOM    385  CA  GLN A  54      19.894  28.705 -13.319  1.00 91.45           C  
ATOM    386  C   GLN A  54      21.410  28.674 -13.541  1.00 91.45           C  
ATOM    387  CB  GLN A  54      19.495  28.092 -11.970  1.00 91.45           C  
ATOM    388  O   GLN A  54      21.955  27.694 -14.043  1.00 91.45           O  
ATOM    389  CG  GLN A  54      18.055  28.485 -11.611  1.00 91.45           C  
ATOM    390  CD  GLN A  54      17.513  27.792 -10.368  1.00 91.45           C  
ATOM    391  NE2 GLN A  54      16.350  28.201  -9.913  1.00 91.45           N  
ATOM    392  OE1 GLN A  54      18.102  26.898  -9.782  1.00 91.45           O  
ATOM    393  N   ASN A  55      22.103  29.737 -13.121  1.00 84.25           N  
ATOM    394  CA  ASN A  55      23.567  29.841 -13.143  1.00 84.25           C  
ATOM    395  C   ASN A  55      24.215  29.764 -14.540  1.00 84.25           C  
ATOM    396  CB  ASN A  55      24.186  28.858 -12.130  1.00 84.25           C  
ATOM    397  O   ASN A  55      25.389  29.424 -14.657  1.00 84.25           O  
ATOM    398  CG  ASN A  55      23.613  29.020 -10.739  1.00 84.25           C  
ATOM    399  ND2 ASN A  55      23.173  27.946 -10.127  1.00 84.25           N  
ATOM    400  OD1 ASN A  55      23.543  30.112 -10.193  1.00 84.25           O  
ATOM    401  N   LEU A  56      23.494  30.153 -15.596  1.00 83.87           N  
ATOM    402  CA  LEU A  56      24.020  30.229 -16.968  1.00 83.87           C  
ATOM    403  C   LEU A  56      24.723  31.565 -17.286  1.00 83.87           C  
ATOM    404  CB  LEU A  56      22.890  29.907 -17.963  1.00 83.87           C  
ATOM    405  O   LEU A  56      24.970  31.871 -18.444  1.00 83.87           O  
ATOM    406  CG  LEU A  56      22.335  28.473 -17.875  1.00 83.87           C  
ATOM    407  CD1 LEU A  56      21.236  28.320 -18.922  1.00 83.87           C  
ATOM    408  CD2 LEU A  56      23.393  27.404 -18.158  1.00 83.87           C  
ATOM    409  N   GLY A  57      25.030  32.382 -16.273  1.00 85.49           N  
ATOM    410  CA  GLY A  57      25.625  33.721 -16.421  1.00 85.49           C  
ATOM    411  C   GLY A  57      24.657  34.879 -16.149  1.00 85.49           C  
ATOM    412  O   GLY A  57      25.090  36.010 -15.951  1.00 85.49           O  
ATOM    413  N   TYR A  58      23.357  34.599 -16.055  1.00 91.10           N  
ATOM    414  CA  TYR A  58      22.326  35.515 -15.565  1.00 91.10           C  
ATOM    415  C   TYR A  58      21.275  34.722 -14.777  1.00 91.10           C  
ATOM    416  CB  TYR A  58      21.696  36.301 -16.726  1.00 91.10           C  
ATOM    417  O   TYR A  58      21.083  33.534 -15.016  1.00 91.10           O  
ATOM    418  CG  TYR A  58      20.977  35.438 -17.744  1.00 91.10           C  
ATOM    419  CD1 TYR A  58      21.712  34.789 -18.755  1.00 91.10           C  
ATOM    420  CD2 TYR A  58      19.583  35.257 -17.663  1.00 91.10           C  
ATOM    421  CE1 TYR A  58      21.066  33.935 -19.666  1.00 91.10           C  
ATOM    422  CE2 TYR A  58      18.935  34.407 -18.577  1.00 91.10           C  
ATOM    423  OH  TYR A  58      19.062  32.896 -20.446  1.00 91.10           O  
ATOM    424  CZ  TYR A  58      19.674  33.736 -19.573  1.00 91.10           C  
ATOM    425  N   ASN A  59      20.616  35.380 -13.819  1.00 91.93           N  
ATOM    426  CA  ASN A  59      19.689  34.730 -12.879  1.00 91.93           C  
ATOM    427  C   ASN A  59      18.319  35.424 -12.788  1.00 91.93           C  
ATOM    428  CB  ASN A  59      20.382  34.617 -11.505  1.00 91.93           C  
ATOM    429  O   ASN A  59      17.498  35.055 -11.948  1.00 91.93           O  
ATOM    430  CG  ASN A  59      21.449  33.531 -11.447  1.00 91.93           C  
ATOM    431  ND2 ASN A  59      22.407  33.654 -10.559  1.00 91.93           N  
ATOM    432  OD1 ASN A  59      21.426  32.538 -12.153  1.00 91.93           O  
ATOM    433  N   VAL A  60      18.064  36.431 -13.628  1.00 92.96           N  
ATOM    434  CA  VAL A  60      16.807  37.191 -13.648  1.00 92.96           C  
ATOM    435  C   VAL A  60      16.253  37.297 -15.066  1.00 92.96           C  
ATOM    436  CB  VAL A  60      16.941  38.582 -12.998  1.00 92.96           C  
ATOM    437  O   VAL A  60      17.007  37.448 -16.029  1.00 92.96           O  
ATOM    438  CG1 VAL A  60      17.268  38.477 -11.503  1.00 92.96           C  
ATOM    439  CG2 VAL A  60      17.998  39.471 -13.667  1.00 92.96           C  
ATOM    440  N   THR A  61      14.932  37.224 -15.182  1.00 94.22           N  
ATOM    441  CA  THR A  61      14.181  37.207 -16.439  1.00 94.22           C  
ATOM    442  C   THR A  61      12.954  38.117 -16.363  1.00 94.22           C  
ATOM    443  CB  THR A  61      13.819  35.758 -16.813  1.00 94.22           C  
ATOM    444  O   THR A  61      12.685  38.721 -15.328  1.00 94.22           O  
ATOM    445  CG2 THR A  61      12.763  35.120 -15.907  1.00 94.22           C  
ATOM    446  OG1 THR A  61      13.339  35.713 -18.132  1.00 94.22           O  
ATOM    447  N   LYS A  62      12.224  38.263 -17.468  1.00 91.36           N  
ATOM    448  CA  LYS A  62      10.971  39.020 -17.550  1.00 91.36           C  
ATOM    449  C   LYS A  62       9.997  38.288 -18.460  1.00 91.36           C  
ATOM    450  CB  LYS A  62      11.262  40.442 -18.047  1.00 91.36           C  
ATOM    451  O   LYS A  62      10.397  37.806 -19.517  1.00 91.36           O  
ATOM    452  CG  LYS A  62      10.018  41.338 -18.142  1.00 91.36           C  
ATOM    453  CD  LYS A  62      10.421  42.779 -18.485  1.00 91.36           C  
ATOM    454  CE  LYS A  62       9.178  43.672 -18.544  1.00 91.36           C  
ATOM    455  NZ  LYS A  62       9.544  45.091 -18.758  1.00 91.36           N  
ATOM    456  N   MET A  63       8.732  38.248 -18.044  1.00 91.33           N  
ATOM    457  CA  MET A  63       7.632  37.677 -18.819  1.00 91.33           C  
ATOM    458  C   MET A  63       6.720  38.793 -19.382  1.00 91.33           C  
ATOM    459  CB  MET A  63       6.844  36.653 -17.985  1.00 91.33           C  
ATOM    460  O   MET A  63       6.492  39.794 -18.690  1.00 91.33           O  
ATOM    461  CG  MET A  63       7.715  35.538 -17.382  1.00 91.33           C  
ATOM    462  SD  MET A  63       8.730  34.588 -18.553  1.00 91.33           S  
ATOM    463  CE  MET A  63       7.484  33.493 -19.272  1.00 91.33           C  
ATOM    464  N   PRO A  64       6.169  38.648 -20.600  1.00 92.97           N  
ATOM    465  CA  PRO A  64       6.256  37.464 -21.449  1.00 92.97           C  
ATOM    466  C   PRO A  64       7.642  37.245 -22.064  1.00 92.97           C  
ATOM    467  CB  PRO A  64       5.184  37.637 -22.525  1.00 92.97           C  
ATOM    468  O   PRO A  64       8.379  38.193 -22.331  1.00 92.97           O  
ATOM    469  CG  PRO A  64       5.067  39.155 -22.650  1.00 92.97           C  
ATOM    470  CD  PRO A  64       5.307  39.640 -21.222  1.00 92.97           C  
ATOM    471  N   ASN A  65       8.001  35.977 -22.261  1.00 93.18           N  
ATOM    472  CA  ASN A  65       9.249  35.606 -22.932  1.00 93.18           C  
ATOM    473  C   ASN A  65       9.152  35.804 -24.462  1.00 93.18           C  
ATOM    474  CB  ASN A  65       9.635  34.175 -22.519  1.00 93.18           C  
ATOM    475  O   ASN A  65       8.120  36.216 -24.993  1.00 93.18           O  
ATOM    476  CG  ASN A  65       8.701  33.100 -23.041  1.00 93.18           C  
ATOM    477  ND2 ASN A  65       8.854  31.885 -22.587  1.00 93.18           N  
ATOM    478  OD1 ASN A  65       7.850  33.316 -23.884  1.00 93.18           O  
ATOM    479  N   LEU A  66      10.210  35.454 -25.203  1.00 92.85           N  
ATOM    480  CA  LEU A  66      10.267  35.655 -26.661  1.00 92.85           C  
ATOM    481  C   LEU A  66       9.332  34.734 -27.464  1.00 92.85           C  
ATOM    482  CB  LEU A  66      11.719  35.503 -27.147  1.00 92.85           C  
ATOM    483  O   LEU A  66       9.185  34.917 -28.673  1.00 92.85           O  
ATOM    484  CG  LEU A  66      12.721  36.457 -26.479  1.00 92.85           C  
ATOM    485  CD1 LEU A  66      14.114  36.220 -27.045  1.00 92.85           C  
ATOM    486  CD2 LEU A  66      12.381  37.933 -26.699  1.00 92.85           C  
ATOM    487  N   VAL A  67       8.704  33.748 -26.815  1.00 92.19           N  
ATOM    488  CA  VAL A  67       7.729  32.833 -27.433  1.00 92.19           C  
ATOM    489  C   VAL A  67       6.288  33.105 -26.992  1.00 92.19           C  
ATOM    490  CB  VAL A  67       8.123  31.355 -27.250  1.00 92.19           C  
ATOM    491  O   VAL A  67       5.378  32.437 -27.475  1.00 92.19           O  
ATOM    492  CG1 VAL A  67       9.499  31.084 -27.870  1.00 92.19           C  
ATOM    493  CG2 VAL A  67       8.161  30.907 -25.789  1.00 92.19           C  
ATOM    494  N   GLY A  68       6.069  34.105 -26.133  1.00 91.73           N  
ATOM    495  CA  GLY A  68       4.742  34.545 -25.702  1.00 91.73           C  
ATOM    496  C   GLY A  68       4.174  33.820 -24.481  1.00 91.73           C  
ATOM    497  O   GLY A  68       2.979  33.927 -24.226  1.00 91.73           O  
ATOM    498  N   HIS A  69       4.983  33.086 -23.714  1.00 93.04           N  
ATOM    499  CA  HIS A  69       4.530  32.573 -22.419  1.00 93.04           C  
ATOM    500  C   HIS A  69       4.511  33.692 -21.386  1.00 93.04           C  
ATOM    501  CB  HIS A  69       5.414  31.433 -21.917  1.00 93.04           C  
ATOM    502  O   HIS A  69       5.493  34.419 -21.257  1.00 93.04           O  
ATOM    503  CG  HIS A  69       5.443  30.230 -22.812  1.00 93.04           C  
ATOM    504  CD2 HIS A  69       4.493  29.850 -23.722  1.00 93.04           C  
ATOM    505  ND1 HIS A  69       6.369  29.223 -22.744  1.00 93.04           N  
ATOM    506  CE1 HIS A  69       5.973  28.247 -23.572  1.00 93.04           C  
ATOM    507  NE2 HIS A  69       4.843  28.591 -24.203  1.00 93.04           N  
ATOM    508  N   GLU A  70       3.431  33.783 -20.613  1.00 92.22           N  
ATOM    509  CA  GLU A  70       3.275  34.762 -19.528  1.00 92.22           C  
ATOM    510  C   GLU A  70       3.843  34.254 -18.191  1.00 92.22           C  
ATOM    511  CB  GLU A  70       1.786  35.107 -19.368  1.00 92.22           C  
ATOM    512  O   GLU A  70       4.171  35.052 -17.315  1.00 92.22           O  
ATOM    513  CG  GLU A  70       1.169  35.831 -20.577  1.00 92.22           C  
ATOM    514  CD  GLU A  70       1.718  37.251 -20.822  1.00 92.22           C  
ATOM    515  OE1 GLU A  70       1.739  37.658 -22.002  1.00 92.22           O  
ATOM    516  OE2 GLU A  70       2.080  37.962 -19.844  1.00 92.22           O  
ATOM    517  N   LEU A  71       3.996  32.934 -18.026  1.00 93.08           N  
ATOM    518  CA  LEU A  71       4.475  32.300 -16.794  1.00 93.08           C  
ATOM    519  C   LEU A  71       5.737  31.465 -17.045  1.00 93.08           C  
ATOM    520  CB  LEU A  71       3.355  31.428 -16.195  1.00 93.08           C  
ATOM    521  O   LEU A  71       5.837  30.745 -18.040  1.00 93.08           O  
ATOM    522  CG  LEU A  71       2.054  32.171 -15.833  1.00 93.08           C  
ATOM    523  CD1 LEU A  71       0.999  31.162 -15.381  1.00 93.08           C  
ATOM    524  CD2 LEU A  71       2.268  33.179 -14.699  1.00 93.08           C  
ATOM    525  N   GLN A  72       6.691  31.500 -16.104  1.00 94.00           N  
ATOM    526  CA  GLN A  72       7.894  30.654 -16.174  1.00 94.00           C  
ATOM    527  C   GLN A  72       7.558  29.151 -16.144  1.00 94.00           C  
ATOM    528  CB  GLN A  72       8.877  30.982 -15.035  1.00 94.00           C  
ATOM    529  O   GLN A  72       8.283  28.363 -16.738  1.00 94.00           O  
ATOM    530  CG  GLN A  72       9.598  32.333 -15.190  1.00 94.00           C  
ATOM    531  CD  GLN A  72      10.708  32.508 -14.148  1.00 94.00           C  
ATOM    532  NE2 GLN A  72      10.768  33.625 -13.455  1.00 94.00           N  
ATOM    533  OE1 GLN A  72      11.528  31.630 -13.915  1.00 94.00           O  
ATOM    534  N   THR A  73       6.452  28.749 -15.511  1.00 92.98           N  
ATOM    535  CA  THR A  73       5.990  27.348 -15.473  1.00 92.98           C  
ATOM    536  C   THR A  73       5.605  26.822 -16.854  1.00 92.98           C  
ATOM    537  CB  THR A  73       4.773  27.211 -14.546  1.00 92.98           C  
ATOM    538  O   THR A  73       5.898  25.676 -17.184  1.00 92.98           O  
ATOM    539  CG2 THR A  73       5.178  27.394 -13.081  1.00 92.98           C  
ATOM    540  OG1 THR A  73       3.809  28.206 -14.836  1.00 92.98           O  
ATOM    541  N   ASP A  74       5.005  27.669 -17.691  1.00 93.26           N  
ATOM    542  CA  ASP A  74       4.619  27.298 -19.056  1.00 93.26           C  
ATOM    543  C   ASP A  74       5.868  27.182 -19.941  1.00 93.26           C  
ATOM    544  CB  ASP A  74       3.639  28.338 -19.626  1.00 93.26           C  
ATOM    545  O   ASP A  74       5.998  26.274 -20.764  1.00 93.26           O  
ATOM    546  CG  ASP A  74       2.362  28.537 -18.798  1.00 93.26           C  
ATOM    547  OD1 ASP A  74       2.068  27.690 -17.922  1.00 93.26           O  
ATOM    548  OD2 ASP A  74       1.718  29.587 -19.009  1.00 93.26           O  
ATOM    549  N   ALA A  75       6.845  28.069 -19.716  1.00 93.91           N  
ATOM    550  CA  ALA A  75       8.167  27.976 -20.324  1.00 93.91           C  
ATOM    551  C   ALA A  75       8.925  26.710 -19.899  1.00 93.91           C  
ATOM    552  CB  ALA A  75       8.936  29.266 -20.021  1.00 93.91           C  
ATOM    553  O   ALA A  75       9.528  26.072 -20.756  1.00 93.91           O  
ATOM    554  N   GLU A  76       8.858  26.308 -18.630  1.00 94.98           N  
ATOM    555  CA  GLU A  76       9.465  25.070 -18.124  1.00 94.98           C  
ATOM    556  C   GLU A  76       8.857  23.823 -18.776  1.00 94.98           C  
ATOM    557  CB  GLU A  76       9.323  25.032 -16.595  1.00 94.98           C  
ATOM    558  O   GLU A  76       9.588  22.943 -19.238  1.00 94.98           O  
ATOM    559  CG  GLU A  76      10.008  23.817 -15.952  1.00 94.98           C  
ATOM    560  CD  GLU A  76      10.223  24.018 -14.443  1.00 94.98           C  
ATOM    561  OE1 GLU A  76      11.300  23.602 -13.951  1.00 94.98           O  
ATOM    562  OE2 GLU A  76       9.341  24.629 -13.796  1.00 94.98           O  
ATOM    563  N   LEU A  77       7.528  23.773 -18.906  1.00 93.27           N  
ATOM    564  CA  LEU A  77       6.845  22.666 -19.575  1.00 93.27           C  
ATOM    565  C   LEU A  77       7.298  22.508 -21.034  1.00 93.27           C  
ATOM    566  CB  LEU A  77       5.327  22.886 -19.480  1.00 93.27           C  
ATOM    567  O   LEU A  77       7.487  21.387 -21.497  1.00 93.27           O  
ATOM    568  CG  LEU A  77       4.495  21.734 -20.078  1.00 93.27           C  
ATOM    569  CD1 LEU A  77       4.685  20.421 -19.314  1.00 93.27           C  
ATOM    570  CD2 LEU A  77       3.012  22.100 -20.044  1.00 93.27           C  
ATOM    571  N   GLN A  78       7.516  23.609 -21.761  1.00 92.00           N  
ATOM    572  CA  GLN A  78       8.018  23.527 -23.134  1.00 92.00           C  
ATOM    573  C   GLN A  78       9.527  23.248 -23.192  1.00 92.00           C  
ATOM    574  CB  GLN A  78       7.616  24.777 -23.923  1.00 92.00           C  
ATOM    575  O   GLN A  78       9.964  22.444 -24.014  1.00 92.00           O  
ATOM    576  CG  GLN A  78       7.847  24.555 -25.428  1.00 92.00           C  
ATOM    577  CD  GLN A  78       7.201  25.612 -26.318  1.00 92.00           C  
ATOM    578  NE2 GLN A  78       7.167  25.421 -27.616  1.00 92.00           N  
ATOM    579  OE1 GLN A  78       6.701  26.630 -25.893  1.00 92.00           O  
ATOM    580  N   LEU A  79      10.331  23.853 -22.314  1.00 93.98           N  
ATOM    581  CA  LEU A  79      11.778  23.623 -22.232  1.00 93.98           C  
ATOM    582  C   LEU A  79      12.117  22.156 -21.952  1.00 93.98           C  
ATOM    583  CB  LEU A  79      12.381  24.504 -21.125  1.00 93.98           C  
ATOM    584  O   LEU A  79      13.008  21.602 -22.594  1.00 93.98           O  
ATOM    585  CG  LEU A  79      12.769  25.919 -21.576  1.00 93.98           C  
ATOM    586  CD1 LEU A  79      13.088  26.762 -20.341  1.00 93.98           C  
ATOM    587  CD2 LEU A  79      14.012  25.888 -22.468  1.00 93.98           C  
ATOM    588  N   THR A  80      11.376  21.507 -21.053  1.00 91.54           N  
ATOM    589  CA  THR A  80      11.588  20.093 -20.701  1.00 91.54           C  
ATOM    590  C   THR A  80      11.391  19.139 -21.884  1.00 91.54           C  
ATOM    591  CB  THR A  80      10.697  19.654 -19.529  1.00 91.54           C  
ATOM    592  O   THR A  80      11.995  18.066 -21.900  1.00 91.54           O  
ATOM    593  CG2 THR A  80      11.135  20.264 -18.200  1.00 91.54           C  
ATOM    594  OG1 THR A  80       9.361  20.014 -19.746  1.00 91.54           O  
ATOM    595  N   THR A  81      10.650  19.538 -22.929  1.00 91.85           N  
ATOM    596  CA  THR A  81      10.531  18.749 -24.173  1.00 91.85           C  
ATOM    597  C   THR A  81      11.829  18.692 -24.984  1.00 91.85           C  
ATOM    598  CB  THR A  81       9.391  19.235 -25.085  1.00 91.85           C  
ATOM    599  O   THR A  81      12.024  17.758 -25.759  1.00 91.85           O  
ATOM    600  CG2 THR A  81       8.057  19.389 -24.359  1.00 91.85           C  
ATOM    601  OG1 THR A  81       9.686  20.462 -25.712  1.00 91.85           O  
ATOM    602  N   PHE A  82      12.750  19.642 -24.781  1.00 92.17           N  
ATOM    603  CA  PHE A  82      14.065  19.664 -25.428  1.00 92.17           C  
ATOM    604  C   PHE A  82      15.137  18.876 -24.664  1.00 92.17           C  
ATOM    605  CB  PHE A  82      14.523  21.110 -25.658  1.00 92.17           C  
ATOM    606  O   PHE A  82      16.239  18.714 -25.189  1.00 92.17           O  
ATOM    607  CG  PHE A  82      13.718  21.868 -26.693  1.00 92.17           C  
ATOM    608  CD1 PHE A  82      14.001  21.701 -28.061  1.00 92.17           C  
ATOM    609  CD2 PHE A  82      12.682  22.730 -26.295  1.00 92.17           C  
ATOM    610  CE1 PHE A  82      13.252  22.396 -29.028  1.00 92.17           C  
ATOM    611  CE2 PHE A  82      11.928  23.419 -27.259  1.00 92.17           C  
ATOM    612  CZ  PHE A  82      12.215  23.257 -28.626  1.00 92.17           C  
ATOM    613  N   THR A  83      14.845  18.354 -23.466  1.00 89.76           N  
ATOM    614  CA  THR A  83      15.805  17.587 -22.649  1.00 89.76           C  
ATOM    615  C   THR A  83      16.516  16.469 -23.428  1.00 89.76           C  
ATOM    616  CB  THR A  83      15.135  17.034 -21.381  1.00 89.76           C  
ATOM    617  O   THR A  83      17.743  16.410 -23.334  1.00 89.76           O  
ATOM    618  CG2 THR A  83      16.091  16.256 -20.480  1.00 89.76           C  
ATOM    619  OG1 THR A  83      14.652  18.113 -20.621  1.00 89.76           O  
ATOM    620  N   PRO A  84      15.841  15.651 -24.268  1.00 87.32           N  
ATOM    621  CA  PRO A  84      16.522  14.643 -25.089  1.00 87.32           C  
ATOM    622  C   PRO A  84      17.555  15.230 -26.051  1.00 87.32           C  
ATOM    623  CB  PRO A  84      15.424  13.937 -25.892  1.00 87.32           C  
ATOM    624  O   PRO A  84      18.636  14.675 -26.212  1.00 87.32           O  
ATOM    625  CG  PRO A  84      14.205  14.120 -25.009  1.00 87.32           C  
ATOM    626  CD  PRO A  84      14.398  15.515 -24.431  1.00 87.32           C  
ATOM    627  N   LEU A  85      17.244  16.367 -26.682  1.00 90.22           N  
ATOM    628  CA  LEU A  85      18.133  17.023 -27.643  1.00 90.22           C  
ATOM    629  C   LEU A  85      19.327  17.687 -26.941  1.00 90.22           C  
ATOM    630  CB  LEU A  85      17.310  18.038 -28.456  1.00 90.22           C  
ATOM    631  O   LEU A  85      20.438  17.679 -27.468  1.00 90.22           O  
ATOM    632  CG  LEU A  85      18.050  18.604 -29.682  1.00 90.22           C  
ATOM    633  CD1 LEU A  85      18.232  17.559 -30.785  1.00 90.22           C  
ATOM    634  CD2 LEU A  85      17.258  19.783 -30.251  1.00 90.22           C  
ATOM    635  N   ILE A  86      19.106  18.228 -25.738  1.00 90.36           N  
ATOM    636  CA  ILE A  86      20.168  18.757 -24.871  1.00 90.36           C  
ATOM    637  C   ILE A  86      21.114  17.628 -24.454  1.00 90.36           C  
ATOM    638  CB  ILE A  86      19.563  19.498 -23.659  1.00 90.36           C  
ATOM    639  O   ILE A  86      22.324  17.769 -24.599  1.00 90.36           O  
ATOM    640  CG1 ILE A  86      18.804  20.759 -24.133  1.00 90.36           C  
ATOM    641  CG2 ILE A  86      20.655  19.888 -22.642  1.00 90.36           C  
ATOM    642  CD1 ILE A  86      17.929  21.365 -23.035  1.00 90.36           C  
ATOM    643  N   GLN A  87      20.573  16.492 -24.008  1.00 87.06           N  
ATOM    644  CA  GLN A  87      21.355  15.315 -23.617  1.00 87.06           C  
ATOM    645  C   GLN A  87      22.077  14.658 -24.798  1.00 87.06           C  
ATOM    646  CB  GLN A  87      20.429  14.293 -22.952  1.00 87.06           C  
ATOM    647  O   GLN A  87      23.180  14.149 -24.624  1.00 87.06           O  
ATOM    648  CG  GLN A  87      19.996  14.732 -21.546  1.00 87.06           C  
ATOM    649  CD  GLN A  87      18.997  13.765 -20.921  1.00 87.06           C  
ATOM    650  NE2 GLN A  87      18.738  13.878 -19.637  1.00 87.06           N  
ATOM    651  OE1 GLN A  87      18.418  12.902 -21.557  1.00 87.06           O  
ATOM    652  N   TYR A  88      21.495  14.709 -26.000  1.00 87.75           N  
ATOM    653  CA  TYR A  88      22.162  14.270 -27.227  1.00 87.75           C  
ATOM    654  C   TYR A  88      23.452  15.064 -27.498  1.00 87.75           C  
ATOM    655  CB  TYR A  88      21.182  14.397 -28.403  1.00 87.75           C  
ATOM    656  O   TYR A  88      24.381  14.548 -28.113  1.00 87.75           O  
ATOM    657  CG  TYR A  88      21.703  13.801 -29.693  1.00 87.75           C  
ATOM    658  CD1 TYR A  88      22.498  14.571 -30.563  1.00 87.75           C  
ATOM    659  CD2 TYR A  88      21.432  12.455 -29.995  1.00 87.75           C  
ATOM    660  CE1 TYR A  88      23.034  13.993 -31.730  1.00 87.75           C  
ATOM    661  CE2 TYR A  88      21.962  11.874 -31.161  1.00 87.75           C  
ATOM    662  OH  TYR A  88      23.269  12.073 -33.152  1.00 87.75           O  
ATOM    663  CZ  TYR A  88      22.761  12.642 -32.030  1.00 87.75           C  
ATOM    664  N   GLY A  89      23.529  16.319 -27.041  1.00 87.00           N  
ATOM    665  CA  GLY A  89      24.762  17.103 -27.094  1.00 87.00           C  
ATOM    666  C   GLY A  89      25.149  17.566 -28.501  1.00 87.00           C  
ATOM    667  O   GLY A  89      26.332  17.696 -28.807  1.00 87.00           O  
ATOM    668  N   CYS A  90      24.175  17.838 -29.378  1.00 91.82           N  
ATOM    669  CA  CYS A  90      24.451  18.302 -30.746  1.00 91.82           C  
ATOM    670  C   CYS A  90      25.245  19.623 -30.788  1.00 91.82           C  
ATOM    671  CB  CYS A  90      23.131  18.416 -31.517  1.00 91.82           C  
ATOM    672  O   CYS A  90      26.076  19.809 -31.677  1.00 91.82           O  
ATOM    673  SG  CYS A  90      21.834  19.379 -30.695  1.00 91.82           S  
ATOM    674  N   SER A  91      25.035  20.523 -29.823  1.00 92.45           N  
ATOM    675  CA  SER A  91      25.833  21.735 -29.603  1.00 92.45           C  
ATOM    676  C   SER A  91      25.974  21.982 -28.104  1.00 92.45           C  
ATOM    677  CB  SER A  91      25.171  22.947 -30.272  1.00 92.45           C  
ATOM    678  O   SER A  91      24.986  21.895 -27.374  1.00 92.45           O  
ATOM    679  OG  SER A  91      25.803  24.172 -29.921  1.00 92.45           O  
ATOM    680  N   SER A  92      27.176  22.356 -27.658  1.00 89.96           N  
ATOM    681  CA  SER A  92      27.434  22.776 -26.272  1.00 89.96           C  
ATOM    682  C   SER A  92      26.655  24.039 -25.890  1.00 89.96           C  
ATOM    683  CB  SER A  92      28.934  23.025 -26.079  1.00 89.96           C  
ATOM    684  O   SER A  92      26.385  24.278 -24.717  1.00 89.96           O  
ATOM    685  OG  SER A  92      29.418  23.900 -27.081  1.00 89.96           O  
ATOM    686  N   GLN A  93      26.230  24.824 -26.881  1.00 91.87           N  
ATOM    687  CA  GLN A  93      25.484  26.062 -26.689  1.00 91.87           C  
ATOM    688  C   GLN A  93      23.958  25.870 -26.639  1.00 91.87           C  
ATOM    689  CB  GLN A  93      25.884  27.045 -27.795  1.00 91.87           C  
ATOM    690  O   GLN A  93      23.235  26.829 -26.363  1.00 91.87           O  
ATOM    691  CG  GLN A  93      27.379  27.386 -27.817  1.00 91.87           C  
ATOM    692  CD  GLN A  93      27.607  28.679 -28.586  1.00 91.87           C  
ATOM    693  NE2 GLN A  93      27.853  28.652 -29.876  1.00 91.87           N  
ATOM    694  OE1 GLN A  93      27.509  29.767 -28.043  1.00 91.87           O  
ATOM    695  N   LEU A  94      23.435  24.662 -26.894  1.00 94.18           N  
ATOM    696  CA  LEU A  94      21.991  24.431 -27.035  1.00 94.18           C  
ATOM    697  C   LEU A  94      21.199  24.804 -25.770  1.00 94.18           C  
ATOM    698  CB  LEU A  94      21.748  22.966 -27.442  1.00 94.18           C  
ATOM    699  O   LEU A  94      20.170  25.469 -25.873  1.00 94.18           O  
ATOM    700  CG  LEU A  94      20.258  22.577 -27.529  1.00 94.18           C  
ATOM    701  CD1 LEU A  94      19.487  23.373 -28.585  1.00 94.18           C  
ATOM    702  CD2 LEU A  94      20.112  21.105 -27.883  1.00 94.18           C  
ATOM    703  N   GLN A  95      21.675  24.410 -24.585  1.00 93.94           N  
ATOM    704  CA  GLN A  95      21.003  24.719 -23.317  1.00 93.94           C  
ATOM    705  C   GLN A  95      20.930  26.231 -23.076  1.00 93.94           C  
ATOM    706  CB  GLN A  95      21.741  24.005 -22.177  1.00 93.94           C  
ATOM    707  O   GLN A  95      19.856  26.758 -22.789  1.00 93.94           O  
ATOM    708  CG  GLN A  95      21.098  24.223 -20.795  1.00 93.94           C  
ATOM    709  CD  GLN A  95      21.839  23.463 -19.698  1.00 93.94           C  
ATOM    710  NE2 GLN A  95      21.453  23.595 -18.454  1.00 93.94           N  
ATOM    711  OE1 GLN A  95      22.783  22.731 -19.931  1.00 93.94           O  
ATOM    712  N   PHE A  96      22.047  26.942 -23.266  1.00 94.57           N  
ATOM    713  CA  PHE A  96      22.080  28.401 -23.151  1.00 94.57           C  
ATOM    714  C   PHE A  96      21.139  29.058 -24.167  1.00 94.57           C  
ATOM    715  CB  PHE A  96      23.522  28.903 -23.309  1.00 94.57           C  
ATOM    716  O   PHE A  96      20.391  29.967 -23.810  1.00 94.57           O  
ATOM    717  CG  PHE A  96      23.689  30.394 -23.059  1.00 94.57           C  
ATOM    718  CD1 PHE A  96      23.382  31.336 -24.060  1.00 94.57           C  
ATOM    719  CD2 PHE A  96      24.143  30.861 -21.812  1.00 94.57           C  
ATOM    720  CE1 PHE A  96      23.562  32.709 -23.852  1.00 94.57           C  
ATOM    721  CE2 PHE A  96      24.298  32.242 -21.594  1.00 94.57           C  
ATOM    722  CZ  PHE A  96      24.019  33.167 -22.611  1.00 94.57           C  
ATOM    723  N   PHE A  97      21.121  28.567 -25.411  1.00 96.03           N  
ATOM    724  CA  PHE A  97      20.268  29.101 -26.471  1.00 96.03           C  
ATOM    725  C   PHE A  97      18.793  28.968 -26.095  1.00 96.03           C  
ATOM    726  CB  PHE A  97      20.566  28.390 -27.799  1.00 96.03           C  
ATOM    727  O   PHE A  97      18.062  29.956 -26.102  1.00 96.03           O  
ATOM    728  CG  PHE A  97      19.568  28.701 -28.894  1.00 96.03           C  
ATOM    729  CD1 PHE A  97      18.697  27.698 -29.359  1.00 96.03           C  
ATOM    730  CD2 PHE A  97      19.475  30.005 -29.413  1.00 96.03           C  
ATOM    731  CE1 PHE A  97      17.741  27.997 -30.344  1.00 96.03           C  
ATOM    732  CE2 PHE A  97      18.504  30.308 -30.384  1.00 96.03           C  
ATOM    733  CZ  PHE A  97      17.640  29.303 -30.853  1.00 96.03           C  
ATOM    734  N   LEU A  98      18.358  27.777 -25.686  1.00 96.16           N  
ATOM    735  CA  LEU A  98      16.977  27.546 -25.273  1.00 96.16           C  
ATOM    736  C   LEU A  98      16.597  28.425 -24.075  1.00 96.16           C  
ATOM    737  CB  LEU A  98      16.793  26.053 -24.972  1.00 96.16           C  
ATOM    738  O   LEU A  98      15.588  29.127 -24.130  1.00 96.16           O  
ATOM    739  CG  LEU A  98      16.855  25.155 -26.220  1.00 96.16           C  
ATOM    740  CD1 LEU A  98      16.934  23.700 -25.775  1.00 96.16           C  
ATOM    741  CD2 LEU A  98      15.627  25.322 -27.120  1.00 96.16           C  
ATOM    742  N   CYS A  99      17.429  28.477 -23.034  1.00 96.55           N  
ATOM    743  CA  CYS A  99      17.166  29.331 -21.877  1.00 96.55           C  
ATOM    744  C   CYS A  99      17.082  30.817 -22.262  1.00 96.55           C  
ATOM    745  CB  CYS A  99      18.227  29.068 -20.809  1.00 96.55           C  
ATOM    746  O   CYS A  99      16.156  31.495 -21.833  1.00 96.55           O  
ATOM    747  SG  CYS A  99      18.109  27.415 -20.069  1.00 96.55           S  
ATOM    748  N   SER A 100      17.942  31.309 -23.158  1.00 95.41           N  
ATOM    749  CA  SER A 100      17.881  32.703 -23.627  1.00 95.41           C  
ATOM    750  C   SER A 100      16.621  33.058 -24.423  1.00 95.41           C  
ATOM    751  CB  SER A 100      19.116  33.040 -24.457  1.00 95.41           C  
ATOM    752  O   SER A 100      16.293  34.235 -24.545  1.00 95.41           O  
ATOM    753  OG  SER A 100      19.160  32.330 -25.672  1.00 95.41           O  
ATOM    754  N   VAL A 101      15.905  32.067 -24.964  1.00 96.04           N  
ATOM    755  CA  VAL A 101      14.630  32.276 -25.664  1.00 96.04           C  
ATOM    756  C   VAL A 101      13.445  32.194 -24.700  1.00 96.04           C  
ATOM    757  CB  VAL A 101      14.486  31.279 -26.830  1.00 96.04           C  
ATOM    758  O   VAL A 101      12.551  33.043 -24.732  1.00 96.04           O  
ATOM    759  CG1 VAL A 101      13.115  31.387 -27.501  1.00 96.04           C  
ATOM    760  CG2 VAL A 101      15.546  31.532 -27.907  1.00 96.04           C  
ATOM    761  N   TYR A 102      13.430  31.169 -23.847  1.00 96.22           N  
ATOM    762  CA  TYR A 102      12.295  30.844 -22.979  1.00 96.22           C  
ATOM    763  C   TYR A 102      12.300  31.591 -21.642  1.00 96.22           C  
ATOM    764  CB  TYR A 102      12.276  29.332 -22.747  1.00 96.22           C  
ATOM    765  O   TYR A 102      11.231  31.842 -21.089  1.00 96.22           O  
ATOM    766  CG  TYR A 102      11.719  28.545 -23.913  1.00 96.22           C  
ATOM    767  CD1 TYR A 102      10.328  28.410 -24.058  1.00 96.22           C  
ATOM    768  CD2 TYR A 102      12.578  27.946 -24.853  1.00 96.22           C  
ATOM    769  CE1 TYR A 102       9.806  27.704 -25.154  1.00 96.22           C  
ATOM    770  CE2 TYR A 102      12.062  27.232 -25.945  1.00 96.22           C  
ATOM    771  OH  TYR A 102      10.182  26.466 -27.192  1.00 96.22           O  
ATOM    772  CZ  TYR A 102      10.668  27.121 -26.106  1.00 96.22           C  
ATOM    773  N   VAL A 103      13.475  31.960 -21.138  1.00 95.84           N  
ATOM    774  CA  VAL A 103      13.680  32.783 -19.938  1.00 95.84           C  
ATOM    775  C   VAL A 103      14.765  33.832 -20.220  1.00 95.84           C  
ATOM    776  CB  VAL A 103      13.982  31.933 -18.685  1.00 95.84           C  
ATOM    777  O   VAL A 103      15.834  33.798 -19.620  1.00 95.84           O  
ATOM    778  CG1 VAL A 103      12.703  31.244 -18.199  1.00 95.84           C  
ATOM    779  CG2 VAL A 103      15.059  30.856 -18.870  1.00 95.84           C  
ATOM    780  N   PRO A 104      14.517  34.769 -21.155  1.00 95.35           N  
ATOM    781  CA  PRO A 104      15.508  35.748 -21.605  1.00 95.35           C  
ATOM    782  C   PRO A 104      16.021  36.629 -20.461  1.00 95.35           C  
ATOM    783  CB  PRO A 104      14.789  36.587 -22.663  1.00 95.35           C  
ATOM    784  O   PRO A 104      15.325  36.850 -19.467  1.00 95.35           O  
ATOM    785  CG  PRO A 104      13.323  36.492 -22.241  1.00 95.35           C  
ATOM    786  CD  PRO A 104      13.218  35.061 -21.743  1.00 95.35           C  
ATOM    787  N   MET A 105      17.222  37.184 -20.614  1.00 93.92           N  
ATOM    788  CA  MET A 105      17.822  38.048 -19.600  1.00 93.92           C  
ATOM    789  C   MET A 105      17.028  39.353 -19.462  1.00 93.92           C  
ATOM    790  CB  MET A 105      19.295  38.304 -19.950  1.00 93.92           C  
ATOM    791  O   MET A 105      16.641  39.974 -20.452  1.00 93.92           O  
ATOM    792  CG  MET A 105      20.003  39.187 -18.917  1.00 93.92           C  
ATOM    793  SD  MET A 105      21.729  39.545 -19.331  1.00 93.92           S  
ATOM    794  CE  MET A 105      22.199  40.503 -17.869  1.00 93.92           C  
ATOM    795  N   CYS A 106      16.822  39.800 -18.226  1.00 92.40           N  
ATOM    796  CA  CYS A 106      16.204  41.090 -17.927  1.00 92.40           C  
ATOM    797  C   CYS A 106      17.194  42.046 -17.251  1.00 92.40           C  
ATOM    798  CB  CYS A 106      14.943  40.845 -17.099  1.00 92.40           C  
ATOM    799  O   CYS A 106      18.064  41.629 -16.487  1.00 92.40           O  
ATOM    800  SG  CYS A 106      14.036  42.327 -16.582  1.00 92.40           S  
ATOM    801  N   THR A 107      17.043  43.346 -17.509  1.00 88.21           N  
ATOM    802  CA  THR A 107      17.754  44.413 -16.800  1.00 88.21           C  
ATOM    803  C   THR A 107      16.818  45.589 -16.552  1.00 88.21           C  
ATOM    804  CB  THR A 107      19.013  44.849 -17.565  1.00 88.21           C  
ATOM    805  O   THR A 107      16.009  45.930 -17.405  1.00 88.21           O  
ATOM    806  CG2 THR A 107      18.752  45.381 -18.972  1.00 88.21           C  
ATOM    807  OG1 THR A 107      19.692  45.861 -16.847  1.00 88.21           O  
ATOM    808  N   GLU A 108      16.948  46.251 -15.403  1.00 84.38           N  
ATOM    809  CA  GLU A 108      16.110  47.407 -15.045  1.00 84.38           C  
ATOM    810  C   GLU A 108      16.346  48.630 -15.951  1.00 84.38           C  
ATOM    811  CB  GLU A 108      16.357  47.783 -13.573  1.00 84.38           C  
ATOM    812  O   GLU A 108      15.573  49.579 -15.925  1.00 84.38           O  
ATOM    813  CG  GLU A 108      15.999  46.652 -12.591  1.00 84.38           C  
ATOM    814  CD  GLU A 108      16.116  47.064 -11.112  1.00 84.38           C  
ATOM    815  OE1 GLU A 108      15.522  46.361 -10.255  1.00 84.38           O  
ATOM    816  OE2 GLU A 108      16.811  48.054 -10.802  1.00 84.38           O  
ATOM    817  N   LYS A 109      17.412  48.630 -16.763  1.00 81.34           N  
ATOM    818  CA  LYS A 109      17.732  49.738 -17.676  1.00 81.34           C  
ATOM    819  C   LYS A 109      16.964  49.678 -18.997  1.00 81.34           C  
ATOM    820  CB  LYS A 109      19.244  49.775 -17.935  1.00 81.34           C  
ATOM    821  O   LYS A 109      16.912  50.685 -19.698  1.00 81.34           O  
ATOM    822  CG  LYS A 109      20.038  50.067 -16.655  1.00 81.34           C  
ATOM    823  CD  LYS A 109      21.534  50.159 -16.966  1.00 81.34           C  
ATOM    824  CE  LYS A 109      22.306  50.436 -15.675  1.00 81.34           C  
ATOM    825  NZ  LYS A 109      23.766  50.506 -15.929  1.00 81.34           N  
ATOM    826  N   ILE A 110      16.451  48.504 -19.375  1.00 81.09           N  
ATOM    827  CA  ILE A 110      15.862  48.244 -20.693  1.00 81.09           C  
ATOM    828  C   ILE A 110      14.572  47.452 -20.513  1.00 81.09           C  
ATOM    829  CB  ILE A 110      16.860  47.494 -21.602  1.00 81.09           C  
ATOM    830  O   ILE A 110      14.573  46.347 -19.980  1.00 81.09           O  
ATOM    831  CG1 ILE A 110      18.118  48.346 -21.898  1.00 81.09           C  
ATOM    832  CG2 ILE A 110      16.202  47.095 -22.937  1.00 81.09           C  
ATOM    833  CD1 ILE A 110      19.412  47.556 -21.730  1.00 81.09           C  
ATOM    834  N   ASN A 111      13.466  47.996 -21.019  1.00 80.51           N  
ATOM    835  CA  ASN A 111      12.139  47.421 -20.792  1.00 80.51           C  
ATOM    836  C   ASN A 111      11.856  46.132 -21.580  1.00 80.51           C  
ATOM    837  CB  ASN A 111      11.081  48.531 -21.004  1.00 80.51           C  
ATOM    838  O   ASN A 111      10.884  45.440 -21.263  1.00 80.51           O  
ATOM    839  CG  ASN A 111      11.007  49.466 -19.802  1.00 80.51           C  
ATOM    840  ND2 ASN A 111      10.268  50.546 -19.856  1.00 80.51           N  
ATOM    841  OD1 ASN A 111      11.595  49.197 -18.775  1.00 80.51           O  
ATOM    842  N   ILE A 112      12.698  45.791 -22.558  1.00 85.23           N  
ATOM    843  CA  ILE A 112      12.554  44.628 -23.440  1.00 85.23           C  
ATOM    844  C   ILE A 112      13.505  43.510 -22.974  1.00 85.23           C  
ATOM    845  CB  ILE A 112      12.817  45.031 -24.912  1.00 85.23           C  
ATOM    846  O   ILE A 112      14.675  43.796 -22.706  1.00 85.23           O  
ATOM    847  CG1 ILE A 112      11.889  46.195 -25.341  1.00 85.23           C  
ATOM    848  CG2 ILE A 112      12.630  43.835 -25.866  1.00 85.23           C  
ATOM    849  CD1 ILE A 112      12.212  46.777 -26.722  1.00 85.23           C  
ATOM    850  N   PRO A 113      13.047  42.247 -22.889  1.00 90.48           N  
ATOM    851  CA  PRO A 113      13.921  41.121 -22.574  1.00 90.48           C  
ATOM    852  C   PRO A 113      15.014  40.921 -23.636  1.00 90.48           C  
ATOM    853  CB  PRO A 113      12.996  39.909 -22.484  1.00 90.48           C  
ATOM    854  O   PRO A 113      14.761  41.010 -24.837  1.00 90.48           O  
ATOM    855  CG  PRO A 113      11.789  40.278 -23.339  1.00 90.48           C  
ATOM    856  CD  PRO A 113      11.687  41.784 -23.142  1.00 90.48           C  
ATOM    857  N   ILE A 114      16.228  40.607 -23.188  1.00 93.06           N  
ATOM    858  CA  ILE A 114      17.399  40.390 -24.041  1.00 93.06           C  
ATOM    859  C   ILE A 114      17.490  38.896 -24.368  1.00 93.06           C  
ATOM    860  CB  ILE A 114      18.676  40.940 -23.363  1.00 93.06           C  
ATOM    861  O   ILE A 114      17.595  38.064 -23.467  1.00 93.06           O  
ATOM    862  CG1 ILE A 114      18.522  42.447 -23.033  1.00 93.06           C  
ATOM    863  CG2 ILE A 114      19.900  40.706 -24.269  1.00 93.06           C  
ATOM    864  CD1 ILE A 114      19.679  43.033 -22.213  1.00 93.06           C  
ATOM    865  N   GLY A 115      17.429  38.563 -25.657  1.00 94.39           N  
ATOM    866  CA  GLY A 115      17.482  37.194 -26.184  1.00 94.39           C  
ATOM    867  C   GLY A 115      18.847  36.778 -26.737  1.00 94.39           C  
ATOM    868  O   GLY A 115      19.830  37.498 -26.551  1.00 94.39           O  
ATOM    869  N   PRO A 116      18.926  35.643 -27.455  1.00 95.53           N  
ATOM    870  CA  PRO A 116      20.137  35.239 -28.165  1.00 95.53           C  
ATOM    871  C   PRO A 116      20.384  36.094 -29.410  1.00 95.53           C  
ATOM    872  CB  PRO A 116      19.909  33.787 -28.577  1.00 95.53           C  
ATOM    873  O   PRO A 116      19.452  36.630 -30.010  1.00 95.53           O  
ATOM    874  CG  PRO A 116      18.393  33.714 -28.755  1.00 95.53           C  
ATOM    875  CD  PRO A 116      17.847  34.695 -27.715  1.00 95.53           C  
ATOM    876  N   CYS A 117      21.638  36.160 -29.849  1.00 95.19           N  
ATOM    877  CA  CYS A 117      21.981  36.677 -31.169  1.00 95.19           C  
ATOM    878  C   CYS A 117      21.694  35.639 -32.271  1.00 95.19           C  
ATOM    879  CB  CYS A 117      23.446  37.133 -31.198  1.00 95.19           C  
ATOM    880  O   CYS A 117      21.766  34.423 -32.068  1.00 95.19           O  
ATOM    881  SG  CYS A 117      23.910  38.438 -30.031  1.00 95.19           S  
ATOM    882  N   GLY A 118      21.440  36.119 -33.487  1.00 93.49           N  
ATOM    883  CA  GLY A 118      21.212  35.311 -34.682  1.00 93.49           C  
ATOM    884  C   GLY A 118      22.406  34.420 -35.022  1.00 93.49           C  
ATOM    885  O   GLY A 118      22.208  33.270 -35.410  1.00 93.49           O  
ATOM    886  N   GLY A 119      23.638  34.893 -34.794  1.00 91.58           N  
ATOM    887  CA  GLY A 119      24.851  34.079 -34.937  1.00 91.58           C  
ATOM    888  C   GLY A 119      24.838  32.819 -34.061  1.00 91.58           C  
ATOM    889  O   GLY A 119      25.099  31.721 -34.559  1.00 91.58           O  
ATOM    890  N   MET A 120      24.435  32.957 -32.792  1.00 93.62           N  
ATOM    891  CA  MET A 120      24.284  31.837 -31.860  1.00 93.62           C  
ATOM    892  C   MET A 120      23.206  30.855 -32.344  1.00 93.62           C  
ATOM    893  CB  MET A 120      23.935  32.377 -30.463  1.00 93.62           C  
ATOM    894  O   MET A 120      23.455  29.651 -32.439  1.00 93.62           O  
ATOM    895  CG  MET A 120      24.076  31.267 -29.429  1.00 93.62           C  
ATOM    896  SD  MET A 120      23.198  31.540 -27.878  1.00 93.62           S  
ATOM    897  CE  MET A 120      23.720  29.960 -27.186  1.00 93.62           C  
ATOM    898  N   CYS A 121      22.033  31.373 -32.730  1.00 96.01           N  
ATOM    899  CA  CYS A 121      20.935  30.560 -33.259  1.00 96.01           C  
ATOM    900  C   CYS A 121      21.358  29.757 -34.493  1.00 96.01           C  
ATOM    901  CB  CYS A 121      19.748  31.465 -33.607  1.00 96.01           C  
ATOM    902  O   CYS A 121      21.097  28.559 -34.574  1.00 96.01           O  
ATOM    903  SG  CYS A 121      18.276  30.575 -34.200  1.00 96.01           S  
ATOM    904  N   LEU A 122      22.039  30.397 -35.448  1.00 94.59           N  
ATOM    905  CA  LEU A 122      22.516  29.742 -36.664  1.00 94.59           C  
ATOM    906  C   LEU A 122      23.557  28.661 -36.359  1.00 94.59           C  
ATOM    907  CB  LEU A 122      23.098  30.797 -37.620  1.00 94.59           C  
ATOM    908  O   LEU A 122      23.546  27.622 -37.021  1.00 94.59           O  
ATOM    909  CG  LEU A 122      22.048  31.712 -38.276  1.00 94.59           C  
ATOM    910  CD1 LEU A 122      22.761  32.849 -39.008  1.00 94.59           C  
ATOM    911  CD2 LEU A 122      21.178  30.959 -39.286  1.00 94.59           C  
ATOM    912  N   SER A 123      24.427  28.876 -35.365  1.00 92.76           N  
ATOM    913  CA  SER A 123      25.391  27.858 -34.934  1.00 92.76           C  
ATOM    914  C   SER A 123      24.690  26.622 -34.369  1.00 92.76           C  
ATOM    915  CB  SER A 123      26.391  28.403 -33.905  1.00 92.76           C  
ATOM    916  O   SER A 123      24.892  25.510 -34.865  1.00 92.76           O  
ATOM    917  OG  SER A 123      27.490  27.519 -33.949  1.00 92.76           O  
ATOM    918  N   VAL A 124      23.783  26.822 -33.406  1.00 94.52           N  
ATOM    919  CA  VAL A 124      23.013  25.735 -32.782  1.00 94.52           C  
ATOM    920  C   VAL A 124      22.146  25.020 -33.818  1.00 94.52           C  
ATOM    921  CB  VAL A 124      22.161  26.272 -31.617  1.00 94.52           C  
ATOM    922  O   VAL A 124      22.173  23.793 -33.901  1.00 94.52           O  
ATOM    923  CG1 VAL A 124      21.269  25.184 -31.011  1.00 94.52           C  
ATOM    924  CG2 VAL A 124      23.054  26.791 -30.484  1.00 94.52           C  
ATOM    925  N   LYS A 125      21.432  25.766 -34.670  1.00 95.03           N  
ATOM    926  CA  LYS A 125      20.596  25.214 -35.742  1.00 95.03           C  
ATOM    927  C   LYS A 125      21.410  24.343 -36.698  1.00 95.03           C  
ATOM    928  CB  LYS A 125      19.871  26.359 -36.467  1.00 95.03           C  
ATOM    929  O   LYS A 125      20.996  23.225 -36.985  1.00 95.03           O  
ATOM    930  CG  LYS A 125      18.940  25.833 -37.566  1.00 95.03           C  
ATOM    931  CD  LYS A 125      18.095  26.953 -38.181  1.00 95.03           C  
ATOM    932  CE  LYS A 125      17.226  26.328 -39.274  1.00 95.03           C  
ATOM    933  NZ  LYS A 125      16.280  27.291 -39.879  1.00 95.03           N  
ATOM    934  N   ARG A 126      22.595  24.791 -37.132  1.00 94.34           N  
ATOM    935  CA  ARG A 126      23.472  24.018 -38.031  1.00 94.34           C  
ATOM    936  C   ARG A 126      23.842  22.648 -37.453  1.00 94.34           C  
ATOM    937  CB  ARG A 126      24.729  24.848 -38.343  1.00 94.34           C  
ATOM    938  O   ARG A 126      23.939  21.689 -38.215  1.00 94.34           O  
ATOM    939  CG  ARG A 126      25.635  24.196 -39.402  1.00 94.34           C  
ATOM    940  CD  ARG A 126      26.952  24.960 -39.591  1.00 94.34           C  
ATOM    941  NE  ARG A 126      26.744  26.334 -40.094  1.00 94.34           N  
ATOM    942  NH1 ARG A 126      27.417  27.501 -38.218  1.00 94.34           N  
ATOM    943  NH2 ARG A 126      26.793  28.609 -40.045  1.00 94.34           N  
ATOM    944  CZ  ARG A 126      26.984  27.465 -39.448  1.00 94.34           C  
ATOM    945  N   ARG A 127      24.047  22.551 -36.135  1.00 92.12           N  
ATOM    946  CA  ARG A 127      24.441  21.300 -35.466  1.00 92.12           C  
ATOM    947  C   ARG A 127      23.250  20.429 -35.053  1.00 92.12           C  
ATOM    948  CB  ARG A 127      25.336  21.604 -34.256  1.00 92.12           C  
ATOM    949  O   ARG A 127      23.342  19.209 -35.118  1.00 92.12           O  
ATOM    950  CG  ARG A 127      26.643  22.348 -34.587  1.00 92.12           C  
ATOM    951  CD  ARG A 127      27.538  22.594 -33.357  1.00 92.12           C  
ATOM    952  NE  ARG A 127      28.174  21.360 -32.850  1.00 92.12           N  
ATOM    953  NH1 ARG A 127      29.733  22.339 -31.459  1.00 92.12           N  
ATOM    954  NH2 ARG A 127      29.859  20.153 -31.899  1.00 92.12           N  
ATOM    955  CZ  ARG A 127      29.248  21.293 -32.077  1.00 92.12           C  
ATOM    956  N   CYS A 128      22.140  21.037 -34.644  1.00 94.28           N  
ATOM    957  CA  CYS A 128      21.009  20.335 -34.032  1.00 94.28           C  
ATOM    958  C   CYS A 128      19.828  20.082 -34.983  1.00 94.28           C  
ATOM    959  CB  CYS A 128      20.581  21.131 -32.797  1.00 94.28           C  
ATOM    960  O   CYS A 128      19.071  19.138 -34.769  1.00 94.28           O  
ATOM    961  SG  CYS A 128      21.848  21.243 -31.505  1.00 94.28           S  
ATOM    962  N   GLU A 129      19.657  20.866 -36.053  1.00 94.29           N  
ATOM    963  CA  GLU A 129      18.608  20.617 -37.054  1.00 94.29           C  
ATOM    964  C   GLU A 129      18.771  19.269 -37.784  1.00 94.29           C  
ATOM    965  CB  GLU A 129      18.515  21.791 -38.048  1.00 94.29           C  
ATOM    966  O   GLU A 129      17.757  18.594 -37.968  1.00 94.29           O  
ATOM    967  CG  GLU A 129      17.380  21.621 -39.069  1.00 94.29           C  
ATOM    968  CD  GLU A 129      17.283  22.761 -40.095  1.00 94.29           C  
ATOM    969  OE1 GLU A 129      16.376  22.671 -40.958  1.00 94.29           O  
ATOM    970  OE2 GLU A 129      18.117  23.689 -40.092  1.00 94.29           O  
ATOM    971  N   PRO A 130      19.984  18.823 -38.179  1.00 92.70           N  
ATOM    972  CA  PRO A 130      20.157  17.498 -38.778  1.00 92.70           C  
ATOM    973  C   PRO A 130      19.695  16.366 -37.852  1.00 92.70           C  
ATOM    974  CB  PRO A 130      21.650  17.383 -39.109  1.00 92.70           C  
ATOM    975  O   PRO A 130      19.042  15.438 -38.316  1.00 92.70           O  
ATOM    976  CG  PRO A 130      22.094  18.836 -39.262  1.00 92.70           C  
ATOM    977  CD  PRO A 130      21.251  19.545 -38.209  1.00 92.70           C  
ATOM    978  N   VAL A 131      19.964  16.494 -36.548  1.00 89.44           N  
ATOM    979  CA  VAL A 131      19.535  15.533 -35.520  1.00 89.44           C  
ATOM    980  C   VAL A 131      18.014  15.520 -35.406  1.00 89.44           C  
ATOM    981  CB  VAL A 131      20.174  15.864 -34.157  1.00 89.44           C  
ATOM    982  O   VAL A 131      17.402  14.462 -35.451  1.00 89.44           O  
ATOM    983  CG1 VAL A 131      19.787  14.846 -33.080  1.00 89.44           C  
ATOM    984  CG2 VAL A 131      21.704  15.906 -34.263  1.00 89.44           C  
ATOM    985  N   LEU A 132      17.369  16.689 -35.340  1.00 90.95           N  
ATOM    986  CA  LEU A 132      15.903  16.765 -35.312  1.00 90.95           C  
ATOM    987  C   LEU A 132      15.266  16.103 -36.540  1.00 90.95           C  
ATOM    988  CB  LEU A 132      15.466  18.234 -35.205  1.00 90.95           C  
ATOM    989  O   LEU A 132      14.298  15.354 -36.397  1.00 90.95           O  
ATOM    990  CG  LEU A 132      15.617  18.827 -33.796  1.00 90.95           C  
ATOM    991  CD1 LEU A 132      15.346  20.330 -33.862  1.00 90.95           C  
ATOM    992  CD2 LEU A 132      14.620  18.204 -32.814  1.00 90.95           C  
ATOM    993  N   LYS A 133      15.837  16.326 -37.730  1.00 91.15           N  
ATOM    994  CA  LYS A 133      15.354  15.720 -38.978  1.00 91.15           C  
ATOM    995  C   LYS A 133      15.490  14.200 -38.986  1.00 91.15           C  
ATOM    996  CB  LYS A 133      16.077  16.334 -40.183  1.00 91.15           C  
ATOM    997  O   LYS A 133      14.616  13.540 -39.541  1.00 91.15           O  
ATOM    998  CG  LYS A 133      15.535  17.733 -40.485  1.00 91.15           C  
ATOM    999  CD  LYS A 133      16.261  18.370 -41.674  1.00 91.15           C  
ATOM   1000  CE  LYS A 133      15.650  19.757 -41.878  1.00 91.15           C  
ATOM   1001  NZ  LYS A 133      16.451  20.619 -42.772  1.00 91.15           N  
ATOM   1002  N   GLU A 134      16.526  13.648 -38.356  1.00 85.59           N  
ATOM   1003  CA  GLU A 134      16.704  12.197 -38.195  1.00 85.59           C  
ATOM   1004  C   GLU A 134      15.557  11.561 -37.393  1.00 85.59           C  
ATOM   1005  CB  GLU A 134      18.072  11.942 -37.543  1.00 85.59           C  
ATOM   1006  O   GLU A 134      15.097  10.471 -37.723  1.00 85.59           O  
ATOM   1007  CG  GLU A 134      18.471  10.460 -37.543  1.00 85.59           C  
ATOM   1008  CD  GLU A 134      19.907  10.220 -37.043  1.00 85.59           C  
ATOM   1009  OE1 GLU A 134      20.310   9.035 -37.034  1.00 85.59           O  
ATOM   1010  OE2 GLU A 134      20.614  11.207 -36.727  1.00 85.59           O  
ATOM   1011  N   PHE A 135      15.011  12.291 -36.417  1.00 84.44           N  
ATOM   1012  CA  PHE A 135      13.844  11.880 -35.630  1.00 84.44           C  
ATOM   1013  C   PHE A 135      12.495  12.333 -36.221  1.00 84.44           C  
ATOM   1014  CB  PHE A 135      14.041  12.326 -34.174  1.00 84.44           C  
ATOM   1015  O   PHE A 135      11.461  12.190 -35.571  1.00 84.44           O  
ATOM   1016  CG  PHE A 135      15.179  11.609 -33.474  1.00 84.44           C  
ATOM   1017  CD1 PHE A 135      15.006  10.289 -33.020  1.00 84.44           C  
ATOM   1018  CD2 PHE A 135      16.419  12.246 -33.293  1.00 84.44           C  
ATOM   1019  CE1 PHE A 135      16.071   9.609 -32.403  1.00 84.44           C  
ATOM   1020  CE2 PHE A 135      17.492  11.562 -32.698  1.00 84.44           C  
ATOM   1021  CZ  PHE A 135      17.318  10.242 -32.251  1.00 84.44           C  
ATOM   1022  N   GLY A 136      12.472  12.873 -37.446  1.00 87.08           N  
ATOM   1023  CA  GLY A 136      11.242  13.300 -38.125  1.00 87.08           C  
ATOM   1024  C   GLY A 136      10.689  14.659 -37.678  1.00 87.08           C  
ATOM   1025  O   GLY A 136       9.551  14.994 -38.009  1.00 87.08           O  
ATOM   1026  N   PHE A 137      11.477  15.463 -36.962  1.00 90.17           N  
ATOM   1027  CA  PHE A 137      11.090  16.798 -36.510  1.00 90.17           C  
ATOM   1028  C   PHE A 137      11.755  17.896 -37.348  1.00 90.17           C  
ATOM   1029  CB  PHE A 137      11.384  16.953 -35.014  1.00 90.17           C  
ATOM   1030  O   PHE A 137      12.931  17.828 -37.706  1.00 90.17           O  
ATOM   1031  CG  PHE A 137      10.592  15.999 -34.140  1.00 90.17           C  
ATOM   1032  CD1 PHE A 137       9.237  16.257 -33.853  1.00 90.17           C  
ATOM   1033  CD2 PHE A 137      11.198  14.834 -33.638  1.00 90.17           C  
ATOM   1034  CE1 PHE A 137       8.497  15.356 -33.066  1.00 90.17           C  
ATOM   1035  CE2 PHE A 137      10.459  13.932 -32.854  1.00 90.17           C  
ATOM   1036  CZ  PHE A 137       9.108  14.193 -32.566  1.00 90.17           C  
ATOM   1037  N   ALA A 138      10.998  18.951 -37.645  1.00 92.50           N  
ATOM   1038  CA  ALA A 138      11.535  20.168 -38.246  1.00 92.50           C  
ATOM   1039  C   ALA A 138      12.051  21.131 -37.166  1.00 92.50           C  
ATOM   1040  CB  ALA A 138      10.462  20.803 -39.137  1.00 92.50           C  
ATOM   1041  O   ALA A 138      11.655  21.053 -36.001  1.00 92.50           O  
ATOM   1042  N   TRP A 139      12.912  22.073 -37.560  1.00 93.87           N  
ATOM   1043  CA  TRP A 139      13.326  23.158 -36.672  1.00 93.87           C  
ATOM   1044  C   TRP A 139      12.102  24.003 -36.261  1.00 93.87           C  
ATOM   1045  CB  TRP A 139      14.381  24.026 -37.359  1.00 93.87           C  
ATOM   1046  O   TRP A 139      11.414  24.504 -37.154  1.00 93.87           O  
ATOM   1047  CG  TRP A 139      14.993  25.042 -36.452  1.00 93.87           C  
ATOM   1048  CD1 TRP A 139      14.624  26.338 -36.344  1.00 93.87           C  
ATOM   1049  CD2 TRP A 139      15.998  24.826 -35.414  1.00 93.87           C  
ATOM   1050  CE2 TRP A 139      16.229  26.061 -34.745  1.00 93.87           C  
ATOM   1051  CE3 TRP A 139      16.711  23.701 -34.949  1.00 93.87           C  
ATOM   1052  NE1 TRP A 139      15.396  26.952 -35.379  1.00 93.87           N  
ATOM   1053  CH2 TRP A 139      17.793  25.041 -33.215  1.00 93.87           C  
ATOM   1054  CZ2 TRP A 139      17.120  26.185 -33.673  1.00 93.87           C  
ATOM   1055  CZ3 TRP A 139      17.589  23.803 -33.852  1.00 93.87           C  
ATOM   1056  N   PRO A 140      11.809  24.182 -34.959  1.00 93.63           N  
ATOM   1057  CA  PRO A 140      10.593  24.862 -34.514  1.00 93.63           C  
ATOM   1058  C   PRO A 140      10.497  26.319 -34.982  1.00 93.63           C  
ATOM   1059  CB  PRO A 140      10.603  24.775 -32.983  1.00 93.63           C  
ATOM   1060  O   PRO A 140      11.464  27.077 -34.896  1.00 93.63           O  
ATOM   1061  CG  PRO A 140      11.452  23.538 -32.702  1.00 93.63           C  
ATOM   1062  CD  PRO A 140      12.483  23.565 -33.824  1.00 93.63           C  
ATOM   1063  N   GLU A 141       9.298  26.756 -35.379  1.00 92.93           N  
ATOM   1064  CA  GLU A 141       9.042  28.142 -35.809  1.00 92.93           C  
ATOM   1065  C   GLU A 141       9.269  29.175 -34.695  1.00 92.93           C  
ATOM   1066  CB  GLU A 141       7.594  28.273 -36.312  1.00 92.93           C  
ATOM   1067  O   GLU A 141       9.635  30.326 -34.957  1.00 92.93           O  
ATOM   1068  CG  GLU A 141       7.353  27.594 -37.667  1.00 92.93           C  
ATOM   1069  CD  GLU A 141       8.242  28.157 -38.792  1.00 92.93           C  
ATOM   1070  OE1 GLU A 141       8.497  27.400 -39.750  1.00 92.93           O  
ATOM   1071  OE2 GLU A 141       8.698  29.325 -38.675  1.00 92.93           O  
ATOM   1072  N   SER A 142       9.090  28.785 -33.430  1.00 91.32           N  
ATOM   1073  CA  SER A 142       9.427  29.619 -32.270  1.00 91.32           C  
ATOM   1074  C   SER A 142      10.928  29.921 -32.178  1.00 91.32           C  
ATOM   1075  CB  SER A 142       8.945  28.949 -30.979  1.00 91.32           C  
ATOM   1076  O   SER A 142      11.301  30.962 -31.650  1.00 91.32           O  
ATOM   1077  OG  SER A 142       9.410  27.616 -30.888  1.00 91.32           O  
ATOM   1078  N   LEU A 143      11.776  29.066 -32.758  1.00 94.66           N  
ATOM   1079  CA  LEU A 143      13.237  29.179 -32.757  1.00 94.66           C  
ATOM   1080  C   LEU A 143      13.790  29.669 -34.104  1.00 94.66           C  
ATOM   1081  CB  LEU A 143      13.846  27.828 -32.331  1.00 94.66           C  
ATOM   1082  O   LEU A 143      14.978  29.510 -34.385  1.00 94.66           O  
ATOM   1083  CG  LEU A 143      13.378  27.304 -30.961  1.00 94.66           C  
ATOM   1084  CD1 LEU A 143      14.049  25.966 -30.661  1.00 94.66           C  
ATOM   1085  CD2 LEU A 143      13.704  28.279 -29.830  1.00 94.66           C  
ATOM   1086  N   ASN A 144      12.951  30.226 -34.977  1.00 94.68           N  
ATOM   1087  CA  ASN A 144      13.385  30.712 -36.282  1.00 94.68           C  
ATOM   1088  C   ASN A 144      14.434  31.835 -36.135  1.00 94.68           C  
ATOM   1089  CB  ASN A 144      12.143  31.139 -37.080  1.00 94.68           C  
ATOM   1090  O   ASN A 144      14.129  32.912 -35.626  1.00 94.68           O  
ATOM   1091  CG  ASN A 144      12.456  31.503 -38.519  1.00 94.68           C  
ATOM   1092  ND2 ASN A 144      11.489  31.376 -39.396  1.00 94.68           N  
ATOM   1093  OD1 ASN A 144      13.568  31.876 -38.869  1.00 94.68           O  
ATOM   1094  N   CYS A 145      15.658  31.594 -36.620  1.00 94.59           N  
ATOM   1095  CA  CYS A 145      16.792  32.501 -36.422  1.00 94.59           C  
ATOM   1096  C   CYS A 145      16.610  33.895 -37.033  1.00 94.59           C  
ATOM   1097  CB  CYS A 145      18.085  31.860 -36.944  1.00 94.59           C  
ATOM   1098  O   CYS A 145      17.273  34.829 -36.596  1.00 94.59           O  
ATOM   1099  SG  CYS A 145      18.515  30.261 -36.208  1.00 94.59           S  
ATOM   1100  N   SER A 146      15.697  34.064 -37.995  1.00 93.22           N  
ATOM   1101  CA  SER A 146      15.358  35.378 -38.553  1.00 93.22           C  
ATOM   1102  C   SER A 146      14.643  36.302 -37.556  1.00 93.22           C  
ATOM   1103  CB  SER A 146      14.487  35.198 -39.799  1.00 93.22           C  
ATOM   1104  O   SER A 146      14.505  37.488 -37.837  1.00 93.22           O  
ATOM   1105  OG  SER A 146      15.178  34.432 -40.770  1.00 93.22           O  
ATOM   1106  N   LYS A 147      14.188  35.781 -36.407  1.00 91.97           N  
ATOM   1107  CA  LYS A 147      13.552  36.559 -35.330  1.00 91.97           C  
ATOM   1108  C   LYS A 147      14.553  37.232 -34.384  1.00 91.97           C  
ATOM   1109  CB  LYS A 147      12.609  35.653 -34.522  1.00 91.97           C  
ATOM   1110  O   LYS A 147      14.140  38.060 -33.578  1.00 91.97           O  
ATOM   1111  CG  LYS A 147      11.421  35.137 -35.347  1.00 91.97           C  
ATOM   1112  CD  LYS A 147      10.552  34.201 -34.500  1.00 91.97           C  
ATOM   1113  CE  LYS A 147       9.287  33.819 -35.272  1.00 91.97           C  
ATOM   1114  NZ  LYS A 147       8.490  32.820 -34.526  1.00 91.97           N  
ATOM   1115  N   PHE A 148      15.836  36.872 -34.446  1.00 93.47           N  
ATOM   1116  CA  PHE A 148      16.850  37.329 -33.494  1.00 93.47           C  
ATOM   1117  C   PHE A 148      17.815  38.346 -34.128  1.00 93.47           C  
ATOM   1118  CB  PHE A 148      17.596  36.119 -32.920  1.00 93.47           C  
ATOM   1119  O   PHE A 148      18.160  38.191 -35.304  1.00 93.47           O  
ATOM   1120  CG  PHE A 148      16.701  35.067 -32.284  1.00 93.47           C  
ATOM   1121  CD1 PHE A 148      15.784  35.411 -31.270  1.00 93.47           C  
ATOM   1122  CD2 PHE A 148      16.769  33.735 -32.729  1.00 93.47           C  
ATOM   1123  CE1 PHE A 148      14.927  34.435 -30.731  1.00 93.47           C  
ATOM   1124  CE2 PHE A 148      15.907  32.758 -32.198  1.00 93.47           C  
ATOM   1125  CZ  PHE A 148      14.982  33.110 -31.200  1.00 93.47           C  
ATOM   1126  N   PRO A 149      18.289  39.366 -33.382  1.00 92.78           N  
ATOM   1127  CA  PRO A 149      19.241  40.350 -33.899  1.00 92.78           C  
ATOM   1128  C   PRO A 149      20.540  39.690 -34.382  1.00 92.78           C  
ATOM   1129  CB  PRO A 149      19.526  41.319 -32.749  1.00 92.78           C  
ATOM   1130  O   PRO A 149      21.044  38.803 -33.697  1.00 92.78           O  
ATOM   1131  CG  PRO A 149      18.307  41.171 -31.843  1.00 92.78           C  
ATOM   1132  CD  PRO A 149      17.921  39.705 -32.013  1.00 92.78           C  
ATOM   1133  N   PRO A 150      21.118  40.093 -35.527  1.00 87.77           N  
ATOM   1134  CA  PRO A 150      22.261  39.395 -36.122  1.00 87.77           C  
ATOM   1135  C   PRO A 150      23.522  39.421 -35.244  1.00 87.77           C  
ATOM   1136  CB  PRO A 150      22.491  40.086 -37.472  1.00 87.77           C  
ATOM   1137  O   PRO A 150      24.227  38.415 -35.168  1.00 87.77           O  
ATOM   1138  CG  PRO A 150      21.860  41.470 -37.301  1.00 87.77           C  
ATOM   1139  CD  PRO A 150      20.690  41.203 -36.360  1.00 87.77           C  
ATOM   1140  N   GLN A 151      23.779  40.544 -34.577  1.00 86.95           N  
ATOM   1141  CA  GLN A 151      24.952  40.799 -33.744  1.00 86.95           C  
ATOM   1142  C   GLN A 151      24.581  41.750 -32.603  1.00 86.95           C  
ATOM   1143  CB  GLN A 151      26.089  41.371 -34.611  1.00 86.95           C  
ATOM   1144  O   GLN A 151      23.594  42.481 -32.712  1.00 86.95           O  
ATOM   1145  CG  GLN A 151      25.743  42.725 -35.259  1.00 86.95           C  
ATOM   1146  CD  GLN A 151      26.828  43.236 -36.198  1.00 86.95           C  
ATOM   1147  NE2 GLN A 151      27.008  44.536 -36.268  1.00 86.95           N  
ATOM   1148  OE1 GLN A 151      27.494  42.502 -36.912  1.00 86.95           O  
ATOM   1149  N   ASN A 152      25.372  41.739 -31.533  1.00 88.70           N  
ATOM   1150  CA  ASN A 152      25.200  42.647 -30.409  1.00 88.70           C  
ATOM   1151  C   ASN A 152      25.822  44.012 -30.753  1.00 88.70           C  
ATOM   1152  CB  ASN A 152      25.840  41.973 -29.187  1.00 88.70           C  
ATOM   1153  O   ASN A 152      27.039  44.125 -30.893  1.00 88.70           O  
ATOM   1154  CG  ASN A 152      25.596  42.723 -27.896  1.00 88.70           C  
ATOM   1155  ND2 ASN A 152      26.518  42.645 -26.968  1.00 88.70           N  
ATOM   1156  OD1 ASN A 152      24.575  43.355 -27.681  1.00 88.70           O  
ATOM   1157  N   ASP A 153      24.999  45.047 -30.924  1.00 87.96           N  
ATOM   1158  CA  ASP A 153      25.444  46.399 -31.275  1.00 87.96           C  
ATOM   1159  C   ASP A 153      24.711  47.487 -30.470  1.00 87.96           C  
ATOM   1160  CB  ASP A 153      25.391  46.605 -32.807  1.00 87.96           C  
ATOM   1161  O   ASP A 153      23.885  47.210 -29.601  1.00 87.96           O  
ATOM   1162  CG  ASP A 153      23.997  46.649 -33.449  1.00 87.96           C  
ATOM   1163  OD1 ASP A 153      23.045  47.131 -32.798  1.00 87.96           O  
ATOM   1164  OD2 ASP A 153      23.908  46.325 -34.654  1.00 87.96           O  
ATOM   1165  N   HIS A 154      25.036  48.758 -30.723  1.00 82.11           N  
ATOM   1166  CA  HIS A 154      24.421  49.886 -30.013  1.00 82.11           C  
ATOM   1167  C   HIS A 154      22.909  50.029 -30.257  1.00 82.11           C  
ATOM   1168  CB  HIS A 154      25.142  51.186 -30.400  1.00 82.11           C  
ATOM   1169  O   HIS A 154      22.240  50.696 -29.469  1.00 82.11           O  
ATOM   1170  CG  HIS A 154      26.583  51.232 -29.963  1.00 82.11           C  
ATOM   1171  CD2 HIS A 154      27.682  51.390 -30.763  1.00 82.11           C  
ATOM   1172  ND1 HIS A 154      27.037  51.127 -28.668  1.00 82.11           N  
ATOM   1173  CE1 HIS A 154      28.377  51.215 -28.689  1.00 82.11           C  
ATOM   1174  NE2 HIS A 154      28.817  51.385 -29.945  1.00 82.11           N  
ATOM   1175  N   ASN A 155      22.374  49.426 -31.322  1.00 81.18           N  
ATOM   1176  CA  ASN A 155      20.959  49.489 -31.676  1.00 81.18           C  
ATOM   1177  C   ASN A 155      20.183  48.259 -31.178  1.00 81.18           C  
ATOM   1178  CB  ASN A 155      20.839  49.646 -33.202  1.00 81.18           C  
ATOM   1179  O   ASN A 155      19.000  48.384 -30.865  1.00 81.18           O  
ATOM   1180  CG  ASN A 155      21.353  50.971 -33.738  1.00 81.18           C  
ATOM   1181  ND2 ASN A 155      21.587  51.047 -35.028  1.00 81.18           N  
ATOM   1182  OD1 ASN A 155      21.532  51.960 -33.049  1.00 81.18           O  
ATOM   1183  N   HIS A 156      20.824  47.089 -31.090  1.00 83.84           N  
ATOM   1184  CA  HIS A 156      20.203  45.834 -30.671  1.00 83.84           C  
ATOM   1185  C   HIS A 156      21.100  45.057 -29.709  1.00 83.84           C  
ATOM   1186  CB  HIS A 156      19.879  44.953 -31.883  1.00 83.84           C  
ATOM   1187  O   HIS A 156      22.193  44.621 -30.067  1.00 83.84           O  
ATOM   1188  CG  HIS A 156      19.040  45.633 -32.927  1.00 83.84           C  
ATOM   1189  CD2 HIS A 156      17.677  45.626 -33.033  1.00 83.84           C  
ATOM   1190  ND1 HIS A 156      19.533  46.409 -33.946  1.00 83.84           N  
ATOM   1191  CE1 HIS A 156      18.486  46.868 -34.651  1.00 83.84           C  
ATOM   1192  NE2 HIS A 156      17.331  46.405 -34.144  1.00 83.84           N  
ATOM   1193  N   MET A 157      20.585  44.807 -28.504  1.00 89.72           N  
ATOM   1194  CA  MET A 157      21.264  43.962 -27.525  1.00 89.72           C  
ATOM   1195  C   MET A 157      20.829  42.513 -27.671  1.00 89.72           C  
ATOM   1196  CB  MET A 157      21.019  44.453 -26.102  1.00 89.72           C  
ATOM   1197  O   MET A 157      19.634  42.208 -27.699  1.00 89.72           O  
ATOM   1198  CG  MET A 157      21.675  45.820 -25.891  1.00 89.72           C  
ATOM   1199  SD  MET A 157      21.135  46.655 -24.393  1.00 89.72           S  
ATOM   1200  CE  MET A 157      19.383  46.799 -24.840  1.00 89.72           C  
ATOM   1201  N   CYS A 158      21.804  41.616 -27.716  1.00 93.62           N  
ATOM   1202  CA  CYS A 158      21.580  40.179 -27.716  1.00 93.62           C  
ATOM   1203  C   CYS A 158      22.765  39.452 -27.070  1.00 93.62           C  
ATOM   1204  CB  CYS A 158      21.289  39.716 -29.151  1.00 93.62           C  
ATOM   1205  O   CYS A 158      23.862  39.996 -26.947  1.00 93.62           O  
ATOM   1206  SG  CYS A 158      22.611  39.965 -30.364  1.00 93.62           S  
ATOM   1207  N   MET A 159      22.538  38.219 -26.628  1.00 92.83           N  
ATOM   1208  CA  MET A 159      23.563  37.366 -26.035  1.00 92.83           C  
ATOM   1209  C   MET A 159      24.233  36.510 -27.110  1.00 92.83           C  
ATOM   1210  CB  MET A 159      22.947  36.485 -24.944  1.00 92.83           C  
ATOM   1211  O   MET A 159      23.573  35.728 -27.795  1.00 92.83           O  
ATOM   1212  CG  MET A 159      22.471  37.297 -23.736  1.00 92.83           C  
ATOM   1213  SD  MET A 159      21.727  36.271 -22.441  1.00 92.83           S  
ATOM   1214  CE  MET A 159      20.096  36.066 -23.176  1.00 92.83           C  
ATOM   1215  N   GLU A 160      25.552  36.631 -27.235  1.00 88.84           N  
ATOM   1216  CA  GLU A 160      26.349  35.864 -28.205  1.00 88.84           C  
ATOM   1217  C   GLU A 160      26.573  34.404 -27.775  1.00 88.84           C  
ATOM   1218  CB  GLU A 160      27.681  36.592 -28.445  1.00 88.84           C  
ATOM   1219  O   GLU A 160      26.765  33.536 -28.625  1.00 88.84           O  
ATOM   1220  CG  GLU A 160      27.446  37.939 -29.152  1.00 88.84           C  
ATOM   1221  CD  GLU A 160      28.720  38.759 -29.394  1.00 88.84           C  
ATOM   1222  OE1 GLU A 160      28.577  39.815 -30.051  1.00 88.84           O  
ATOM   1223  OE2 GLU A 160      29.801  38.357 -28.911  1.00 88.84           O  
ATOM   1224  N   GLY A 161      26.462  34.124 -26.473  1.00 82.89           N  
ATOM   1225  CA  GLY A 161      26.712  32.810 -25.888  1.00 82.89           C  
ATOM   1226  C   GLY A 161      28.192  32.573 -25.561  1.00 82.89           C  
ATOM   1227  O   GLY A 161      29.049  33.386 -25.903  1.00 82.89           O  
ATOM   1228  N   PRO A 162      28.508  31.471 -24.862  1.00 80.84           N  
ATOM   1229  CA  PRO A 162      29.873  31.145 -24.439  1.00 80.84           C  
ATOM   1230  C   PRO A 162      30.803  30.703 -25.588  1.00 80.84           C  
ATOM   1231  CB  PRO A 162      29.696  30.060 -23.369  1.00 80.84           C  
ATOM   1232  O   PRO A 162      31.973  30.423 -25.342  1.00 80.84           O  
ATOM   1233  CG  PRO A 162      28.404  29.356 -23.785  1.00 80.84           C  
ATOM   1234  CD  PRO A 162      27.559  30.484 -24.370  1.00 80.84           C  
ATOM   1235  N   GLY A 163      30.307  30.650 -26.831  1.00 70.48           N  
ATOM   1236  CA  GLY A 163      31.013  30.070 -27.971  1.00 70.48           C  
ATOM   1237  C   GLY A 163      30.877  28.546 -28.010  1.00 70.48           C  
ATOM   1238  O   GLY A 163      30.633  27.890 -26.998  1.00 70.48           O  
ATOM   1239  N   ASP A 164      30.988  27.959 -29.203  1.00 63.02           N  
ATOM   1240  CA  ASP A 164      31.161  26.512 -29.325  1.00 63.02           C  
ATOM   1241  C   ASP A 164      32.643  26.221 -29.043  1.00 63.02           C  
ATOM   1242  CB  ASP A 164      30.744  26.011 -30.727  1.00 63.02           C  
ATOM   1243  O   ASP A 164      33.492  26.539 -29.874  1.00 63.02           O  
ATOM   1244  CG  ASP A 164      29.230  25.929 -30.982  1.00 63.02           C  
ATOM   1245  OD1 ASP A 164      28.569  24.973 -30.507  1.00 63.02           O  
ATOM   1246  OD2 ASP A 164      28.693  26.761 -31.748  1.00 63.02           O  
ATOM   1247  N   GLU A 165      32.980  25.614 -27.901  1.00 57.85           N  
ATOM   1248  CA  GLU A 165      34.252  24.888 -27.826  1.00 57.85           C  
ATOM   1249  C   GLU A 165      34.269  23.873 -28.981  1.00 57.85           C  
ATOM   1250  CB  GLU A 165      34.464  24.198 -26.464  1.00 57.85           C  
ATOM   1251  O   GLU A 165      33.260  23.196 -29.227  1.00 57.85           O  
ATOM   1252  CG  GLU A 165      34.782  25.199 -25.339  1.00 57.85           C  
ATOM   1253  CD  GLU A 165      35.304  24.507 -24.066  1.00 57.85           C  
ATOM   1254  OE1 GLU A 165      36.299  25.009 -23.495  1.00 57.85           O  
ATOM   1255  OE2 GLU A 165      34.706  23.477 -23.677  1.00 57.85           O  
ATOM   1256  N   GLU A 166      35.384  23.802 -29.720  1.00 46.97           N  
ATOM   1257  CA  GLU A 166      35.639  22.796 -30.758  1.00 46.97           C  
ATOM   1258  C   GLU A 166      35.708  21.406 -30.111  1.00 46.97           C  
ATOM   1259  CB  GLU A 166      36.931  23.094 -31.550  1.00 46.97           C  
ATOM   1260  O   GLU A 166      36.753  20.770 -30.029  1.00 46.97           O  
ATOM   1261  CG  GLU A 166      36.810  24.218 -32.588  1.00 46.97           C  
ATOM   1262  CD  GLU A 166      38.096  24.395 -33.422  1.00 46.97           C  
ATOM   1263  OE1 GLU A 166      37.985  24.957 -34.536  1.00 46.97           O  
ATOM   1264  OE2 GLU A 166      39.179  23.966 -32.963  1.00 46.97           O  
ATOM   1265  N   VAL A 167      34.576  20.909 -29.625  1.00 46.68           N  
ATOM   1266  CA  VAL A 167      34.390  19.492 -29.373  1.00 46.68           C  
ATOM   1267  C   VAL A 167      34.352  18.866 -30.761  1.00 46.68           C  
ATOM   1268  CB  VAL A 167      33.113  19.197 -28.573  1.00 46.68           C  
ATOM   1269  O   VAL A 167      33.438  19.201 -31.533  1.00 46.68           O  
ATOM   1270  CG1 VAL A 167      33.035  17.700 -28.250  1.00 46.68           C  
ATOM   1271  CG2 VAL A 167      33.085  19.978 -27.254  1.00 46.68           C  
ATOM   1272  N   PRO A 168      35.326  18.008 -31.120  1.00 41.63           N  
ATOM   1273  CA  PRO A 168      35.314  17.322 -32.398  1.00 41.63           C  
ATOM   1274  C   PRO A 168      33.936  16.696 -32.589  1.00 41.63           C  
ATOM   1275  CB  PRO A 168      36.430  16.269 -32.323  1.00 41.63           C  
ATOM   1276  O   PRO A 168      33.452  15.990 -31.702  1.00 41.63           O  
ATOM   1277  CG  PRO A 168      37.374  16.822 -31.258  1.00 41.63           C  
ATOM   1278  CD  PRO A 168      36.432  17.540 -30.300  1.00 41.63           C  
ATOM   1279  N   LEU A 169      33.289  16.978 -33.729  1.00 43.30           N  
ATOM   1280  CA  LEU A 169      32.147  16.186 -34.186  1.00 43.30           C  
ATOM   1281  C   LEU A 169      32.533  14.719 -33.971  1.00 43.30           C  
ATOM   1282  CB  LEU A 169      31.892  16.448 -35.681  1.00 43.30           C  
ATOM   1283  O   LEU A 169      33.587  14.331 -34.485  1.00 43.30           O  
ATOM   1284  CG  LEU A 169      30.958  17.643 -35.934  1.00 43.30           C  
ATOM   1285  CD1 LEU A 169      31.281  18.294 -37.277  1.00 43.30           C  
ATOM   1286  CD2 LEU A 169      29.494  17.194 -35.956  1.00 43.30           C  
ATOM   1287  N   PRO A 170      31.762  13.923 -33.211  1.00 43.68           N  
ATOM   1288  CA  PRO A 170      32.119  12.541 -32.959  1.00 43.68           C  
ATOM   1289  C   PRO A 170      32.169  11.842 -34.315  1.00 43.68           C  
ATOM   1290  CB  PRO A 170      31.063  11.966 -32.008  1.00 43.68           C  
ATOM   1291  O   PRO A 170      31.150  11.565 -34.950  1.00 43.68           O  
ATOM   1292  CG  PRO A 170      30.260  13.182 -31.546  1.00 43.68           C  
ATOM   1293  CD  PRO A 170      30.499  14.258 -32.590  1.00 43.68           C  
ATOM   1294  N   HIS A 171      33.381  11.630 -34.816  1.00 42.77           N  
ATOM   1295  CA  HIS A 171      33.628  10.849 -36.005  1.00 42.77           C  
ATOM   1296  C   HIS A 171      33.271   9.415 -35.629  1.00 42.77           C  
ATOM   1297  CB  HIS A 171      35.101  11.025 -36.449  1.00 42.77           C  
ATOM   1298  O   HIS A 171      34.051   8.748 -34.964  1.00 42.77           O  
ATOM   1299  CG  HIS A 171      35.309  11.509 -37.864  1.00 42.77           C  
ATOM   1300  CD2 HIS A 171      36.521  11.645 -38.486  1.00 42.77           C  
ATOM   1301  ND1 HIS A 171      34.352  11.947 -38.753  1.00 42.77           N  
ATOM   1302  CE1 HIS A 171      34.973  12.328 -39.881  1.00 42.77           C  
ATOM   1303  NE2 HIS A 171      36.296  12.152 -39.770  1.00 42.77           N  
ATOM   1304  N   LYS A 172      32.066   8.973 -36.011  1.00 37.16           N  
ATOM   1305  CA  LYS A 172      31.655   7.562 -36.064  1.00 37.16           C  
ATOM   1306  C   LYS A 172      32.205   6.690 -34.921  1.00 37.16           C  
ATOM   1307  CB  LYS A 172      31.985   6.984 -37.451  1.00 37.16           C  
ATOM   1308  O   LYS A 172      32.883   5.693 -35.139  1.00 37.16           O  
ATOM   1309  CG  LYS A 172      30.867   7.225 -38.467  1.00 37.16           C  
ATOM   1310  CD  LYS A 172      31.270   6.588 -39.801  1.00 37.16           C  
ATOM   1311  CE  LYS A 172      30.086   6.577 -40.768  1.00 37.16           C  
ATOM   1312  NZ  LYS A 172      30.462   5.964 -42.064  1.00 37.16           N  
ATOM   1313  N   THR A 173      31.773   7.001 -33.715  1.00 32.73           N  
ATOM   1314  CA  THR A 173      31.276   5.976 -32.795  1.00 32.73           C  
ATOM   1315  C   THR A 173      29.835   6.389 -32.528  1.00 32.73           C  
ATOM   1316  CB  THR A 173      32.089   5.860 -31.489  1.00 32.73           C  
ATOM   1317  O   THR A 173      29.607   7.584 -32.331  1.00 32.73           O  
ATOM   1318  CG2 THR A 173      32.744   4.484 -31.379  1.00 32.73           C  
ATOM   1319  OG1 THR A 173      33.133   6.803 -31.411  1.00 32.73           O  
ATOM   1320  N   PRO A 174      28.836   5.495 -32.604  1.00 31.86           N  
ATOM   1321  CA  PRO A 174      27.493   5.867 -32.192  1.00 31.86           C  
ATOM   1322  C   PRO A 174      27.602   6.327 -30.739  1.00 31.86           C  
ATOM   1323  CB  PRO A 174      26.635   4.610 -32.372  1.00 31.86           C  
ATOM   1324  O   PRO A 174      27.881   5.524 -29.852  1.00 31.86           O  
ATOM   1325  CG  PRO A 174      27.641   3.462 -32.265  1.00 31.86           C  
ATOM   1326  CD  PRO A 174      28.947   4.060 -32.788  1.00 31.86           C  
ATOM   1327  N   ILE A 175      27.440   7.624 -30.491  1.00 37.11           N  
ATOM   1328  CA  ILE A 175      27.022   8.071 -29.171  1.00 37.11           C  
ATOM   1329  C   ILE A 175      25.611   7.506 -29.057  1.00 37.11           C  
ATOM   1330  CB  ILE A 175      27.087   9.611 -29.037  1.00 37.11           C  
ATOM   1331  O   ILE A 175      24.675   8.084 -29.598  1.00 37.11           O  
ATOM   1332  CG1 ILE A 175      28.551  10.087 -29.182  1.00 37.11           C  
ATOM   1333  CG2 ILE A 175      26.492  10.051 -27.684  1.00 37.11           C  
ATOM   1334  CD1 ILE A 175      28.734  11.599 -29.018  1.00 37.11           C  
ATOM   1335  N   GLN A 176      25.476   6.315 -28.470  1.00 40.29           N  
ATOM   1336  CA  GLN A 176      24.188   5.825 -28.005  1.00 40.29           C  
ATOM   1337  C   GLN A 176      23.730   6.814 -26.927  1.00 40.29           C  
ATOM   1338  CB  GLN A 176      24.311   4.411 -27.416  1.00 40.29           C  
ATOM   1339  O   GLN A 176      24.365   6.889 -25.871  1.00 40.29           O  
ATOM   1340  CG  GLN A 176      24.465   3.315 -28.482  1.00 40.29           C  
ATOM   1341  CD  GLN A 176      24.415   1.915 -27.872  1.00 40.29           C  
ATOM   1342  NE2 GLN A 176      24.268   0.875 -28.655  1.00 40.29           N  
ATOM   1343  OE1 GLN A 176      24.526   1.717 -26.680  1.00 40.29           O  
ATOM   1344  N   PRO A 177      22.677   7.611 -27.152  1.00 37.67           N  
ATOM   1345  CA  PRO A 177      22.067   8.343 -26.063  1.00 37.67           C  
ATOM   1346  C   PRO A 177      21.340   7.295 -25.218  1.00 37.67           C  
ATOM   1347  CB  PRO A 177      21.132   9.366 -26.720  1.00 37.67           C  
ATOM   1348  O   PRO A 177      20.291   6.812 -25.628  1.00 37.67           O  
ATOM   1349  CG  PRO A 177      20.990   8.923 -28.182  1.00 37.67           C  
ATOM   1350  CD  PRO A 177      21.810   7.645 -28.315  1.00 37.67           C  
ATOM   1351  N   GLY A 178      21.920   6.908 -24.081  1.00 47.75           N  
ATOM   1352  CA  GLY A 178      21.223   6.154 -23.039  1.00 47.75           C  
ATOM   1353  C   GLY A 178      20.599   4.833 -23.493  1.00 47.75           C  
ATOM   1354  O   GLY A 178      19.391   4.759 -23.671  1.00 47.75           O  
ATOM   1355  N   GLU A 179      21.394   3.771 -23.622  1.00 54.69           N  
ATOM   1356  CA  GLU A 179      20.870   2.403 -23.797  1.00 54.69           C  
ATOM   1357  C   GLU A 179      21.212   1.459 -22.629  1.00 54.69           C  
ATOM   1358  CB  GLU A 179      21.212   1.848 -25.203  1.00 54.69           C  
ATOM   1359  O   GLU A 179      20.760   0.319 -22.625  1.00 54.69           O  
ATOM   1360  CG  GLU A 179      20.331   2.534 -26.273  1.00 54.69           C  
ATOM   1361  CD  GLU A 179      20.438   2.006 -27.719  1.00 54.69           C  
ATOM   1362  OE1 GLU A 179      19.384   2.039 -28.421  1.00 54.69           O  
ATOM   1363  OE2 GLU A 179      21.552   1.694 -28.190  1.00 54.69           O  
ATOM   1364  N   GLU A 180      21.904   1.921 -21.579  1.00 62.16           N  
ATOM   1365  CA  GLU A 180      22.255   1.074 -20.430  1.00 62.16           C  
ATOM   1366  C   GLU A 180      21.964   1.760 -19.085  1.00 62.16           C  
ATOM   1367  CB  GLU A 180      23.715   0.612 -20.531  1.00 62.16           C  
ATOM   1368  O   GLU A 180      22.394   2.882 -18.816  1.00 62.16           O  
ATOM   1369  CG  GLU A 180      23.993  -0.279 -21.759  1.00 62.16           C  
ATOM   1370  CD  GLU A 180      25.458  -0.728 -21.873  1.00 62.16           C  
ATOM   1371  OE1 GLU A 180      25.700  -1.898 -22.235  1.00 62.16           O  
ATOM   1372  OE2 GLU A 180      26.360   0.086 -21.566  1.00 62.16           O  
ATOM   1373  N   CYS A 181      21.240   1.059 -18.210  1.00 74.73           N  
ATOM   1374  CA  CYS A 181      20.823   1.518 -16.882  1.00 74.73           C  
ATOM   1375  C   CYS A 181      21.927   1.411 -15.814  1.00 74.73           C  
ATOM   1376  CB  CYS A 181      19.519   0.798 -16.505  1.00 74.73           C  
ATOM   1377  O   CYS A 181      21.654   1.120 -14.649  1.00 74.73           O  
ATOM   1378  SG  CYS A 181      18.114   1.442 -17.440  1.00 74.73           S  
ATOM   1379  N   HIS A 182      23.186   1.667 -16.185  1.00 67.75           N  
ATOM   1380  CA  HIS A 182      24.354   1.508 -15.300  1.00 67.75           C  
ATOM   1381  C   HIS A 182      24.308   2.386 -14.048  1.00 67.75           C  
ATOM   1382  CB  HIS A 182      25.630   1.817 -16.087  1.00 67.75           C  
ATOM   1383  O   HIS A 182      24.874   2.033 -13.016  1.00 67.75           O  
ATOM   1384  CG  HIS A 182      25.962   0.749 -17.085  1.00 67.75           C  
ATOM   1385  CD2 HIS A 182      26.164   0.937 -18.414  1.00 67.75           C  
ATOM   1386  ND1 HIS A 182      26.127  -0.601 -16.784  1.00 67.75           N  
ATOM   1387  CE1 HIS A 182      26.411  -1.207 -17.946  1.00 67.75           C  
ATOM   1388  NE2 HIS A 182      26.459  -0.300 -18.929  1.00 67.75           N  
ATOM   1389  N   SER A 183      23.601   3.517 -14.101  1.00 65.11           N  
ATOM   1390  CA  SER A 183      23.427   4.411 -12.950  1.00 65.11           C  
ATOM   1391  C   SER A 183      22.580   3.811 -11.822  1.00 65.11           C  
ATOM   1392  CB  SER A 183      22.815   5.735 -13.410  1.00 65.11           C  
ATOM   1393  O   SER A 183      22.574   4.351 -10.719  1.00 65.11           O  
ATOM   1394  OG  SER A 183      21.574   5.508 -14.054  1.00 65.11           O  
ATOM   1395  N   VAL A 184      21.885   2.696 -12.074  1.00 68.39           N  
ATOM   1396  CA  VAL A 184      20.992   2.036 -11.112  1.00 68.39           C  
ATOM   1397  C   VAL A 184      21.756   1.134 -10.121  1.00 68.39           C  
ATOM   1398  CB  VAL A 184      19.860   1.312 -11.877  1.00 68.39           C  
ATOM   1399  O   VAL A 184      21.200   0.685  -9.120  1.00 68.39           O  
ATOM   1400  CG1 VAL A 184      18.820   0.754 -10.916  1.00 68.39           C  
ATOM   1401  CG2 VAL A 184      19.101   2.278 -12.809  1.00 68.39           C  
ATOM   1402  N   GLY A 185      23.060   0.924 -10.331  1.00 68.98           N  
ATOM   1403  CA  GLY A 185      23.923   0.168  -9.420  1.00 68.98           C  
ATOM   1404  C   GLY A 185      23.918  -1.337  -9.694  1.00 68.98           C  
ATOM   1405  O   GLY A 185      23.811  -1.766 -10.837  1.00 68.98           O  
ATOM   1406  N   THR A 186      24.059  -2.157  -8.646  1.00 70.25           N  
ATOM   1407  CA  THR A 186      24.335  -3.608  -8.746  1.00 70.25           C  
ATOM   1408  C   THR A 186      23.263  -4.431  -9.463  1.00 70.25           C  
ATOM   1409  CB  THR A 186      24.542  -4.221  -7.351  1.00 70.25           C  
ATOM   1410  O   THR A 186      23.552  -5.545  -9.882  1.00 70.25           O  
ATOM   1411  CG2 THR A 186      25.847  -3.748  -6.710  1.00 70.25           C  
ATOM   1412  OG1 THR A 186      23.496  -3.842  -6.482  1.00 70.25           O  
ATOM   1413  N   ASN A 187      22.047  -3.901  -9.605  1.00 78.91           N  
ATOM   1414  CA  ASN A 187      20.923  -4.570 -10.263  1.00 78.91           C  
ATOM   1415  C   ASN A 187      20.579  -3.943 -11.624  1.00 78.91           C  
ATOM   1416  CB  ASN A 187      19.725  -4.611  -9.294  1.00 78.91           C  
ATOM   1417  O   ASN A 187      19.447  -4.087 -12.080  1.00 78.91           O  
ATOM   1418  CG  ASN A 187      19.982  -5.473  -8.074  1.00 78.91           C  
ATOM   1419  ND2 ASN A 187      19.485  -5.085  -6.924  1.00 78.91           N  
ATOM   1420  OD1 ASN A 187      20.639  -6.497  -8.116  1.00 78.91           O  
ATOM   1421  N   SER A 188      21.519  -3.241 -12.273  1.00 79.50           N  
ATOM   1422  CA  SER A 188      21.303  -2.575 -13.569  1.00 79.50           C  
ATOM   1423  C   SER A 188      20.708  -3.499 -14.637  1.00 79.50           C  
ATOM   1424  CB  SER A 188      22.620  -1.986 -14.087  1.00 79.50           C  
ATOM   1425  O   SER A 188      19.874  -3.054 -15.419  1.00 79.50           O  
ATOM   1426  OG  SER A 188      23.633  -2.975 -14.155  1.00 79.50           O  
ATOM   1427  N   ASP A 189      21.056  -4.789 -14.614  1.00 84.14           N  
ATOM   1428  CA  ASP A 189      20.563  -5.817 -15.545  1.00 84.14           C  
ATOM   1429  C   ASP A 189      19.048  -6.062 -15.449  1.00 84.14           C  
ATOM   1430  CB  ASP A 189      21.286  -7.145 -15.259  1.00 84.14           C  
ATOM   1431  O   ASP A 189      18.443  -6.614 -16.371  1.00 84.14           O  
ATOM   1432  CG  ASP A 189      22.805  -7.096 -15.444  1.00 84.14           C  
ATOM   1433  OD1 ASP A 189      23.308  -6.089 -15.989  1.00 84.14           O  
ATOM   1434  OD2 ASP A 189      23.447  -8.076 -15.007  1.00 84.14           O  
ATOM   1435  N   GLN A 190      18.424  -5.664 -14.336  1.00 87.25           N  
ATOM   1436  CA  GLN A 190      16.979  -5.757 -14.119  1.00 87.25           C  
ATOM   1437  C   GLN A 190      16.223  -4.519 -14.607  1.00 87.25           C  
ATOM   1438  CB  GLN A 190      16.667  -6.051 -12.640  1.00 87.25           C  
ATOM   1439  O   GLN A 190      15.000  -4.490 -14.508  1.00 87.25           O  
ATOM   1440  CG  GLN A 190      17.308  -7.351 -12.134  1.00 87.25           C  
ATOM   1441  CD  GLN A 190      16.914  -8.573 -12.964  1.00 87.25           C  
ATOM   1442  NE2 GLN A 190      17.831  -9.480 -13.216  1.00 87.25           N  
ATOM   1443  OE1 GLN A 190      15.799  -8.726 -13.443  1.00 87.25           O  
ATOM   1444  N   TYR A 191      16.910  -3.509 -15.144  1.00 87.88           N  
ATOM   1445  CA  TYR A 191      16.297  -2.286 -15.655  1.00 87.88           C  
ATOM   1446  C   TYR A 191      16.550  -2.139 -17.152  1.00 87.88           C  
ATOM   1447  CB  TYR A 191      16.794  -1.056 -14.886  1.00 87.88           C  
ATOM   1448  O   TYR A 191      17.600  -2.510 -17.669  1.00 87.88           O  
ATOM   1449  CG  TYR A 191      16.366  -1.015 -13.433  1.00 87.88           C  
ATOM   1450  CD1 TYR A 191      15.305  -0.188 -13.010  1.00 87.88           C  
ATOM   1451  CD2 TYR A 191      17.043  -1.817 -12.501  1.00 87.88           C  
ATOM   1452  CE1 TYR A 191      14.931  -0.161 -11.649  1.00 87.88           C  
ATOM   1453  CE2 TYR A 191      16.665  -1.810 -11.150  1.00 87.88           C  
ATOM   1454  OH  TYR A 191      15.301  -0.982  -9.399  1.00 87.88           O  
ATOM   1455  CZ  TYR A 191      15.617  -0.975 -10.718  1.00 87.88           C  
ATOM   1456  N   ILE A 192      15.577  -1.566 -17.850  1.00 86.23           N  
ATOM   1457  CA  ILE A 192      15.653  -1.272 -19.278  1.00 86.23           C  
ATOM   1458  C   ILE A 192      15.403   0.211 -19.479  1.00 86.23           C  
ATOM   1459  CB  ILE A 192      14.666  -2.139 -20.082  1.00 86.23           C  
ATOM   1460  O   ILE A 192      14.487   0.792 -18.893  1.00 86.23           O  
ATOM   1461  CG1 ILE A 192      15.017  -3.625 -19.878  1.00 86.23           C  
ATOM   1462  CG2 ILE A 192      14.705  -1.765 -21.578  1.00 86.23           C  
ATOM   1463  CD1 ILE A 192      14.054  -4.563 -20.595  1.00 86.23           C  
ATOM   1464  N   TRP A 193      16.216   0.825 -20.331  1.00 83.55           N  
ATOM   1465  CA  TRP A 193      15.994   2.199 -20.738  1.00 83.55           C  
ATOM   1466  C   TRP A 193      14.812   2.286 -21.705  1.00 83.55           C  
ATOM   1467  CB  TRP A 193      17.260   2.768 -21.364  1.00 83.55           C  
ATOM   1468  O   TRP A 193      14.851   1.745 -22.813  1.00 83.55           O  
ATOM   1469  CG  TRP A 193      17.098   4.211 -21.692  1.00 83.55           C  
ATOM   1470  CD1 TRP A 193      16.667   4.713 -22.869  1.00 83.55           C  
ATOM   1471  CD2 TRP A 193      17.338   5.357 -20.830  1.00 83.55           C  
ATOM   1472  CE2 TRP A 193      17.065   6.543 -21.570  1.00 83.55           C  
ATOM   1473  CE3 TRP A 193      17.776   5.508 -19.500  1.00 83.55           C  
ATOM   1474  NE1 TRP A 193      16.681   6.093 -22.815  1.00 83.55           N  
ATOM   1475  CH2 TRP A 193      17.627   7.936 -19.676  1.00 83.55           C  
ATOM   1476  CZ2 TRP A 193      17.216   7.820 -21.015  1.00 83.55           C  
ATOM   1477  CZ3 TRP A 193      17.907   6.783 -18.920  1.00 83.55           C  
ATOM   1478  N   VAL A 194      13.761   3.000 -21.306  1.00 81.57           N  
ATOM   1479  CA  VAL A 194      12.574   3.197 -22.141  1.00 81.57           C  
ATOM   1480  C   VAL A 194      12.666   4.557 -22.827  1.00 81.57           C  
ATOM   1481  CB  VAL A 194      11.290   3.007 -21.317  1.00 81.57           C  
ATOM   1482  O   VAL A 194      12.543   5.609 -22.199  1.00 81.57           O  
ATOM   1483  CG1 VAL A 194      10.035   3.318 -22.144  1.00 81.57           C  
ATOM   1484  CG2 VAL A 194      11.179   1.562 -20.821  1.00 81.57           C  
ATOM   1485  N   LYS A 195      12.836   4.549 -24.158  1.00 73.78           N  
ATOM   1486  CA  LYS A 195      13.012   5.772 -24.972  1.00 73.78           C  
ATOM   1487  C   LYS A 195      11.848   6.760 -24.835  1.00 73.78           C  
ATOM   1488  CB  LYS A 195      13.248   5.409 -26.456  1.00 73.78           C  
ATOM   1489  O   LYS A 195      12.053   7.963 -24.944  1.00 73.78           O  
ATOM   1490  CG  LYS A 195      14.623   4.750 -26.658  1.00 73.78           C  
ATOM   1491  CD  LYS A 195      14.989   4.395 -28.114  1.00 73.78           C  
ATOM   1492  CE  LYS A 195      16.407   3.788 -28.051  1.00 73.78           C  
ATOM   1493  NZ  LYS A 195      16.971   3.270 -29.324  1.00 73.78           N  
ATOM   1494  N   ARG A 196      10.632   6.260 -24.581  1.00 73.76           N  
ATOM   1495  CA  ARG A 196       9.422   7.082 -24.435  1.00 73.76           C  
ATOM   1496  C   ARG A 196       9.368   7.849 -23.113  1.00 73.76           C  
ATOM   1497  CB  ARG A 196       8.185   6.190 -24.613  1.00 73.76           C  
ATOM   1498  O   ARG A 196       8.935   8.996 -23.116  1.00 73.76           O  
ATOM   1499  CG  ARG A 196       6.895   7.019 -24.645  1.00 73.76           C  
ATOM   1500  CD  ARG A 196       5.695   6.112 -24.916  1.00 73.76           C  
ATOM   1501  NE  ARG A 196       4.472   6.911 -25.116  1.00 73.76           N  
ATOM   1502  NH1 ARG A 196       3.248   5.282 -26.175  1.00 73.76           N  
ATOM   1503  NH2 ARG A 196       2.384   7.326 -25.919  1.00 73.76           N  
ATOM   1504  CZ  ARG A 196       3.379   6.503 -25.735  1.00 73.76           C  
ATOM   1505  N   SER A 197       9.757   7.218 -22.005  1.00 73.93           N  
ATOM   1506  CA  SER A 197       9.727   7.827 -20.669  1.00 73.93           C  
ATOM   1507  C   SER A 197      11.055   8.478 -20.281  1.00 73.93           C  
ATOM   1508  CB  SER A 197       9.294   6.797 -19.620  1.00 73.93           C  
ATOM   1509  O   SER A 197      11.093   9.183 -19.275  1.00 73.93           O  
ATOM   1510  OG  SER A 197      10.208   5.727 -19.578  1.00 73.93           O  
ATOM   1511  N   LEU A 198      12.117   8.268 -21.075  1.00 78.99           N  
ATOM   1512  CA  LEU A 198      13.481   8.765 -20.840  1.00 78.99           C  
ATOM   1513  C   LEU A 198      14.012   8.377 -19.455  1.00 78.99           C  
ATOM   1514  CB  LEU A 198      13.557  10.279 -21.092  1.00 78.99           C  
ATOM   1515  O   LEU A 198      14.727   9.141 -18.812  1.00 78.99           O  
ATOM   1516  CG  LEU A 198      13.145  10.707 -22.505  1.00 78.99           C  
ATOM   1517  CD1 LEU A 198      12.836  12.200 -22.465  1.00 78.99           C  
ATOM   1518  CD2 LEU A 198      14.246  10.410 -23.527  1.00 78.99           C  
ATOM   1519  N   ASN A 199      13.607   7.201 -18.982  1.00 79.11           N  
ATOM   1520  CA  ASN A 199      13.925   6.696 -17.660  1.00 79.11           C  
ATOM   1521  C   ASN A 199      14.193   5.188 -17.714  1.00 79.11           C  
ATOM   1522  CB  ASN A 199      12.770   7.045 -16.702  1.00 79.11           C  
ATOM   1523  O   ASN A 199      13.702   4.472 -18.590  1.00 79.11           O  
ATOM   1524  CG  ASN A 199      12.788   8.503 -16.270  1.00 79.11           C  
ATOM   1525  ND2 ASN A 199      11.709   9.226 -16.431  1.00 79.11           N  
ATOM   1526  OD1 ASN A 199      13.758   9.002 -15.730  1.00 79.11           O  
ATOM   1527  N   CYS A 200      14.958   4.707 -16.735  1.00 85.65           N  
ATOM   1528  CA  CYS A 200      15.146   3.282 -16.487  1.00 85.65           C  
ATOM   1529  C   CYS A 200      13.912   2.696 -15.805  1.00 85.65           C  
ATOM   1530  CB  CYS A 200      16.400   3.086 -15.634  1.00 85.65           C  
ATOM   1531  O   CYS A 200      13.529   3.137 -14.719  1.00 85.65           O  
ATOM   1532  SG  CYS A 200      17.901   3.287 -16.603  1.00 85.65           S  
ATOM   1533  N   VAL A 201      13.315   1.685 -16.430  1.00 88.24           N  
ATOM   1534  CA  VAL A 201      12.125   0.988 -15.936  1.00 88.24           C  
ATOM   1535  C   VAL A 201      12.498  -0.440 -15.572  1.00 88.24           C  
ATOM   1536  CB  VAL A 201      10.974   1.025 -16.958  1.00 88.24           C  
ATOM   1537  O   VAL A 201      13.277  -1.082 -16.272  1.00 88.24           O  
ATOM   1538  CG1 VAL A 201       9.672   0.533 -16.314  1.00 88.24           C  
ATOM   1539  CG2 VAL A 201      10.748   2.451 -17.478  1.00 88.24           C  
ATOM   1540  N   LEU A 202      11.966  -0.933 -14.457  1.00 90.78           N  
ATOM   1541  CA  LEU A 202      12.228  -2.290 -13.993  1.00 90.78           C  
ATOM   1542  C   LEU A 202      11.577  -3.315 -14.936  1.00 90.78           C  
ATOM   1543  CB  LEU A 202      11.722  -2.403 -12.543  1.00 90.78           C  
ATOM   1544  O   LEU A 202      10.430  -3.138 -15.357  1.00 90.78           O  
ATOM   1545  CG  LEU A 202      12.131  -3.695 -11.817  1.00 90.78           C  
ATOM   1546  CD1 LEU A 202      13.628  -3.759 -11.519  1.00 90.78           C  
ATOM   1547  CD2 LEU A 202      11.405  -3.765 -10.475  1.00 90.78           C  
ATOM   1548  N   LYS A 203      12.294  -4.397 -15.245  1.00 92.33           N  
ATOM   1549  CA  LYS A 203      11.753  -5.560 -15.960  1.00 92.33           C  
ATOM   1550  C   LYS A 203      10.596  -6.179 -15.178  1.00 92.33           C  
ATOM   1551  CB  LYS A 203      12.851  -6.607 -16.191  1.00 92.33           C  
ATOM   1552  O   LYS A 203      10.557  -6.125 -13.951  1.00 92.33           O  
ATOM   1553  CG  LYS A 203      13.916  -6.127 -17.182  1.00 92.33           C  
ATOM   1554  CD  LYS A 203      14.970  -7.214 -17.410  1.00 92.33           C  
ATOM   1555  CE  LYS A 203      16.097  -6.666 -18.289  1.00 92.33           C  
ATOM   1556  NZ  LYS A 203      16.828  -7.754 -18.967  1.00 92.33           N  
ATOM   1557  N   CYS A 204       9.657  -6.787 -15.891  1.00 93.15           N  
ATOM   1558  CA  CYS A 204       8.439  -7.332 -15.310  1.00 93.15           C  
ATOM   1559  C   CYS A 204       8.241  -8.800 -15.690  1.00 93.15           C  
ATOM   1560  CB  CYS A 204       7.282  -6.428 -15.731  1.00 93.15           C  
ATOM   1561  O   CYS A 204       8.421  -9.189 -16.839  1.00 93.15           O  
ATOM   1562  SG  CYS A 204       5.695  -6.754 -14.933  1.00 93.15           S  
ATOM   1563  N   GLY A 205       7.868  -9.627 -14.714  1.00 90.04           N  
ATOM   1564  CA  GLY A 205       7.641 -11.058 -14.908  1.00 90.04           C  
ATOM   1565  C   GLY A 205       7.885 -11.866 -13.636  1.00 90.04           C  
ATOM   1566  O   GLY A 205       8.264 -11.327 -12.592  1.00 90.04           O  
ATOM   1567  N   TYR A 206       7.663 -13.179 -13.706  1.00 90.40           N  
ATOM   1568  CA  TYR A 206       8.012 -14.085 -12.601  1.00 90.40           C  
ATOM   1569  C   TYR A 206       9.524 -14.274 -12.448  1.00 90.40           C  
ATOM   1570  CB  TYR A 206       7.328 -15.444 -12.785  1.00 90.40           C  
ATOM   1571  O   TYR A 206      10.016 -14.320 -11.323  1.00 90.40           O  
ATOM   1572  CG  TYR A 206       5.988 -15.544 -12.088  1.00 90.40           C  
ATOM   1573  CD1 TYR A 206       5.925 -15.950 -10.739  1.00 90.40           C  
ATOM   1574  CD2 TYR A 206       4.807 -15.259 -12.797  1.00 90.40           C  
ATOM   1575  CE1 TYR A 206       4.676 -16.102 -10.104  1.00 90.40           C  
ATOM   1576  CE2 TYR A 206       3.560 -15.401 -12.163  1.00 90.40           C  
ATOM   1577  OH  TYR A 206       2.275 -15.853 -10.217  1.00 90.40           O  
ATOM   1578  CZ  TYR A 206       3.489 -15.828 -10.822  1.00 90.40           C  
ATOM   1579  N   ASP A 207      10.242 -14.358 -13.569  1.00 89.61           N  
ATOM   1580  CA  ASP A 207      11.675 -14.675 -13.615  1.00 89.61           C  
ATOM   1581  C   ASP A 207      12.562 -13.431 -13.864  1.00 89.61           C  
ATOM   1582  CB  ASP A 207      11.907 -15.799 -14.646  1.00 89.61           C  
ATOM   1583  O   ASP A 207      13.764 -13.560 -14.077  1.00 89.61           O  
ATOM   1584  CG  ASP A 207      11.099 -17.082 -14.363  1.00 89.61           C  
ATOM   1585  OD1 ASP A 207      11.198 -17.657 -13.252  1.00 89.61           O  
ATOM   1586  OD2 ASP A 207      10.351 -17.536 -15.256  1.00 89.61           O  
ATOM   1587  N   ALA A 208      11.979 -12.227 -13.833  1.00 87.24           N  
ATOM   1588  CA  ALA A 208      12.663 -10.947 -14.042  1.00 87.24           C  
ATOM   1589  C   ALA A 208      12.209  -9.896 -13.018  1.00 87.24           C  
ATOM   1590  CB  ALA A 208      12.391 -10.472 -15.474  1.00 87.24           C  
ATOM   1591  O   ALA A 208      11.081  -9.970 -12.532  1.00 87.24           O  
ATOM   1592  N   GLY A 209      13.065  -8.917 -12.724  1.00 88.56           N  
ATOM   1593  CA  GLY A 209      12.854  -7.876 -11.717  1.00 88.56           C  
ATOM   1594  C   GLY A 209      13.745  -8.063 -10.483  1.00 88.56           C  
ATOM   1595  O   GLY A 209      14.703  -8.835 -10.502  1.00 88.56           O  
ATOM   1596  N   LEU A 210      13.466  -7.324  -9.408  1.00 89.19           N  
ATOM   1597  CA  LEU A 210      14.300  -7.345  -8.200  1.00 89.19           C  
ATOM   1598  C   LEU A 210      14.065  -8.606  -7.362  1.00 89.19           C  
ATOM   1599  CB  LEU A 210      14.043  -6.084  -7.352  1.00 89.19           C  
ATOM   1600  O   LEU A 210      15.015  -9.164  -6.813  1.00 89.19           O  
ATOM   1601  CG  LEU A 210      14.456  -4.753  -7.996  1.00 89.19           C  
ATOM   1602  CD1 LEU A 210      14.066  -3.600  -7.072  1.00 89.19           C  
ATOM   1603  CD2 LEU A 210      15.960  -4.673  -8.267  1.00 89.19           C  
ATOM   1604  N   TYR A 211      12.811  -9.049  -7.241  1.00 91.95           N  
ATOM   1605  CA  TYR A 211      12.465 -10.169  -6.373  1.00 91.95           C  
ATOM   1606  C   TYR A 211      12.540 -11.501  -7.113  1.00 91.95           C  
ATOM   1607  CB  TYR A 211      11.101  -9.960  -5.714  1.00 91.95           C  
ATOM   1608  O   TYR A 211      12.127 -11.640  -8.270  1.00 91.95           O  
ATOM   1609  CG  TYR A 211      11.079  -8.840  -4.692  1.00 91.95           C  
ATOM   1610  CD1 TYR A 211      11.424  -9.093  -3.350  1.00 91.95           C  
ATOM   1611  CD2 TYR A 211      10.701  -7.541  -5.078  1.00 91.95           C  
ATOM   1612  CE1 TYR A 211      11.349  -8.056  -2.400  1.00 91.95           C  
ATOM   1613  CE2 TYR A 211      10.577  -6.516  -4.128  1.00 91.95           C  
ATOM   1614  OH  TYR A 211      10.726  -5.812  -1.850  1.00 91.95           O  
ATOM   1615  CZ  TYR A 211      10.887  -6.781  -2.782  1.00 91.95           C  
ATOM   1616  N   SER A 212      13.027 -12.516  -6.398  1.00 92.82           N  
ATOM   1617  CA  SER A 212      13.115 -13.879  -6.908  1.00 92.82           C  
ATOM   1618  C   SER A 212      11.730 -14.474  -7.181  1.00 92.82           C  
ATOM   1619  CB  SER A 212      13.908 -14.756  -5.934  1.00 92.82           C  
ATOM   1620  O   SER A 212      10.720 -14.110  -6.569  1.00 92.82           O  
ATOM   1621  OG  SER A 212      13.173 -14.962  -4.744  1.00 92.82           O  
ATOM   1622  N   ARG A 213      11.688 -15.468  -8.071  1.00 94.08           N  
ATOM   1623  CA  ARG A 213      10.466 -16.219  -8.374  1.00 94.08           C  
ATOM   1624  C   ARG A 213       9.823 -16.824  -7.122  1.00 94.08           C  
ATOM   1625  CB  ARG A 213      10.816 -17.309  -9.388  1.00 94.08           C  
ATOM   1626  O   ARG A 213       8.608 -16.759  -6.971  1.00 94.08           O  
ATOM   1627  CG  ARG A 213       9.563 -18.027  -9.892  1.00 94.08           C  
ATOM   1628  CD  ARG A 213       9.986 -19.292 -10.618  1.00 94.08           C  
ATOM   1629  NE  ARG A 213       8.815 -19.971 -11.174  1.00 94.08           N  
ATOM   1630  NH1 ARG A 213       9.543 -20.032 -13.355  1.00 94.08           N  
ATOM   1631  NH2 ARG A 213       7.596 -20.985 -12.769  1.00 94.08           N  
ATOM   1632  CZ  ARG A 213       8.666 -20.327 -12.432  1.00 94.08           C  
ATOM   1633  N   SER A 214      10.624 -17.378  -6.209  1.00 94.11           N  
ATOM   1634  CA  SER A 214      10.120 -17.989  -4.974  1.00 94.11           C  
ATOM   1635  C   SER A 214       9.490 -16.962  -4.032  1.00 94.11           C  
ATOM   1636  CB  SER A 214      11.237 -18.745  -4.250  1.00 94.11           C  
ATOM   1637  O   SER A 214       8.455 -17.253  -3.432  1.00 94.11           O  
ATOM   1638  OG  SER A 214      12.344 -17.896  -4.009  1.00 94.11           O  
ATOM   1639  N   ALA A 215      10.055 -15.752  -3.938  1.00 94.54           N  
ATOM   1640  CA  ALA A 215       9.458 -14.655  -3.177  1.00 94.54           C  
ATOM   1641  C   ALA A 215       8.097 -14.254  -3.766  1.00 94.54           C  
ATOM   1642  CB  ALA A 215      10.439 -13.477  -3.152  1.00 94.54           C  
ATOM   1643  O   ALA A 215       7.105 -14.165  -3.045  1.00 94.54           O  
ATOM   1644  N   LYS A 216       8.025 -14.118  -5.093  1.00 95.39           N  
ATOM   1645  CA  LYS A 216       6.791 -13.814  -5.830  1.00 95.39           C  
ATOM   1646  C   LYS A 216       5.711 -14.881  -5.658  1.00 95.39           C  
ATOM   1647  CB  LYS A 216       7.157 -13.632  -7.307  1.00 95.39           C  
ATOM   1648  O   LYS A 216       4.557 -14.536  -5.415  1.00 95.39           O  
ATOM   1649  CG  LYS A 216       7.789 -12.258  -7.542  1.00 95.39           C  
ATOM   1650  CD  LYS A 216       8.340 -12.156  -8.964  1.00 95.39           C  
ATOM   1651  CE  LYS A 216       8.942 -10.765  -9.115  1.00 95.39           C  
ATOM   1652  NZ  LYS A 216       9.897 -10.686 -10.230  1.00 95.39           N  
ATOM   1653  N   GLU A 217       6.068 -16.160  -5.761  1.00 96.02           N  
ATOM   1654  CA  GLU A 217       5.152 -17.287  -5.536  1.00 96.02           C  
ATOM   1655  C   GLU A 217       4.665 -17.334  -4.081  1.00 96.02           C  
ATOM   1656  CB  GLU A 217       5.845 -18.613  -5.906  1.00 96.02           C  
ATOM   1657  O   GLU A 217       3.475 -17.537  -3.830  1.00 96.02           O  
ATOM   1658  CG  GLU A 217       5.970 -18.825  -7.428  1.00 96.02           C  
ATOM   1659  CD  GLU A 217       6.755 -20.095  -7.824  1.00 96.02           C  
ATOM   1660  OE1 GLU A 217       6.889 -20.340  -9.053  1.00 96.02           O  
ATOM   1661  OE2 GLU A 217       7.228 -20.818  -6.919  1.00 96.02           O  
ATOM   1662  N   PHE A 218       5.550 -17.078  -3.112  1.00 96.15           N  
ATOM   1663  CA  PHE A 218       5.167 -16.970  -1.706  1.00 96.15           C  
ATOM   1664  C   PHE A 218       4.168 -15.829  -1.478  1.00 96.15           C  
ATOM   1665  CB  PHE A 218       6.417 -16.790  -0.839  1.00 96.15           C  
ATOM   1666  O   PHE A 218       3.136 -16.035  -0.837  1.00 96.15           O  
ATOM   1667  CG  PHE A 218       6.088 -16.598   0.627  1.00 96.15           C  
ATOM   1668  CD1 PHE A 218       5.894 -15.304   1.144  1.00 96.15           C  
ATOM   1669  CD2 PHE A 218       5.920 -17.715   1.465  1.00 96.15           C  
ATOM   1670  CE1 PHE A 218       5.571 -15.124   2.499  1.00 96.15           C  
ATOM   1671  CE2 PHE A 218       5.584 -17.537   2.818  1.00 96.15           C  
ATOM   1672  CZ  PHE A 218       5.417 -16.240   3.338  1.00 96.15           C  
ATOM   1673  N   THR A 219       4.429 -14.647  -2.040  1.00 96.17           N  
ATOM   1674  CA  THR A 219       3.518 -13.498  -1.977  1.00 96.17           C  
ATOM   1675  C   THR A 219       2.160 -13.817  -2.603  1.00 96.17           C  
ATOM   1676  CB  THR A 219       4.169 -12.285  -2.654  1.00 96.17           C  
ATOM   1677  O   THR A 219       1.125 -13.455  -2.041  1.00 96.17           O  
ATOM   1678  CG2 THR A 219       3.238 -11.082  -2.789  1.00 96.17           C  
ATOM   1679  OG1 THR A 219       5.269 -11.880  -1.880  1.00 96.17           O  
ATOM   1680  N   ASP A 220       2.130 -14.551  -3.716  1.00 97.20           N  
ATOM   1681  CA  ASP A 220       0.883 -14.972  -4.361  1.00 97.20           C  
ATOM   1682  C   ASP A 220       0.052 -15.884  -3.444  1.00 97.20           C  
ATOM   1683  CB  ASP A 220       1.184 -15.658  -5.708  1.00 97.20           C  
ATOM   1684  O   ASP A 220      -1.148 -15.655  -3.264  1.00 97.20           O  
ATOM   1685  CG  ASP A 220       1.855 -14.739  -6.735  1.00 97.20           C  
ATOM   1686  OD1 ASP A 220       1.763 -13.498  -6.606  1.00 97.20           O  
ATOM   1687  OD2 ASP A 220       2.422 -15.234  -7.732  1.00 97.20           O  
ATOM   1688  N   ILE A 221       0.692 -16.870  -2.803  1.00 97.40           N  
ATOM   1689  CA  ILE A 221       0.049 -17.760  -1.823  1.00 97.40           C  
ATOM   1690  C   ILE A 221      -0.451 -16.957  -0.615  1.00 97.40           C  
ATOM   1691  CB  ILE A 221       1.024 -18.886  -1.399  1.00 97.40           C  
ATOM   1692  O   ILE A 221      -1.591 -17.140  -0.178  1.00 97.40           O  
ATOM   1693  CG1 ILE A 221       1.335 -19.814  -2.597  1.00 97.40           C  
ATOM   1694  CG2 ILE A 221       0.445 -19.723  -0.237  1.00 97.40           C  
ATOM   1695  CD1 ILE A 221       2.539 -20.738  -2.368  1.00 97.40           C  
ATOM   1696  N   TRP A 222       0.370 -16.042  -0.093  1.00 97.72           N  
ATOM   1697  CA  TRP A 222       0.030 -15.192   1.048  1.00 97.72           C  
ATOM   1698  C   TRP A 222      -1.225 -14.357   0.779  1.00 97.72           C  
ATOM   1699  CB  TRP A 222       1.222 -14.286   1.374  1.00 97.72           C  
ATOM   1700  O   TRP A 222      -2.184 -14.387   1.556  1.00 97.72           O  
ATOM   1701  CG  TRP A 222       1.049 -13.471   2.614  1.00 97.72           C  
ATOM   1702  CD1 TRP A 222       0.649 -12.180   2.681  1.00 97.72           C  
ATOM   1703  CD2 TRP A 222       1.319 -13.879   3.984  1.00 97.72           C  
ATOM   1704  CE2 TRP A 222       1.045 -12.775   4.845  1.00 97.72           C  
ATOM   1705  CE3 TRP A 222       1.796 -15.066   4.579  1.00 97.72           C  
ATOM   1706  NE1 TRP A 222       0.651 -11.761   3.999  1.00 97.72           N  
ATOM   1707  CH2 TRP A 222       1.690 -14.051   6.798  1.00 97.72           C  
ATOM   1708  CZ2 TRP A 222       1.221 -12.853   6.233  1.00 97.72           C  
ATOM   1709  CZ3 TRP A 222       1.979 -15.153   5.972  1.00 97.72           C  
ATOM   1710  N   MET A 223      -1.256 -13.663  -0.362  1.00 97.58           N  
ATOM   1711  CA  MET A 223      -2.418 -12.890  -0.796  1.00 97.58           C  
ATOM   1712  C   MET A 223      -3.644 -13.781  -0.992  1.00 97.58           C  
ATOM   1713  CB  MET A 223      -2.104 -12.149  -2.100  1.00 97.58           C  
ATOM   1714  O   MET A 223      -4.729 -13.415  -0.545  1.00 97.58           O  
ATOM   1715  CG  MET A 223      -1.130 -10.991  -1.872  1.00 97.58           C  
ATOM   1716  SD  MET A 223      -0.835  -9.954  -3.326  1.00 97.58           S  
ATOM   1717  CE  MET A 223      -0.152 -11.177  -4.468  1.00 97.58           C  
ATOM   1718  N   ALA A 224      -3.492 -14.958  -1.608  1.00 98.06           N  
ATOM   1719  CA  ALA A 224      -4.603 -15.874  -1.860  1.00 98.06           C  
ATOM   1720  C   ALA A 224      -5.290 -16.324  -0.564  1.00 98.06           C  
ATOM   1721  CB  ALA A 224      -4.088 -17.078  -2.659  1.00 98.06           C  
ATOM   1722  O   ALA A 224      -6.522 -16.296  -0.480  1.00 98.06           O  
ATOM   1723  N   VAL A 225      -4.512 -16.694   0.459  1.00 98.23           N  
ATOM   1724  CA  VAL A 225      -5.034 -17.134   1.761  1.00 98.23           C  
ATOM   1725  C   VAL A 225      -5.825 -16.013   2.428  1.00 98.23           C  
ATOM   1726  CB  VAL A 225      -3.890 -17.630   2.672  1.00 98.23           C  
ATOM   1727  O   VAL A 225      -7.005 -16.187   2.751  1.00 98.23           O  
ATOM   1728  CG1 VAL A 225      -4.357 -17.898   4.110  1.00 98.23           C  
ATOM   1729  CG2 VAL A 225      -3.306 -18.943   2.133  1.00 98.23           C  
ATOM   1730  N   TRP A 226      -5.210 -14.843   2.604  1.00 98.20           N  
ATOM   1731  CA  TRP A 226      -5.836 -13.752   3.348  1.00 98.20           C  
ATOM   1732  C   TRP A 226      -6.994 -13.105   2.588  1.00 98.20           C  
ATOM   1733  CB  TRP A 226      -4.768 -12.738   3.763  1.00 98.20           C  
ATOM   1734  O   TRP A 226      -8.019 -12.787   3.198  1.00 98.20           O  
ATOM   1735  CG  TRP A 226      -3.798 -13.271   4.771  1.00 98.20           C  
ATOM   1736  CD1 TRP A 226      -2.465 -13.413   4.598  1.00 98.20           C  
ATOM   1737  CD2 TRP A 226      -4.077 -13.761   6.117  1.00 98.20           C  
ATOM   1738  CE2 TRP A 226      -2.851 -14.194   6.704  1.00 98.20           C  
ATOM   1739  CE3 TRP A 226      -5.245 -13.873   6.903  1.00 98.20           C  
ATOM   1740  NE1 TRP A 226      -1.900 -13.951   5.737  1.00 98.20           N  
ATOM   1741  CH2 TRP A 226      -3.973 -14.833   8.753  1.00 98.20           C  
ATOM   1742  CZ2 TRP A 226      -2.789 -14.717   8.003  1.00 98.20           C  
ATOM   1743  CZ3 TRP A 226      -5.198 -14.409   8.204  1.00 98.20           C  
ATOM   1744  N   ALA A 227      -6.887 -12.957   1.264  1.00 98.14           N  
ATOM   1745  CA  ALA A 227      -7.963 -12.401   0.450  1.00 98.14           C  
ATOM   1746  C   ALA A 227      -9.179 -13.332   0.434  1.00 98.14           C  
ATOM   1747  CB  ALA A 227      -7.459 -12.113  -0.965  1.00 98.14           C  
ATOM   1748  O   ALA A 227     -10.301 -12.855   0.574  1.00 98.14           O  
ATOM   1749  N   SER A 228      -8.974 -14.652   0.360  1.00 98.03           N  
ATOM   1750  CA  SER A 228     -10.071 -15.629   0.409  1.00 98.03           C  
ATOM   1751  C   SER A 228     -10.783 -15.622   1.762  1.00 98.03           C  
ATOM   1752  CB  SER A 228      -9.561 -17.042   0.119  1.00 98.03           C  
ATOM   1753  O   SER A 228     -12.014 -15.590   1.813  1.00 98.03           O  
ATOM   1754  OG  SER A 228      -8.987 -17.098  -1.167  1.00 98.03           O  
ATOM   1755  N   LEU A 229     -10.030 -15.596   2.870  1.00 97.35           N  
ATOM   1756  CA  LEU A 229     -10.606 -15.499   4.216  1.00 97.35           C  
ATOM   1757  C   LEU A 229     -11.399 -14.199   4.398  1.00 97.35           C  
ATOM   1758  CB  LEU A 229      -9.484 -15.594   5.267  1.00 97.35           C  
ATOM   1759  O   LEU A 229     -12.520 -14.222   4.913  1.00 97.35           O  
ATOM   1760  CG  LEU A 229      -8.850 -16.990   5.412  1.00 97.35           C  
ATOM   1761  CD1 LEU A 229      -7.673 -16.905   6.384  1.00 97.35           C  
ATOM   1762  CD2 LEU A 229      -9.845 -18.024   5.946  1.00 97.35           C  
ATOM   1763  N   CYS A 230     -10.846 -13.076   3.936  1.00 97.87           N  
ATOM   1764  CA  CYS A 230     -11.518 -11.781   3.959  1.00 97.87           C  
ATOM   1765  C   CYS A 230     -12.796 -11.796   3.111  1.00 97.87           C  
ATOM   1766  CB  CYS A 230     -10.519 -10.718   3.492  1.00 97.87           C  
ATOM   1767  O   CYS A 230     -13.862 -11.415   3.603  1.00 97.87           O  
ATOM   1768  SG  CYS A 230     -11.274  -9.075   3.617  1.00 97.87           S  
ATOM   1769  N   PHE A 231     -12.726 -12.305   1.880  1.00 98.06           N  
ATOM   1770  CA  PHE A 231     -13.858 -12.391   0.962  1.00 98.06           C  
ATOM   1771  C   PHE A 231     -15.001 -13.222   1.546  1.00 98.06           C  
ATOM   1772  CB  PHE A 231     -13.401 -12.982  -0.378  1.00 98.06           C  
ATOM   1773  O   PHE A 231     -16.133 -12.749   1.594  1.00 98.06           O  
ATOM   1774  CG  PHE A 231     -14.536 -13.095  -1.374  1.00 98.06           C  
ATOM   1775  CD1 PHE A 231     -15.189 -14.326  -1.571  1.00 98.06           C  
ATOM   1776  CD2 PHE A 231     -14.984 -11.950  -2.056  1.00 98.06           C  
ATOM   1777  CE1 PHE A 231     -16.282 -14.413  -2.452  1.00 98.06           C  
ATOM   1778  CE2 PHE A 231     -16.085 -12.035  -2.924  1.00 98.06           C  
ATOM   1779  CZ  PHE A 231     -16.730 -13.266  -3.129  1.00 98.06           C  
ATOM   1780  N   ILE A 232     -14.719 -14.432   2.043  1.00 96.60           N  
ATOM   1781  CA  ILE A 232     -15.738 -15.327   2.613  1.00 96.60           C  
ATOM   1782  C   ILE A 232     -16.382 -14.693   3.852  1.00 96.60           C  
ATOM   1783  CB  ILE A 232     -15.120 -16.710   2.934  1.00 96.60           C  
ATOM   1784  O   ILE A 232     -17.610 -14.668   3.968  1.00 96.60           O  
ATOM   1785  CG1 ILE A 232     -14.715 -17.434   1.629  1.00 96.60           C  
ATOM   1786  CG2 ILE A 232     -16.102 -17.591   3.735  1.00 96.60           C  
ATOM   1787  CD1 ILE A 232     -13.810 -18.652   1.855  1.00 96.60           C  
ATOM   1788  N   SER A 233     -15.561 -14.153   4.759  1.00 96.25           N  
ATOM   1789  CA  SER A 233     -16.028 -13.519   5.995  1.00 96.25           C  
ATOM   1790  C   SER A 233     -16.945 -12.324   5.705  1.00 96.25           C  
ATOM   1791  CB  SER A 233     -14.814 -13.088   6.828  1.00 96.25           C  
ATOM   1792  O   SER A 233     -18.073 -12.249   6.200  1.00 96.25           O  
ATOM   1793  OG  SER A 233     -15.251 -12.611   8.080  1.00 96.25           O  
ATOM   1794  N   THR A 234     -16.506 -11.421   4.827  1.00 96.82           N  
ATOM   1795  CA  THR A 234     -17.262 -10.216   4.457  1.00 96.82           C  
ATOM   1796  C   THR A 234     -18.492 -10.527   3.606  1.00 96.82           C  
ATOM   1797  CB  THR A 234     -16.384  -9.205   3.716  1.00 96.82           C  
ATOM   1798  O   THR A 234     -19.547  -9.935   3.836  1.00 96.82           O  
ATOM   1799  CG2 THR A 234     -15.296  -8.614   4.607  1.00 96.82           C  
ATOM   1800  OG1 THR A 234     -15.773  -9.800   2.594  1.00 96.82           O  
ATOM   1801  N   ALA A 235     -18.416 -11.490   2.682  1.00 95.97           N  
ATOM   1802  CA  ALA A 235     -19.561 -11.937   1.892  1.00 95.97           C  
ATOM   1803  C   ALA A 235     -20.661 -12.499   2.797  1.00 95.97           C  
ATOM   1804  CB  ALA A 235     -19.115 -12.992   0.872  1.00 95.97           C  
ATOM   1805  O   ALA A 235     -21.831 -12.163   2.625  1.00 95.97           O  
ATOM   1806  N   PHE A 236     -20.301 -13.296   3.809  1.00 93.48           N  
ATOM   1807  CA  PHE A 236     -21.261 -13.808   4.785  1.00 93.48           C  
ATOM   1808  C   PHE A 236     -21.950 -12.673   5.566  1.00 93.48           C  
ATOM   1809  CB  PHE A 236     -20.548 -14.805   5.708  1.00 93.48           C  
ATOM   1810  O   PHE A 236     -23.170 -12.714   5.763  1.00 93.48           O  
ATOM   1811  CG  PHE A 236     -21.469 -15.514   6.679  1.00 93.48           C  
ATOM   1812  CD1 PHE A 236     -21.304 -15.348   8.065  1.00 93.48           C  
ATOM   1813  CD2 PHE A 236     -22.476 -16.371   6.200  1.00 93.48           C  
ATOM   1814  CE1 PHE A 236     -22.180 -15.980   8.967  1.00 93.48           C  
ATOM   1815  CE2 PHE A 236     -23.334 -17.025   7.101  1.00 93.48           C  
ATOM   1816  CZ  PHE A 236     -23.205 -16.809   8.484  1.00 93.48           C  
ATOM   1817  N   THR A 237     -21.211 -11.622   5.942  1.00 93.27           N  
ATOM   1818  CA  THR A 237     -21.765 -10.408   6.571  1.00 93.27           C  
ATOM   1819  C   THR A 237     -22.743  -9.676   5.668  1.00 93.27           C  
ATOM   1820  CB  THR A 237     -20.659  -9.450   7.027  1.00 93.27           C  
ATOM   1821  O   THR A 237     -23.879  -9.416   6.072  1.00 93.27           O  
ATOM   1822  CG2 THR A 237     -21.203  -8.241   7.787  1.00 93.27           C  
ATOM   1823  OG1 THR A 237     -19.837 -10.137   7.918  1.00 93.27           O  
ATOM   1824  N   VAL A 238     -22.334  -9.387   4.432  1.00 93.90           N  
ATOM   1825  CA  VAL A 238     -23.160  -8.665   3.458  1.00 93.90           C  
ATOM   1826  C   VAL A 238     -24.412  -9.471   3.108  1.00 93.90           C  
ATOM   1827  CB  VAL A 238     -22.330  -8.313   2.209  1.00 93.90           C  
ATOM   1828  O   VAL A 238     -25.514  -8.930   3.141  1.00 93.90           O  
ATOM   1829  CG1 VAL A 238     -23.188  -7.672   1.111  1.00 93.90           C  
ATOM   1830  CG2 VAL A 238     -21.216  -7.312   2.555  1.00 93.90           C  
ATOM   1831  N   LEU A 239     -24.291 -10.778   2.864  1.00 92.87           N  
ATOM   1832  CA  LEU A 239     -25.435 -11.654   2.590  1.00 92.87           C  
ATOM   1833  C   LEU A 239     -26.403 -11.721   3.775  1.00 92.87           C  
ATOM   1834  CB  LEU A 239     -24.936 -13.065   2.232  1.00 92.87           C  
ATOM   1835  O   LEU A 239     -27.615 -11.670   3.577  1.00 92.87           O  
ATOM   1836  CG  LEU A 239     -24.258 -13.173   0.853  1.00 92.87           C  
ATOM   1837  CD1 LEU A 239     -23.607 -14.549   0.713  1.00 92.87           C  
ATOM   1838  CD2 LEU A 239     -25.258 -13.001  -0.292  1.00 92.87           C  
ATOM   1839  N   THR A 240     -25.893 -11.779   5.008  1.00 92.01           N  
ATOM   1840  CA  THR A 240     -26.740 -11.745   6.211  1.00 92.01           C  
ATOM   1841  C   THR A 240     -27.544 -10.445   6.286  1.00 92.01           C  
ATOM   1842  CB  THR A 240     -25.905 -11.921   7.487  1.00 92.01           C  
ATOM   1843  O   THR A 240     -28.735 -10.485   6.594  1.00 92.01           O  
ATOM   1844  CG2 THR A 240     -26.759 -11.928   8.757  1.00 92.01           C  
ATOM   1845  OG1 THR A 240     -25.246 -13.167   7.459  1.00 92.01           O  
ATOM   1846  N   PHE A 241     -26.924  -9.307   5.964  1.00 90.93           N  
ATOM   1847  CA  PHE A 241     -27.615  -8.021   5.878  1.00 90.93           C  
ATOM   1848  C   PHE A 241     -28.662  -7.989   4.758  1.00 90.93           C  
ATOM   1849  CB  PHE A 241     -26.582  -6.906   5.696  1.00 90.93           C  
ATOM   1850  O   PHE A 241     -29.767  -7.505   4.974  1.00 90.93           O  
ATOM   1851  CG  PHE A 241     -27.209  -5.562   5.393  1.00 90.93           C  
ATOM   1852  CD1 PHE A 241     -27.276  -5.086   4.070  1.00 90.93           C  
ATOM   1853  CD2 PHE A 241     -27.724  -4.782   6.441  1.00 90.93           C  
ATOM   1854  CE1 PHE A 241     -27.861  -3.836   3.803  1.00 90.93           C  
ATOM   1855  CE2 PHE A 241     -28.317  -3.536   6.178  1.00 90.93           C  
ATOM   1856  CZ  PHE A 241     -28.385  -3.063   4.856  1.00 90.93           C  
ATOM   1857  N   LEU A 242     -28.359  -8.536   3.578  1.00 91.61           N  
ATOM   1858  CA  LEU A 242     -29.310  -8.580   2.462  1.00 91.61           C  
ATOM   1859  C   LEU A 242     -30.536  -9.458   2.764  1.00 91.61           C  
ATOM   1860  CB  LEU A 242     -28.591  -9.068   1.193  1.00 91.61           C  
ATOM   1861  O   LEU A 242     -31.629  -9.166   2.283  1.00 91.61           O  
ATOM   1862  CG  LEU A 242     -27.549  -8.090   0.618  1.00 91.61           C  
ATOM   1863  CD1 LEU A 242     -26.826  -8.758  -0.552  1.00 91.61           C  
ATOM   1864  CD2 LEU A 242     -28.176  -6.787   0.122  1.00 91.61           C  
ATOM   1865  N   ILE A 243     -30.374 -10.519   3.563  1.00 90.51           N  
ATOM   1866  CA  ILE A 243     -31.481 -11.391   3.985  1.00 90.51           C  
ATOM   1867  C   ILE A 243     -32.370 -10.709   5.040  1.00 90.51           C  
ATOM   1868  CB  ILE A 243     -30.933 -12.751   4.486  1.00 90.51           C  
ATOM   1869  O   ILE A 243     -33.585 -10.912   5.034  1.00 90.51           O  
ATOM   1870  CG1 ILE A 243     -30.265 -13.546   3.338  1.00 90.51           C  
ATOM   1871  CG2 ILE A 243     -32.057 -13.620   5.090  1.00 90.51           C  
ATOM   1872  CD1 ILE A 243     -29.372 -14.699   3.825  1.00 90.51           C  
ATOM   1873  N   ASP A 244     -31.782  -9.937   5.957  1.00 87.43           N  
ATOM   1874  CA  ASP A 244     -32.485  -9.285   7.069  1.00 87.43           C  
ATOM   1875  C   ASP A 244     -31.904  -7.892   7.350  1.00 87.43           C  
ATOM   1876  CB  ASP A 244     -32.450 -10.204   8.301  1.00 87.43           C  
ATOM   1877  O   ASP A 244     -31.171  -7.672   8.317  1.00 87.43           O  
ATOM   1878  CG  ASP A 244     -33.283  -9.699   9.488  1.00 87.43           C  
ATOM   1879  OD1 ASP A 244     -33.940  -8.633   9.385  1.00 87.43           O  
ATOM   1880  OD2 ASP A 244     -33.262 -10.428  10.511  1.00 87.43           O  
ATOM   1881  N   SER A 245     -32.233  -6.935   6.483  1.00 88.84           N  
ATOM   1882  CA  SER A 245     -31.718  -5.563   6.571  1.00 88.84           C  
ATOM   1883  C   SER A 245     -32.292  -4.800   7.764  1.00 88.84           C  
ATOM   1884  CB  SER A 245     -32.010  -4.820   5.267  1.00 88.84           C  
ATOM   1885  O   SER A 245     -31.600  -3.975   8.359  1.00 88.84           O  
ATOM   1886  OG  SER A 245     -33.403  -4.811   5.000  1.00 88.84           O  
ATOM   1887  N   SER A 246     -33.524  -5.127   8.172  1.00 85.14           N  
ATOM   1888  CA  SER A 246     -34.201  -4.524   9.328  1.00 85.14           C  
ATOM   1889  C   SER A 246     -33.494  -4.773  10.657  1.00 85.14           C  
ATOM   1890  CB  SER A 246     -35.643  -5.031   9.430  1.00 85.14           C  
ATOM   1891  O   SER A 246     -33.711  -4.044  11.621  1.00 85.14           O  
ATOM   1892  OG  SER A 246     -35.788  -6.448   9.375  1.00 85.14           O  
ATOM   1893  N   ARG A 247     -32.638  -5.796  10.726  1.00 84.99           N  
ATOM   1894  CA  ARG A 247     -31.876  -6.128  11.929  1.00 84.99           C  
ATOM   1895  C   ARG A 247     -30.733  -5.149  12.215  1.00 84.99           C  
ATOM   1896  CB  ARG A 247     -31.402  -7.575  11.759  1.00 84.99           C  
ATOM   1897  O   ARG A 247     -30.283  -5.093  13.358  1.00 84.99           O  
ATOM   1898  CG  ARG A 247     -30.541  -8.065  12.919  1.00 84.99           C  
ATOM   1899  CD  ARG A 247     -30.228  -9.545  12.739  1.00 84.99           C  
ATOM   1900  NE  ARG A 247     -29.179  -9.947  13.690  1.00 84.99           N  
ATOM   1901  NH1 ARG A 247     -28.843 -12.054  12.845  1.00 84.99           N  
ATOM   1902  NH2 ARG A 247     -27.401 -11.227  14.294  1.00 84.99           N  
ATOM   1903  CZ  ARG A 247     -28.498 -11.070  13.618  1.00 84.99           C  
ATOM   1904  N   PHE A 248     -30.253  -4.414  11.212  1.00 85.82           N  
ATOM   1905  CA  PHE A 248     -29.023  -3.622  11.292  1.00 85.82           C  
ATOM   1906  C   PHE A 248     -29.304  -2.118  11.175  1.00 85.82           C  
ATOM   1907  CB  PHE A 248     -28.026  -4.126  10.243  1.00 85.82           C  
ATOM   1908  O   PHE A 248     -28.989  -1.477  10.170  1.00 85.82           O  
ATOM   1909  CG  PHE A 248     -27.645  -5.588  10.384  1.00 85.82           C  
ATOM   1910  CD1 PHE A 248     -26.650  -5.976  11.301  1.00 85.82           C  
ATOM   1911  CD2 PHE A 248     -28.278  -6.564   9.592  1.00 85.82           C  
ATOM   1912  CE1 PHE A 248     -26.263  -7.325  11.393  1.00 85.82           C  
ATOM   1913  CE2 PHE A 248     -27.892  -7.912   9.680  1.00 85.82           C  
ATOM   1914  CZ  PHE A 248     -26.874  -8.292  10.573  1.00 85.82           C  
ATOM   1915  N   SER A 249     -29.891  -1.549  12.226  1.00 88.39           N  
ATOM   1916  CA  SER A 249     -30.094  -0.102  12.353  1.00 88.39           C  
ATOM   1917  C   SER A 249     -28.806   0.618  12.778  1.00 88.39           C  
ATOM   1918  CB  SER A 249     -31.233   0.195  13.336  1.00 88.39           C  
ATOM   1919  O   SER A 249     -27.845   0.008  13.258  1.00 88.39           O  
ATOM   1920  OG  SER A 249     -32.400  -0.502  12.945  1.00 88.39           O  
ATOM   1921  N   TYR A 250     -28.768   1.943  12.625  1.00 91.81           N  
ATOM   1922  CA  TYR A 250     -27.712   2.748  13.245  1.00 91.81           C  
ATOM   1923  C   TYR A 250     -27.721   2.557  14.773  1.00 91.81           C  
ATOM   1924  CB  TYR A 250     -27.881   4.224  12.869  1.00 91.81           C  
ATOM   1925  O   TYR A 250     -28.796   2.420  15.357  1.00 91.81           O  
ATOM   1926  CG  TYR A 250     -27.422   4.528  11.458  1.00 91.81           C  
ATOM   1927  CD1 TYR A 250     -26.056   4.773  11.206  1.00 91.81           C  
ATOM   1928  CD2 TYR A 250     -28.350   4.559  10.400  1.00 91.81           C  
ATOM   1929  CE1 TYR A 250     -25.616   5.052   9.899  1.00 91.81           C  
ATOM   1930  CE2 TYR A 250     -27.913   4.839   9.092  1.00 91.81           C  
ATOM   1931  OH  TYR A 250     -26.139   5.332   7.568  1.00 91.81           O  
ATOM   1932  CZ  TYR A 250     -26.547   5.082   8.839  1.00 91.81           C  
ATOM   1933  N   PRO A 251     -26.557   2.539  15.448  1.00 90.81           N  
ATOM   1934  CA  PRO A 251     -25.207   2.838  14.954  1.00 90.81           C  
ATOM   1935  C   PRO A 251     -24.416   1.631  14.399  1.00 90.81           C  
ATOM   1936  CB  PRO A 251     -24.511   3.472  16.164  1.00 90.81           C  
ATOM   1937  O   PRO A 251     -23.240   1.781  14.097  1.00 90.81           O  
ATOM   1938  CG  PRO A 251     -25.121   2.715  17.341  1.00 90.81           C  
ATOM   1939  CD  PRO A 251     -26.556   2.464  16.901  1.00 90.81           C  
ATOM   1940  N   GLU A 252     -25.011   0.439  14.241  1.00 89.58           N  
ATOM   1941  CA  GLU A 252     -24.292  -0.754  13.737  1.00 89.58           C  
ATOM   1942  C   GLU A 252     -24.083  -0.745  12.215  1.00 89.58           C  
ATOM   1943  CB  GLU A 252     -25.050  -2.042  14.095  1.00 89.58           C  
ATOM   1944  O   GLU A 252     -23.142  -1.350  11.700  1.00 89.58           O  
ATOM   1945  CG  GLU A 252     -25.160  -2.313  15.599  1.00 89.58           C  
ATOM   1946  CD  GLU A 252     -25.783  -3.693  15.890  1.00 89.58           C  
ATOM   1947  OE1 GLU A 252     -26.560  -3.803  16.863  1.00 89.58           O  
ATOM   1948  OE2 GLU A 252     -25.434  -4.676  15.190  1.00 89.58           O  
ATOM   1949  N   ARG A 253     -24.962  -0.057  11.479  1.00 92.44           N  
ATOM   1950  CA  ARG A 253     -25.005  -0.056  10.009  1.00 92.44           C  
ATOM   1951  C   ARG A 253     -23.667   0.256   9.303  1.00 92.44           C  
ATOM   1952  CB  ARG A 253     -26.143   0.873   9.564  1.00 92.44           C  
ATOM   1953  O   ARG A 253     -23.389  -0.410   8.306  1.00 92.44           O  
ATOM   1954  CG  ARG A 253     -26.596   0.578   8.131  1.00 92.44           C  
ATOM   1955  CD  ARG A 253     -27.825   1.431   7.816  1.00 92.44           C  
ATOM   1956  NE  ARG A 253     -28.328   1.186   6.453  1.00 92.44           N  
ATOM   1957  NH1 ARG A 253     -30.564   1.552   6.890  1.00 92.44           N  
ATOM   1958  NH2 ARG A 253     -29.895   1.132   4.806  1.00 92.44           N  
ATOM   1959  CZ  ARG A 253     -29.589   1.286   6.063  1.00 92.44           C  
ATOM   1960  N   PRO A 254     -22.802   1.174   9.788  1.00 94.83           N  
ATOM   1961  CA  PRO A 254     -21.475   1.399   9.205  1.00 94.83           C  
ATOM   1962  C   PRO A 254     -20.592   0.142   9.119  1.00 94.83           C  
ATOM   1963  CB  PRO A 254     -20.824   2.477  10.077  1.00 94.83           C  
ATOM   1964  O   PRO A 254     -19.828   0.018   8.166  1.00 94.83           O  
ATOM   1965  CG  PRO A 254     -22.017   3.254  10.625  1.00 94.83           C  
ATOM   1966  CD  PRO A 254     -23.029   2.139  10.854  1.00 94.83           C  
ATOM   1967  N   ILE A 255     -20.731  -0.829  10.036  1.00 93.33           N  
ATOM   1968  CA  ILE A 255     -19.977  -2.101  10.000  1.00 93.33           C  
ATOM   1969  C   ILE A 255     -20.314  -2.903   8.734  1.00 93.33           C  
ATOM   1970  CB  ILE A 255     -20.246  -2.942  11.278  1.00 93.33           C  
ATOM   1971  O   ILE A 255     -19.443  -3.548   8.148  1.00 93.33           O  
ATOM   1972  CG1 ILE A 255     -19.790  -2.166  12.535  1.00 93.33           C  
ATOM   1973  CG2 ILE A 255     -19.546  -4.316  11.213  1.00 93.33           C  
ATOM   1974  CD1 ILE A 255     -20.146  -2.826  13.872  1.00 93.33           C  
ATOM   1975  N   ILE A 256     -21.566  -2.838   8.272  1.00 94.22           N  
ATOM   1976  CA  ILE A 256     -22.009  -3.525   7.054  1.00 94.22           C  
ATOM   1977  C   ILE A 256     -21.391  -2.881   5.812  1.00 94.22           C  
ATOM   1978  CB  ILE A 256     -23.548  -3.535   6.963  1.00 94.22           C  
ATOM   1979  O   ILE A 256     -20.892  -3.593   4.944  1.00 94.22           O  
ATOM   1980  CG1 ILE A 256     -24.232  -4.141   8.212  1.00 94.22           C  
ATOM   1981  CG2 ILE A 256     -24.009  -4.258   5.688  1.00 94.22           C  
ATOM   1982  CD1 ILE A 256     -23.770  -5.554   8.601  1.00 94.22           C  
ATOM   1983  N   PHE A 257     -21.380  -1.548   5.730  1.00 95.96           N  
ATOM   1984  CA  PHE A 257     -20.752  -0.847   4.606  1.00 95.96           C  
ATOM   1985  C   PHE A 257     -19.234  -1.031   4.588  1.00 95.96           C  
ATOM   1986  CB  PHE A 257     -21.114   0.637   4.636  1.00 95.96           C  
ATOM   1987  O   PHE A 257     -18.662  -1.255   3.527  1.00 95.96           O  
ATOM   1988  CG  PHE A 257     -22.582   0.923   4.403  1.00 95.96           C  
ATOM   1989  CD1 PHE A 257     -23.190   0.520   3.198  1.00 95.96           C  
ATOM   1990  CD2 PHE A 257     -23.335   1.618   5.366  1.00 95.96           C  
ATOM   1991  CE1 PHE A 257     -24.552   0.783   2.973  1.00 95.96           C  
ATOM   1992  CE2 PHE A 257     -24.690   1.906   5.129  1.00 95.96           C  
ATOM   1993  CZ  PHE A 257     -25.304   1.468   3.944  1.00 95.96           C  
ATOM   1994  N   LEU A 258     -18.597  -1.047   5.760  1.00 95.84           N  
ATOM   1995  CA  LEU A 258     -17.193  -1.421   5.905  1.00 95.84           C  
ATOM   1996  C   LEU A 258     -16.947  -2.843   5.373  1.00 95.84           C  
ATOM   1997  CB  LEU A 258     -16.816  -1.217   7.382  1.00 95.84           C  
ATOM   1998  O   LEU A 258     -16.036  -3.046   4.574  1.00 95.84           O  
ATOM   1999  CG  LEU A 258     -15.349  -1.522   7.727  1.00 95.84           C  
ATOM   2000  CD1 LEU A 258     -14.917  -0.655   8.909  1.00 95.84           C  
ATOM   2001  CD2 LEU A 258     -15.161  -2.983   8.147  1.00 95.84           C  
ATOM   2002  N   SER A 259     -17.800  -3.807   5.734  1.00 96.11           N  
ATOM   2003  CA  SER A 259     -17.719  -5.187   5.224  1.00 96.11           C  
ATOM   2004  C   SER A 259     -17.901  -5.249   3.703  1.00 96.11           C  
ATOM   2005  CB  SER A 259     -18.775  -6.086   5.876  1.00 96.11           C  
ATOM   2006  O   SER A 259     -17.190  -5.989   3.032  1.00 96.11           O  
ATOM   2007  OG  SER A 259     -18.705  -6.045   7.286  1.00 96.11           O  
ATOM   2008  N   MET A 260     -18.813  -4.449   3.140  1.00 96.68           N  
ATOM   2009  CA  MET A 260     -19.015  -4.342   1.691  1.00 96.68           C  
ATOM   2010  C   MET A 260     -17.770  -3.794   0.983  1.00 96.68           C  
ATOM   2011  CB  MET A 260     -20.250  -3.472   1.411  1.00 96.68           C  
ATOM   2012  O   MET A 260     -17.365  -4.346  -0.040  1.00 96.68           O  
ATOM   2013  CG  MET A 260     -20.575  -3.372  -0.082  1.00 96.68           C  
ATOM   2014  SD  MET A 260     -22.023  -2.340  -0.432  1.00 96.68           S  
ATOM   2015  CE  MET A 260     -22.012  -2.441  -2.242  1.00 96.68           C  
ATOM   2016  N   CYS A 261     -17.129  -2.763   1.540  1.00 98.04           N  
ATOM   2017  CA  CYS A 261     -15.874  -2.244   1.006  1.00 98.04           C  
ATOM   2018  C   CYS A 261     -14.770  -3.305   1.030  1.00 98.04           C  
ATOM   2019  CB  CYS A 261     -15.433  -1.002   1.787  1.00 98.04           C  
ATOM   2020  O   CYS A 261     -14.135  -3.528   0.005  1.00 98.04           O  
ATOM   2021  SG  CYS A 261     -16.553   0.393   1.493  1.00 98.04           S  
ATOM   2022  N   TYR A 262     -14.574  -4.004   2.153  1.00 97.61           N  
ATOM   2023  CA  TYR A 262     -13.546  -5.047   2.249  1.00 97.61           C  
ATOM   2024  C   TYR A 262     -13.832  -6.267   1.370  1.00 97.61           C  
ATOM   2025  CB  TYR A 262     -13.321  -5.461   3.704  1.00 97.61           C  
ATOM   2026  O   TYR A 262     -12.892  -6.899   0.891  1.00 97.61           O  
ATOM   2027  CG  TYR A 262     -12.399  -4.516   4.435  1.00 97.61           C  
ATOM   2028  CD1 TYR A 262     -11.030  -4.489   4.108  1.00 97.61           C  
ATOM   2029  CD2 TYR A 262     -12.906  -3.640   5.408  1.00 97.61           C  
ATOM   2030  CE1 TYR A 262     -10.174  -3.576   4.748  1.00 97.61           C  
ATOM   2031  CE2 TYR A 262     -12.049  -2.733   6.056  1.00 97.61           C  
ATOM   2032  OH  TYR A 262      -9.848  -1.872   6.407  1.00 97.61           O  
ATOM   2033  CZ  TYR A 262     -10.678  -2.709   5.737  1.00 97.61           C  
ATOM   2034  N   ASN A 263     -15.104  -6.570   1.094  1.00 97.80           N  
ATOM   2035  CA  ASN A 263     -15.459  -7.603   0.129  1.00 97.80           C  
ATOM   2036  C   ASN A 263     -14.939  -7.247  -1.271  1.00 97.80           C  
ATOM   2037  CB  ASN A 263     -16.980  -7.823   0.139  1.00 97.80           C  
ATOM   2038  O   ASN A 263     -14.225  -8.043  -1.877  1.00 97.80           O  
ATOM   2039  CG  ASN A 263     -17.341  -9.037  -0.687  1.00 97.80           C  
ATOM   2040  ND2 ASN A 263     -17.030 -10.211  -0.192  1.00 97.80           N  
ATOM   2041  OD1 ASN A 263     -17.883  -8.942  -1.774  1.00 97.80           O  
ATOM   2042  N   ILE A 264     -15.207  -6.028  -1.746  1.00 98.14           N  
ATOM   2043  CA  ILE A 264     -14.744  -5.566  -3.063  1.00 98.14           C  
ATOM   2044  C   ILE A 264     -13.223  -5.359  -3.088  1.00 98.14           C  
ATOM   2045  CB  ILE A 264     -15.535  -4.318  -3.511  1.00 98.14           C  
ATOM   2046  O   ILE A 264     -12.564  -5.741  -4.051  1.00 98.14           O  
ATOM   2047  CG1 ILE A 264     -17.046  -4.647  -3.610  1.00 98.14           C  
ATOM   2048  CG2 ILE A 264     -15.013  -3.875  -4.885  1.00 98.14           C  
ATOM   2049  CD1 ILE A 264     -17.956  -3.429  -3.804  1.00 98.14           C  
ATOM   2050  N   TYR A 265     -12.645  -4.860  -1.997  1.00 98.01           N  
ATOM   2051  CA  TYR A 265     -11.198  -4.751  -1.830  1.00 98.01           C  
ATOM   2052  C   TYR A 265     -10.505  -6.119  -1.962  1.00 98.01           C  
ATOM   2053  CB  TYR A 265     -10.929  -4.123  -0.460  1.00 98.01           C  
ATOM   2054  O   TYR A 265      -9.529  -6.255  -2.693  1.00 98.01           O  
ATOM   2055  CG  TYR A 265      -9.485  -3.765  -0.214  1.00 98.01           C  
ATOM   2056  CD1 TYR A 265      -8.654  -4.620   0.533  1.00 98.01           C  
ATOM   2057  CD2 TYR A 265      -8.979  -2.561  -0.732  1.00 98.01           C  
ATOM   2058  CE1 TYR A 265      -7.310  -4.266   0.759  1.00 98.01           C  
ATOM   2059  CE2 TYR A 265      -7.629  -2.216  -0.529  1.00 98.01           C  
ATOM   2060  OH  TYR A 265      -5.489  -2.758   0.416  1.00 98.01           O  
ATOM   2061  CZ  TYR A 265      -6.791  -3.075   0.212  1.00 98.01           C  
ATOM   2062  N   SER A 266     -11.047  -7.168  -1.328  1.00 98.14           N  
ATOM   2063  CA  SER A 266     -10.515  -8.535  -1.439  1.00 98.14           C  
ATOM   2064  C   SER A 266     -10.659  -9.132  -2.846  1.00 98.14           C  
ATOM   2065  CB  SER A 266     -11.152  -9.451  -0.389  1.00 98.14           C  
ATOM   2066  O   SER A 266      -9.796  -9.899  -3.273  1.00 98.14           O  
ATOM   2067  OG  SER A 266     -12.508  -9.740  -0.665  1.00 98.14           O  
ATOM   2068  N   ILE A 267     -11.694  -8.733  -3.601  1.00 98.08           N  
ATOM   2069  CA  ILE A 267     -11.867  -9.135  -5.005  1.00 98.08           C  
ATOM   2070  C   ILE A 267     -10.688  -8.653  -5.854  1.00 98.08           C  
ATOM   2071  CB  ILE A 267     -13.230  -8.663  -5.581  1.00 98.08           C  
ATOM   2072  O   ILE A 267     -10.278  -9.389  -6.742  1.00 98.08           O  
ATOM   2073  CG1 ILE A 267     -14.387  -9.492  -4.979  1.00 98.08           C  
ATOM   2074  CG2 ILE A 267     -13.273  -8.782  -7.119  1.00 98.08           C  
ATOM   2075  CD1 ILE A 267     -15.784  -8.886  -5.199  1.00 98.08           C  
ATOM   2076  N   ALA A 268     -10.097  -7.486  -5.580  1.00 97.80           N  
ATOM   2077  CA  ALA A 268      -8.951  -7.001  -6.351  1.00 97.80           C  
ATOM   2078  C   ALA A 268      -7.774  -7.995  -6.335  1.00 97.80           C  
ATOM   2079  CB  ALA A 268      -8.524  -5.644  -5.799  1.00 97.80           C  
ATOM   2080  O   ALA A 268      -7.250  -8.358  -7.389  1.00 97.80           O  
ATOM   2081  N   TYR A 269      -7.427  -8.521  -5.157  1.00 98.21           N  
ATOM   2082  CA  TYR A 269      -6.401  -9.559  -5.014  1.00 98.21           C  
ATOM   2083  C   TYR A 269      -6.766 -10.826  -5.797  1.00 98.21           C  
ATOM   2084  CB  TYR A 269      -6.214  -9.905  -3.533  1.00 98.21           C  
ATOM   2085  O   TYR A 269      -5.932 -11.371  -6.517  1.00 98.21           O  
ATOM   2086  CG  TYR A 269      -5.642  -8.786  -2.691  1.00 98.21           C  
ATOM   2087  CD1 TYR A 269      -4.249  -8.674  -2.529  1.00 98.21           C  
ATOM   2088  CD2 TYR A 269      -6.496  -7.851  -2.079  1.00 98.21           C  
ATOM   2089  CE1 TYR A 269      -3.703  -7.639  -1.746  1.00 98.21           C  
ATOM   2090  CE2 TYR A 269      -5.954  -6.811  -1.306  1.00 98.21           C  
ATOM   2091  OH  TYR A 269      -4.047  -5.694  -0.381  1.00 98.21           O  
ATOM   2092  CZ  TYR A 269      -4.558  -6.702  -1.131  1.00 98.21           C  
ATOM   2093  N   ILE A 270      -8.022 -11.275  -5.701  1.00 97.80           N  
ATOM   2094  CA  ILE A 270      -8.512 -12.473  -6.403  1.00 97.80           C  
ATOM   2095  C   ILE A 270      -8.470 -12.276  -7.926  1.00 97.80           C  
ATOM   2096  CB  ILE A 270      -9.932 -12.843  -5.909  1.00 97.80           C  
ATOM   2097  O   ILE A 270      -8.045 -13.171  -8.655  1.00 97.80           O  
ATOM   2098  CG1 ILE A 270      -9.913 -13.206  -4.404  1.00 97.80           C  
ATOM   2099  CG2 ILE A 270     -10.511 -14.014  -6.729  1.00 97.80           C  
ATOM   2100  CD1 ILE A 270     -11.303 -13.323  -3.763  1.00 97.80           C  
ATOM   2101  N   VAL A 271      -8.870 -11.105  -8.426  1.00 97.31           N  
ATOM   2102  CA  VAL A 271      -8.805 -10.765  -9.855  1.00 97.31           C  
ATOM   2103  C   VAL A 271      -7.359 -10.794 -10.329  1.00 97.31           C  
ATOM   2104  CB  VAL A 271      -9.465  -9.403 -10.146  1.00 97.31           C  
ATOM   2105  O   VAL A 271      -7.067 -11.445 -11.327  1.00 97.31           O  
ATOM   2106  CG1 VAL A 271      -9.224  -8.925 -11.585  1.00 97.31           C  
ATOM   2107  CG2 VAL A 271     -10.986  -9.504  -9.970  1.00 97.31           C  
ATOM   2108  N   ARG A 272      -6.428 -10.184  -9.589  1.00 97.14           N  
ATOM   2109  CA  ARG A 272      -5.009 -10.220  -9.954  1.00 97.14           C  
ATOM   2110  C   ARG A 272      -4.447 -11.648  -9.962  1.00 97.14           C  
ATOM   2111  CB  ARG A 272      -4.251  -9.227  -9.061  1.00 97.14           C  
ATOM   2112  O   ARG A 272      -3.713 -12.003 -10.879  1.00 97.14           O  
ATOM   2113  CG  ARG A 272      -2.750  -9.190  -9.370  1.00 97.14           C  
ATOM   2114  CD  ARG A 272      -2.022 -10.178  -8.470  1.00 97.14           C  
ATOM   2115  NE  ARG A 272      -0.634 -10.377  -8.881  1.00 97.14           N  
ATOM   2116  NH1 ARG A 272      -0.338 -12.154  -7.488  1.00 97.14           N  
ATOM   2117  NH2 ARG A 272       1.408 -11.319  -8.497  1.00 97.14           N  
ATOM   2118  CZ  ARG A 272       0.136 -11.275  -8.309  1.00 97.14           C  
ATOM   2119  N   LEU A 273      -4.815 -12.484  -8.987  1.00 96.92           N  
ATOM   2120  CA  LEU A 273      -4.382 -13.888  -8.915  1.00 96.92           C  
ATOM   2121  C   LEU A 273      -4.956 -14.754 -10.049  1.00 96.92           C  
ATOM   2122  CB  LEU A 273      -4.789 -14.470  -7.548  1.00 96.92           C  
ATOM   2123  O   LEU A 273      -4.286 -15.667 -10.516  1.00 96.92           O  
ATOM   2124  CG  LEU A 273      -3.961 -13.945  -6.361  1.00 96.92           C  
ATOM   2125  CD1 LEU A 273      -4.680 -14.278  -5.055  1.00 96.92           C  
ATOM   2126  CD2 LEU A 273      -2.566 -14.568  -6.315  1.00 96.92           C  
ATOM   2127  N   THR A 274      -6.185 -14.482 -10.495  1.00 96.01           N  
ATOM   2128  CA  THR A 274      -6.865 -15.270 -11.542  1.00 96.01           C  
ATOM   2129  C   THR A 274      -6.510 -14.828 -12.959  1.00 96.01           C  
ATOM   2130  CB  THR A 274      -8.391 -15.239 -11.383  1.00 96.01           C  
ATOM   2131  O   THR A 274      -6.389 -15.670 -13.846  1.00 96.01           O  
ATOM   2132  CG2 THR A 274      -8.864 -16.002 -10.146  1.00 96.01           C  
ATOM   2133  OG1 THR A 274      -8.876 -13.925 -11.257  1.00 96.01           O  
ATOM   2134  N   VAL A 275      -6.338 -13.523 -13.185  1.00 95.69           N  
ATOM   2135  CA  VAL A 275      -5.938 -12.965 -14.487  1.00 95.69           C  
ATOM   2136  C   VAL A 275      -4.440 -13.165 -14.739  1.00 95.69           C  
ATOM   2137  CB  VAL A 275      -6.339 -11.478 -14.575  1.00 95.69           C  
ATOM   2138  O   VAL A 275      -4.038 -13.367 -15.886  1.00 95.69           O  
ATOM   2139  CG1 VAL A 275      -5.869 -10.822 -15.879  1.00 95.69           C  
ATOM   2140  CG2 VAL A 275      -7.867 -11.319 -14.522  1.00 95.69           C  
ATOM   2141  N   GLY A 276      -3.637 -13.157 -13.673  1.00 94.45           N  
ATOM   2142  CA  GLY A 276      -2.189 -13.338 -13.700  1.00 94.45           C  
ATOM   2143  C   GLY A 276      -1.423 -12.020 -13.557  1.00 94.45           C  
ATOM   2144  O   GLY A 276      -1.860 -10.981 -14.053  1.00 94.45           O  
ATOM   2145  N   ARG A 277      -0.253 -12.085 -12.900  1.00 94.41           N  
ATOM   2146  CA  ARG A 277       0.654 -10.947 -12.649  1.00 94.41           C  
ATOM   2147  C   ARG A 277       0.941 -10.171 -13.934  1.00 94.41           C  
ATOM   2148  CB  ARG A 277       1.955 -11.461 -11.979  1.00 94.41           C  
ATOM   2149  O   ARG A 277       0.645  -8.988 -14.008  1.00 94.41           O  
ATOM   2150  CG  ARG A 277       3.008 -10.361 -11.714  1.00 94.41           C  
ATOM   2151  CD  ARG A 277       4.327 -10.847 -11.070  1.00 94.41           C  
ATOM   2152  NE  ARG A 277       4.284 -11.019  -9.596  1.00 94.41           N  
ATOM   2153  NH1 ARG A 277       4.168 -13.303  -9.486  1.00 94.41           N  
ATOM   2154  NH2 ARG A 277       4.104 -12.160  -7.616  1.00 94.41           N  
ATOM   2155  CZ  ARG A 277       4.207 -12.150  -8.913  1.00 94.41           C  
ATOM   2156  N   GLU A 278       1.432 -10.856 -14.963  1.00 92.95           N  
ATOM   2157  CA  GLU A 278       1.981 -10.201 -16.155  1.00 92.95           C  
ATOM   2158  C   GLU A 278       0.960  -9.358 -16.922  1.00 92.95           C  
ATOM   2159  CB  GLU A 278       2.595 -11.254 -17.082  1.00 92.95           C  
ATOM   2160  O   GLU A 278       1.268  -8.260 -17.368  1.00 92.95           O  
ATOM   2161  CG  GLU A 278       3.773 -11.985 -16.427  1.00 92.95           C  
ATOM   2162  CD  GLU A 278       4.399 -13.053 -17.332  1.00 92.95           C  
ATOM   2163  OE1 GLU A 278       5.471 -13.551 -16.919  1.00 92.95           O  
ATOM   2164  OE2 GLU A 278       3.759 -13.422 -18.345  1.00 92.95           O  
ATOM   2165  N   ARG A 279      -0.292  -9.817 -17.014  1.00 93.14           N  
ATOM   2166  CA  ARG A 279      -1.358  -9.065 -17.694  1.00 93.14           C  
ATOM   2167  C   ARG A 279      -1.786  -7.812 -16.932  1.00 93.14           C  
ATOM   2168  CB  ARG A 279      -2.571  -9.972 -17.907  1.00 93.14           C  
ATOM   2169  O   ARG A 279      -2.282  -6.871 -17.546  1.00 93.14           O  
ATOM   2170  CG  ARG A 279      -2.284 -11.099 -18.902  1.00 93.14           C  
ATOM   2171  CD  ARG A 279      -3.572 -11.885 -19.145  1.00 93.14           C  
ATOM   2172  NE  ARG A 279      -3.338 -13.005 -20.069  1.00 93.14           N  
ATOM   2173  NH1 ARG A 279      -5.526 -13.641 -20.295  1.00 93.14           N  
ATOM   2174  NH2 ARG A 279      -3.926 -14.766 -21.380  1.00 93.14           N  
ATOM   2175  CZ  ARG A 279      -4.262 -13.797 -20.576  1.00 93.14           C  
ATOM   2176  N   ILE A 280      -1.655  -7.834 -15.606  1.00 95.23           N  
ATOM   2177  CA  ILE A 280      -2.074  -6.741 -14.728  1.00 95.23           C  
ATOM   2178  C   ILE A 280      -0.950  -5.723 -14.536  1.00 95.23           C  
ATOM   2179  CB  ILE A 280      -2.571  -7.312 -13.381  1.00 95.23           C  
ATOM   2180  O   ILE A 280      -1.235  -4.532 -14.564  1.00 95.23           O  
ATOM   2181  CG1 ILE A 280      -3.828  -8.203 -13.537  1.00 95.23           C  
ATOM   2182  CG2 ILE A 280      -2.835  -6.208 -12.342  1.00 95.23           C  
ATOM   2183  CD1 ILE A 280      -5.063  -7.532 -14.153  1.00 95.23           C  
ATOM   2184  N   SER A 281       0.292  -6.173 -14.330  1.00 94.57           N  
ATOM   2185  CA  SER A 281       1.406  -5.321 -13.899  1.00 94.57           C  
ATOM   2186  C   SER A 281       2.438  -5.007 -14.983  1.00 94.57           C  
ATOM   2187  CB  SER A 281       2.102  -5.948 -12.683  1.00 94.57           C  
ATOM   2188  O   SER A 281       3.217  -4.076 -14.784  1.00 94.57           O  
ATOM   2189  OG  SER A 281       2.728  -7.178 -13.000  1.00 94.57           O  
ATOM   2190  N   CYS A 282       2.476  -5.753 -16.094  1.00 94.26           N  
ATOM   2191  CA  CYS A 282       3.477  -5.552 -17.145  1.00 94.26           C  
ATOM   2192  C   CYS A 282       2.911  -4.816 -18.366  1.00 94.26           C  
ATOM   2193  CB  CYS A 282       4.142  -6.872 -17.563  1.00 94.26           C  
ATOM   2194  O   CYS A 282       1.773  -5.043 -18.788  1.00 94.26           O  
ATOM   2195  SG  CYS A 282       4.755  -7.964 -16.246  1.00 94.26           S  
ATOM   2196  N   ASP A 283       3.745  -3.957 -18.943  1.00 91.34           N  
ATOM   2197  CA  ASP A 283       3.577  -3.362 -20.262  1.00 91.34           C  
ATOM   2198  C   ASP A 283       4.501  -4.084 -21.253  1.00 91.34           C  
ATOM   2199  CB  ASP A 283       3.854  -1.851 -20.206  1.00 91.34           C  
ATOM   2200  O   ASP A 283       5.680  -4.308 -20.974  1.00 91.34           O  
ATOM   2201  CG  ASP A 283       3.248  -1.120 -21.408  1.00 91.34           C  
ATOM   2202  OD1 ASP A 283       3.293  -1.697 -22.520  1.00 91.34           O  
ATOM   2203  OD2 ASP A 283       2.686  -0.022 -21.198  1.00 91.34           O  
ATOM   2204  N   PHE A 284       3.947  -4.477 -22.398  1.00 89.10           N  
ATOM   2205  CA  PHE A 284       4.646  -5.220 -23.449  1.00 89.10           C  
ATOM   2206  C   PHE A 284       4.976  -4.351 -24.669  1.00 89.10           C  
ATOM   2207  CB  PHE A 284       3.793  -6.428 -23.863  1.00 89.10           C  
ATOM   2208  O   PHE A 284       5.639  -4.826 -25.586  1.00 89.10           O  
ATOM   2209  CG  PHE A 284       3.552  -7.447 -22.766  1.00 89.10           C  
ATOM   2210  CD1 PHE A 284       4.456  -8.511 -22.587  1.00 89.10           C  
ATOM   2211  CD2 PHE A 284       2.428  -7.337 -21.926  1.00 89.10           C  
ATOM   2212  CE1 PHE A 284       4.226  -9.471 -21.587  1.00 89.10           C  
ATOM   2213  CE2 PHE A 284       2.202  -8.291 -20.918  1.00 89.10           C  
ATOM   2214  CZ  PHE A 284       3.095  -9.364 -20.761  1.00 89.10           C  
ATOM   2215  N   GLU A 285       4.489  -3.107 -24.719  1.00 83.79           N  
ATOM   2216  CA  GLU A 285       4.640  -2.222 -25.879  1.00 83.79           C  
ATOM   2217  C   GLU A 285       5.751  -1.179 -25.688  1.00 83.79           C  
ATOM   2218  CB  GLU A 285       3.301  -1.529 -26.191  1.00 83.79           C  
ATOM   2219  O   GLU A 285       6.250  -0.621 -26.666  1.00 83.79           O  
ATOM   2220  CG  GLU A 285       2.181  -2.510 -26.585  1.00 83.79           C  
ATOM   2221  CD  GLU A 285       0.891  -1.817 -27.070  1.00 83.79           C  
ATOM   2222  OE1 GLU A 285      -0.036  -2.559 -27.475  1.00 83.79           O  
ATOM   2223  OE2 GLU A 285       0.821  -0.564 -27.073  1.00 83.79           O  
ATOM   2224  N   GLU A 286       6.152  -0.895 -24.445  1.00 77.40           N  
ATOM   2225  CA  GLU A 286       7.120   0.170 -24.148  1.00 77.40           C  
ATOM   2226  C   GLU A 286       8.591  -0.211 -24.390  1.00 77.40           C  
ATOM   2227  CB  GLU A 286       6.906   0.704 -22.720  1.00 77.40           C  
ATOM   2228  O   GLU A 286       9.416   0.680 -24.616  1.00 77.40           O  
ATOM   2229  CG  GLU A 286       5.614   1.536 -22.619  1.00 77.40           C  
ATOM   2230  CD  GLU A 286       5.508   2.408 -21.355  1.00 77.40           C  
ATOM   2231  OE1 GLU A 286       4.703   3.381 -21.405  1.00 77.40           O  
ATOM   2232  OE2 GLU A 286       6.289   2.215 -20.399  1.00 77.40           O  
ATOM   2233  N   ALA A 287       8.934  -1.503 -24.378  1.00 78.62           N  
ATOM   2234  CA  ALA A 287      10.302  -1.995 -24.552  1.00 78.62           C  
ATOM   2235  C   ALA A 287      10.348  -3.376 -25.231  1.00 78.62           C  
ATOM   2236  CB  ALA A 287      10.977  -2.027 -23.177  1.00 78.62           C  
ATOM   2237  O   ALA A 287       9.325  -4.022 -25.436  1.00 78.62           O  
ATOM   2238  N   ALA A 288      11.555  -3.831 -25.592  1.00 80.21           N  
ATOM   2239  CA  ALA A 288      11.771  -5.146 -26.209  1.00 80.21           C  
ATOM   2240  C   ALA A 288      11.454  -6.324 -25.265  1.00 80.21           C  
ATOM   2241  CB  ALA A 288      13.228  -5.213 -26.686  1.00 80.21           C  
ATOM   2242  O   ALA A 288      11.116  -7.413 -25.724  1.00 80.21           O  
ATOM   2243  N   GLU A 289      11.561  -6.098 -23.957  1.00 84.48           N  
ATOM   2244  CA  GLU A 289      11.159  -7.028 -22.903  1.00 84.48           C  
ATOM   2245  C   GLU A 289      10.030  -6.388 -22.077  1.00 84.48           C  
ATOM   2246  CB  GLU A 289      12.350  -7.365 -21.992  1.00 84.48           C  
ATOM   2247  O   GLU A 289       9.951  -5.157 -22.018  1.00 84.48           O  
ATOM   2248  CG  GLU A 289      13.546  -8.035 -22.691  1.00 84.48           C  
ATOM   2249  CD  GLU A 289      14.719  -8.337 -21.735  1.00 84.48           C  
ATOM   2250  OE1 GLU A 289      15.785  -8.780 -22.211  1.00 84.48           O  
ATOM   2251  OE2 GLU A 289      14.606  -8.128 -20.505  1.00 84.48           O  
ATOM   2252  N   PRO A 290       9.164  -7.183 -21.424  1.00 91.03           N  
ATOM   2253  CA  PRO A 290       8.100  -6.650 -20.580  1.00 91.03           C  
ATOM   2254  C   PRO A 290       8.656  -5.797 -19.435  1.00 91.03           C  
ATOM   2255  CB  PRO A 290       7.332  -7.868 -20.059  1.00 91.03           C  
ATOM   2256  O   PRO A 290       9.525  -6.234 -18.676  1.00 91.03           O  
ATOM   2257  CG  PRO A 290       8.353  -9.003 -20.151  1.00 91.03           C  
ATOM   2258  CD  PRO A 290       9.156  -8.638 -21.392  1.00 91.03           C  
ATOM   2259  N   VAL A 291       8.110  -4.594 -19.273  1.00 92.12           N  
ATOM   2260  CA  VAL A 291       8.496  -3.632 -18.230  1.00 92.12           C  
ATOM   2261  C   VAL A 291       7.342  -3.369 -17.271  1.00 92.12           C  
ATOM   2262  CB  VAL A 291       9.046  -2.320 -18.820  1.00 92.12           C  
ATOM   2263  O   VAL A 291       6.177  -3.590 -17.594  1.00 92.12           O  
ATOM   2264  CG1 VAL A 291      10.406  -2.549 -19.486  1.00 92.12           C  
ATOM   2265  CG2 VAL A 291       8.087  -1.647 -19.807  1.00 92.12           C  
ATOM   2266  N   LEU A 292       7.655  -2.949 -16.048  1.00 93.05           N  
ATOM   2267  CA  LEU A 292       6.658  -2.670 -15.020  1.00 93.05           C  
ATOM   2268  C   LEU A 292       5.883  -1.393 -15.370  1.00 93.05           C  
ATOM   2269  CB  LEU A 292       7.381  -2.563 -13.668  1.00 93.05           C  
ATOM   2270  O   LEU A 292       6.483  -0.359 -15.660  1.00 93.05           O  
ATOM   2271  CG  LEU A 292       6.452  -2.527 -12.443  1.00 93.05           C  
ATOM   2272  CD1 LEU A 292       5.788  -3.885 -12.193  1.00 93.05           C  
ATOM   2273  CD2 LEU A 292       7.283  -2.169 -11.214  1.00 93.05           C  
ATOM   2274  N   ILE A 293       4.551  -1.444 -15.309  1.00 92.69           N  
ATOM   2275  CA  ILE A 293       3.700  -0.307 -15.680  1.00 92.69           C  
ATOM   2276  C   ILE A 293       3.978   0.902 -14.778  1.00 92.69           C  
ATOM   2277  CB  ILE A 293       2.211  -0.703 -15.633  1.00 92.69           C  
ATOM   2278  O   ILE A 293       3.808   0.837 -13.558  1.00 92.69           O  
ATOM   2279  CG1 ILE A 293       1.891  -1.736 -16.731  1.00 92.69           C  
ATOM   2280  CG2 ILE A 293       1.295   0.522 -15.812  1.00 92.69           C  
ATOM   2281  CD1 ILE A 293       0.599  -2.498 -16.443  1.00 92.69           C  
ATOM   2282  N   GLN A 294       4.334   2.027 -15.403  1.00 88.39           N  
ATOM   2283  CA  GLN A 294       4.518   3.325 -14.738  1.00 88.39           C  
ATOM   2284  C   GLN A 294       3.280   4.230 -14.841  1.00 88.39           C  
ATOM   2285  CB  GLN A 294       5.742   4.038 -15.331  1.00 88.39           C  
ATOM   2286  O   GLN A 294       3.093   5.115 -14.014  1.00 88.39           O  
ATOM   2287  CG  GLN A 294       7.003   3.166 -15.304  1.00 88.39           C  
ATOM   2288  CD  GLN A 294       8.262   3.981 -15.559  1.00 88.39           C  
ATOM   2289  NE2 GLN A 294       9.194   3.963 -14.630  1.00 88.39           N  
ATOM   2290  OE1 GLN A 294       8.427   4.656 -16.566  1.00 88.39           O  
ATOM   2291  N   GLU A 295       2.427   4.003 -15.848  1.00 86.01           N  
ATOM   2292  CA  GLU A 295       1.171   4.729 -16.069  1.00 86.01           C  
ATOM   2293  C   GLU A 295       0.002   3.741 -16.228  1.00 86.01           C  
ATOM   2294  CB  GLU A 295       1.260   5.629 -17.317  1.00 86.01           C  
ATOM   2295  O   GLU A 295      -0.319   3.277 -17.325  1.00 86.01           O  
ATOM   2296  CG  GLU A 295       2.124   6.890 -17.176  1.00 86.01           C  
ATOM   2297  CD  GLU A 295       2.124   7.704 -18.488  1.00 86.01           C  
ATOM   2298  OE1 GLU A 295       3.209   8.055 -18.989  1.00 86.01           O  
ATOM   2299  OE2 GLU A 295       1.035   7.950 -19.078  1.00 86.01           O  
ATOM   2300  N   GLY A 296      -0.693   3.449 -15.130  1.00 76.83           N  
ATOM   2301  CA  GLY A 296      -1.759   2.447 -15.063  1.00 76.83           C  
ATOM   2302  C   GLY A 296      -2.957   2.707 -15.973  1.00 76.83           C  
ATOM   2303  O   GLY A 296      -3.694   1.777 -16.277  1.00 76.83           O  
ATOM   2304  N   LEU A 297      -3.149   3.938 -16.460  1.00 82.13           N  
ATOM   2305  CA  LEU A 297      -4.251   4.266 -17.370  1.00 82.13           C  
ATOM   2306  C   LEU A 297      -4.102   3.600 -18.752  1.00 82.13           C  
ATOM   2307  CB  LEU A 297      -4.381   5.799 -17.471  1.00 82.13           C  
ATOM   2308  O   LEU A 297      -5.105   3.411 -19.437  1.00 82.13           O  
ATOM   2309  CG  LEU A 297      -5.703   6.291 -18.098  1.00 82.13           C  
ATOM   2310  CD1 LEU A 297      -6.916   5.971 -17.218  1.00 82.13           C  
ATOM   2311  CD2 LEU A 297      -5.651   7.808 -18.284  1.00 82.13           C  
ATOM   2312  N   LYS A 298      -2.879   3.220 -19.156  1.00 82.25           N  
ATOM   2313  CA  LYS A 298      -2.630   2.517 -20.428  1.00 82.25           C  
ATOM   2314  C   LYS A 298      -3.093   1.059 -20.388  1.00 82.25           C  
ATOM   2315  CB  LYS A 298      -1.138   2.586 -20.792  1.00 82.25           C  
ATOM   2316  O   LYS A 298      -3.551   0.536 -21.399  1.00 82.25           O  
ATOM   2317  CG  LYS A 298      -0.637   4.017 -21.052  1.00 82.25           C  
ATOM   2318  CD  LYS A 298       0.856   3.983 -21.408  1.00 82.25           C  
ATOM   2319  CE  LYS A 298       1.456   5.392 -21.444  1.00 82.25           C  
ATOM   2320  NZ  LYS A 298       2.936   5.327 -21.381  1.00 82.25           N  
ATOM   2321  N   ASN A 299      -3.039   0.418 -19.219  1.00 89.69           N  
ATOM   2322  CA  ASN A 299      -3.444  -0.973 -19.036  1.00 89.69           C  
ATOM   2323  C   ASN A 299      -4.765  -1.051 -18.254  1.00 89.69           C  
ATOM   2324  CB  ASN A 299      -2.292  -1.744 -18.376  1.00 89.69           C  
ATOM   2325  O   ASN A 299      -4.839  -0.752 -17.062  1.00 89.69           O  
ATOM   2326  CG  ASN A 299      -2.579  -3.232 -18.219  1.00 89.69           C  
ATOM   2327  ND2 ASN A 299      -1.665  -4.105 -18.565  1.00 89.69           N  
ATOM   2328  OD1 ASN A 299      -3.651  -3.629 -17.784  1.00 89.69           O  
ATOM   2329  N   THR A 300      -5.825  -1.520 -18.914  1.00 92.49           N  
ATOM   2330  CA  THR A 300      -7.156  -1.633 -18.300  1.00 92.49           C  
ATOM   2331  C   THR A 300      -7.167  -2.534 -17.062  1.00 92.49           C  
ATOM   2332  CB  THR A 300      -8.164  -2.171 -19.324  1.00 92.49           C  
ATOM   2333  O   THR A 300      -7.869  -2.233 -16.099  1.00 92.49           O  
ATOM   2334  CG2 THR A 300      -9.608  -2.104 -18.834  1.00 92.49           C  
ATOM   2335  OG1 THR A 300      -8.101  -1.423 -20.515  1.00 92.49           O  
ATOM   2336  N   GLY A 301      -6.385  -3.617 -17.053  1.00 94.33           N  
ATOM   2337  CA  GLY A 301      -6.265  -4.509 -15.901  1.00 94.33           C  
ATOM   2338  C   GLY A 301      -5.674  -3.792 -14.690  1.00 94.33           C  
ATOM   2339  O   GLY A 301      -6.264  -3.823 -13.609  1.00 94.33           O  
ATOM   2340  N   CYS A 302      -4.573  -3.071 -14.899  1.00 95.81           N  
ATOM   2341  CA  CYS A 302      -3.929  -2.248 -13.878  1.00 95.81           C  
ATOM   2342  C   CYS A 302      -4.892  -1.201 -13.296  1.00 95.81           C  
ATOM   2343  CB  CYS A 302      -2.707  -1.581 -14.517  1.00 95.81           C  
ATOM   2344  O   CYS A 302      -5.087  -1.127 -12.080  1.00 95.81           O  
ATOM   2345  SG  CYS A 302      -1.598  -0.707 -13.397  1.00 95.81           S  
ATOM   2346  N   ALA A 303      -5.583  -0.451 -14.162  1.00 95.84           N  
ATOM   2347  CA  ALA A 303      -6.571   0.540 -13.746  1.00 95.84           C  
ATOM   2348  C   ALA A 303      -7.730  -0.076 -12.939  1.00 95.84           C  
ATOM   2349  CB  ALA A 303      -7.083   1.269 -14.992  1.00 95.84           C  
ATOM   2350  O   ALA A 303      -8.145   0.499 -11.933  1.00 95.84           O  
ATOM   2351  N   ILE A 304      -8.243  -1.251 -13.330  1.00 96.14           N  
ATOM   2352  CA  ILE A 304      -9.309  -1.947 -12.589  1.00 96.14           C  
ATOM   2353  C   ILE A 304      -8.835  -2.338 -11.187  1.00 96.14           C  
ATOM   2354  CB  ILE A 304      -9.831  -3.173 -13.377  1.00 96.14           C  
ATOM   2355  O   ILE A 304      -9.557  -2.095 -10.219  1.00 96.14           O  
ATOM   2356  CG1 ILE A 304     -10.670  -2.704 -14.587  1.00 96.14           C  
ATOM   2357  CG2 ILE A 304     -10.691  -4.101 -12.489  1.00 96.14           C  
ATOM   2358  CD1 ILE A 304     -10.952  -3.816 -15.607  1.00 96.14           C  
ATOM   2359  N   ILE A 305      -7.637  -2.915 -11.056  1.00 97.43           N  
ATOM   2360  CA  ILE A 305      -7.087  -3.285  -9.744  1.00 97.43           C  
ATOM   2361  C   ILE A 305      -6.928  -2.050  -8.858  1.00 97.43           C  
ATOM   2362  CB  ILE A 305      -5.764  -4.063  -9.905  1.00 97.43           C  
ATOM   2363  O   ILE A 305      -7.416  -2.053  -7.726  1.00 97.43           O  
ATOM   2364  CG1 ILE A 305      -5.980  -5.433 -10.586  1.00 97.43           C  
ATOM   2365  CG2 ILE A 305      -5.055  -4.271  -8.553  1.00 97.43           C  
ATOM   2366  CD1 ILE A 305      -7.070  -6.320  -9.978  1.00 97.43           C  
ATOM   2367  N   PHE A 306      -6.357  -0.971  -9.398  1.00 97.75           N  
ATOM   2368  CA  PHE A 306      -6.247   0.304  -8.695  1.00 97.75           C  
ATOM   2369  C   PHE A 306      -7.613   0.808  -8.208  1.00 97.75           C  
ATOM   2370  CB  PHE A 306      -5.567   1.330  -9.609  1.00 97.75           C  
ATOM   2371  O   PHE A 306      -7.758   1.141  -7.033  1.00 97.75           O  
ATOM   2372  CG  PHE A 306      -5.774   2.758  -9.146  1.00 97.75           C  
ATOM   2373  CD1 PHE A 306      -6.735   3.571  -9.778  1.00 97.75           C  
ATOM   2374  CD2 PHE A 306      -5.080   3.242  -8.024  1.00 97.75           C  
ATOM   2375  CE1 PHE A 306      -7.002   4.858  -9.282  1.00 97.75           C  
ATOM   2376  CE2 PHE A 306      -5.350   4.527  -7.525  1.00 97.75           C  
ATOM   2377  CZ  PHE A 306      -6.318   5.331  -8.149  1.00 97.75           C  
ATOM   2378  N   LEU A 307      -8.633   0.817  -9.073  1.00 97.38           N  
ATOM   2379  CA  LEU A 307      -9.982   1.263  -8.720  1.00 97.38           C  
ATOM   2380  C   LEU A 307     -10.580   0.431  -7.579  1.00 97.38           C  
ATOM   2381  CB  LEU A 307     -10.892   1.183  -9.961  1.00 97.38           C  
ATOM   2382  O   LEU A 307     -11.096   0.994  -6.613  1.00 97.38           O  
ATOM   2383  CG  LEU A 307     -10.673   2.290 -11.005  1.00 97.38           C  
ATOM   2384  CD1 LEU A 307     -11.514   1.993 -12.247  1.00 97.38           C  
ATOM   2385  CD2 LEU A 307     -11.083   3.652 -10.455  1.00 97.38           C  
ATOM   2386  N   LEU A 308     -10.503  -0.899  -7.668  1.00 97.62           N  
ATOM   2387  CA  LEU A 308     -11.059  -1.800  -6.656  1.00 97.62           C  
ATOM   2388  C   LEU A 308     -10.330  -1.680  -5.310  1.00 97.62           C  
ATOM   2389  CB  LEU A 308     -11.003  -3.248  -7.164  1.00 97.62           C  
ATOM   2390  O   LEU A 308     -10.967  -1.734  -4.259  1.00 97.62           O  
ATOM   2391  CG  LEU A 308     -11.890  -3.569  -8.379  1.00 97.62           C  
ATOM   2392  CD1 LEU A 308     -11.631  -5.014  -8.810  1.00 97.62           C  
ATOM   2393  CD2 LEU A 308     -13.381  -3.424  -8.078  1.00 97.62           C  
ATOM   2394  N   MET A 309      -9.012  -1.491  -5.324  1.00 97.45           N  
ATOM   2395  CA  MET A 309      -8.230  -1.356  -4.097  1.00 97.45           C  
ATOM   2396  C   MET A 309      -8.362   0.040  -3.488  1.00 97.45           C  
ATOM   2397  CB  MET A 309      -6.758  -1.698  -4.352  1.00 97.45           C  
ATOM   2398  O   MET A 309      -8.780   0.189  -2.340  1.00 97.45           O  
ATOM   2399  CG  MET A 309      -6.592  -3.183  -4.668  1.00 97.45           C  
ATOM   2400  SD  MET A 309      -4.882  -3.747  -4.814  1.00 97.45           S  
ATOM   2401  CE  MET A 309      -4.345  -3.607  -3.088  1.00 97.45           C  
ATOM   2402  N   TYR A 310      -8.021   1.081  -4.242  1.00 98.27           N  
ATOM   2403  CA  TYR A 310      -7.893   2.434  -3.713  1.00 98.27           C  
ATOM   2404  C   TYR A 310      -9.241   3.019  -3.281  1.00 98.27           C  
ATOM   2405  CB  TYR A 310      -7.203   3.320  -4.753  1.00 98.27           C  
ATOM   2406  O   TYR A 310      -9.376   3.498  -2.152  1.00 98.27           O  
ATOM   2407  CG  TYR A 310      -6.930   4.707  -4.223  1.00 98.27           C  
ATOM   2408  CD1 TYR A 310      -7.877   5.731  -4.410  1.00 98.27           C  
ATOM   2409  CD2 TYR A 310      -5.754   4.951  -3.495  1.00 98.27           C  
ATOM   2410  CE1 TYR A 310      -7.658   6.999  -3.845  1.00 98.27           C  
ATOM   2411  CE2 TYR A 310      -5.520   6.222  -2.946  1.00 98.27           C  
ATOM   2412  OH  TYR A 310      -6.264   8.451  -2.551  1.00 98.27           O  
ATOM   2413  CZ  TYR A 310      -6.478   7.238  -3.114  1.00 98.27           C  
ATOM   2414  N   PHE A 311     -10.263   2.941  -4.142  1.00 98.43           N  
ATOM   2415  CA  PHE A 311     -11.573   3.523  -3.848  1.00 98.43           C  
ATOM   2416  C   PHE A 311     -12.201   2.879  -2.608  1.00 98.43           C  
ATOM   2417  CB  PHE A 311     -12.498   3.370  -5.061  1.00 98.43           C  
ATOM   2418  O   PHE A 311     -12.589   3.575  -1.667  1.00 98.43           O  
ATOM   2419  CG  PHE A 311     -13.877   3.952  -4.848  1.00 98.43           C  
ATOM   2420  CD1 PHE A 311     -14.899   3.161  -4.287  1.00 98.43           C  
ATOM   2421  CD2 PHE A 311     -14.140   5.286  -5.198  1.00 98.43           C  
ATOM   2422  CE1 PHE A 311     -16.175   3.702  -4.060  1.00 98.43           C  
ATOM   2423  CE2 PHE A 311     -15.421   5.820  -4.981  1.00 98.43           C  
ATOM   2424  CZ  PHE A 311     -16.436   5.037  -4.408  1.00 98.43           C  
ATOM   2425  N   PHE A 312     -12.271   1.545  -2.579  1.00 98.33           N  
ATOM   2426  CA  PHE A 312     -12.919   0.821  -1.486  1.00 98.33           C  
ATOM   2427  C   PHE A 312     -12.068   0.800  -0.213  1.00 98.33           C  
ATOM   2428  CB  PHE A 312     -13.331  -0.579  -1.947  1.00 98.33           C  
ATOM   2429  O   PHE A 312     -12.632   0.858   0.880  1.00 98.33           O  
ATOM   2430  CG  PHE A 312     -14.420  -0.549  -3.004  1.00 98.33           C  
ATOM   2431  CD1 PHE A 312     -15.766  -0.398  -2.619  1.00 98.33           C  
ATOM   2432  CD2 PHE A 312     -14.094  -0.591  -4.371  1.00 98.33           C  
ATOM   2433  CE1 PHE A 312     -16.774  -0.312  -3.595  1.00 98.33           C  
ATOM   2434  CE2 PHE A 312     -15.100  -0.511  -5.348  1.00 98.33           C  
ATOM   2435  CZ  PHE A 312     -16.443  -0.381  -4.959  1.00 98.33           C  
ATOM   2436  N   GLY A 313     -10.736   0.824  -0.324  1.00 97.83           N  
ATOM   2437  CA  GLY A 313      -9.837   1.019   0.814  1.00 97.83           C  
ATOM   2438  C   GLY A 313     -10.065   2.373   1.494  1.00 97.83           C  
ATOM   2439  O   GLY A 313     -10.306   2.431   2.703  1.00 97.83           O  
ATOM   2440  N   MET A 314     -10.118   3.462   0.722  1.00 98.25           N  
ATOM   2441  CA  MET A 314     -10.398   4.803   1.254  1.00 98.25           C  
ATOM   2442  C   MET A 314     -11.821   4.919   1.816  1.00 98.25           C  
ATOM   2443  CB  MET A 314     -10.151   5.855   0.163  1.00 98.25           C  
ATOM   2444  O   MET A 314     -12.008   5.434   2.920  1.00 98.25           O  
ATOM   2445  CG  MET A 314      -8.665   5.982  -0.182  1.00 98.25           C  
ATOM   2446  SD  MET A 314      -7.659   6.623   1.182  1.00 98.25           S  
ATOM   2447  CE  MET A 314      -6.018   6.181   0.565  1.00 98.25           C  
ATOM   2448  N   ALA A 315     -12.820   4.384   1.108  1.00 98.46           N  
ATOM   2449  CA  ALA A 315     -14.202   4.358   1.583  1.00 98.46           C  
ATOM   2450  C   ALA A 315     -14.342   3.580   2.900  1.00 98.46           C  
ATOM   2451  CB  ALA A 315     -15.093   3.765   0.486  1.00 98.46           C  
ATOM   2452  O   ALA A 315     -15.029   4.039   3.809  1.00 98.46           O  
ATOM   2453  N   SER A 316     -13.668   2.431   3.042  1.00 97.42           N  
ATOM   2454  CA  SER A 316     -13.696   1.641   4.282  1.00 97.42           C  
ATOM   2455  C   SER A 316     -13.169   2.425   5.491  1.00 97.42           C  
ATOM   2456  CB  SER A 316     -12.914   0.329   4.119  1.00 97.42           C  
ATOM   2457  O   SER A 316     -13.771   2.374   6.565  1.00 97.42           O  
ATOM   2458  OG  SER A 316     -11.520   0.527   4.147  1.00 97.42           O  
ATOM   2459  N   SER A 317     -12.118   3.229   5.299  1.00 97.62           N  
ATOM   2460  CA  SER A 317     -11.532   4.054   6.360  1.00 97.62           C  
ATOM   2461  C   SER A 317     -12.471   5.184   6.789  1.00 97.62           C  
ATOM   2462  CB  SER A 317     -10.187   4.623   5.904  1.00 97.62           C  
ATOM   2463  O   SER A 317     -12.606   5.459   7.981  1.00 97.62           O  
ATOM   2464  OG  SER A 317      -9.230   3.592   5.766  1.00 97.62           O  
ATOM   2465  N   ILE A 318     -13.196   5.795   5.847  1.00 98.13           N  
ATOM   2466  CA  ILE A 318     -14.223   6.798   6.170  1.00 98.13           C  
ATOM   2467  C   ILE A 318     -15.429   6.143   6.855  1.00 98.13           C  
ATOM   2468  CB  ILE A 318     -14.641   7.597   4.918  1.00 98.13           C  
ATOM   2469  O   ILE A 318     -15.958   6.697   7.818  1.00 98.13           O  
ATOM   2470  CG1 ILE A 318     -13.423   8.342   4.325  1.00 98.13           C  
ATOM   2471  CG2 ILE A 318     -15.752   8.603   5.287  1.00 98.13           C  
ATOM   2472  CD1 ILE A 318     -13.710   8.925   2.942  1.00 98.13           C  
ATOM   2473  N   TRP A 319     -15.840   4.943   6.434  1.00 97.84           N  
ATOM   2474  CA  TRP A 319     -16.882   4.179   7.128  1.00 97.84           C  
ATOM   2475  C   TRP A 319     -16.496   3.827   8.564  1.00 97.84           C  
ATOM   2476  CB  TRP A 319     -17.256   2.920   6.339  1.00 97.84           C  
ATOM   2477  O   TRP A 319     -17.359   3.857   9.442  1.00 97.84           O  
ATOM   2478  CG  TRP A 319     -18.208   3.178   5.219  1.00 97.84           C  
ATOM   2479  CD1 TRP A 319     -17.979   2.964   3.905  1.00 97.84           C  
ATOM   2480  CD2 TRP A 319     -19.558   3.723   5.306  1.00 97.84           C  
ATOM   2481  CE2 TRP A 319     -20.087   3.828   3.987  1.00 97.84           C  
ATOM   2482  CE3 TRP A 319     -20.386   4.139   6.373  1.00 97.84           C  
ATOM   2483  NE1 TRP A 319     -19.081   3.354   3.170  1.00 97.84           N  
ATOM   2484  CH2 TRP A 319     -22.171   4.734   4.820  1.00 97.84           C  
ATOM   2485  CZ2 TRP A 319     -21.374   4.321   3.740  1.00 97.84           C  
ATOM   2486  CZ3 TRP A 319     -21.678   4.642   6.133  1.00 97.84           C  
ATOM   2487  N   TRP A 320     -15.215   3.569   8.835  1.00 97.27           N  
ATOM   2488  CA  TRP A 320     -14.726   3.430  10.203  1.00 97.27           C  
ATOM   2489  C   TRP A 320     -14.806   4.748  10.993  1.00 97.27           C  
ATOM   2490  CB  TRP A 320     -13.312   2.854  10.201  1.00 97.27           C  
ATOM   2491  O   TRP A 320     -15.267   4.745  12.133  1.00 97.27           O  
ATOM   2492  CG  TRP A 320     -12.729   2.815  11.572  1.00 97.27           C  
ATOM   2493  CD1 TRP A 320     -12.989   1.889  12.522  1.00 97.27           C  
ATOM   2494  CD2 TRP A 320     -11.845   3.789  12.193  1.00 97.27           C  
ATOM   2495  CE2 TRP A 320     -11.586   3.371  13.529  1.00 97.27           C  
ATOM   2496  CE3 TRP A 320     -11.239   4.986  11.764  1.00 97.27           C  
ATOM   2497  NE1 TRP A 320     -12.320   2.221  13.685  1.00 97.27           N  
ATOM   2498  CH2 TRP A 320     -10.141   5.258  13.933  1.00 97.27           C  
ATOM   2499  CZ2 TRP A 320     -10.750   4.082  14.392  1.00 97.27           C  
ATOM   2500  CZ3 TRP A 320     -10.396   5.706  12.626  1.00 97.27           C  
ATOM   2501  N   VAL A 321     -14.467   5.897  10.398  1.00 97.82           N  
ATOM   2502  CA  VAL A 321     -14.681   7.209  11.047  1.00 97.82           C  
ATOM   2503  C   VAL A 321     -16.168   7.457  11.338  1.00 97.82           C  
ATOM   2504  CB  VAL A 321     -14.088   8.359  10.210  1.00 97.82           C  
ATOM   2505  O   VAL A 321     -16.529   7.943  12.406  1.00 97.82           O  
ATOM   2506  CG1 VAL A 321     -14.405   9.729  10.822  1.00 97.82           C  
ATOM   2507  CG2 VAL A 321     -12.564   8.243  10.130  1.00 97.82           C  
ATOM   2508  N   ILE A 322     -17.064   7.074  10.428  1.00 97.51           N  
ATOM   2509  CA  ILE A 322     -18.514   7.165  10.650  1.00 97.51           C  
ATOM   2510  C   ILE A 322     -18.952   6.210  11.768  1.00 97.51           C  
ATOM   2511  CB  ILE A 322     -19.269   6.912   9.329  1.00 97.51           C  
ATOM   2512  O   ILE A 322     -19.816   6.563  12.571  1.00 97.51           O  
ATOM   2513  CG1 ILE A 322     -19.010   8.072   8.341  1.00 97.51           C  
ATOM   2514  CG2 ILE A 322     -20.787   6.766   9.555  1.00 97.51           C  
ATOM   2515  CD1 ILE A 322     -19.273   7.686   6.884  1.00 97.51           C  
ATOM   2516  N   LEU A 323     -18.361   5.017  11.870  1.00 95.59           N  
ATOM   2517  CA  LEU A 323     -18.624   4.090  12.970  1.00 95.59           C  
ATOM   2518  C   LEU A 323     -18.243   4.708  14.323  1.00 95.59           C  
ATOM   2519  CB  LEU A 323     -17.871   2.772  12.724  1.00 95.59           C  
ATOM   2520  O   LEU A 323     -19.041   4.666  15.257  1.00 95.59           O  
ATOM   2521  CG  LEU A 323     -18.091   1.726  13.826  1.00 95.59           C  
ATOM   2522  CD1 LEU A 323     -19.553   1.288  13.913  1.00 95.59           C  
ATOM   2523  CD2 LEU A 323     -17.215   0.509  13.545  1.00 95.59           C  
ATOM   2524  N   THR A 324     -17.063   5.320  14.431  1.00 96.20           N  
ATOM   2525  CA  THR A 324     -16.616   5.963  15.679  1.00 96.20           C  
ATOM   2526  C   THR A 324     -17.453   7.195  16.021  1.00 96.20           C  
ATOM   2527  CB  THR A 324     -15.126   6.322  15.643  1.00 96.20           C  
ATOM   2528  O   THR A 324     -17.837   7.362  17.179  1.00 96.20           O  
ATOM   2529  CG2 THR A 324     -14.236   5.102  15.434  1.00 96.20           C  
ATOM   2530  OG1 THR A 324     -14.836   7.194  14.593  1.00 96.20           O  
ATOM   2531  N   LEU A 325     -17.832   8.001  15.023  1.00 96.06           N  
ATOM   2532  CA  LEU A 325     -18.753   9.128  15.183  1.00 96.06           C  
ATOM   2533  C   LEU A 325     -20.131   8.670  15.671  1.00 96.06           C  
ATOM   2534  CB  LEU A 325     -18.860   9.883  13.844  1.00 96.06           C  
ATOM   2535  O   LEU A 325     -20.628   9.164  16.678  1.00 96.06           O  
ATOM   2536  CG  LEU A 325     -19.956  10.968  13.804  1.00 96.06           C  
ATOM   2537  CD1 LEU A 325     -19.732  12.077  14.832  1.00 96.06           C  
ATOM   2538  CD2 LEU A 325     -20.008  11.598  12.413  1.00 96.06           C  
ATOM   2539  N   THR A 326     -20.766   7.726  14.977  1.00 95.13           N  
ATOM   2540  CA  THR A 326     -22.112   7.246  15.336  1.00 95.13           C  
ATOM   2541  C   THR A 326     -22.120   6.544  16.690  1.00 95.13           C  
ATOM   2542  CB  THR A 326     -22.712   6.326  14.266  1.00 95.13           C  
ATOM   2543  O   THR A 326     -23.071   6.710  17.455  1.00 95.13           O  
ATOM   2544  CG2 THR A 326     -23.010   7.070  12.965  1.00 95.13           C  
ATOM   2545  OG1 THR A 326     -21.858   5.257  13.957  1.00 95.13           O  
ATOM   2546  N   TRP A 327     -21.038   5.844  17.035  1.00 94.06           N  
ATOM   2547  CA  TRP A 327     -20.824   5.312  18.375  1.00 94.06           C  
ATOM   2548  C   TRP A 327     -20.730   6.422  19.428  1.00 94.06           C  
ATOM   2549  CB  TRP A 327     -19.572   4.439  18.375  1.00 94.06           C  
ATOM   2550  O   TRP A 327     -21.428   6.348  20.436  1.00 94.06           O  
ATOM   2551  CG  TRP A 327     -19.229   3.878  19.712  1.00 94.06           C  
ATOM   2552  CD1 TRP A 327     -19.895   2.887  20.340  1.00 94.06           C  
ATOM   2553  CD2 TRP A 327     -18.181   4.303  20.629  1.00 94.06           C  
ATOM   2554  CE2 TRP A 327     -18.232   3.463  21.782  1.00 94.06           C  
ATOM   2555  CE3 TRP A 327     -17.210   5.324  20.614  1.00 94.06           C  
ATOM   2556  NE1 TRP A 327     -19.294   2.620  21.550  1.00 94.06           N  
ATOM   2557  CH2 TRP A 327     -16.379   4.610  22.800  1.00 94.06           C  
ATOM   2558  CZ2 TRP A 327     -17.327   3.581  22.841  1.00 94.06           C  
ATOM   2559  CZ3 TRP A 327     -16.337   5.483  21.703  1.00 94.06           C  
ATOM   2560  N   PHE A 328     -19.952   7.481  19.188  1.00 93.72           N  
ATOM   2561  CA  PHE A 328     -19.878   8.641  20.082  1.00 93.72           C  
ATOM   2562  C   PHE A 328     -21.234   9.349  20.244  1.00 93.72           C  
ATOM   2563  CB  PHE A 328     -18.805   9.616  19.575  1.00 93.72           C  
ATOM   2564  O   PHE A 328     -21.634   9.651  21.368  1.00 93.72           O  
ATOM   2565  CG  PHE A 328     -18.895  10.993  20.207  1.00 93.72           C  
ATOM   2566  CD1 PHE A 328     -19.350  12.094  19.458  1.00 93.72           C  
ATOM   2567  CD2 PHE A 328     -18.593  11.160  21.569  1.00 93.72           C  
ATOM   2568  CE1 PHE A 328     -19.486  13.353  20.069  1.00 93.72           C  
ATOM   2569  CE2 PHE A 328     -18.725  12.416  22.183  1.00 93.72           C  
ATOM   2570  CZ  PHE A 328     -19.170  13.516  21.430  1.00 93.72           C  
ATOM   2571  N   LEU A 329     -21.976   9.579  19.156  1.00 93.52           N  
ATOM   2572  CA  LEU A 329     -23.304  10.204  19.207  1.00 93.52           C  
ATOM   2573  C   LEU A 329     -24.281   9.370  20.047  1.00 93.52           C  
ATOM   2574  CB  LEU A 329     -23.856  10.379  17.778  1.00 93.52           C  
ATOM   2575  O   LEU A 329     -25.014   9.907  20.880  1.00 93.52           O  
ATOM   2576  CG  LEU A 329     -23.104  11.387  16.889  1.00 93.52           C  
ATOM   2577  CD1 LEU A 329     -23.706  11.373  15.484  1.00 93.52           C  
ATOM   2578  CD2 LEU A 329     -23.168  12.810  17.433  1.00 93.52           C  
ATOM   2579  N   ALA A 330     -24.265   8.050  19.868  1.00 90.55           N  
ATOM   2580  CA  ALA A 330     -25.168   7.160  20.579  1.00 90.55           C  
ATOM   2581  C   ALA A 330     -24.767   6.974  22.055  1.00 90.55           C  
ATOM   2582  CB  ALA A 330     -25.227   5.840  19.812  1.00 90.55           C  
ATOM   2583  O   ALA A 330     -25.612   7.063  22.944  1.00 90.55           O  
ATOM   2584  N   ALA A 331     -23.479   6.751  22.328  1.00 86.37           N  
ATOM   2585  CA  ALA A 331     -22.958   6.488  23.665  1.00 86.37           C  
ATOM   2586  C   ALA A 331     -22.815   7.760  24.515  1.00 86.37           C  
ATOM   2587  CB  ALA A 331     -21.612   5.771  23.508  1.00 86.37           C  
ATOM   2588  O   ALA A 331     -23.137   7.752  25.701  1.00 86.37           O  
ATOM   2589  N   GLY A 332     -22.335   8.852  23.918  1.00 84.14           N  
ATOM   2590  CA  GLY A 332     -22.020  10.091  24.622  1.00 84.14           C  
ATOM   2591  C   GLY A 332     -23.141  11.121  24.615  1.00 84.14           C  
ATOM   2592  O   GLY A 332     -23.431  11.708  25.657  1.00 84.14           O  
ATOM   2593  N   LEU A 333     -23.806  11.316  23.472  1.00 86.98           N  
ATOM   2594  CA  LEU A 333     -24.907  12.283  23.340  1.00 86.98           C  
ATOM   2595  C   LEU A 333     -26.296  11.649  23.498  1.00 86.98           C  
ATOM   2596  CB  LEU A 333     -24.774  13.086  22.033  1.00 86.98           C  
ATOM   2597  O   LEU A 333     -27.297  12.357  23.412  1.00 86.98           O  
ATOM   2598  CG  LEU A 333     -23.438  13.824  21.841  1.00 86.98           C  
ATOM   2599  CD1 LEU A 333     -23.520  14.678  20.578  1.00 86.98           C  
ATOM   2600  CD2 LEU A 333     -23.102  14.757  23.008  1.00 86.98           C  
ATOM   2601  N   LYS A 334     -26.365  10.336  23.760  1.00 86.05           N  
ATOM   2602  CA  LYS A 334     -27.611   9.566  23.925  1.00 86.05           C  
ATOM   2603  C   LYS A 334     -28.551   9.659  22.717  1.00 86.05           C  
ATOM   2604  CB  LYS A 334     -28.322   9.935  25.241  1.00 86.05           C  
ATOM   2605  O   LYS A 334     -29.770   9.596  22.875  1.00 86.05           O  
ATOM   2606  CG  LYS A 334     -27.449   9.785  26.492  1.00 86.05           C  
ATOM   2607  CD  LYS A 334     -28.291  10.113  27.731  1.00 86.05           C  
ATOM   2608  CE  LYS A 334     -27.457   9.947  29.002  1.00 86.05           C  
ATOM   2609  NZ  LYS A 334     -28.275  10.206  30.214  1.00 86.05           N  
ATOM   2610  N   TRP A 335     -28.009   9.822  21.510  1.00 90.30           N  
ATOM   2611  CA  TRP A 335     -28.828   9.837  20.299  1.00 90.30           C  
ATOM   2612  C   TRP A 335     -29.454   8.458  20.063  1.00 90.30           C  
ATOM   2613  CB  TRP A 335     -28.012  10.298  19.088  1.00 90.30           C  
ATOM   2614  O   TRP A 335     -28.771   7.433  20.102  1.00 90.30           O  
ATOM   2615  CG  TRP A 335     -27.734  11.769  18.993  1.00 90.30           C  
ATOM   2616  CD1 TRP A 335     -27.617  12.642  20.021  1.00 90.30           C  
ATOM   2617  CD2 TRP A 335     -27.582  12.573  17.785  1.00 90.30           C  
ATOM   2618  CE2 TRP A 335     -27.357  13.930  18.163  1.00 90.30           C  
ATOM   2619  CE3 TRP A 335     -27.634  12.290  16.403  1.00 90.30           C  
ATOM   2620  NE1 TRP A 335     -27.380  13.912  19.539  1.00 90.30           N  
ATOM   2621  CH2 TRP A 335     -27.239  14.639  15.855  1.00 90.30           C  
ATOM   2622  CZ2 TRP A 335     -27.185  14.956  17.224  1.00 90.30           C  
ATOM   2623  CZ3 TRP A 335     -27.461  13.311  15.451  1.00 90.30           C  
ATOM   2624  N   GLY A 336     -30.763   8.436  19.806  1.00 88.02           N  
ATOM   2625  CA  GLY A 336     -31.463   7.232  19.362  1.00 88.02           C  
ATOM   2626  C   GLY A 336     -31.105   6.865  17.919  1.00 88.02           C  
ATOM   2627  O   GLY A 336     -30.590   7.692  17.165  1.00 88.02           O  
ATOM   2628  N   HIS A 337     -31.420   5.632  17.515  1.00 90.34           N  
ATOM   2629  CA  HIS A 337     -31.156   5.164  16.150  1.00 90.34           C  
ATOM   2630  C   HIS A 337     -31.823   6.050  15.081  1.00 90.34           C  
ATOM   2631  CB  HIS A 337     -31.560   3.692  16.008  1.00 90.34           C  
ATOM   2632  O   HIS A 337     -31.165   6.395  14.106  1.00 90.34           O  
ATOM   2633  CG  HIS A 337     -33.044   3.428  15.989  1.00 90.34           C  
ATOM   2634  CD2 HIS A 337     -33.777   3.104  14.878  1.00 90.34           C  
ATOM   2635  ND1 HIS A 337     -33.919   3.470  17.056  1.00 90.34           N  
ATOM   2636  CE1 HIS A 337     -35.148   3.176  16.593  1.00 90.34           C  
ATOM   2637  NE2 HIS A 337     -35.096   2.913  15.283  1.00 90.34           N  
ATOM   2638  N   GLU A 338     -33.062   6.505  15.310  1.00 92.89           N  
ATOM   2639  CA  GLU A 338     -33.803   7.405  14.408  1.00 92.89           C  
ATOM   2640  C   GLU A 338     -33.105   8.762  14.221  1.00 92.89           C  
ATOM   2641  CB  GLU A 338     -35.213   7.657  14.973  1.00 92.89           C  
ATOM   2642  O   GLU A 338     -33.025   9.280  13.108  1.00 92.89           O  
ATOM   2643  CG  GLU A 338     -36.069   6.384  15.081  1.00 92.89           C  
ATOM   2644  CD  GLU A 338     -37.452   6.621  15.712  1.00 92.89           C  
ATOM   2645  OE1 GLU A 338     -38.180   5.617  15.886  1.00 92.89           O  
ATOM   2646  OE2 GLU A 338     -37.744   7.776  16.095  1.00 92.89           O  
ATOM   2647  N   ALA A 339     -32.542   9.326  15.298  1.00 94.31           N  
ATOM   2648  CA  ALA A 339     -31.837  10.608  15.250  1.00 94.31           C  
ATOM   2649  C   ALA A 339     -30.544  10.516  14.424  1.00 94.31           C  
ATOM   2650  CB  ALA A 339     -31.553  11.071  16.686  1.00 94.31           C  
ATOM   2651  O   ALA A 339     -30.222  11.424  13.656  1.00 94.31           O  
ATOM   2652  N   ILE A 340     -29.816   9.402  14.548  1.00 95.08           N  
ATOM   2653  CA  ILE A 340     -28.616   9.138  13.742  1.00 95.08           C  
ATOM   2654  C   ILE A 340     -29.007   8.859  12.286  1.00 95.08           C  
ATOM   2655  CB  ILE A 340     -27.798   7.978  14.356  1.00 95.08           C  
ATOM   2656  O   ILE A 340     -28.379   9.380  11.366  1.00 95.08           O  
ATOM   2657  CG1 ILE A 340     -27.336   8.341  15.785  1.00 95.08           C  
ATOM   2658  CG2 ILE A 340     -26.576   7.661  13.475  1.00 95.08           C  
ATOM   2659  CD1 ILE A 340     -26.642   7.204  16.540  1.00 95.08           C  
ATOM   2660  N   GLU A 341     -30.062   8.073  12.067  1.00 93.98           N  
ATOM   2661  CA  GLU A 341     -30.540   7.699  10.735  1.00 93.98           C  
ATOM   2662  C   GLU A 341     -31.031   8.903   9.920  1.00 93.98           C  
ATOM   2663  CB  GLU A 341     -31.614   6.614  10.884  1.00 93.98           C  
ATOM   2664  O   GLU A 341     -30.763   8.966   8.719  1.00 93.98           O  
ATOM   2665  CG  GLU A 341     -32.084   6.060   9.530  1.00 93.98           C  
ATOM   2666  CD  GLU A 341     -32.797   4.702   9.643  1.00 93.98           C  
ATOM   2667  OE1 GLU A 341     -32.895   4.025   8.592  1.00 93.98           O  
ATOM   2668  OE2 GLU A 341     -33.123   4.279  10.776  1.00 93.98           O  
ATOM   2669  N   MET A 342     -31.625   9.912  10.567  1.00 95.50           N  
ATOM   2670  CA  MET A 342     -32.000  11.187   9.936  1.00 95.50           C  
ATOM   2671  C   MET A 342     -30.809  11.897   9.262  1.00 95.50           C  
ATOM   2672  CB  MET A 342     -32.636  12.087  11.007  1.00 95.50           C  
ATOM   2673  O   MET A 342     -30.993  12.625   8.291  1.00 95.50           O  
ATOM   2674  CG  MET A 342     -33.254  13.369  10.431  1.00 95.50           C  
ATOM   2675  SD  MET A 342     -33.922  14.513  11.671  1.00 95.50           S  
ATOM   2676  CE  MET A 342     -35.253  13.510  12.385  1.00 95.50           C  
ATOM   2677  N   HIS A 343     -29.583  11.654   9.735  1.00 95.02           N  
ATOM   2678  CA  HIS A 343     -28.353  12.249   9.202  1.00 95.02           C  
ATOM   2679  C   HIS A 343     -27.584  11.312   8.252  1.00 95.02           C  
ATOM   2680  CB  HIS A 343     -27.485  12.733  10.372  1.00 95.02           C  
ATOM   2681  O   HIS A 343     -26.502  11.665   7.778  1.00 95.02           O  
ATOM   2682  CG  HIS A 343     -28.156  13.803  11.197  1.00 95.02           C  
ATOM   2683  CD2 HIS A 343     -27.981  15.155  11.076  1.00 95.02           C  
ATOM   2684  ND1 HIS A 343     -29.080  13.606  12.201  1.00 95.02           N  
ATOM   2685  CE1 HIS A 343     -29.449  14.808  12.669  1.00 95.02           C  
ATOM   2686  NE2 HIS A 343     -28.796  15.784  12.021  1.00 95.02           N  
ATOM   2687  N   SER A 344     -28.131  10.132   7.939  1.00 95.15           N  
ATOM   2688  CA  SER A 344     -27.456   9.100   7.138  1.00 95.15           C  
ATOM   2689  C   SER A 344     -26.997   9.586   5.760  1.00 95.15           C  
ATOM   2690  CB  SER A 344     -28.342   7.862   6.990  1.00 95.15           C  
ATOM   2691  O   SER A 344     -25.903   9.223   5.326  1.00 95.15           O  
ATOM   2692  OG  SER A 344     -29.574   8.187   6.383  1.00 95.15           O  
ATOM   2693  N   SER A 345     -27.758  10.466   5.103  1.00 96.78           N  
ATOM   2694  CA  SER A 345     -27.390  11.049   3.806  1.00 96.78           C  
ATOM   2695  C   SER A 345     -26.013  11.722   3.829  1.00 96.78           C  
ATOM   2696  CB  SER A 345     -28.445  12.069   3.368  1.00 96.78           C  
ATOM   2697  O   SER A 345     -25.225  11.528   2.906  1.00 96.78           O  
ATOM   2698  OG  SER A 345     -29.711  11.443   3.296  1.00 96.78           O  
ATOM   2699  N   TYR A 346     -25.675  12.448   4.903  1.00 97.42           N  
ATOM   2700  CA  TYR A 346     -24.364  13.092   5.042  1.00 97.42           C  
ATOM   2701  C   TYR A 346     -23.233  12.070   5.177  1.00 97.42           C  
ATOM   2702  CB  TYR A 346     -24.364  14.034   6.252  1.00 97.42           C  
ATOM   2703  O   TYR A 346     -22.173  12.240   4.576  1.00 97.42           O  
ATOM   2704  CG  TYR A 346     -25.315  15.205   6.124  1.00 97.42           C  
ATOM   2705  CD1 TYR A 346     -25.047  16.217   5.181  1.00 97.42           C  
ATOM   2706  CD2 TYR A 346     -26.457  15.289   6.944  1.00 97.42           C  
ATOM   2707  CE1 TYR A 346     -25.918  17.316   5.055  1.00 97.42           C  
ATOM   2708  CE2 TYR A 346     -27.328  16.389   6.824  1.00 97.42           C  
ATOM   2709  OH  TYR A 346     -27.901  18.463   5.771  1.00 97.42           O  
ATOM   2710  CZ  TYR A 346     -27.059  17.404   5.882  1.00 97.42           C  
ATOM   2711  N   PHE A 347     -23.470  10.984   5.918  1.00 97.59           N  
ATOM   2712  CA  PHE A 347     -22.501   9.898   6.074  1.00 97.59           C  
ATOM   2713  C   PHE A 347     -22.198   9.229   4.730  1.00 97.59           C  
ATOM   2714  CB  PHE A 347     -23.029   8.872   7.091  1.00 97.59           C  
ATOM   2715  O   PHE A 347     -21.036   9.030   4.385  1.00 97.59           O  
ATOM   2716  CG  PHE A 347     -23.420   9.407   8.458  1.00 97.59           C  
ATOM   2717  CD1 PHE A 347     -22.791  10.540   9.014  1.00 97.59           C  
ATOM   2718  CD2 PHE A 347     -24.432   8.754   9.187  1.00 97.59           C  
ATOM   2719  CE1 PHE A 347     -23.199  11.034  10.265  1.00 97.59           C  
ATOM   2720  CE2 PHE A 347     -24.850   9.256  10.430  1.00 97.59           C  
ATOM   2721  CZ  PHE A 347     -24.234  10.398  10.970  1.00 97.59           C  
ATOM   2722  N   HIS A 348     -23.235   8.945   3.939  1.00 97.64           N  
ATOM   2723  CA  HIS A 348     -23.085   8.364   2.607  1.00 97.64           C  
ATOM   2724  C   HIS A 348     -22.349   9.302   1.641  1.00 97.64           C  
ATOM   2725  CB  HIS A 348     -24.468   7.975   2.070  1.00 97.64           C  
ATOM   2726  O   HIS A 348     -21.441   8.856   0.944  1.00 97.64           O  
ATOM   2727  CG  HIS A 348     -24.921   6.630   2.575  1.00 97.64           C  
ATOM   2728  CD2 HIS A 348     -25.610   6.344   3.725  1.00 97.64           C  
ATOM   2729  ND1 HIS A 348     -24.703   5.439   1.930  1.00 97.64           N  
ATOM   2730  CE1 HIS A 348     -25.220   4.459   2.682  1.00 97.64           C  
ATOM   2731  NE2 HIS A 348     -25.791   4.958   3.788  1.00 97.64           N  
ATOM   2732  N   ILE A 349     -22.690  10.595   1.614  1.00 98.13           N  
ATOM   2733  CA  ILE A 349     -21.991  11.567   0.761  1.00 98.13           C  
ATOM   2734  C   ILE A 349     -20.499  11.601   1.108  1.00 98.13           C  
ATOM   2735  CB  ILE A 349     -22.653  12.961   0.858  1.00 98.13           C  
ATOM   2736  O   ILE A 349     -19.670  11.472   0.212  1.00 98.13           O  
ATOM   2737  CG1 ILE A 349     -24.042  12.931   0.178  1.00 98.13           C  
ATOM   2738  CG2 ILE A 349     -21.777  14.045   0.198  1.00 98.13           C  
ATOM   2739  CD1 ILE A 349     -24.922  14.139   0.527  1.00 98.13           C  
ATOM   2740  N   ALA A 350     -20.141  11.697   2.392  1.00 97.76           N  
ATOM   2741  CA  ALA A 350     -18.741  11.725   2.813  1.00 97.76           C  
ATOM   2742  C   ALA A 350     -17.987  10.435   2.441  1.00 97.76           C  
ATOM   2743  CB  ALA A 350     -18.693  11.994   4.321  1.00 97.76           C  
ATOM   2744  O   ALA A 350     -16.895  10.500   1.877  1.00 97.76           O  
ATOM   2745  N   ALA A 351     -18.579   9.267   2.716  1.00 98.13           N  
ATOM   2746  CA  ALA A 351     -17.933   7.973   2.501  1.00 98.13           C  
ATOM   2747  C   ALA A 351     -17.706   7.619   1.027  1.00 98.13           C  
ATOM   2748  CB  ALA A 351     -18.760   6.891   3.195  1.00 98.13           C  
ATOM   2749  O   ALA A 351     -16.781   6.867   0.734  1.00 98.13           O  
ATOM   2750  N   TRP A 352     -18.517   8.148   0.105  1.00 98.36           N  
ATOM   2751  CA  TRP A 352     -18.413   7.828  -1.323  1.00 98.36           C  
ATOM   2752  C   TRP A 352     -17.808   8.956  -2.157  1.00 98.36           C  
ATOM   2753  CB  TRP A 352     -19.787   7.406  -1.852  1.00 98.36           C  
ATOM   2754  O   TRP A 352     -16.989   8.684  -3.034  1.00 98.36           O  
ATOM   2755  CG  TRP A 352     -20.420   6.266  -1.110  1.00 98.36           C  
ATOM   2756  CD1 TRP A 352     -21.641   6.292  -0.530  1.00 98.36           C  
ATOM   2757  CD2 TRP A 352     -19.873   4.941  -0.825  1.00 98.36           C  
ATOM   2758  CE2 TRP A 352     -20.829   4.221  -0.046  1.00 98.36           C  
ATOM   2759  CE3 TRP A 352     -18.672   4.267  -1.136  1.00 98.36           C  
ATOM   2760  NE1 TRP A 352     -21.866   5.104   0.133  1.00 98.36           N  
ATOM   2761  CH2 TRP A 352     -19.418   2.263   0.051  1.00 98.36           C  
ATOM   2762  CZ2 TRP A 352     -20.617   2.907   0.394  1.00 98.36           C  
ATOM   2763  CZ3 TRP A 352     -18.450   2.944  -0.708  1.00 98.36           C  
ATOM   2764  N   ALA A 353     -18.155  10.217  -1.884  1.00 98.24           N  
ATOM   2765  CA  ALA A 353     -17.669  11.341  -2.681  1.00 98.24           C  
ATOM   2766  C   ALA A 353     -16.180  11.620  -2.440  1.00 98.24           C  
ATOM   2767  CB  ALA A 353     -18.525  12.584  -2.410  1.00 98.24           C  
ATOM   2768  O   ALA A 353     -15.452  11.864  -3.398  1.00 98.24           O  
ATOM   2769  N   ILE A 354     -15.698  11.542  -1.192  1.00 97.95           N  
ATOM   2770  CA  ILE A 354     -14.286  11.828  -0.887  1.00 97.95           C  
ATOM   2771  C   ILE A 354     -13.352  10.817  -1.586  1.00 97.95           C  
ATOM   2772  CB  ILE A 354     -14.036  11.965   0.636  1.00 97.95           C  
ATOM   2773  O   ILE A 354     -12.440  11.259  -2.289  1.00 97.95           O  
ATOM   2774  CG1 ILE A 354     -14.864  13.126   1.233  1.00 97.95           C  
ATOM   2775  CG2 ILE A 354     -12.533  12.149   0.920  1.00 97.95           C  
ATOM   2776  CD1 ILE A 354     -14.813  13.211   2.767  1.00 97.95           C  
ATOM   2777  N   PRO A 355     -13.568   9.486  -1.498  1.00 98.30           N  
ATOM   2778  CA  PRO A 355     -12.776   8.526  -2.266  1.00 98.30           C  
ATOM   2779  C   PRO A 355     -12.923   8.697  -3.777  1.00 98.30           C  
ATOM   2780  CB  PRO A 355     -13.250   7.138  -1.831  1.00 98.30           C  
ATOM   2781  O   PRO A 355     -11.925   8.574  -4.484  1.00 98.30           O  
ATOM   2782  CG  PRO A 355     -13.772   7.392  -0.427  1.00 98.30           C  
ATOM   2783  CD  PRO A 355     -14.441   8.752  -0.591  1.00 98.30           C  
ATOM   2784  N   ALA A 356     -14.125   9.021  -4.278  1.00 98.33           N  
ATOM   2785  CA  ALA A 356     -14.355   9.257  -5.705  1.00 98.33           C  
ATOM   2786  C   ALA A 356     -13.490  10.405  -6.232  1.00 98.33           C  
ATOM   2787  CB  ALA A 356     -15.841   9.553  -5.967  1.00 98.33           C  
ATOM   2788  O   ALA A 356     -12.758  10.222  -7.201  1.00 98.33           O  
ATOM   2789  N   VAL A 357     -13.519  11.562  -5.561  1.00 98.27           N  
ATOM   2790  CA  VAL A 357     -12.731  12.740  -5.951  1.00 98.27           C  
ATOM   2791  C   VAL A 357     -11.239  12.414  -5.947  1.00 98.27           C  
ATOM   2792  CB  VAL A 357     -13.047  13.941  -5.038  1.00 98.27           C  
ATOM   2793  O   VAL A 357     -10.561  12.677  -6.936  1.00 98.27           O  
ATOM   2794  CG1 VAL A 357     -12.101  15.124  -5.280  1.00 98.27           C  
ATOM   2795  CG2 VAL A 357     -14.476  14.445  -5.284  1.00 98.27           C  
ATOM   2796  N   LYS A 358     -10.729  11.770  -4.887  1.00 97.52           N  
ATOM   2797  CA  LYS A 358      -9.314  11.364  -4.820  1.00 97.52           C  
ATOM   2798  C   LYS A 358      -8.933  10.421  -5.964  1.00 97.52           C  
ATOM   2799  CB  LYS A 358      -9.013  10.706  -3.469  1.00 97.52           C  
ATOM   2800  O   LYS A 358      -7.902  10.616  -6.596  1.00 97.52           O  
ATOM   2801  CG  LYS A 358      -9.088  11.694  -2.293  1.00 97.52           C  
ATOM   2802  CD  LYS A 358      -8.848  10.976  -0.958  1.00 97.52           C  
ATOM   2803  CE  LYS A 358      -7.357  10.673  -0.792  1.00 97.52           C  
ATOM   2804  NZ  LYS A 358      -7.117   9.486   0.058  1.00 97.52           N  
ATOM   2805  N   THR A 359      -9.782   9.436  -6.253  1.00 97.59           N  
ATOM   2806  CA  THR A 359      -9.570   8.468  -7.341  1.00 97.59           C  
ATOM   2807  C   THR A 359      -9.515   9.165  -8.703  1.00 97.59           C  
ATOM   2808  CB  THR A 359     -10.683   7.410  -7.344  1.00 97.59           C  
ATOM   2809  O   THR A 359      -8.612   8.901  -9.490  1.00 97.59           O  
ATOM   2810  CG2 THR A 359     -10.439   6.299  -8.354  1.00 97.59           C  
ATOM   2811  OG1 THR A 359     -10.773   6.780  -6.085  1.00 97.59           O  
ATOM   2812  N   ILE A 360     -10.440  10.095  -8.967  1.00 97.05           N  
ATOM   2813  CA  ILE A 360     -10.481  10.875 -10.212  1.00 97.05           C  
ATOM   2814  C   ILE A 360      -9.207  11.712 -10.372  1.00 97.05           C  
ATOM   2815  CB  ILE A 360     -11.759  11.747 -10.251  1.00 97.05           C  
ATOM   2816  O   ILE A 360      -8.602  11.690 -11.440  1.00 97.05           O  
ATOM   2817  CG1 ILE A 360     -13.013  10.857 -10.415  1.00 97.05           C  
ATOM   2818  CG2 ILE A 360     -11.705  12.780 -11.393  1.00 97.05           C  
ATOM   2819  CD1 ILE A 360     -14.326  11.579 -10.082  1.00 97.05           C  
ATOM   2820  N   VAL A 361      -8.765  12.405  -9.316  1.00 96.62           N  
ATOM   2821  CA  VAL A 361      -7.535  13.215  -9.352  1.00 96.62           C  
ATOM   2822  C   VAL A 361      -6.313  12.349  -9.670  1.00 96.62           C  
ATOM   2823  CB  VAL A 361      -7.350  13.996  -8.036  1.00 96.62           C  
ATOM   2824  O   VAL A 361      -5.536  12.707 -10.549  1.00 96.62           O  
ATOM   2825  CG1 VAL A 361      -5.994  14.709  -7.959  1.00 96.62           C  
ATOM   2826  CG2 VAL A 361      -8.432  15.076  -7.891  1.00 96.62           C  
ATOM   2827  N   ILE A 362      -6.170  11.186  -9.028  1.00 96.21           N  
ATOM   2828  CA  ILE A 362      -5.053  10.257  -9.279  1.00 96.21           C  
ATOM   2829  C   ILE A 362      -5.026   9.778 -10.734  1.00 96.21           C  
ATOM   2830  CB  ILE A 362      -5.147   9.063  -8.309  1.00 96.21           C  
ATOM   2831  O   ILE A 362      -3.957   9.735 -11.342  1.00 96.21           O  
ATOM   2832  CG1 ILE A 362      -4.820   9.531  -6.879  1.00 96.21           C  
ATOM   2833  CG2 ILE A 362      -4.218   7.904  -8.711  1.00 96.21           C  
ATOM   2834  CD1 ILE A 362      -5.341   8.544  -5.837  1.00 96.21           C  
ATOM   2835  N   LEU A 363      -6.190   9.448 -11.303  1.00 94.48           N  
ATOM   2836  CA  LEU A 363      -6.297   9.016 -12.699  1.00 94.48           C  
ATOM   2837  C   LEU A 363      -5.953  10.141 -13.679  1.00 94.48           C  
ATOM   2838  CB  LEU A 363      -7.714   8.486 -12.972  1.00 94.48           C  
ATOM   2839  O   LEU A 363      -5.237   9.899 -14.648  1.00 94.48           O  
ATOM   2840  CG  LEU A 363      -8.024   7.142 -12.297  1.00 94.48           C  
ATOM   2841  CD1 LEU A 363      -9.513   6.836 -12.453  1.00 94.48           C  
ATOM   2842  CD2 LEU A 363      -7.236   5.980 -12.905  1.00 94.48           C  
ATOM   2843  N   ILE A 364      -6.418  11.368 -13.419  1.00 94.10           N  
ATOM   2844  CA  ILE A 364      -6.105  12.543 -14.248  1.00 94.10           C  
ATOM   2845  C   ILE A 364      -4.604  12.846 -14.207  1.00 94.10           C  
ATOM   2846  CB  ILE A 364      -6.953  13.759 -13.805  1.00 94.10           C  
ATOM   2847  O   ILE A 364      -4.006  13.111 -15.247  1.00 94.10           O  
ATOM   2848  CG1 ILE A 364      -8.434  13.526 -14.184  1.00 94.10           C  
ATOM   2849  CG2 ILE A 364      -6.451  15.071 -14.443  1.00 94.10           C  
ATOM   2850  CD1 ILE A 364      -9.398  14.554 -13.577  1.00 94.10           C  
ATOM   2851  N   MET A 365      -3.988  12.758 -13.026  1.00 92.43           N  
ATOM   2852  CA  MET A 365      -2.552  12.997 -12.842  1.00 92.43           C  
ATOM   2853  C   MET A 365      -1.678  11.797 -13.245  1.00 92.43           C  
ATOM   2854  CB  MET A 365      -2.272  13.449 -11.398  1.00 92.43           C  
ATOM   2855  O   MET A 365      -0.459  11.886 -13.157  1.00 92.43           O  
ATOM   2856  CG  MET A 365      -3.052  14.716 -11.009  1.00 92.43           C  
ATOM   2857  SD  MET A 365      -2.102  16.079 -10.283  1.00 92.43           S  
ATOM   2858  CE  MET A 365      -1.372  15.288  -8.830  1.00 92.43           C  
ATOM   2859  N   ARG A 366      -2.284  10.685 -13.691  1.00 92.16           N  
ATOM   2860  CA  ARG A 366      -1.615   9.442 -14.119  1.00 92.16           C  
ATOM   2861  C   ARG A 366      -0.645   8.857 -13.088  1.00 92.16           C  
ATOM   2862  CB  ARG A 366      -0.939   9.627 -15.484  1.00 92.16           C  
ATOM   2863  O   ARG A 366       0.385   8.305 -13.445  1.00 92.16           O  
ATOM   2864  CG  ARG A 366      -1.889  10.151 -16.560  1.00 92.16           C  
ATOM   2865  CD  ARG A 366      -1.143  10.061 -17.884  1.00 92.16           C  
ATOM   2866  NE  ARG A 366      -1.938  10.588 -18.998  1.00 92.16           N  
ATOM   2867  NH1 ARG A 366      -0.389  10.028 -20.592  1.00 92.16           N  
ATOM   2868  NH2 ARG A 366      -2.248  11.147 -21.174  1.00 92.16           N  
ATOM   2869  CZ  ARG A 366      -1.521  10.584 -20.247  1.00 92.16           C  
ATOM   2870  N   LEU A 367      -1.004   8.928 -11.808  1.00 93.57           N  
ATOM   2871  CA  LEU A 367      -0.149   8.483 -10.696  1.00 93.57           C  
ATOM   2872  C   LEU A 367      -0.357   7.009 -10.308  1.00 93.57           C  
ATOM   2873  CB  LEU A 367      -0.343   9.419  -9.492  1.00 93.57           C  
ATOM   2874  O   LEU A 367      -0.048   6.620  -9.185  1.00 93.57           O  
ATOM   2875  CG  LEU A 367      -0.059  10.900  -9.757  1.00 93.57           C  
ATOM   2876  CD1 LEU A 367      -0.442  11.689  -8.507  1.00 93.57           C  
ATOM   2877  CD2 LEU A 367       1.407  11.160 -10.093  1.00 93.57           C  
ATOM   2878  N   VAL A 368      -0.953   6.208 -11.193  1.00 95.73           N  
ATOM   2879  CA  VAL A 368      -1.184   4.779 -10.947  1.00 95.73           C  
ATOM   2880  C   VAL A 368       0.007   4.000 -11.477  1.00 95.73           C  
ATOM   2881  CB  VAL A 368      -2.490   4.281 -11.591  1.00 95.73           C  
ATOM   2882  O   VAL A 368       0.312   4.107 -12.659  1.00 95.73           O  
ATOM   2883  CG1 VAL A 368      -2.738   2.801 -11.275  1.00 95.73           C  
ATOM   2884  CG2 VAL A 368      -3.698   5.083 -11.092  1.00 95.73           C  
ATOM   2885  N   ASP A 369       0.627   3.186 -10.636  1.00 93.93           N  
ATOM   2886  CA  ASP A 369       1.800   2.381 -10.963  1.00 93.93           C  
ATOM   2887  C   ASP A 369       1.651   0.952 -10.423  1.00 93.93           C  
ATOM   2888  CB  ASP A 369       3.077   3.086 -10.464  1.00 93.93           C  
ATOM   2889  O   ASP A 369       0.875   0.677  -9.500  1.00 93.93           O  
ATOM   2890  CG  ASP A 369       3.034   3.564  -9.004  1.00 93.93           C  
ATOM   2891  OD1 ASP A 369       2.285   2.999  -8.179  1.00 93.93           O  
ATOM   2892  OD2 ASP A 369       3.784   4.503  -8.657  1.00 93.93           O  
ATOM   2893  N   ALA A 370       2.367   0.013 -11.038  1.00 95.11           N  
ATOM   2894  CA  ALA A 370       2.404  -1.370 -10.582  1.00 95.11           C  
ATOM   2895  C   ALA A 370       3.507  -1.586  -9.535  1.00 95.11           C  
ATOM   2896  CB  ALA A 370       2.539  -2.295 -11.792  1.00 95.11           C  
ATOM   2897  O   ALA A 370       4.581  -0.990  -9.620  1.00 95.11           O  
ATOM   2898  N   ASP A 371       3.236  -2.470  -8.576  1.00 93.87           N  
ATOM   2899  CA  ASP A 371       4.218  -3.025  -7.647  1.00 93.87           C  
ATOM   2900  C   ASP A 371       4.776  -4.347  -8.198  1.00 93.87           C  
ATOM   2901  CB  ASP A 371       3.577  -3.212  -6.268  1.00 93.87           C  
ATOM   2902  O   ASP A 371       4.024  -5.205  -8.668  1.00 93.87           O  
ATOM   2903  CG  ASP A 371       4.534  -3.955  -5.340  1.00 93.87           C  
ATOM   2904  OD1 ASP A 371       5.649  -3.445  -5.126  1.00 93.87           O  
ATOM   2905  OD2 ASP A 371       4.193  -5.103  -4.969  1.00 93.87           O  
ATOM   2906  N   GLU A 372       6.096  -4.525  -8.149  1.00 92.76           N  
ATOM   2907  CA  GLU A 372       6.756  -5.691  -8.749  1.00 92.76           C  
ATOM   2908  C   GLU A 372       6.467  -6.982  -7.966  1.00 92.76           C  
ATOM   2909  CB  GLU A 372       8.262  -5.402  -8.891  1.00 92.76           C  
ATOM   2910  O   GLU A 372       6.114  -8.014  -8.557  1.00 92.76           O  
ATOM   2911  CG  GLU A 372       9.001  -6.461  -9.729  1.00 92.76           C  
ATOM   2912  CD  GLU A 372       9.634  -7.590  -8.909  1.00 92.76           C  
ATOM   2913  OE1 GLU A 372      10.609  -8.204  -9.390  1.00 92.76           O  
ATOM   2914  OE2 GLU A 372       9.137  -7.930  -7.824  1.00 92.76           O  
ATOM   2915  N   LEU A 373       6.543  -6.903  -6.634  1.00 94.17           N  
ATOM   2916  CA  LEU A 373       6.461  -8.056  -5.743  1.00 94.17           C  
ATOM   2917  C   LEU A 373       5.053  -8.660  -5.780  1.00 94.17           C  
ATOM   2918  CB  LEU A 373       6.870  -7.581  -4.334  1.00 94.17           C  
ATOM   2919  O   LEU A 373       4.849  -9.848  -6.074  1.00 94.17           O  
ATOM   2920  CG  LEU A 373       6.742  -8.636  -3.223  1.00 94.17           C  
ATOM   2921  CD1 LEU A 373       7.622  -9.862  -3.471  1.00 94.17           C  
ATOM   2922  CD2 LEU A 373       7.125  -8.017  -1.880  1.00 94.17           C  
ATOM   2923  N   THR A 374       4.052  -7.819  -5.530  1.00 95.57           N  
ATOM   2924  CA  THR A 374       2.641  -8.205  -5.468  1.00 95.57           C  
ATOM   2925  C   THR A 374       1.979  -8.239  -6.837  1.00 95.57           C  
ATOM   2926  CB  THR A 374       1.829  -7.270  -4.564  1.00 95.57           C  
ATOM   2927  O   THR A 374       0.955  -8.898  -6.987  1.00 95.57           O  
ATOM   2928  CG2 THR A 374       2.381  -7.156  -3.146  1.00 95.57           C  
ATOM   2929  OG1 THR A 374       1.752  -5.990  -5.132  1.00 95.57           O  
ATOM   2930  N   GLY A 375       2.520  -7.566  -7.858  1.00 95.22           N  
ATOM   2931  CA  GLY A 375       1.879  -7.435  -9.168  1.00 95.22           C  
ATOM   2932  C   GLY A 375       0.533  -6.706  -9.135  1.00 95.22           C  
ATOM   2933  O   GLY A 375      -0.297  -6.939 -10.015  1.00 95.22           O  
ATOM   2934  N   LEU A 376       0.267  -5.923  -8.088  1.00 96.41           N  
ATOM   2935  CA  LEU A 376      -0.935  -5.105  -7.945  1.00 96.41           C  
ATOM   2936  C   LEU A 376      -0.652  -3.688  -8.438  1.00 96.41           C  
ATOM   2937  CB  LEU A 376      -1.395  -5.094  -6.476  1.00 96.41           C  
ATOM   2938  O   LEU A 376       0.480  -3.218  -8.389  1.00 96.41           O  
ATOM   2939  CG  LEU A 376      -1.852  -6.467  -5.955  1.00 96.41           C  
ATOM   2940  CD1 LEU A 376      -1.954  -6.454  -4.434  1.00 96.41           C  
ATOM   2941  CD2 LEU A 376      -3.230  -6.861  -6.500  1.00 96.41           C  
ATOM   2942  N   CYS A 377      -1.697  -2.996  -8.879  1.00 96.93           N  
ATOM   2943  CA  CYS A 377      -1.601  -1.589  -9.240  1.00 96.93           C  
ATOM   2944  C   CYS A 377      -2.200  -0.711  -8.152  1.00 96.93           C  
ATOM   2945  CB  CYS A 377      -2.245  -1.358 -10.595  1.00 96.93           C  
ATOM   2946  O   CYS A 377      -3.340  -0.919  -7.727  1.00 96.93           O  
ATOM   2947  SG  CYS A 377      -1.249  -2.049 -11.929  1.00 96.93           S  
ATOM   2948  N   TYR A 378      -1.429   0.278  -7.715  1.00 96.65           N  
ATOM   2949  CA  TYR A 378      -1.815   1.216  -6.672  1.00 96.65           C  
ATOM   2950  C   TYR A 378      -1.285   2.617  -7.005  1.00 96.65           C  
ATOM   2951  CB  TYR A 378      -1.364   0.669  -5.307  1.00 96.65           C  
ATOM   2952  O   TYR A 378      -0.907   2.879  -8.141  1.00 96.65           O  
ATOM   2953  CG  TYR A 378      -2.166   1.223  -4.146  1.00 96.65           C  
ATOM   2954  CD1 TYR A 378      -1.541   2.043  -3.189  1.00 96.65           C  
ATOM   2955  CD2 TYR A 378      -3.537   0.916  -4.025  1.00 96.65           C  
ATOM   2956  CE1 TYR A 378      -2.281   2.550  -2.108  1.00 96.65           C  
ATOM   2957  CE2 TYR A 378      -4.285   1.436  -2.950  1.00 96.65           C  
ATOM   2958  OH  TYR A 378      -4.357   2.764  -0.944  1.00 96.65           O  
ATOM   2959  CZ  TYR A 378      -3.653   2.254  -1.990  1.00 96.65           C  
ATOM   2960  N   VAL A 379      -1.354   3.550  -6.058  1.00 94.86           N  
ATOM   2961  CA  VAL A 379      -0.771   4.887  -6.213  1.00 94.86           C  
ATOM   2962  C   VAL A 379       0.474   5.001  -5.347  1.00 94.86           C  
ATOM   2963  CB  VAL A 379      -1.801   6.001  -5.941  1.00 94.86           C  
ATOM   2964  O   VAL A 379       0.415   4.757  -4.140  1.00 94.86           O  
ATOM   2965  CG1 VAL A 379      -2.490   5.881  -4.579  1.00 94.86           C  
ATOM   2966  CG2 VAL A 379      -1.198   7.410  -6.018  1.00 94.86           C  
ATOM   2967  N   GLY A 380       1.570   5.439  -5.959  1.00 87.31           N  
ATOM   2968  CA  GLY A 380       2.790   5.789  -5.248  1.00 87.31           C  
ATOM   2969  C   GLY A 380       3.720   4.617  -4.945  1.00 87.31           C  
ATOM   2970  O   GLY A 380       4.508   4.723  -4.011  1.00 87.31           O  
ATOM   2971  N   ASN A 381       3.681   3.533  -5.725  1.00 88.56           N  
ATOM   2972  CA  ASN A 381       4.714   2.492  -5.657  1.00 88.56           C  
ATOM   2973  C   ASN A 381       6.059   2.991  -6.220  1.00 88.56           C  
ATOM   2974  CB  ASN A 381       4.251   1.235  -6.410  1.00 88.56           C  
ATOM   2975  O   ASN A 381       7.119   2.547  -5.796  1.00 88.56           O  
ATOM   2976  CG  ASN A 381       2.961   0.647  -5.874  1.00 88.56           C  
ATOM   2977  ND2 ASN A 381       1.991   0.402  -6.720  1.00 88.56           N  
ATOM   2978  OD1 ASN A 381       2.789   0.401  -4.691  1.00 88.56           O  
ATOM   2979  N   GLN A 382       6.030   3.946  -7.156  1.00 86.09           N  
ATOM   2980  CA  GLN A 382       7.205   4.554  -7.795  1.00 86.09           C  
ATOM   2981  C   GLN A 382       7.279   6.078  -7.586  1.00 86.09           C  
ATOM   2982  CB  GLN A 382       7.216   4.198  -9.293  1.00 86.09           C  
ATOM   2983  O   GLN A 382       8.271   6.708  -7.965  1.00 86.09           O  
ATOM   2984  CG  GLN A 382       7.245   2.681  -9.553  1.00 86.09           C  
ATOM   2985  CD  GLN A 382       7.295   2.345 -11.042  1.00 86.09           C  
ATOM   2986  NE2 GLN A 382       6.460   1.435 -11.500  1.00 86.09           N  
ATOM   2987  OE1 GLN A 382       8.088   2.881 -11.811  1.00 86.09           O  
ATOM   2988  N   ASN A 383       6.267   6.680  -6.947  1.00 89.73           N  
ATOM   2989  CA  ASN A 383       6.188   8.116  -6.670  1.00 89.73           C  
ATOM   2990  C   ASN A 383       5.904   8.404  -5.181  1.00 89.73           C  
ATOM   2991  CB  ASN A 383       5.154   8.733  -7.630  1.00 89.73           C  
ATOM   2992  O   ASN A 383       4.780   8.242  -4.698  1.00 89.73           O  
ATOM   2993  CG  ASN A 383       5.100  10.248  -7.536  1.00 89.73           C  
ATOM   2994  ND2 ASN A 383       4.884  10.933  -8.632  1.00 89.73           N  
ATOM   2995  OD1 ASN A 383       5.240  10.843  -6.482  1.00 89.73           O  
ATOM   2996  N   LEU A 384       6.930   8.893  -4.476  1.00 92.09           N  
ATOM   2997  CA  LEU A 384       6.885   9.180  -3.040  1.00 92.09           C  
ATOM   2998  C   LEU A 384       5.894  10.299  -2.676  1.00 92.09           C  
ATOM   2999  CB  LEU A 384       8.312   9.550  -2.591  1.00 92.09           C  
ATOM   3000  O   LEU A 384       5.203  10.212  -1.655  1.00 92.09           O  
ATOM   3001  CG  LEU A 384       8.462   9.736  -1.071  1.00 92.09           C  
ATOM   3002  CD1 LEU A 384       8.225   8.420  -0.338  1.00 92.09           C  
ATOM   3003  CD2 LEU A 384       9.873  10.219  -0.735  1.00 92.09           C  
ATOM   3004  N   ASP A 385       5.793  11.333  -3.512  1.00 93.34           N  
ATOM   3005  CA  ASP A 385       4.882  12.459  -3.288  1.00 93.34           C  
ATOM   3006  C   ASP A 385       3.427  12.001  -3.406  1.00 93.34           C  
ATOM   3007  CB  ASP A 385       5.160  13.585  -4.297  1.00 93.34           C  
ATOM   3008  O   ASP A 385       2.577  12.347  -2.579  1.00 93.34           O  
ATOM   3009  CG  ASP A 385       6.560  14.182  -4.152  1.00 93.34           C  
ATOM   3010  OD1 ASP A 385       7.000  14.342  -2.992  1.00 93.34           O  
ATOM   3011  OD2 ASP A 385       7.165  14.474  -5.205  1.00 93.34           O  
ATOM   3012  N   ALA A 386       3.149  11.149  -4.397  1.00 94.46           N  
ATOM   3013  CA  ALA A 386       1.835  10.558  -4.594  1.00 94.46           C  
ATOM   3014  C   ALA A 386       1.445   9.639  -3.425  1.00 94.46           C  
ATOM   3015  CB  ALA A 386       1.815   9.819  -5.935  1.00 94.46           C  
ATOM   3016  O   ALA A 386       0.329   9.752  -2.909  1.00 94.46           O  
ATOM   3017  N   LEU A 387       2.364   8.782  -2.961  1.00 95.04           N  
ATOM   3018  CA  LEU A 387       2.152   7.922  -1.793  1.00 95.04           C  
ATOM   3019  C   LEU A 387       1.816   8.756  -0.550  1.00 95.04           C  
ATOM   3020  CB  LEU A 387       3.425   7.083  -1.558  1.00 95.04           C  
ATOM   3021  O   LEU A 387       0.812   8.521   0.132  1.00 95.04           O  
ATOM   3022  CG  LEU A 387       3.338   6.095  -0.380  1.00 95.04           C  
ATOM   3023  CD1 LEU A 387       2.243   5.049  -0.588  1.00 95.04           C  
ATOM   3024  CD2 LEU A 387       4.670   5.374  -0.204  1.00 95.04           C  
ATOM   3025  N   THR A 388       2.624   9.780  -0.284  1.00 95.82           N  
ATOM   3026  CA  THR A 388       2.476  10.638   0.895  1.00 95.82           C  
ATOM   3027  C   THR A 388       1.163  11.420   0.849  1.00 95.82           C  
ATOM   3028  CB  THR A 388       3.678  11.584   1.030  1.00 95.82           C  
ATOM   3029  O   THR A 388       0.385  11.385   1.806  1.00 95.82           O  
ATOM   3030  CG2 THR A 388       3.617  12.400   2.322  1.00 95.82           C  
ATOM   3031  OG1 THR A 388       4.861  10.826   1.086  1.00 95.82           O  
ATOM   3032  N   GLY A 389       0.879  12.090  -0.271  1.00 96.40           N  
ATOM   3033  CA  GLY A 389      -0.276  12.974  -0.419  1.00 96.40           C  
ATOM   3034  C   GLY A 389      -1.611  12.243  -0.568  1.00 96.40           C  
ATOM   3035  O   GLY A 389      -2.611  12.649   0.027  1.00 96.40           O  
ATOM   3036  N   PHE A 390      -1.656  11.147  -1.330  1.00 97.46           N  
ATOM   3037  CA  PHE A 390      -2.914  10.463  -1.644  1.00 97.46           C  
ATOM   3038  C   PHE A 390      -3.215   9.262  -0.749  1.00 97.46           C  
ATOM   3039  CB  PHE A 390      -2.964  10.087  -3.128  1.00 97.46           C  
ATOM   3040  O   PHE A 390      -4.392   8.884  -0.648  1.00 97.46           O  
ATOM   3041  CG  PHE A 390      -3.072  11.289  -4.047  1.00 97.46           C  
ATOM   3042  CD1 PHE A 390      -4.285  11.997  -4.144  1.00 97.46           C  
ATOM   3043  CD2 PHE A 390      -1.956  11.717  -4.785  1.00 97.46           C  
ATOM   3044  CE1 PHE A 390      -4.375  13.136  -4.964  1.00 97.46           C  
ATOM   3045  CE2 PHE A 390      -2.041  12.860  -5.597  1.00 97.46           C  
ATOM   3046  CZ  PHE A 390      -3.249  13.571  -5.685  1.00 97.46           C  
ATOM   3047  N   VAL A 391      -2.219   8.682  -0.075  1.00 97.69           N  
ATOM   3048  CA  VAL A 391      -2.397   7.493   0.773  1.00 97.69           C  
ATOM   3049  C   VAL A 391      -2.163   7.826   2.238  1.00 97.69           C  
ATOM   3050  CB  VAL A 391      -1.528   6.304   0.318  1.00 97.69           C  
ATOM   3051  O   VAL A 391      -3.115   7.800   3.021  1.00 97.69           O  
ATOM   3052  CG1 VAL A 391      -1.916   5.026   1.067  1.00 97.69           C  
ATOM   3053  CG2 VAL A 391      -1.673   6.043  -1.181  1.00 97.69           C  
ATOM   3054  N   VAL A 392      -0.930   8.178   2.605  1.00 97.35           N  
ATOM   3055  CA  VAL A 392      -0.518   8.287   4.012  1.00 97.35           C  
ATOM   3056  C   VAL A 392      -1.219   9.436   4.720  1.00 97.35           C  
ATOM   3057  CB  VAL A 392       1.010   8.403   4.144  1.00 97.35           C  
ATOM   3058  O   VAL A 392      -1.841   9.208   5.758  1.00 97.35           O  
ATOM   3059  CG1 VAL A 392       1.452   8.504   5.611  1.00 97.35           C  
ATOM   3060  CG2 VAL A 392       1.661   7.163   3.528  1.00 97.35           C  
ATOM   3061  N   ALA A 393      -1.190  10.647   4.155  1.00 97.60           N  
ATOM   3062  CA  ALA A 393      -1.826  11.806   4.776  1.00 97.60           C  
ATOM   3063  C   ALA A 393      -3.336  11.578   5.023  1.00 97.60           C  
ATOM   3064  CB  ALA A 393      -1.476  13.080   3.988  1.00 97.60           C  
ATOM   3065  O   ALA A 393      -3.773  11.739   6.164  1.00 97.60           O  
ATOM   3066  N   PRO A 394      -4.136  11.102   4.046  1.00 98.11           N  
ATOM   3067  CA  PRO A 394      -5.544  10.781   4.272  1.00 98.11           C  
ATOM   3068  C   PRO A 394      -5.785   9.677   5.308  1.00 98.11           C  
ATOM   3069  CB  PRO A 394      -6.099  10.401   2.899  1.00 98.11           C  
ATOM   3070  O   PRO A 394      -6.630   9.859   6.182  1.00 98.11           O  
ATOM   3071  CG  PRO A 394      -5.217  11.224   1.960  1.00 98.11           C  
ATOM   3072  CD  PRO A 394      -3.858  11.128   2.621  1.00 98.11           C  
ATOM   3073  N   LEU A 395      -5.055   8.555   5.250  1.00 97.88           N  
ATOM   3074  CA  LEU A 395      -5.215   7.466   6.224  1.00 97.88           C  
ATOM   3075  C   LEU A 395      -4.883   7.932   7.645  1.00 97.88           C  
ATOM   3076  CB  LEU A 395      -4.324   6.271   5.841  1.00 97.88           C  
ATOM   3077  O   LEU A 395      -5.634   7.644   8.579  1.00 97.88           O  
ATOM   3078  CG  LEU A 395      -4.773   5.478   4.602  1.00 97.88           C  
ATOM   3079  CD1 LEU A 395      -3.759   4.364   4.337  1.00 97.88           C  
ATOM   3080  CD2 LEU A 395      -6.153   4.841   4.774  1.00 97.88           C  
ATOM   3081  N   PHE A 396      -3.806   8.704   7.799  1.00 98.05           N  
ATOM   3082  CA  PHE A 396      -3.429   9.315   9.068  1.00 98.05           C  
ATOM   3083  C   PHE A 396      -4.510  10.279   9.570  1.00 98.05           C  
ATOM   3084  CB  PHE A 396      -2.074  10.011   8.906  1.00 98.05           C  
ATOM   3085  O   PHE A 396      -4.933  10.177  10.720  1.00 98.05           O  
ATOM   3086  CG  PHE A 396      -1.570  10.628  10.192  1.00 98.05           C  
ATOM   3087  CD1 PHE A 396      -1.781  11.995  10.454  1.00 98.05           C  
ATOM   3088  CD2 PHE A 396      -0.912   9.825  11.141  1.00 98.05           C  
ATOM   3089  CE1 PHE A 396      -1.331  12.557  11.662  1.00 98.05           C  
ATOM   3090  CE2 PHE A 396      -0.462  10.388  12.348  1.00 98.05           C  
ATOM   3091  CZ  PHE A 396      -0.673  11.753  12.609  1.00 98.05           C  
ATOM   3092  N   THR A 397      -5.033  11.162   8.710  1.00 98.25           N  
ATOM   3093  CA  THR A 397      -6.142  12.062   9.064  1.00 98.25           C  
ATOM   3094  C   THR A 397      -7.379  11.287   9.522  1.00 98.25           C  
ATOM   3095  CB  THR A 397      -6.514  12.976   7.885  1.00 98.25           C  
ATOM   3096  O   THR A 397      -7.958  11.623  10.555  1.00 98.25           O  
ATOM   3097  CG2 THR A 397      -7.658  13.933   8.212  1.00 98.25           C  
ATOM   3098  OG1 THR A 397      -5.437  13.803   7.525  1.00 98.25           O  
ATOM   3099  N   TYR A 398      -7.777  10.230   8.809  1.00 98.03           N  
ATOM   3100  CA  TYR A 398      -8.923   9.409   9.202  1.00 98.03           C  
ATOM   3101  C   TYR A 398      -8.688   8.731  10.552  1.00 98.03           C  
ATOM   3102  CB  TYR A 398      -9.248   8.377   8.110  1.00 98.03           C  
ATOM   3103  O   TYR A 398      -9.561   8.806  11.417  1.00 98.03           O  
ATOM   3104  CG  TYR A 398      -9.560   8.935   6.730  1.00 98.03           C  
ATOM   3105  CD1 TYR A 398     -10.157  10.204   6.565  1.00 98.03           C  
ATOM   3106  CD2 TYR A 398      -9.229   8.171   5.593  1.00 98.03           C  
ATOM   3107  CE1 TYR A 398     -10.380  10.722   5.275  1.00 98.03           C  
ATOM   3108  CE2 TYR A 398      -9.464   8.678   4.301  1.00 98.03           C  
ATOM   3109  OH  TYR A 398     -10.205  10.471   2.894  1.00 98.03           O  
ATOM   3110  CZ  TYR A 398     -10.023   9.961   4.141  1.00 98.03           C  
ATOM   3111  N   LEU A 399      -7.503   8.144  10.768  1.00 97.65           N  
ATOM   3112  CA  LEU A 399      -7.127   7.524  12.038  1.00 97.65           C  
ATOM   3113  C   LEU A 399      -7.201   8.526  13.199  1.00 97.65           C  
ATOM   3114  CB  LEU A 399      -5.727   6.900  11.908  1.00 97.65           C  
ATOM   3115  O   LEU A 399      -7.797   8.221  14.233  1.00 97.65           O  
ATOM   3116  CG  LEU A 399      -5.269   6.188  13.195  1.00 97.65           C  
ATOM   3117  CD1 LEU A 399      -6.107   4.943  13.508  1.00 97.65           C  
ATOM   3118  CD2 LEU A 399      -3.806   5.773  13.089  1.00 97.65           C  
ATOM   3119  N   VAL A 400      -6.652   9.732  13.030  1.00 98.19           N  
ATOM   3120  CA  VAL A 400      -6.706  10.793  14.048  1.00 98.19           C  
ATOM   3121  C   VAL A 400      -8.154  11.179  14.349  1.00 98.19           C  
ATOM   3122  CB  VAL A 400      -5.866  12.012  13.620  1.00 98.19           C  
ATOM   3123  O   VAL A 400      -8.562  11.168  15.507  1.00 98.19           O  
ATOM   3124  CG1 VAL A 400      -6.071  13.215  14.551  1.00 98.19           C  
ATOM   3125  CG2 VAL A 400      -4.370  11.669  13.645  1.00 98.19           C  
ATOM   3126  N   ILE A 401      -8.976  11.446  13.332  1.00 98.22           N  
ATOM   3127  CA  ILE A 401     -10.378  11.838  13.544  1.00 98.22           C  
ATOM   3128  C   ILE A 401     -11.157  10.730  14.268  1.00 98.22           C  
ATOM   3129  CB  ILE A 401     -11.040  12.232  12.204  1.00 98.22           C  
ATOM   3130  O   ILE A 401     -11.860  10.995  15.244  1.00 98.22           O  
ATOM   3131  CG1 ILE A 401     -10.396  13.521  11.642  1.00 98.22           C  
ATOM   3132  CG2 ILE A 401     -12.553  12.462  12.382  1.00 98.22           C  
ATOM   3133  CD1 ILE A 401     -10.805  13.827  10.196  1.00 98.22           C  
ATOM   3134  N   GLY A 402     -11.025   9.477  13.830  1.00 97.18           N  
ATOM   3135  CA  GLY A 402     -11.757   8.374  14.447  1.00 97.18           C  
ATOM   3136  C   GLY A 402     -11.276   8.041  15.862  1.00 97.18           C  
ATOM   3137  O   GLY A 402     -12.096   7.746  16.731  1.00 97.18           O  
ATOM   3138  N   THR A 403      -9.974   8.152  16.142  1.00 96.41           N  
ATOM   3139  CA  THR A 403      -9.440   7.971  17.505  1.00 96.41           C  
ATOM   3140  C   THR A 403      -9.896   9.083  18.451  1.00 96.41           C  
ATOM   3141  CB  THR A 403      -7.910   7.850  17.552  1.00 96.41           C  
ATOM   3142  O   THR A 403     -10.211   8.787  19.604  1.00 96.41           O  
ATOM   3143  CG2 THR A 403      -7.389   6.545  16.954  1.00 96.41           C  
ATOM   3144  OG1 THR A 403      -7.286   8.908  16.879  1.00 96.41           O  
ATOM   3145  N   LEU A 404     -10.040  10.326  17.973  1.00 97.02           N  
ATOM   3146  CA  LEU A 404     -10.638  11.422  18.748  1.00 97.02           C  
ATOM   3147  C   LEU A 404     -12.098  11.126  19.125  1.00 97.02           C  
ATOM   3148  CB  LEU A 404     -10.531  12.746  17.968  1.00 97.02           C  
ATOM   3149  O   LEU A 404     -12.476  11.316  20.283  1.00 97.02           O  
ATOM   3150  CG  LEU A 404      -9.108  13.326  17.856  1.00 97.02           C  
ATOM   3151  CD1 LEU A 404      -9.119  14.508  16.884  1.00 97.02           C  
ATOM   3152  CD2 LEU A 404      -8.572  13.812  19.202  1.00 97.02           C  
ATOM   3153  N   PHE A 405     -12.910  10.596  18.201  1.00 96.31           N  
ATOM   3154  CA  PHE A 405     -14.275  10.159  18.523  1.00 96.31           C  
ATOM   3155  C   PHE A 405     -14.304   8.976  19.496  1.00 96.31           C  
ATOM   3156  CB  PHE A 405     -15.055   9.808  17.249  1.00 96.31           C  
ATOM   3157  O   PHE A 405     -15.140   8.955  20.401  1.00 96.31           O  
ATOM   3158  CG  PHE A 405     -15.456  10.993  16.394  1.00 96.31           C  
ATOM   3159  CD1 PHE A 405     -16.140  12.083  16.968  1.00 96.31           C  
ATOM   3160  CD2 PHE A 405     -15.182  10.991  15.014  1.00 96.31           C  
ATOM   3161  CE1 PHE A 405     -16.496  13.189  16.178  1.00 96.31           C  
ATOM   3162  CE2 PHE A 405     -15.555  12.090  14.221  1.00 96.31           C  
ATOM   3163  CZ  PHE A 405     -16.194  13.196  14.805  1.00 96.31           C  
ATOM   3164  N   ILE A 406     -13.375   8.021  19.367  1.00 94.46           N  
ATOM   3165  CA  ILE A 406     -13.234   6.919  20.329  1.00 94.46           C  
ATOM   3166  C   ILE A 406     -12.920   7.466  21.728  1.00 94.46           C  
ATOM   3167  CB  ILE A 406     -12.198   5.873  19.864  1.00 94.46           C  
ATOM   3168  O   ILE A 406     -13.592   7.110  22.695  1.00 94.46           O  
ATOM   3169  CG1 ILE A 406     -12.767   5.084  18.666  1.00 94.46           C  
ATOM   3170  CG2 ILE A 406     -11.836   4.893  20.999  1.00 94.46           C  
ATOM   3171  CD1 ILE A 406     -11.742   4.184  17.967  1.00 94.46           C  
ATOM   3172  N   ALA A 407     -11.941   8.364  21.851  1.00 94.44           N  
ATOM   3173  CA  ALA A 407     -11.573   8.967  23.128  1.00 94.44           C  
ATOM   3174  C   ALA A 407     -12.752   9.737  23.747  1.00 94.44           C  
ATOM   3175  CB  ALA A 407     -10.348   9.862  22.910  1.00 94.44           C  
ATOM   3176  O   ALA A 407     -13.087   9.526  24.914  1.00 94.44           O  
ATOM   3177  N   ALA A 408     -13.442  10.562  22.953  1.00 94.14           N  
ATOM   3178  CA  ALA A 408     -14.617  11.306  23.398  1.00 94.14           C  
ATOM   3179  C   ALA A 408     -15.760  10.381  23.855  1.00 94.14           C  
ATOM   3180  CB  ALA A 408     -15.057  12.233  22.259  1.00 94.14           C  
ATOM   3181  O   ALA A 408     -16.376  10.622  24.896  1.00 94.14           O  
ATOM   3182  N   GLY A 409     -16.027   9.295  23.120  1.00 91.46           N  
ATOM   3183  CA  GLY A 409     -17.063   8.324  23.479  1.00 91.46           C  
ATOM   3184  C   GLY A 409     -16.715   7.509  24.722  1.00 91.46           C  
ATOM   3185  O   GLY A 409     -17.589   7.295  25.560  1.00 91.46           O  
ATOM   3186  N   LEU A 410     -15.443   7.140  24.915  1.00 90.19           N  
ATOM   3187  CA  LEU A 410     -14.978   6.490  26.144  1.00 90.19           C  
ATOM   3188  C   LEU A 410     -15.163   7.412  27.354  1.00 90.19           C  
ATOM   3189  CB  LEU A 410     -13.503   6.060  26.005  1.00 90.19           C  
ATOM   3190  O   LEU A 410     -15.762   6.999  28.345  1.00 90.19           O  
ATOM   3191  CG  LEU A 410     -13.245   4.841  25.099  1.00 90.19           C  
ATOM   3192  CD1 LEU A 410     -11.741   4.608  24.966  1.00 90.19           C  
ATOM   3193  CD2 LEU A 410     -13.880   3.559  25.650  1.00 90.19           C  
ATOM   3194  N   VAL A 411     -14.722   8.673  27.264  1.00 90.19           N  
ATOM   3195  CA  VAL A 411     -14.892   9.669  28.339  1.00 90.19           C  
ATOM   3196  C   VAL A 411     -16.371   9.858  28.684  1.00 90.19           C  
ATOM   3197  CB  VAL A 411     -14.240  11.011  27.945  1.00 90.19           C  
ATOM   3198  O   VAL A 411     -16.738   9.878  29.862  1.00 90.19           O  
ATOM   3199  CG1 VAL A 411     -14.575  12.146  28.925  1.00 90.19           C  
ATOM   3200  CG2 VAL A 411     -12.713  10.879  27.918  1.00 90.19           C  
ATOM   3201  N   ALA A 412     -17.239   9.949  27.675  1.00 86.71           N  
ATOM   3202  CA  ALA A 412     -18.670  10.105  27.895  1.00 86.71           C  
ATOM   3203  C   ALA A 412     -19.302   8.862  28.551  1.00 86.71           C  
ATOM   3204  CB  ALA A 412     -19.325  10.480  26.568  1.00 86.71           C  
ATOM   3205  O   ALA A 412     -20.077   9.004  29.500  1.00 86.71           O  
ATOM   3206  N   LEU A 413     -18.912   7.651  28.134  1.00 82.21           N  
ATOM   3207  CA  LEU A 413     -19.342   6.399  28.767  1.00 82.21           C  
ATOM   3208  C   LEU A 413     -18.895   6.306  30.229  1.00 82.21           C  
ATOM   3209  CB  LEU A 413     -18.795   5.196  27.977  1.00 82.21           C  
ATOM   3210  O   LEU A 413     -19.701   5.949  31.090  1.00 82.21           O  
ATOM   3211  CG  LEU A 413     -19.573   4.875  26.693  1.00 82.21           C  
ATOM   3212  CD1 LEU A 413     -18.846   3.769  25.930  1.00 82.21           C  
ATOM   3213  CD2 LEU A 413     -20.994   4.387  26.998  1.00 82.21           C  
ATOM   3214  N   PHE A 414     -17.645   6.666  30.538  1.00 83.36           N  
ATOM   3215  CA  PHE A 414     -17.147   6.681  31.917  1.00 83.36           C  
ATOM   3216  C   PHE A 414     -17.900   7.695  32.785  1.00 83.36           C  
ATOM   3217  CB  PHE A 414     -15.634   6.949  31.941  1.00 83.36           C  
ATOM   3218  O   PHE A 414     -18.285   7.370  33.910  1.00 83.36           O  
ATOM   3219  CG  PHE A 414     -14.783   5.760  31.533  1.00 83.36           C  
ATOM   3220  CD1 PHE A 414     -14.827   4.572  32.289  1.00 83.36           C  
ATOM   3221  CD2 PHE A 414     -13.915   5.843  30.428  1.00 83.36           C  
ATOM   3222  CE1 PHE A 414     -14.039   3.468  31.920  1.00 83.36           C  
ATOM   3223  CE2 PHE A 414     -13.139   4.735  30.049  1.00 83.36           C  
ATOM   3224  CZ  PHE A 414     -13.202   3.546  30.794  1.00 83.36           C  
ATOM   3225  N   LYS A 415     -18.190   8.892  32.256  1.00 83.29           N  
ATOM   3226  CA  LYS A 415     -18.975   9.919  32.961  1.00 83.29           C  
ATOM   3227  C   LYS A 415     -20.403   9.452  33.253  1.00 83.29           C  
ATOM   3228  CB  LYS A 415     -18.951  11.214  32.134  1.00 83.29           C  
ATOM   3229  O   LYS A 415     -20.921   9.705  34.337  1.00 83.29           O  
ATOM   3230  CG  LYS A 415     -19.595  12.396  32.876  1.00 83.29           C  
ATOM   3231  CD  LYS A 415     -19.453  13.689  32.061  1.00 83.29           C  
ATOM   3232  CE  LYS A 415     -20.070  14.872  32.818  1.00 83.29           C  
ATOM   3233  NZ  LYS A 415     -19.888  16.149  32.081  1.00 83.29           N  
ATOM   3234  N   ILE A 416     -21.038   8.759  32.308  1.00 75.50           N  
ATOM   3235  CA  ILE A 416     -22.388   8.210  32.486  1.00 75.50           C  
ATOM   3236  C   ILE A 416     -22.369   7.082  33.520  1.00 75.50           C  
ATOM   3237  CB  ILE A 416     -22.974   7.774  31.125  1.00 75.50           C  
ATOM   3238  O   ILE A 416     -23.161   7.121  34.456  1.00 75.50           O  
ATOM   3239  CG1 ILE A 416     -23.251   9.022  30.255  1.00 75.50           C  
ATOM   3240  CG2 ILE A 416     -24.284   6.985  31.298  1.00 75.50           C  
ATOM   3241  CD1 ILE A 416     -23.524   8.692  28.783  1.00 75.50           C  
ATOM   3242  N   ARG A 417     -21.440   6.124  33.409  1.00 75.33           N  
ATOM   3243  CA  ARG A 417     -21.351   4.973  34.322  1.00 75.33           C  
ATOM   3244  C   ARG A 417     -21.028   5.381  35.761  1.00 75.33           C  
ATOM   3245  CB  ARG A 417     -20.330   3.976  33.759  1.00 75.33           C  
ATOM   3246  O   ARG A 417     -21.597   4.806  36.682  1.00 75.33           O  
ATOM   3247  CG  ARG A 417     -20.363   2.637  34.508  1.00 75.33           C  
ATOM   3248  CD  ARG A 417     -19.428   1.636  33.824  1.00 75.33           C  
ATOM   3249  NE  ARG A 417     -19.428   0.339  34.523  1.00 75.33           N  
ATOM   3250  NH1 ARG A 417     -18.016  -0.763  33.088  1.00 75.33           N  
ATOM   3251  NH2 ARG A 417     -18.839  -1.835  34.864  1.00 75.33           N  
ATOM   3252  CZ  ARG A 417     -18.765  -0.743  34.156  1.00 75.33           C  
ATOM   3253  N   SER A 418     -20.182   6.397  35.943  1.00 72.81           N  
ATOM   3254  CA  SER A 418     -19.889   6.983  37.259  1.00 72.81           C  
ATOM   3255  C   SER A 418     -21.150   7.549  37.934  1.00 72.81           C  
ATOM   3256  CB  SER A 418     -18.825   8.073  37.085  1.00 72.81           C  
ATOM   3257  O   SER A 418     -21.341   7.392  39.137  1.00 72.81           O  
ATOM   3258  OG  SER A 418     -18.465   8.623  38.332  1.00 72.81           O  
ATOM   3259  N   ASN A 419     -22.069   8.127  37.150  1.00 68.94           N  
ATOM   3260  CA  ASN A 419     -23.325   8.677  37.667  1.00 68.94           C  
ATOM   3261  C   ASN A 419     -24.446   7.624  37.802  1.00 68.94           C  
ATOM   3262  CB  ASN A 419     -23.735   9.859  36.773  1.00 68.94           C  
ATOM   3263  O   ASN A 419     -25.259   7.729  38.717  1.00 68.94           O  
ATOM   3264  CG  ASN A 419     -22.801  11.053  36.906  1.00 68.94           C  
ATOM   3265  ND2 ASN A 419     -22.601  11.805  35.852  1.00 68.94           N  
ATOM   3266  OD1 ASN A 419     -22.249  11.355  37.948  1.00 68.94           O  
ATOM   3267  N   LEU A 420     -24.489   6.608  36.928  1.00 60.82           N  
ATOM   3268  CA  LEU A 420     -25.566   5.605  36.865  1.00 60.82           C  
ATOM   3269  C   LEU A 420     -25.391   4.398  37.787  1.00 60.82           C  
ATOM   3270  CB  LEU A 420     -25.798   5.134  35.412  1.00 60.82           C  
ATOM   3271  O   LEU A 420     -26.351   3.657  37.978  1.00 60.82           O  
ATOM   3272  CG  LEU A 420     -27.123   5.651  34.813  1.00 60.82           C  
ATOM   3273  CD1 LEU A 420     -26.855   6.536  33.598  1.00 60.82           C  
ATOM   3274  CD2 LEU A 420     -28.022   4.496  34.375  1.00 60.82           C  
ATOM   3275  N   GLN A 421     -24.237   4.219  38.436  1.00 60.25           N  
ATOM   3276  CA  GLN A 421     -24.091   3.209  39.497  1.00 60.25           C  
ATOM   3277  C   GLN A 421     -25.058   3.414  40.687  1.00 60.25           C  
ATOM   3278  CB  GLN A 421     -22.620   3.126  39.947  1.00 60.25           C  
ATOM   3279  O   GLN A 421     -25.094   2.576  41.584  1.00 60.25           O  
ATOM   3280  CG  GLN A 421     -21.815   2.200  39.022  1.00 60.25           C  
ATOM   3281  CD  GLN A 421     -20.350   2.075  39.432  1.00 60.25           C  
ATOM   3282  NE2 GLN A 421     -19.754   0.909  39.303  1.00 60.25           N  
ATOM   3283  OE1 GLN A 421     -19.697   3.005  39.865  1.00 60.25           O  
ATOM   3284  N   LYS A 422     -25.869   4.483  40.682  1.00 59.73           N  
ATOM   3285  CA  LYS A 422     -26.922   4.757  41.666  1.00 59.73           C  
ATOM   3286  C   LYS A 422     -28.336   4.313  41.244  1.00 59.73           C  
ATOM   3287  CB  LYS A 422     -26.864   6.243  42.054  1.00 59.73           C  
ATOM   3288  O   LYS A 422     -29.149   4.094  42.133  1.00 59.73           O  
ATOM   3289  CG  LYS A 422     -25.540   6.564  42.772  1.00 59.73           C  
ATOM   3290  CD  LYS A 422     -25.486   8.018  43.248  1.00 59.73           C  
ATOM   3291  CE  LYS A 422     -24.149   8.265  43.956  1.00 59.73           C  
ATOM   3292  NZ  LYS A 422     -24.026   9.671  44.409  1.00 59.73           N  
ATOM   3293  N   ASP A 423     -28.609   4.074  39.955  1.00 57.37           N  
ATOM   3294  CA  ASP A 423     -29.971   3.822  39.446  1.00 57.37           C  
ATOM   3295  C   ASP A 423     -30.052   2.505  38.647  1.00 57.37           C  
ATOM   3296  CB  ASP A 423     -30.457   5.032  38.626  1.00 57.37           C  
ATOM   3297  O   ASP A 423     -29.877   2.457  37.431  1.00 57.37           O  
ATOM   3298  CG  ASP A 423     -30.720   6.290  39.467  1.00 57.37           C  
ATOM   3299  OD1 ASP A 423     -31.084   6.145  40.653  1.00 57.37           O  
ATOM   3300  OD2 ASP A 423     -30.575   7.394  38.898  1.00 57.37           O  
ATOM   3301  N   GLY A 424     -30.320   1.396  39.343  1.00 57.87           N  
ATOM   3302  CA  GLY A 424     -30.302   0.026  38.807  1.00 57.87           C  
ATOM   3303  C   GLY A 424     -31.461  -0.357  37.875  1.00 57.87           C  
ATOM   3304  O   GLY A 424     -32.190  -1.304  38.171  1.00 57.87           O  
ATOM   3305  N   THR A 425     -31.659   0.331  36.743  1.00 59.14           N  
ATOM   3306  CA  THR A 425     -32.798   0.048  35.845  1.00 59.14           C  
ATOM   3307  C   THR A 425     -32.457  -0.121  34.351  1.00 59.14           C  
ATOM   3308  CB  THR A 425     -33.955   1.043  36.060  1.00 59.14           C  
ATOM   3309  O   THR A 425     -32.122   0.816  33.642  1.00 59.14           O  
ATOM   3310  CG2 THR A 425     -34.640   0.866  37.417  1.00 59.14           C  
ATOM   3311  OG1 THR A 425     -33.546   2.383  35.979  1.00 59.14           O  
ATOM   3312  N   LYS A 426     -32.679  -1.350  33.852  1.00 59.06           N  
ATOM   3313  CA  LYS A 426     -33.100  -1.769  32.488  1.00 59.06           C  
ATOM   3314  C   LYS A 426     -32.286  -1.361  31.236  1.00 59.06           C  
ATOM   3315  CB  LYS A 426     -34.612  -1.490  32.310  1.00 59.06           C  
ATOM   3316  O   LYS A 426     -32.692  -1.762  30.141  1.00 59.06           O  
ATOM   3317  CG  LYS A 426     -35.499  -2.389  33.189  1.00 59.06           C  
ATOM   3318  CD  LYS A 426     -36.990  -2.145  32.907  1.00 59.06           C  
ATOM   3319  CE  LYS A 426     -37.861  -3.067  33.772  1.00 59.06           C  
ATOM   3320  NZ  LYS A 426     -39.309  -2.781  33.601  1.00 59.06           N  
ATOM   3321  N   THR A 427     -31.149  -0.674  31.326  1.00 65.40           N  
ATOM   3322  CA  THR A 427     -30.337  -0.270  30.149  1.00 65.40           C  
ATOM   3323  C   THR A 427     -29.347  -1.324  29.632  1.00 65.40           C  
ATOM   3324  CB  THR A 427     -29.619   1.067  30.394  1.00 65.40           C  
ATOM   3325  O   THR A 427     -28.749  -1.125  28.572  1.00 65.40           O  
ATOM   3326  CG2 THR A 427     -30.635   2.213  30.405  1.00 65.40           C  
ATOM   3327  OG1 THR A 427     -28.975   1.039  31.642  1.00 65.40           O  
ATOM   3328  N   ASP A 428     -29.240  -2.489  30.280  1.00 70.78           N  
ATOM   3329  CA  ASP A 428     -28.244  -3.538  30.001  1.00 70.78           C  
ATOM   3330  C   ASP A 428     -28.069  -3.911  28.523  1.00 70.78           C  
ATOM   3331  CB  ASP A 428     -28.663  -4.837  30.708  1.00 70.78           C  
ATOM   3332  O   ASP A 428     -26.955  -4.169  28.070  1.00 70.78           O  
ATOM   3333  CG  ASP A 428     -28.534  -4.822  32.226  1.00 70.78           C  
ATOM   3334  OD1 ASP A 428     -28.572  -3.724  32.810  1.00 70.78           O  
ATOM   3335  OD2 ASP A 428     -28.441  -5.950  32.757  1.00 70.78           O  
ATOM   3336  N   LYS A 429     -29.159  -3.999  27.748  1.00 73.60           N  
ATOM   3337  CA  LYS A 429     -29.071  -4.424  26.339  1.00 73.60           C  
ATOM   3338  C   LYS A 429     -28.393  -3.372  25.466  1.00 73.60           C  
ATOM   3339  CB  LYS A 429     -30.450  -4.774  25.768  1.00 73.60           C  
ATOM   3340  O   LYS A 429     -27.570  -3.735  24.629  1.00 73.60           O  
ATOM   3341  CG  LYS A 429     -31.001  -6.092  26.328  1.00 73.60           C  
ATOM   3342  CD  LYS A 429     -32.335  -6.430  25.651  1.00 73.60           C  
ATOM   3343  CE  LYS A 429     -32.910  -7.730  26.223  1.00 73.60           C  
ATOM   3344  NZ  LYS A 429     -34.269  -8.007  25.692  1.00 73.60           N  
ATOM   3345  N   LEU A 430     -28.746  -2.100  25.659  1.00 71.68           N  
ATOM   3346  CA  LEU A 430     -28.168  -0.995  24.898  1.00 71.68           C  
ATOM   3347  C   LEU A 430     -26.709  -0.790  25.307  1.00 71.68           C  
ATOM   3348  CB  LEU A 430     -29.013   0.274  25.108  1.00 71.68           C  
ATOM   3349  O   LEU A 430     -25.854  -0.649  24.442  1.00 71.68           O  
ATOM   3350  CG  LEU A 430     -28.615   1.441  24.181  1.00 71.68           C  
ATOM   3351  CD1 LEU A 430     -28.957   1.144  22.717  1.00 71.68           C  
ATOM   3352  CD2 LEU A 430     -29.364   2.706  24.597  1.00 71.68           C  
ATOM   3353  N   GLU A 431     -26.405  -0.880  26.602  1.00 77.36           N  
ATOM   3354  CA  GLU A 431     -25.031  -0.790  27.104  1.00 77.36           C  
ATOM   3355  C   GLU A 431     -24.141  -1.906  26.558  1.00 77.36           C  
ATOM   3356  CB  GLU A 431     -25.028  -0.838  28.632  1.00 77.36           C  
ATOM   3357  O   GLU A 431     -23.063  -1.627  26.037  1.00 77.36           O  
ATOM   3358  CG  GLU A 431     -25.568   0.467  29.224  1.00 77.36           C  
ATOM   3359  CD  GLU A 431     -25.580   0.455  30.755  1.00 77.36           C  
ATOM   3360  OE1 GLU A 431     -26.281   1.335  31.304  1.00 77.36           O  
ATOM   3361  OE2 GLU A 431     -24.909  -0.418  31.349  1.00 77.36           O  
ATOM   3362  N   ARG A 432     -24.601  -3.166  26.586  1.00 81.03           N  
ATOM   3363  CA  ARG A 432     -23.860  -4.291  25.990  1.00 81.03           C  
ATOM   3364  C   ARG A 432     -23.602  -4.074  24.503  1.00 81.03           C  
ATOM   3365  CB  ARG A 432     -24.620  -5.606  26.198  1.00 81.03           C  
ATOM   3366  O   ARG A 432     -22.515  -4.400  24.029  1.00 81.03           O  
ATOM   3367  CG  ARG A 432     -24.539  -6.109  27.646  1.00 81.03           C  
ATOM   3368  CD  ARG A 432     -25.474  -7.311  27.820  1.00 81.03           C  
ATOM   3369  NE  ARG A 432     -25.737  -7.602  29.240  1.00 81.03           N  
ATOM   3370  NH1 ARG A 432     -26.379  -9.798  29.027  1.00 81.03           N  
ATOM   3371  NH2 ARG A 432     -26.529  -8.783  31.013  1.00 81.03           N  
ATOM   3372  CZ  ARG A 432     -26.207  -8.725  29.752  1.00 81.03           C  
ATOM   3373  N   LEU A 433     -24.574  -3.519  23.774  1.00 82.14           N  
ATOM   3374  CA  LEU A 433     -24.396  -3.195  22.364  1.00 82.14           C  
ATOM   3375  C   LEU A 433     -23.352  -2.086  22.167  1.00 82.14           C  
ATOM   3376  CB  LEU A 433     -25.754  -2.846  21.729  1.00 82.14           C  
ATOM   3377  O   LEU A 433     -22.429  -2.266  21.377  1.00 82.14           O  
ATOM   3378  CG  LEU A 433     -25.630  -2.422  20.255  1.00 82.14           C  
ATOM   3379  CD1 LEU A 433     -24.989  -3.520  19.406  1.00 82.14           C  
ATOM   3380  CD2 LEU A 433     -27.006  -2.066  19.698  1.00 82.14           C  
ATOM   3381  N   MET A 434     -23.443  -0.983  22.913  1.00 83.33           N  
ATOM   3382  CA  MET A 434     -22.479   0.121  22.822  1.00 83.33           C  
ATOM   3383  C   MET A 434     -21.064  -0.318  23.189  1.00 83.33           C  
ATOM   3384  CB  MET A 434     -22.889   1.291  23.731  1.00 83.33           C  
ATOM   3385  O   MET A 434     -20.113   0.079  22.520  1.00 83.33           O  
ATOM   3386  CG  MET A 434     -24.173   1.983  23.279  1.00 83.33           C  
ATOM   3387  SD  MET A 434     -24.160   2.592  21.576  1.00 83.33           S  
ATOM   3388  CE  MET A 434     -25.891   3.102  21.512  1.00 83.33           C  
ATOM   3389  N   VAL A 435     -20.909  -1.171  24.205  1.00 84.96           N  
ATOM   3390  CA  VAL A 435     -19.612  -1.760  24.564  1.00 84.96           C  
ATOM   3391  C   VAL A 435     -19.088  -2.626  23.421  1.00 84.96           C  
ATOM   3392  CB  VAL A 435     -19.711  -2.555  25.880  1.00 84.96           C  
ATOM   3393  O   VAL A 435     -17.928  -2.489  23.047  1.00 84.96           O  
ATOM   3394  CG1 VAL A 435     -18.434  -3.351  26.184  1.00 84.96           C  
ATOM   3395  CG2 VAL A 435     -19.939  -1.608  27.067  1.00 84.96           C  
ATOM   3396  N   LYS A 436     -19.935  -3.465  22.809  1.00 88.43           N  
ATOM   3397  CA  LYS A 436     -19.538  -4.305  21.669  1.00 88.43           C  
ATOM   3398  C   LYS A 436     -19.061  -3.460  20.480  1.00 88.43           C  
ATOM   3399  CB  LYS A 436     -20.702  -5.236  21.283  1.00 88.43           C  
ATOM   3400  O   LYS A 436     -18.013  -3.762  19.916  1.00 88.43           O  
ATOM   3401  CG  LYS A 436     -20.252  -6.353  20.327  1.00 88.43           C  
ATOM   3402  CD  LYS A 436     -21.444  -7.055  19.660  1.00 88.43           C  
ATOM   3403  CE  LYS A 436     -20.938  -7.991  18.552  1.00 88.43           C  
ATOM   3404  NZ  LYS A 436     -22.028  -8.427  17.644  1.00 88.43           N  
ATOM   3405  N   ILE A 437     -19.798  -2.402  20.124  1.00 87.62           N  
ATOM   3406  CA  ILE A 437     -19.413  -1.479  19.041  1.00 87.62           C  
ATOM   3407  C   ILE A 437     -18.099  -0.775  19.395  1.00 87.62           C  
ATOM   3408  CB  ILE A 437     -20.533  -0.455  18.731  1.00 87.62           C  
ATOM   3409  O   ILE A 437     -17.197  -0.736  18.569  1.00 87.62           O  
ATOM   3410  CG1 ILE A 437     -21.807  -1.157  18.211  1.00 87.62           C  
ATOM   3411  CG2 ILE A 437     -20.047   0.569  17.686  1.00 87.62           C  
ATOM   3412  CD1 ILE A 437     -23.004  -0.230  18.015  1.00 87.62           C  
ATOM   3413  N   GLY A 438     -17.956  -0.285  20.630  1.00 89.21           N  
ATOM   3414  CA  GLY A 438     -16.740   0.388  21.091  1.00 89.21           C  
ATOM   3415  C   GLY A 438     -15.501  -0.506  21.015  1.00 89.21           C  
ATOM   3416  O   GLY A 438     -14.473  -0.081  20.497  1.00 89.21           O  
ATOM   3417  N   VAL A 439     -15.611  -1.766  21.449  1.00 89.21           N  
ATOM   3418  CA  VAL A 439     -14.527  -2.758  21.337  1.00 89.21           C  
ATOM   3419  C   VAL A 439     -14.156  -3.003  19.875  1.00 89.21           C  
ATOM   3420  CB  VAL A 439     -14.913  -4.080  22.032  1.00 89.21           C  
ATOM   3421  O   VAL A 439     -12.975  -3.024  19.547  1.00 89.21           O  
ATOM   3422  CG1 VAL A 439     -13.917  -5.216  21.759  1.00 89.21           C  
ATOM   3423  CG2 VAL A 439     -14.970  -3.895  23.554  1.00 89.21           C  
ATOM   3424  N   PHE A 440     -15.143  -3.146  18.988  1.00 87.60           N  
ATOM   3425  CA  PHE A 440     -14.889  -3.351  17.561  1.00 87.60           C  
ATOM   3426  C   PHE A 440     -14.218  -2.129  16.907  1.00 87.60           C  
ATOM   3427  CB  PHE A 440     -16.210  -3.723  16.878  1.00 87.60           C  
ATOM   3428  O   PHE A 440     -13.264  -2.277  16.147  1.00 87.60           O  
ATOM   3429  CG  PHE A 440     -16.026  -4.147  15.440  1.00 87.60           C  
ATOM   3430  CD1 PHE A 440     -16.229  -3.225  14.398  1.00 87.60           C  
ATOM   3431  CD2 PHE A 440     -15.573  -5.445  15.148  1.00 87.60           C  
ATOM   3432  CE1 PHE A 440     -15.964  -3.591  13.068  1.00 87.60           C  
ATOM   3433  CE2 PHE A 440     -15.301  -5.808  13.820  1.00 87.60           C  
ATOM   3434  CZ  PHE A 440     -15.484  -4.879  12.781  1.00 87.60           C  
ATOM   3435  N   SER A 441     -14.656  -0.919  17.263  1.00 89.13           N  
ATOM   3436  CA  SER A 441     -14.049   0.336  16.808  1.00 89.13           C  
ATOM   3437  C   SER A 441     -12.593   0.482  17.251  1.00 89.13           C  
ATOM   3438  CB  SER A 441     -14.848   1.521  17.348  1.00 89.13           C  
ATOM   3439  O   SER A 441     -11.768   0.931  16.458  1.00 89.13           O  
ATOM   3440  OG  SER A 441     -16.134   1.546  16.765  1.00 89.13           O  
ATOM   3441  N   VAL A 442     -12.271   0.085  18.489  1.00 91.98           N  
ATOM   3442  CA  VAL A 442     -10.893   0.057  19.009  1.00 91.98           C  
ATOM   3443  C   VAL A 442     -10.073  -1.037  18.329  1.00 91.98           C  
ATOM   3444  CB  VAL A 442     -10.881  -0.124  20.541  1.00 91.98           C  
ATOM   3445  O   VAL A 442      -8.922  -0.804  17.995  1.00 91.98           O  
ATOM   3446  CG1 VAL A 442      -9.470  -0.336  21.110  1.00 91.98           C  
ATOM   3447  CG2 VAL A 442     -11.452   1.116  21.242  1.00 91.98           C  
ATOM   3448  N   LEU A 443     -10.644  -2.212  18.059  1.00 91.76           N  
ATOM   3449  CA  LEU A 443      -9.916  -3.296  17.394  1.00 91.76           C  
ATOM   3450  C   LEU A 443      -9.402  -2.880  16.007  1.00 91.76           C  
ATOM   3451  CB  LEU A 443     -10.830  -4.529  17.306  1.00 91.76           C  
ATOM   3452  O   LEU A 443      -8.301  -3.267  15.634  1.00 91.76           O  
ATOM   3453  CG  LEU A 443     -10.113  -5.798  16.808  1.00 91.76           C  
ATOM   3454  CD1 LEU A 443      -9.164  -6.364  17.867  1.00 91.76           C  
ATOM   3455  CD2 LEU A 443     -11.152  -6.868  16.469  1.00 91.76           C  
ATOM   3456  N   TYR A 444     -10.159  -2.062  15.270  1.00 92.09           N  
ATOM   3457  CA  TYR A 444      -9.741  -1.526  13.968  1.00 92.09           C  
ATOM   3458  C   TYR A 444      -8.513  -0.608  14.055  1.00 92.09           C  
ATOM   3459  CB  TYR A 444     -10.921  -0.762  13.359  1.00 92.09           C  
ATOM   3460  O   TYR A 444      -7.739  -0.540  13.100  1.00 92.09           O  
ATOM   3461  CG  TYR A 444     -10.676  -0.140  11.987  1.00 92.09           C  
ATOM   3462  CD1 TYR A 444      -9.895   1.027  11.837  1.00 92.09           C  
ATOM   3463  CD2 TYR A 444     -11.291  -0.696  10.851  1.00 92.09           C  
ATOM   3464  CE1 TYR A 444      -9.654   1.577  10.562  1.00 92.09           C  
ATOM   3465  CE2 TYR A 444     -11.074  -0.128   9.579  1.00 92.09           C  
ATOM   3466  OH  TYR A 444      -9.993   1.459   8.176  1.00 92.09           O  
ATOM   3467  CZ  TYR A 444     -10.221   0.975   9.424  1.00 92.09           C  
ATOM   3468  N   THR A 445      -8.300   0.103  15.172  1.00 94.78           N  
ATOM   3469  CA  THR A 445      -7.157   1.025  15.266  1.00 94.78           C  
ATOM   3470  C   THR A 445      -5.834   0.281  15.164  1.00 94.78           C  
ATOM   3471  CB  THR A 445      -7.138   1.885  16.538  1.00 94.78           C  
ATOM   3472  O   THR A 445      -4.898   0.838  14.607  1.00 94.78           O  
ATOM   3473  CG2 THR A 445      -8.401   2.719  16.720  1.00 94.78           C  
ATOM   3474  OG1 THR A 445      -6.963   1.113  17.694  1.00 94.78           O  
ATOM   3475  N   VAL A 446      -5.764  -0.974  15.626  1.00 95.40           N  
ATOM   3476  CA  VAL A 446      -4.532  -1.777  15.632  1.00 95.40           C  
ATOM   3477  C   VAL A 446      -4.059  -2.131  14.212  1.00 95.40           C  
ATOM   3478  CB  VAL A 446      -4.666  -3.000  16.567  1.00 95.40           C  
ATOM   3479  O   VAL A 446      -2.915  -1.816  13.886  1.00 95.40           O  
ATOM   3480  CG1 VAL A 446      -3.439  -3.915  16.494  1.00 95.40           C  
ATOM   3481  CG2 VAL A 446      -4.866  -2.560  18.021  1.00 95.40           C  
ATOM   3482  N   PRO A 447      -4.883  -2.717  13.318  1.00 96.40           N  
ATOM   3483  CA  PRO A 447      -4.461  -2.911  11.935  1.00 96.40           C  
ATOM   3484  C   PRO A 447      -4.197  -1.595  11.197  1.00 96.40           C  
ATOM   3485  CB  PRO A 447      -5.575  -3.710  11.265  1.00 96.40           C  
ATOM   3486  O   PRO A 447      -3.232  -1.505  10.443  1.00 96.40           O  
ATOM   3487  CG  PRO A 447      -6.279  -4.415  12.413  1.00 96.40           C  
ATOM   3488  CD  PRO A 447      -6.129  -3.430  13.559  1.00 96.40           C  
ATOM   3489  N   ALA A 448      -5.008  -0.557  11.434  1.00 96.27           N  
ATOM   3490  CA  ALA A 448      -4.848   0.730  10.758  1.00 96.27           C  
ATOM   3491  C   ALA A 448      -3.532   1.437  11.126  1.00 96.27           C  
ATOM   3492  CB  ALA A 448      -6.066   1.599  11.080  1.00 96.27           C  
ATOM   3493  O   ALA A 448      -2.842   1.945  10.243  1.00 96.27           O  
ATOM   3494  N   THR A 449      -3.152   1.444  12.409  1.00 97.37           N  
ATOM   3495  CA  THR A 449      -1.859   1.990  12.849  1.00 97.37           C  
ATOM   3496  C   THR A 449      -0.699   1.179  12.296  1.00 97.37           C  
ATOM   3497  CB  THR A 449      -1.716   2.027  14.378  1.00 97.37           C  
ATOM   3498  O   THR A 449       0.293   1.769  11.880  1.00 97.37           O  
ATOM   3499  CG2 THR A 449      -2.648   3.030  15.053  1.00 97.37           C  
ATOM   3500  OG1 THR A 449      -1.948   0.765  14.946  1.00 97.37           O  
ATOM   3501  N   CYS A 450      -0.826  -0.151  12.244  1.00 97.64           N  
ATOM   3502  CA  CYS A 450       0.203  -1.019  11.685  1.00 97.64           C  
ATOM   3503  C   CYS A 450       0.431  -0.736  10.193  1.00 97.64           C  
ATOM   3504  CB  CYS A 450      -0.174  -2.475  11.971  1.00 97.64           C  
ATOM   3505  O   CYS A 450       1.568  -0.514   9.795  1.00 97.64           O  
ATOM   3506  SG  CYS A 450       1.212  -3.559  11.532  1.00 97.64           S  
ATOM   3507  N   VAL A 451      -0.637  -0.625   9.393  1.00 97.52           N  
ATOM   3508  CA  VAL A 451      -0.549  -0.267   7.964  1.00 97.52           C  
ATOM   3509  C   VAL A 451       0.108   1.102   7.763  1.00 97.52           C  
ATOM   3510  CB  VAL A 451      -1.951  -0.306   7.321  1.00 97.52           C  
ATOM   3511  O   VAL A 451       0.984   1.247   6.915  1.00 97.52           O  
ATOM   3512  CG1 VAL A 451      -2.002   0.330   5.927  1.00 97.52           C  
ATOM   3513  CG2 VAL A 451      -2.439  -1.754   7.192  1.00 97.52           C  
ATOM   3514  N   ILE A 452      -0.271   2.109   8.554  1.00 97.43           N  
ATOM   3515  CA  ILE A 452       0.344   3.444   8.478  1.00 97.43           C  
ATOM   3516  C   ILE A 452       1.829   3.394   8.876  1.00 97.43           C  
ATOM   3517  CB  ILE A 452      -0.480   4.449   9.312  1.00 97.43           C  
ATOM   3518  O   ILE A 452       2.652   4.036   8.228  1.00 97.43           O  
ATOM   3519  CG1 ILE A 452      -1.842   4.714   8.628  1.00 97.43           C  
ATOM   3520  CG2 ILE A 452       0.271   5.778   9.495  1.00 97.43           C  
ATOM   3521  CD1 ILE A 452      -2.861   5.393   9.549  1.00 97.43           C  
ATOM   3522  N   ALA A 453       2.193   2.614   9.898  1.00 97.52           N  
ATOM   3523  CA  ALA A 453       3.585   2.423  10.304  1.00 97.52           C  
ATOM   3524  C   ALA A 453       4.420   1.725   9.216  1.00 97.52           C  
ATOM   3525  CB  ALA A 453       3.617   1.654  11.630  1.00 97.52           C  
ATOM   3526  O   ALA A 453       5.558   2.131   8.990  1.00 97.52           O  
ATOM   3527  N   CYS A 454       3.851   0.744   8.504  1.00 96.73           N  
ATOM   3528  CA  CYS A 454       4.475   0.131   7.327  1.00 96.73           C  
ATOM   3529  C   CYS A 454       4.772   1.182   6.248  1.00 96.73           C  
ATOM   3530  CB  CYS A 454       3.573  -0.983   6.773  1.00 96.73           C  
ATOM   3531  O   CYS A 454       5.910   1.276   5.800  1.00 96.73           O  
ATOM   3532  SG  CYS A 454       3.460  -2.380   7.932  1.00 96.73           S  
ATOM   3533  N   TYR A 455       3.806   2.047   5.913  1.00 95.88           N  
ATOM   3534  CA  TYR A 455       4.045   3.125   4.947  1.00 95.88           C  
ATOM   3535  C   TYR A 455       5.138   4.101   5.401  1.00 95.88           C  
ATOM   3536  CB  TYR A 455       2.758   3.909   4.675  1.00 95.88           C  
ATOM   3537  O   TYR A 455       5.975   4.500   4.599  1.00 95.88           O  
ATOM   3538  CG  TYR A 455       1.722   3.202   3.826  1.00 95.88           C  
ATOM   3539  CD1 TYR A 455       2.071   2.735   2.544  1.00 95.88           C  
ATOM   3540  CD2 TYR A 455       0.397   3.066   4.285  1.00 95.88           C  
ATOM   3541  CE1 TYR A 455       1.100   2.139   1.720  1.00 95.88           C  
ATOM   3542  CE2 TYR A 455      -0.574   2.453   3.470  1.00 95.88           C  
ATOM   3543  OH  TYR A 455      -1.154   1.388   1.404  1.00 95.88           O  
ATOM   3544  CZ  TYR A 455      -0.220   1.989   2.185  1.00 95.88           C  
ATOM   3545  N   PHE A 456       5.176   4.484   6.681  1.00 96.20           N  
ATOM   3546  CA  PHE A 456       6.258   5.333   7.194  1.00 96.20           C  
ATOM   3547  C   PHE A 456       7.629   4.654   7.106  1.00 96.20           C  
ATOM   3548  CB  PHE A 456       5.971   5.752   8.641  1.00 96.20           C  
ATOM   3549  O   PHE A 456       8.625   5.323   6.823  1.00 96.20           O  
ATOM   3550  CG  PHE A 456       5.040   6.939   8.765  1.00 96.20           C  
ATOM   3551  CD1 PHE A 456       5.439   8.194   8.267  1.00 96.20           C  
ATOM   3552  CD2 PHE A 456       3.796   6.810   9.407  1.00 96.20           C  
ATOM   3553  CE1 PHE A 456       4.592   9.308   8.395  1.00 96.20           C  
ATOM   3554  CE2 PHE A 456       2.951   7.928   9.542  1.00 96.20           C  
ATOM   3555  CZ  PHE A 456       3.346   9.174   9.029  1.00 96.20           C  
ATOM   3556  N   TYR A 457       7.689   3.341   7.329  1.00 94.93           N  
ATOM   3557  CA  TYR A 457       8.914   2.568   7.174  1.00 94.93           C  
ATOM   3558  C   TYR A 457       9.369   2.507   5.708  1.00 94.93           C  
ATOM   3559  CB  TYR A 457       8.699   1.176   7.770  1.00 94.93           C  
ATOM   3560  O   TYR A 457      10.543   2.751   5.435  1.00 94.93           O  
ATOM   3561  CG  TYR A 457       9.940   0.320   7.709  1.00 94.93           C  
ATOM   3562  CD1 TYR A 457      10.091  -0.611   6.668  1.00 94.93           C  
ATOM   3563  CD2 TYR A 457      10.952   0.474   8.675  1.00 94.93           C  
ATOM   3564  CE1 TYR A 457      11.226  -1.439   6.627  1.00 94.93           C  
ATOM   3565  CE2 TYR A 457      12.112  -0.323   8.611  1.00 94.93           C  
ATOM   3566  OH  TYR A 457      13.339  -2.084   7.527  1.00 94.93           O  
ATOM   3567  CZ  TYR A 457      12.242  -1.291   7.590  1.00 94.93           C  
ATOM   3568  N   GLU A 458       8.448   2.277   4.770  1.00 92.50           N  
ATOM   3569  CA  GLU A 458       8.714   2.317   3.323  1.00 92.50           C  
ATOM   3570  C   GLU A 458       9.212   3.700   2.879  1.00 92.50           C  
ATOM   3571  CB  GLU A 458       7.438   1.948   2.547  1.00 92.50           C  
ATOM   3572  O   GLU A 458      10.230   3.799   2.202  1.00 92.50           O  
ATOM   3573  CG  GLU A 458       7.094   0.453   2.637  1.00 92.50           C  
ATOM   3574  CD  GLU A 458       5.652   0.137   2.197  1.00 92.50           C  
ATOM   3575  OE1 GLU A 458       5.114  -0.906   2.633  1.00 92.50           O  
ATOM   3576  OE2 GLU A 458       4.988   0.957   1.518  1.00 92.50           O  
ATOM   3577  N   ILE A 459       8.561   4.778   3.331  1.00 93.10           N  
ATOM   3578  CA  ILE A 459       8.966   6.164   3.044  1.00 93.10           C  
ATOM   3579  C   ILE A 459      10.380   6.445   3.565  1.00 93.10           C  
ATOM   3580  CB  ILE A 459       7.926   7.144   3.645  1.00 93.10           C  
ATOM   3581  O   ILE A 459      11.194   7.046   2.866  1.00 93.10           O  
ATOM   3582  CG1 ILE A 459       6.633   7.098   2.799  1.00 93.10           C  
ATOM   3583  CG2 ILE A 459       8.471   8.584   3.760  1.00 93.10           C  
ATOM   3584  CD1 ILE A 459       5.431   7.823   3.411  1.00 93.10           C  
ATOM   3585  N   SER A 460      10.689   5.994   4.782  1.00 93.63           N  
ATOM   3586  CA  SER A 460      11.990   6.239   5.417  1.00 93.63           C  
ATOM   3587  C   SER A 460      13.138   5.500   4.722  1.00 93.63           C  
ATOM   3588  CB  SER A 460      11.948   5.825   6.890  1.00 93.63           C  
ATOM   3589  O   SER A 460      14.270   5.975   4.743  1.00 93.63           O  
ATOM   3590  OG  SER A 460      10.945   6.538   7.592  1.00 93.63           O  
ATOM   3591  N   ASN A 461      12.849   4.358   4.090  1.00 92.37           N  
ATOM   3592  CA  ASN A 461      13.828   3.507   3.406  1.00 92.37           C  
ATOM   3593  C   ASN A 461      13.659   3.520   1.874  1.00 92.37           C  
ATOM   3594  CB  ASN A 461      13.763   2.095   3.999  1.00 92.37           C  
ATOM   3595  O   ASN A 461      14.227   2.678   1.178  1.00 92.37           O  
ATOM   3596  CG  ASN A 461      14.133   2.061   5.467  1.00 92.37           C  
ATOM   3597  ND2 ASN A 461      13.156   2.047   6.343  1.00 92.37           N  
ATOM   3598  OD1 ASN A 461      15.288   2.081   5.855  1.00 92.37           O  
ATOM   3599  N   TRP A 462      12.917   4.492   1.332  1.00 88.86           N  
ATOM   3600  CA  TRP A 462      12.527   4.550  -0.080  1.00 88.86           C  
ATOM   3601  C   TRP A 462      13.711   4.420  -1.047  1.00 88.86           C  
ATOM   3602  CB  TRP A 462      11.805   5.880  -0.315  1.00 88.86           C  
ATOM   3603  O   TRP A 462      13.649   3.681  -2.028  1.00 88.86           O  
ATOM   3604  CG  TRP A 462      11.325   6.079  -1.714  1.00 88.86           C  
ATOM   3605  CD1 TRP A 462      12.006   6.683  -2.715  1.00 88.86           C  
ATOM   3606  CD2 TRP A 462      10.054   5.654  -2.284  1.00 88.86           C  
ATOM   3607  CE2 TRP A 462      10.030   6.046  -3.654  1.00 88.86           C  
ATOM   3608  CE3 TRP A 462       8.917   4.991  -1.778  1.00 88.86           C  
ATOM   3609  NE1 TRP A 462      11.241   6.666  -3.865  1.00 88.86           N  
ATOM   3610  CH2 TRP A 462       7.811   5.158  -3.948  1.00 88.86           C  
ATOM   3611  CZ2 TRP A 462       8.933   5.807  -4.485  1.00 88.86           C  
ATOM   3612  CZ3 TRP A 462       7.804   4.748  -2.604  1.00 88.86           C  
ATOM   3613  N   ALA A 463      14.819   5.111  -0.756  1.00 85.66           N  
ATOM   3614  CA  ALA A 463      16.017   5.091  -1.595  1.00 85.66           C  
ATOM   3615  C   ALA A 463      16.658   3.695  -1.701  1.00 85.66           C  
ATOM   3616  CB  ALA A 463      17.013   6.115  -1.037  1.00 85.66           C  
ATOM   3617  O   ALA A 463      17.228   3.370  -2.739  1.00 85.66           O  
ATOM   3618  N   LEU A 464      16.549   2.874  -0.651  1.00 85.30           N  
ATOM   3619  CA  LEU A 464      17.073   1.509  -0.626  1.00 85.30           C  
ATOM   3620  C   LEU A 464      16.130   0.554  -1.369  1.00 85.30           C  
ATOM   3621  CB  LEU A 464      17.280   1.104   0.848  1.00 85.30           C  
ATOM   3622  O   LEU A 464      16.549  -0.171  -2.273  1.00 85.30           O  
ATOM   3623  CG  LEU A 464      17.853  -0.309   1.052  1.00 85.30           C  
ATOM   3624  CD1 LEU A 464      19.272  -0.430   0.489  1.00 85.30           C  
ATOM   3625  CD2 LEU A 464      17.894  -0.627   2.546  1.00 85.30           C  
ATOM   3626  N   PHE A 465      14.841   0.599  -1.032  1.00 85.39           N  
ATOM   3627  CA  PHE A 465      13.832  -0.327  -1.557  1.00 85.39           C  
ATOM   3628  C   PHE A 465      13.539  -0.134  -3.045  1.00 85.39           C  
ATOM   3629  CB  PHE A 465      12.561  -0.186  -0.713  1.00 85.39           C  
ATOM   3630  O   PHE A 465      13.093  -1.066  -3.709  1.00 85.39           O  
ATOM   3631  CG  PHE A 465      12.694  -0.566   0.755  1.00 85.39           C  
ATOM   3632  CD1 PHE A 465      13.787  -1.324   1.233  1.00 85.39           C  
ATOM   3633  CD2 PHE A 465      11.679  -0.180   1.652  1.00 85.39           C  
ATOM   3634  CE1 PHE A 465      13.877  -1.662   2.591  1.00 85.39           C  
ATOM   3635  CE2 PHE A 465      11.758  -0.542   3.009  1.00 85.39           C  
ATOM   3636  CZ  PHE A 465      12.866  -1.269   3.478  1.00 85.39           C  
ATOM   3637  N   ARG A 466      13.849   1.042  -3.601  1.00 81.29           N  
ATOM   3638  CA  ARG A 466      13.713   1.307  -5.038  1.00 81.29           C  
ATOM   3639  C   ARG A 466      14.656   0.473  -5.912  1.00 81.29           C  
ATOM   3640  CB  ARG A 466      13.907   2.810  -5.273  1.00 81.29           C  
ATOM   3641  O   ARG A 466      14.328   0.238  -7.073  1.00 81.29           O  
ATOM   3642  CG  ARG A 466      13.583   3.196  -6.720  1.00 81.29           C  
ATOM   3643  CD  ARG A 466      13.557   4.712  -6.884  1.00 81.29           C  
ATOM   3644  NE  ARG A 466      13.078   5.071  -8.229  1.00 81.29           N  
ATOM   3645  NH1 ARG A 466      12.587   7.269  -7.810  1.00 81.29           N  
ATOM   3646  NH2 ARG A 466      12.065   6.381  -9.791  1.00 81.29           N  
ATOM   3647  CZ  ARG A 466      12.580   6.234  -8.604  1.00 81.29           C  
ATOM   3648  N   TYR A 467      15.812   0.068  -5.382  1.00 80.60           N  
ATOM   3649  CA  TYR A 467      16.893  -0.556  -6.160  1.00 80.60           C  
ATOM   3650  C   TYR A 467      17.326  -1.931  -5.644  1.00 80.60           C  
ATOM   3651  CB  TYR A 467      18.086   0.407  -6.208  1.00 80.60           C  
ATOM   3652  O   TYR A 467      18.141  -2.605  -6.278  1.00 80.60           O  
ATOM   3653  CG  TYR A 467      17.759   1.774  -6.776  1.00 80.60           C  
ATOM   3654  CD1 TYR A 467      17.251   1.882  -8.082  1.00 80.60           C  
ATOM   3655  CD2 TYR A 467      17.962   2.935  -6.007  1.00 80.60           C  
ATOM   3656  CE1 TYR A 467      16.997   3.146  -8.646  1.00 80.60           C  
ATOM   3657  CE2 TYR A 467      17.700   4.203  -6.560  1.00 80.60           C  
ATOM   3658  OH  TYR A 467      16.990   5.532  -8.428  1.00 80.60           O  
ATOM   3659  CZ  TYR A 467      17.232   4.309  -7.888  1.00 80.60           C  
ATOM   3660  N   SER A 468      16.797  -2.364  -4.500  1.00 80.31           N  
ATOM   3661  CA  SER A 468      17.162  -3.631  -3.872  1.00 80.31           C  
ATOM   3662  C   SER A 468      15.926  -4.410  -3.430  1.00 80.31           C  
ATOM   3663  CB  SER A 468      18.148  -3.396  -2.721  1.00 80.31           C  
ATOM   3664  O   SER A 468      15.001  -3.852  -2.841  1.00 80.31           O  
ATOM   3665  OG  SER A 468      17.613  -2.588  -1.694  1.00 80.31           O  
ATOM   3666  N   ALA A 469      15.920  -5.714  -3.724  1.00 81.07           N  
ATOM   3667  CA  ALA A 469      14.997  -6.653  -3.102  1.00 81.07           C  
ATOM   3668  C   ALA A 469      15.500  -6.955  -1.692  1.00 81.07           C  
ATOM   3669  CB  ALA A 469      14.873  -7.917  -3.951  1.00 81.07           C  
ATOM   3670  O   ALA A 469      16.408  -7.763  -1.500  1.00 81.07           O  
ATOM   3671  N   ASP A 470      14.933  -6.251  -0.723  1.00 82.46           N  
ATOM   3672  CA  ASP A 470      15.238  -6.428   0.688  1.00 82.46           C  
ATOM   3673  C   ASP A 470      14.157  -7.306   1.337  1.00 82.46           C  
ATOM   3674  CB  ASP A 470      15.388  -5.043   1.336  1.00 82.46           C  
ATOM   3675  O   ASP A 470      12.956  -7.034   1.213  1.00 82.46           O  
ATOM   3676  CG  ASP A 470      16.044  -5.089   2.717  1.00 82.46           C  
ATOM   3677  OD1 ASP A 470      15.745  -6.026   3.494  1.00 82.46           O  
ATOM   3678  OD2 ASP A 470      16.764  -4.132   3.060  1.00 82.46           O  
ATOM   3679  N   ASP A 471      14.578  -8.351   2.052  1.00 85.67           N  
ATOM   3680  CA  ASP A 471      13.684  -9.233   2.809  1.00 85.67           C  
ATOM   3681  C   ASP A 471      12.838  -8.446   3.824  1.00 85.67           C  
ATOM   3682  CB  ASP A 471      14.511 -10.289   3.564  1.00 85.67           C  
ATOM   3683  O   ASP A 471      11.690  -8.805   4.101  1.00 85.67           O  
ATOM   3684  CG  ASP A 471      15.128 -11.383   2.685  1.00 85.67           C  
ATOM   3685  OD1 ASP A 471      14.632 -11.602   1.558  1.00 85.67           O  
ATOM   3686  OD2 ASP A 471      16.063 -12.046   3.190  1.00 85.67           O  
ATOM   3687  N   SER A 472      13.374  -7.344   4.362  1.00 88.86           N  
ATOM   3688  CA  SER A 472      12.637  -6.453   5.259  1.00 88.86           C  
ATOM   3689  C   SER A 472      11.477  -5.756   4.549  1.00 88.86           C  
ATOM   3690  CB  SER A 472      13.572  -5.427   5.906  1.00 88.86           C  
ATOM   3691  O   SER A 472      10.380  -5.694   5.108  1.00 88.86           O  
ATOM   3692  OG  SER A 472      14.121  -4.540   4.960  1.00 88.86           O  
ATOM   3693  N   ASN A 473      11.671  -5.307   3.305  1.00 90.01           N  
ATOM   3694  CA  ASN A 473      10.613  -4.696   2.506  1.00 90.01           C  
ATOM   3695  C   ASN A 473       9.521  -5.721   2.177  1.00 90.01           C  
ATOM   3696  CB  ASN A 473      11.222  -4.085   1.236  1.00 90.01           C  
ATOM   3697  O   ASN A 473       8.337  -5.464   2.392  1.00 90.01           O  
ATOM   3698  CG  ASN A 473      10.222  -3.218   0.491  1.00 90.01           C  
ATOM   3699  ND2 ASN A 473      10.374  -3.070  -0.804  1.00 90.01           N  
ATOM   3700  OD1 ASN A 473       9.315  -2.638   1.058  1.00 90.01           O  
ATOM   3701  N   MET A 474       9.916  -6.935   1.774  1.00 93.25           N  
ATOM   3702  CA  MET A 474       8.971  -8.033   1.560  1.00 93.25           C  
ATOM   3703  C   MET A 474       8.153  -8.328   2.825  1.00 93.25           C  
ATOM   3704  CB  MET A 474       9.730  -9.282   1.091  1.00 93.25           C  
ATOM   3705  O   MET A 474       6.929  -8.441   2.757  1.00 93.25           O  
ATOM   3706  CG  MET A 474       8.789 -10.454   0.800  1.00 93.25           C  
ATOM   3707  SD  MET A 474       9.640 -11.962   0.282  1.00 93.25           S  
ATOM   3708  CE  MET A 474       8.206 -13.038   0.087  1.00 93.25           C  
ATOM   3709  N   ALA A 475       8.796  -8.430   3.992  1.00 94.92           N  
ATOM   3710  CA  ALA A 475       8.111  -8.695   5.257  1.00 94.92           C  
ATOM   3711  C   ALA A 475       7.125  -7.577   5.639  1.00 94.92           C  
ATOM   3712  CB  ALA A 475       9.168  -8.904   6.347  1.00 94.92           C  
ATOM   3713  O   ALA A 475       6.018  -7.863   6.107  1.00 94.92           O  
ATOM   3714  N   VAL A 476       7.503  -6.316   5.416  1.00 94.80           N  
ATOM   3715  CA  VAL A 476       6.648  -5.146   5.659  1.00 94.80           C  
ATOM   3716  C   VAL A 476       5.441  -5.145   4.727  1.00 94.80           C  
ATOM   3717  CB  VAL A 476       7.477  -3.855   5.549  1.00 94.80           C  
ATOM   3718  O   VAL A 476       4.321  -4.947   5.202  1.00 94.80           O  
ATOM   3719  CG1 VAL A 476       6.624  -2.581   5.532  1.00 94.80           C  
ATOM   3720  CG2 VAL A 476       8.385  -3.775   6.783  1.00 94.80           C  
ATOM   3721  N   GLU A 477       5.630  -5.475   3.450  1.00 94.21           N  
ATOM   3722  CA  GLU A 477       4.537  -5.623   2.487  1.00 94.21           C  
ATOM   3723  C   GLU A 477       3.573  -6.748   2.906  1.00 94.21           C  
ATOM   3724  CB  GLU A 477       5.124  -5.879   1.086  1.00 94.21           C  
ATOM   3725  O   GLU A 477       2.353  -6.561   2.949  1.00 94.21           O  
ATOM   3726  CG  GLU A 477       4.067  -5.820  -0.030  1.00 94.21           C  
ATOM   3727  CD  GLU A 477       3.371  -4.456  -0.093  1.00 94.21           C  
ATOM   3728  OE1 GLU A 477       2.119  -4.413  -0.153  1.00 94.21           O  
ATOM   3729  OE2 GLU A 477       4.064  -3.431   0.051  1.00 94.21           O  
ATOM   3730  N   MET A 478       4.099  -7.910   3.314  1.00 95.91           N  
ATOM   3731  CA  MET A 478       3.266  -9.036   3.759  1.00 95.91           C  
ATOM   3732  C   MET A 478       2.443  -8.676   5.002  1.00 95.91           C  
ATOM   3733  CB  MET A 478       4.117 -10.282   4.057  1.00 95.91           C  
ATOM   3734  O   MET A 478       1.260  -9.034   5.093  1.00 95.91           O  
ATOM   3735  CG  MET A 478       4.798 -10.940   2.849  1.00 95.91           C  
ATOM   3736  SD  MET A 478       3.792 -11.193   1.357  1.00 95.91           S  
ATOM   3737  CE  MET A 478       4.356  -9.757   0.397  1.00 95.91           C  
ATOM   3738  N   LEU A 479       3.050  -7.947   5.944  1.00 97.41           N  
ATOM   3739  CA  LEU A 479       2.385  -7.439   7.141  1.00 97.41           C  
ATOM   3740  C   LEU A 479       1.289  -6.428   6.783  1.00 97.41           C  
ATOM   3741  CB  LEU A 479       3.448  -6.827   8.072  1.00 97.41           C  
ATOM   3742  O   LEU A 479       0.172  -6.537   7.295  1.00 97.41           O  
ATOM   3743  CG  LEU A 479       2.889  -6.244   9.382  1.00 97.41           C  
ATOM   3744  CD1 LEU A 479       2.208  -7.312  10.240  1.00 97.41           C  
ATOM   3745  CD2 LEU A 479       4.030  -5.633  10.194  1.00 97.41           C  
ATOM   3746  N   LYS A 480       1.574  -5.489   5.875  1.00 97.13           N  
ATOM   3747  CA  LYS A 480       0.624  -4.481   5.385  1.00 97.13           C  
ATOM   3748  C   LYS A 480      -0.604  -5.131   4.747  1.00 97.13           C  
ATOM   3749  CB  LYS A 480       1.370  -3.561   4.403  1.00 97.13           C  
ATOM   3750  O   LYS A 480      -1.733  -4.767   5.089  1.00 97.13           O  
ATOM   3751  CG  LYS A 480       0.516  -2.397   3.876  1.00 97.13           C  
ATOM   3752  CD  LYS A 480       1.339  -1.426   3.009  1.00 97.13           C  
ATOM   3753  CE  LYS A 480       1.832  -2.058   1.700  1.00 97.13           C  
ATOM   3754  NZ  LYS A 480       2.926  -1.288   1.060  1.00 97.13           N  
ATOM   3755  N   ILE A 481      -0.407  -6.134   3.887  1.00 97.21           N  
ATOM   3756  CA  ILE A 481      -1.492  -6.910   3.260  1.00 97.21           C  
ATOM   3757  C   ILE A 481      -2.327  -7.631   4.322  1.00 97.21           C  
ATOM   3758  CB  ILE A 481      -0.912  -7.908   2.231  1.00 97.21           C  
ATOM   3759  O   ILE A 481      -3.557  -7.521   4.327  1.00 97.21           O  
ATOM   3760  CG1 ILE A 481      -0.325  -7.141   1.027  1.00 97.21           C  
ATOM   3761  CG2 ILE A 481      -1.979  -8.916   1.751  1.00 97.21           C  
ATOM   3762  CD1 ILE A 481       0.549  -8.015   0.122  1.00 97.21           C  
ATOM   3763  N   PHE A 482      -1.671  -8.345   5.242  1.00 97.72           N  
ATOM   3764  CA  PHE A 482      -2.353  -9.076   6.308  1.00 97.72           C  
ATOM   3765  C   PHE A 482      -3.208  -8.144   7.169  1.00 97.72           C  
ATOM   3766  CB  PHE A 482      -1.326  -9.830   7.163  1.00 97.72           C  
ATOM   3767  O   PHE A 482      -4.400  -8.392   7.341  1.00 97.72           O  
ATOM   3768  CG  PHE A 482      -1.891 -10.340   8.476  1.00 97.72           C  
ATOM   3769  CD1 PHE A 482      -1.394  -9.859   9.702  1.00 97.72           C  
ATOM   3770  CD2 PHE A 482      -2.965 -11.246   8.474  1.00 97.72           C  
ATOM   3771  CE1 PHE A 482      -1.952 -10.303  10.915  1.00 97.72           C  
ATOM   3772  CE2 PHE A 482      -3.530 -11.678   9.685  1.00 97.72           C  
ATOM   3773  CZ  PHE A 482      -3.016 -11.219  10.907  1.00 97.72           C  
ATOM   3774  N   MET A 483      -2.633  -7.044   7.659  1.00 97.38           N  
ATOM   3775  CA  MET A 483      -3.339  -6.088   8.513  1.00 97.38           C  
ATOM   3776  C   MET A 483      -4.486  -5.395   7.775  1.00 97.38           C  
ATOM   3777  CB  MET A 483      -2.340  -5.070   9.078  1.00 97.38           C  
ATOM   3778  O   MET A 483      -5.568  -5.228   8.339  1.00 97.38           O  
ATOM   3779  CG  MET A 483      -1.397  -5.734  10.083  1.00 97.38           C  
ATOM   3780  SD  MET A 483      -2.200  -6.383  11.577  1.00 97.38           S  
ATOM   3781  CE  MET A 483      -0.755  -7.147  12.355  1.00 97.38           C  
ATOM   3782  N   SER A 484      -4.311  -5.077   6.491  1.00 96.96           N  
ATOM   3783  CA  SER A 484      -5.384  -4.509   5.669  1.00 96.96           C  
ATOM   3784  C   SER A 484      -6.577  -5.465   5.549  1.00 96.96           C  
ATOM   3785  CB  SER A 484      -4.855  -4.133   4.280  1.00 96.96           C  
ATOM   3786  O   SER A 484      -7.721  -5.056   5.731  1.00 96.96           O  
ATOM   3787  OG  SER A 484      -3.838  -3.162   4.408  1.00 96.96           O  
ATOM   3788  N   LEU A 485      -6.336  -6.757   5.306  1.00 97.45           N  
ATOM   3789  CA  LEU A 485      -7.396  -7.762   5.144  1.00 97.45           C  
ATOM   3790  C   LEU A 485      -7.989  -8.242   6.479  1.00 97.45           C  
ATOM   3791  CB  LEU A 485      -6.833  -8.928   4.313  1.00 97.45           C  
ATOM   3792  O   LEU A 485      -9.166  -8.613   6.534  1.00 97.45           O  
ATOM   3793  CG  LEU A 485      -6.516  -8.541   2.854  1.00 97.45           C  
ATOM   3794  CD1 LEU A 485      -5.738  -9.665   2.183  1.00 97.45           C  
ATOM   3795  CD2 LEU A 485      -7.787  -8.295   2.032  1.00 97.45           C  
ATOM   3796  N   LEU A 486      -7.215  -8.189   7.567  1.00 96.47           N  
ATOM   3797  CA  LEU A 486      -7.633  -8.597   8.911  1.00 96.47           C  
ATOM   3798  C   LEU A 486      -8.872  -7.831   9.386  1.00 96.47           C  
ATOM   3799  CB  LEU A 486      -6.449  -8.390   9.875  1.00 96.47           C  
ATOM   3800  O   LEU A 486      -9.751  -8.397  10.040  1.00 96.47           O  
ATOM   3801  CG  LEU A 486      -6.725  -8.809  11.329  1.00 96.47           C  
ATOM   3802  CD1 LEU A 486      -7.050 -10.301  11.446  1.00 96.47           C  
ATOM   3803  CD2 LEU A 486      -5.498  -8.518  12.189  1.00 96.47           C  
ATOM   3804  N   VAL A 487      -8.994  -6.558   9.018  1.00 93.28           N  
ATOM   3805  CA  VAL A 487     -10.179  -5.755   9.331  1.00 93.28           C  
ATOM   3806  C   VAL A 487     -11.445  -6.354   8.706  1.00 93.28           C  
ATOM   3807  CB  VAL A 487      -9.978  -4.323   8.838  1.00 93.28           C  
ATOM   3808  O   VAL A 487     -12.460  -6.532   9.384  1.00 93.28           O  
ATOM   3809  CG1 VAL A 487     -11.239  -3.529   9.137  1.00 93.28           C  
ATOM   3810  CG2 VAL A 487      -8.796  -3.629   9.521  1.00 93.28           C  
ATOM   3811  N   GLY A 488     -11.388  -6.722   7.425  1.00 94.51           N  
ATOM   3812  CA  GLY A 488     -12.499  -7.388   6.751  1.00 94.51           C  
ATOM   3813  C   GLY A 488     -12.832  -8.732   7.402  1.00 94.51           C  
ATOM   3814  O   GLY A 488     -13.998  -9.016   7.673  1.00 94.51           O  
ATOM   3815  N   ILE A 489     -11.819  -9.524   7.762  1.00 94.66           N  
ATOM   3816  CA  ILE A 489     -12.008 -10.809   8.455  1.00 94.66           C  
ATOM   3817  C   ILE A 489     -12.721 -10.610   9.797  1.00 94.66           C  
ATOM   3818  CB  ILE A 489     -10.658 -11.540   8.635  1.00 94.66           C  
ATOM   3819  O   ILE A 489     -13.709 -11.295  10.076  1.00 94.66           O  
ATOM   3820  CG1 ILE A 489     -10.077 -11.906   7.252  1.00 94.66           C  
ATOM   3821  CG2 ILE A 489     -10.826 -12.815   9.487  1.00 94.66           C  
ATOM   3822  CD1 ILE A 489      -8.629 -12.400   7.281  1.00 94.66           C  
ATOM   3823  N   THR A 490     -12.262  -9.654  10.607  1.00 91.89           N  
ATOM   3824  CA  THR A 490     -12.818  -9.398  11.942  1.00 91.89           C  
ATOM   3825  C   THR A 490     -14.243  -8.849  11.892  1.00 91.89           C  
ATOM   3826  CB  THR A 490     -11.923  -8.473  12.785  1.00 91.89           C  
ATOM   3827  O   THR A 490     -15.036  -9.151  12.787  1.00 91.89           O  
ATOM   3828  CG2 THR A 490     -10.582  -9.108  13.153  1.00 91.89           C  
ATOM   3829  OG1 THR A 490     -11.653  -7.276  12.113  1.00 91.89           O  
ATOM   3830  N   SER A 491     -14.623  -8.137  10.825  1.00 86.87           N  
ATOM   3831  CA  SER A 491     -16.004  -7.677  10.614  1.00 86.87           C  
ATOM   3832  C   SER A 491     -17.024  -8.822  10.538  1.00 86.87           C  
ATOM   3833  CB  SER A 491     -16.083  -6.773   9.379  1.00 86.87           C  
ATOM   3834  O   SER A 491     -18.142  -8.681  11.038  1.00 86.87           O  
ATOM   3835  OG  SER A 491     -16.078  -7.515   8.177  1.00 86.87           O  
ATOM   3836  N   GLY A 492     -16.636 -10.000  10.032  1.00 84.25           N  
ATOM   3837  CA  GLY A 492     -17.496 -11.189  10.024  1.00 84.25           C  
ATOM   3838  C   GLY A 492     -17.817 -11.743  11.404  1.00 84.25           C  
ATOM   3839  O   GLY A 492     -18.911 -12.271  11.617  1.00 84.25           O  
ATOM   3840  N   MET A 493     -16.938 -11.534  12.387  1.00 85.61           N  
ATOM   3841  CA  MET A 493     -17.220 -11.916  13.773  1.00 85.61           C  
ATOM   3842  C   MET A 493     -18.397 -11.114  14.352  1.00 85.61           C  
ATOM   3843  CB  MET A 493     -15.976 -11.745  14.656  1.00 85.61           C  
ATOM   3844  O   MET A 493     -19.064 -11.581  15.277  1.00 85.61           O  
ATOM   3845  CG  MET A 493     -14.763 -12.529  14.142  1.00 85.61           C  
ATOM   3846  SD  MET A 493     -13.348 -12.569  15.279  1.00 85.61           S  
ATOM   3847  CE  MET A 493     -12.975 -10.807  15.463  1.00 85.61           C  
ATOM   3848  N   TRP A 494     -18.721  -9.936  13.791  1.00 82.96           N  
ATOM   3849  CA  TRP A 494     -19.845  -9.115  14.253  1.00 82.96           C  
ATOM   3850  C   TRP A 494     -21.179  -9.855  14.173  1.00 82.96           C  
ATOM   3851  CB  TRP A 494     -19.965  -7.824  13.431  1.00 82.96           C  
ATOM   3852  O   TRP A 494     -22.012  -9.751  15.085  1.00 82.96           O  
ATOM   3853  CG  TRP A 494     -20.981  -6.888  14.010  1.00 82.96           C  
ATOM   3854  CD1 TRP A 494     -22.263  -6.706  13.606  1.00 82.96           C  
ATOM   3855  CD2 TRP A 494     -20.806  -6.039  15.173  1.00 82.96           C  
ATOM   3856  CE2 TRP A 494     -22.054  -5.421  15.472  1.00 82.96           C  
ATOM   3857  CE3 TRP A 494     -19.711  -5.749  16.012  1.00 82.96           C  
ATOM   3858  NE1 TRP A 494     -22.905  -5.838  14.478  1.00 82.96           N  
ATOM   3859  CH2 TRP A 494     -21.125  -4.362  17.427  1.00 82.96           C  
ATOM   3860  CZ2 TRP A 494     -22.228  -4.613  16.599  1.00 82.96           C  
ATOM   3861  CZ3 TRP A 494     -19.866  -4.895  17.114  1.00 82.96           C  
ATOM   3862  N   ILE A 495     -21.373 -10.608  13.089  1.00 84.70           N  
ATOM   3863  CA  ILE A 495     -22.626 -11.298  12.797  1.00 84.70           C  
ATOM   3864  C   ILE A 495     -22.699 -12.696  13.403  1.00 84.70           C  
ATOM   3865  CB  ILE A 495     -22.923 -11.321  11.290  1.00 84.70           C  
ATOM   3866  O   ILE A 495     -23.748 -13.330  13.297  1.00 84.70           O  
ATOM   3867  CG1 ILE A 495     -21.827 -12.041  10.486  1.00 84.70           C  
ATOM   3868  CG2 ILE A 495     -23.137  -9.893  10.763  1.00 84.70           C  
ATOM   3869  CD1 ILE A 495     -22.427 -12.638   9.221  1.00 84.70           C  
ATOM   3870  N   TRP A 496     -21.655 -13.187  14.070  1.00 84.24           N  
ATOM   3871  CA  TRP A 496     -21.700 -14.483  14.741  1.00 84.24           C  
ATOM   3872  C   TRP A 496     -22.638 -14.413  15.948  1.00 84.24           C  
ATOM   3873  CB  TRP A 496     -20.287 -14.939  15.103  1.00 84.24           C  
ATOM   3874  O   TRP A 496     -22.322 -13.875  17.007  1.00 84.24           O  
ATOM   3875  CG  TRP A 496     -19.418 -15.351  13.951  1.00 84.24           C  
ATOM   3876  CD1 TRP A 496     -19.673 -15.194  12.628  1.00 84.24           C  
ATOM   3877  CD2 TRP A 496     -18.107 -15.988  14.021  1.00 84.24           C  
ATOM   3878  CE2 TRP A 496     -17.630 -16.196  12.692  1.00 84.24           C  
ATOM   3879  CE3 TRP A 496     -17.267 -16.393  15.079  1.00 84.24           C  
ATOM   3880  NE1 TRP A 496     -18.622 -15.690  11.885  1.00 84.24           N  
ATOM   3881  CH2 TRP A 496     -15.576 -17.176  13.498  1.00 84.24           C  
ATOM   3882  CZ2 TRP A 496     -16.387 -16.780  12.423  1.00 84.24           C  
ATOM   3883  CZ3 TRP A 496     -16.015 -16.981  14.820  1.00 84.24           C  
ATOM   3884  N   SER A 497     -23.860 -14.913  15.765  1.00 83.80           N  
ATOM   3885  CA  SER A 497     -24.858 -15.022  16.824  1.00 83.80           C  
ATOM   3886  C   SER A 497     -25.882 -16.106  16.500  1.00 83.80           C  
ATOM   3887  CB  SER A 497     -25.548 -13.671  17.060  1.00 83.80           C  
ATOM   3888  O   SER A 497     -26.127 -16.422  15.333  1.00 83.80           O  
ATOM   3889  OG  SER A 497     -26.536 -13.388  16.086  1.00 83.80           O  
ATOM   3890  N   ALA A 498     -26.554 -16.624  17.533  1.00 85.52           N  
ATOM   3891  CA  ALA A 498     -27.652 -17.579  17.364  1.00 85.52           C  
ATOM   3892  C   ALA A 498     -28.768 -17.031  16.453  1.00 85.52           C  
ATOM   3893  CB  ALA A 498     -28.195 -17.932  18.754  1.00 85.52           C  
ATOM   3894  O   ALA A 498     -29.357 -17.771  15.668  1.00 85.52           O  
ATOM   3895  N   LYS A 499     -29.014 -15.710  16.484  1.00 83.73           N  
ATOM   3896  CA  LYS A 499     -29.982 -15.055  15.590  1.00 83.73           C  
ATOM   3897  C   LYS A 499     -29.592 -15.210  14.125  1.00 83.73           C  
ATOM   3898  CB  LYS A 499     -30.123 -13.563  15.916  1.00 83.73           C  
ATOM   3899  O   LYS A 499     -30.454 -15.471  13.299  1.00 83.73           O  
ATOM   3900  CG  LYS A 499     -30.750 -13.293  17.288  1.00 83.73           C  
ATOM   3901  CD  LYS A 499     -30.938 -11.781  17.462  1.00 83.73           C  
ATOM   3902  CE  LYS A 499     -31.593 -11.451  18.806  1.00 83.73           C  
ATOM   3903  NZ  LYS A 499     -31.786  -9.985  18.951  1.00 83.73           N  
ATOM   3904  N   THR A 500     -28.307 -15.076  13.807  1.00 86.64           N  
ATOM   3905  CA  THR A 500     -27.808 -15.254  12.439  1.00 86.64           C  
ATOM   3906  C   THR A 500     -28.012 -16.689  11.974  1.00 86.64           C  
ATOM   3907  CB  THR A 500     -26.341 -14.832  12.355  1.00 86.64           C  
ATOM   3908  O   THR A 500     -28.552 -16.888  10.890  1.00 86.64           O  
ATOM   3909  CG2 THR A 500     -25.763 -14.902  10.946  1.00 86.64           C  
ATOM   3910  OG1 THR A 500     -26.260 -13.493  12.797  1.00 86.64           O  
ATOM   3911  N   LEU A 501     -27.710 -17.684  12.814  1.00 88.55           N  
ATOM   3912  CA  LEU A 501     -27.987 -19.085  12.488  1.00 88.55           C  
ATOM   3913  C   LEU A 501     -29.478 -19.315  12.190  1.00 88.55           C  
ATOM   3914  CB  LEU A 501     -27.491 -19.981  13.635  1.00 88.55           C  
ATOM   3915  O   LEU A 501     -29.806 -19.933  11.181  1.00 88.55           O  
ATOM   3916  CG  LEU A 501     -27.591 -21.487  13.329  1.00 88.55           C  
ATOM   3917  CD1 LEU A 501     -26.641 -21.909  12.206  1.00 88.55           C  
ATOM   3918  CD2 LEU A 501     -27.245 -22.286  14.583  1.00 88.55           C  
ATOM   3919  N   HIS A 502     -30.383 -18.756  12.999  1.00 88.50           N  
ATOM   3920  CA  HIS A 502     -31.825 -18.834  12.743  1.00 88.50           C  
ATOM   3921  C   HIS A 502     -32.249 -18.143  11.438  1.00 88.50           C  
ATOM   3922  CB  HIS A 502     -32.596 -18.240  13.924  1.00 88.50           C  
ATOM   3923  O   HIS A 502     -33.066 -18.693  10.695  1.00 88.50           O  
ATOM   3924  CG  HIS A 502     -32.604 -19.126  15.138  1.00 88.50           C  
ATOM   3925  CD2 HIS A 502     -32.246 -18.769  16.409  1.00 88.50           C  
ATOM   3926  ND1 HIS A 502     -33.026 -20.437  15.187  1.00 88.50           N  
ATOM   3927  CE1 HIS A 502     -32.943 -20.848  16.463  1.00 88.50           C  
ATOM   3928  NE2 HIS A 502     -32.469 -19.864  17.244  1.00 88.50           N  
ATOM   3929  N   THR A 503     -31.695 -16.967  11.124  1.00 87.22           N  
ATOM   3930  CA  THR A 503     -31.943 -16.267   9.851  1.00 87.22           C  
ATOM   3931  C   THR A 503     -31.540 -17.143   8.662  1.00 87.22           C  
ATOM   3932  CB  THR A 503     -31.197 -14.918   9.806  1.00 87.22           C  
ATOM   3933  O   THR A 503     -32.325 -17.318   7.726  1.00 87.22           O  
ATOM   3934  CG2 THR A 503     -31.449 -14.139   8.521  1.00 87.22           C  
ATOM   3935  OG1 THR A 503     -31.623 -14.077  10.854  1.00 87.22           O  
ATOM   3936  N   TRP A 504     -30.362 -17.766   8.725  1.00 89.88           N  
ATOM   3937  CA  TRP A 504     -29.862 -18.659   7.679  1.00 89.88           C  
ATOM   3938  C   TRP A 504     -30.635 -19.980   7.596  1.00 89.88           C  
ATOM   3939  CB  TRP A 504     -28.359 -18.875   7.872  1.00 89.88           C  
ATOM   3940  O   TRP A 504     -30.951 -20.416   6.492  1.00 89.88           O  
ATOM   3941  CG  TRP A 504     -27.531 -17.745   7.342  1.00 89.88           C  
ATOM   3942  CD1 TRP A 504     -27.060 -16.688   8.040  1.00 89.88           C  
ATOM   3943  CD2 TRP A 504     -27.072 -17.538   5.972  1.00 89.88           C  
ATOM   3944  CE2 TRP A 504     -26.328 -16.322   5.923  1.00 89.88           C  
ATOM   3945  CE3 TRP A 504     -27.198 -18.266   4.769  1.00 89.88           C  
ATOM   3946  NE1 TRP A 504     -26.365 -15.838   7.207  1.00 89.88           N  
ATOM   3947  CH2 TRP A 504     -25.849 -16.611   3.577  1.00 89.88           C  
ATOM   3948  CZ2 TRP A 504     -25.719 -15.856   4.753  1.00 89.88           C  
ATOM   3949  CZ3 TRP A 504     -26.591 -17.806   3.585  1.00 89.88           C  
ATOM   3950  N   GLN A 505     -31.042 -20.576   8.721  1.00 90.30           N  
ATOM   3951  CA  GLN A 505     -31.935 -21.744   8.744  1.00 90.30           C  
ATOM   3952  C   GLN A 505     -33.276 -21.434   8.066  1.00 90.30           C  
ATOM   3953  CB  GLN A 505     -32.197 -22.178  10.194  1.00 90.30           C  
ATOM   3954  O   GLN A 505     -33.740 -22.194   7.217  1.00 90.30           O  
ATOM   3955  CG  GLN A 505     -31.032 -22.953  10.825  1.00 90.30           C  
ATOM   3956  CD  GLN A 505     -31.264 -23.238  12.309  1.00 90.30           C  
ATOM   3957  NE2 GLN A 505     -30.548 -24.185  12.875  1.00 90.30           N  
ATOM   3958  OE1 GLN A 505     -32.083 -22.626  12.984  1.00 90.30           O  
ATOM   3959  N   LYS A 506     -33.888 -20.287   8.387  1.00 89.07           N  
ATOM   3960  CA  LYS A 506     -35.143 -19.838   7.767  1.00 89.07           C  
ATOM   3961  C   LYS A 506     -34.975 -19.592   6.266  1.00 89.07           C  
ATOM   3962  CB  LYS A 506     -35.630 -18.587   8.512  1.00 89.07           C  
ATOM   3963  O   LYS A 506     -35.862 -19.957   5.495  1.00 89.07           O  
ATOM   3964  CG  LYS A 506     -37.011 -18.095   8.049  1.00 89.07           C  
ATOM   3965  CD  LYS A 506     -37.426 -16.887   8.901  1.00 89.07           C  
ATOM   3966  CE  LYS A 506     -38.794 -16.337   8.488  1.00 89.07           C  
ATOM   3967  NZ  LYS A 506     -39.171 -15.162   9.318  1.00 89.07           N  
ATOM   3968  N   CYS A 507     -33.857 -18.997   5.850  1.00 89.06           N  
ATOM   3969  CA  CYS A 507     -33.534 -18.781   4.440  1.00 89.06           C  
ATOM   3970  C   CYS A 507     -33.337 -20.113   3.695  1.00 89.06           C  
ATOM   3971  CB  CYS A 507     -32.299 -17.876   4.352  1.00 89.06           C  
ATOM   3972  O   CYS A 507     -33.992 -20.349   2.681  1.00 89.06           O  
ATOM   3973  SG  CYS A 507     -32.069 -17.372   2.626  1.00 89.06           S  
ATOM   3974  N   SER A 508     -32.531 -21.024   4.249  1.00 89.52           N  
ATOM   3975  CA  SER A 508     -32.285 -22.361   3.697  1.00 89.52           C  
ATOM   3976  C   SER A 508     -33.584 -23.157   3.541  1.00 89.52           C  
ATOM   3977  CB  SER A 508     -31.291 -23.108   4.593  1.00 89.52           C  
ATOM   3978  O   SER A 508     -33.896 -23.631   2.449  1.00 89.52           O  
ATOM   3979  OG  SER A 508     -31.008 -24.369   4.028  1.00 89.52           O  
ATOM   3980  N   ASN A 509     -34.430 -23.189   4.577  1.00 89.79           N  
ATOM   3981  CA  ASN A 509     -35.733 -23.855   4.519  1.00 89.79           C  
ATOM   3982  C   ASN A 509     -36.648 -23.257   3.436  1.00 89.79           C  
ATOM   3983  CB  ASN A 509     -36.392 -23.784   5.910  1.00 89.79           C  
ATOM   3984  O   ASN A 509     -37.338 -23.992   2.729  1.00 89.79           O  
ATOM   3985  CG  ASN A 509     -35.723 -24.686   6.936  1.00 89.79           C  
ATOM   3986  ND2 ASN A 509     -36.029 -24.520   8.201  1.00 89.79           N  
ATOM   3987  OD1 ASN A 509     -34.950 -25.572   6.624  1.00 89.79           O  
ATOM   3988  N   ARG A 510     -36.642 -21.927   3.257  1.00 88.21           N  
ATOM   3989  CA  ARG A 510     -37.394 -21.259   2.179  1.00 88.21           C  
ATOM   3990  C   ARG A 510     -36.861 -21.620   0.791  1.00 88.21           C  
ATOM   3991  CB  ARG A 510     -37.374 -19.737   2.373  1.00 88.21           C  
ATOM   3992  O   ARG A 510     -37.667 -21.859  -0.106  1.00 88.21           O  
ATOM   3993  CG  ARG A 510     -38.342 -19.262   3.464  1.00 88.21           C  
ATOM   3994  CD  ARG A 510     -38.163 -17.753   3.661  1.00 88.21           C  
ATOM   3995  NE  ARG A 510     -39.133 -17.198   4.624  1.00 88.21           N  
ATOM   3996  NH1 ARG A 510     -38.620 -14.981   4.282  1.00 88.21           N  
ATOM   3997  NH2 ARG A 510     -40.290 -15.523   5.650  1.00 88.21           N  
ATOM   3998  CZ  ARG A 510     -39.338 -15.911   4.847  1.00 88.21           C  
ATOM   3999  N   LEU A 511     -35.542 -21.686   0.611  1.00 87.31           N  
ATOM   4000  CA  LEU A 511     -34.915 -22.069  -0.658  1.00 87.31           C  
ATOM   4001  C   LEU A 511     -35.216 -23.528  -1.017  1.00 87.31           C  
ATOM   4002  CB  LEU A 511     -33.397 -21.819  -0.585  1.00 87.31           C  
ATOM   4003  O   LEU A 511     -35.624 -23.802  -2.146  1.00 87.31           O  
ATOM   4004  CG  LEU A 511     -32.996 -20.333  -0.633  1.00 87.31           C  
ATOM   4005  CD1 LEU A 511     -31.508 -20.196  -0.319  1.00 87.31           C  
ATOM   4006  CD2 LEU A 511     -33.257 -19.715  -2.010  1.00 87.31           C  
ATOM   4007  N   VAL A 512     -35.113 -24.445  -0.050  1.00 87.36           N  
ATOM   4008  CA  VAL A 512     -35.468 -25.862  -0.231  1.00 87.36           C  
ATOM   4009  C   VAL A 512     -36.947 -26.012  -0.601  1.00 87.36           C  
ATOM   4010  CB  VAL A 512     -35.113 -26.675   1.032  1.00 87.36           C  
ATOM   4011  O   VAL A 512     -37.271 -26.719  -1.556  1.00 87.36           O  
ATOM   4012  CG1 VAL A 512     -35.628 -28.120   0.958  1.00 87.36           C  
ATOM   4013  CG2 VAL A 512     -33.592 -26.744   1.225  1.00 87.36           C  
ATOM   4014  N   ASN A 513     -37.850 -25.306   0.087  1.00 85.64           N  
ATOM   4015  CA  ASN A 513     -39.285 -25.358  -0.213  1.00 85.64           C  
ATOM   4016  C   ASN A 513     -39.619 -24.752  -1.587  1.00 85.64           C  
ATOM   4017  CB  ASN A 513     -40.066 -24.684   0.927  1.00 85.64           C  
ATOM   4018  O   ASN A 513     -40.403 -25.330  -2.336  1.00 85.64           O  
ATOM   4019  CG  ASN A 513     -40.088 -25.513   2.203  1.00 85.64           C  
ATOM   4020  ND2 ASN A 513     -40.548 -24.945   3.293  1.00 85.64           N  
ATOM   4021  OD1 ASN A 513     -39.735 -26.682   2.237  1.00 85.64           O  
ATOM   4022  N   SER A 514     -38.988 -23.638  -1.969  1.00 82.20           N  
ATOM   4023  CA  SER A 514     -39.151 -23.037  -3.303  1.00 82.20           C  
ATOM   4024  C   SER A 514     -38.631 -23.959  -4.415  1.00 82.20           C  
ATOM   4025  CB  SER A 514     -38.433 -21.686  -3.331  1.00 82.20           C  
ATOM   4026  O   SER A 514     -39.263 -24.098  -5.466  1.00 82.20           O  
ATOM   4027  OG  SER A 514     -38.698 -20.987  -4.532  1.00 82.20           O  
ATOM   4028  N   GLY A 515     -37.521 -24.663  -4.162  1.00 78.99           N  
ATOM   4029  CA  GLY A 515     -36.990 -25.695  -5.053  1.00 78.99           C  
ATOM   4030  C   GLY A 515     -37.956 -26.868  -5.245  1.00 78.99           C  
ATOM   4031  O   GLY A 515     -38.165 -27.298  -6.381  1.00 78.99           O  
ATOM   4032  N   LYS A 516     -38.604 -27.337  -4.168  1.00 77.15           N  
ATOM   4033  CA  LYS A 516     -39.642 -28.382  -4.235  1.00 77.15           C  
ATOM   4034  C   LYS A 516     -40.852 -27.937  -5.063  1.00 77.15           C  
ATOM   4035  CB  LYS A 516     -40.070 -28.828  -2.827  1.00 77.15           C  
ATOM   4036  O   LYS A 516     -41.208 -28.634  -6.008  1.00 77.15           O  
ATOM   4037  CG  LYS A 516     -39.010 -29.697  -2.131  1.00 77.15           C  
ATOM   4038  CD  LYS A 516     -39.512 -30.143  -0.751  1.00 77.15           C  
ATOM   4039  CE  LYS A 516     -38.488 -31.048  -0.056  1.00 77.15           C  
ATOM   4040  NZ  LYS A 516     -38.990 -31.514   1.261  1.00 77.15           N  
ATOM   4041  N   VAL A 517     -41.395 -26.742  -4.810  1.00 75.25           N  
ATOM   4042  CA  VAL A 517     -42.546 -26.199  -5.564  1.00 75.25           C  
ATOM   4043  C   VAL A 517     -42.216 -26.010  -7.051  1.00 75.25           C  
ATOM   4044  CB  VAL A 517     -43.030 -24.874  -4.939  1.00 75.25           C  
ATOM   4045  O   VAL A 517     -43.038 -26.312  -7.918  1.00 75.25           O  
ATOM   4046  CG1 VAL A 517     -44.137 -24.196  -5.762  1.00 75.25           C  
ATOM   4047  CG2 VAL A 517     -43.593 -25.102  -3.531  1.00 75.25           C  
ATOM   4048  N   LYS A 518     -41.000 -25.548  -7.388  1.00 72.51           N  
ATOM   4049  CA  LYS A 518     -40.554 -25.463  -8.791  1.00 72.51           C  
ATOM   4050  C   LYS A 518     -40.433 -26.843  -9.444  1.00 72.51           C  
ATOM   4051  CB  LYS A 518     -39.226 -24.695  -8.907  1.00 72.51           C  
ATOM   4052  O   LYS A 518     -40.776 -26.978 -10.617  1.00 72.51           O  
ATOM   4053  CG  LYS A 518     -39.421 -23.171  -8.869  1.00 72.51           C  
ATOM   4054  CD  LYS A 518     -38.092 -22.450  -9.142  1.00 72.51           C  
ATOM   4055  CE  LYS A 518     -38.288 -20.928  -9.153  1.00 72.51           C  
ATOM   4056  NZ  LYS A 518     -37.025 -20.206  -9.461  1.00 72.51           N  
ATOM   4057  N   ARG A 519     -39.969 -27.860  -8.710  1.00 70.60           N  
ATOM   4058  CA  ARG A 519     -39.847 -29.236  -9.216  1.00 70.60           C  
ATOM   4059  C   ARG A 519     -41.217 -29.882  -9.443  1.00 70.60           C  
ATOM   4060  CB  ARG A 519     -38.937 -30.045  -8.277  1.00 70.60           C  
ATOM   4061  O   ARG A 519     -41.408 -30.489 -10.491  1.00 70.60           O  
ATOM   4062  CG  ARG A 519     -38.443 -31.349  -8.923  1.00 70.60           C  
ATOM   4063  CD  ARG A 519     -37.425 -32.044  -8.009  1.00 70.60           C  
ATOM   4064  NE  ARG A 519     -36.932 -33.306  -8.598  1.00 70.60           N  
ATOM   4065  NH1 ARG A 519     -35.230 -33.714  -7.103  1.00 70.60           N  
ATOM   4066  NH2 ARG A 519     -35.611 -35.158  -8.757  1.00 70.60           N  
ATOM   4067  CZ  ARG A 519     -35.931 -34.049  -8.152  1.00 70.60           C  
ATOM   4068  N   GLU A 520     -42.178 -29.670  -8.545  1.00 70.11           N  
ATOM   4069  CA  GLU A 520     -43.568 -30.125  -8.713  1.00 70.11           C  
ATOM   4070  C   GLU A 520     -44.259 -29.446  -9.905  1.00 70.11           C  
ATOM   4071  CB  GLU A 520     -44.363 -29.870  -7.426  1.00 70.11           C  
ATOM   4072  O   GLU A 520     -44.860 -30.125 -10.737  1.00 70.11           O  
ATOM   4073  CG  GLU A 520     -44.020 -30.896  -6.336  1.00 70.11           C  
ATOM   4074  CD  GLU A 520     -44.741 -30.624  -5.007  1.00 70.11           C  
ATOM   4075  OE1 GLU A 520     -44.690 -31.526  -4.143  1.00 70.11           O  
ATOM   4076  OE2 GLU A 520     -45.257 -29.495  -4.835  1.00 70.11           O  
ATOM   4077  N   LYS A 521     -44.097 -28.124 -10.078  1.00 67.30           N  
ATOM   4078  CA  LYS A 521     -44.635 -27.418 -11.257  1.00 67.30           C  
ATOM   4079  C   LYS A 521     -44.029 -27.906 -12.575  1.00 67.30           C  
ATOM   4080  CB  LYS A 521     -44.464 -25.898 -11.119  1.00 67.30           C  
ATOM   4081  O   LYS A 521     -44.731 -27.951 -13.581  1.00 67.30           O  
ATOM   4082  CG  LYS A 521     -45.539 -25.288 -10.209  1.00 67.30           C  
ATOM   4083  CD  LYS A 521     -45.480 -23.755 -10.236  1.00 67.30           C  
ATOM   4084  CE  LYS A 521     -46.631 -23.186  -9.398  1.00 67.30           C  
ATOM   4085  NZ  LYS A 521     -46.705 -21.705  -9.475  1.00 67.30           N  
ATOM   4086  N   ARG A 522     -42.745 -28.284 -12.588  1.00 67.61           N  
ATOM   4087  CA  ARG A 522     -42.085 -28.821 -13.790  1.00 67.61           C  
ATOM   4088  C   ARG A 522     -42.501 -30.268 -14.082  1.00 67.61           C  
ATOM   4089  CB  ARG A 522     -40.562 -28.637 -13.671  1.00 67.61           C  
ATOM   4090  O   ARG A 522     -42.574 -30.627 -15.250  1.00 67.61           O  
ATOM   4091  CG  ARG A 522     -39.896 -28.415 -15.037  1.00 67.61           C  
ATOM   4092  CD  ARG A 522     -38.398 -28.130 -14.857  1.00 67.61           C  
ATOM   4093  NE  ARG A 522     -37.753 -27.734 -16.125  1.00 67.61           N  
ATOM   4094  NH1 ARG A 522     -35.582 -27.668 -15.366  1.00 67.61           N  
ATOM   4095  NH2 ARG A 522     -36.017 -27.156 -17.490  1.00 67.61           N  
ATOM   4096  CZ  ARG A 522     -36.460 -27.521 -16.320  1.00 67.61           C  
ATOM   4097  N   GLY A 523     -42.816 -31.057 -13.050  1.00 62.58           N  
ATOM   4098  CA  GLY A 523     -43.348 -32.418 -13.186  1.00 62.58           C  
ATOM   4099  C   GLY A 523     -44.779 -32.467 -13.731  1.00 62.58           C  
ATOM   4100  O   GLY A 523     -45.076 -33.306 -14.573  1.00 62.58           O  
ATOM   4101  N   ASN A 524     -45.641 -31.523 -13.337  1.00 61.16           N  
ATOM   4102  CA  ASN A 524     -47.038 -31.484 -13.798  1.00 61.16           C  
ATOM   4103  C   ASN A 524     -47.246 -30.744 -15.136  1.00 61.16           C  
ATOM   4104  CB  ASN A 524     -47.926 -30.925 -12.668  1.00 61.16           C  
ATOM   4105  O   ASN A 524     -48.329 -30.808 -15.710  1.00 61.16           O  
ATOM   4106  CG  ASN A 524     -48.149 -31.920 -11.540  1.00 61.16           C  
ATOM   4107  ND2 ASN A 524     -48.896 -31.547 -10.528  1.00 61.16           N  
ATOM   4108  OD1 ASN A 524     -47.668 -33.038 -11.540  1.00 61.16           O  
ATOM   4109  N   GLY A 525     -46.226 -30.061 -15.665  1.00 54.95           N  
ATOM   4110  CA  GLY A 525     -46.328 -29.258 -16.892  1.00 54.95           C  
ATOM   4111  C   GLY A 525     -46.330 -30.039 -18.214  1.00 54.95           C  
ATOM   4112  O   GLY A 525     -46.333 -29.411 -19.269  1.00 54.95           O  
ATOM   4113  N   TRP A 526     -46.300 -31.377 -18.188  1.00 46.85           N  
ATOM   4114  CA  TRP A 526     -46.226 -32.222 -19.394  1.00 46.85           C  
ATOM   4115  C   TRP A 526     -47.519 -32.967 -19.759  1.00 46.85           C  
ATOM   4116  CB  TRP A 526     -44.980 -33.122 -19.336  1.00 46.85           C  
ATOM   4117  O   TRP A 526     -47.530 -33.732 -20.721  1.00 46.85           O  
ATOM   4118  CG  TRP A 526     -43.813 -32.569 -20.096  1.00 46.85           C  
ATOM   4119  CD1 TRP A 526     -43.203 -31.387 -19.849  1.00 46.85           C  
ATOM   4120  CD2 TRP A 526     -43.143 -33.126 -21.270  1.00 46.85           C  
ATOM   4121  CE2 TRP A 526     -42.117 -32.220 -21.675  1.00 46.85           C  
ATOM   4122  CE3 TRP A 526     -43.301 -34.300 -22.039  1.00 46.85           C  
ATOM   4123  NE1 TRP A 526     -42.203 -31.177 -20.778  1.00 46.85           N  
ATOM   4124  CH2 TRP A 526     -41.460 -33.651 -23.511  1.00 46.85           C  
ATOM   4125  CZ2 TRP A 526     -41.283 -32.467 -22.775  1.00 46.85           C  
ATOM   4126  CZ3 TRP A 526     -42.467 -34.561 -23.144  1.00 46.85           C  
ATOM   4127  N   VAL A 527     -48.640 -32.708 -19.080  1.00 50.04           N  
ATOM   4128  CA  VAL A 527     -49.934 -33.294 -19.468  1.00 50.04           C  
ATOM   4129  C   VAL A 527     -50.689 -32.323 -20.381  1.00 50.04           C  
ATOM   4130  CB  VAL A 527     -50.745 -33.756 -18.242  1.00 50.04           C  
ATOM   4131  O   VAL A 527     -51.329 -31.380 -19.919  1.00 50.04           O  
ATOM   4132  CG1 VAL A 527     -52.012 -34.501 -18.683  1.00 50.04           C  
ATOM   4133  CG2 VAL A 527     -49.922 -34.720 -17.372  1.00 50.04           C  
ATOM   4134  N   LYS A 528     -50.609 -32.545 -21.701  1.00 45.93           N  
ATOM   4135  CA  LYS A 528     -51.536 -31.936 -22.671  1.00 45.93           C  
ATOM   4136  C   LYS A 528     -52.958 -32.455 -22.392  1.00 45.93           C  
ATOM   4137  CB  LYS A 528     -51.156 -32.297 -24.121  1.00 45.93           C  
ATOM   4138  O   LYS A 528     -53.133 -33.672 -22.365  1.00 45.93           O  
ATOM   4139  CG  LYS A 528     -50.040 -31.429 -24.721  1.00 45.93           C  
ATOM   4140  CD  LYS A 528     -49.845 -31.780 -26.206  1.00 45.93           C  
ATOM   4141  CE  LYS A 528     -48.812 -30.858 -26.865  1.00 45.93           C  
ATOM   4142  NZ  LYS A 528     -48.589 -31.212 -28.291  1.00 45.93           N  
ATOM   4143  N   PRO A 529     -53.980 -31.595 -22.249  1.00 48.51           N  
ATOM   4144  CA  PRO A 529     -55.359 -32.056 -22.161  1.00 48.51           C  
ATOM   4145  C   PRO A 529     -55.834 -32.518 -23.547  1.00 48.51           C  
ATOM   4146  CB  PRO A 529     -56.152 -30.882 -21.580  1.00 48.51           C  
ATOM   4147  O   PRO A 529     -55.974 -31.719 -24.474  1.00 48.51           O  
ATOM   4148  CG  PRO A 529     -55.329 -29.643 -21.936  1.00 48.51           C  
ATOM   4149  CD  PRO A 529     -53.900 -30.148 -22.135  1.00 48.51           C  
ATOM   4150  N   GLY A 530     -56.038 -33.827 -23.699  1.00 46.44           N  
ATOM   4151  CA  GLY A 530     -56.685 -34.427 -24.864  1.00 46.44           C  
ATOM   4152  C   GLY A 530     -58.201 -34.235 -24.797  1.00 46.44           C  
ATOM   4153  O   GLY A 530     -58.823 -34.557 -23.789  1.00 46.44           O  
ATOM   4154  N   LYS A 531     -58.780 -33.689 -25.871  1.00 44.05           N  
ATOM   4155  CA  LYS A 531     -60.224 -33.528 -26.101  1.00 44.05           C  
ATOM   4156  C   LYS A 531     -60.950 -34.877 -26.026  1.00 44.05           C  
ATOM   4157  CB  LYS A 531     -60.434 -32.953 -27.515  1.00 44.05           C  
ATOM   4158  O   LYS A 531     -60.539 -35.817 -26.699  1.00 44.05           O  
ATOM   4159  CG  LYS A 531     -60.139 -31.454 -27.651  1.00 44.05           C  
ATOM   4160  CD  LYS A 531     -60.227 -31.039 -29.129  1.00 44.05           C  
ATOM   4161  CE  LYS A 531     -60.190 -29.514 -29.279  1.00 44.05           C  
ATOM   4162  NZ  LYS A 531     -60.238 -29.102 -30.706  1.00 44.05           N  
ATOM   4163  N   GLY A 532     -62.069 -34.932 -25.307  1.00 45.97           N  
ATOM   4164  CA  GLY A 532     -62.950 -36.098 -25.270  1.00 45.97           C  
ATOM   4165  C   GLY A 532     -64.379 -35.721 -24.887  1.00 45.97           C  
ATOM   4166  O   GLY A 532     -64.678 -35.623 -23.708  1.00 45.97           O  
ATOM   4167  N   SER A 533     -65.189 -35.491 -25.924  1.00 45.28           N  
ATOM   4168  CA  SER A 533     -66.648 -35.646 -26.059  1.00 45.28           C  
ATOM   4169  C   SER A 533     -67.588 -35.239 -24.916  1.00 45.28           C  
ATOM   4170  CB  SER A 533     -66.949 -37.092 -26.457  1.00 45.28           C  
ATOM   4171  O   SER A 533     -67.667 -35.882 -23.874  1.00 45.28           O  
ATOM   4172  OG  SER A 533     -68.205 -37.189 -27.089  1.00 45.28           O  
ATOM   4173  N   GLU A 534     -68.443 -34.267 -25.239  1.00 46.24           N  
ATOM   4174  CA  GLU A 534     -69.789 -34.098 -24.690  1.00 46.24           C  
ATOM   4175  C   GLU A 534     -70.579 -35.420 -24.680  1.00 46.24           C  
ATOM   4176  CB  GLU A 534     -70.550 -33.105 -25.594  1.00 46.24           C  
ATOM   4177  O   GLU A 534     -70.488 -36.227 -25.608  1.00 46.24           O  
ATOM   4178  CG  GLU A 534     -70.049 -31.658 -25.477  1.00 46.24           C  
ATOM   4179  CD  GLU A 534     -70.520 -30.780 -26.647  1.00 46.24           C  
ATOM   4180  OE1 GLU A 534     -71.138 -29.727 -26.380  1.00 46.24           O  
ATOM   4181  OE2 GLU A 534     -70.185 -31.144 -27.798  1.00 46.24           O  
ATOM   4182  N   THR A 535     -71.406 -35.603 -23.651  1.00 53.22           N  
ATOM   4183  CA  THR A 535     -72.659 -36.365 -23.724  1.00 53.22           C  
ATOM   4184  C   THR A 535     -73.717 -35.567 -22.971  1.00 53.22           C  
ATOM   4185  CB  THR A 535     -72.572 -37.809 -23.189  1.00 53.22           C  
ATOM   4186  O   THR A 535     -73.541 -35.226 -21.805  1.00 53.22           O  
ATOM   4187  CG2 THR A 535     -72.521 -38.815 -24.338  1.00 53.22           C  
ATOM   4188  OG1 THR A 535     -71.418 -38.028 -22.412  1.00 53.22           O  
ATOM   4189  N   VAL A 536     -74.776 -35.214 -23.693  1.00 53.29           N  
ATOM   4190  CA  VAL A 536     -75.977 -34.535 -23.206  1.00 53.29           C  
ATOM   4191  C   VAL A 536     -76.918 -35.585 -22.618  1.00 53.29           C  
ATOM   4192  CB  VAL A 536     -76.660 -33.802 -24.387  1.00 53.29           C  
ATOM   4193  O   VAL A 536     -77.282 -36.522 -23.329  1.00 53.29           O  
ATOM   4194  CG1 VAL A 536     -78.019 -33.191 -24.026  1.00 53.29           C  
ATOM   4195  CG2 VAL A 536     -75.767 -32.676 -24.930  1.00 53.29           C  
ATOM   4196  N   VAL A 537     -77.323 -35.391 -21.361  1.00 54.11           N  
ATOM   4197  CA  VAL A 537     -78.665 -35.687 -20.828  1.00 54.11           C  
ATOM   4198  C   VAL A 537     -79.050 -34.528 -19.925  1.00 54.11           C  
ATOM   4199  CB  VAL A 537     -78.769 -37.020 -20.070  1.00 54.11           C  
ATOM   4200  O   VAL A 537     -78.183 -34.125 -19.115  1.00 54.11           O  
ATOM   4201  CG1 VAL A 537     -80.195 -37.232 -19.538  1.00 54.11           C  
ATOM   4202  CG2 VAL A 537     -78.452 -38.209 -20.984  1.00 54.11           C  
ATOM   4203  OXT VAL A 537     -80.185 -34.049 -20.125  1.00 54.11           O  
TER    4204      VAL A 537                                                      
ENDMDL                                                                          
END                                                                             
