# Supplementary material for: Structural screens identify candidate human homologs of insect chemoreceptors and cryptic Drosophila gustatory receptor-like proteins
Source: eLife. 2023 Feb 20;12:e85537. doi: 10.7554/eLife.85537 (PMC9998090; doi:10.7554/eLife.85537)
Supplement: Source data 1. — Models of proteins analyzed in this work, either downloaded from the AlphaFold Protein Structure Database or, where not already available, predicted using the AlphaFold2 algorithm implemented in ColabFold (Mirdita et al., 2022). The four-letter code in the filename represents the first letter of the genus and the first three letters of the species (e.g., ‘Dmel’ = D. melanogaster); species names are given in full in the figures. [file elife-85537-data1.zip › HsapPHTF1_AF-Q9UMS5-F1-model_v4.pdb]

HEADER                                            01-JUN-22                     
TITLE     ALPHAFOLD MONOMER V2.0 PREDICTION FOR PROTEIN PHTF1 (Q9UMS5)          
COMPND    MOL_ID: 1;                                                            
COMPND   2 MOLECULE: PROTEIN PHTF1;                                             
COMPND   3 CHAIN: A                                                             
SOURCE    MOL_ID: 1;                                                            
SOURCE   2 ORGANISM_SCIENTIFIC: HOMO SAPIENS;                                   
SOURCE   3 ORGANISM_TAXID: 9606                                                 
REMARK   1                                                                      
REMARK   1 REFERENCE 1                                                          
REMARK   1  AUTH   JOHN JUMPER, RICHARD EVANS, ALEXANDER PRITZEL, TIM GREEN,    
REMARK   1  AUTH 2 MICHAEL FIGURNOV, OLAF RONNEBERGER, KATHRYN TUNYASUVUNAKOOL, 
REMARK   1  AUTH 3 RUSS BATES, AUGUSTIN ZIDEK, ANNA POTAPENKO, ALEX BRIDGLAND,  
REMARK   1  AUTH 4 CLEMENS MEYER, SIMON A A KOHL, ANDREW J BALLARD,             
REMARK   1  AUTH 5 ANDREW COWIE, BERNARDINO ROMERA-PAREDES, STANISLAV NIKOLOV,  
REMARK   1  AUTH 6 RISHUB JAIN, JONAS ADLER, TREVOR BACK, STIG PETERSEN,        
REMARK   1  AUTH 7 DAVID REIMAN, ELLEN CLANCY, MICHAL ZIELINSKI,                
REMARK   1  AUTH 8 MARTIN STEINEGGER, MICHALINA PACHOLSKA, TAMAS BERGHAMMER,    
REMARK   1  AUTH 9 DAVID SILVER, ORIOL VINYALS, ANDREW W SENIOR,                
REMARK   1  AUTH10 KORAY KAVUKCUOGLU, PUSHMEET KOHLI, DEMIS HASSABIS            
REMARK   1  TITL   HIGHLY ACCURATE PROTEIN STRUCTURE PREDICTION WITH ALPHAFOLD  
REMARK   1  REF    NATURE                        V. 596   583 2021              
REMARK   1  REFN                   ISSN 0028-0836                               
REMARK   1  PMID   34265844                                                     
REMARK   1  DOI    10.1038/s41586-021-03819-2                                   
REMARK   1                                                                      
REMARK   1 DISCLAIMERS                                                          
REMARK   1 ALPHAFOLD DATA, COPYRIGHT (2021) DEEPMIND TECHNOLOGIES LIMITED. THE  
REMARK   1 INFORMATION PROVIDED IS THEORETICAL MODELLING ONLY AND CAUTION SHOULD
REMARK   1 BE EXERCISED IN ITS USE. IT IS PROVIDED "AS-IS" WITHOUT ANY WARRANTY 
REMARK   1 OF ANY KIND, WHETHER EXPRESSED OR IMPLIED. NO WARRANTY IS GIVEN THAT 
REMARK   1 USE OF THE INFORMATION SHALL NOT INFRINGE THE RIGHTS OF ANY THIRD    
REMARK   1 PARTY. THE INFORMATION IS NOT INTENDED TO BE A SUBSTITUTE FOR        
REMARK   1 PROFESSIONAL MEDICAL ADVICE, DIAGNOSIS, OR TREATMENT, AND DOES NOT   
REMARK   1 CONSTITUTE MEDICAL OR OTHER PROFESSIONAL ADVICE. IT IS AVAILABLE FOR 
REMARK   1 ACADEMIC AND COMMERCIAL PURPOSES, UNDER CC-BY 4.0 LICENCE.           
DBREF  XXXX A    1   762  UNP    Q9UMS5   PHTF1_HUMAN      1    762             
SEQRES   1 A  762  MET ALA SER ASN GLU ARG ASP ALA ILE SER TRP TYR GLN          
SEQRES   2 A  762  LYS LYS ILE GLY ALA TYR ASP GLN GLN ILE TRP GLU LYS          
SEQRES   3 A  762  SER ILE GLU GLN THR GLN ILE LYS GLY LEU LYS ASN LYS          
SEQRES   4 A  762  PRO LYS LYS MET GLY HIS ILE LYS PRO ASP LEU ILE ASP          
SEQRES   5 A  762  VAL ASP LEU ILE ARG GLY SER THR PHE ALA LYS ALA LYS          
SEQRES   6 A  762  PRO GLU ILE PRO TRP THR SER LEU THR ARG LYS GLY LEU          
SEQRES   7 A  762  VAL ARG VAL VAL PHE PHE PRO LEU PHE SER ASN TRP TRP          
SEQRES   8 A  762  ILE GLN VAL THR SER LEU ARG ILE PHE VAL TRP LEU LEU          
SEQRES   9 A  762  LEU LEU TYR PHE MET GLN VAL ILE ALA ILE VAL LEU TYR          
SEQRES  10 A  762  LEU MET MET PRO ILE VAL ASN ILE SER GLU VAL LEU GLY          
SEQRES  11 A  762  PRO LEU CYS LEU MET LEU LEU MET GLY THR VAL HIS CYS          
SEQRES  12 A  762  GLN ILE VAL SER THR GLN ILE THR ARG PRO SER GLY ASN          
SEQRES  13 A  762  ASN GLY ASN ARG ARG ARG ARG LYS LEU ARG LYS THR VAL          
SEQRES  14 A  762  ASN GLY ASP GLY SER ARG GLU ASN GLY ASN ASN SER SER          
SEQRES  15 A  762  ASP LYS VAL ARG GLY ILE GLU THR LEU GLU SER VAL PRO          
SEQRES  16 A  762  ILE ILE GLY GLY PHE TRP GLU THR ILE PHE GLY ASN ARG          
SEQRES  17 A  762  ILE LYS ARG VAL LYS LEU ILE SER ASN LYS GLY THR GLU          
SEQRES  18 A  762  THR ASP ASN ASP PRO SER CYS VAL HIS PRO ILE ILE LYS          
SEQRES  19 A  762  ARG ARG GLN CYS ARG PRO GLU ILE ARG MET TRP GLN THR          
SEQRES  20 A  762  ARG GLU LYS ALA LYS PHE SER ASP GLY GLU LYS CYS ARG          
SEQRES  21 A  762  ARG GLU ALA PHE ARG ARG LEU GLY ASN GLY VAL SER ASP          
SEQRES  22 A  762  ASP LEU SER SER GLU GLU ASP GLY GLU ALA ARG THR GLN          
SEQRES  23 A  762  MET ILE LEU LEU ARG ARG SER VAL GLU GLY ALA SER SER          
SEQRES  24 A  762  ASP ASN GLY CYS GLU VAL LYS ASN ARG LYS SER ILE LEU          
SEQRES  25 A  762  SER ARG HIS LEU ASN SER GLN VAL LYS LYS THR THR THR          
SEQRES  26 A  762  ARG TRP CYS HIS ILE VAL ARG ASP SER ASP SER LEU ALA          
SEQRES  27 A  762  GLU SER GLU PHE GLU SER ALA ALA PHE SER GLN GLY SER          
SEQRES  28 A  762  ARG SER GLY VAL SER GLY GLY SER ARG SER LEU ASN MET          
SEQRES  29 A  762  SER ARG ARG ASP SER GLU SER THR ARG HIS ASP SER GLU          
SEQRES  30 A  762  THR GLU ASP MET LEU TRP ASP ASP LEU LEU HIS GLY PRO          
SEQRES  31 A  762  GLU CYS ARG SER SER VAL THR SER ASP SER GLU GLY ALA          
SEQRES  32 A  762  HIS VAL ASN THR LEU HIS SER GLY THR LYS ARG ASP PRO          
SEQRES  33 A  762  LYS GLU ASP VAL PHE GLN GLN ASN HIS LEU PHE TRP LEU          
SEQRES  34 A  762  GLN ASN SER SER PRO SER SER ASP ARG VAL SER ALA ILE          
SEQRES  35 A  762  ILE TRP GLU GLY ASN GLU CYS LYS LYS MET ASP MET SER          
SEQRES  36 A  762  VAL LEU GLU ILE SER GLY ILE ILE MET SER ARG VAL ASN          
SEQRES  37 A  762  ALA TYR GLN GLN GLY VAL GLY TYR GLN MET LEU GLY ASN          
SEQRES  38 A  762  VAL VAL THR ILE GLY LEU ALA PHE PHE PRO PHE LEU HIS          
SEQRES  39 A  762  ARG LEU PHE ARG GLU LYS SER LEU ASP GLN LEU LYS SER          
SEQRES  40 A  762  ILE SER ALA GLU GLU ILE LEU THR LEU PHE CYS GLY ALA          
SEQRES  41 A  762  PRO PRO VAL THR PRO ILE ILE VAL LEU SER ILE ILE ASN          
SEQRES  42 A  762  PHE PHE GLU ARG LEU CYS LEU THR TRP MET PHE PHE PHE          
SEQRES  43 A  762  MET MET CYS VAL ALA GLU ARG THR TYR LYS GLN ARG PHE          
SEQRES  44 A  762  LEU PHE ALA LYS LEU PHE SER HIS ILE THR SER ALA ARG          
SEQRES  45 A  762  LYS ALA ARG LYS TYR GLU ILE PRO HIS PHE ARG LEU LYS          
SEQRES  46 A  762  LYS VAL GLU ASN ILE LYS ILE TRP LEU SER LEU ARG SER          
SEQRES  47 A  762  TYR LEU LYS ARG ARG GLY PRO GLN ARG SER VAL ASP VAL          
SEQRES  48 A  762  VAL VAL SER SER VAL PHE LEU LEU THR LEU SER ILE ALA          
SEQRES  49 A  762  PHE ILE CYS CYS ALA GLN VAL LEU GLN GLY HIS LYS THR          
SEQRES  50 A  762  PHE LEU ASN ASP ALA TYR ASN TRP GLU PHE LEU ILE TRP          
SEQRES  51 A  762  GLU THR ALA LEU LEU LEU PHE LEU LEU ARG LEU ALA SER          
SEQRES  52 A  762  LEU GLY SER GLU THR ASN LYS LYS TYR SER ASN VAL SER          
SEQRES  53 A  762  ILE LEU LEU THR GLU GLN ILE ASN LEU TYR LEU LYS MET          
SEQRES  54 A  762  GLU LYS LYS PRO ASN LYS LYS GLU GLN LEU THR LEU VAL          
SEQRES  55 A  762  ASN ASN VAL LEU LYS LEU SER THR LYS LEU LEU LYS GLU          
SEQRES  56 A  762  LEU ASP THR PRO PHE ARG LEU TYR GLY LEU THR MET ASN          
SEQRES  57 A  762  PRO LEU ILE TYR ASN ILE THR ARG VAL VAL ILE LEU SER          
SEQRES  58 A  762  ALA VAL SER GLY VAL ILE SER ASP LEU LEU GLY PHE ASN          
SEQRES  59 A  762  ILE ARG LEU TRP LYS ILE LYS SER                              
CRYST1    1.000    1.000    1.000  90.00  90.00  90.00 P 1           1          
ORIGX1      1.000000  0.000000  0.000000        0.00000                         
ORIGX2      0.000000  1.000000  0.000000        0.00000                         
ORIGX3      0.000000  0.000000  1.000000        0.00000                         
SCALE1      1.000000  0.000000  0.000000        0.00000                         
SCALE2      0.000000  1.000000  0.000000        0.00000                         
SCALE3      0.000000  0.000000  1.000000        0.00000                         
MODEL        1                                                                  
ATOM      1  N   MET A   1      12.085  16.604   6.354  1.00 48.67           N  
ATOM      2  CA  MET A   1      11.433  15.891   5.229  1.00 48.67           C  
ATOM      3  C   MET A   1      10.201  15.116   5.690  1.00 48.67           C  
ATOM      4  CB  MET A   1      12.422  15.046   4.416  1.00 48.67           C  
ATOM      5  O   MET A   1       9.108  15.569   5.383  1.00 48.67           O  
ATOM      6  CG  MET A   1      13.316  15.979   3.589  1.00 48.67           C  
ATOM      7  SD  MET A   1      14.643  15.133   2.714  1.00 48.67           S  
ATOM      8  CE  MET A   1      15.242  16.476   1.650  1.00 48.67           C  
ATOM      9  N   ALA A   2      10.334  14.048   6.489  1.00 51.23           N  
ATOM     10  CA  ALA A   2       9.223  13.148   6.857  1.00 51.23           C  
ATOM     11  C   ALA A   2       7.985  13.771   7.555  1.00 51.23           C  
ATOM     12  CB  ALA A   2       9.811  12.021   7.717  1.00 51.23           C  
ATOM     13  O   ALA A   2       6.962  13.101   7.666  1.00 51.23           O  
ATOM     14  N   SER A   3       8.044  15.018   8.035  1.00 60.40           N  
ATOM     15  CA  SER A   3       6.870  15.819   8.424  1.00 60.40           C  
ATOM     16  C   SER A   3       6.025  16.176   7.196  1.00 60.40           C  
ATOM     17  CB  SER A   3       7.330  17.097   9.148  1.00 60.40           C  
ATOM     18  O   SER A   3       4.915  15.677   7.031  1.00 60.40           O  
ATOM     19  OG  SER A   3       8.454  17.676   8.487  1.00 60.40           O  
ATOM     20  N   ASN A   4       6.620  16.936   6.276  1.00 70.34           N  
ATOM     21  CA  ASN A   4       5.982  17.518   5.099  1.00 70.34           C  
ATOM     22  C   ASN A   4       5.378  16.442   4.180  1.00 70.34           C  
ATOM     23  CB  ASN A   4       7.025  18.354   4.321  1.00 70.34           C  
ATOM     24  O   ASN A   4       4.374  16.682   3.519  1.00 70.34           O  
ATOM     25  CG  ASN A   4       7.783  19.418   5.112  1.00 70.34           C  
ATOM     26  ND2 ASN A   4       8.336  20.396   4.435  1.00 70.34           N  
ATOM     27  OD1 ASN A   4       7.979  19.355   6.317  1.00 70.34           O  
ATOM     28  N   GLU A   5       5.960  15.241   4.151  1.00 67.77           N  
ATOM     29  CA  GLU A   5       5.427  14.084   3.418  1.00 67.77           C  
ATOM     30  C   GLU A   5       4.137  13.524   4.042  1.00 67.77           C  
ATOM     31  CB  GLU A   5       6.467  12.965   3.432  1.00 67.77           C  
ATOM     32  O   GLU A   5       3.200  13.159   3.330  1.00 67.77           O  
ATOM     33  CG  GLU A   5       7.794  13.317   2.742  1.00 67.77           C  
ATOM     34  CD  GLU A   5       8.831  12.202   2.929  1.00 67.77           C  
ATOM     35  OE1 GLU A   5       9.798  12.172   2.148  1.00 67.77           O  
ATOM     36  OE2 GLU A   5       8.662  11.395   3.875  1.00 67.77           O  
ATOM     37  N   ARG A   6       4.051  13.471   5.380  1.00 73.94           N  
ATOM     38  CA  ARG A   6       2.819  13.085   6.093  1.00 73.94           C  
ATOM     39  C   ARG A   6       1.730  14.130   5.865  1.00 73.94           C  
ATOM     40  CB  ARG A   6       3.084  12.910   7.597  1.00 73.94           C  
ATOM     41  O   ARG A   6       0.576  13.759   5.643  1.00 73.94           O  
ATOM     42  CG  ARG A   6       4.051  11.762   7.925  1.00 73.94           C  
ATOM     43  CD  ARG A   6       4.539  11.896   9.375  1.00 73.94           C  
ATOM     44  NE  ARG A   6       5.693  11.019   9.648  1.00 73.94           N  
ATOM     45  NH1 ARG A   6       5.721  11.247  11.934  1.00 73.94           N  
ATOM     46  NH2 ARG A   6       7.285  10.014  10.932  1.00 73.94           N  
ATOM     47  CZ  ARG A   6       6.223  10.763  10.831  1.00 73.94           C  
ATOM     48  N   ASP A   7       2.109  15.403   5.840  1.00 80.84           N  
ATOM     49  CA  ASP A   7       1.209  16.517   5.548  1.00 80.84           C  
ATOM     50  C   ASP A   7       0.725  16.473   4.088  1.00 80.84           C  
ATOM     51  CB  ASP A   7       1.897  17.846   5.896  1.00 80.84           C  
ATOM     52  O   ASP A   7      -0.473  16.570   3.840  1.00 80.84           O  
ATOM     53  CG  ASP A   7       2.365  17.908   7.356  1.00 80.84           C  
ATOM     54  OD1 ASP A   7       1.662  17.336   8.222  1.00 80.84           O  
ATOM     55  OD2 ASP A   7       3.441  18.504   7.584  1.00 80.84           O  
ATOM     56  N   ALA A   8       1.609  16.208   3.120  1.00 82.83           N  
ATOM     57  CA  ALA A   8       1.252  16.054   1.707  1.00 82.83           C  
ATOM     58  C   ALA A   8       0.308  14.864   1.462  1.00 82.83           C  
ATOM     59  CB  ALA A   8       2.541  15.915   0.886  1.00 82.83           C  
ATOM     60  O   ALA A   8      -0.703  15.003   0.769  1.00 82.83           O  
ATOM     61  N   ILE A   9       0.594  13.702   2.061  1.00 81.03           N  
ATOM     62  CA  ILE A   9      -0.245  12.505   1.919  1.00 81.03           C  
ATOM     63  C   ILE A   9      -1.602  12.704   2.604  1.00 81.03           C  
ATOM     64  CB  ILE A   9       0.503  11.252   2.427  1.00 81.03           C  
ATOM     65  O   ILE A   9      -2.623  12.354   2.019  1.00 81.03           O  
ATOM     66  CG1 ILE A   9       1.679  10.919   1.483  1.00 81.03           C  
ATOM     67  CG2 ILE A   9      -0.439  10.036   2.512  1.00 81.03           C  
ATOM     68  CD1 ILE A   9       2.701   9.927   2.049  1.00 81.03           C  
ATOM     69  N   SER A  10      -1.654  13.296   3.802  1.00 81.27           N  
ATOM     70  CA  SER A  10      -2.927  13.561   4.494  1.00 81.27           C  
ATOM     71  C   SER A  10      -3.745  14.675   3.824  1.00 81.27           C  
ATOM     72  CB  SER A  10      -2.701  13.853   5.979  1.00 81.27           C  
ATOM     73  O   SER A  10      -4.968  14.556   3.729  1.00 81.27           O  
ATOM     74  OG  SER A  10      -1.905  15.000   6.165  1.00 81.27           O  
ATOM     75  N   TRP A  11      -3.098  15.704   3.264  1.00 81.93           N  
ATOM     76  CA  TRP A  11      -3.735  16.703   2.401  1.00 81.93           C  
ATOM     77  C   TRP A  11      -4.360  16.051   1.167  1.00 81.93           C  
ATOM     78  CB  TRP A  11      -2.714  17.769   1.977  1.00 81.93           C  
ATOM     79  O   TRP A  11      -5.533  16.288   0.873  1.00 81.93           O  
ATOM     80  CG  TRP A  11      -3.239  18.793   1.013  1.00 81.93           C  
ATOM     81  CD1 TRP A  11      -3.824  19.959   1.361  1.00 81.93           C  
ATOM     82  CD2 TRP A  11      -3.241  18.768  -0.452  1.00 81.93           C  
ATOM     83  CE2 TRP A  11      -3.885  19.953  -0.921  1.00 81.93           C  
ATOM     84  CE3 TRP A  11      -2.749  17.882  -1.437  1.00 81.93           C  
ATOM     85  NE1 TRP A  11      -4.208  20.646   0.226  1.00 81.93           N  
ATOM     86  CH2 TRP A  11      -3.555  19.328  -3.237  1.00 81.93           C  
ATOM     87  CZ2 TRP A  11      -4.054  20.235  -2.286  1.00 81.93           C  
ATOM     88  CZ3 TRP A  11      -2.902  18.158  -2.811  1.00 81.93           C  
ATOM     89  N   TYR A  12      -3.613  15.187   0.475  1.00 81.56           N  
ATOM     90  CA  TYR A  12      -4.106  14.520  -0.724  1.00 81.56           C  
ATOM     91  C   TYR A  12      -5.216  13.510  -0.403  1.00 81.56           C  
ATOM     92  CB  TYR A  12      -2.940  13.881  -1.480  1.00 81.56           C  
ATOM     93  O   TYR A  12      -6.247  13.506  -1.073  1.00 81.56           O  
ATOM     94  CG  TYR A  12      -3.377  13.376  -2.835  1.00 81.56           C  
ATOM     95  CD1 TYR A  12      -3.663  12.014  -3.011  1.00 81.56           C  
ATOM     96  CD2 TYR A  12      -3.556  14.278  -3.901  1.00 81.56           C  
ATOM     97  CE1 TYR A  12      -4.123  11.549  -4.253  1.00 81.56           C  
ATOM     98  CE2 TYR A  12      -4.035  13.819  -5.143  1.00 81.56           C  
ATOM     99  OH  TYR A  12      -4.837  12.016  -6.500  1.00 81.56           O  
ATOM    100  CZ  TYR A  12      -4.330  12.451  -5.318  1.00 81.56           C  
ATOM    101  N   GLN A  13      -5.081  12.742   0.683  1.00 81.92           N  
ATOM    102  CA  GLN A  13      -6.129  11.858   1.200  1.00 81.92           C  
ATOM    103  C   GLN A  13      -7.412  12.641   1.536  1.00 81.92           C  
ATOM    104  CB  GLN A  13      -5.600  11.120   2.443  1.00 81.92           C  
ATOM    105  O   GLN A  13      -8.509  12.204   1.190  1.00 81.92           O  
ATOM    106  CG  GLN A  13      -6.480   9.918   2.811  1.00 81.92           C  
ATOM    107  CD  GLN A  13      -6.265   9.393   4.229  1.00 81.92           C  
ATOM    108  NE2 GLN A  13      -7.037   8.402   4.609  1.00 81.92           N  
ATOM    109  OE1 GLN A  13      -5.465   9.879   5.013  1.00 81.92           O  
ATOM    110  N   LYS A  14      -7.293  13.830   2.145  1.00 82.49           N  
ATOM    111  CA  LYS A  14      -8.427  14.726   2.426  1.00 82.49           C  
ATOM    112  C   LYS A  14      -9.039  15.310   1.148  1.00 82.49           C  
ATOM    113  CB  LYS A  14      -7.970  15.817   3.409  1.00 82.49           C  
ATOM    114  O   LYS A  14     -10.263  15.398   1.057  1.00 82.49           O  
ATOM    115  CG  LYS A  14      -9.129  16.722   3.856  1.00 82.49           C  
ATOM    116  CD  LYS A  14      -8.669  17.725   4.920  1.00 82.49           C  
ATOM    117  CE  LYS A  14      -9.859  18.586   5.360  1.00 82.49           C  
ATOM    118  NZ  LYS A  14      -9.479  19.541   6.429  1.00 82.49           N  
ATOM    119  N   LYS A  15      -8.223  15.663   0.147  1.00 81.43           N  
ATOM    120  CA  LYS A  15      -8.695  16.130  -1.168  1.00 81.43           C  
ATOM    121  C   LYS A  15      -9.461  15.024  -1.908  1.00 81.43           C  
ATOM    122  CB  LYS A  15      -7.513  16.694  -1.985  1.00 81.43           C  
ATOM    123  O   LYS A  15     -10.560  15.267  -2.396  1.00 81.43           O  
ATOM    124  CG  LYS A  15      -8.047  17.428  -3.223  1.00 81.43           C  
ATOM    125  CD  LYS A  15      -6.977  18.059  -4.128  1.00 81.43           C  
ATOM    126  CE  LYS A  15      -7.766  18.695  -5.280  1.00 81.43           C  
ATOM    127  NZ  LYS A  15      -6.965  19.093  -6.460  1.00 81.43           N  
ATOM    128  N   ILE A  16      -8.935  13.799  -1.904  1.00 76.79           N  
ATOM    129  CA  ILE A  16      -9.619  12.593  -2.391  1.00 76.79           C  
ATOM    130  C   ILE A  16     -10.908  12.306  -1.602  1.00 76.79           C  
ATOM    131  CB  ILE A  16      -8.609  11.414  -2.417  1.00 76.79           C  
ATOM    132  O   ILE A  16     -11.921  11.941  -2.200  1.00 76.79           O  
ATOM    133  CG1 ILE A  16      -7.866  11.447  -3.774  1.00 76.79           C  
ATOM    134  CG2 ILE A  16      -9.280  10.059  -2.178  1.00 76.79           C  
ATOM    135  CD1 ILE A  16      -7.065  10.185  -4.118  1.00 76.79           C  
ATOM    136  N   GLY A  17     -10.899  12.532  -0.285  1.00 72.67           N  
ATOM    137  CA  GLY A  17     -12.089  12.510   0.566  1.00 72.67           C  
ATOM    138  C   GLY A  17     -13.181  13.434   0.037  1.00 72.67           C  
ATOM    139  O   GLY A  17     -14.283  12.972  -0.230  1.00 72.67           O  
ATOM    140  N   ALA A  18     -12.859  14.706  -0.215  1.00 72.99           N  
ATOM    141  CA  ALA A  18     -13.808  15.699  -0.722  1.00 72.99           C  
ATOM    142  C   ALA A  18     -14.436  15.342  -2.090  1.00 72.99           C  
ATOM    143  CB  ALA A  18     -13.098  17.058  -0.761  1.00 72.99           C  
ATOM    144  O   ALA A  18     -15.561  15.774  -2.365  1.00 72.99           O  
ATOM    145  N   TYR A  19     -13.761  14.539  -2.928  1.00 68.99           N  
ATOM    146  CA  TYR A  19     -14.314  14.033  -4.195  1.00 68.99           C  
ATOM    147  C   TYR A  19     -15.316  12.880  -4.026  1.00 68.99           C  
ATOM    148  CB  TYR A  19     -13.195  13.632  -5.169  1.00 68.99           C  
ATOM    149  O   TYR A  19     -16.279  12.830  -4.790  1.00 68.99           O  
ATOM    150  CG  TYR A  19     -12.350  14.781  -5.692  1.00 68.99           C  
ATOM    151  CD1 TYR A  19     -12.963  15.894  -6.305  1.00 68.99           C  
ATOM    152  CD2 TYR A  19     -10.947  14.713  -5.615  1.00 68.99           C  
ATOM    153  CE1 TYR A  19     -12.182  16.955  -6.797  1.00 68.99           C  
ATOM    154  CE2 TYR A  19     -10.159  15.766  -6.110  1.00 68.99           C  
ATOM    155  OH  TYR A  19     -10.011  17.900  -7.166  1.00 68.99           O  
ATOM    156  CZ  TYR A  19     -10.778  16.890  -6.692  1.00 68.99           C  
ATOM    157  N   ASP A  20     -15.138  11.993  -3.039  1.00 70.60           N  
ATOM    158  CA  ASP A  20     -16.117  10.935  -2.695  1.00 70.60           C  
ATOM    159  C   ASP A  20     -17.222  11.448  -1.742  1.00 70.60           C  
ATOM    160  CB  ASP A  20     -15.367   9.717  -2.106  1.00 70.60           C  
ATOM    161  O   ASP A  20     -18.262  10.809  -1.582  1.00 70.60           O  
ATOM    162  CG  ASP A  20     -16.193   8.413  -2.038  1.00 70.60           C  
ATOM    163  OD1 ASP A  20     -16.905   8.105  -3.017  1.00 70.60           O  
ATOM    164  OD2 ASP A  20     -16.031   7.636  -1.057  1.00 70.60           O  
ATOM    165  N   GLN A  21     -17.014  12.615  -1.116  1.00 67.14           N  
ATOM    166  CA  GLN A  21     -17.850  13.118  -0.026  1.00 67.14           C  
ATOM    167  C   GLN A  21     -19.289  13.427  -0.463  1.00 67.14           C  
ATOM    168  CB  GLN A  21     -17.197  14.348   0.624  1.00 67.14           C  
ATOM    169  O   GLN A  21     -19.558  14.391  -1.195  1.00 67.14           O  
ATOM    170  CG  GLN A  21     -17.819  14.633   1.996  1.00 67.14           C  
ATOM    171  CD  GLN A  21     -17.340  15.936   2.627  1.00 67.14           C  
ATOM    172  NE2 GLN A  21     -17.357  16.003   3.937  1.00 67.14           N  
ATOM    173  OE1 GLN A  21     -17.010  16.903   1.951  1.00 67.14           O  
ATOM    174  N   GLN A  22     -20.232  12.651   0.066  1.00 66.93           N  
ATOM    175  CA  GLN A  22     -21.663  12.815  -0.181  1.00 66.93           C  
ATOM    176  C   GLN A  22     -22.297  13.977   0.601  1.00 66.93           C  
ATOM    177  CB  GLN A  22     -22.388  11.492   0.112  1.00 66.93           C  
ATOM    178  O   GLN A  22     -21.709  14.556   1.517  1.00 66.93           O  
ATOM    179  CG  GLN A  22     -22.193  10.442  -1.000  1.00 66.93           C  
ATOM    180  CD  GLN A  22     -23.493   9.710  -1.334  1.00 66.93           C  
ATOM    181  NE2 GLN A  22     -23.680   9.268  -2.557  1.00 66.93           N  
ATOM    182  OE1 GLN A  22     -24.393   9.563  -0.529  1.00 66.93           O  
ATOM    183  N   ILE A  23     -23.544  14.300   0.242  1.00 56.68           N  
ATOM    184  CA  ILE A  23     -24.375  15.316   0.906  1.00 56.68           C  
ATOM    185  C   ILE A  23     -24.552  14.993   2.399  1.00 56.68           C  
ATOM    186  CB  ILE A  23     -25.729  15.447   0.161  1.00 56.68           C  
ATOM    187  O   ILE A  23     -24.465  15.902   3.221  1.00 56.68           O  
ATOM    188  CG1 ILE A  23     -25.491  15.966  -1.280  1.00 56.68           C  
ATOM    189  CG2 ILE A  23     -26.698  16.386   0.904  1.00 56.68           C  
ATOM    190  CD1 ILE A  23     -26.689  15.782  -2.217  1.00 56.68           C  
ATOM    191  N   TRP A  24     -24.713  13.717   2.776  1.00 62.04           N  
ATOM    192  CA  TRP A  24     -24.847  13.326   4.185  1.00 62.04           C  
ATOM    193  C   TRP A  24     -23.564  13.579   4.994  1.00 62.04           C  
ATOM    194  CB  TRP A  24     -25.362  11.882   4.295  1.00 62.04           C  
ATOM    195  O   TRP A  24     -23.638  14.165   6.072  1.00 62.04           O  
ATOM    196  CG  TRP A  24     -24.437  10.785   3.854  1.00 62.04           C  
ATOM    197  CD1 TRP A  24     -24.471  10.144   2.663  1.00 62.04           C  
ATOM    198  CD2 TRP A  24     -23.388  10.118   4.625  1.00 62.04           C  
ATOM    199  CE2 TRP A  24     -22.799   9.102   3.814  1.00 62.04           C  
ATOM    200  CE3 TRP A  24     -22.888  10.261   5.938  1.00 62.04           C  
ATOM    201  NE1 TRP A  24     -23.502   9.162   2.630  1.00 62.04           N  
ATOM    202  CH2 TRP A  24     -21.277   8.456   5.582  1.00 62.04           C  
ATOM    203  CZ2 TRP A  24     -21.755   8.286   4.272  1.00 62.04           C  
ATOM    204  CZ3 TRP A  24     -21.847   9.438   6.411  1.00 62.04           C  
ATOM    205  N   GLU A  25     -22.379  13.251   4.461  1.00 65.57           N  
ATOM    206  CA  GLU A  25     -21.099  13.581   5.112  1.00 65.57           C  
ATOM    207  C   GLU A  25     -20.916  15.105   5.241  1.00 65.57           C  
ATOM    208  CB  GLU A  25     -19.905  12.945   4.367  1.00 65.57           C  
ATOM    209  O   GLU A  25     -20.565  15.588   6.318  1.00 65.57           O  
ATOM    210  CG  GLU A  25     -19.787  11.425   4.586  1.00 65.57           C  
ATOM    211  CD  GLU A  25     -18.509  10.812   3.979  1.00 65.57           C  
ATOM    212  OE1 GLU A  25     -17.827  10.006   4.668  1.00 65.57           O  
ATOM    213  OE2 GLU A  25     -18.207  11.162   2.816  1.00 65.57           O  
ATOM    214  N   LYS A  26     -21.242  15.876   4.191  1.00 65.42           N  
ATOM    215  CA  LYS A  26     -21.178  17.352   4.194  1.00 65.42           C  
ATOM    216  C   LYS A  26     -22.118  17.978   5.230  1.00 65.42           C  
ATOM    217  CB  LYS A  26     -21.464  17.884   2.774  1.00 65.42           C  
ATOM    218  O   LYS A  26     -21.719  18.899   5.941  1.00 65.42           O  
ATOM    219  CG  LYS A  26     -20.232  17.679   1.882  1.00 65.42           C  
ATOM    220  CD  LYS A  26     -20.480  17.803   0.374  1.00 65.42           C  
ATOM    221  CE  LYS A  26     -19.119  17.648  -0.326  1.00 65.42           C  
ATOM    222  NZ  LYS A  26     -19.218  17.090  -1.696  1.00 65.42           N  
ATOM    223  N   SER A  27     -23.345  17.473   5.354  1.00 62.66           N  
ATOM    224  CA  SER A  27     -24.329  17.939   6.342  1.00 62.66           C  
ATOM    225  C   SER A  27     -23.940  17.590   7.780  1.00 62.66           C  
ATOM    226  CB  SER A  27     -25.700  17.342   6.030  1.00 62.66           C  
ATOM    227  O   SER A  27     -24.151  18.410   8.677  1.00 62.66           O  
ATOM    228  OG  SER A  27     -26.222  17.939   4.861  1.00 62.66           O  
ATOM    229  N   ILE A  28     -23.328  16.425   8.018  1.00 64.01           N  
ATOM    230  CA  ILE A  28     -22.832  16.046   9.351  1.00 64.01           C  
ATOM    231  C   ILE A  28     -21.611  16.885   9.729  1.00 64.01           C  
ATOM    232  CB  ILE A  28     -22.558  14.531   9.441  1.00 64.01           C  
ATOM    233  O   ILE A  28     -21.582  17.424  10.832  1.00 64.01           O  
ATOM    234  CG1 ILE A  28     -23.898  13.769   9.339  1.00 64.01           C  
ATOM    235  CG2 ILE A  28     -21.839  14.163  10.757  1.00 64.01           C  
ATOM    236  CD1 ILE A  28     -23.703  12.261   9.180  1.00 64.01           C  
ATOM    237  N   GLU A  29     -20.646  17.082   8.828  1.00 64.89           N  
ATOM    238  CA  GLU A  29     -19.507  17.974   9.090  1.00 64.89           C  
ATOM    239  C   GLU A  29     -19.966  19.418   9.318  1.00 64.89           C  
ATOM    240  CB  GLU A  29     -18.478  17.896   7.952  1.00 64.89           C  
ATOM    241  O   GLU A  29     -19.507  20.068  10.254  1.00 64.89           O  
ATOM    242  CG  GLU A  29     -17.694  16.579   8.042  1.00 64.89           C  
ATOM    243  CD  GLU A  29     -16.596  16.420   6.984  1.00 64.89           C  
ATOM    244  OE1 GLU A  29     -15.970  15.333   7.006  1.00 64.89           O  
ATOM    245  OE2 GLU A  29     -16.382  17.346   6.164  1.00 64.89           O  
ATOM    246  N   GLN A  30     -20.947  19.909   8.555  1.00 59.72           N  
ATOM    247  CA  GLN A  30     -21.518  21.234   8.787  1.00 59.72           C  
ATOM    248  C   GLN A  30     -22.275  21.329  10.128  1.00 59.72           C  
ATOM    249  CB  GLN A  30     -22.394  21.629   7.588  1.00 59.72           C  
ATOM    250  O   GLN A  30     -22.246  22.383  10.764  1.00 59.72           O  
ATOM    251  CG  GLN A  30     -22.714  23.124   7.645  1.00 59.72           C  
ATOM    252  CD  GLN A  30     -23.584  23.598   6.492  1.00 59.72           C  
ATOM    253  NE2 GLN A  30     -23.019  23.982   5.373  1.00 59.72           N  
ATOM    254  OE1 GLN A  30     -24.785  23.763   6.633  1.00 59.72           O  
ATOM    255  N   THR A  31     -22.911  20.246  10.584  1.00 60.63           N  
ATOM    256  CA  THR A  31     -23.549  20.159  11.912  1.00 60.63           C  
ATOM    257  C   THR A  31     -22.508  20.132  13.036  1.00 60.63           C  
ATOM    258  CB  THR A  31     -24.476  18.935  11.988  1.00 60.63           C  
ATOM    259  O   THR A  31     -22.661  20.844  14.026  1.00 60.63           O  
ATOM    260  CG2 THR A  31     -25.187  18.800  13.336  1.00 60.63           C  
ATOM    261  OG1 THR A  31     -25.462  19.067  10.989  1.00 60.63           O  
ATOM    262  N   GLN A  32     -21.408  19.391  12.865  1.00 58.86           N  
ATOM    263  CA  GLN A  32     -20.292  19.363  13.817  1.00 58.86           C  
ATOM    264  C   GLN A  32     -19.591  20.730  13.915  1.00 58.86           C  
ATOM    265  CB  GLN A  32     -19.307  18.232  13.448  1.00 58.86           C  
ATOM    266  O   GLN A  32     -19.327  21.197  15.018  1.00 58.86           O  
ATOM    267  CG  GLN A  32     -19.894  16.847  13.780  1.00 58.86           C  
ATOM    268  CD  GLN A  32     -18.959  15.661  13.521  1.00 58.86           C  
ATOM    269  NE2 GLN A  32     -19.175  14.557  14.205  1.00 58.86           N  
ATOM    270  OE1 GLN A  32     -18.044  15.670  12.710  1.00 58.86           O  
ATOM    271  N   ILE A  33     -19.357  21.413  12.787  1.00 56.70           N  
ATOM    272  CA  ILE A  33     -18.696  22.731  12.739  1.00 56.70           C  
ATOM    273  C   ILE A  33     -19.568  23.849  13.336  1.00 56.70           C  
ATOM    274  CB  ILE A  33     -18.265  23.041  11.283  1.00 56.70           C  
ATOM    275  O   ILE A  33     -19.039  24.765  13.962  1.00 56.70           O  
ATOM    276  CG1 ILE A  33     -17.098  22.111  10.871  1.00 56.70           C  
ATOM    277  CG2 ILE A  33     -17.843  24.512  11.087  1.00 56.70           C  
ATOM    278  CD1 ILE A  33     -16.840  22.069   9.358  1.00 56.70           C  
ATOM    279  N   LYS A  34     -20.895  23.802  13.157  1.00 47.89           N  
ATOM    280  CA  LYS A  34     -21.817  24.808  13.723  1.00 47.89           C  
ATOM    281  C   LYS A  34     -22.137  24.581  15.206  1.00 47.89           C  
ATOM    282  CB  LYS A  34     -23.104  24.855  12.886  1.00 47.89           C  
ATOM    283  O   LYS A  34     -22.603  25.507  15.868  1.00 47.89           O  
ATOM    284  CG  LYS A  34     -22.856  25.515  11.520  1.00 47.89           C  
ATOM    285  CD  LYS A  34     -24.097  25.409  10.630  1.00 47.89           C  
ATOM    286  CE  LYS A  34     -23.819  26.094   9.289  1.00 47.89           C  
ATOM    287  NZ  LYS A  34     -24.939  25.898   8.336  1.00 47.89           N  
ATOM    288  N   GLY A  35     -21.899  23.371  15.716  1.00 44.48           N  
ATOM    289  CA  GLY A  35     -22.392  22.917  17.015  1.00 44.48           C  
ATOM    290  C   GLY A  35     -23.918  22.743  17.036  1.00 44.48           C  
ATOM    291  O   GLY A  35     -24.633  23.198  16.142  1.00 44.48           O  
ATOM    292  N   LEU A  36     -24.449  22.104  18.085  1.00 45.85           N  
ATOM    293  CA  LEU A  36     -25.895  21.896  18.262  1.00 45.85           C  
ATOM    294  C   LEU A  36     -26.623  23.172  18.742  1.00 45.85           C  
ATOM    295  CB  LEU A  36     -26.183  20.666  19.158  1.00 45.85           C  
ATOM    296  O   LEU A  36     -27.339  23.152  19.741  1.00 45.85           O  
ATOM    297  CG  LEU A  36     -26.024  19.300  18.461  1.00 45.85           C  
ATOM    298  CD1 LEU A  36     -24.596  18.762  18.550  1.00 45.85           C  
ATOM    299  CD2 LEU A  36     -26.959  18.274  19.105  1.00 45.85           C  
ATOM    300  N   LYS A  37     -26.438  24.308  18.055  1.00 37.98           N  
ATOM    301  CA  LYS A  37     -27.134  25.565  18.373  1.00 37.98           C  
ATOM    302  C   LYS A  37     -27.878  26.142  17.164  1.00 37.98           C  
ATOM    303  CB  LYS A  37     -26.188  26.571  19.064  1.00 37.98           C  
ATOM    304  O   LYS A  37     -27.296  26.446  16.129  1.00 37.98           O  
ATOM    305  CG  LYS A  37     -25.786  26.061  20.464  1.00 37.98           C  
ATOM    306  CD  LYS A  37     -25.098  27.112  21.348  1.00 37.98           C  
ATOM    307  CE  LYS A  37     -24.850  26.498  22.736  1.00 37.98           C  
ATOM    308  NZ  LYS A  37     -24.317  27.480  23.715  1.00 37.98           N  
ATOM    309  N   ASN A  38     -29.176  26.360  17.378  1.00 38.90           N  
ATOM    310  CA  ASN A  38     -30.088  27.210  16.606  1.00 38.90           C  
ATOM    311  C   ASN A  38     -30.466  26.746  15.182  1.00 38.90           C  
ATOM    312  CB  ASN A  38     -29.590  28.673  16.653  1.00 38.90           C  
ATOM    313  O   ASN A  38     -30.018  27.333  14.194  1.00 38.90           O  
ATOM    314  CG  ASN A  38     -29.362  29.219  18.054  1.00 38.90           C  
ATOM    315  ND2 ASN A  38     -28.844  30.418  18.166  1.00 38.90           N  
ATOM    316  OD1 ASN A  38     -29.636  28.591  19.061  1.00 38.90           O  
ATOM    317  N   LYS A  39     -31.427  25.808  15.087  1.00 40.11           N  
ATOM    318  CA  LYS A  39     -32.612  25.939  14.199  1.00 40.11           C  
ATOM    319  C   LYS A  39     -33.657  24.826  14.412  1.00 40.11           C  
ATOM    320  CB  LYS A  39     -32.207  25.979  12.704  1.00 40.11           C  
ATOM    321  O   LYS A  39     -33.407  23.702  13.984  1.00 40.11           O  
ATOM    322  CG  LYS A  39     -32.359  27.412  12.168  1.00 40.11           C  
ATOM    323  CD  LYS A  39     -31.547  27.666  10.895  1.00 40.11           C  
ATOM    324  CE  LYS A  39     -31.651  29.165  10.587  1.00 40.11           C  
ATOM    325  NZ  LYS A  39     -30.844  29.566   9.410  1.00 40.11           N  
ATOM    326  N   PRO A  40     -34.846  25.121  14.973  1.00 37.67           N  
ATOM    327  CA  PRO A  40     -36.008  24.257  14.800  1.00 37.67           C  
ATOM    328  C   PRO A  40     -36.578  24.413  13.378  1.00 37.67           C  
ATOM    329  CB  PRO A  40     -37.001  24.698  15.879  1.00 37.67           C  
ATOM    330  O   PRO A  40     -36.573  25.507  12.807  1.00 37.67           O  
ATOM    331  CG  PRO A  40     -36.719  26.195  16.015  1.00 37.67           C  
ATOM    332  CD  PRO A  40     -35.219  26.313  15.730  1.00 37.67           C  
ATOM    333  N   LYS A  41     -37.097  23.323  12.809  1.00 46.38           N  
ATOM    334  CA  LYS A  41     -37.962  23.312  11.619  1.00 46.38           C  
ATOM    335  C   LYS A  41     -39.075  22.281  11.827  1.00 46.38           C  
ATOM    336  CB  LYS A  41     -37.158  23.034  10.335  1.00 46.38           C  
ATOM    337  O   LYS A  41     -38.908  21.365  12.626  1.00 46.38           O  
ATOM    338  CG  LYS A  41     -36.473  24.299   9.786  1.00 46.38           C  
ATOM    339  CD  LYS A  41     -35.997  24.065   8.346  1.00 46.38           C  
ATOM    340  CE  LYS A  41     -35.549  25.369   7.677  1.00 46.38           C  
ATOM    341  NZ  LYS A  41     -35.382  25.173   6.213  1.00 46.38           N  
ATOM    342  N   LYS A  42     -40.220  22.484  11.163  1.00 36.92           N  
ATOM    343  CA  LYS A  42     -41.463  21.732  11.413  1.00 36.92           C  
ATOM    344  C   LYS A  42     -41.276  20.220  11.208  1.00 36.92           C  
ATOM    345  CB  LYS A  42     -42.622  22.283  10.561  1.00 36.92           C  
ATOM    346  O   LYS A  42     -40.548  19.801  10.312  1.00 36.92           O  
ATOM    347  CG  LYS A  42     -43.025  23.716  10.962  1.00 36.92           C  
ATOM    348  CD  LYS A  42     -44.289  24.184  10.219  1.00 36.92           C  
ATOM    349  CE  LYS A  42     -44.746  25.568  10.710  1.00 36.92           C  
ATOM    350  NZ  LYS A  42     -46.051  25.974  10.119  1.00 36.92           N  
ATOM    351  N   MET A  43     -41.931  19.441  12.065  1.00 36.61           N  
ATOM    352  CA  MET A  43     -41.705  18.007  12.242  1.00 36.61           C  
ATOM    353  C   MET A  43     -42.552  17.166  11.275  1.00 36.61           C  
ATOM    354  CB  MET A  43     -41.991  17.673  13.718  1.00 36.61           C  
ATOM    355  O   MET A  43     -43.742  17.425  11.121  1.00 36.61           O  
ATOM    356  CG  MET A  43     -41.371  16.353  14.191  1.00 36.61           C  
ATOM    357  SD  MET A  43     -40.539  16.483  15.801  1.00 36.61           S  
ATOM    358  CE  MET A  43     -41.953  16.661  16.925  1.00 36.61           C  
ATOM    359  N   GLY A  44     -41.943  16.151  10.655  1.00 42.19           N  
ATOM    360  CA  GLY A  44     -42.636  15.085   9.923  1.00 42.19           C  
ATOM    361  C   GLY A  44     -42.592  13.787  10.731  1.00 42.19           C  
ATOM    362  O   GLY A  44     -41.528  13.402  11.216  1.00 42.19           O  
ATOM    363  N   HIS A  45     -43.737  13.128  10.916  1.00 38.12           N  
ATOM    364  CA  HIS A  45     -43.909  12.097  11.946  1.00 38.12           C  
ATOM    365  C   HIS A  45     -43.473  10.686  11.494  1.00 38.12           C  
ATOM    366  CB  HIS A  45     -45.344  12.174  12.496  1.00 38.12           C  
ATOM    367  O   HIS A  45     -44.292   9.779  11.341  1.00 38.12           O  
ATOM    368  CG  HIS A  45     -45.443  11.714  13.928  1.00 38.12           C  
ATOM    369  CD2 HIS A  45     -45.769  12.494  15.005  1.00 38.12           C  
ATOM    370  ND1 HIS A  45     -45.171  10.453  14.408  1.00 38.12           N  
ATOM    371  CE1 HIS A  45     -45.330  10.474  15.744  1.00 38.12           C  
ATOM    372  NE2 HIS A  45     -45.688  11.701  16.151  1.00 38.12           N  
ATOM    373  N   ILE A  46     -42.168  10.479  11.293  1.00 51.20           N  
ATOM    374  CA  ILE A  46     -41.596   9.138  11.076  1.00 51.20           C  
ATOM    375  C   ILE A  46     -41.698   8.343  12.390  1.00 51.20           C  
ATOM    376  CB  ILE A  46     -40.139   9.222  10.555  1.00 51.20           C  
ATOM    377  O   ILE A  46     -41.201   8.799  13.420  1.00 51.20           O  
ATOM    378  CG1 ILE A  46     -40.072  10.033   9.236  1.00 51.20           C  
ATOM    379  CG2 ILE A  46     -39.560   7.807  10.352  1.00 51.20           C  
ATOM    380  CD1 ILE A  46     -38.658  10.235   8.670  1.00 51.20           C  
ATOM    381  N   LYS A  47     -42.340   7.165  12.372  1.00 41.47           N  
ATOM    382  CA  LYS A  47     -42.494   6.311  13.567  1.00 41.47           C  
ATOM    383  C   LYS A  47     -41.115   5.816  14.056  1.00 41.47           C  
ATOM    384  CB  LYS A  47     -43.436   5.123  13.294  1.00 41.47           C  
ATOM    385  O   LYS A  47     -40.392   5.223  13.255  1.00 41.47           O  
ATOM    386  CG  LYS A  47     -44.890   5.559  13.044  1.00 41.47           C  
ATOM    387  CD  LYS A  47     -45.821   4.342  12.918  1.00 41.47           C  
ATOM    388  CE  LYS A  47     -47.275   4.794  12.721  1.00 41.47           C  
ATOM    389  NZ  LYS A  47     -48.212   3.642  12.674  1.00 41.47           N  
ATOM    390  N   PRO A  48     -40.731   6.035  15.329  1.00 53.79           N  
ATOM    391  CA  PRO A  48     -39.374   5.758  15.817  1.00 53.79           C  
ATOM    392  C   PRO A  48     -39.089   4.272  16.105  1.00 53.79           C  
ATOM    393  CB  PRO A  48     -39.239   6.612  17.083  1.00 53.79           C  
ATOM    394  O   PRO A  48     -37.930   3.912  16.342  1.00 53.79           O  
ATOM    395  CG  PRO A  48     -40.663   6.646  17.636  1.00 53.79           C  
ATOM    396  CD  PRO A  48     -41.517   6.688  16.371  1.00 53.79           C  
ATOM    397  N   ASP A  49     -40.129   3.433  16.087  1.00 50.02           N  
ATOM    398  CA  ASP A  49     -40.144   2.076  16.656  1.00 50.02           C  
ATOM    399  C   ASP A  49     -39.566   0.990  15.734  1.00 50.02           C  
ATOM    400  CB  ASP A  49     -41.591   1.720  17.041  1.00 50.02           C  
ATOM    401  O   ASP A  49     -39.297  -0.127  16.178  1.00 50.02           O  
ATOM    402  CG  ASP A  49     -42.288   2.883  17.747  1.00 50.02           C  
ATOM    403  OD1 ASP A  49     -41.791   3.283  18.819  1.00 50.02           O  
ATOM    404  OD2 ASP A  49     -43.212   3.450  17.118  1.00 50.02           O  
ATOM    405  N   LEU A  50     -39.369   1.293  14.445  1.00 57.88           N  
ATOM    406  CA  LEU A  50     -38.887   0.332  13.453  1.00 57.88           C  
ATOM    407  C   LEU A  50     -37.384   0.502  13.184  1.00 57.88           C  
ATOM    408  CB  LEU A  50     -39.727   0.387  12.161  1.00 57.88           C  
ATOM    409  O   LEU A  50     -36.884   1.608  12.970  1.00 57.88           O  
ATOM    410  CG  LEU A  50     -41.184  -0.097  12.338  1.00 57.88           C  
ATOM    411  CD1 LEU A  50     -42.149   1.040  12.695  1.00 57.88           C  
ATOM    412  CD2 LEU A  50     -41.694  -0.732  11.043  1.00 57.88           C  
ATOM    413  N   ILE A  51     -36.662  -0.622  13.145  1.00 59.26           N  
ATOM    414  CA  ILE A  51     -35.284  -0.671  12.645  1.00 59.26           C  
ATOM    415  C   ILE A  51     -35.349  -0.862  11.129  1.00 59.26           C  
ATOM    416  CB  ILE A  51     -34.438  -1.772  13.329  1.00 59.26           C  
ATOM    417  O   ILE A  51     -35.700  -1.937  10.650  1.00 59.26           O  
ATOM    418  CG1 ILE A  51     -34.477  -1.642  14.870  1.00 59.26           C  
ATOM    419  CG2 ILE A  51     -32.985  -1.684  12.817  1.00 59.26           C  
ATOM    420  CD1 ILE A  51     -33.690  -2.728  15.619  1.00 59.26           C  
ATOM    421  N   ASP A  52     -35.003   0.185  10.388  1.00 58.78           N  
ATOM    422  CA  ASP A  52     -34.950   0.159   8.928  1.00 58.78           C  
ATOM    423  C   ASP A  52     -33.895  -0.850   8.423  1.00 58.78           C  
ATOM    424  CB  ASP A  52     -34.677   1.592   8.444  1.00 58.78           C  
ATOM    425  O   ASP A  52     -32.753  -0.863   8.895  1.00 58.78           O  
ATOM    426  CG  ASP A  52     -34.874   1.790   6.942  1.00 58.78           C  
ATOM    427  OD1 ASP A  52     -34.894   0.771   6.216  1.00 58.78           O  
ATOM    428  OD2 ASP A  52     -34.954   2.972   6.550  1.00 58.78           O  
ATOM    429  N   VAL A  53     -34.252  -1.674   7.434  1.00 60.29           N  
ATOM    430  CA  VAL A  53     -33.324  -2.596   6.756  1.00 60.29           C  
ATOM    431  C   VAL A  53     -32.172  -1.821   6.115  1.00 60.29           C  
ATOM    432  CB  VAL A  53     -34.067  -3.435   5.694  1.00 60.29           C  
ATOM    433  O   VAL A  53     -31.023  -2.276   6.156  1.00 60.29           O  
ATOM    434  CG1 VAL A  53     -33.124  -4.369   4.920  1.00 60.29           C  
ATOM    435  CG2 VAL A  53     -35.142  -4.313   6.350  1.00 60.29           C  
ATOM    436  N   ASP A  54     -32.434  -0.612   5.616  1.00 53.42           N  
ATOM    437  CA  ASP A  54     -31.411   0.262   5.052  1.00 53.42           C  
ATOM    438  C   ASP A  54     -30.423   0.781   6.099  1.00 53.42           C  
ATOM    439  CB  ASP A  54     -32.064   1.418   4.275  1.00 53.42           C  
ATOM    440  O   ASP A  54     -29.298   1.124   5.739  1.00 53.42           O  
ATOM    441  CG  ASP A  54     -32.380   1.080   2.817  1.00 53.42           C  
ATOM    442  OD1 ASP A  54     -31.991  -0.031   2.367  1.00 53.42           O  
ATOM    443  OD2 ASP A  54     -32.742   2.023   2.088  1.00 53.42           O  
ATOM    444  N   LEU A  55     -30.752   0.763   7.395  1.00 56.60           N  
ATOM    445  CA  LEU A  55     -29.772   1.019   8.451  1.00 56.60           C  
ATOM    446  C   LEU A  55     -28.771  -0.138   8.569  1.00 56.60           C  
ATOM    447  CB  LEU A  55     -30.508   1.242   9.782  1.00 56.60           C  
ATOM    448  O   LEU A  55     -27.567   0.090   8.705  1.00 56.60           O  
ATOM    449  CG  LEU A  55     -29.606   1.779  10.902  1.00 56.60           C  
ATOM    450  CD1 LEU A  55     -29.207   3.230  10.617  1.00 56.60           C  
ATOM    451  CD2 LEU A  55     -30.351   1.678  12.232  1.00 56.60           C  
ATOM    452  N   ILE A  56     -29.270  -1.375   8.488  1.00 57.34           N  
ATOM    453  CA  ILE A  56     -28.515  -2.618   8.707  1.00 57.34           C  
ATOM    454  C   ILE A  56     -27.640  -2.946   7.486  1.00 57.34           C  
ATOM    455  CB  ILE A  56     -29.479  -3.781   9.061  1.00 57.34           C  
ATOM    456  O   ILE A  56     -26.450  -3.241   7.630  1.00 57.34           O  
ATOM    457  CG1 ILE A  56     -30.498  -3.378  10.157  1.00 57.34           C  
ATOM    458  CG2 ILE A  56     -28.667  -5.004   9.529  1.00 57.34           C  
ATOM    459  CD1 ILE A  56     -31.519  -4.464  10.514  1.00 57.34           C  
ATOM    460  N   ARG A  57     -28.202  -2.805   6.275  1.00 52.70           N  
ATOM    461  CA  ARG A  57     -27.490  -2.830   4.979  1.00 52.70           C  
ATOM    462  C   ARG A  57     -26.601  -1.593   4.793  1.00 52.70           C  
ATOM    463  CB  ARG A  57     -28.570  -2.945   3.882  1.00 52.70           C  
ATOM    464  O   ARG A  57     -25.634  -1.602   4.022  1.00 52.70           O  
ATOM    465  CG  ARG A  57     -28.040  -3.173   2.455  1.00 52.70           C  
ATOM    466  CD  ARG A  57     -29.206  -3.513   1.508  1.00 52.70           C  
ATOM    467  NE  ARG A  57     -28.755  -4.162   0.256  1.00 52.70           N  
ATOM    468  NH1 ARG A  57     -30.811  -4.242  -0.780  1.00 52.70           N  
ATOM    469  NH2 ARG A  57     -29.061  -5.198  -1.762  1.00 52.70           N  
ATOM    470  CZ  ARG A  57     -29.540  -4.526  -0.751  1.00 52.70           C  
ATOM    471  N   GLY A  58     -26.932  -0.524   5.510  1.00 53.94           N  
ATOM    472  CA  GLY A  58     -26.303   0.789   5.469  1.00 53.94           C  
ATOM    473  C   GLY A  58     -26.618   1.616   4.233  1.00 53.94           C  
ATOM    474  O   GLY A  58     -25.918   2.593   3.984  1.00 53.94           O  
ATOM    475  N   SER A  59     -27.626   1.239   3.444  1.00 49.60           N  
ATOM    476  CA  SER A  59     -28.113   2.022   2.305  1.00 49.60           C  
ATOM    477  C   SER A  59     -28.491   3.455   2.705  1.00 49.60           C  
ATOM    478  CB  SER A  59     -29.319   1.356   1.630  1.00 49.60           C  
ATOM    479  O   SER A  59     -28.249   4.354   1.905  1.00 49.60           O  
ATOM    480  OG  SER A  59     -29.452  -0.018   1.961  1.00 49.60           O  
ATOM    481  N   THR A  60     -28.932   3.685   3.954  1.00 44.51           N  
ATOM    482  CA  THR A  60     -29.132   5.029   4.543  1.00 44.51           C  
ATOM    483  C   THR A  60     -27.912   5.943   4.400  1.00 44.51           C  
ATOM    484  CB  THR A  60     -29.437   4.956   6.051  1.00 44.51           C  
ATOM    485  O   THR A  60     -28.054   7.151   4.229  1.00 44.51           O  
ATOM    486  CG2 THR A  60     -30.842   4.462   6.377  1.00 44.51           C  
ATOM    487  OG1 THR A  60     -28.535   4.097   6.715  1.00 44.51           O  
ATOM    488  N   PHE A  61     -26.705   5.374   4.425  1.00 52.38           N  
ATOM    489  CA  PHE A  61     -25.453   6.053   4.108  1.00 52.38           C  
ATOM    490  C   PHE A  61     -25.011   5.649   2.697  1.00 52.38           C  
ATOM    491  CB  PHE A  61     -24.404   5.742   5.183  1.00 52.38           C  
ATOM    492  O   PHE A  61     -24.076   4.863   2.503  1.00 52.38           O  
ATOM    493  CG  PHE A  61     -24.835   6.025   6.604  1.00 52.38           C  
ATOM    494  CD1 PHE A  61     -24.856   7.341   7.097  1.00 52.38           C  
ATOM    495  CD2 PHE A  61     -25.215   4.958   7.437  1.00 52.38           C  
ATOM    496  CE1 PHE A  61     -25.233   7.584   8.429  1.00 52.38           C  
ATOM    497  CE2 PHE A  61     -25.591   5.201   8.767  1.00 52.38           C  
ATOM    498  CZ  PHE A  61     -25.586   6.511   9.268  1.00 52.38           C  
ATOM    499  N   ALA A  62     -25.719   6.142   1.683  1.00 45.61           N  
ATOM    500  CA  ALA A  62     -25.384   5.881   0.289  1.00 45.61           C  
ATOM    501  C   ALA A  62     -23.934   6.291  -0.048  1.00 45.61           C  
ATOM    502  CB  ALA A  62     -26.412   6.578  -0.609  1.00 45.61           C  
ATOM    503  O   ALA A  62     -23.299   7.105   0.630  1.00 45.61           O  
ATOM    504  N   LYS A  63     -23.402   5.716  -1.129  1.00 52.35           N  
ATOM    505  CA  LYS A  63     -22.171   6.175  -1.783  1.00 52.35           C  
ATOM    506  C   LYS A  63     -22.430   6.398  -3.255  1.00 52.35           C  
ATOM    507  CB  LYS A  63     -21.003   5.211  -1.548  1.00 52.35           C  
ATOM    508  O   LYS A  63     -23.332   5.787  -3.822  1.00 52.35           O  
ATOM    509  CG  LYS A  63     -20.530   5.333  -0.096  1.00 52.35           C  
ATOM    510  CD  LYS A  63     -19.010   5.250   0.002  1.00 52.35           C  
ATOM    511  CE  LYS A  63     -18.657   5.773   1.382  1.00 52.35           C  
ATOM    512  NZ  LYS A  63     -17.264   6.234   1.434  1.00 52.35           N  
ATOM    513  N   ALA A  64     -21.651   7.288  -3.863  1.00 49.51           N  
ATOM    514  CA  ALA A  64     -21.857   7.683  -5.246  1.00 49.51           C  
ATOM    515  C   ALA A  64     -21.523   6.509  -6.181  1.00 49.51           C  
ATOM    516  CB  ALA A  64     -21.018   8.941  -5.518  1.00 49.51           C  
ATOM    517  O   ALA A  64     -20.360   6.325  -6.551  1.00 49.51           O  
ATOM    518  N   LYS A  65     -22.535   5.724  -6.578  1.00 50.52           N  
ATOM    519  CA  LYS A  65     -22.426   4.788  -7.707  1.00 50.52           C  
ATOM    520  C   LYS A  65     -21.936   5.560  -8.952  1.00 50.52           C  
ATOM    521  CB  LYS A  65     -23.785   4.124  -8.024  1.00 50.52           C  
ATOM    522  O   LYS A  65     -22.229   6.751  -9.089  1.00 50.52           O  
ATOM    523  CG  LYS A  65     -24.309   3.068  -7.022  1.00 50.52           C  
ATOM    524  CD  LYS A  65     -25.606   2.446  -7.593  1.00 50.52           C  
ATOM    525  CE  LYS A  65     -26.263   1.331  -6.757  1.00 50.52           C  
ATOM    526  NZ  LYS A  65     -27.480   0.789  -7.442  1.00 50.52           N  
ATOM    527  N   PRO A  66     -21.167   4.949  -9.864  1.00 51.31           N  
ATOM    528  CA  PRO A  66     -20.950   5.530 -11.182  1.00 51.31           C  
ATOM    529  C   PRO A  66     -22.250   5.430 -11.997  1.00 51.31           C  
ATOM    530  CB  PRO A  66     -19.780   4.744 -11.804  1.00 51.31           C  
ATOM    531  O   PRO A  66     -22.607   4.348 -12.440  1.00 51.31           O  
ATOM    532  CG  PRO A  66     -19.201   3.926 -10.646  1.00 51.31           C  
ATOM    533  CD  PRO A  66     -20.397   3.729  -9.719  1.00 51.31           C  
ATOM    534  N   GLU A  67     -22.934   6.554 -12.224  1.00 49.41           N  
ATOM    535  CA  GLU A  67     -24.070   6.654 -13.171  1.00 49.41           C  
ATOM    536  C   GLU A  67     -23.634   6.488 -14.642  1.00 49.41           C  
ATOM    537  CB  GLU A  67     -24.735   8.035 -13.016  1.00 49.41           C  
ATOM    538  O   GLU A  67     -24.452   6.404 -15.551  1.00 49.41           O  
ATOM    539  CG  GLU A  67     -25.403   8.267 -11.651  1.00 49.41           C  
ATOM    540  CD  GLU A  67     -25.874   9.722 -11.451  1.00 49.41           C  
ATOM    541  OE1 GLU A  67     -26.219  10.050 -10.294  1.00 49.41           O  
ATOM    542  OE2 GLU A  67     -25.799  10.526 -12.410  1.00 49.41           O  
ATOM    543  N   ILE A  68     -22.321   6.482 -14.896  1.00 57.39           N  
ATOM    544  CA  ILE A  68     -21.716   6.364 -16.223  1.00 57.39           C  
ATOM    545  C   ILE A  68     -20.959   5.030 -16.272  1.00 57.39           C  
ATOM    546  CB  ILE A  68     -20.782   7.567 -16.503  1.00 57.39           C  
ATOM    547  O   ILE A  68     -20.100   4.818 -15.407  1.00 57.39           O  
ATOM    548  CG1 ILE A  68     -21.541   8.911 -16.382  1.00 57.39           C  
ATOM    549  CG2 ILE A  68     -20.129   7.437 -17.895  1.00 57.39           C  
ATOM    550  CD1 ILE A  68     -20.648  10.154 -16.509  1.00 57.39           C  
ATOM    551  N   PRO A  69     -21.188   4.165 -17.283  1.00 63.98           N  
ATOM    552  CA  PRO A  69     -20.460   2.909 -17.414  1.00 63.98           C  
ATOM    553  C   PRO A  69     -18.951   3.152 -17.513  1.00 63.98           C  
ATOM    554  CB  PRO A  69     -21.034   2.202 -18.648  1.00 63.98           C  
ATOM    555  O   PRO A  69     -18.481   4.095 -18.166  1.00 63.98           O  
ATOM    556  CG  PRO A  69     -21.647   3.338 -19.463  1.00 63.98           C  
ATOM    557  CD  PRO A  69     -22.127   4.310 -18.387  1.00 63.98           C  
ATOM    558  N   TRP A  70     -18.184   2.282 -16.854  1.00 65.35           N  
ATOM    559  CA  TRP A  70     -16.738   2.431 -16.659  1.00 65.35           C  
ATOM    560  C   TRP A  70     -15.962   2.559 -17.980  1.00 65.35           C  
ATOM    561  CB  TRP A  70     -16.232   1.245 -15.825  1.00 65.35           C  
ATOM    562  O   TRP A  70     -14.977   3.294 -18.039  1.00 65.35           O  
ATOM    563  CG  TRP A  70     -16.304  -0.087 -16.511  1.00 65.35           C  
ATOM    564  CD1 TRP A  70     -17.339  -0.958 -16.466  1.00 65.35           C  
ATOM    565  CD2 TRP A  70     -15.304  -0.702 -17.382  1.00 65.35           C  
ATOM    566  CE2 TRP A  70     -15.816  -1.950 -17.848  1.00 65.35           C  
ATOM    567  CE3 TRP A  70     -14.020  -0.322 -17.836  1.00 65.35           C  
ATOM    568  NE1 TRP A  70     -17.057  -2.054 -17.260  1.00 65.35           N  
ATOM    569  CH2 TRP A  70     -13.825  -2.370 -19.157  1.00 65.35           C  
ATOM    570  CZ2 TRP A  70     -15.098  -2.776 -18.724  1.00 65.35           C  
ATOM    571  CZ3 TRP A  70     -13.289  -1.147 -18.713  1.00 65.35           C  
ATOM    572  N   THR A  71     -16.444   1.931 -19.055  1.00 72.42           N  
ATOM    573  CA  THR A  71     -15.909   2.033 -20.422  1.00 72.42           C  
ATOM    574  C   THR A  71     -15.985   3.465 -20.964  1.00 72.42           C  
ATOM    575  CB  THR A  71     -16.684   1.094 -21.364  1.00 72.42           C  
ATOM    576  O   THR A  71     -14.980   4.035 -21.388  1.00 72.42           O  
ATOM    577  CG2 THR A  71     -16.492  -0.377 -21.012  1.00 72.42           C  
ATOM    578  OG1 THR A  71     -18.071   1.353 -21.268  1.00 72.42           O  
ATOM    579  N   SER A  72     -17.158   4.101 -20.882  1.00 73.24           N  
ATOM    580  CA  SER A  72     -17.390   5.480 -21.333  1.00 73.24           C  
ATOM    581  C   SER A  72     -16.605   6.492 -20.495  1.00 73.24           C  
ATOM    582  CB  SER A  72     -18.892   5.778 -21.285  1.00 73.24           C  
ATOM    583  O   SER A  72     -16.070   7.463 -21.036  1.00 73.24           O  
ATOM    584  OG  SER A  72     -19.219   7.014 -21.905  1.00 73.24           O  
ATOM    585  N   LEU A  73     -16.473   6.244 -19.187  1.00 73.10           N  
ATOM    586  CA  LEU A  73     -15.647   7.062 -18.300  1.00 73.10           C  
ATOM    587  C   LEU A  73     -14.146   6.912 -18.607  1.00 73.10           C  
ATOM    588  CB  LEU A  73     -16.003   6.718 -16.844  1.00 73.10           C  
ATOM    589  O   LEU A  73     -13.445   7.919 -18.695  1.00 73.10           O  
ATOM    590  CG  LEU A  73     -15.193   7.503 -15.798  1.00 73.10           C  
ATOM    591  CD1 LEU A  73     -15.318   9.019 -15.938  1.00 73.10           C  
ATOM    592  CD2 LEU A  73     -15.664   7.110 -14.395  1.00 73.10           C  
ATOM    593  N   THR A  74     -13.665   5.690 -18.843  1.00 77.86           N  
ATOM    594  CA  THR A  74     -12.263   5.417 -19.207  1.00 77.86           C  
ATOM    595  C   THR A  74     -11.916   6.029 -20.560  1.00 77.86           C  
ATOM    596  CB  THR A  74     -11.961   3.912 -19.187  1.00 77.86           C  
ATOM    597  O   THR A  74     -10.916   6.730 -20.656  1.00 77.86           O  
ATOM    598  CG2 THR A  74     -10.490   3.592 -19.444  1.00 77.86           C  
ATOM    599  OG1 THR A  74     -12.266   3.436 -17.899  1.00 77.86           O  
ATOM    600  N   ARG A  75     -12.789   5.900 -21.570  1.00 83.51           N  
ATOM    601  CA  ARG A  75     -12.639   6.568 -22.876  1.00 83.51           C  
ATOM    602  C   ARG A  75     -12.562   8.094 -22.741  1.00 83.51           C  
ATOM    603  CB  ARG A  75     -13.791   6.118 -23.792  1.00 83.51           C  
ATOM    604  O   ARG A  75     -11.688   8.714 -23.337  1.00 83.51           O  
ATOM    605  CG  ARG A  75     -13.698   6.707 -25.212  1.00 83.51           C  
ATOM    606  CD  ARG A  75     -14.815   6.190 -26.131  1.00 83.51           C  
ATOM    607  NE  ARG A  75     -16.162   6.568 -25.649  1.00 83.51           N  
ATOM    608  NH1 ARG A  75     -17.376   5.632 -27.365  1.00 83.51           N  
ATOM    609  NH2 ARG A  75     -18.440   6.601 -25.663  1.00 83.51           N  
ATOM    610  CZ  ARG A  75     -17.313   6.270 -26.230  1.00 83.51           C  
ATOM    611  N   LYS A  76     -13.436   8.708 -21.931  1.00 82.12           N  
ATOM    612  CA  LYS A  76     -13.393  10.159 -21.645  1.00 82.12           C  
ATOM    613  C   LYS A  76     -12.119  10.568 -20.897  1.00 82.12           C  
ATOM    614  CB  LYS A  76     -14.640  10.584 -20.852  1.00 82.12           C  
ATOM    615  O   LYS A  76     -11.601  11.650 -21.151  1.00 82.12           O  
ATOM    616  CG  LYS A  76     -15.902  10.657 -21.727  1.00 82.12           C  
ATOM    617  CD  LYS A  76     -17.153  10.896 -20.866  1.00 82.12           C  
ATOM    618  CE  LYS A  76     -18.408  10.925 -21.747  1.00 82.12           C  
ATOM    619  NZ  LYS A  76     -19.649  11.118 -20.952  1.00 82.12           N  
ATOM    620  N   GLY A  77     -11.617   9.721 -19.997  1.00 83.01           N  
ATOM    621  CA  GLY A  77     -10.326   9.911 -19.336  1.00 83.01           C  
ATOM    622  C   GLY A  77      -9.165   9.856 -20.326  1.00 83.01           C  
ATOM    623  O   GLY A  77      -8.375  10.789 -20.378  1.00 83.01           O  
ATOM    624  N   LEU A  78      -9.113   8.820 -21.166  1.00 86.12           N  
ATOM    625  CA  LEU A  78      -8.048   8.599 -22.143  1.00 86.12           C  
ATOM    626  C   LEU A  78      -7.924   9.785 -23.108  1.00 86.12           C  
ATOM    627  CB  LEU A  78      -8.333   7.271 -22.874  1.00 86.12           C  
ATOM    628  O   LEU A  78      -6.845  10.349 -23.245  1.00 86.12           O  
ATOM    629  CG  LEU A  78      -7.212   6.816 -23.827  1.00 86.12           C  
ATOM    630  CD1 LEU A  78      -5.953   6.418 -23.059  1.00 86.12           C  
ATOM    631  CD2 LEU A  78      -7.685   5.606 -24.630  1.00 86.12           C  
ATOM    632  N   VAL A  79      -9.044  10.246 -23.675  1.00 86.59           N  
ATOM    633  CA  VAL A  79      -9.084  11.439 -24.543  1.00 86.59           C  
ATOM    634  C   VAL A  79      -8.577  12.698 -23.819  1.00 86.59           C  
ATOM    635  CB  VAL A  79     -10.512  11.634 -25.098  1.00 86.59           C  
ATOM    636  O   VAL A  79      -7.870  13.500 -24.420  1.00 86.59           O  
ATOM    637  CG1 VAL A  79     -10.712  12.956 -25.850  1.00 86.59           C  
ATOM    638  CG2 VAL A  79     -10.868  10.506 -26.078  1.00 86.59           C  
ATOM    639  N   ARG A  80      -8.867  12.871 -22.520  1.00 86.83           N  
ATOM    640  CA  ARG A  80      -8.370  14.012 -21.722  1.00 86.83           C  
ATOM    641  C   ARG A  80      -6.882  13.952 -21.374  1.00 86.83           C  
ATOM    642  CB  ARG A  80      -9.166  14.143 -20.420  1.00 86.83           C  
ATOM    643  O   ARG A  80      -6.342  14.986 -20.985  1.00 86.83           O  
ATOM    644  CG  ARG A  80     -10.549  14.763 -20.619  1.00 86.83           C  
ATOM    645  CD  ARG A  80     -11.242  14.729 -19.256  1.00 86.83           C  
ATOM    646  NE  ARG A  80     -12.594  15.307 -19.304  1.00 86.83           N  
ATOM    647  NH1 ARG A  80     -13.310  14.402 -17.323  1.00 86.83           N  
ATOM    648  NH2 ARG A  80     -14.704  15.663 -18.529  1.00 86.83           N  
ATOM    649  CZ  ARG A  80     -13.527  15.123 -18.388  1.00 86.83           C  
ATOM    650  N   VAL A  81      -6.250  12.781 -21.465  1.00 86.87           N  
ATOM    651  CA  VAL A  81      -4.808  12.595 -21.228  1.00 86.87           C  
ATOM    652  C   VAL A  81      -4.040  12.665 -22.545  1.00 86.87           C  
ATOM    653  CB  VAL A  81      -4.517  11.280 -20.482  1.00 86.87           C  
ATOM    654  O   VAL A  81      -3.077  13.413 -22.634  1.00 86.87           O  
ATOM    655  CG1 VAL A  81      -3.021  11.122 -20.180  1.00 86.87           C  
ATOM    656  CG2 VAL A  81      -5.239  11.221 -19.130  1.00 86.87           C  
ATOM    657  N   VAL A  82      -4.511  11.984 -23.594  1.00 87.57           N  
ATOM    658  CA  VAL A  82      -3.928  12.061 -24.948  1.00 87.57           C  
ATOM    659  C   VAL A  82      -3.977  13.490 -25.500  1.00 87.57           C  
ATOM    660  CB  VAL A  82      -4.640  11.073 -25.896  1.00 87.57           C  
ATOM    661  O   VAL A  82      -3.045  13.920 -26.162  1.00 87.57           O  
ATOM    662  CG1 VAL A  82      -4.187  11.200 -27.356  1.00 87.57           C  
ATOM    663  CG2 VAL A  82      -4.375   9.622 -25.465  1.00 87.57           C  
ATOM    664  N   PHE A  83      -5.021  14.262 -25.178  1.00 86.78           N  
ATOM    665  CA  PHE A  83      -5.129  15.680 -25.538  1.00 86.78           C  
ATOM    666  C   PHE A  83      -5.017  16.607 -24.314  1.00 86.78           C  
ATOM    667  CB  PHE A  83      -6.393  15.905 -26.378  1.00 86.78           C  
ATOM    668  O   PHE A  83      -5.745  17.598 -24.208  1.00 86.78           O  
ATOM    669  CG  PHE A  83      -6.413  15.144 -27.691  1.00 86.78           C  
ATOM    670  CD1 PHE A  83      -5.680  15.626 -28.792  1.00 86.78           C  
ATOM    671  CD2 PHE A  83      -7.150  13.950 -27.814  1.00 86.78           C  
ATOM    672  CE1 PHE A  83      -5.688  14.921 -30.009  1.00 86.78           C  
ATOM    673  CE2 PHE A  83      -7.160  13.246 -29.032  1.00 86.78           C  
ATOM    674  CZ  PHE A  83      -6.429  13.733 -30.130  1.00 86.78           C  
ATOM    675  N   PHE A  84      -4.113  16.295 -23.375  1.00 85.36           N  
ATOM    676  CA  PHE A  84      -3.905  17.044 -22.125  1.00 85.36           C  
ATOM    677  C   PHE A  84      -3.931  18.586 -22.263  1.00 85.36           C  
ATOM    678  CB  PHE A  84      -2.616  16.558 -21.444  1.00 85.36           C  
ATOM    679  O   PHE A  84      -4.729  19.214 -21.554  1.00 85.36           O  
ATOM    680  CG  PHE A  84      -2.402  17.117 -20.053  1.00 85.36           C  
ATOM    681  CD1 PHE A  84      -1.578  18.239 -19.853  1.00 85.36           C  
ATOM    682  CD2 PHE A  84      -3.021  16.499 -18.951  1.00 85.36           C  
ATOM    683  CE1 PHE A  84      -1.389  18.746 -18.556  1.00 85.36           C  
ATOM    684  CE2 PHE A  84      -2.822  17.001 -17.653  1.00 85.36           C  
ATOM    685  CZ  PHE A  84      -2.010  18.131 -17.457  1.00 85.36           C  
ATOM    686  N   PRO A  85      -3.163  19.229 -23.175  1.00 86.04           N  
ATOM    687  CA  PRO A  85      -3.162  20.691 -23.300  1.00 86.04           C  
ATOM    688  C   PRO A  85      -4.514  21.284 -23.738  1.00 86.04           C  
ATOM    689  CB  PRO A  85      -2.040  21.021 -24.296  1.00 86.04           C  
ATOM    690  O   PRO A  85      -4.875  22.371 -23.281  1.00 86.04           O  
ATOM    691  CG  PRO A  85      -1.878  19.740 -25.112  1.00 86.04           C  
ATOM    692  CD  PRO A  85      -2.161  18.660 -24.075  1.00 86.04           C  
ATOM    693  N   LEU A  86      -5.304  20.571 -24.555  1.00 87.23           N  
ATOM    694  CA  LEU A  86      -6.609  21.058 -25.035  1.00 87.23           C  
ATOM    695  C   LEU A  86      -7.657  21.132 -23.912  1.00 87.23           C  
ATOM    696  CB  LEU A  86      -7.126  20.176 -26.191  1.00 87.23           C  
ATOM    697  O   LEU A  86      -8.562  21.964 -23.955  1.00 87.23           O  
ATOM    698  CG  LEU A  86      -6.215  20.067 -27.430  1.00 87.23           C  
ATOM    699  CD1 LEU A  86      -6.943  19.311 -28.544  1.00 87.23           C  
ATOM    700  CD2 LEU A  86      -5.809  21.431 -27.991  1.00 87.23           C  
ATOM    701  N   PHE A  87      -7.521  20.301 -22.875  1.00 84.63           N  
ATOM    702  CA  PHE A  87      -8.432  20.262 -21.725  1.00 84.63           C  
ATOM    703  C   PHE A  87      -7.914  21.034 -20.498  1.00 84.63           C  
ATOM    704  CB  PHE A  87      -8.834  18.808 -21.438  1.00 84.63           C  
ATOM    705  O   PHE A  87      -8.422  20.845 -19.389  1.00 84.63           O  
ATOM    706  CG  PHE A  87      -9.656  18.193 -22.557  1.00 84.63           C  
ATOM    707  CD1 PHE A  87     -10.994  18.590 -22.749  1.00 84.63           C  
ATOM    708  CD2 PHE A  87      -9.078  17.256 -23.434  1.00 84.63           C  
ATOM    709  CE1 PHE A  87     -11.749  18.053 -23.808  1.00 84.63           C  
ATOM    710  CE2 PHE A  87      -9.837  16.709 -24.483  1.00 84.63           C  
ATOM    711  CZ  PHE A  87     -11.170  17.109 -24.674  1.00 84.63           C  
ATOM    712  N   SER A  88      -6.938  21.931 -20.687  1.00 82.83           N  
ATOM    713  CA  SER A  88      -6.300  22.757 -19.646  1.00 82.83           C  
ATOM    714  C   SER A  88      -7.281  23.365 -18.634  1.00 82.83           C  
ATOM    715  CB  SER A  88      -5.491  23.876 -20.313  1.00 82.83           C  
ATOM    716  O   SER A  88      -7.115  23.172 -17.432  1.00 82.83           O  
ATOM    717  OG  SER A  88      -6.305  24.611 -21.210  1.00 82.83           O  
ATOM    718  N   ASN A  89      -8.356  24.014 -19.093  1.00 82.76           N  
ATOM    719  CA  ASN A  89      -9.386  24.605 -18.225  1.00 82.76           C  
ATOM    720  C   ASN A  89      -9.996  23.603 -17.225  1.00 82.76           C  
ATOM    721  CB  ASN A  89     -10.491  25.214 -19.108  1.00 82.76           C  
ATOM    722  O   ASN A  89     -10.222  23.951 -16.066  1.00 82.76           O  
ATOM    723  CG  ASN A  89     -10.075  26.537 -19.721  1.00 82.76           C  
ATOM    724  ND2 ASN A  89     -10.211  26.707 -21.015  1.00 82.76           N  
ATOM    725  OD1 ASN A  89      -9.641  27.442 -19.033  1.00 82.76           O  
ATOM    726  N   TRP A  90     -10.235  22.356 -17.644  1.00 84.05           N  
ATOM    727  CA  TRP A  90     -10.763  21.307 -16.766  1.00 84.05           C  
ATOM    728  C   TRP A  90      -9.688  20.811 -15.790  1.00 84.05           C  
ATOM    729  CB  TRP A  90     -11.341  20.167 -17.618  1.00 84.05           C  
ATOM    730  O   TRP A  90      -9.930  20.740 -14.586  1.00 84.05           O  
ATOM    731  CG  TRP A  90     -11.936  19.042 -16.828  1.00 84.05           C  
ATOM    732  CD1 TRP A  90     -13.165  19.047 -16.264  1.00 84.05           C  
ATOM    733  CD2 TRP A  90     -11.303  17.797 -16.398  1.00 84.05           C  
ATOM    734  CE2 TRP A  90     -12.220  17.095 -15.557  1.00 84.05           C  
ATOM    735  CE3 TRP A  90     -10.031  17.214 -16.589  1.00 84.05           C  
ATOM    736  NE1 TRP A  90     -13.343  17.895 -15.522  1.00 84.05           N  
ATOM    737  CH2 TRP A  90     -10.608  15.343 -15.127  1.00 84.05           C  
ATOM    738  CZ2 TRP A  90     -11.889  15.884 -14.928  1.00 84.05           C  
ATOM    739  CZ3 TRP A  90      -9.688  16.001 -15.962  1.00 84.05           C  
ATOM    740  N   TRP A  91      -8.473  20.549 -16.279  1.00 83.71           N  
ATOM    741  CA  TRP A  91      -7.353  20.116 -15.437  1.00 83.71           C  
ATOM    742  C   TRP A  91      -6.954  21.164 -14.378  1.00 83.71           C  
ATOM    743  CB  TRP A  91      -6.166  19.738 -16.332  1.00 83.71           C  
ATOM    744  O   TRP A  91      -6.619  20.795 -13.252  1.00 83.71           O  
ATOM    745  CG  TRP A  91      -6.286  18.427 -17.053  1.00 83.71           C  
ATOM    746  CD1 TRP A  91      -6.466  18.249 -18.384  1.00 83.71           C  
ATOM    747  CD2 TRP A  91      -6.099  17.085 -16.504  1.00 83.71           C  
ATOM    748  CE2 TRP A  91      -6.218  16.137 -17.563  1.00 83.71           C  
ATOM    749  CE3 TRP A  91      -5.760  16.583 -15.226  1.00 83.71           C  
ATOM    750  NE1 TRP A  91      -6.456  16.898 -18.685  1.00 83.71           N  
ATOM    751  CH2 TRP A  91      -5.685  14.294 -16.085  1.00 83.71           C  
ATOM    752  CZ2 TRP A  91      -6.040  14.761 -17.363  1.00 83.71           C  
ATOM    753  CZ3 TRP A  91      -5.527  15.207 -15.026  1.00 83.71           C  
ATOM    754  N   ILE A  92      -7.047  22.462 -14.686  1.00 84.43           N  
ATOM    755  CA  ILE A  92      -6.777  23.562 -13.743  1.00 84.43           C  
ATOM    756  C   ILE A  92      -7.868  23.658 -12.664  1.00 84.43           C  
ATOM    757  CB  ILE A  92      -6.592  24.895 -14.511  1.00 84.43           C  
ATOM    758  O   ILE A  92      -7.533  23.811 -11.488  1.00 84.43           O  
ATOM    759  CG1 ILE A  92      -5.292  24.857 -15.349  1.00 84.43           C  
ATOM    760  CG2 ILE A  92      -6.542  26.104 -13.553  1.00 84.43           C  
ATOM    761  CD1 ILE A  92      -5.221  25.951 -16.425  1.00 84.43           C  
ATOM    762  N   GLN A  93      -9.152  23.535 -13.034  1.00 81.91           N  
ATOM    763  CA  GLN A  93     -10.278  23.522 -12.081  1.00 81.91           C  
ATOM    764  C   GLN A  93     -10.189  22.352 -11.094  1.00 81.91           C  
ATOM    765  CB  GLN A  93     -11.606  23.398 -12.847  1.00 81.91           C  
ATOM    766  O   GLN A  93     -10.496  22.497  -9.912  1.00 81.91           O  
ATOM    767  CG  GLN A  93     -12.054  24.707 -13.507  1.00 81.91           C  
ATOM    768  CD  GLN A  93     -13.262  24.522 -14.426  1.00 81.91           C  
ATOM    769  NE2 GLN A  93     -13.688  25.562 -15.107  1.00 81.91           N  
ATOM    770  OE1 GLN A  93     -13.862  23.465 -14.549  1.00 81.91           O  
ATOM    771  N   VAL A  94      -9.773  21.187 -11.588  1.00 79.29           N  
ATOM    772  CA  VAL A  94      -9.668  19.957 -10.803  1.00 79.29           C  
ATOM    773  C   VAL A  94      -8.425  19.961  -9.917  1.00 79.29           C  
ATOM    774  CB  VAL A  94      -9.672  18.763 -11.770  1.00 79.29           C  
ATOM    775  O   VAL A  94      -8.506  19.676  -8.721  1.00 79.29           O  
ATOM    776  CG1 VAL A  94      -9.303  17.448 -11.084  1.00 79.29           C  
ATOM    777  CG2 VAL A  94     -11.061  18.611 -12.402  1.00 79.29           C  
ATOM    778  N   THR A  95      -7.253  20.241 -10.484  1.00 79.17           N  
ATOM    779  CA  THR A  95      -5.975  19.945  -9.831  1.00 79.17           C  
ATOM    780  C   THR A  95      -5.480  21.147  -9.019  1.00 79.17           C  
ATOM    781  CB  THR A  95      -4.959  19.365 -10.830  1.00 79.17           C  
ATOM    782  O   THR A  95      -5.822  21.275  -7.840  1.00 79.17           O  
ATOM    783  CG2 THR A  95      -3.801  18.693 -10.104  1.00 79.17           C  
ATOM    784  OG1 THR A  95      -5.556  18.342 -11.589  1.00 79.17           O  
ATOM    785  N   SER A  96      -4.649  21.991  -9.626  1.00 84.21           N  
ATOM    786  CA  SER A  96      -4.282  23.363  -9.248  1.00 84.21           C  
ATOM    787  C   SER A  96      -3.380  23.905 -10.363  1.00 84.21           C  
ATOM    788  CB  SER A  96      -3.530  23.437  -7.907  1.00 84.21           C  
ATOM    789  O   SER A  96      -2.781  23.108 -11.085  1.00 84.21           O  
ATOM    790  OG  SER A  96      -2.205  22.941  -7.998  1.00 84.21           O  
ATOM    791  N   LEU A  97      -3.218  25.227 -10.501  1.00 86.64           N  
ATOM    792  CA  LEU A  97      -2.367  25.783 -11.565  1.00 86.64           C  
ATOM    793  C   LEU A  97      -0.914  25.274 -11.488  1.00 86.64           C  
ATOM    794  CB  LEU A  97      -2.441  27.322 -11.530  1.00 86.64           C  
ATOM    795  O   LEU A  97      -0.355  24.884 -12.505  1.00 86.64           O  
ATOM    796  CG  LEU A  97      -1.670  28.016 -12.674  1.00 86.64           C  
ATOM    797  CD1 LEU A  97      -2.252  27.685 -14.050  1.00 86.64           C  
ATOM    798  CD2 LEU A  97      -1.728  29.529 -12.475  1.00 86.64           C  
ATOM    799  N   ARG A  98      -0.320  25.203 -10.287  1.00 88.04           N  
ATOM    800  CA  ARG A  98       1.070  24.735 -10.103  1.00 88.04           C  
ATOM    801  C   ARG A  98       1.256  23.272 -10.513  1.00 88.04           C  
ATOM    802  CB  ARG A  98       1.536  24.938  -8.651  1.00 88.04           C  
ATOM    803  O   ARG A  98       2.217  22.953 -11.201  1.00 88.04           O  
ATOM    804  CG  ARG A  98       1.723  26.417  -8.278  1.00 88.04           C  
ATOM    805  CD  ARG A  98       2.289  26.541  -6.856  1.00 88.04           C  
ATOM    806  NE  ARG A  98       2.531  27.949  -6.481  1.00 88.04           N  
ATOM    807  NH1 ARG A  98       3.313  27.580  -4.349  1.00 88.04           N  
ATOM    808  NH2 ARG A  98       3.223  29.660  -5.142  1.00 88.04           N  
ATOM    809  CZ  ARG A  98       3.016  28.387  -5.330  1.00 88.04           C  
ATOM    810  N   ILE A  99       0.332  22.395 -10.115  1.00 86.67           N  
ATOM    811  CA  ILE A  99       0.412  20.968 -10.459  1.00 86.67           C  
ATOM    812  C   ILE A  99       0.061  20.759 -11.940  1.00 86.67           C  
ATOM    813  CB  ILE A  99      -0.470  20.116  -9.520  1.00 86.67           C  
ATOM    814  O   ILE A  99       0.672  19.920 -12.586  1.00 86.67           O  
ATOM    815  CG1 ILE A  99      -0.102  20.313  -8.028  1.00 86.67           C  
ATOM    816  CG2 ILE A  99      -0.346  18.620  -9.874  1.00 86.67           C  
ATOM    817  CD1 ILE A  99      -1.139  19.736  -7.051  1.00 86.67           C  
ATOM    818  N   PHE A 100      -0.864  21.546 -12.506  1.00 88.69           N  
ATOM    819  CA  PHE A 100      -1.142  21.525 -13.943  1.00 88.69           C  
ATOM    820  C   PHE A 100       0.099  21.891 -14.766  1.00 88.69           C  
ATOM    821  CB  PHE A 100      -2.322  22.447 -14.285  1.00 88.69           C  
ATOM    822  O   PHE A 100       0.425  21.157 -15.687  1.00 88.69           O  
ATOM    823  CG  PHE A 100      -2.536  22.584 -15.781  1.00 88.69           C  
ATOM    824  CD1 PHE A 100      -2.141  23.758 -16.453  1.00 88.69           C  
ATOM    825  CD2 PHE A 100      -3.031  21.495 -16.521  1.00 88.69           C  
ATOM    826  CE1 PHE A 100      -2.241  23.836 -17.853  1.00 88.69           C  
ATOM    827  CE2 PHE A 100      -3.135  21.574 -17.920  1.00 88.69           C  
ATOM    828  CZ  PHE A 100      -2.728  22.741 -18.587  1.00 88.69           C  
ATOM    829  N   VAL A 101       0.824  22.958 -14.408  1.00 90.88           N  
ATOM    830  CA  VAL A 101       2.076  23.349 -15.085  1.00 90.88           C  
ATOM    831  C   VAL A 101       3.144  22.251 -14.980  1.00 90.88           C  
ATOM    832  CB  VAL A 101       2.587  24.697 -14.532  1.00 90.88           C  
ATOM    833  O   VAL A 101       3.815  21.965 -15.965  1.00 90.88           O  
ATOM    834  CG1 VAL A 101       3.997  25.067 -15.011  1.00 90.88           C  
ATOM    835  CG2 VAL A 101       1.658  25.842 -14.964  1.00 90.88           C  
ATOM    836  N   TRP A 102       3.271  21.586 -13.828  1.00 90.98           N  
ATOM    837  CA  TRP A 102       4.223  20.481 -13.654  1.00 90.98           C  
ATOM    838  C   TRP A 102       3.847  19.224 -14.460  1.00 90.98           C  
ATOM    839  CB  TRP A 102       4.358  20.184 -12.158  1.00 90.98           C  
ATOM    840  O   TRP A 102       4.700  18.631 -15.112  1.00 90.98           O  
ATOM    841  CG  TRP A 102       5.408  19.178 -11.811  1.00 90.98           C  
ATOM    842  CD1 TRP A 102       6.742  19.401 -11.823  1.00 90.98           C  
ATOM    843  CD2 TRP A 102       5.241  17.773 -11.439  1.00 90.98           C  
ATOM    844  CE2 TRP A 102       6.533  17.217 -11.199  1.00 90.98           C  
ATOM    845  CE3 TRP A 102       4.132  16.910 -11.286  1.00 90.98           C  
ATOM    846  NE1 TRP A 102       7.409  18.246 -11.466  1.00 90.98           N  
ATOM    847  CH2 TRP A 102       5.592  15.058 -10.636  1.00 90.98           C  
ATOM    848  CZ2 TRP A 102       6.715  15.887 -10.795  1.00 90.98           C  
ATOM    849  CZ3 TRP A 102       4.305  15.568 -10.890  1.00 90.98           C  
ATOM    850  N   LEU A 103       2.562  18.854 -14.495  1.00 90.86           N  
ATOM    851  CA  LEU A 103       2.064  17.765 -15.346  1.00 90.86           C  
ATOM    852  C   LEU A 103       2.152  18.108 -16.842  1.00 90.86           C  
ATOM    853  CB  LEU A 103       0.612  17.433 -14.962  1.00 90.86           C  
ATOM    854  O   LEU A 103       2.407  17.225 -17.652  1.00 90.86           O  
ATOM    855  CG  LEU A 103       0.431  16.762 -13.589  1.00 90.86           C  
ATOM    856  CD1 LEU A 103      -1.066  16.652 -13.281  1.00 90.86           C  
ATOM    857  CD2 LEU A 103       1.034  15.358 -13.528  1.00 90.86           C  
ATOM    858  N   LEU A 104       1.975  19.381 -17.210  1.00 91.79           N  
ATOM    859  CA  LEU A 104       2.145  19.870 -18.578  1.00 91.79           C  
ATOM    860  C   LEU A 104       3.612  19.793 -19.022  1.00 91.79           C  
ATOM    861  CB  LEU A 104       1.600  21.310 -18.661  1.00 91.79           C  
ATOM    862  O   LEU A 104       3.875  19.436 -20.165  1.00 91.79           O  
ATOM    863  CG  LEU A 104       1.600  21.914 -20.074  1.00 91.79           C  
ATOM    864  CD1 LEU A 104       0.693  21.151 -21.043  1.00 91.79           C  
ATOM    865  CD2 LEU A 104       1.103  23.359 -20.001  1.00 91.79           C  
ATOM    866  N   LEU A 105       4.555  20.079 -18.117  1.00 92.74           N  
ATOM    867  CA  LEU A 105       5.985  19.904 -18.366  1.00 92.74           C  
ATOM    868  C   LEU A 105       6.319  18.430 -18.632  1.00 92.74           C  
ATOM    869  CB  LEU A 105       6.785  20.489 -17.187  1.00 92.74           C  
ATOM    870  O   LEU A 105       6.935  18.146 -19.652  1.00 92.74           O  
ATOM    871  CG  LEU A 105       8.314  20.414 -17.360  1.00 92.74           C  
ATOM    872  CD1 LEU A 105       8.805  21.271 -18.528  1.00 92.74           C  
ATOM    873  CD2 LEU A 105       8.988  20.914 -16.081  1.00 92.74           C  
ATOM    874  N   LEU A 106       5.858  17.503 -17.782  1.00 92.69           N  
ATOM    875  CA  LEU A 106       6.026  16.059 -18.015  1.00 92.69           C  
ATOM    876  C   LEU A 106       5.368  15.611 -19.333  1.00 92.69           C  
ATOM    877  CB  LEU A 106       5.463  15.258 -16.825  1.00 92.69           C  
ATOM    878  O   LEU A 106       5.971  14.878 -20.100  1.00 92.69           O  
ATOM    879  CG  LEU A 106       6.245  15.401 -15.504  1.00 92.69           C  
ATOM    880  CD1 LEU A 106       5.496  14.668 -14.389  1.00 92.69           C  
ATOM    881  CD2 LEU A 106       7.654  14.810 -15.580  1.00 92.69           C  
ATOM    882  N   TYR A 107       4.169  16.100 -19.657  1.00 92.63           N  
ATOM    883  CA  TYR A 107       3.520  15.789 -20.935  1.00 92.63           C  
ATOM    884  C   TYR A 107       4.335  16.278 -22.149  1.00 92.63           C  
ATOM    885  CB  TYR A 107       2.102  16.378 -20.928  1.00 92.63           C  
ATOM    886  O   TYR A 107       4.442  15.568 -23.148  1.00 92.63           O  
ATOM    887  CG  TYR A 107       1.351  16.174 -22.229  1.00 92.63           C  
ATOM    888  CD1 TYR A 107       1.531  17.090 -23.285  1.00 92.63           C  
ATOM    889  CD2 TYR A 107       0.526  15.045 -22.405  1.00 92.63           C  
ATOM    890  CE1 TYR A 107       0.925  16.856 -24.532  1.00 92.63           C  
ATOM    891  CE2 TYR A 107      -0.112  14.829 -23.641  1.00 92.63           C  
ATOM    892  OH  TYR A 107      -0.471  15.492 -25.914  1.00 92.63           O  
ATOM    893  CZ  TYR A 107       0.107  15.722 -24.710  1.00 92.63           C  
ATOM    894  N   PHE A 108       4.923  17.479 -22.090  1.00 93.39           N  
ATOM    895  CA  PHE A 108       5.771  17.980 -23.177  1.00 93.39           C  
ATOM    896  C   PHE A 108       7.099  17.230 -23.280  1.00 93.39           C  
ATOM    897  CB  PHE A 108       6.015  19.488 -23.034  1.00 93.39           C  
ATOM    898  O   PHE A 108       7.524  16.934 -24.395  1.00 93.39           O  
ATOM    899  CG  PHE A 108       4.869  20.372 -23.493  1.00 93.39           C  
ATOM    900  CD1 PHE A 108       4.324  20.216 -24.784  1.00 93.39           C  
ATOM    901  CD2 PHE A 108       4.398  21.407 -22.664  1.00 93.39           C  
ATOM    902  CE1 PHE A 108       3.301  21.070 -25.231  1.00 93.39           C  
ATOM    903  CE2 PHE A 108       3.391  22.276 -23.121  1.00 93.39           C  
ATOM    904  CZ  PHE A 108       2.834  22.102 -24.399  1.00 93.39           C  
ATOM    905  N   MET A 109       7.721  16.882 -22.152  1.00 92.55           N  
ATOM    906  CA  MET A 109       8.909  16.027 -22.136  1.00 92.55           C  
ATOM    907  C   MET A 109       8.611  14.666 -22.783  1.00 92.55           C  
ATOM    908  CB  MET A 109       9.435  15.899 -20.699  1.00 92.55           C  
ATOM    909  O   MET A 109       9.379  14.233 -23.638  1.00 92.55           O  
ATOM    910  CG  MET A 109      10.041  17.206 -20.170  1.00 92.55           C  
ATOM    911  SD  MET A 109      11.483  17.818 -21.083  1.00 92.55           S  
ATOM    912  CE  MET A 109      11.714  19.409 -20.255  1.00 92.55           C  
ATOM    913  N   GLN A 110       7.434  14.086 -22.534  1.00 93.33           N  
ATOM    914  CA  GLN A 110       7.054  12.786 -23.084  1.00 93.33           C  
ATOM    915  C   GLN A 110       6.900  12.847 -24.606  1.00 93.33           C  
ATOM    916  CB  GLN A 110       5.746  12.332 -22.414  1.00 93.33           C  
ATOM    917  O   GLN A 110       7.322  11.934 -25.316  1.00 93.33           O  
ATOM    918  CG  GLN A 110       5.245  10.959 -22.884  1.00 93.33           C  
ATOM    919  CD  GLN A 110       6.075   9.817 -22.323  1.00 93.33           C  
ATOM    920  NE2 GLN A 110       7.202   9.494 -22.916  1.00 93.33           N  
ATOM    921  OE1 GLN A 110       5.679   9.189 -21.356  1.00 93.33           O  
ATOM    922  N   VAL A 111       6.316  13.937 -25.116  1.00 92.53           N  
ATOM    923  CA  VAL A 111       6.213  14.204 -26.559  1.00 92.53           C  
ATOM    924  C   VAL A 111       7.600  14.411 -27.174  1.00 92.53           C  
ATOM    925  CB  VAL A 111       5.278  15.403 -26.824  1.00 92.53           C  
ATOM    926  O   VAL A 111       7.866  13.868 -28.244  1.00 92.53           O  
ATOM    927  CG1 VAL A 111       5.277  15.853 -28.291  1.00 92.53           C  
ATOM    928  CG2 VAL A 111       3.826  15.046 -26.470  1.00 92.53           C  
ATOM    929  N   ILE A 112       8.504  15.128 -26.498  1.00 92.25           N  
ATOM    930  CA  ILE A 112       9.895  15.307 -26.944  1.00 92.25           C  
ATOM    931  C   ILE A 112      10.632  13.959 -26.973  1.00 92.25           C  
ATOM    932  CB  ILE A 112      10.615  16.369 -26.076  1.00 92.25           C  
ATOM    933  O   ILE A 112      11.293  13.666 -27.965  1.00 92.25           O  
ATOM    934  CG1 ILE A 112      10.019  17.773 -26.343  1.00 92.25           C  
ATOM    935  CG2 ILE A 112      12.132  16.395 -26.348  1.00 92.25           C  
ATOM    936  CD1 ILE A 112      10.356  18.801 -25.253  1.00 92.25           C  
ATOM    937  N   ALA A 113      10.472  13.107 -25.957  1.00 91.28           N  
ATOM    938  CA  ALA A 113      11.073  11.774 -25.912  1.00 91.28           C  
ATOM    939  C   ALA A 113      10.599  10.885 -27.073  1.00 91.28           C  
ATOM    940  CB  ALA A 113      10.755  11.129 -24.559  1.00 91.28           C  
ATOM    941  O   ALA A 113      11.414  10.252 -27.743  1.00 91.28           O  
ATOM    942  N   ILE A 114       9.294  10.893 -27.366  1.00 90.84           N  
ATOM    943  CA  ILE A 114       8.716  10.163 -28.504  1.00 90.84           C  
ATOM    944  C   ILE A 114       9.255  10.707 -29.837  1.00 90.84           C  
ATOM    945  CB  ILE A 114       7.170  10.188 -28.421  1.00 90.84           C  
ATOM    946  O   ILE A 114       9.620   9.920 -30.706  1.00 90.84           O  
ATOM    947  CG1 ILE A 114       6.690   9.336 -27.220  1.00 90.84           C  
ATOM    948  CG2 ILE A 114       6.520   9.666 -29.718  1.00 90.84           C  
ATOM    949  CD1 ILE A 114       5.232   9.591 -26.814  1.00 90.84           C  
ATOM    950  N   VAL A 115       9.361  12.030 -30.007  1.00 91.31           N  
ATOM    951  CA  VAL A 115       9.918  12.633 -31.234  1.00 91.31           C  
ATOM    952  C   VAL A 115      11.407  12.307 -31.396  1.00 91.31           C  
ATOM    953  CB  VAL A 115       9.651  14.152 -31.274  1.00 91.31           C  
ATOM    954  O   VAL A 115      11.815  11.913 -32.484  1.00 91.31           O  
ATOM    955  CG1 VAL A 115      10.402  14.867 -32.407  1.00 91.31           C  
ATOM    956  CG2 VAL A 115       8.155  14.426 -31.494  1.00 91.31           C  
ATOM    957  N   LEU A 116      12.215  12.399 -30.335  1.00 89.93           N  
ATOM    958  CA  LEU A 116      13.638  12.034 -30.371  1.00 89.93           C  
ATOM    959  C   LEU A 116      13.836  10.548 -30.708  1.00 89.93           C  
ATOM    960  CB  LEU A 116      14.299  12.391 -29.026  1.00 89.93           C  
ATOM    961  O   LEU A 116      14.691  10.222 -31.530  1.00 89.93           O  
ATOM    962  CG  LEU A 116      14.492  13.899 -28.776  1.00 89.93           C  
ATOM    963  CD1 LEU A 116      14.978  14.128 -27.344  1.00 89.93           C  
ATOM    964  CD2 LEU A 116      15.523  14.521 -29.721  1.00 89.93           C  
ATOM    965  N   TYR A 117      13.008   9.663 -30.145  1.00 87.94           N  
ATOM    966  CA  TYR A 117      13.004   8.235 -30.471  1.00 87.94           C  
ATOM    967  C   TYR A 117      12.613   7.957 -31.935  1.00 87.94           C  
ATOM    968  CB  TYR A 117      12.066   7.514 -29.492  1.00 87.94           C  
ATOM    969  O   TYR A 117      13.240   7.128 -32.590  1.00 87.94           O  
ATOM    970  CG  TYR A 117      11.903   6.040 -29.797  1.00 87.94           C  
ATOM    971  CD1 TYR A 117      10.695   5.551 -30.334  1.00 87.94           C  
ATOM    972  CD2 TYR A 117      13.000   5.175 -29.627  1.00 87.94           C  
ATOM    973  CE1 TYR A 117      10.589   4.197 -30.710  1.00 87.94           C  
ATOM    974  CE2 TYR A 117      12.903   3.831 -30.024  1.00 87.94           C  
ATOM    975  OH  TYR A 117      11.628   2.049 -30.980  1.00 87.94           O  
ATOM    976  CZ  TYR A 117      11.700   3.341 -30.569  1.00 87.94           C  
ATOM    977  N   LEU A 118      11.629   8.681 -32.481  1.00 88.29           N  
ATOM    978  CA  LEU A 118      11.242   8.573 -33.896  1.00 88.29           C  
ATOM    979  C   LEU A 118      12.309   9.122 -34.860  1.00 88.29           C  
ATOM    980  CB  LEU A 118       9.897   9.289 -34.116  1.00 88.29           C  
ATOM    981  O   LEU A 118      12.372   8.672 -36.001  1.00 88.29           O  
ATOM    982  CG  LEU A 118       8.675   8.560 -33.526  1.00 88.29           C  
ATOM    983  CD1 LEU A 118       7.453   9.479 -33.602  1.00 88.29           C  
ATOM    984  CD2 LEU A 118       8.342   7.270 -34.279  1.00 88.29           C  
ATOM    985  N   MET A 119      13.143  10.071 -34.424  1.00 86.56           N  
ATOM    986  CA  MET A 119      14.288  10.564 -35.204  1.00 86.56           C  
ATOM    987  C   MET A 119      15.493   9.611 -35.147  1.00 86.56           C  
ATOM    988  CB  MET A 119      14.693  11.967 -34.725  1.00 86.56           C  
ATOM    989  O   MET A 119      16.206   9.479 -36.138  1.00 86.56           O  
ATOM    990  CG  MET A 119      13.648  13.062 -34.987  1.00 86.56           C  
ATOM    991  SD  MET A 119      13.365  13.515 -36.722  1.00 86.56           S  
ATOM    992  CE  MET A 119      11.918  12.491 -37.107  1.00 86.56           C  
ATOM    993  N   MET A 120      15.731   8.947 -34.010  1.00 80.39           N  
ATOM    994  CA  MET A 120      16.820   7.978 -33.816  1.00 80.39           C  
ATOM    995  C   MET A 120      16.341   6.774 -32.984  1.00 80.39           C  
ATOM    996  CB  MET A 120      18.017   8.657 -33.131  1.00 80.39           C  
ATOM    997  O   MET A 120      16.440   6.802 -31.752  1.00 80.39           O  
ATOM    998  CG  MET A 120      18.847   9.503 -34.103  1.00 80.39           C  
ATOM    999  SD  MET A 120      19.964  10.679 -33.299  1.00 80.39           S  
ATOM   1000  CE  MET A 120      18.692  11.741 -32.571  1.00 80.39           C  
ATOM   1001  N   PRO A 121      15.893   5.678 -33.627  1.00 80.35           N  
ATOM   1002  CA  PRO A 121      15.424   4.465 -32.949  1.00 80.35           C  
ATOM   1003  C   PRO A 121      16.591   3.587 -32.441  1.00 80.35           C  
ATOM   1004  CB  PRO A 121      14.502   3.785 -33.969  1.00 80.35           C  
ATOM   1005  O   PRO A 121      16.638   2.385 -32.683  1.00 80.35           O  
ATOM   1006  CG  PRO A 121      15.161   4.140 -35.301  1.00 80.35           C  
ATOM   1007  CD  PRO A 121      15.655   5.566 -35.062  1.00 80.35           C  
ATOM   1008  N   ILE A 122      17.558   4.207 -31.756  1.00 74.80           N  
ATOM   1009  CA  ILE A 122      18.773   3.577 -31.206  1.00 74.80           C  
ATOM   1010  C   ILE A 122      18.538   3.086 -29.763  1.00 74.80           C  
ATOM   1011  CB  ILE A 122      19.958   4.580 -31.310  1.00 74.80           C  
ATOM   1012  O   ILE A 122      19.156   2.123 -29.318  1.00 74.80           O  
ATOM   1013  CG1 ILE A 122      20.217   4.980 -32.787  1.00 74.80           C  
ATOM   1014  CG2 ILE A 122      21.248   4.009 -30.690  1.00 74.80           C  
ATOM   1015  CD1 ILE A 122      21.232   6.115 -32.983  1.00 74.80           C  
ATOM   1016  N   VAL A 123      17.632   3.738 -29.026  1.00 73.16           N  
ATOM   1017  CA  VAL A 123      17.293   3.423 -27.625  1.00 73.16           C  
ATOM   1018  C   VAL A 123      16.194   2.351 -27.555  1.00 73.16           C  
ATOM   1019  CB  VAL A 123      16.910   4.719 -26.873  1.00 73.16           C  
ATOM   1020  O   VAL A 123      15.367   2.241 -28.458  1.00 73.16           O  
ATOM   1021  CG1 VAL A 123      16.513   4.492 -25.409  1.00 73.16           C  
ATOM   1022  CG2 VAL A 123      18.087   5.708 -26.873  1.00 73.16           C  
ATOM   1023  N   ASN A 124      16.141   1.564 -26.475  1.00 76.47           N  
ATOM   1024  CA  ASN A 124      15.106   0.540 -26.298  1.00 76.47           C  
ATOM   1025  C   ASN A 124      13.698   1.156 -26.222  1.00 76.47           C  
ATOM   1026  CB  ASN A 124      15.371  -0.285 -25.029  1.00 76.47           C  
ATOM   1027  O   ASN A 124      13.438   2.037 -25.401  1.00 76.47           O  
ATOM   1028  CG  ASN A 124      16.717  -0.971 -25.039  1.00 76.47           C  
ATOM   1029  ND2 ASN A 124      17.600  -0.601 -24.145  1.00 76.47           N  
ATOM   1030  OD1 ASN A 124      16.988  -1.837 -25.848  1.00 76.47           O  
ATOM   1031  N   ILE A 125      12.749   0.620 -26.998  1.00 83.13           N  
ATOM   1032  CA  ILE A 125      11.353   1.099 -27.027  1.00 83.13           C  
ATOM   1033  C   ILE A 125      10.660   1.043 -25.651  1.00 83.13           C  
ATOM   1034  CB  ILE A 125      10.565   0.323 -28.109  1.00 83.13           C  
ATOM   1035  O   ILE A 125       9.800   1.870 -25.348  1.00 83.13           O  
ATOM   1036  CG1 ILE A 125       9.238   1.043 -28.433  1.00 83.13           C  
ATOM   1037  CG2 ILE A 125      10.339  -1.154 -27.728  1.00 83.13           C  
ATOM   1038  CD1 ILE A 125       8.519   0.488 -29.669  1.00 83.13           C  
ATOM   1039  N   SER A 126      11.068   0.109 -24.785  1.00 82.04           N  
ATOM   1040  CA  SER A 126      10.578  -0.034 -23.408  1.00 82.04           C  
ATOM   1041  C   SER A 126      10.843   1.199 -22.537  1.00 82.04           C  
ATOM   1042  CB  SER A 126      11.229  -1.263 -22.759  1.00 82.04           C  
ATOM   1043  O   SER A 126      10.027   1.518 -21.671  1.00 82.04           O  
ATOM   1044  OG  SER A 126      12.634  -1.238 -22.946  1.00 82.04           O  
ATOM   1045  N   GLU A 127      11.940   1.924 -22.779  1.00 83.08           N  
ATOM   1046  CA  GLU A 127      12.341   3.088 -21.979  1.00 83.08           C  
ATOM   1047  C   GLU A 127      11.413   4.293 -22.200  1.00 83.08           C  
ATOM   1048  CB  GLU A 127      13.819   3.433 -22.251  1.00 83.08           C  
ATOM   1049  O   GLU A 127      11.191   5.056 -21.263  1.00 83.08           O  
ATOM   1050  CG  GLU A 127      14.758   2.322 -21.738  1.00 83.08           C  
ATOM   1051  CD  GLU A 127      16.233   2.529 -22.120  1.00 83.08           C  
ATOM   1052  OE1 GLU A 127      16.909   1.522 -22.459  1.00 83.08           O  
ATOM   1053  OE2 GLU A 127      16.737   3.670 -22.021  1.00 83.08           O  
ATOM   1054  N   VAL A 128      10.808   4.406 -23.391  1.00 86.33           N  
ATOM   1055  CA  VAL A 128       9.792   5.420 -23.737  1.00 86.33           C  
ATOM   1056  C   VAL A 128       8.370   4.912 -23.447  1.00 86.33           C  
ATOM   1057  CB  VAL A 128       9.939   5.842 -25.218  1.00 86.33           C  
ATOM   1058  O   VAL A 128       7.515   5.661 -22.971  1.00 86.33           O  
ATOM   1059  CG1 VAL A 128       8.961   6.958 -25.609  1.00 86.33           C  
ATOM   1060  CG2 VAL A 128      11.354   6.355 -25.524  1.00 86.33           C  
ATOM   1061  N   LEU A 129       8.102   3.621 -23.687  1.00 88.14           N  
ATOM   1062  CA  LEU A 129       6.775   3.024 -23.502  1.00 88.14           C  
ATOM   1063  C   LEU A 129       6.353   2.933 -22.024  1.00 88.14           C  
ATOM   1064  CB  LEU A 129       6.761   1.648 -24.195  1.00 88.14           C  
ATOM   1065  O   LEU A 129       5.173   3.110 -21.720  1.00 88.14           O  
ATOM   1066  CG  LEU A 129       5.401   0.924 -24.183  1.00 88.14           C  
ATOM   1067  CD1 LEU A 129       4.309   1.714 -24.908  1.00 88.14           C  
ATOM   1068  CD2 LEU A 129       5.542  -0.435 -24.869  1.00 88.14           C  
ATOM   1069  N   GLY A 130       7.290   2.687 -21.101  1.00 87.10           N  
ATOM   1070  CA  GLY A 130       7.015   2.626 -19.659  1.00 87.10           C  
ATOM   1071  C   GLY A 130       6.396   3.923 -19.107  1.00 87.10           C  
ATOM   1072  O   GLY A 130       5.269   3.880 -18.598  1.00 87.10           O  
ATOM   1073  N   PRO A 131       7.073   5.082 -19.245  1.00 90.55           N  
ATOM   1074  CA  PRO A 131       6.516   6.403 -18.950  1.00 90.55           C  
ATOM   1075  C   PRO A 131       5.150   6.653 -19.601  1.00 90.55           C  
ATOM   1076  CB  PRO A 131       7.576   7.395 -19.446  1.00 90.55           C  
ATOM   1077  O   PRO A 131       4.203   7.025 -18.903  1.00 90.55           O  
ATOM   1078  CG  PRO A 131       8.873   6.638 -19.199  1.00 90.55           C  
ATOM   1079  CD  PRO A 131       8.480   5.217 -19.603  1.00 90.55           C  
ATOM   1080  N   LEU A 132       4.999   6.339 -20.893  1.00 91.35           N  
ATOM   1081  CA  LEU A 132       3.755   6.569 -21.629  1.00 91.35           C  
ATOM   1082  C   LEU A 132       2.583   5.778 -21.025  1.00 91.35           C  
ATOM   1083  CB  LEU A 132       4.010   6.231 -23.109  1.00 91.35           C  
ATOM   1084  O   LEU A 132       1.517   6.339 -20.753  1.00 91.35           O  
ATOM   1085  CG  LEU A 132       2.793   6.404 -24.035  1.00 91.35           C  
ATOM   1086  CD1 LEU A 132       2.261   7.840 -24.045  1.00 91.35           C  
ATOM   1087  CD2 LEU A 132       3.180   6.021 -25.463  1.00 91.35           C  
ATOM   1088  N   CYS A 133       2.786   4.490 -20.743  1.00 92.09           N  
ATOM   1089  CA  CYS A 133       1.794   3.635 -20.092  1.00 92.09           C  
ATOM   1090  C   CYS A 133       1.437   4.128 -18.680  1.00 92.09           C  
ATOM   1091  CB  CYS A 133       2.329   2.198 -20.078  1.00 92.09           C  
ATOM   1092  O   CYS A 133       0.253   4.182 -18.333  1.00 92.09           O  
ATOM   1093  SG  CYS A 133       2.175   1.500 -21.748  1.00 92.09           S  
ATOM   1094  N   LEU A 134       2.425   4.550 -17.879  1.00 91.63           N  
ATOM   1095  CA  LEU A 134       2.189   5.114 -16.545  1.00 91.63           C  
ATOM   1096  C   LEU A 134       1.413   6.436 -16.602  1.00 91.63           C  
ATOM   1097  CB  LEU A 134       3.525   5.317 -15.811  1.00 91.63           C  
ATOM   1098  O   LEU A 134       0.490   6.627 -15.808  1.00 91.63           O  
ATOM   1099  CG  LEU A 134       4.212   4.022 -15.347  1.00 91.63           C  
ATOM   1100  CD1 LEU A 134       5.601   4.375 -14.819  1.00 91.63           C  
ATOM   1101  CD2 LEU A 134       3.438   3.320 -14.226  1.00 91.63           C  
ATOM   1102  N   MET A 135       1.728   7.328 -17.546  1.00 91.74           N  
ATOM   1103  CA  MET A 135       1.012   8.593 -17.739  1.00 91.74           C  
ATOM   1104  C   MET A 135      -0.458   8.351 -18.109  1.00 91.74           C  
ATOM   1105  CB  MET A 135       1.729   9.440 -18.806  1.00 91.74           C  
ATOM   1106  O   MET A 135      -1.354   8.962 -17.517  1.00 91.74           O  
ATOM   1107  CG  MET A 135       1.026  10.794 -18.994  1.00 91.74           C  
ATOM   1108  SD  MET A 135       1.762  11.930 -20.198  1.00 91.74           S  
ATOM   1109  CE  MET A 135       1.554  10.984 -21.732  1.00 91.74           C  
ATOM   1110  N   LEU A 136      -0.727   7.431 -19.042  1.00 91.46           N  
ATOM   1111  CA  LEU A 136      -2.089   7.070 -19.448  1.00 91.46           C  
ATOM   1112  C   LEU A 136      -2.872   6.415 -18.296  1.00 91.46           C  
ATOM   1113  CB  LEU A 136      -2.034   6.169 -20.697  1.00 91.46           C  
ATOM   1114  O   LEU A 136      -4.023   6.790 -18.046  1.00 91.46           O  
ATOM   1115  CG  LEU A 136      -1.483   6.852 -21.969  1.00 91.46           C  
ATOM   1116  CD1 LEU A 136      -1.319   5.811 -23.076  1.00 91.46           C  
ATOM   1117  CD2 LEU A 136      -2.393   7.962 -22.501  1.00 91.46           C  
ATOM   1118  N   LEU A 137      -2.253   5.501 -17.542  1.00 91.46           N  
ATOM   1119  CA  LEU A 137      -2.866   4.855 -16.376  1.00 91.46           C  
ATOM   1120  C   LEU A 137      -3.187   5.871 -15.268  1.00 91.46           C  
ATOM   1121  CB  LEU A 137      -1.922   3.744 -15.876  1.00 91.46           C  
ATOM   1122  O   LEU A 137      -4.331   5.985 -14.832  1.00 91.46           O  
ATOM   1123  CG  LEU A 137      -2.485   2.915 -14.706  1.00 91.46           C  
ATOM   1124  CD1 LEU A 137      -3.701   2.085 -15.123  1.00 91.46           C  
ATOM   1125  CD2 LEU A 137      -1.411   1.962 -14.190  1.00 91.46           C  
ATOM   1126  N   MET A 138      -2.205   6.668 -14.846  1.00 90.54           N  
ATOM   1127  CA  MET A 138      -2.369   7.655 -13.775  1.00 90.54           C  
ATOM   1128  C   MET A 138      -3.360   8.760 -14.155  1.00 90.54           C  
ATOM   1129  CB  MET A 138      -0.998   8.253 -13.429  1.00 90.54           C  
ATOM   1130  O   MET A 138      -4.202   9.156 -13.343  1.00 90.54           O  
ATOM   1131  CG  MET A 138      -0.131   7.248 -12.661  1.00 90.54           C  
ATOM   1132  SD  MET A 138      -0.706   6.914 -10.972  1.00 90.54           S  
ATOM   1133  CE  MET A 138      -0.390   8.533 -10.227  1.00 90.54           C  
ATOM   1134  N   GLY A 139      -3.312   9.234 -15.402  1.00 87.63           N  
ATOM   1135  CA  GLY A 139      -4.231  10.245 -15.911  1.00 87.63           C  
ATOM   1136  C   GLY A 139      -5.676   9.742 -16.026  1.00 87.63           C  
ATOM   1137  O   GLY A 139      -6.607  10.466 -15.655  1.00 87.63           O  
ATOM   1138  N   THR A 140      -5.889   8.495 -16.469  1.00 88.15           N  
ATOM   1139  CA  THR A 140      -7.232   7.884 -16.512  1.00 88.15           C  
ATOM   1140  C   THR A 140      -7.779   7.608 -15.112  1.00 88.15           C  
ATOM   1141  CB  THR A 140      -7.301   6.603 -17.360  1.00 88.15           C  
ATOM   1142  O   THR A 140      -8.927   7.967 -14.845  1.00 88.15           O  
ATOM   1143  CG2 THR A 140      -7.191   6.879 -18.856  1.00 88.15           C  
ATOM   1144  OG1 THR A 140      -6.310   5.680 -17.013  1.00 88.15           O  
ATOM   1145  N   VAL A 141      -6.963   7.085 -14.190  1.00 87.10           N  
ATOM   1146  CA  VAL A 141      -7.311   6.901 -12.767  1.00 87.10           C  
ATOM   1147  C   VAL A 141      -7.710   8.228 -12.117  1.00 87.10           C  
ATOM   1148  CB  VAL A 141      -6.136   6.226 -12.025  1.00 87.10           C  
ATOM   1149  O   VAL A 141      -8.775   8.318 -11.504  1.00 87.10           O  
ATOM   1150  CG1 VAL A 141      -6.219   6.314 -10.495  1.00 87.10           C  
ATOM   1151  CG2 VAL A 141      -6.084   4.741 -12.397  1.00 87.10           C  
ATOM   1152  N   HIS A 142      -6.934   9.298 -12.315  1.00 86.15           N  
ATOM   1153  CA  HIS A 142      -7.285  10.627 -11.808  1.00 86.15           C  
ATOM   1154  C   HIS A 142      -8.608  11.142 -12.406  1.00 86.15           C  
ATOM   1155  CB  HIS A 142      -6.123  11.589 -12.072  1.00 86.15           C  
ATOM   1156  O   HIS A 142      -9.467  11.646 -11.679  1.00 86.15           O  
ATOM   1157  CG  HIS A 142      -6.308  12.933 -11.416  1.00 86.15           C  
ATOM   1158  CD2 HIS A 142      -6.121  13.223 -10.092  1.00 86.15           C  
ATOM   1159  ND1 HIS A 142      -6.648  14.109 -12.043  1.00 86.15           N  
ATOM   1160  CE1 HIS A 142      -6.629  15.087 -11.124  1.00 86.15           C  
ATOM   1161  NE2 HIS A 142      -6.328  14.597  -9.909  1.00 86.15           N  
ATOM   1162  N   CYS A 143      -8.837  10.943 -13.710  1.00 84.74           N  
ATOM   1163  CA  CYS A 143     -10.116  11.271 -14.344  1.00 84.74           C  
ATOM   1164  C   CYS A 143     -11.298  10.472 -13.767  1.00 84.74           C  
ATOM   1165  CB  CYS A 143     -10.018  11.068 -15.863  1.00 84.74           C  
ATOM   1166  O   CYS A 143     -12.381  11.040 -13.596  1.00 84.74           O  
ATOM   1167  SG  CYS A 143      -8.995  12.365 -16.612  1.00 84.74           S  
ATOM   1168  N   GLN A 144     -11.113   9.188 -13.443  1.00 83.88           N  
ATOM   1169  CA  GLN A 144     -12.141   8.344 -12.825  1.00 83.88           C  
ATOM   1170  C   GLN A 144     -12.471   8.781 -11.386  1.00 83.88           C  
ATOM   1171  CB  GLN A 144     -11.702   6.870 -12.833  1.00 83.88           C  
ATOM   1172  O   GLN A 144     -13.651   8.855 -11.034  1.00 83.88           O  
ATOM   1173  CG  GLN A 144     -11.758   6.174 -14.205  1.00 83.88           C  
ATOM   1174  CD  GLN A 144     -11.358   4.701 -14.115  1.00 83.88           C  
ATOM   1175  NE2 GLN A 144     -11.114   4.016 -15.209  1.00 83.88           N  
ATOM   1176  OE1 GLN A 144     -11.312   4.112 -13.051  1.00 83.88           O  
ATOM   1177  N   ILE A 145     -11.451   9.116 -10.584  1.00 82.36           N  
ATOM   1178  CA  ILE A 145     -11.585   9.623  -9.204  1.00 82.36           C  
ATOM   1179  C   ILE A 145     -12.383  10.933  -9.165  1.00 82.36           C  
ATOM   1180  CB  ILE A 145     -10.175   9.811  -8.582  1.00 82.36           C  
ATOM   1181  O   ILE A 145     -13.237  11.114  -8.302  1.00 82.36           O  
ATOM   1182  CG1 ILE A 145      -9.538   8.434  -8.288  1.00 82.36           C  
ATOM   1183  CG2 ILE A 145     -10.197  10.673  -7.301  1.00 82.36           C  
ATOM   1184  CD1 ILE A 145      -8.031   8.500  -8.005  1.00 82.36           C  
ATOM   1185  N   VAL A 146     -12.103  11.843 -10.099  1.00 79.06           N  
ATOM   1186  CA  VAL A 146     -12.649  13.210 -10.116  1.00 79.06           C  
ATOM   1187  C   VAL A 146     -14.049  13.287 -10.724  1.00 79.06           C  
ATOM   1188  CB  VAL A 146     -11.657  14.104 -10.876  1.00 79.06           C  
ATOM   1189  O   VAL A 146     -14.861  14.116 -10.314  1.00 79.06           O  
ATOM   1190  CG1 VAL A 146     -12.212  15.486 -11.226  1.00 79.06           C  
ATOM   1191  CG2 VAL A 146     -10.381  14.285 -10.039  1.00 79.06           C  
ATOM   1192  N   SER A 147     -14.372  12.419 -11.688  1.00 68.47           N  
ATOM   1193  CA  SER A 147     -15.671  12.443 -12.384  1.00 68.47           C  
ATOM   1194  C   SER A 147     -16.850  11.948 -11.525  1.00 68.47           C  
ATOM   1195  CB  SER A 147     -15.601  11.698 -13.718  1.00 68.47           C  
ATOM   1196  O   SER A 147     -17.940  11.724 -12.044  1.00 68.47           O  
ATOM   1197  OG  SER A 147     -14.578  12.232 -14.547  1.00 68.47           O  
ATOM   1198  N   THR A 148     -16.655  11.793 -10.210  1.00 62.36           N  
ATOM   1199  CA  THR A 148     -17.729  11.765  -9.205  1.00 62.36           C  
ATOM   1200  C   THR A 148     -18.474  13.099  -9.125  1.00 62.36           C  
ATOM   1201  CB  THR A 148     -17.149  11.505  -7.805  1.00 62.36           C  
ATOM   1202  O   THR A 148     -19.668  13.112  -8.840  1.00 62.36           O  
ATOM   1203  CG2 THR A 148     -16.541  10.115  -7.644  1.00 62.36           C  
ATOM   1204  OG1 THR A 148     -16.137  12.438  -7.521  1.00 62.36           O  
ATOM   1205  N   GLN A 149     -17.794  14.223  -9.380  1.00 50.48           N  
ATOM   1206  CA  GLN A 149     -18.370  15.561  -9.272  1.00 50.48           C  
ATOM   1207  C   GLN A 149     -18.818  16.105 -10.631  1.00 50.48           C  
ATOM   1208  CB  GLN A 149     -17.422  16.512  -8.522  1.00 50.48           C  
ATOM   1209  O   GLN A 149     -18.207  17.009 -11.197  1.00 50.48           O  
ATOM   1210  CG  GLN A 149     -17.244  16.098  -7.052  1.00 50.48           C  
ATOM   1211  CD  GLN A 149     -16.572  17.169  -6.197  1.00 50.48           C  
ATOM   1212  NE2 GLN A 149     -16.374  16.919  -4.923  1.00 50.48           N  
ATOM   1213  OE1 GLN A 149     -16.208  18.249  -6.624  1.00 50.48           O  
ATOM   1214  N   ILE A 150     -19.960  15.610 -11.114  1.00 42.58           N  
ATOM   1215  CA  ILE A 150     -20.860  16.440 -11.922  1.00 42.58           C  
ATOM   1216  C   ILE A 150     -21.967  16.928 -10.990  1.00 42.58           C  
ATOM   1217  CB  ILE A 150     -21.375  15.738 -13.201  1.00 42.58           C  
ATOM   1218  O   ILE A 150     -23.059  16.370 -10.930  1.00 42.58           O  
ATOM   1219  CG1 ILE A 150     -20.187  15.226 -14.050  1.00 42.58           C  
ATOM   1220  CG2 ILE A 150     -22.228  16.735 -14.019  1.00 42.58           C  
ATOM   1221  CD1 ILE A 150     -20.587  14.523 -15.353  1.00 42.58           C  
ATOM   1222  N   THR A 151     -21.693  18.006 -10.253  1.00 38.39           N  
ATOM   1223  CA  THR A 151     -22.787  18.840  -9.749  1.00 38.39           C  
ATOM   1224  C   THR A 151     -23.567  19.320 -10.970  1.00 38.39           C  
ATOM   1225  CB  THR A 151     -22.267  20.054  -8.958  1.00 38.39           C  
ATOM   1226  O   THR A 151     -23.021  20.121 -11.735  1.00 38.39           O  
ATOM   1227  CG2 THR A 151     -21.701  19.649  -7.598  1.00 38.39           C  
ATOM   1228  OG1 THR A 151     -21.234  20.705  -9.662  1.00 38.39           O  
ATOM   1229  N   ARG A 152     -24.799  18.817 -11.176  1.00 34.46           N  
ATOM   1230  CA  ARG A 152     -25.721  19.306 -12.220  1.00 34.46           C  
ATOM   1231  C   ARG A 152     -25.660  20.846 -12.172  1.00 34.46           C  
ATOM   1232  CB  ARG A 152     -27.174  18.813 -11.969  1.00 34.46           C  
ATOM   1233  O   ARG A 152     -25.958  21.392 -11.105  1.00 34.46           O  
ATOM   1234  CG  ARG A 152     -27.448  17.287 -12.036  1.00 34.46           C  
ATOM   1235  CD  ARG A 152     -28.944  16.975 -11.764  1.00 34.46           C  
ATOM   1236  NE  ARG A 152     -29.292  15.524 -11.707  1.00 34.46           N  
ATOM   1237  NH1 ARG A 152     -31.333  15.710 -10.633  1.00 34.46           N  
ATOM   1238  NH2 ARG A 152     -30.607  13.704 -11.128  1.00 34.46           N  
ATOM   1239  CZ  ARG A 152     -30.394  14.989 -11.170  1.00 34.46           C  
ATOM   1240  N   PRO A 153     -25.189  21.556 -13.219  1.00 32.57           N  
ATOM   1241  CA  PRO A 153     -24.987  22.996 -13.126  1.00 32.57           C  
ATOM   1242  C   PRO A 153     -26.348  23.642 -12.891  1.00 32.57           C  
ATOM   1243  CB  PRO A 153     -24.320  23.424 -14.439  1.00 32.57           C  
ATOM   1244  O   PRO A 153     -27.214  23.580 -13.761  1.00 32.57           O  
ATOM   1245  CG  PRO A 153     -24.716  22.319 -15.420  1.00 32.57           C  
ATOM   1246  CD  PRO A 153     -24.797  21.074 -14.534  1.00 32.57           C  
ATOM   1247  N   SER A 154     -26.545  24.195 -11.688  1.00 31.01           N  
ATOM   1248  CA  SER A 154     -27.819  24.795 -11.285  1.00 31.01           C  
ATOM   1249  C   SER A 154     -28.213  25.823 -12.334  1.00 31.01           C  
ATOM   1250  CB  SER A 154     -27.702  25.458  -9.913  1.00 31.01           C  
ATOM   1251  O   SER A 154     -27.471  26.783 -12.556  1.00 31.01           O  
ATOM   1252  OG  SER A 154     -28.967  25.943  -9.511  1.00 31.01           O  
ATOM   1253  N   GLY A 155     -29.319  25.558 -13.033  1.00 31.69           N  
ATOM   1254  CA  GLY A 155     -29.678  26.275 -14.246  1.00 31.69           C  
ATOM   1255  C   GLY A 155     -29.817  27.762 -13.962  1.00 31.69           C  
ATOM   1256  O   GLY A 155     -30.815  28.189 -13.382  1.00 31.69           O  
ATOM   1257  N   ASN A 156     -28.819  28.553 -14.370  1.00 32.26           N  
ATOM   1258  CA  ASN A 156     -28.953  30.001 -14.350  1.00 32.26           C  
ATOM   1259  C   ASN A 156     -30.175  30.354 -15.202  1.00 32.26           C  
ATOM   1260  CB  ASN A 156     -27.673  30.684 -14.854  1.00 32.26           C  
ATOM   1261  O   ASN A 156     -30.340  29.794 -16.286  1.00 32.26           O  
ATOM   1262  CG  ASN A 156     -27.775  32.194 -14.720  1.00 32.26           C  
ATOM   1263  ND2 ASN A 156     -27.045  32.944 -15.510  1.00 32.26           N  
ATOM   1264  OD1 ASN A 156     -28.517  32.722 -13.909  1.00 32.26           O  
ATOM   1265  N   ASN A 157     -31.046  31.225 -14.690  1.00 30.32           N  
ATOM   1266  CA  ASN A 157     -32.442  31.308 -15.119  1.00 30.32           C  
ATOM   1267  C   ASN A 157     -32.596  32.103 -16.435  1.00 30.32           C  
ATOM   1268  CB  ASN A 157     -33.289  31.799 -13.925  1.00 30.32           C  
ATOM   1269  O   ASN A 157     -33.170  33.192 -16.484  1.00 30.32           O  
ATOM   1270  CG  ASN A 157     -34.743  31.365 -14.004  1.00 30.32           C  
ATOM   1271  ND2 ASN A 157     -35.562  31.796 -13.075  1.00 30.32           N  
ATOM   1272  OD1 ASN A 157     -35.164  30.611 -14.862  1.00 30.32           O  
ATOM   1273  N   GLY A 158     -31.996  31.564 -17.501  1.00 35.52           N  
ATOM   1274  CA  GLY A 158     -31.894  32.116 -18.846  1.00 35.52           C  
ATOM   1275  C   GLY A 158     -33.226  32.069 -19.579  1.00 35.52           C  
ATOM   1276  O   GLY A 158     -33.469  31.202 -20.414  1.00 35.52           O  
ATOM   1277  N   ASN A 159     -34.093  33.020 -19.245  1.00 31.69           N  
ATOM   1278  CA  ASN A 159     -35.393  33.209 -19.870  1.00 31.69           C  
ATOM   1279  C   ASN A 159     -35.330  33.258 -21.413  1.00 31.69           C  
ATOM   1280  CB  ASN A 159     -36.001  34.515 -19.314  1.00 31.69           C  
ATOM   1281  O   ASN A 159     -34.533  33.993 -21.990  1.00 31.69           O  
ATOM   1282  CG  ASN A 159     -36.937  34.277 -18.146  1.00 31.69           C  
ATOM   1283  ND2 ASN A 159     -36.816  35.024 -17.075  1.00 31.69           N  
ATOM   1284  OD1 ASN A 159     -37.827  33.448 -18.217  1.00 31.69           O  
ATOM   1285  N   ARG A 160     -36.313  32.600 -22.050  1.00 30.53           N  
ATOM   1286  CA  ARG A 160     -36.804  32.834 -23.429  1.00 30.53           C  
ATOM   1287  C   ARG A 160     -35.829  32.580 -24.601  1.00 30.53           C  
ATOM   1288  CB  ARG A 160     -37.370  34.268 -23.528  1.00 30.53           C  
ATOM   1289  O   ARG A 160     -35.182  33.502 -25.084  1.00 30.53           O  
ATOM   1290  CG  ARG A 160     -38.545  34.583 -22.591  1.00 30.53           C  
ATOM   1291  CD  ARG A 160     -38.817  36.093 -22.632  1.00 30.53           C  
ATOM   1292  NE  ARG A 160     -40.040  36.459 -21.893  1.00 30.53           N  
ATOM   1293  NH1 ARG A 160     -39.849  38.747 -22.099  1.00 30.53           N  
ATOM   1294  NH2 ARG A 160     -41.646  37.880 -21.116  1.00 30.53           N  
ATOM   1295  CZ  ARG A 160     -40.501  37.688 -21.706  1.00 30.53           C  
ATOM   1296  N   ARG A 161     -35.897  31.361 -25.164  1.00 30.87           N  
ATOM   1297  CA  ARG A 161     -35.730  30.915 -26.585  1.00 30.87           C  
ATOM   1298  C   ARG A 161     -35.428  29.399 -26.523  1.00 30.87           C  
ATOM   1299  CB  ARG A 161     -34.592  31.676 -27.320  1.00 30.87           C  
ATOM   1300  O   ARG A 161     -34.668  28.995 -25.660  1.00 30.87           O  
ATOM   1301  CG  ARG A 161     -35.052  32.998 -27.992  1.00 30.87           C  
ATOM   1302  CD  ARG A 161     -33.919  34.041 -28.081  1.00 30.87           C  
ATOM   1303  NE  ARG A 161     -34.368  35.318 -28.690  1.00 30.87           N  
ATOM   1304  NH1 ARG A 161     -32.297  36.248 -29.090  1.00 30.87           N  
ATOM   1305  NH2 ARG A 161     -34.126  37.388 -29.637  1.00 30.87           N  
ATOM   1306  CZ  ARG A 161     -33.599  36.306 -29.133  1.00 30.87           C  
ATOM   1307  N   ARG A 162     -35.978  28.492 -27.341  1.00 34.32           N  
ATOM   1308  CA  ARG A 162     -36.694  28.576 -28.636  1.00 34.32           C  
ATOM   1309  C   ARG A 162     -37.641  27.348 -28.733  1.00 34.32           C  
ATOM   1310  CB  ARG A 162     -35.578  28.507 -29.711  1.00 34.32           C  
ATOM   1311  O   ARG A 162     -37.216  26.261 -28.364  1.00 34.32           O  
ATOM   1312  CG  ARG A 162     -35.817  29.181 -31.072  1.00 34.32           C  
ATOM   1313  CD  ARG A 162     -34.512  29.049 -31.888  1.00 34.32           C  
ATOM   1314  NE  ARG A 162     -34.501  29.840 -33.137  1.00 34.32           N  
ATOM   1315  NH1 ARG A 162     -32.259  29.582 -33.627  1.00 34.32           N  
ATOM   1316  NH2 ARG A 162     -33.543  30.780 -34.989  1.00 34.32           N  
ATOM   1317  CZ  ARG A 162     -33.441  30.062 -33.906  1.00 34.32           C  
ATOM   1318  N   ARG A 163     -38.897  27.475 -29.202  1.00 33.30           N  
ATOM   1319  CA  ARG A 163     -39.892  26.364 -29.242  1.00 33.30           C  
ATOM   1320  C   ARG A 163     -40.765  26.416 -30.505  1.00 33.30           C  
ATOM   1321  CB  ARG A 163     -40.785  26.445 -27.970  1.00 33.30           C  
ATOM   1322  O   ARG A 163     -41.563  27.342 -30.599  1.00 33.30           O  
ATOM   1323  CG  ARG A 163     -41.871  25.349 -27.832  1.00 33.30           C  
ATOM   1324  CD  ARG A 163     -42.794  25.601 -26.620  1.00 33.30           C  
ATOM   1325  NE  ARG A 163     -43.759  24.498 -26.390  1.00 33.30           N  
ATOM   1326  NH1 ARG A 163     -45.037  25.481 -24.734  1.00 33.30           N  
ATOM   1327  NH2 ARG A 163     -45.484  23.397 -25.364  1.00 33.30           N  
ATOM   1328  CZ  ARG A 163     -44.750  24.466 -25.504  1.00 33.30           C  
ATOM   1329  N   LYS A 164     -40.666  25.423 -31.411  1.00 31.59           N  
ATOM   1330  CA  LYS A 164     -41.768  24.916 -32.280  1.00 31.59           C  
ATOM   1331  C   LYS A 164     -41.319  23.833 -33.279  1.00 31.59           C  
ATOM   1332  CB  LYS A 164     -42.452  26.040 -33.103  1.00 31.59           C  
ATOM   1333  O   LYS A 164     -40.525  24.133 -34.163  1.00 31.59           O  
ATOM   1334  CG  LYS A 164     -43.875  26.308 -32.582  1.00 31.59           C  
ATOM   1335  CD  LYS A 164     -44.570  27.432 -33.363  1.00 31.59           C  
ATOM   1336  CE  LYS A 164     -46.001  27.625 -32.840  1.00 31.59           C  
ATOM   1337  NZ  LYS A 164     -46.729  28.701 -33.565  1.00 31.59           N  
ATOM   1338  N   LEU A 165     -41.921  22.641 -33.174  1.00 33.89           N  
ATOM   1339  CA  LEU A 165     -42.167  21.653 -34.244  1.00 33.89           C  
ATOM   1340  C   LEU A 165     -43.096  20.546 -33.665  1.00 33.89           C  
ATOM   1341  CB  LEU A 165     -40.821  21.039 -34.719  1.00 33.89           C  
ATOM   1342  O   LEU A 165     -42.814  20.093 -32.562  1.00 33.89           O  
ATOM   1343  CG  LEU A 165     -40.830  20.465 -36.147  1.00 33.89           C  
ATOM   1344  CD1 LEU A 165     -41.003  21.555 -37.214  1.00 33.89           C  
ATOM   1345  CD2 LEU A 165     -39.500  19.771 -36.441  1.00 33.89           C  
ATOM   1346  N   ARG A 166     -44.196  20.075 -34.280  1.00 35.54           N  
ATOM   1347  CA  ARG A 166     -45.030  20.653 -35.360  1.00 35.54           C  
ATOM   1348  C   ARG A 166     -46.209  21.467 -34.736  1.00 35.54           C  
ATOM   1349  CB  ARG A 166     -45.233  19.600 -36.485  1.00 35.54           C  
ATOM   1350  O   ARG A 166     -45.857  22.489 -34.151  1.00 35.54           O  
ATOM   1351  CG  ARG A 166     -44.495  20.001 -37.776  1.00 35.54           C  
ATOM   1352  CD  ARG A 166     -44.360  18.869 -38.809  1.00 35.54           C  
ATOM   1353  NE  ARG A 166     -43.671  19.351 -40.029  1.00 35.54           N  
ATOM   1354  NH1 ARG A 166     -42.924  17.335 -40.873  1.00 35.54           N  
ATOM   1355  NH2 ARG A 166     -42.471  19.221 -41.963  1.00 35.54           N  
ATOM   1356  CZ  ARG A 166     -43.030  18.632 -40.942  1.00 35.54           C  
ATOM   1357  N   LYS A 167     -47.549  21.270 -34.758  1.00 32.61           N  
ATOM   1358  CA  LYS A 167     -48.541  20.286 -35.283  1.00 32.61           C  
ATOM   1359  C   LYS A 167     -48.367  18.832 -34.786  1.00 32.61           C  
ATOM   1360  CB  LYS A 167     -48.715  20.469 -36.811  1.00 32.61           C  
ATOM   1361  O   LYS A 167     -47.227  18.429 -34.601  1.00 32.61           O  
ATOM   1362  CG  LYS A 167     -49.864  21.437 -37.160  1.00 32.61           C  
ATOM   1363  CD  LYS A 167     -50.179  21.481 -38.668  1.00 32.61           C  
ATOM   1364  CE  LYS A 167     -51.393  22.391 -38.929  1.00 32.61           C  
ATOM   1365  NZ  LYS A 167     -51.841  22.375 -40.350  1.00 32.61           N  
ATOM   1366  N   THR A 168     -49.399  18.020 -34.503  1.00 35.48           N  
ATOM   1367  CA  THR A 168     -50.901  18.090 -34.523  1.00 35.48           C  
ATOM   1368  C   THR A 168     -51.443  17.251 -33.331  1.00 35.48           C  
ATOM   1369  CB  THR A 168     -51.469  17.432 -35.809  1.00 35.48           C  
ATOM   1370  O   THR A 168     -50.687  16.413 -32.857  1.00 35.48           O  
ATOM   1371  CG2 THR A 168     -51.696  18.400 -36.966  1.00 35.48           C  
ATOM   1372  OG1 THR A 168     -50.615  16.431 -36.312  1.00 35.48           O  
ATOM   1373  N   VAL A 169     -52.676  17.341 -32.790  1.00 34.26           N  
ATOM   1374  CA  VAL A 169     -53.873  18.215 -32.955  1.00 34.26           C  
ATOM   1375  C   VAL A 169     -54.694  18.201 -31.635  1.00 34.26           C  
ATOM   1376  CB  VAL A 169     -54.767  17.723 -34.135  1.00 34.26           C  
ATOM   1377  O   VAL A 169     -54.478  17.309 -30.823  1.00 34.26           O  
ATOM   1378  CG1 VAL A 169     -56.143  17.122 -33.812  1.00 34.26           C  
ATOM   1379  CG2 VAL A 169     -54.988  18.874 -35.122  1.00 34.26           C  
ATOM   1380  N   ASN A 170     -55.623  19.148 -31.427  1.00 35.39           N  
ATOM   1381  CA  ASN A 170     -56.861  18.993 -30.624  1.00 35.39           C  
ATOM   1382  C   ASN A 170     -57.831  20.154 -30.955  1.00 35.39           C  
ATOM   1383  CB  ASN A 170     -56.566  18.904 -29.105  1.00 35.39           C  
ATOM   1384  O   ASN A 170     -57.366  21.188 -31.439  1.00 35.39           O  
ATOM   1385  CG  ASN A 170     -56.873  17.535 -28.503  1.00 35.39           C  
ATOM   1386  ND2 ASN A 170     -56.817  17.408 -27.198  1.00 35.39           N  
ATOM   1387  OD1 ASN A 170     -57.191  16.569 -29.171  1.00 35.39           O  
ATOM   1388  N   GLY A 171     -59.144  19.970 -30.762  1.00 37.12           N  
ATOM   1389  CA  GLY A 171     -60.195  20.900 -31.222  1.00 37.12           C  
ATOM   1390  C   GLY A 171     -60.791  21.833 -30.155  1.00 37.12           C  
ATOM   1391  O   GLY A 171     -60.679  21.543 -28.969  1.00 37.12           O  
ATOM   1392  N   ASP A 172     -61.422  22.908 -30.652  1.00 36.72           N  
ATOM   1393  CA  ASP A 172     -62.371  23.872 -30.050  1.00 36.72           C  
ATOM   1394  C   ASP A 172     -62.065  24.562 -28.701  1.00 36.72           C  
ATOM   1395  CB  ASP A 172     -63.802  23.312 -30.145  1.00 36.72           C  
ATOM   1396  O   ASP A 172     -61.443  24.013 -27.797  1.00 36.72           O  
ATOM   1397  CG  ASP A 172     -64.196  23.067 -31.609  1.00 36.72           C  
ATOM   1398  OD1 ASP A 172     -63.744  23.870 -32.461  1.00 36.72           O  
ATOM   1399  OD2 ASP A 172     -64.886  22.062 -31.871  1.00 36.72           O  
ATOM   1400  N   GLY A 173     -62.504  25.828 -28.558  1.00 35.57           N  
ATOM   1401  CA  GLY A 173     -62.276  26.578 -27.307  1.00 35.57           C  
ATOM   1402  C   GLY A 173     -62.502  28.101 -27.249  1.00 35.57           C  
ATOM   1403  O   GLY A 173     -62.430  28.627 -26.151  1.00 35.57           O  
ATOM   1404  N   SER A 174     -62.812  28.799 -28.354  1.00 35.80           N  
ATOM   1405  CA  SER A 174     -63.375  30.179 -28.387  1.00 35.80           C  
ATOM   1406  C   SER A 174     -62.591  31.370 -27.755  1.00 35.80           C  
ATOM   1407  CB  SER A 174     -64.781  30.124 -27.765  1.00 35.80           C  
ATOM   1408  O   SER A 174     -62.513  31.478 -26.541  1.00 35.80           O  
ATOM   1409  OG  SER A 174     -65.560  31.243 -28.133  1.00 35.80           O  
ATOM   1410  N   ARG A 175     -62.210  32.355 -28.605  1.00 38.20           N  
ATOM   1411  CA  ARG A 175     -62.140  33.834 -28.350  1.00 38.20           C  
ATOM   1412  C   ARG A 175     -61.129  34.340 -27.269  1.00 38.20           C  
ATOM   1413  CB  ARG A 175     -63.597  34.326 -28.142  1.00 38.20           C  
ATOM   1414  O   ARG A 175     -60.772  33.627 -26.350  1.00 38.20           O  
ATOM   1415  CG  ARG A 175     -64.495  34.045 -29.372  1.00 38.20           C  
ATOM   1416  CD  ARG A 175     -65.997  34.239 -29.115  1.00 38.20           C  
ATOM   1417  NE  ARG A 175     -66.433  35.583 -29.509  1.00 38.20           N  
ATOM   1418  NH1 ARG A 175     -68.144  35.120 -30.990  1.00 38.20           N  
ATOM   1419  NH2 ARG A 175     -67.425  37.221 -30.650  1.00 38.20           N  
ATOM   1420  CZ  ARG A 175     -67.343  35.954 -30.384  1.00 38.20           C  
ATOM   1421  N   GLU A 176     -60.550  35.550 -27.317  1.00 39.47           N  
ATOM   1422  CA  GLU A 176     -60.672  36.711 -28.226  1.00 39.47           C  
ATOM   1423  C   GLU A 176     -59.338  37.529 -28.315  1.00 39.47           C  
ATOM   1424  CB  GLU A 176     -61.863  37.582 -27.751  1.00 39.47           C  
ATOM   1425  O   GLU A 176     -58.298  37.073 -27.841  1.00 39.47           O  
ATOM   1426  CG  GLU A 176     -62.797  37.969 -28.914  1.00 39.47           C  
ATOM   1427  CD  GLU A 176     -64.228  38.303 -28.457  1.00 39.47           C  
ATOM   1428  OE1 GLU A 176     -65.168  37.961 -29.218  1.00 39.47           O  
ATOM   1429  OE2 GLU A 176     -64.391  38.858 -27.357  1.00 39.47           O  
ATOM   1430  N   ASN A 177     -59.357  38.698 -28.978  1.00 38.10           N  
ATOM   1431  CA  ASN A 177     -58.234  39.625 -29.305  1.00 38.10           C  
ATOM   1432  C   ASN A 177     -57.319  40.020 -28.108  1.00 38.10           C  
ATOM   1433  CB  ASN A 177     -58.896  40.899 -29.874  1.00 38.10           C  
ATOM   1434  O   ASN A 177     -57.755  39.946 -26.968  1.00 38.10           O  
ATOM   1435  CG  ASN A 177     -59.841  40.624 -31.032  1.00 38.10           C  
ATOM   1436  ND2 ASN A 177     -61.027  41.185 -31.022  1.00 38.10           N  
ATOM   1437  OD1 ASN A 177     -59.532  39.879 -31.944  1.00 38.10           O  
ATOM   1438  N   GLY A 178     -56.080  40.541 -28.219  1.00 39.46           N  
ATOM   1439  CA  GLY A 178     -55.202  41.055 -29.303  1.00 39.46           C  
ATOM   1440  C   GLY A 178     -54.116  41.976 -28.658  1.00 39.46           C  
ATOM   1441  O   GLY A 178     -54.093  42.068 -27.435  1.00 39.46           O  
ATOM   1442  N   ASN A 179     -53.211  42.730 -29.309  1.00 39.16           N  
ATOM   1443  CA  ASN A 179     -52.515  42.691 -30.615  1.00 39.16           C  
ATOM   1444  C   ASN A 179     -51.315  43.713 -30.572  1.00 39.16           C  
ATOM   1445  CB  ASN A 179     -53.504  43.056 -31.742  1.00 39.16           C  
ATOM   1446  O   ASN A 179     -51.298  44.529 -29.653  1.00 39.16           O  
ATOM   1447  CG  ASN A 179     -52.941  42.782 -33.127  1.00 39.16           C  
ATOM   1448  ND2 ASN A 179     -53.539  43.331 -34.155  1.00 39.16           N  
ATOM   1449  OD1 ASN A 179     -51.967  42.063 -33.293  1.00 39.16           O  
ATOM   1450  N   ASN A 180     -50.392  43.748 -31.564  1.00 37.21           N  
ATOM   1451  CA  ASN A 180     -49.317  44.774 -31.776  1.00 37.21           C  
ATOM   1452  C   ASN A 180     -48.202  44.832 -30.677  1.00 37.21           C  
ATOM   1453  CB  ASN A 180     -50.028  46.132 -32.013  1.00 37.21           C  
ATOM   1454  O   ASN A 180     -48.410  44.333 -29.578  1.00 37.21           O  
ATOM   1455  CG  ASN A 180     -51.003  46.130 -33.182  1.00 37.21           C  
ATOM   1456  ND2 ASN A 180     -51.882  47.102 -33.248  1.00 37.21           N  
ATOM   1457  OD1 ASN A 180     -50.999  45.274 -34.051  1.00 37.21           O  
ATOM   1458  N   SER A 181     -46.981  45.395 -30.805  1.00 40.67           N  
ATOM   1459  CA  SER A 181     -46.060  45.878 -31.880  1.00 40.67           C  
ATOM   1460  C   SER A 181     -44.690  46.228 -31.207  1.00 40.67           C  
ATOM   1461  CB  SER A 181     -46.619  47.152 -32.522  1.00 40.67           C  
ATOM   1462  O   SER A 181     -44.638  46.224 -29.980  1.00 40.67           O  
ATOM   1463  OG  SER A 181     -47.276  46.798 -33.722  1.00 40.67           O  
ATOM   1464  N   SER A 182     -43.545  46.586 -31.823  1.00 41.11           N  
ATOM   1465  CA  SER A 182     -42.925  46.438 -33.169  1.00 41.11           C  
ATOM   1466  C   SER A 182     -41.467  46.985 -33.120  1.00 41.11           C  
ATOM   1467  CB  SER A 182     -43.644  47.269 -34.243  1.00 41.11           C  
ATOM   1468  O   SER A 182     -41.239  47.910 -32.348  1.00 41.11           O  
ATOM   1469  OG  SER A 182     -43.782  48.617 -33.833  1.00 41.11           O  
ATOM   1470  N   ASP A 183     -40.554  46.543 -34.010  1.00 40.17           N  
ATOM   1471  CA  ASP A 183     -39.315  47.265 -34.443  1.00 40.17           C  
ATOM   1472  C   ASP A 183     -38.207  47.573 -33.382  1.00 40.17           C  
ATOM   1473  CB  ASP A 183     -39.808  48.494 -35.233  1.00 40.17           C  
ATOM   1474  O   ASP A 183     -38.433  47.416 -32.189  1.00 40.17           O  
ATOM   1475  CG  ASP A 183     -40.344  48.133 -36.622  1.00 40.17           C  
ATOM   1476  OD1 ASP A 183     -40.460  46.927 -36.933  1.00 40.17           O  
ATOM   1477  OD2 ASP A 183     -40.545  49.080 -37.415  1.00 40.17           O  
ATOM   1478  N   LYS A 184     -36.936  47.951 -33.663  1.00 38.46           N  
ATOM   1479  CA  LYS A 184     -36.010  48.044 -34.842  1.00 38.46           C  
ATOM   1480  C   LYS A 184     -34.543  48.023 -34.281  1.00 38.46           C  
ATOM   1481  CB  LYS A 184     -36.316  49.344 -35.625  1.00 38.46           C  
ATOM   1482  O   LYS A 184     -34.396  47.927 -33.068  1.00 38.46           O  
ATOM   1483  CG  LYS A 184     -36.778  49.048 -37.067  1.00 38.46           C  
ATOM   1484  CD  LYS A 184     -37.469  50.251 -37.732  1.00 38.46           C  
ATOM   1485  CE  LYS A 184     -38.064  49.847 -39.094  1.00 38.46           C  
ATOM   1486  NZ  LYS A 184     -39.380  50.490 -39.336  1.00 38.46           N  
ATOM   1487  N   VAL A 185     -33.389  48.085 -34.976  1.00 36.66           N  
ATOM   1488  CA  VAL A 185     -32.979  48.202 -36.401  1.00 36.66           C  
ATOM   1489  C   VAL A 185     -31.792  47.231 -36.705  1.00 36.66           C  
ATOM   1490  CB  VAL A 185     -32.719  49.693 -36.773  1.00 36.66           C  
ATOM   1491  O   VAL A 185     -31.935  46.038 -36.447  1.00 36.66           O  
ATOM   1492  CG1 VAL A 185     -31.567  50.384 -36.026  1.00 36.66           C  
ATOM   1493  CG2 VAL A 185     -32.607  49.932 -38.284  1.00 36.66           C  
ATOM   1494  N   ARG A 186     -30.647  47.673 -37.266  1.00 30.65           N  
ATOM   1495  CA  ARG A 186     -29.474  46.878 -37.719  1.00 30.65           C  
ATOM   1496  C   ARG A 186     -28.214  47.769 -37.826  1.00 30.65           C  
ATOM   1497  CB  ARG A 186     -29.819  46.322 -39.118  1.00 30.65           C  
ATOM   1498  O   ARG A 186     -28.366  48.969 -38.010  1.00 30.65           O  
ATOM   1499  CG  ARG A 186     -28.925  45.191 -39.658  1.00 30.65           C  
ATOM   1500  CD  ARG A 186     -29.317  44.927 -41.121  1.00 30.65           C  
ATOM   1501  NE  ARG A 186     -28.914  43.590 -41.597  1.00 30.65           N  
ATOM   1502  NH1 ARG A 186     -29.790  43.788 -43.716  1.00 30.65           N  
ATOM   1503  NH2 ARG A 186     -28.899  41.851 -43.077  1.00 30.65           N  
ATOM   1504  CZ  ARG A 186     -29.202  43.085 -42.788  1.00 30.65           C  
ATOM   1505  N   GLY A 187     -27.009  47.187 -37.810  1.00 35.73           N  
ATOM   1506  CA  GLY A 187     -25.757  47.837 -38.242  1.00 35.73           C  
ATOM   1507  C   GLY A 187     -24.655  46.804 -38.531  1.00 35.73           C  
ATOM   1508  O   GLY A 187     -24.461  45.903 -37.715  1.00 35.73           O  
ATOM   1509  N   ILE A 188     -24.010  46.878 -39.704  1.00 28.93           N  
ATOM   1510  CA  ILE A 188     -22.916  45.996 -40.169  1.00 28.93           C  
ATOM   1511  C   ILE A 188     -22.044  46.779 -41.160  1.00 28.93           C  
ATOM   1512  CB  ILE A 188     -23.439  44.731 -40.919  1.00 28.93           C  
ATOM   1513  O   ILE A 188     -22.547  47.115 -42.225  1.00 28.93           O  
ATOM   1514  CG1 ILE A 188     -24.384  43.852 -40.067  1.00 28.93           C  
ATOM   1515  CG2 ILE A 188     -22.256  43.881 -41.439  1.00 28.93           C  
ATOM   1516  CD1 ILE A 188     -24.984  42.648 -40.809  1.00 28.93           C  
ATOM   1517  N   GLU A 189     -20.760  46.955 -40.850  1.00 34.69           N  
ATOM   1518  CA  GLU A 189     -19.667  47.336 -41.767  1.00 34.69           C  
ATOM   1519  C   GLU A 189     -18.412  46.597 -41.247  1.00 34.69           C  
ATOM   1520  CB  GLU A 189     -19.517  48.874 -41.811  1.00 34.69           C  
ATOM   1521  O   GLU A 189     -18.101  46.705 -40.062  1.00 34.69           O  
ATOM   1522  CG  GLU A 189     -20.670  49.490 -42.628  1.00 34.69           C  
ATOM   1523  CD  GLU A 189     -20.462  50.937 -43.083  1.00 34.69           C  
ATOM   1524  OE1 GLU A 189     -21.210  51.339 -44.003  1.00 34.69           O  
ATOM   1525  OE2 GLU A 189     -19.615  51.636 -42.484  1.00 34.69           O  
ATOM   1526  N   THR A 190     -17.966  45.508 -41.893  1.00 31.54           N  
ATOM   1527  CA  THR A 190     -17.073  45.364 -43.078  1.00 31.54           C  
ATOM   1528  C   THR A 190     -15.599  45.187 -42.678  1.00 31.54           C  
ATOM   1529  CB  THR A 190     -17.291  46.305 -44.282  1.00 31.54           C  
ATOM   1530  O   THR A 190     -15.257  45.251 -41.500  1.00 31.54           O  
ATOM   1531  CG2 THR A 190     -18.514  45.901 -45.105  1.00 31.54           C  
ATOM   1532  OG1 THR A 190     -17.430  47.632 -43.881  1.00 31.54           O  
ATOM   1533  N   LEU A 191     -14.773  44.726 -43.621  1.00 27.53           N  
ATOM   1534  CA  LEU A 191     -13.571  43.927 -43.358  1.00 27.53           C  
ATOM   1535  C   LEU A 191     -12.388  44.473 -44.157  1.00 27.53           C  
ATOM   1536  CB  LEU A 191     -13.900  42.473 -43.778  1.00 27.53           C  
ATOM   1537  O   LEU A 191     -12.563  44.762 -45.334  1.00 27.53           O  
ATOM   1538  CG  LEU A 191     -13.121  41.370 -43.034  1.00 27.53           C  
ATOM   1539  CD1 LEU A 191     -14.095  40.277 -42.578  1.00 27.53           C  
ATOM   1540  CD2 LEU A 191     -12.057  40.700 -43.905  1.00 27.53           C  
ATOM   1541  N   GLU A 192     -11.193  44.514 -43.565  1.00 32.45           N  
ATOM   1542  CA  GLU A 192      -9.939  44.547 -44.327  1.00 32.45           C  
ATOM   1543  C   GLU A 192      -8.770  43.973 -43.505  1.00 32.45           C  
ATOM   1544  CB  GLU A 192      -9.661  45.949 -44.907  1.00 32.45           C  
ATOM   1545  O   GLU A 192      -8.933  43.635 -42.329  1.00 32.45           O  
ATOM   1546  CG  GLU A 192      -9.379  45.813 -46.415  1.00 32.45           C  
ATOM   1547  CD  GLU A 192      -9.370  47.157 -47.151  1.00 32.45           C  
ATOM   1548  OE1 GLU A 192      -9.907  47.193 -48.280  1.00 32.45           O  
ATOM   1549  OE2 GLU A 192      -8.802  48.118 -46.586  1.00 32.45           O  
ATOM   1550  N   SER A 193      -7.620  43.746 -44.146  1.00 30.10           N  
ATOM   1551  CA  SER A 193      -6.619  42.766 -43.695  1.00 30.10           C  
ATOM   1552  C   SER A 193      -5.168  43.214 -43.871  1.00 30.10           C  
ATOM   1553  CB  SER A 193      -6.790  41.485 -44.523  1.00 30.10           C  
ATOM   1554  O   SER A 193      -4.831  43.714 -44.937  1.00 30.10           O  
ATOM   1555  OG  SER A 193      -6.618  41.749 -45.906  1.00 30.10           O  
ATOM   1556  N   VAL A 194      -4.288  42.877 -42.916  1.00 37.46           N  
ATOM   1557  CA  VAL A 194      -2.854  42.576 -43.148  1.00 37.46           C  
ATOM   1558  C   VAL A 194      -2.258  41.852 -41.912  1.00 37.46           C  
ATOM   1559  CB  VAL A 194      -2.058  43.845 -43.566  1.00 37.46           C  
ATOM   1560  O   VAL A 194      -2.754  42.072 -40.805  1.00 37.46           O  
ATOM   1561  CG1 VAL A 194      -0.793  44.152 -42.753  1.00 37.46           C  
ATOM   1562  CG2 VAL A 194      -1.620  43.729 -45.035  1.00 37.46           C  
ATOM   1563  N   PRO A 195      -1.254  40.956 -42.052  1.00 34.80           N  
ATOM   1564  CA  PRO A 195      -0.771  40.107 -40.955  1.00 34.80           C  
ATOM   1565  C   PRO A 195       0.557  40.570 -40.320  1.00 34.80           C  
ATOM   1566  CB  PRO A 195      -0.591  38.738 -41.615  1.00 34.80           C  
ATOM   1567  O   PRO A 195       1.493  40.928 -41.028  1.00 34.80           O  
ATOM   1568  CG  PRO A 195      -0.066  39.099 -43.008  1.00 34.80           C  
ATOM   1569  CD  PRO A 195      -0.740  40.439 -43.319  1.00 34.80           C  
ATOM   1570  N   ILE A 196       0.697  40.429 -38.993  1.00 40.54           N  
ATOM   1571  CA  ILE A 196       1.998  40.411 -38.292  1.00 40.54           C  
ATOM   1572  C   ILE A 196       2.023  39.284 -37.247  1.00 40.54           C  
ATOM   1573  CB  ILE A 196       2.373  41.799 -37.694  1.00 40.54           C  
ATOM   1574  O   ILE A 196       1.054  39.053 -36.523  1.00 40.54           O  
ATOM   1575  CG1 ILE A 196       2.959  42.753 -38.770  1.00 40.54           C  
ATOM   1576  CG2 ILE A 196       3.409  41.704 -36.553  1.00 40.54           C  
ATOM   1577  CD1 ILE A 196       1.933  43.739 -39.338  1.00 40.54           C  
ATOM   1578  N   ILE A 197       3.165  38.597 -37.159  1.00 32.75           N  
ATOM   1579  CA  ILE A 197       3.479  37.590 -36.140  1.00 32.75           C  
ATOM   1580  C   ILE A 197       4.107  38.295 -34.927  1.00 32.75           C  
ATOM   1581  CB  ILE A 197       4.421  36.519 -36.752  1.00 32.75           C  
ATOM   1582  O   ILE A 197       5.203  38.837 -35.031  1.00 32.75           O  
ATOM   1583  CG1 ILE A 197       3.680  35.714 -37.849  1.00 32.75           C  
ATOM   1584  CG2 ILE A 197       4.983  35.565 -35.678  1.00 32.75           C  
ATOM   1585  CD1 ILE A 197       4.601  34.859 -38.729  1.00 32.75           C  
ATOM   1586  N   GLY A 198       3.437  38.265 -33.770  1.00 31.92           N  
ATOM   1587  CA  GLY A 198       3.982  38.775 -32.504  1.00 31.92           C  
ATOM   1588  C   GLY A 198       2.917  39.036 -31.429  1.00 31.92           C  
ATOM   1589  O   GLY A 198       1.777  39.362 -31.739  1.00 31.92           O  
ATOM   1590  N   GLY A 199       3.275  38.885 -30.148  1.00 38.69           N  
ATOM   1591  CA  GLY A 199       2.498  39.406 -29.004  1.00 38.69           C  
ATOM   1592  C   GLY A 199       1.424  38.508 -28.362  1.00 38.69           C  
ATOM   1593  O   GLY A 199       1.081  38.738 -27.203  1.00 38.69           O  
ATOM   1594  N   PHE A 200       0.928  37.451 -29.025  1.00 35.30           N  
ATOM   1595  CA  PHE A 200      -0.205  36.636 -28.521  1.00 35.30           C  
ATOM   1596  C   PHE A 200      -0.012  36.048 -27.104  1.00 35.30           C  
ATOM   1597  CB  PHE A 200      -0.502  35.510 -29.529  1.00 35.30           C  
ATOM   1598  O   PHE A 200      -0.987  35.834 -26.384  1.00 35.30           O  
ATOM   1599  CG  PHE A 200      -1.754  34.687 -29.245  1.00 35.30           C  
ATOM   1600  CD1 PHE A 200      -1.654  33.360 -28.780  1.00 35.30           C  
ATOM   1601  CD2 PHE A 200      -3.028  35.237 -29.489  1.00 35.30           C  
ATOM   1602  CE1 PHE A 200      -2.813  32.586 -28.583  1.00 35.30           C  
ATOM   1603  CE2 PHE A 200      -4.188  34.466 -29.288  1.00 35.30           C  
ATOM   1604  CZ  PHE A 200      -4.081  33.136 -28.845  1.00 35.30           C  
ATOM   1605  N   TRP A 201       1.232  35.806 -26.677  1.00 34.35           N  
ATOM   1606  CA  TRP A 201       1.531  35.216 -25.368  1.00 34.35           C  
ATOM   1607  C   TRP A 201       1.504  36.203 -24.189  1.00 34.35           C  
ATOM   1608  CB  TRP A 201       2.846  34.431 -25.451  1.00 34.35           C  
ATOM   1609  O   TRP A 201       1.164  35.788 -23.082  1.00 34.35           O  
ATOM   1610  CG  TRP A 201       2.653  33.024 -25.929  1.00 34.35           C  
ATOM   1611  CD1 TRP A 201       2.622  32.609 -27.216  1.00 34.35           C  
ATOM   1612  CD2 TRP A 201       2.416  31.832 -25.118  1.00 34.35           C  
ATOM   1613  CE2 TRP A 201       2.230  30.719 -25.992  1.00 34.35           C  
ATOM   1614  CE3 TRP A 201       2.343  31.580 -23.730  1.00 34.35           C  
ATOM   1615  NE1 TRP A 201       2.376  31.249 -27.258  1.00 34.35           N  
ATOM   1616  CH2 TRP A 201       1.918  29.206 -24.127  1.00 34.35           C  
ATOM   1617  CZ2 TRP A 201       1.978  29.424 -25.514  1.00 34.35           C  
ATOM   1618  CZ3 TRP A 201       2.104  30.281 -23.239  1.00 34.35           C  
ATOM   1619  N   GLU A 202       1.776  37.496 -24.385  1.00 37.93           N  
ATOM   1620  CA  GLU A 202       1.763  38.460 -23.269  1.00 37.93           C  
ATOM   1621  C   GLU A 202       0.337  38.874 -22.879  1.00 37.93           C  
ATOM   1622  CB  GLU A 202       2.622  39.688 -23.591  1.00 37.93           C  
ATOM   1623  O   GLU A 202      -0.008  38.931 -21.694  1.00 37.93           O  
ATOM   1624  CG  GLU A 202       4.114  39.336 -23.651  1.00 37.93           C  
ATOM   1625  CD  GLU A 202       4.961  40.607 -23.546  1.00 37.93           C  
ATOM   1626  OE1 GLU A 202       5.658  40.744 -22.516  1.00 37.93           O  
ATOM   1627  OE2 GLU A 202       4.851  41.436 -24.474  1.00 37.93           O  
ATOM   1628  N   THR A 203      -0.546  39.075 -23.864  1.00 43.72           N  
ATOM   1629  CA  THR A 203      -1.932  39.518 -23.623  1.00 43.72           C  
ATOM   1630  C   THR A 203      -2.772  38.484 -22.859  1.00 43.72           C  
ATOM   1631  CB  THR A 203      -2.638  39.870 -24.945  1.00 43.72           C  
ATOM   1632  O   THR A 203      -3.759  38.842 -22.216  1.00 43.72           O  
ATOM   1633  CG2 THR A 203      -3.777  40.871 -24.758  1.00 43.72           C  
ATOM   1634  OG1 THR A 203      -1.752  40.448 -25.874  1.00 43.72           O  
ATOM   1635  N   ILE A 204      -2.389  37.201 -22.892  1.00 42.67           N  
ATOM   1636  CA  ILE A 204      -3.129  36.105 -22.241  1.00 42.67           C  
ATOM   1637  C   ILE A 204      -2.786  35.973 -20.750  1.00 42.67           C  
ATOM   1638  CB  ILE A 204      -2.930  34.794 -23.042  1.00 42.67           C  
ATOM   1639  O   ILE A 204      -3.670  35.673 -19.945  1.00 42.67           O  
ATOM   1640  CG1 ILE A 204      -3.646  34.958 -24.405  1.00 42.67           C  
ATOM   1641  CG2 ILE A 204      -3.471  33.565 -22.284  1.00 42.67           C  
ATOM   1642  CD1 ILE A 204      -3.529  33.765 -25.357  1.00 42.67           C  
ATOM   1643  N   PHE A 205      -1.537  36.235 -20.354  1.00 40.01           N  
ATOM   1644  CA  PHE A 205      -1.104  36.108 -18.956  1.00 40.01           C  
ATOM   1645  C   PHE A 205      -1.233  37.413 -18.152  1.00 40.01           C  
ATOM   1646  CB  PHE A 205       0.299  35.485 -18.923  1.00 40.01           C  
ATOM   1647  O   PHE A 205      -1.276  37.378 -16.921  1.00 40.01           O  
ATOM   1648  CG  PHE A 205       0.252  33.991 -19.197  1.00 40.01           C  
ATOM   1649  CD1 PHE A 205       0.080  33.090 -18.129  1.00 40.01           C  
ATOM   1650  CD2 PHE A 205       0.289  33.502 -20.517  1.00 40.01           C  
ATOM   1651  CE1 PHE A 205      -0.053  31.711 -18.378  1.00 40.01           C  
ATOM   1652  CE2 PHE A 205       0.145  32.127 -20.767  1.00 40.01           C  
ATOM   1653  CZ  PHE A 205      -0.023  31.229 -19.699  1.00 40.01           C  
ATOM   1654  N   GLY A 206      -1.371  38.557 -18.830  1.00 32.97           N  
ATOM   1655  CA  GLY A 206      -1.287  39.887 -18.230  1.00 32.97           C  
ATOM   1656  C   GLY A 206      -2.584  40.687 -18.048  1.00 32.97           C  
ATOM   1657  O   GLY A 206      -2.513  41.884 -18.288  1.00 32.97           O  
ATOM   1658  N   ASN A 207      -3.744  40.117 -17.650  1.00 28.92           N  
ATOM   1659  CA  ASN A 207      -4.835  40.840 -16.926  1.00 28.92           C  
ATOM   1660  C   ASN A 207      -6.135  40.016 -16.698  1.00 28.92           C  
ATOM   1661  CB  ASN A 207      -5.251  42.157 -17.650  1.00 28.92           C  
ATOM   1662  O   ASN A 207      -6.990  39.957 -17.586  1.00 28.92           O  
ATOM   1663  CG  ASN A 207      -4.707  43.411 -16.984  1.00 28.92           C  
ATOM   1664  ND2 ASN A 207      -3.895  44.183 -17.660  1.00 28.92           N  
ATOM   1665  OD1 ASN A 207      -5.064  43.718 -15.855  1.00 28.92           O  
ATOM   1666  N   ARG A 208      -6.405  39.512 -15.471  1.00 32.24           N  
ATOM   1667  CA  ARG A 208      -7.810  39.291 -15.013  1.00 32.24           C  
ATOM   1668  C   ARG A 208      -8.090  39.198 -13.496  1.00 32.24           C  
ATOM   1669  CB  ARG A 208      -8.517  38.161 -15.819  1.00 32.24           C  
ATOM   1670  O   ARG A 208      -9.120  38.657 -13.096  1.00 32.24           O  
ATOM   1671  CG  ARG A 208      -9.904  38.654 -16.293  1.00 32.24           C  
ATOM   1672  CD  ARG A 208     -10.588  37.746 -17.328  1.00 32.24           C  
ATOM   1673  NE  ARG A 208     -10.460  38.272 -18.707  1.00 32.24           N  
ATOM   1674  NH1 ARG A 208     -12.612  37.889 -19.452  1.00 32.24           N  
ATOM   1675  NH2 ARG A 208     -11.122  38.806 -20.825  1.00 32.24           N  
ATOM   1676  CZ  ARG A 208     -11.395  38.320 -19.647  1.00 32.24           C  
ATOM   1677  N   ILE A 209      -7.263  39.791 -12.628  1.00 34.84           N  
ATOM   1678  CA  ILE A 209      -7.569  39.903 -11.182  1.00 34.84           C  
ATOM   1679  C   ILE A 209      -8.519  41.094 -10.931  1.00 34.84           C  
ATOM   1680  CB  ILE A 209      -6.282  39.961 -10.313  1.00 34.84           C  
ATOM   1681  O   ILE A 209      -8.090  42.154 -10.482  1.00 34.84           O  
ATOM   1682  CG1 ILE A 209      -5.328  38.786 -10.637  1.00 34.84           C  
ATOM   1683  CG2 ILE A 209      -6.649  39.929  -8.812  1.00 34.84           C  
ATOM   1684  CD1 ILE A 209      -4.008  38.801  -9.852  1.00 34.84           C  
ATOM   1685  N   LYS A 210      -9.823  40.961 -11.238  1.00 31.13           N  
ATOM   1686  CA  LYS A 210     -10.825  42.014 -10.948  1.00 31.13           C  
ATOM   1687  C   LYS A 210     -12.162  41.485 -10.396  1.00 31.13           C  
ATOM   1688  CB  LYS A 210     -11.021  42.961 -12.161  1.00 31.13           C  
ATOM   1689  O   LYS A 210     -13.030  41.053 -11.141  1.00 31.13           O  
ATOM   1690  CG  LYS A 210      -9.827  43.928 -12.329  1.00 31.13           C  
ATOM   1691  CD  LYS A 210      -9.990  45.027 -13.394  1.00 31.13           C  
ATOM   1692  CE  LYS A 210      -8.720  45.904 -13.383  1.00 31.13           C  
ATOM   1693  NZ  LYS A 210      -8.643  46.873 -14.511  1.00 31.13           N  
ATOM   1694  N   ARG A 211     -12.329  41.681  -9.080  1.00 27.21           N  
ATOM   1695  CA  ARG A 211     -13.583  41.917  -8.323  1.00 27.21           C  
ATOM   1696  C   ARG A 211     -14.747  40.917  -8.488  1.00 27.21           C  
ATOM   1697  CB  ARG A 211     -14.077  43.361  -8.585  1.00 27.21           C  
ATOM   1698  O   ARG A 211     -15.639  41.124  -9.304  1.00 27.21           O  
ATOM   1699  CG  ARG A 211     -13.034  44.442  -8.249  1.00 27.21           C  
ATOM   1700  CD  ARG A 211     -13.612  45.867  -8.222  1.00 27.21           C  
ATOM   1701  NE  ARG A 211     -14.005  46.374  -9.557  1.00 27.21           N  
ATOM   1702  NH1 ARG A 211     -14.081  48.615  -9.010  1.00 27.21           N  
ATOM   1703  NH2 ARG A 211     -14.538  47.986 -11.092  1.00 27.21           N  
ATOM   1704  CZ  ARG A 211     -14.204  47.648  -9.877  1.00 27.21           C  
ATOM   1705  N   VAL A 212     -14.869  39.987  -7.533  1.00 29.84           N  
ATOM   1706  CA  VAL A 212     -16.195  39.570  -7.025  1.00 29.84           C  
ATOM   1707  C   VAL A 212     -16.606  40.543  -5.912  1.00 29.84           C  
ATOM   1708  CB  VAL A 212     -16.227  38.095  -6.580  1.00 29.84           C  
ATOM   1709  O   VAL A 212     -15.776  40.975  -5.114  1.00 29.84           O  
ATOM   1710  CG1 VAL A 212     -17.580  37.699  -5.968  1.00 29.84           C  
ATOM   1711  CG2 VAL A 212     -15.989  37.179  -7.788  1.00 29.84           C  
ATOM   1712  N   LYS A 213     -17.873  40.961  -5.918  1.00 28.93           N  
ATOM   1713  CA  LYS A 213     -18.377  42.142  -5.201  1.00 28.93           C  
ATOM   1714  C   LYS A 213     -18.807  41.772  -3.773  1.00 28.93           C  
ATOM   1715  CB  LYS A 213     -19.524  42.716  -6.066  1.00 28.93           C  
ATOM   1716  O   LYS A 213     -19.808  41.082  -3.605  1.00 28.93           O  
ATOM   1717  CG  LYS A 213     -19.845  44.208  -5.880  1.00 28.93           C  
ATOM   1718  CD  LYS A 213     -20.946  44.617  -6.882  1.00 28.93           C  
ATOM   1719  CE  LYS A 213     -21.218  46.129  -6.880  1.00 28.93           C  
ATOM   1720  NZ  LYS A 213     -22.320  46.505  -7.809  1.00 28.93           N  
ATOM   1721  N   LEU A 214     -18.086  42.239  -2.749  1.00 28.23           N  
ATOM   1722  CA  LEU A 214     -18.555  42.140  -1.362  1.00 28.23           C  
ATOM   1723  C   LEU A 214     -19.598  43.236  -1.116  1.00 28.23           C  
ATOM   1724  CB  LEU A 214     -17.366  42.164  -0.380  1.00 28.23           C  
ATOM   1725  O   LEU A 214     -19.294  44.423  -1.218  1.00 28.23           O  
ATOM   1726  CG  LEU A 214     -17.775  41.804   1.068  1.00 28.23           C  
ATOM   1727  CD1 LEU A 214     -16.699  40.947   1.737  1.00 28.23           C  
ATOM   1728  CD2 LEU A 214     -17.996  43.043   1.937  1.00 28.23           C  
ATOM   1729  N   ILE A 215     -20.839  42.832  -0.844  1.00 29.63           N  
ATOM   1730  CA  ILE A 215     -21.944  43.756  -0.575  1.00 29.63           C  
ATOM   1731  C   ILE A 215     -21.807  44.248   0.866  1.00 29.63           C  
ATOM   1732  CB  ILE A 215     -23.314  43.097  -0.865  1.00 29.63           C  
ATOM   1733  O   ILE A 215     -22.070  43.507   1.810  1.00 29.63           O  
ATOM   1734  CG1 ILE A 215     -23.401  42.679  -2.354  1.00 29.63           C  
ATOM   1735  CG2 ILE A 215     -24.463  44.060  -0.507  1.00 29.63           C  
ATOM   1736  CD1 ILE A 215     -24.667  41.893  -2.721  1.00 29.63           C  
ATOM   1737  N   SER A 216     -21.389  45.503   1.017  1.00 31.85           N  
ATOM   1738  CA  SER A 216     -21.474  46.253   2.268  1.00 31.85           C  
ATOM   1739  C   SER A 216     -22.446  47.407   2.047  1.00 31.85           C  
ATOM   1740  CB  SER A 216     -20.093  46.761   2.686  1.00 31.85           C  
ATOM   1741  O   SER A 216     -22.187  48.277   1.212  1.00 31.85           O  
ATOM   1742  OG  SER A 216     -20.180  47.291   3.991  1.00 31.85           O  
ATOM   1743  N   ASN A 217     -23.583  47.394   2.744  1.00 34.87           N  
ATOM   1744  CA  ASN A 217     -24.573  48.461   2.634  1.00 34.87           C  
ATOM   1745  C   ASN A 217     -24.064  49.699   3.379  1.00 34.87           C  
ATOM   1746  CB  ASN A 217     -25.944  47.993   3.163  1.00 34.87           C  
ATOM   1747  O   ASN A 217     -24.124  49.759   4.606  1.00 34.87           O  
ATOM   1748  CG  ASN A 217     -26.716  47.112   2.195  1.00 34.87           C  
ATOM   1749  ND2 ASN A 217     -27.936  46.769   2.534  1.00 34.87           N  
ATOM   1750  OD1 ASN A 217     -26.253  46.724   1.136  1.00 34.87           O  
ATOM   1751  N   LYS A 218     -23.588  50.695   2.627  1.00 33.18           N  
ATOM   1752  CA  LYS A 218     -23.375  52.050   3.139  1.00 33.18           C  
ATOM   1753  C   LYS A 218     -24.734  52.750   3.204  1.00 33.18           C  
ATOM   1754  CB  LYS A 218     -22.358  52.794   2.249  1.00 33.18           C  
ATOM   1755  O   LYS A 218     -25.213  53.234   2.184  1.00 33.18           O  
ATOM   1756  CG  LYS A 218     -22.011  54.173   2.836  1.00 33.18           C  
ATOM   1757  CD  LYS A 218     -21.085  54.995   1.927  1.00 33.18           C  
ATOM   1758  CE  LYS A 218     -20.819  56.343   2.614  1.00 33.18           C  
ATOM   1759  NZ  LYS A 218     -20.075  57.302   1.758  1.00 33.18           N  
ATOM   1760  N   GLY A 219     -25.349  52.768   4.383  1.00 32.05           N  
ATOM   1761  CA  GLY A 219     -26.413  53.725   4.681  1.00 32.05           C  
ATOM   1762  C   GLY A 219     -25.802  55.108   4.906  1.00 32.05           C  
ATOM   1763  O   GLY A 219     -24.773  55.213   5.572  1.00 32.05           O  
ATOM   1764  N   THR A 220     -26.410  56.133   4.324  1.00 34.98           N  
ATOM   1765  CA  THR A 220     -26.173  57.553   4.626  1.00 34.98           C  
ATOM   1766  C   THR A 220     -27.444  58.129   5.234  1.00 34.98           C  
ATOM   1767  CB  THR A 220     -25.776  58.352   3.374  1.00 34.98           C  
ATOM   1768  O   THR A 220     -28.534  57.657   4.910  1.00 34.98           O  
ATOM   1769  CG2 THR A 220     -24.322  58.079   2.985  1.00 34.98           C  
ATOM   1770  OG1 THR A 220     -26.566  57.993   2.259  1.00 34.98           O  
ATOM   1771  N   GLU A 221     -27.304  59.100   6.128  1.00 29.90           N  
ATOM   1772  CA  GLU A 221     -28.416  59.687   6.873  1.00 29.90           C  
ATOM   1773  C   GLU A 221     -29.390  60.489   5.993  1.00 29.90           C  
ATOM   1774  CB  GLU A 221     -27.871  60.607   7.985  1.00 29.90           C  
ATOM   1775  O   GLU A 221     -28.989  61.122   5.015  1.00 29.90           O  
ATOM   1776  CG  GLU A 221     -26.945  59.919   9.006  1.00 29.90           C  
ATOM   1777  CD  GLU A 221     -25.439  60.070   8.717  1.00 29.90           C  
ATOM   1778  OE1 GLU A 221     -24.671  60.136   9.703  1.00 29.90           O  
ATOM   1779  OE2 GLU A 221     -25.047  60.016   7.524  1.00 29.90           O  
ATOM   1780  N   THR A 222     -30.667  60.514   6.387  1.00 36.97           N  
ATOM   1781  CA  THR A 222     -31.385  61.758   6.742  1.00 36.97           C  
ATOM   1782  C   THR A 222     -32.695  61.444   7.487  1.00 36.97           C  
ATOM   1783  CB  THR A 222     -31.675  62.719   5.562  1.00 36.97           C  
ATOM   1784  O   THR A 222     -33.376  60.474   7.171  1.00 36.97           O  
ATOM   1785  CG2 THR A 222     -30.697  63.897   5.571  1.00 36.97           C  
ATOM   1786  OG1 THR A 222     -31.517  62.098   4.307  1.00 36.97           O  
ATOM   1787  N   ASP A 223     -32.973  62.282   8.488  1.00 34.27           N  
ATOM   1788  CA  ASP A 223     -34.270  62.783   8.971  1.00 34.27           C  
ATOM   1789  C   ASP A 223     -35.368  61.859   9.565  1.00 34.27           C  
ATOM   1790  CB  ASP A 223     -34.807  63.780   7.928  1.00 34.27           C  
ATOM   1791  O   ASP A 223     -35.996  61.067   8.874  1.00 34.27           O  
ATOM   1792  CG  ASP A 223     -33.876  64.992   7.727  1.00 34.27           C  
ATOM   1793  OD1 ASP A 223     -32.749  64.991   8.283  1.00 34.27           O  
ATOM   1794  OD2 ASP A 223     -34.289  65.909   6.989  1.00 34.27           O  
ATOM   1795  N   ASN A 224     -35.648  62.139  10.854  1.00 33.62           N  
ATOM   1796  CA  ASN A 224     -36.951  62.295  11.546  1.00 33.62           C  
ATOM   1797  C   ASN A 224     -37.944  61.095  11.556  1.00 33.62           C  
ATOM   1798  CB  ASN A 224     -37.567  63.633  11.071  1.00 33.62           C  
ATOM   1799  O   ASN A 224     -38.252  60.505  10.530  1.00 33.62           O  
ATOM   1800  CG  ASN A 224     -36.567  64.792  11.049  1.00 33.62           C  
ATOM   1801  ND2 ASN A 224     -36.749  65.759  10.180  1.00 33.62           N  
ATOM   1802  OD1 ASN A 224     -35.568  64.813  11.756  1.00 33.62           O  
ATOM   1803  N   ASP A 225     -38.541  60.661  12.677  1.00 34.52           N  
ATOM   1804  CA  ASP A 225     -38.913  61.372  13.920  1.00 34.52           C  
ATOM   1805  C   ASP A 225     -38.902  60.422  15.167  1.00 34.52           C  
ATOM   1806  CB  ASP A 225     -40.330  61.960  13.682  1.00 34.52           C  
ATOM   1807  O   ASP A 225     -38.721  59.210  15.002  1.00 34.52           O  
ATOM   1808  CG  ASP A 225     -40.504  63.433  14.063  1.00 34.52           C  
ATOM   1809  OD1 ASP A 225     -39.479  64.106  14.311  1.00 34.52           O  
ATOM   1810  OD2 ASP A 225     -41.674  63.864  14.109  1.00 34.52           O  
ATOM   1811  N   PRO A 226     -39.047  60.901  16.428  1.00 33.48           N  
ATOM   1812  CA  PRO A 226     -38.679  60.125  17.624  1.00 33.48           C  
ATOM   1813  C   PRO A 226     -39.828  59.437  18.395  1.00 33.48           C  
ATOM   1814  CB  PRO A 226     -37.991  61.154  18.526  1.00 33.48           C  
ATOM   1815  O   PRO A 226     -40.888  60.010  18.634  1.00 33.48           O  
ATOM   1816  CG  PRO A 226     -38.810  62.421  18.273  1.00 33.48           C  
ATOM   1817  CD  PRO A 226     -39.165  62.310  16.791  1.00 33.48           C  
ATOM   1818  N   SER A 227     -39.560  58.251  18.963  1.00 34.76           N  
ATOM   1819  CA  SER A 227     -40.171  57.809  20.240  1.00 34.76           C  
ATOM   1820  C   SER A 227     -39.376  56.694  20.949  1.00 34.76           C  
ATOM   1821  CB  SER A 227     -41.667  57.435  20.148  1.00 34.76           C  
ATOM   1822  O   SER A 227     -39.494  55.508  20.664  1.00 34.76           O  
ATOM   1823  OG  SER A 227     -42.144  57.342  18.826  1.00 34.76           O  
ATOM   1824  N   CYS A 228     -38.544  57.133  21.895  1.00 31.52           N  
ATOM   1825  CA  CYS A 228     -38.221  56.528  23.197  1.00 31.52           C  
ATOM   1826  C   CYS A 228     -38.545  55.030  23.462  1.00 31.52           C  
ATOM   1827  CB  CYS A 228     -38.948  57.413  24.227  1.00 31.52           C  
ATOM   1828  O   CYS A 228     -39.705  54.653  23.595  1.00 31.52           O  
ATOM   1829  SG  CYS A 228     -38.038  57.434  25.791  1.00 31.52           S  
ATOM   1830  N   VAL A 229     -37.517  54.208  23.727  1.00 37.68           N  
ATOM   1831  CA  VAL A 229     -37.048  53.842  25.093  1.00 37.68           C  
ATOM   1832  C   VAL A 229     -35.762  52.993  24.983  1.00 37.68           C  
ATOM   1833  CB  VAL A 229     -38.120  53.110  25.956  1.00 37.68           C  
ATOM   1834  O   VAL A 229     -35.680  52.061  24.187  1.00 37.68           O  
ATOM   1835  CG1 VAL A 229     -37.534  52.239  27.086  1.00 37.68           C  
ATOM   1836  CG2 VAL A 229     -39.029  54.107  26.698  1.00 37.68           C  
ATOM   1837  N   HIS A 230     -34.750  53.291  25.807  1.00 30.21           N  
ATOM   1838  CA  HIS A 230     -33.481  52.546  25.921  1.00 30.21           C  
ATOM   1839  C   HIS A 230     -33.157  52.335  27.418  1.00 30.21           C  
ATOM   1840  CB  HIS A 230     -32.366  53.320  25.181  1.00 30.21           C  
ATOM   1841  O   HIS A 230     -33.512  53.197  28.221  1.00 30.21           O  
ATOM   1842  CG  HIS A 230     -31.559  52.511  24.190  1.00 30.21           C  
ATOM   1843  CD2 HIS A 230     -31.083  52.953  22.983  1.00 30.21           C  
ATOM   1844  ND1 HIS A 230     -31.160  51.201  24.322  1.00 30.21           N  
ATOM   1845  CE1 HIS A 230     -30.462  50.866  23.224  1.00 30.21           C  
ATOM   1846  NE2 HIS A 230     -30.372  51.904  22.384  1.00 30.21           N  
ATOM   1847  N   PRO A 231     -32.527  51.209  27.825  1.00 37.23           N  
ATOM   1848  CA  PRO A 231     -31.055  51.168  27.966  1.00 37.23           C  
ATOM   1849  C   PRO A 231     -30.434  49.863  27.395  1.00 37.23           C  
ATOM   1850  CB  PRO A 231     -30.784  51.315  29.472  1.00 37.23           C  
ATOM   1851  O   PRO A 231     -31.035  48.800  27.454  1.00 37.23           O  
ATOM   1852  CG  PRO A 231     -32.106  50.990  30.169  1.00 37.23           C  
ATOM   1853  CD  PRO A 231     -33.040  50.575  29.036  1.00 37.23           C  
ATOM   1854  N   ILE A 232     -29.332  49.868  26.633  1.00 32.52           N  
ATOM   1855  CA  ILE A 232     -27.916  50.133  26.986  1.00 32.52           C  
ATOM   1856  C   ILE A 232     -27.252  48.964  27.755  1.00 32.52           C  
ATOM   1857  CB  ILE A 232     -27.664  51.517  27.650  1.00 32.52           C  
ATOM   1858  O   ILE A 232     -27.446  48.826  28.954  1.00 32.52           O  
ATOM   1859  CG1 ILE A 232     -28.062  52.700  26.741  1.00 32.52           C  
ATOM   1860  CG2 ILE A 232     -26.180  51.692  28.029  1.00 32.52           C  
ATOM   1861  CD1 ILE A 232     -28.316  53.993  27.535  1.00 32.52           C  
ATOM   1862  N   ILE A 233     -26.399  48.175  27.067  1.00 35.87           N  
ATOM   1863  CA  ILE A 233     -24.982  47.888  27.430  1.00 35.87           C  
ATOM   1864  C   ILE A 233     -24.280  46.998  26.365  1.00 35.87           C  
ATOM   1865  CB  ILE A 233     -24.796  47.354  28.891  1.00 35.87           C  
ATOM   1866  O   ILE A 233     -24.639  45.853  26.118  1.00 35.87           O  
ATOM   1867  CG1 ILE A 233     -24.489  48.542  29.840  1.00 35.87           C  
ATOM   1868  CG2 ILE A 233     -23.636  46.353  29.081  1.00 35.87           C  
ATOM   1869  CD1 ILE A 233     -24.795  48.291  31.322  1.00 35.87           C  
ATOM   1870  N   LYS A 234     -23.222  47.559  25.758  1.00 31.47           N  
ATOM   1871  CA  LYS A 234     -22.022  46.923  25.153  1.00 31.47           C  
ATOM   1872  C   LYS A 234     -22.182  45.631  24.311  1.00 31.47           C  
ATOM   1873  CB  LYS A 234     -20.958  46.736  26.261  1.00 31.47           C  
ATOM   1874  O   LYS A 234     -21.913  44.525  24.777  1.00 31.47           O  
ATOM   1875  CG  LYS A 234     -20.516  48.077  26.880  1.00 31.47           C  
ATOM   1876  CD  LYS A 234     -19.613  47.923  28.113  1.00 31.47           C  
ATOM   1877  CE  LYS A 234     -19.262  49.326  28.641  1.00 31.47           C  
ATOM   1878  NZ  LYS A 234     -18.615  49.305  29.981  1.00 31.47           N  
ATOM   1879  N   ARG A 235     -22.328  45.793  22.985  1.00 25.81           N  
ATOM   1880  CA  ARG A 235     -21.717  44.852  22.013  1.00 25.81           C  
ATOM   1881  C   ARG A 235     -20.185  44.905  22.145  1.00 25.81           C  
ATOM   1882  CB  ARG A 235     -22.097  45.212  20.558  1.00 25.81           C  
ATOM   1883  O   ARG A 235     -19.618  45.994  22.163  1.00 25.81           O  
ATOM   1884  CG  ARG A 235     -23.398  44.578  20.042  1.00 25.81           C  
ATOM   1885  CD  ARG A 235     -23.612  44.976  18.569  1.00 25.81           C  
ATOM   1886  NE  ARG A 235     -24.732  44.247  17.938  1.00 25.81           N  
ATOM   1887  NH1 ARG A 235     -24.683  45.315  15.895  1.00 25.81           N  
ATOM   1888  NH2 ARG A 235     -26.191  43.719  16.262  1.00 25.81           N  
ATOM   1889  CZ  ARG A 235     -25.191  44.428  16.707  1.00 25.81           C  
ATOM   1890  N   ARG A 236     -19.505  43.753  22.132  1.00 30.97           N  
ATOM   1891  CA  ARG A 236     -18.043  43.652  21.935  1.00 30.97           C  
ATOM   1892  C   ARG A 236     -17.752  42.640  20.824  1.00 30.97           C  
ATOM   1893  CB  ARG A 236     -17.337  43.334  23.273  1.00 30.97           C  
ATOM   1894  O   ARG A 236     -18.477  41.658  20.681  1.00 30.97           O  
ATOM   1895  CG  ARG A 236     -15.930  43.957  23.365  1.00 30.97           C  
ATOM   1896  CD  ARG A 236     -15.290  43.737  24.749  1.00 30.97           C  
ATOM   1897  NE  ARG A 236     -14.082  44.572  24.944  1.00 30.97           N  
ATOM   1898  NH1 ARG A 236     -13.531  43.882  27.073  1.00 30.97           N  
ATOM   1899  NH2 ARG A 236     -12.322  45.472  26.091  1.00 30.97           N  
ATOM   1900  CZ  ARG A 236     -13.321  44.636  26.029  1.00 30.97           C  
ATOM   1901  N   GLN A 237     -16.738  42.905  20.001  1.00 25.85           N  
ATOM   1902  CA  GLN A 237     -16.383  42.053  18.859  1.00 25.85           C  
ATOM   1903  C   GLN A 237     -15.954  40.654  19.326  1.00 25.85           C  
ATOM   1904  CB  GLN A 237     -15.227  42.694  18.077  1.00 25.85           C  
ATOM   1905  O   GLN A 237     -15.208  40.534  20.296  1.00 25.85           O  
ATOM   1906  CG  GLN A 237     -15.585  44.028  17.394  1.00 25.85           C  
ATOM   1907  CD  GLN A 237     -14.341  44.877  17.138  1.00 25.85           C  
ATOM   1908  NE2 GLN A 237     -14.160  45.433  15.961  1.00 25.85           N  
ATOM   1909  OE1 GLN A 237     -13.514  45.062  18.011  1.00 25.85           O  
ATOM   1910  N   CYS A 238     -16.352  39.609  18.595  1.00 25.68           N  
ATOM   1911  CA  CYS A 238     -15.841  38.256  18.803  1.00 25.68           C  
ATOM   1912  C   CYS A 238     -15.065  37.799  17.559  1.00 25.68           C  
ATOM   1913  CB  CYS A 238     -16.985  37.324  19.221  1.00 25.68           C  
ATOM   1914  O   CYS A 238     -15.637  37.499  16.512  1.00 25.68           O  
ATOM   1915  SG  CYS A 238     -16.315  36.042  20.317  1.00 25.68           S  
ATOM   1916  N   ARG A 239     -13.735  37.824  17.679  1.00 26.57           N  
ATOM   1917  CA  ARG A 239     -12.757  37.358  16.685  1.00 26.57           C  
ATOM   1918  C   ARG A 239     -12.742  35.817  16.704  1.00 26.57           C  
ATOM   1919  CB  ARG A 239     -11.404  37.966  17.109  1.00 26.57           C  
ATOM   1920  O   ARG A 239     -12.837  35.262  17.797  1.00 26.57           O  
ATOM   1921  CG  ARG A 239     -10.278  38.019  16.065  1.00 26.57           C  
ATOM   1922  CD  ARG A 239      -9.022  38.579  16.764  1.00 26.57           C  
ATOM   1923  NE  ARG A 239      -8.003  39.101  15.830  1.00 26.57           N  
ATOM   1924  NH1 ARG A 239      -6.302  39.338  17.367  1.00 26.57           N  
ATOM   1925  NH2 ARG A 239      -6.007  40.073  15.288  1.00 26.57           N  
ATOM   1926  CZ  ARG A 239      -6.782  39.497  16.164  1.00 26.57           C  
ATOM   1927  N   PRO A 240     -12.601  35.106  15.569  1.00 27.92           N  
ATOM   1928  CA  PRO A 240     -12.480  33.646  15.578  1.00 27.92           C  
ATOM   1929  C   PRO A 240     -11.117  33.239  16.158  1.00 27.92           C  
ATOM   1930  CB  PRO A 240     -12.687  33.212  14.123  1.00 27.92           C  
ATOM   1931  O   PRO A 240     -10.110  33.183  15.455  1.00 27.92           O  
ATOM   1932  CG  PRO A 240     -12.192  34.417  13.323  1.00 27.92           C  
ATOM   1933  CD  PRO A 240     -12.574  35.609  14.204  1.00 27.92           C  
ATOM   1934  N   GLU A 241     -11.075  33.018  17.469  1.00 26.73           N  
ATOM   1935  CA  GLU A 241      -9.842  32.747  18.203  1.00 26.73           C  
ATOM   1936  C   GLU A 241      -9.451  31.266  18.104  1.00 26.73           C  
ATOM   1937  CB  GLU A 241      -9.998  33.244  19.646  1.00 26.73           C  
ATOM   1938  O   GLU A 241     -10.130  30.380  18.627  1.00 26.73           O  
ATOM   1939  CG  GLU A 241      -8.655  33.318  20.379  1.00 26.73           C  
ATOM   1940  CD  GLU A 241      -8.835  34.010  21.733  1.00 26.73           C  
ATOM   1941  OE1 GLU A 241      -8.324  35.134  21.899  1.00 26.73           O  
ATOM   1942  OE2 GLU A 241      -9.522  33.417  22.598  1.00 26.73           O  
ATOM   1943  N   ILE A 242      -8.334  30.995  17.425  1.00 26.84           N  
ATOM   1944  CA  ILE A 242      -7.773  29.649  17.261  1.00 26.84           C  
ATOM   1945  C   ILE A 242      -7.127  29.227  18.589  1.00 26.84           C  
ATOM   1946  CB  ILE A 242      -6.800  29.601  16.053  1.00 26.84           C  
ATOM   1947  O   ILE A 242      -5.924  29.387  18.796  1.00 26.84           O  
ATOM   1948  CG1 ILE A 242      -7.520  30.033  14.750  1.00 26.84           C  
ATOM   1949  CG2 ILE A 242      -6.209  28.186  15.878  1.00 26.84           C  
ATOM   1950  CD1 ILE A 242      -6.602  30.156  13.527  1.00 26.84           C  
ATOM   1951  N   ARG A 243      -7.931  28.695  19.518  1.00 27.92           N  
ATOM   1952  CA  ARG A 243      -7.432  28.180  20.802  1.00 27.92           C  
ATOM   1953  C   ARG A 243      -6.758  26.821  20.643  1.00 27.92           C  
ATOM   1954  CB  ARG A 243      -8.503  28.198  21.900  1.00 27.92           C  
ATOM   1955  O   ARG A 243      -7.367  25.769  20.805  1.00 27.92           O  
ATOM   1956  CG  ARG A 243      -8.800  29.643  22.321  1.00 27.92           C  
ATOM   1957  CD  ARG A 243      -9.560  29.705  23.647  1.00 27.92           C  
ATOM   1958  NE  ARG A 243      -9.848  31.105  23.973  1.00 27.92           N  
ATOM   1959  NH1 ARG A 243     -10.546  30.954  26.158  1.00 27.92           N  
ATOM   1960  NH2 ARG A 243     -10.425  32.937  25.114  1.00 27.92           N  
ATOM   1961  CZ  ARG A 243     -10.275  31.649  25.089  1.00 27.92           C  
ATOM   1962  N   MET A 244      -5.468  26.906  20.340  1.00 23.43           N  
ATOM   1963  CA  MET A 244      -4.394  25.998  20.744  1.00 23.43           C  
ATOM   1964  C   MET A 244      -4.754  25.102  21.951  1.00 23.43           C  
ATOM   1965  CB  MET A 244      -3.215  26.944  21.051  1.00 23.43           C  
ATOM   1966  O   MET A 244      -4.651  25.519  23.100  1.00 23.43           O  
ATOM   1967  CG  MET A 244      -1.933  26.323  21.603  1.00 23.43           C  
ATOM   1968  SD  MET A 244      -0.632  27.579  21.742  1.00 23.43           S  
ATOM   1969  CE  MET A 244       0.295  26.921  23.150  1.00 23.43           C  
ATOM   1970  N   TRP A 245      -5.118  23.843  21.680  1.00 26.78           N  
ATOM   1971  CA  TRP A 245      -5.144  22.744  22.662  1.00 26.78           C  
ATOM   1972  C   TRP A 245      -3.902  21.857  22.494  1.00 26.78           C  
ATOM   1973  CB  TRP A 245      -6.483  21.990  22.639  1.00 26.78           C  
ATOM   1974  O   TRP A 245      -3.967  20.649  22.277  1.00 26.78           O  
ATOM   1975  CG  TRP A 245      -7.551  22.598  23.498  1.00 26.78           C  
ATOM   1976  CD1 TRP A 245      -8.428  23.549  23.109  1.00 26.78           C  
ATOM   1977  CD2 TRP A 245      -7.866  22.313  24.900  1.00 26.78           C  
ATOM   1978  CE2 TRP A 245      -8.973  23.127  25.287  1.00 26.78           C  
ATOM   1979  CE3 TRP A 245      -7.340  21.442  25.882  1.00 26.78           C  
ATOM   1980  NE1 TRP A 245      -9.271  23.860  24.158  1.00 26.78           N  
ATOM   1981  CH2 TRP A 245      -8.994  22.191  27.520  1.00 26.78           C  
ATOM   1982  CZ2 TRP A 245      -9.535  23.076  26.572  1.00 26.78           C  
ATOM   1983  CZ3 TRP A 245      -7.898  21.380  27.175  1.00 26.78           C  
ATOM   1984  N   GLN A 246      -2.742  22.503  22.575  1.00 26.88           N  
ATOM   1985  CA  GLN A 246      -1.438  21.888  22.809  1.00 26.88           C  
ATOM   1986  C   GLN A 246      -0.747  22.705  23.913  1.00 26.88           C  
ATOM   1987  CB  GLN A 246      -0.622  21.810  21.503  1.00 26.88           C  
ATOM   1988  O   GLN A 246      -1.088  23.869  24.113  1.00 26.88           O  
ATOM   1989  CG  GLN A 246      -1.183  20.744  20.542  1.00 26.88           C  
ATOM   1990  CD  GLN A 246      -0.358  20.564  19.269  1.00 26.88           C  
ATOM   1991  NE2 GLN A 246      -0.356  19.389  18.677  1.00 26.88           N  
ATOM   1992  OE1 GLN A 246       0.286  21.464  18.766  1.00 26.88           O  
ATOM   1993  N   THR A 247       0.194  22.091  24.638  1.00 27.64           N  
ATOM   1994  CA  THR A 247       0.896  22.680  25.803  1.00 27.64           C  
ATOM   1995  C   THR A 247       0.067  22.760  27.101  1.00 27.64           C  
ATOM   1996  CB  THR A 247       1.587  24.020  25.450  1.00 27.64           C  
ATOM   1997  O   THR A 247      -0.235  23.840  27.602  1.00 27.64           O  
ATOM   1998  CG2 THR A 247       2.660  24.432  26.459  1.00 27.64           C  
ATOM   1999  OG1 THR A 247       2.267  23.884  24.222  1.00 27.64           O  
ATOM   2000  N   ARG A 248      -0.228  21.603  27.727  1.00 27.65           N  
ATOM   2001  CA  ARG A 248      -0.519  21.541  29.184  1.00 27.65           C  
ATOM   2002  C   ARG A 248       0.031  20.320  29.957  1.00 27.65           C  
ATOM   2003  CB  ARG A 248      -2.022  21.789  29.469  1.00 27.65           C  
ATOM   2004  O   ARG A 248      -0.120  20.274  31.170  1.00 27.65           O  
ATOM   2005  CG  ARG A 248      -2.203  22.574  30.787  1.00 27.65           C  
ATOM   2006  CD  ARG A 248      -3.664  22.788  31.198  1.00 27.65           C  
ATOM   2007  NE  ARG A 248      -3.731  23.413  32.538  1.00 27.65           N  
ATOM   2008  NH1 ARG A 248      -6.011  23.636  32.701  1.00 27.65           N  
ATOM   2009  NH2 ARG A 248      -4.722  24.281  34.400  1.00 27.65           N  
ATOM   2010  CZ  ARG A 248      -4.816  23.772  33.203  1.00 27.65           C  
ATOM   2011  N   GLU A 249       0.730  19.379  29.314  1.00 31.58           N  
ATOM   2012  CA  GLU A 249       1.200  18.125  29.959  1.00 31.58           C  
ATOM   2013  C   GLU A 249       2.731  17.911  29.939  1.00 31.58           C  
ATOM   2014  CB  GLU A 249       0.451  16.917  29.374  1.00 31.58           C  
ATOM   2015  O   GLU A 249       3.210  16.794  30.102  1.00 31.58           O  
ATOM   2016  CG  GLU A 249      -1.043  16.942  29.715  1.00 31.58           C  
ATOM   2017  CD  GLU A 249      -1.707  15.621  29.314  1.00 31.58           C  
ATOM   2018  OE1 GLU A 249      -2.393  15.037  30.178  1.00 31.58           O  
ATOM   2019  OE2 GLU A 249      -1.518  15.233  28.138  1.00 31.58           O  
ATOM   2020  N   LYS A 250       3.535  18.968  29.736  1.00 30.63           N  
ATOM   2021  CA  LYS A 250       5.016  18.874  29.717  1.00 30.63           C  
ATOM   2022  C   LYS A 250       5.750  19.953  30.532  1.00 30.63           C  
ATOM   2023  CB  LYS A 250       5.540  18.758  28.268  1.00 30.63           C  
ATOM   2024  O   LYS A 250       6.889  20.276  30.229  1.00 30.63           O  
ATOM   2025  CG  LYS A 250       5.204  17.399  27.633  1.00 30.63           C  
ATOM   2026  CD  LYS A 250       6.134  17.099  26.451  1.00 30.63           C  
ATOM   2027  CE  LYS A 250       5.920  15.659  25.976  1.00 30.63           C  
ATOM   2028  NZ  LYS A 250       7.008  15.227  25.064  1.00 30.63           N  
ATOM   2029  N   ALA A 251       5.101  20.520  31.552  1.00 28.50           N  
ATOM   2030  CA  ALA A 251       5.645  21.645  32.329  1.00 28.50           C  
ATOM   2031  C   ALA A 251       5.351  21.570  33.846  1.00 28.50           C  
ATOM   2032  CB  ALA A 251       5.152  22.952  31.685  1.00 28.50           C  
ATOM   2033  O   ALA A 251       5.222  22.599  34.501  1.00 28.50           O  
ATOM   2034  N   LYS A 252       5.186  20.360  34.408  1.00 29.64           N  
ATOM   2035  CA  LYS A 252       4.925  20.137  35.850  1.00 29.64           C  
ATOM   2036  C   LYS A 252       5.631  18.900  36.442  1.00 29.64           C  
ATOM   2037  CB  LYS A 252       3.407  20.179  36.158  1.00 29.64           C  
ATOM   2038  O   LYS A 252       5.068  18.211  37.278  1.00 29.64           O  
ATOM   2039  CG  LYS A 252       2.869  21.616  36.285  1.00 29.64           C  
ATOM   2040  CD  LYS A 252       1.635  21.671  37.197  1.00 29.64           C  
ATOM   2041  CE  LYS A 252       1.295  23.127  37.538  1.00 29.64           C  
ATOM   2042  NZ  LYS A 252       0.488  23.221  38.782  1.00 29.64           N  
ATOM   2043  N   PHE A 253       6.867  18.642  36.016  1.00 30.55           N  
ATOM   2044  CA  PHE A 253       7.812  17.747  36.702  1.00 30.55           C  
ATOM   2045  C   PHE A 253       9.238  18.256  36.449  1.00 30.55           C  
ATOM   2046  CB  PHE A 253       7.628  16.280  36.260  1.00 30.55           C  
ATOM   2047  O   PHE A 253       9.917  17.791  35.539  1.00 30.55           O  
ATOM   2048  CG  PHE A 253       6.564  15.528  37.039  1.00 30.55           C  
ATOM   2049  CD1 PHE A 253       6.791  15.206  38.391  1.00 30.55           C  
ATOM   2050  CD2 PHE A 253       5.350  15.156  36.429  1.00 30.55           C  
ATOM   2051  CE1 PHE A 253       5.806  14.530  39.134  1.00 30.55           C  
ATOM   2052  CE2 PHE A 253       4.365  14.479  37.172  1.00 30.55           C  
ATOM   2053  CZ  PHE A 253       4.592  14.169  38.525  1.00 30.55           C  
ATOM   2054  N   SER A 254       9.635  19.291  37.192  1.00 27.44           N  
ATOM   2055  CA  SER A 254      10.976  19.893  37.140  1.00 27.44           C  
ATOM   2056  C   SER A 254      11.265  20.694  38.417  1.00 27.44           C  
ATOM   2057  CB  SER A 254      11.143  20.763  35.884  1.00 27.44           C  
ATOM   2058  O   SER A 254      11.656  21.853  38.344  1.00 27.44           O  
ATOM   2059  OG  SER A 254      12.467  21.243  35.794  1.00 27.44           O  
ATOM   2060  N   ASP A 255      11.022  20.084  39.576  1.00 31.58           N  
ATOM   2061  CA  ASP A 255      11.553  20.533  40.867  1.00 31.58           C  
ATOM   2062  C   ASP A 255      11.541  19.353  41.852  1.00 31.58           C  
ATOM   2063  CB  ASP A 255      10.754  21.732  41.422  1.00 31.58           C  
ATOM   2064  O   ASP A 255      10.667  18.486  41.754  1.00 31.58           O  
ATOM   2065  CG  ASP A 255      11.610  22.996  41.559  1.00 31.58           C  
ATOM   2066  OD1 ASP A 255      12.814  22.839  41.868  1.00 31.58           O  
ATOM   2067  OD2 ASP A 255      11.031  24.093  41.397  1.00 31.58           O  
ATOM   2068  N   GLY A 256      12.506  19.308  42.776  1.00 32.30           N  
ATOM   2069  CA  GLY A 256      12.685  18.214  43.744  1.00 32.30           C  
ATOM   2070  C   GLY A 256      13.815  17.238  43.385  1.00 32.30           C  
ATOM   2071  O   GLY A 256      13.665  16.351  42.546  1.00 32.30           O  
ATOM   2072  N   GLU A 257      14.960  17.394  44.049  1.00 29.58           N  
ATOM   2073  CA  GLU A 257      16.163  16.584  43.831  1.00 29.58           C  
ATOM   2074  C   GLU A 257      16.171  15.213  44.548  1.00 29.58           C  
ATOM   2075  CB  GLU A 257      17.397  17.369  44.303  1.00 29.58           C  
ATOM   2076  O   GLU A 257      15.531  15.010  45.574  1.00 29.58           O  
ATOM   2077  CG  GLU A 257      17.802  18.566  43.437  1.00 29.58           C  
ATOM   2078  CD  GLU A 257      19.279  18.868  43.709  1.00 29.58           C  
ATOM   2079  OE1 GLU A 257      20.133  18.356  42.952  1.00 29.58           O  
ATOM   2080  OE2 GLU A 257      19.629  19.413  44.773  1.00 29.58           O  
ATOM   2081  N   LYS A 258      17.028  14.312  44.038  1.00 26.61           N  
ATOM   2082  CA  LYS A 258      17.828  13.315  44.787  1.00 26.61           C  
ATOM   2083  C   LYS A 258      17.163  12.594  45.986  1.00 26.61           C  
ATOM   2084  CB  LYS A 258      19.109  14.016  45.305  1.00 26.61           C  
ATOM   2085  O   LYS A 258      17.383  12.974  47.134  1.00 26.61           O  
ATOM   2086  CG  LYS A 258      20.101  14.572  44.265  1.00 26.61           C  
ATOM   2087  CD  LYS A 258      20.992  15.620  44.959  1.00 26.61           C  
ATOM   2088  CE  LYS A 258      22.006  16.282  44.019  1.00 26.61           C  
ATOM   2089  NZ  LYS A 258      22.240  17.698  44.406  1.00 26.61           N  
ATOM   2090  N   CYS A 259      16.655  11.373  45.765  1.00 25.37           N  
ATOM   2091  CA  CYS A 259      17.099  10.254  46.617  1.00 25.37           C  
ATOM   2092  C   CYS A 259      16.920   8.839  46.033  1.00 25.37           C  
ATOM   2093  CB  CYS A 259      16.485  10.317  48.028  1.00 25.37           C  
ATOM   2094  O   CYS A 259      15.951   8.543  45.346  1.00 25.37           O  
ATOM   2095  SG  CYS A 259      17.857  10.381  49.220  1.00 25.37           S  
ATOM   2096  N   ARG A 260      17.885   7.979  46.394  1.00 28.53           N  
ATOM   2097  CA  ARG A 260      17.890   6.500  46.443  1.00 28.53           C  
ATOM   2098  C   ARG A 260      17.256   5.688  45.297  1.00 28.53           C  
ATOM   2099  CB  ARG A 260      17.369   6.039  47.817  1.00 28.53           C  
ATOM   2100  O   ARG A 260      16.062   5.408  45.265  1.00 28.53           O  
ATOM   2101  CG  ARG A 260      18.392   6.396  48.907  1.00 28.53           C  
ATOM   2102  CD  ARG A 260      18.005   5.858  50.284  1.00 28.53           C  
ATOM   2103  NE  ARG A 260      19.046   6.202  51.273  1.00 28.53           N  
ATOM   2104  NH1 ARG A 260      18.428   4.735  52.927  1.00 28.53           N  
ATOM   2105  NH2 ARG A 260      20.219   6.032  53.217  1.00 28.53           N  
ATOM   2106  CZ  ARG A 260      19.225   5.655  52.462  1.00 28.53           C  
ATOM   2107  N   ARG A 261      18.153   5.098  44.493  1.00 25.59           N  
ATOM   2108  CA  ARG A 261      18.015   3.699  44.041  1.00 25.59           C  
ATOM   2109  C   ARG A 261      17.956   2.739  45.245  1.00 25.59           C  
ATOM   2110  CB  ARG A 261      19.235   3.297  43.179  1.00 25.59           C  
ATOM   2111  O   ARG A 261      18.412   3.082  46.329  1.00 25.59           O  
ATOM   2112  CG  ARG A 261      19.246   3.855  41.751  1.00 25.59           C  
ATOM   2113  CD  ARG A 261      20.447   3.272  40.986  1.00 25.59           C  
ATOM   2114  NE  ARG A 261      20.400   3.612  39.547  1.00 25.59           N  
ATOM   2115  NH1 ARG A 261      22.101   5.163  39.464  1.00 25.59           N  
ATOM   2116  NH2 ARG A 261      21.006   4.625  37.601  1.00 25.59           N  
ATOM   2117  CZ  ARG A 261      21.167   4.463  38.885  1.00 25.59           C  
ATOM   2118  N   GLU A 262      17.501   1.516  44.969  1.00 25.38           N  
ATOM   2119  CA  GLU A 262      17.821   0.277  45.703  1.00 25.38           C  
ATOM   2120  C   GLU A 262      17.399   0.177  47.183  1.00 25.38           C  
ATOM   2121  CB  GLU A 262      19.303  -0.082  45.481  1.00 25.38           C  
ATOM   2122  O   GLU A 262      18.141   0.501  48.107  1.00 25.38           O  
ATOM   2123  CG  GLU A 262      19.521  -0.634  44.060  1.00 25.38           C  
ATOM   2124  CD  GLU A 262      20.930  -0.376  43.510  1.00 25.38           C  
ATOM   2125  OE1 GLU A 262      21.011  -0.187  42.274  1.00 25.38           O  
ATOM   2126  OE2 GLU A 262      21.886  -0.324  44.310  1.00 25.38           O  
ATOM   2127  N   ALA A 263      16.238  -0.452  47.406  1.00 30.94           N  
ATOM   2128  CA  ALA A 263      15.921  -1.157  48.647  1.00 30.94           C  
ATOM   2129  C   ALA A 263      15.065  -2.412  48.364  1.00 30.94           C  
ATOM   2130  CB  ALA A 263      15.230  -0.197  49.623  1.00 30.94           C  
ATOM   2131  O   ALA A 263      14.012  -2.315  47.746  1.00 30.94           O  
ATOM   2132  N   PHE A 264      15.576  -3.572  48.796  1.00 28.90           N  
ATOM   2133  CA  PHE A 264      14.920  -4.848  49.163  1.00 28.90           C  
ATOM   2134  C   PHE A 264      13.555  -5.223  48.528  1.00 28.90           C  
ATOM   2135  CB  PHE A 264      14.871  -4.896  50.700  1.00 28.90           C  
ATOM   2136  O   PHE A 264      12.554  -4.543  48.687  1.00 28.90           O  
ATOM   2137  CG  PHE A 264      16.134  -5.466  51.326  1.00 28.90           C  
ATOM   2138  CD1 PHE A 264      16.055  -6.635  52.107  1.00 28.90           C  
ATOM   2139  CD2 PHE A 264      17.391  -4.856  51.128  1.00 28.90           C  
ATOM   2140  CE1 PHE A 264      17.216  -7.202  52.661  1.00 28.90           C  
ATOM   2141  CE2 PHE A 264      18.554  -5.431  51.668  1.00 28.90           C  
ATOM   2142  CZ  PHE A 264      18.467  -6.606  52.433  1.00 28.90           C  
ATOM   2143  N   ARG A 265      13.407  -6.364  47.832  1.00 26.35           N  
ATOM   2144  CA  ARG A 265      13.452  -7.757  48.356  1.00 26.35           C  
ATOM   2145  C   ARG A 265      12.704  -7.976  49.691  1.00 26.35           C  
ATOM   2146  CB  ARG A 265      14.879  -8.352  48.489  1.00 26.35           C  
ATOM   2147  O   ARG A 265      13.356  -7.961  50.728  1.00 26.35           O  
ATOM   2148  CG  ARG A 265      15.624  -8.756  47.209  1.00 26.35           C  
ATOM   2149  CD  ARG A 265      16.873  -9.564  47.623  1.00 26.35           C  
ATOM   2150  NE  ARG A 265      17.586 -10.162  46.476  1.00 26.35           N  
ATOM   2151  NH1 ARG A 265      18.885 -11.661  47.655  1.00 26.35           N  
ATOM   2152  NH2 ARG A 265      19.070 -11.556  45.441  1.00 26.35           N  
ATOM   2153  CZ  ARG A 265      18.503 -11.120  46.530  1.00 26.35           C  
ATOM   2154  N   ARG A 266      11.425  -8.388  49.648  1.00 28.11           N  
ATOM   2155  CA  ARG A 266      10.895  -9.675  50.196  1.00 28.11           C  
ATOM   2156  C   ARG A 266       9.368  -9.654  50.422  1.00 28.11           C  
ATOM   2157  CB  ARG A 266      11.525 -10.085  51.556  1.00 28.11           C  
ATOM   2158  O   ARG A 266       8.861  -8.720  51.018  1.00 28.11           O  
ATOM   2159  CG  ARG A 266      12.790 -10.957  51.429  1.00 28.11           C  
ATOM   2160  CD  ARG A 266      13.309 -11.353  52.819  1.00 28.11           C  
ATOM   2161  NE  ARG A 266      14.606 -12.067  52.751  1.00 28.11           N  
ATOM   2162  NH1 ARG A 266      14.172 -13.771  54.247  1.00 28.11           N  
ATOM   2163  NH2 ARG A 266      16.195 -13.595  53.347  1.00 28.11           N  
ATOM   2164  CZ  ARG A 266      14.977 -13.136  53.443  1.00 28.11           C  
ATOM   2165  N   LEU A 267       8.748 -10.799  50.098  1.00 28.83           N  
ATOM   2166  CA  LEU A 267       7.564 -11.418  50.730  1.00 28.83           C  
ATOM   2167  C   LEU A 267       6.184 -10.725  50.606  1.00 28.83           C  
ATOM   2168  CB  LEU A 267       7.931 -11.753  52.192  1.00 28.83           C  
ATOM   2169  O   LEU A 267       6.030  -9.542  50.871  1.00 28.83           O  
ATOM   2170  CG  LEU A 267       7.109 -12.874  52.849  1.00 28.83           C  
ATOM   2171  CD1 LEU A 267       7.404 -14.236  52.212  1.00 28.83           C  
ATOM   2172  CD2 LEU A 267       7.480 -12.965  54.329  1.00 28.83           C  
ATOM   2173  N   GLY A 268       5.160 -11.521  50.266  1.00 31.84           N  
ATOM   2174  CA  GLY A 268       3.752 -11.103  50.200  1.00 31.84           C  
ATOM   2175  C   GLY A 268       2.958 -11.925  49.180  1.00 31.84           C  
ATOM   2176  O   GLY A 268       2.866 -11.538  48.019  1.00 31.84           O  
ATOM   2177  N   ASN A 269       2.421 -13.081  49.585  1.00 27.97           N  
ATOM   2178  CA  ASN A 269       1.674 -13.968  48.684  1.00 27.97           C  
ATOM   2179  C   ASN A 269       0.285 -13.394  48.342  1.00 27.97           C  
ATOM   2180  CB  ASN A 269       1.523 -15.369  49.313  1.00 27.97           C  
ATOM   2181  O   ASN A 269      -0.436 -12.954  49.233  1.00 27.97           O  
ATOM   2182  CG  ASN A 269       2.802 -16.186  49.388  1.00 27.97           C  
ATOM   2183  ND2 ASN A 269       2.739 -17.352  49.987  1.00 27.97           N  
ATOM   2184  OD1 ASN A 269       3.863 -15.807  48.922  1.00 27.97           O  
ATOM   2185  N   GLY A 270      -0.122 -13.499  47.074  1.00 32.98           N  
ATOM   2186  CA  GLY A 270      -1.478 -13.210  46.596  1.00 32.98           C  
ATOM   2187  C   GLY A 270      -1.801 -14.083  45.381  1.00 32.98           C  
ATOM   2188  O   GLY A 270      -1.020 -14.119  44.434  1.00 32.98           O  
ATOM   2189  N   VAL A 271      -2.897 -14.843  45.451  1.00 34.78           N  
ATOM   2190  CA  VAL A 271      -3.263 -15.905  44.489  1.00 34.78           C  
ATOM   2191  C   VAL A 271      -3.569 -15.345  43.088  1.00 34.78           C  
ATOM   2192  CB  VAL A 271      -4.447 -16.724  45.055  1.00 34.78           C  
ATOM   2193  O   VAL A 271      -4.112 -14.250  42.963  1.00 34.78           O  
ATOM   2194  CG1 VAL A 271      -4.995 -17.785  44.094  1.00 34.78           C  
ATOM   2195  CG2 VAL A 271      -4.018 -17.458  46.338  1.00 34.78           C  
ATOM   2196  N   SER A 272      -3.225 -16.111  42.045  1.00 31.05           N  
ATOM   2197  CA  SER A 272      -3.467 -15.780  40.629  1.00 31.05           C  
ATOM   2198  C   SER A 272      -4.694 -16.508  40.062  1.00 31.05           C  
ATOM   2199  CB  SER A 272      -2.236 -16.143  39.789  1.00 31.05           C  
ATOM   2200  O   SER A 272      -4.921 -17.667  40.400  1.00 31.05           O  
ATOM   2201  OG  SER A 272      -2.323 -15.542  38.515  1.00 31.05           O  
ATOM   2202  N   ASP A 273      -5.422 -15.848  39.153  1.00 35.36           N  
ATOM   2203  CA  ASP A 273      -6.504 -16.414  38.326  1.00 35.36           C  
ATOM   2204  C   ASP A 273      -6.100 -16.362  36.833  1.00 35.36           C  
ATOM   2205  CB  ASP A 273      -7.841 -15.679  38.587  1.00 35.36           C  
ATOM   2206  O   ASP A 273      -6.407 -15.421  36.091  1.00 35.36           O  
ATOM   2207  CG  ASP A 273      -8.769 -16.353  39.606  1.00 35.36           C  
ATOM   2208  OD1 ASP A 273      -8.809 -17.603  39.634  1.00 35.36           O  
ATOM   2209  OD2 ASP A 273      -9.519 -15.600  40.270  1.00 35.36           O  
ATOM   2210  N   ASP A 274      -5.364 -17.378  36.378  1.00 30.78           N  
ATOM   2211  CA  ASP A 274      -4.731 -17.430  35.051  1.00 30.78           C  
ATOM   2212  C   ASP A 274      -5.661 -17.944  33.928  1.00 30.78           C  
ATOM   2213  CB  ASP A 274      -3.405 -18.210  35.144  1.00 30.78           C  
ATOM   2214  O   ASP A 274      -5.497 -19.047  33.412  1.00 30.78           O  
ATOM   2215  CG  ASP A 274      -2.266 -17.292  35.579  1.00 30.78           C  
ATOM   2216  OD1 ASP A 274      -1.856 -16.464  34.733  1.00 30.78           O  
ATOM   2217  OD2 ASP A 274      -1.834 -17.387  36.751  1.00 30.78           O  
ATOM   2218  N   LEU A 275      -6.635 -17.126  33.496  1.00 35.85           N  
ATOM   2219  CA  LEU A 275      -7.569 -17.462  32.395  1.00 35.85           C  
ATOM   2220  C   LEU A 275      -7.832 -16.302  31.398  1.00 35.85           C  
ATOM   2221  CB  LEU A 275      -8.877 -18.053  32.976  1.00 35.85           C  
ATOM   2222  O   LEU A 275      -8.977 -15.932  31.140  1.00 35.85           O  
ATOM   2223  CG  LEU A 275      -8.776 -19.459  33.606  1.00 35.85           C  
ATOM   2224  CD1 LEU A 275     -10.138 -19.843  34.189  1.00 35.85           C  
ATOM   2225  CD2 LEU A 275      -8.407 -20.541  32.585  1.00 35.85           C  
ATOM   2226  N   SER A 276      -6.787 -15.681  30.819  1.00 37.59           N  
ATOM   2227  CA  SER A 276      -6.969 -14.581  29.833  1.00 37.59           C  
ATOM   2228  C   SER A 276      -5.809 -14.344  28.830  1.00 37.59           C  
ATOM   2229  CB  SER A 276      -7.315 -13.284  30.603  1.00 37.59           C  
ATOM   2230  O   SER A 276      -5.743 -13.260  28.242  1.00 37.59           O  
ATOM   2231  OG  SER A 276      -7.565 -12.172  29.749  1.00 37.59           O  
ATOM   2232  N   SER A 277      -4.873 -15.279  28.633  1.00 40.03           N  
ATOM   2233  CA  SER A 277      -3.570 -14.952  28.007  1.00 40.03           C  
ATOM   2234  C   SER A 277      -3.552 -14.860  26.464  1.00 40.03           C  
ATOM   2235  CB  SER A 277      -2.510 -15.945  28.501  1.00 40.03           C  
ATOM   2236  O   SER A 277      -2.920 -13.966  25.901  1.00 40.03           O  
ATOM   2237  OG  SER A 277      -1.222 -15.380  28.379  1.00 40.03           O  
ATOM   2238  N   GLU A 278      -4.250 -15.753  25.757  1.00 41.76           N  
ATOM   2239  CA  GLU A 278      -3.878 -16.110  24.373  1.00 41.76           C  
ATOM   2240  C   GLU A 278      -4.100 -14.993  23.324  1.00 41.76           C  
ATOM   2241  CB  GLU A 278      -4.558 -17.440  23.992  1.00 41.76           C  
ATOM   2242  O   GLU A 278      -3.216 -14.737  22.505  1.00 41.76           O  
ATOM   2243  CG  GLU A 278      -4.197 -18.550  25.001  1.00 41.76           C  
ATOM   2244  CD  GLU A 278      -4.638 -19.944  24.539  1.00 41.76           C  
ATOM   2245  OE1 GLU A 278      -3.775 -20.847  24.562  1.00 41.76           O  
ATOM   2246  OE2 GLU A 278      -5.834 -20.077  24.198  1.00 41.76           O  
ATOM   2247  N   GLU A 279      -5.209 -14.239  23.392  1.00 43.78           N  
ATOM   2248  CA  GLU A 279      -5.517 -13.163  22.421  1.00 43.78           C  
ATOM   2249  C   GLU A 279      -4.568 -11.940  22.536  1.00 43.78           C  
ATOM   2250  CB  GLU A 279      -6.992 -12.697  22.576  1.00 43.78           C  
ATOM   2251  O   GLU A 279      -4.217 -11.324  21.527  1.00 43.78           O  
ATOM   2252  CG  GLU A 279      -7.759 -12.559  21.238  1.00 43.78           C  
ATOM   2253  CD  GLU A 279      -8.946 -11.561  21.251  1.00 43.78           C  
ATOM   2254  OE1 GLU A 279      -9.540 -11.290  20.179  1.00 43.78           O  
ATOM   2255  OE2 GLU A 279      -9.237 -10.917  22.292  1.00 43.78           O  
ATOM   2256  N   ASP A 280      -4.149 -11.559  23.755  1.00 44.78           N  
ATOM   2257  CA  ASP A 280      -3.187 -10.451  23.976  1.00 44.78           C  
ATOM   2258  C   ASP A 280      -1.732 -10.941  23.753  1.00 44.78           C  
ATOM   2259  CB  ASP A 280      -3.416  -9.766  25.361  1.00 44.78           C  
ATOM   2260  O   ASP A 280      -0.834 -10.128  23.520  1.00 44.78           O  
ATOM   2261  CG  ASP A 280      -3.661  -8.224  25.376  1.00 44.78           C  
ATOM   2262  OD1 ASP A 280      -3.455  -7.491  24.377  1.00 44.78           O  
ATOM   2263  OD2 ASP A 280      -4.073  -7.664  26.424  1.00 44.78           O  
ATOM   2264  N   GLY A 281      -1.515 -12.266  23.748  1.00 42.05           N  
ATOM   2265  CA  GLY A 281      -0.310 -12.938  23.261  1.00 42.05           C  
ATOM   2266  C   GLY A 281      -0.118 -12.744  21.756  1.00 42.05           C  
ATOM   2267  O   GLY A 281       0.810 -12.042  21.357  1.00 42.05           O  
ATOM   2268  N   GLU A 282      -1.012 -13.280  20.915  1.00 42.11           N  
ATOM   2269  CA  GLU A 282      -0.922 -13.139  19.447  1.00 42.11           C  
ATOM   2270  C   GLU A 282      -0.783 -11.677  18.999  1.00 42.11           C  
ATOM   2271  CB  GLU A 282      -2.171 -13.692  18.748  1.00 42.11           C  
ATOM   2272  O   GLU A 282       0.056 -11.355  18.155  1.00 42.11           O  
ATOM   2273  CG  GLU A 282      -2.308 -15.217  18.748  1.00 42.11           C  
ATOM   2274  CD  GLU A 282      -3.328 -15.645  17.678  1.00 42.11           C  
ATOM   2275  OE1 GLU A 282      -3.010 -16.582  16.916  1.00 42.11           O  
ATOM   2276  OE2 GLU A 282      -4.375 -14.962  17.548  1.00 42.11           O  
ATOM   2277  N   ALA A 283      -1.566 -10.770  19.594  1.00 41.28           N  
ATOM   2278  CA  ALA A 283      -1.534  -9.348  19.260  1.00 41.28           C  
ATOM   2279  C   ALA A 283      -0.181  -8.683  19.580  1.00 41.28           C  
ATOM   2280  CB  ALA A 283      -2.685  -8.660  20.001  1.00 41.28           C  
ATOM   2281  O   ALA A 283       0.235  -7.766  18.867  1.00 41.28           O  
ATOM   2282  N   ARG A 284       0.526  -9.145  20.623  1.00 46.34           N  
ATOM   2283  CA  ARG A 284       1.908  -8.737  20.912  1.00 46.34           C  
ATOM   2284  C   ARG A 284       2.895  -9.419  19.973  1.00 46.34           C  
ATOM   2285  CB  ARG A 284       2.257  -9.030  22.378  1.00 46.34           C  
ATOM   2286  O   ARG A 284       3.749  -8.731  19.424  1.00 46.34           O  
ATOM   2287  CG  ARG A 284       1.667  -7.980  23.328  1.00 46.34           C  
ATOM   2288  CD  ARG A 284       1.953  -8.385  24.778  1.00 46.34           C  
ATOM   2289  NE  ARG A 284       1.701  -7.276  25.719  1.00 46.34           N  
ATOM   2290  NH1 ARG A 284       2.629  -8.268  27.570  1.00 46.34           N  
ATOM   2291  NH2 ARG A 284       1.854  -6.186  27.720  1.00 46.34           N  
ATOM   2292  CZ  ARG A 284       2.058  -7.249  26.993  1.00 46.34           C  
ATOM   2293  N   THR A 285       2.762 -10.720  19.732  1.00 48.20           N  
ATOM   2294  CA  THR A 285       3.676 -11.487  18.872  1.00 48.20           C  
ATOM   2295  C   THR A 285       3.670 -10.971  17.434  1.00 48.20           C  
ATOM   2296  CB  THR A 285       3.358 -12.988  18.931  1.00 48.20           C  
ATOM   2297  O   THR A 285       4.738 -10.723  16.885  1.00 48.20           O  
ATOM   2298  CG2 THR A 285       4.385 -13.836  18.181  1.00 48.20           C  
ATOM   2299  OG1 THR A 285       3.392 -13.395  20.276  1.00 48.20           O  
ATOM   2300  N   GLN A 286       2.500 -10.683  16.850  1.00 47.93           N  
ATOM   2301  CA  GLN A 286       2.391 -10.045  15.530  1.00 47.93           C  
ATOM   2302  C   GLN A 286       2.999  -8.635  15.512  1.00 47.93           C  
ATOM   2303  CB  GLN A 286       0.917  -9.971  15.102  1.00 47.93           C  
ATOM   2304  O   GLN A 286       3.695  -8.276  14.564  1.00 47.93           O  
ATOM   2305  CG  GLN A 286       0.326 -11.343  14.744  1.00 47.93           C  
ATOM   2306  CD  GLN A 286      -1.145 -11.271  14.337  1.00 47.93           C  
ATOM   2307  NE2 GLN A 286      -1.762 -12.393  14.045  1.00 47.93           N  
ATOM   2308  OE1 GLN A 286      -1.769 -10.220  14.279  1.00 47.93           O  
ATOM   2309  N   MET A 287       2.787  -7.836  16.565  1.00 43.01           N  
ATOM   2310  CA  MET A 287       3.362  -6.489  16.671  1.00 43.01           C  
ATOM   2311  C   MET A 287       4.890  -6.510  16.858  1.00 43.01           C  
ATOM   2312  CB  MET A 287       2.643  -5.729  17.797  1.00 43.01           C  
ATOM   2313  O   MET A 287       5.570  -5.598  16.394  1.00 43.01           O  
ATOM   2314  CG  MET A 287       3.040  -4.251  17.856  1.00 43.01           C  
ATOM   2315  SD  MET A 287       2.010  -3.249  18.966  1.00 43.01           S  
ATOM   2316  CE  MET A 287       2.812  -1.642  18.732  1.00 43.01           C  
ATOM   2317  N   ILE A 288       5.436  -7.551  17.492  1.00 48.04           N  
ATOM   2318  CA  ILE A 288       6.879  -7.770  17.661  1.00 48.04           C  
ATOM   2319  C   ILE A 288       7.502  -8.327  16.374  1.00 48.04           C  
ATOM   2320  CB  ILE A 288       7.136  -8.653  18.907  1.00 48.04           C  
ATOM   2321  O   ILE A 288       8.559  -7.846  15.977  1.00 48.04           O  
ATOM   2322  CG1 ILE A 288       6.798  -7.852  20.190  1.00 48.04           C  
ATOM   2323  CG2 ILE A 288       8.596  -9.145  18.972  1.00 48.04           C  
ATOM   2324  CD1 ILE A 288       6.647  -8.721  21.446  1.00 48.04           C  
ATOM   2325  N   LEU A 289       6.847  -9.259  15.671  1.00 43.78           N  
ATOM   2326  CA  LEU A 289       7.296  -9.763  14.364  1.00 43.78           C  
ATOM   2327  C   LEU A 289       7.335  -8.652  13.309  1.00 43.78           C  
ATOM   2328  CB  LEU A 289       6.398 -10.934  13.906  1.00 43.78           C  
ATOM   2329  O   LEU A 289       8.364  -8.459  12.667  1.00 43.78           O  
ATOM   2330  CG  LEU A 289       7.069 -12.305  14.102  1.00 43.78           C  
ATOM   2331  CD1 LEU A 289       6.029 -13.422  14.037  1.00 43.78           C  
ATOM   2332  CD2 LEU A 289       8.116 -12.558  13.013  1.00 43.78           C  
ATOM   2333  N   LEU A 290       6.265  -7.857  13.191  1.00 40.44           N  
ATOM   2334  CA  LEU A 290       6.212  -6.706  12.278  1.00 40.44           C  
ATOM   2335  C   LEU A 290       7.221  -5.601  12.621  1.00 40.44           C  
ATOM   2336  CB  LEU A 290       4.787  -6.122  12.270  1.00 40.44           C  
ATOM   2337  O   LEU A 290       7.513  -4.767  11.770  1.00 40.44           O  
ATOM   2338  CG  LEU A 290       3.762  -6.962  11.488  1.00 40.44           C  
ATOM   2339  CD1 LEU A 290       2.359  -6.404  11.738  1.00 40.44           C  
ATOM   2340  CD2 LEU A 290       4.018  -6.919   9.978  1.00 40.44           C  
ATOM   2341  N   ARG A 291       7.752  -5.582  13.848  1.00 42.45           N  
ATOM   2342  CA  ARG A 291       8.822  -4.669  14.254  1.00 42.45           C  
ATOM   2343  C   ARG A 291      10.206  -5.252  13.951  1.00 42.45           C  
ATOM   2344  CB  ARG A 291       8.605  -4.294  15.725  1.00 42.45           C  
ATOM   2345  O   ARG A 291      11.006  -4.624  13.266  1.00 42.45           O  
ATOM   2346  CG  ARG A 291       9.534  -3.151  16.106  1.00 42.45           C  
ATOM   2347  CD  ARG A 291       9.295  -2.677  17.535  1.00 42.45           C  
ATOM   2348  NE  ARG A 291      10.057  -1.447  17.752  1.00 42.45           N  
ATOM   2349  NH1 ARG A 291       9.441  -1.008  19.920  1.00 42.45           N  
ATOM   2350  NH2 ARG A 291      10.738   0.427  18.777  1.00 42.45           N  
ATOM   2351  CZ  ARG A 291      10.068  -0.684  18.819  1.00 42.45           C  
ATOM   2352  N   ARG A 292      10.455  -6.495  14.369  1.00 39.30           N  
ATOM   2353  CA  ARG A 292      11.728  -7.206  14.169  1.00 39.30           C  
ATOM   2354  C   ARG A 292      12.034  -7.487  12.693  1.00 39.30           C  
ATOM   2355  CB  ARG A 292      11.705  -8.482  15.026  1.00 39.30           C  
ATOM   2356  O   ARG A 292      13.196  -7.495  12.316  1.00 39.30           O  
ATOM   2357  CG  ARG A 292      13.110  -9.051  15.270  1.00 39.30           C  
ATOM   2358  CD  ARG A 292      13.046 -10.187  16.302  1.00 39.30           C  
ATOM   2359  NE  ARG A 292      14.396 -10.599  16.736  1.00 39.30           N  
ATOM   2360  NH1 ARG A 292      13.910 -11.208  18.907  1.00 39.30           N  
ATOM   2361  NH2 ARG A 292      16.017 -11.264  18.193  1.00 39.30           N  
ATOM   2362  CZ  ARG A 292      14.763 -11.019  17.937  1.00 39.30           C  
ATOM   2363  N   SER A 293      11.006  -7.627  11.853  1.00 40.02           N  
ATOM   2364  CA  SER A 293      11.124  -7.734  10.390  1.00 40.02           C  
ATOM   2365  C   SER A 293      11.424  -6.402   9.674  1.00 40.02           C  
ATOM   2366  CB  SER A 293       9.833  -8.344   9.831  1.00 40.02           C  
ATOM   2367  O   SER A 293      11.542  -6.395   8.452  1.00 40.02           O  
ATOM   2368  OG  SER A 293       9.974  -8.671   8.466  1.00 40.02           O  
ATOM   2369  N   VAL A 294      11.503  -5.278  10.396  1.00 46.79           N  
ATOM   2370  CA  VAL A 294      11.774  -3.929   9.848  1.00 46.79           C  
ATOM   2371  C   VAL A 294      13.050  -3.313  10.445  1.00 46.79           C  
ATOM   2372  CB  VAL A 294      10.532  -3.028  10.049  1.00 46.79           C  
ATOM   2373  O   VAL A 294      13.645  -2.426   9.845  1.00 46.79           O  
ATOM   2374  CG1 VAL A 294      10.724  -1.573   9.599  1.00 46.79           C  
ATOM   2375  CG2 VAL A 294       9.333  -3.573   9.255  1.00 46.79           C  
ATOM   2376  N   GLU A 295      13.507  -3.811  11.595  1.00 39.01           N  
ATOM   2377  CA  GLU A 295      14.703  -3.350  12.322  1.00 39.01           C  
ATOM   2378  C   GLU A 295      15.894  -4.344  12.178  1.00 39.01           C  
ATOM   2379  CB  GLU A 295      14.295  -3.046  13.792  1.00 39.01           C  
ATOM   2380  O   GLU A 295      16.820  -4.330  12.982  1.00 39.01           O  
ATOM   2381  CG  GLU A 295      13.278  -1.878  13.948  1.00 39.01           C  
ATOM   2382  CD  GLU A 295      12.655  -1.705  15.363  1.00 39.01           C  
ATOM   2383  OE1 GLU A 295      11.888  -0.731  15.603  1.00 39.01           O  
ATOM   2384  OE2 GLU A 295      12.828  -2.576  16.242  1.00 39.01           O  
ATOM   2385  N   GLY A 296      15.863  -5.246  11.182  1.00 33.12           N  
ATOM   2386  CA  GLY A 296      16.701  -6.460  11.114  1.00 33.12           C  
ATOM   2387  C   GLY A 296      17.853  -6.489  10.096  1.00 33.12           C  
ATOM   2388  O   GLY A 296      18.195  -7.577   9.642  1.00 33.12           O  
ATOM   2389  N   ALA A 297      18.422  -5.346   9.695  1.00 31.13           N  
ATOM   2390  CA  ALA A 297      19.447  -5.282   8.640  1.00 31.13           C  
ATOM   2391  C   ALA A 297      20.587  -4.277   8.932  1.00 31.13           C  
ATOM   2392  CB  ALA A 297      18.744  -5.023   7.296  1.00 31.13           C  
ATOM   2393  O   ALA A 297      20.723  -3.274   8.235  1.00 31.13           O  
ATOM   2394  N   SER A 298      21.410  -4.545   9.957  1.00 32.18           N  
ATOM   2395  CA  SER A 298      22.737  -3.917  10.121  1.00 32.18           C  
ATOM   2396  C   SER A 298      23.663  -4.735  11.037  1.00 32.18           C  
ATOM   2397  CB  SER A 298      22.622  -2.497  10.695  1.00 32.18           C  
ATOM   2398  O   SER A 298      23.352  -4.915  12.209  1.00 32.18           O  
ATOM   2399  OG  SER A 298      23.836  -1.788  10.519  1.00 32.18           O  
ATOM   2400  N   SER A 299      24.800  -5.172  10.483  1.00 34.91           N  
ATOM   2401  CA  SER A 299      26.131  -5.343  11.115  1.00 34.91           C  
ATOM   2402  C   SER A 299      26.283  -5.920  12.548  1.00 34.91           C  
ATOM   2403  CB  SER A 299      26.865  -3.998  11.037  1.00 34.91           C  
ATOM   2404  O   SER A 299      26.108  -5.210  13.535  1.00 34.91           O  
ATOM   2405  OG  SER A 299      26.127  -3.027  11.760  1.00 34.91           O  
ATOM   2406  N   ASP A 300      26.819  -7.145  12.589  1.00 33.32           N  
ATOM   2407  CA  ASP A 300      28.045  -7.576  13.301  1.00 33.32           C  
ATOM   2408  C   ASP A 300      28.166  -7.752  14.840  1.00 33.32           C  
ATOM   2409  CB  ASP A 300      29.266  -6.822  12.739  1.00 33.32           C  
ATOM   2410  O   ASP A 300      27.956  -6.853  15.646  1.00 33.32           O  
ATOM   2411  CG  ASP A 300      29.495  -7.052  11.240  1.00 33.32           C  
ATOM   2412  OD1 ASP A 300      28.726  -7.838  10.636  1.00 33.32           O  
ATOM   2413  OD2 ASP A 300      30.419  -6.406  10.708  1.00 33.32           O  
ATOM   2414  N   ASN A 301      28.735  -8.929  15.168  1.00 31.49           N  
ATOM   2415  CA  ASN A 301      29.660  -9.289  16.262  1.00 31.49           C  
ATOM   2416  C   ASN A 301      29.245  -9.201  17.753  1.00 31.49           C  
ATOM   2417  CB  ASN A 301      31.021  -8.613  15.994  1.00 31.49           C  
ATOM   2418  O   ASN A 301      29.060  -8.131  18.323  1.00 31.49           O  
ATOM   2419  CG  ASN A 301      31.713  -9.159  14.754  1.00 31.49           C  
ATOM   2420  ND2 ASN A 301      32.539  -8.380  14.100  1.00 31.49           N  
ATOM   2421  OD1 ASN A 301      31.521 -10.300  14.367  1.00 31.49           O  
ATOM   2422  N   GLY A 302      29.306 -10.357  18.442  1.00 32.74           N  
ATOM   2423  CA  GLY A 302      29.379 -10.443  19.912  1.00 32.74           C  
ATOM   2424  C   GLY A 302      29.013 -11.812  20.521  1.00 32.74           C  
ATOM   2425  O   GLY A 302      27.884 -12.274  20.379  1.00 32.74           O  
ATOM   2426  N   CYS A 303      29.950 -12.438  21.247  1.00 26.31           N  
ATOM   2427  CA  CYS A 303      29.716 -13.575  22.166  1.00 26.31           C  
ATOM   2428  C   CYS A 303      28.907 -13.120  23.418  1.00 26.31           C  
ATOM   2429  CB  CYS A 303      31.101 -14.160  22.504  1.00 26.31           C  
ATOM   2430  O   CYS A 303      28.765 -11.924  23.641  1.00 26.31           O  
ATOM   2431  SG  CYS A 303      31.808 -14.947  21.025  1.00 26.31           S  
ATOM   2432  N   GLU A 304      28.324 -13.956  24.292  1.00 34.03           N  
ATOM   2433  CA  GLU A 304      28.677 -15.310  24.762  1.00 34.03           C  
ATOM   2434  C   GLU A 304      27.486 -16.288  24.889  1.00 34.03           C  
ATOM   2435  CB  GLU A 304      29.241 -15.216  26.202  1.00 34.03           C  
ATOM   2436  O   GLU A 304      26.326 -15.907  25.039  1.00 34.03           O  
ATOM   2437  CG  GLU A 304      30.679 -14.737  26.428  1.00 34.03           C  
ATOM   2438  CD  GLU A 304      31.080 -15.110  27.876  1.00 34.03           C  
ATOM   2439  OE1 GLU A 304      31.871 -16.058  28.087  1.00 34.03           O  
ATOM   2440  OE2 GLU A 304      30.471 -14.609  28.850  1.00 34.03           O  
ATOM   2441  N   VAL A 305      27.820 -17.582  24.985  1.00 28.05           N  
ATOM   2442  CA  VAL A 305      26.958 -18.650  25.519  1.00 28.05           C  
ATOM   2443  C   VAL A 305      27.143 -18.777  27.038  1.00 28.05           C  
ATOM   2444  CB  VAL A 305      27.328 -19.994  24.846  1.00 28.05           C  
ATOM   2445  O   VAL A 305      28.274 -18.908  27.504  1.00 28.05           O  
ATOM   2446  CG1 VAL A 305      26.607 -21.205  25.460  1.00 28.05           C  
ATOM   2447  CG2 VAL A 305      27.000 -19.968  23.348  1.00 28.05           C  
ATOM   2448  N   LYS A 306      26.055 -18.900  27.816  1.00 37.15           N  
ATOM   2449  CA  LYS A 306      26.115 -19.568  29.134  1.00 37.15           C  
ATOM   2450  C   LYS A 306      24.854 -20.361  29.472  1.00 37.15           C  
ATOM   2451  CB  LYS A 306      26.546 -18.598  30.256  1.00 37.15           C  
ATOM   2452  O   LYS A 306      23.739 -19.858  29.522  1.00 37.15           O  
ATOM   2453  CG  LYS A 306      27.963 -18.934  30.787  1.00 37.15           C  
ATOM   2454  CD  LYS A 306      28.767 -17.668  31.120  1.00 37.15           C  
ATOM   2455  CE  LYS A 306      30.274 -17.948  31.259  1.00 37.15           C  
ATOM   2456  NZ  LYS A 306      31.089 -16.829  30.696  1.00 37.15           N  
ATOM   2457  N   ASN A 307      25.090 -21.645  29.695  1.00 29.66           N  
ATOM   2458  CA  ASN A 307      24.127 -22.705  29.959  1.00 29.66           C  
ATOM   2459  C   ASN A 307      23.882 -22.834  31.478  1.00 29.66           C  
ATOM   2460  CB  ASN A 307      24.813 -23.951  29.349  1.00 29.66           C  
ATOM   2461  O   ASN A 307      24.835 -22.614  32.227  1.00 29.66           O  
ATOM   2462  CG  ASN A 307      23.918 -25.132  29.062  1.00 29.66           C  
ATOM   2463  ND2 ASN A 307      24.359 -26.023  28.205  1.00 29.66           N  
ATOM   2464  OD1 ASN A 307      22.841 -25.277  29.611  1.00 29.66           O  
ATOM   2465  N   ARG A 308      22.690 -23.266  31.940  1.00 35.82           N  
ATOM   2466  CA  ARG A 308      22.561 -24.156  33.126  1.00 35.82           C  
ATOM   2467  C   ARG A 308      21.142 -24.697  33.420  1.00 35.82           C  
ATOM   2468  CB  ARG A 308      23.155 -23.528  34.420  1.00 35.82           C  
ATOM   2469  O   ARG A 308      20.298 -23.995  33.958  1.00 35.82           O  
ATOM   2470  CG  ARG A 308      24.483 -24.220  34.797  1.00 35.82           C  
ATOM   2471  CD  ARG A 308      25.220 -23.553  35.961  1.00 35.82           C  
ATOM   2472  NE  ARG A 308      26.520 -24.223  36.194  1.00 35.82           N  
ATOM   2473  NH1 ARG A 308      26.896 -23.522  38.351  1.00 35.82           N  
ATOM   2474  NH2 ARG A 308      28.413 -24.796  37.328  1.00 35.82           N  
ATOM   2475  CZ  ARG A 308      27.266 -24.175  37.285  1.00 35.82           C  
ATOM   2476  N   LYS A 309      21.057 -26.028  33.288  1.00 33.88           N  
ATOM   2477  CA  LYS A 309      20.386 -27.025  34.159  1.00 33.88           C  
ATOM   2478  C   LYS A 309      18.871 -27.297  34.055  1.00 33.88           C  
ATOM   2479  CB  LYS A 309      20.847 -26.898  35.624  1.00 33.88           C  
ATOM   2480  O   LYS A 309      18.013 -26.433  34.156  1.00 33.88           O  
ATOM   2481  CG  LYS A 309      22.273 -27.444  35.782  1.00 33.88           C  
ATOM   2482  CD  LYS A 309      22.789 -27.327  37.220  1.00 33.88           C  
ATOM   2483  CE  LYS A 309      24.188 -27.955  37.310  1.00 33.88           C  
ATOM   2484  NZ  LYS A 309      24.567 -28.270  38.712  1.00 33.88           N  
ATOM   2485  N   SER A 310      18.624 -28.602  33.938  1.00 30.62           N  
ATOM   2486  CA  SER A 310      17.385 -29.385  33.954  1.00 30.62           C  
ATOM   2487  C   SER A 310      17.032 -29.912  35.361  1.00 30.62           C  
ATOM   2488  CB  SER A 310      17.672 -30.596  33.047  1.00 30.62           C  
ATOM   2489  O   SER A 310      17.849 -29.746  36.267  1.00 30.62           O  
ATOM   2490  OG  SER A 310      18.913 -31.204  33.404  1.00 30.62           O  
ATOM   2491  N   ILE A 311      15.865 -30.586  35.500  1.00 35.95           N  
ATOM   2492  CA  ILE A 311      15.536 -31.805  36.313  1.00 35.95           C  
ATOM   2493  C   ILE A 311      14.028 -31.815  36.714  1.00 35.95           C  
ATOM   2494  CB  ILE A 311      16.457 -31.956  37.570  1.00 35.95           C  
ATOM   2495  O   ILE A 311      13.496 -30.742  36.964  1.00 35.95           O  
ATOM   2496  CG1 ILE A 311      17.799 -32.618  37.155  1.00 35.95           C  
ATOM   2497  CG2 ILE A 311      15.885 -32.761  38.755  1.00 35.95           C  
ATOM   2498  CD1 ILE A 311      18.956 -32.341  38.125  1.00 35.95           C  
ATOM   2499  N   LEU A 312      13.275 -32.924  36.905  1.00 30.47           N  
ATOM   2500  CA  LEU A 312      13.156 -34.233  36.209  1.00 30.47           C  
ATOM   2501  C   LEU A 312      11.966 -35.079  36.781  1.00 30.47           C  
ATOM   2502  CB  LEU A 312      14.442 -35.090  36.357  1.00 30.47           C  
ATOM   2503  O   LEU A 312      12.006 -35.465  37.946  1.00 30.47           O  
ATOM   2504  CG  LEU A 312      14.424 -36.466  35.665  1.00 30.47           C  
ATOM   2505  CD1 LEU A 312      14.194 -36.365  34.155  1.00 30.47           C  
ATOM   2506  CD2 LEU A 312      15.746 -37.189  35.906  1.00 30.47           C  
ATOM   2507  N   SER A 313      11.038 -35.549  35.926  1.00 29.34           N  
ATOM   2508  CA  SER A 313      10.157 -36.753  36.082  1.00 29.34           C  
ATOM   2509  C   SER A 313       8.981 -36.820  37.094  1.00 29.34           C  
ATOM   2510  CB  SER A 313      11.013 -38.018  36.279  1.00 29.34           C  
ATOM   2511  O   SER A 313       8.996 -36.180  38.136  1.00 29.34           O  
ATOM   2512  OG  SER A 313      11.505 -38.093  37.612  1.00 29.34           O  
ATOM   2513  N   ARG A 314       8.068 -37.775  36.788  1.00 32.06           N  
ATOM   2514  CA  ARG A 314       7.020 -38.459  37.604  1.00 32.06           C  
ATOM   2515  C   ARG A 314       5.762 -37.642  37.990  1.00 32.06           C  
ATOM   2516  CB  ARG A 314       7.664 -39.187  38.799  1.00 32.06           C  
ATOM   2517  O   ARG A 314       5.902 -36.604  38.612  1.00 32.06           O  
ATOM   2518  CG  ARG A 314       8.397 -40.459  38.331  1.00 32.06           C  
ATOM   2519  CD  ARG A 314       9.301 -41.055  39.412  1.00 32.06           C  
ATOM   2520  NE  ARG A 314      10.567 -40.307  39.530  1.00 32.06           N  
ATOM   2521  NH1 ARG A 314      11.542 -41.592  41.171  1.00 32.06           N  
ATOM   2522  NH2 ARG A 314      12.654 -39.868  40.282  1.00 32.06           N  
ATOM   2523  CZ  ARG A 314      11.576 -40.595  40.330  1.00 32.06           C  
ATOM   2524  N   HIS A 315       4.503 -37.970  37.634  1.00 27.79           N  
ATOM   2525  CA  HIS A 315       3.770 -39.161  37.108  1.00 27.79           C  
ATOM   2526  C   HIS A 315       3.082 -40.068  38.164  1.00 27.79           C  
ATOM   2527  CB  HIS A 315       4.550 -39.980  36.056  1.00 27.79           C  
ATOM   2528  O   HIS A 315       3.721 -40.475  39.127  1.00 27.79           O  
ATOM   2529  CG  HIS A 315       3.730 -40.838  35.122  1.00 27.79           C  
ATOM   2530  CD2 HIS A 315       3.595 -40.653  33.772  1.00 27.79           C  
ATOM   2531  ND1 HIS A 315       3.101 -42.027  35.426  1.00 27.79           N  
ATOM   2532  CE1 HIS A 315       2.585 -42.531  34.291  1.00 27.79           C  
ATOM   2533  NE2 HIS A 315       2.859 -41.722  33.260  1.00 27.79           N  
ATOM   2534  N   LEU A 316       1.834 -40.477  37.846  1.00 32.99           N  
ATOM   2535  CA  LEU A 316       0.994 -41.578  38.390  1.00 32.99           C  
ATOM   2536  C   LEU A 316      -0.115 -41.281  39.452  1.00 32.99           C  
ATOM   2537  CB  LEU A 316       1.844 -42.826  38.733  1.00 32.99           C  
ATOM   2538  O   LEU A 316       0.134 -41.218  40.646  1.00 32.99           O  
ATOM   2539  CG  LEU A 316       1.120 -44.153  38.443  1.00 32.99           C  
ATOM   2540  CD1 LEU A 316       1.145 -44.498  36.949  1.00 32.99           C  
ATOM   2541  CD2 LEU A 316       1.767 -45.308  39.199  1.00 32.99           C  
ATOM   2542  N   ASN A 317      -1.360 -41.239  38.950  1.00 29.10           N  
ATOM   2543  CA  ASN A 317      -2.642 -41.821  39.424  1.00 29.10           C  
ATOM   2544  C   ASN A 317      -3.199 -41.717  40.874  1.00 29.10           C  
ATOM   2545  CB  ASN A 317      -2.691 -43.301  38.986  1.00 29.10           C  
ATOM   2546  O   ASN A 317      -2.645 -42.247  41.823  1.00 29.10           O  
ATOM   2547  CG  ASN A 317      -2.554 -43.520  37.490  1.00 29.10           C  
ATOM   2548  ND2 ASN A 317      -2.475 -44.754  37.055  1.00 29.10           N  
ATOM   2549  OD1 ASN A 317      -2.522 -42.595  36.697  1.00 29.10           O  
ATOM   2550  N   SER A 318      -4.492 -41.341  40.907  1.00 29.09           N  
ATOM   2551  CA  SER A 318      -5.624 -42.037  41.572  1.00 29.09           C  
ATOM   2552  C   SER A 318      -5.706 -42.162  43.107  1.00 29.09           C  
ATOM   2553  CB  SER A 318      -5.792 -43.436  40.955  1.00 29.09           C  
ATOM   2554  O   SER A 318      -5.074 -43.022  43.712  1.00 29.09           O  
ATOM   2555  OG  SER A 318      -7.029 -44.026  41.308  1.00 29.09           O  
ATOM   2556  N   GLN A 319      -6.739 -41.528  43.685  1.00 34.07           N  
ATOM   2557  CA  GLN A 319      -7.903 -42.313  44.136  1.00 34.07           C  
ATOM   2558  C   GLN A 319      -9.213 -41.505  44.169  1.00 34.07           C  
ATOM   2559  CB  GLN A 319      -7.663 -43.026  45.487  1.00 34.07           C  
ATOM   2560  O   GLN A 319      -9.213 -40.281  44.266  1.00 34.07           O  
ATOM   2561  CG  GLN A 319      -7.713 -44.549  45.267  1.00 34.07           C  
ATOM   2562  CD  GLN A 319      -7.773 -45.364  46.555  1.00 34.07           C  
ATOM   2563  NE2 GLN A 319      -7.023 -46.439  46.648  1.00 34.07           N  
ATOM   2564  OE1 GLN A 319      -8.537 -45.097  47.470  1.00 34.07           O  
ATOM   2565  N   VAL A 320     -10.341 -42.220  44.093  1.00 27.72           N  
ATOM   2566  CA  VAL A 320     -11.711 -41.700  44.239  1.00 27.72           C  
ATOM   2567  C   VAL A 320     -12.321 -42.266  45.516  1.00 27.72           C  
ATOM   2568  CB  VAL A 320     -12.586 -42.121  43.032  1.00 27.72           C  
ATOM   2569  O   VAL A 320     -12.319 -43.484  45.691  1.00 27.72           O  
ATOM   2570  CG1 VAL A 320     -14.088 -41.849  43.233  1.00 27.72           C  
ATOM   2571  CG2 VAL A 320     -12.151 -41.397  41.754  1.00 27.72           C  
ATOM   2572  N   LYS A 321     -12.962 -41.426  46.341  1.00 30.50           N  
ATOM   2573  CA  LYS A 321     -14.074 -41.858  47.206  1.00 30.50           C  
ATOM   2574  C   LYS A 321     -14.995 -40.701  47.600  1.00 30.50           C  
ATOM   2575  CB  LYS A 321     -13.560 -42.670  48.417  1.00 30.50           C  
ATOM   2576  O   LYS A 321     -14.622 -39.536  47.517  1.00 30.50           O  
ATOM   2577  CG  LYS A 321     -14.063 -44.127  48.321  1.00 30.50           C  
ATOM   2578  CD  LYS A 321     -13.207 -45.101  49.138  1.00 30.50           C  
ATOM   2579  CE  LYS A 321     -13.647 -46.544  48.853  1.00 30.50           C  
ATOM   2580  NZ  LYS A 321     -12.769 -47.525  49.538  1.00 30.50           N  
ATOM   2581  N   LYS A 322     -16.235 -41.057  47.942  1.00 27.20           N  
ATOM   2582  CA  LYS A 322     -17.362 -40.154  48.218  1.00 27.20           C  
ATOM   2583  C   LYS A 322     -17.638 -40.104  49.722  1.00 27.20           C  
ATOM   2584  CB  LYS A 322     -18.653 -40.694  47.560  1.00 27.20           C  
ATOM   2585  O   LYS A 322     -17.634 -41.164  50.342  1.00 27.20           O  
ATOM   2586  CG  LYS A 322     -18.621 -41.041  46.061  1.00 27.20           C  
ATOM   2587  CD  LYS A 322     -19.876 -41.868  45.718  1.00 27.20           C  
ATOM   2588  CE  LYS A 322     -19.918 -42.276  44.240  1.00 27.20           C  
ATOM   2589  NZ  LYS A 322     -21.054 -43.194  43.957  1.00 27.20           N  
ATOM   2590  N   THR A 323     -18.078 -38.955  50.225  1.00 31.39           N  
ATOM   2591  CA  THR A 323     -19.024 -38.871  51.355  1.00 31.39           C  
ATOM   2592  C   THR A 323     -19.817 -37.565  51.281  1.00 31.39           C  
ATOM   2593  CB  THR A 323     -18.381 -39.036  52.753  1.00 31.39           C  
ATOM   2594  O   THR A 323     -19.411 -36.613  50.618  1.00 31.39           O  
ATOM   2595  CG2 THR A 323     -18.834 -40.345  53.401  1.00 31.39           C  
ATOM   2596  OG1 THR A 323     -16.974 -39.057  52.716  1.00 31.39           O  
ATOM   2597  N   THR A 324     -20.996 -37.537  51.899  1.00 28.30           N  
ATOM   2598  CA  THR A 324     -21.978 -36.439  51.814  1.00 28.30           C  
ATOM   2599  C   THR A 324     -22.399 -36.008  53.228  1.00 28.30           C  
ATOM   2600  CB  THR A 324     -23.192 -36.901  50.968  1.00 28.30           C  
ATOM   2601  O   THR A 324     -22.147 -36.744  54.170  1.00 28.30           O  
ATOM   2602  CG2 THR A 324     -24.164 -35.791  50.557  1.00 28.30           C  
ATOM   2603  OG1 THR A 324     -22.750 -37.467  49.753  1.00 28.30           O  
ATOM   2604  N   THR A 325     -23.092 -34.860  53.324  1.00 33.25           N  
ATOM   2605  CA  THR A 325     -23.968 -34.354  54.418  1.00 33.25           C  
ATOM   2606  C   THR A 325     -23.449 -33.287  55.409  1.00 33.25           C  
ATOM   2607  CB  THR A 325     -24.834 -35.408  55.149  1.00 33.25           C  
ATOM   2608  O   THR A 325     -22.937 -33.597  56.476  1.00 33.25           O  
ATOM   2609  CG2 THR A 325     -25.614 -36.327  54.207  1.00 33.25           C  
ATOM   2610  OG1 THR A 325     -24.128 -36.212  56.051  1.00 33.25           O  
ATOM   2611  N   ARG A 326     -23.811 -32.024  55.108  1.00 24.80           N  
ATOM   2612  CA  ARG A 326     -24.814 -31.211  55.853  1.00 24.80           C  
ATOM   2613  C   ARG A 326     -24.543 -30.804  57.324  1.00 24.80           C  
ATOM   2614  CB  ARG A 326     -26.173 -31.945  55.737  1.00 24.80           C  
ATOM   2615  O   ARG A 326     -25.071 -31.444  58.221  1.00 24.80           O  
ATOM   2616  CG  ARG A 326     -27.417 -31.136  56.144  1.00 24.80           C  
ATOM   2617  CD  ARG A 326     -28.578 -32.105  56.424  1.00 24.80           C  
ATOM   2618  NE  ARG A 326     -29.895 -31.449  56.309  1.00 24.80           N  
ATOM   2619  NH1 ARG A 326     -31.155 -33.101  57.301  1.00 24.80           N  
ATOM   2620  NH2 ARG A 326     -32.170 -31.341  56.386  1.00 24.80           N  
ATOM   2621  CZ  ARG A 326     -31.061 -31.965  56.667  1.00 24.80           C  
ATOM   2622  N   TRP A 327     -23.945 -29.622  57.520  1.00 30.45           N  
ATOM   2623  CA  TRP A 327     -24.118 -28.662  58.645  1.00 30.45           C  
ATOM   2624  C   TRP A 327     -23.707 -27.258  58.115  1.00 30.45           C  
ATOM   2625  CB  TRP A 327     -23.218 -29.045  59.848  1.00 30.45           C  
ATOM   2626  O   TRP A 327     -22.832 -27.209  57.257  1.00 30.45           O  
ATOM   2627  CG  TRP A 327     -23.711 -30.127  60.775  1.00 30.45           C  
ATOM   2628  CD1 TRP A 327     -23.482 -31.451  60.619  1.00 30.45           C  
ATOM   2629  CD2 TRP A 327     -24.488 -30.017  62.018  1.00 30.45           C  
ATOM   2630  CE2 TRP A 327     -24.790 -31.334  62.482  1.00 30.45           C  
ATOM   2631  CE3 TRP A 327     -24.958 -28.950  62.820  1.00 30.45           C  
ATOM   2632  NE1 TRP A 327     -24.130 -32.165  61.606  1.00 30.45           N  
ATOM   2633  CH2 TRP A 327     -26.065 -30.492  64.360  1.00 30.45           C  
ATOM   2634  CZ2 TRP A 327     -25.575 -31.580  63.619  1.00 30.45           C  
ATOM   2635  CZ3 TRP A 327     -25.742 -29.181  63.968  1.00 30.45           C  
ATOM   2636  N   CYS A 328     -24.236 -26.091  58.519  1.00 30.25           N  
ATOM   2637  CA  CYS A 328     -25.530 -25.737  59.130  1.00 30.25           C  
ATOM   2638  C   CYS A 328     -25.857 -24.235  58.865  1.00 30.25           C  
ATOM   2639  CB  CYS A 328     -25.495 -26.026  60.635  1.00 30.25           C  
ATOM   2640  O   CYS A 328     -25.049 -23.531  58.264  1.00 30.25           O  
ATOM   2641  SG  CYS A 328     -27.124 -26.661  61.128  1.00 30.25           S  
ATOM   2642  N   HIS A 329     -27.025 -23.738  59.293  1.00 24.60           N  
ATOM   2643  CA  HIS A 329     -27.402 -22.305  59.241  1.00 24.60           C  
ATOM   2644  C   HIS A 329     -26.751 -21.482  60.371  1.00 24.60           C  
ATOM   2645  CB  HIS A 329     -28.934 -22.177  59.411  1.00 24.60           C  
ATOM   2646  O   HIS A 329     -26.542 -22.047  61.440  1.00 24.60           O  
ATOM   2647  CG  HIS A 329     -29.720 -21.982  58.143  1.00 24.60           C  
ATOM   2648  CD2 HIS A 329     -30.021 -22.937  57.211  1.00 24.60           C  
ATOM   2649  ND1 HIS A 329     -30.372 -20.828  57.765  1.00 24.60           N  
ATOM   2650  CE1 HIS A 329     -31.045 -21.083  56.630  1.00 24.60           C  
ATOM   2651  NE2 HIS A 329     -30.857 -22.357  56.252  1.00 24.60           N  
ATOM   2652  N   ILE A 330     -26.590 -20.153  60.183  1.00 32.49           N  
ATOM   2653  CA  ILE A 330     -27.003 -19.080  61.134  1.00 32.49           C  
ATOM   2654  C   ILE A 330     -26.751 -17.650  60.568  1.00 32.49           C  
ATOM   2655  CB  ILE A 330     -26.400 -19.308  62.558  1.00 32.49           C  
ATOM   2656  O   ILE A 330     -25.713 -17.407  59.970  1.00 32.49           O  
ATOM   2657  CG1 ILE A 330     -27.490 -19.969  63.445  1.00 32.49           C  
ATOM   2658  CG2 ILE A 330     -25.852 -18.074  63.295  1.00 32.49           C  
ATOM   2659  CD1 ILE A 330     -26.938 -20.719  64.663  1.00 32.49           C  
ATOM   2660  N   VAL A 331     -27.758 -16.767  60.736  1.00 33.21           N  
ATOM   2661  CA  VAL A 331     -27.778 -15.277  60.919  1.00 33.21           C  
ATOM   2662  C   VAL A 331     -26.715 -14.417  60.175  1.00 33.21           C  
ATOM   2663  CB  VAL A 331     -27.797 -15.012  62.447  1.00 33.21           C  
ATOM   2664  O   VAL A 331     -25.524 -14.601  60.371  1.00 33.21           O  
ATOM   2665  CG1 VAL A 331     -27.973 -13.560  62.888  1.00 33.21           C  
ATOM   2666  CG2 VAL A 331     -28.967 -15.771  63.116  1.00 33.21           C  
ATOM   2667  N   ARG A 332     -27.104 -13.531  59.228  1.00 31.25           N  
ATOM   2668  CA  ARG A 332     -27.413 -12.069  59.396  1.00 31.25           C  
ATOM   2669  C   ARG A 332     -26.193 -11.273  59.935  1.00 31.25           C  
ATOM   2670  CB  ARG A 332     -28.712 -11.835  60.209  1.00 31.25           C  
ATOM   2671  O   ARG A 332     -25.589 -11.675  60.912  1.00 31.25           O  
ATOM   2672  CG  ARG A 332     -29.842 -11.027  59.544  1.00 31.25           C  
ATOM   2673  CD  ARG A 332     -30.988 -10.843  60.552  1.00 31.25           C  
ATOM   2674  NE  ARG A 332     -32.032  -9.937  60.035  1.00 31.25           N  
ATOM   2675  NH1 ARG A 332     -33.809 -10.732  61.264  1.00 31.25           N  
ATOM   2676  NH2 ARG A 332     -34.102  -9.006  59.883  1.00 31.25           N  
ATOM   2677  CZ  ARG A 332     -33.304  -9.900  60.394  1.00 31.25           C  
ATOM   2678  N   ASP A 333     -25.771 -10.157  59.339  1.00 33.53           N  
ATOM   2679  CA  ASP A 333     -26.615  -8.960  59.237  1.00 33.53           C  
ATOM   2680  C   ASP A 333     -26.541  -8.144  57.923  1.00 33.53           C  
ATOM   2681  CB  ASP A 333     -26.381  -8.086  60.492  1.00 33.53           C  
ATOM   2682  O   ASP A 333     -26.047  -8.609  56.897  1.00 33.53           O  
ATOM   2683  CG  ASP A 333     -27.720  -7.662  61.106  1.00 33.53           C  
ATOM   2684  OD1 ASP A 333     -28.656  -7.377  60.311  1.00 33.53           O  
ATOM   2685  OD2 ASP A 333     -27.836  -7.726  62.344  1.00 33.53           O  
ATOM   2686  N   SER A 334     -27.163  -6.965  57.950  1.00 31.28           N  
ATOM   2687  CA  SER A 334     -27.639  -6.178  56.809  1.00 31.28           C  
ATOM   2688  C   SER A 334     -26.715  -5.009  56.447  1.00 31.28           C  
ATOM   2689  CB  SER A 334     -29.013  -5.586  57.180  1.00 31.28           C  
ATOM   2690  O   SER A 334     -26.122  -4.416  57.339  1.00 31.28           O  
ATOM   2691  OG  SER A 334     -29.856  -6.530  57.835  1.00 31.28           O  
ATOM   2692  N   ASP A 335     -26.727  -4.573  55.180  1.00 35.05           N  
ATOM   2693  CA  ASP A 335     -26.939  -3.143  54.898  1.00 35.05           C  
ATOM   2694  C   ASP A 335     -27.524  -2.896  53.491  1.00 35.05           C  
ATOM   2695  CB  ASP A 335     -25.698  -2.265  55.163  1.00 35.05           C  
ATOM   2696  O   ASP A 335     -27.577  -3.804  52.655  1.00 35.05           O  
ATOM   2697  CG  ASP A 335     -26.097  -0.970  55.891  1.00 35.05           C  
ATOM   2698  OD1 ASP A 335     -27.263  -0.537  55.699  1.00 35.05           O  
ATOM   2699  OD2 ASP A 335     -25.228  -0.405  56.586  1.00 35.05           O  
ATOM   2700  N   SER A 336     -28.039  -1.688  53.249  1.00 28.66           N  
ATOM   2701  CA  SER A 336     -28.999  -1.392  52.175  1.00 28.66           C  
ATOM   2702  C   SER A 336     -28.572  -0.287  51.199  1.00 28.66           C  
ATOM   2703  CB  SER A 336     -30.351  -1.032  52.804  1.00 28.66           C  
ATOM   2704  O   SER A 336     -27.802   0.603  51.540  1.00 28.66           O  
ATOM   2705  OG  SER A 336     -30.316   0.231  53.437  1.00 28.66           O  
ATOM   2706  N   LEU A 337     -29.139  -0.312  49.984  1.00 35.16           N  
ATOM   2707  CA  LEU A 337     -29.510   0.886  49.214  1.00 35.16           C  
ATOM   2708  C   LEU A 337     -30.449   0.499  48.056  1.00 35.16           C  
ATOM   2709  CB  LEU A 337     -28.268   1.657  48.710  1.00 35.16           C  
ATOM   2710  O   LEU A 337     -30.323  -0.586  47.485  1.00 35.16           O  
ATOM   2711  CG  LEU A 337     -28.087   3.011  49.433  1.00 35.16           C  
ATOM   2712  CD1 LEU A 337     -26.719   3.604  49.095  1.00 35.16           C  
ATOM   2713  CD2 LEU A 337     -29.161   4.024  49.022  1.00 35.16           C  
ATOM   2714  N   ALA A 338     -31.403   1.371  47.720  1.00 33.08           N  
ATOM   2715  CA  ALA A 338     -32.507   1.070  46.807  1.00 33.08           C  
ATOM   2716  C   ALA A 338     -32.581   2.030  45.605  1.00 33.08           C  
ATOM   2717  CB  ALA A 338     -33.815   1.086  47.613  1.00 33.08           C  
ATOM   2718  O   ALA A 338     -32.275   3.212  45.724  1.00 33.08           O  
ATOM   2719  N   GLU A 339     -33.087   1.527  44.477  1.00 34.59           N  
ATOM   2720  CA  GLU A 339     -33.737   2.324  43.428  1.00 34.59           C  
ATOM   2721  C   GLU A 339     -35.144   1.743  43.227  1.00 34.59           C  
ATOM   2722  CB  GLU A 339     -32.950   2.320  42.102  1.00 34.59           C  
ATOM   2723  O   GLU A 339     -35.297   0.526  43.088  1.00 34.59           O  
ATOM   2724  CG  GLU A 339     -31.705   3.225  42.109  1.00 34.59           C  
ATOM   2725  CD  GLU A 339     -31.042   3.334  40.717  1.00 34.59           C  
ATOM   2726  OE1 GLU A 339     -30.665   4.461  40.317  1.00 34.59           O  
ATOM   2727  OE2 GLU A 339     -30.872   2.287  40.042  1.00 34.59           O  
ATOM   2728  N   SER A 340     -36.168   2.595  43.266  1.00 31.91           N  
ATOM   2729  CA  SER A 340     -37.578   2.203  43.193  1.00 31.91           C  
ATOM   2730  C   SER A 340     -38.092   2.116  41.754  1.00 31.91           C  
ATOM   2731  CB  SER A 340     -38.439   3.163  44.026  1.00 31.91           C  
ATOM   2732  O   SER A 340     -37.683   2.870  40.872  1.00 31.91           O  
ATOM   2733  OG  SER A 340     -38.069   4.514  43.808  1.00 31.91           O  
ATOM   2734  N   GLU A 341     -39.040   1.207  41.529  1.00 30.16           N  
ATOM   2735  CA  GLU A 341     -39.845   1.153  40.306  1.00 30.16           C  
ATOM   2736  C   GLU A 341     -41.240   1.713  40.616  1.00 30.16           C  
ATOM   2737  CB  GLU A 341     -39.871  -0.278  39.719  1.00 30.16           C  
ATOM   2738  O   GLU A 341     -41.761   1.507  41.712  1.00 30.16           O  
ATOM   2739  CG  GLU A 341     -38.440  -0.797  39.487  1.00 30.16           C  
ATOM   2740  CD  GLU A 341     -38.324  -2.063  38.626  1.00 30.16           C  
ATOM   2741  OE1 GLU A 341     -37.615  -1.989  37.592  1.00 30.16           O  
ATOM   2742  OE2 GLU A 341     -38.805  -3.154  38.998  1.00 30.16           O  
ATOM   2743  N   PHE A 342     -41.836   2.435  39.666  1.00 34.82           N  
ATOM   2744  CA  PHE A 342     -43.198   2.961  39.768  1.00 34.82           C  
ATOM   2745  C   PHE A 342     -43.916   2.660  38.449  1.00 34.82           C  
ATOM   2746  CB  PHE A 342     -43.174   4.466  40.112  1.00 34.82           C  
ATOM   2747  O   PHE A 342     -43.543   3.186  37.401  1.00 34.82           O  
ATOM   2748  CG  PHE A 342     -44.137   4.870  41.215  1.00 34.82           C  
ATOM   2749  CD1 PHE A 342     -45.515   5.000  40.954  1.00 34.82           C  
ATOM   2750  CD2 PHE A 342     -43.651   5.116  42.514  1.00 34.82           C  
ATOM   2751  CE1 PHE A 342     -46.397   5.381  41.983  1.00 34.82           C  
ATOM   2752  CE2 PHE A 342     -44.532   5.501  43.542  1.00 34.82           C  
ATOM   2753  CZ  PHE A 342     -45.905   5.635  43.276  1.00 34.82           C  
ATOM   2754  N   GLU A 343     -44.910   1.779  38.499  1.00 30.53           N  
ATOM   2755  CA  GLU A 343     -45.711   1.339  37.355  1.00 30.53           C  
ATOM   2756  C   GLU A 343     -47.156   1.163  37.847  1.00 30.53           C  
ATOM   2757  CB  GLU A 343     -45.091   0.056  36.763  1.00 30.53           C  
ATOM   2758  O   GLU A 343     -47.378   0.614  38.927  1.00 30.53           O  
ATOM   2759  CG  GLU A 343     -45.662  -0.335  35.390  1.00 30.53           C  
ATOM   2760  CD  GLU A 343     -44.783  -1.392  34.691  1.00 30.53           C  
ATOM   2761  OE1 GLU A 343     -44.310  -1.116  33.563  1.00 30.53           O  
ATOM   2762  OE2 GLU A 343     -44.555  -2.466  35.292  1.00 30.53           O  
ATOM   2763  N   SER A 344     -48.133   1.700  37.110  1.00 34.06           N  
ATOM   2764  CA  SER A 344     -49.500   1.910  37.612  1.00 34.06           C  
ATOM   2765  C   SER A 344     -50.545   1.064  36.880  1.00 34.06           C  
ATOM   2766  CB  SER A 344     -49.894   3.389  37.522  1.00 34.06           C  
ATOM   2767  O   SER A 344     -50.490   0.942  35.662  1.00 34.06           O  
ATOM   2768  OG  SER A 344     -49.100   4.179  38.388  1.00 34.06           O  
ATOM   2769  N   ALA A 345     -51.502   0.548  37.663  1.00 31.49           N  
ATOM   2770  CA  ALA A 345     -52.818  -0.030  37.329  1.00 31.49           C  
ATOM   2771  C   ALA A 345     -53.189  -0.173  35.823  1.00 31.49           C  
ATOM   2772  CB  ALA A 345     -53.857   0.833  38.057  1.00 31.49           C  
ATOM   2773  O   ALA A 345     -53.295   0.822  35.115  1.00 31.49           O  
ATOM   2774  N   ALA A 346     -53.367  -1.373  35.251  1.00 32.00           N  
ATOM   2775  CA  ALA A 346     -54.349  -2.443  35.542  1.00 32.00           C  
ATOM   2776  C   ALA A 346     -55.776  -2.198  35.001  1.00 32.00           C  
ATOM   2777  CB  ALA A 346     -54.407  -2.838  37.027  1.00 32.00           C  
ATOM   2778  O   ALA A 346     -56.393  -1.209  35.379  1.00 32.00           O  
ATOM   2779  N   PHE A 347     -56.336  -3.172  34.252  1.00 32.08           N  
ATOM   2780  CA  PHE A 347     -57.694  -3.702  34.503  1.00 32.08           C  
ATOM   2781  C   PHE A 347     -58.033  -5.029  33.772  1.00 32.08           C  
ATOM   2782  CB  PHE A 347     -58.809  -2.669  34.221  1.00 32.08           C  
ATOM   2783  O   PHE A 347     -57.628  -5.238  32.635  1.00 32.08           O  
ATOM   2784  CG  PHE A 347     -59.804  -2.594  35.369  1.00 32.08           C  
ATOM   2785  CD1 PHE A 347     -61.138  -3.001  35.189  1.00 32.08           C  
ATOM   2786  CD2 PHE A 347     -59.379  -2.163  36.642  1.00 32.08           C  
ATOM   2787  CE1 PHE A 347     -62.030  -3.010  36.277  1.00 32.08           C  
ATOM   2788  CE2 PHE A 347     -60.269  -2.172  37.730  1.00 32.08           C  
ATOM   2789  CZ  PHE A 347     -61.594  -2.602  37.549  1.00 32.08           C  
ATOM   2790  N   SER A 348     -58.845  -5.854  34.451  1.00 33.26           N  
ATOM   2791  CA  SER A 348     -59.740  -6.950  34.006  1.00 33.26           C  
ATOM   2792  C   SER A 348     -59.299  -8.156  33.147  1.00 33.26           C  
ATOM   2793  CB  SER A 348     -61.045  -6.376  33.454  1.00 33.26           C  
ATOM   2794  O   SER A 348     -58.533  -8.087  32.194  1.00 33.26           O  
ATOM   2795  OG  SER A 348     -61.829  -5.970  34.557  1.00 33.26           O  
ATOM   2796  N   GLN A 349     -59.928  -9.291  33.484  1.00 29.74           N  
ATOM   2797  CA  GLN A 349     -59.932 -10.572  32.766  1.00 29.74           C  
ATOM   2798  C   GLN A 349     -61.108 -10.670  31.773  1.00 29.74           C  
ATOM   2799  CB  GLN A 349     -60.111 -11.709  33.791  1.00 29.74           C  
ATOM   2800  O   GLN A 349     -62.117  -9.983  31.928  1.00 29.74           O  
ATOM   2801  CG  GLN A 349     -58.998 -11.850  34.842  1.00 29.74           C  
ATOM   2802  CD  GLN A 349     -59.357 -12.877  35.919  1.00 29.74           C  
ATOM   2803  NE2 GLN A 349     -58.390 -13.508  36.546  1.00 29.74           N  
ATOM   2804  OE1 GLN A 349     -60.506 -13.134  36.230  1.00 29.74           O  
ATOM   2805  N   GLY A 350     -61.039 -11.624  30.837  1.00 33.73           N  
ATOM   2806  CA  GLY A 350     -62.187 -12.089  30.050  1.00 33.73           C  
ATOM   2807  C   GLY A 350     -61.912 -13.458  29.419  1.00 33.73           C  
ATOM   2808  O   GLY A 350     -61.001 -13.583  28.607  1.00 33.73           O  
ATOM   2809  N   SER A 351     -62.686 -14.486  29.789  1.00 28.25           N  
ATOM   2810  CA  SER A 351     -62.416 -15.887  29.420  1.00 28.25           C  
ATOM   2811  C   SER A 351     -63.656 -16.595  28.866  1.00 28.25           C  
ATOM   2812  CB  SER A 351     -61.959 -16.676  30.661  1.00 28.25           C  
ATOM   2813  O   SER A 351     -64.606 -16.777  29.625  1.00 28.25           O  
ATOM   2814  OG  SER A 351     -60.762 -16.161  31.205  1.00 28.25           O  
ATOM   2815  N   ARG A 352     -63.618 -17.090  27.610  1.00 33.50           N  
ATOM   2816  CA  ARG A 352     -64.300 -18.340  27.174  1.00 33.50           C  
ATOM   2817  C   ARG A 352     -64.005 -18.774  25.718  1.00 33.50           C  
ATOM   2818  CB  ARG A 352     -65.833 -18.269  27.393  1.00 33.50           C  
ATOM   2819  O   ARG A 352     -64.218 -18.026  24.777  1.00 33.50           O  
ATOM   2820  CG  ARG A 352     -66.250 -19.178  28.565  1.00 33.50           C  
ATOM   2821  CD  ARG A 352     -67.662 -18.875  29.072  1.00 33.50           C  
ATOM   2822  NE  ARG A 352     -68.038 -19.793  30.169  1.00 33.50           N  
ATOM   2823  NH1 ARG A 352     -70.178 -19.030  30.506  1.00 33.50           N  
ATOM   2824  NH2 ARG A 352     -69.415 -20.735  31.725  1.00 33.50           N  
ATOM   2825  CZ  ARG A 352     -69.203 -19.847  30.793  1.00 33.50           C  
ATOM   2826  N   SER A 353     -63.547 -20.024  25.597  1.00 32.07           N  
ATOM   2827  CA  SER A 353     -63.809 -21.062  24.568  1.00 32.07           C  
ATOM   2828  C   SER A 353     -64.612 -20.770  23.278  1.00 32.07           C  
ATOM   2829  CB  SER A 353     -64.628 -22.146  25.292  1.00 32.07           C  
ATOM   2830  O   SER A 353     -65.731 -20.271  23.371  1.00 32.07           O  
ATOM   2831  OG  SER A 353     -65.806 -21.574  25.840  1.00 32.07           O  
ATOM   2832  N   GLY A 354     -64.201 -21.380  22.145  1.00 31.08           N  
ATOM   2833  CA  GLY A 354     -65.178 -21.930  21.174  1.00 31.08           C  
ATOM   2834  C   GLY A 354     -64.742 -22.236  19.719  1.00 31.08           C  
ATOM   2835  O   GLY A 354     -64.640 -21.325  18.917  1.00 31.08           O  
ATOM   2836  N   VAL A 355     -64.632 -23.532  19.380  1.00 37.26           N  
ATOM   2837  CA  VAL A 355     -65.072 -24.199  18.116  1.00 37.26           C  
ATOM   2838  C   VAL A 355     -64.558 -23.743  16.718  1.00 37.26           C  
ATOM   2839  CB  VAL A 355     -66.616 -24.330  18.109  1.00 37.26           C  
ATOM   2840  O   VAL A 355     -65.004 -22.762  16.143  1.00 37.26           O  
ATOM   2841  CG1 VAL A 355     -67.129 -25.235  16.981  1.00 37.26           C  
ATOM   2842  CG2 VAL A 355     -67.136 -24.958  19.418  1.00 37.26           C  
ATOM   2843  N   SER A 356     -63.722 -24.612  16.124  1.00 31.96           N  
ATOM   2844  CA  SER A 356     -63.759 -25.193  14.750  1.00 31.96           C  
ATOM   2845  C   SER A 356     -64.572 -24.549  13.595  1.00 31.96           C  
ATOM   2846  CB  SER A 356     -64.289 -26.627  14.901  1.00 31.96           C  
ATOM   2847  O   SER A 356     -65.786 -24.391  13.681  1.00 31.96           O  
ATOM   2848  OG  SER A 356     -64.223 -27.345  13.688  1.00 31.96           O  
ATOM   2849  N   GLY A 357     -63.930 -24.421  12.421  1.00 35.60           N  
ATOM   2850  CA  GLY A 357     -64.550 -24.299  11.084  1.00 35.60           C  
ATOM   2851  C   GLY A 357     -63.479 -24.337   9.973  1.00 35.60           C  
ATOM   2852  O   GLY A 357     -62.335 -23.980  10.251  1.00 35.60           O  
ATOM   2853  N   GLY A 358     -63.774 -24.779   8.736  1.00 33.65           N  
ATOM   2854  CA  GLY A 358     -62.705 -24.953   7.730  1.00 33.65           C  
ATOM   2855  C   GLY A 358     -63.071 -25.027   6.238  1.00 33.65           C  
ATOM   2856  O   GLY A 358     -64.230 -25.148   5.862  1.00 33.65           O  
ATOM   2857  N   SER A 359     -62.003 -25.027   5.425  1.00 33.03           N  
ATOM   2858  CA  SER A 359     -61.867 -25.558   4.048  1.00 33.03           C  
ATOM   2859  C   SER A 359     -62.641 -24.937   2.864  1.00 33.03           C  
ATOM   2860  CB  SER A 359     -62.121 -27.070   4.064  1.00 33.03           C  
ATOM   2861  O   SER A 359     -63.830 -25.188   2.700  1.00 33.03           O  
ATOM   2862  OG  SER A 359     -61.209 -27.700   4.945  1.00 33.03           O  
ATOM   2863  N   ARG A 360     -61.892 -24.290   1.943  1.00 34.46           N  
ATOM   2864  CA  ARG A 360     -61.952 -24.329   0.443  1.00 34.46           C  
ATOM   2865  C   ARG A 360     -61.066 -23.184  -0.108  1.00 34.46           C  
ATOM   2866  CB  ARG A 360     -63.399 -24.185  -0.085  1.00 34.46           C  
ATOM   2867  O   ARG A 360     -61.227 -22.064   0.349  1.00 34.46           O  
ATOM   2868  CG  ARG A 360     -64.082 -25.558  -0.280  1.00 34.46           C  
ATOM   2869  CD  ARG A 360     -65.610 -25.469  -0.215  1.00 34.46           C  
ATOM   2870  NE  ARG A 360     -66.230 -26.787  -0.471  1.00 34.46           N  
ATOM   2871  NH1 ARG A 360     -68.426 -26.123  -0.394  1.00 34.46           N  
ATOM   2872  NH2 ARG A 360     -67.940 -28.262  -0.788  1.00 34.46           N  
ATOM   2873  CZ  ARG A 360     -67.523 -27.050  -0.549  1.00 34.46           C  
ATOM   2874  N   SER A 361     -60.007 -23.339  -0.917  1.00 31.30           N  
ATOM   2875  CA  SER A 361     -59.705 -24.116  -2.144  1.00 31.30           C  
ATOM   2876  C   SER A 361     -60.178 -23.462  -3.454  1.00 31.30           C  
ATOM   2877  CB  SER A 361     -60.121 -25.594  -2.111  1.00 31.30           C  
ATOM   2878  O   SER A 361     -61.383 -23.408  -3.683  1.00 31.30           O  
ATOM   2879  OG  SER A 361     -61.510 -25.739  -2.325  1.00 31.30           O  
ATOM   2880  N   LEU A 362     -59.243 -23.085  -4.343  1.00 34.89           N  
ATOM   2881  CA  LEU A 362     -59.414 -23.018  -5.809  1.00 34.89           C  
ATOM   2882  C   LEU A 362     -58.049 -22.816  -6.512  1.00 34.89           C  
ATOM   2883  CB  LEU A 362     -60.412 -21.903  -6.207  1.00 34.89           C  
ATOM   2884  O   LEU A 362     -57.210 -22.070  -6.019  1.00 34.89           O  
ATOM   2885  CG  LEU A 362     -61.766 -22.460  -6.703  1.00 34.89           C  
ATOM   2886  CD1 LEU A 362     -62.820 -21.355  -6.728  1.00 34.89           C  
ATOM   2887  CD2 LEU A 362     -61.652 -23.057  -8.108  1.00 34.89           C  
ATOM   2888  N   ASN A 363     -57.850 -23.471  -7.662  1.00 26.86           N  
ATOM   2889  CA  ASN A 363     -56.688 -23.346  -8.562  1.00 26.86           C  
ATOM   2890  C   ASN A 363     -57.172 -22.900  -9.956  1.00 26.86           C  
ATOM   2891  CB  ASN A 363     -55.982 -24.718  -8.706  1.00 26.86           C  
ATOM   2892  O   ASN A 363     -58.301 -23.217 -10.326  1.00 26.86           O  
ATOM   2893  CG  ASN A 363     -54.961 -25.061  -7.636  1.00 26.86           C  
ATOM   2894  ND2 ASN A 363     -54.596 -26.317  -7.520  1.00 26.86           N  
ATOM   2895  OD1 ASN A 363     -54.438 -24.226  -6.926  1.00 26.86           O  
ATOM   2896  N   MET A 364     -56.310 -22.276 -10.770  1.00 39.07           N  
ATOM   2897  CA  MET A 364     -56.515 -22.160 -12.226  1.00 39.07           C  
ATOM   2898  C   MET A 364     -55.172 -22.167 -12.988  1.00 39.07           C  
ATOM   2899  CB  MET A 364     -57.415 -20.951 -12.552  1.00 39.07           C  
ATOM   2900  O   MET A 364     -54.115 -22.060 -12.368  1.00 39.07           O  
ATOM   2901  CG  MET A 364     -57.954 -20.963 -13.993  1.00 39.07           C  
ATOM   2902  SD  MET A 364     -58.707 -22.524 -14.554  1.00 39.07           S  
ATOM   2903  CE  MET A 364     -60.468 -22.147 -14.343  1.00 39.07           C  
ATOM   2904  N   SER A 365     -55.192 -22.410 -14.304  1.00 33.66           N  
ATOM   2905  CA  SER A 365     -54.123 -23.144 -14.996  1.00 33.66           C  
ATOM   2906  C   SER A 365     -53.493 -22.476 -16.240  1.00 33.66           C  
ATOM   2907  CB  SER A 365     -54.698 -24.521 -15.361  1.00 33.66           C  
ATOM   2908  O   SER A 365     -54.170 -21.899 -17.084  1.00 33.66           O  
ATOM   2909  OG  SER A 365     -55.790 -24.393 -16.252  1.00 33.66           O  
ATOM   2910  N   ARG A 366     -52.168 -22.675 -16.369  1.00 31.63           N  
ATOM   2911  CA  ARG A 366     -51.459 -23.264 -17.533  1.00 31.63           C  
ATOM   2912  C   ARG A 366     -51.769 -22.764 -18.963  1.00 31.63           C  
ATOM   2913  CB  ARG A 366     -51.718 -24.783 -17.452  1.00 31.63           C  
ATOM   2914  O   ARG A 366     -52.784 -23.151 -19.546  1.00 31.63           O  
ATOM   2915  CG  ARG A 366     -50.923 -25.666 -18.423  1.00 31.63           C  
ATOM   2916  CD  ARG A 366     -51.496 -27.087 -18.346  1.00 31.63           C  
ATOM   2917  NE  ARG A 366     -50.712 -28.033 -19.153  1.00 31.63           N  
ATOM   2918  NH1 ARG A 366     -52.099 -29.858 -18.927  1.00 31.63           N  
ATOM   2919  NH2 ARG A 366     -50.165 -30.055 -20.025  1.00 31.63           N  
ATOM   2920  CZ  ARG A 366     -50.997 -29.307 -19.363  1.00 31.63           C  
ATOM   2921  N   ARG A 367     -50.751 -22.184 -19.625  1.00 38.30           N  
ATOM   2922  CA  ARG A 367     -50.366 -22.563 -21.007  1.00 38.30           C  
ATOM   2923  C   ARG A 367     -48.923 -22.175 -21.356  1.00 38.30           C  
ATOM   2924  CB  ARG A 367     -51.337 -21.983 -22.054  1.00 38.30           C  
ATOM   2925  O   ARG A 367     -48.425 -21.165 -20.874  1.00 38.30           O  
ATOM   2926  CG  ARG A 367     -51.399 -22.895 -23.294  1.00 38.30           C  
ATOM   2927  CD  ARG A 367     -52.617 -22.599 -24.172  1.00 38.30           C  
ATOM   2928  NE  ARG A 367     -53.876 -22.903 -23.463  1.00 38.30           N  
ATOM   2929  NH1 ARG A 367     -55.320 -22.510 -25.202  1.00 38.30           N  
ATOM   2930  NH2 ARG A 367     -56.126 -23.121 -23.209  1.00 38.30           N  
ATOM   2931  CZ  ARG A 367     -55.098 -22.845 -23.962  1.00 38.30           C  
ATOM   2932  N   ASP A 368     -48.301 -22.985 -22.205  1.00 29.50           N  
ATOM   2933  CA  ASP A 368     -46.891 -22.936 -22.605  1.00 29.50           C  
ATOM   2934  C   ASP A 368     -46.714 -22.337 -24.020  1.00 29.50           C  
ATOM   2935  CB  ASP A 368     -46.341 -24.381 -22.565  1.00 29.50           C  
ATOM   2936  O   ASP A 368     -47.630 -22.423 -24.842  1.00 29.50           O  
ATOM   2937  CG  ASP A 368     -46.860 -25.201 -21.370  1.00 29.50           C  
ATOM   2938  OD1 ASP A 368     -46.183 -25.211 -20.322  1.00 29.50           O  
ATOM   2939  OD2 ASP A 368     -47.985 -25.761 -21.475  1.00 29.50           O  
ATOM   2940  N   SER A 369     -45.536 -21.780 -24.335  1.00 37.43           N  
ATOM   2941  CA  SER A 369     -44.987 -21.640 -25.705  1.00 37.43           C  
ATOM   2942  C   SER A 369     -43.500 -21.265 -25.663  1.00 37.43           C  
ATOM   2943  CB  SER A 369     -45.732 -20.594 -26.543  1.00 37.43           C  
ATOM   2944  O   SER A 369     -43.076 -20.492 -24.807  1.00 37.43           O  
ATOM   2945  OG  SER A 369     -46.917 -21.168 -27.054  1.00 37.43           O  
ATOM   2946  N   GLU A 370     -42.715 -21.811 -26.591  1.00 28.15           N  
ATOM   2947  CA  GLU A 370     -41.247 -21.774 -26.597  1.00 28.15           C  
ATOM   2948  C   GLU A 370     -40.716 -20.960 -27.792  1.00 28.15           C  
ATOM   2949  CB  GLU A 370     -40.762 -23.234 -26.621  1.00 28.15           C  
ATOM   2950  O   GLU A 370     -41.212 -21.099 -28.910  1.00 28.15           O  
ATOM   2951  CG  GLU A 370     -39.246 -23.419 -26.474  1.00 28.15           C  
ATOM   2952  CD  GLU A 370     -38.834 -24.904 -26.518  1.00 28.15           C  
ATOM   2953  OE1 GLU A 370     -37.667 -25.156 -26.894  1.00 28.15           O  
ATOM   2954  OE2 GLU A 370     -39.675 -25.768 -26.178  1.00 28.15           O  
ATOM   2955  N   SER A 371     -39.713 -20.101 -27.578  1.00 33.49           N  
ATOM   2956  CA  SER A 371     -39.013 -19.379 -28.653  1.00 33.49           C  
ATOM   2957  C   SER A 371     -37.615 -18.947 -28.204  1.00 33.49           C  
ATOM   2958  CB  SER A 371     -39.818 -18.156 -29.096  1.00 33.49           C  
ATOM   2959  O   SER A 371     -37.413 -18.586 -27.046  1.00 33.49           O  
ATOM   2960  OG  SER A 371     -39.215 -17.576 -30.239  1.00 33.49           O  
ATOM   2961  N   THR A 372     -36.636 -19.001 -29.109  1.00 31.50           N  
ATOM   2962  CA  THR A 372     -35.206 -18.868 -28.781  1.00 31.50           C  
ATOM   2963  C   THR A 372     -34.615 -17.504 -29.152  1.00 31.50           C  
ATOM   2964  CB  THR A 372     -34.371 -19.974 -29.460  1.00 31.50           C  
ATOM   2965  O   THR A 372     -34.903 -16.992 -30.235  1.00 31.50           O  
ATOM   2966  CG2 THR A 372     -34.674 -21.368 -28.918  1.00 31.50           C  
ATOM   2967  OG1 THR A 372     -34.598 -20.039 -30.852  1.00 31.50           O  
ATOM   2968  N   ARG A 373     -33.684 -17.018 -28.300  1.00 32.75           N  
ATOM   2969  CA  ARG A 373     -32.470 -16.186 -28.560  1.00 32.75           C  
ATOM   2970  C   ARG A 373     -32.305 -14.972 -27.622  1.00 32.75           C  
ATOM   2971  CB  ARG A 373     -32.312 -15.732 -30.030  1.00 32.75           C  
ATOM   2972  O   ARG A 373     -33.273 -14.346 -27.218  1.00 32.75           O  
ATOM   2973  CG  ARG A 373     -31.918 -16.889 -30.970  1.00 32.75           C  
ATOM   2974  CD  ARG A 373     -32.174 -16.516 -32.432  1.00 32.75           C  
ATOM   2975  NE  ARG A 373     -31.730 -17.592 -33.345  1.00 32.75           N  
ATOM   2976  NH1 ARG A 373     -33.682 -17.875 -34.532  1.00 32.75           N  
ATOM   2977  NH2 ARG A 373     -31.893 -19.102 -35.042  1.00 32.75           N  
ATOM   2978  CZ  ARG A 373     -32.437 -18.180 -34.297  1.00 32.75           C  
ATOM   2979  N   HIS A 374     -31.029 -14.625 -27.397  1.00 31.70           N  
ATOM   2980  CA  HIS A 374     -30.488 -13.484 -26.633  1.00 31.70           C  
ATOM   2981  C   HIS A 374     -30.658 -13.483 -25.099  1.00 31.70           C  
ATOM   2982  CB  HIS A 374     -30.803 -12.130 -27.309  1.00 31.70           C  
ATOM   2983  O   HIS A 374     -31.346 -12.645 -24.525  1.00 31.70           O  
ATOM   2984  CG  HIS A 374     -29.845 -11.715 -28.404  1.00 31.70           C  
ATOM   2985  CD2 HIS A 374     -30.016 -10.650 -29.247  1.00 31.70           C  
ATOM   2986  ND1 HIS A 374     -28.579 -12.211 -28.645  1.00 31.70           N  
ATOM   2987  CE1 HIS A 374     -28.016 -11.473 -29.615  1.00 31.70           C  
ATOM   2988  NE2 HIS A 374     -28.859 -10.514 -30.022  1.00 31.70           N  
ATOM   2989  N   ASP A 375     -29.849 -14.314 -24.435  1.00 26.38           N  
ATOM   2990  CA  ASP A 375     -29.380 -14.050 -23.069  1.00 26.38           C  
ATOM   2991  C   ASP A 375     -28.324 -12.924 -23.067  1.00 26.38           C  
ATOM   2992  CB  ASP A 375     -28.756 -15.324 -22.476  1.00 26.38           C  
ATOM   2993  O   ASP A 375     -27.181 -13.150 -23.472  1.00 26.38           O  
ATOM   2994  CG  ASP A 375     -29.765 -16.454 -22.319  1.00 26.38           C  
ATOM   2995  OD1 ASP A 375     -30.722 -16.258 -21.541  1.00 26.38           O  
ATOM   2996  OD2 ASP A 375     -29.565 -17.490 -22.994  1.00 26.38           O  
ATOM   2997  N   SER A 376     -28.686 -11.710 -22.628  1.00 33.19           N  
ATOM   2998  CA  SER A 376     -27.730 -10.637 -22.294  1.00 33.19           C  
ATOM   2999  C   SER A 376     -28.382  -9.496 -21.481  1.00 33.19           C  
ATOM   3000  CB  SER A 376     -27.102 -10.054 -23.573  1.00 33.19           C  
ATOM   3001  O   SER A 376     -29.470  -9.041 -21.811  1.00 33.19           O  
ATOM   3002  OG  SER A 376     -25.860  -9.437 -23.284  1.00 33.19           O  
ATOM   3003  N   GLU A 377     -27.673  -8.986 -20.465  1.00 33.98           N  
ATOM   3004  CA  GLU A 377     -27.888  -7.691 -19.764  1.00 33.98           C  
ATOM   3005  C   GLU A 377     -29.129  -7.462 -18.853  1.00 33.98           C  
ATOM   3006  CB  GLU A 377     -27.627  -6.496 -20.718  1.00 33.98           C  
ATOM   3007  O   GLU A 377     -29.239  -6.382 -18.273  1.00 33.98           O  
ATOM   3008  CG  GLU A 377     -26.210  -6.523 -21.321  1.00 33.98           C  
ATOM   3009  CD  GLU A 377     -25.818  -5.250 -22.093  1.00 33.98           C  
ATOM   3010  OE1 GLU A 377     -24.618  -4.888 -22.024  1.00 33.98           O  
ATOM   3011  OE2 GLU A 377     -26.685  -4.664 -22.777  1.00 33.98           O  
ATOM   3012  N   THR A 378     -30.026  -8.426 -18.606  1.00 41.55           N  
ATOM   3013  CA  THR A 378     -31.271  -8.161 -17.832  1.00 41.55           C  
ATOM   3014  C   THR A 378     -31.184  -8.192 -16.293  1.00 41.55           C  
ATOM   3015  CB  THR A 378     -32.429  -9.055 -18.307  1.00 41.55           C  
ATOM   3016  O   THR A 378     -32.051  -7.600 -15.646  1.00 41.55           O  
ATOM   3017  CG2 THR A 378     -33.068  -8.501 -19.580  1.00 41.55           C  
ATOM   3018  OG1 THR A 378     -31.964 -10.354 -18.598  1.00 41.55           O  
ATOM   3019  N   GLU A 379     -30.172  -8.808 -15.664  1.00 38.71           N  
ATOM   3020  CA  GLU A 379     -30.138  -8.942 -14.187  1.00 38.71           C  
ATOM   3021  C   GLU A 379     -29.975  -7.610 -13.426  1.00 38.71           C  
ATOM   3022  CB  GLU A 379     -29.046  -9.921 -13.717  1.00 38.71           C  
ATOM   3023  O   GLU A 379     -30.543  -7.458 -12.344  1.00 38.71           O  
ATOM   3024  CG  GLU A 379     -29.348 -11.394 -14.042  1.00 38.71           C  
ATOM   3025  CD  GLU A 379     -28.486 -12.383 -13.228  1.00 38.71           C  
ATOM   3026  OE1 GLU A 379     -28.895 -13.562 -13.133  1.00 38.71           O  
ATOM   3027  OE2 GLU A 379     -27.436 -11.969 -12.680  1.00 38.71           O  
ATOM   3028  N   ASP A 380     -29.244  -6.629 -13.970  1.00 39.47           N  
ATOM   3029  CA  ASP A 380     -29.056  -5.323 -13.310  1.00 39.47           C  
ATOM   3030  C   ASP A 380     -30.288  -4.401 -13.456  1.00 39.47           C  
ATOM   3031  CB  ASP A 380     -27.761  -4.635 -13.804  1.00 39.47           C  
ATOM   3032  O   ASP A 380     -30.528  -3.575 -12.575  1.00 39.47           O  
ATOM   3033  CG  ASP A 380     -26.498  -4.919 -12.962  1.00 39.47           C  
ATOM   3034  OD1 ASP A 380     -26.603  -5.048 -11.718  1.00 39.47           O  
ATOM   3035  OD2 ASP A 380     -25.390  -4.899 -13.548  1.00 39.47           O  
ATOM   3036  N   MET A 381     -31.112  -4.560 -14.505  1.00 42.71           N  
ATOM   3037  CA  MET A 381     -32.370  -3.801 -14.657  1.00 42.71           C  
ATOM   3038  C   MET A 381     -33.482  -4.303 -13.729  1.00 42.71           C  
ATOM   3039  CB  MET A 381     -32.869  -3.828 -16.112  1.00 42.71           C  
ATOM   3040  O   MET A 381     -34.253  -3.500 -13.205  1.00 42.71           O  
ATOM   3041  CG  MET A 381     -32.100  -2.847 -16.999  1.00 42.71           C  
ATOM   3042  SD  MET A 381     -32.879  -2.566 -18.613  1.00 42.71           S  
ATOM   3043  CE  MET A 381     -31.860  -1.193 -19.205  1.00 42.71           C  
ATOM   3044  N   LEU A 382     -33.536  -5.614 -13.468  1.00 35.38           N  
ATOM   3045  CA  LEU A 382     -34.558  -6.234 -12.614  1.00 35.38           C  
ATOM   3046  C   LEU A 382     -34.551  -5.648 -11.184  1.00 35.38           C  
ATOM   3047  CB  LEU A 382     -34.328  -7.763 -12.647  1.00 35.38           C  
ATOM   3048  O   LEU A 382     -35.589  -5.564 -10.529  1.00 35.38           O  
ATOM   3049  CG  LEU A 382     -35.614  -8.606 -12.748  1.00 35.38           C  
ATOM   3050  CD1 LEU A 382     -35.255 -10.052 -13.098  1.00 35.38           C  
ATOM   3051  CD2 LEU A 382     -36.420  -8.631 -11.450  1.00 35.38           C  
ATOM   3052  N   TRP A 383     -33.394  -5.171 -10.709  1.00 43.27           N  
ATOM   3053  CA  TRP A 383     -33.281  -4.495  -9.415  1.00 43.27           C  
ATOM   3054  C   TRP A 383     -33.768  -3.044  -9.405  1.00 43.27           C  
ATOM   3055  CB  TRP A 383     -31.843  -4.583  -8.899  1.00 43.27           C  
ATOM   3056  O   TRP A 383     -34.188  -2.596  -8.341  1.00 43.27           O  
ATOM   3057  CG  TRP A 383     -31.453  -5.959  -8.468  1.00 43.27           C  
ATOM   3058  CD1 TRP A 383     -30.641  -6.791  -9.155  1.00 43.27           C  
ATOM   3059  CD2 TRP A 383     -31.935  -6.724  -7.321  1.00 43.27           C  
ATOM   3060  CE2 TRP A 383     -31.365  -8.032  -7.383  1.00 43.27           C  
ATOM   3061  CE3 TRP A 383     -32.831  -6.460  -6.259  1.00 43.27           C  
ATOM   3062  NE1 TRP A 383     -30.588  -8.016  -8.523  1.00 43.27           N  
ATOM   3063  CH2 TRP A 383     -32.558  -8.729  -5.391  1.00 43.27           C  
ATOM   3064  CZ2 TRP A 383     -31.662  -9.023  -6.434  1.00 43.27           C  
ATOM   3065  CZ3 TRP A 383     -33.140  -7.451  -5.305  1.00 43.27           C  
ATOM   3066  N   ASP A 384     -33.740  -2.311 -10.522  1.00 37.86           N  
ATOM   3067  CA  ASP A 384     -34.305  -0.956 -10.552  1.00 37.86           C  
ATOM   3068  C   ASP A 384     -35.842  -1.008 -10.575  1.00 37.86           C  
ATOM   3069  CB  ASP A 384     -33.692  -0.088 -11.676  1.00 37.86           C  
ATOM   3070  O   ASP A 384     -36.461  -0.279  -9.800  1.00 37.86           O  
ATOM   3071  CG  ASP A 384     -32.467   0.751 -11.242  1.00 37.86           C  
ATOM   3072  OD1 ASP A 384     -32.317   1.056 -10.031  1.00 37.86           O  
ATOM   3073  OD2 ASP A 384     -31.674   1.144 -12.128  1.00 37.86           O  
ATOM   3074  N   ASP A 385     -36.470  -1.928 -11.318  1.00 38.64           N  
ATOM   3075  CA  ASP A 385     -37.933  -2.126 -11.261  1.00 38.64           C  
ATOM   3076  C   ASP A 385     -38.398  -2.611  -9.873  1.00 38.64           C  
ATOM   3077  CB  ASP A 385     -38.397  -3.104 -12.360  1.00 38.64           C  
ATOM   3078  O   ASP A 385     -39.367  -2.087  -9.319  1.00 38.64           O  
ATOM   3079  CG  ASP A 385     -38.721  -2.453 -13.715  1.00 38.64           C  
ATOM   3080  OD1 ASP A 385     -38.744  -1.204 -13.801  1.00 38.64           O  
ATOM   3081  OD2 ASP A 385     -38.990  -3.231 -14.657  1.00 38.64           O  
ATOM   3082  N   LEU A 386     -37.672  -3.544  -9.238  1.00 40.77           N  
ATOM   3083  CA  LEU A 386     -37.981  -4.000  -7.872  1.00 40.77           C  
ATOM   3084  C   LEU A 386     -37.767  -2.927  -6.787  1.00 40.77           C  
ATOM   3085  CB  LEU A 386     -37.163  -5.264  -7.544  1.00 40.77           C  
ATOM   3086  O   LEU A 386     -38.296  -3.067  -5.683  1.00 40.77           O  
ATOM   3087  CG  LEU A 386     -37.678  -6.554  -8.209  1.00 40.77           C  
ATOM   3088  CD1 LEU A 386     -36.683  -7.685  -7.936  1.00 40.77           C  
ATOM   3089  CD2 LEU A 386     -39.037  -6.995  -7.653  1.00 40.77           C  
ATOM   3090  N   LEU A 387     -37.011  -1.861  -7.072  1.00 41.75           N  
ATOM   3091  CA  LEU A 387     -36.840  -0.710  -6.177  1.00 41.75           C  
ATOM   3092  C   LEU A 387     -37.818   0.441  -6.478  1.00 41.75           C  
ATOM   3093  CB  LEU A 387     -35.368  -0.257  -6.204  1.00 41.75           C  
ATOM   3094  O   LEU A 387     -37.998   1.311  -5.626  1.00 41.75           O  
ATOM   3095  CG  LEU A 387     -34.400  -1.234  -5.503  1.00 41.75           C  
ATOM   3096  CD1 LEU A 387     -32.950  -0.815  -5.765  1.00 41.75           C  
ATOM   3097  CD2 LEU A 387     -34.591  -1.267  -3.981  1.00 41.75           C  
ATOM   3098  N   HIS A 388     -38.495   0.425  -7.630  1.00 38.32           N  
ATOM   3099  CA  HIS A 388     -39.475   1.432  -8.051  1.00 38.32           C  
ATOM   3100  C   HIS A 388     -40.895   0.846  -8.145  1.00 38.32           C  
ATOM   3101  CB  HIS A 388     -38.995   2.138  -9.327  1.00 38.32           C  
ATOM   3102  O   HIS A 388     -41.586   0.984  -9.154  1.00 38.32           O  
ATOM   3103  CG  HIS A 388     -37.722   2.922  -9.119  1.00 38.32           C  
ATOM   3104  CD2 HIS A 388     -37.601   4.212  -8.683  1.00 38.32           C  
ATOM   3105  ND1 HIS A 388     -36.451   2.447  -9.311  1.00 38.32           N  
ATOM   3106  CE1 HIS A 388     -35.581   3.422  -9.011  1.00 38.32           C  
ATOM   3107  NE2 HIS A 388     -36.237   4.531  -8.617  1.00 38.32           N  
ATOM   3108  N   GLY A 389     -41.347   0.228  -7.045  1.00 35.07           N  
ATOM   3109  CA  GLY A 389     -42.721  -0.262  -6.889  1.00 35.07           C  
ATOM   3110  C   GLY A 389     -43.789   0.795  -7.245  1.00 35.07           C  
ATOM   3111  O   GLY A 389     -43.559   1.995  -7.065  1.00 35.07           O  
ATOM   3112  N   PRO A 390     -44.948   0.366  -7.777  1.00 37.44           N  
ATOM   3113  CA  PRO A 390     -45.757   1.170  -8.694  1.00 37.44           C  
ATOM   3114  C   PRO A 390     -46.398   2.419  -8.077  1.00 37.44           C  
ATOM   3115  CB  PRO A 390     -46.811   0.212  -9.265  1.00 37.44           C  
ATOM   3116  O   PRO A 390     -46.817   2.436  -6.921  1.00 37.44           O  
ATOM   3117  CG  PRO A 390     -46.911  -0.885  -8.204  1.00 37.44           C  
ATOM   3118  CD  PRO A 390     -45.470  -0.990  -7.713  1.00 37.44           C  
ATOM   3119  N   GLU A 391     -46.545   3.464  -8.898  1.00 32.77           N  
ATOM   3120  CA  GLU A 391     -47.220   4.704  -8.505  1.00 32.77           C  
ATOM   3121  C   GLU A 391     -48.714   4.474  -8.225  1.00 32.77           C  
ATOM   3122  CB  GLU A 391     -47.057   5.798  -9.575  1.00 32.77           C  
ATOM   3123  O   GLU A 391     -49.475   4.067  -9.105  1.00 32.77           O  
ATOM   3124  CG  GLU A 391     -45.597   6.179  -9.853  1.00 32.77           C  
ATOM   3125  CD  GLU A 391     -45.490   7.519 -10.596  1.00 32.77           C  
ATOM   3126  OE1 GLU A 391     -44.692   8.366 -10.117  1.00 32.77           O  
ATOM   3127  OE2 GLU A 391     -46.198   7.713 -11.606  1.00 32.77           O  
ATOM   3128  N   CYS A 392     -49.153   4.786  -7.002  1.00 28.97           N  
ATOM   3129  CA  CYS A 392     -50.540   4.615  -6.575  1.00 28.97           C  
ATOM   3130  C   CYS A 392     -51.512   5.471  -7.410  1.00 28.97           C  
ATOM   3131  CB  CYS A 392     -50.661   4.970  -5.084  1.00 28.97           C  
ATOM   3132  O   CYS A 392     -51.541   6.698  -7.282  1.00 28.97           O  
ATOM   3133  SG  CYS A 392     -49.522   3.973  -4.079  1.00 28.97           S  
ATOM   3134  N   ARG A 393     -52.363   4.822  -8.213  1.00 29.63           N  
ATOM   3135  CA  ARG A 393     -53.492   5.447  -8.919  1.00 29.63           C  
ATOM   3136  C   ARG A 393     -54.826   5.068  -8.275  1.00 29.63           C  
ATOM   3137  CB  ARG A 393     -53.508   5.008 -10.396  1.00 29.63           C  
ATOM   3138  O   ARG A 393     -55.126   3.880  -8.210  1.00 29.63           O  
ATOM   3139  CG  ARG A 393     -52.579   5.830 -11.296  1.00 29.63           C  
ATOM   3140  CD  ARG A 393     -52.754   5.370 -12.751  1.00 29.63           C  
ATOM   3141  NE  ARG A 393     -52.189   6.340 -13.708  1.00 29.63           N  
ATOM   3142  NH1 ARG A 393     -52.771   5.225 -15.632  1.00 29.63           N  
ATOM   3143  NH2 ARG A 393     -51.775   7.216 -15.770  1.00 29.63           N  
ATOM   3144  CZ  ARG A 393     -52.249   6.256 -15.027  1.00 29.63           C  
ATOM   3145  N   SER A 394     -55.655   6.087  -7.995  1.00 27.26           N  
ATOM   3146  CA  SER A 394     -57.124   6.014  -7.776  1.00 27.26           C  
ATOM   3147  C   SER A 394     -57.589   5.148  -6.569  1.00 27.26           C  
ATOM   3148  CB  SER A 394     -57.802   5.710  -9.131  1.00 27.26           C  
ATOM   3149  O   SER A 394     -56.814   4.359  -6.048  1.00 27.26           O  
ATOM   3150  OG  SER A 394     -57.230   4.631  -9.845  1.00 27.26           O  
ATOM   3151  N   SER A 395     -58.789   5.270  -5.979  1.00 30.48           N  
ATOM   3152  CA  SER A 395     -60.020   6.058  -6.254  1.00 30.48           C  
ATOM   3153  C   SER A 395     -60.889   6.085  -4.960  1.00 30.48           C  
ATOM   3154  CB  SER A 395     -60.833   5.402  -7.398  1.00 30.48           C  
ATOM   3155  O   SER A 395     -60.947   5.057  -4.299  1.00 30.48           O  
ATOM   3156  OG  SER A 395     -60.377   4.119  -7.779  1.00 30.48           O  
ATOM   3157  N   VAL A 396     -61.474   7.215  -4.506  1.00 31.21           N  
ATOM   3158  CA  VAL A 396     -62.901   7.662  -4.678  1.00 31.21           C  
ATOM   3159  C   VAL A 396     -63.702   7.682  -3.343  1.00 31.21           C  
ATOM   3160  CB  VAL A 396     -63.632   6.919  -5.829  1.00 31.21           C  
ATOM   3161  O   VAL A 396     -63.314   6.993  -2.407  1.00 31.21           O  
ATOM   3162  CG1 VAL A 396     -65.160   6.846  -5.795  1.00 31.21           C  
ATOM   3163  CG2 VAL A 396     -63.270   7.599  -7.161  1.00 31.21           C  
ATOM   3164  N   THR A 397     -64.793   8.481  -3.290  1.00 35.64           N  
ATOM   3165  CA  THR A 397     -65.804   8.717  -2.204  1.00 35.64           C  
ATOM   3166  C   THR A 397     -65.287   9.367  -0.897  1.00 35.64           C  
ATOM   3167  CB  THR A 397     -66.700   7.486  -1.938  1.00 35.64           C  
ATOM   3168  O   THR A 397     -64.235   8.974  -0.411  1.00 35.64           O  
ATOM   3169  CG2 THR A 397     -67.773   7.314  -3.019  1.00 35.64           C  
ATOM   3170  OG1 THR A 397     -65.968   6.282  -1.934  1.00 35.64           O  
ATOM   3171  N   SER A 398     -65.835  10.484  -0.372  1.00 31.76           N  
ATOM   3172  CA  SER A 398     -67.216  10.848   0.084  1.00 31.76           C  
ATOM   3173  C   SER A 398     -67.596  10.209   1.431  1.00 31.76           C  
ATOM   3174  CB  SER A 398     -68.336  10.642  -0.946  1.00 31.76           C  
ATOM   3175  O   SER A 398     -67.393   9.008   1.577  1.00 31.76           O  
ATOM   3176  OG  SER A 398     -68.510  11.813  -1.710  1.00 31.76           O  
ATOM   3177  N   ASP A 399     -68.114  10.902   2.460  1.00 34.85           N  
ATOM   3178  CA  ASP A 399     -68.493  12.331   2.684  1.00 34.85           C  
ATOM   3179  C   ASP A 399     -67.896  12.819   4.054  1.00 34.85           C  
ATOM   3180  CB  ASP A 399     -70.030  12.421   2.575  1.00 34.85           C  
ATOM   3181  O   ASP A 399     -67.092  12.090   4.631  1.00 34.85           O  
ATOM   3182  CG  ASP A 399     -70.500  12.140   1.147  1.00 34.85           C  
ATOM   3183  OD1 ASP A 399     -70.000  12.839   0.232  1.00 34.85           O  
ATOM   3184  OD2 ASP A 399     -71.275  11.181   0.960  1.00 34.85           O  
ATOM   3185  N   SER A 400     -68.119  13.997   4.672  1.00 39.75           N  
ATOM   3186  CA  SER A 400     -69.184  15.020   4.599  1.00 39.75           C  
ATOM   3187  C   SER A 400     -68.709  16.430   5.064  1.00 39.75           C  
ATOM   3188  CB  SER A 400     -70.351  14.532   5.481  1.00 39.75           C  
ATOM   3189  O   SER A 400     -67.516  16.670   5.242  1.00 39.75           O  
ATOM   3190  OG  SER A 400     -71.528  15.259   5.197  1.00 39.75           O  
ATOM   3191  N   GLU A 401     -69.653  17.368   5.201  1.00 36.85           N  
ATOM   3192  CA  GLU A 401     -69.538  18.838   5.309  1.00 36.85           C  
ATOM   3193  C   GLU A 401     -68.798  19.397   6.552  1.00 36.85           C  
ATOM   3194  CB  GLU A 401     -70.967  19.417   5.290  1.00 36.85           C  
ATOM   3195  O   GLU A 401     -68.727  18.750   7.595  1.00 36.85           O  
ATOM   3196  CG  GLU A 401     -71.810  18.976   4.079  1.00 36.85           C  
ATOM   3197  CD  GLU A 401     -73.250  19.490   4.187  1.00 36.85           C  
ATOM   3198  OE1 GLU A 401     -73.655  20.249   3.278  1.00 36.85           O  
ATOM   3199  OE2 GLU A 401     -73.914  19.141   5.188  1.00 36.85           O  
ATOM   3200  N   GLY A 402     -68.275  20.641   6.476  1.00 36.38           N  
ATOM   3201  CA  GLY A 402     -67.491  21.221   7.590  1.00 36.38           C  
ATOM   3202  C   GLY A 402     -66.937  22.661   7.484  1.00 36.38           C  
ATOM   3203  O   GLY A 402     -65.843  22.902   7.974  1.00 36.38           O  
ATOM   3204  N   ALA A 403     -67.658  23.600   6.859  1.00 35.23           N  
ATOM   3205  CA  ALA A 403     -67.573  25.069   7.045  1.00 35.23           C  
ATOM   3206  C   ALA A 403     -66.207  25.840   7.135  1.00 35.23           C  
ATOM   3207  CB  ALA A 403     -68.462  25.414   8.250  1.00 35.23           C  
ATOM   3208  O   ALA A 403     -65.495  25.808   8.132  1.00 35.23           O  
ATOM   3209  N   HIS A 404     -66.059  26.798   6.200  1.00 32.41           N  
ATOM   3210  CA  HIS A 404     -65.583  28.192   6.400  1.00 32.41           C  
ATOM   3211  C   HIS A 404     -64.086  28.637   6.329  1.00 32.41           C  
ATOM   3212  CB  HIS A 404     -66.342  28.868   7.568  1.00 32.41           C  
ATOM   3213  O   HIS A 404     -63.206  28.183   7.049  1.00 32.41           O  
ATOM   3214  CG  HIS A 404     -67.533  29.665   7.098  1.00 32.41           C  
ATOM   3215  CD2 HIS A 404     -68.788  29.180   6.844  1.00 32.41           C  
ATOM   3216  ND1 HIS A 404     -67.547  31.004   6.771  1.00 32.41           N  
ATOM   3217  CE1 HIS A 404     -68.778  31.314   6.331  1.00 32.41           C  
ATOM   3218  NE2 HIS A 404     -69.562  30.230   6.348  1.00 32.41           N  
ATOM   3219  N   VAL A 405     -63.904  29.722   5.545  1.00 37.32           N  
ATOM   3220  CA  VAL A 405     -62.863  30.790   5.566  1.00 37.32           C  
ATOM   3221  C   VAL A 405     -61.456  30.526   4.973  1.00 37.32           C  
ATOM   3222  CB  VAL A 405     -62.839  31.553   6.916  1.00 37.32           C  
ATOM   3223  O   VAL A 405     -60.526  30.063   5.622  1.00 37.32           O  
ATOM   3224  CG1 VAL A 405     -61.862  32.736   6.928  1.00 37.32           C  
ATOM   3225  CG2 VAL A 405     -64.214  32.175   7.213  1.00 37.32           C  
ATOM   3226  N   ASN A 406     -61.308  30.984   3.719  1.00 30.06           N  
ATOM   3227  CA  ASN A 406     -60.205  31.751   3.090  1.00 30.06           C  
ATOM   3228  C   ASN A 406     -59.009  32.162   4.007  1.00 30.06           C  
ATOM   3229  CB  ASN A 406     -60.874  33.022   2.502  1.00 30.06           C  
ATOM   3230  O   ASN A 406     -59.198  32.599   5.133  1.00 30.06           O  
ATOM   3231  CG  ASN A 406     -62.109  32.783   1.644  1.00 30.06           C  
ATOM   3232  ND2 ASN A 406     -62.966  33.764   1.497  1.00 30.06           N  
ATOM   3233  OD1 ASN A 406     -62.329  31.713   1.108  1.00 30.06           O  
ATOM   3234  N   THR A 407     -57.750  32.295   3.558  1.00 34.60           N  
ATOM   3235  CA  THR A 407     -57.334  33.108   2.393  1.00 34.60           C  
ATOM   3236  C   THR A 407     -55.829  32.929   2.042  1.00 34.60           C  
ATOM   3237  CB  THR A 407     -57.495  34.627   2.708  1.00 34.60           C  
ATOM   3238  O   THR A 407     -54.993  32.887   2.936  1.00 34.60           O  
ATOM   3239  CG2 THR A 407     -57.737  35.460   1.449  1.00 34.60           C  
ATOM   3240  OG1 THR A 407     -58.604  34.948   3.517  1.00 34.60           O  
ATOM   3241  N   LEU A 408     -55.497  33.016   0.741  1.00 32.56           N  
ATOM   3242  CA  LEU A 408     -54.265  33.598   0.143  1.00 32.56           C  
ATOM   3243  C   LEU A 408     -52.881  32.871   0.122  1.00 32.56           C  
ATOM   3244  CB  LEU A 408     -54.133  35.082   0.583  1.00 32.56           C  
ATOM   3245  O   LEU A 408     -52.459  32.167   1.029  1.00 32.56           O  
ATOM   3246  CG  LEU A 408     -54.090  36.142  -0.538  1.00 32.56           C  
ATOM   3247  CD1 LEU A 408     -55.269  36.121  -1.518  1.00 32.56           C  
ATOM   3248  CD2 LEU A 408     -54.083  37.535   0.094  1.00 32.56           C  
ATOM   3249  N   HIS A 409     -52.145  33.189  -0.960  1.00 35.40           N  
ATOM   3250  CA  HIS A 409     -50.687  33.082  -1.214  1.00 35.40           C  
ATOM   3251  C   HIS A 409     -49.977  31.727  -1.468  1.00 35.40           C  
ATOM   3252  CB  HIS A 409     -49.908  34.065  -0.332  1.00 35.40           C  
ATOM   3253  O   HIS A 409     -49.142  31.251  -0.705  1.00 35.40           O  
ATOM   3254  CG  HIS A 409     -50.239  35.502  -0.664  1.00 35.40           C  
ATOM   3255  CD2 HIS A 409     -50.648  36.468   0.214  1.00 35.40           C  
ATOM   3256  ND1 HIS A 409     -50.204  36.085  -1.917  1.00 35.40           N  
ATOM   3257  CE1 HIS A 409     -50.594  37.365  -1.795  1.00 35.40           C  
ATOM   3258  NE2 HIS A 409     -50.865  37.641  -0.515  1.00 35.40           N  
ATOM   3259  N   SER A 410     -50.200  31.227  -2.692  1.00 30.49           N  
ATOM   3260  CA  SER A 410     -49.200  30.762  -3.688  1.00 30.49           C  
ATOM   3261  C   SER A 410     -47.694  30.786  -3.324  1.00 30.49           C  
ATOM   3262  CB  SER A 410     -49.366  31.661  -4.923  1.00 30.49           C  
ATOM   3263  O   SER A 410     -47.163  31.815  -2.908  1.00 30.49           O  
ATOM   3264  OG  SER A 410     -48.590  31.201  -6.011  1.00 30.49           O  
ATOM   3265  N   GLY A 411     -46.965  29.699  -3.642  1.00 32.82           N  
ATOM   3266  CA  GLY A 411     -45.504  29.619  -3.461  1.00 32.82           C  
ATOM   3267  C   GLY A 411     -44.781  28.431  -4.129  1.00 32.82           C  
ATOM   3268  O   GLY A 411     -44.292  27.547  -3.438  1.00 32.82           O  
ATOM   3269  N   THR A 412     -44.652  28.444  -5.462  1.00 37.46           N  
ATOM   3270  CA  THR A 412     -43.667  27.670  -6.269  1.00 37.46           C  
ATOM   3271  C   THR A 412     -43.510  26.164  -5.964  1.00 37.46           C  
ATOM   3272  CB  THR A 412     -42.286  28.353  -6.236  1.00 37.46           C  
ATOM   3273  O   THR A 412     -42.594  25.738  -5.258  1.00 37.46           O  
ATOM   3274  CG2 THR A 412     -41.354  27.863  -7.350  1.00 37.46           C  
ATOM   3275  OG1 THR A 412     -42.428  29.739  -6.444  1.00 37.46           O  
ATOM   3276  N   LYS A 413     -44.324  25.325  -6.617  1.00 33.43           N  
ATOM   3277  CA  LYS A 413     -44.201  23.855  -6.582  1.00 33.43           C  
ATOM   3278  C   LYS A 413     -42.945  23.388  -7.347  1.00 33.43           C  
ATOM   3279  CB  LYS A 413     -45.515  23.252  -7.129  1.00 33.43           C  
ATOM   3280  O   LYS A 413     -42.951  23.349  -8.574  1.00 33.43           O  
ATOM   3281  CG  LYS A 413     -45.755  21.782  -6.742  1.00 33.43           C  
ATOM   3282  CD  LYS A 413     -47.131  21.310  -7.253  1.00 33.43           C  
ATOM   3283  CE  LYS A 413     -47.482  19.910  -6.725  1.00 33.43           C  
ATOM   3284  NZ  LYS A 413     -48.804  19.438  -7.219  1.00 33.43           N  
ATOM   3285  N   ARG A 414     -41.864  23.056  -6.630  1.00 39.47           N  
ATOM   3286  CA  ARG A 414     -40.738  22.257  -7.161  1.00 39.47           C  
ATOM   3287  C   ARG A 414     -41.055  20.769  -7.050  1.00 39.47           C  
ATOM   3288  CB  ARG A 414     -39.420  22.571  -6.437  1.00 39.47           C  
ATOM   3289  O   ARG A 414     -41.873  20.383  -6.218  1.00 39.47           O  
ATOM   3290  CG  ARG A 414     -38.861  23.941  -6.831  1.00 39.47           C  
ATOM   3291  CD  ARG A 414     -37.483  24.129  -6.191  1.00 39.47           C  
ATOM   3292  NE  ARG A 414     -36.918  25.450  -6.522  1.00 39.47           N  
ATOM   3293  NH1 ARG A 414     -35.220  25.413  -4.983  1.00 39.47           N  
ATOM   3294  NH2 ARG A 414     -35.497  27.210  -6.287  1.00 39.47           N  
ATOM   3295  CZ  ARG A 414     -35.884  26.017  -5.930  1.00 39.47           C  
ATOM   3296  N   ASP A 415     -40.407  19.965  -7.885  1.00 35.29           N  
ATOM   3297  CA  ASP A 415     -40.630  18.523  -7.950  1.00 35.29           C  
ATOM   3298  C   ASP A 415     -40.065  17.824  -6.693  1.00 35.29           C  
ATOM   3299  CB  ASP A 415     -40.014  17.982  -9.250  1.00 35.29           C  
ATOM   3300  O   ASP A 415     -38.854  17.878  -6.469  1.00 35.29           O  
ATOM   3301  CG  ASP A 415     -40.854  16.834  -9.801  1.00 35.29           C  
ATOM   3302  OD1 ASP A 415     -41.343  16.036  -8.968  1.00 35.29           O  
ATOM   3303  OD2 ASP A 415     -41.054  16.832 -11.033  1.00 35.29           O  
ATOM   3304  N   PRO A 416     -40.899  17.232  -5.817  1.00 41.93           N  
ATOM   3305  CA  PRO A 416     -40.455  16.819  -4.487  1.00 41.93           C  
ATOM   3306  C   PRO A 416     -39.795  15.432  -4.456  1.00 41.93           C  
ATOM   3307  CB  PRO A 416     -41.726  16.874  -3.632  1.00 41.93           C  
ATOM   3308  O   PRO A 416     -39.274  15.042  -3.413  1.00 41.93           O  
ATOM   3309  CG  PRO A 416     -42.821  16.476  -4.621  1.00 41.93           C  
ATOM   3310  CD  PRO A 416     -42.347  17.103  -5.931  1.00 41.93           C  
ATOM   3311  N   LYS A 417     -39.841  14.656  -5.550  1.00 42.74           N  
ATOM   3312  CA  LYS A 417     -39.590  13.203  -5.509  1.00 42.74           C  
ATOM   3313  C   LYS A 417     -38.124  12.829  -5.214  1.00 42.74           C  
ATOM   3314  CB  LYS A 417     -40.167  12.542  -6.783  1.00 42.74           C  
ATOM   3315  O   LYS A 417     -37.897  11.963  -4.373  1.00 42.74           O  
ATOM   3316  CG  LYS A 417     -40.874  11.205  -6.484  1.00 42.74           C  
ATOM   3317  CD  LYS A 417     -41.468  10.560  -7.752  1.00 42.74           C  
ATOM   3318  CE  LYS A 417     -42.173   9.234  -7.417  1.00 42.74           C  
ATOM   3319  NZ  LYS A 417     -42.551   8.463  -8.630  1.00 42.74           N  
ATOM   3320  N   GLU A 418     -37.140  13.505  -5.825  1.00 39.86           N  
ATOM   3321  CA  GLU A 418     -35.704  13.313  -5.502  1.00 39.86           C  
ATOM   3322  C   GLU A 418     -35.342  13.913  -4.122  1.00 39.86           C  
ATOM   3323  CB  GLU A 418     -34.775  13.915  -6.593  1.00 39.86           C  
ATOM   3324  O   GLU A 418     -34.648  13.276  -3.324  1.00 39.86           O  
ATOM   3325  CG  GLU A 418     -34.689  13.152  -7.938  1.00 39.86           C  
ATOM   3326  CD  GLU A 418     -33.590  13.702  -8.894  1.00 39.86           C  
ATOM   3327  OE1 GLU A 418     -32.920  12.935  -9.626  1.00 39.86           O  
ATOM   3328  OE2 GLU A 418     -33.346  14.930  -8.933  1.00 39.86           O  
ATOM   3329  N   ASP A 419     -35.831  15.124  -3.816  1.00 44.15           N  
ATOM   3330  CA  ASP A 419     -35.480  15.855  -2.587  1.00 44.15           C  
ATOM   3331  C   ASP A 419     -36.013  15.162  -1.318  1.00 44.15           C  
ATOM   3332  CB  ASP A 419     -35.984  17.318  -2.655  1.00 44.15           C  
ATOM   3333  O   ASP A 419     -35.291  15.084  -0.325  1.00 44.15           O  
ATOM   3334  CG  ASP A 419     -34.995  18.348  -3.239  1.00 44.15           C  
ATOM   3335  OD1 ASP A 419     -33.775  18.071  -3.275  1.00 44.15           O  
ATOM   3336  OD2 ASP A 419     -35.457  19.468  -3.568  1.00 44.15           O  
ATOM   3337  N   VAL A 420     -37.241  14.620  -1.322  1.00 43.39           N  
ATOM   3338  CA  VAL A 420     -37.860  14.014  -0.124  1.00 43.39           C  
ATOM   3339  C   VAL A 420     -37.065  12.816   0.406  1.00 43.39           C  
ATOM   3340  CB  VAL A 420     -39.344  13.662  -0.379  1.00 43.39           C  
ATOM   3341  O   VAL A 420     -36.906  12.699   1.621  1.00 43.39           O  
ATOM   3342  CG1 VAL A 420     -39.953  12.700   0.653  1.00 43.39           C  
ATOM   3343  CG2 VAL A 420     -40.190  14.943  -0.331  1.00 43.39           C  
ATOM   3344  N   PHE A 421     -36.497  11.967  -0.456  1.00 40.62           N  
ATOM   3345  CA  PHE A 421     -35.661  10.845  -0.003  1.00 40.62           C  
ATOM   3346  C   PHE A 421     -34.373  11.331   0.682  1.00 40.62           C  
ATOM   3347  CB  PHE A 421     -35.372   9.885  -1.171  1.00 40.62           C  
ATOM   3348  O   PHE A 421     -34.064  10.919   1.803  1.00 40.62           O  
ATOM   3349  CG  PHE A 421     -36.129   8.575  -1.062  1.00 40.62           C  
ATOM   3350  CD1 PHE A 421     -35.557   7.493  -0.365  1.00 40.62           C  
ATOM   3351  CD2 PHE A 421     -37.406   8.438  -1.641  1.00 40.62           C  
ATOM   3352  CE1 PHE A 421     -36.254   6.275  -0.255  1.00 40.62           C  
ATOM   3353  CE2 PHE A 421     -38.102   7.220  -1.529  1.00 40.62           C  
ATOM   3354  CZ  PHE A 421     -37.525   6.139  -0.839  1.00 40.62           C  
ATOM   3355  N   GLN A 422     -33.651  12.279   0.074  1.00 46.68           N  
ATOM   3356  CA  GLN A 422     -32.416  12.816   0.664  1.00 46.68           C  
ATOM   3357  C   GLN A 422     -32.680  13.649   1.928  1.00 46.68           C  
ATOM   3358  CB  GLN A 422     -31.638  13.630  -0.377  1.00 46.68           C  
ATOM   3359  O   GLN A 422     -31.914  13.584   2.895  1.00 46.68           O  
ATOM   3360  CG  GLN A 422     -31.223  12.772  -1.584  1.00 46.68           C  
ATOM   3361  CD  GLN A 422     -30.200  13.453  -2.488  1.00 46.68           C  
ATOM   3362  NE2 GLN A 422     -29.964  12.921  -3.665  1.00 46.68           N  
ATOM   3363  OE1 GLN A 422     -29.556  14.434  -2.147  1.00 46.68           O  
ATOM   3364  N   GLN A 423     -33.794  14.386   1.955  1.00 43.79           N  
ATOM   3365  CA  GLN A 423     -34.289  15.105   3.125  1.00 43.79           C  
ATOM   3366  C   GLN A 423     -34.613  14.121   4.265  1.00 43.79           C  
ATOM   3367  CB  GLN A 423     -35.513  15.940   2.696  1.00 43.79           C  
ATOM   3368  O   GLN A 423     -34.213  14.379   5.400  1.00 43.79           O  
ATOM   3369  CG  GLN A 423     -36.007  16.982   3.708  1.00 43.79           C  
ATOM   3370  CD  GLN A 423     -35.304  18.330   3.577  1.00 43.79           C  
ATOM   3371  NE2 GLN A 423     -34.268  18.580   4.347  1.00 43.79           N  
ATOM   3372  OE1 GLN A 423     -35.668  19.203   2.808  1.00 43.79           O  
ATOM   3373  N   ASN A 424     -35.245  12.976   3.971  1.00 44.95           N  
ATOM   3374  CA  ASN A 424     -35.555  11.925   4.946  1.00 44.95           C  
ATOM   3375  C   ASN A 424     -34.301  11.278   5.557  1.00 44.95           C  
ATOM   3376  CB  ASN A 424     -36.475  10.865   4.311  1.00 44.95           C  
ATOM   3377  O   ASN A 424     -34.292  11.014   6.757  1.00 44.95           O  
ATOM   3378  CG  ASN A 424     -37.935  11.284   4.245  1.00 44.95           C  
ATOM   3379  ND2 ASN A 424     -38.737  10.578   3.485  1.00 44.95           N  
ATOM   3380  OD1 ASN A 424     -38.386  12.208   4.906  1.00 44.95           O  
ATOM   3381  N   HIS A 425     -33.219  11.074   4.796  1.00 51.79           N  
ATOM   3382  CA  HIS A 425     -31.966  10.540   5.355  1.00 51.79           C  
ATOM   3383  C   HIS A 425     -31.311  11.503   6.360  1.00 51.79           C  
ATOM   3384  CB  HIS A 425     -30.980  10.206   4.229  1.00 51.79           C  
ATOM   3385  O   HIS A 425     -30.821  11.072   7.407  1.00 51.79           O  
ATOM   3386  CG  HIS A 425     -31.485   9.200   3.226  1.00 51.79           C  
ATOM   3387  CD2 HIS A 425     -31.273   9.248   1.876  1.00 51.79           C  
ATOM   3388  ND1 HIS A 425     -32.204   8.050   3.479  1.00 51.79           N  
ATOM   3389  CE1 HIS A 425     -32.422   7.431   2.305  1.00 51.79           C  
ATOM   3390  NE2 HIS A 425     -31.868   8.127   1.300  1.00 51.79           N  
ATOM   3391  N   LEU A 426     -31.339  12.814   6.082  1.00 48.42           N  
ATOM   3392  CA  LEU A 426     -30.911  13.822   7.056  1.00 48.42           C  
ATOM   3393  C   LEU A 426     -31.871  13.879   8.247  1.00 48.42           C  
ATOM   3394  CB  LEU A 426     -30.759  15.201   6.393  1.00 48.42           C  
ATOM   3395  O   LEU A 426     -31.403  13.901   9.382  1.00 48.42           O  
ATOM   3396  CG  LEU A 426     -29.619  15.289   5.362  1.00 48.42           C  
ATOM   3397  CD1 LEU A 426     -29.563  16.703   4.780  1.00 48.42           C  
ATOM   3398  CD2 LEU A 426     -28.243  14.986   5.964  1.00 48.42           C  
ATOM   3399  N   PHE A 427     -33.186  13.824   8.011  1.00 43.44           N  
ATOM   3400  CA  PHE A 427     -34.169  13.747   9.089  1.00 43.44           C  
ATOM   3401  C   PHE A 427     -33.957  12.520   9.974  1.00 43.44           C  
ATOM   3402  CB  PHE A 427     -35.612  13.802   8.566  1.00 43.44           C  
ATOM   3403  O   PHE A 427     -34.006  12.690  11.176  1.00 43.44           O  
ATOM   3404  CG  PHE A 427     -36.206  15.195   8.468  1.00 43.44           C  
ATOM   3405  CD1 PHE A 427     -36.378  15.967   9.634  1.00 43.44           C  
ATOM   3406  CD2 PHE A 427     -36.663  15.696   7.235  1.00 43.44           C  
ATOM   3407  CE1 PHE A 427     -36.989  17.231   9.567  1.00 43.44           C  
ATOM   3408  CE2 PHE A 427     -37.269  16.965   7.165  1.00 43.44           C  
ATOM   3409  CZ  PHE A 427     -37.433  17.732   8.332  1.00 43.44           C  
ATOM   3410  N   TRP A 428     -33.637  11.321   9.479  1.00 47.75           N  
ATOM   3411  CA  TRP A 428     -33.413  10.165  10.366  1.00 47.75           C  
ATOM   3412  C   TRP A 428     -32.253  10.410  11.351  1.00 47.75           C  
ATOM   3413  CB  TRP A 428     -33.213   8.891   9.534  1.00 47.75           C  
ATOM   3414  O   TRP A 428     -32.396  10.205  12.554  1.00 47.75           O  
ATOM   3415  CG  TRP A 428     -33.415   7.618  10.302  1.00 47.75           C  
ATOM   3416  CD1 TRP A 428     -34.582   6.938  10.383  1.00 47.75           C  
ATOM   3417  CD2 TRP A 428     -32.461   6.861  11.114  1.00 47.75           C  
ATOM   3418  CE2 TRP A 428     -33.140   5.738  11.680  1.00 47.75           C  
ATOM   3419  CE3 TRP A 428     -31.094   7.012  11.438  1.00 47.75           C  
ATOM   3420  NE1 TRP A 428     -34.424   5.826  11.187  1.00 47.75           N  
ATOM   3421  CH2 TRP A 428     -31.153   5.028  12.866  1.00 47.75           C  
ATOM   3422  CZ2 TRP A 428     -32.506   4.829  12.539  1.00 47.75           C  
ATOM   3423  CZ3 TRP A 428     -30.448   6.110  12.307  1.00 47.75           C  
ATOM   3424  N   LEU A 429     -31.140  10.966  10.858  1.00 50.31           N  
ATOM   3425  CA  LEU A 429     -29.950  11.313  11.653  1.00 50.31           C  
ATOM   3426  C   LEU A 429     -30.121  12.565  12.535  1.00 50.31           C  
ATOM   3427  CB  LEU A 429     -28.778  11.509  10.676  1.00 50.31           C  
ATOM   3428  O   LEU A 429     -29.324  12.795  13.446  1.00 50.31           O  
ATOM   3429  CG  LEU A 429     -28.364  10.215   9.956  1.00 50.31           C  
ATOM   3430  CD1 LEU A 429     -27.513  10.554   8.735  1.00 50.31           C  
ATOM   3431  CD2 LEU A 429     -27.558   9.301  10.881  1.00 50.31           C  
ATOM   3432  N   GLN A 430     -31.136  13.385  12.260  1.00 46.77           N  
ATOM   3433  CA  GLN A 430     -31.440  14.632  12.970  1.00 46.77           C  
ATOM   3434  C   GLN A 430     -32.671  14.498  13.895  1.00 46.77           C  
ATOM   3435  CB  GLN A 430     -31.546  15.740  11.905  1.00 46.77           C  
ATOM   3436  O   GLN A 430     -32.811  15.274  14.840  1.00 46.77           O  
ATOM   3437  CG  GLN A 430     -31.436  17.164  12.458  1.00 46.77           C  
ATOM   3438  CD  GLN A 430     -31.090  18.191  11.376  1.00 46.77           C  
ATOM   3439  NE2 GLN A 430     -30.375  19.239  11.722  1.00 46.77           N  
ATOM   3440  OE1 GLN A 430     -31.428  18.101  10.207  1.00 46.77           O  
ATOM   3441  N   ASN A 431     -33.500  13.470  13.674  1.00 42.59           N  
ATOM   3442  CA  ASN A 431     -34.599  12.996  14.520  1.00 42.59           C  
ATOM   3443  C   ASN A 431     -34.081  12.119  15.666  1.00 42.59           C  
ATOM   3444  CB  ASN A 431     -35.642  12.221  13.691  1.00 42.59           C  
ATOM   3445  O   ASN A 431     -34.690  12.131  16.737  1.00 42.59           O  
ATOM   3446  CG  ASN A 431     -36.475  13.078  12.749  1.00 42.59           C  
ATOM   3447  ND2 ASN A 431     -37.292  12.456  11.930  1.00 42.59           N  
ATOM   3448  OD1 ASN A 431     -36.441  14.298  12.747  1.00 42.59           O  
ATOM   3449  N   SER A 432     -32.882  11.525  15.536  1.00 43.27           N  
ATOM   3450  CA  SER A 432     -31.960  11.353  16.675  1.00 43.27           C  
ATOM   3451  C   SER A 432     -31.470  12.720  17.189  1.00 43.27           C  
ATOM   3452  CB  SER A 432     -30.824  10.368  16.369  1.00 43.27           C  
ATOM   3453  O   SER A 432     -30.279  13.028  17.250  1.00 43.27           O  
ATOM   3454  OG  SER A 432     -30.100  10.700  15.201  1.00 43.27           O  
ATOM   3455  N   SER A 433     -32.449  13.554  17.531  1.00 37.65           N  
ATOM   3456  CA  SER A 433     -32.344  14.783  18.291  1.00 37.65           C  
ATOM   3457  C   SER A 433     -31.770  14.458  19.677  1.00 37.65           C  
ATOM   3458  CB  SER A 433     -33.741  15.420  18.382  1.00 37.65           C  
ATOM   3459  O   SER A 433     -31.916  13.326  20.154  1.00 37.65           O  
ATOM   3460  OG  SER A 433     -34.663  14.554  19.018  1.00 37.65           O  
ATOM   3461  N   PRO A 434     -31.114  15.416  20.360  1.00 39.91           N  
ATOM   3462  CA  PRO A 434     -30.357  15.140  21.584  1.00 39.91           C  
ATOM   3463  C   PRO A 434     -31.206  14.707  22.798  1.00 39.91           C  
ATOM   3464  CB  PRO A 434     -29.534  16.411  21.842  1.00 39.91           C  
ATOM   3465  O   PRO A 434     -30.664  14.595  23.893  1.00 39.91           O  
ATOM   3466  CG  PRO A 434     -30.368  17.510  21.187  1.00 39.91           C  
ATOM   3467  CD  PRO A 434     -30.938  16.804  19.959  1.00 39.91           C  
ATOM   3468  N   SER A 435     -32.506  14.459  22.633  1.00 41.22           N  
ATOM   3469  CA  SER A 435     -33.440  14.003  23.666  1.00 41.22           C  
ATOM   3470  C   SER A 435     -34.020  12.595  23.452  1.00 41.22           C  
ATOM   3471  CB  SER A 435     -34.588  15.014  23.777  1.00 41.22           C  
ATOM   3472  O   SER A 435     -34.565  12.064  24.411  1.00 41.22           O  
ATOM   3473  OG  SER A 435     -35.108  15.314  22.491  1.00 41.22           O  
ATOM   3474  N   SER A 436     -33.933  11.982  22.257  1.00 51.87           N  
ATOM   3475  CA  SER A 436     -34.774  10.803  21.929  1.00 51.87           C  
ATOM   3476  C   SER A 436     -34.057   9.472  21.655  1.00 51.87           C  
ATOM   3477  CB  SER A 436     -35.685  11.127  20.742  1.00 51.87           C  
ATOM   3478  O   SER A 436     -34.709   8.436  21.727  1.00 51.87           O  
ATOM   3479  OG  SER A 436     -36.713  10.162  20.645  1.00 51.87           O  
ATOM   3480  N   ASP A 437     -32.764   9.462  21.321  1.00 61.89           N  
ATOM   3481  CA  ASP A 437     -32.005   8.223  21.047  1.00 61.89           C  
ATOM   3482  C   ASP A 437     -30.560   8.394  21.574  1.00 61.89           C  
ATOM   3483  CB  ASP A 437     -32.110   7.840  19.540  1.00 61.89           C  
ATOM   3484  O   ASP A 437     -29.622   8.729  20.841  1.00 61.89           O  
ATOM   3485  CG  ASP A 437     -32.785   6.480  19.255  1.00 61.89           C  
ATOM   3486  OD1 ASP A 437     -32.577   5.518  20.025  1.00 61.89           O  
ATOM   3487  OD2 ASP A 437     -33.442   6.351  18.191  1.00 61.89           O  
ATOM   3488  N   ARG A 438     -30.389   8.239  22.897  1.00 72.98           N  
ATOM   3489  CA  ARG A 438     -29.090   8.286  23.600  1.00 72.98           C  
ATOM   3490  C   ARG A 438     -28.823   6.942  24.281  1.00 72.98           C  
ATOM   3491  CB  ARG A 438     -29.035   9.405  24.664  1.00 72.98           C  
ATOM   3492  O   ARG A 438     -29.720   6.381  24.899  1.00 72.98           O  
ATOM   3493  CG  ARG A 438     -29.382  10.828  24.194  1.00 72.98           C  
ATOM   3494  CD  ARG A 438     -29.302  11.844  25.353  1.00 72.98           C  
ATOM   3495  NE  ARG A 438     -27.934  12.361  25.588  1.00 72.98           N  
ATOM   3496  NH1 ARG A 438     -28.256  14.623  25.207  1.00 72.98           N  
ATOM   3497  NH2 ARG A 438     -26.256  13.881  25.775  1.00 72.98           N  
ATOM   3498  CZ  ARG A 438     -27.502  13.612  25.525  1.00 72.98           C  
ATOM   3499  N   VAL A 439     -27.579   6.462  24.253  1.00 79.49           N  
ATOM   3500  CA  VAL A 439     -27.144   5.332  25.094  1.00 79.49           C  
ATOM   3501  C   VAL A 439     -26.368   5.854  26.290  1.00 79.49           C  
ATOM   3502  CB  VAL A 439     -26.291   4.305  24.324  1.00 79.49           C  
ATOM   3503  O   VAL A 439     -25.398   6.591  26.113  1.00 79.49           O  
ATOM   3504  CG1 VAL A 439     -25.804   3.174  25.239  1.00 79.49           C  
ATOM   3505  CG2 VAL A 439     -27.100   3.640  23.215  1.00 79.49           C  
ATOM   3506  N   SER A 440     -26.715   5.389  27.492  1.00 79.49           N  
ATOM   3507  CA  SER A 440     -25.899   5.603  28.687  1.00 79.49           C  
ATOM   3508  C   SER A 440     -24.559   4.872  28.550  1.00 79.49           C  
ATOM   3509  CB  SER A 440     -26.671   5.213  29.956  1.00 79.49           C  
ATOM   3510  O   SER A 440     -24.473   3.656  28.764  1.00 79.49           O  
ATOM   3511  OG  SER A 440     -26.718   3.807  30.155  1.00 79.49           O  
ATOM   3512  N   ALA A 441     -23.520   5.600  28.156  1.00 82.08           N  
ATOM   3513  CA  ALA A 441     -22.186   5.082  27.912  1.00 82.08           C  
ATOM   3514  C   ALA A 441     -21.239   5.455  29.058  1.00 82.08           C  
ATOM   3515  CB  ALA A 441     -21.698   5.588  26.552  1.00 82.08           C  
ATOM   3516  O   ALA A 441     -21.360   6.507  29.680  1.00 82.08           O  
ATOM   3517  N   ILE A 442     -20.275   4.585  29.338  1.00 83.27           N  
ATOM   3518  CA  ILE A 442     -19.206   4.839  30.302  1.00 83.27           C  
ATOM   3519  C   ILE A 442     -18.038   5.483  29.558  1.00 83.27           C  
ATOM   3520  CB  ILE A 442     -18.824   3.537  31.034  1.00 83.27           C  
ATOM   3521  O   ILE A 442     -17.413   4.841  28.712  1.00 83.27           O  
ATOM   3522  CG1 ILE A 442     -19.992   3.093  31.946  1.00 83.27           C  
ATOM   3523  CG2 ILE A 442     -17.528   3.734  31.838  1.00 83.27           C  
ATOM   3524  CD1 ILE A 442     -19.845   1.668  32.494  1.00 83.27           C  
ATOM   3525  N   ILE A 443     -17.756   6.741  29.881  1.00 83.34           N  
ATOM   3526  CA  ILE A 443     -16.576   7.486  29.448  1.00 83.34           C  
ATOM   3527  C   ILE A 443     -15.501   7.352  30.534  1.00 83.34           C  
ATOM   3528  CB  ILE A 443     -16.929   8.964  29.144  1.00 83.34           C  
ATOM   3529  O   ILE A 443     -15.790   7.413  31.731  1.00 83.34           O  
ATOM   3530  CG1 ILE A 443     -18.082   9.063  28.112  1.00 83.34           C  
ATOM   3531  CG2 ILE A 443     -15.684   9.719  28.637  1.00 83.34           C  
ATOM   3532  CD1 ILE A 443     -18.515  10.500  27.788  1.00 83.34           C  
ATOM   3533  N   TRP A 444     -14.257   7.170  30.102  1.00 79.24           N  
ATOM   3534  CA  TRP A 444     -13.083   7.118  30.968  1.00 79.24           C  
ATOM   3535  C   TRP A 444     -12.377   8.472  30.913  1.00 79.24           C  
ATOM   3536  CB  TRP A 444     -12.178   5.962  30.517  1.00 79.24           C  
ATOM   3537  O   TRP A 444     -11.932   8.880  29.841  1.00 79.24           O  
ATOM   3538  CG  TRP A 444     -12.874   4.636  30.434  1.00 79.24           C  
ATOM   3539  CD1 TRP A 444     -13.404   4.093  29.314  1.00 79.24           C  
ATOM   3540  CD2 TRP A 444     -13.211   3.720  31.520  1.00 79.24           C  
ATOM   3541  CE2 TRP A 444     -13.948   2.626  30.974  1.00 79.24           C  
ATOM   3542  CE3 TRP A 444     -12.986   3.713  32.915  1.00 79.24           C  
ATOM   3543  NE1 TRP A 444     -14.042   2.911  29.627  1.00 79.24           N  
ATOM   3544  CH2 TRP A 444     -14.184   1.596  33.153  1.00 79.24           C  
ATOM   3545  CZ2 TRP A 444     -14.429   1.573  31.768  1.00 79.24           C  
ATOM   3546  CZ3 TRP A 444     -13.463   2.661  33.721  1.00 79.24           C  
ATOM   3547  N   GLU A 445     -12.295   9.166  32.046  1.00 76.22           N  
ATOM   3548  CA  GLU A 445     -11.642  10.474  32.162  1.00 76.22           C  
ATOM   3549  C   GLU A 445     -10.518  10.366  33.199  1.00 76.22           C  
ATOM   3550  CB  GLU A 445     -12.689  11.559  32.464  1.00 76.22           C  
ATOM   3551  O   GLU A 445     -10.743  10.397  34.409  1.00 76.22           O  
ATOM   3552  CG  GLU A 445     -12.092  12.972  32.352  1.00 76.22           C  
ATOM   3553  CD  GLU A 445     -13.170  14.065  32.406  1.00 76.22           C  
ATOM   3554  OE1 GLU A 445     -13.057  15.042  31.635  1.00 76.22           O  
ATOM   3555  OE2 GLU A 445     -14.113  13.925  33.222  1.00 76.22           O  
ATOM   3556  N   GLY A 446      -9.295  10.121  32.718  1.00 71.76           N  
ATOM   3557  CA  GLY A 446      -8.164   9.762  33.574  1.00 71.76           C  
ATOM   3558  C   GLY A 446      -8.435   8.466  34.347  1.00 71.76           C  
ATOM   3559  O   GLY A 446      -8.512   7.384  33.760  1.00 71.76           O  
ATOM   3560  N   ASN A 447      -8.581   8.575  35.670  1.00 71.76           N  
ATOM   3561  CA  ASN A 447      -8.919   7.443  36.538  1.00 71.76           C  
ATOM   3562  C   ASN A 447     -10.424   7.352  36.875  1.00 71.76           C  
ATOM   3563  CB  ASN A 447      -8.020   7.491  37.788  1.00 71.76           C  
ATOM   3564  O   ASN A 447     -10.846   6.372  37.486  1.00 71.76           O  
ATOM   3565  CG  ASN A 447      -7.852   6.131  38.451  1.00 71.76           C  
ATOM   3566  ND2 ASN A 447      -7.664   6.110  39.751  1.00 71.76           N  
ATOM   3567  OD1 ASN A 447      -7.829   5.082  37.814  1.00 71.76           O  
ATOM   3568  N   GLU A 448     -11.238   8.335  36.476  1.00 75.56           N  
ATOM   3569  CA  GLU A 448     -12.675   8.368  36.766  1.00 75.56           C  
ATOM   3570  C   GLU A 448     -13.512   7.651  35.693  1.00 75.56           C  
ATOM   3571  CB  GLU A 448     -13.170   9.807  36.982  1.00 75.56           C  
ATOM   3572  O   GLU A 448     -13.198   7.643  34.499  1.00 75.56           O  
ATOM   3573  CG  GLU A 448     -12.531  10.464  38.217  1.00 75.56           C  
ATOM   3574  CD  GLU A 448     -13.168  11.820  38.559  1.00 75.56           C  
ATOM   3575  OE1 GLU A 448     -13.196  12.166  39.755  1.00 75.56           O  
ATOM   3576  OE2 GLU A 448     -13.645  12.508  37.625  1.00 75.56           O  
ATOM   3577  N   CYS A 449     -14.619   7.054  36.139  1.00 75.75           N  
ATOM   3578  CA  CYS A 449     -15.579   6.311  35.326  1.00 75.75           C  
ATOM   3579  C   CYS A 449     -16.915   7.068  35.311  1.00 75.75           C  
ATOM   3580  CB  CYS A 449     -15.677   4.899  35.930  1.00 75.75           C  
ATOM   3581  O   CYS A 449     -17.745   6.893  36.204  1.00 75.75           O  
ATOM   3582  SG  CYS A 449     -17.066   3.964  35.231  1.00 75.75           S  
ATOM   3583  N   LYS A 450     -17.136   7.916  34.300  1.00 82.97           N  
ATOM   3584  CA  LYS A 450     -18.333   8.766  34.199  1.00 82.97           C  
ATOM   3585  C   LYS A 450     -19.358   8.145  33.255  1.00 82.97           C  
ATOM   3586  CB  LYS A 450     -17.930  10.198  33.803  1.00 82.97           C  
ATOM   3587  O   LYS A 450     -19.077   7.912  32.081  1.00 82.97           O  
ATOM   3588  CG  LYS A 450     -17.302  10.908  35.013  1.00 82.97           C  
ATOM   3589  CD  LYS A 450     -16.666  12.261  34.674  1.00 82.97           C  
ATOM   3590  CE  LYS A 450     -16.062  12.806  35.972  1.00 82.97           C  
ATOM   3591  NZ  LYS A 450     -15.006  13.813  35.745  1.00 82.97           N  
ATOM   3592  N   LYS A 451     -20.565   7.884  33.761  1.00 84.69           N  
ATOM   3593  CA  LYS A 451     -21.719   7.469  32.951  1.00 84.69           C  
ATOM   3594  C   LYS A 451     -22.353   8.722  32.340  1.00 84.69           C  
ATOM   3595  CB  LYS A 451     -22.690   6.665  33.832  1.00 84.69           C  
ATOM   3596  O   LYS A 451     -22.787   9.602  33.073  1.00 84.69           O  
ATOM   3597  CG  LYS A 451     -23.915   6.118  33.076  1.00 84.69           C  
ATOM   3598  CD  LYS A 451     -24.889   5.464  34.071  1.00 84.69           C  
ATOM   3599  CE  LYS A 451     -26.234   5.123  33.413  1.00 84.69           C  
ATOM   3600  NZ  LYS A 451     -27.296   4.869  34.423  1.00 84.69           N  
ATOM   3601  N   MET A 452     -22.393   8.795  31.015  1.00 83.64           N  
ATOM   3602  CA  MET A 452     -22.933   9.915  30.245  1.00 83.64           C  
ATOM   3603  C   MET A 452     -23.841   9.374  29.141  1.00 83.64           C  
ATOM   3604  CB  MET A 452     -21.764  10.724  29.657  1.00 83.64           C  
ATOM   3605  O   MET A 452     -23.466   8.444  28.427  1.00 83.64           O  
ATOM   3606  CG  MET A 452     -22.204  11.938  28.827  1.00 83.64           C  
ATOM   3607  SD  MET A 452     -23.174  13.195  29.706  1.00 83.64           S  
ATOM   3608  CE  MET A 452     -21.922  13.864  30.837  1.00 83.64           C  
ATOM   3609  N   ASP A 453     -25.019   9.962  28.968  1.00 83.00           N  
ATOM   3610  CA  ASP A 453     -25.906   9.596  27.866  1.00 83.00           C  
ATOM   3611  C   ASP A 453     -25.380  10.203  26.567  1.00 83.00           C  
ATOM   3612  CB  ASP A 453     -27.346  10.019  28.178  1.00 83.00           C  
ATOM   3613  O   ASP A 453     -25.305  11.422  26.434  1.00 83.00           O  
ATOM   3614  CG  ASP A 453     -27.949   9.215  29.333  1.00 83.00           C  
ATOM   3615  OD1 ASP A 453     -27.578   8.028  29.482  1.00 83.00           O  
ATOM   3616  OD2 ASP A 453     -28.772   9.798  30.061  1.00 83.00           O  
ATOM   3617  N   MET A 454     -25.022   9.371  25.592  1.00 81.49           N  
ATOM   3618  CA  MET A 454     -24.389   9.797  24.343  1.00 81.49           C  
ATOM   3619  C   MET A 454     -25.220   9.434  23.112  1.00 81.49           C  
ATOM   3620  CB  MET A 454     -23.006   9.160  24.201  1.00 81.49           C  
ATOM   3621  O   MET A 454     -25.752   8.329  23.004  1.00 81.49           O  
ATOM   3622  CG  MET A 454     -21.998   9.537  25.290  1.00 81.49           C  
ATOM   3623  SD  MET A 454     -20.313   9.004  24.878  1.00 81.49           S  
ATOM   3624  CE  MET A 454     -19.890  10.278  23.661  1.00 81.49           C  
ATOM   3625  N   SER A 455     -25.259  10.343  22.142  1.00 81.80           N  
ATOM   3626  CA  SER A 455     -25.783  10.094  20.797  1.00 81.80           C  
ATOM   3627  C   SER A 455     -24.789   9.332  19.908  1.00 81.80           C  
ATOM   3628  CB  SER A 455     -26.159  11.424  20.133  1.00 81.80           C  
ATOM   3629  O   SER A 455     -23.572   9.331  20.131  1.00 81.80           O  
ATOM   3630  OG  SER A 455     -24.996  12.196  19.897  1.00 81.80           O  
ATOM   3631  N   VAL A 456     -25.303   8.750  18.817  1.00 81.76           N  
ATOM   3632  CA  VAL A 456     -24.507   8.120  17.741  1.00 81.76           C  
ATOM   3633  C   VAL A 456     -23.406   9.063  17.234  1.00 81.76           C  
ATOM   3634  CB  VAL A 456     -25.413   7.747  16.542  1.00 81.76           C  
ATOM   3635  O   VAL A 456     -22.266   8.646  17.016  1.00 81.76           O  
ATOM   3636  CG1 VAL A 456     -24.662   6.916  15.490  1.00 81.76           C  
ATOM   3637  CG2 VAL A 456     -26.660   6.945  16.937  1.00 81.76           C  
ATOM   3638  N   LEU A 457     -23.737  10.350  17.066  1.00 80.46           N  
ATOM   3639  CA  LEU A 457     -22.833  11.356  16.512  1.00 80.46           C  
ATOM   3640  C   LEU A 457     -21.695  11.703  17.479  1.00 80.46           C  
ATOM   3641  CB  LEU A 457     -23.631  12.605  16.094  1.00 80.46           C  
ATOM   3642  O   LEU A 457     -20.552  11.782  17.034  1.00 80.46           O  
ATOM   3643  CG  LEU A 457     -24.585  12.386  14.900  1.00 80.46           C  
ATOM   3644  CD1 LEU A 457     -25.346  13.680  14.611  1.00 80.46           C  
ATOM   3645  CD2 LEU A 457     -23.845  11.987  13.617  1.00 80.46           C  
ATOM   3646  N   GLU A 458     -21.967  11.832  18.780  1.00 85.11           N  
ATOM   3647  CA  GLU A 458     -20.937  12.085  19.800  1.00 85.11           C  
ATOM   3648  C   GLU A 458     -19.982  10.891  19.947  1.00 85.11           C  
ATOM   3649  CB  GLU A 458     -21.596  12.413  21.148  1.00 85.11           C  
ATOM   3650  O   GLU A 458     -18.764  11.074  19.916  1.00 85.11           O  
ATOM   3651  CG  GLU A 458     -22.316  13.774  21.143  1.00 85.11           C  
ATOM   3652  CD  GLU A 458     -23.386  13.865  22.241  1.00 85.11           C  
ATOM   3653  OE1 GLU A 458     -23.402  14.863  22.988  1.00 85.11           O  
ATOM   3654  OE2 GLU A 458     -24.231  12.939  22.280  1.00 85.11           O  
ATOM   3655  N   ILE A 459     -20.512   9.661  20.005  1.00 86.45           N  
ATOM   3656  CA  ILE A 459     -19.695   8.434  20.047  1.00 86.45           C  
ATOM   3657  C   ILE A 459     -18.799   8.354  18.804  1.00 86.45           C  
ATOM   3658  CB  ILE A 459     -20.592   7.178  20.184  1.00 86.45           C  
ATOM   3659  O   ILE A 459     -17.587   8.147  18.914  1.00 86.45           O  
ATOM   3660  CG1 ILE A 459     -21.341   7.175  21.536  1.00 86.45           C  
ATOM   3661  CG2 ILE A 459     -19.749   5.896  20.042  1.00 86.45           C  
ATOM   3662  CD1 ILE A 459     -22.486   6.157  21.622  1.00 86.45           C  
ATOM   3663  N   SER A 460     -19.366   8.577  17.613  1.00 85.91           N  
ATOM   3664  CA  SER A 460     -18.590   8.578  16.370  1.00 85.91           C  
ATOM   3665  C   SER A 460     -17.558   9.716  16.305  1.00 85.91           C  
ATOM   3666  CB  SER A 460     -19.521   8.614  15.157  1.00 85.91           C  
ATOM   3667  O   SER A 460     -16.500   9.543  15.703  1.00 85.91           O  
ATOM   3668  OG  SER A 460     -19.937   9.931  14.855  1.00 85.91           O  
ATOM   3669  N   GLY A 461     -17.830  10.854  16.954  1.00 85.62           N  
ATOM   3670  CA  GLY A 461     -16.925  11.996  17.077  1.00 85.62           C  
ATOM   3671  C   GLY A 461     -15.700  11.688  17.938  1.00 85.62           C  
ATOM   3672  O   GLY A 461     -14.578  11.969  17.515  1.00 85.62           O  
ATOM   3673  N   ILE A 462     -15.887  11.029  19.090  1.00 87.50           N  
ATOM   3674  CA  ILE A 462     -14.766  10.542  19.912  1.00 87.50           C  
ATOM   3675  C   ILE A 462     -13.925   9.539  19.115  1.00 87.50           C  
ATOM   3676  CB  ILE A 462     -15.245   9.949  21.261  1.00 87.50           C  
ATOM   3677  O   ILE A 462     -12.704   9.678  19.051  1.00 87.50           O  
ATOM   3678  CG1 ILE A 462     -15.908  11.054  22.118  1.00 87.50           C  
ATOM   3679  CG2 ILE A 462     -14.059   9.306  22.015  1.00 87.50           C  
ATOM   3680  CD1 ILE A 462     -16.317  10.614  23.530  1.00 87.50           C  
ATOM   3681  N   ILE A 463     -14.559   8.566  18.451  1.00 89.28           N  
ATOM   3682  CA  ILE A 463     -13.848   7.567  17.636  1.00 89.28           C  
ATOM   3683  C   ILE A 463     -13.066   8.248  16.501  1.00 89.28           C  
ATOM   3684  CB  ILE A 463     -14.835   6.495  17.121  1.00 89.28           C  
ATOM   3685  O   ILE A 463     -11.894   7.939  16.307  1.00 89.28           O  
ATOM   3686  CG1 ILE A 463     -15.426   5.702  18.310  1.00 89.28           C  
ATOM   3687  CG2 ILE A 463     -14.155   5.518  16.143  1.00 89.28           C  
ATOM   3688  CD1 ILE A 463     -16.689   4.925  17.937  1.00 89.28           C  
ATOM   3689  N   MET A 464     -13.662   9.219  15.801  1.00 84.89           N  
ATOM   3690  CA  MET A 464     -12.987  10.012  14.765  1.00 84.89           C  
ATOM   3691  C   MET A 464     -11.759  10.748  15.315  1.00 84.89           C  
ATOM   3692  CB  MET A 464     -13.987  11.006  14.150  1.00 84.89           C  
ATOM   3693  O   MET A 464     -10.701  10.720  14.690  1.00 84.89           O  
ATOM   3694  CG  MET A 464     -13.455  11.675  12.879  1.00 84.89           C  
ATOM   3695  SD  MET A 464     -13.484  10.588  11.431  1.00 84.89           S  
ATOM   3696  CE  MET A 464     -12.660  11.628  10.198  1.00 84.89           C  
ATOM   3697  N   SER A 465     -11.873  11.359  16.499  1.00 86.46           N  
ATOM   3698  CA  SER A 465     -10.751  12.019  17.175  1.00 86.46           C  
ATOM   3699  C   SER A 465      -9.620  11.029  17.486  1.00 86.46           C  
ATOM   3700  CB  SER A 465     -11.251  12.711  18.447  1.00 86.46           C  
ATOM   3701  O   SER A 465      -8.474  11.260  17.103  1.00 86.46           O  
ATOM   3702  OG  SER A 465     -10.225  13.527  18.966  1.00 86.46           O  
ATOM   3703  N   ARG A 466      -9.943   9.866  18.074  1.00 89.57           N  
ATOM   3704  CA  ARG A 466      -8.963   8.811  18.399  1.00 89.57           C  
ATOM   3705  C   ARG A 466      -8.286   8.216  17.157  1.00 89.57           C  
ATOM   3706  CB  ARG A 466      -9.628   7.707  19.244  1.00 89.57           C  
ATOM   3707  O   ARG A 466      -7.091   7.939  17.209  1.00 89.57           O  
ATOM   3708  CG  ARG A 466     -10.129   8.154  20.632  1.00 89.57           C  
ATOM   3709  CD  ARG A 466      -9.011   8.560  21.600  1.00 89.57           C  
ATOM   3710  NE  ARG A 466      -9.569   8.978  22.898  1.00 89.57           N  
ATOM   3711  NH1 ARG A 466      -7.601   9.487  23.996  1.00 89.57           N  
ATOM   3712  NH2 ARG A 466      -9.518   9.749  25.031  1.00 89.57           N  
ATOM   3713  CZ  ARG A 466      -8.897   9.416  23.946  1.00 89.57           C  
ATOM   3714  N   VAL A 467      -9.002   8.052  16.039  1.00 87.69           N  
ATOM   3715  CA  VAL A 467      -8.407   7.598  14.765  1.00 87.69           C  
ATOM   3716  C   VAL A 467      -7.506   8.671  14.149  1.00 87.69           C  
ATOM   3717  CB  VAL A 467      -9.483   7.132  13.761  1.00 87.69           C  
ATOM   3718  O   VAL A 467      -6.426   8.342  13.666  1.00 87.69           O  
ATOM   3719  CG1 VAL A 467      -8.894   6.781  12.391  1.00 87.69           C  
ATOM   3720  CG2 VAL A 467     -10.175   5.863  14.265  1.00 87.69           C  
ATOM   3721  N   ASN A 468      -7.905   9.944  14.186  1.00 83.73           N  
ATOM   3722  CA  ASN A 468      -7.106  11.042  13.634  1.00 83.73           C  
ATOM   3723  C   ASN A 468      -5.851  11.350  14.474  1.00 83.73           C  
ATOM   3724  CB  ASN A 468      -7.999  12.283  13.492  1.00 83.73           C  
ATOM   3725  O   ASN A 468      -4.841  11.775  13.922  1.00 83.73           O  
ATOM   3726  CG  ASN A 468      -9.066  12.170  12.415  1.00 83.73           C  
ATOM   3727  ND2 ASN A 468      -9.963  13.128  12.373  1.00 83.73           N  
ATOM   3728  OD1 ASN A 468      -9.106  11.275  11.581  1.00 83.73           O  
ATOM   3729  N   ALA A 469      -5.892  11.109  15.788  1.00 83.69           N  
ATOM   3730  CA  ALA A 469      -4.738  11.229  16.680  1.00 83.69           C  
ATOM   3731  C   ALA A 469      -3.721  10.076  16.534  1.00 83.69           C  
ATOM   3732  CB  ALA A 469      -5.267  11.327  18.116  1.00 83.69           C  
ATOM   3733  O   ALA A 469      -2.591  10.181  17.015  1.00 83.69           O  
ATOM   3734  N   TYR A 470      -4.095   8.966  15.885  1.00 83.36           N  
ATOM   3735  CA  TYR A 470      -3.231   7.796  15.748  1.00 83.36           C  
ATOM   3736  C   TYR A 470      -2.133   8.024  14.697  1.00 83.36           C  
ATOM   3737  CB  TYR A 470      -4.081   6.557  15.440  1.00 83.36           C  
ATOM   3738  O   TYR A 470      -2.393   8.029  13.491  1.00 83.36           O  
ATOM   3739  CG  TYR A 470      -3.277   5.274  15.471  1.00 83.36           C  
ATOM   3740  CD1 TYR A 470      -2.701   4.775  14.288  1.00 83.36           C  
ATOM   3741  CD2 TYR A 470      -3.059   4.613  16.695  1.00 83.36           C  
ATOM   3742  CE1 TYR A 470      -1.925   3.601  14.321  1.00 83.36           C  
ATOM   3743  CE2 TYR A 470      -2.266   3.450  16.738  1.00 83.36           C  
ATOM   3744  OH  TYR A 470      -0.934   1.820  15.577  1.00 83.36           O  
ATOM   3745  CZ  TYR A 470      -1.701   2.942  15.547  1.00 83.36           C  
ATOM   3746  N   GLN A 471      -0.883   8.174  15.146  1.00 73.77           N  
ATOM   3747  CA  GLN A 471       0.259   8.361  14.248  1.00 73.77           C  
ATOM   3748  C   GLN A 471       0.479   7.131  13.356  1.00 73.77           C  
ATOM   3749  CB  GLN A 471       1.541   8.700  15.023  1.00 73.77           C  
ATOM   3750  O   GLN A 471       0.812   6.039  13.817  1.00 73.77           O  
ATOM   3751  CG  GLN A 471       1.479  10.082  15.694  1.00 73.77           C  
ATOM   3752  CD  GLN A 471       2.840  10.563  16.199  1.00 73.77           C  
ATOM   3753  NE2 GLN A 471       2.903  11.725  16.809  1.00 73.77           N  
ATOM   3754  OE1 GLN A 471       3.874   9.940  16.027  1.00 73.77           O  
ATOM   3755  N   GLN A 472       0.317   7.318  12.047  1.00 76.75           N  
ATOM   3756  CA  GLN A 472       0.483   6.254  11.063  1.00 76.75           C  
ATOM   3757  C   GLN A 472       1.967   6.067  10.712  1.00 76.75           C  
ATOM   3758  CB  GLN A 472      -0.369   6.554   9.822  1.00 76.75           C  
ATOM   3759  O   GLN A 472       2.620   6.987  10.219  1.00 76.75           O  
ATOM   3760  CG  GLN A 472      -1.870   6.705  10.147  1.00 76.75           C  
ATOM   3761  CD  GLN A 472      -2.717   6.935   8.901  1.00 76.75           C  
ATOM   3762  NE2 GLN A 472      -3.994   7.207   9.039  1.00 76.75           N  
ATOM   3763  OE1 GLN A 472      -2.246   6.863   7.782  1.00 76.75           O  
ATOM   3764  N   GLY A 473       2.497   4.862  10.945  1.00 76.72           N  
ATOM   3765  CA  GLY A 473       3.884   4.514  10.615  1.00 76.72           C  
ATOM   3766  C   GLY A 473       4.194   4.609   9.114  1.00 76.72           C  
ATOM   3767  O   GLY A 473       3.363   4.256   8.274  1.00 76.72           O  
ATOM   3768  N   VAL A 474       5.411   5.060   8.788  1.00 83.90           N  
ATOM   3769  CA  VAL A 474       5.840   5.439   7.425  1.00 83.90           C  
ATOM   3770  C   VAL A 474       6.380   4.291   6.556  1.00 83.90           C  
ATOM   3771  CB  VAL A 474       6.846   6.616   7.455  1.00 83.90           C  
ATOM   3772  O   VAL A 474       6.708   4.536   5.403  1.00 83.90           O  
ATOM   3773  CG1 VAL A 474       6.205   7.887   8.029  1.00 83.90           C  
ATOM   3774  CG2 VAL A 474       8.112   6.298   8.265  1.00 83.90           C  
ATOM   3775  N   GLY A 475       6.445   3.051   7.056  1.00 88.14           N  
ATOM   3776  CA  GLY A 475       7.145   1.930   6.397  1.00 88.14           C  
ATOM   3777  C   GLY A 475       6.812   1.721   4.911  1.00 88.14           C  
ATOM   3778  O   GLY A 475       7.714   1.740   4.083  1.00 88.14           O  
ATOM   3779  N   TYR A 476       5.528   1.628   4.544  1.00 89.88           N  
ATOM   3780  CA  TYR A 476       5.122   1.470   3.135  1.00 89.88           C  
ATOM   3781  C   TYR A 476       5.454   2.686   2.253  1.00 89.88           C  
ATOM   3782  CB  TYR A 476       3.628   1.113   3.049  1.00 89.88           C  
ATOM   3783  O   TYR A 476       5.670   2.525   1.059  1.00 89.88           O  
ATOM   3784  CG  TYR A 476       3.371  -0.348   3.358  1.00 89.88           C  
ATOM   3785  CD1 TYR A 476       3.466  -1.299   2.322  1.00 89.88           C  
ATOM   3786  CD2 TYR A 476       3.131  -0.769   4.681  1.00 89.88           C  
ATOM   3787  CE1 TYR A 476       3.359  -2.671   2.613  1.00 89.88           C  
ATOM   3788  CE2 TYR A 476       3.048  -2.144   4.979  1.00 89.88           C  
ATOM   3789  OH  TYR A 476       3.121  -4.424   4.224  1.00 89.88           O  
ATOM   3790  CZ  TYR A 476       3.181  -3.097   3.944  1.00 89.88           C  
ATOM   3791  N   GLN A 477       5.561   3.887   2.831  1.00 89.05           N  
ATOM   3792  CA  GLN A 477       6.009   5.076   2.101  1.00 89.05           C  
ATOM   3793  C   GLN A 477       7.521   5.035   1.843  1.00 89.05           C  
ATOM   3794  CB  GLN A 477       5.602   6.332   2.884  1.00 89.05           C  
ATOM   3795  O   GLN A 477       7.959   5.383   0.752  1.00 89.05           O  
ATOM   3796  CG  GLN A 477       5.701   7.613   2.042  1.00 89.05           C  
ATOM   3797  CD  GLN A 477       5.993   8.824   2.920  1.00 89.05           C  
ATOM   3798  NE2 GLN A 477       7.025   9.559   2.593  1.00 89.05           N  
ATOM   3799  OE1 GLN A 477       5.327   9.072   3.925  1.00 89.05           O  
ATOM   3800  N   MET A 478       8.311   4.556   2.811  1.00 91.09           N  
ATOM   3801  CA  MET A 478       9.744   4.316   2.607  1.00 91.09           C  
ATOM   3802  C   MET A 478       9.972   3.223   1.557  1.00 91.09           C  
ATOM   3803  CB  MET A 478      10.439   3.965   3.932  1.00 91.09           C  
ATOM   3804  O   MET A 478      10.768   3.428   0.649  1.00 91.09           O  
ATOM   3805  CG  MET A 478      10.440   5.127   4.932  1.00 91.09           C  
ATOM   3806  SD  MET A 478      11.318   6.604   4.350  1.00 91.09           S  
ATOM   3807  CE  MET A 478      11.252   7.644   5.829  1.00 91.09           C  
ATOM   3808  N   LEU A 479       9.213   2.121   1.609  1.00 93.15           N  
ATOM   3809  CA  LEU A 479       9.243   1.072   0.584  1.00 93.15           C  
ATOM   3810  C   LEU A 479       8.911   1.629  -0.811  1.00 93.15           C  
ATOM   3811  CB  LEU A 479       8.276  -0.055   0.996  1.00 93.15           C  
ATOM   3812  O   LEU A 479       9.660   1.394  -1.751  1.00 93.15           O  
ATOM   3813  CG  LEU A 479       8.215  -1.242   0.013  1.00 93.15           C  
ATOM   3814  CD1 LEU A 479       9.549  -1.980  -0.090  1.00 93.15           C  
ATOM   3815  CD2 LEU A 479       7.147  -2.232   0.483  1.00 93.15           C  
ATOM   3816  N   GLY A 480       7.834   2.414  -0.939  1.00 93.22           N  
ATOM   3817  CA  GLY A 480       7.461   3.055  -2.203  1.00 93.22           C  
ATOM   3818  C   GLY A 480       8.538   4.004  -2.741  1.00 93.22           C  
ATOM   3819  O   GLY A 480       8.841   3.962  -3.931  1.00 93.22           O  
ATOM   3820  N   ASN A 481       9.170   4.803  -1.873  1.00 93.13           N  
ATOM   3821  CA  ASN A 481      10.296   5.669  -2.239  1.00 93.13           C  
ATOM   3822  C   ASN A 481      11.534   4.859  -2.683  1.00 93.13           C  
ATOM   3823  CB  ASN A 481      10.650   6.588  -1.051  1.00 93.13           C  
ATOM   3824  O   ASN A 481      12.162   5.211  -3.677  1.00 93.13           O  
ATOM   3825  CG  ASN A 481       9.731   7.783  -0.824  1.00 93.13           C  
ATOM   3826  ND2 ASN A 481      10.027   8.572   0.186  1.00 93.13           N  
ATOM   3827  OD1 ASN A 481       8.784   8.067  -1.540  1.00 93.13           O  
ATOM   3828  N   VAL A 482      11.880   3.769  -1.987  1.00 94.43           N  
ATOM   3829  CA  VAL A 482      13.026   2.907  -2.340  1.00 94.43           C  
ATOM   3830  C   VAL A 482      12.798   2.206  -3.681  1.00 94.43           C  
ATOM   3831  CB  VAL A 482      13.324   1.898  -1.210  1.00 94.43           C  
ATOM   3832  O   VAL A 482      13.677   2.241  -4.538  1.00 94.43           O  
ATOM   3833  CG1 VAL A 482      14.312   0.796  -1.616  1.00 94.43           C  
ATOM   3834  CG2 VAL A 482      13.933   2.622   0.000  1.00 94.43           C  
ATOM   3835  N   VAL A 483      11.608   1.638  -3.906  1.00 94.14           N  
ATOM   3836  CA  VAL A 483      11.253   0.995  -5.184  1.00 94.14           C  
ATOM   3837  C   VAL A 483      11.217   2.011  -6.332  1.00 94.14           C  
ATOM   3838  CB  VAL A 483       9.919   0.234  -5.058  1.00 94.14           C  
ATOM   3839  O   VAL A 483      11.712   1.717  -7.414  1.00 94.14           O  
ATOM   3840  CG1 VAL A 483       9.456  -0.328  -6.404  1.00 94.14           C  
ATOM   3841  CG2 VAL A 483      10.047  -0.957  -4.096  1.00 94.14           C  
ATOM   3842  N   THR A 484      10.716   3.226  -6.087  1.00 94.66           N  
ATOM   3843  CA  THR A 484      10.763   4.352  -7.042  1.00 94.66           C  
ATOM   3844  C   THR A 484      12.197   4.660  -7.485  1.00 94.66           C  
ATOM   3845  CB  THR A 484      10.142   5.599  -6.393  1.00 94.66           C  
ATOM   3846  O   THR A 484      12.468   4.742  -8.680  1.00 94.66           O  
ATOM   3847  CG2 THR A 484      10.342   6.902  -7.154  1.00 94.66           C  
ATOM   3848  OG1 THR A 484       8.756   5.422  -6.209  1.00 94.66           O  
ATOM   3849  N   ILE A 485      13.131   4.798  -6.535  1.00 93.62           N  
ATOM   3850  CA  ILE A 485      14.547   5.064  -6.836  1.00 93.62           C  
ATOM   3851  C   ILE A 485      15.157   3.880  -7.600  1.00 93.62           C  
ATOM   3852  CB  ILE A 485      15.312   5.405  -5.534  1.00 93.62           C  
ATOM   3853  O   ILE A 485      15.803   4.087  -8.626  1.00 93.62           O  
ATOM   3854  CG1 ILE A 485      14.818   6.759  -4.968  1.00 93.62           C  
ATOM   3855  CG2 ILE A 485      16.835   5.469  -5.758  1.00 93.62           C  
ATOM   3856  CD1 ILE A 485      15.241   7.017  -3.516  1.00 93.62           C  
ATOM   3857  N   GLY A 486      14.898   2.646  -7.154  1.00 92.08           N  
ATOM   3858  CA  GLY A 486      15.356   1.430  -7.828  1.00 92.08           C  
ATOM   3859  C   GLY A 486      14.906   1.358  -9.289  1.00 92.08           C  
ATOM   3860  O   GLY A 486      15.743   1.204 -10.171  1.00 92.08           O  
ATOM   3861  N   LEU A 487      13.611   1.549  -9.562  1.00 92.38           N  
ATOM   3862  CA  LEU A 487      13.041   1.532 -10.916  1.00 92.38           C  
ATOM   3863  C   LEU A 487      13.509   2.705 -11.792  1.00 92.38           C  
ATOM   3864  CB  LEU A 487      11.506   1.530 -10.813  1.00 92.38           C  
ATOM   3865  O   LEU A 487      13.652   2.536 -13.004  1.00 92.38           O  
ATOM   3866  CG  LEU A 487      10.901   0.182 -10.380  1.00 92.38           C  
ATOM   3867  CD1 LEU A 487       9.424   0.388 -10.050  1.00 92.38           C  
ATOM   3868  CD2 LEU A 487      11.007  -0.867 -11.491  1.00 92.38           C  
ATOM   3869  N   ALA A 488      13.777   3.880 -11.215  1.00 91.37           N  
ATOM   3870  CA  ALA A 488      14.322   5.017 -11.957  1.00 91.37           C  
ATOM   3871  C   ALA A 488      15.758   4.751 -12.441  1.00 91.37           C  
ATOM   3872  CB  ALA A 488      14.241   6.267 -11.078  1.00 91.37           C  
ATOM   3873  O   ALA A 488      16.055   4.957 -13.616  1.00 91.37           O  
ATOM   3874  N   PHE A 489      16.626   4.232 -11.565  1.00 89.80           N  
ATOM   3875  CA  PHE A 489      18.010   3.882 -11.907  1.00 89.80           C  
ATOM   3876  C   PHE A 489      18.160   2.516 -12.598  1.00 89.80           C  
ATOM   3877  CB  PHE A 489      18.889   3.979 -10.651  1.00 89.80           C  
ATOM   3878  O   PHE A 489      19.242   2.215 -13.101  1.00 89.80           O  
ATOM   3879  CG  PHE A 489      19.230   5.405 -10.260  1.00 89.80           C  
ATOM   3880  CD1 PHE A 489      20.252   6.088 -10.946  1.00 89.80           C  
ATOM   3881  CD2 PHE A 489      18.533   6.056  -9.226  1.00 89.80           C  
ATOM   3882  CE1 PHE A 489      20.576   7.411 -10.596  1.00 89.80           C  
ATOM   3883  CE2 PHE A 489      18.855   7.380  -8.875  1.00 89.80           C  
ATOM   3884  CZ  PHE A 489      19.881   8.056  -9.558  1.00 89.80           C  
ATOM   3885  N   PHE A 490      17.107   1.693 -12.658  1.00 88.90           N  
ATOM   3886  CA  PHE A 490      17.192   0.312 -13.139  1.00 88.90           C  
ATOM   3887  C   PHE A 490      17.857   0.140 -14.526  1.00 88.90           C  
ATOM   3888  CB  PHE A 490      15.819  -0.378 -13.067  1.00 88.90           C  
ATOM   3889  O   PHE A 490      18.749  -0.703 -14.619  1.00 88.90           O  
ATOM   3890  CG  PHE A 490      15.908  -1.802 -13.557  1.00 88.90           C  
ATOM   3891  CD1 PHE A 490      15.522  -2.113 -14.873  1.00 88.90           C  
ATOM   3892  CD2 PHE A 490      16.539  -2.771 -12.754  1.00 88.90           C  
ATOM   3893  CE1 PHE A 490      15.821  -3.377 -15.401  1.00 88.90           C  
ATOM   3894  CE2 PHE A 490      16.828  -4.039 -13.283  1.00 88.90           C  
ATOM   3895  CZ  PHE A 490      16.490  -4.328 -14.614  1.00 88.90           C  
ATOM   3896  N   PRO A 491      17.540   0.924 -15.582  1.00 84.98           N  
ATOM   3897  CA  PRO A 491      18.171   0.744 -16.894  1.00 84.98           C  
ATOM   3898  C   PRO A 491      19.682   1.014 -16.867  1.00 84.98           C  
ATOM   3899  CB  PRO A 491      17.445   1.702 -17.849  1.00 84.98           C  
ATOM   3900  O   PRO A 491      20.455   0.287 -17.488  1.00 84.98           O  
ATOM   3901  CG  PRO A 491      16.108   1.954 -17.156  1.00 84.98           C  
ATOM   3902  CD  PRO A 491      16.494   1.930 -15.679  1.00 84.98           C  
ATOM   3903  N   PHE A 492      20.110   2.019 -16.096  1.00 85.15           N  
ATOM   3904  CA  PHE A 492      21.523   2.334 -15.879  1.00 85.15           C  
ATOM   3905  C   PHE A 492      22.230   1.215 -15.104  1.00 85.15           C  
ATOM   3906  CB  PHE A 492      21.628   3.688 -15.160  1.00 85.15           C  
ATOM   3907  O   PHE A 492      23.275   0.740 -15.540  1.00 85.15           O  
ATOM   3908  CG  PHE A 492      23.017   4.011 -14.643  1.00 85.15           C  
ATOM   3909  CD1 PHE A 492      23.307   3.896 -13.269  1.00 85.15           C  
ATOM   3910  CD2 PHE A 492      24.030   4.397 -15.540  1.00 85.15           C  
ATOM   3911  CE1 PHE A 492      24.602   4.178 -12.797  1.00 85.15           C  
ATOM   3912  CE2 PHE A 492      25.321   4.686 -15.068  1.00 85.15           C  
ATOM   3913  CZ  PHE A 492      25.607   4.576 -13.696  1.00 85.15           C  
ATOM   3914  N   LEU A 493      21.634   0.738 -14.004  1.00 86.07           N  
ATOM   3915  CA  LEU A 493      22.185  -0.362 -13.206  1.00 86.07           C  
ATOM   3916  C   LEU A 493      22.300  -1.659 -14.019  1.00 86.07           C  
ATOM   3917  CB  LEU A 493      21.321  -0.577 -11.949  1.00 86.07           C  
ATOM   3918  O   LEU A 493      23.328  -2.325 -13.958  1.00 86.07           O  
ATOM   3919  CG  LEU A 493      21.392   0.567 -10.920  1.00 86.07           C  
ATOM   3920  CD1 LEU A 493      20.359   0.330  -9.817  1.00 86.07           C  
ATOM   3921  CD2 LEU A 493      22.771   0.683 -10.267  1.00 86.07           C  
ATOM   3922  N   HIS A 494      21.290  -2.000 -14.822  1.00 83.74           N  
ATOM   3923  CA  HIS A 494      21.319  -3.192 -15.672  1.00 83.74           C  
ATOM   3924  C   HIS A 494      22.443  -3.130 -16.718  1.00 83.74           C  
ATOM   3925  CB  HIS A 494      19.949  -3.372 -16.338  1.00 83.74           C  
ATOM   3926  O   HIS A 494      23.128  -4.126 -16.940  1.00 83.74           O  
ATOM   3927  CG  HIS A 494      19.866  -4.628 -17.170  1.00 83.74           C  
ATOM   3928  CD2 HIS A 494      19.273  -5.808 -16.808  1.00 83.74           C  
ATOM   3929  ND1 HIS A 494      20.450  -4.832 -18.402  1.00 83.74           N  
ATOM   3930  CE1 HIS A 494      20.218  -6.105 -18.765  1.00 83.74           C  
ATOM   3931  NE2 HIS A 494      19.486  -6.730 -17.836  1.00 83.74           N  
ATOM   3932  N   ARG A 495      22.661  -1.975 -17.362  1.00 83.39           N  
ATOM   3933  CA  ARG A 495      23.784  -1.793 -18.302  1.00 83.39           C  
ATOM   3934  C   ARG A 495      25.130  -1.873 -17.576  1.00 83.39           C  
ATOM   3935  CB  ARG A 495      23.634  -0.467 -19.058  1.00 83.39           C  
ATOM   3936  O   ARG A 495      25.990  -2.639 -17.994  1.00 83.39           O  
ATOM   3937  CG  ARG A 495      22.437  -0.456 -20.029  1.00 83.39           C  
ATOM   3938  CD  ARG A 495      22.246   0.984 -20.501  1.00 83.39           C  
ATOM   3939  NE  ARG A 495      20.997   1.233 -21.252  1.00 83.39           N  
ATOM   3940  NH1 ARG A 495      21.112   3.487 -20.967  1.00 83.39           N  
ATOM   3941  NH2 ARG A 495      19.362   2.636 -22.038  1.00 83.39           N  
ATOM   3942  CZ  ARG A 495      20.490   2.443 -21.428  1.00 83.39           C  
ATOM   3943  N   LEU A 496      25.262  -1.182 -16.441  1.00 82.55           N  
ATOM   3944  CA  LEU A 496      26.459  -1.183 -15.594  1.00 82.55           C  
ATOM   3945  C   LEU A 496      26.876  -2.602 -15.163  1.00 82.55           C  
ATOM   3946  CB  LEU A 496      26.172  -0.254 -14.399  1.00 82.55           C  
ATOM   3947  O   LEU A 496      28.042  -2.951 -15.309  1.00 82.55           O  
ATOM   3948  CG  LEU A 496      27.305  -0.078 -13.373  1.00 82.55           C  
ATOM   3949  CD1 LEU A 496      28.545   0.588 -13.971  1.00 82.55           C  
ATOM   3950  CD2 LEU A 496      26.783   0.812 -12.241  1.00 82.55           C  
ATOM   3951  N   PHE A 497      25.933  -3.435 -14.704  1.00 82.08           N  
ATOM   3952  CA  PHE A 497      26.203  -4.832 -14.328  1.00 82.08           C  
ATOM   3953  C   PHE A 497      26.400  -5.785 -15.518  1.00 82.08           C  
ATOM   3954  CB  PHE A 497      25.067  -5.361 -13.433  1.00 82.08           C  
ATOM   3955  O   PHE A 497      26.987  -6.850 -15.341  1.00 82.08           O  
ATOM   3956  CG  PHE A 497      25.022  -4.796 -12.025  1.00 82.08           C  
ATOM   3957  CD1 PHE A 497      26.137  -4.931 -11.176  1.00 82.08           C  
ATOM   3958  CD2 PHE A 497      23.850  -4.184 -11.538  1.00 82.08           C  
ATOM   3959  CE1 PHE A 497      26.090  -4.435  -9.861  1.00 82.08           C  
ATOM   3960  CE2 PHE A 497      23.803  -3.682 -10.225  1.00 82.08           C  
ATOM   3961  CZ  PHE A 497      24.925  -3.807  -9.387  1.00 82.08           C  
ATOM   3962  N   ARG A 498      25.905  -5.446 -16.717  1.00 78.72           N  
ATOM   3963  CA  ARG A 498      26.091  -6.263 -17.930  1.00 78.72           C  
ATOM   3964  C   ARG A 498      27.435  -6.002 -18.612  1.00 78.72           C  
ATOM   3965  CB  ARG A 498      24.904  -6.041 -18.884  1.00 78.72           C  
ATOM   3966  O   ARG A 498      27.988  -6.918 -19.210  1.00 78.72           O  
ATOM   3967  CG  ARG A 498      25.025  -6.883 -20.164  1.00 78.72           C  
ATOM   3968  CD  ARG A 498      23.777  -6.775 -21.044  1.00 78.72           C  
ATOM   3969  NE  ARG A 498      23.971  -7.508 -22.310  1.00 78.72           N  
ATOM   3970  NH1 ARG A 498      21.811  -7.416 -23.098  1.00 78.72           N  
ATOM   3971  NH2 ARG A 498      23.384  -8.419 -24.312  1.00 78.72           N  
ATOM   3972  CZ  ARG A 498      23.058  -7.772 -23.230  1.00 78.72           C  
ATOM   3973  N   GLU A 499      27.922  -4.766 -18.561  1.00 74.65           N  
ATOM   3974  CA  GLU A 499      29.110  -4.330 -19.302  1.00 74.65           C  
ATOM   3975  C   GLU A 499      30.392  -4.326 -18.453  1.00 74.65           C  
ATOM   3976  CB  GLU A 499      28.790  -2.964 -19.930  1.00 74.65           C  
ATOM   3977  O   GLU A 499      31.482  -4.394 -19.018  1.00 74.65           O  
ATOM   3978  CG  GLU A 499      29.825  -2.497 -20.968  1.00 74.65           C  
ATOM   3979  CD  GLU A 499      29.336  -1.328 -21.844  1.00 74.65           C  
ATOM   3980  OE1 GLU A 499      30.116  -0.918 -22.730  1.00 74.65           O  
ATOM   3981  OE2 GLU A 499      28.197  -0.849 -21.635  1.00 74.65           O  
ATOM   3982  N   LYS A 500      30.292  -4.278 -17.113  1.00 70.89           N  
ATOM   3983  CA  LYS A 500      31.462  -4.195 -16.220  1.00 70.89           C  
ATOM   3984  C   LYS A 500      31.412  -5.166 -15.046  1.00 70.89           C  
ATOM   3985  CB  LYS A 500      31.652  -2.750 -15.735  1.00 70.89           C  
ATOM   3986  O   LYS A 500      30.400  -5.284 -14.356  1.00 70.89           O  
ATOM   3987  CG  LYS A 500      32.061  -1.875 -16.924  1.00 70.89           C  
ATOM   3988  CD  LYS A 500      32.360  -0.439 -16.521  1.00 70.89           C  
ATOM   3989  CE  LYS A 500      32.854   0.256 -17.789  1.00 70.89           C  
ATOM   3990  NZ  LYS A 500      33.115   1.679 -17.537  1.00 70.89           N  
ATOM   3991  N   SER A 501      32.547  -5.816 -14.777  1.00 69.65           N  
ATOM   3992  CA  SER A 501      32.750  -6.581 -13.542  1.00 69.65           C  
ATOM   3993  C   SER A 501      32.937  -5.645 -12.342  1.00 69.65           C  
ATOM   3994  CB  SER A 501      33.932  -7.550 -13.672  1.00 69.65           C  
ATOM   3995  O   SER A 501      33.313  -4.483 -12.503  1.00 69.65           O  
ATOM   3996  OG  SER A 501      35.165  -6.860 -13.726  1.00 69.65           O  
ATOM   3997  N   LEU A 502      32.705  -6.147 -11.121  1.00 65.79           N  
ATOM   3998  CA  LEU A 502      32.785  -5.336  -9.895  1.00 65.79           C  
ATOM   3999  C   LEU A 502      34.141  -4.630  -9.718  1.00 65.79           C  
ATOM   4000  CB  LEU A 502      32.449  -6.201  -8.666  1.00 65.79           C  
ATOM   4001  O   LEU A 502      34.182  -3.496  -9.245  1.00 65.79           O  
ATOM   4002  CG  LEU A 502      30.981  -6.663  -8.582  1.00 65.79           C  
ATOM   4003  CD1 LEU A 502      30.794  -7.547  -7.347  1.00 65.79           C  
ATOM   4004  CD2 LEU A 502      29.992  -5.498  -8.473  1.00 65.79           C  
ATOM   4005  N   ASP A 503      35.232  -5.256 -10.159  1.00 66.42           N  
ATOM   4006  CA  ASP A 503      36.588  -4.703 -10.081  1.00 66.42           C  
ATOM   4007  C   ASP A 503      36.785  -3.489 -11.008  1.00 66.42           C  
ATOM   4008  CB  ASP A 503      37.588  -5.818 -10.419  1.00 66.42           C  
ATOM   4009  O   ASP A 503      37.493  -2.539 -10.665  1.00 66.42           O  
ATOM   4010  CG  ASP A 503      37.249  -7.099  -9.657  1.00 66.42           C  
ATOM   4011  OD1 ASP A 503      37.508  -7.131  -8.434  1.00 66.42           O  
ATOM   4012  OD2 ASP A 503      36.630  -7.978 -10.300  1.00 66.42           O  
ATOM   4013  N   GLN A 504      36.106  -3.477 -12.161  1.00 67.20           N  
ATOM   4014  CA  GLN A 504      36.173  -2.400 -13.157  1.00 67.20           C  
ATOM   4015  C   GLN A 504      35.388  -1.145 -12.744  1.00 67.20           C  
ATOM   4016  CB  GLN A 504      35.666  -2.921 -14.510  1.00 67.20           C  
ATOM   4017  O   GLN A 504      35.631  -0.070 -13.294  1.00 67.20           O  
ATOM   4018  CG  GLN A 504      36.595  -3.972 -15.138  1.00 67.20           C  
ATOM   4019  CD  GLN A 504      35.989  -4.603 -16.388  1.00 67.20           C  
ATOM   4020  NE2 GLN A 504      36.792  -5.089 -17.308  1.00 67.20           N  
ATOM   4021  OE1 GLN A 504      34.784  -4.681 -16.564  1.00 67.20           O  
ATOM   4022  N   LEU A 505      34.485  -1.226 -11.753  1.00 68.79           N  
ATOM   4023  CA  LEU A 505      33.757  -0.047 -11.260  1.00 68.79           C  
ATOM   4024  C   LEU A 505      34.662   1.009 -10.605  1.00 68.79           C  
ATOM   4025  CB  LEU A 505      32.608  -0.443 -10.311  1.00 68.79           C  
ATOM   4026  O   LEU A 505      34.259   2.165 -10.486  1.00 68.79           O  
ATOM   4027  CG  LEU A 505      31.298  -0.808 -11.042  1.00 68.79           C  
ATOM   4028  CD1 LEU A 505      31.016  -2.302 -10.998  1.00 68.79           C  
ATOM   4029  CD2 LEU A 505      30.104  -0.110 -10.391  1.00 68.79           C  
ATOM   4030  N   LYS A 506      35.885   0.647 -10.200  1.00 68.01           N  
ATOM   4031  CA  LYS A 506      36.811   1.556  -9.507  1.00 68.01           C  
ATOM   4032  C   LYS A 506      37.525   2.554 -10.434  1.00 68.01           C  
ATOM   4033  CB  LYS A 506      37.790   0.698  -8.691  1.00 68.01           C  
ATOM   4034  O   LYS A 506      38.050   3.549  -9.943  1.00 68.01           O  
ATOM   4035  CG  LYS A 506      38.557   1.516  -7.642  1.00 68.01           C  
ATOM   4036  CD  LYS A 506      39.439   0.606  -6.787  1.00 68.01           C  
ATOM   4037  CE  LYS A 506      40.216   1.453  -5.776  1.00 68.01           C  
ATOM   4038  NZ  LYS A 506      41.159   0.617  -4.996  1.00 68.01           N  
ATOM   4039  N   SER A 507      37.556   2.304 -11.745  1.00 74.47           N  
ATOM   4040  CA  SER A 507      38.343   3.077 -12.724  1.00 74.47           C  
ATOM   4041  C   SER A 507      37.521   3.612 -13.904  1.00 74.47           C  
ATOM   4042  CB  SER A 507      39.535   2.239 -13.206  1.00 74.47           C  
ATOM   4043  O   SER A 507      38.069   3.835 -14.979  1.00 74.47           O  
ATOM   4044  OG  SER A 507      39.083   1.090 -13.893  1.00 74.47           O  
ATOM   4045  N   ILE A 508      36.207   3.785 -13.731  1.00 76.46           N  
ATOM   4046  CA  ILE A 508      35.304   4.250 -14.794  1.00 76.46           C  
ATOM   4047  C   ILE A 508      35.563   5.732 -15.124  1.00 76.46           C  
ATOM   4048  CB  ILE A 508      33.830   3.994 -14.387  1.00 76.46           C  
ATOM   4049  O   ILE A 508      35.494   6.580 -14.232  1.00 76.46           O  
ATOM   4050  CG1 ILE A 508      33.584   2.488 -14.140  1.00 76.46           C  
ATOM   4051  CG2 ILE A 508      32.883   4.536 -15.465  1.00 76.46           C  
ATOM   4052  CD1 ILE A 508      32.115   2.079 -13.939  1.00 76.46           C  
ATOM   4053  N   SER A 509      35.791   6.061 -16.401  1.00 80.49           N  
ATOM   4054  CA  SER A 509      35.865   7.458 -16.860  1.00 80.49           C  
ATOM   4055  C   SER A 509      34.483   8.127 -16.957  1.00 80.49           C  
ATOM   4056  CB  SER A 509      36.610   7.567 -18.195  1.00 80.49           C  
ATOM   4057  O   SER A 509      33.452   7.468 -17.087  1.00 80.49           O  
ATOM   4058  OG  SER A 509      35.799   7.120 -19.253  1.00 80.49           O  
ATOM   4059  N   ALA A 510      34.434   9.463 -16.922  1.00 80.61           N  
ATOM   4060  CA  ALA A 510      33.165  10.198 -16.987  1.00 80.61           C  
ATOM   4061  C   ALA A 510      32.388   9.957 -18.299  1.00 80.61           C  
ATOM   4062  CB  ALA A 510      33.461  11.687 -16.776  1.00 80.61           C  
ATOM   4063  O   ALA A 510      31.157   9.905 -18.283  1.00 80.61           O  
ATOM   4064  N   GLU A 511      33.096   9.759 -19.414  1.00 78.40           N  
ATOM   4065  CA  GLU A 511      32.490   9.443 -20.712  1.00 78.40           C  
ATOM   4066  C   GLU A 511      31.863   8.044 -20.711  1.00 78.40           C  
ATOM   4067  CB  GLU A 511      33.530   9.587 -21.834  1.00 78.40           C  
ATOM   4068  O   GLU A 511      30.751   7.879 -21.207  1.00 78.40           O  
ATOM   4069  CG  GLU A 511      34.035  11.037 -21.938  1.00 78.40           C  
ATOM   4070  CD  GLU A 511      34.959  11.298 -23.137  1.00 78.40           C  
ATOM   4071  OE1 GLU A 511      35.355  12.476 -23.281  1.00 78.40           O  
ATOM   4072  OE2 GLU A 511      35.249  10.345 -23.893  1.00 78.40           O  
ATOM   4073  N   GLU A 512      32.495   7.065 -20.055  1.00 80.46           N  
ATOM   4074  CA  GLU A 512      31.921   5.728 -19.861  1.00 80.46           C  
ATOM   4075  C   GLU A 512      30.667   5.736 -18.970  1.00 80.46           C  
ATOM   4076  CB  GLU A 512      32.956   4.803 -19.224  1.00 80.46           C  
ATOM   4077  O   GLU A 512      29.749   4.953 -19.201  1.00 80.46           O  
ATOM   4078  CG  GLU A 512      34.133   4.403 -20.121  1.00 80.46           C  
ATOM   4079  CD  GLU A 512      35.308   3.991 -19.228  1.00 80.46           C  
ATOM   4080  OE1 GLU A 512      36.381   4.615 -19.333  1.00 80.46           O  
ATOM   4081  OE2 GLU A 512      35.085   3.150 -18.327  1.00 80.46           O  
ATOM   4082  N   ILE A 513      30.583   6.609 -17.953  1.00 82.70           N  
ATOM   4083  CA  ILE A 513      29.333   6.776 -17.180  1.00 82.70           C  
ATOM   4084  C   ILE A 513      28.226   7.300 -18.101  1.00 82.70           C  
ATOM   4085  CB  ILE A 513      29.503   7.709 -15.952  1.00 82.70           C  
ATOM   4086  O   ILE A 513      27.087   6.831 -18.035  1.00 82.70           O  
ATOM   4087  CG1 ILE A 513      30.596   7.177 -15.003  1.00 82.70           C  
ATOM   4088  CG2 ILE A 513      28.172   7.849 -15.184  1.00 82.70           C  
ATOM   4089  CD1 ILE A 513      30.894   8.046 -13.776  1.00 82.70           C  
ATOM   4090  N   LEU A 514      28.557   8.260 -18.968  1.00 81.71           N  
ATOM   4091  CA  LEU A 514      27.602   8.877 -19.879  1.00 81.71           C  
ATOM   4092  C   LEU A 514      27.139   7.907 -20.976  1.00 81.71           C  
ATOM   4093  CB  LEU A 514      28.217  10.172 -20.434  1.00 81.71           C  
ATOM   4094  O   LEU A 514      25.941   7.860 -21.248  1.00 81.71           O  
ATOM   4095  CG  LEU A 514      27.247  11.038 -21.259  1.00 81.71           C  
ATOM   4096  CD1 LEU A 514      26.021  11.484 -20.455  1.00 81.71           C  
ATOM   4097  CD2 LEU A 514      27.988  12.291 -21.727  1.00 81.71           C  
ATOM   4098  N   THR A 515      28.025   7.088 -21.553  1.00 81.99           N  
ATOM   4099  CA  THR A 515      27.633   6.046 -22.520  1.00 81.99           C  
ATOM   4100  C   THR A 515      26.816   4.936 -21.870  1.00 81.99           C  
ATOM   4101  CB  THR A 515      28.818   5.420 -23.262  1.00 81.99           C  
ATOM   4102  O   THR A 515      25.807   4.543 -22.447  1.00 81.99           O  
ATOM   4103  CG2 THR A 515      29.489   6.423 -24.192  1.00 81.99           C  
ATOM   4104  OG1 THR A 515      29.777   4.934 -22.362  1.00 81.99           O  
ATOM   4105  N   LEU A 516      27.142   4.499 -20.647  1.00 82.56           N  
ATOM   4106  CA  LEU A 516      26.310   3.556 -19.881  1.00 82.56           C  
ATOM   4107  C   LEU A 516      24.906   4.127 -19.608  1.00 82.56           C  
ATOM   4108  CB  LEU A 516      27.027   3.205 -18.561  1.00 82.56           C  
ATOM   4109  O   LEU A 516      23.893   3.441 -19.776  1.00 82.56           O  
ATOM   4110  CG  LEU A 516      28.192   2.210 -18.727  1.00 82.56           C  
ATOM   4111  CD1 LEU A 516      29.049   2.178 -17.459  1.00 82.56           C  
ATOM   4112  CD2 LEU A 516      27.665   0.794 -18.942  1.00 82.56           C  
ATOM   4113  N   PHE A 517      24.815   5.406 -19.234  1.00 84.11           N  
ATOM   4114  CA  PHE A 517      23.538   6.092 -19.017  1.00 84.11           C  
ATOM   4115  C   PHE A 517      22.737   6.299 -20.317  1.00 84.11           C  
ATOM   4116  CB  PHE A 517      23.809   7.411 -18.286  1.00 84.11           C  
ATOM   4117  O   PHE A 517      21.511   6.169 -20.312  1.00 84.11           O  
ATOM   4118  CG  PHE A 517      22.548   8.144 -17.881  1.00 84.11           C  
ATOM   4119  CD1 PHE A 517      22.043   9.176 -18.693  1.00 84.11           C  
ATOM   4120  CD2 PHE A 517      21.863   7.776 -16.706  1.00 84.11           C  
ATOM   4121  CE1 PHE A 517      20.862   9.843 -18.328  1.00 84.11           C  
ATOM   4122  CE2 PHE A 517      20.678   8.442 -16.343  1.00 84.11           C  
ATOM   4123  CZ  PHE A 517      20.179   9.477 -17.155  1.00 84.11           C  
ATOM   4124  N   CYS A 518      23.410   6.530 -21.446  1.00 79.81           N  
ATOM   4125  CA  CYS A 518      22.775   6.652 -22.762  1.00 79.81           C  
ATOM   4126  C   CYS A 518      22.381   5.294 -23.375  1.00 79.81           C  
ATOM   4127  CB  CYS A 518      23.701   7.447 -23.693  1.00 79.81           C  
ATOM   4128  O   CYS A 518      21.342   5.192 -24.021  1.00 79.81           O  
ATOM   4129  SG  CYS A 518      23.811   9.166 -23.113  1.00 79.81           S  
ATOM   4130  N   GLY A 519      23.180   4.246 -23.151  1.00 77.45           N  
ATOM   4131  CA  GLY A 519      23.084   2.947 -23.833  1.00 77.45           C  
ATOM   4132  C   GLY A 519      23.611   2.967 -25.274  1.00 77.45           C  
ATOM   4133  O   GLY A 519      23.337   2.049 -26.038  1.00 77.45           O  
ATOM   4134  N   ALA A 520      24.307   4.040 -25.651  1.00 76.42           N  
ATOM   4135  CA  ALA A 520      24.703   4.394 -27.011  1.00 76.42           C  
ATOM   4136  C   ALA A 520      25.843   5.440 -26.960  1.00 76.42           C  
ATOM   4137  CB  ALA A 520      23.453   4.961 -27.704  1.00 76.42           C  
ATOM   4138  O   ALA A 520      26.048   6.048 -25.901  1.00 76.42           O  
ATOM   4139  N   PRO A 521      26.575   5.693 -28.067  1.00 79.41           N  
ATOM   4140  CA  PRO A 521      27.543   6.792 -28.137  1.00 79.41           C  
ATOM   4141  C   PRO A 521      26.901   8.145 -27.762  1.00 79.41           C  
ATOM   4142  CB  PRO A 521      28.090   6.787 -29.570  1.00 79.41           C  
ATOM   4143  O   PRO A 521      25.731   8.378 -28.085  1.00 79.41           O  
ATOM   4144  CG  PRO A 521      27.009   6.054 -30.365  1.00 79.41           C  
ATOM   4145  CD  PRO A 521      26.500   5.026 -29.359  1.00 79.41           C  
ATOM   4146  N   PRO A 522      27.635   9.055 -27.091  1.00 80.13           N  
ATOM   4147  CA  PRO A 522      27.047  10.151 -26.326  1.00 80.13           C  
ATOM   4148  C   PRO A 522      26.760  11.380 -27.206  1.00 80.13           C  
ATOM   4149  CB  PRO A 522      28.042  10.389 -25.184  1.00 80.13           C  
ATOM   4150  O   PRO A 522      27.274  12.473 -26.981  1.00 80.13           O  
ATOM   4151  CG  PRO A 522      29.388  10.136 -25.859  1.00 80.13           C  
ATOM   4152  CD  PRO A 522      29.079   9.025 -26.866  1.00 80.13           C  
ATOM   4153  N   VAL A 523      25.925  11.214 -28.233  1.00 85.26           N  
ATOM   4154  CA  VAL A 523      25.426  12.338 -29.036  1.00 85.26           C  
ATOM   4155  C   VAL A 523      24.341  13.104 -28.274  1.00 85.26           C  
ATOM   4156  CB  VAL A 523      24.961  11.915 -30.444  1.00 85.26           C  
ATOM   4157  O   VAL A 523      23.442  12.513 -27.672  1.00 85.26           O  
ATOM   4158  CG1 VAL A 523      26.151  11.484 -31.306  1.00 85.26           C  
ATOM   4159  CG2 VAL A 523      23.928  10.785 -30.441  1.00 85.26           C  
ATOM   4160  N   THR A 524      24.391  14.438 -28.339  1.00 86.79           N  
ATOM   4161  CA  THR A 524      23.502  15.376 -27.625  1.00 86.79           C  
ATOM   4162  C   THR A 524      22.018  14.974 -27.567  1.00 86.79           C  
ATOM   4163  CB  THR A 524      23.634  16.790 -28.220  1.00 86.79           C  
ATOM   4164  O   THR A 524      21.463  14.977 -26.468  1.00 86.79           O  
ATOM   4165  CG2 THR A 524      23.090  17.876 -27.294  1.00 86.79           C  
ATOM   4166  OG1 THR A 524      24.992  17.082 -28.452  1.00 86.79           O  
ATOM   4167  N   PRO A 525      21.339  14.598 -28.674  1.00 87.72           N  
ATOM   4168  CA  PRO A 525      19.925  14.219 -28.617  1.00 87.72           C  
ATOM   4169  C   PRO A 525      19.651  12.919 -27.843  1.00 87.72           C  
ATOM   4170  CB  PRO A 525      19.471  14.117 -30.074  1.00 87.72           C  
ATOM   4171  O   PRO A 525      18.588  12.814 -27.233  1.00 87.72           O  
ATOM   4172  CG  PRO A 525      20.760  13.799 -30.830  1.00 87.72           C  
ATOM   4173  CD  PRO A 525      21.795  14.602 -30.059  1.00 87.72           C  
ATOM   4174  N   ILE A 526      20.586  11.959 -27.809  1.00 86.88           N  
ATOM   4175  CA  ILE A 526      20.441  10.753 -26.975  1.00 86.88           C  
ATOM   4176  C   ILE A 526      20.634  11.116 -25.501  1.00 86.88           C  
ATOM   4177  CB  ILE A 526      21.374   9.605 -27.424  1.00 86.88           C  
ATOM   4178  O   ILE A 526      19.820  10.711 -24.680  1.00 86.88           O  
ATOM   4179  CG1 ILE A 526      21.011   9.154 -28.858  1.00 86.88           C  
ATOM   4180  CG2 ILE A 526      21.252   8.413 -26.455  1.00 86.88           C  
ATOM   4181  CD1 ILE A 526      21.896   8.024 -29.404  1.00 86.88           C  
ATOM   4182  N   ILE A 527      21.624  11.952 -25.167  1.00 87.69           N  
ATOM   4183  CA  ILE A 527      21.818  12.445 -23.790  1.00 87.69           C  
ATOM   4184  C   ILE A 527      20.534  13.124 -23.280  1.00 87.69           C  
ATOM   4185  CB  ILE A 527      23.034  13.400 -23.712  1.00 87.69           C  
ATOM   4186  O   ILE A 527      20.068  12.828 -22.179  1.00 87.69           O  
ATOM   4187  CG1 ILE A 527      24.348  12.687 -24.109  1.00 87.69           C  
ATOM   4188  CG2 ILE A 527      23.159  13.984 -22.290  1.00 87.69           C  
ATOM   4189  CD1 ILE A 527      25.500  13.658 -24.403  1.00 87.69           C  
ATOM   4190  N   VAL A 528      19.918  13.987 -24.097  1.00 90.26           N  
ATOM   4191  CA  VAL A 528      18.640  14.644 -23.773  1.00 90.26           C  
ATOM   4192  C   VAL A 528      17.508  13.622 -23.599  1.00 90.26           C  
ATOM   4193  CB  VAL A 528      18.296  15.714 -24.831  1.00 90.26           C  
ATOM   4194  O   VAL A 528      16.790  13.693 -22.603  1.00 90.26           O  
ATOM   4195  CG1 VAL A 528      16.886  16.294 -24.666  1.00 90.26           C  
ATOM   4196  CG2 VAL A 528      19.275  16.894 -24.737  1.00 90.26           C  
ATOM   4197  N   LEU A 529      17.373  12.647 -24.505  1.00 90.75           N  
ATOM   4198  CA  LEU A 529      16.373  11.574 -24.413  1.00 90.75           C  
ATOM   4199  C   LEU A 529      16.532  10.737 -23.130  1.00 90.75           C  
ATOM   4200  CB  LEU A 529      16.474  10.713 -25.689  1.00 90.75           C  
ATOM   4201  O   LEU A 529      15.549  10.497 -22.432  1.00 90.75           O  
ATOM   4202  CG  LEU A 529      15.570   9.466 -25.740  1.00 90.75           C  
ATOM   4203  CD1 LEU A 529      14.089   9.807 -25.601  1.00 90.75           C  
ATOM   4204  CD2 LEU A 529      15.754   8.760 -27.085  1.00 90.75           C  
ATOM   4205  N   SER A 530      17.754  10.336 -22.775  1.00 88.52           N  
ATOM   4206  CA  SER A 530      18.037   9.547 -21.570  1.00 88.52           C  
ATOM   4207  C   SER A 530      17.793  10.337 -20.282  1.00 88.52           C  
ATOM   4208  CB  SER A 530      19.478   9.031 -21.612  1.00 88.52           C  
ATOM   4209  O   SER A 530      17.227   9.793 -19.333  1.00 88.52           O  
ATOM   4210  OG  SER A 530      19.656   8.223 -22.758  1.00 88.52           O  
ATOM   4211  N   ILE A 531      18.144  11.629 -20.250  1.00 90.88           N  
ATOM   4212  CA  ILE A 531      17.833  12.522 -19.122  1.00 90.88           C  
ATOM   4213  C   ILE A 531      16.313  12.674 -18.957  1.00 90.88           C  
ATOM   4214  CB  ILE A 531      18.552  13.884 -19.295  1.00 90.88           C  
ATOM   4215  O   ILE A 531      15.812  12.564 -17.836  1.00 90.88           O  
ATOM   4216  CG1 ILE A 531      20.071  13.702 -19.064  1.00 90.88           C  
ATOM   4217  CG2 ILE A 531      18.007  14.950 -18.324  1.00 90.88           C  
ATOM   4218  CD1 ILE A 531      20.913  14.930 -19.433  1.00 90.88           C  
ATOM   4219  N   ILE A 532      15.574  12.877 -20.055  1.00 92.40           N  
ATOM   4220  CA  ILE A 532      14.107  12.953 -20.034  1.00 92.40           C  
ATOM   4221  C   ILE A 532      13.511  11.642 -19.511  1.00 92.40           C  
ATOM   4222  CB  ILE A 532      13.549  13.353 -21.420  1.00 92.40           C  
ATOM   4223  O   ILE A 532      12.821  11.665 -18.493  1.00 92.40           O  
ATOM   4224  CG1 ILE A 532      13.849  14.846 -21.689  1.00 92.40           C  
ATOM   4225  CG2 ILE A 532      12.035  13.085 -21.474  1.00 92.40           C  
ATOM   4226  CD1 ILE A 532      13.585  15.284 -23.136  1.00 92.40           C  
ATOM   4227  N   ASN A 533      13.835  10.502 -20.130  1.00 90.38           N  
ATOM   4228  CA  ASN A 533      13.315   9.193 -19.729  1.00 90.38           C  
ATOM   4229  C   ASN A 533      13.604   8.896 -18.246  1.00 90.38           C  
ATOM   4230  CB  ASN A 533      13.921   8.099 -20.633  1.00 90.38           C  
ATOM   4231  O   ASN A 533      12.737   8.379 -17.543  1.00 90.38           O  
ATOM   4232  CG  ASN A 533      13.378   8.072 -22.055  1.00 90.38           C  
ATOM   4233  ND2 ASN A 533      14.027   7.348 -22.938  1.00 90.38           N  
ATOM   4234  OD1 ASN A 533      12.365   8.655 -22.396  1.00 90.38           O  
ATOM   4235  N   PHE A 534      14.786   9.260 -17.732  1.00 92.16           N  
ATOM   4236  CA  PHE A 534      15.116   9.116 -16.312  1.00 92.16           C  
ATOM   4237  C   PHE A 534      14.219   9.975 -15.406  1.00 92.16           C  
ATOM   4238  CB  PHE A 534      16.598   9.442 -16.091  1.00 92.16           C  
ATOM   4239  O   PHE A 534      13.640   9.451 -14.449  1.00 92.16           O  
ATOM   4240  CG  PHE A 534      16.991   9.461 -14.626  1.00 92.16           C  
ATOM   4241  CD1 PHE A 534      17.059  10.685 -13.931  1.00 92.16           C  
ATOM   4242  CD2 PHE A 534      17.228   8.254 -13.941  1.00 92.16           C  
ATOM   4243  CE1 PHE A 534      17.358  10.701 -12.558  1.00 92.16           C  
ATOM   4244  CE2 PHE A 534      17.531   8.271 -12.568  1.00 92.16           C  
ATOM   4245  CZ  PHE A 534      17.592   9.494 -11.877  1.00 92.16           C  
ATOM   4246  N   PHE A 535      14.060  11.271 -15.701  1.00 92.97           N  
ATOM   4247  CA  PHE A 535      13.192  12.150 -14.910  1.00 92.97           C  
ATOM   4248  C   PHE A 535      11.720  11.732 -14.983  1.00 92.97           C  
ATOM   4249  CB  PHE A 535      13.366  13.617 -15.335  1.00 92.97           C  
ATOM   4250  O   PHE A 535      11.027  11.766 -13.966  1.00 92.97           O  
ATOM   4251  CG  PHE A 535      14.526  14.326 -14.658  1.00 92.97           C  
ATOM   4252  CD1 PHE A 535      14.503  14.530 -13.264  1.00 92.97           C  
ATOM   4253  CD2 PHE A 535      15.614  14.803 -15.411  1.00 92.97           C  
ATOM   4254  CE1 PHE A 535      15.571  15.187 -12.626  1.00 92.97           C  
ATOM   4255  CE2 PHE A 535      16.681  15.461 -14.774  1.00 92.97           C  
ATOM   4256  CZ  PHE A 535      16.663  15.650 -13.382  1.00 92.97           C  
ATOM   4257  N   GLU A 536      11.239  11.282 -16.140  1.00 92.46           N  
ATOM   4258  CA  GLU A 536       9.865  10.805 -16.303  1.00 92.46           C  
ATOM   4259  C   GLU A 536       9.612   9.504 -15.555  1.00 92.46           C  
ATOM   4260  CB  GLU A 536       9.527  10.624 -17.780  1.00 92.46           C  
ATOM   4261  O   GLU A 536       8.637   9.422 -14.806  1.00 92.46           O  
ATOM   4262  CG  GLU A 536       9.453  11.994 -18.443  1.00 92.46           C  
ATOM   4263  CD  GLU A 536       8.889  11.933 -19.854  1.00 92.46           C  
ATOM   4264  OE1 GLU A 536       8.392  13.003 -20.242  1.00 92.46           O  
ATOM   4265  OE2 GLU A 536       8.916  10.865 -20.507  1.00 92.46           O  
ATOM   4266  N   ARG A 537      10.513   8.517 -15.671  1.00 92.36           N  
ATOM   4267  CA  ARG A 537      10.463   7.294 -14.858  1.00 92.36           C  
ATOM   4268  C   ARG A 537      10.446   7.655 -13.376  1.00 92.36           C  
ATOM   4269  CB  ARG A 537      11.640   6.362 -15.201  1.00 92.36           C  
ATOM   4270  O   ARG A 537       9.536   7.229 -12.668  1.00 92.36           O  
ATOM   4271  CG  ARG A 537      11.467   5.675 -16.568  1.00 92.36           C  
ATOM   4272  CD  ARG A 537      12.740   4.939 -17.011  1.00 92.36           C  
ATOM   4273  NE  ARG A 537      13.025   3.768 -16.157  1.00 92.36           N  
ATOM   4274  NH1 ARG A 537      12.314   2.070 -17.566  1.00 92.36           N  
ATOM   4275  NH2 ARG A 537      13.030   1.585 -15.557  1.00 92.36           N  
ATOM   4276  CZ  ARG A 537      12.787   2.499 -16.436  1.00 92.36           C  
ATOM   4277  N   LEU A 538      11.369   8.493 -12.903  1.00 94.24           N  
ATOM   4278  CA  LEU A 538      11.430   8.905 -11.498  1.00 94.24           C  
ATOM   4279  C   LEU A 538      10.132   9.590 -11.034  1.00 94.24           C  
ATOM   4280  CB  LEU A 538      12.667   9.805 -11.308  1.00 94.24           C  
ATOM   4281  O   LEU A 538       9.563   9.205 -10.015  1.00 94.24           O  
ATOM   4282  CG  LEU A 538      12.931  10.237  -9.854  1.00 94.24           C  
ATOM   4283  CD1 LEU A 538      13.286   9.060  -8.942  1.00 94.24           C  
ATOM   4284  CD2 LEU A 538      14.094  11.227  -9.818  1.00 94.24           C  
ATOM   4285  N   CYS A 539       9.622  10.574 -11.779  1.00 94.27           N  
ATOM   4286  CA  CYS A 539       8.438  11.335 -11.383  1.00 94.27           C  
ATOM   4287  C   CYS A 539       7.129  10.536 -11.498  1.00 94.27           C  
ATOM   4288  CB  CYS A 539       8.380  12.638 -12.193  1.00 94.27           C  
ATOM   4289  O   CYS A 539       6.284  10.631 -10.604  1.00 94.27           O  
ATOM   4290  SG  CYS A 539       9.709  13.757 -11.658  1.00 94.27           S  
ATOM   4291  N   LEU A 540       6.942   9.743 -12.557  1.00 93.20           N  
ATOM   4292  CA  LEU A 540       5.718   8.961 -12.767  1.00 93.20           C  
ATOM   4293  C   LEU A 540       5.651   7.747 -11.834  1.00 93.20           C  
ATOM   4294  CB  LEU A 540       5.593   8.548 -14.244  1.00 93.20           C  
ATOM   4295  O   LEU A 540       4.587   7.492 -11.265  1.00 93.20           O  
ATOM   4296  CG  LEU A 540       5.389   9.725 -15.222  1.00 93.20           C  
ATOM   4297  CD1 LEU A 540       5.481   9.213 -16.654  1.00 93.20           C  
ATOM   4298  CD2 LEU A 540       4.017  10.388 -15.049  1.00 93.20           C  
ATOM   4299  N   THR A 541       6.770   7.047 -11.600  1.00 93.78           N  
ATOM   4300  CA  THR A 541       6.811   5.970 -10.595  1.00 93.78           C  
ATOM   4301  C   THR A 541       6.598   6.521  -9.186  1.00 93.78           C  
ATOM   4302  CB  THR A 541       8.083   5.110 -10.641  1.00 93.78           C  
ATOM   4303  O   THR A 541       5.755   5.986  -8.464  1.00 93.78           O  
ATOM   4304  CG2 THR A 541       8.240   4.380 -11.972  1.00 93.78           C  
ATOM   4305  OG1 THR A 541       9.232   5.878 -10.421  1.00 93.78           O  
ATOM   4306  N   TRP A 542       7.229   7.647  -8.824  1.00 94.51           N  
ATOM   4307  CA  TRP A 542       6.993   8.298  -7.530  1.00 94.51           C  
ATOM   4308  C   TRP A 542       5.516   8.648  -7.322  1.00 94.51           C  
ATOM   4309  CB  TRP A 542       7.837   9.571  -7.395  1.00 94.51           C  
ATOM   4310  O   TRP A 542       4.934   8.307  -6.291  1.00 94.51           O  
ATOM   4311  CG  TRP A 542       7.707  10.206  -6.048  1.00 94.51           C  
ATOM   4312  CD1 TRP A 542       8.275   9.744  -4.912  1.00 94.51           C  
ATOM   4313  CD2 TRP A 542       6.880  11.340  -5.650  1.00 94.51           C  
ATOM   4314  CE2 TRP A 542       6.998  11.510  -4.237  1.00 94.51           C  
ATOM   4315  CE3 TRP A 542       6.020  12.225  -6.337  1.00 94.51           C  
ATOM   4316  NE1 TRP A 542       7.867  10.511  -3.841  1.00 94.51           N  
ATOM   4317  CH2 TRP A 542       5.454  13.377  -4.258  1.00 94.51           C  
ATOM   4318  CZ2 TRP A 542       6.301  12.511  -3.543  1.00 94.51           C  
ATOM   4319  CZ3 TRP A 542       5.315  13.232  -5.650  1.00 94.51           C  
ATOM   4320  N   MET A 543       4.879   9.273  -8.318  1.00 92.39           N  
ATOM   4321  CA  MET A 543       3.450   9.597  -8.275  1.00 92.39           C  
ATOM   4322  C   MET A 543       2.584   8.339  -8.120  1.00 92.39           C  
ATOM   4323  CB  MET A 543       3.056  10.372  -9.543  1.00 92.39           C  
ATOM   4324  O   MET A 543       1.638   8.340  -7.331  1.00 92.39           O  
ATOM   4325  CG  MET A 543       3.512  11.837  -9.511  1.00 92.39           C  
ATOM   4326  SD  MET A 543       2.679  12.908  -8.299  1.00 92.39           S  
ATOM   4327  CE  MET A 543       1.005  12.956  -8.985  1.00 92.39           C  
ATOM   4328  N   PHE A 544       2.906   7.253  -8.826  1.00 94.39           N  
ATOM   4329  CA  PHE A 544       2.187   5.981  -8.733  1.00 94.39           C  
ATOM   4330  C   PHE A 544       2.315   5.337  -7.338  1.00 94.39           C  
ATOM   4331  CB  PHE A 544       2.675   5.068  -9.866  1.00 94.39           C  
ATOM   4332  O   PHE A 544       1.304   5.028  -6.699  1.00 94.39           O  
ATOM   4333  CG  PHE A 544       2.012   3.710  -9.876  1.00 94.39           C  
ATOM   4334  CD1 PHE A 544       2.565   2.665  -9.115  1.00 94.39           C  
ATOM   4335  CD2 PHE A 544       0.838   3.491 -10.622  1.00 94.39           C  
ATOM   4336  CE1 PHE A 544       1.935   1.413  -9.087  1.00 94.39           C  
ATOM   4337  CE2 PHE A 544       0.211   2.233 -10.596  1.00 94.39           C  
ATOM   4338  CZ  PHE A 544       0.761   1.194  -9.827  1.00 94.39           C  
ATOM   4339  N   PHE A 545       3.532   5.213  -6.797  1.00 93.80           N  
ATOM   4340  CA  PHE A 545       3.742   4.686  -5.443  1.00 93.80           C  
ATOM   4341  C   PHE A 545       3.150   5.605  -4.360  1.00 93.80           C  
ATOM   4342  CB  PHE A 545       5.231   4.378  -5.210  1.00 93.80           C  
ATOM   4343  O   PHE A 545       2.612   5.106  -3.368  1.00 93.80           O  
ATOM   4344  CG  PHE A 545       5.652   3.045  -5.806  1.00 93.80           C  
ATOM   4345  CD1 PHE A 545       5.352   1.847  -5.127  1.00 93.80           C  
ATOM   4346  CD2 PHE A 545       6.296   2.987  -7.057  1.00 93.80           C  
ATOM   4347  CE1 PHE A 545       5.657   0.604  -5.713  1.00 93.80           C  
ATOM   4348  CE2 PHE A 545       6.579   1.747  -7.652  1.00 93.80           C  
ATOM   4349  CZ  PHE A 545       6.247   0.555  -6.988  1.00 93.80           C  
ATOM   4350  N   PHE A 546       3.136   6.927  -4.564  1.00 92.19           N  
ATOM   4351  CA  PHE A 546       2.431   7.879  -3.699  1.00 92.19           C  
ATOM   4352  C   PHE A 546       0.919   7.590  -3.649  1.00 92.19           C  
ATOM   4353  CB  PHE A 546       2.739   9.312  -4.165  1.00 92.19           C  
ATOM   4354  O   PHE A 546       0.351   7.519  -2.554  1.00 92.19           O  
ATOM   4355  CG  PHE A 546       2.065  10.413  -3.366  1.00 92.19           C  
ATOM   4356  CD1 PHE A 546       0.757  10.824  -3.689  1.00 92.19           C  
ATOM   4357  CD2 PHE A 546       2.762  11.064  -2.331  1.00 92.19           C  
ATOM   4358  CE1 PHE A 546       0.144  11.865  -2.970  1.00 92.19           C  
ATOM   4359  CE2 PHE A 546       2.155  12.119  -1.624  1.00 92.19           C  
ATOM   4360  CZ  PHE A 546       0.841  12.512  -1.933  1.00 92.19           C  
ATOM   4361  N   MET A 547       0.268   7.331  -4.793  1.00 90.47           N  
ATOM   4362  CA  MET A 547      -1.150   6.928  -4.837  1.00 90.47           C  
ATOM   4363  C   MET A 547      -1.405   5.626  -4.064  1.00 90.47           C  
ATOM   4364  CB  MET A 547      -1.638   6.756  -6.286  1.00 90.47           C  
ATOM   4365  O   MET A 547      -2.354   5.553  -3.279  1.00 90.47           O  
ATOM   4366  CG  MET A 547      -1.706   8.064  -7.077  1.00 90.47           C  
ATOM   4367  SD  MET A 547      -2.857   9.318  -6.467  1.00 90.47           S  
ATOM   4368  CE  MET A 547      -4.438   8.508  -6.811  1.00 90.47           C  
ATOM   4369  N   MET A 548      -0.540   4.617  -4.216  1.00 91.88           N  
ATOM   4370  CA  MET A 548      -0.655   3.363  -3.455  1.00 91.88           C  
ATOM   4371  C   MET A 548      -0.443   3.565  -1.945  1.00 91.88           C  
ATOM   4372  CB  MET A 548       0.317   2.307  -3.994  1.00 91.88           C  
ATOM   4373  O   MET A 548      -1.127   2.944  -1.130  1.00 91.88           O  
ATOM   4374  CG  MET A 548       0.004   1.908  -5.440  1.00 91.88           C  
ATOM   4375  SD  MET A 548       0.610   0.261  -5.888  1.00 91.88           S  
ATOM   4376  CE  MET A 548       2.393   0.488  -5.671  1.00 91.88           C  
ATOM   4377  N   CYS A 549       0.432   4.488  -1.540  1.00 92.33           N  
ATOM   4378  CA  CYS A 549       0.623   4.847  -0.132  1.00 92.33           C  
ATOM   4379  C   CYS A 549      -0.595   5.574   0.468  1.00 92.33           C  
ATOM   4380  CB  CYS A 549       1.896   5.688   0.001  1.00 92.33           C  
ATOM   4381  O   CYS A 549      -0.944   5.338   1.627  1.00 92.33           O  
ATOM   4382  SG  CYS A 549       3.332   4.640  -0.346  1.00 92.33           S  
ATOM   4383  N   VAL A 550      -1.280   6.419  -0.312  1.00 90.57           N  
ATOM   4384  CA  VAL A 550      -2.562   7.043   0.076  1.00 90.57           C  
ATOM   4385  C   VAL A 550      -3.657   5.975   0.241  1.00 90.57           C  
ATOM   4386  CB  VAL A 550      -2.975   8.111  -0.962  1.00 90.57           C  
ATOM   4387  O   VAL A 550      -4.472   6.058   1.169  1.00 90.57           O  
ATOM   4388  CG1 VAL A 550      -4.360   8.711  -0.674  1.00 90.57           C  
ATOM   4389  CG2 VAL A 550      -1.976   9.278  -1.025  1.00 90.57           C  
ATOM   4390  N   ALA A 551      -3.650   4.940  -0.608  1.00 90.53           N  
ATOM   4391  CA  ALA A 551      -4.543   3.791  -0.484  1.00 90.53           C  
ATOM   4392  C   ALA A 551      -4.266   2.971   0.796  1.00 90.53           C  
ATOM   4393  CB  ALA A 551      -4.481   2.952  -1.769  1.00 90.53           C  
ATOM   4394  O   ALA A 551      -5.202   2.771   1.574  1.00 90.53           O  
ATOM   4395  N   GLU A 552      -3.010   2.581   1.086  1.00 91.47           N  
ATOM   4396  CA  GLU A 552      -2.649   1.846   2.325  1.00 91.47           C  
ATOM   4397  C   GLU A 552      -3.120   2.597   3.564  1.00 91.47           C  
ATOM   4398  CB  GLU A 552      -1.128   1.585   2.445  1.00 91.47           C  
ATOM   4399  O   GLU A 552      -3.797   2.020   4.414  1.00 91.47           O  
ATOM   4400  CG  GLU A 552      -0.713   0.572   3.552  1.00 91.47           C  
ATOM   4401  CD  GLU A 552      -0.508   1.072   5.011  1.00 91.47           C  
ATOM   4402  OE1 GLU A 552      -0.423   0.229   5.948  1.00 91.47           O  
ATOM   4403  OE2 GLU A 552      -0.328   2.280   5.288  1.00 91.47           O  
ATOM   4404  N   ARG A 553      -2.841   3.904   3.636  1.00 89.34           N  
ATOM   4405  CA  ARG A 553      -3.234   4.742   4.776  1.00 89.34           C  
ATOM   4406  C   ARG A 553      -4.744   4.856   4.938  1.00 89.34           C  
ATOM   4407  CB  ARG A 553      -2.578   6.120   4.659  1.00 89.34           C  
ATOM   4408  O   ARG A 553      -5.230   4.833   6.067  1.00 89.34           O  
ATOM   4409  CG  ARG A 553      -1.083   6.007   4.981  1.00 89.34           C  
ATOM   4410  CD  ARG A 553      -0.457   7.394   5.111  1.00 89.34           C  
ATOM   4411  NE  ARG A 553       1.007   7.284   5.214  1.00 89.34           N  
ATOM   4412  NH1 ARG A 553       1.549   9.521   5.237  1.00 89.34           N  
ATOM   4413  NH2 ARG A 553       3.151   7.975   5.136  1.00 89.34           N  
ATOM   4414  CZ  ARG A 553       1.887   8.265   5.205  1.00 89.34           C  
ATOM   4415  N   THR A 554      -5.503   4.894   3.845  1.00 89.20           N  
ATOM   4416  CA  THR A 554      -6.973   4.905   3.915  1.00 89.20           C  
ATOM   4417  C   THR A 554      -7.530   3.561   4.392  1.00 89.20           C  
ATOM   4418  CB  THR A 554      -7.596   5.311   2.576  1.00 89.20           C  
ATOM   4419  O   THR A 554      -8.391   3.536   5.273  1.00 89.20           O  
ATOM   4420  CG2 THR A 554      -9.112   5.472   2.698  1.00 89.20           C  
ATOM   4421  OG1 THR A 554      -7.087   6.565   2.181  1.00 89.20           O  
ATOM   4422  N   TYR A 555      -7.008   2.436   3.892  1.00 88.05           N  
ATOM   4423  CA  TYR A 555      -7.377   1.101   4.382  1.00 88.05           C  
ATOM   4424  C   TYR A 555      -6.987   0.896   5.855  1.00 88.05           C  
ATOM   4425  CB  TYR A 555      -6.753   0.029   3.480  1.00 88.05           C  
ATOM   4426  O   TYR A 555      -7.785   0.403   6.649  1.00 88.05           O  
ATOM   4427  CG  TYR A 555      -7.650  -0.386   2.334  1.00 88.05           C  
ATOM   4428  CD1 TYR A 555      -8.621  -1.389   2.535  1.00 88.05           C  
ATOM   4429  CD2 TYR A 555      -7.519   0.222   1.072  1.00 88.05           C  
ATOM   4430  CE1 TYR A 555      -9.452  -1.794   1.472  1.00 88.05           C  
ATOM   4431  CE2 TYR A 555      -8.346  -0.182   0.010  1.00 88.05           C  
ATOM   4432  OH  TYR A 555     -10.075  -1.583  -0.847  1.00 88.05           O  
ATOM   4433  CZ  TYR A 555      -9.307  -1.194   0.201  1.00 88.05           C  
ATOM   4434  N   LYS A 556      -5.804   1.365   6.259  1.00 89.49           N  
ATOM   4435  CA  LYS A 556      -5.329   1.385   7.650  1.00 89.49           C  
ATOM   4436  C   LYS A 556      -6.239   2.229   8.551  1.00 89.49           C  
ATOM   4437  CB  LYS A 556      -3.890   1.916   7.610  1.00 89.49           C  
ATOM   4438  O   LYS A 556      -6.545   1.817   9.668  1.00 89.49           O  
ATOM   4439  CG  LYS A 556      -3.095   1.825   8.918  1.00 89.49           C  
ATOM   4440  CD  LYS A 556      -1.763   2.582   8.733  1.00 89.49           C  
ATOM   4441  CE  LYS A 556      -0.525   1.750   9.083  1.00 89.49           C  
ATOM   4442  NZ  LYS A 556       0.490   1.863   8.004  1.00 89.49           N  
ATOM   4443  N   GLN A 557      -6.731   3.371   8.064  1.00 89.13           N  
ATOM   4444  CA  GLN A 557      -7.699   4.203   8.783  1.00 89.13           C  
ATOM   4445  C   GLN A 557      -9.063   3.500   8.928  1.00 89.13           C  
ATOM   4446  CB  GLN A 557      -7.808   5.573   8.092  1.00 89.13           C  
ATOM   4447  O   GLN A 557      -9.637   3.512  10.017  1.00 89.13           O  
ATOM   4448  CG  GLN A 557      -8.365   6.648   9.036  1.00 89.13           C  
ATOM   4449  CD  GLN A 557      -8.522   8.015   8.374  1.00 89.13           C  
ATOM   4450  NE2 GLN A 557      -8.868   9.047   9.113  1.00 89.13           N  
ATOM   4451  OE1 GLN A 557      -8.331   8.187   7.181  1.00 89.13           O  
ATOM   4452  N   ARG A 558      -9.553   2.806   7.885  1.00 88.96           N  
ATOM   4453  CA  ARG A 558     -10.753   1.943   7.965  1.00 88.96           C  
ATOM   4454  C   ARG A 558     -10.611   0.819   8.980  1.00 88.96           C  
ATOM   4455  CB  ARG A 558     -11.095   1.330   6.602  1.00 88.96           C  
ATOM   4456  O   ARG A 558     -11.519   0.610   9.785  1.00 88.96           O  
ATOM   4457  CG  ARG A 558     -11.777   2.349   5.697  1.00 88.96           C  
ATOM   4458  CD  ARG A 558     -12.370   1.652   4.471  1.00 88.96           C  
ATOM   4459  NE  ARG A 558     -13.258   2.596   3.797  1.00 88.96           N  
ATOM   4460  NH1 ARG A 558     -11.965   3.200   1.981  1.00 88.96           N  
ATOM   4461  NH2 ARG A 558     -13.518   4.573   2.792  1.00 88.96           N  
ATOM   4462  CZ  ARG A 558     -12.915   3.430   2.845  1.00 88.96           C  
ATOM   4463  N   PHE A 559      -9.469   0.141   8.980  1.00 89.26           N  
ATOM   4464  CA  PHE A 559      -9.158  -0.891   9.959  1.00 89.26           C  
ATOM   4465  C   PHE A 559      -9.168  -0.337  11.393  1.00 89.26           C  
ATOM   4466  CB  PHE A 559      -7.807  -1.514   9.601  1.00 89.26           C  
ATOM   4467  O   PHE A 559      -9.724  -0.968  12.291  1.00 89.26           O  
ATOM   4468  CG  PHE A 559      -7.311  -2.461  10.668  1.00 89.26           C  
ATOM   4469  CD1 PHE A 559      -6.230  -2.091  11.491  1.00 89.26           C  
ATOM   4470  CD2 PHE A 559      -7.960  -3.692  10.865  1.00 89.26           C  
ATOM   4471  CE1 PHE A 559      -5.769  -2.974  12.484  1.00 89.26           C  
ATOM   4472  CE2 PHE A 559      -7.512  -4.561  11.872  1.00 89.26           C  
ATOM   4473  CZ  PHE A 559      -6.404  -4.215  12.663  1.00 89.26           C  
ATOM   4474  N   LEU A 560      -8.636   0.871  11.617  1.00 90.35           N  
ATOM   4475  CA  LEU A 560      -8.691   1.543  12.920  1.00 90.35           C  
ATOM   4476  C   LEU A 560     -10.129   1.882  13.352  1.00 90.35           C  
ATOM   4477  CB  LEU A 560      -7.788   2.789  12.902  1.00 90.35           C  
ATOM   4478  O   LEU A 560     -10.469   1.634  14.510  1.00 90.35           O  
ATOM   4479  CG  LEU A 560      -6.282   2.465  12.919  1.00 90.35           C  
ATOM   4480  CD1 LEU A 560      -5.480   3.712  12.551  1.00 90.35           C  
ATOM   4481  CD2 LEU A 560      -5.814   1.984  14.297  1.00 90.35           C  
ATOM   4482  N   PHE A 561     -10.997   2.353  12.444  1.00 90.90           N  
ATOM   4483  CA  PHE A 561     -12.430   2.520  12.739  1.00 90.90           C  
ATOM   4484  C   PHE A 561     -13.086   1.192  13.141  1.00 90.90           C  
ATOM   4485  CB  PHE A 561     -13.183   3.139  11.547  1.00 90.90           C  
ATOM   4486  O   PHE A 561     -13.751   1.131  14.174  1.00 90.90           O  
ATOM   4487  CG  PHE A 561     -12.901   4.606  11.296  1.00 90.90           C  
ATOM   4488  CD1 PHE A 561     -13.236   5.556  12.277  1.00 90.90           C  
ATOM   4489  CD2 PHE A 561     -12.340   5.036  10.080  1.00 90.90           C  
ATOM   4490  CE1 PHE A 561     -12.954   6.916  12.069  1.00 90.90           C  
ATOM   4491  CE2 PHE A 561     -12.065   6.396   9.866  1.00 90.90           C  
ATOM   4492  CZ  PHE A 561     -12.348   7.333  10.871  1.00 90.90           C  
ATOM   4493  N   ALA A 562     -12.847   0.117  12.384  1.00 88.60           N  
ATOM   4494  CA  ALA A 562     -13.402  -1.207  12.667  1.00 88.60           C  
ATOM   4495  C   ALA A 562     -12.887  -1.792  13.996  1.00 88.60           C  
ATOM   4496  CB  ALA A 562     -13.067  -2.122  11.485  1.00 88.60           C  
ATOM   4497  O   ALA A 562     -13.648  -2.392  14.757  1.00 88.60           O  
ATOM   4498  N   LYS A 563     -11.602  -1.580  14.307  1.00 90.63           N  
ATOM   4499  CA  LYS A 563     -10.958  -2.009  15.555  1.00 90.63           C  
ATOM   4500  C   LYS A 563     -11.510  -1.259  16.768  1.00 90.63           C  
ATOM   4501  CB  LYS A 563      -9.434  -1.866  15.403  1.00 90.63           C  
ATOM   4502  O   LYS A 563     -11.848  -1.902  17.755  1.00 90.63           O  
ATOM   4503  CG  LYS A 563      -8.660  -2.373  16.630  1.00 90.63           C  
ATOM   4504  CD  LYS A 563      -7.152  -2.445  16.340  1.00 90.63           C  
ATOM   4505  CE  LYS A 563      -6.393  -2.983  17.562  1.00 90.63           C  
ATOM   4506  NZ  LYS A 563      -4.974  -3.294  17.241  1.00 90.63           N  
ATOM   4507  N   LEU A 564     -11.654   0.067  16.700  1.00 90.43           N  
ATOM   4508  CA  LEU A 564     -12.256   0.839  17.794  1.00 90.43           C  
ATOM   4509  C   LEU A 564     -13.747   0.525  17.957  1.00 90.43           C  
ATOM   4510  CB  LEU A 564     -12.014   2.344  17.597  1.00 90.43           C  
ATOM   4511  O   LEU A 564     -14.187   0.313  19.083  1.00 90.43           O  
ATOM   4512  CG  LEU A 564     -10.550   2.786  17.789  1.00 90.43           C  
ATOM   4513  CD1 LEU A 564     -10.459   4.288  17.546  1.00 90.43           C  
ATOM   4514  CD2 LEU A 564     -10.011   2.515  19.197  1.00 90.43           C  
ATOM   4515  N   PHE A 565     -14.501   0.384  16.862  1.00 89.98           N  
ATOM   4516  CA  PHE A 565     -15.891  -0.082  16.899  1.00 89.98           C  
ATOM   4517  C   PHE A 565     -16.021  -1.445  17.606  1.00 89.98           C  
ATOM   4518  CB  PHE A 565     -16.442  -0.129  15.468  1.00 89.98           C  
ATOM   4519  O   PHE A 565     -16.830  -1.600  18.520  1.00 89.98           O  
ATOM   4520  CG  PHE A 565     -17.828  -0.729  15.397  1.00 89.98           C  
ATOM   4521  CD1 PHE A 565     -17.988  -2.072  15.003  1.00 89.98           C  
ATOM   4522  CD2 PHE A 565     -18.941   0.023  15.815  1.00 89.98           C  
ATOM   4523  CE1 PHE A 565     -19.259  -2.667  15.045  1.00 89.98           C  
ATOM   4524  CE2 PHE A 565     -20.212  -0.572  15.854  1.00 89.98           C  
ATOM   4525  CZ  PHE A 565     -20.363  -1.916  15.480  1.00 89.98           C  
ATOM   4526  N   SER A 566     -15.145  -2.398  17.268  1.00 86.82           N  
ATOM   4527  CA  SER A 566     -15.038  -3.714  17.916  1.00 86.82           C  
ATOM   4528  C   SER A 566     -14.670  -3.660  19.410  1.00 86.82           C  
ATOM   4529  CB  SER A 566     -13.999  -4.553  17.151  1.00 86.82           C  
ATOM   4530  O   SER A 566     -14.742  -4.694  20.077  1.00 86.82           O  
ATOM   4531  OG  SER A 566     -13.745  -5.803  17.772  1.00 86.82           O  
ATOM   4532  N   HIS A 567     -14.242  -2.515  19.949  1.00 89.62           N  
ATOM   4533  CA  HIS A 567     -13.861  -2.360  21.357  1.00 89.62           C  
ATOM   4534  C   HIS A 567     -14.954  -1.699  22.220  1.00 89.62           C  
ATOM   4535  CB  HIS A 567     -12.526  -1.604  21.439  1.00 89.62           C  
ATOM   4536  O   HIS A 567     -14.932  -1.883  23.435  1.00 89.62           O  
ATOM   4537  CG  HIS A 567     -11.317  -2.315  20.876  1.00 89.62           C  
ATOM   4538  CD2 HIS A 567     -11.219  -3.608  20.425  1.00 89.62           C  
ATOM   4539  ND1 HIS A 567     -10.069  -1.756  20.747  1.00 89.62           N  
ATOM   4540  CE1 HIS A 567      -9.244  -2.684  20.240  1.00 89.62           C  
ATOM   4541  NE2 HIS A 567      -9.890  -3.841  20.041  1.00 89.62           N  
ATOM   4542  N   ILE A 568     -15.934  -1.005  21.623  1.00 89.19           N  
ATOM   4543  CA  ILE A 568     -17.026  -0.291  22.327  1.00 89.19           C  
ATOM   4544  C   ILE A 568     -17.802  -1.209  23.281  1.00 89.19           C  
ATOM   4545  CB  ILE A 568     -18.002   0.321  21.293  1.00 89.19           C  
ATOM   4546  O   ILE A 568     -18.187  -0.799  24.372  1.00 89.19           O  
ATOM   4547  CG1 ILE A 568     -17.282   1.368  20.419  1.00 89.19           C  
ATOM   4548  CG2 ILE A 568     -19.243   0.956  21.952  1.00 89.19           C  
ATOM   4549  CD1 ILE A 568     -18.150   1.875  19.268  1.00 89.19           C  
ATOM   4550  N   THR A 569     -18.015  -2.469  22.907  1.00 86.69           N  
ATOM   4551  CA  THR A 569     -18.771  -3.459  23.694  1.00 86.69           C  
ATOM   4552  C   THR A 569     -17.942  -4.172  24.769  1.00 86.69           C  
ATOM   4553  CB  THR A 569     -19.430  -4.483  22.764  1.00 86.69           C  
ATOM   4554  O   THR A 569     -18.485  -4.959  25.542  1.00 86.69           O  
ATOM   4555  CG2 THR A 569     -20.576  -3.875  21.954  1.00 86.69           C  
ATOM   4556  OG1 THR A 569     -18.462  -4.935  21.846  1.00 86.69           O  
ATOM   4557  N   SER A 570     -16.640  -3.887  24.889  1.00 85.97           N  
ATOM   4558  CA  SER A 570     -15.736  -4.551  25.837  1.00 85.97           C  
ATOM   4559  C   SER A 570     -15.087  -3.544  26.785  1.00 85.97           C  
ATOM   4560  CB  SER A 570     -14.671  -5.323  25.050  1.00 85.97           C  
ATOM   4561  O   SER A 570     -14.143  -2.863  26.404  1.00 85.97           O  
ATOM   4562  OG  SER A 570     -13.774  -5.982  25.930  1.00 85.97           O  
ATOM   4563  N   ALA A 571     -15.538  -3.478  28.044  1.00 83.53           N  
ATOM   4564  CA  ALA A 571     -15.060  -2.502  29.035  1.00 83.53           C  
ATOM   4565  C   ALA A 571     -13.522  -2.418  29.149  1.00 83.53           C  
ATOM   4566  CB  ALA A 571     -15.672  -2.861  30.397  1.00 83.53           C  
ATOM   4567  O   ALA A 571     -12.959  -1.324  29.147  1.00 83.53           O  
ATOM   4568  N   ARG A 572     -12.828  -3.569  29.183  1.00 86.50           N  
ATOM   4569  CA  ARG A 572     -11.356  -3.645  29.280  1.00 86.50           C  
ATOM   4570  C   ARG A 572     -10.670  -3.067  28.037  1.00 86.50           C  
ATOM   4571  CB  ARG A 572     -10.934  -5.106  29.554  1.00 86.50           C  
ATOM   4572  O   ARG A 572      -9.692  -2.336  28.172  1.00 86.50           O  
ATOM   4573  CG  ARG A 572      -9.464  -5.276  29.997  1.00 86.50           C  
ATOM   4574  CD  ARG A 572      -9.138  -6.766  30.224  1.00 86.50           C  
ATOM   4575  NE  ARG A 572      -7.799  -6.995  30.813  1.00 86.50           N  
ATOM   4576  NH1 ARG A 572      -7.696  -9.273  30.456  1.00 86.50           N  
ATOM   4577  NH2 ARG A 572      -6.047  -8.268  31.558  1.00 86.50           N  
ATOM   4578  CZ  ARG A 572      -7.188  -8.171  30.935  1.00 86.50           C  
ATOM   4579  N   LYS A 573     -11.187  -3.359  26.835  1.00 88.28           N  
ATOM   4580  CA  LYS A 573     -10.649  -2.813  25.577  1.00 88.28           C  
ATOM   4581  C   LYS A 573     -11.037  -1.330  25.422  1.00 88.28           C  
ATOM   4582  CB  LYS A 573     -11.019  -3.712  24.367  1.00 88.28           C  
ATOM   4583  O   LYS A 573     -10.185  -0.531  25.060  1.00 88.28           O  
ATOM   4584  CG  LYS A 573     -10.485  -5.165  24.504  1.00 88.28           C  
ATOM   4585  CD  LYS A 573     -10.680  -6.081  23.269  1.00 88.28           C  
ATOM   4586  CE  LYS A 573     -10.169  -7.515  23.567  1.00 88.28           C  
ATOM   4587  NZ  LYS A 573     -10.211  -8.454  22.408  1.00 88.28           N  
ATOM   4588  N   ALA A 574     -12.248  -0.928  25.803  1.00 86.58           N  
ATOM   4589  CA  ALA A 574     -12.697   0.464  25.794  1.00 86.58           C  
ATOM   4590  C   ALA A 574     -11.864   1.378  26.714  1.00 86.58           C  
ATOM   4591  CB  ALA A 574     -14.185   0.496  26.155  1.00 86.58           C  
ATOM   4592  O   ALA A 574     -11.430   2.436  26.263  1.00 86.58           O  
ATOM   4593  N   ARG A 575     -11.544   0.941  27.946  1.00 85.57           N  
ATOM   4594  CA  ARG A 575     -10.632   1.666  28.857  1.00 85.57           C  
ATOM   4595  C   ARG A 575      -9.215   1.777  28.274  1.00 85.57           C  
ATOM   4596  CB  ARG A 575     -10.653   1.024  30.263  1.00 85.57           C  
ATOM   4597  O   ARG A 575      -8.657   2.864  28.267  1.00 85.57           O  
ATOM   4598  CG  ARG A 575      -9.942   1.889  31.325  1.00 85.57           C  
ATOM   4599  CD  ARG A 575     -10.028   1.284  32.740  1.00 85.57           C  
ATOM   4600  NE  ARG A 575      -9.375   2.152  33.747  1.00 85.57           N  
ATOM   4601  NH1 ARG A 575      -9.354   0.708  35.545  1.00 85.57           N  
ATOM   4602  NH2 ARG A 575      -8.572   2.781  35.790  1.00 85.57           N  
ATOM   4603  CZ  ARG A 575      -9.103   1.875  35.016  1.00 85.57           C  
ATOM   4604  N   LYS A 576      -8.671   0.689  27.702  1.00 86.58           N  
ATOM   4605  CA  LYS A 576      -7.335   0.628  27.048  1.00 86.58           C  
ATOM   4606  C   LYS A 576      -7.194   1.553  25.821  1.00 86.58           C  
ATOM   4607  CB  LYS A 576      -7.027  -0.855  26.706  1.00 86.58           C  
ATOM   4608  O   LYS A 576      -6.072   1.803  25.395  1.00 86.58           O  
ATOM   4609  CG  LYS A 576      -5.610  -1.217  26.185  1.00 86.58           C  
ATOM   4610  CD  LYS A 576      -5.457  -2.755  26.018  1.00 86.58           C  
ATOM   4611  CE  LYS A 576      -4.073  -3.252  25.531  1.00 86.58           C  
ATOM   4612  NZ  LYS A 576      -3.976  -4.755  25.418  1.00 86.58           N  
ATOM   4613  N   TYR A 577      -8.301   2.036  25.250  1.00 84.61           N  
ATOM   4614  CA  TYR A 577      -8.326   2.938  24.087  1.00 84.61           C  
ATOM   4615  C   TYR A 577      -9.068   4.266  24.341  1.00 84.61           C  
ATOM   4616  CB  TYR A 577      -8.877   2.173  22.868  1.00 84.61           C  
ATOM   4617  O   TYR A 577      -9.268   5.030  23.398  1.00 84.61           O  
ATOM   4618  CG  TYR A 577      -7.902   1.159  22.291  1.00 84.61           C  
ATOM   4619  CD1 TYR A 577      -6.829   1.605  21.497  1.00 84.61           C  
ATOM   4620  CD2 TYR A 577      -8.032  -0.215  22.569  1.00 84.61           C  
ATOM   4621  CE1 TYR A 577      -5.889   0.687  20.991  1.00 84.61           C  
ATOM   4622  CE2 TYR A 577      -7.098  -1.140  22.069  1.00 84.61           C  
ATOM   4623  OH  TYR A 577      -5.118  -1.576  20.787  1.00 84.61           O  
ATOM   4624  CZ  TYR A 577      -6.024  -0.688  21.277  1.00 84.61           C  
ATOM   4625  N   GLU A 578      -9.472   4.537  25.589  1.00 85.24           N  
ATOM   4626  CA  GLU A 578     -10.205   5.740  26.017  1.00 85.24           C  
ATOM   4627  C   GLU A 578     -11.387   6.118  25.092  1.00 85.24           C  
ATOM   4628  CB  GLU A 578      -9.241   6.904  26.228  1.00 85.24           C  
ATOM   4629  O   GLU A 578     -11.550   7.265  24.654  1.00 85.24           O  
ATOM   4630  CG  GLU A 578      -8.126   6.711  27.261  1.00 85.24           C  
ATOM   4631  CD  GLU A 578      -7.113   7.869  27.184  1.00 85.24           C  
ATOM   4632  OE1 GLU A 578      -5.950   7.633  27.558  1.00 85.24           O  
ATOM   4633  OE2 GLU A 578      -7.473   8.956  26.659  1.00 85.24           O  
ATOM   4634  N   ILE A 579     -12.211   5.114  24.779  1.00 86.99           N  
ATOM   4635  CA  ILE A 579     -13.470   5.245  24.030  1.00 86.99           C  
ATOM   4636  C   ILE A 579     -14.671   4.932  24.939  1.00 86.99           C  
ATOM   4637  CB  ILE A 579     -13.477   4.358  22.761  1.00 86.99           C  
ATOM   4638  O   ILE A 579     -14.516   4.181  25.908  1.00 86.99           O  
ATOM   4639  CG1 ILE A 579     -13.211   2.876  23.093  1.00 86.99           C  
ATOM   4640  CG2 ILE A 579     -12.495   4.903  21.710  1.00 86.99           C  
ATOM   4641  CD1 ILE A 579     -13.472   1.926  21.924  1.00 86.99           C  
ATOM   4642  N   PRO A 580     -15.873   5.460  24.639  1.00 86.96           N  
ATOM   4643  CA  PRO A 580     -17.080   5.131  25.393  1.00 86.96           C  
ATOM   4644  C   PRO A 580     -17.396   3.628  25.352  1.00 86.96           C  
ATOM   4645  CB  PRO A 580     -18.200   5.974  24.774  1.00 86.96           C  
ATOM   4646  O   PRO A 580     -17.391   3.012  24.284  1.00 86.96           O  
ATOM   4647  CG  PRO A 580     -17.696   6.271  23.364  1.00 86.96           C  
ATOM   4648  CD  PRO A 580     -16.193   6.403  23.576  1.00 86.96           C  
ATOM   4649  N   HIS A 581     -17.713   3.047  26.511  1.00 88.18           N  
ATOM   4650  CA  HIS A 581     -18.201   1.673  26.639  1.00 88.18           C  
ATOM   4651  C   HIS A 581     -19.723   1.633  26.811  1.00 88.18           C  
ATOM   4652  CB  HIS A 581     -17.514   0.954  27.816  1.00 88.18           C  
ATOM   4653  O   HIS A 581     -20.259   2.289  27.701  1.00 88.18           O  
ATOM   4654  CG  HIS A 581     -18.031  -0.452  28.043  1.00 88.18           C  
ATOM   4655  CD2 HIS A 581     -18.485  -0.996  29.217  1.00 88.18           C  
ATOM   4656  ND1 HIS A 581     -18.258  -1.389  27.066  1.00 88.18           N  
ATOM   4657  CE1 HIS A 581     -18.864  -2.447  27.619  1.00 88.18           C  
ATOM   4658  NE2 HIS A 581     -18.996  -2.279  28.944  1.00 88.18           N  
ATOM   4659  N   PHE A 582     -20.417   0.787  26.048  1.00 88.50           N  
ATOM   4660  CA  PHE A 582     -21.789   0.385  26.373  1.00 88.50           C  
ATOM   4661  C   PHE A 582     -22.041  -1.100  26.079  1.00 88.50           C  
ATOM   4662  CB  PHE A 582     -22.807   1.321  25.702  1.00 88.50           C  
ATOM   4663  O   PHE A 582     -21.228  -1.777  25.451  1.00 88.50           O  
ATOM   4664  CG  PHE A 582     -22.934   1.228  24.192  1.00 88.50           C  
ATOM   4665  CD1 PHE A 582     -22.219   2.117  23.366  1.00 88.50           C  
ATOM   4666  CD2 PHE A 582     -23.855   0.332  23.614  1.00 88.50           C  
ATOM   4667  CE1 PHE A 582     -22.430   2.114  21.975  1.00 88.50           C  
ATOM   4668  CE2 PHE A 582     -24.066   0.333  22.224  1.00 88.50           C  
ATOM   4669  CZ  PHE A 582     -23.354   1.223  21.404  1.00 88.50           C  
ATOM   4670  N   ARG A 583     -23.165  -1.627  26.576  1.00 85.02           N  
ATOM   4671  CA  ARG A 583     -23.590  -3.030  26.418  1.00 85.02           C  
ATOM   4672  C   ARG A 583     -24.948  -3.111  25.728  1.00 85.02           C  
ATOM   4673  CB  ARG A 583     -23.629  -3.728  27.786  1.00 85.02           C  
ATOM   4674  O   ARG A 583     -25.797  -2.245  25.941  1.00 85.02           O  
ATOM   4675  CG  ARG A 583     -22.253  -3.935  28.436  1.00 85.02           C  
ATOM   4676  CD  ARG A 583     -21.431  -5.018  27.726  1.00 85.02           C  
ATOM   4677  NE  ARG A 583     -20.287  -5.443  28.559  1.00 85.02           N  
ATOM   4678  NH1 ARG A 583     -20.414  -7.712  28.138  1.00 85.02           N  
ATOM   4679  NH2 ARG A 583     -19.053  -6.973  29.714  1.00 85.02           N  
ATOM   4680  CZ  ARG A 583     -19.920  -6.697  28.782  1.00 85.02           C  
ATOM   4681  N   LEU A 584     -25.191  -4.169  24.966  1.00 84.45           N  
ATOM   4682  CA  LEU A 584     -26.394  -4.402  24.160  1.00 84.45           C  
ATOM   4683  C   LEU A 584     -27.541  -4.979  25.013  1.00 84.45           C  
ATOM   4684  CB  LEU A 584     -26.020  -5.260  22.932  1.00 84.45           C  
ATOM   4685  O   LEU A 584     -28.096  -6.034  24.733  1.00 84.45           O  
ATOM   4686  CG  LEU A 584     -24.864  -4.703  22.072  1.00 84.45           C  
ATOM   4687  CD1 LEU A 584     -24.688  -5.541  20.807  1.00 84.45           C  
ATOM   4688  CD2 LEU A 584     -25.082  -3.252  21.644  1.00 84.45           C  
ATOM   4689  N   LYS A 585     -27.869  -4.280  26.110  1.00 83.90           N  
ATOM   4690  CA  LYS A 585     -28.841  -4.693  27.145  1.00 83.90           C  
ATOM   4691  C   LYS A 585     -30.260  -4.128  26.943  1.00 83.90           C  
ATOM   4692  CB  LYS A 585     -28.272  -4.357  28.539  1.00 83.90           C  
ATOM   4693  O   LYS A 585     -31.105  -4.333  27.812  1.00 83.90           O  
ATOM   4694  CG  LYS A 585     -27.072  -5.245  28.914  1.00 83.90           C  
ATOM   4695  CD  LYS A 585     -26.435  -4.812  30.245  1.00 83.90           C  
ATOM   4696  CE  LYS A 585     -25.254  -5.734  30.589  1.00 83.90           C  
ATOM   4697  NZ  LYS A 585     -24.556  -5.327  31.839  1.00 83.90           N  
ATOM   4698  N   LYS A 586     -30.489  -3.416  25.835  1.00 85.44           N  
ATOM   4699  CA  LYS A 586     -31.736  -2.768  25.390  1.00 85.44           C  
ATOM   4700  C   LYS A 586     -31.829  -2.848  23.860  1.00 85.44           C  
ATOM   4701  CB  LYS A 586     -31.736  -1.274  25.761  1.00 85.44           C  
ATOM   4702  O   LYS A 586     -30.790  -2.916  23.203  1.00 85.44           O  
ATOM   4703  CG  LYS A 586     -32.134  -0.876  27.196  1.00 85.44           C  
ATOM   4704  CD  LYS A 586     -32.324   0.654  27.187  1.00 85.44           C  
ATOM   4705  CE  LYS A 586     -33.084   1.290  28.359  1.00 85.44           C  
ATOM   4706  NZ  LYS A 586     -33.745   2.544  27.901  1.00 85.44           N  
ATOM   4707  N   VAL A 587     -33.038  -2.747  23.300  1.00 83.30           N  
ATOM   4708  CA  VAL A 587     -33.254  -2.643  21.841  1.00 83.30           C  
ATOM   4709  C   VAL A 587     -32.691  -1.322  21.293  1.00 83.30           C  
ATOM   4710  CB  VAL A 587     -34.745  -2.823  21.481  1.00 83.30           C  
ATOM   4711  O   VAL A 587     -31.970  -1.349  20.300  1.00 83.30           O  
ATOM   4712  CG1 VAL A 587     -34.983  -2.728  19.969  1.00 83.30           C  
ATOM   4713  CG2 VAL A 587     -35.258  -4.194  21.949  1.00 83.30           C  
ATOM   4714  N   GLU A 588     -32.896  -0.205  22.002  1.00 83.41           N  
ATOM   4715  CA  GLU A 588     -32.258   1.107  21.754  1.00 83.41           C  
ATOM   4716  C   GLU A 588     -30.737   0.975  21.538  1.00 83.41           C  
ATOM   4717  CB  GLU A 588     -32.481   2.004  22.986  1.00 83.41           C  
ATOM   4718  O   GLU A 588     -30.190   1.399  20.521  1.00 83.41           O  
ATOM   4719  CG  GLU A 588     -33.944   2.355  23.318  1.00 83.41           C  
ATOM   4720  CD  GLU A 588     -34.087   2.712  24.808  1.00 83.41           C  
ATOM   4721  OE1 GLU A 588     -35.049   2.252  25.463  1.00 83.41           O  
ATOM   4722  OE2 GLU A 588     -33.128   3.229  25.426  1.00 83.41           O  
ATOM   4723  N   ASN A 589     -30.046   0.287  22.454  1.00 86.94           N  
ATOM   4724  CA  ASN A 589     -28.598   0.089  22.377  1.00 86.94           C  
ATOM   4725  C   ASN A 589     -28.186  -0.743  21.148  1.00 86.94           C  
ATOM   4726  CB  ASN A 589     -28.075  -0.564  23.673  1.00 86.94           C  
ATOM   4727  O   ASN A 589     -27.092  -0.540  20.628  1.00 86.94           O  
ATOM   4728  CG  ASN A 589     -28.261   0.262  24.937  1.00 86.94           C  
ATOM   4729  ND2 ASN A 589     -27.521  -0.024  25.979  1.00 86.94           N  
ATOM   4730  OD1 ASN A 589     -29.097   1.131  25.057  1.00 86.94           O  
ATOM   4731  N   ILE A 590     -29.034  -1.664  20.669  1.00 84.51           N  
ATOM   4732  CA  ILE A 590     -28.791  -2.419  19.427  1.00 84.51           C  
ATOM   4733  C   ILE A 590     -29.024  -1.522  18.202  1.00 84.51           C  
ATOM   4734  CB  ILE A 590     -29.621  -3.727  19.375  1.00 84.51           C  
ATOM   4735  O   ILE A 590     -28.169  -1.495  17.320  1.00 84.51           O  
ATOM   4736  CG1 ILE A 590     -29.191  -4.681  20.513  1.00 84.51           C  
ATOM   4737  CG2 ILE A 590     -29.431  -4.423  18.012  1.00 84.51           C  
ATOM   4738  CD1 ILE A 590     -30.095  -5.908  20.691  1.00 84.51           C  
ATOM   4739  N   LYS A 591     -30.111  -0.737  18.167  1.00 83.24           N  
ATOM   4740  CA  LYS A 591     -30.400   0.265  17.120  1.00 83.24           C  
ATOM   4741  C   LYS A 591     -29.226   1.241  16.954  1.00 83.24           C  
ATOM   4742  CB  LYS A 591     -31.715   0.982  17.497  1.00 83.24           C  
ATOM   4743  O   LYS A 591     -28.740   1.434  15.841  1.00 83.24           O  
ATOM   4744  CG  LYS A 591     -32.256   1.998  16.473  1.00 83.24           C  
ATOM   4745  CD  LYS A 591     -33.442   2.766  17.093  1.00 83.24           C  
ATOM   4746  CE  LYS A 591     -34.083   3.774  16.130  1.00 83.24           C  
ATOM   4747  NZ  LYS A 591     -35.054   4.648  16.836  1.00 83.24           N  
ATOM   4748  N   ILE A 592     -28.703   1.761  18.066  1.00 84.07           N  
ATOM   4749  CA  ILE A 592     -27.562   2.690  18.101  1.00 84.07           C  
ATOM   4750  C   ILE A 592     -26.225   2.000  17.770  1.00 84.07           C  
ATOM   4751  CB  ILE A 592     -27.582   3.465  19.443  1.00 84.07           C  
ATOM   4752  O   ILE A 592     -25.375   2.585  17.095  1.00 84.07           O  
ATOM   4753  CG1 ILE A 592     -28.714   4.520  19.341  1.00 84.07           C  
ATOM   4754  CG2 ILE A 592     -26.215   4.094  19.780  1.00 84.07           C  
ATOM   4755  CD1 ILE A 592     -29.099   5.227  20.642  1.00 84.07           C  
ATOM   4756  N   TRP A 593     -26.026   0.737  18.160  1.00 87.17           N  
ATOM   4757  CA  TRP A 593     -24.860  -0.048  17.731  1.00 87.17           C  
ATOM   4758  C   TRP A 593     -24.872  -0.317  16.217  1.00 87.17           C  
ATOM   4759  CB  TRP A 593     -24.795  -1.346  18.542  1.00 87.17           C  
ATOM   4760  O   TRP A 593     -23.839  -0.167  15.563  1.00 87.17           O  
ATOM   4761  CG  TRP A 593     -23.623  -2.239  18.267  1.00 87.17           C  
ATOM   4762  CD1 TRP A 593     -22.412  -2.154  18.863  1.00 87.17           C  
ATOM   4763  CD2 TRP A 593     -23.527  -3.351  17.323  1.00 87.17           C  
ATOM   4764  CE2 TRP A 593     -22.212  -3.900  17.405  1.00 87.17           C  
ATOM   4765  CE3 TRP A 593     -24.410  -3.940  16.392  1.00 87.17           C  
ATOM   4766  NE1 TRP A 593     -21.577  -3.134  18.360  1.00 87.17           N  
ATOM   4767  CH2 TRP A 593     -22.679  -5.494  15.641  1.00 87.17           C  
ATOM   4768  CZ2 TRP A 593     -21.783  -4.953  16.580  1.00 87.17           C  
ATOM   4769  CZ3 TRP A 593     -23.992  -4.997  15.559  1.00 87.17           C  
ATOM   4770  N   LEU A 594     -26.035  -0.648  15.644  1.00 83.45           N  
ATOM   4771  CA  LEU A 594     -26.224  -0.859  14.206  1.00 83.45           C  
ATOM   4772  C   LEU A 594     -26.032   0.437  13.408  1.00 83.45           C  
ATOM   4773  CB  LEU A 594     -27.620  -1.461  13.944  1.00 83.45           C  
ATOM   4774  O   LEU A 594     -25.289   0.429  12.426  1.00 83.45           O  
ATOM   4775  CG  LEU A 594     -27.780  -2.934  14.368  1.00 83.45           C  
ATOM   4776  CD1 LEU A 594     -29.251  -3.337  14.300  1.00 83.45           C  
ATOM   4777  CD2 LEU A 594     -26.979  -3.877  13.465  1.00 83.45           C  
ATOM   4778  N   SER A 595     -26.619   1.560  13.838  1.00 81.19           N  
ATOM   4779  CA  SER A 595     -26.428   2.854  13.168  1.00 81.19           C  
ATOM   4780  C   SER A 595     -24.964   3.297  13.192  1.00 81.19           C  
ATOM   4781  CB  SER A 595     -27.321   3.935  13.789  1.00 81.19           C  
ATOM   4782  O   SER A 595     -24.437   3.735  12.170  1.00 81.19           O  
ATOM   4783  OG  SER A 595     -26.928   4.222  15.111  1.00 81.19           O  
ATOM   4784  N   LEU A 596     -24.274   3.122  14.325  1.00 85.62           N  
ATOM   4785  CA  LEU A 596     -22.855   3.441  14.461  1.00 85.62           C  
ATOM   4786  C   LEU A 596     -21.974   2.525  13.601  1.00 85.62           C  
ATOM   4787  CB  LEU A 596     -22.480   3.355  15.947  1.00 85.62           C  
ATOM   4788  O   LEU A 596     -21.053   3.010  12.944  1.00 85.62           O  
ATOM   4789  CG  LEU A 596     -21.028   3.759  16.238  1.00 85.62           C  
ATOM   4790  CD1 LEU A 596     -20.749   5.236  15.942  1.00 85.62           C  
ATOM   4791  CD2 LEU A 596     -20.741   3.506  17.710  1.00 85.62           C  
ATOM   4792  N   ARG A 597     -22.271   1.218  13.559  1.00 85.00           N  
ATOM   4793  CA  ARG A 597     -21.604   0.252  12.670  1.00 85.00           C  
ATOM   4794  C   ARG A 597     -21.701   0.698  11.218  1.00 85.00           C  
ATOM   4795  CB  ARG A 597     -22.271  -1.127  12.821  1.00 85.00           C  
ATOM   4796  O   ARG A 597     -20.705   0.724  10.502  1.00 85.00           O  
ATOM   4797  CG  ARG A 597     -21.504  -2.206  12.052  1.00 85.00           C  
ATOM   4798  CD  ARG A 597     -22.168  -3.575  12.212  1.00 85.00           C  
ATOM   4799  NE  ARG A 597     -21.533  -4.539  11.303  1.00 85.00           N  
ATOM   4800  NH1 ARG A 597     -22.904  -4.319   9.447  1.00 85.00           N  
ATOM   4801  NH2 ARG A 597     -20.995  -5.456   9.334  1.00 85.00           N  
ATOM   4802  CZ  ARG A 597     -21.827  -4.760  10.036  1.00 85.00           C  
ATOM   4803  N   SER A 598     -22.916   1.037  10.810  1.00 77.29           N  
ATOM   4804  CA  SER A 598     -23.287   1.421   9.455  1.00 77.29           C  
ATOM   4805  C   SER A 598     -22.581   2.713   9.022  1.00 77.29           C  
ATOM   4806  CB  SER A 598     -24.809   1.536   9.462  1.00 77.29           C  
ATOM   4807  O   SER A 598     -21.886   2.733   8.003  1.00 77.29           O  
ATOM   4808  OG  SER A 598     -25.304   1.607   8.164  1.00 77.29           O  
ATOM   4809  N   TYR A 599     -22.624   3.735   9.883  1.00 79.80           N  
ATOM   4810  CA  TYR A 599     -21.903   4.999   9.729  1.00 79.80           C  
ATOM   4811  C   TYR A 599     -20.385   4.799   9.592  1.00 79.80           C  
ATOM   4812  CB  TYR A 599     -22.226   5.876  10.949  1.00 79.80           C  
ATOM   4813  O   TYR A 599     -19.774   5.275   8.634  1.00 79.80           O  
ATOM   4814  CG  TYR A 599     -21.549   7.231  10.938  1.00 79.80           C  
ATOM   4815  CD1 TYR A 599     -20.399   7.471  11.716  1.00 79.80           C  
ATOM   4816  CD2 TYR A 599     -22.075   8.253  10.132  1.00 79.80           C  
ATOM   4817  CE1 TYR A 599     -19.782   8.738  11.685  1.00 79.80           C  
ATOM   4818  CE2 TYR A 599     -21.474   9.522  10.117  1.00 79.80           C  
ATOM   4819  OH  TYR A 599     -19.748  10.996  10.861  1.00 79.80           O  
ATOM   4820  CZ  TYR A 599     -20.329   9.769  10.895  1.00 79.80           C  
ATOM   4821  N   LEU A 600     -19.758   4.064  10.519  1.00 83.81           N  
ATOM   4822  CA  LEU A 600     -18.304   3.868  10.528  1.00 83.81           C  
ATOM   4823  C   LEU A 600     -17.820   2.964   9.381  1.00 83.81           C  
ATOM   4824  CB  LEU A 600     -17.853   3.325  11.896  1.00 83.81           C  
ATOM   4825  O   LEU A 600     -16.761   3.233   8.811  1.00 83.81           O  
ATOM   4826  CG  LEU A 600     -18.024   4.293  13.083  1.00 83.81           C  
ATOM   4827  CD1 LEU A 600     -17.618   3.576  14.370  1.00 83.81           C  
ATOM   4828  CD2 LEU A 600     -17.159   5.551  12.956  1.00 83.81           C  
ATOM   4829  N   LYS A 601     -18.593   1.939   8.987  1.00 80.61           N  
ATOM   4830  CA  LYS A 601     -18.276   1.079   7.830  1.00 80.61           C  
ATOM   4831  C   LYS A 601     -18.287   1.874   6.519  1.00 80.61           C  
ATOM   4832  CB  LYS A 601     -19.226  -0.142   7.794  1.00 80.61           C  
ATOM   4833  O   LYS A 601     -17.521   1.546   5.616  1.00 80.61           O  
ATOM   4834  CG  LYS A 601     -18.811  -1.208   6.755  1.00 80.61           C
[truncated: 105,543 more chars]
